# Supplementary material for: How Do Ants Make Sense of Gravity? A Boltzmann Walker Analysis of Lasius niger Trajectories on Various Inclines
Source: PLoS One. 2013 Oct 29;8(10):e76531. doi: 10.1371/journal.pone.0076531 (PMC3812222; doi:10.1371/journal.pone.0076531)
Supplement: Dataset S3 — Trajectories for . (ZIP) [file pone.0076531.s007.zip › Incline3/3-D-26-50-20120529-10.txt]

Pente	Colonie	Temperature	Humidite	Date	Indiv	Frame	Time	X	Y
3	D	26	50	20120529	10	12	0	0	0
3	D	26	50	20120529	10	14	0.04	0.00276702904293576	-0.000105479118549601
3	D	26	50	20120529	10	16	0.08	0.00549308973318316	-0.0005176035780421
3	D	26	50	20120529	10	18	0.12	0.00597845631307096	-8.6276926799701e-05
3	D	26	50	20120529	10	20	0.16	0.00580653744136106	5.74990950189987e-05
3	D	26	50	20120529	10	22	0.2	0.00522119161946776	0.000945062355191501
3	D	26	50	20120529	10	24	0.24	0.00479249399123776	0.0009107464631005
3	D	26	50	20120529	10	26	0.28	0.00468865536042046	0.0014297981958305
3	D	26	50	20120529	10	28	0.32	0.00421832328491426	0.00184964284716
3	D	26	50	20120529	10	30	0.36	0.00419339777087746	0.0022641841976306
3	D	26	50	20120529	10	32	0.4	0.00300096825042356	0.0025332736832111
3	D	26	50	20120529	10	34	0.44	0.00223423822544736	0.0026296664796225
3	D	26	50	20120529	10	36	0.48	0.00133296699321476	0.0028091231096198
3	D	26	50	20120529	10	38	0.52	-0.00029384529398988	0.0027398690714704
3	D	26	50	20120529	10	40	0.56	-0.0017254748963836	0.0025187072835187
3	D	26	50	20120529	10	42	0.6	-0.00360166253210931	0.0025654682549585
3	D	26	50	20120529	10	44	0.64	-0.0062349776827227	0.0021305056606473
3	D	26	50	20120529	10	46	0.68	-0.00750338582681512	0.0012135295868046
3	D	26	50	20120529	10	48	0.72	-0.0091662181334534	-0.000487910750086501
3	D	26	50	20120529	10	50	0.76	-0.0093026261026121	-0.0012062676001617
3	D	26	50	20120529	10	52	0.8	-0.0094768784266999	-0.0020378463880406
3	D	26	50	20120529	10	54	0.84	-0.0098533350059358	-0.0025685088141176
3	D	26	50	20120529	10	56	0.88	-0.0096536339087931	-0.0025399982687002
3	D	26	50	20120529	10	58	0.92	-0.0113773905356984	-0.0031478131156725
3	D	26	50	20120529	10	60	0.96	-0.0124241631302957	-0.003841880847814
3	D	26	50	20120529	10	62	1	-0.0139711642751079	-0.0043989324989649
3	D	26	50	20120529	10	64	1.04	-0.0156760270088199	-0.00545226704449166
3	D	26	50	20120529	10	66	1.08	-0.0150232330994963	-0.00614608728925972
3	D	26	50	20120529	10	68	1.12	-0.014521293350871	-0.00559521575137634
3	D	26	50	20120529	10	70	1.16	-0.0153233080042284	-0.00590154855112197
3	D	26	50	20120529	10	72	1.2	-0.0154597725419296	-0.00631392615484215
3	D	26	50	20120529	10	74	1.24	-0.0154832767713362	-0.00577018932438095
3	D	26	50	20120529	10	76	1.28	-0.0152994502214312	-0.0057282083947819
3	D	26	50	20120529	10	78	1.32	-0.0152842757099069	-0.00610929652343458
3	D	26	50	20120529	10	80	1.36	-0.0152567692561187	-0.0059338633310222
3	D	26	50	20120529	10	82	1.4	-0.0153041949079329	-0.00575558049828163
3	D	26	50	20120529	10	84	1.44	-0.0152788734140986	-0.00565375005072296
3	D	26	50	20120529	10	86	1.48	-0.0154873779906671	-0.005914439107743
3	D	26	50	20120529	10	88	1.52	-0.0153332287123684	-0.00609630697186418
3	D	26	50	20120529	10	90	1.56	-0.0156007554919626	-0.00608594078645199
3	D	26	50	20120529	10	92	1.6	-0.0153082395587213	-0.00597981820073151
3	D	26	50	20120529	10	94	1.64	-0.0152959146875252	-0.00592421839452681
3	D	26	50	20120529	10	96	1.68	-0.0152594421197516	-0.00592564675022481
3	D	26	50	20120529	10	98	1.72	-0.0156478417325218	-0.00606542761872977
3	D	26	50	20120529	10	100	1.76	-0.0155007352377637	-0.00638062753751148
3	D	26	50	20120529	10	102	1.8	-0.0153289224320710	-0.00623002793525437
3	D	26	50	20120529	10	104	1.84	-0.0151269727353641	-0.0062998900852356
3	D	26	50	20120529	10	106	1.88	-0.0146578427413859	-0.0063326644845436
3	D	26	50	20120529	10	108	1.92	-0.0139591576019633	-0.00618212852189679
3	D	26	50	20120529	10	110	1.96	-0.0137409939467638	-0.00612490237009537
3	D	26	50	20120529	10	112	2	-0.0132210441884217	-0.00652653902180933
3	D	26	50	20120529	10	114	2.04	-0.0125591356726886	-0.0069703758062245
3	D	26	50	20120529	10	116	2.08	-0.0121438942865046	-0.00779943022289448
3	D	26	50	20120529	10	118	2.12	-0.0109147305687681	-0.00915253561723743
3	D	26	50	20120529	10	120	2.16	-0.0105007619747902	-0.0108381367622299
3	D	26	50	20120529	10	122	2.2	-0.0101745142196592	-0.0124916607152007
3	D	26	50	20120529	10	124	2.24	-0.0105325400606435	-0.0148315371582234
3	D	26	50	20120529	10	126	2.28	-0.0104425819359410	-0.0164848362512377
3	D	26	50	20120529	10	128	2.32	-0.0104645192167205	-0.0182123659999274
3	D	26	50	20120529	10	130	2.36	-0.0116348976122031	-0.0204340354023391
3	D	26	50	20120529	10	132	2.4	-0.0119863367535207	-0.0213024261692465
3	D	26	50	20120529	10	134	2.44	-0.0131618734929720	-0.0222985133497684
3	D	26	50	20120529	10	136	2.48	-0.0134311326841801	-0.0228271958768581
3	D	26	50	20120529	10	138	2.52	-0.0129493242656152	-0.0229186530679368
3	D	26	50	20120529	10	140	2.56	-0.0134212190471078	-0.0228637815817167
3	D	26	50	20120529	10	142	2.6	-0.0133381552135219	-0.0232469273911027
3	D	26	50	20120529	10	144	2.64	-0.0126124868793292	-0.0230268121211871
3	D	26	50	20120529	10	146	2.68	-0.0127992762066474	-0.0232096699348019
3	D	26	50	20120529	10	148	2.72	-0.0133878294649002	-0.0230514194371724
3	D	26	50	20120529	10	150	2.76	-0.0130920961958046	-0.0228851857039832
3	D	26	50	20120529	10	152	2.8	-0.0129792136692559	-0.0230143034022279
3	D	26	50	20120529	10	154	2.84	-0.0126850006797398	-0.0229657251663604
3	D	26	50	20120529	10	156	2.88	-0.0122060277593675	-0.0220782990849035
3	D	26	50	20120529	10	158	2.92	-0.0116291134787330	-0.0220246862487539
3	D	26	50	20120529	10	160	2.96	-0.0109121496290167	-0.0212001431733479
3	D	26	50	20120529	10	162	3	-0.0101142574081937	-0.0204561466313869
3	D	26	50	20120529	10	164	3.04	-0.0102359009877612	-0.0202687986897115
3	D	26	50	20120529	10	166	3.08	-0.00903438514516899	-0.0201238559417038
3	D	26	50	20120529	10	168	3.12	-0.00844164581477155	-0.0196114297995136
3	D	26	50	20120529	10	170	3.16	-0.00768746693516142	-0.0195696044334064
3	D	26	50	20120529	10	172	3.2	-0.00666239544767871	-0.0195433919850278
3	D	26	50	20120529	10	174	3.24	-0.00582936072693744	-0.0189759889977071
3	D	26	50	20120529	10	176	3.28	-0.00544048968607627	-0.0185290927743817
3	D	26	50	20120529	10	178	3.32	-0.00530737662238587	-0.0174142043714207
3	D	26	50	20120529	10	180	3.36	-0.00441251602023155	-0.0168876191230439
3	D	26	50	20120529	10	182	3.4	-0.00359010840730472	-0.0166476270815092
3	D	26	50	20120529	10	184	3.44	-0.00387974641594654	-0.0177761482910795
3	D	26	50	20120529	10	186	3.48	-0.00314630697822861	-0.0161232720479203
3	D	26	50	20120529	10	188	3.52	-0.00269202622665531	-0.0169887495348892
3	D	26	50	20120529	10	190	3.56	-0.00274433091525968	-0.0174014099813219
3	D	26	50	20120529	10	192	3.6	-0.00155583997957695	-0.0172283102412874
3	D	26	50	20120529	10	194	3.64	-0.000211241079811670	-0.0164776527534476
3	D	26	50	20120529	10	196	3.68	0.00023898087883761	-0.0159601000870937
3	D	26	50	20120529	10	198	3.72	8.25476456357103e-05	-0.0160480570996055
3	D	26	50	20120529	10	200	3.76	0.00100833426997201	-0.015654297617434
3	D	26	50	20120529	10	202	3.8	0.00105023741782513	-0.0150353104833189
3	D	26	50	20120529	10	204	3.84	0.00080509056785556	-0.0147289281860986
3	D	26	50	20120529	10	206	3.88	0.00077474154480704	-0.0136525985280477
3	D	26	50	20120529	10	208	3.92	0.0006200124389478	-0.0126194448100560
3	D	26	50	20120529	10	210	3.96	0.00096030757739382	-0.0121619679358318
3	D	26	50	20120529	10	212	4	0.00073328387422607	-0.0119413647622372
3	D	26	50	20120529	10	214	4.04	0.00113242443900244	-0.00990563969454016
3	D	26	50	20120529	10	216	4.08	0.00111939246102517	-0.00926045425418212
3	D	26	50	20120529	10	218	4.12	0.00105146071255658	-0.00763646332303442
3	D	26	50	20120529	10	220	4.16	0.000494406232978511	-0.00712834063271445
3	D	26	50	20120529	10	222	4.2	-0.000631891832871739	-0.00592454366364616
3	D	26	50	20120529	10	224	4.24	-0.00174697801359949	-0.0046444187601895
3	D	26	50	20120529	10	226	4.28	-0.00329225381786551	-0.0037950774499672
3	D	26	50	20120529	10	228	4.32	-0.00472585624817874	-0.003676127947236
3	D	26	50	20120529	10	230	4.36	-0.00597090865528858	-0.0027570517662532
3	D	26	50	20120529	10	232	4.4	-0.0074882325284943	-0.0031833240182237
3	D	26	50	20120529	10	234	4.44	-0.00916726465148957	-0.0037108610323279
3	D	26	50	20120529	10	236	4.48	-0.0105475724437048	-0.0046962638293861
3	D	26	50	20120529	10	238	4.52	-0.0114817029280591	-0.0049947194595893
3	D	26	50	20120529	10	240	4.56	-0.0119650245551357	-0.00574696793768678
3	D	26	50	20120529	10	242	4.6	-0.0120175555179100	-0.00635480399786255
3	D	26	50	20120529	10	244	4.64	-0.0132414371479912	-0.00792549321984442
3	D	26	50	20120529	10	246	4.68	-0.0138600445657647	-0.00885156480821353
3	D	26	50	20120529	10	248	4.72	-0.014720088644227	-0.0082547850696684
3	D	26	50	20120529	10	250	4.76	-0.0140937695198978	-0.00820457412424312
3	D	26	50	20120529	10	252	4.8	-0.0145911745927353	-0.00809709177218242
3	D	26	50	20120529	10	254	4.84	-0.0142380263743277	-0.00811079055185435
3	D	26	50	20120529	10	256	4.88	-0.0143797376443453	-0.00789951411670362
3	D	26	50	20120529	10	258	4.92	-0.0146235975599731	-0.00759818056190097
3	D	26	50	20120529	10	260	4.96	-0.0149673504505791	-0.00775180658118156
3	D	26	50	20120529	10	262	5	-0.0147413605375254	-0.00810697358944951
3	D	26	50	20120529	10	264	5.04	-0.0152228373230099	-0.00789609384120302
3	D	26	50	20120529	10	266	5.08	-0.0155094185090367	-0.00798708929155358
3	D	26	50	20120529	10	268	5.12	-0.0151900798942647	-0.00750313621812135
3	D	26	50	20120529	10	270	5.16	-0.0157344121086357	-0.00743200269014754
3	D	26	50	20120529	10	272	5.2	-0.0155931364163953	-0.00741404642054609
3	D	26	50	20120529	10	274	5.24	-0.0155025560377253	-0.00768352481485628
3	D	26	50	20120529	10	276	5.28	-0.0159957799881656	-0.00763807481938874
3	D	26	50	20120529	10	278	5.32	-0.0167108961678627	-0.00764848838095527
3	D	26	50	20120529	10	280	5.36	-0.0174809099967307	-0.0075872274778604
3	D	26	50	20120529	10	282	5.4	-0.0174899397503265	-0.00797074098277254
3	D	26	50	20120529	10	284	5.44	-0.0178270599793250	-0.0084248166733793
3	D	26	50	20120529	10	286	5.48	-0.0182964303896088	-0.00868601484728179
3	D	26	50	20120529	10	288	5.52	-0.0179680641425614	-0.00877767002825919
3	D	26	50	20120529	10	290	5.56	-0.0183413316702141	-0.0097091276489806
3	D	26	50	20120529	10	292	5.6	-0.0183133797391538	-0.0098032223483531
3	D	26	50	20120529	10	294	5.64	-0.0181217325882489	-0.00961624210220394
3	D	26	50	20120529	10	296	5.68	-0.0186580942949822	-0.0108903990244274
3	D	26	50	20120529	10	298	5.72	-0.0188818158094818	-0.0112514406758335
3	D	26	50	20120529	10	300	5.76	-0.0192937267227264	-0.0117248698790413
3	D	26	50	20120529	10	302	5.8	-0.0194924307993077	-0.0115534742663495
3	D	26	50	20120529	10	304	5.84	-0.0207344850736653	-0.0133380208632334
3	D	26	50	20120529	10	306	5.88	-0.0208802197812678	-0.0133027362348522
3	D	26	50	20120529	10	308	5.92	-0.0216705530306000	-0.0139986000182179
3	D	26	50	20120529	10	310	5.96	-0.0233270213762076	-0.0145825287981217
3	D	26	50	20120529	10	312	6	-0.0243626499679335	-0.0149216572103788
3	D	26	50	20120529	10	314	6.04	-0.0258651104565986	-0.0154113993670286
3	D	26	50	20120529	10	316	6.08	-0.0257243962071425	-0.0157758422020522
3	D	26	50	20120529	10	318	6.12	-0.0279057499164249	-0.0160564928835051
3	D	26	50	20120529	10	320	6.16	-0.0271822382579148	-0.0162653722266676
3	D	26	50	20120529	10	322	6.2	-0.0273761976479943	-0.0169338002669232
3	D	26	50	20120529	10	324	6.24	-0.0274914560533277	-0.0172573723299942
3	D	26	50	20120529	10	326	6.28	-0.0278367362945811	-0.0181942181043883
3	D	26	50	20120529	10	328	6.32	-0.0275336703281645	-0.0191785107437999
3	D	26	50	20120529	10	330	6.36	-0.0273914004437898	-0.0196676872150248
3	D	26	50	20120529	10	332	6.4	-0.0273962299831053	-0.0206529485907267
3	D	26	50	20120529	10	334	6.44	-0.0264013660973149	-0.0214984715243305
3	D	26	50	20120529	10	336	6.48	-0.0262510351956346	-0.0217175332051421
3	D	26	50	20120529	10	338	6.52	-0.0252984138689523	-0.0218093227364079
3	D	26	50	20120529	10	340	6.56	-0.0248520739265317	-0.022857269128262
3	D	26	50	20120529	10	342	6.6	-0.0244091280966609	-0.0239494804046184
3	D	26	50	20120529	10	344	6.64	-0.0232786057748998	-0.025165562646903
3	D	26	50	20120529	10	346	6.68	-0.0221841529700471	-0.0262556313897124
3	D	26	50	20120529	10	348	6.72	-0.0216788261799399	-0.027056245971643
3	D	26	50	20120529	10	350	6.76	-0.0206144770320827	-0.0284280451479602
3	D	26	50	20120529	10	352	6.8	-0.0202674410446916	-0.0290310537901408
3	D	26	50	20120529	10	354	6.84	-0.0196336895209853	-0.0295949431638658
3	D	26	50	20120529	10	356	6.88	-0.0190326346148411	-0.0297008819018232
3	D	26	50	20120529	10	358	6.92	-0.0190771894131237	-0.0292907528976672
3	D	26	50	20120529	10	360	6.96	-0.0186152224108389	-0.0289205966398517
3	D	26	50	20120529	10	362	7	-0.0186977134879321	-0.0283353526413348
3	D	26	50	20120529	10	364	7.04	-0.0185772861320283	-0.0282693866497179
3	D	26	50	20120529	10	366	7.08	-0.0186704191661783	-0.0272625302329186
3	D	26	50	20120529	10	368	7.12	-0.0183888280327064	-0.0270828049023444
3	D	26	50	20120529	10	370	7.16	-0.0182751464754951	-0.0272305690064089
3	D	26	50	20120529	10	372	7.2	-0.0177410828658005	-0.0263033257421034
3	D	26	50	20120529	10	374	7.24	-0.0173762157667082	-0.0257830365725063
3	D	26	50	20120529	10	376	7.28	-0.0167212722527698	-0.0254562330314454
3	D	26	50	20120529	10	378	7.32	-0.016226495495838	-0.0246999964711020
3	D	26	50	20120529	10	380	7.36	-0.0156622808529936	-0.0245893484019819
3	D	26	50	20120529	10	382	7.4	-0.0146240571793808	-0.0240378546101311
3	D	26	50	20120529	10	384	7.44	-0.0146321818362967	-0.0244179315760867
3	D	26	50	20120529	10	386	7.48	-0.0146362547713563	-0.0246080301631408
3	D	26	50	20120529	10	388	7.52	-0.0148409409713064	-0.0244026368564096
3	D	26	50	20120529	10	390	7.56	-0.0144333292672914	-0.0242871309637028
3	D	26	50	20120529	10	392	7.6	-0.0142463985186169	-0.0246282109906759
3	D	26	50	20120529	10	394	7.64	-0.0142176616990295	-0.0244340677528333
3	D	26	50	20120529	10	396	7.68	-0.0144306210483194	-0.0247911778905360
3	D	26	50	20120529	10	398	7.72	-0.0144018205891217	-0.0245969568709475
3	D	26	50	20120529	10	400	7.76	-0.0142230427816343	-0.0245097211073525
3	D	26	50	20120529	10	402	7.8	-0.0141321088495737	-0.0245026500395406
3	D	26	50	20120529	10	404	7.84	-0.0143733595411790	-0.0246979670746400
3	D	26	50	20120529	10	406	7.88	-0.0138682095277671	-0.0246560992821259
3	D	26	50	20120529	10	408	7.92	-0.0137851032677742	-0.0242805760838412
3	D	26	50	20120529	10	410	7.96	-0.0141445468578548	-0.0243418610285666
3	D	26	50	20120529	10	412	8	-0.0143689189105931	-0.0243621479221188
3	D	26	50	20120529	10	414	8.04	-0.0147974821885347	-0.0244456713751126
3	D	26	50	20120529	10	416	8.08	-0.0148574165593080	-0.024207404674124
3	D	26	50	20120529	10	418	8.12	-0.015161932094626	-0.0242502199897248
3	D	26	50	20120529	10	420	8.16	-0.0156345269118320	-0.024017334371341
3	D	26	50	20120529	10	422	8.2	-0.0152773884898581	-0.0235584715678257
3	D	26	50	20120529	10	424	8.24	-0.0158154479599732	-0.0234301097667301
3	D	26	50	20120529	10	426	8.28	-0.015525290934954	-0.0228188470670927
3	D	26	50	20120529	10	428	8.32	-0.0156954752737296	-0.0222700211891273
3	D	26	50	20120529	10	430	8.36	-0.0157897630132534	-0.0215635345405878
3	D	26	50	20120529	10	432	8.4	-0.0161479896725635	-0.0216375905408883
3	D	26	50	20120529	10	434	8.44	-0.0168365165159676	-0.0205368628704593
3	D	26	50	20120529	10	436	8.48	-0.0169796419995476	-0.0198797414676348
3	D	26	50	20120529	10	438	8.52	-0.0168504818748961	-0.0191803138660920
3	D	26	50	20120529	10	440	8.56	-0.0169340336121611	-0.0195670164225873
3	D	26	50	20120529	10	442	8.6	-0.0166977892365666	-0.0188327991674100
3	D	26	50	20120529	10	444	8.64	-0.0168633087919068	-0.0185843925551792
3	D	26	50	20120529	10	446	8.68	-0.0167655300662043	-0.0172572521218414
3	D	26	50	20120529	10	448	8.72	-0.0164337838487428	-0.0168934881093278
3	D	26	50	20120529	10	450	8.76	-0.0162875258821222	-0.0161461186680205
3	D	26	50	20120529	10	452	8.8	-0.0160795657777752	-0.0161833690532534
3	D	26	50	20120529	10	454	8.84	-0.0154643899492107	-0.0153739651340326
3	D	26	50	20120529	10	456	8.88	-0.0149052735462587	-0.0137338663104095
3	D	26	50	20120529	10	458	8.92	-0.0141747403174115	-0.0140419598060402
3	D	26	50	20120529	10	460	8.96	-0.0124721898228739	-0.0138171776313689
3	D	26	50	20120529	10	462	9	-0.0120009816420658	-0.0132544839752108
3	D	26	50	20120529	10	464	9.04	-0.0114884515551787	-0.0130219257472667
3	D	26	50	20120529	10	466	9.08	-0.0107095536367119	-0.0130797472829779
3	D	26	50	20120529	10	468	9.12	-0.00971452287372108	-0.0125564840222592
3	D	26	50	20120529	10	470	9.16	-0.00926111893455645	-0.0117646870618899
3	D	26	50	20120529	10	472	9.2	-0.0084596133980815	-0.0116148087085496
3	D	26	50	20120529	10	474	9.24	-0.00615794546998023	-0.0105938525825334
3	D	26	50	20120529	10	476	9.28	-0.00558137060060072	-0.0104027781881212
3	D	26	50	20120529	10	478	9.32	-0.00409730337352777	-0.00962581491380765
3	D	26	50	20120529	10	480	9.36	-0.00328921538002675	-0.00948041183928548
3	D	26	50	20120529	10	482	9.4	-0.00254829687388421	-0.00957093352809264
3	D	26	50	20120529	10	484	9.44	-0.00156525864190236	-0.0102438347258461
3	D	26	50	20120529	10	486	9.48	-0.00127675200411043	-0.0102476318892610
3	D	26	50	20120529	10	488	9.52	-0.00129903293878562	-0.00969709976263263
3	D	26	50	20120529	10	490	9.56	-0.00149235593276202	-0.00991937170823081
3	D	26	50	20120529	10	492	9.6	-0.00135287204910517	-0.00991146625441714
3	D	26	50	20120529	10	494	9.64	-0.0013217466228109	-0.00929674863104687
3	D	26	50	20120529	10	496	9.68	-0.00177123319040775	-0.00920860777077196
3	D	26	50	20120529	10	498	9.72	-0.00181438013908897	-0.00904769925875193
3	D	26	50	20120529	10	500	9.76	-0.00208214097102766	-0.00924381461740724
3	D	26	50	20120529	10	502	9.8	-0.00247467433004063	-0.00852893956112258
3	D	26	50	20120529	10	504	9.84	-0.00267235522310948	-0.00878175639834767
3	D	26	50	20120529	10	506	9.88	-0.00321957738289516	-0.0083735090053364
3	D	26	50	20120529	10	508	9.92	-0.00333328722437777	-0.00864863718282827
3	D	26	50	20120529	10	510	9.96	-0.00332313317099993	-0.00830349836293112
3	D	26	50	20120529	10	512	10	-0.0033129861886899	-0.00795850803545802
3	D	26	50	20120529	10	514	10.04	-0.00373843112572641	-0.00785382087650335
3	D	26	50	20120529	10	516	10.08	-0.00388434261002425	-0.00726117346998747
3	D	26	50	20120529	10	518	10.12	-0.00432719651601358	-0.00689935400112212
3	D	26	50	20120529	10	520	10.16	-0.00487997017113835	-0.00648227413730705
3	D	26	50	20120529	10	522	10.2	-0.00574123330169137	-0.0049968478510007
3	D	26	50	20120529	10	524	10.24	-0.00553839972150801	-0.0037446395232652
3	D	26	50	20120529	10	526	10.28	-0.00607738479439965	-0.0033062050346583
3	D	26	50	20120529	10	528	10.32	-0.00676961404891003	-0.0023819033345625
3	D	26	50	20120529	10	530	10.36	-0.00720299979509927	-0.0017433152004729
3	D	26	50	20120529	10	532	10.4	-0.00764509709683272	-0.0019404424289321
3	D	26	50	20120529	10	534	10.44	-0.00870068024192362	-0.0019792060226768
3	D	26	50	20120529	10	536	10.48	-0.00940251907759033	-0.0025067006103741
3	D	26	50	20120529	10	538	10.52	-0.0097880761211001	-0.0025535252214243
3	D	26	50	20120529	10	540	10.56	-0.0107635864942894	-0.0035235484459916
3	D	26	50	20120529	10	542	10.6	-0.0115865527215734	-0.0037173169172402
3	D	26	50	20120529	10	544	10.64	-0.0126012368104405	-0.0044634418506126
3	D	26	50	20120529	10	546	10.68	-0.0139914228843889	-0.0046542334023123
3	D	26	50	20120529	10	548	10.72	-0.015503393959261	-0.0048122364125685
3	D	26	50	20120529	10	550	10.76	-0.0166287049040447	-0.0052925245515538
3	D	26	50	20120529	10	552	10.8	-0.0174153399849113	-0.00559535717273257
3	D	26	50	20120529	10	554	10.84	-0.0179501531277939	-0.00660096201052921
3	D	26	50	20120529	10	556	10.88	-0.0192688082797574	-0.00727869557602527
3	D	26	50	20120529	10	558	10.92	-0.0201930251270395	-0.00670158330549206
3	D	26	50	20120529	10	560	10.96	-0.0204104675333222	-0.00642999066190611
3	D	26	50	20120529	10	562	11	-0.0199515552323321	-0.00656660369203136
3	D	26	50	20120529	10	564	11.04	-0.0200839963324483	-0.00651137865242069
3	D	26	50	20120529	10	566	11.08	-0.0202551727420380	-0.00633663842465387
3	D	26	50	20120529	10	568	11.12	-0.0203274249129396	-0.00606325680091152
3	D	26	50	20120529	10	570	11.16	-0.0202020265963640	-0.00606358207003087
3	D	26	50	20120529	10	572	11.2	-0.0203863905474228	-0.00609464527092839
3	D	26	50	20120529	10	574	11.24	-0.0206143829868807	-0.00591873831697262
3	D	26	50	20120529	10	576	11.28	-0.0208295909357349	-0.00556755373409632
3	D	26	50	20120529	10	578	11.32	-0.0206413378973796	-0.00552567179944664
3	D	26	50	20120529	10	580	11.36	-0.0208071332243644	-0.00579767456496567
3	D	26	50	20120529	10	582	11.4	-0.0212050999918840	-0.00542206651386719
3	D	26	50	20120529	10	584	11.44	-0.0209494879615529	-0.00546287364620946
3	D	26	50	20120529	10	586	11.48	-0.0210380035884218	-0.00564840432345719
3	D	26	50	20120529	10	588	11.52	-0.0211745671210724	-0.00552376261113744
3	D	26	50	20120529	10	590	11.56	-0.0214133500100112	-0.0051634846350551
3	D	26	50	20120529	10	592	11.6	-0.0214332904212407	-0.0051718284950731
3	D	26	50	20120529	10	594	11.64	-0.0215490650145244	-0.0053027351734741
3	D	26	50	20120529	10	596	11.68	-0.0212878032010116	-0.0053567015630143
3	D	26	50	20120529	10	598	11.72	-0.0214253849674270	-0.0051756610138271
3	D	26	50	20120529	10	600	11.76	-0.0216317470104485	-0.0046068926033119
3	D	26	50	20120529	10	602	11.8	-0.0219718441589958	-0.004812215199365
3	D	26	50	20120529	10	604	11.84	-0.0221908280580615	-0.0045223650586889
3	D	26	50	20120529	10	606	11.88	-0.0222938747292838	-0.0046501604672527
3	D	26	50	20120529	10	608	11.92	-0.0223644369149784	-0.0051951913031235
3	D	26	50	20120529	10	610	11.96	-0.0227939052895999	-0.00550600715986184
3	D	26	50	20120529	10	612	12	-0.0227400873924837	-0.00599397447849086
3	D	26	50	20120529	10	614	12.04	-0.0228026451294153	-0.00602867220824369
3	D	26	50	20120529	10	616	12.08	-0.0232316609556968	-0.00624371752253814
3	D	26	50	20120529	10	618	12.12	-0.0236057345850801	-0.00688083487452284
3	D	26	50	20120529	10	620	12.16	-0.0242821600030310	-0.00716354323670904
3	D	26	50	20120529	10	622	12.2	-0.0248182954355944	-0.00731755816471928
3	D	26	50	20120529	10	624	12.24	-0.0253028757127416	-0.00725413068644684
3	D	26	50	20120529	10	626	12.28	-0.0259386778461133	-0.00704890001427526
3	D	26	50	20120529	10	628	12.32	-0.0261280622553185	-0.00758009984150603
3	D	26	50	20120529	10	630	12.36	-0.0264493786477575	-0.00767302074362175
3	D	26	50	20120529	10	632	12.4	-0.0268693576493754	-0.00710955563396545
3	D	26	50	20120529	10	634	12.44	-0.0273325974438663	-0.00749473083981338
3	D	26	50	20120529	10	636	12.48	-0.0280149908430504	-0.00742999521399575
3	D	26	50	20120529	10	638	12.52	-0.0282127544676127	-0.00753823912005979
3	D	26	50	20120529	10	640	12.56	-0.0286349467134557	-0.00785196118566882
3	D	26	50	20120529	10	642	12.6	-0.0288970641261737	-0.00819610298500451
3	D	26	50	20120529	10	644	12.64	-0.0291206230061137	-0.00894716352370961
3	D	26	50	20120529	10	646	12.68	-0.0293942096908226	-0.00882703315265383
3	D	26	50	20120529	10	648	12.72	-0.0294265244707228	-0.00944709508907631
3	D	26	50	20120529	10	650	12.76	-0.0291003361125615	-0.00986464164336696
3	D	26	50	20120529	10	652	12.8	-0.0287170135264802	-0.00992071521111506
3	D	26	50	20120529	10	654	12.84	-0.0289473182051127	-0.00988062225662178
3	D	26	50	20120529	10	656	12.88	-0.0288269686309547	-0.0109254432365030
3	D	26	50	20120529	10	658	12.92	-0.0285921384689227	-0.0108224177784841
3	D	26	50	20120529	10	660	12.96	-0.0287141143886774	-0.0114379542315070
3	D	26	50	20120529	10	662	13	-0.0286445350814086	-0.0124543495187846
3	D	26	50	20120529	10	664	13.04	-0.0286291908642569	-0.0134998068947689
3	D	26	50	20120529	10	666	13.08	-0.0285444794718707	-0.0140899582143472
3	D	26	50	20120529	10	668	13.12	-0.0282851834152096	-0.0141243943145910
3	D	26	50	20120529	10	670	13.16	-0.0284551011747287	-0.0156986261415466
3	D	26	50	20120529	10	672	13.2	-0.0284799206227484	-0.0161864591098872
3	D	26	50	20120529	10	674	13.24	-0.0282983356013397	-0.0173859950534920
3	D	26	50	20120529	10	676	13.28	-0.0279193970773018	-0.0184325838003262
3	D	26	50	20120529	10	678	13.32	-0.0280905876290271	-0.0197902995308825
3	D	26	50	20120529	10	680	13.36	-0.0276320783789023	-0.0217716339449707
3	D	26	50	20120529	10	682	13.4	-0.0276358048316391	-0.0225827773468732
3	D	26	50	20120529	10	684	13.44	-0.0274655830162041	-0.024070480517015
3	D	26	50	20120529	10	686	13.48	-0.0273132439312653	-0.0249908789876787
3	D	26	50	20120529	10	688	13.52	-0.0268451038867807	-0.0261235579851223
3	D	26	50	20120529	10	690	13.56	-0.0262255934936475	-0.0268026067692314
3	D	26	50	20120529	10	692	13.6	-0.0255477114357274	-0.0280574879605997
3	D	26	50	20120529	10	694	13.64	-0.0249157135368385	-0.0285244471367597
3	D	26	50	20120529	10	696	13.68	-0.0243656056742788	-0.0285804287806263
3	D	26	50	20120529	10	698	13.72	-0.0237942068265376	-0.0284181336322083
3	D	26	50	20120529	10	700	13.76	-0.0235747420948607	-0.0285175316324397
3	D	26	50	20120529	10	702	13.8	-0.0230061808666324	-0.0287174073849574
3	D	26	50	20120529	10	704	13.84	-0.0228227856518639	-0.0291266525056369
3	D	26	50	20120529	10	706	13.88	-0.0217104904216015	-0.0304271795610512
3	D	26	50	20120529	10	708	13.92	-0.0210698516778464	-0.0302004811270027
3	D	26	50	20120529	10	710	13.96	-0.0205770618909697	-0.0313214645782856
3	D	26	50	20120529	10	712	14	-0.0200190556456642	-0.032104047937296
3	D	26	50	20120529	10	714	14.04	-0.0193468233709257	-0.0321715624927637
3	D	26	50	20120529	10	716	14.08	-0.0193064334315844	-0.0329281101800908
3	D	26	50	20120529	10	718	14.12	-0.0191651676388389	-0.0328787399846284
3	D	26	50	20120529	10	720	14.16	-0.0188995359054184	-0.0327288757734237
3	D	26	50	20120529	10	722	14.2	-0.0192309285694893	-0.033030485099871
3	D	26	50	20120529	10	724	14.24	-0.0191840544609644	-0.0329765257813986
3	D	26	50	20120529	10	726	14.28	-0.0195257072444303	-0.0326255391884211
3	D	26	50	20120529	10	728	14.32	-0.0200282126784805	-0.0325762892011114
3	D	26	50	20120529	10	730	14.36	-0.0209553569478367	-0.032379586236721
3	D	26	50	20120529	10	732	14.4	-0.0216868801261776	-0.0328276585907554
3	D	26	50	20120529	10	734	14.44	-0.0216522672492386	-0.0325576498663593
3	D	26	50	20120529	10	736	14.48	-0.0224967224516028	-0.0332266860184468
3	D	26	50	20120529	10	738	14.52	-0.0229869666540672	-0.0333876871614552
3	D	26	50	20120529	10	740	14.56	-0.0234578219885915	-0.0334024727642498
3	D	26	50	20120529	10	742	14.6	-0.0238475438910425	-0.0330980279396099
3	D	26	50	20120529	10	744	14.64	-0.0238678378556626	-0.032733372972552
3	D	26	50	20120529	10	746	14.68	-0.0239865045156813	-0.0326889525245579
3	D	26	50	20120529	10	748	14.72	-0.0239007968098404	-0.0315141716822556
3	D	26	50	20120529	10	750	14.76	-0.0239349033983242	-0.0311864743582232
3	D	26	50	20120529	10	752	14.8	-0.0243990730382324	-0.0305586802091484
3	D	26	50	20120529	10	754	14.84	-0.0247009369231209	-0.0300253095640994
3	D	26	50	20120529	10	756	14.88	-0.0247291504836903	-0.0290944034866673
3	D	26	50	20120529	10	758	14.92	-0.0251026018591061	-0.0284736061591924
3	D	26	50	20120529	10	760	14.96	-0.0252758218072934	-0.0270034109529528
3	D	26	50	20120529	10	762	15	-0.0257676782132189	-0.0261369293743546
3	D	26	50	20120529	10	764	15.04	-0.0259337563829162	-0.0246604409177624
3	D	26	50	20120529	10	766	15.08	-0.0256051143642242	-0.0231852535376476
3	D	26	50	20120529	10	768	15.12	-0.0261069904732391	-0.0222900846369367
3	D	26	50	20120529	10	770	15.16	-0.0264168517358229	-0.0212731165931664
3	D	26	50	20120529	10	772	15.2	-0.0262813347212085	-0.0210818088535163
3	D	26	50	20120529	10	774	15.24	-0.0264753648219661	-0.0202942333206307
3	D	26	50	20120529	10	776	15.28	-0.0271383269268031	-0.0184092492765471
3	D	26	50	20120529	10	778	15.32	-0.0274130379112941	-0.0179779848507014
3	D	26	50	20120529	10	780	15.36	-0.0277257205299348	-0.0173192441733480
3	D	26	50	20120529	10	782	15.4	-0.0281277814457175	-0.0170373914103671
3	D	26	50	20120529	10	784	15.44	-0.0278869408760453	-0.0157189201061666
3	D	26	50	20120529	10	786	15.48	-0.0273230939287272	-0.0156084700269453
3	D	26	50	20120529	10	788	15.52	-0.0272275638025889	-0.0147666594039427
3	D	26	50	20120529	10	790	15.56	-0.0271447615985119	-0.0147125657351819
3	D	26	50	20120529	10	792	15.6	-0.0273390745419820	-0.0136162673816303
3	D	26	50	20120529	10	794	15.64	-0.0271065778323279	-0.0127526071590891
3	D	26	50	20120529	10	796	15.68	-0.0271420745927434	-0.0118714106883744
3	D	26	50	20120529	10	798	15.72	-0.0272142701951026	-0.0111929417318259
3	D	26	50	20120529	10	800	15.76	-0.0268427562922672	-0.0110755620061489
3	D	26	50	20120529	10	802	15.8	-0.0269575197228537	-0.0106039924937756
3	D	26	50	20120529	10	804	15.84	-0.0271581612720154	-0.0109019319360286
3	D	26	50	20120529	10	806	15.88	-0.0268280060448116	-0.0104348808359870
3	D	26	50	20120529	10	808	15.92	-0.0271576945815398	-0.0102727058957219
3	D	26	50	20120529	10	810	15.96	-0.0269251413033432	-0.0104468804380638
3	D	26	50	20120529	10	812	16	-0.0266294080342476	-0.0102261004877739
3	D	26	50	20120529	10	814	16.04	-0.0270551004586575	-0.0104154778259113
3	D	26	50	20120529	10	816	16.08	-0.0272436504818609	-0.0104122604900569
3	D	26	50	20120529	10	818	16.12	-0.0269327002748341	-0.0102189728514195
3	D	26	50	20120529	10	820	16.16	-0.0270004481755396	-0.0100395162214222
3	D	26	50	20120529	10	822	16.2	-0.0269242362066633	-0.0097206252052427
3	D	26	50	20120529	10	824	16.24	-0.0266916829284667	-0.00954308483462238
3	D	26	50	20120529	10	826	16.28	-0.0270647595372885	-0.00972609114066127
3	D	26	50	20120529	10	828	16.32	-0.0269578662051765	-0.00979611592520218
3	D	26	50	20120529	10	830	16.36	-0.0268266554708595	-0.00927670356801379
3	D	26	50	20120529	10	832	16.4	-0.0268975782810125	-0.0093726579582208
3	D	26	50	20120529	10	834	16.44	-0.0270185006116633	-0.00931199526746281
3	D	26	50	20120529	10	836	16.48	-0.0267164175236726	-0.00922501406230905
3	D	26	50	20120529	10	838	16.52	-0.0262994437258747	-0.00887097276803676
3	D	26	50	20120529	10	840	16.56	-0.0262765405372320	-0.00901989652722246
3	D	26	50	20120529	10	842	16.6	-0.0262847359048260	-0.00929919663472333
3	D	26	50	20120529	10	844	16.64	-0.0263211519040571	-0.00904838585943646
3	D	26	50	20120529	10	846	16.68	-0.0264616893768179	-0.00899079201210882
3	D	26	50	20120529	10	848	16.72	-0.0268183823215197	-0.00882238746110143
3	D	26	50	20120529	10	850	16.76	-0.0271115346508640	-0.00855876391093946
3	D	26	50	20120529	10	852	16.8	-0.0269082202380694	-0.00835714655441974
3	D	26	50	20120529	10	854	16.84	-0.0269434765821794	-0.00808396292057613
3	D	26	50	20120529	10	856	16.88	-0.0270954055451851	-0.00796210013790644
3	D	26	50	20120529	10	858	16.92	-0.0273847112136398	-0.00698073492056888
3	D	26	50	20120529	10	860	16.96	-0.0275318530637369	-0.00659174840917035
3	D	26	50	20120529	10	862	17	-0.0271895709552357	-0.00601117131540932
3	D	26	50	20120529	10	864	17.04	-0.0270392683378267	-0.00589254708179747
3	D	26	50	20120529	10	866	17.08	-0.0266581589959706	-0.00575043983198241
3	D	26	50	20120529	10	868	17.12	-0.0266240128095071	-0.0053529821813453
3	D	26	50	20120529	10	870	17.16	-0.0259838619694311	-0.0042740008728649
3	D	26	50	20120529	10	872	17.2	-0.0258482742441386	-0.0037141490788604
3	D	26	50	20120529	10	874	17.24	-0.0253308135016663	-0.0040514390134864
3	D	26	50	20120529	10	876	17.28	-0.0252181077518129	-0.0037780786029475
3	D	26	50	20120529	10	878	17.32	-0.0246853947160704	-0.0032282535831003
3	D	26	50	20120529	10	880	17.36	-0.0243921080364377	-0.0027392397464351
3	D	26	50	20120529	10	882	17.4	-0.0242074965980055	-0.0024738767135914
3	D	26	50	20120529	10	884	17.44	-0.0231306783291688	-0.0017654610777529
3	D	26	50	20120529	10	886	17.48	-0.0225045685084468	-0.0015730905566108
3	D	26	50	20120529	10	888	17.52	-0.0219942523728916	-0.0009123020980191
3	D	26	50	20120529	10	890	17.56	-0.0211627867220978	-0.000195953431202401
3	D	26	50	20120529	10	892	17.6	-0.0210020330664628	-0.0003931372282041
3	D	26	50	20120529	10	894	17.64	-0.0207985843033798	0.000212089607949099
3	D	26	50	20120529	10	896	17.68	-0.0206199196329774	-0.0002381464928358
3	D	26	50	20120529	10	898	17.72	-0.0213444283120490	-0.0009478059295024
3	D	26	50	20120529	10	900	17.76	-0.0214783189810667	-0.000142234529035700
3	D	26	50	20120529	10	902	17.8	-0.0205903201431170	-0.0002403668081287
3	D	26	50	20120529	10	904	17.84	-0.0205697150515132	-0.000251581521678300
3	D	26	50	20120529	10	906	17.88	-0.0205248915526538	-0.000136047344700300
3	D	26	50	20120529	10	908	17.92	-0.0204708049549608	6.8228733316699e-05
3	D	26	50	20120529	10	910	17.96	-0.0205701463866497	-0.000425395439561800
3	D	26	50	20120529	10	912	18	-0.0205360143423218	-0.0005140171324479
3	D	26	50	20120529	10	914	18.04	-0.0207193388464123	-7.0639967439997e-06
3	D	26	50	20120529	10	916	18.08	-0.0209168054861264	-5.23612571468011e-05
3	D	26	50	20120529	10	918	18.12	-0.0206543840174925	-0.0001152089078587
3	D	26	50	20120529	10	920	18.16	-0.0204774305455005	9.76655886174987e-05
3	D	26	50	20120529	10	922	18.2	-0.0208173155620135	-6.58669966674998e-05
3	D	26	50	20120529	10	924	18.24	-0.0206484160362593	0.0001703490946557
3	D	26	50	20120529	10	926	18.28	-0.0205639309180431	0.000297119198386799
3	D	26	50	20120529	10	928	18.32	-0.0207156477490145	0.0004579435646999
3	D	26	50	20120529	10	930	18.36	-0.0206589872826380	0.000503431743933601
3	D	26	50	20120529	10	932	18.4	-0.0205597519169663	4.24971175492991e-05
3	D	26	50	20120529	10	934	18.44	-0.0204583740177476	0.000406918739369398
3	D	26	50	20120529	10	936	18.48	-0.0206349527231455	0.0005714483452159
3	D	26	50	20120529	10	938	18.52	-0.0209078181589375	0.000284440773800101
3	D	26	50	20120529	10	940	18.56	-0.0204257410397958	0.000576730432871399
3	D	26	50	20120529	10	942	18.6	-0.0206164265254784	0.000189469262018899
3	D	26	50	20120529	10	944	18.64	-0.0205638036388225	0.000694499067278
3	D	26	50	20120529	10	946	18.68	-0.0205538051489365	0.000267081302322000
3	D	26	50	20120529	10	948	18.72	-0.0204397346829955	0.0004235781751342
3	D	26	50	20120529	10	950	18.76	-0.0204146182501277	0.000252684608257
3	D	26	50	20120529	10	952	18.8	-0.0205353496619475	0.000330933044663098
3	D	26	50	20120529	10	954	18.84	-0.0202100451872627	0.000436751574467698
3	D	26	50	20120529	10	956	18.88	-0.0203307765990824	0.0005150000108738
3	D	26	50	20120529	10	958	18.92	-0.0203307765990824	0.0005150000108738
3	D	26	50	20120529	10	960	18.96	-0.0204705503965196	0.000238047497886501
3	D	26	50	20120529	10	962	19	-0.0206736809615511	-0.000157840375696400
3	D	26	50	20120529	10	964	19.04	-0.0203031852924806	8.80630785290003e-05
3	D	26	50	20120529	10	966	19.08	-0.0203411639976981	0.000142998204359399
3	D	26	50	20120529	10	968	19.12	-0.0202083976284625	6.43396460201992e-05
3	D	26	50	20120529	10	970	19.16	-0.0202339241832633	-9.61028826311008e-05
3	D	26	50	20120529	10	972	19.2	-0.0203581840579212	0.000418861772903699
3	D	26	50	20120529	10	974	19.24	-0.0202615508452043	6.53508087173002e-05
3	D	26	50	20120529	10	976	19.28	-0.0203085734461532	-0.000137376705448901
3	D	26	50	20120529	10	978	19.32	-0.0202839024905576	0.000161368838534600
3	D	26	50	20120529	10	980	19.36	-0.0202575203365515	-0.000194935197437501
3	D	26	50	20120529	10	982	19.4	-0.0203776224233361	-4.69023927961009e-05
3	D	26	50	20120529	10	984	19.44	-0.0200529331315508	-1.83494209717999e-05
3	D	26	50	20120529	10	986	19.48	-0.0203567486311554	-0.000155429141572601
3	D	26	50	20120529	10	988	19.52	-0.0203393043068636	0.000277511127344501
3	D	26	50	20120529	10	990	19.56	-0.0203688613703172	6.01465028076988e-05
3	D	26	50	20120529	10	992	19.6	-0.0203099735175799	-0.000112472404615500
3	D	26	50	20120529	10	994	19.64	-0.0202370213109649	0.000266939880965700
3	D	26	50	20120529	10	996	19.68	-0.0204692917464491	0.0002008395390604
3	D	26	50	20120529	10	998	19.72	-0.0200595870063618	0.000199856660634599
3	D	26	50	20120529	10	1000	19.76	-0.0204010559420646	0.000166120596104199
3	D	26	50	20120529	10	1002	19.8	-0.0202803316013126	8.78650886302988e-05
3	D	26	50	20120529	10	1004	19.84	-0.0201595294788147	9.54594154599885e-06
3	D	26	50	20120529	10	1006	19.88	-0.0205590165259138	-1.20632416869999e-05
3	D	26	50	20120529	10	1008	19.92	-0.0204845228265158	0.0005006952406904
3	D	26	50	20120529	10	1010	19.96	-0.0203637843436282	0.000422453875352100
3	D	26	50	20120529	10	1012	20	-0.0202429751500625	0.000344141799335701
3	D	26	50	20120529	10	1014	20.04	-0.0202288118012354	0.000316868690785298
3	D	26	50	20120529	10	1016	20.08	-0.0201397022046702	0.000203038641149900
3	D	26	50	20120529	10	1018	20.12	-0.0205103392950970	0.000106617560467299
3	D	26	50	20120529	10	1020	20.16	-0.0202201073167589	-2.52932095629998e-05
3	D	26	50	20120529	10	1022	20.2	-0.0203513746196184	0.000348030886632201
3	D	26	50	20120529	10	1024	20.24	-0.0202221932817634	0.000104991214870599
3	D	26	50	20120529	10	1026	20.28	-0.0204418489322712	-0.000124846773286301
3	D	26	50	20120529	10	1028	20.32	-0.0201485834658419	0.000246200439073498
3	D	26	50	20120529	10	1030	20.36	-0.0204643914964555	8.89257488019997e-05
3	D	26	50	20120529	10	1032	20.4	-0.0202308906951720	6.73024234332988e-05
3	D	26	50	20120529	10	1034	20.44	-0.0204529717219393	1.57755522882993e-05
3	D	26	50	20120529	10	1036	20.48	-0.0200897380395116	0.000287085353161798
3	D	26	50	20120529	10	1038	20.52	-0.0203986093526017	-9.64564360216007e-05
3	D	26	50	20120529	10	1040	20.56	-0.0203255864353085	0.0002828851388815
3	D	26	50	20120529	10	1042	20.6	-0.0202667410089782	0.000110365226407599
3	D	26	50	20120529	10	1044	20.64	-0.0200668207087333	-6.17940616078998e-05
3	D	26	50	20120529	10	1046	20.68	-0.0200340250962219	0.000130383419383
3	D	26	50	20120529	10	1048	20.72	-0.0201264793078620	-3.64584256380002e-05
3	D	26	50	20120529	10	1050	20.76	-0.0202162465137337	-9.75170961934006e-05
3	D	26	50	20120529	10	1052	20.8	-0.0202672218415894	5.98212336884e-05
3	D	26	50	20120529	10	1054	20.84	-0.0204444086588191	-6.75852661458e-05
3	D	26	50	20120529	10	1056	20.88	-0.0203197669464994	0.000307513668070199
3	D	26	50	20120529	10	1058	20.92	-0.0200458762058746	-8.51144432513998e-05
3	D	26	50	20120529	10	1060	20.96	-0.0205354345147613	-0.000102184000949301
3	D	26	50	20120529	10	1062	21	-0.0205266876038780	0.000240458732010299
3	D	26	50	20120529	10	1064	21.04	-0.0204848127402961	7.88282639666987e-05
3	D	26	50	20120529	10	1066	21.08	-0.0205683503354255	-6.38234580699008e-05
3	D	26	50	20120529	10	1068	21.12	-0.0206709868847147	-0.000182157777901501
3	D	26	50	20120529	10	1070	21.16	-0.0202805295912113	0.000209713729164299
3	D	26	50	20120529	10	1072	21.2	-0.0203765405499608	6.33567675942994e-05
3	D	26	50	20120529	10	1074	21.24	-0.0204491392031853	9.06015918734002e-05
3	D	26	50	20120529	10	1076	21.28	-0.0202977617834688	1.11793582106001e-05
3	D	26	50	20120529	10	1078	21.32	-0.0205431066233371	5.99909393158987e-05
3	D	26	50	20120529	10	1080	21.36	-0.0204286331065309	0.000410072435613501
3	D	26	50	20120529	10	1082	21.4	-0.0203395305810335	0.000296235314910298
3	D	26	50	20120529	10	1084	21.44	-0.0202943959551904	0.000283387184696098
3	D	26	50	20120529	10	1086	21.48	-0.0205156213827524	0.000187036814691699
3	D	26	50	20120529	10	1088	21.52	-0.0202355363867244	-3.32269476479002e-05
3	D	26	50	20120529	10	1090	21.56	-0.0202407689769052	9.34865875406986e-05
3	D	26	50	20120529	10	1092	21.6	-0.0202890714411281	0.000134845263172300
3	D	26	50	20120529	10	1094	21.64	-0.0205271047968789	-0.000293682659430200
3	D	26	50	20120529	10	1096	21.68	-0.0201032649922357	5.15268711451002e-05
3	D	26	50	20120529	10	1098	21.72	-0.0200234750630466	-9.86343249077e-05
3	D	26	50	20120529	10	1100	21.76	-0.0200584202801728	0.000138090883297899
3	D	26	50	20120529	10	1102	21.8	-0.0200530886950427	1.40219274708999e-05
3	D	26	50	20120529	10	1104	21.84	-0.0203707210611517	-6.06485486224009e-05
3	D	26	50	20120529	10	1106	21.88	-0.0199325199177826	0.000144914463736399
3	D	26	50	20120529	10	1108	21.92	-0.0204903847417319	-6.91550432000004e-05
3	D	26	50	20120529	10	1110	21.96	-0.0201897724358460	-0.000208928840637201
3	D	26	50	20120529	10	1112	22	-0.0203005194999155	5.32522116911995e-05
3	D	26	50	20120529	10	1114	22.04	-0.0204547041335532	2.22455793360988e-05
3	D	26	50	20120529	10	1116	22.08	-0.0201125775885439	-4.73054436614002e-05
3	D	26	50	20120529	10	1118	22.12	-0.0202270440342824	6.76135504171001e-05
3	D	26	50	20120529	10	1120	22.16	-0.0203498048425642	-0.000313382654354101
3	D	26	50	20120529	10	1122	22.2	-0.0204834480242084	-0.000174506882529001
3	D	26	50	20120529	10	1124	22.24	-0.0203391840987108	-0.000149744003051901
3	D	26	50	20120529	10	1126	22.28	-0.0201949272442809	-0.000124988194642501
3	D	26	50	20120529	10	1128	22.32	-0.0205582316373867	-6.40285190364014e-05
3	D	26	50	20120529	10	1130	22.36	-0.0202914543909807	-0.0002420214379967
3	D	26	50	20120529	10	1132	22.4	-0.0203894452487175	0.000107162032688799
3	D	26	50	20120529	10	1134	22.44	-0.0202981011947238	7.73079843871e-05
3	D	26	50	20120529	10	1136	22.48	-0.0204042237804443	8.13526351754988e-05
3	D	26	50	20120529	10	1138	22.52	-0.0202596628700985	-0.000200471843534200
3	D	26	50	20120529	10	1140	22.56	-0.0206135344587433	-0.000186930748674501
3	D	26	50	20120529	10	1142	22.6	-0.0204404417897767	3.83958982189993e-06
3	D	26	50	20120529	10	1144	22.64	-0.0203299492841485	-0.000254636222973101
3	D	26	50	20120529	10	1146	22.68	-0.0201712745224502	1.56199887964004e-05
3	D	26	50	20120529	10	1148	22.72	-0.0206731506314652	-0.000220242549136201
3	D	26	50	20120529	10	1150	22.76	-0.0205453269386301	0.000196363553135499
3	D	26	50	20120529	10	1152	22.8	-0.0203977325401930	3.59422376877e-05
3	D	26	50	20120529	10	1154	22.84	-0.0202116715328594	-0.000146399387976800
3	D	26	50	20120529	10	1156	22.88	-0.0202046358203866	0.000129619744059300
3	D	26	50	20120529	10	1158	22.92	-0.0202772415446788	0.000156857497270600
3	D	26	50	20120529	10	1160	22.96	-0.0202635378152594	7.05763278301998e-05
3	D	26	50	20120529	10	1162	23	-0.0201603285094774	0.0005085299838259
3	D	26	50	20120529	10	1164	23.04	-0.0203153899555238	-0.000185063986772101
3	D	26	50	20120529	10	1166	23.08	-0.0205523485089673	-8.75610327143e-05
3	D	26	50	20120529	10	1168	23.12	-0.0204440409632929	-6.68923015000045e-06
3	D	26	50	20120529	10	1170	23.16	-0.0204511191021726	-0.000282750788593101
3	D	26	50	20120529	10	1172	23.2	-0.0204016357696252	-0.000116877679862300
3	D	26	50	20120529	10	1174	23.24	-0.0202038650739951	0.000151886536598899
3	D	26	50	20120529	10	1176	23.28	-0.0202188345245528	-0.000126975164697701
3	D	26	50	20120529	10	1178	23.32	-0.0205649915782149	0.000183769981362599
3	D	26	50	20120529	10	1180	23.36	-0.0206702656357979	-0.000180588000847200
3	D	26	50	20120529	10	1182	23.4	-0.0205517474682032	-4.69377481352e-05
3	D	26	50	20120529	10	1184	23.44	-0.0201866258106698	4.58063772852992e-05
3	D	26	50	20120529	10	1186	23.48	-0.0202728362694320	1.88514667863997e-05
3	D	26	50	20120529	10	1188	23.52	-0.0202615084187974	-5.12793837716009e-05
3	D	26	50	20120529	10	1190	23.56	-0.0205430429837268	-0.000128601510294401
3	D	26	50	20120529	10	1192	23.6	-0.0203024781856994	-5.59038621206001e-05
3	D	26	50	20120529	10	1194	23.64	-0.0204995912720229	-4.83802459687998e-05
3	D	26	50	20120529	10	1196	23.68	-0.0202278077096061	-0.000246964114397201
3	D	26	50	20120529	10	1198	23.72	-0.0201820932562024	9.67251365984988e-05
3	D	26	50	20120529	10	1200	23.76	-0.0202314705227326	-6.91833274713005e-05
3	D	26	50	20120529	10	1202	23.8	-0.0205447188267982	-0.000275375664865301
3	D	26	50	20120529	10	1204	23.84	-0.0205948102711775	-0.000145154880042001
3	D	26	50	20120529	10	1206	23.88	-0.0204903847417319	-1.31521861300998e-05
3	D	26	50	20120529	10	1208	23.92	-0.0204345515902894	0.000241236549469601
3	D	26	50	20120529	10	1210	23.96	-0.0202487168571257	5.13147391107e-05
3	D	26	50	20120529	10	1212	24	-0.0205227207348355	-0.000121148604820700
3	D	26	50	20120529	10	1214	24.04	-0.0203732737166318	0.000261219387105899
3	D	26	50	20120529	10	1216	24.08	-0.0200601668339224	0.000168305556057999
3	D	26	50	20120529	10	1218	24.12	-0.0202316543704957	0.000289135962827199
3	D	26	50	20120529	10	1220	24.16	-0.0201813225098109	-0.000227207550930801
3	D	26	50	20120529	10	1222	24.2	-0.0206551264796127	0.000367851089708899
3	D	26	50	20120529	10	1224	24.24	-0.0203160122094913	0.000415213101912799
3	D	26	50	20120529	10	1226	24.28	-0.0201544595231936	9.3246171235099e-05
3	D	26	50	20120529	10	1228	24.32	-0.0206578559117881	0.000209841008384899
3	D	26	50	20120529	10	1230	24.36	-0.0205304564830217	0.0003946575077837
3	D	26	50	20120529	10	1232	24.4	-0.0206211570698445	0.000159848558954999
3	D	26	50	20120529	10	1234	24.44	-0.0206972629727036	0.0003300986586613
3	D	26	50	20120529	10	1236	24.48	-0.0203965940982753	7.7951451557999e-05
3	D	26	50	20120529	10	1238	24.52	-0.0202841641200666	0.000211453211845999
3	D	26	50	20120529	10	1240	24.56	-0.0201261752519461	0.0003895239125522
3	D	26	50	20120529	10	1242	24.6	-0.0204877048070312	-1.13207795668004e-05
3	D	26	50	20120529	10	1244	24.64	-0.0203789376419491	0.000517892077608901
3	D	26	50	20120529	10	1246	24.68	-0.0202495371009919	0.000434029213360099
3	D	26	50	20120529	10	1248	24.72	-0.0205958002206712	0.0003163030053604
3	D	26	50	20120529	10	1250	24.76	-0.0204822388716126	0.000180962767441300
3	D	26	50	20120529	10	1252	24.8	-0.0203345737624974	2.04707413153996e-05
3	D	26	50	20120529	10	1254	24.84	-0.0201202214128485	-0.000123680047097301
3	D	26	50	20120529	10	1256	24.88	-0.0204145758237209	0.0001851276263825
3	D	26	50	20120529	10	1258	24.92	-0.0204140313514994	-0.000302373001771
3	D	26	50	20120529	10	1260	24.96	-0.0203651207754447	-0.000257139380978500
3	D	26	50	20120529	10	1262	25	-0.0202971395295014	-8.13950615824004e-05
3	D	26	50	20120529	10	1264	25.04	-0.0202245408762770	9.27441254204003e-05
3	D	26	50	20120529	10	1266	25.08	-0.0201656388814041	-7.98606398672002e-05
3	D	26	50	20120529	10	1268	25.12	-0.0205064714210039	9.09692873996993e-05
3	D	26	50	20120529	10	1270	25.16	-0.0202785850475631	3.34461507500022e-06
3	D	26	50	20120529	10	1272	25.2	-0.0201254115766224	0.000336547472505701
3	D	26	50	20120529	10	1274	25.24	-0.0205922858999687	7.81282282533002e-05
3	D	26	50	20120529	10	1276	25.28	-0.0205886937975202	0.000216070619127200
3	D	26	50	20120529	10	1278	25.32	-0.0203709049089148	-0.000116552410743001
3	D	26	50	20120529	10	1280	25.36	-0.0202856561153749	0.000217880812486998
3	D	26	50	20120529	10	1282	25.4	-0.0202451883942876	-0.000200280924703301
3	D	26	50	20120529	10	1284	25.44	-0.0202931797315268	9.6937268632899e-05
3	D	26	50	20120529	10	1286	25.48	-0.0206742537180438	-0.000217244416383900
3	D	26	50	20120529	10	1288	25.52	-0.0202566859505497	0.000107409520062199
3	D	26	50	20120529	10	1290	25.56	-0.0203659622325143	0.0008063562889939
3	D	26	50	20120529	10	1292	25.6	-0.0206402843082756	0.0008969013123248
3	D	26	50	20120529	10	1294	25.64	-0.0206175578963283	0.0012388157252998
3	D	26	50	20120529	10	1296	25.68	-0.0205862825633964	0.0013713487492976
3	D	26	50	20120529	10	1298	25.72	-0.0203582123421925	0.00140298470668790
3	D	26	50	20120529	10	1300	25.76	-0.0203457177653689	0.0018926349394561
3	D	26	50	20120529	10	1302	25.8	-0.0200307441207572	0.002150474356148
3	D	26	50	20120529	10	1304	25.84	-0.0194657516604535	0.0024914553881718
3	D	26	50	20120529	10	1306	25.88	-0.0195810100657869	0.0022203506482648
3	D	26	50	20120529	10	1308	25.92	-0.0186627117022634	0.0028623116817007
3	D	26	50	20120529	10	1310	25.96	-0.0181343685864287	0.0025387325475619
3	D	26	50	20120529	10	1312	26	-0.0179877499953496	0.0026594710304495
3	D	26	50	20120529	10	1314	26.04	-0.0174090184502875	0.0027173477204896
3	D	26	50	20120529	10	1316	26.08	-0.0164287492484608	0.0020732512245746
3	D	26	50	20120529	10	1318	26.12	-0.0162295784814039	0.0015770531830126
3	D	26	50	20120529	10	1320	26.16	-0.0162564131837500	0.0010101303211962
3	D	26	50	20120529	10	1322	26.2	-0.0160304006432793	0.000265285251097799
3	D	26	50	20120529	10	1324	26.24	-0.0157872831897718	-0.000281294148623800
3	D	26	50	20120529	10	1326	26.28	-0.0158519481049113	-9.91787971292013e-05
3	D	26	50	20120529	10	1328	26.32	-0.0154701245852062	-0.0011062544170307
3	D	26	50	20120529	10	1330	26.36	-0.0149111566746782	-0.0015836222050098
3	D	26	50	20120529	10	1332	26.4	-0.0139235264912593	-0.0025876289814809
3	D	26	50	20120529	10	1334	26.44	-0.0127451754668188	-0.00350316255749
3	D	26	50	20120529	10	1336	26.48	-0.0115783007854370	-0.004441288195158
3	D	26	50	20120529	10	1338	26.52	-0.0104533504651117	-0.0054069697840889
3	D	26	50	20120529	10	1340	26.56	-0.00949840982818704	-0.00600073441931901
3	D	26	50	20120529	10	1342	26.6	-0.00885773572909297	-0.00741038714295345
3	D	26	50	20120529	10	1344	26.64	-0.00854159535829227	-0.00811116531844838
3	D	26	50	20120529	10	1346	26.68	-0.00786059495946713	-0.0085227297493702
3	D	26	50	20120529	10	1348	26.72	-0.0076179088410961	-0.00826836222697396
3	D	26	50	20120529	10	1350	26.76	-0.0065881845909932	-0.00849035840092748
3	D	26	50	20120529	10	1352	26.8	-0.00607771006351899	-0.00852804719236472
3	D	26	50	20120529	10	1354	26.84	-0.00479390820480013	-0.0086173052813539
3	D	26	50	20120529	10	1356	26.88	-0.00368467686822061	-0.00853534453434657
3	D	26	50	20120529	10	1358	26.92	-0.0029634329011578	-0.008731349584344
3	D	26	50	20120529	10	1360	26.96	-0.00124030206375383	-0.0089342574107394
3	D	26	50	20120529	10	1362	27	0.000535180838408851	-0.0083608730071566
3	D	26	50	20120529	10	1364	27.04	0.00129911779159936	-0.00750935380804832
3	D	26	50	20120529	10	1366	27.08	0.00282170253925706	-0.00636628741198902
3	D	26	50	20120529	10	1368	27.12	0.00358537432740466	-0.0040599843989371
3	D	26	50	20120529	10	1370	27.16	0.00404500575599116	-0.002169475729572
3	D	26	50	20120529	10	1372	27.2	0.00460754314155056	-0.0006330373458572
3	D	26	50	20120529	10	1374	27.24	0.00481929333824476	0.000464915637562398
3	D	26	50	20120529	10	1376	27.28	0.00540775467261596	0.00123127089594450
3	D	26	50	20120529	10	1378	27.32	0.00569093679634556	0.0014519730644885
3	D	26	50	20120529	10	1380	27.36	0.00527362358729266	0.0010814278979433
3	D	26	50	20120529	10	1382	27.4	0.00510188856334596	0.0005190446616622
3	D	26	50	20120529	10	1384	27.44	0.00476452791804186	0.000200634478093899
3	D	26	50	20120529	10	1386	27.48	0.00531571199712246	-0.000755438943894201
3	D	26	50	20120529	10	1388	27.52	0.00530286245269476	-0.000749801888634601
3	D	26	50	20120529	10	1390	27.56	0.00484157144449276	-0.0015637072496244
3	D	26	50	20120529	10	1392	27.6	0.00487921568820286	-0.0028201207413876
3	D	26	50	20120529	10	1394	27.64	0.00491189604230896	-0.0028610035341554
3	D	26	50	20120529	10	1396	27.68	0.00451414847789146	-0.0037811615885135
3	D	26	50	20120529	10	1398	27.72	0.00462664916677826	-0.0053510093534258
3	D	26	50	20120529	10	1400	27.76	0.00486239856762586	-0.00739186094528636
3	D	26	50	20120529	10	1402	27.8	0.00554088873737776	-0.0094683012214441
3	D	26	50	20120529	10	1404	27.84	0.00627016331615456	-0.0115979300696827
3	D	26	50	20120529	10	1406	27.88	0.00661102414002546	-0.0128931022054430
3	D	26	50	20120529	10	1408	27.92	0.00681987519891676	-0.0128124637481165
3	D	26	50	20120529	10	1410	27.96	0.00795319059246346	-0.0154045404312511
3	D	26	50	20120529	10	1412	28	0.00869621839813436	-0.0169487202200063
3	D	26	50	20120529	10	1414	28.04	0.00957904121444576	-0.0187356497667428
3	D	26	50	20120529	10	1416	28.08	0.0100382646424196	-0.0203068127502681
3	D	26	50	20120529	10	1418	28.12	0.0101517977072069	-0.0197786322689930
3	D	26	50	20120529	10	1420	28.16	0.0100765049771461	-0.0208732901348122
3	D	26	50	20120529	10	1422	28.2	0.0110655493741274	-0.0243814448661774
3	D	26	50	20120529	10	1424	28.24	0.0109554740615001	-0.0261355434450635
3	D	26	50	20120529	10	1426	28.28	0.0110635482619366	-0.0274467739758245
3	D	26	50	20120529	10	1428	28.32	0.0111889677917157	-0.0278779889041955
3	D	26	50	20120529	10	1430	28.36	0.0112675768525802	-0.0286466351885487
3	D	26	50	20120529	10	1432	28.4	0.0108487857903546	-0.0291982209042811
3	D	26	50	20120529	10	1434	28.44	0.0100914320012970	-0.0295307449392019
3	D	26	50	20120529	10	1436	28.48	0.00907128904807906	-0.0298133755196422
3	D	26	50	20120529	10	1438	28.52	0.00874763213219436	-0.0299478106608814
3	D	26	50	20120529	10	1440	28.56	0.00795374213575286	-0.0292898690141907
3	D	26	50	20120529	10	1442	28.6	0.00755450964709486	-0.0293966421381499
3	D	26	50	20120529	10	1444	28.64	0.00749125894551776	-0.0290766409643239
3	D	26	50	20120529	10	1446	28.68	0.00721504182358286	-0.0286644189240956
3	D	26	50	20120529	10	1448	28.72	0.00678578558099576	-0.0287607692941001
3	D	26	50	20120529	10	1450	28.76	0.00643763448621076	-0.0282162687883152
3	D	26	50	20120529	10	1452	28.8	0.00577090350222996	-0.0281263955164264
3	D	26	50	20120529	10	1454	28.84	0.00467736145091136	-0.0284876577851481
3	D	26	50	20120529	10	1456	28.88	0.00311337701542876	-0.0286104171792164
3	D	26	50	20120529	10	1458	28.92	0.00197741704252036	-0.0280481895064271
3	D	26	50	20120529	10	1460	28.96	0.00082139645022972	-0.0276791221930546
3	D	26	50	20120529	10	1462	29	1.62634559672907e-05	-0.0273724004845793
3	D	26	50	20120529	10	1464	29.04	-0.00138468478319075	-0.0267432451549508
3	D	26	50	20120529	10	1466	29.08	-0.00221889400829558	-0.026859599575795
3	D	26	50	20120529	10	1468	29.12	-0.00258387424447283	-0.0269949115294429
3	D	26	50	20120529	10	1470	29.16	-0.00252934216950772	-0.0269591884948574
3	D	26	50	20120529	10	1472	29.2	-0.00279336877053497	-0.0264872583580256
3	D	26	50	20120529	10	1474	29.24	-0.00294138036197293	-0.0262119958302453
3	D	26	50	20120529	10	1476	29.28	-0.00272019028974997	-0.0254302115018977
3	D	26	50	20120529	10	1478	29.32	-0.00290031867118943	-0.0253373966657991
3	D	26	50	20120529	10	1480	29.36	-0.00296434719022587	-0.0251225422703356
3	D	26	50	20120529	10	1482	29.4	-0.00320856065924427	-0.024890590032903
3	D	26	50	20120529	10	1484	29.44	-0.00327051028434403	-0.0246660199902659
3	D	26	50	20120529	10	1486	29.48	-0.00351818150552243	-0.0245642390401820
3	D	26	50	20120529	10	1488	29.52	-0.00329734498669006	-0.0244812883436810
3	D	26	50	20120529	10	1490	29.56	-0.00354066750116416	-0.0243274714055694
3	D	26	50	20120529	10	1492	29.6	-0.00331563076805154	-0.024192406939295
3	D	26	50	20120529	10	1494	29.64	-0.00356695066022086	-0.024609189818262
3	D	26	50	20120529	10	1496	29.68	-0.00340553939527941	-0.0244408489068649
3	D	26	50	20120529	10	1498	29.72	-0.00323793387493476	-0.0242214831701374
3	D	26	50	20120529	10	1500	29.76	-0.00367039331124064	-0.0244261693700875
3	D	26	50	20120529	10	1502	29.8	-0.00345662786022014	-0.0241342827618815
3	D	26	50	20120529	10	1504	29.84	-0.0031921911372598	-0.0240195971130408
3	D	26	50	20120529	10	1506	29.88	-0.00339933099774059	-0.0235478154686332
3	D	26	50	20120529	10	1508	29.92	-0.00363631076438745	-0.0238235305447534
3	D	26	50	20120529	10	1510	29.96	-0.00353770472375098	-0.0235833475843878
3	D	26	50	20120529	10	1512	30	-0.0036445627005239	-0.0239710400903768
3	D	26	50	20120529	10	1514	30.04	-0.004029957109474	-0.0240039841953122
3	D	26	50	20120529	10	1516	30.08	-0.00408288405204581	-0.0241343393304240
3	D	26	50	20120529	10	1518	30.12	-0.0048831592227215	-0.0241082188059269
3	D	26	50	20120529	10	1520	30.16	-0.00541488938003816	-0.02441517385964
3	D	26	50	20120529	10	1522	30.2	-0.00595925553553462	-0.0247503495449903
3	D	26	50	20120529	10	1524	30.24	-0.00630167906539202	-0.0246556679469894
3	D	26	50	20120529	10	1526	30.28	-0.00698990609552089	-0.0247455836452851
3	D	26	50	20120529	10	1528	30.32	-0.00807030161756363	-0.0261776233696119
3	D	26	50	20120529	10	1530	30.36	-0.00812870156662182	-0.0265528354409129
3	D	26	50	20120529	10	1532	30.4	-0.00815709897495428	-0.0273276547674659
3	D	26	50	20120529	10	1534	30.44	-0.0080001990512768	-0.0278397344273333
3	D	26	50	20120529	10	1536	30.48	-0.00854194184061505	-0.0282322352594344
3	D	26	50	20120529	10	1538	30.52	-0.00897377902295349	-0.0283427631204016
3	D	26	50	20120529	10	1540	30.56	-0.00950349392594377	-0.0287546598915106
3	D	26	50	20120529	10	1542	30.6	-0.0100805354857989	-0.0291002512597477
3	D	26	50	20120529	10	1544	30.64	-0.0107028601639211	-0.0294797554692105
3	D	26	50	20120529	10	1546	30.68	-0.0117445274475583	-0.0296824546991055
3	D	26	50	20120529	10	1548	30.72	-0.0128026491059937	-0.0296840032629563
3	D	26	50	20120529	10	1550	30.76	-0.0136666982372646	-0.0287953468157001
3	D	26	50	20120529	10	1552	30.8	-0.0142397375727381	-0.0284683806400794
3	D	26	50	20120529	10	1554	30.84	-0.0146052057125944	-0.0275696125658523
3	D	26	50	20120529	10	1556	30.88	-0.0145288806066331	-0.0274724136677104
3	D	26	50	20120529	10	1558	30.92	-0.0145227853461793	-0.0271861909848217
3	D	26	50	20120529	10	1560	30.96	-0.0146013024831622	-0.0266156689494891
3	D	26	50	20120529	10	1562	31	-0.0151645837450555	-0.0264527515471037
3	D	26	50	20120529	10	1564	31.04	-0.0159791354016433	-0.0256956169611482
3	D	26	50	20120529	10	1566	31.08	-0.0161191566864539	-0.0253716064918729
3	D	26	50	20120529	10	1568	31.12	-0.0167884756812538	-0.0252019291486594
3	D	26	50	20120529	10	1570	31.16	-0.0168458425473047	-0.0247835135601347
3	D	26	50	20120529	10	1572	31.2	-0.0170730189855372	-0.0237380731547131
3	D	26	50	20120529	10	1574	31.24	-0.0179495662291655	-0.0229217714088418
3	D	26	50	20120529	10	1576	31.28	-0.0184535848717275	-0.0222795841012360
3	D	26	50	20120529	10	1578	31.32	-0.0181877197930692	-0.0206682220972003
3	D	26	50	20120529	10	1580	31.36	-0.0186463704645502	-0.0197092226673517
3	D	26	50	20120529	10	1582	31.4	-0.0188522021774858	-0.0193080880614524
3	D	26	50	20120529	10	1584	31.44	-0.0193594947244446	-0.0182929797085166
3	D	26	50	20120529	10	1586	31.48	-0.0199082095866454	-0.0164274481719834
3	D	26	50	20120529	10	1588	31.52	-0.0207071058990977	-0.0150239472773452
3	D	26	50	20120529	10	1590	31.56	-0.0214479133894756	-0.0138441254707999
3	D	26	50	20120529	10	1592	31.6	-0.0216593595302539	-0.0139700116910545
3	D	26	50	20120529	10	1594	31.64	-0.0226224177530265	-0.0128455492744082
3	D	26	50	20120529	10	1596	31.68	-0.0229724568229173	-0.0122965727826984
3	D	26	50	20120529	10	1598	31.72	-0.0235249688485330	-0.0115009150193039
3	D	26	50	20120529	10	1600	31.76	-0.0232900114072803	-0.0104681997075166
3	D	26	50	20120529	10	1602	31.8	-0.0237553866642505	-0.0104784810401150
3	D	26	50	20120529	10	1604	31.84	-0.0234982543543398	-0.0100150149714541
3	D	26	50	20120529	10	1606	31.88	-0.0235326550992445	-0.00949334694363372
3	D	26	50	20120529	10	1608	31.92	-0.0235741976226392	-0.00948836184082636
3	D	26	50	20120529	10	1610	31.96	-0.0238284307947470	-0.00923460950132975
3	D	26	50	20120529	10	1612	32	-0.0240049246473312	-0.00964246869271815
3	D	26	50	20120529	10	1614	32.04	-0.0238267478806078	-0.00914015417749885
3	D	26	50	20120529	10	1616	32.08	-0.0239646407740070	-0.00884048939469981
3	D	26	50	20120529	10	1618	32.12	-0.0241357464729185	-0.00887441637806114
3	D	26	50	20120529	10	1620	32.16	-0.0240014386108999	-0.00845825575306161
3	D	26	50	20120529	10	1622	32.2	-0.0242275430752521	-0.00872890794462857
3	D	26	50	20120529	10	1624	32.24	-0.0241775364836866	-0.00901039301208331
3	D	26	50	20120529	10	1626	32.28	-0.0247728921091745	-0.00864365915108872
3	D	26	50	20120529	10	1628	32.32	-0.0253232616012432	-0.00829911430088776
3	D	26	50	20120529	10	1630	32.36	-0.0251959823806296	-0.00817621914231754
3	D	26	50	20120529	10	1632	32.4	-0.0257935724635460	-0.00791608869965463
3	D	26	50	20120529	10	1634	32.44	-0.0263321191302333	-0.00769619263284124
3	D	26	50	20120529	10	1636	32.48	-0.0263365173344123	-0.00740926284317136
3	D	26	50	20120529	10	1638	32.52	-0.0271908366763740	-0.00652424092477047
3	D	26	50	20120529	10	1640	32.56	-0.0276245901180895	-0.00559016700895866
3	D	26	50	20120529	10	1642	32.6	-0.0273705690780160	-0.0051440957671149
3	D	26	50	20120529	10	1644	32.64	-0.0271464091573121	-0.0052490233423752
3	D	26	50	20120529	10	1646	32.68	-0.0264876826220943	-0.0046791094188745
3	D	26	50	20120529	10	1648	32.72	-0.0259705259355379	-0.0036924338296102
3	D	26	50	20120529	10	1650	32.76	-0.0255687549335355	-0.003500532120264
3	D	26	50	20120529	10	1652	32.8	-0.0247384913642697	-0.0033280192788579
3	D	26	50	20120529	10	1654	32.84	-0.0245398721405022	-0.0027713211810975
3	D	26	50	20120529	10	1656	32.88	-0.0243816994246186	-0.0022424830905159
3	D	26	50	20120529	10	1658	32.92	-0.0232745194048113	-0.0013641228251006
3	D	26	50	20120529	10	1660	32.96	-0.0233002085941718	-0.00105563334967240
3	D	26	50	20120529	10	1662	33	-0.0227415058486868	-0.0005775407772426
3	D	26	50	20120529	10	1664	33.04	-0.0216194716367271	0.000502067027845901
3	D	26	50	20120529	10	1666	33.08	-0.0212367783756811	0.0011787752885092
3	D	26	50	20120529	10	1668	33.12	-0.0205377396828679	0.001531331658541
3	D	26	50	20120529	10	1670	33.16	-0.0201192668186939	0.0014252727124309
3	D	26	50	20120529	10	1672	33.2	-0.0193090426556069	0.00188675181103660
3	D	26	50	20120529	10	1674	33.24	-0.0188997268242493	0.0020333067625054
3	D	26	50	20120529	10	1676	33.28	-0.017761999084388	0.0026705443226429
3	D	26	50	20120529	10	1678	33.32	-0.0171529821558876	0.0031761822397337
3	D	26	50	20120529	10	1680	33.36	-0.0162643964193096	0.0043659954650973
3	D	26	50	20120529	10	1682	33.4	-0.0151204744240450	0.0046847238467171
3	D	26	50	20120529	10	1684	33.44	-0.0143330473835835	0.0062516654027587
3	D	26	50	20120529	10	1686	33.48	-0.0134442141596320	0.0067513070543451
3	D	26	50	20120529	10	1688	33.52	-0.0123368849402939	0.007956217009487
3	D	26	50	20120529	10	1690	33.56	-0.0116091306410967	0.0085439641660093
3	D	26	50	20120529	10	1692	33.6	-0.0105809973812515	0.0096068870794889
3	D	26	50	20120529	10	1694	33.64	-0.00937608742610957	0.0108455967387715
3	D	26	50	20120529	10	1696	33.68	-0.00860887656852217	0.0115923014997045
3	D	26	50	20120529	10	1698	33.72	-0.00744094829803635	0.0123218235658546
3	D	26	50	20120529	10	1700	33.76	-0.00663562438494299	0.0134732055376607
3	D	26	50	20120529	10	1702	33.8	-0.00585172580731958	0.0143768880040171
3	D	26	50	20120529	10	1704	33.84	-0.00407094808957938	0.015247477873014
3	D	26	50	20120529	10	1706	33.88	-0.00278571080409472	0.0161858085716485
3	D	26	50	20120529	10	1708	33.92	-0.00133974814724634	0.0161921018220011
3	D	26	50	20120529	10	1710	33.96	-0.000378507188901350	0.0163780709054531
3	D	26	50	20120529	10	1712	34	0.00108619379764847	0.0164468016845845
3	D	26	50	20120529	10	1714	34.04	0.00247997197404526	0.0166399125465265
3	D	26	50	20120529	10	1716	34.08	0.00272208533592356	0.0162054661401655
3	D	26	50	20120529	10	1718	34.12	0.00282454510851746	0.016827932239644
3	D	26	50	20120529	10	1720	34.16	0.00320284723645226	0.017159282477308
3	D	26	50	20120529	10	1722	34.2	0.00276627950974766	0.0176744804780805
3	D	26	50	20120529	10	1724	34.24	0.00302628267318996	0.0184602882440132
3	D	26	50	20120529	10	1726	34.28	0.00275595575074236	0.0187823753828436
3	D	26	50	20120529	10	1728	34.32	0.00263320201352836	0.0195029171928727
3	D	26	50	20120529	10	1730	34.36	0.00238331047705706	0.0200041144793778
3	D	26	50	20120529	10	1732	34.4	0.00228184065395676	0.0205301312139024
3	D	26	50	20120529	10	1734	34.44	0.00177201666472126	0.0216395817535841
3	D	26	50	20120529	10	1736	34.48	0.0010961640032632	0.0225130000497057
3	D	26	50	20120529	10	1738	34.52	0.00100565433527132	0.0239348503653156
3	D	26	50	20120529	10	1740	34.56	8.50013061664406e-05	0.0250130467852689
3	D	26	50	20120529	10	1742	34.6	-0.000120342503090140	0.0267559235795375
3	D	26	50	20120529	10	1744	34.64	-0.000420792174416299	0.0283024368206706
3	D	26	50	20120529	10	1746	34.68	-0.00072371671947662	0.0297703904984139
3	D	26	50	20120529	10	1748	34.72	-0.000915413367856291	0.0307018622612709
3	D	26	50	20120529	10	1750	34.76	-0.00151122154168407	0.0326106263064059
3	D	26	50	20120529	10	1752	34.8	-0.00173763713302001	0.0340088592555242
3	D	26	50	20120529	10	1754	34.84	-0.00268261463539772	0.0363397660490275
3	D	26	50	20120529	10	1756	34.88	-0.00293667810187804	0.0375574746369088
3	D	26	50	20120529	10	1758	34.92	-0.00367475616008056	0.0391121196060256
3	D	26	50	20120529	10	1760	34.96	-0.00466923113714132	0.0401370001746774
3	D	26	50	20120529	10	1762	35	-0.00478986355401174	0.0400713806653833
3	D	26	50	20120529	10	1764	35.04	-0.00557263076078525	0.0408121457293543
3	D	26	50	20120529	10	1766	35.08	-0.00628610150300248	0.0405242118480551
3	D	26	50	20120529	10	1768	35.12	-0.00691507298486792	0.0406126709063816
3	D	26	50	20120529	10	1770	35.16	-0.00759255199192274	0.0403457380964836
3	D	26	50	20120529	10	1772	35.2	-0.00835523736611055	0.0395923865318075
3	D	26	50	20120529	10	1774	35.24	-0.00976803671492127	0.0396256205505233
3	D	26	50	20120529	10	1776	35.28	-0.0110647998409393	0.0398871793488842
3	D	26	50	20120529	10	1778	35.32	-0.0121071459470864	0.0402000740995592
3	D	26	50	20120529	10	1780	35.36	-0.0136229707539160	0.0399915483097873
3	D	26	50	20120529	10	1782	35.4	-0.0154774997089339	0.040645692793063
3	D	26	50	20120529	10	1784	35.44	-0.0171740610090348	0.040509857580397
3	D	26	50	20120529	10	1786	35.48	-0.0185254834892385	0.0402874017870358
3	D	26	50	20120529	10	1788	35.52	-0.0202564808895832	0.041270280212885
3	D	26	50	20120529	10	1790	35.56	-0.0208137517438363	0.0411884679583018
3	D	26	50	20120529	10	1792	35.6	-0.0217998828608791	0.0412989180375231
3	D	26	50	20120529	10	1794	35.64	-0.0231970551498256	0.0419178486030957
3	D	26	50	20120529	10	1796	35.68	-0.0246884847727042	0.0421551536388619
3	D	26	50	20120529	10	1798	35.72	-0.0261960364301939	0.0426297637103943
3	D	26	50	20120529	10	1800	35.76	-0.0276349280192305	0.0423652350635524
3	D	26	50	20120529	10	1802	35.8	-0.0299539554188098	0.0430227029486997
3	D	26	50	20120529	10	1804	35.84	-0.0309228331303917	0.0433605585687506
3	D	26	50	20120529	10	1806	35.88	-0.0316870741394981	0.043370316642331
3	D	26	50	20120529	10	1808	35.92	-0.0330333347401991	0.043775559538629
3	D	26	50	20120529	10	1810	35.96	-0.0346551548535286	0.0441791760893303
3	D	26	50	20120529	10	1812	36	-0.0361574739208375	0.0443539728856396
3	D	26	50	20120529	10	1814	36.04	-0.0383368477311326	0.0445141325715783
3	D	26	50	20120529	10	1816	36.08	-0.0404441673604247	0.0445780550245976
3	D	26	50	20120529	10	1818	36.12	-0.0425003631694371	0.04437688314535
3	D	26	50	20120529	10	1820	36.16	-0.0432504620429198	0.0449050919108964
3	D	26	50	20120529	10	1822	36.2	-0.0437610638496146	0.0451389321234348
3	D	26	50	20120529	10	1824	36.24	-0.0446781106341354	0.0445280625751677
3	D	26	50	20120529	10	1826	36.28	-0.0452029959978102	0.044018733560679
3	D	26	50	20120529	10	1828	36.32	-0.0455288308025810	0.0432981917506499
3	D	26	50	20120529	10	1830	36.36	-0.045766630813094	0.0429592754704272
3	D	26	50	20120529	10	1832	36.4	-0.0465070423236744	0.0419355969833035
3	D	26	50	20120529	10	1834	36.44	-0.0475846730582027	0.0404073978078031
3	D	26	50	20120529	10	1836	36.48	-0.0492253163540474	0.0392094033569812
3	D	26	50	20120529	10	1838	36.52	-0.0502824197787178	0.0377570272416275
3	D	26	50	20120529	10	1840	36.56	-0.0518560647070451	0.03678513018409
3	D	26	50	20120529	10	1842	36.6	-0.0529191856104234	0.0355856790932989
3	D	26	50	20120529	10	1844	36.64	-0.0542648027439536	0.0339989385473841
3	D	26	50	20120529	10	1846	36.68	-0.054800563409923	0.033637974677724
3	D	26	50	20120529	10	1848	36.72	-0.0551389705732633	0.0331444282865914
3	D	26	50	20120529	10	1850	36.76	-0.0560569302326386	0.0322358024367277
3	D	26	50	20120529	10	1852	36.8	-0.0559211068993666	0.0319353408860076
3	D	26	50	20120529	10	1854	36.84	-0.0558440896772879	0.0323141512822968
3	D	26	50	20120529	10	1856	36.88	-0.0557262001276217	0.0320336568714425
3	D	26	50	20120529	10	1858	36.92	-0.05572618952102	0.0322322230622014
3	D	26	50	20120529	10	1860	36.96	-0.0564535754175842	0.031662663399198
3	D	26	50	20120529	10	1862	37	-0.0565881399593643	0.0312697220395723
3	D	26	50	20120529	10	1864	37.04	-0.0566681285855589	0.0313187096902661
3	D	26	50	20120529	10	1866	37.08	-0.0566180258274712	0.0309760853420829
3	D	26	50	20120529	10	1868	37.12	-0.056744357524998	0.030173335297673
3	D	26	50	20120529	10	1870	37.16	-0.056864445469647	0.0291037443672468
3	D	26	50	20120529	10	1872	37.2	-0.0561950840484401	0.0282169051844183
3	D	26	50	20120529	10	1874	37.24	-0.055917933545554	0.027355613769594
3	D	26	50	20120529	10	1876	37.28	-0.0557124058885343	0.0270013956986264
3	D	26	50	20120529	10	1878	37.32	-0.055294922973854	0.0259154281751479
3	D	26	50	20120529	10	1880	37.36	-0.0550968340801724	0.0243959546973274
3	D	26	50	20120529	10	1882	37.4	-0.054899190663763	0.0233193916940387
3	D	26	50	20120529	10	1884	37.44	-0.054961734258559	0.0214428363627868
3	D	26	50	20120529	10	1886	37.48	-0.0547577480943222	0.0201505845780327
3	D	26	50	20120529	10	1888	37.52	-0.0546277747968723	0.0185402266656263
3	D	26	50	20120529	10	1890	37.56	-0.0545262837605686	0.0170090081441703
3	D	26	50	20120529	10	1892	37.6	-0.0540739829079826	0.0159974565383438
3	D	26	50	20120529	10	1894	37.64	-0.0542563669600541	0.0139379868249346
3	D	26	50	20120529	10	1896	37.68	-0.0538900856473994	0.0129969691205315
3	D	26	50	20120529	10	1898	37.72	-0.0535821406441927	0.0115705226108439
3	D	26	50	20120529	10	1900	37.76	-0.0532976008754432	0.0105365910753929
3	D	26	50	20120529	10	1902	37.8	-0.052969715461007	0.0087193973584216
3	D	26	50	20120529	10	1904	37.84	-0.0533411586531643	0.007727397255095
3	D	26	50	20120529	10	1906	37.88	-0.0533336633212837	0.0051464575037641
3	D	26	50	20120529	10	1908	37.92	-0.0528677506631599	0.0034235918314031
3	D	26	50	20120529	10	1910	37.96	-0.0531878579030031	0.0021149493114612
3	D	26	50	20120529	10	1912	38	-0.053068003303592	-0.0006189376366404
3	D	26	50	20120529	10	1914	38.04	-0.0529811705908622	-0.0022478288177817
3	D	26	50	20120529	10	1916	38.08	-0.0525887263273037	-0.0042407385698779
3	D	26	50	20120529	10	1918	38.12	-0.0530293245626611	-0.00578003932184287
3	D	26	50	20120529	10	1920	38.16	-0.0529510478419837	-0.00685491233992455
3	D	26	50	20120529	10	1922	38.2	-0.0527141670702862	-0.00800070816815923
3	D	26	50	20120529	10	1924	38.24	-0.0526391430408023	-0.0084736918940949
3	D	26	50	20120529	10	1926	38.28	-0.0522649421321984	-0.0109530911116474
3	D	26	50	20120529	10	1928	38.32	-0.0527167833653766	-0.011464753578514
3	D	26	50	20120529	10	1930	38.36	-0.0528708619329971	-0.0142289046968503
3	D	26	50	20120529	10	1932	38.4	-0.0528046767382781	-0.01522154119628
3	D	26	50	20120529	10	1934	38.44	-0.0527170662080891	-0.0166938082253885
3	D	26	50	20120529	10	1936	38.48	-0.0527702406380343	-0.0173617412908973
3	D	26	50	20120529	10	1938	38.52	-0.0527500173840924	-0.0188014106973932
3	D	26	50	20120529	10	1940	38.56	-0.0533067932635987	-0.0200066034952475
3	D	26	50	20120529	10	1942	38.6	-0.0531088033648664	-0.0211929872527223
3	D	26	50	20120529	10	1944	38.64	-0.053449416701364	-0.0227740073047773
3	D	26	50	20120529	10	1946	38.68	-0.0533007121452804	-0.0240668106328207
3	D	26	50	20120529	10	1948	38.72	-0.0538284966467581	-0.0253767966556468
3	D	26	50	20120529	10	1950	38.76	-0.0539748677504637	-0.026327431012274
3	D	26	50	20120529	10	1952	38.8	-0.0539497654597316	-0.0275308560431754
3	D	26	50	20120529	10	1954	38.84	-0.0539629176458616	-0.028666469533761
3	D	26	50	20120529	10	1956	38.88	-0.0543031774289686	-0.0305903656640134
3	D	26	50	20120529	10	1958	38.92	-0.0548623574715309	-0.0318063064849418
3	D	26	50	20120529	10	1960	38.96	-0.05512398698057	-0.033213448979503
3	D	26	50	20120529	10	1962	39	-0.0553283408403329	-0.0350366531041144
3	D	26	50	20120529	10	1964	39.04	-0.0558528726506171	-0.0367779742634644
3	D	26	50	20120529	10	1966	39.08	-0.055995283956348	-0.0383835309208266
3	D	26	50	20120529	10	1968	39.12	-0.0562737426067793	-0.0405867342296476
3	D	26	50	20120529	10	1970	39.16	-0.056656145954045	-0.0427664615933333
3	D	26	50	20120529	10	1972	39.2	-0.0565746165421742	-0.0427050140140482
3	D	26	50	20120529	10	1974	39.24	-0.0571259476994653	-0.044452204159682
3	D	26	50	20120529	10	1976	39.28	-0.0572846224611636	-0.0455815951105931
3	D	26	50	20120529	10	1978	39.32	-0.0572803798204765	-0.0471966269988232
3	D	26	50	20120529	10	1980	39.36	-0.0570973098748273	-0.0494533582909801
3	D	26	50	20120529	10	1982	39.4	-0.0566217239959368	-0.0514695884247198
3	D	26	50	20120529	10	1984	39.44	-0.0566925124558014	-0.0527946287509174
3	D	26	50	20120529	10	1986	39.48	-0.0564059079352509	-0.0545218926274574
3	D	26	50	20120529	10	1988	39.52	-0.0557822256121087	-0.0555894965878285
3	D	26	50	20120529	10	1990	39.56	-0.0552176644869415	-0.0573203596378848
3	D	26	50	20120529	10	1992	39.6	-0.0547225058923479	-0.0592120541253219
3	D	26	50	20120529	10	1994	39.64	-0.0542218389359287	-0.060470173865748
3	D	26	50	20120529	10	1996	39.68	-0.0541493223070909	-0.0622251803697411
3	D	26	50	20120529	10	1998	39.72	-0.0537374778618838	-0.0642646432038835
3	D	26	50	20120529	10	2000	39.76	-0.0530667587956571	-0.0660250138199186
3	D	26	50	20120529	10	2002	39.8	-0.0529764400464961	-0.0675936100058282
3	D	26	50	20120529	10	2004	39.84	-0.0524449715186885	-0.0685777682949514
3	D	26	50	20120529	10	2006	39.88	-0.0523221965682711	-0.0707341823480614
3	D	26	50	20120529	10	2008	39.92	-0.0522073200005995	-0.0729510045334881
3	D	26	50	20120529	10	2010	39.96	-0.0523635128174958	-0.0751844083729336
3	D	26	50	20120529	10	2012	40	-0.0522889837627587	-0.0750572705736762
3	D	26	50	20120529	10	2014	40.04	-0.0519269450907912	-0.0755866107100725
3	D	26	50	20120529	10	2016	40.08	-0.0515277126021333	-0.0763436392300108
3	D	26	50	20120529	10	2018	40.12	-0.0510237575991817	-0.077688202774437
3	D	26	50	20120529	10	2020	40.16	-0.0505330962037163	-0.0791484489882654
3	D	26	50	20120529	10	2022	40.2	-0.0506120800311748	-0.0793200638040593
3	D	26	50	20120529	10	2024	40.24	-0.050638384403435	-0.0799363780745416
3	D	26	50	20120529	10	2026	40.28	-0.0498458591230811	-0.0806252415007735
3	D	26	50	20120529	10	2028	40.32	-0.0497513896571146	-0.0812428285634618
3	D	26	50	20120529	10	2030	40.36	-0.049531125894775	-0.0817513090498131
3	D	26	50	20120529	10	2032	40.4	-0.0491729763101040	-0.0822291011018608
3	D	26	50	20120529	10	2034	40.44	-0.048408381747607	-0.0838225662332647
3	D	26	50	20120529	10	2036	40.48	-0.0480095028123396	-0.0840564064458031
3	D	26	50	20120529	10	2038	40.52	-0.0477427821344761	-0.0847277336238616
3	D	26	50	20120529	10	2040	40.56	-0.0471467618286139	-0.0858542254369699
3	D	26	50	20120529	10	2042	40.6	-0.0458196638216830	-0.086614082384033
3	D	26	50	20120529	10	2044	40.64	-0.0450370380362657	-0.0884968248996203
3	D	26	50	20120529	10	2046	40.68	-0.0442736455552967	-0.088438276458138
3	D	26	50	20120529	10	2048	40.72	-0.0438666348920458	-0.0891127149060337
3	D	26	50	20120529	10	2050	40.76	-0.0434787161118868	-0.0897847491908734
3	D	26	50	20120529	10	2052	40.8	-0.0426197227941014	-0.0906513792618957
3	D	26	50	20120529	10	2054	40.84	-0.0422936758572963	-0.0907197564876364
3	D	26	50	20120529	10	2056	40.88	-0.0419319200280413	-0.0918962407501746
3	D	26	50	20120529	10	2058	40.92	-0.0419966910091979	-0.0923019786212194
3	D	26	50	20120529	10	2060	40.96	-0.0419387082531406	-0.0938301777967198
3	D	26	50	20120529	10	2062	41	-0.0419510119111333	-0.093751688944008
3	D	26	50	20120529	10	2064	41.04	-0.0420619569651015	-0.0942019038315895
3	D	26	50	20120529	10	2066	41.08	-0.041739869826271	-0.0949223749309405
3	D	26	50	20120529	10	2068	41.12	-0.041578366637448	-0.0960049554129371
3	D	26	50	20120529	10	2070	41.16	-0.0417041609338211	-0.0966798888355797
3	D	26	50	20120529	10	2072	41.2	-0.0418049236501402	-0.0978355134480729
3	D	26	50	20120529	10	2074	41.24	-0.0414405515257947	-0.0988531108168784
3	D	26	50	20120529	10	2076	41.28	-0.0414729370163731	-0.0997266705343563
3	D	26	50	20120529	10	2078	41.32	-0.0416703612296804	-0.101328833079169
3	D	26	50	20120529	10	2080	41.36	-0.0417132119006203	-0.102724944707943
3	D	26	50	20120529	10	2082	41.4	-0.0416122370522668	-0.103531612123921
3	D	26	50	20120529	10	2084	41.44	-0.0414573099565088	-0.105075014095217
3	D	26	50	20120529	10	2086	41.48	-0.0411355056603909	-0.106725047769116
3	D	26	50	20120529	10	2088	41.52	-0.0410662799065127	-0.107996496472367
3	D	26	50	20120529	10	2090	41.56	-0.0407279293117149	-0.109216184959236
3	D	26	50	20120529	10	2092	41.6	-0.0404740779772690	-0.111190568513665
3	D	26	50	20120529	10	2094	41.64	-0.0409942964361879	-0.112619277765053
3	D	26	50	20120529	10	2096	41.68	-0.0406826037670409	-0.114438097827620
3	D	26	50	20120529	10	2098	41.72	-0.0409058373778615	-0.116502778918007
3	D	26	50	20120529	10	2100	41.76	-0.0406210854770776	-0.118221967635106
3	D	26	50	20120529	10	2102	41.8	-0.0401032711812147	-0.119331771728178
3	D	26	50	20120529	10	2104	41.84	-0.0398650469066330	-0.120394765352336
3	D	26	50	20120529	10	2106	41.88	-0.0396507935519335	-0.121935975292610
3	D	26	50	20120529	10	2108	41.92	-0.0395288176321788	-0.123776079269292
3	D	26	50	20120529	10	2110	41.96	-0.0397379091073756	-0.124871458384028
3	D	26	50	20120529	10	2112	42	-0.0391723651037826	-0.126625083201370
3	D	26	50	20120529	10	2114	42.04	-0.0391040585887200	-0.128555908978078
3	D	26	50	20120529	10	2116	42.08	-0.0383545254006623	-0.129574142742987
3	D	26	50	20120529	10	2118	42.12	-0.0383511312881126	-0.130922453953353
3	D	26	50	20120529	10	2120	42.16	-0.0382829661944062	-0.132348264066938
3	D	26	50	20120529	10	2122	42.2	-0.0379840721579986	-0.132864946991951
3	D	26	50	20120529	10	2124	42.24	-0.0371890720039106	-0.134335941228853
3	D	26	50	20120529	10	2126	42.28	-0.0366290434332109	-0.134922839857238
3	D	26	50	20120529	10	2128	42.32	-0.0359976677882894	-0.134599621347558
3	D	26	50	20120529	10	2130	42.36	-0.0356019708335374	-0.134484787206293
3	D	26	50	20120529	10	2132	42.4	-0.0356183757108609	-0.134721526556634
3	D	26	50	20120529	10	2134	42.44	-0.0354494479008355	-0.134360124280770
3	D	26	50	20120529	10	2136	42.48	-0.0356711258767375	-0.133922071629825
3	D	26	50	20120529	10	2138	42.52	-0.0361105220305668	-0.133509545533681
3	D	26	50	20120529	10	2140	42.56	-0.0357658781854164	-0.132500786999640
3	D	26	50	20120529	10	2142	42.6	-0.0355647063061689	-0.131878886585586
3	D	26	50	20120529	10	2144	42.64	-0.0353487558951945	-0.131021448902720
3	D	26	50	20120529	10	2146	42.68	-0.0352052839292918	-0.130604892297923
3	D	26	50	20120529	10	2148	42.72	-0.0348590137385447	-0.130377133203702
3	D	26	50	20120529	10	2150	42.76	-0.0346255270793969	-0.129437105448793
3	D	26	50	20120529	10	2152	42.8	-0.0336263851975803	-0.129129796841689
3	D	26	50	20120529	10	2154	42.84	-0.0334802969365872	-0.128502310284064
3	D	26	50	20120529	10	2156	42.88	-0.0325237935936761	-0.127516391299056
3	D	26	50	20120529	10	2158	42.92	-0.0311688355795665	-0.126358433234185
3	D	26	50	20120529	10	2160	42.96	-0.0303619560315545	-0.126052750972678
3	D	26	50	20120529	10	2162	43	-0.0298114734024008	-0.125061599397489
3	D	26	50	20120529	10	2164	43.04	-0.0293692488214467	-0.124822173041379
3	D	26	50	20120529	10	2166	43.08	-0.0287411965783968	-0.124019182580663
3	D	26	50	20120529	10	2168	43.12	-0.0281451055618565	-0.123825152479906
3	D	26	50	20120529	10	2170	43.16	-0.0276813849347544	-0.123125965294669
3	D	26	50	20120529	10	2172	43.2	-0.0270431503540554	-0.122135732958295
3	D	26	50	20120529	10	2174	43.24	-0.0263331444350660	-0.120925519702294
3	D	26	50	20120529	10	2176	43.28	-0.0253347803707087	-0.120156116813685
3	D	26	50	20120529	10	2178	43.32	-0.0246274614574878	-0.118965985390270
3	D	26	50	20120529	10	2180	43.36	-0.0239011920825311	-0.117845998959549
3	D	26	50	20120529	10	2182	43.4	-0.0235191422886560	-0.116241361541002
3	D	26	50	20120529	10	2184	43.44	-0.0223237075643821	-0.115075059616113
3	D	26	50	20120529	10	2186	43.48	-0.0215094033951676	-0.113892494235257
3	D	26	50	20120529	10	2188	43.52	-0.0207563346732040	-0.112674149251273
3	D	26	50	20120529	10	2190	43.56	-0.0201964475238605	-0.111424125883491
3	D	26	50	20120529	10	2192	43.6	-0.0194963410998076	-0.110182517086406
3	D	26	50	20120529	10	2194	43.64	-0.0185971134061727	-0.108675036139594
3	D	26	50	20120529	10	2196	43.68	-0.0180841781471000	-0.107158292093949
3	D	26	50	20120529	10	2198	43.72	-0.0168175377699606	-0.106001111846537
3	D	26	50	20120529	10	2200	43.76	-0.0156031525839508	-0.103933531618348
3	D	26	50	20120529	10	2202	43.8	-0.0150170317730253	-0.102762350656668
3	D	26	50	20120529	10	2204	43.84	-0.0145776356191959	-0.101405271322215
3	D	26	50	20120529	10	2206	43.88	-0.0138156573517893	-0.100181552326694
3	D	26	50	20120529	10	2208	43.92	-0.0128790944201077	-0.0984913549876234
3	D	26	50	20120529	10	2210	43.96	-0.0120411728844017	-0.097305819758286
3	D	26	50	20120529	10	2212	44	-0.0117574816437896	-0.0960968085838133
3	D	26	50	20120529	10	2214	44.04	-0.0106299998811877	-0.0949450023479385
3	D	26	50	20120529	10	2216	44.08	-0.0100355352102442	-0.0931601941215455
3	D	26	50	20120529	10	2218	44.12	-0.00968785080593473	-0.0914212064145735
3	D	26	50	20120529	10	2220	44.16	-0.00886569775144914	-0.0901616371052459
3	D	26	50	20120529	10	2222	44.2	-0.00776381325432614	-0.0893568788775775
3	D	26	50	20120529	10	2224	44.24	-0.00728807181194382	-0.0879613329342277
3	D	26	50	20120529	10	2226	44.28	-0.00632343674104913	-0.0861365731746977
3	D	26	50	20120529	10	2228	44.32	-0.00583001762913716	-0.0848780645255419
3	D	26	50	20120529	10	2230	44.36	-0.00525612976552616	-0.0832206062304406
3	D	26	50	20120529	10	2232	44.4	-0.0048912626664339	-0.0823539761594184
3	D	26	50	20120529	10	2234	44.44	-0.00461959224110203	-0.0814966798979078
3	D	26	50	20120529	10	2236	44.48	-0.00384495676231216	-0.0797620762529791
3	D	26	50	20120529	10	2238	44.52	-0.00322072289588069	-0.0782307658076415
3	D	26	50	20120529	10	2240	44.56	-0.00273996099535195	-0.0769079811520758
3	D	26	50	20120529	10	2242	44.6	-0.00174661738914109	-0.0761578822785931
3	D	26	50	20120529	10	2244	44.64	-0.00087751244438471	-0.0734508653881767
3	D	26	50	20120529	10	2246	44.68	-0.000111645089681560	-0.0723025946862078
3	D	26	50	20120529	10	2248	44.72	0.0008244228672532	-0.0709194938222069
3	D	26	50	20120529	10	2250	44.76	0.00185587952897006	-0.0693905168292473
3	D	26	50	20120529	10	2252	44.8	0.00243577780022106	-0.0674193152553335
3	D	26	50	20120529	10	2254	44.84	0.00314550087649806	-0.0662124961118824
3	D	26	50	20120529	10	2256	44.88	0.00411671204045776	-0.0653508864990066
3	D	26	50	20120529	10	2258	44.92	0.00474469357282956	-0.0635926654875863
3	D	26	50	20120529	10	2260	44.96	0.00549514599970286	-0.0618956799234167
3	D	26	50	20120529	10	2262	45	0.00576879632402206	-0.0611150340369867
3	D	26	50	20120529	10	2264	45.04	0.00543942598534536	-0.0600528182302883
3	D	26	50	20120529	10	2266	45.08	0.00589473204175136	-0.0594019264382061
3	D	26	50	20120529	10	2268	45.12	0.00683681040632616	-0.058671273001206
3	D	26	50	20120529	10	2270	45.16	0.00765620574436516	-0.0577593880961879
3	D	26	50	20120529	10	2272	45.2	0.00815917079782316	-0.0573480640815716
3	D	26	50	20120529	10	2274	45.24	0.00940042604151796	-0.0569219615352286
3	D	26	50	20120529	10	2276	45.28	0.0105101594239122	-0.0562466745591955
3	D	26	50	20120529	10	2278	45.32	0.0115855274167407	-0.0549628514872732
3	D	26	50	20120529	10	2280	45.36	0.0132084789009201	-0.0540866047640268
3	D	26	50	20120529	10	2282	45.4	0.0149134547717171	-0.0536169444399627
3	D	26	50	20120529	10	2284	45.44	0.0158491903884647	-0.0527998613410982
3	D	26	50	20120529	10	2286	45.48	0.0176369472501352	-0.0515653448250281
3	D	26	50	20120529	10	2288	45.52	0.0182447479549719	-0.0513724743793916
3	D	26	50	20120529	10	2290	45.56	0.0195891135094994	-0.0498892330530391
3	D	26	50	20120529	10	2292	45.6	0.0213853273682729	-0.0493182938247056
3	D	26	50	20120529	10	2294	45.64	0.0230203010819460	-0.0482891692011532
3	D	26	50	20120529	10	2296	45.68	0.0244987616593509	-0.0478642977277162
3	D	26	50	20120529	10	2298	45.72	0.0256171210373688	-0.0469760308962965
3	D	26	50	20120529	10	2300	45.76	0.0266489878210187	-0.0464565336862943
3	D	26	50	20120529	10	2302	45.8	0.0283521110720490	-0.0456539816317832
3	D	26	50	20120529	10	2304	45.84	0.0296686731879402	-0.044919085554096
3	D	26	50	20120529	10	2306	45.88	0.0315358664254092	-0.0436857428352826
3	D	26	50	20120529	10	2308	45.92	0.0331624665805795	-0.0424443744545028
3	D	26	50	20120529	10	2310	45.96	0.0342979386498089	-0.0417004981206945
3	D	26	50	20120529	10	2312	46	0.0354966967759544	-0.0404702030321081
3	D	26	50	20120529	10	2314	46.04	0.0363906918794086	-0.0389969460535059
3	D	26	50	20120529	10	2316	46.08	0.0379927837135429	-0.0380619387567429
3	D	26	50	20120529	10	2318	46.12	0.0389842888421227	-0.0369745499486343
3	D	26	50	20120529	10	2320	46.16	0.0406580105931913	-0.0360246226987882
3	D	26	50	20120529	10	2322	46.2	0.0426773661389038	-0.0349471333856162
3	D	26	50	20120529	10	2324	46.24	0.0442711848236983	-0.0353702660834782
3	D	26	50	20120529	10	2326	46.28	0.0453087226037333	-0.0348803117947941
3	D	26	50	20120529	10	2328	46.32	0.0456855398074276	-0.0350915245903345
3	D	26	50	20120529	10	2330	46.36	0.0458063843563324	-0.0350907467728752
3	D	26	50	20120529	10	2332	46.4	0.0459637156151464	-0.0357060003831856
3	D	26	50	20120529	10	2334	46.44	0.0466371641135485	-0.0359039902819178
3	D	26	50	20120529	10	2336	46.48	0.0465484222125096	-0.0357588212597402
3	D	26	50	20120529	10	2338	46.52	0.0471605645529828	-0.035567407454073
3	D	26	50	20120529	10	2340	46.56	0.047204193041382	-0.0352730389010651
3	D	26	50	20120529	10	2342	46.6	0.047164312218923	-0.0340668561537171
3	D	26	50	20120529	10	2344	46.64	0.0476086581202207	-0.0331429504334187
3	D	26	50	20120529	10	2346	46.68	0.0479770607532189	-0.0315335753994381
3	D	26	50	20120529	10	2348	46.72	0.0484636209293533	-0.030829084913342
3	D	26	50	20120529	10	2350	46.76	0.0489927489337152	-0.0296984918809028
3	D	26	50	20120529	10	2352	46.8	0.0496998557149018	-0.0275869296109235
3	D	26	50	20120529	10	2354	46.84	0.0499625458841126	-0.0258978636427032
3	D	26	50	20120529	10	2356	46.88	0.0508228119941041	-0.0244812459172741
3	D	26	50	20120529	10	2358	46.92	0.0512046496559449	-0.0223952809127738
3	D	26	50	20120529	10	2360	46.96	0.0521962962058809	-0.0208345548253388
3	D	26	50	20120529	10	2362	47	0.0525030391275596	-0.0192373420279947
3	D	26	50	20120529	10	2364	47.04	0.0532263386540353	-0.0176666457349450
3	D	26	50	20120529	10	2366	47.08	0.053618853628272	-0.0158224405389323
3	D	26	50	20120529	10	2368	47.12	0.0544185206871158	-0.0135150804012425
3	D	26	50	20120529	10	2370	47.16	0.0551270416818648	-0.0117649911178058
3	D	26	50	20120529	10	2372	47.2	0.055250007551113	-0.0106130434605748
3	D	26	50	20120529	10	2374	47.24	0.0560055511468109	-0.00895975709548255
3	D	26	50	20120529	10	2376	47.28	0.0568290477041808	-0.00727274173692768
3	D	26	50	20120529	10	2378	47.32	0.056750558851469	-0.00622268816686565
3	D	26	50	20120529	10	2380	47.36	0.05712186062227	-0.0048212732372321
3	D	26	50	20120529	10	2382	47.4	0.0574020870396543	-0.0029660371754329
3	D	26	50	20120529	10	2384	47.44	0.0581364174319166	-0.0017852395615295
3	D	26	50	20120529	10	2386	47.48	0.0588396351258066	-1.27986327390014e-06
3	D	26	50	20120529	10	2388	47.52	0.0592786777262453	0.0020503904623388
3	D	26	50	20120529	10	2390	47.56	0.0602462119349429	0.0034324306661679
3	D	26	50	20120529	10	2392	47.6	0.0605760065376883	0.0052495536724611
3	D	26	50	20120529	10	2394	47.64	0.0604398177716318	0.0055553066446462
3	D	26	50	20120529	10	2396	47.68	0.060318973222727	0.0069488019783305
3	D	26	50	20120529	10	2398	47.72	0.0601614298318786	0.0076048556499154
3	D	26	50	20120529	10	2400	47.76	0.060537681350148	0.0082246347436254
3	D	26	50	20120529	10	2402	47.8	0.0604490101597872	0.00907839547123
3	D	26	50	20120529	10	2404	47.84	0.0596878097098399	0.0096213827685032
3	D	26	50	20120529	10	2406	47.88	0.0588419685781845	0.010724327925798
3	D	26	50	20120529	10	2408	47.92	0.0584577974639659	0.0122931857412166
3	D	26	50	20120529	10	2410	47.96	0.0580046834385815	0.0132305264903574
3	D	26	50	20120529	10	2412	48	0.05740187490762	0.0154099003006525
3	D	26	50	20120529	10	2414	48.04	0.056764842408449	0.0168162649777544
3	D	26	50	20120529	10	2416	48.08	0.0561783680441329	0.0186579953000329
3	D	26	50	20120529	10	2418	48.12	0.0560257036900747	0.0199130391259609
3	D	26	50	20120529	10	2420	48.16	0.0555776101228368	0.020999508695254
3	D	26	50	20120529	10	2422	48.2	0.0558722615185573	0.021188376916509
3	D	26	50	20120529	10	2424	48.24	0.0561482452952544	0.0209775883850373
3	D	26	50	20120529	10	2426	48.28	0.0562813227914737	0.0214561582545443
3	D	26	50	20120529	10	2428	48.32	0.0567907225166405	0.0214077921507112
3	D	26	50	20120529	10	2430	48.36	0.0573892176962367	0.0210744620140598
3	D	26	50	20120529	10	2432	48.4	0.0571282245833008	0.0213377178686956
3	D	26	50	20120529	10	2434	48.44	0.0573540037785337	0.0209546781253268
3	D	26	50	20120529	10	2436	48.48	0.0585861373447512	0.0213220200981532
3	D	26	50	20120529	10	2438	48.52	0.0594557372642544	0.021444632414011
3	D	26	50	20120529	10	2440	48.56	0.0605287010940269	0.0216236718510074
3	D	26	50	20120529	10	2442	48.6	0.0620637592053048	0.0221594466591125
3	D	26	50	20120529	10	2444	48.64	0.0629418444061822	0.0226875140033026
3	D	26	50	20120529	10	2446	48.68	0.063858891190703	0.0226438855149034
3	D	26	50	20120529	10	2448	48.72	0.0648549925133606	0.0234858375592622
3	D	26	50	20120529	10	2450	48.76	0.0667848283405749	0.0242254712523833
3	D	26	50	20120529	10	2452	48.8	0.068079894410318	0.0254796665501739
3	D	26	50	20120529	10	2454	48.84	0.06924082232367	0.0263888644494236
3	D	26	50	20120529	10	2456	48.88	0.0709018868633554	0.027218088571721
3	D	26	50	20120529	10	2458	48.92	0.0698339434917294	0.0263987639443602
3	D	26	50	20120529	10	2460	48.96	0.071430802735683	0.0271977238964228
3	D	26	50	20120529	10	2462	49	0.0733344756119934	0.0287567529275829
3	D	26	50	20120529	10	2464	49.04	0.0737458703372877	0.0295815222771589
3	D	26	50	20120529	10	2466	49.08	0.0747843980668164	0.030033292799659
3	D	26	50	20120529	10	2468	49.12	0.075767417914022	0.0314483548901695
3	D	26	50	20120529	10	2470	49.16	0.077208996508827	0.031219181582387
3	D	26	50	20120529	10	2472	49.2	0.0781558831995139	0.032353875834157
3	D	26	50	20120529	10	2474	49.24	0.0791628032559235	0.0331099144046017
3	D	26	50	20120529	10	2476	49.28	0.0801083464437262	0.0341298452257852
3	D	26	50	20120529	10	2478	49.32	0.081294164515776	0.0349946368191763
3	D	26	50	20120529	10	2480	49.36	0.0824494355748786	0.0355744643797493
3	D	26	50	20120529	10	2482	49.4	0.08388175107085	0.0364063047971371
3	D	26	50	20120529	10	2484	49.44	0.085468710819867	0.0375643335726863
3	D	26	50	20120529	10	2486	49.48	0.0864933085458063	0.0384885221356972
3	D	26	50	20120529	10	2488	49.52	0.0875877684217269	0.0388450453747714
3	D	26	50	20120529	10	2490	49.56	0.0885343722697013	0.0400904725484753
3	D	26	50	20120529	10	2492	49.6	0.0892848954072527	0.0414881398121686
3	D	26	50	20120529	10	2494	49.64	0.089842944078965	0.0424432996521954
3	D	26	50	20120529	10	2496	49.68	0.0913273026340319	0.0437322138929422
3	D	26	50	20120529	10	2498	49.72	0.0920402784015026	0.0457175576024797
3	D	26	50	20120529	10	2500	49.76	0.0931410315277756	0.0460338464657045
3	D	26	50	20120529	10	2502	49.8	0.0937070705061156	0.0479695512792026
3	D	26	50	20120529	10	2504	49.84	0.0951491440756676	0.0496472328282458
3	D	26	50	20120529	10	2506	49.88	0.0959152235624046	0.050706903050532
3	D	26	50	20120529	10	2508	49.92	0.0975765002341246	0.0524666089861928
3	D	26	50	20120529	10	2510	49.96	0.0986455042659226	0.0534623567554597
3	D	26	50	20120529	10	2512	50	0.0995474896760036	0.0543408662204059
3	D	26	50	20120529	10	2514	50.04	0.100867375193767	0.0559130474376961
3	D	26	50	20120529	10	2516	50.08	0.101921812825872	0.0567282001350479
3	D	26	50	20120529	10	2518	50.12	0.102628283210956	0.0576296905703826
3	D	26	50	20120529	10	2520	50.16	0.103545612838189	0.0585819512726066
3	D	26	50	20120529	10	2522	50.2	0.103211717016113	0.0590516115966707
3	D	26	50	20120529	10	2524	50.24	0.103230738188527	0.0598627337853697
3	D	26	50	20120529	10	2526	50.28	0.103097589981629	0.0609405766519324
3	D	26	50	20120529	10	2528	50.32	0.103057143473745	0.0619271320330439
3	D	26	50	20120529	10	2530	50.36	0.103585635082004	0.063149436815003
3	D	26	50	20120529	10	2532	50.4	0.104038819818067	0.0649137389447415
3	D	26	50	20120529	10	2534	50.44	0.104351573147385	0.0662485444155874
3	D	26	50	20120529	10	2536	50.48	0.104068235460164	0.067889527122687
3	D	26	50	20120529	10	2538	50.52	0.104640567688856	0.0696662036210963
3	D	26	50	20120529	10	2540	50.56	0.104514914813840	0.0712173837669852
3	D	26	50	20120529	10	2542	50.6	0.105303056032150	0.0731685742189914
3	D	26	50	20120529	10	2544	50.64	0.105136320253146	0.074680227095812
3	D	26	50	20120529	10	2546	50.68	0.105248538099321	0.0756258409942928
3	D	26	50	20120529	10	2548	50.72	0.105239204289809	0.0769051385828154
3	D	26	50	20120529	10	2550	50.76	0.105123875173797	0.077816669934443
3	D	26	50	20120529	10	2552	50.8	0.105097712222894	0.0793602840377733
3	D	26	50	20120529	10	2554	50.84	0.105546937160981	0.0812869378844722
3	D	26	50	20120529	10	2556	50.88	0.105827092867687	0.0831224456670763
3	D	26	50	20120529	10	2558	50.92	0.105910743599902	0.0839453058283431
3	D	26	50	20120529	10	2560	50.96	0.105623361261892	0.0850416183240306
3	D	26	50	20120529	10	2562	51	0.105453019238304	0.0870928643855746
3	D	26	50	20120529	10	2564	51.04	0.105336643604256	0.0887026495414876
3	D	26	50	20120529	10	2566	51.08	0.105165990453685	0.0902903446815576
3	D	26	50	20120529	10	2568	51.12	0.105253480775721	0.0922916477911466
3	D	26	50	20120529	10	2570	51.16	0.104788628777769	0.0938468584456876
3	D	26	50	20120529	10	2572	51.2	0.104471052980203	0.0959633138945926
3	D	26	50	20120529	10	2574	51.24	0.104313091689247	0.0976514542600366
3	D	26	50	20120529	10	2576	51.28	0.103959277376251	0.0992257348773606
3	D	26	50	20120529	10	2578	51.32	0.102816210980192	0.101073079627482
3	D	26	50	20120529	10	2580	51.36	0.102687651896304	0.102392406530888
3	D	26	50	20120529	10	2582	51.4	0.101520770143854	0.103983552352049
3	D	26	50	20120529	10	2584	51.44	0.101105472189128	0.104627952903880
3	D	26	50	20120529	10	2586	51.48	0.100329839689777	0.105942400770496
3	D	26	50	20120529	10	2588	51.52	0.0992466157406086	0.107270283665954
3	D	26	50	20120529	10	2590	51.56	0.0979930568389216	0.108885881239609
3	D	26	50	20120529	10	2592	51.6	0.0973290835713876	0.109668648446382
3	D	26	50	20120529	10	2594	51.64	0.0967030819380026	0.110882962921714
3	D	26	50	20120529	10	2596	51.68	0.0958464927832736	0.113047699621638
3	D	26	50	20120529	10	2598	51.72	0.0957420531116916	0.114159059349629
3	D	26	50	20120529	10	2600	51.76	0.0949686904251086	0.116029851760614
3	D	26	50	20120529	10	2602	51.8	0.0946411585640626	0.117872006346962
3	D	26	50	20120529	10	2604	51.84	0.0940833927350626	0.119489018134179
3	D	26	50	20120529	10	2606	51.88	0.0929391525417466	0.121030652338522
3	D	26	50	20120529	10	2608	51.92	0.0923722650352696	0.121266613871404
3	D	26	50	20120529	10	2610	51.96	0.091207589455977	0.122332294501330
3	D	26	50	20120529	10	2612	52	0.0905263627829819	0.123129486686440
3	D	26	50	20120529	10	2614	52.04	0.0902305800164116	0.123218794272904
3	D	26	50	20120529	10	2616	52.08	0.0891339988201475	0.124271534848734
3	D	26	50	20120529	10	2618	52.12	0.0883410492757249	0.125084283383030
3	D	26	50	20120529	10	2620	52.16	0.0873835559833202	0.126089859936555
3	D	26	50	20120529	10	2622	52.2	0.0866270224381287	0.127314498170892
3	D	26	50	20120529	10	2624	52.24	0.0863170975359347	0.128095356189357
3	D	26	50	20120529	10	2626	52.28	0.0855322797194957	0.129215342620078
3	D	26	50	20120529	10	2628	52.32	0.0855656551595677	0.130516984782886
3	D	26	50	20120529	10	2630	52.36	0.0850790242727551	0.131423637097724
3	D	26	50	20120529	10	2632	52.4	0.0849741603371052	0.131725076718543
3	D	26	50	20120529	10	2634	52.44	0.0848890953913284	0.132665740869556
3	D	26	50	20120529	10	2636	52.48	0.0845020251393069	0.133766988970576
3	D	26	50	20120529	10	2638	52.52	0.0838961760491863	0.134244144626521
3	D	26	50	20120529	10	2640	52.56	0.0836980447290978	0.135338887345154
3	D	26	50	20120529	10	2642	52.6	0.0832516482181347	0.136892613075455
3	D	26	50	20120529	10	2644	52.64	0.0832179899353503	0.138276845310306
3	D	26	50	20120529	10	2646	52.68	0.0836264855228417	0.139999569561310
3	D	26	50	20120529	10	2648	52.72	0.083794776936764	0.141279432835258
3	D	26	50	20120529	10	2650	52.76	0.0840101616623135	0.142672008930127
3	D	26	50	20120529	10	2652	52.8	0.0842258999412536	0.144178782770157
3	D	26	50	20120529	10	2654	52.84	0.0847467547962755	0.144959004392518
3	D	26	50	20120529	10	2656	52.88	0.0852292137530792	0.145829947814906
3	D	26	50	20120529	10	2658	52.92	0.085803667302115	0.147181653137822
3	D	26	50	20120529	10	2660	52.96	0.085966867547213	0.148130024752749
3	D	26	50	20120529	10	2662	53	0.0865228656092599	0.150036172502794
3	D	26	50	20120529	10	2664	53.04	0.0873957182199566	0.152155795790079
3	D	26	50	20120529	10	2666	53.08	0.0875790710083183	0.153924057717792
3	D	26	50	20120529	10	2668	53.12	0.087784485528253	0.155872490453352
3	D	26	50	20120529	10	2670	53.16	0.0876395993487879	0.157045509892662
3	D	26	50	20120529	10	2672	53.2	0.087248145034723	0.158411357351202
3	D	26	50	20120529	10	2674	53.24	0.0871167645947785	0.159788659939597
3	D	26	50	20120529	10	2676	53.28	0.0868227495951612	0.161812258125997
3	D	26	50	20120529	10	2678	53.32	0.086024143196489	0.162951689993201
3	D	26	50	20120529	10	2680	53.36	0.0854680037130858	0.165216199459951
3	D	26	50	20120529	10	2682	53.4	0.084790595416709	0.166070384451624
3	D	26	50	20120529	10	2684	53.44	0.084276245944074	0.167979148496759
3	D	26	50	20120529	10	2686	53.48	0.0830741644160569	0.168943642146297
3	D	26	50	20120529	10	2688	53.52	0.0818645875561592	0.169639859483054
3	D	26	50	20120529	10	2690	53.56	0.0809912399707157	0.170599474095802
3	D	26	50	20120529	10	2692	53.6	0.0797178113684768	0.172025637762777
3	D	26	50	20120529	10	2694	53.64	0.0779821470633764	0.172369715922502
3	D	26	50	20120529	10	2696	53.68	0.0768516954522934	0.173181969482051
3	D	26	50	20120529	10	2698	53.72	0.0756199861501446	0.174156291915848
3	D	26	50	20120529	10	2700	53.76	0.0743168590630959	0.175073338700369
3	D	26	50	20120529	10	2702	53.8	0.0726859172722891	0.176057984893171
3	D	26	50	20120529	10	2704	53.84	0.0712921390958923	0.177202861482591
3	D	26	50	20120529	10	2706	53.88	0.069845115778872	0.177976719143921
3	D	26	50	20120529	10	2708	53.92	0.0685222604126284	0.178888038363514
3	D	26	50	20120529	10	2710	53.96	0.067679459840132	0.179603559715397
3	D	26	50	20120529	10	2712	54	0.0664121830668896	0.180262724656819
3	D	26	50	20120529	10	2714	54.04	0.0652994798360144	0.180375578899097
3	D	26	50	20120529	10	2716	54.08	0.0642234754470829	0.180262229682072
3	D	26	50	20120529	10	2718	54.12	0.0639710383261993	0.180660330799880
3	D	26	50	20120529	10	2720	54.16	0.0636712957616543	0.180887948472744
3	D	26	50	20120529	10	2722	54.2	0.0640472644372112	0.180828763635159
3	D	26	50	20120529	10	2724	54.24	0.0641661290871286	0.180883847253413
3	D	26	50	20120529	10	2726	54.28	0.0643542902016024	0.181132678129713
3	D	26	50	20120529	10	2728	54.32	0.0646293547394839	0.181255007602858
3	D	26	50	20120529	10	2730	54.36	0.0650028485413067	0.181493868273543
3	D	26	50	20120529	10	2732	54.4	0.0653146826318099	0.181333355034214
3	D	26	50	20120529	10	2734	54.44	0.0653339159362582	0.181584236520179
3	D	26	50	20120529	10	2736	54.48	0.0657731706687313	0.181403782869620
3	D	26	50	20120529	10	2738	54.52	0.0660916515629777	0.182161518496339
3	D	26	50	20120529	10	2740	54.56	0.0664696708482001	0.183274080305858
3	D	26	50	20120529	10	2742	54.6	0.0671836365651641	0.184721032912200
3	D	26	50	20120529	10	2744	54.64	0.0682983196950266	0.186030311828245
3	D	26	50	20120529	10	2746	54.68	0.0686540651166415	0.187510215610591
3	D	26	50	20120529	10	2748	54.72	0.0694397314612179	0.188869911240134
3	D	26	50	20120529	10	2750	54.76	0.0703017653381624	0.190147582483060
3	D	26	50	20120529	10	2752	54.8	0.0709443839809048	0.191141208931984
3	D	26	50	20120529	10	2754	54.84	0.0717723353109961	0.193172797425011
3	D	26	50	20120529	10	2756	54.88	0.0724698961506366	0.194518775182999
3	D	26	50	20120529	10	2758	54.92	0.07359469090747	0.196226650191599
3	D	26	50	20120529	10	2760	54.96	0.0738636036163553	0.197135777380171
3	D	26	50	20120529	10	2762	55	0.0747344763280647	0.198333899110213
3	D	26	50	20120529	10	2764	55.04	0.075338981915301	0.199136536017538
3	D	26	50	20120529	10	2766	55.08	0.0754680289028676	0.200464128999216
3	D	26	50	20120529	10	2768	55.12	0.0755437600391327	0.201415116909234
3	D	26	50	20120529	10	2770	55.16	0.0755060712476954	0.202448412048581
3	D	26	50	20120529	10	2772	55.2	0.0754507047867285	0.203309880240101
3	D	26	50	20120529	10	2774	55.24	0.074859846360369	0.204638958146019
3	D	26	50	20120529	10	2776	55.28	0.0748051162955052	0.205880213389714
3	D	26	50	20120529	10	2778	55.32	0.0754884642888439	0.206415917487141
3	D	26	50	20120529	10	2780	55.36	0.0759334465862446	0.207137661378698
3	D	26	50	20120529	10	2782	55.4	0.0763768025380485	0.208159430677513
3	D	26	50	20120529	10	2784	55.44	0.0774550696686799	0.209121873717386
3	D	26	50	20120529	10	2786	55.48	0.0782637169836449	0.209515307930438
3	D	26	50	20120529	10	2788	55.52	0.0787174674051323	0.210250911114906
3	D	26	50	20120529	10	2790	55.56	0.0799046996907445	0.210780534094015
3	D	26	50	20120529	10	2792	55.6	0.0811191555874324	0.211643557920453
3	D	26	50	20120529	10	2794	55.64	0.0822657292331263	0.212895490476544
3	D	26	50	20120529	10	2796	55.68	0.0832740635030984	0.213342381962254
3	D	26	50	20120529	10	2798	55.72	0.0844393754784938	0.214569919334394
3	D	26	50	20120529	10	2800	55.76	0.0851878480063797	0.215427993413364
3	D	26	50	20120529	10	2802	55.8	0.0854742969634384	0.215553080602956
3	D	26	50	20120529	10	2804	55.84	0.0862656201622643	0.216006265339018
3	D	26	50	20120529	10	2806	55.88	0.086518764389929	0.216109502929071
3	D	26	50	20120529	10	2808	55.92	0.0873778284183926	0.216581213862801
3	D	26	50	20120529	10	2810	55.96	0.088046115037292	0.216819438137382
3	D	26	50	20120529	10	2812	56	0.08913315029201	0.217016508797299
3	D	26	50	20120529	10	2814	56.04	0.0901769106117196	0.218086997753337
3	D	26	50	20120529	10	2816	56.08	0.0911865883845758	0.218538202590413
3	D	26	50	20120529	10	2818	56.12	0.0922179743356146	0.219246299321093
3	D	26	50	20120529	10	2820	56.16	0.0935112019277266	0.219330515738732
3	D	26	50	20120529	10	2822	56.2	0.0948037931237356	0.219880644814495
3	D	26	50	20120529	10	2824	56.24	0.0963980360725986	0.219897191113175
3	D	26	50	20120529	10	2826	56.28	0.0978659190396636	0.220304555329817
3	D	26	50	20120529	10	2828	56.32	0.0991355292652846	0.220756043009604
3	D	26	50	20120529	10	2830	56.36	0.100733237037376	0.221343295191380
3	D	26	50	20120529	10	2832	56.4	0.101662587479889	0.221983721803100
3	D	26	50	20120529	10	2834	56.44	0.102337733034566	0.222557326823999
3	D	26	50	20120529	10	2836	56.48	0.103270053325561	0.222988308407132
3	D	26	50	20120529	10	2838	56.52	0.103873993227372	0.223346033727734
3	D	26	50	20120529	10	2840	56.56	0.104596656357745	0.224125265400602
3	D	26	50	20120529	10	2842	56.6	0.105887055522732	0.224489496103591
3	D	26	50	20120529	10	2844	56.64	0.106879904154196	0.224581349274467
3	D	26	50	20120529	10	2846	56.68	0.108099451219709	0.224566712164097
3	D	26	50	20120529	10	2848	56.72	0.109609336329576	0.224776510746075
3	D	26	50	20120529	10	2850	56.76	0.110973203889129	0.224788672982711
3	D	26	50	20120529	10	2852	56.8	0.111788992982584	0.224484829198835
3	D	26	50	20120529	10	2854	56.84	0.112986831869914	0.224151074798115
3	D	26	50	20120529	10	2856	56.88	0.113625420004003	0.224286061482644
3	D	26	50	20120529	10	2858	56.92	0.114595782639826	0.224479596608654
3	D	26	50	20120529	10	2860	56.96	0.115267321949918	0.224872960111029
3	D	26	50	20120529	10	2862	57	0.115184024771095	0.225659121430352
3	D	26	50	20120529	10	2864	57.04	0.115944659535617	0.226287244384080
3	D	26	50	20120529	10	2866	57.08	0.116077949163871	0.227138247395238
3	D	26	50	20120529	10	2868	57.12	0.116489485310521	0.228186179644956
3	D	26	50	20120529	10	2870	57.16	0.117052625151058	0.229144733597533
3	D	26	50	20120529	10	2872	57.2	0.117649211142345	0.230441779566263
3	D	26	50	20120529	10	2874	57.24	0.117637402459100	0.231173422952757
3	D	26	50	20120529	10	2876	57.28	0.118038544136067	0.231869711000191
3	D	26	50	20120529	10	2878	57.32	0.118346701271308	0.232377555090439
3	D	26	50	20120529	10	2880	57.36	0.119000492201193	0.233098379743181
3	D	26	50	20120529	10	2882	57.4	0.119288779635883	0.234272389131985
3	D	26	50	20120529	10	2884	57.44	0.119239211450521	0.234942797071228
3	D	26	50	20120529	10	2886	57.48	0.119937550107621	0.235380071904714
3	D	26	50	20120529	10	2888	57.52	0.120281274713956	0.236352980124948
3	D	26	50	20120529	10	2890	57.56	0.120746268133264	0.236621963544512
3	D	26	50	20120529	10	2892	57.6	0.121079668980594	0.236834449132258
3	D	26	50	20120529	10	2894	57.64	0.121526277623591	0.237066662999200
3	D	26	50	20120529	10	2896	57.68	0.122245334509380	0.237743434899474
3	D	26	50	20120529	10	2898	57.72	0.123007383487465	0.238286705039459
3	D	26	50	20120529	10	2900	57.76	0.123186988609886	0.239215843349938
3	D	26	50	20120529	10	2902	57.8	0.123212515164687	0.239433561527866
