# Supplementary material for: How Do Ants Make Sense of Gravity? A Boltzmann Walker Analysis of Lasius niger Trajectories on Various Inclines
Source: PLoS One. 2013 Oct 29;8(10):e76531. doi: 10.1371/journal.pone.0076531 (PMC3812222; doi:10.1371/journal.pone.0076531)
Supplement: Dataset S3 — Trajectories for . (ZIP) [file pone.0076531.s007.zip › Incline3/3-D-26-50-20120529-11.txt]

Pente	Colonie	Temperature	Humidite	Date	Indiv	Frame	Time	X	Y
3	D	26	50	20120529	11	36	0	0	0
3	D	26	50	20120529	11	38	0.04	-0.000447393531524540	0.000907140218516407
3	D	26	50	20120529	11	40	0.08	-0.00059229385312529	-0.00121334573904143
3	D	26	50	20120529	11	42	0.12	-0.00097327591576079	-0.00225137142275548
3	D	26	50	20120529	11	44	0.16	-0.00125479633855459	-0.00335981079974007
3	D	26	50	20120529	11	46	0.2	-0.00123919544164127	-0.00429669687922066
3	D	26	50	20120529	11	48	0.24	-0.00094526529483765	-0.00591085195504206
3	D	26	50	20120529	11	50	0.28	-0.0002367039950022	-0.00806465890544976
3	D	26	50	20120529	11	52	0.32	-6.99257895915399e-05	-0.00911438720639247
3	D	26	50	20120529	11	54	0.36	-0.000572105954522409	-0.00960963772486767
3	D	26	50	20120529	11	56	0.4	-0.00025326443581759	-0.00907399726705107
3	D	26	50	20120529	11	58	0.44	-0.00092642302043937	-0.00851056751273377
3	D	26	50	20120529	11	60	0.48	-0.00156034424977311	-0.00850286004881887
3	D	26	50	20120529	11	62	0.52	-0.00154265950917564	-0.00739113969636957
3	D	26	50	20120529	11	64	0.56	-0.00189339154371197	-0.00745690769808773
3	D	26	50	20120529	11	66	0.6	-0.00220344372512665	-0.00707031827867742
3	D	26	50	20120529	11	68	0.64	-0.00250527932574394	-0.00685271323783507
3	D	26	50	20120529	11	70	0.68	-0.00360936999602424	-0.00682898273425845
3	D	26	50	20120529	11	72	0.72	-0.00475574565181949	-0.00646902295622763
3	D	26	50	20120529	11	74	0.76	-0.00640140233474276	-0.00666335711290113
3	D	26	50	20120529	11	76	0.8	-0.00753987960779216	-0.00694071974782155
3	D	26	50	20120529	11	78	0.84	-0.00893855096311477	-0.00786591240246165
3	D	26	50	20120529	11	80	0.88	-0.00966551330271704	-0.00855641631642597
3	D	26	50	20120529	11	82	0.92	-0.0107734223496158	-0.00878203994816697
3	D	26	50	20120529	11	84	0.96	-0.0114109215392623	-0.00966551330271707
3	D	26	50	20120529	11	86	1	-0.0133297972113682	-0.0111834594298902
3	D	26	50	20120529	11	88	1.04	-0.0145954264258106	-0.0121456408402542
3	D	26	50	20120529	11	90	1.08	-0.0168411904917913	-0.0141521341136170
3	D	26	50	20120529	11	92	1.12	-0.0187381670668839	-0.0150896657815888
3	D	26	50	20120529	11	94	1.16	-0.0187852250231718	-0.0146698211302593
3	D	26	50	20120529	11	96	1.2	-0.0211249140828975	-0.0156539582061791
3	D	26	50	20120529	11	98	1.24	-0.0210995430915885	-0.0143624135282062
3	D	26	50	20120529	11	100	1.28	-0.0209437462544897	-0.0143312513323593
3	D	26	50	20120529	11	102	1.32	-0.0210421967316343	-0.0136205878040634
3	D	26	50	20120529	11	104	1.36	-0.0212890427591991	-0.0122027729468537
3	D	26	50	20120529	11	106	1.4	-0.0211963936689300	-0.0108792285757624
3	D	26	50	20120529	11	108	1.44	-0.0211986822907380	-0.00992531564783347
3	D	26	50	20120529	11	110	1.48	-0.0203728841007954	-0.00903850121374227
3	D	26	50	20120529	11	112	1.52	-0.0201072926724614	-0.00841271383371257
3	D	26	50	20120529	11	114	1.56	-0.0191510396453509	-0.00730407363840207
3	D	26	50	20120529	11	116	1.6	-0.0185646784181197	-0.00621261189523376
3	D	26	50	20120529	11	118	1.64	-0.0182272824174766	-0.00535259327261562
3	D	26	50	20120529	11	120	1.68	-0.0178981171397664	-0.00404155366068546
3	D	26	50	20120529	11	122	1.72	-0.0177283337305357	-0.00266200954379394
3	D	26	50	20120529	11	124	1.76	-0.0176147865236128	-0.00133267707943448
3	D	26	50	20120529	11	126	1.8	-0.0167810227757801	0.000896632611747977
3	D	26	50	20120529	11	128	1.84	-0.0164976497332196	0.00191459060501194
3	D	26	50	20120529	11	130	1.88	-0.0156755461762087	0.00368748408214191
3	D	26	50	20120529	11	132	1.92	-0.0154392593742074	0.00527574490763627
3	D	26	50	20120529	11	134	1.96	-0.0143435514548180	0.00705577662772231
3	D	26	50	20120529	11	136	2	-0.0137450810239591	0.00852674611588735
3	D	26	50	20120529	11	138	2.04	-0.013347545591576	0.0104370375116697
3	D	26	50	20120529	11	140	2.08	-0.0124625873127854	0.0123215053678030
3	D	26	50	20120529	11	142	2.12	-0.0111379712506565	0.0138822950948483
3	D	26	50	20120529	11	144	2.16	-0.0110458210949322	0.0145279684388854
3	D	26	50	20120529	11	146	2.2	-0.00967129743618714	0.0137854426790292
3	D	26	50	20120529	11	148	2.24	-0.00889862771424898	0.0136640183025638
3	D	26	50	20120529	11	150	2.28	-0.00811107339456684	0.0134378784828726
3	D	26	50	20120529	11	152	2.32	-0.00832964717169941	0.0128612541160184
3	D	26	50	20120529	11	154	2.36	-0.00743547529154996	0.0120795829247557
3	D	26	50	20120529	11	156	2.4	-0.00623457463185742	0.0122318018015417
3	D	26	50	20120529	11	158	2.44	-0.00530868901257175	0.0110792177482077
3	D	26	50	20120529	11	160	2.48	-0.00426520446450695	0.0103654429500745
3	D	26	50	20120529	11	162	2.52	-0.00309219916733221	0.00935662784749131
3	D	26	50	20120529	11	164	2.56	-0.00196257628539683	0.00714678622020849
3	D	26	50	20120529	11	166	2.6	-0.00120560291978744	0.00567734620401116
3	D	26	50	20120529	11	168	2.64	-0.00046671875985437	0.00470504609560841
3	D	26	50	20120529	11	170	2.68	0.000794384971188401	0.0036110175548244
3	D	26	50	20120529	11	172	2.72	0.00142359686935944	0.00194645990764002
3	D	26	50	20120529	11	174	2.76	0.00234650556909633	0.000130475343264540
3	D	26	50	20120529	11	176	2.8	0.00208402753191983	-0.00085786194693552
3	D	26	50	20120529	11	178	2.84	0.00208010308928423	-0.00123035872819678
3	D	26	50	20120529	11	180	2.88	0.00224936323949693	-0.00117409424161777
3	D	26	50	20120529	11	182	2.92	0.00195000958368153	-0.00100988283382282
3	D	26	50	20120529	11	184	2.96	0.00199568161067843	-0.00159405910110008
3	D	26	50	20120529	11	186	3	0.00178238285013353	-0.000985685639770618
3	D	26	50	20120529	11	188	3.04	0.00128233107661399	-0.0010814420400789
3	D	26	50	20120529	11	190	3.08	0.00095926813042548	-0.00192684476552991
3	D	26	50	20120529	11	192	3.12	0.000310511800822451	-0.00233780108461991
3	D	26	50	20120529	11	194	3.16	-0.000521668027820379	-0.00240527321368073
3	D	26	50	20120529	11	196	3.2	-0.00143627529394612	-0.0029166881931739
3	D	26	50	20120529	11	198	3.24	-0.0027089159670987	-0.00404075158946356
3	D	26	50	20120529	11	200	3.28	-0.00307247442367101	-0.00402630490294917
3	D	26	50	20120529	11	202	3.32	-0.00415979605663547	-0.00413524530919267
3	D	26	50	20120529	11	204	3.36	-0.00479642550494116	-0.00391544116626084
3	D	26	50	20120529	11	206	3.4	-0.00599113898029832	-0.00342794760917521
3	D	26	50	20120529	11	208	3.44	-0.0060854599538408	-0.00348101597310326
3	D	26	50	20120529	11	210	3.48	-0.00656026094420413	-0.00444608237913447
3	D	26	50	20120529	11	212	3.52	-0.00692504319048264	-0.00470020241415729
3	D	26	50	20120529	11	214	3.56	-0.00735799760153536	-0.00552878306928387
3	D	26	50	20120529	11	216	3.6	-0.00816628429204189	-0.00684093990992832
3	D	26	50	20120529	11	218	3.64	-0.00837758901146386	-0.00824650555636747
3	D	26	50	20120529	11	220	3.68	-0.00798549830129592	-0.00885293447404867
3	D	26	50	20120529	11	222	3.72	-0.00762618199043598	-0.0100300622037578
3	D	26	50	20120529	11	224	3.76	-0.00703376792915789	-0.0110391035805110
3	D	26	50	20120529	11	226	3.8	-0.00650908055538185	-0.0120793849348570
3	D	26	50	20120529	11	228	3.84	-0.00586243140398675	-0.0136104832481603
3	D	26	50	20120529	11	230	3.88	-0.0061622163949386	-0.0149023390531168
3	D	26	50	20120529	11	232	3.92	-0.00680730991141509	-0.0170593682891264
3	D	26	50	20120529	11	234	3.96	-0.00708958693846475	-0.0182053055387173
3	D	26	50	20120529	11	236	4	-0.00775136817497724	-0.0190806330231481
3	D	26	50	20120529	11	238	4.04	-0.008679092271894	-0.0190752590116111
3	D	26	50	20120529	11	240	4.08	-0.00949983111281722	-0.0197299691803117
3	D	26	50	20120529	11	242	4.12	-0.0106031298235026	-0.0196801181522381
3	D	26	50	20120529	11	244	4.16	-0.0117210656445585	-0.0200792092195398
3	D	26	50	20120529	11	246	4.2	-0.0123332079850317	-0.0191980834595032
3	D	26	50	20120529	11	248	4.24	-0.0128275463357592	-0.0190908153607972
3	D	26	50	20120529	11	250	4.28	-0.0129822612994829	-0.0185418176558840
3	D	26	50	20120529	11	252	4.32	-0.0129761094704865	-0.0182364182370895
3	D	26	50	20120529	11	254	4.36	-0.0123110048321025	-0.0176642274297534
3	D	26	50	20120529	11	256	4.4	-0.0126662552789706	-0.0173685153738611
3	D	26	50	20120529	11	258	4.44	-0.012274376700837	-0.0169786166947149
3	D	26	50	20120529	11	260	4.48	-0.0124724373102474	-0.0170040018281595
3	D	26	50	20120529	11	262	4.52	-0.0123846358612274	-0.0159734431920548
3	D	26	50	20120529	11	264	4.56	-0.0115591381916668	-0.0151413411451579
3	D	26	50	20120529	11	266	4.6	-0.0112407704345054	-0.0143505412053501
3	D	26	50	20120529	11	268	4.64	-0.0106203125182854	-0.0129782307908301
3	D	26	50	20120529	11	270	4.68	-0.0099478398272414	-0.0112732690621687
3	D	26	50	20120529	11	272	4.72	-0.0090486969864202	-0.00964016352461147
3	D	26	50	20120529	11	274	4.76	-0.00823958298097968	-0.00810608122069166
3	D	26	50	20120529	11	276	4.8	-0.00740685160904753	-0.00694675136866507
3	D	26	50	20120529	11	278	4.84	-0.00752528492382847	-0.00543523284213289
3	D	26	50	20120529	11	280	4.88	-0.0079979999491873	-0.00396734987506774
3	D	26	50	20120529	11	282	4.92	-0.00820033855462383	-0.00424857331301344
3	D	26	50	20120529	11	284	4.96	-0.00903543166320514	-0.00294036919927583
3	D	26	50	20120529	11	286	5	-0.0100884480106803	-0.00151856838114061
3	D	26	50	20120529	11	288	5.04	-0.0110116699587213	-0.0019214403484013
3	D	26	50	20120529	11	290	5.08	-0.0114960633475461	-0.00125102130758187
3	D	26	50	20120529	11	292	5.12	-0.0130292273318893	-4.71640223051982e-06
3	D	26	50	20120529	11	294	5.16	-0.0144108927691243	0.00029377458331176
3	D	26	50	20120529	11	296	5.2	-0.0158674903119617	0.00147345496850090
3	D	26	50	20120529	11	298	5.24	-0.0174540470101135	0.00166551224133898
3	D	26	50	20120529	11	300	5.28	-0.0188211955451308	0.00174484962218811
3	D	26	50	20120529	11	302	5.32	-0.0209534760437988	0.00185829783416168
3	D	26	50	20120529	11	304	5.36	-0.0229340821379023	0.00198238093212430
3	D	26	50	20120529	11	306	5.4	-0.0241232943225019	0.00223467663165166
3	D	26	50	20120529	11	308	5.44	-0.0248837876656680	0.00299389718261165
3	D	26	50	20120529	11	310	5.48	-0.025763357790786	0.00375665326747758
3	D	26	50	20120529	11	312	5.52	-0.0252562985890649	0.00485244957521456
3	D	26	50	20120529	11	314	5.56	-0.0249297354643095	0.0057807605707597
3	D	26	50	20120529	11	316	5.6	-0.0248073777068930	0.00613292803206185
3	D	26	50	20120529	11	318	5.64	-0.0243269764308227	0.00620108605470042
3	D	26	50	20120529	11	320	5.68	-0.0237591767565977	0.00672688358612292
3	D	26	50	20120529	11	322	5.72	-0.0231248595474665	0.00760713253375081
3	D	26	50	20120529	11	324	5.76	-0.0224061137886616	0.00778055754290462
3	D	26	50	20120529	11	326	5.8	-0.0215826596576986	0.00876678765489675
3	D	26	50	20120529	11	328	5.84	-0.0206425541210433	0.0106828419709457
3	D	26	50	20120529	11	330	5.88	-0.0193365462809680	0.0120711570403511
3	D	26	50	20120529	11	332	5.92	-0.0182436187054423	0.0127085664274364
3	D	26	50	20120529	11	334	5.96	-0.0170163266993555	0.0122757131326534
3	D	26	50	20120529	11	336	6	-0.0158476347535460	0.0129870484123914
3	D	26	50	20120529	11	338	6.04	-0.0150059443386962	0.0126662552789705
3	D	26	50	20120529	11	340	6.08	-0.0146461259820217	0.0121417658950932
3	D	26	50	20120529	11	342	6.12	-0.0140632295780183	0.0120786495438045
3	D	26	50	20120529	11	344	6.16	-0.0127419510598966	0.0114328135652078
3	D	26	50	20120529	11	346	6.2	-0.0117047102647097	0.0107028106664465
3	D	26	50	20120529	11	348	6.24	-0.0104830206656502	0.0107064381242339
3	D	26	50	20120529	11	350	6.28	-0.00904558571658298	0.0114350409515686
3	D	26	50	20120529	11	352	6.32	-0.00832422366268771	0.0119363796594298
3	D	26	50	20120529	11	354	6.36	-0.00748303529365257	0.0129123142966878
3	D	26	50	20120529	11	356	6.4	-0.00752466974092884	0.0141518724841079
3	D	26	50	20120529	11	358	6.44	-0.00694097430626278	0.0151479525935619
3	D	26	50	20120529	11	360	6.48	-0.00641988610600297	0.0162269056177710
3	D	26	50	20120529	11	362	6.52	-0.00590101114996828	0.0166538566922515
3	D	26	50	20120529	11	364	6.56	-0.00548429898167943	0.0164101028426408
3	D	26	50	20120529	11	366	6.6	-0.00525553579582996	0.0165641672681258
3	D	26	50	20120529	11	368	6.64	-0.00484331375560164	0.0169830785385041
3	D	26	50	20120529	11	370	6.68	-0.00406881969816801	0.0167664917314267
3	D	26	50	20120529	11	372	6.72	-0.00318936271013505	0.0157012070812979
3	D	26	50	20120529	11	374	6.76	-0.00310051474307896	0.0152687052185851
3	D	26	50	20120529	11	376	6.8	-0.00274737854548659	0.0146082604138891
3	D	26	50	20120529	11	378	6.84	-0.00285323243063021	0.0147479140031734
3	D	26	50	20120529	11	380	6.88	-0.00300980001412054	0.0135796463214326
3	D	26	50	20120529	11	382	6.92	-0.00284011559983921	0.0126542061794191
3	D	26	50	20120529	11	384	6.96	-0.00216817323888107	0.0110255483435156
3	D	26	50	20120529	11	386	7	-0.00119138653795169	0.00993548313624015
3	D	26	50	20120529	11	388	7.04	0.000423500393388251	0.00881698516529318
3	D	26	50	20120529	11	390	7.08	0.00161996749356273	0.00777650582104842
3	D	26	50	20120529	11	392	7.12	0.00307289515220583	0.00686394916458812
3	D	26	50	20120529	11	394	7.16	0.00339070429501013	0.00653228072887257
3	D	26	50	20120529	11	396	7.2	0.00424135375277753	0.00492785544236029
3	D	26	50	20120529	11	398	7.24	0.00365212874308263	0.00348529396912943
3	D	26	50	20120529	11	400	7.28	0.00404783276890243	0.00219299268690071
3	D	26	50	20120529	11	402	7.32	0.00365211460094693	0.00142922543933768
3	D	26	50	20120529	11	404	7.36	0.00289934286383143	0.00118674438193319
3	D	26	50	20120529	11	406	7.4	0.00277979939140403	0.000531270537908891
3	D	26	50	20120529	11	408	7.44	0.00201962424628943	-0.00088466129394249
3	D	26	50	20120529	11	410	7.48	0.00174088982421343	-0.00221791820093754
3	D	26	50	20120529	11	412	7.52	0.00126970922056981	-0.00421560092380671
3	D	26	50	20120529	11	414	7.56	0.00104502604084778	-0.00558494856091352
3	D	26	50	20120529	11	416	7.6	0.0006807387693161	-0.00655819619240306
3	D	26	50	20120529	11	418	7.64	0.000334921126909001	-0.00907242748999687
3	D	26	50	20120529	11	420	7.68	-0.000329624897117919	-0.00923096790140667
3	D	26	50	20120529	11	422	7.72	-0.00106675543223365	-0.00994646096901807
3	D	26	50	20120529	11	424	7.76	-0.00186529112022762	-0.0104159091610479
3	D	26	50	20120529	11	426	7.8	-0.00219221486944141	-0.00988695086231337
3	D	26	50	20120529	11	428	7.84	-0.00294307741824778	-0.0101284136859530
3	D	26	50	20120529	11	430	7.88	-0.00298640892179889	-0.00969048831422857
3	D	26	50	20120529	11	432	7.92	-0.0035724590220463	-0.00999100869623287
3	D	26	50	20120529	11	434	7.96	-0.00369790683609661	-0.00967013070999817
3	D	26	50	20120529	11	436	8	-0.00417260883151057	-0.0103409841265133
3	D	26	50	20120529	11	438	8.04	-0.00441553536618721	-0.0101319280066555
3	D	26	50	20120529	11	440	8.08	-0.00501822368899594	-0.0100569251903751
3	D	26	50	20120529	11	442	8.12	-0.00614687217778685	-0.0101834619488684
3	D	26	50	20120529	11	444	8.16	-0.00776449207683607	-0.0100359877585841
3	D	26	50	20120529	11	446	8.2	-0.00740526768985768	-0.00987176927972137
3	D	26	50	20120529	11	448	8.24	-0.00772024133446941	-0.00965624313281567
3	D	26	50	20120529	11	450	8.28	-0.00818340334721441	-0.0101324159103345
3	D	26	50	20120529	11	452	8.32	-0.00903705800880187	-0.00940926487628287
3	D	26	50	20120529	11	454	8.36	-0.0100327845648653	-0.00918851321026417
3	D	26	50	20120529	11	456	8.4	-0.0103873491181557	-0.00914371799567607
3	D	26	50	20120529	11	458	8.44	-0.0110872716944454	-0.00867292630076207
3	D	26	50	20120529	11	460	8.48	-0.0119099550790169	-0.00878624016244717
3	D	26	50	20120529	11	462	8.52	-0.0129999177558091	-0.00883849535357687
3	D	26	50	20120529	11	464	8.56	-0.0133653293271228	-0.00910990414939967
3	D	26	50	20120529	11	466	8.6	-0.0146086917490257	-0.00940973156675847
3	D	26	50	20120529	11	468	8.64	-0.0152642363037281	-0.00917632976042437
3	D	26	50	20120529	11	470	8.68	-0.0156019999998975	-0.00981706042806097
3	D	26	50	20120529	11	472	8.72	-0.0164092896698425	-0.00997369872222937
3	D	26	50	20120529	11	474	8.76	-0.0169252442748709	-0.0102225508117324
3	D	26	50	20120529	11	476	8.8	-0.0181896360524462	-0.0106622863768167
3	D	26	50	20120529	11	478	8.84	-0.0194248101778229	-0.0106014751936346
3	D	26	50	20120529	11	480	8.88	-0.0204551418326508	-0.00962106527755847
3	D	26	50	20120529	11	482	8.92	-0.0208618908663928	-0.00926692498833677
3	D	26	50	20120529	11	484	8.96	-0.0209802796334465	-0.00925842061507947
3	D	26	50	20120529	11	486	9	-0.0215106125477635	-0.00838358527696837
3	D	26	50	20120529	11	488	9.04	-0.0219471166348578	-0.00720405338420323
3	D	26	50	20120529	11	490	9.08	-0.0222582224053764	-0.00664970288095641
3	D	26	50	20120529	11	492	9.12	-0.0220191425315894	-0.00580507090189689
3	D	26	50	20120529	11	494	9.16	-0.0220925260733410	-0.0049449603553972
3	D	26	50	20120529	11	496	9.2	-0.0221067813460497	-0.00444251856095729
3	D	26	50	20120529	11	498	9.24	-0.0216506833300488	-0.00383541082076614
3	D	26	50	20120529	11	500	9.28	-0.0216472467910922	-0.00273830636548396
3	D	26	50	20120529	11	502	9.32	-0.0217306571070010	-0.00150174631081618
3	D	26	50	20120529	11	504	9.36	-0.0219114501688147	-0.000243463935830340
3	D	26	50	20120529	11	506	9.4	-0.0218200990437532	0.000916339677739646
3	D	26	50	20120529	11	508	9.44	-0.0219875702138095	0.00231615654604778
3	D	26	50	20120529	11	510	9.48	-0.0225745749082115	0.00398534574264893
3	D	26	50	20120529	11	512	9.52	-0.0233274809956155	0.00555415406059284
3	D	26	50	20120529	11	514	9.56	-0.0235529490638646	0.00664447029077563
3	D	26	50	20120529	11	516	9.6	-0.02453432135227	0.0077760744859119
3	D	26	50	20120529	11	518	9.64	-0.0249279818394922	0.00908965261118652
3	D	26	50	20120529	11	520	9.68	-0.0254369573005902	0.0100982697238710
3	D	26	50	20120529	11	522	9.72	-0.0251424614683617	0.0110355256201982
3	D	26	50	20120529	11	524	9.76	-0.0250999289954733	0.0125180103422948
3	D	26	50	20120529	11	526	9.8	-0.0246085039246843	0.0135862931251758
3	D	26	50	20120529	11	528	9.84	-0.0240139473298592	0.0142737635510488
3	D	26	50	20120529	11	530	9.88	-0.0231604058053567	0.0147884595060067
3	D	26	50	20120529	11	532	9.92	-0.0222620724603786	0.0155128445828129
3	D	26	50	20120529	11	534	9.96	-0.0225404060943310	0.0155821246424918
3	D	26	50	20120529	11	536	10	-0.0224657356182377	0.0154720988273392
3	D	26	50	20120529	11	538	10.04	-0.0234002422833996	0.0145862411087229
3	D	26	50	20120529	11	540	10.08	-0.0233401169937953	0.0143765344506264
3	D	26	50	20120529	11	542	10.12	-0.0235624879343428	0.0146017621025700
3	D	26	50	20120529	11	544	10.16	-0.0235064002244591	0.0141795627856591
3	D	26	50	20120529	11	546	10.2	-0.0240679702879418	0.0146964719848421
3	D	26	50	20120529	11	548	10.24	-0.0240525341469085	0.0143172011206171
3	D	26	50	20120529	11	550	10.28	-0.0241979860117986	0.0143227872641885
3	D	26	50	20120529	11	552	10.32	-0.0239941695531894	0.0140850862486248
3	D	26	50	20120529	11	554	10.36	-0.0246815975526555	0.0137299984363163
3	D	26	50	20120529	11	556	10.4	-0.0244421216990711	0.0130837523357865
3	D	26	50	20120529	11	558	10.44	-0.0249973843700656	0.0131269848443883
3	D	26	50	20120529	11	560	10.48	-0.0253984411942190	0.0131692839720388
3	D	26	50	20120529	11	562	10.52	-0.0261579870142984	0.0121324108723781
3	D	26	50	20120529	11	564	10.56	-0.0267299798317358	0.0120726462072323
3	D	26	50	20120529	11	566	10.6	-0.0270870192587603	0.0116014797457243
3	D	26	50	20120529	11	568	10.64	-0.0273506923063970	0.0105130373485116
3	D	26	50	20120529	11	570	10.68	-0.0280732564418202	0.00954934980070371
3	D	26	50	20120529	11	572	10.72	-0.0289813300412878	0.00857127262989867
3	D	26	50	20120529	11	574	10.76	-0.0301276208442693	0.00718456552131373
3	D	26	50	20120529	11	576	10.8	-0.0308321820410436	0.00698077734697576
3	D	26	50	20120529	11	578	10.84	-0.0319493400446402	0.00512158148720197
3	D	26	50	20120529	11	580	10.88	-0.0330969036398279	0.00424130425530284
3	D	26	50	20120529	11	582	10.92	-0.0339178546127855	0.0033446928567583
3	D	26	50	20120529	11	584	10.96	-0.034006950067215	0.00299170515158998
3	D	26	50	20120529	11	586	11	-0.0338381636785457	0.00249708395814999
3	D	26	50	20120529	11	588	11.04	-0.0334667911970666	0.00302387851013396
3	D	26	50	20120529	11	590	11.08	-0.0330264050937436	0.00357075489470364
3	D	26	50	20120529	11	592	11.12	-0.0320921049037618	0.00331414584381104
3	D	26	50	20120529	11	594	11.16	-0.0318090500592528	0.00320376647526782
3	D	26	50	20120529	11	596	11.2	-0.0311406220189972	0.00314783432887597
3	D	26	50	20120529	11	598	11.24	-0.0300251610716754	0.00254092457858355
3	D	26	50	20120529	11	600	11.28	-0.0288923052975364	0.00199355321926704
3	D	26	50	20120529	11	602	11.32	-0.0283069623040702	0.00173489355870901
3	D	26	50	20120529	11	604	11.36	-0.0273229525073710	0.00130723537744738
3	D	26	50	20120529	11	606	11.4	-0.0266669695464643	0.000731721168239651
3	D	26	50	20120529	11	608	11.44	-0.0264032894277598	-7.62897506222191e-05
3	D	26	50	20120529	11	610	11.48	-0.0265972488178393	-0.00068319950091463
3	D	26	50	20120529	11	612	11.52	-0.0264921727501549	-0.00105867320172469
3	D	26	50	20120529	11	614	11.56	-0.0262616559394881	-0.00238421557373699
3	D	26	50	20120529	11	616	11.6	-0.0264706908461425	-0.00364723556415678
3	D	26	50	20120529	11	618	11.64	-0.0261652419298733	-0.00472937056888124
3	D	26	50	20120529	11	620	11.68	-0.0257559755959904	-0.0062830185174365
3	D	26	50	20120529	11	622	11.72	-0.0252995805951413	-0.00756135444073679
3	D	26	50	20120529	11	624	11.76	-0.0246654825891123	-0.00821185732408937
3	D	26	50	20120529	11	626	11.8	-0.0238989646961705	-0.00839388075170237
3	D	26	50	20120529	11	628	11.84	-0.0230236301406718	-0.00809046830296306
3	D	26	50	20120529	11	630	11.88	-0.0227501495219801	-0.00817486856836547
3	D	26	50	20120529	11	632	11.92	-0.0210707779877299	-0.00880574216747227
3	D	26	50	20120529	11	634	11.96	-0.0197073226714307	-0.00885921146094527
3	D	26	50	20120529	11	636	12	-0.0187625452802721	-0.00881432220115527
3	D	26	50	20120529	11	638	12.04	-0.0173228433468643	-0.00998291939465607
3	D	26	50	20120529	11	640	12.08	-0.0163147141378588	-0.0115431575784120
3	D	26	50	20120529	11	642	12.12	-0.0146374144264774	-0.0125283411723680
3	D	26	50	20120529	11	644	12.16	-0.0133974956145990	-0.0138467488369581
3	D	26	50	20120529	11	646	12.2	-0.0115225807710795	-0.0160093147190644
3	D	26	50	20120529	11	648	12.24	-0.0104696987738927	-0.0169814451218396
3	D	26	50	20120529	11	650	12.28	-0.00896950102692731	-0.0192236807249822
3	D	26	50	20120529	11	652	12.32	-0.00815788386348139	-0.0201852045260396
3	D	26	50	20120529	11	654	12.36	-0.00692624527201066	-0.0209443543663215
3	D	26	50	20120529	11	656	12.4	-0.00629967795320126	-0.0227823370226597
3	D	26	50	20120529	11	658	12.44	-0.00517028700229011	-0.0249194965581179
3	D	26	50	20120529	11	660	12.48	-0.00516915563144021	-0.0259059105178732
3	D	26	50	20120529	11	662	12.52	-0.00489451535762736	-0.0268807279264169
3	D	26	50	20120529	11	664	12.56	-0.00577465116817025	-0.0284341708140057
3	D	26	50	20120529	11	666	12.6	-0.00576567091204918	-0.0284598387901627
3	D	26	50	20120529	11	668	12.64	-0.00612926521893531	-0.0294281508163196
3	D	26	50	20120529	11	670	12.68	-0.00655367070900347	-0.0294410201597372
3	D	26	50	20120529	11	672	12.72	-0.00664502890513277	-0.0299040336800581
3	D	26	50	20120529	11	674	12.76	-0.00648911185988114	-0.0297721582653669
3	D	26	50	20120529	11	676	12.8	-0.00619283411856397	-0.0297711683158732
3	D	26	50	20120529	11	678	12.84	-0.00552285044338972	-0.0292986088540062
3	D	26	50	20120529	11	680	12.88	-0.00558924777014314	-0.0287830572998431
3	D	26	50	20120529	11	682	12.92	-0.00532853749991966	-0.0286504747783706
3	D	26	50	20120529	11	684	12.96	-0.00464320960759366	-0.0284954769719345
3	D	26	50	20120529	11	686	13	-0.00454683095331793	-0.0282899210306436
3	D	26	50	20120529	11	688	13.04	-0.00418111532608825	-0.0288082303012534
3	D	26	50	20120529	11	690	13.08	-0.0034243696488624	-0.0281391658648946
3	D	26	50	20120529	11	692	13.12	-0.00309181732967037	-0.0286598085878823
3	D	26	50	20120529	11	694	13.16	-0.00200640842054902	-0.0293843101958860
3	D	26	50	20120529	11	696	13.2	-0.00114677870666054	-0.0293058920538524
3	D	26	50	20120529	11	698	13.24	-6.43396460201697e-05	-0.0305560568429903
3	D	26	50	20120529	11	700	13.28	0.00162274642321283	-0.0311681991834635
3	D	26	50	20120529	11	702	13.32	0.00255188473369193	-0.0319389455749568
3	D	26	50	20120529	11	704	13.36	0.00391851000969123	-0.0322552344381815
3	D	26	50	20120529	11	706	13.4	0.00497054347874053	-0.0328599521574523
3	D	26	50	20120529	11	708	13.44	0.00568910538978233	-0.0339889188442947
3	D	26	50	20120529	11	710	13.48	0.00663981045708763	-0.0354501550076167
3	D	26	50	20120529	11	712	13.52	0.00703006268962443	-0.0361184416265161
3	D	26	50	20120529	11	714	13.56	0.00792384566104423	-0.0377883450009663
3	D	26	50	20120529	11	716	13.6	0.00890410779180313	-0.0392770169073983
3	D	26	50	20120529	11	718	13.64	0.00918504131596863	-0.0404009631360943
3	D	26	50	20120529	11	720	13.68	0.00999213299601493	-0.0419240711427702
3	D	26	50	20120529	11	722	13.72	0.0103466056254237	-0.0436914845423459
3	D	26	50	20120529	11	724	13.76	0.0108540961622813	-0.0447165772430321
3	D	26	50	20120529	11	726	13.8	0.0115222413598244	-0.0473101742057462
3	D	26	50	20120529	11	728	13.84	0.0114585310388395	-0.0474426153058624
3	D	26	50	20120529	11	730	13.88	0.0112111850867805	-0.0484653745541707
3	D	26	50	20120529	11	732	13.92	0.0113541620779364	-0.048882708976427
3	D	26	50	20120529	11	734	13.96	0.0114923307429803	-0.0504497990248926
3	D	26	50	20120529	11	736	14	0.0113381107540035	-0.0517274702678186
3	D	26	50	20120529	11	738	14.04	0.0109794661945857	-0.0539252995651026
3	D	26	50	20120529	11	740	14.08	0.0106080230024284	-0.0548396593438549
3	D	26	50	20120529	11	742	14.12	0.0107712232475262	-0.0568881476889523
3	D	26	50	20120529	11	744	14.16	0.0105341303437944	-0.057497037338232
3	D	26	50	20120529	11	746	14.2	0.0106269027534860	-0.0583737083255472
3	D	26	50	20120529	11	748	14.24	0.0108507020497316	-0.0591272720222577
3	D	26	50	20120529	11	750	14.28	0.0108968761225431	-0.0600781185109192
3	D	26	50	20120529	11	752	14.32	0.0112136599605146	-0.061654259526184
3	D	26	50	20120529	11	754	14.36	0.0115669305083954	-0.0624081767762851
3	D	26	50	20120529	11	756	14.4	0.0116427323553386	-0.0637030307139939
3	D	26	50	20120529	11	758	14.44	0.0113745974639127	-0.0649079406691358
3	D	26	50	20120529	11	760	14.48	0.0110192055956883	-0.0660847077743865
3	D	26	50	20120529	11	762	14.52	0.0106284583884047	-0.0676643843235572
3	D	26	50	20120529	11	764	14.56	0.0102740564696740	-0.0677382062715131
3	D	26	50	20120529	11	766	14.6	0.0105836278184774	-0.0676079572024185
3	D	26	50	20120529	11	768	14.64	0.0105343424758287	-0.0674721219897526
3	D	26	50	20120529	11	770	14.68	0.0108924213498216	-0.0669740359730848
3	D	26	50	20120529	11	772	14.72	0.0108557932185561	-0.0671436001792133
3	D	26	50	20120529	11	774	14.76	0.0111142407470798	-0.0667005977807999
3	D	26	50	20120529	11	776	14.8	0.0111769611185711	-0.0655449731683068
3	D	26	50	20120529	11	778	14.84	0.0115139682104846	-0.0654954756936237
3	D	26	50	20120529	11	780	14.88	0.0116012958979611	-0.064799611910258
3	D	26	50	20120529	11	782	14.92	0.0119696278202812	-0.0640091372395696
3	D	26	50	20120529	11	784	14.96	0.0119614253816194	-0.0638271279540922
3	D	26	50	20120529	11	786	15	0.0113913558946268	-0.0632310369375519
3	D	26	50	20120529	11	788	15.04	0.0117566472577878	-0.0626500780061291
3	D	26	50	20120529	11	790	15.08	0.0115546975610809	-0.0622068634756813
3	D	26	50	20120529	11	792	15.12	0.0112500759597458	-0.0621197479202391
3	D	26	50	20120529	11	794	15.16	0.0108574902748310	-0.0613423547250026
3	D	26	50	20120529	11	796	15.2	0.0105621317723294	-0.0605098779115117
3	D	26	50	20120529	11	798	15.24	0.0106764709388472	-0.0595142008529229
3	D	26	50	20120529	11	800	15.28	0.0105913352823924	-0.0582975529252134
3	D	26	50	20120529	11	802	15.32	0.00996519222765173	-0.0570133762999005
3	D	26	50	20120529	11	804	15.36	0.00978806197896443	-0.0551678983116817
3	D	26	50	20120529	11	806	15.4	0.0101391404958236	-0.0541207438794225
3	D	26	50	20120529	11	808	15.44	0.0104102452357305	-0.052809343643034
3	D	26	50	20120529	11	810	15.48	0.0107162810506280	-0.0513119743231933
3	D	26	50	20120529	11	812	15.52	0.0115493235495439	-0.0500535363847157
3	D	26	50	20120529	11	814	15.56	0.0128666634828944	-0.048751611379195
3	D	26	50	20120529	11	816	15.6	0.0143105048193992	-0.048181329760168
3	D	26	50	20120529	11	818	15.64	0.0157028687822337	-0.0470375845415988
3	D	26	50	20120529	11	820	15.68	0.0165627106281565	-0.0469449535532633
3	D	26	50	20120529	11	822	15.72	0.0173858536321358	-0.046861302821049
3	D	26	50	20120529	11	824	15.76	0.0183965213544857	-0.0466230785464672
3	D	26	50	20120529	11	826	15.8	0.0199580959700581	-0.0463829450835763
3	D	26	50	20120529	11	828	15.84	0.0211261656619001	-0.0454828688618039
3	D	26	50	20120529	11	830	15.88	0.0217367523674547	-0.0450787573363558
3	D	26	50	20120529	11	832	15.92	0.0221431266346026	-0.0451440232922593
3	D	26	50	20120529	11	834	15.96	0.0220235548779040	-0.0451698326897726
3	D	26	50	20120529	11	836	16	0.0221515412052987	-0.0450152591474053
3	D	26	50	20120529	11	838	16.04	0.0229642190289165	-0.0453319722746987
3	D	26	50	20120529	11	840	16.08	0.0235839981226265	-0.04517181258876
3	D	26	50	20120529	11	842	16.12	0.0247546133988808	-0.0456551200737010
3	D	26	50	20120529	11	844	16.16	0.0258918178797241	-0.0460564385273634
3	D	26	50	20120529	11	846	16.2	0.0277833214483303	-0.0470968825162691
3	D	26	50	20120529	11	848	16.24	0.0301277481234899	-0.0483818935275838
3	D	26	50	20120529	11	850	16.28	0.0318554221219630	-0.0488558672030131
3	D	26	50	20120529	11	852	16.32	0.0333315075276899	-0.0493431344859288
3	D	26	50	20120529	11	854	16.36	0.0348847312121764	-0.0500502483381831
3	D	26	50	20120529	11	856	16.4	0.0367790985632464	-0.0509720044538667
3	D	26	50	20120529	11	858	16.44	0.0379265773056204	-0.0513655942304107
3	D	26	50	20120529	11	860	16.48	0.0402302109905733	-0.0525372489536334
3	D	26	50	20120529	11	862	16.52	0.0409438231541468	-0.0529093285418938
3	D	26	50	20120529	11	864	16.56	0.0424737830255323	-0.0539147707451307
3	D	26	50	20120529	11	866	16.6	0.0420694664391177	-0.0543909293805139
3	D	26	50	20120529	11	868	16.64	0.0415133410978501	-0.0537001426238372
3	D	26	50	20120529	11	870	16.68	0.0414884580102201	-0.0542048683731803
3	D	26	50	20120529	11	872	16.72	0.0411575956762351	-0.0535179212063254
3	D	26	50	20120529	11	874	16.76	0.0411874002270621	-0.053481328430399
3	D	26	50	20120529	11	876	16.8	0.0413507701777875	-0.0526503082568773
3	D	26	50	20120529	11	878	16.84	0.0416593657192329	-0.0532698610764173
3	D	26	50	20120529	11	880	16.88	0.041671089549665	-0.053534474576073
3	D	26	50	20120529	11	882	16.92	0.0422966810611163	-0.0532178887280001
3	D	26	50	20120529	11	884	16.96	0.0428892860412253	-0.0531923833864027
3	D	26	50	20120529	11	886	17	0.0439213720279774	-0.0534709905292581
3	D	26	50	20120529	11	888	17.04	0.044383459238415	-0.0540383093708718
3	D	26	50	20120529	11	890	17.08	0.045355787631089	-0.0541427631845887
3	D	26	50	20120529	11	892	17.12	0.0469541247282153	-0.0557289521872142
3	D	26	50	20120529	11	894	17.16	0.0487035380175692	-0.0557900151004103
3	D	26	50	20120529	11	896	17.2	0.0499587755907552	-0.056438026139466
3	D	26	50	20120529	11	898	17.24	0.0519229075110706	-0.0570602079820185
3	D	26	50	20120529	11	900	17.28	0.0525513840181892	-0.0572113874118361
3	D	26	50	20120529	11	902	17.32	0.0549965451253967	-0.058153692050581
3	D	26	50	20120529	11	904	17.36	0.0553226486307443	-0.0582948447062414
3	D	26	50	20120529	11	906	17.4	0.056949913466289	-0.0594230335756246
3	D	26	50	20120529	11	908	17.44	0.0582979135496717	-0.0599027631002528
3	D	26	50	20120529	11	910	17.48	0.0593333441514988	-0.0606181288886436
3	D	26	50	20120529	11	912	17.52	0.0600677169701679	-0.060944840505823
3	D	26	50	20120529	11	914	17.56	0.0607581713866575	-0.0613986262826495
3	D	26	50	20120529	11	916	17.6	0.0620729020959855	-0.0628662193359343
3	D	26	50	20120529	11	918	17.64	0.0638351111896517	-0.0646563732895931
3	D	26	50	20120529	11	920	17.68	0.064314911424958	-0.0655258742141469
3	D	26	50	20120529	11	922	17.72	0.0647124256441376	-0.0659616146259175
3	D	26	50	20120529	11	924	17.76	0.0659342071670786	-0.0671331067145805
3	D	26	50	20120529	11	926	17.8	0.0669322035359097	-0.0682479454079348
3	D	26	50	20120529	11	928	17.84	0.0672896530848673	-0.068901658556074
3	D	26	50	20120529	11	930	17.88	0.0673684389224271	-0.0684976035991684
3	D	26	50	20120529	11	932	17.92	0.068168296900102	-0.0696833014630654
3	D	26	50	20120529	11	934	17.96	0.0685282283938615	-0.0696472248750893
3	D	26	50	20120529	11	936	18	0.0691590454244258	-0.0699893867754376
3	D	26	50	20120529	11	938	18.04	0.0697654814131748	-0.0696643792856009
3	D	26	50	20120529	11	940	18.08	0.0695155828056357	-0.0692934381392582
3	D	26	50	20120529	11	942	18.12	0.0701774418238941	-0.0695890017027264
3	D	26	50	20120529	11	944	18.16	0.0715530473560144	-0.0701522829646196
3	D	26	50	20120529	11	946	18.2	0.072230271804628	-0.0706417847049638
3	D	26	50	20120529	11	948	18.24	0.0731726612961866	-0.0705351954287677
3	D	26	50	20120529	11	950	18.28	0.0740560639400586	-0.0713403637783692
3	D	26	50	20120529	11	952	18.32	0.0760906717790413	-0.0728667456894419
3	D	26	50	20120529	11	954	18.36	0.0774177909991757	-0.0736241772602455
3	D	26	50	20120529	11	956	18.4	0.0791917522075452	-0.0741270998872966
3	D	26	50	20120529	11	958	18.44	0.0798220884054983	-0.0750538128215163
3	D	26	50	20120529	11	960	18.48	0.0815878047487993	-0.076417751091747
3	D	26	50	20120529	11	962	18.52	0.082882927387085	-0.0778548890559662
3	D	26	50	20120529	11	964	18.56	0.0846204725962234	-0.0798466250108056
3	D	26	50	20120529	11	966	18.6	0.0854028721074707	-0.0805449070993629
3	D	26	50	20120529	11	968	18.64	0.086967006449591	-0.0816635358850644
3	D	26	50	20120529	11	970	18.68	0.0884740984876729	-0.0835420711153037
3	D	26	50	20120529	11	972	18.72	0.089939054032664	-0.0850101944986744
3	D	26	50	20120529	11	974	18.76	0.0914550061187142	-0.0864838898834809
3	D	26	50	20120529	11	976	18.8	0.09244687894282	-0.0882186208076303
3	D	26	50	20120529	11	978	18.84	0.093411181673528	-0.0893204840915498
3	D	26	50	20120529	11	980	18.88	0.093976280199849	-0.0905867921285022
3	D	26	50	20120529	11	982	18.92	0.094150652732089	-0.0916145011242787
3	D	26	50	20120529	11	984	18.96	0.094326248559061	-0.0925137076047102
3	D	26	50	20120529	11	986	19	0.094696369461538	-0.0951898027155853
3	D	26	50	20120529	11	988	19.04	0.094170720422539	-0.0966856022583717
3	D	26	50	20120529	11	990	19.08	0.094202306882455	-0.0976680069226776
3	D	26	50	20120529	11	992	19.12	0.09422022496829	-0.0989525795277875
3	D	26	50	20120529	11	994	19.16	0.09412688333764	-0.100068397564034
3	D	26	50	20120529	11	996	19.2	0.093760775266146	-0.102438446253410
3	D	26	50	20120529	11	998	19.24	0.093538602315497	-0.104170999288673
3	D	26	50	20120529	11	1000	19.28	0.093301778112343	-0.105974772118937
3	D	26	50	20120529	11	1002	19.32	0.092676646220299	-0.107268827025983
3	D	26	50	20120529	11	1004	19.36	0.092056365080774	-0.108700866750310
3	D	26	50	20120529	11	1006	19.4	0.0913534655849358	-0.109241131686476
3	D	26	50	20120529	11	1008	19.44	0.0906247991179908	-0.109858075281993
3	D	26	50	20120529	11	1010	19.48	0.0895562122791939	-0.109817918687890
3	D	26	50	20120529	11	1012	19.52	0.0892434589498751	-0.110584634570730
3	D	26	50	20120529	11	1014	19.56	0.0883479789221805	-0.112279145261166
3	D	26	50	20120529	11	1016	19.6	0.0875929303012295	-0.114028386016465
3	D	26	50	20120529	11	1018	19.64	0.0877173810947183	-0.113973231687532
3	D	26	50	20120529	11	1020	19.68	0.0872053650744611	-0.114489490348477
3	D	26	50	20120529	11	1022	19.72	0.0868811566152871	-0.115619800538203
3	D	26	50	20120529	11	1024	19.76	0.0862513366052842	-0.116494279494497
3	D	26	50	20120529	11	1026	19.8	0.0861860706493807	-0.116655711972642
3	D	26	50	20120529	11	1028	19.84	0.0862200824855558	-0.116191779213505
3	D	26	50	20120529	11	1030	19.88	0.0867203605332453	-0.117100057873939
3	D	26	50	20120529	11	1032	19.92	0.086603334360959	-0.116935655547313
3	D	26	50	20120529	11	1034	19.96	0.0870363665537575	-0.116588890381820
3	D	26	50	20120529	11	1036	20	0.0877431904922316	-0.117419316585645
3	D	26	50	20120529	11	1038	20.04	0.0883223109460234	-0.117755192306709
3	D	26	50	20120529	11	1040	20.08	0.0888908955087755	-0.118566880180833
3	D	26	50	20120529	11	1042	20.12	0.0884272455923515	-0.120275038032145
3	D	26	50	20120529	11	1044	20.16	0.088290420430192	-0.120277512905879
3	D	26	50	20120529	11	1046	20.2	0.0883476253687899	-0.121620379394031
3	D	26	50	20120529	11	1048	20.24	0.0874598528050102	-0.123821956357255
3	D	26	50	20120529	11	1050	20.28	0.0863432604868385	-0.124534083596588
3	D	26	50	20120529	11	1052	20.32	0.0858752972190492	-0.125600259201261
3	D	26	50	20120529	11	1054	20.36	0.0856971063101902	-0.125624300831821
3	D	26	50	20120529	11	1056	20.4	0.0857568568332005	-0.126208017479691
3	D	26	50	20120529	11	1058	20.44	0.0857528263245477	-0.125804754482380
3	D	26	50	20120529	11	1060	20.48	0.08636800922418	-0.126032442865922
3	D	26	50	20120529	11	1062	20.52	0.0862310426406642	-0.126689840040391
3	D	26	50	20120529	11	1064	20.56	0.0864761965617015	-0.125565045283558
3	D	26	50	20120529	11	1066	20.6	0.0873873743599385	-0.125813522606467
3	D	26	50	20120529	11	1068	20.64	0.0885823848201438	-0.125960600816954
3	D	26	50	20120529	11	1070	20.68	0.0886258718871868	-0.125785591888610
3	D	26	50	20120529	11	1072	20.72	0.0900736023109881	-0.126067444651591
3	D	26	50	20120529	11	1074	20.76	0.091017519153194	-0.126738559697615
3	D	26	50	20120529	11	1076	20.8	0.093044157898753	-0.127391855652753
3	D	26	50	20120529	11	1078	20.84	0.094392610530476	-0.128734651430227
3	D	26	50	20120529	11	1080	20.88	0.095976246877621	-0.129719226912351
3	D	26	50	20120529	11	1082	20.92	0.097660221677017	-0.131220061055419
3	D	26	50	20120529	11	1084	20.96	0.098309628544858	-0.131901429149771
3	D	26	50	20120529	11	1086	21	0.099602290451546	-0.133621042130938
3	D	26	50	20120529	11	1088	21.04	0.100705164898162	-0.135558726843424
3	D	26	50	20120529	11	1090	21.08	0.101690518197746	-0.137821822096611
3	D	26	50	20120529	11	1092	21.12	0.102082608907914	-0.138561102236342
3	D	26	50	20120529	11	1094	21.16	0.103015424173655	-0.138977446709104
3	D	26	50	20120529	11	1096	21.2	0.103560744923306	-0.139986346664501
3	D	26	50	20120529	11	1098	21.24	0.10372634933146	-0.142309758126124
3	D	26	50	20120529	11	1100	21.28	0.104732774413123	-0.144990187801568
3	D	26	50	20120529	11	1102	21.32	0.105100682071374	-0.146228826750172
3	D	26	50	20120529	11	1104	21.36	0.10554509868335	-0.147594603498034
3	D	26	50	20120529	11	1106	21.4	0.105856084245716	-0.149099468149755
3	D	26	50	20120529	11	1108	21.44	0.106717552437235	-0.151749492233608
3	D	26	50	20120529	11	1110	21.48	0.107149382548506	-0.152559341630101
3	D	26	50	20120529	11	1112	21.52	0.107710047515309	-0.153004182506146
3	D	26	50	20120529	11	1114	21.56	0.108732099656836	-0.154215173579606
3	D	26	50	20120529	11	1116	21.6	0.109965011040513	-0.155751292351055
3	D	26	50	20120529	11	1118	21.64	0.111091785696333	-0.156405012570262
3	D	26	50	20120529	11	1120	21.68	0.111469663560199	-0.158217751514512
3	D	26	50	20120529	11	1122	21.72	0.112696705957592	-0.158837672029578
3	D	26	50	20120529	11	1124	21.76	0.113089786617254	-0.160151547139701
3	D	26	50	20120529	11	1126	21.8	0.114167063798392	-0.162611218078059
3	D	26	50	20120529	11	1128	21.84	0.114186509234874	-0.163523739379180
3	D	26	50	20120529	11	1130	21.88	0.114528395363578	-0.164106748920268
3	D	26	50	20120529	11	1132	21.92	0.114499616117584	-0.164825664384700
3	D	26	50	20120529	11	1134	21.96	0.114428269043362	-0.166823170330874
3	D	26	50	20120529	11	1136	22	0.11414945683954	-0.167964652807744
3	D	26	50	20120529	11	1138	22.04	0.114200156395751	-0.169941935499976
3	D	26	50	20120529	11	1140	22.08	0.114602995128993	-0.171203626129647
3	D	26	50	20120529	11	1142	22.12	0.114842845749172	-0.173766746790092
3	D	26	50	20120529	11	1144	22.16	0.115574064871597	-0.175149776943415
3	D	26	50	20120529	11	1146	22.2	0.115862635148999	-0.178075714093286
3	D	26	50	20120529	11	1148	22.24	0.115827067677905	-0.176752222330940
3	D	26	50	20120529	11	1150	22.28	0.116238250271165	-0.179233106472733
3	D	26	50	20120529	11	1152	22.32	0.116124688922107	-0.181531627775658
3	D	26	50	20120529	11	1154	22.36	0.115952225578175	-0.182856675172923
3	D	26	50	20120529	11	1156	22.4	0.1152544526065	-0.183814663440075
3	D	26	50	20120529	11	1158	22.44	0.115059361845571	-0.184780500592497
3	D	26	50	20120529	11	1160	22.48	0.114543881002086	-0.185939448606862
3	D	26	50	20120529	11	1162	22.52	0.113984135274099	-0.187503285964134
3	D	26	50	20120529	11	1164	22.56	0.113463846104502	-0.187718105004259
3	D	26	50	20120529	11	1166	22.6	0.113167144099116	-0.187413766245636
3	D	26	50	20120529	11	1168	22.64	0.113598762078352	-0.188650920270000
3	D	26	50	20120529	11	1170	22.68	0.113795125631488	-0.187897356573289
3	D	26	50	20120529	11	1172	22.72	0.114307778047848	-0.188813059854926
3	D	26	50	20120529	11	1174	22.76	0.114509303480486	-0.188016150512529
3	D	26	50	20120529	11	1176	22.8	0.114615652340376	-0.188203958073612
3	D	26	50	20120529	11	1178	22.84	0.116014521685598	-0.189462396012090
3	D	26	50	20120529	11	1180	22.88	0.116660180887499	-0.189621424327178
3	D	26	50	20120529	11	1182	22.92	0.117566762491659	-0.189557714006194
3	D	26	50	20120529	11	1184	22.96	0.11851874035117	-0.189887013634192
3	D	26	50	20120529	11	1186	23	0.119386360371686	-0.189971159341153
3	D	26	50	20120529	11	1188	23.04	0.120174925854065	-0.190140016440501
3	D	26	50	20120529	11	1190	23.08	0.121000685153135	-0.190041162912491
3	D	26	50	20120529	11	1192	23.12	0.121801130029438	-0.190616747832377
3	D	26	50	20120529	11	1194	23.16	0.123444516899594	-0.190319692273600
3	D	26	50	20120529	11	1196	23.2	0.124531269311599	-0.189124045417292
3	D	26	50	20120529	11	1198	23.24	0.1264398212247	-0.190680316732005
3	D	26	50	20120529	11	1200	23.28	0.127292804134845	-0.190663134037223
3	D	26	50	20120529	11	1202	23.32	0.12926959185233	-0.190338147760589
3	D	26	50	20120529	11	1204	23.36	0.13070233161237	-0.190732571923135
3	D	26	50	20120529	11	1206	23.4	0.132614984744802	-0.191221253419613
3	D	26	50	20120529	11	1208	23.44	0.134506071120407	-0.191435931038381
3	D	26	50	20120529	11	1210	23.48	0.135524446306672	-0.191000211839814
3	D	26	50	20120529	11	1212	23.52	0.136447715630867	-0.190982039195538
3	D	26	50	20120529	11	1214	23.56	0.136824391413205	-0.190284336934541
3	D	26	50	20120529	11	1216	23.6	0.137510850676381	-0.189962744770457
3	D	26	50	20120529	11	1218	23.64	0.138958722521539	-0.189087629418061
3	D	26	50	20120529	11	1220	23.68	0.139554247852654	-0.188879598603036
3	D	26	50	20120529	11	1222	23.72	0.14093190399444	-0.188192078679688
3	D	26	50	20120529	11	1224	23.76	0.141943985930352	-0.188424504678664
3	D	26	50	20120529	11	1226	23.8	0.142650173472723	-0.187967218723271
3	D	26	50	20120529	11	1228	23.84	0.142824546004964	-0.188101144747627
3	D	26	50	20120529	11	1230	23.88	0.143122237959843	-0.188616625591112
3	D	26	50	20120529	11	1232	23.92	0.14409769176449	-0.189121853386270
3	D	26	50	20120529	11	1234	23.96	0.145352382037028	-0.190340622634323
3	D	26	50	20120529	11	1236	24	0.146945564325719	-0.191674862419744
3	D	26	50	20120529	11	1238	24.04	0.14790659315203	-0.192939805740609
3	D	26	50	20120529	11	1240	24.08	0.150261470865415	-0.193909744112362
3	D	26	50	20120529	11	1242	24.12	0.151811661061811	-0.194569969713956
3	D	26	50	20120529	11	1244	24.16	0.153617046095536	-0.195223902065198
3	D	26	50	20120529	11	1246	24.2	0.155646159714829	-0.195300552440278
3	D	26	50	20120529	11	1248	24.24	0.15700444113081	-0.195189607386310
3	D	26	50	20120529	11	1250	24.28	0.158365975237985	-0.195112179193770
3	D	26	50	20120529	11	1252	24.32	0.159828413482835	-0.194339877167358
3	D	26	50	20120529	11	1254	24.36	0.161465153549247	-0.194070681615760
3	D	26	50	20120529	11	1256	24.4	0.162440253800504	-0.193685308420014
3	D	26	50	20120529	11	1258	24.44	0.163732844996513	-0.192801424943531
3	D	26	50	20120529	11	1260	24.48	0.164898227682586	-0.192126774363601
3	D	26	50	20120529	11	1262	24.52	0.166788819083445	-0.189864244795838
3	D	26	50	20120529	11	1264	24.56	0.168214487775673	-0.189383270763275
3	D	26	50	20120529	11	1266	24.6	0.168949907112378	-0.188021354818438
3	D	26	50	20120529	11	1268	24.64	0.169602757590244	-0.186744836159566
3	D	26	50	20120529	11	1270	24.68	0.170200976998196	-0.185425367834804
3	D	26	50	20120529	11	1272	24.72	0.171224160510573	-0.184389456400365
3	D	26	50	20120529	11	1274	24.76	0.171164728185614	-0.182323325741077
3	D	26	50	20120529	11	1276	24.8	0.170645563315799	-0.182105685344896
3	D	26	50	20120529	11	1278	24.84	0.170900553092163	-0.180344558124605
3	D	26	50	20120529	11	1280	24.88	0.171358095020211	-0.178921108333456
3	D	26	50	20120529	11	1282	24.92	0.171502062738678	-0.178152058220420
3	D	26	50	20120529	11	1284	24.96	0.171784931543393	-0.176524272317888
3	D	26	50	20120529	11	1286	25	0.17167393487063	-0.177448441789016
3	D	26	50	20120529	11	1288	25.04	0.171570502119105	-0.177479749648860
3	D	26	50	20120529	11	1290	25.08	0.171518304203624	-0.177326886597796
3	D	26	50	20120529	11	1292	25.12	0.171844809345624	-0.176990481960860
3	D	26	50	20120529	11	1294	25.16	0.171490867046301	-0.176485996627823
3	D	26	50	20120529	11	1296	25.2	0.171524136420356	-0.175994522059559
3	D	26	50	20120529	11	1298	25.24	0.171368891126546	-0.175663277887912
3	D	26	50	20120529	11	1300	25.28	0.171150868892703	-0.175629570107653
3	D	26	50	20120529	11	1302	25.32	0.171810578306347	-0.175804246695810
3	D	26	50	20120529	11	1304	25.36	0.171594394550134	-0.175969518763776
3	D	26	50	20120529	11	1306	25.4	0.171914112881248	-0.175584746608794
3	D	26	50	20120529	11	1308	25.44	0.17168505271055	-0.176301710458510
3	D	26	50	20120529	11	1310	25.48	0.171437986772777	-0.176885359224129
3	D	26	50	20120529	11	1312	25.52	0.171365797958643	-0.178036592986353
3	D	26	50	20120529	11	1314	25.56	0.171499102718981	-0.177720854676468
3	D	26	50	20120529	11	1316	25.6	0.171230069801943	-0.178200605414300
3	D	26	50	20120529	11	1318	25.64	0.17187320816817	-0.178104767696712
3	D	26	50	20120529	11	1320	25.68	0.172415917572478	-0.177697822794391
3	D	26	50	20120529	11	1322	25.72	0.173383890894487	-0.178039411231140
3	D	26	50	20120529	11	1324	25.76	0.174102954851343	-0.177647030607192
3	D	26	50	20120529	11	1326	25.8	0.175174603462502	-0.177737865544303
3	D	26	50	20120529	11	1328	25.84	0.17665495272212	-0.177909317725538
3	D	26	50	20120529	11	1330	25.88	0.177917470666725	-0.176474265726323
3	D	26	50	20120529	11	1332	25.92	0.179203874678399	-0.176068916764008
3	D	26	50	20120529	11	1334	25.96	0.180409576593136	-0.176459861961190
3	D	26	50	20120529	11	1336	26	0.181319941218574	-0.175384034348954
3	D	26	50	20120529	11	1338	26.04	0.18173436943196	-0.174580697405916
3	D	26	50	20120529	11	1340	26.08	0.183476114855378	-0.174516209267471
3	D	26	50	20120529	11	1342	26.12	0.184676711459155	-0.173824729546149
3	D	26	50	20120529	11	1344	26.16	0.185840962774379	-0.173306773828930
3	D	26	50	20120529	11	1346	26.2	0.18677717215267	-0.172859882343220
3	D	26	50	20120529	11	1348	26.24	0.187862086087044	-0.171451113503062
3	D	26	50	20120529	11	1350	26.28	0.188198881046923	-0.171384433333596
3	D	26	50	20120529	11	1352	26.32	0.188696047824776	-0.170685034016325
3	D	26	50	20120529	11	1354	26.36	0.189687128689287	-0.170572179774047
3	D	26	50	20120529	11	1356	26.4	0.189920827480469	-0.169586119367683
3	D	26	50	20120529	11	1358	26.44	0.19077960866622	-0.169032808311404
3	D	26	50	20120529	11	1360	26.48	0.190640520762361	-0.168279527457406
3	D	26	50	20120529	11	1362	26.52	0.19088447260187	-0.167588684132187
3	D	26	50	20120529	11	1364	26.56	0.191211933752237	-0.166713922333181
3	D	26	50	20120529	11	1366	26.6	0.191942092214491	-0.166604603624810
3	D	26	50	20120529	11	1368	26.64	0.191944213534834	-0.165529094210625
3	D	26	50	20120529	11	1370	26.68	0.191799610198082	-0.165741579798371
3	D	26	50	20120529	11	1372	26.72	0.191625449797875	-0.166171712853367
3	D	26	50	20120529	11	1374	26.76	0.191962174047076	-0.166010351085900
3	D	26	50	20120529	11	1376	26.8	0.191760719325116	-0.166624756168073
3	D	26	50	20120529	11	1378	26.84	0.191494422911321	-0.166240514343177
3	D	26	50	20120529	11	1380	26.88	0.19189888799016	-0.166834484039373
3	D	26	50	20120529	11	1382	26.92	0.19137647750022	-0.166273606940536
3	D	26	50	20120529	11	1384	26.96	0.191377113896323	-0.166685920904646
3	D	26	50	20120529	11	1386	27	0.191869543058741	-0.167903275939137
3	D	26	50	20120529	11	1388	27.04	0.19235405262521	-0.168425686429077
3	D	26	50	20120529	11	1390	27.08	0.192621833963245	-0.168358723416899
3	D	26	50	20120529	11	1392	27.12	0.193974670657011	-0.169595311755838
3	D	26	50	20120529	11	1394	27.16	0.194490505053887	-0.170141551744305
3	D	26	50	20120529	11	1396	27.2	0.195825522656767	-0.170844415884804
3	D	26	50	20120529	11	1398	27.24	0.196469343381037	-0.171812798621639
3	D	26	50	20120529	11	1400	27.28	0.198198148750361	-0.172652205081586
3	D	26	50	20120529	11	1402	27.32	0.199083870704475	-0.172661680312454
3	D	26	50	20120529	11	1404	27.36	0.199981401341835	-0.173036941881229
3	D	26	50	20120529	11	1406	27.4	0.200701943151864	-0.173186141412060
3	D	26	50	20120529	11	1408	27.44	0.201122106001245	-0.173540967594859
3	D	26	50	20120529	11	1410	27.48	0.202312378846016	-0.173602273752788
3	D	26	50	20120529	11	1412	27.52	0.203318591795645	-0.173635507771504
3	D	26	50	20120529	11	1414	27.56	0.203639052588879	-0.174022153759456
3	D	26	50	20120529	11	1416	27.6	0.204650144575297	-0.173194909536146
3	D	26	50	20120529	11	1418	27.64	0.205161312067417	-0.173799556544739
3	D	26	50	20120529	11	1420	27.68	0.205186131515437	-0.173624830459108
3	D	26	50	20120529	11	1422	27.72	0.205424567922053	-0.173513673273105
3	D	26	50	20120529	11	1424	27.76	0.205690652203813	-0.173902369870723
3	D	26	50	20120529	11	1426	27.8	0.205565777146256	-0.173699147381810
3	D	26	50	20120529	11	1428	27.84	0.206523553281373	-0.173595556238367
3	D	26	50	20120529	11	1430	27.88	0.206918472418666	-0.173086085802522
3	D	26	50	20120529	11	1432	27.92	0.206751665928984	-0.173226022234519
3	D	26	50	20120529	11	1434	27.96	0.208061015555707	-0.172512056517554
3	D	26	50	20120529	11	1436	28	0.208955364212551	-0.172696752808800
3	D	26	50	20120529	11	1438	28.04	0.210632055812101	-0.172766614958782
3	D	26	50	20120529	11	1440	28.08	0.211826642008238	-0.172782595572036
3	D	26	50	20120529	11	1442	28.12	0.212049027090921	-0.172688903923529
3	D	26	50	20120529	11	1444	28.16	0.213365518496134	-0.172756927595879
3	D	26	50	20120529	11	1446	28.2	0.214131527272193	-0.174040114271699
3	D	26	50	20120529	11	1448	28.24	0.214822158465378	-0.173828901476158
3	D	26	50	20120529	11	1450	28.28	0.216048564466668	-0.175582243450788
3	D	26	50	20120529	11	1452	28.32	0.216844483859572	-0.175957292887530
3	D	26	50	20120529	11	1454	28.36	0.217806078371307	-0.177245712153530
3	D	26	50	20120529	11	1456	28.4	0.218189683800101	-0.177714877502847
3	D	26	50	20120529	11	1458	28.44	0.219604887311968	-0.178993750827301
3	D	26	50	20120529	11	1460	28.48	0.219565147910865	-0.178801559204174
3	D	26	50	20120529	11	1462	28.52	0.220381361268389	-0.179927061067789
3	D	26	50	20120529	11	1464	28.56	0.221689013838837	-0.180914677109072
3	D	26	50	20120529	11	1466	28.6	0.222609666867942	-0.181300757411600
3	D	26	50	20120529	11	1468	28.64	0.223065467899095	-0.181899959697978
3	D	26	50	20120529	11	1470	28.68	0.223771019045363	-0.183129052705036
3	D	26	50	20120529	11	1472	28.72	0.22387899425085	-0.183415643083451
3	D	26	50	20120529	11	1474	28.76	0.224379767273286	-0.183621976842201
3	D	26	50	20120529	11	1476	28.8	0.224117572078822	-0.183778106019487
3	D	26	50	20120529	11	1478	28.84	0.224786919357893	-0.184006784352523
3	D	26	50	20120529	11	1480	28.88	0.224445740335971	-0.183479636247148
3	D	26	50	20120529	11	1482	28.92	0.22465398328303	-0.183544336517627
3	D	26	50	20120529	11	1484	28.96	0.224825810230859	-0.183535144129471
3	D	26	50	20120529	11	1486	29	0.225236497849372	-0.183219208819637
3	D	26	50	20120529	11	1488	29.04	0.225217335255602	-0.182674100202021
3	D	26	50	20120529	11	1490	29.08	0.225419567795021	-0.183475959291886
3	D	26	50	20120529	11	1492	29.12	0.224999475656318	-0.183204500998589
3	D	26	50	20120529	11	1494	29.16	0.224765140469033	-0.183496818941931
3	D	26	50	20120529	11	1496	29.2	0.224878984660804	-0.183381560536598
3	D	26	50	20120529	11	1498	29.24	0.225042184905902	-0.183477161373414
3	D	26	50	20120529	11	1500	29.28	0.225017153325848	-0.184172530182033
3	D	26	50	20120529	11	1502	29.32	0.223520632534144	-0.183411966128189
3	D	26	50	20120529	11	1504	29.36	0.223005222401338	-0.184473262696072
3	D	26	50	20120529	11	1506	29.4	0.222871225666303	-0.183794086632742
3	D	26	50	20120529	11	1508	29.44	0.222324066439021	-0.183447462888604
3	D	26	50	20120529	11	1510	29.48	0.221592847316596	-0.183866140813745
3	D	26	50	20120529	11	1512	29.52	0.221359077814735	-0.183397046175106
3	D	26	50	20120529	11	1514	29.56	0.22136077487101	-0.182928658643248
3	D	26	50	20120529	11	1516	29.6	0.219968198776141	-0.183440179688758
3	D	26	50	20120529	11	1518	29.64	0.219205089137885	-0.183870949139857
3	D	26	50	20120529	11	1520	29.68	0.218426776703833	-0.183799319222923
3	D	26	50	20120529	11	1522	29.72	0.217509729919312	-0.183739144435844
3	D	26	50	20120529	11	1524	29.76	0.218161258107497	-0.183274292437892
3	D	26	50	20120529	11	1526	29.8	0.218281254128265	-0.183007218206638
3	D	26	50	20120529	11	1528	29.84	0.218259545950082	-0.182690929343413
3	D	26	50	20120529	11	1530	29.88	0.217906275402201	-0.181915657468520
3	D	26	50	20120529	11	1532	29.92	0.21741320984368	-0.181736971584914
3	D	26	50	20120529	11	1534	29.96	0.216786359682158	-0.181564791083695
3	D	26	50	20120529	11	1536	30	0.216245847258619	-0.181229905312125
3	D	26	50	20120529	11	1538	30.04	0.215203996127219	-0.180177306157651
3	D	26	50	20120529	11	1540	30.08	0.214032249480115	-0.179514817814357
3	D	26	50	20120529	11	1542	30.12	0.21272671823001	-0.178488310900109
3	D	26	50	20120529	11	1544	30.16	0.211216479566752	-0.178315635424143
3	D	26	50	20120529	11	1546	30.2	0.210251490942466	-0.178386841077008
3	D	26	50	20120529	11	1548	30.24	0.209971547367795	-0.177249742662182
3	D	26	50	20120529	11	1550	30.28	0.209134403649548	-0.177231287175193
3	D	26	50	20120529	11	1552	30.32	0.207395203810541	-0.176844924029953
3	D	26	50	20120529	11	1554	30.36	0.20556485790744	-0.176329089633077
3	D	26	50	20120529	11	1556	30.4	0.204281883363655	-0.175862682000207
3	D	26	50	20120529	11	1558	30.44	0.202220313543106	-0.175176434869065
3	D	26	50	20120529	11	1560	30.48	0.200683558375553	-0.174276500068649
3	D	26	50	20120529	11	1562	30.52	0.199582451695889	-0.174268863315412
3	D	26	50	20120529	11	1564	30.56	0.198606785759208	-0.172950674853924
3	D	26	50	20120529	11	1566	30.6	0.19719766336566	-0.172925784695227
3	D	26	50	20120529	11	1568	30.64	0.196629785909689	-0.173096268140171
3	D	26	50	20120529	11	1570	30.68	0.195577186755214	-0.171657022997744
3	D	26	50	20120529	11	1572	30.72	0.194681848148876	-0.171303611028507
3	D	26	50	20120529	11	1574	30.76	0.193223086859288	-0.171052588121185
3	D	26	50	20120529	11	1576	30.8	0.191210943802744	-0.170281558886980
3	D	26	50	20120529	11	1578	30.84	0.189335343065646	-0.168876184159371
3	D	26	50	20120529	11	1580	30.88	0.187284874821562	-0.168721893459716
3	D	26	50	20120529	11	1582	30.92	0.185219981599141	-0.168208675357931
3	D	26	50	20120529	11	1584	30.96	0.183694964404156	-0.167765107274093
3	D	26	50	20120529	11	1586	31	0.180821918841517	-0.167352934731339
3	D	26	50	20120529	11	1588	31.04	0.179091204283884	-0.167475688468553
3	D	26	50	20120529	11	1590	31.08	0.177501345397065	-0.167326064673654
3	D	26	50	20120529	11	1592	31.12	0.175512466153621	-0.167393027685833
3	D	26	50	20120529	11	1594	31.16	0.173459890731329	-0.168491008953523
3	D	26	50	20120529	11	1596	31.2	0.171597915941905	-0.167688605391436
3	D	26	50	20120529	11	1598	31.24	0.170922664321211	-0.167857568556801
3	D	26	50	20120529	11	1600	31.28	0.169224752447158	-0.167820240389822
3	D	26	50	20120529	11	1602	31.32	0.168371826105555	-0.167680388810639
3	D	26	50	20120529	11	1604	31.36	0.166841208624863	-0.167769922671273
3	D	26	50	20120529	11	1606	31.4	0.166238583941664	-0.167614528885039
3	D	26	50	20120529	11	1608	31.44	0.165727663936918	-0.166982764331388
3	D	26	50	20120529	11	1610	31.48	0.165967238785452	-0.167003404778331
3	D	26	50	20120529	11	1612	31.52	0.165498716903305	-0.166104382145663
3	D	26	50	20120529	11	1614	31.56	0.165450753850338	-0.166466300609477
3	D	26	50	20120529	11	1616	31.6	0.165025414979318	-0.164445050017591
3	D	26	50	20120529	11	1618	31.64	0.164676775980854	-0.164014457343188
3	D	26	50	20120529	11	1620	31.68	0.16448350955542	-0.162678958907696
3	D	26	50	20120529	11	1622	31.72	0.164165311503886	-0.161290201189446
3	D	26	50	20120529	11	1624	31.76	0.163911799580695	-0.159088638368357
3	D	26	50	20120529	11	1626	31.8	0.163045756408301	-0.156949477720708
3	D	26	50	20120529	11	1628	31.84	0.162024298236471	-0.155815674423482
3	D	26	50	20120529	11	1630	31.88	0.161234226616647	-0.153894698644236
3	D	26	50	20120529	11	1632	31.92	0.160553127222873	-0.151874650133878
3	D	26	50	20120529	11	1634	31.96	0.159010432358358	-0.150113742116689
3	D	26	50	20120529	11	1636	32	0.158008179206704	-0.147956642170002
3	D	26	50	20120529	11	1638	32.04	0.156806451232078	-0.147090789916439
3	D	26	50	20120529	11	1640	32.08	0.156268201550239	-0.146076233106792
3	D	26	50	20120529	11	1642	32.12	0.154284272054264	-0.144690091683632
3	D	26	50	20120529	11	1644	32.16	0.152556103081044	-0.143680343200098
3	D	26	50	20120529	11	1646	32.2	0.150930111037705	-0.141898080558117
3	D	26	50	20120529	11	1648	32.24	0.149316846916428	-0.140965760267123
3	D	26	50	20120529	11	1650	32.28	0.147939544328033	-0.139477866178150
3	D	26	50	20120529	11	1652	32.32	0.145868075012547	-0.138077441198010
3	D	26	50	20120529	11	1654	32.36	0.143689125466321	-0.136763283245175
3	D	26	50	20120529	11	1656	32.4	0.142037083609163	-0.135336582177046
3	D	26	50	20120529	11	1658	32.44	0.140216156368387	-0.133810065915685
3	D	26	50	20120529	11	1660	32.48	0.138259966671438	-0.133540283465459
3	D	26	50	20120529	11	1662	32.52	0.13643843131883	-0.133442731013926
3	D	26	50	20120529	11	1664	32.56	0.134991782768404	-0.132350866219893
3	D	26	50	20120529	11	1666	32.6	0.133803602959705	-0.132748500647225
3	D	26	50	20120529	11	1668	32.64	0.133183866292402	-0.132736083852147
3	D	26	50	20120529	11	1670	32.68	0.13193733603212	-0.133190654517501
3	D	26	50	20120529	11	1672	32.72	0.130144657707252	-0.134134804704945
3	D	26	50	20120529	11	1674	32.76	0.12867554154596	-0.134015759035691
3	D	26	50	20120529	11	1676	32.8	0.126984924185462	-0.134118214565645
3	D	26	50	20120529	11	1678	32.84	0.126533118307623	-0.133492389708955
3	D	26	50	20120529	11	1680	32.88	0.125705646395929	-0.133486889832411
3	D	26	50	20120529	11	1682	32.92	0.125822881871823	-0.133569058468812
3	D	26	50	20120529	11	1684	32.96	0.125002345263439	-0.132374340750814
3	D	26	50	20120529	11	1686	33	0.124205841093228	-0.131513386625925
3	D	26	50	20120529	11	1688	33.04	0.124251616004261	-0.130879298872944
3	D	26	50	20120529	11	1690	33.08	0.123138681903022	-0.130327703611270
3	D	26	50	20120529	11	1692	33.12	0.122055948332407	-0.128821012149180
3	D	26	50	20120529	11	1694	33.16	0.122399533992259	-0.128179027427667
3	D	26	50	20120529	11	1696	33.2	0.121251951305189	-0.126928103912953
3	D	26	50	20120529	11	1698	33.24	0.119146345702734	-0.125677780731896
3	D	26	50	20120529	11	1700	33.28	0.118484532646417	-0.124885782246094
3	D	26	50	20120529	11	1702	33.32	0.116699042769086	-0.123922040958171
3	D	26	50	20120529	11	1704	33.36	0.115239851134312	-0.121896610375258
3	D	26	50	20120529	11	1706	33.4	0.113406747231921	-0.121616879215464
3	D	26	50	20120529	11	1708	33.44	0.111552769820192	-0.120080986718184
3	D	26	50	20120529	11	1710	33.48	0.109843784653946	-0.119142564095668
3	D	26	50	20120529	11	1712	33.52	0.107852734592684	-0.118824203409574
3	D	26	50	20120529	11	1714	33.56	0.106794627076385	-0.118716998950479
3	D	26	50	20120529	11	1716	33.6	0.105333157567825	-0.119198418460314
3	D	26	50	20120529	11	1718	33.64	0.103686638214628	-0.118126819346629
3	D	26	50	20120529	11	1720	33.68	0.102646321504943	-0.118038593633540
3	D	26	50	20120529	11	1722	33.72	0.101853386102656	-0.118391708617929
3	D	26	50	20120529	11	1724	33.76	0.100936862577154	-0.118782144698229
3	D	26	50	20120529	11	1726	33.8	0.100241302849704	-0.119125565248648
3	D	26	50	20120529	11	1728	33.84	0.100208295105158	-0.118008817366985
3	D	26	50	20120529	11	1730	33.88	0.099697170039445	-0.117870818407568
3	D	26	50	20120529	11	1732	33.92	0.0992831943744	-0.116979474954544
3	D	26	50	20120529	11	1734	33.96	0.098895558436953	-0.115807233332693
3	D	26	50	20120529	11	1736	34	0.098616753304199	-0.114833045249184
3	D	26	50	20120529	11	1738	34.04	0.097595811320318	-0.113915100439051
3	D	26	50	20120529	11	1740	34.08	0.095937836837267	-0.112372709630452
3	D	26	50	20120529	11	1742	34.12	0.094782601133503	-0.110576481629543
3	D	26	50	20120529	11	1744	34.16	0.093299967918983	-0.109332511095809
3	D	26	50	20120529	11	1746	34.2	0.092146832322359	-0.107923091717412
3	D	26	50	20120529	11	1748	34.24	0.0908311045924698	-0.107237707256543
3	D	26	50	20120529	11	1750	34.28	0.0890377120897532	-0.106542083889483
3	D	26	50	20120529	11	1752	34.32	0.0874625115265074	-0.106164255523092
3	D	26	50	20120529	11	1754	34.36	0.0862827745727758	-0.105895837788953
3	D	26	50	20120529	11	1756	34.4	0.0852413052790374	-0.106729417689023
3	D	26	50	20120529	11	1758	34.44	0.083553370681667	-0.107339721551865
3	D	26	50	20120529	11	1760	34.48	0.0819259644247661	-0.107991320450729
3	D	26	50	20120529	11	1762	34.52	0.0809130339607164	-0.107590037352405
3	D	26	50	20120529	11	1764	34.56	0.0785734297538045	-0.108495629007071
3	D	26	50	20120529	11	1766	34.6	0.077742367153876	-0.109203655027073
3	D	26	50	20120529	11	1768	34.64	0.0764584026605974	-0.109004109493422
3	D	26	50	20120529	11	1770	34.68	0.0765238100378571	-0.108839707166796
3	D	26	50	20120529	11	1772	34.72	0.0763743983749924	-0.109034373663657
3	D	26	50	20120529	11	1774	34.76	0.0759145668351868	-0.109048727931315
3	D	26	50	20120529	11	1776	34.8	0.0756860299235073	-0.108612584468679
3	D	26	50	20120529	11	1778	34.84	0.0754159151330941	-0.107420402435599
3	D	26	50	20120529	11	1780	34.88	0.0758260370661823	-0.107161601353684
3	D	26	50	20120529	11	1782	34.92	0.0755518917671162	-0.106229422484046
3	D	26	50	20120529	11	1784	34.96	0.0761747114199853	-0.105817320651971
3	D	26	50	20120529	11	1786	35	0.0760936062721832	-0.104578964546079
3	D	26	50	20120529	11	1788	35.04	0.0760477150420842	-0.103284181319048
3	D	26	50	20120529	11	1790	35.08	0.0763710042624427	-0.101948315188030
3	D	26	50	20120529	11	1792	35.12	0.0761298808500581	-0.0999959933651745
3	D	26	50	20120529	11	1794	35.16	0.075983721878387	-0.0989061296833315
3	D	26	50	20120529	11	1796	35.2	0.0763950812483421	-0.0971597527104964
3	D	26	50	20120529	11	1798	35.24	0.0763471606217811	-0.0958373003951179
3	D	26	50	20120529	11	1800	35.28	0.0769364775553576	-0.0946610848331565
3	D	26	50	20120529	11	1802	35.32	0.0781250462727863	-0.093643635956775
3	D	26	50	20120529	11	1804	35.36	0.0789609313409625	-0.0924626827793797
3	D	26	50	20120529	11	1806	35.4	0.079015979603878	-0.091140499164578
3	D	26	50	20120529	11	1808	35.44	0.0795198356118801	-0.08944728955062
3	D	26	50	20120529	11	1810	35.48	0.07965713524269	-0.0875294950447825
3	D	26	50	20120529	11	1812	35.52	0.0795959273726036	-0.0868383412996863
3	D	26	50	20120529	11	1814	35.56	0.079861152519625	-0.0855435686792574
3	D	26	50	20120529	11	1816	35.6	0.0795019033839093	-0.08585332034029
3	D	26	50	20120529	11	1818	35.64	0.0796369947202414	-0.0854806411254792
3	D	26	50	20120529	11	1820	35.68	0.0796159971843741	-0.0855836630479642
3	D	26	50	20120529	11	1822	35.72	0.078780069689791	-0.0851892247432827
3	D	26	50	20120529	11	1824	35.76	0.078916502407687	-0.084803890438409
3	D	26	50	20120529	11	1826	35.8	0.07734825058278	-0.0828549931336942
3	D	26	50	20120529	11	1828	35.84	0.0763625027176125	-0.0823416746227461
3	D	26	50	20120529	11	1830	35.88	0.0753323351115578	-0.0805632140939279
3	D	26	50	20120529	11	1832	35.92	0.07424167947012	-0.0783813795520343
3	D	26	50	20120529	11	1834	35.96	0.0735781587509258	-0.0775472481086754
3	D	26	50	20120529	11	1836	36	0.0724622593973997	-0.0749607363559087
3	D	26	50	20120529	11	1838	36.04	0.0718172578048048	-0.0735961404763715
3	D	26	50	20120529	11	1840	36.08	0.0706816796695583	-0.0722130042570315
3	D	26	50	20120529	11	1842	36.12	0.0693188444859062	-0.0700021217685668
3	D	26	50	20120529	11	1844	36.16	0.0678107695693984	-0.0689532985643041
3	D	26	50	20120529	11	1846	36.2	0.0671569220709708	-0.0680302979406856
3	D	26	50	20120529	11	1848	36.24	0.0665124295952583	-0.067260576854025
3	D	26	50	20120529	11	1850	36.28	0.0659720373798721	-0.0664291819139093
3	D	26	50	20120529	11	1852	36.32	0.0656987264668079	-0.0661226652664006
3	D	26	50	20120529	11	1854	36.36	0.0652708773667154	-0.0659636157381083
3	D	26	50	20120529	11	1856	36.4	0.0644770227256128	-0.0654541311601277
3	D	26	50	20120529	11	1858	36.44	0.0649061870443184	-0.0654319775046732
3	D	26	50	20120529	11	1860	36.48	0.0648462809578163	-0.065984029910881
3	D	26	50	20120529	11	1862	36.52	0.0639715403720138	-0.0656073329153396
3	D	26	50	20120529	11	1864	36.56	0.0639855340152135	-0.0657662975908182
3	D	26	50	20120529	11	1866	36.6	0.063139926228796	-0.0648956157979397
3	D	26	50	20120529	11	1868	36.64	0.0633637255250415	-0.0649201524032469
3	D	26	50	20120529	11	1870	36.68	0.0636530524066996	-0.064923567729
3	D	26	50	20120529	11	1872	36.72	0.0638890068685137	-0.0637149171789857
3	D	26	50	20120529	11	1874	36.76	0.0638268238981762	-0.0626519518390992
3	D	26	50	20120529	11	1876	36.8	0.063677355666769	-0.0608495225117191
3	D	26	50	20120529	11	1878	36.84	0.0632340633545753	-0.0595992940829709
3	D	26	50	20120529	11	1880	36.88	0.0629715782463311	-0.0578159778518863
3	D	26	50	20120529	11	1882	36.92	0.0625126871585444	-0.0560453612585917
3	D	26	50	20120529	11	1884	36.96	0.062229985867426	-0.055560427428054
3	D	26	50	20120529	11	1886	37	0.0623156306407634	-0.0542722768626308
3	D	26	50	20120529	11	1888	37.04	0.062243930013151	-0.0530276275063863
3	D	26	50	20120529	11	1890	37.08	0.0627968168053608	-0.0516540725839314
3	D	26	50	20120529	11	1892	37.12	0.062904226325423	-0.0496120189105428
3	D	26	50	20120529	11	1894	37.16	0.0629455213614443	-0.0486111799724513
3	D	26	50	20120529	11	1896	37.2	0.0619878159370053	-0.0469254374061026
3	D	26	50	20120529	11	1898	37.24	0.0609690164866717	-0.0457893996514483
3	D	26	50	20120529	11	1900	37.28	0.0595827336421555	-0.0434131673132709
3	D	26	50	20120529	11	1902	37.32	0.0590755259480104	-0.0413933167928115
3	D	26	50	20120529	11	1904	37.36	0.058146246216175	-0.0395208980362296
3	D	26	50	20120529	11	1906	37.4	0.0566215825745806	-0.0373636566681856
3	D	26	50	20120529	11	1908	37.44	0.0556688976082879	-0.0362272653601407
3	D	26	50	20120529	11	1910	37.48	0.0535627800605238	-0.0340720746017623
3	D	26	50	20120529	11	1912	37.52	0.052046248146913	-0.0326879130775896
3	D	26	50	20120529	11	1914	37.56	0.0508963510993475	-0.0319561989804177
3	D	26	50	20120529	11	1916	37.6	0.049698229369305	-0.0303142970345026
3	D	26	50	20120529	11	1918	37.64	0.0491588483166159	-0.029693598701977
3	D	26	50	20120529	11	1920	37.68	0.048872257938201	-0.0294659810291131
3	D	26	50	20120529	11	1922	37.72	0.0477461903891614	-0.0285775013585522
3	D	26	50	20120529	11	1924	37.76	0.0463715748065347	-0.0276241799961565
3	D	26	50	20120529	11	1926	37.8	0.0444613965478374	-0.0265855815559497
3	D	26	50	20120529	11	1928	37.84	0.0441102473203002	-0.0261914402361163
3	D	26	50	20120529	11	1930	37.88	0.0425195399053429	-0.0257934805396645
3	D	26	50	20120529	11	1932	37.92	0.0427691485991018	-0.0263577517510514
3	D	26	50	20120529	11	1934	37.96	0.0418508290223748	-0.0259454377869415
3	D	26	50	20120529	11	1936	38	0.0414673650149373	-0.0260866470111445
3	D	26	50	20120529	11	1938	38.04	0.0416386262773407	-0.0264261996874702
3	D	26	50	20120529	11	1940	38.08	0.0416229285067984	-0.0262205730355012
3	D	26	50	20120529	11	1942	38.12	0.0415232264506511	-0.0261130928047608
3	D	26	50	20120529	11	1944	38.16	0.0422386770918556	-0.0262597467511789
3	D	26	50	20120529	11	1946	38.2	0.0423086806631931	-0.0267253058559121
3	D	26	50	20120529	11	1948	38.24	0.0427474404209193	-0.0266200176561935
3	D	26	50	20120529	11	1950	38.28	0.0429802199732859	-0.0265798539910221
3	D	26	50	20120529	11	1952	38.32	0.0432330813582382	-0.0269236493080350
3	D	26	50	20120529	11	1954	38.36	0.0432713358351004	-0.0265343870249918
3	D	26	50	20120529	11	1956	38.4	0.0434783059899537	-0.0267958044019964
3	D	26	50	20120529	11	1958	38.44	0.0435949786088495	-0.0267099616387604
3	D	26	50	20120529	11	1960	38.48	0.0440043934351565	-0.0269614088101503
3	D	26	50	20120529	11	1962	38.52	0.044172119163654	-0.0272306750724262
3	D	26	50	20120529	11	1964	38.56	0.0443297332651805	-0.0272218362376613
3	D	26	50	20120529	11	1966	38.6	0.0446966509739382	-0.0273933096320991
3	D	26	50	20120529	11	1968	38.64	0.044909277983041	-0.0276373321822866
3	D	26	50	20120529	11	1970	38.68	0.0453380675351525	-0.0278365948732249
3	D	26	50	20120529	11	1972	38.72	0.046195929482088	-0.0277128511865173
3	D	26	50	20120529	11	1974	38.76	0.0464206480171491	-0.0278620507173476
3	D	26	50	20120529	11	1976	38.8	0.0467498769344695	-0.0285308323109939
3	D	26	50	20120529	11	1978	38.84	0.0475979808078247	-0.0288599198069581
3	D	26	50	20120529	11	1980	38.88	0.0481225126181089	-0.0290228372093435
3	D	26	50	20120529	11	1982	38.92	0.0500291553429003	-0.0293496619636079
3	D	26	50	20120529	11	1984	38.96	0.0523324142612592	-0.0304569204722679
3	D	26	50	20120529	11	1986	39	0.055140264578673	-0.0313712802510202
3	D	26	50	20120529	11	1988	39.04	0.0566969601574551	-0.0313992109688771
3	D	26	50	20120529	11	1990	39.08	0.0595592576970201	-0.0326164952926898
3	D	26	50	20120529	11	1992	39.12	0.0607479749068728	-0.031745410448946
3	D	26	50	20120529	11	1994	39.16	0.0627822504056684	-0.0314347784399708
3	D	26	50	20120529	11	1996	39.2	0.0644172227051279	-0.0313446930360476
3	D	26	50	20120529	11	1998	39.24	0.0662927527315471	-0.0301114988096583
3	D	26	50	20120529	11	2000	39.28	0.068014911297127	-0.0294132308632366
3	D	26	50	20120529	11	2002	39.32	0.0694268621178002	-0.0277953705478817
3	D	26	50	20120529	11	2004	39.36	0.0703273626036413	-0.0274294427886177
3	D	26	50	20120529	11	2006	39.4	0.0717206458052913	-0.0265524889585902
3	D	26	50	20120529	11	2008	39.44	0.072514231745817	-0.0253697114456994
3	D	26	50	20120529	11	2010	39.48	0.072992165219221	-0.0249883687586055
3	D	26	50	20120529	11	2012	39.52	0.0738421075702071	-0.0240351888175660
3	D	26	50	20120529	11	2014	39.56	0.0748763219483706	-0.0236478357228320
3	D	26	50	20120529	11	2016	39.6	0.0766149561019521	-0.0232165005863083
3	D	26	50	20120529	11	2018	39.64	0.0765631958855692	-0.0232538358243549
3	D	26	50	20120529	11	2020	39.68	0.076880686830322	-0.0231750641289307
3	D	26	50	20120529	11	2022	39.72	0.0767468315166434	-0.0232789381150870
3	D	26	50	20120529	11	2024	39.76	0.0765928943703791	-0.0235796706291257
3	D	26	50	20120529	11	2026	39.8	0.0767783684790843	-0.0240472803435243
3	D	26	50	20120529	11	2028	39.84	0.0773015567864842	-0.0239086167037337
3	D	26	50	20120529	11	2030	39.88	0.077776944675476	-0.0248054402343126
3	D	26	50	20120529	11	2032	39.92	0.078151852690861	-0.0250689082209827
3	D	26	50	20120529	11	2034	39.96	0.079269717801239	-0.0262308967945065
3	D	26	50	20120529	11	2036	40	0.08032394330131	-0.0271978653177791
3	D	26	50	20120529	11	2038	40.04	0.0808380099312325	-0.0284524141689603
3	D	26	50	20120529	11	2040	40.08	0.081020655612813	-0.0289171954562342
3	D	26	50	20120529	11	2042	40.12	0.0816542939994342	-0.0296438890952596
3	D	26	50	20120529	11	2044	40.16	0.0833348746862803	-0.0303719969478474
3	D	26	50	20120529	11	2046	40.2	0.0843384006301403	-0.0318105349834933
3	D	26	50	20120529	11	2048	40.24	0.0852687410221474	-0.0316505167189108
3	D	26	50	20120529	11	2050	40.28	0.0859214005811826	-0.0322780032765358
3	D	26	50	20120529	11	2052	40.32	0.0868862477841116	-0.0335371483217946
3	D	26	50	20120529	11	2054	40.36	0.0877943850231895	-0.0342778426750876
3	D	26	50	20120529	11	2056	40.4	0.0888049113241832	-0.0360065066230543
3	D	26	50	20120529	11	2058	40.44	0.0901020280035918	-0.036549847473718
3	D	26	50	20120529	11	2060	40.48	0.0912139534170077	-0.0370088304853862
3	D	26	50	20120529	11	2062	40.52	0.093617692208973	-0.0381810721072373
3	D	26	50	20120529	11	2064	40.56	0.094466008214363	-0.038489582795869
3	D	26	50	20120529	11	2066	40.6	0.096067322231038	-0.0390986845771831
3	D	26	50	20120529	11	2068	40.64	0.096085565585992	-0.0389743752050505
3	D	26	50	20120529	11	2070	40.68	0.09644194740371	-0.0398115896339753
3	D	26	50	20120529	11	2072	40.72	0.097473616197462	-0.0406141558306221
3	D	26	50	20120529	11	2074	40.76	0.097781985464737	-0.0413706893758136
3	D	26	50	20120529	11	2076	40.8	0.098439806903275	-0.0424976054529906
3	D	26	50	20120529	11	2078	40.84	0.09890041626054	-0.0432447344779923
3	D	26	50	20120529	11	2080	40.88	0.099739257035061	-0.0443631652737950
3	D	26	50	20120529	11	2082	40.92	0.099979531919309	-0.0453928541685589
3	D	26	50	20120529	11	2084	40.96	0.10074207587214	-0.0459172445574868
3	D	26	50	20120529	11	2086	41	0.101617261935215	-0.0474363220555099
3	D	26	50	20120529	11	2088	41.04	0.102444859711915	-0.0486862040019352
3	D	26	50	20120529	11	2090	41.08	0.103131389685769	-0.0499498745305937
3	D	26	50	20120529	11	2092	41.12	0.104743239593484	-0.0508906801029624
3	D	26	50	20120529	11	2094	41.16	0.10549850034647	-0.051696711122837
3	D	26	50	20120529	11	2096	41.2	0.107347160315204	-0.0523738365765012
3	D	26	50	20120529	11	2098	41.24	0.108482349541721	-0.0529512599740181
3	D	26	50	20120529	11	2100	41.28	0.108546484126774	-0.0526155963849889
3	D	26	50	20120529	11	2102	41.32	0.109425135013077	-0.0532331834476772
3	D	26	50	20120529	11	2104	41.36	0.109325574378286	-0.0534685085844561
3	D	26	50	20120529	11	2106	41.4	0.109477319493528	-0.0534299005542033
3	D	26	50	20120529	11	2108	41.44	0.109995982317528	-0.0540129100952916
3	D	26	50	20120529	11	2110	41.48	0.110586557901175	-0.0540064047129047
3	D	26	50	20120529	11	2112	41.52	0.111069016857979	-0.0546355176161264
3	D	26	50	20120529	11	2114	41.56	0.110493573359449	-0.0553028849962102
3	D	26	50	20120529	11	2116	41.6	0.110605579073589	-0.0559884957312487
3	D	26	50	20120529	11	2118	41.64	0.110751243070514	-0.0563844755287132
3	D	26	50	20120529	11	2120	41.68	0.111382335872723	-0.0575579192320922
3	D	26	50	20120529	11	2122	41.72	0.111462521781709	-0.0586755722104357
3	D	26	50	20120529	11	2124	41.76	0.1119123831159	-0.0594744614518203
3	D	26	50	20120529	11	2126	41.8	0.112284391993483	-0.0608999180120142
3	D	26	50	20120529	11	2128	41.84	0.113435491122576	-0.0621982367729508
3	D	26	50	20120529	11	2130	41.88	0.113977842023746	-0.0629725186983501
3	D	26	50	20120529	11	2132	41.92	0.115362286390631	-0.0643344770695935
3	D	26	50	20120529	11	2134	41.96	0.116195399600225	-0.0653398414910846
3	D	26	50	20120529	11	2136	42	0.116693768459606	-0.0661156790514024
3	D	26	50	20120529	11	2138	42.04	0.117912891261049	-0.0666445242130519
3	D	26	50	20120529	11	2140	42.08	0.118165681935324	-0.0673760261781893
3	D	26	50	20120529	11	2142	42.12	0.118608472201703	-0.067504578191009
3	D	26	50	20120529	11	2144	42.16	0.118776268640878	-0.0676182102507457
3	D	26	50	20120529	11	2146	42.2	0.119218351800476	-0.0678167658349029
3	D	26	50	20120529	11	2148	42.24	0.119829150638065	-0.067816907256259
3	D	26	50	20120529	11	2150	42.28	0.120448081203637	-0.0671442365753164
3	D	26	50	20120529	11	2152	42.32	0.121320368128909	-0.067342509316761
3	D	26	50	20120529	11	2154	42.36	0.121843697857665	-0.0673876934400789
3	D	26	50	20120529	11	2156	42.4	0.122981644800629	-0.067446171170883
3	D	26	50	20120529	11	2158	42.44	0.124132107533619	-0.068234595231906
3	D	26	50	20120529	11	2160	42.48	0.125262134880634	-0.0679233975375058
3	D	26	50	20120529	11	2162	42.52	0.126100268548374	-0.067394976639925
3	D	26	50	20120529	11	2164	42.56	0.12715505973387	-0.0672622526970964
3	D	26	50	20120529	11	2166	42.6	0.127684329159588	-0.0678360698500293
3	D	26	50	20120529	11	2168	42.64	0.128074652102803	-0.067410391567755
3	D	26	50	20120529	11	2170	42.68	0.128629943058069	-0.0666726670629431
3	D	26	50	20120529	11	2172	42.72	0.129724685776702	-0.0660545143148298
3	D	26	50	20120529	11	2174	42.76	0.130852026117948	-0.0663145174782721
3	D	26	50	20120529	11	2176	42.8	0.132710090606871	-0.0670925470696117
3	D	26	50	20120529	11	2178	42.84	0.132919606346137	-0.0669070729609064
3	D	26	50	20120529	11	2180	42.88	0.134222167747761	-0.0662734345742852
3	D	26	50	20120529	11	2182	42.92	0.135429199023246	-0.0663278817964365
3	D	26	50	20120529	11	2184	42.96	0.13637205520528	-0.0661402156567096
3	D	26	50	20120529	11	2186	43	0.137668464777908	-0.0663089313347007
3	D	26	50	20120529	11	2188	43.04	0.138301891032495	-0.0660177447622081
3	D	26	50	20120529	11	2190	43.08	0.138701264942509	-0.065595743435196
3	D	26	50	20120529	11	2192	43.12	0.139661091687291	-0.0658026428793712
3	D	26	50	20120529	11	2194	43.16	0.14066355697098	-0.0655072843768695
3	D	26	50	20120529	11	2196	43.2	0.141868184083409	-0.0645162035123585
3	D	26	50	20120529	11	2198	43.24	0.142262961799346	-0.0645244766616983
3	D	26	50	20120529	11	2200	43.28	0.143246900885367	-0.063949245295203
3	D	26	50	20120529	11	2202	43.32	0.143642244286728	-0.0628665941025284
3	D	26	50	20120529	11	2204	43.36	0.144345037716549	-0.0628242384063353
3	D	26	50	20120529	11	2206	43.4	0.144230132864607	-0.063018339217771
3	D	26	50	20120529	11	2208	43.44	0.145292702224696	-0.0621608308242261
3	D	26	50	20120529	11	2210	43.48	0.145157644829489	-0.062369427324676
3	D	26	50	20120529	11	2212	43.52	0.14550865263567	-0.0621499413797958
3	D	26	50	20120529	11	2214	43.56	0.145482560395444	-0.0616188334764466
3	D	26	50	20120529	11	2216	43.6	0.145482560395444	-0.0616188334764466
3	D	26	50	20120529	11	2218	43.64	0.145124198678739	-0.0619786094067143
3	D	26	50	20120529	11	2220	43.68	0.145342765384804	-0.0621107676641181
3	D	26	50	20120529	11	2222	43.72	0.146029083226623	-0.0625812765163196
3	D	26	50	20120529	11	2224	43.76	0.146857105267393	-0.0629044243153219
3	D	26	50	20120529	11	2226	43.8	0.147501491677088	-0.0629869436766863
3	D	26	50	20120529	11	2228	43.84	0.148536059608642	-0.0630342491203477
3	D	26	50	20120529	11	2230	43.88	0.149667571879897	-0.0640000155620923
3	D	26	50	20120529	11	2232	43.92	0.150943404645192	-0.063625036836029
3	D	26	50	20120529	11	2234	43.96	0.152197599942982	-0.0642163902371354
3	D	26	50	20120529	11	2236	44	0.153683372711611	-0.0644701001502251
3	D	26	50	20120529	11	2238	44.04	0.155025037118235	-0.0642173801866290
3	D	26	50	20120529	11	2240	44.08	0.155657332001972	-0.0642907778705162
3	D	26	50	20120529	11	2242	44.12	0.157286435315147	-0.0646147034869778
3	D	26	50	20120529	11	2244	44.16	0.157860535310793	-0.0652836972126584
3	D	26	50	20120529	11	2246	44.2	0.15914944955154	-0.0644133901863739
3	D	26	50	20120529	11	2248	44.24	0.159854717855095	-0.0643190621417637
3	D	26	50	20120529	11	2250	44.28	0.160646748160702	-0.0645495082417524
3	D	26	50	20120529	11	2252	44.32	0.161628353794345	-0.0635155767063014
3	D	26	50	20120529	11	2254	44.36	0.162568381549255	-0.0629955703794168
3	D	26	50	20120529	11	2256	44.4	0.16322365740338	-0.0627249606142567
3	D	26	50	20120529	11	2258	44.44	0.164479479046768	-0.0621168487824363
3	D	26	50	20120529	11	2260	44.48	0.165776100751429	-0.0612006505260529
3	D	26	50	20120529	11	2262	44.52	0.16705886316318	-0.0601370912164702
3	D	26	50	20120529	11	2264	44.56	0.167744473898218	-0.0600850481573749
3	D	26	50	20120529	11	2266	44.6	0.168538059838744	-0.0588063869649552
3	D	26	50	20120529	11	2268	44.64	0.169807528643008	-0.058272309213125
3	D	26	50	20120529	11	2270	44.68	0.17054525314782	-0.0582035077233156
3	D	26	50	20120529	11	2272	44.72	0.171931253149624	-0.0567298264806447
3	D	26	50	20120529	11	2274	44.76	0.173107383858771	-0.0559044207349656
3	D	26	50	20120529	11	2276	44.8	0.173529950871209	-0.0554394273156574
3	D	26	50	20120529	11	2278	44.84	0.174391277641372	-0.0547082081932324
3	D	26	50	20120529	11	2280	44.88	0.175027249480371	-0.0535461489090304
3	D	26	50	20120529	11	2282	44.92	0.176107637931346	-0.0524940447293029
3	D	26	50	20120529	11	2284	44.96	0.177080899704971	-0.0521755638350565
3	D	26	50	20120529	11	2286	45	0.178133498859445	-0.0503974731230848
3	D	26	50	20120529	11	2288	45.04	0.178760773285036	-0.0498691936468603
3	D	26	50	20120529	11	2290	45.08	0.179329499269144	-0.0480064622531806
3	D	26	50	20120529	11	2292	45.12	0.179898083831896	-0.0467406704041786
3	D	26	50	20120529	11	2294	45.16	0.180138075873431	-0.0458699391138254
3	D	26	50	20120529	11	2296	45.2	0.18078684634517	-0.0447431644580047
3	D	26	50	20120529	11	2298	45.24	0.181403443458364	-0.0448053898547491
3	D	26	50	20120529	11	2300	45.28	0.182005191329154	-0.0433254153617257
3	D	26	50	20120529	11	2302	45.32	0.182012969503747	-0.0432384412276397
3	D	26	50	20120529	11	2304	45.36	0.182333995982406	-0.042265462296727
3	D	26	50	20120529	11	2306	45.4	0.182226515751666	-0.0422074795406697
3	D	26	50	20120529	11	2308	45.44	0.183029081948312	-0.0416594717852501
3	D	26	50	20120529	11	2310	45.48	0.183838719212771	-0.041825641878829
3	D	26	50	20120529	11	2312	45.52	0.184509763548117	-0.0419437287112872
3	D	26	50	20120529	11	2314	45.56	0.185996102002171	-0.0407543751053314
3	D	26	50	20120529	11	2316	45.6	0.186640276279832	-0.040605175574501
3	D	26	50	20120529	11	2318	45.64	0.187666995326115	-0.040510423265822
3	D	26	50	20120529	11	2320	45.68	0.18836137418524	-0.0399899926748687
3	D	26	50	20120529	11	2322	45.72	0.189430519638394	-0.0401483845938545
3	D	26	50	20120529	11	2324	45.76	0.18911797844111	-0.0401964678549752
3	D	26	50	20120529	11	2326	45.8	0.189953778656472	-0.040377487190959
3	D	26	50	20120529	11	2328	45.84	0.190382992472652	-0.0409693355668121
3	D	26	50	20120529	11	2330	45.88	0.190956456072195	-0.0415908824274751
3	D	26	50	20120529	11	2332	45.92	0.191808519743525	-0.0412394503572253
3	D	26	50	20120529	11	2334	45.96	0.192881200730585	-0.041909080479009
3	D	26	50	20120529	11	2336	46	0.19460088442243	-0.042488908039582
3	D	26	50	20120529	11	2338	46.04	0.194912718512933	-0.0420017114673445
3	D	26	50	20120529	11	2340	46.08	0.196688263640493	-0.0432158138106417
3	D	26	50	20120529	11	2342	46.12	0.197591946106849	-0.043591994618233
3	D	26	50	20120529	11	2344	46.16	0.197839433480265	-0.0436711905777259
3	D	26	50	20120529	11	2346	46.2	0.198694325578719	-0.0443012227197631
3	D	26	50	20120529	11	2348	46.24	0.199913377669485	-0.0452614737286144
3	D	26	50	20120529	11	2350	46.28	0.201142329255187	-0.0460449480421691
3	D	26	50	20120529	11	2352	46.32	0.201164249565404	-0.0465349730415314
3	D	26	50	20120529	11	2354	46.36	0.201249102379146	-0.0464996177024721
3	D	26	50	20120529	11	2356	46.4	0.201360118143792	-0.0468722629761574
3	D	26	50	20120529	11	2358	46.44	0.201913782753461	-0.047079445263045
3	D	26	50	20120529	11	2360	46.48	0.201981665004455	-0.0479675713802154
3	D	26	50	20120529	11	2362	46.52	0.202394615364668	-0.0483974923031768
3	D	26	50	20120529	11	2364	46.56	0.20235996713239	-0.0486230593663753
3	D	26	50	20120529	11	2366	46.6	0.202038940653731	-0.048508508067823
3	D	26	50	20120529	11	2368	46.64	0.202307641230582	-0.0473926935671107
3	D	26	50	20120529	11	2370	46.68	0.202406636179948	-0.0474322915468571
3	D	26	50	20120529	11	2372	46.72	0.202688064678861	-0.0472442011430615
3	D	26	50	20120529	11	2374	46.76	0.203434062333013	-0.046768318279323
3	D	26	50	20120529	11	2376	46.8	0.203884489352628	-0.046692657853736
3	D	26	50	20120529	11	2378	46.84	0.204288247324686	-0.0470200482934254
3	D	26	50	20120529	11	2380	46.88	0.204862418031009	-0.0472095529107834
3	D	26	50	20120529	11	2382	46.92	0.205447195339051	-0.0471367209123212
3	D	26	50	20120529	11	2384	46.96	0.205861559912826	-0.0467831675217279
3	D	26	50	20120529	11	2386	47	0.205850246204327	-0.046798723870914
3	D	26	50	20120529	11	2388	47.04	0.206704431196	-0.0467577116776052
3	D	26	50	20120529	11	2390	47.08	0.206502198656581	-0.0469924711289591
3	D	26	50	20120529	11	2392	47.12	0.206676854031534	-0.0469040827813108
3	D	26	50	20120529	11	2394	47.16	0.206563009839763	-0.0474223920519205
3	D	26	50	20120529	11	2396	47.2	0.206012173657219	-0.0468531710930653
3	D	26	50	20120529	11	2398	47.24	0.20591742134854	-0.0478233215968533
3	D	26	50	20120529	11	2400	47.28	0.205954898007943	-0.0482935476063423
3	D	26	50	20120529	11	2402	47.32	0.20579226344827	-0.0482680917622196
3	D	26	50	20120529	11	2404	47.36	0.205944998513006	-0.0485976035222525
3	D	26	50	20120529	11	2406	47.4	0.205599223297006	-0.0482815267910622
3	D	26	50	20120529	11	2408	47.44	0.205462751688237	-0.0485947750951278
3	D	26	50	20120529	11	2410	47.48	0.205102127229832	-0.048057373941426
3	D	26	50	20120529	11	2412	47.52	0.204730896169709	-0.0483861785946778
3	D	26	50	20120529	11	2414	47.56	0.204038638630927	-0.0479046388766897
3	D	26	50	20120529	11	2416	47.6	0.203911359410313	-0.0481012145618596
3	D	26	50	20120529	11	2418	47.64	0.203487095341602	-0.0488479193227926
3	D	26	50	20120529	11	2420	47.68	0.20269937838736	-0.0485113364949478
3	D	26	50	20120529	11	2422	47.72	0.20209197366232	-0.0478883754207225
3	D	26	50	20120529	11	2424	47.76	0.201196776477338	-0.0485035583203548
3	D	26	50	20120529	11	2426	47.8	0.199938833513607	-0.0491420757437662
3	D	26	50	20120529	11	2428	47.84	0.198680890549877	-0.049838575923235
3	D	26	50	20120529	11	2430	47.88	0.198727559597435	-0.0494199687087725
3	D	26	50	20120529	11	2432	47.92	0.195817108086071	-0.0502656684190716
3	D	26	50	20120529	11	2434	47.96	0.195236573418717	-0.0510342934902214
3	D	26	50	20120529	11	2436	48	0.194009036046577	-0.0514161311520621
3	D	26	50	20120529	11	2438	48.04	0.19286069463393	-0.0516367484677924
3	D	26	50	20120529	11	2440	48.08	0.191771750190903	-0.0517470571256574
3	D	26	50	20120529	11	2442	48.12	0.190442389442272	-0.0528402442093718
3	D	26	50	20120529	11	2444	48.16	0.189919130424194	-0.0528953985383044
3	D	26	50	20120529	11	2446	48.2	0.188866248427007	-0.0537630185588203
3	D	26	50	20120529	11	2448	48.24	0.188608154451874	-0.0538344363437201
3	D	26	50	20120529	11	2450	48.28	0.18839107267005	-0.0539751505931762
3	D	26	50	20120529	11	2452	48.32	0.18818396109384	-0.0542996418950628
3	D	26	50	20120529	11	2454	48.36	0.188149100729528	-0.0538805397058535
3	D	26	50	20120529	11	2456	48.4	0.187686794315988	-0.0533288549951718
3	D	26	50	20120529	11	2458	48.44	0.187776314034486	-0.0536536998504489
3	D	26	50	20120529	11	2460	48.48	0.187146069760415	-0.0531624727695586
3	D	26	50	20120529	11	2462	48.52	0.187172586264709	-0.0530228191802742
3	D	26	50	20120529	11	2464	48.56	0.18583679084437	-0.0531918884116559
3	D	26	50	20120529	11	2466	48.6	0.18529818760914	-0.0527631695702225
3	D	26	50	20120529	11	2468	48.64	0.184317430503634	-0.0523622400252897
3	D	26	50	20120529	11	2470	48.68	0.183754219952419	-0.0522819834056251
3	D	26	50	20120529	11	2472	48.72	0.182345238980227	-0.0520858319845239
3	D	26	50	20120529	11	2474	48.76	0.182330106895109	-0.0517954939401687
3	D	26	50	20120529	11	2476	48.8	0.181411787318383	-0.0513943522632016
3	D	26	50	20120529	11	2478	48.84	0.179992482587185	-0.0518307785685499
3	D	26	50	20120529	11	2480	48.88	0.179355945062761	-0.0523131668146754
3	D	26	50	20120529	11	2482	48.92	0.178659798436683	-0.0534859034112733
3	D	26	50	20120529	11	2484	48.96	0.178326821853422	-0.0538019094317855
3	D	26	50	20120529	11	2486	49	0.177931407741382	-0.05417045348614
3	D	26	50	20120529	11	2488	49.04	0.177616250249007	-0.0552012030410756
3	D	26	50	20120529	11	2490	49.08	0.176854979088382	-0.0567813038543151
3	D	26	50	20120529	11	2492	49.12	0.176816795322198	-0.0569877790344216
3	D	26	50	20120529	11	2494	49.16	0.17669305163549	-0.0580590458079192
3	D	26	50	20120529	11	2496	49.2	0.176929578853797	-0.0581279887190849
3	D	26	50	20120529	11	2498	49.24	0.176634856747399	-0.0596488339840609
3	D	26	50	20120529	11	2500	49.28	0.177040382486409	-0.0599673855889854
3	D	26	50	20120529	11	2502	49.32	0.177109678950965	-0.0609672345775832
3	D	26	50	20120529	11	2504	49.36	0.176849675787523	-0.0638364617636038
3	D	26	50	20120529	11	2506	49.4	0.176947327234005	-0.0651318106760595
3	D	26	50	20120529	11	2508	49.44	0.176786813994676	-0.0654097036410658
3	D	26	50	20120529	11	2510	49.48	0.17726248472638	-0.0665801774959639
3	D	26	50	20120529	11	2512	49.52	0.17693360936245	-0.0679994115164834
3	D	26	50	20120529	11	2514	49.56	0.177103951386038	-0.0698570517413386
3	D	26	50	20120529	11	2516	49.6	0.177034654921481	-0.070938925116554
3	D	26	50	20120529	11	2518	49.64	0.176586066379497	-0.0710240607730089
3	D	26	50	20120529	11	2520	49.68	0.176499375088123	-0.0709749875623945
3	D	26	50	20120529	11	2522	49.72	0.176442311570882	-0.0712724673852397
3	D	26	50	20120529	11	2524	49.76	0.175641937405256	-0.072543774667135
3	D	26	50	20120529	11	2526	49.8	0.175990823891094	-0.0729642203592285
3	D	26	50	20120529	11	2528	49.84	0.175885818534088	-0.0732856003912778
3	D	26	50	20120529	11	2530	49.88	0.176712779914685	-0.0747878487479086
3	D	26	50	20120529	11	2532	49.92	0.176832280960706	-0.0761829704271897
3	D	26	50	20120529	11	2534	49.96	0.177269767926226	-0.0768839253793799
3	D	26	50	20120529	11	2536	50	0.178201310399761	-0.0785559500741736
3	D	26	50	20120529	11	2538	50.04	0.179006846444889	-0.079369688557963
3	D	26	50	20120529	11	2540	50.08	0.179883163878813	-0.0804308437044897
3	D	26	50	20120529	11	2542	50.12	0.181269022459261	-0.0811281217014178
3	D	26	50	20120529	11	2544	50.16	0.181988857162509	-0.0824999088569197
3	D	26	50	20120529	11	2546	50.2	0.183543572842304	-0.0833677410094699
3	D	26	50	20120529	11	2548	50.24	0.1841465935053	-0.0843245979057716
3	D	26	50	20120529	11	2550	50.28	0.185035568150607	-0.0845754793917366
3	D	26	50	20120529	11	2552	50.32	0.185601536418269	-0.0850871418586032
3	D	26	50	20120529	11	2554	50.36	0.185521774773351	-0.0852135725510793
3	D	26	50	20120529	11	2556	50.4	0.185670196486722	-0.0851188909530784
3	D	26	50	20120529	11	2558	50.44	0.186293157560948	-0.0853967839180847
3	D	26	50	20120529	11	2560	50.48	0.186267065320722	-0.0850976070389647
3	D	26	50	20120529	11	2562	50.52	0.187428276076786	-0.086206209050509
3	D	26	50	20120529	11	2564	50.56	0.187483925380466	-0.086084091709398
3	D	26	50	20120529	11	2566	50.6	0.187707088280608	-0.0858185024023844
3	D	26	50	20120529	11	2568	50.64	0.188181486220106	-0.0860794955153204
3	D	26	50	20120529	11	2570	50.68	0.188282673200494	-0.0854027236150467
3	D	26	50	20120529	11	2572	50.72	0.188417447752988	-0.085952428426741
3	D	26	50	20120529	11	2574	50.76	0.187950827988083	-0.0857586104580179
3	D	26	50	20120529	11	2576	50.8	0.187990143125117	-0.0860374933725179
3	D	26	50	20120529	11	2578	50.84	0.187624781051278	-0.0855458420275589
3	D	26	50	20120529	11	2580	50.88	0.187606608407002	-0.0859317101980524
3	D	26	50	20120529	11	2582	50.92	0.187129594172413	-0.0860198157029882
3	D	26	50	20120529	11	2584	50.96	0.187421629273043	-0.087144822591856
3	D	26	50	20120529	11	2586	51	0.18718382926253	-0.0870403829202747
3	D	26	50	20120529	11	2588	51.04	0.187614457292273	-0.088148419246394
3	D	26	50	20120529	11	2590	51.08	0.188726241284332	-0.089544035900422
3	D	26	50	20120529	11	2592	51.12	0.188900118841826	-0.0894436974481716
3	D	26	50	20120529	11	2594	51.16	0.188881239090768	-0.0899971499258063
3	D	26	50	20120529	11	2596	51.2	0.188945515097178	-0.09022703034037
3	D	26	50	20120529	11	2598	51.24	0.189088562799012	-0.0904771340088757
3	D	26	50	20120529	11	2600	51.28	0.189181405919382	-0.0896008165749513
3	D	26	50	20120529	11	2602	51.32	0.189521382859777	-0.0899424905716206
3	D	26	50	20120529	11	2604	51.36	0.189218953289463	-0.0896778205034225
3	D	26	50	20120529	11	2606	51.4	0.18937769876184	-0.089162693213328
3	D	26	50	20120529	11	2608	51.44	0.18942542846957	-0.089331338180641
3	D	26	50	20120529	11	2610	51.48	0.189405275926306	-0.089454728313958
3	D	26	50	20120529	11	2612	51.52	0.188621377348682	-0.0895103069069594
3	D	26	50	20120529	11	2614	51.56	0.188386476475972	-0.0893845833212644
3	D	26	50	20120529	11	2616	51.6	0.188296249650693	-0.089047717650707
3	D	26	50	20120529	11	2618	51.64	0.188491552543657	-0.0899328739193964
3	D	26	50	20120529	11	2620	51.68	0.188317533564807	-0.0908733966490527
3	D	26	50	20120529	11	2622	51.72	0.188331958543143	-0.0912563656817433
3	D	26	50	20120529	11	2624	51.76	0.187774546267533	-0.092588766989533
3	D	26	50	20120529	11	2626	51.8	0.187715007876557	-0.0935067330128695
3	D	26	50	20120529	11	2628	51.84	0.187606961960392	-0.095120916372962
3	D	26	50	20120529	11	2630	51.88	0.187435417855276	-0.0951496249082783
3	D	26	50	20120529	11	2632	51.92	0.187121957419176	-0.0964784906821622
3	D	26	50	20120529	11	2634	51.96	0.18708349081028	-0.0970812285024456
3	D	26	50	20120529	11	2636	52	0.187100885637097	-0.0983337974546395
3	D	26	50	20120529	11	2638	52.04	0.186831336532109	-0.0988338633702945
3	D	26	50	20120529	11	2640	52.08	0.18681401241597	-0.0995639511218695
3	D	26	50	20120529	11	2642	52.12	0.186723219905265	-0.100846925665654
3	D	26	50	20120529	11	2644	52.16	0.187062277606844	-0.102592418755013
3	D	26	50	20120529	11	2646	52.2	0.186639357041016	-0.102612288455564
3	D	26	50	20120529	11	2648	52.24	0.187021901809638	-0.103989025358535
3	D	26	50	20120529	11	2650	52.28	0.187174919717087	-0.104413006584534
3	D	26	50	20120529	11	2652	52.32	0.18777277850058	-0.105100667929238
3	D	26	50	20120529	11	2654	52.36	0.187972253323553	-0.106678859554168
3	D	26	50	20120529	11	2656	52.4	0.188252409030259	-0.106063535233180
3	D	26	50	20120529	11	2658	52.44	0.188535888138837	-0.106716265502893
3	D	26	50	20120529	11	2660	52.48	0.189674259345869	-0.108850384479192
3	D	26	50	20120529	11	2662	52.52	0.190049591625323	-0.109839768287428
3	D	26	50	20120529	11	2664	52.56	0.19037783059315	-0.111396675998245
3	D	26	50	20120529	11	2666	52.6	0.191468047828383	-0.113393686969672
3	D	26	50	20120529	11	2668	52.64	0.192013651420747	-0.114151988281816
3	D	26	50	20120529	11	2670	52.68	0.192444774425236	-0.115505602793042
3	D	26	50	20120529	11	2672	52.72	0.192917192465747	-0.115402294492310
3	D	26	50	20120529	11	2674	52.76	0.193392721776095	-0.116520583866757
3	D	26	50	20120529	11	2676	52.8	0.19390855617297	-0.117925251487584
3	D	26	50	20120529	11	2678	52.84	0.194833734685475	-0.119535757892415
3	D	26	50	20120529	11	2680	52.88	0.195486111401798	-0.121116424391079
3	D	26	50	20120529	11	2682	52.92	0.19564011925874	-0.121315969924730
3	D	26	50	20120529	11	2684	52.96	0.195997844579342	-0.122827834933585
3	D	26	50	20120529	11	2686	53	0.197111467049033	-0.124836796009614
3	D	26	50	20120529	11	2688	53.04	0.19770465892777	-0.126175419857078
3	D	26	50	20120529	11	2690	53.08	0.198003128700109	-0.126398794889255
3	D	26	50	20120529	11	2692	53.12	0.198933893356185	-0.127691173953230
3	D	26	50	20120529	11	2694	53.16	0.199609816728321	-0.128242787953233
3	D	26	50	20120529	11	2696	53.2	0.200150611994573	-0.129107720967981
3	D	26	50	20120529	11	2698	53.24	0.201159653371326	-0.130030495317429
3	D	26	50	20120529	11	2700	53.28	0.201818676891392	-0.132034435935312
3	D	26	50	20120529	11	2702	53.32	0.202189907951515	-0.133404101770470
3	D	26	50	20120529	11	2704	53.36	0.202774614548878	-0.134741311404372
3	D	26	50	20120529	11	2706	53.4	0.203003080749879	-0.135587647510774
3	D	26	50	20120529	11	2708	53.44	0.203650931982802	-0.136120664602433
3	D	26	50	20120529	11	2710	53.48	0.204266185593113	-0.137280249012900
3	D	26	50	20120529	11	2712	53.52	0.205937149627735	-0.139231085911516
3	D	26	50	20120529	11	2714	53.56	0.206549079836174	-0.139778810824223
3	D	26	50	20120529	11	2716	53.6	0.207253499611592	-0.140542344726548
3	D	26	50	20120529	11	2718	53.64	0.208863511041675	-0.141811672109456
3	D	26	50	20120529	11	2720	53.68	0.208832469053981	-0.141886554717584
3	D	26	50	20120529	11	2722	53.72	0.209803750928619	-0.143272766851422
3	D	26	50	20120529	11	2724	53.76	0.210843410028998	-0.143565296926799
3	D	26	50	20120529	11	2726	53.8	0.211529020764036	-0.144401379984874
3	D	26	50	20120529	11	2728	53.84	0.213273099639833	-0.145781298868359
3	D	26	50	20120529	11	2730	53.88	0.214169852459734	-0.147029908022579
3	D	26	50	20120529	11	2732	53.92	0.214182297539082	-0.146794017200375
3	D	26	50	20120529	11	2734	53.96	0.214272312232327	-0.146078920112561
3	D	26	50	20120529	11	2736	54	0.213873504007738	-0.145873859146017
3	D	26	50	20120529	11	2738	54.04	0.214342032960952	-0.146654080768378
3	D	26	50	20120529	11	2740	54.08	0.21412000143166	-0.146634281778505
3	D	26	50	20120529	11	2742	54.12	0.21437632763984	-0.146662212496362
3	D	26	50	20120529	11	2744	54.16	0.214047522986588	-0.146637463759020
3	D	26	50	20120529	11	2746	54.2	0.21399859119733	-0.146537903124229
3	D	26	50	20120529	11	2748	54.24	0.21358479230898	-0.146284193211139
3	D	26	50	20120529	11	2750	54.28	0.213449027806992	-0.145828816444055
3	D	26	50	20120529	11	2752	54.32	0.213692979646501	-0.145239796495327
3	D	26	50	20120529	11	2754	54.36	0.213507646959152	-0.145138043829514
3	D	26	50	20120529	11	2756	54.4	0.21378624703094	-0.145662717061154
3	D	26	50	20120529	11	2758	54.44	0.214181307589589	-0.145393521509557
3	D	26	50	20120529	11	2760	54.48	0.214559468296167	-0.145122841033718
3	D	26	50	20120529	11	2762	54.52	0.214676353047098	-0.144655231319320
3	D	26	50	20120529	11	2764	54.56	0.215460888020824	-0.144809734151009
3	D	26	50	20120529	11	2766	54.6	0.216060938835339	-0.144782439829255
3	D	26	50	20120529	11	2768	54.64	0.217048767008656	-0.144851029187030
3	D	26	50	20120529	11	2770	54.68	0.21814046916813	-0.145889132652490
3	D	26	50	20120529	11	2772	54.72	0.218511275964185	-0.146163207240878
3	D	26	50	20120529	11	2774	54.76	0.218785633395285	-0.145921376721712
3	D	26	50	20120529	11	2776	54.8	0.219612029090458	-0.146428584415858
3	D	26	50	20120529	11	2778	54.84	0.221001918179558	-0.147442858382792
3	D	26	50	20120529	11	2780	54.88	0.221842597431711	-0.148112559215253
3	D	26	50	20120529	11	2782	54.92	0.222263255255839	-0.147865849659297
3	D	26	50	20120529	11	2784	54.96	0.222711631665789	-0.148253273464709
3	D	26	50	20120529	11	2786	55	0.223256457440693	-0.147578340042067
3	D	26	50	20120529	11	2788	55.04	0.22382935535481	-0.147777602733005
3	D	26	50	20120529	11	2790	55.08	0.225244629577355	-0.148637798132319
3	D	26	50	20120529	11	2792	55.12	0.2260743486744	-0.149195422539962
3	D	26	50	20120529	11	2794	55.16	0.226432356837714	-0.149332389123478
3	D	26	50	20120529	11	2796	55.2	0.226844105116399	-0.149097417540090
3	D	26	50	20120529	11	2798	55.24	0.226963818294454	-0.150169886395116
3	D	26	50	20120529	11	2800	55.28	0.226796941094094	-0.150200999093488
3	D	26	50	20120529	11	2802	55.32	0.226341352194976	-0.150559007256803
3	D	26	50	20120529	11	2804	55.36	0.226628791101528	-0.151371826501776
3	D	26	50	20120529	11	2806	55.4	0.226589758807207	-0.151987857929546
3	D	26	50	20120529	11	2808	55.44	0.226460499687606	-0.153234345763422
3	D	26	50	20120529	11	2810	55.48	0.227037852374444	-0.154600122511284
3	D	26	50	20120529	11	2812	55.52	0.226993941043333	-0.154440387089414
3	D	26	50	20120529	11	2814	55.56	0.227743262099356	-0.155424891860860
3	D	26	50	20120529	11	2816	55.6	0.228455884313436	-0.157214013438618
3	D	26	50	20120529	11	2818	55.64	0.228909281181533	-0.158126746871773
3	D	26	50	20120529	11	2820	55.68	0.229968880693141	-0.159520807890883
3	D	26	50	20120529	11	2822	55.72	0.229928575606613	-0.160142354751546
3	D	26	50	20120529	11	2824	55.76	0.230185962474965	-0.160763194505427
3	D	26	50	20120529	11	2826	55.8	0.22992192880287	-0.160945203790905
3	D	26	50	20120529	11	2828	55.84	0.230849582189109	-0.162021491022549
3	D	26	50	20120529	11	2830	55.88	0.23075292069212	-0.162464634842319
3	D	26	50	20120529	11	2832	55.92	0.230391447705578	-0.163039654076779
3	D	26	50	20120529	11	2834	55.96	0.23010761504361	-0.163183479596073
3	D	26	50	20120529	11	2836	56	0.230260915793771	-0.164073868454943
3	D	26	50	20120529	11	2838	56.04	0.229790831205638	-0.163285302972564
3	D	26	50	20120529	11	2840	56.08	0.229868612951569	-0.162937406436220
3	D	26	50	20120529	11	2842	56.12	0.229533939312033	-0.162999136858217
3	D	26	50	20120529	11	2844	56.16	0.22922323659238	-0.162499495206631
3	D	26	50	20120529	11	2846	56.2	0.228834257152049	-0.162206823709898
3	D	26	50	20120529	11	2848	56.24	0.228450156748508	-0.161699969569143
3	D	26	50	20120529	11	2850	56.28	0.227978233682744	-0.161145173588624
3	D	26	50	20120529	11	2852	56.32	0.227543363012315	-0.161144466481843
3	D	26	50	20120529	11	2854	56.36	0.226697239037947	-0.160022005177388
3	D	26	50	20120529	11	2856	56.4	0.226114088075502	-0.159029722231349
3	D	26	50	20120529	11	2858	56.44	0.225523017517108	-0.158258905129177
3	D	26	50	20120529	11	2860	56.48	0.225060640392891	-0.156495310106220
3	D	26	50	20120529	11	2862	56.52	0.224941492900261	-0.155818255363234
3	D	26	50	20120529	11	2864	56.56	0.224025082511843	-0.154699612435397
3	D	26	50	20120529	11	2866	56.6	0.223230860175214	-0.153952341989039
3	D	26	50	20120529	11	2868	56.64	0.222141137914728	-0.153135704367446
3	D	26	50	20120529	11	2870	56.68	0.221259092915876	-0.151226091794174
3	D	26	50	20120529	11	2872	56.72	0.22063386909995	-0.150896721455497
3	D	26	50	20120529	11	2874	56.76	0.220927247703465	-0.150483134699181
3	D	26	50	20120529	11	2876	56.8	0.221034798644883	-0.149818383614188
3	D	26	50	20120529	11	2878	56.84	0.221269770228271	-0.149355723647257
3	D	26	50	20120529	11	2880	56.88	0.221704428766667	-0.149599887618801
3	D	26	50	20120529	11	2882	56.92	0.221637607175845	-0.149156178113606
3	D	26	50	20120529	11	2884	56.96	0.221961249949594	-0.147115680075136
3	D	26	50	20120529	11	2886	57	0.221664194390817	-0.146377531306256
3	D	26	50	20120529	11	2888	57.04	0.221687458203918	-0.144255574566593
3	D	26	50	20120529	11	2890	57.08	0.221490741097392	-0.143311021328284
3	D	26	50	20120529	11	2892	57.12	0.220685700027011	-0.142133334984218
3	D	26	50	20120529	11	2894	57.16	0.219462758848949	-0.141611136626312
3	D	26	50	20120529	11	2896	57.2	0.219158702933039	-0.140731495790516
3	D	26	50	20120529	11	2898	57.24	0.217790097758052	-0.139787861791022
3	D	26	50	20120529	11	2900	57.28	0.217003087910592	-0.138775991987144
3	D	26	50	20120529	11	2902	57.32	0.215798036534094	-0.137417074175060
3	D	26	50	20120529	11	2904	57.36	0.214597864194386	-0.136839580066865
3	D	26	50	20120529	11	2906	57.4	0.213630188564332	-0.136175253245940
3	D	26	50	20120529	11	2908	57.44	0.213441673896468	-0.135848994177101
3	D	26	50	20120529	11	2910	57.48	0.212584306924279	-0.134693935250032
3	D	26	50	20120529	11	2912	57.52	0.211789872455616	-0.133723431192854
3	D	26	50	20120529	11	2914	57.56	0.210925858679684	-0.133844982848540
3	D	26	50	20120529	11	2916	57.6	0.210157304319212	-0.133206394714450
3	D	26	50	20120529	11	2918	57.64	0.209656036322029	-0.131706550520876
3	D	26	50	20120529	11	2920	57.68	0.209401053616733	-0.131878094625991
3	D	26	50	20120529	11	2922	57.72	0.207840468950655	-0.130313267319226
3	D	26	50	20120529	11	2924	57.76	0.206712492213306	-0.128721711376131
3	D	26	50	20120529	11	2926	57.8	0.205903208502238	-0.127522811828629
3	D	26	50	20120529	11	2928	57.84	0.204891267987682	-0.126266353789139
3	D	26	50	20120529	11	2930	57.88	0.203117490627075	-0.124773297820663
3	D	26	50	20120529	11	2932	57.92	0.202162330787049	-0.122600217260721
3	D	26	50	20120529	11	2934	57.96	0.20070208457322	-0.120679078846915
3	D	26	50	20120529	11	2936	58	0.19974741970794	-0.119625560453625
3	D	26	50	20120529	11	2938	58.04	0.198806896978284	-0.117566536217488
3	D	26	50	20120529	11	2940	58.08	0.197632958300158	-0.116648853036864
3	D	26	50	20120529	11	2942	58.12	0.1969871576769	-0.115113936346943
3	D	26	50	20120529	11	2944	58.16	0.19625275657396	-0.114275731968524
3	D	26	50	20120529	11	2946	58.2	0.195326729533318	-0.114266963844437
3	D	26	50	20120529	11	2948	58.24	0.194916961153621	-0.113997909714196
3	D	26	50	20120529	11	2950	58.28	0.194823623058504	-0.114144987924683
3	D	26	50	20120529	11	2952	58.32	0.193444057728409	-0.114050942722785
3	D	26	50	20120529	11	2954	58.36	0.192323859165653	-0.113864407953908
3	D	26	50	20120529	11	2956	58.4	0.190549091855553	-0.112901257807254
3	D	26	50	20120529	11	2958	58.44	0.190012751362023	-0.113235365761364
3	D	26	50	20120529	11	2960	58.48	0.189273541932971	-0.112995939405255
3	D	26	50	20120529	11	2962	58.52	0.187797385816566	-0.112905146894550
3	D	26	50	20120529	11	2964	58.56	0.18620399139584	-0.111456567942611
3	D	26	50	20120529	11	2966	58.6	0.184135138375444	-0.111620475294490
3	D	26	50	20120529	11	2968	58.64	0.183067972821278	-0.110679457590087
3	D	26	50	20120529	11	2970	58.68	0.182200989196865	-0.111207029959531
3	D	26	50	20120529	11	2972	58.72	0.182698863081498	-0.111426162351020
3	D	26	50	20120529	11	2974	58.76	0.183171563964721	-0.110827596460746
3	D	26	50	20120529	11	2976	58.8	0.182777139802176	-0.110471073221672
3	D	26	50	20120529	11	2978	58.84	0.182697590289292	-0.109010544165131
3	D	26	50	20120529	11	2980	58.88	0.182752249643478	-0.108671627884908
3	D	26	50	20120529	11	2982	58.92	0.182740087406841	-0.107770208160252
3	D	26	50	20120529	11	2984	58.96	0.182630132302367	-0.106738892919891
3	D	26	50	20120529	11	2986	59	0.182152340250319	-0.105538013473402
3	D	26	50	20120529	11	2988	59.04	0.182148875427091	-0.103758154994477
3	D	26	50	20120529	11	2990	59.08	0.181634243111744	-0.102493706648359
3	D	26	50	20120529	11	2992	59.12	0.182070103731667	-0.102210581093172
3	D	26	50	20120529	11	2994	59.16	0.181820282905874	-0.100848198457860
3	D	26	50	20120529	11	2996	59.2	0.182227434990481	-0.100385892044320
3	D	26	50	20120529	11	2998	59.24	0.182208060264677	-0.0984805221117355
3	D	26	50	20120529	11	3000	59.28	0.181867659060213	-0.096501613073907
3	D	26	50	20120529	11	3002	59.32	0.181546279028164	-0.0947469275963926
3	D	26	50	20120529	11	3004	59.36	0.181591463151482	-0.092781241455372
3	D	26	50	20120529	11	3006	59.4	0.181457607837803	-0.0913340060063176
3	D	26	50	20120529	11	3008	59.44	0.181519479681157	-0.0895510362575557
3	D	26	50	20120529	11	3010	59.48	0.181326722372606	-0.087935014419832
3	D	26	50	20120529	11	3012	59.52	0.181061062354914	-0.0855532666487613
3	D	26	50	20120529	11	3014	59.56	0.180424383409134	-0.083746184558761
3	D	26	50	20120529	11	3016	59.6	0.18005131387138	-0.0827460527274507
3	D	26	50	20120529	11	3018	59.64	0.179415483453737	-0.0807047768715214
3	D	26	50	20120529	11	3020	59.68	0.178334529317337	-0.0798793711258424
3	D	26	50	20120529	11	3022	59.72	0.177345216219779	-0.0780869261462126
3	D	26	50	20120529	11	3024	59.76	0.175880727365263	-0.0756906119754495
3	D	26	50	20120529	11	3026	59.8	0.174644351158358	-0.0744153448955795
3	D	26	50	20120529	11	3028	59.84	0.173736850315384	-0.0731506137067493
3	D	26	50	20120529	11	3030	59.88	0.172865836182318	-0.0722906304394702
3	D	26	50	20120529	11	3032	59.92	0.171705827507782	-0.0708315155964918
3	D	26	50	20120529	11	3034	59.96	0.170512514103851	-0.0693816638523469
3	D	26	50	20120529	11	3036	60	0.169493361100127	-0.0677873501928056
3	D	26	50	20120529	11	3038	60.04	0.168295380791441	-0.0657298108809089
3	D	26	50	20120529	11	3040	60.08	0.167101855255476	-0.0642844139094855
3	D	26	50	20120529	11	3042	60.12	0.166224901425448	-0.0615692652910854
3	D	26	50	20120529	11	3044	60.16	0.166648175544667	-0.061570255240579
3	D	26	50	20120529	11	3046	60.2	0.167128513181127	-0.0607476779220248
3	D	26	50	20120529	11	3048	60.24	0.167631902498653	-0.059793154478101
3	D	26	50	20120529	11	3050	60.28	0.168032761332908	-0.0595789718340796
3	D	26	50	20120529	11	3052	60.32	0.168426549099351	-0.0582956437369042
3	D	26	50	20120529	11	3054	60.36	0.169048308092048	-0.057265177024681
3	D	26	50	20120529	11	3056	60.4	0.169545969844647	-0.0565681111597873
3	D	26	50	20120529	11	3058	60.44	0.170898806538413	-0.0552774998627656
3	D	26	50	20120529	11	3060	60.48	0.171063420997074	-0.0549219665731851
3	D	26	50	20120529	11	3062	60.52	0.171312888269476	-0.053529814742385
3	D	26	50	20120529	11	3064	60.56	0.171487402223073	-0.0521617045421452
3	D	26	50	20120529	11	3066	60.6	0.171901059690067	-0.0509476021988479
3	D	26	50	20120529	11	3068	60.64	0.171891372327165	-0.0502586680619379
3	D	26	50	20120529	11	3070	60.68	0.171293230700959	-0.0484229481472995
3	D	26	50	20120529	11	3072	60.72	0.1713270304051	-0.0483113666972283
3	D	26	50	20120529	11	3074	60.76	0.171206539409586	-0.0476667681554986
3	D	26	50	20120529	11	3076	60.8	0.170363950969124	-0.0478022498147739
3	D	26	50	20120529	11	3078	60.84	0.169345505072181	-0.0467616007649017
3	D	26	50	20120529	11	3080	60.88	0.168177647512373	-0.0460428974325037
3	D	26	50	20120529	11	3082	60.92	0.166941129884112	-0.0446249362041903
3	D	26	50	20120529	11	3084	60.96	0.165498419918457	-0.0433269002859661
3	D	26	50	20120529	11	3086	61	0.164293156409925	-0.0413431122113473
3	D	26	50	20120529	11	3088	61.04	0.163229950653733	-0.0397914370907115
3	D	26	50	20120529	11	3090	61.08	0.161569522510151	-0.0384523182685004
3	D	26	50	20120529	11	3092	61.12	0.16020933190586	-0.0366955821813206
3	D	26	50	20120529	11	3094	61.16	0.159581845348235	-0.0357957180915826
3	D	26	50	20120529	11	3096	61.2	0.159526761729981	-0.0369355035121772
3	D	26	50	20120529	11	3098	61.24	0.159611755965079	-0.0364969558864853
3	D	26	50	20120529	11	3100	61.28	0.15949409339669	-0.0368479636926663
3	D	26	50	20120529	11	3102	61.32	0.158511497813553	-0.0377174221908133
3	D	26	50	20120529	11	3104	61.36	0.158328215735869	-0.0371539995075638
3	D	26	50	20120529	11	3106	61.4	0.156473403938139	-0.0365113101541434
3	D	26	50	20120529	11	3108	61.44	0.1557600039066	-0.0368570146594655
3	D	26	50	20120529	11	3110	61.48	0.154447330878005	-0.0365334425963945
3	D	26	50	20120529	11	3112	61.52	0.153260381435106	-0.0356259417534197
3	D	26	50	20120529	11	3114	61.56	0.151756718864912	-0.0347890808778854
3	D	26	50	20120529	11	3116	61.6	0.150529959310232	-0.0331732711721961
3	D	26	50	20120529	11	3118	61.64	0.149224215928093	-0.0323435520751517
3	D	26	50	20120529	11	3120	61.68	0.147665894003714	-0.0305346315075203
3	D	26	50	20120529	11	3122	61.72	0.146639387089465	-0.0298032709637391
3	D	26	50	20120529	11	3124	61.76	0.14542146636955	-0.0280117452229248
3	D	26	50	20120529	11	3126	61.8	0.145080287347627	-0.0270532619810265
3	D	26	50	20120529	11	3128	61.84	0.145512824565679	-0.0265316293085452
3	D	26	50	20120529	11	3130	61.88	0.145109844411081	-0.0253733176902835
3	D	26	50	20120529	11	3132	61.92	0.145953210669002	-0.0254237344037821
3	D	26	50	20120529	11	3134	61.96	0.146310441014857	-0.0243890957615499
3	D	26	50	20120529	11	3136	62	0.147469601161256	-0.0233628716900139
3	D	26	50	20120529	11	3138	62.04	0.147839771561208	-0.0218132471790436
3	D	26	50	20120529	11	3140	62.08	0.148615679832204	-0.0193798806129463
3	D	26	50	20120529	11	3142	62.12	0.148831276689787	-0.0179282611018484
3	D	26	50	20120529	11	3144	62.16	0.148927938186776	-0.0179503935440996
3	D	26	50	20120529	11	3146	62.2	0.148588880485197	-0.0175201190677476
3	D	26	50	20120529	11	3148	62.24	0.148421154756699	-0.0175294528772592
3	D	26	50	20120529	11	3150	62.28	0.148248549991411	-0.0169907082206732
3	D	26	50	20120529	11	3152	62.32	0.147712209497882	-0.0161835458299487
3	D	26	50	20120529	11	3154	62.36	0.146756625393786	-0.0153331792148938
3	D	26	50	20120529	11	3156	62.4	0.145183807780393	-0.0144070814635738
3	D	26	50	20120529	11	3158	62.44	0.144042961699626	-0.0137448052523145
3	D	26	50	20120529	11	3160	62.48	0.143151017205838	-0.0130726295461185
3	D	26	50	20120529	11	3162	62.52	0.141711347799342	-0.0112497082642196
3	D	26	50	20120529	11	3164	62.56	0.140322590081092	-0.0106175548018388
3	D	26	50	20120529	11	3166	62.6	0.138734781803937	-0.00899651250596867
3	D	26	50	20120529	11	3168	62.64	0.137491546661255	-0.00774366071106232
3	D	26	50	20120529	11	3170	62.68	0.135614814553308	-0.00626729246262293
3	D	26	50	20120529	11	3172	62.72	0.134928991686235	-0.00551768856388707
3	D	26	50	20120529	11	3174	62.76	0.133387711035283	-0.00468733307073971
3	D	26	50	20120529	11	3176	62.8	0.132431702667118	-0.00410043444235487
3	D	26	50	20120529	11	3178	62.84	0.130962334775813	-0.00306098747401065
3	D	26	50	20120529	11	3180	62.88	0.128435276561208	-0.00290811098791811
3	D	26	50	20120529	11	3182	62.92	0.127815921731567	-0.00350342418699907
3	D	26	50	20120529	11	3184	62.96	0.125776767195981	-0.00360086350144657
3	D	26	50	20120529	11	3186	63	0.124338724135082	-0.00376017465924791
3	D	26	50	20120529	11	3188	63.04	0.122154329866641	-0.00376201313687899
3	D	26	50	20120529	11	3190	63.08	0.120898013248506	-0.00373606231800944
3	D	26	50	20120529	11	3192	63.12	0.118586976155554	-0.00236802282844783
3	D	26	50	20120529	11	3194	63.16	0.117239654894682	-0.00261763152220668
3	D	26	50	20120529	11	3196	63.2	0.115118688104513	-0.00248250341632193
3	D	26	50	20120529	11	3198	63.24	0.114542042524455	-0.0021928017680698
3	D	26	50	20120529	11	3200	63.28	0.113416894214231	-0.00217172998599045
3	D	26	50	20120529	11	3202	63.32	0.112228742689803	-0.00171161560347235
3	D	26	50	20120529	11	3204	63.36	0.11091451402629	-0.00171331265974721
3	D	26	50	20120529	11	3206	63.4	0.109175102055249	-0.00242430852823028
3	D	26	50	20120529	11	3208	63.44	0.107144574222394	-0.00279836801547797
3	D	26	50	20120529	11	3210	63.48	0.106082287705017	-0.00343441056515526
3	D	26	50	20120529	11	3212	63.52	0.104699469683729	-0.00480506634980726
3	D	26	50	20120529	11	3214	63.56	0.103627920067519	-0.00537556010086857
3	D	26	50	20120529	11	3216	63.6	0.102569310505404	-0.00643558387654533
3	D	26	50	20120529	11	3218	63.64	0.101409867516293	-0.0069180428333489
3	D	26	50	20120529	11	3220	63.68	0.100957107044299	-0.00764247373067452
3	D	26	50	20120529	11	3222	63.72	0.099887466616398	-0.00818701666286627
3	D	26	50	20120529	11	3224	63.76	0.098912649207854	-0.00868764826394637
3	D	26	50	20120529	11	3226	63.8	0.097756671041971	-0.00965355612704717
3	D	26	50	20120529	11	3228	63.84	0.097065757006073	-0.00979589672210007
3	D	26	50	20120529	11	3230	63.88	0.095349820980168	-0.0113231766587849
3	D	26	50	20120529	11	3232	63.92	0.092822762765563	-0.0124819832517934
3	D	26	50	20120529	11	3234	63.96	0.091819943928485	-0.0136966512805156
3	D	26	50	20120529	11	3236	64	0.0914130039759117	-0.0140679530513167
3	D	26	50	20120529	11	3238	64.04	0.0907699610691006	-0.0148891868669868
3	D	26	50	20120529	11	3240	64.08	0.0899497172029242	-0.0158676812307927
3	D	26	50	20120529	11	3242	64.12	0.0892417618936003	-0.0170107900532589
3	D	26	50	20120529	11	3244	64.16	0.0891097450575527	-0.0181635862386273
3	D	26	50	20120529	11	3246	64.2	0.0883307962273976	-0.0187656169521295
3	D	26	50	20120529	11	3248	64.24	0.0880406703150768	-0.0189055533841264
3	D	26	50	20120529	11	3250	64.28	0.08794358455402	-0.0186001539653319
3	D	26	50	20120529	11	3252	64.32	0.0882400037166933	-0.0182565000696752
3	D	26	50	20120529	11	3254	64.36	0.0881326649073092	-0.0178757937786844
3	D	26	50	20120529	11	3256	64.4	0.0885958905596645	-0.0173724044611577
3	D	26	50	20120529	11	3258	64.44	0.088476955199069	-0.0164567011795211
3	D	26	50	20120529	11	3260	64.48	0.0877281291177923	-0.0159470186116418
3	D	26	50	20120529	11	3262	64.52	0.0879515041499692	-0.0154753076779123
3	D	26	50	20120529	11	3264	64.56	0.0877108050016533	-0.0152230119783849
3	D	26	50	20120529	11	3266	64.6	0.0885088457149004	-0.0150046574043545
3	D	26	50	20120529	11	3268	64.64	0.0876156991395837	-0.0137927470920789
3	D	26	50	20120529	11	3270	64.68	0.088175444867571	-0.0133952116596958
3	D	26	50	20120529	11	3272	64.72	0.0880059513721205	-0.0130760943693463
3	D	26	50	20120529	11	3274	64.76	0.0882800966711866	-0.0114932358396602
3	D	26	50	20120529	11	3276	64.8	0.0882835614944144	-0.0105245702601128
3	D	26	50	20120529	11	3278	64.84	0.0883055525153093	-0.00958984580606227
3	D	26	50	20120529	11	3280	64.88	0.0879855866968224	-0.00776685381348525
3	D	26	50	20120529	11	3282	64.92	0.0872229720333127	-0.00659227873925626
3	D	26	50	20120529	11	3284	64.96	0.0863801714608164	-0.00428421149478526
3	D	26	50	20120529	11	3286	65	0.0859950811077822	-0.00256961897176411
3	D	26	50	20120529	11	3288	65.04	0.0856003033918458	-0.00090303899918553
3	D	26	50	20120529	11	3290	65.08	0.0848652658928024	0.000590865497427281
3	D	26	50	20120529	11	3292	65.12	0.0843434210882867	0.00209219461524256
3	D	26	50	20120529	11	3294	65.16	0.0832730735536046	0.0033762298191992
3	D	26	50	20120529	11	3296	65.2	0.0827068224432304	0.00507427604354058
3	D	26	50	20120529	11	3298	65.24	0.0817827753015758	0.00666455919442913
3	D	26	50	20120529	11	3300	65.28	0.0803893506785696	0.00864488244582017
3	D	26	50	20120529	11	3302	65.32	0.0793679349331457	0.0100525199151282
3	D	26	50	20120529	11	3304	65.36	0.0778827985606196	0.0113887395995365
3	D	26	50	20120529	11	3306	65.4	0.077203693207968	0.0129053422238253
3	D	26	50	20120529	11	3308	65.44	0.0765622766467537	0.0143109997941461
3	D	26	50	20120529	11	3310	65.48	0.0749900954294635	0.0156040152542238
3	D	26	50	20120529	11	3312	65.52	0.0738826954994473	0.0169409420454132
3	D	26	50	20120529	11	3314	65.56	0.0722557842172933	0.0180197041507914
3	D	26	50	20120529	11	3316	65.6	0.0709270598647656	0.0180238760808004
3	D	26	50	20120529	11	3318	65.64	0.0702404591802335	0.0181112744789551
3	D	26	50	20120529	11	3320	65.68	0.0685904962170128	0.0185479836270159
3	D	26	50	20120529	11	3322	65.72	0.067473267502738	0.0191784400331218
3	D	26	50	20120529	11	3324	65.76	0.0659597761482864	0.0191040523997410
3	D	26	50	20120529	11	3326	65.8	0.0653375928915203	0.0199294581454200
3	D	26	50	20120529	11	3328	65.84	0.0648561945948885	0.0203571163266817
3	D	26	50	20120529	11	3330	65.88	0.065514935272242	0.0201090632678414
3	D	26	50	20120529	11	3332	65.92	0.0653033689233109	0.0212641929055878
3	D	26	50	20120529	11	3334	65.96	0.0654225871266189	0.0214170693916803
3	D	26	50	20120529	11	3336	66	0.065452356322107	0.0225585518685497
3	D	26	50	20120529	11	3338	66.04	0.0659848784390185	0.0232713862146639
3	D	26	50	20120529	11	3340	66.08	0.0660168396655281	0.0251439463926021
3	D	26	50	20120529	11	3342	66.12	0.0659143798929342	0.0264923283136467
3	D	26	50	20120529	11	3344	66.16	0.0655472500521421	0.0274384371868743
3	D	26	50	20120529	11	3346	66.2	0.0651063689740723	0.0285695959047385
3	D	26	50	20120529	11	3348	66.24	0.064797999706797	0.0301876683521276
3	D	26	50	20120529	11	3350	66.28	0.0643628461936547	0.0309018462011260
3	D	26	50	20120529	11	3352	66.32	0.0633412183161963	0.0324497029451434
3	D	26	50	20120529	11	3354	66.36	0.0635215305453989	0.032024590348294
3	D	26	50	20120529	11	3356	66.4	0.0642557195163049	0.0333229091092307
3	D	26	50	20120529	11	3358	66.44	0.0640254148376724	0.0340897664134275
3	D	26	50	20120529	11	3360	66.48	0.0640923071391727	0.0348827159578501
3	D	26	50	20120529	11	3362	66.52	0.0645450676111664	0.0363759133476817
3	D	26	50	20120529	11	3364	66.56	0.0650227182418579	0.0374482407813511
3	D	26	50	20120529	11	3366	66.6	0.0648979138949785	0.0381716817291831
3	D	26	50	20120529	11	3368	66.64	0.064753381268904	0.0395559139640338
3	D	26	50	20120529	11	3370	66.68	0.06454718893151	0.0418460914069408
3	D	26	50	20120529	11	3372	66.72	0.064411919404269	0.0427195804137406
3	D	26	50	20120529	11	3374	66.76	0.0635151665843682	0.044402777395677
3	D	26	50	20120529	11	3376	66.8	0.063450607735246	0.0455079145839935
3	D	26	50	20120529	11	3378	66.84	0.0635759777675503	0.0459886764845222
3	D	26	50	20120529	11	3380	66.88	0.0633798970571272	0.0458654277725614
3	D	26	50	20120529	11	3382	66.92	0.0627768056834532	0.0466061221258543
3	D	26	50	20120529	11	3384	66.96	0.0623313991219838	0.0470021726339969
3	D	26	50	20120529	11	3386	67	0.0620003317270323	0.0470823585429834
3	D	26	50	20120529	11	3388	67.04	0.0616286056921625	0.0471969805522138
3	D	26	50	20120529	11	3390	67.08	0.0613284388635488	0.0469639888678128
3	D	26	50	20120529	11	3392	67.12	0.0615607234411686	0.0470671557471879
3	D	26	50	20120529	11	3394	67.16	0.0612255548268862	0.0482961073328902
3	D	26	50	20120529	11	3396	67.2	0.0607932297408687	0.0483320283573744
3	D	26	50	20120529	11	3398	67.24	0.0610165340623674	0.049548676285084
3	D	26	50	20120529	11	3400	67.28	0.0603801379592996	0.0503475655264686
3	D	26	50	20120529	11	3402	67.32	0.0593760463300146	0.0515851438149013
3	D	26	50	20120529	11	3404	67.36	0.0595352867771379	0.0520664006901768
3	D	26	50	20120529	11	3406	67.4	0.058751105356802	0.0523205348673353
3	D	26	50	20120529	11	3408	67.44	0.0578103704951114	0.0531028778100401
3	D	26	50	20120529	11	3410	67.48	0.0572935744330134	0.0540996579552075
3	D	26	50	20120529	11	3412	67.52	0.0561757941754493	0.0544044068357633
3	D	26	50	20120529	11	3414	67.56	0.054531530492885	0.0549520893220635
3	D	26	50	20120529	11	3416	67.6	0.0541534899944592	0.0550013251672375
3	D	26	50	20120529	11	3418	67.64	0.0532796969317436	0.0553242820474089
3	D	26	50	20120529	11	3420	67.68	0.0525464979103313	0.0555340806293869
3	D	26	50	20120529	11	3422	67.72	0.0525725194398789	0.0552932400597148
3	D	26	50	20120529	11	3424	67.76	0.0526287697843223	0.0555970484882516
3	D	26	50	20120529	11	3426	67.8	0.0528438928803627	0.0553727330040558
3	D	26	50	20120529	11	3428	67.84	0.0528099376127301	0.0553738785170413
3	D	26	50	20120529	11	3430	67.88	0.0536647519294387	0.0556477480444626
3	D	26	50	20120529	11	3432	67.92	0.0541609428999329	0.0560367133426577
3	D	26	50	20120529	11	3434	67.96	0.0540870360991633	0.0562889524736426
3	D	26	50	20120529	11	3436	68	0.0548314003366506	0.056462695680848
3	D	26	50	20120529	11	3438	68.04	0.0557090400602559	0.0569569845341008
3	D	26	50	20120529	11	3440	68.08	0.0559546889560401	0.0578500603987394
3	D	26	50	20120529	11	3442	68.12	0.0567024826614161	0.0589243394471249
3	D	26	50	20120529	11	3444	68.16	0.0577895320582698	0.0599822277603224
3	D	26	50	20120529	11	3446	68.2	0.058689502214025	0.0609930015486895
3	D	26	50	20120529	11	3448	68.24	0.0602576175673234	0.0628677891129885
3	D	26	50	20120529	11	3450	68.28	0.0609525126143988	0.0637285289845234
3	D	26	50	20120529	11	3452	68.32	0.062018461944902	0.0655495552202488
3	D	26	50	20120529	11	3454	68.36	0.0628532439264995	0.066795647074327
3	D	26	50	20120529	11	3456	68.4	0.0641630955990373	0.0686779582547778
3	D	26	50	20120529	11	3458	68.44	0.0643029542492882	0.0701244229574408
3	D	26	50	20120529	11	3460	68.48	0.064639572432472	0.0715724008686155
3	D	26	50	20120529	11	3462	68.52	0.0649092205324097	0.072231891079157
3	D	26	50	20120529	11	3464	68.56	0.0650943340166565	0.0723338629480719
3	D	26	50	20120529	11	3466	68.6	0.0648541581273587	0.0722473555044615
3	D	26	50	20120529	11	3468	68.64	0.0648045970130653	0.073343434654911
3	D	26	50	20120529	11	3470	68.68	0.0645437241082822	0.073460057776332
3	D	26	50	20120529	11	3472	68.72	0.064348813659582	0.0742093399414825
3	D	26	50	20120529	11	3474	68.76	0.0641209803191498	0.0761992833806316
3	D	26	50	20120529	11	3476	68.8	0.0643009290954668	0.0760858026417461
3	D	26	50	20120529	11	3478	68.84	0.0644788251407981	0.076223276220824
3	D	26	50	20120529	11	3480	68.88	0.0651433952064556	0.076584010987887
3	D	26	50	20120529	11	3482	68.92	0.0649890104615988	0.0775671248802944
3	D	26	50	20120529	11	3484	68.96	0.064992878335692	0.079066566023004
3	D	26	50	20120529	11	3486	69	0.0651789534851611	0.0809339289661005
3	D	26	50	20120529	11	3488	69.04	0.0651713874426024	0.0821478191773634
3	D	26	50	20120529	11	3490	69.08	0.0655451216607308	0.0840283413776578
3	D	26	50	20120529	11	3492	69.12	0.0655407022433483	0.0856223368391476
3	D	26	50	20120529	11	3494	69.16	0.0659045935350826	0.0868480215915207
3	D	26	50	20120529	11	3496	69.2	0.066707810269968	0.0879398510302152
3	D	26	50	20120529	11	3498	69.24	0.067361113296174	0.0888761240481165
3	D	26	50	20120529	11	3500	69.28	0.0677021084703334	0.0896594286560437
3	D	26	50	20120529	11	3502	69.32	0.0685441524385738	0.0904960561863402
3	D	26	50	20120529	11	3504	69.36	0.0684633442756198	0.0908993050415153
3	D	26	50	20120529	11	3506	69.4	0.0679166941652201	0.0911913967106878
3	D	26	50	20120529	11	3508	69.44	0.0677831924049321	0.0919542235062319
3	D	26	50	20120529	11	3510	69.48	0.0672840457280925	0.092402458494826
3	D	26	50	20120529	11	3512	69.52	0.0672635396314381	0.0937240410688637
3	D	26	50	20120529	11	3514	69.56	0.0667192088312807	0.0943956510896346
3	D	26	50	20120529	11	3516	69.6	0.0661308959893335	0.0959611855031817
3	D	26	50	20120529	11	3518	69.64	0.0656661854127377	0.098046584822257
3	D	26	50	20120529	11	3520	69.68	0.065633587790125	0.09905074716222
3	D	26	50	20120529	11	3522	69.72	0.0656101825556677	0.0999453079510991
3	D	26	50	20120529	11	3524	69.76	0.065668165311725	0.100618473606789
3	D	26	50	20120529	11	3526	69.8	0.0657285522308384	0.101743197652944
3	D	26	50	20120529	11	3528	69.84	0.0660070108812696	0.103215535392731
3	D	26	50	20120529	11	3530	69.88	0.0657298957337226	0.104840396065220
3	D	26	50	20120529	11	3532	69.92	0.0661100363392885	0.105891439584775
3	D	26	50	20120529	11	3534	69.96	0.0658515181000867	0.107145564171888
3	D	26	50	20120529	11	3536	70	0.066154442645147	0.108481713145618
3	D	26	50	20120529	11	3538	70.04	0.0667782522475098	0.109098168837456
3	D	26	50	20120529	11	3540	70.08	0.0671164614209513	0.109981840181905
3	D	26	50	20120529	11	3542	70.12	0.0673054003528844	0.109913109402774
3	D	26	50	20120529	11	3544	70.16	0.0676021730689484	0.110029287046923
3	D	26	50	20120529	11	3546	70.2	0.0675417154391569	0.109825286740551
3	D	26	50	20120529	11	3548	70.24	0.067172322856665	0.110142353421235
3	D	26	50	20120529	11	3550	70.28	0.0671155421821358	0.110248631570447
3	D	26	50	20120529	11	3552	70.32	0.0665903032650704	0.110352434845925
3	D	26	50	20120529	11	3554	70.36	0.0664005865156781	0.110396487598393
3	D	26	50	20120529	11	3556	70.4	0.0659394821836663	0.110116544023721
3	D	26	50	20120529	11	3558	70.44	0.0659380679701039	0.109812488107811
3	D	26	50	20120529	11	3560	70.48	0.0654437296193764	0.110267228478792
3	D	26	50	20120529	11	3562	70.52	0.0649672103595348	0.110644752789268
3	D	26	50	20120529	11	3564	70.56	0.0647552197465351	0.110918968799012
3	D	26	50	20120529	11	3566	70.6	0.0645229351689153	0.110864168023470
3	D	26	50	20120529	11	3568	70.64	0.0645600582749276	0.110811488568271
3	D	26	50	20120529	11	3570	70.68	0.0651923531586646	0.110464864824134
3	D	26	50	20120529	11	3572	70.72	0.0654804991719981	0.109902361379700
3	D	26	50	20120529	11	3574	70.76	0.0654954191250812	0.109812488107811
3	D	26	50	20120529	11	3576	70.8	0.0659198246151493	0.109190092719011
3	D	26	50	20120529	11	3578	70.84	0.0660193852499404	0.108984466067042
3	D	26	50	20120529	11	3580	70.88	0.0663637462523782	0.109089824977438
3	D	26	50	20120529	11	3582	70.92	0.0668406897762886	0.108836327196383
3	D	26	50	20120529	11	3584	70.96	0.0672897732930201	0.107862570448011
3	D	26	50	20120529	11	3586	71	0.0673300783795478	0.108165919257140
3	D	26	50	20120529	11	3588	71.04	0.0674573576001614	0.107376788089336
3	D	26	50	20120529	11	3590	71.08	0.0673959807315543	0.107223204496462
3	D	26	50	20120529	11	3592	71.12	0.0678568022208536	0.106729856095228
3	D	26	50	20120529	11	3594	71.16	0.0682404783603255	0.106005354487225
3	D	26	50	20120529	11	3596	71.2	0.0692466205992758	0.103727834255701
3	D	26	50	20120529	11	3598	71.24	0.0699971437368272	0.102554461263000
3	D	26	50	20120529	11	3600	71.28	0.0709049981331926	0.100180067402453
3	D	26	50	20120529	11	3602	71.32	0.0715002406215954	0.0988055932411827
3	D	26	50	20120529	11	3604	71.36	0.0725280203280501	0.0973196083405191
3	D	26	50	20120529	11	3606	71.4	0.0734718028199676	0.0962457182008633
3	D	26	50	20120529	11	3608	71.44	0.0748487872103112	0.0951742039399923
3	D	26	50	20120529	11	3610	71.48	0.0769873963146709	0.093862909769621
3	D	26	50	20120529	11	3612	71.52	0.0784208785368313	0.09354948468886
3	D	26	50	20120529	11	3614	71.56	0.0808983119975321	0.0929105288592442
3	D	26	50	20120529	11	3616	71.6	0.0816157983991597	0.0925861938279563
3	D	26	50	20120529	11	3618	71.64	0.0829602898186942	0.092610661136799
3	D	26	50	20120529	11	3620	71.68	0.0843444746773907	0.0915757870280086
3	D	26	50	20120529	11	3622	71.72	0.086705376940552	0.0914634843290206
3	D	26	50	20120529	11	3624	71.76	0.0882694264298585	0.0914437560498255
3	D	26	50	20120529	11	3626	71.8	0.0892598779693343	0.0921701597750706
3	D	26	50	20120529	11	3628	71.84	0.0913409285817053	0.0928128844838301
3	D	26	50	20120529	11	3630	71.88	0.092337850148229	0.0935568598125877
3	D	26	50	20120529	11	3632	71.92	0.094405253599723	0.0945455718693818
3	D	26	50	20120529	11	3634	71.96	0.095581313598193	0.0957326627336378
3	D	26	50	20120529	11	3636	72	0.09674548713167	0.0969401253442597
3	D	26	50	20120529	11	3638	72.04	0.097675099203693	0.09793101528994
3	D	26	50	20120529	11	3640	72.08	0.098092412412746	0.0990990354843073
3	D	26	50	20120529	11	3642	72.12	0.098354063134988	0.0994087270412635
3	D	26	50	20120529	11	3644	72.16	0.098312343834898	0.100331501390712
3	D	26	50	20120529	11	3646	72.2	0.098862395128915	0.101243746920189
3	D	26	50	20120529	11	3648	72.24	0.099445793578733	0.103289371482823
3	D	26	50	20120529	11	3650	72.28	0.100268293115542	0.104127158668240
3	D	26	50	20120529	11	3652	72.32	0.100502189896623	0.105475766863455
3	D	26	50	20120529	11	3654	72.36	0.100460336246244	0.107604999731896
3	D	26	50	20120529	11	3656	72.4	0.10061679069265	0.108743964908624
3	D	26	50	20120529	11	3658	72.44	0.101658119979245	0.110891687205180
3	D	26	50	20120529	11	3660	72.48	0.10188640091827	0.113156664776619
3	D	26	50	20120529	11	3662	72.52	0.102512183348552	0.114403301102919
3	D	26	50	20120529	11	3664	72.56	0.10274040206218	0.116227106268294
3	D	26	50	20120529	11	3666	72.6	0.102747572124941	0.117320194357059
3	D	26	50	20120529	11	3668	72.64	0.102630920719249	0.119254110190401
3	D	26	50	20120529	11	3670	72.68	0.102242252405902	0.120147652745515
3	D	26	50	20120529	11	3672	72.72	0.102014429672072	0.121588870715862
3	D	26	50	20120529	11	3674	72.76	0.102029392051562	0.122887712735817
3	D	26	50	20120529	11	3676	72.8	0.102047317208465	0.124770490606743
3	D	26	50	20120529	11	3678	72.84	0.102541316147937	0.126699039499615
3	D	26	50	20120529	11	3680	72.88	0.102111388153908	0.127626770667600
3	D	26	50	20120529	11	3682	72.92	0.102740288925095	0.129424660369445
3	D	26	50	20120529	11	3684	72.96	0.102297640080072	0.130602700266902
3	D	26	50	20120529	11	3686	73	0.10192563120249	0.130848844137433
3	D	26	50	20120529	11	3688	73.04	0.10143178782651	0.131349758581225
3	D	26	50	20120529	11	3690	73.08	0.100283729256575	0.132390336920419
3	D	26	50	20120529	11	3692	73.12	0.099992542684082	0.132814459567775
3	D	26	50	20120529	11	3694	73.16	0.099091405802138	0.133584074588419
3	D	26	50	20120529	11	3696	73.2	0.098778369630107	0.134894131321923
3	D	26	50	20120529	11	3698	73.24	0.09865271675509	0.135513344730208
3	D	26	50	20120529	11	3700	73.28	0.098800997047105	0.135267483702389
3	D	26	50	20120529	11	3702	73.32	0.09889702214799	0.135800783636760
3	D	26	50	20120529	11	3704	73.36	0.098782258717404	0.135894333863911
3	D	26	50	20120529	11	3706	73.4	0.099015886797908	0.136049614513060
3	D	26	50	20120529	11	3708	73.44	0.099548833178888	0.136421764811998
3	D	26	50	20120529	11	3710	73.48	0.100499255403481	0.136633826135676
3	D	26	50	20120529	11	3712	73.52	0.100892618905855	0.136855645532934
3	D	26	50	20120529	11	3714	73.56	0.101816312494119	0.138046201220418
3	D	26	50	20120529	11	3716	73.6	0.102328257803698	0.138971096890210
3	D	26	50	20120529	11	3718	73.64	0.103551552535151	0.140060041333237
3	D	26	50	20120529	11	3720	73.68	0.104189150719746	0.140529772367980
3	D	26	50	20120529	11	3722	73.72	0.104512086386714	0.141058193265560
3	D	26	50	20120529	11	3724	73.76	0.104562008125466	0.140987058323373
3	D	26	50	20120529	11	3726	73.8	0.104803272959207	0.140423352797411
3	D	26	50	20120529	11	3728	73.84	0.104601393973178	0.140209452996102
3	D	26	50	20120529	11	3730	73.88	0.10545374048722	0.139733287289651
3	D	26	50	20120529	11	3732	73.92	0.105502884408513	0.139398472228759
3	D	26	50	20120529	11	3734	73.96	0.105833527539396	0.138736903124281
3	D	26	50	20120529	11	3736	74	0.105860185465047	0.138570238055955
3	D	26	50	20120529	11	3738	74.04	0.105928774822822	0.137875152090049
3	D	26	50	20120529	11	3740	74.08	0.106275327856281	0.137801542274128
3	D	26	50	20120529	11	3742	74.12	0.106148472899736	0.136958246726885
3	D	26	50	20120529	11	3744	74.16	0.106050680031898	0.135588085916979
3	D	26	50	20120529	11	3746	74.2	0.105401838849481	0.134258442325636
3	D	26	50	20120529	11	3748	74.24	0.104989666306728	0.133464290699686
3	D	26	50	20120529	11	3750	74.28	0.105239699264555	0.131667108104622
3	D	26	50	20120529	11	3752	74.32	0.105871562813156	0.128041354444478
3	D	26	50	20120529	11	3754	74.36	0.10630018265964	0.126409238856414
3	D	26	50	20120529	11	3756	74.4	0.107218268891129	0.124444634588769
3	D	26	50	20120529	11	3758	74.44	0.108714252281679	0.122923195354096
3	D	26	50	20120529	11	3760	74.48	0.110399635637782	0.121489542012095
3	D	26	50	20120529	11	3762	74.52	0.112538229185793	0.120800517365517
3	D	26	50	20120529	11	3764	74.56	0.114178794699892	0.119701595645807
3	D	26	50	20120529	11	3766	74.6	0.116147754745309	0.118749455151736
3	D	26	50	20120529	11	3768	74.64	0.117357557879377	0.117931389174446
3	D	26	50	20120529	11	3770	74.68	0.118795346381835	0.117384555216283
3	D	26	50	20120529	11	3772	74.72	0.120094959148181	0.117134288913218
3	D	26	50	20120529	11	3774	74.76	0.121221111550034	0.117599126769034
3	D	26	50	20120529	11	3776	74.8	0.122809817852801	0.117925265629721
3	D	26	50	20120529	11	3778	74.84	0.124526602406843	0.117998875445642
3	D	26	50	20120529	11	3780	74.88	0.125791757859742	0.118474616888024
3	D	26	50	20120529	11	3782	74.92	0.128076137027044	0.119358076100439
3	D	26	50	20120529	11	3784	74.96	0.129342635982827	0.119555288181712
3	D	26	50	20120529	11	3786	75	0.130982133765686	0.119973471132106
3	D	26	50	20120529	11	3788	75.04	0.132399105044506	0.120703276040968
3	D	26	50	20120529	11	3790	75.08	0.133285463394723	0.121627111050588
3	D	26	50	20120529	11	3792	75.12	0.134075725933377	0.122574916980091
3	D	26	50	20120529	11	3794	75.16	0.134559952657134	0.123683094727566
3	D	26	50	20120529	11	3796	75.2	0.135591550740207	0.124484317421329
3	D	26	50	20120529	11	3798	75.24	0.135771721548053	0.124825991417998
3	D	26	50	20120529	11	3800	75.28	0.136181984902497	0.125445275536961
3	D	26	50	20120529	11	3802	75.32	0.136286283152722	0.125893934789624
3	D	26	50	20120529	11	3804	75.36	0.136387045869042	0.125527299923579
3	D	26	50	20120529	11	3806	75.4	0.136354731089141	0.126627345943071
3	D	26	50	20120529	11	3808	75.44	0.136364984137469	0.126501127382629
3	D	26	50	20120529	11	3810	75.48	0.136185166883013	0.126825194420447
3	D	26	50	20120529	11	3812	75.52	0.13642657313811	0.126872287732074
3	D	26	50	20120529	11	3814	75.56	0.136347801442686	0.126860549759506
3	D	26	50	20120529	11	3816	75.6	0.136699233512935	0.126719835510050
3	D	26	50	20120529	11	3818	75.64	0.136658999137086	0.127453034531462
3	D	26	50	20120529	11	3820	75.68	0.137154468858663	0.128312381402638
3	D	26	50	20120529	11	3822	75.72	0.137842483756758	0.129488299979752
3	D	26	50	20120529	11	3824	75.76	0.138886668340536	0.130783224628139
3	D	26	50	20120529	11	3826	75.8	0.139671274024941	0.132535718074631
3	D	26	50	20120529	11	3828	75.84	0.140114912819457	0.134339264630726
3	D	26	50	20120529	11	3830	75.88	0.141338631814978	0.135579105660858
3	D	26	50	20120529	11	3832	75.92	0.141989806449773	0.137005410749190
3	D	26	50	20120529	11	3834	75.96	0.142097852365938	0.138189956029033
3	D	26	50	20120529	11	3836	76	0.141352526463229	0.138496875727407
3	D	26	50	20120529	11	3838	76.04	0.141286949380342	0.138971160529820
3	D	26	50	20120529	11	3840	76.08	0.141052437416361	0.139294767948230
3	D	26	50	20120529	11	3842	76.12	0.140467596468709	0.139998402835121
3	D	26	50	20120529	11	3844	76.16	0.14018635181756	0.139644665596765
3	D	26	50	20120529	11	3846	76.2	0.140474483688758	0.139806253638402
3	D	26	50	20120529	11	3848	76.24	0.140389362174439	0.139904103074782
3	D	26	50	20120529	11	3850	76.28	0.141029244313938	0.139394328583022
3	D	26	50	20120529	11	3852	76.32	0.141339784399032	0.139025805741871
3	D	26	50	20120529	11	3854	76.36	0.141547263670768	0.138172030872130
3	D	26	50	20120529	11	3856	76.4	0.141676798562013	0.138226343743993
3	D	26	50	20120529	11	3858	76.44	0.141912590389268	0.137679424933017
3	D	26	50	20120529	11	3860	76.48	0.142205474018035	0.137410582934810
3	D	26	50	20120529	11	3862	76.52	0.142744006542587	0.136662746803027
3	D	26	50	20120529	11	3864	76.56	0.143373260867165	0.136500182954032
3	D	26	50	20120529	11	3866	76.6	0.143126551311209	0.135829067908008
3	D	26	50	20120529	11	3868	76.64	0.143336632735899	0.135486050408454
3	D	26	50	20120529	11	3870	76.68	0.142766280406194	0.135115950719181
3	D	26	50	20120529	11	3872	76.72	0.142582079089695	0.133946749656489
3	D	26	50	20120529	11	3874	76.76	0.142480185002526	0.132580690065915
3	D	26	50	20120529	11	3876	76.8	0.142298741402474	0.131329535327283
3	D	26	50	20120529	11	3878	76.84	0.142357431265312	0.130770213863365
3	D	26	50	20120529	11	3880	76.88	0.142524662019063	0.128221447470578
3	D	26	50	20120529	11	3882	76.92	0.143357492385944	0.125936219775139
3	D	26	50	20120529	11	3884	76.96	0.144308975270709	0.124078225996893
3	D	26	50	20120529	11	3886	77	0.144957675031769	0.122803029627702
3	D	26	50	20120529	11	3888	77.04	0.1460104156076	0.121157733569237
3	D	26	50	20120529	11	3890	77.08	0.146564504481338	0.119302568218116
3	D	26	50	20120529	11	3892	77.12	0.148139867679143	0.117442948094273
3	D	26	50	20120529	11	3894	77.16	0.148463934716961	0.116302879830966
3	D	26	50	20120529	11	3896	77.2	0.150318180829266	0.114368023545605
3	D	26	50	20120529	11	3898	77.24	0.151623712079371	0.112358213941439
3	D	26	50	20120529	11	3900	77.28	0.153003772384213	0.111422216695182
3	D	26	50	20120529	11	3902	77.32	0.155176570101443	0.110513725902714
3	D	26	50	20120529	11	3904	77.36	0.156488748155291	0.110332918698764
3	D	26	50	20120529	11	3906	77.4	0.158164308383991	0.110481693965526
3	D	26	50	20120529	11	3908	77.44	0.160097114059686	0.109700058129602
3	D	26	50	20120529	11	3910	77.48	0.1618240102407	0.109359091239714
3	D	26	50	20120529	11	3912	77.52	0.163188584907033	0.109709957624539
3	D	26	50	20120529	11	3914	77.56	0.164862801632849	0.109990184041923
3	D	26	50	20120529	11	3916	77.6	0.166090904690414	0.109729403061022
3	D	26	50	20120529	11	3918	77.64	0.166974576034862	0.110832701771707
3	D	26	50	20120529	11	3920	77.68	0.16769554210896	0.112047794064498
3	D	26	50	20120529	11	3922	77.72	0.168721836891174	0.112732697692755
3	D	26	50	20120529	11	3924	77.76	0.170361900359458	0.113510939416129
3	D	26	50	20120529	11	3926	77.8	0.171714312789156	0.114508949927096
3	D	26	50	20120529	11	3928	77.84	0.172772356665845	0.115804157418195
3	D	26	50	20120529	11	3930	77.88	0.173747810470492	0.116913254404486
3	D	26	50	20120529	11	3932	77.92	0.174568407890059	0.117813754890327
3	D	26	50	20120529	11	3934	77.96	0.175952074439485	0.118779097068003
3	D	26	50	20120529	11	3936	78	0.176773237544477	0.119499426745998
3	D	26	50	20120529	11	3938	78.04	0.178029554162611	0.120343217267988
3	D	26	50	20120529	11	3940	78.08	0.178939105615251	0.120126630460911
3	D	26	50	20120529	11	3942	78.12	0.180110427998287	0.121458466083275
3	D	26	50	20120529	11	3944	78.16	0.181283164594885	0.122209059931505
3	D	26	50	20120529	11	3946	78.2	0.182476053734746	0.123553269922541
3	D	26	50	20120529	11	3948	78.24	0.18284275931147	0.125215960807823
3	D	26	50	20120529	11	3950	78.28	0.183162159444532	0.126319259518508
3	D	26	50	20120529	11	3952	78.32	0.183006454531314	0.127856651082164
3	D	26	50	20120529	11	3954	78.36	0.183245810176746	0.128672298754262
3	D	26	50	20120529	11	3956	78.4	0.182857679264553	0.130191800516354
3	D	26	50	20120529	11	3958	78.44	0.183358169444277	0.131969608385613
3	D	26	50	20120529	11	3960	78.48	0.183047890988692	0.132971437273199
3	D	26	50	20120529	11	3962	78.52	0.183359795789873	0.134677615225524
3	D	26	50	20120529	11	3964	78.56	0.183659962618487	0.136911719100682
3	D	26	50	20120529	11	3966	78.6	0.18416497828161	0.138744398456162
3	D	26	50	20120529	11	3968	78.64	0.184562372292637	0.140423069954699
3	D	26	50	20120529	11	3970	78.68	0.184578565037926	0.141576431825492
3	D	26	50	20120529	11	3972	78.72	0.184898248013701	0.143181493508107
3	D	26	50	20120529	11	3974	78.76	0.184853417443774	0.143847163831916
3	D	26	50	20120529	11	3976	78.8	0.184757533764245	0.143870922619764
3	D	26	50	20120529	11	3978	78.84	0.184285752119837	0.145027183628360
3	D	26	50	20120529	11	3980	78.88	0.183799050522346	0.146365241790400
3	D	26	50	20120529	11	3982	78.92	0.183570655032023	0.147299329848347
3	D	26	50	20120529	11	3984	78.96	0.182925632226225	0.149611710444183
3	D	26	50	20120529	11	3986	79	0.182356623399404	0.151334717537901
3	D	26	50	20120529	11	3988	79.04	0.182584099650912	0.152203256797232
3	D	26	50	20120529	11	3990	79.08	0.182594211277883	0.151818378576232
3	D	26	50	20120529	11	3992	79.12	0.182675669979075	0.153467917275384
3	D	26	50	20120529	11	3994	79.16	0.183117823849351	0.154531900849036
3	D	26	50	20120529	11	3996	79.2	0.183579635288144	0.155250957734824
3	D	26	50	20120529	11	3998	79.24	0.184556149752963	0.156415562603439
3	D	26	50	20120529	11	4000	79.28	0.184901924968963	0.157471273027750
3	D	26	50	20120529	11	4002	79.32	0.1860205678968	0.159203684641657
3	D	26	50	20120529	11	4004	79.36	0.187068712278553	0.160976896316839
3	D	26	50	20120529	11	4006	79.4	0.187565737635049	0.162529066412221
3	D	26	50	20120529	11	4008	79.44	0.187602648609027	0.163921925349802
3	D	26	50	20120529	11	4010	79.48	0.188149949257665	0.165733532923202
3	D	26	50	20120529	11	4012	79.52	0.18906798599168	0.167939493948470
3	D	26	50	20120529	11	4014	79.56	0.189293765186913	0.169571991374195
3	D	26	50	20120529	11	4016	79.6	0.189223620194219	0.170818762050784
3	D	26	50	20120529	11	4018	79.64	0.188923029101537	0.172413358553037
3	D	26	50	20120529	11	4020	79.68	0.1885696171323	0.173562972757890
3	D	26	50	20120529	11	4022	79.72	0.188133190826951	0.174104050866854
3	D	26	50	20120529	11	4024	79.76	0.187786354950779	0.174530082702519
3	D	26	50	20120529	11	4026	79.8	0.187052802375976	0.174830885927236
3	D	26	50	20120529	11	4028	79.84	0.186722937062553	0.175057513650606
3	D	26	50	20120529	11	4030	79.88	0.186601880381614	0.175344033318343
3	D	26	50	20120529	11	4032	79.92	0.18623404343404	0.175686414421794
[truncated: 4,449 more rows]
