# Supplementary material for: How Do Ants Make Sense of Gravity? A Boltzmann Walker Analysis of Lasius niger Trajectories on Various Inclines
Source: PLoS One. 2013 Oct 29;8(10):e76531. doi: 10.1371/journal.pone.0076531 (PMC3812222; doi:10.1371/journal.pone.0076531)
Supplement: Dataset S3 — Trajectories for . (ZIP) [file pone.0076531.s007.zip › Incline3/3-D-26-50-20120529-12.txt]

Pente	Colonie	Temperature	Humidite	Date	Indiv	Frame	Time	X	Y
3	D	26	50	20120529	12	10	0	0	0
3	D	26	50	20120529	12	12	0.04	0.000118016121780001	0.00147198418639600
3	D	26	50	20120529	12	14	0.08	-0.000672387838230294	0.003706724457658
3	D	26	50	20120529	12	16	0.12	-0.000168149992566195	0.0047328071078378
3	D	26	50	20120529	12	18	0.16	-0.000705409724911697	0.0073728609860759
3	D	26	50	20120529	12	20	0.2	-0.000902855151422494	0.0095678830694386
3	D	26	50	20120529	12	22	0.24	-0.0009320728036211	0.0104422347465114
3	D	26	50	20120529	12	24	0.28	-0.000906334116785895	0.011427658756773
3	D	26	50	20120529	12	26	0.32	-0.0008293019040434	0.0123156858789939
3	D	26	50	20120529	12	28	0.36	-0.000554937401875198	0.0140702935747624
3	D	26	50	20120529	12	30	0.4	-0.000202713372030594	0.0153133024432746
3	D	26	50	20120529	12	32	0.44	-0.000447542023948595	0.0172147408621565
3	D	26	50	20120529	12	34	0.48	-0.000262654813871797	0.0182002567962996
3	D	26	50	20120529	12	36	0.52	-0.000494496742646497	0.0209024469758277
3	D	26	50	20120529	12	38	0.56	-0.000581722606746597	0.0224943960702927
3	D	26	50	20120529	12	40	0.6	-0.000297812163032395	0.0241059560642272
3	D	26	50	20120529	12	42	0.64	-0.000310073394618096	0.0257113288738262
3	D	26	50	20120529	12	44	0.68	-0.000443249885786798	0.027858204056458
3	D	26	50	20120529	12	46	0.72	-0.00101536291137699	0.0299166555361023
3	D	26	50	20120529	12	48	0.76	-0.0014279314339282	0.0317100621809545
3	D	26	50	20120529	12	50	0.8	-0.000812819244973999	0.0311351136571717
3	D	26	50	20120529	12	52	0.84	-0.00206696504528989	0.0343694412875224
3	D	26	50	20120529	12	54	0.88	-0.0020694187058206	0.035543995148548
3	D	26	50	20120529	12	56	0.92	-0.0034447413952284	0.036830646647595
3	D	26	50	20120529	12	58	0.96	-0.0041471812716591	0.0375569867332298
3	D	26	50	20120529	12	60	1	-0.0049547679264523	0.0388876909847448
3	D	26	50	20120529	12	62	1.04	-0.0062646832386004	0.0398526796090301
3	D	26	50	20120529	12	64	1.08	-0.0075615877859746	0.0415134613060029
3	D	26	50	20120529	12	66	1.12	-0.0084968779254501	0.0423581003561302
3	D	26	50	20120529	12	68	1.16	-0.008602943942628	0.0425443522822948
3	D	26	50	20120529	12	70	1.2	-0.0087831854611525	0.0423113605978938
3	D	26	50	20120529	12	72	1.24	-0.0091522244902538	0.0423428268496566
3	D	26	50	20120529	12	74	1.28	-0.0092502294901262	0.0422156890503993
3	D	26	50	20120529	12	76	1.32	-0.0089417895121726	0.0424008096057139
3	D	26	50	20120529	12	78	1.36	-0.0082657247186802	0.0422885917595396
3	D	26	50	20120529	12	80	1.4	-0.008226904556393	0.0426252452980625
3	D	26	50	20120529	12	82	1.44	-0.0078664922300223	0.0431635656905798
3	D	26	50	20120529	12	84	1.48	-0.0071185146768831	0.0441881634165192
3	D	26	50	20120529	12	86	1.52	-0.0066485715101065	0.0452710267412282
3	D	26	50	20120529	12	88	1.56	-0.0054923812121884	0.0463320404663986
3	D	26	50	20120529	12	90	1.6	-0.0041041184686849	0.0483414258064964
3	D	26	50	20120529	12	92	1.64	-0.0032560145953297	0.0492366229914786
3	D	26	50	20120529	12	94	1.68	-0.00210986521370440	0.051111092357726
3	D	26	50	20120529	12	96	1.72	-0.000914006225361794	0.053438180774611
3	D	26	50	20120529	12	98	1.76	0.000471569512373302	0.0545191349110109
3	D	26	50	20120529	12	100	1.8	0.00149164175491300	0.0560691129753717
3	D	26	50	20120529	12	102	1.84	0.00253639202411610	0.0572514662241938
3	D	26	50	20120529	12	104	1.88	0.0034040827553101	0.0584157175394174
3	D	26	50	20120529	12	106	1.92	0.004981425852103	0.0603316233630424
3	D	26	50	20120529	12	108	1.96	0.0058603595811178	0.0610532965439214
3	D	26	50	20120529	12	110	2	0.0073593552465552	0.0618871875709747
3	D	26	50	20120529	12	112	2.04	0.0086175810529985	0.0629259274325377
3	D	26	50	20120529	12	114	2.08	0.0097512853552749	0.0638815822473113
3	D	26	50	20120529	12	116	2.12	0.0112898082897806	0.0649354541939918
3	D	26	50	20120529	12	118	2.16	0.012982480502585	0.0657402831323383
3	D	26	50	20120529	12	120	2.2	0.0149658443131351	0.0675173131841382
3	D	26	50	20120529	12	122	2.24	0.0163604710176694	0.0682140254956413
3	D	26	50	20120529	12	124	2.28	0.0181199648212958	0.0684241069203318
3	D	26	50	20120529	12	126	2.32	0.0198571140506368	0.0693779232574744
3	D	26	50	20120529	12	128	2.36	0.0213683426633887	0.0694972828821386
3	D	26	50	20120529	12	130	2.4	0.0221776263744567	0.0699339213195213
3	D	26	50	20120529	12	132	2.44	0.0222879350323218	0.068951042893672
3	D	26	50	20120529	12	134	2.48	0.0224963901114156	0.0687015756212694
3	D	26	50	20120529	12	136	2.52	0.0229107546851909	0.0682744831254327
3	D	26	50	20120529	12	138	2.56	0.0233974562826816	0.0678005094500034
3	D	26	50	20120529	12	140	2.6	0.0243021286985317	0.0674756645947263
3	D	26	50	20120529	12	142	2.64	0.0255693347610961	0.0674374101178641
3	D	26	50	20120529	12	144	2.68	0.0272369046831684	0.0672406223006599
3	D	26	50	20120529	12	146	2.72	0.0286159750385165	0.0673846599519876
3	D	26	50	20120529	12	148	2.76	0.0300694330272454	0.0669466073010425
3	D	26	50	20120529	12	150	2.8	0.0310507133917692	0.0663655493746703
3	D	26	50	20120529	12	152	2.84	0.0324376821298632	0.0656885158448876
3	D	26	50	20120529	12	154	2.88	0.0342712100134799	0.0650429273536643
3	D	26	50	20120529	12	156	2.92	0.0353856597981046	0.0645747731670441
3	D	26	50	20120529	12	158	2.96	0.0363481664775879	0.0641015843801419
3	D	26	50	20120529	12	160	3	0.0373886811771717	0.0642603227814505
3	D	26	50	20120529	12	162	3.04	0.0386160629858197	0.0639323807984718
3	D	26	50	20120529	12	164	3.08	0.0401967733251046	0.0640289277441614
3	D	26	50	20120529	12	166	3.12	0.0422555415885869	0.0633560887718047
3	D	26	50	20120529	12	168	3.16	0.0436020921030683	0.0635538594674348
3	D	26	50	20120529	12	170	3.2	0.0451487962630323	0.0634538957817785
3	D	26	50	20120529	12	172	3.24	0.0468516578845535	0.0632472721092479
3	D	26	50	20120529	12	174	3.28	0.0484193065473763	0.063024540544242
3	D	26	50	20120529	12	176	3.32	0.0500276774897276	0.0629322065407546
3	D	26	50	20120529	12	178	3.36	0.0516359494371295	0.0626801653996685
3	D	26	50	20120529	12	180	3.4	0.0532609798152456	0.0617806265790499
3	D	26	50	20120529	12	182	3.44	0.0536600001718691	0.0611906873915059
3	D	26	50	20120529	12	184	3.48	0.0544734558129462	0.0603645038283676
3	D	26	50	20120529	12	186	3.52	0.0547405300442003	0.0598202437388883
3	D	26	50	20120529	12	188	3.56	0.0544014723426214	0.0590335874448182
3	D	26	50	20120529	12	190	3.6	0.0541702484251733	0.0585661898624539
3	D	26	50	20120529	12	192	3.64	0.0541316403949206	0.0572259396693929
3	D	26	50	20120529	12	194	3.68	0.0548787694199223	0.0561450562436712
3	D	26	50	20120529	12	196	3.72	0.0557325301475269	0.0539605205538735
3	D	26	50	20120529	12	198	3.76	0.0562260906807951	0.0526127750289319
3	D	26	50	20120529	12	200	3.8	0.0562651229751166	0.0509756814091288
3	D	26	50	20120529	12	202	3.84	0.0571728359501258	0.0500015003966881
3	D	26	50	20120529	12	204	3.88	0.057319560607222	0.0477843670842777
3	D	26	50	20120529	12	206	3.92	0.0586488506451746	0.0463871947953312
3	D	26	50	20120529	12	208	3.96	0.0593046921847251	0.0446607935890642
3	D	26	50	20120529	12	210	4	0.0606404168943865	0.043378808994773
3	D	26	50	20120529	12	212	4.04	0.0614862580260418	0.0422798236354529
3	D	26	50	20120529	12	214	4.08	0.0626661364011302	0.0411169158231135
3	D	26	50	20120529	12	216	4.12	0.0632891681860332	0.0399734534472567
3	D	26	50	20120529	12	218	4.16	0.0635501612989692	0.0399755040569222
3	D	26	50	20120529	12	220	4.2	0.0642608036140612	0.0398390324481532
3	D	26	50	20120529	12	222	4.24	0.0644636018389062	0.0402330323466303
3	D	26	50	20120529	12	224	4.28	0.0642586822937182	0.0413289064361132
3	D	26	50	20120529	12	226	4.32	0.0641262411936022	0.0416070115331539
3	D	26	50	20120529	12	228	4.36	0.0648841889523552	0.0421727676687812
3	D	26	50	20120529	12	230	4.4	0.0649546874984402	0.0434259730170782
3	D	26	50	20120529	12	232	4.44	0.0662694818473782	0.0444531163274297
3	D	26	50	20120529	12	234	4.48	0.0672838972356682	0.0464325910506834
3	D	26	50	20120529	12	236	4.52	0.0683304152718242	0.0475724471819561
3	D	26	50	20120529	12	238	4.56	0.0689403655812762	0.048813702425651
3	D	26	50	20120529	12	240	4.6	0.0696828277015222	0.0496169757290789
3	D	26	50	20120529	12	242	4.64	0.0700160164168172	0.0506004198403531
3	D	26	50	20120529	12	244	4.68	0.0707147086273072	0.0517458621151972
3	D	26	50	20120529	12	246	4.72	0.0715549636153912	0.0532249173694051
3	D	26	50	20120529	12	248	4.76	0.0720832430916162	0.054854727789362
3	D	26	50	20120529	12	250	4.8	0.0730037546993642	0.0569776037678402
3	D	26	50	20120529	12	252	4.84	0.0738686877141122	0.0583160154832701
3	D	26	50	20120529	12	254	4.88	0.0744353630885552	0.0596938837570902
3	D	26	50	20120529	12	256	4.92	0.0750794666555372	0.0607270374750819
3	D	26	50	20120529	12	258	4.96	0.0755779769362742	0.0625591511451362
3	D	26	50	20120529	12	260	5	0.0763193783963482	0.0635586465803434
3	D	26	50	20120529	12	262	5.04	0.0768434859425642	0.0650328227977611
3	D	26	50	20120529	12	264	5.08	0.0770986100692162	0.0662315102132286
3	D	26	50	20120529	12	266	5.12	0.0775317836833712	0.067421853768678
3	D	26	50	20120529	12	268	5.16	0.0782239705114742	0.0692893934884698
3	D	26	50	20120529	12	270	5.2	0.0787406534364872	0.0706734135912862
3	D	26	50	20120529	12	272	5.24	0.0793831306578732	0.0722173105373289
3	D	26	50	20120529	12	274	5.28	0.0803197643002332	0.0735108916828316
3	D	26	50	20120529	12	276	5.32	0.0809684640612932	0.0740529597412892
3	D	26	50	20120529	12	278	5.36	0.0818674089122162	0.0748736985822124
3	D	26	50	20120529	12	280	5.4	0.0822570247486502	0.0747329843327563
3	D	26	50	20120529	12	282	5.44	0.0834084067204562	0.0757594912470048
3	D	26	50	20120529	12	284	5.48	0.0839692838192932	0.0760485564991539
3	D	26	50	20120529	12	286	5.52	0.0849428284356312	0.076108801996911
3	D	26	50	20120529	12	288	5.56	0.0845911842333462	0.0759103171234319
3	D	26	50	20120529	12	290	5.6	0.0846549652650092	0.0759752295259448
3	D	26	50	20120529	12	292	5.64	0.0842930680143982	0.0759340759112798
3	D	26	50	20120529	12	294	5.68	0.0846073062679572	0.076728581090621
3	D	26	50	20120529	12	296	5.72	0.0842828856767492	0.0768182422304754
3	D	26	50	20120529	12	298	5.76	0.0840433886099612	0.0775286724135336
3	D	26	50	20120529	12	300	5.8	0.0834933302448762	0.0777944738525816
3	D	26	50	20120529	12	302	5.84	0.0836554698298022	0.0780240714244329
3	D	26	50	20120529	12	304	5.88	0.0834040226584122	0.0794281026491568
3	D	26	50	20120529	12	306	5.92	0.0832554595236852	0.0804294365619951
3	D	26	50	20120529	12	308	5.96	0.0828019212342322	0.082205264532267
3	D	26	50	20120529	12	310	6	0.0824714902353842	0.0833092703497336
3	D	26	50	20120529	12	312	6.04	0.0820355589047822	0.0848666730352971
3	D	26	50	20120529	12	314	6.08	0.0817824853877952	0.0865254748332821
3	D	26	50	20120529	12	316	6.12	0.0818749749547752	0.0881597400259611
3	D	26	50	20120529	12	318	6.16	0.0814221437721032	0.0898683928520201
3	D	26	50	20120529	12	320	6.2	0.0812539089267232	0.0907564624006481
3	D	26	50	20120529	12	322	6.24	0.0807331177113112	0.0915742384641581
3	D	26	50	20120529	12	324	6.28	0.0806093174560612	0.0928166816472451
3	D	26	50	20120529	12	326	6.32	0.0800425572288042	0.0941471171981831
3	D	26	50	20120529	12	328	6.36	0.0796014286633612	0.095633349586220
3	D	26	50	20120529	12	330	6.4	0.0789547229434232	0.096941907253348
3	D	26	50	20120529	12	332	6.44	0.0779766881990252	0.0979906526758651
3	D	26	50	20120529	12	334	6.48	0.0779598590576332	0.0991218821044071
3	D	26	50	20120529	12	336	6.52	0.0774833518186072	0.101127154204359
3	D	26	50	20120529	12	338	6.56	0.0769105196654202	0.102156777338192
3	D	26	50	20120529	12	340	6.6	0.0764269293377672	0.104358637144129
3	D	26	50	20120529	12	342	6.64	0.0760138375561972	0.10573197993455
3	D	26	50	20120529	12	344	6.68	0.0757546546366212	0.107869238464957
3	D	26	50	20120529	12	346	6.72	0.0758082674727712	0.108743349725724
3	D	26	50	20120529	12	348	6.76	0.0753425174492072	0.110343299026312
3	D	26	50	20120529	12	350	6.8	0.0754232831857542	0.112147679968408
3	D	26	50	20120529	12	352	6.84	0.0750223324276182	0.113767682817310
3	D	26	50	20120529	12	354	6.88	0.0746392219735712	0.115207210802449
3	D	26	50	20120529	12	356	6.92	0.0746774057397552	0.116919823426483
3	D	26	50	20120529	12	358	6.96	0.0748502933477552	0.118401565686459
3	D	26	50	20120529	12	360	7	0.0745291254477402	0.119558533801837
3	D	26	50	20120529	12	362	7.04	0.0747366612880182	0.121123007555212
3	D	26	50	20120529	12	364	7.08	0.0744355752205892	0.122234437993881
3	D	26	50	20120529	12	366	7.12	0.0742485454769652	0.122858459728278
3	D	26	50	20120529	12	368	7.16	0.0744905174174872	0.124204649618301
3	D	26	50	20120529	12	370	7.2	0.0745917043978752	0.125701523963395
3	D	26	50	20120529	12	372	7.24	0.0745084779297292	0.127476149852139
3	D	26	50	20120529	12	374	7.28	0.0748567987301422	0.128708919814460
3	D	26	50	20120529	12	376	7.32	0.0751497530695872	0.130424148733584
3	D	26	50	20120529	12	378	7.36	0.0756266965934982	0.131809724471319
3	D	26	50	20120529	12	380	7.4	0.0760802348829512	0.133658525861409
3	D	26	50	20120529	12	382	7.44	0.0766320610149892	0.1348758808959
3	D	26	50	20120529	12	384	7.48	0.0772419406137622	0.136462274959492
3	D	26	50	20120529	12	386	7.52	0.0776164243650792	0.137506247411236
3	D	26	50	20120529	12	388	7.56	0.0783117931736972	0.138199636320867
3	D	26	50	20120529	12	390	7.6	0.0791679580643582	0.13938983845496
3	D	26	50	20120529	12	392	7.64	0.0800571448417002	0.140407011559697
3	D	26	50	20120529	12	394	7.68	0.0807448061864042	0.141983506128353
3	D	26	50	20120529	12	396	7.72	0.0812998142989572	0.14294877759535
3	D	26	50	20120529	12	398	7.76	0.0824341549973372	0.143962627298216
3	D	26	50	20120529	12	400	7.8	0.0829755159490132	0.145494503428978
3	D	26	50	20120529	12	402	7.84	0.0842923609076172	0.146597377875595
3	D	26	50	20120529	12	404	7.88	0.0849865276347082	0.147844926369642
3	D	26	50	20120529	12	406	7.92	0.0861069383294982	0.149277171154936
3	D	26	50	20120529	12	408	7.96	0.0867435465646002	0.150303678069184
3	D	26	50	20120529	12	410	8	0.0878193388214972	0.151026765463626
3	D	26	50	20120529	12	412	8.04	0.0891327189568732	0.152789299826411
3	D	26	50	20120529	12	414	8.08	0.0905554178006212	0.153759450330199
3	D	26	50	20120529	12	416	8.12	0.0913953899459922	0.154848465483905
3	D	26	50	20120529	12	418	8.16	0.0927374786166842	0.155705478902703
3	D	26	50	20120529	12	420	8.2	0.0938595863677492	0.156530743227025
3	D	26	50	20120529	12	422	8.24	0.0953401972568762	0.157151653691585
3	D	26	50	20120529	12	424	8.28	0.0966966401952262	0.157786423449057
3	D	26	50	20120529	12	426	8.32	0.0981413300598682	0.158330117853111
3	D	26	50	20120529	12	428	8.36	0.0993565637740152	0.158707288610196
3	D	26	50	20120529	12	430	8.4	0.100576747235631	0.158868791799019
3	D	26	50	20120529	12	432	8.44	0.101092157368438	0.159118471203456
3	D	26	50	20120529	12	434	8.48	0.101565777490476	0.158981433909262
3	D	26	50	20120529	12	436	8.52	0.101928311137191	0.15918034304681
3	D	26	50	20120529	12	438	8.56	0.101778545920935	0.159441831134492
3	D	26	50	20120529	12	440	8.6	0.101636276036561	0.160173828074377
3	D	26	50	20120529	12	442	8.64	0.101663216804924	0.160453771649048
3	D	26	50	20120529	12	444	8.68	0.100936876719289	0.160962322846078
3	D	26	50	20120529	12	446	8.72	0.100898763663783	0.161465712163604
3	D	26	50	20120529	12	448	8.76	0.0999622714427802	0.162481400344101
3	D	26	50	20120529	12	450	8.8	0.0996278099352782	0.163025165458833
3	D	26	50	20120529	12	452	8.84	0.0990988940629512	0.164347455139652
3	D	26	50	20120529	12	454	8.88	0.0985337036127482	0.165556112760734
3	D	26	50	20120529	12	456	8.92	0.0980045756083872	0.16732126341861
3	D	26	50	20120529	12	458	8.96	0.0977920193099622	0.168752871807801
3	D	26	50	20120529	12	460	9	0.0974729727302902	0.170149549122
3	D	26	50	20120529	12	462	9.04	0.0969878267677182	0.171913144144958
3	D	26	50	20120529	12	464	9.08	0.0967387130487062	0.173691022724895
3	D	26	50	20120529	12	466	9.12	0.0968616789179552	0.175454617747852
3	D	26	50	20120529	12	468	9.16	0.0966581028756512	0.177226556630828
3	D	26	50	20120529	12	470	9.2	0.0967220253286702	0.178995454954644
3	D	26	50	20120529	12	472	9.24	0.0963741995030052	0.180418083087713
3	D	26	50	20120529	12	474	9.28	0.0959576428982082	0.180813426489075
3	D	26	50	20120529	12	476	9.32	0.0952299593096892	0.181989415776866
3	D	26	50	20120529	12	478	9.36	0.0944078062552032	0.182800255122852
3	D	26	50	20120529	12	480	9.4	0.0939792995458042	0.183456450215794
3	D	26	50	20120529	12	482	9.44	0.0932156949328012	0.184651389965321
3	D	26	50	20120529	12	484	9.48	0.0926427263080052	0.185913080594992
3	D	26	50	20120529	12	486	9.52	0.0926115428989552	0.187211399355929
3	D	26	50	20120529	12	488	9.56	0.0919519536934642	0.188480514606802
3	D	26	50	20120529	12	490	9.6	0.0917230632283942	0.189608844897542
3	D	26	50	20120529	12	492	9.64	0.0914522413312002	0.189777843418245
3	D	26	50	20120529	12	494	9.68	0.0909879550186722	0.189947973309799
3	D	26	50	20120529	12	496	9.72	0.0904055111630092	0.190265959229298
3	D	26	50	20120529	12	498	9.76	0.0891537907389532	0.190628139322622
3	D	26	50	20120529	12	500	9.8	0.0885079901156952	0.190470666642452
3	D	26	50	20120529	12	502	9.84	0.0869375059546802	0.190399248857552
3	D	26	50	20120529	12	504	9.88	0.0864649464928132	0.190441887396457
3	D	26	50	20120529	12	506	9.92	0.0855643045856152	0.191076657153929
3	D	26	50	20120529	12	508	9.96	0.0848120843917892	0.191322588892425
3	D	26	50	20120529	12	510	10	0.0834531665797052	0.192863940254056
3	D	26	50	20120529	12	512	10.04	0.0824091941279612	0.193772148203812
3	D	26	50	20120529	12	514	10.08	0.0819166942548652	0.194261819649783
3	D	26	50	20120529	12	516	10.12	0.0817047036418652	0.194748167693883
3	D	26	50	20120529	12	518	10.16	0.0810811768822152	0.196141026631465
3	D	26	50	20120529	12	520	10.2	0.0798288907727332	0.197230678181273
3	D	26	50	20120529	12	522	10.24	0.0786869133211172	0.198874701447532
3	D	26	50	20120529	12	524	10.28	0.0775565324207122	0.200044680327683
3	D	26	50	20120529	12	526	10.32	0.0770248588319382	0.201228306368711
3	D	26	50	20120529	12	528	10.36	0.0756975486929732	0.201982860014916
3	D	26	50	20120529	12	530	10.4	0.0750924774203112	0.201568283309106
3	D	26	50	20120529	12	532	10.44	0.0752137462332852	0.200867186935559
3	D	26	50	20120529	12	534	10.48	0.0756952152405952	0.20007600515809
3	D	26	50	20120529	12	536	10.52	0.0761847452652102	0.200287925060411
3	D	26	50	20120529	12	538	10.56	0.0759791186132412	0.199960393199366
3	D	26	50	20120529	12	540	10.6	0.0761271160625432	0.199973616096174
3	D	26	50	20120529	12	542	10.64	0.0755330756556692	0.200054296979907
3	D	26	50	20120529	12	544	10.68	0.0742836886839902	0.199633497734423
3	D	26	50	20120529	12	546	10.72	0.0739724909895902	0.199482247593927
3	D	26	50	20120529	12	548	10.76	0.0737872290129192	0.198669074795563
3	D	26	50	20120529	12	550	10.8	0.0736912039120342	0.198108904803507
3	D	26	50	20120529	12	552	10.84	0.0738002397776932	0.198486358403304
3	D	26	50	20120529	12	554	10.88	0.0732322209003662	0.198563645174488
3	D	26	50	20120529	12	556	10.92	0.0731547219971482	0.198462953168847
3	D	26	50	20120529	12	558	10.96	0.0729797130688042	0.198975959138598
3	D	26	50	20120529	12	560	11	0.0719027894410572	0.199679530385879
3	D	26	50	20120529	12	562	11.04	0.0701901768170232	0.201208295246804
3	D	26	50	20120529	12	564	11.08	0.0693252438022762	0.201998274942745
3	D	26	50	20120529	12	566	11.12	0.0682509364696192	0.203168748797643
3	D	26	50	20120529	12	568	11.16	0.0672272579824952	0.204913676201578
3	D	26	50	20120529	12	570	11.2	0.0664453393038592	0.205582457795224
3	D	26	50	20120529	12	572	11.24	0.0652758553984552	0.207406722580007
3	D	26	50	20120529	12	574	11.28	0.0641356457137912	0.209347377140973
3	D	26	50	20120529	12	576	11.32	0.0635305744411302	0.211380804111632
3	D	26	50	20120529	12	578	11.36	0.0626753287892852	0.213057707843216
3	D	26	50	20120529	12	580	11.4	0.0616191941009049	0.214943985892709
3	D	26	50	20120529	12	582	11.44	0.0606678526374965	0.21611735888541
3	D	26	50	20120529	12	584	11.48	0.0597747060621798	0.217371129919132
3	D	26	50	20120529	12	586	11.52	0.0590798322283078	0.219024840548292
3	D	26	50	20120529	12	588	11.56	0.0579166415732559	0.220697148085799
3	D	26	50	20120529	12	590	11.6	0.0575939887490005	0.222159657041327
3	D	26	50	20120529	12	592	11.64	0.05656868391628	0.223753475726121
3	D	26	50	20120529	12	594	11.68	0.0564138275312002	0.225067987232347
3	D	26	50	20120529	12	596	11.72	0.0554323633189132	0.226272897187489
3	D	26	50	20120529	12	598	11.76	0.0549416312127698	0.227831360533224
3	D	26	50	20120529	12	600	11.8	0.0554358988528192	0.228986065906902
3	D	26	50	20120529	12	602	11.84	0.0559464299488359	0.23067180847325
3	D	26	50	20120529	12	604	11.88	0.0559641076183655	0.230211481958698
3	D	26	50	20120529	12	606	11.92	0.0562328081952164	0.23097515728238
3	D	26	50	20120529	12	608	11.96	0.0564633250058832	0.231109507570805
3	D	26	50	20120529	12	610	12	0.0574469105385137	0.231586804648106
3	D	26	50	20120529	12	612	12.04	0.0582296777452872	0.232396441912564
3	D	26	50	20120529	12	614	12.08	0.0585443402629152	0.232472102338151
3	D	26	50	20120529	12	616	12.12	0.0598574375555786	0.232564733326487
3	D	26	50	20120529	12	618	12.16	0.0606967733048471	0.232771915613375
3	D	26	50	20120529	12	620	12.2	0.0621668483029342	0.233411847250348
3	D	26	50	20120529	12	622	12.24	0.0637762233369142	0.233809241261375
3	D	26	50	20120529	12	624	12.28	0.0655814669492842	0.234661304932705
3	D	26	50	20120529	12	626	12.32	0.0675493451213262	0.236036627622113
3	D	26	50	20120529	12	628	12.36	0.0685456585760182	0.236957987757999
3	D	26	50	20120529	12	630	12.4	0.0688666850546762	0.237745704712241
3	D	26	50	20120529	12	632	12.44	0.0692859993759202	0.23888343952317
3	D	26	50	20120529	12	634	12.48	0.0691785191451802	0.239719239738532
3	D	26	50	20120529	12	636	12.52	0.0685852565557642	0.240883844607147
3	D	26	50	20120529	12	638	12.56	0.0678130959507082	0.240900815169895
3	D	26	50	20120529	12	640	12.6	0.0673838821345282	0.241322957918263
