# Supplementary material for: How Do Ants Make Sense of Gravity? A Boltzmann Walker Analysis of Lasius niger Trajectories on Various Inclines
Source: PLoS One. 2013 Oct 29;8(10):e76531. doi: 10.1371/journal.pone.0076531 (PMC3812222; doi:10.1371/journal.pone.0076531)
Supplement: Dataset S3 — Trajectories for . (ZIP) [file pone.0076531.s007.zip › Incline3/3-D-26-50-20120529-13.txt]

Pente	Colonie	Temperature	Humidite	Date	Indiv	Frame	Time	X	Y
3	D	26	50	20120529	13	50	0	0	0
3	D	26	50	20120529	13	52	0.04	-0.00129802884715634	-0.00101784485617897
3	D	26	50	20120529	13	54	0.08	-0.00221634135281549	-0.00118574736137172
3	D	26	50	20120529	13	56	0.12	-0.00392616797613144	-0.00167502282754594
3	D	26	50	20120529	13	58	0.16	-0.00553212556303854	-0.00192218988158935
3	D	26	50	20120529	13	60	0.2	-0.00744501416202817	-0.00240741574722772
3	D	26	50	20120529	13	62	0.24	-0.008198415224179	-0.00296994040486505
3	D	26	50	20120529	13	64	0.28	-0.00887539218541919	-0.00316762624768137
3	D	26	50	20120529	13	66	0.32	-0.0103629468631369	-0.00338747988808789
3	D	26	50	20120529	13	68	0.36	-0.0113709912193286	-0.00337078509698408
3	D	26	50	20120529	13	70	0.4	-0.0126767699568068	-0.00402673270255178
3	D	26	50	20120529	13	72	0.44	-0.0147762194876243	-0.00469867506350992
3	D	26	50	20120529	13	74	0.48	-0.0164112059292195	-0.00596837014194411
3	D	26	50	20120529	13	76	0.52	-0.0180531078751347	-0.00637453227705766
3	D	26	50	20120529	13	78	0.56	-0.0191275566291476	-0.00730345845550243
3	D	26	50	20120529	13	80	0.6	-0.0194338752867576	-0.00782671747358047
3	D	26	50	20120529	13	82	0.64	-0.0191981258859101	-0.0084605679922361
3	D	26	50	20120529	13	84	0.68	-0.0187434562256071	-0.00979049442629175
3	D	26	50	20120529	13	86	0.72	-0.0180468146247822	-0.00986375068882268
3	D	26	50	20120529	13	88	0.76	-0.0170629462494392	-0.0105735444757777
3	D	26	50	20120529	13	90	0.8	-0.0167745881040713	-0.0101379666985668
3	D	26	50	20120529	13	92	0.84	-0.0155679740215867	-0.0107487726072236
3	D	26	50	20120529	13	94	0.88	-0.0153993926938841	-0.0116083386815018
3	D	26	50	20120529	13	96	0.92	-0.0142349999573041	-0.0118785241825931
3	D	26	50	20120529	13	98	0.96	-0.0133673728657204	-0.0119356654815808
3	D	26	50	20120529	13	100	1	-0.0120344836542516	-0.0124638671760594
3	D	26	50	20120529	13	102	1.04	-0.0108746588274782	-0.0134698255672466
3	D	26	50	20120529	13	104	1.08	-0.0091230704776654	-0.0149860887802805
3	D	26	50	20120529	13	106	1.12	-0.00819398166466096	-0.0149440371400034
3	D	26	50	20120529	13	108	1.16	-0.007498589903356	-0.0160644000768015
3	D	26	50	20120529	13	110	1.2	-0.0066557132885965	-0.0172831746564397
3	D	26	50	20120529	13	112	1.24	-0.00582190004328914	-0.0194672790111009
3	D	26	50	20120529	13	114	1.28	-0.00482676038585406	-0.0211180480760521
3	D	26	50	20120529	13	116	1.32	-0.0038448577673628	-0.0222368465673811
3	D	26	50	20120529	13	118	1.36	-0.0031761610265303	-0.0227372518942912
3	D	26	50	20120529	13	120	1.4	-0.00287204854207759	-0.0225956042638839
3	D	26	50	20120529	13	122	1.44	-0.00177203787792474	-0.0239378697112713
3	D	26	50	20120529	13	124	1.48	-0.00162913866851475	-0.025017402563041
3	D	26	50	20120529	13	126	1.52	-0.00153438635983575	-0.0253494599074862
3	D	26	50	20120529	13	128	1.56	-0.00158925784605583	-0.0263580770201707
3	D	26	50	20120529	13	130	1.6	-0.00163069430343336	-0.027454799637791
3	D	26	50	20120529	13	132	1.64	-0.00173181057314304	-0.0281148131073505
3	D	26	50	20120529	13	134	1.68	-0.00132140579734236	-0.0291087223989863
3	D	26	50	20120529	13	136	1.72	-0.00188412137381062	-0.0303566244464244
3	D	26	50	20120529	13	138	1.76	-0.00209957681003816	-0.0315254012450476
3	D	26	50	20120529	13	140	1.8	-0.00157766129484437	-0.0319795759306037
3	D	26	50	20120529	13	142	1.84	-0.000944659304326169	-0.0318394273665726
3	D	26	50	20120529	13	144	1.88	-0.000855493139218549	-0.0308627007697196
3	D	26	50	20120529	13	146	1.92	-0.000657715372520669	-0.0305626753624621
3	D	26	50	20120529	13	148	1.96	-0.000443249885786791	-0.0304728020905733
3	D	26	50	20120529	13	150	2	-0.000200075863736737	-0.0300791557454868
3	D	26	50	20120529	13	152	2.04	-0.000113172440328910	-0.0297429264710326
3	D	26	50	20120529	13	154	2.08	0.000158003010256132	-0.0288742457903449
3	D	26	50	20120529	13	156	2.12	9.3090607743207e-05	-0.0288552953286091
3	D	26	50	20120529	13	158	2.16	0.000316677771954391	-0.0285988984097508
3	D	26	50	20120529	13	160	2.2	0.000381236621076722	-0.0278952564517921
3	D	26	50	20120529	13	162	2.24	0.00023741110178338	-0.0272433039995381
3	D	26	50	20120529	13	164	2.28	0.000876423499941662	-0.0273672598182801
3	D	26	50	20120529	13	166	2.32	0.000602348911553758	-0.0268879828419919
3	D	26	50	20120529	13	168	2.36	0.000932992042436587	-0.0269312577770005
3	D	26	50	20120529	13	170	2.4	0.000885969441487683	-0.0267764721025988
3	D	26	50	20120529	13	172	2.44	0.000894666854896278	-0.0263471875757404
3	D	26	50	20120529	13	174	2.48	0.00095441737790654	-0.0259821083446138
3	D	26	50	20120529	13	176	2.52	0.00150532427112898	-0.0259082156859798
3	D	26	50	20120529	13	178	2.56	0.00129015167761391	-0.0257610667648149
3	D	26	50	20120529	13	180	2.6	0.00210311234394409	-0.0255861992578274
3	D	26	50	20120529	13	182	2.64	0.0024344625816081	-0.0253562481325856
3	D	26	50	20120529	13	184	2.68	0.00320815053731117	-0.0246368659776776
3	D	26	50	20120529	13	186	2.72	0.00355698752567393	-0.0240948474166947
3	D	26	50	20120529	13	188	2.76	0.00409445231898602	-0.0236545390951177
3	D	26	50	20120529	13	190	2.8	0.00467882657616202	-0.0225754729338235
3	D	26	50	20120529	13	192	2.84	0.00503448714496322	-0.0216234385057696
3	D	26	50	20120529	13	194	2.88	0.00574884177065693	-0.0209878555755001
3	D	26	50	20120529	13	196	2.92	0.00603587055527618	-0.0209241311123795
3	D	26	50	20120529	13	198	2.96	0.00642096090831037	-0.0198691277948492
3	D	26	50	20120529	13	200	3	0.00707601755933378	-0.018813141598893
3	D	26	50	20120529	13	202	3.04	0.00810125875244396	-0.0177624445616601
3	D	26	50	20120529	13	204	3.08	0.00836443823954735	-0.0165709752922151
3	D	26	50	20120529	13	206	3.12	0.00900537821079115	-0.0154550009853701
3	D	26	50	20120529	13	208	3.16	0.00960963772486767	-0.0142863288385505
3	D	26	50	20120529	13	210	3.2	0.0103216942535225	-0.0133624231182522
3	D	26	50	20120529	13	212	3.24	0.0106577184670102	-0.0118892439213959
3	D	26	50	20120529	13	214	3.28	0.0112001612920619	-0.0106187356701634
3	D	26	50	20120529	13	216	3.32	0.0120148472989381	-0.00966384453071343
3	D	26	50	20120529	13	218	3.36	0.0130271979354273	-0.00820829350591217
3	D	26	50	20120529	13	220	3.4	0.0139046608823373	-0.00630092953220396
3	D	26	50	20120529	13	222	3.44	0.0144350899631766	-0.00518323412745363
3	D	26	50	20120529	13	224	3.48	0.0150240038458878	-0.0036151894848334
3	D	26	50	20120529	13	226	3.52	0.0151181621848706	-0.00253342924670297
3	D	26	50	20120529	13	228	3.56	0.0164660774154396	-0.00226150426292987
3	D	26	50	20120529	13	230	3.6	0.0169437846146736	-0.000941180338962729
3	D	26	50	20120529	13	232	3.64	0.0178459609435861	-0.000795990103581688
3	D	26	50	20120529	13	234	3.68	0.0182881501692011	-0.00180909734432672
3	D	26	50	20120529	13	236	3.72	0.0185085129264900	-0.00166968417134798
3	D	26	50	20120529	13	238	3.76	0.0191445271918962	-0.00218407607038995
3	D	26	50	20120529	13	240	3.8	0.0202758980417945	-0.0031379631182106
3	D	26	50	20120529	13	242	3.84	0.0202619680382052	-0.00332428575505326
3	D	26	50	20120529	13	244	3.88	0.0206475533659862	-0.00369940590247272
3	D	26	50	20120529	13	246	3.92	0.0213400230368022	-0.00530856880441894
3	D	26	50	20120529	13	248	3.96	0.0218239669178463	-0.00671641840576136
3	D	26	50	20120529	13	250	4	0.0223011932844692	-0.0076418090503002
3	D	26	50	20120529	13	252	4.04	0.0230955570424540	-0.00966314449500006
3	D	26	50	20120529	13	254	4.08	0.0235063860823235	-0.0101937574236024
3	D	26	50	20120529	13	256	4.12	0.0236655558187686	-0.0101518259914781
3	D	26	50	20120529	13	258	4.16	0.0235493781746196	-0.0110029704239923
3	D	26	50	20120529	13	260	4.2	0.0235471861435980	-0.0116903489259838
3	D	26	50	20120529	13	262	4.24	0.0232832938928592	-0.0119115319271389
3	D	26	50	20120529	13	264	4.28	0.0231623786332762	-0.0122259116020545
3	D	26	50	20120529	13	266	4.32	0.0230007340230969	-0.0121249367537010
3	D	26	50	20120529	13	268	4.36	0.0228455240846265	-0.0135013201032806
3	D	26	50	20120529	13	270	4.4	0.0225721566030197	-0.0137599797638387
3	D	26	50	20120529	13	272	4.44	0.0229619138608098	-0.0139661721012327
3	D	26	50	20120529	13	274	4.48	0.0224457966212218	-0.0135938803809380
3	D	26	50	20120529	13	276	4.52	0.0225067492257600	-0.0136804302509552
3	D	26	50	20120529	13	278	4.56	0.0218919905901964	-0.0132925114707962
3	D	26	50	20120529	13	280	4.6	0.0213990664530313	-0.0132628836966645
3	D	26	50	20120529	13	282	4.64	0.0210955762225460	-0.0131674242812043
3	D	26	50	20120529	13	284	4.68	0.0200432599107842	-0.0134098204857951
3	D	26	50	20120529	13	286	4.72	0.0197492449111668	-0.0133388269649640
3	D	26	50	20120529	13	288	4.76	0.0193404311256238	-0.0136933349497118
3	D	26	50	20120529	13	290	4.8	0.0183886371138756	-0.0140736452609052
3	D	26	50	20120529	13	292	4.84	0.0185872351244395	-0.0148402480066608
3	D	26	50	20120529	13	294	4.88	0.0180224547961702	-0.0149722789848439
3	D	26	50	20120529	13	296	4.92	0.0180976697444851	-0.0160405971230640
3	D	26	50	20120529	13	298	4.96	0.0175606433573774	-0.0160045841746982
3	D	26	50	20120529	13	300	5	0.0171900345512219	-0.0167656573454249
3	D	26	50	20120529	13	302	5.04	0.0167968407544753	-0.0163107472688164
3	D	26	50	20120529	13	304	5.08	0.0168473706050589	-0.0167277564219533
3	D	26	50	20120529	13	306	5.12	0.0163157960112340	-0.0163755889606511
3	D	26	50	20120529	13	308	5.16	0.0162441731653677	-0.0163851278311294
3	D	26	50	20120529	13	310	5.2	0.0169155144855618	-0.0154572481707207
3	D	26	50	20120529	13	312	5.24	0.0166263785227345	-0.0156521975102939
3	D	26	50	20120529	13	314	5.28	0.0164780558043129	-0.0148091565214920
3	D	26	50	20120529	13	316	5.32	0.0165574497537046	-0.0148233835099295
3	D	26	50	20120529	13	318	5.36	0.0160720421616233	-0.0145304079572805
3	D	26	50	20120529	13	320	5.4	0.0158924299681341	-0.0146858370988531
3	D	26	50	20120529	13	322	5.44	0.0160412193770315	-0.0142631145229241
3	D	26	50	20120529	13	324	5.48	0.0160818355905429	-0.0144050732803152
3	D	26	50	20120529	13	326	5.52	0.0157607878986806	-0.0142714513118743
3	D	26	50	20120529	13	328	5.56	0.0157019919698251	-0.0142011295424853
3	D	26	50	20120529	13	330	5.6	0.0151769086162516	-0.0142595224204757
3	D	26	50	20120529	13	332	5.64	0.0147078988304262	-0.0136774886867455
3	D	26	50	20120529	13	334	5.68	0.0143990345884039	-0.0138542653820421
3	D	26	50	20120529	13	336	5.72	0.0136012625757336	-0.0135727096039092
3	D	26	50	20120529	13	338	5.76	0.0128739254695373	-0.0137055113284839
3	D	26	50	20120529	13	340	5.8	0.0118078983572883	-0.0134679163789374
3	D	26	50	20120529	13	342	5.84	0.0109713061823308	-0.013207503093562
3	D	26	50	20120529	13	344	5.88	0.00912898189035612	-0.0128032077203508
3	D	26	50	20120529	13	346	5.92	0.00838591165827842	-0.0128040986748951
3	D	26	50	20120529	13	348	5.96	0.00762645776208063	-0.0128692019962389
3	D	26	50	20120529	13	350	6	0.00668615423552657	-0.0129593934661793
3	D	26	50	20120529	13	352	6.04	0.0058462563363671	-0.0125165996642664
3	D	26	50	20120529	13	354	6.08	0.00555857630640238	-0.0126691374462107
3	D	26	50	20120529	13	356	6.12	0.00510360947740357	-0.0129063153866040
3	D	26	50	20120529	13	358	6.16	0.0045644704390814	-0.0124979737645431
3	D	26	50	20120529	13	360	6.2	0.00346463655162385	-0.0125154393020384
3	D	26	50	20120529	13	362	6.24	0.00226955820916759	-0.0118064487883868
3	D	26	50	20120529	13	364	6.28	0.00218346088749031	-0.0117608686852715
3	D	26	50	20120529	13	366	6.32	0.000700841815105232	-0.0117984443396238
3	D	26	50	20120529	13	368	6.36	0.000161142564364601	-0.0113066586443763
3	D	26	50	20120529	13	370	6.4	-0.0009080241019929	-0.0112638998973180
3	D	26	50	20120529	13	372	6.44	-0.00149264655364909	-0.0113437739722140
3	D	26	50	20120529	13	374	6.48	-0.0024335984971215	-0.0115542888533614
3	D	26	50	20120529	13	376	6.52	-0.00252084416021142	-0.0115205428893361
3	D	26	50	20120529	13	378	6.56	-0.00225939991314907	-0.0112766179198844
3	D	26	50	20120529	13	380	6.6	-0.00234072992090758	-0.0115344304665186
3	D	26	50	20120529	13	382	6.64	-0.00246211540649997	-0.0118823800358709
3	D	26	50	20120529	13	384	6.68	-0.00316608616911196	-0.0121927256665998
3	D	26	50	20120529	13	386	6.72	-0.00330852505200739	-0.0126269889323045
3	D	26	50	20120529	13	388	6.76	-0.00364232329334788	-0.0125893270109249
3	D	26	50	20120529	13	390	6.8	-0.00384155982133534	-0.0130237288695587
3	D	26	50	20120529	13	392	6.84	-0.0037411223741356	-0.0130770871472671
3	D	26	50	20120529	13	394	6.88	-0.00376948725555612	-0.0141674924729043
3	D	26	50	20120529	13	396	6.92	-0.00403386740997396	-0.0140387636833893
3	D	26	50	20120529	13	398	6.96	-0.00416735502812636	-0.0144279976821612
3	D	26	50	20120529	13	400	7	-0.00428924255953339	-0.0142490890599193
3	D	26	50	20120529	13	402	7.04	-0.00395337037400368	-0.0150218825255442
3	D	26	50	20120529	13	404	7.08	-0.00391326327737478	-0.0145671704388344
3	D	26	50	20120529	13	406	7.12	-0.00405083797272244	-0.0149013491036231
3	D	26	50	20120529	13	408	7.16	-0.00366053624271090	-0.015186362633916
3	D	26	50	20120529	13	410	7.2	-0.00370204341076655	-0.0147791256964950
3	D	26	50	20120529	13	412	7.24	-0.00373305711418939	-0.0146985013813042
3	D	26	50	20120529	13	414	7.28	-0.00380757202679083	-0.0144754799025179
3	D	26	50	20120529	13	416	7.32	-0.00423745052334538	-0.0143424589748411
3	D	26	50	20120529	13	418	7.36	-0.00429154419210615	-0.0148345062995976
3	D	26	50	20120529	13	420	7.4	-0.00421373416190438	-0.0142773768667007
3	D	26	50	20120529	13	422	7.44	-0.00391392654353554	-0.0136347949935110
3	D	26	50	20120529	13	424	7.48	-0.00383867765409523	-0.0138745452045265
3	D	26	50	20120529	13	426	7.52	-0.00423925718117131	-0.0138949770549689
3	D	26	50	20120529	13	428	7.56	-0.00400622236325669	-0.0138438963682028
3	D	26	50	20120529	13	430	7.6	-0.00403964517948304	-0.0135378131771509
3	D	26	50	20120529	13	432	7.64	-0.00385728587614893	-0.0133439492464869
3	D	26	50	20120529	13	434	7.68	-0.00397597445647787	-0.0127699687518875
3	D	26	50	20120529	13	436	7.72	-0.00398164835200079	-0.0124959195486331
3	D	26	50	20120529	13	438	7.76	-0.00413988470749472	-0.0126247261198940
3	D	26	50	20120529	13	440	7.8	-0.00391509461322738	-0.0124269916281312
3	D	26	50	20120529	13	442	7.84	-0.00436355241116828	-0.0118001025050256
3	D	26	50	20120529	13	444	7.88	-0.0048367376625366	-0.0113346530018435
3	D	26	50	20120529	13	446	7.92	-0.00539383174009442	-0.0113126124834739
3	D	26	50	20120529	13	448	7.96	-0.00652231052325785	-0.0109728123197747
3	D	26	50	20120529	13	450	8	-0.00701152942088957	-0.0104720675816097
3	D	26	50	20120529	13	452	8.04	-0.0070075554807793	-0.0106412923764832
3	D	26	50	20120529	13	454	8.08	-0.00779237329721825	-0.00930945675411836
3	D	26	50	20120529	13	456	8.12	-0.00853756484963951	-0.00906154511663436
3	D	26	50	20120529	13	458	8.16	-0.00962686284605735	-0.00801745952780555
3	D	26	50	20120529	13	460	8.2	-0.0106179366395007	-0.00729538329606128
3	D	26	50	20120529	13	462	8.24	-0.0117311136319191	-0.00703924800671208
3	D	26	50	20120529	13	464	8.28	-0.0121647044390749	-0.00651562836417563
3	D	26	50	20120529	13	466	8.32	-0.0133496881251230	-0.00586793269474437
3	D	26	50	20120529	13	468	8.36	-0.0145195043707146	-0.00499265470778823
3	D	26	50	20120529	13	470	8.4	-0.0152597815310065	-0.00488001966861302
3	D	26	50	20120529	13	472	8.44	-0.0160868419065536	-0.00400761960625631
3	D	26	50	20120529	13	474	8.48	-0.0162173526051572	-0.00329200633049209
3	D	26	50	20120529	13	476	8.52	-0.0158808334169228	-0.00317667014341275
3	D	26	50	20120529	13	478	8.56	-0.0154202594149968	-0.00298974646580608
3	D	26	50	20120529	13	480	8.6	-0.0150954357729232	-0.00228987338699108
3	D	26	50	20120529	13	482	8.64	-0.0150423603379273	-0.00222972688418335
3	D	26	50	20120529	13	484	8.68	-0.0145268865655102	-0.00233099164631707
3	D	26	50	20120529	13	486	8.72	-0.0144689462358598	-0.00251544752125739
3	D	26	50	20120529	13	488	8.76	-0.0140164049669681	-0.00186067371294646
3	D	26	50	20120529	13	490	8.8	-0.0136368936864375	-0.00202549323257324
3	D	26	50	20120529	13	492	8.84	-0.0137167331131013	-0.00162294441311155
3	D	26	50	20120529	13	494	8.88	-0.0126719050621522	-0.001104628071434
3	D	26	50	20120529	13	496	8.92	-0.0122337604873257	-0.000403722616718449
3	D	26	50	20120529	13	498	8.96	-0.0113555409361597	0.00054959167460944
3	D	26	50	20120529	13	500	9	-0.0104687441797380	0.00123175172855572
3	D	26	50	20120529	13	502	9.04	-0.0092322477646806	0.00299235568982869
3	D	26	50	20120529	13	504	9.08	-0.0083734382946583	0.00384211419305179
3	D	26	50	20120529	13	506	9.12	-0.00650039021304106	0.00441705564576679
3	D	26	50	20120529	13	508	9.16	-0.0057116903803734	0.00438678440446419
3	D	26	50	20120529	13	510	9.2	-0.00515337300808413	0.00447459292455189
3	D	26	50	20120529	13	512	9.24	-0.00400858834254654	0.00396290924448189
3	D	26	50	20120529	13	514	9.28	-0.00330313619122797	0.00345454189521559
3	D	26	50	20120529	13	516	9.32	-0.00216917733051035	0.00283402741045319
3	D	26	50	20120529	13	518	9.36	-0.00138522925541226	0.0016940086446208
3	D	26	50	20120529	13	520	9.4	6.01818581467866e-05	0.00128428269133007
3	D	26	50	20120529	13	522	9.44	0.000335585807283323	0.00105225267215152
3	D	26	50	20120529	13	524	9.48	0.000707545187390883	0.00049667180310543
3	D	26	50	20120529	13	526	9.52	0.00138899813455598	-0.000165816540188239
3	D	26	50	20120529	13	528	9.56	0.00179291874117317	-0.0010464685386814
3	D	26	50	20120529	13	530	9.6	0.00224348011107743	-0.0020813688104226
3	D	26	50	20120529	13	532	9.64	0.0030960670414253	-0.00380216973098256
3	D	26	50	20120529	13	534	9.68	0.00327527052719497	-0.00489330054817727
3	D	26	50	20120529	13	536	9.72	0.00351852869495198	-0.00588098659303186
3	D	26	50	20120529	13	538	9.76	0.00323131535546285	-0.00738340394818338
3	D	26	50	20120529	13	540	9.8	0.00314441193205502	-0.00763005693559687
3	D	26	50	20120529	13	542	9.84	0.00303278805557691	-0.00821221794854776
3	D	26	50	20120529	13	544	9.88	0.00294640082011935	-0.00921558125784803
3	D	26	50	20120529	13	546	9.92	0.00256001363324846	-0.0104088197084596
3	D	26	50	20120529	13	548	9.96	0.00261473450572414	-0.0110766064028648
3	D	26	50	20120529	13	550	10	0.00204268299842388	-0.0125573891189391
3	D	26	50	20120529	13	552	10.04	0.0018683811768614	-0.0133069223069968
3	D	26	50	20120529	13	554	10.08	0.00156513843374955	-0.0136891205932960
3	D	26	50	20120529	13	556	10.12	0.00108494221864577	-0.0144847995698940
3	D	26	50	20120529	13	558	10.16	0.000994262845026402	-0.0150068140800371
3	D	26	50	20120529	13	560	10.2	0.00136102499029224	-0.0161051630432542
3	D	26	50	20120529	13	562	10.24	0.00171735731053558	-0.0166813065774972
3	D	26	50	20120529	13	564	10.28	0.00260681278845451	-0.0168732719264537
3	D	26	50	20120529	13	566	10.32	0.0034971945762568	-0.0170283616567713
3	D	26	50	20120529	13	568	10.36	0.00394719026073611	-0.0166182892211578
3	D	26	50	20120529	13	570	10.4	0.0045957415293726	-0.0165755870426420
3	D	26	50	20120529	13	572	10.44	0.00539469441036746	-0.0159281530027197
3	D	26	50	20120529	13	574	10.48	0.00658835429662066	-0.0165920202042367
3	D	26	50	20120529	13	576	10.52	0.00778983902651447	-0.0159214312456578
3	D	26	50	20120529	13	578	10.56	0.00923453454801096	-0.0163211530522083
3	D	26	50	20120529	13	580	10.6	0.0111344781431575	-0.0165986740790477
3	D	26	50	20120529	13	582	10.64	0.0119918946128208	-0.0165875230051084
3	D	26	50	20120529	13	584	10.68	0.0128823258980978	-0.0166062896190811
3	D	26	50	20120529	13	586	10.72	0.0132850727074582	-0.0166802742015966
3	D	26	50	20120529	13	588	10.76	0.0141867045641492	-0.0173368228479283
3	D	26	50	20120529	13	590	10.8	0.0146415934275543	-0.0177704843657622
3	D	26	50	20120529	13	592	10.84	0.0149177893362858	-0.0181626457866083
3	D	26	50	20120529	13	594	10.88	0.0150239755616166	-0.0191596875612847
3	D	26	50	20120529	13	596	10.92	0.0150739397267752	-0.020629295868896
3	D	26	50	20120529	13	598	10.96	0.0153483678685537	-0.0207376953384519
3	D	26	50	20120529	13	600	11	0.0156002888014870	-0.0214748753710423
3	D	26	50	20120529	13	602	11.04	0.0155264201844836	-0.0226538104656841
3	D	26	50	20120529	13	604	11.08	0.0152414171193711	-0.0229874624773422
3	D	26	50	20120529	13	606	11.12	0.0150334260437471	-0.0234044743174849
3	D	26	50	20120529	13	608	11.16	0.0149117520585880	-0.0240192845718435
3	D	26	50	20120529	13	610	11.2	0.0147255270024811	-0.0248969186385946
3	D	26	50	20120529	13	612	11.24	0.0147255270024811	-0.0248969186385946
3	D	26	50	20120529	13	614	11.28	0.0143762657500497	-0.0257394575815818
3	D	26	50	20120529	13	616	11.32	0.0139563928144489	-0.025953421022501
3	D	26	50	20120529	13	618	11.36	0.0131837301635786	-0.0262847076205548
3	D	26	50	20120529	13	620	11.4	0.0128135668346952	-0.0265738365123141
3	D	26	50	20120529	13	622	11.44	0.0126296554319764	-0.0259558888251674
3	D	26	50	20120529	13	624	11.48	0.0123965859658295	-0.0252134337759893
3	D	26	50	20120529	13	626	11.52	0.0125469946492557	-0.0246034056847919
3	D	26	50	20120529	13	628	11.56	0.0126272866242594	-0.0244145021081979
3	D	26	50	20120529	13	630	11.6	0.0129631835585265	-0.0244875957361691
3	D	26	50	20120529	13	632	11.64	0.0126252855120687	-0.0240700208976072
3	D	26	50	20120529	13	634	11.68	0.0131598723807813	-0.0234734914748626
3	D	26	50	20120529	13	636	11.72	0.0128559720283630	-0.0234579209835409
3	D	26	50	20120529	13	638	11.76	0.0120228517477012	-0.0225391135031349
3	D	26	50	20120529	13	640	11.8	0.0110774216969835	-0.0223869724080948
3	D	26	50	20120529	13	642	11.84	0.0106590054013520	-0.0215860537702483
3	D	26	50	20120529	13	644	11.88	0.00974201518537361	-0.0213244384033449
3	D	26	50	20120529	13	646	11.92	0.00899287797711333	-0.0211206785132782
3	D	26	50	20120529	13	648	11.96	0.00877699120574926	-0.0208285797730378
3	D	26	50	20120529	13	650	12	0.00752118370449758	-0.0204912756962762
3	D	26	50	20120529	13	652	12.04	0.00689161825293595	-0.0193655192742203
3	D	26	50	20120529	13	654	12.08	0.00567803209758891	-0.0188875645876129
3	D	26	50	20120529	13	656	12.12	0.00418904199310534	-0.0183862329508195
3	D	26	50	20120529	13	658	12.16	0.00299387596940821	-0.0177124308990268
3	D	26	50	20120529	13	660	12.2	0.00157307924290227	-0.0171779076699245
3	D	26	50	20120529	13	662	12.24	-0.000359973920166450	-0.0162990941490624
3	D	26	50	20120529	13	664	12.28	-0.00131813896401328	-0.0159585585943108
3	D	26	50	20120529	13	666	12.32	-0.00326718688247245	-0.0152159196973696
3	D	26	50	20120529	13	668	12.36	-0.00440374789614483	-0.0147234763928156
3	D	26	50	20120529	13	670	12.4	-0.00607457017707034	-0.0146229261408711
3	D	26	50	20120529	13	672	12.44	-0.00761617642948219	-0.0137293266848742
3	D	26	50	20120529	13	674	12.48	-0.0094677001806801	-0.0133656970226491
3	D	26	50	20120529	13	676	12.52	-0.0104173375167458	-0.0122962757978503
3	D	26	50	20120529	13	678	12.56	-0.0117051840262530	-0.0120905855062710
3	D	26	50	20120529	13	680	12.6	-0.0126489735892383	-0.0110657615061617
3	D	26	50	20120529	13	682	12.64	-0.0128302899100702	-0.0100267246597506
3	D	26	50	20120529	13	684	12.68	-0.0133180097413258	-0.00868694115716516
3	D	26	50	20120529	13	686	12.72	-0.0131630048638219	-0.00741436815413154
3	D	26	50	20120529	13	688	12.76	-0.0137027323988338	-0.00612042638417046
3	D	26	50	20120529	13	690	12.8	-0.0145511332570370	-0.00511634889702119
3	D	26	50	20120529	13	692	12.84	-0.0155248758632734	-0.00373118328121924
3	D	26	50	20120529	13	694	12.88	-0.0159784070816587	-0.00285125253164289
3	D	26	50	20120529	13	696	12.92	-0.0166768305915722	-0.0007694735992872
3	D	26	50	20120529	13	698	12.96	-0.0167587418411050	0.000278854630228731
3	D	26	50	20120529	13	700	13	-0.0161946261932098	0.000714276843947781
3	D	26	50	20120529	13	702	13.04	-0.0163419094646632	0.00049797995065063
3	D	26	50	20120529	13	704	13.08	-0.0159224042245886	0.0005639318001319
3	D	26	50	20120529	13	706	13.12	-0.0155290053668755	0.00099141320469823
3	D	26	50	20120529	13	708	13.16	-0.0152259676847302	0.000766100699940951
3	D	26	50	20120529	13	710	13.2	-0.0148972337421566	0.0007352001336031
3	D	26	50	20120529	13	712	13.24	-0.0142939090232448	0.00130232098531814
3	D	26	50	20120529	13	714	13.28	-0.0132286455863194	0.00249415653607589
3	D	26	50	20120529	13	716	13.32	-0.0120579475785717	0.00354719197543419
3	D	26	50	20120529	13	718	13.36	-0.0108212277177714	0.00436742594211559
3	D	26	50	20120529	13	720	13.4	-0.00919532264856704	0.00444321152560289
3	D	26	50	20120529	13	722	13.44	-0.00782943983468805	0.00514950513399099
3	D	26	50	20120529	13	724	13.48	-0.00623636361201382	0.00574853064367319
3	D	26	50	20120529	13	726	13.52	-0.00532470498116563	0.00597570991033279
3	D	26	50	20120529	13	728	13.56	-0.00321377203622161	0.0067370588527042
3	D	26	50	20120529	13	730	13.6	-0.00200488814096947	0.00718481300868719
3	D	26	50	20120529	13	732	13.64	0.000592166573904675	0.00769830688211699
3	D	26	50	20120529	13	734	13.68	0.00155043768376868	0.00725537519438179
3	D	26	50	20120529	13	736	13.72	0.00273125651087553	0.00758564355867059
3	D	26	50	20120529	13	738	13.76	0.00380933272267598	0.00707197997961319
3	D	26	50	20120529	13	740	13.8	0.00471273941738772	0.00654616830605509
3	D	26	50	20120529	13	742	13.84	0.00429906073719016	0.00685477091856829
3	D	26	50	20120529	13	744	13.88	0.00471338995562642	0.00693117380627549
3	D	26	50	20120529	13	746	13.92	0.00462495211050341	0.00668104892456639
3	D	26	50	20120529	13	748	13.96	0.00503874392778597	0.00679079896807439
3	D	26	50	20120529	13	750	14	0.00547270950153578	0.00647279890643919
3	D	26	50	20120529	13	752	14.04	0.00628604493445998	0.00635681218112109
3	D	26	50	20120529	13	754	14.08	0.0069793702044812	0.00596061318055449
3	D	26	50	20120529	13	756	14.12	0.00814616003304931	0.00590893074591759
3	D	26	50	20120529	13	758	14.16	0.00925703185736119	0.00531240839424079
3	D	26	50	20120529	13	760	14.2	0.00977850189528283	0.00510164107597249
3	D	26	50	20120529	13	762	14.24	0.0111968308191225	0.00422453168245309
3	D	26	50	20120529	13	764	14.28	0.0121676299519608	0.00348976479317489
3	D	26	50	20120529	13	766	14.32	0.0133191906096505	0.00256263982783379
3	D	26	50	20120529	13	768	14.36	0.0141093470822874	0.00211231887423519
3	D	26	50	20120529	13	770	14.4	0.0149492202327095	0.000965702802134281
3	D	26	50	20120529	13	772	14.44	0.0161871379323971	-3.80211316243998e-05
3	D	26	50	20120529	13	774	14.48	0.0171593319747827	-0.0012461059962138
3	D	26	50	20120529	13	776	14.52	0.0183880502152471	-0.00249830018181362
3	D	26	50	20120529	13	778	14.56	0.0203999245712147	-0.00340440095336169
3	D	26	50	20120529	13	780	14.6	0.0215414777587623	-0.00462133172378374
3	D	26	50	20120529	13	782	14.64	0.0234121994590695	-0.00590317489671871
3	D	26	50	20120529	13	784	14.68	0.0243795215357327	-0.00689298296902364
3	D	26	50	20120529	13	786	14.72	0.0262520110029928	-0.00843907194608803
3	D	26	50	20120529	13	788	14.76	0.0269340862041252	-0.0094919539432748
3	D	26	50	20120529	13	790	14.8	0.0277054689917217	-0.0102837014061694
3	D	26	50	20120529	13	792	14.84	0.0291980299854502	-0.0108666402365796
3	D	26	50	20120529	13	794	14.88	0.0301080057021592	-0.0120915613136290
3	D	26	50	20120529	13	796	14.92	0.0313471396255105	-0.0132565904463120
3	D	26	50	20120529	13	798	14.96	0.0322153960421294	-0.0142522675049007
3	D	26	50	20120529	13	800	15	0.0325578478562581	-0.0153168167639771
3	D	26	50	20120529	13	802	15.04	0.0335343623210767	-0.0177748613567378
3	D	26	50	20120529	13	804	15.08	0.0341957192935205	-0.0188621794541683
3	D	26	50	20120529	13	806	15.12	0.0343534748164033	-0.0209405784161099
3	D	26	50	20120529	13	808	15.16	0.0346076089935616	-0.0219226083138218
3	D	26	50	20120529	13	810	15.2	0.0348303476296354	-0.0236711419623399
3	D	26	50	20120529	13	812	15.24	0.0356520764200524	-0.0249877040782311
3	D	26	50	20120529	13	814	15.28	0.0359629912717400	-0.0263486724999809
3	D	26	50	20120529	13	816	15.32	0.0363300504018539	-0.0285284705743447
3	D	26	50	20120529	13	818	15.36	0.0368439048997422	-0.0298255165430751
3	D	26	50	20120529	13	820	15.4	0.0371716418217544	-0.0317178120712763
3	D	26	50	20120529	13	822	15.44	0.0368464716973579	-0.0338978647040813
3	D	26	50	20120529	13	824	15.48	0.0371537449491225	-0.0359149928634331
3	D	26	50	20120529	13	826	15.52	0.0368547872731046	-0.0373842122623147
3	D	26	50	20120529	13	828	15.56	0.0370654343832202	-0.03957447551704
3	D	26	50	20120529	13	830	15.6	0.0368030341277897	-0.0403960558150329
3	D	26	50	20120529	13	832	15.64	0.0363520202095454	-0.0413815010384978
3	D	26	50	20120529	13	834	15.68	0.0368355822529276	-0.0423455279975607
3	D	26	50	20120529	13	836	15.72	0.0367372166285969	-0.042996568282067
3	D	26	50	20120529	13	838	15.76	0.0361687494455704	-0.043332963019508
3	D	26	50	20120529	13	840	15.8	0.0364870988179555	-0.043745337794801
3	D	26	50	20120529	13	842	15.84	0.0363597382800620	-0.0434695060460619
3	D	26	50	20120529	13	844	15.88	0.0367335043179955	-0.0430623645680564
3	D	26	50	20120529	13	846	15.92	0.0367884323727581	-0.0424089413336975
3	D	26	50	20120529	13	848	15.96	0.0370572248734906	-0.0420791962284268
3	D	26	50	20120529	13	850	16	0.0373825293481755	-0.0421494472871377
3	D	26	50	20120529	13	852	16.04	0.0375289428782880	-0.0423209489658467
3	D	26	50	20120529	13	854	16.08	0.0370899356331882	-0.0414351209457152
3	D	26	50	20120529	13	856	16.12	0.0373668952172434	-0.0411293114049877
3	D	26	50	20120529	13	858	16.16	0.0376887065844293	-0.0407232129094844
3	D	26	50	20120529	13	860	16.2	0.0375966059261797	-0.0402524565699095
3	D	26	50	20120529	13	862	16.24	0.0376150048446261	-0.039802581093583
3	D	26	50	20120529	13	864	16.28	0.0379039498886224	-0.0399601032712279
3	D	26	50	20120529	13	866	16.32	0.0375091085330757	-0.0392310691087568
3	D	26	50	20120529	13	868	16.36	0.0372823818147561	-0.0389930852504806
3	D	26	50	20120529	13	870	16.4	0.0371665082265229	-0.039027500137521
3	D	26	50	20120529	13	872	16.44	0.0365528102511311	-0.0387839018514022
3	D	26	50	20120529	13	874	16.48	0.0365960215465294	-0.0382445844383234
3	D	26	50	20120529	13	876	16.52	0.0363914060572575	-0.0378799789687402
3	D	26	50	20120529	13	878	16.56	0.0360715604469235	-0.0380623630208116
3	D	26	50	20120529	13	880	16.6	0.0357492682471263	-0.0371110144863354
3	D	26	50	20120529	13	882	16.64	0.0358057802210789	-0.0365096060268007
3	D	26	50	20120529	13	884	16.68	0.0357323401107848	-0.0361551051131206
3	D	26	50	20120529	13	886	16.72	0.0359715331216567	-0.0354883953423432
3	D	26	50	20120529	13	888	16.76	0.0358917361213998	-0.0346541861172384
3	D	26	50	20120529	13	890	16.8	0.0361411185409887	-0.0335988433884531
3	D	26	50	20120529	13	892	16.84	0.0365529516724874	-0.0326406995578097
3	D	26	50	20120529	13	894	16.88	0.0368404754318534	-0.0316261286060276
3	D	26	50	20120529	13	896	16.92	0.0371915185933736	-0.0304942981367214
3	D	26	50	20120529	13	898	16.96	0.0371064536475968	-0.0289320871250459
3	D	26	50	20120529	13	900	17	0.0369648201593251	-0.0281172879810847
3	D	26	50	20120529	13	902	17.04	0.0371769521936810	-0.0265865432211721
3	D	26	50	20120529	13	904	17.08	0.0371693154404443	-0.025430423633932
3	D	26	50	20120529	13	906	17.12	0.0369309497445064	-0.0241107502482036
3	D	26	50	20120529	13	908	17.16	0.0373506883298187	-0.0218521097677375
3	D	26	50	20120529	13	910	17.2	0.0372529661726586	-0.0198061670070524
3	D	26	50	20120529	13	912	17.24	0.0368029634171115	-0.0185903676074802
3	D	26	50	20120529	13	914	17.28	0.0372016302203445	-0.0171975086698990
3	D	26	50	20120529	13	916	17.32	0.0373639819373049	-0.0149859615010599
3	D	26	50	20120529	13	918	17.36	0.0380115503275155	-0.0136455698866427
3	D	26	50	20120529	13	920	17.4	0.0382687957745112	-0.0125685048375393
3	D	26	50	20120529	13	922	17.44	0.0388263494714768	-0.0107450885808936
3	D	26	50	20120529	13	924	17.48	0.0391241121370344	-0.00892435933001635
3	D	26	50	20120529	13	926	17.52	0.0394739885723656	-0.00757420964201876
3	D	26	50	20120529	13	928	17.56	0.0397788930164132	-0.00645188975891947
3	D	26	50	20120529	13	930	17.6	0.0402861714212365	-0.0047030732676889
3	D	26	50	20120529	13	932	17.64	0.040652382023213	-0.00372450819320484
3	D	26	50	20120529	13	934	17.68	0.0410899396994113	-0.00298388455059005
3	D	26	50	20120529	13	936	17.72	0.0419975819637423	-0.00124001780682779
3	D	26	50	20120529	13	938	17.76	0.0428405946682728	0.000435542421871851
3	D	26	50	20120529	13	940	17.8	0.0433757330802748	0.00147498939021607
3	D	26	50	20120529	13	942	17.84	0.0444788196589258	0.00360804770634339
3	D	26	50	20120529	13	944	17.88	0.0450300801055388	0.00474875236575359
3	D	26	50	20120529	13	946	17.92	0.0459595012587304	0.00577448146254279
3	D	26	50	20120529	13	948	17.96	0.0461816034987012	0.00681329203478389
3	D	26	50	20120529	13	950	18	0.0453520965336913	0.007353875169001
3	D	26	50	20120529	13	952	18.04	0.0452114529949132	0.00751219637730869
3	D	26	50	20120529	13	954	18.08	0.0445812087208416	0.00801883838602889
3	D	26	50	20120529	13	956	18.12	0.0442464643706280	0.00875932060728739
3	D	26	50	20120529	13	958	18.16	0.0436536967559593	0.0102130614387289
3	D	26	50	20120529	13	960	18.2	0.0428598986833992	0.0104875602911855
3	D	26	50	20120529	13	962	18.24	0.0423385488536304	0.0113360177179312
3	D	26	50	20120529	13	964	18.28	0.0414332400416772	0.0116221838322774
3	D	26	50	20120529	13	966	18.32	0.0405191631056374	0.0118662063824649
3	D	26	50	20120529	13	968	18.36	0.0392627757768251	0.0120841366924266
3	D	26	50	20120529	13	970	18.4	0.0388458656186376	0.0117068245139854
3	D	26	50	20120529	13	972	18.44	0.0381321120337079	0.0117162997448533
3	D	26	50	20120529	13	974	18.48	0.0377267277160536	0.0115869699145743
3	D	26	50	20120529	13	976	18.52	0.0371295053286635	0.0115244616751174
3	D	26	50	20120529	13	978	18.56	0.0356459245910559	0.0114488719602086
3	D	26	50	20120529	13	980	18.6	0.0340837065083128	0.0118998010256391
3	D	26	50	20120529	13	982	18.64	0.0327838321124575	0.0120890935109627
3	D	26	50	20120529	13	984	18.68	0.0310240201107794	0.0121190394831459
3	D	26	50	20120529	13	986	18.72	0.0294403554793628	0.0133171894974597
3	D	26	50	20120529	13	988	18.76	0.0283334080976866	0.0135273840592352
3	D	26	50	20120529	13	990	18.8	0.0266419379664102	0.0147730940756515
3	D	26	50	20120529	13	992	18.84	0.0257329592702627	0.0153307821229055
3	D	26	50	20120529	13	994	18.88	0.0239375409066181	0.0157061886485714
3	D	26	50	20120529	13	996	18.92	0.0229644665162900	0.0162913442587406
3	D	26	50	20120529	13	998	18.96	0.0219691005846848	0.016836990277511
3	D	26	50	20120529	13	1000	19	0.0210865606110859	0.0169753710745892
3	D	26	50	20120529	13	1002	19.04	0.0206914717681657	0.0168991025371704
3	D	26	50	20120529	13	1004	19.08	0.0206668927364518	0.0170093829107643
3	D	26	50	20120529	13	1006	19.12	0.0201326382079263	0.0165815479528074
3	D	26	50	20120529	13	1008	19.16	0.0195163239374440	0.0165312019499869
3	D	26	50	20120529	13	1010	19.2	0.0190570156566564	0.0164533919197851
3	D	26	50	20120529	13	1012	19.24	0.0184312615106455	0.016011131983492
3	D	26	50	20120529	13	1014	19.28	0.0186047996568843	0.0158515945515207
3	D	26	50	20120529	13	1016	19.32	0.0178668842332413	0.0146656138449112
3	D	26	50	20120529	13	1018	19.36	0.0176127076296761	0.0145570446697278
3	D	26	50	20120529	13	1020	19.4	0.0173584461732970	0.0144484189260019
3	D	26	50	20120529	13	1022	19.44	0.0174322610501850	0.0143781395830198
3	D	26	50	20120529	13	1024	19.48	0.0172664940074716	0.0142479117271287
3	D	26	50	20120529	13	1026	19.52	0.0170261484125463	0.0144669026972621
3	D	26	50	20120529	13	1028	19.56	0.0167338233981359	0.0143515099416403
3	D	26	50	20120529	13	1030	19.6	0.0158039426255366	0.0131882132205713
3	D	26	50	20120529	13	1032	19.64	0.0144522231604847	0.0129138699316065
3	D	26	50	20120529	13	1034	19.68	0.0140194455261273	0.0126627338872003
3	D	26	50	20120529	13	1036	19.72	0.0124500644516906	0.0119765857510081
3	D	26	50	20120529	13	1038	19.76	0.0115336823475441	0.0107719303543075
3	D	26	50	20120529	13	1040	19.8	0.0108842896218380	0.0104986901519213
3	D	26	50	20120529	13	1042	19.84	0.0102148928452921	0.00978937012650969
3	D	26	50	20120529	13	1044	19.88	0.0092770571214044	0.00918189469079229
3	D	26	50	20120529	13	1046	19.92	0.00831089469986234	0.00783044392631729
3	D	26	50	20120529	13	1048	19.96	0.00767031252464983	0.00722029562696709
3	D	26	50	20120529	13	1050	20	0.00733022244717034	0.00692964645562819
3	D	26	50	20120529	13	1052	20.04	0.00701210217738233	0.00598091421624239
3	D	26	50	20120529	13	1054	20.08	0.00647194330723392	0.00511053647927989
3	D	26	50	20120529	13	1056	20.12	0.00611692620560359	0.00520067138067769
3	D	26	50	20120529	13	1058	20.16	0.00673464054751254	0.00513039910876339
3	D	26	50	20120529	13	1060	20.2	0.00667184239427536	0.00433151693844659
3	D	26	50	20120529	13	1062	20.24	0.00670902206883015	0.00400866612429249
3	D	26	50	20120529	13	1064	20.28	0.00690168745350005	0.00360457581204779
3	D	26	50	20120529	13	1066	20.32	0.00710585039443204	0.00276896651551619
3	D	26	50	20120529	13	1068	20.36	0.00696529877953559	0.00169654715796526
3	D	26	50	20120529	13	1070	20.4	0.00722035219550958	0.00188923375583859
3	D	26	50	20120529	13	1072	20.44	0.00714389273925987	0.00206963790892269
3	D	26	50	20120529	13	1074	20.48	0.0073253716946514	0.000903300628694571
3	D	26	50	20120529	13	1076	20.52	0.00728217454138872	0.00054938661364289
3	D	26	50	20120529	13	1078	20.56	0.00733433780863685	0.000603147942216511
3	D	26	50	20120529	13	1080	20.6	0.00757375850789236	-0.0004208784414436
3	D	26	50	20120529	13	1082	20.64	0.0071880379105841	-0.00143470601186663
3	D	26	50	20120529	13	1084	20.68	0.00708254415492413	-0.00219387657037719
3	D	26	50	20120529	13	1086	20.72	0.00749562179435769	-0.00273561935971545
3	D	26	50	20120529	13	1088	20.76	0.00706388643539574	-0.00253177037419431
3	D	26	50	20120529	13	1090	20.8	0.00731334522251698	-0.00264364032383227
3	D	26	50	20120529	13	1092	20.84	0.0073903265235712	-0.00284213085416558
3	D	26	50	20120529	13	1094	20.88	0.00747457971076314	-0.00248073706358251
3	D	26	50	20120529	13	1096	20.92	0.00747896235859293	-0.00273994685321631
3	D	26	50	20120529	13	1098	20.96	0.00741054977751313	-0.00331041939107419
3	D	26	50	20120529	13	1100	21	0.00672704622068259	-0.00416992182574206
3	D	26	50	20120529	13	1102	21.04	0.00648782492553937	-0.00467712244881936
3	D	26	50	20120529	13	1104	21.08	0.00595431993020194	-0.0057086568922821
3	D	26	50	20120529	13	1106	21.12	0.00614573373586913	-0.00671679317235539
3	D	26	50	20120529	13	1108	21.16	0.00604442654732854	-0.00731818041868674
3	D	26	50	20120529	13	1110	21.2	0.0062734230784158	-0.00792529522994569
3	D	26	50	20120529	13	1112	21.24	0.00614045164821367	-0.00821428270034882
3	D	26	50	20120529	13	1114	21.28	0.00602651553256108	-0.00836781679574786
3	D	26	50	20120529	13	1116	21.32	0.00572965089261553	-0.0094620998949731
3	D	26	50	20120529	13	1118	21.36	0.00554931037914171	-0.00985069749764198
3	D	26	50	20120529	13	1120	21.4	0.00599620893591942	-0.0104169556790840
3	D	26	50	20120529	13	1122	21.44	0.00625281798681202	-0.0114359106929094
3	D	26	50	20120529	13	1124	21.48	0.00650890377868654	-0.0128722001289912
3	D	26	50	20120529	13	1126	21.52	0.0066317826738008	-0.0136577978842097
3	D	26	50	20120529	13	1128	21.56	0.00702185742253557	-0.0152890161537680
3	D	26	50	20120529	13	1130	21.6	0.00725643585455353	-0.0169051200158783
3	D	26	50	20120529	13	1132	21.64	0.00746274132903251	-0.0179570403478427
3	D	26	50	20120529	13	1134	21.68	0.00814920766327622	-0.0192937479359299
3	D	26	50	20120529	13	1136	21.72	0.0082914421923119	-0.0196573775981551
3	D	26	50	20120529	13	1138	21.76	0.00903170521046828	-0.020933358855874
3	D	26	50	20120529	13	1140	21.8	0.0097951118335729	-0.0217740946765692
3	D	26	50	20120529	13	1142	21.84	0.00960853463828902	-0.0222276753924291
3	D	26	50	20120529	13	1144	21.88	0.0101151271495345	-0.0231897436657081
3	D	26	50	20120529	13	1146	21.92	0.0103516260835701	-0.0240629781140666
3	D	26	50	20120529	13	1148	21.96	0.0101064650914650	-0.0246764003178138
3	D	26	50	20120529	13	1150	22	0.0102431134769293	-0.0251803906761045
3	D	26	50	20120529	13	1152	22.04	0.0098779423219211	-0.0245844622941239
3	D	26	50	20120529	13	1154	22.08	0.00985443809251446	-0.0248121789619372
3	D	26	50	20120529	13	1156	22.12	0.00955994226028588	-0.0243442722626904
3	D	26	50	20120529	13	1158	22.16	0.00918561407246135	-0.0243186608550759
3	D	26	50	20120529	13	1160	22.2	0.00865652849450632	-0.0244924959861628
3	D	26	50	20120529	13	1162	22.24	0.00859812147438031	-0.0246853947160705
3	D	26	50	20120529	13	1164	22.28	0.00846172057628943	-0.024276333443154
3	D	26	50	20120529	13	1166	22.32	0.00745854111475226	-0.0248152265921641
3	D	26	50	20120529	13	1168	22.36	0.00683553054305223	-0.0246752689469639
3	D	26	50	20120529	13	1170	22.4	0.00601663017976009	-0.0246027905018922
3	D	26	50	20120529	13	1172	22.44	0.00459476572201456	-0.0250426250619259
3	D	26	50	20120529	13	1174	22.48	0.00383071563173906	-0.0250002905789363
3	D	26	50	20120529	13	1176	22.52	0.00242618943226822	-0.0262344040441411
3	D	26	50	20120529	13	1178	22.56	0.00125041227651123	-0.0261108017787897
3	D	26	50	20120529	13	1180	22.6	0.000207995459686022	-0.0266576781633594
3	D	26	50	20120529	13	1182	22.64	-0.000721072140114989	-0.0273618858067431
3	D	26	50	20120529	13	1184	22.68	-0.00156422626600183	-0.027925591332705
3	D	26	50	20120529	13	1186	22.72	-0.00137542875542502	-0.0280511734970437
3	D	26	50	20120529	13	1188	22.76	-0.00139947038598536	-0.0281329150409489
3	D	26	50	20120529	13	1190	22.8	-0.00178625779529440	-0.0278135856185651
3	D	26	50	20120529	13	1192	22.84	-0.00207588873286841	-0.0276336976534312
3	D	26	50	20120529	13	1194	22.88	-0.00268187924434528	-0.0269503496600925
3	D	26	50	20120529	13	1196	22.92	-0.00291303245111517	-0.0265705626079172
3	D	26	50	20120529	13	1198	22.96	-0.00373107014413426	-0.0259691824326537
3	D	26	50	20120529	13	1200	23	-0.00427407865461084	-0.0260043044264752
3	D	26	50	20120529	13	1202	23.04	-0.00496499269050822	-0.0250033947777057
3	D	26	50	20120529	13	1204	23.08	-0.00615109360527053	-0.0244471845836243
3	D	26	50	20120529	13	1206	23.12	-0.00687407493369472	-0.0232232888114076
3	D	26	50	20120529	13	1208	23.16	-0.00798484069198942	-0.0228259937953301
3	D	26	50	20120529	13	1210	23.2	-0.0088333900426167	-0.0227496050497585
3	D	26	50	20120529	13	1212	23.24	-0.00971722402162525	-0.021428920501333
3	D	26	50	20120529	13	1214	23.28	-0.0105528474602924	-0.0208325819974193
3	D	26	50	20120529	13	1216	23.32	-0.0116305571786481	-0.0203305986203056
3	D	26	50	20120529	13	1218	23.36	-0.0122295433024826	-0.0198368299855117
3	D	26	50	20120529	13	1220	23.4	-0.0133940520045746	-0.0195719025304453
3	D	26	50	20120529	13	1222	23.44	-0.0147648845659219	-0.0184182931722785
3	D	26	50	20120529	13	1224	23.48	-0.0161939685839034	-0.0182117967789686
3	D	26	50	20120529	13	1226	23.52	-0.0176534511224080	-0.0171515467291218
3	D	26	50	20120529	13	1228	23.56	-0.0193176622872697	-0.0168367781454766
3	D	26	50	20120529	13	1230	23.6	-0.0204952779206578	-0.0158346664151791
3	D	26	50	20120529	13	1232	23.64	-0.0216942835341766	-0.0156785018825540
3	D	26	50	20120529	13	1234	23.68	-0.0225480442617813	-0.0155469800212533
3	D	26	50	20120529	13	1236	23.72	-0.0231315487776165	-0.0145810721581525
3	D	26	50	20120529	13	1238	23.76	-0.0237789757464709	-0.0148545810611154
3	D	26	50	20120529	13	1240	23.8	-0.0245598337649351	-0.0146688241096977
3	D	26	50	20120529	13	1242	23.84	-0.0242859713085816	-0.0153521013923583
3	D	26	50	20120529	13	1244	23.88	-0.0244034217449368	-0.0152704305591313
3	D	26	50	20120529	13	1246	23.92	-0.0245609651357850	-0.0159073923476241
3	D	26	50	20120529	13	1248	23.96	-0.0240306350498952	-0.0159041396564306
3	D	26	50	20120529	13	1250	24	-0.0239895521459082	-0.0157936188665312
3	D	26	50	20120529	13	1252	24.04	-0.0238958604974010	-0.0158491267488543
3	D	26	50	20120529	13	1254	24.08	-0.0235478932503791	-0.0159148169688266
3	D	26	50	20120529	13	1256	24.12	-0.0234441606855791	-0.0158245194328690
3	D	26	50	20120529	13	1258	24.16	-0.0232878193762587	-0.0157005636141270
3	D	26	50	20120529	13	1260	24.2	-0.0231889658482489	-0.0157579806847594
3	D	26	50	20120529	13	1262	24.24	-0.0232641312990889	-0.0154613493900516
3	D	26	50	20120529	13	1264	24.28	-0.0233520246719904	-0.0157125844294072
3	D	26	50	20120529	13	1266	24.32	-0.0234196240802719	-0.0153447474818340
3	D	26	50	20120529	13	1268	24.36	-0.0233428322838350	-0.0153204230085612
3	D	26	50	20120529	13	1270	24.4	-0.0230360186514781	-0.0150222360789348
3	D	26	50	20120529	13	1272	24.44	-0.0226863543481814	-0.0148009823671015
3	D	26	50	20120529	13	1274	24.48	-0.0223342858818286	-0.0145571012382703
3	D	26	50	20120529	13	1276	24.52	-0.0219292551175650	-0.0148576216202745
3	D	26	50	20120529	13	1278	24.56	-0.0212903841407630	-0.0145888503327456
3	D	26	50	20120529	13	1280	24.6	-0.0213644889314313	-0.0154754208149972
3	D	26	50	20120529	13	1282	24.64	-0.0211795168685407	-0.0157777726035648
3	D	26	50	20120529	13	1284	24.68	-0.0206669422339264	-0.0160082116324857
3	D	26	50	20120529	13	1286	24.72	-0.0205955032358231	-0.0163207740429736
3	D	26	50	20120529	13	1288	24.76	-0.0199702723488301	-0.0170478283064574
3	D	26	50	20120529	13	1290	24.8	-0.0200442852156169	-0.0181866449907617
3	D	26	50	20120529	13	1292	24.84	-0.0197307752820422	-0.0188711031417469
3	D	26	50	20120529	13	1294	24.88	-0.0196023222641719	-0.020428477543039
3	D	26	50	20120529	13	1296	24.92	-0.0194093952499929	-0.0200657600485616
3	D	26	50	20120529	13	1298	24.96	-0.0192092345334426	-0.0205807247040963
3	D	26	50	20120529	13	1300	25	-0.0188289525065203	-0.0205959982105699
3	D	26	50	20120529	13	1302	25.04	-0.0191857303040359	-0.0205684493303749
3	D	26	50	20120529	13	1304	25.08	-0.0190817078254555	-0.0204906039448341
3	D	26	50	20120529	13	1306	25.12	-0.0193326741642343	-0.0207193388464123
3	D	26	50	20120529	13	1308	25.16	-0.0194141045811556	-0.0206243319792921
3	D	26	50	20120529	13	1310	25.2	-0.0194256445638247	-0.0206119434684857
3	D	26	50	20120529	13	1312	25.24	-0.0194641677412637	-0.0216250294960273
3	D	26	50	20120529	13	1314	25.28	-0.0187313293443098	-0.0226852583326706
3	D	26	50	20120529	13	1316	25.32	-0.0190613148658860	-0.0226829460934961
3	D	26	50	20120529	13	1318	25.36	-0.0191372157077786	-0.0223181214208107
3	D	26	50	20120529	13	1320	25.4	-0.0191635342221744	-0.0225698372927775
3	D	26	50	20120529	13	1322	25.44	-0.0192516821535171	-0.0223824115693562
3	D	26	50	20120529	13	1324	25.48	-0.0188299495270818	-0.0223100179770983
3	D	26	50	20120529	13	1326	25.52	-0.0188142234722683	-0.0223881108500125
3	D	26	50	20120529	13	1328	25.56	-0.0191947812708350	-0.0223298523223106
3	D	26	50	20120529	13	1330	25.6	-0.0190696445837684	-0.0216387049411754
3	D	26	50	20120529	13	1332	25.64	-0.0189029512311715	-0.0218845942532652
3	D	26	50	20120529	13	1334	25.68	-0.0184903897796882	-0.0213537338372894
3	D	26	50	20120529	13	1336	25.72	-0.0182111957382046	-0.021157893543172
3	D	26	50	20120529	13	1338	25.76	-0.0181085662599832	-0.0214947167873224
3	D	26	50	20120529	13	1340	25.8	-0.0175876053389439	-0.0211815745492739
3	D	26	50	20120529	13	1342	25.84	-0.0173369713403524	-0.0208535123581424
3	D	26	50	20120529	13	1344	25.88	-0.0168164346833819	-0.0203405417437307
3	D	26	50	20120529	13	1346	25.92	-0.0162192617934665	-0.0201010658901462
3	D	26	50	20120529	13	1348	25.96	-0.0153307396964986	-0.0203711523962882
3	D	26	50	20120529	13	1350	26	-0.0143844186912367	-0.0200400142906586
3	D	26	50	20120529	13	1352	26.04	-0.0134805948035240	-0.0203460501055561
3	D	26	50	20120529	13	1354	26.08	-0.0126096945146502	-0.0207932520111429
3	D	26	50	20120529	13	1356	26.12	-0.0120307883142131	-0.0210433535583283
3	D	26	50	20120529	13	1358	26.16	-0.0108430440832913	-0.0216171876818239
3	D	26	50	20120529	13	1360	26.2	-0.0104326110232194	-0.0227443441753065
3	D	26	50	20120529	13	1362	26.24	-0.00933563384715789	-0.02269114146109
3	D	26	50	20120529	13	1364	26.28	-0.00880801198023993	-0.0238745341568804
3	D	26	50	20120529	13	1366	26.32	-0.0077160694044604	-0.02538366973356
3	D	26	50	20120529	13	1368	26.36	-0.00729201746778284	-0.0263306978456031
3	D	26	50	20120529	13	1370	26.4	-0.00649831131910438	-0.027616267471275
3	D	26	50	20120529	13	1372	26.44	-0.00641073614425442	-0.0289712608407237
3	D	26	50	20120529	13	1374	26.48	-0.00534993455111837	-0.0304344061923549
3	D	26	50	20120529	13	1376	26.52	-0.00492227636985674	-0.0318026578139509
3	D	26	50	20120529	13	1378	26.56	-0.00443076644625397	-0.0318373767569071
3	D	26	50	20120529	13	1380	26.6	-0.00363336212910991	-0.0320780051945449
3	D	26	50	20120529	13	1382	26.64	-0.00298232891567145	-0.0325454734875873
3	D	26	50	20120529	13	1384	26.68	-0.00249499092207768	-0.0324726414891251
3	D	26	50	20120529	13	1386	26.72	-0.00195956966736322	-0.0318345483297824
3	D	26	50	20120529	13	1388	26.76	-0.00152271909794618	-0.0314419626448676
3	D	26	50	20120529	13	1390	26.8	-0.000661745881173438	-0.0312272850260994
3	D	26	50	20120529	13	1392	26.84	-5.9043416229124e-06	-0.0308405683274684
3	D	26	50	20120529	13	1394	26.88	0.00156535763685171	-0.0307508364769359
3	D	26	50	20120529	13	1396	26.92	0.00262269440675996	-0.0304754183856637
3	D	26	50	20120529	13	1398	26.96	0.00416630851009019	-0.0309105718988059
3	D	26	50	20120529	13	1400	27	0.00565469757380976	-0.0308875909284173
3	D	26	50	20120529	13	1402	27.04	0.00686278950946697	-0.0314909651448038
3	D	26	50	20120529	13	1404	27.08	0.00800618117464562	-0.0314879952963228
3	D	26	50	20120529	13	1406	27.12	0.0096507701263293	-0.0323533525751389
3	D	26	50	20120529	13	1408	27.16	0.0105804741222334	-0.0325808995373248
3	D	26	50	20120529	13	1410	27.2	0.0121164302591234	-0.0333612837942457
3	D	26	50	20120529	13	1412	27.24	0.0128270796452837	-0.0345253159063672
3	D	26	50	20120529	13	1414	27.28	0.0144844672297068	-0.0355641264786083
3	D	26	50	20120529	13	1416	27.32	0.0153186693837439	-0.0368274858802831
3	D	26	50	20120529	13	1418	27.36	0.0151989491346212	-0.03649564773894
3	D	26	50	20120529	13	1420	27.4	0.0152940974230976	-0.0367341124298274
3	D	26	50	20120529	13	1422	27.44	0.0158938017552896	-0.036644373508227
3	D	26	50	20120529	13	1424	27.48	0.0156981028825285	-0.0367622906350577
3	D	26	50	20120529	13	1426	27.52	0.0166441551872136	-0.0374548875850943
3	D	26	50	20120529	13	1428	27.56	0.0176274649481995	-0.0380047267470771
3	D	26	50	20120529	13	1430	27.6	0.0184475108244770	-0.0395257700019519
3	D	26	50	20120529	13	1432	27.64	0.0192370733274179	-0.0400556687527053
3	D	26	50	20120529	13	1434	27.68	0.0198122905517775	-0.0407876091240471
3	D	26	50	20120529	13	1436	27.72	0.0203699291015568	-0.0411053687693767
3	D	26	50	20120529	13	1438	27.76	0.0207155275408617	-0.0409979238939754
3	D	26	50	20120529	13	1440	27.8	0.0209036391578608	-0.0413356168794667
3	D	26	50	20120529	13	1442	27.84	0.0211097749267123	-0.0414039799630718
3	D	26	50	20120529	13	1444	27.88	0.0220860701884288	-0.0425806834287121
3	D	26	50	20120529	13	1446	27.92	0.0226610540675505	-0.0436952604925574
3	D	26	50	20120529	13	1448	27.96	0.0230862303040103	-0.0438930453303231
3	D	26	50	20120529	13	1450	28	0.0242761849507300	-0.0455897834071193
3	D	26	50	20120529	13	1452	28.04	0.0245627824002128	-0.0464711849388005
3	D	26	50	20120529	13	1454	28.08	0.0254269588107043	-0.0476533755530629
3	D	26	50	20120529	13	1456	28.12	0.0266771235998420	-0.0491759178743137
3	D	26	50	20120529	13	1458	28.16	0.0270267171924607	-0.0496621244970576
3	D	26	50	20120529	13	1460	28.2	0.0278408799403188	-0.0508026877351115
3	D	26	50	20120529	13	1462	28.24	0.0286774579731406	-0.0521519181842936
3	D	26	50	20120529	13	1464	28.28	0.0294640435565326	-0.0532049416028366
3	D	26	50	20120529	13	1466	28.32	0.0299045003705337	-0.0544021440940635
3	D	26	50	20120529	13	1468	28.36	0.0306505687353636	-0.0557812144494116
3	D	26	50	20120529	13	1470	28.4	0.0316740350904531	-0.0569708508980799
3	D	26	50	20120529	13	1472	28.44	0.0329191087107662	-0.0590783119487283
3	D	26	50	20120529	13	1474	28.48	0.0336252255424591	-0.0602724738807961
3	D	26	50	20120529	13	1476	28.52	0.0345535153248008	-0.061749761368051
3	D	26	50	20120529	13	1478	28.56	0.0349792643177533	-0.0629431454826596
3	D	26	50	20120529	13	1480	28.6	0.0355017455183720	-0.064237787288334
3	D	26	50	20120529	13	1482	28.64	0.0368162570245978	-0.0655214689389001
3	D	26	50	20120529	13	1484	28.68	0.0373675174712109	-0.0676815387340687
3	D	26	50	20120529	13	1486	28.72	0.0380476834840342	-0.0686817412760571
3	D	26	50	20120529	13	1488	28.76	0.0383199195947911	-0.0703720093258054
3	D	26	50	20120529	13	1490	28.8	0.0384043481444648	-0.0716538524987404
3	D	26	50	20120529	13	1492	28.84	0.0388581692766303	-0.0737598993358264
3	D	26	50	20120529	13	1494	28.88	0.0395327491458822	-0.0738439036214314
3	D	26	50	20120529	13	1496	28.92	0.0411351238227290	-0.0757866795027414
3	D	26	50	20120529	13	1498	28.96	0.0410989199555322	-0.0754587233776271
3	D	26	50	20120529	13	1500	29	0.0408084404898209	-0.0755893967107904
3	D	26	50	20120529	13	1502	29.04	0.0405653371784489	-0.0762338538311638
3	D	26	50	20120529	13	1504	29.08	0.0405426390507728	-0.0761769317352783
3	D	26	50	20120529	13	1506	29.12	0.0408116931810142	-0.0762956549638395
3	D	26	50	20120529	13	1508	29.16	0.0409972380003976	-0.0762588854112178
3	D	26	50	20120529	13	1510	29.2	0.0411408513876566	-0.0766130751979142
3	D	26	50	20120529	13	1512	29.24	0.0409190319903985	-0.0762938164862084
3	D	26	50	20120529	13	1514	29.28	0.0415031729023366	-0.07567021901588
3	D	26	50	20120529	13	1516	29.32	0.0414596151246156	-0.0757522434024976
3	D	26	50	20120529	13	1518	29.36	0.0414842931512789	-0.0754254893589113
3	D	26	50	20120529	13	1520	29.4	0.0416328562860062	-0.0753622033019951
3	D	26	50	20120529	13	1522	29.44	0.0412611302511365	-0.074730403393005
3	D	26	50	20120529	13	1524	29.48	0.0414836567551758	-0.0744275495586228
3	D	26	50	20120529	13	1526	29.52	0.0413249819934777	-0.0741777994435077
3	D	26	50	20120529	13	1528	29.56	0.0413607615966056	-0.0737466057283401
3	D	26	50	20120529	13	1530	29.6	0.0411974199301516	-0.0733698592353239
3	D	26	50	20120529	13	1532	29.64	0.0412744238586227	-0.0723707880641855
3	D	26	50	20120529	13	1534	29.68	0.0416168049620734	-0.0716400639165073
3	D	26	50	20120529	13	1536	29.72	0.0420994053402331	-0.0711711814099025
3	D	26	50	20120529	13	1538	29.76	0.0430261394876562	-0.0704903790009761
3	D	26	50	20120529	13	1540	29.8	0.0432967492528163	-0.0694607608168903
3	D	26	50	20120529	13	1542	29.84	0.0442596872674361	-0.0682190813091268
3	D	26	50	20120529	13	1544	29.88	0.0452679437556622	-0.0664185823832593
3	D	26	50	20120529	13	1546	29.92	0.0464818127537217	-0.0656415639546168
3	D	26	50	20120529	13	1548	29.96	0.0472977927660075	-0.0644144720597491
3	D	26	50	20120529	13	1550	30	0.0487835513925012	-0.06421621346044
3	D	26	50	20120529	13	1552	30.04	0.0495294005542289	-0.0629014261825696
3	D	26	50	20120529	13	1554	30.08	0.0504239047745655	-0.0631356058063629
3	D	26	50	20120529	13	1556	30.12	0.0511845041837488	-0.0623027400841424
3	D	26	50	20120529	13	1558	30.16	0.0516508693902126	-0.0632116975670864
3	D	26	50	20120529	13	1560	30.2	0.0525026855741689	-0.0635568717423226
3	D	26	50	20120529	13	1562	30.24	0.0541032076312490	-0.0638666693652961
3	D	26	50	20120529	13	1564	30.28	0.0550001075293603	-0.0641896700860878
3	D	26	50	20120529	13	1566	30.32	0.056374296726598	-0.064802168101272
3	D	26	50	20120529	13	1568	30.36	0.058179899549212	-0.065797556660294
3	D	26	50	20120529	13	1570	30.4	0.0587132122115049	-0.0659177520851737
3	D	26	50	20120529	13	1572	30.44	0.0593859698665819	-0.0663831535050947
3	D	26	50	20120529	13	1574	30.48	0.0593567826199748	-0.066209259684145
3	D	26	50	20120529	13	1576	30.52	0.0601698762223798	-0.0669257794708027
3	D	26	50	20120529	13	1578	30.56	0.0605835372249078	-0.0665503022344587
3	D	26	50	20120529	13	1580	30.6	0.0607920630146798	-0.0671371301521654
3	D	26	50	20120529	13	1582	30.64	0.061401348643757	-0.067240466737168
3	D	26	50	20120529	13	1584	30.68	0.062039993346389	-0.0680021763039978
3	D	26	50	20120529	13	1586	30.72	0.0629706943628546	-0.0688171805089256
3	D	26	50	20120529	13	1588	30.76	0.063482667956705	-0.0691104601174905
3	D	26	50	20120529	13	1590	30.8	0.0638607650236731	-0.0693427376240425
3	D	26	50	20120529	13	1592	30.84	0.0644815552800802	-0.0701483231666449
3	D	26	50	20120529	13	1594	30.88	0.0654139745660241	-0.0708044899753148
3	D	26	50	20120529	13	1596	30.92	0.066521685623024	-0.0715215386778448
3	D	26	50	20120529	13	1598	30.96	0.066743066614078	-0.072125492721792
3	D	26	50	20120529	13	1600	31	0.0676672763902923	-0.0728888639895574
3	D	26	50	20120529	13	1602	31.04	0.0690283720912625	-0.073767882571386
3	D	26	50	20120529	13	1604	31.08	0.0697724746992407	-0.0746423473855438
3	D	26	50	20120529	13	1606	31.12	0.069828166429327	-0.0753689985981624
3	D	26	50	20120529	13	1608	31.16	0.0709040859654449	-0.0758999085116128
3	D	26	50	20120529	13	1610	31.2	0.0713614638447198	-0.0766091153999395
3	D	26	50	20120529	13	1612	31.24	0.0712711450955588	-0.0762511284498282
3	D	26	50	20120529	13	1614	31.28	0.0717088724773846	-0.0759621763347641
3	D	26	50	20120529	13	1616	31.32	0.071534499945144	-0.076473414537562
3	D	26	50	20120529	13	1618	31.36	0.0713107077199663	-0.0762285363881693
3	D	26	50	20120529	13	1620	31.4	0.0717369092612587	-0.0765381501633796
3	D	26	50	20120529	13	1622	31.44	0.071776210256157	-0.0766486143847366
3	D	26	50	20120529	13	1624	31.48	0.0713014516922005	-0.0765374642698019
3	D	26	50	20120529	13	1626	31.52	0.0714036851906245	-0.0763987440614687
3	D	26	50	20120529	13	1628	31.56	0.0713365029753438	-0.0758291059096126
3	D	26	50	20120529	13	1630	31.6	0.0717713382904346	-0.0753928563809596
3	D	26	50	20120529	13	1632	31.64	0.070925094107914	-0.0744158964388688
3	D	26	50	20120529	13	1634	31.68	0.070950083261561	-0.0743846847455472
3	D	26	50	20120529	13	1636	31.72	0.070795870343652	-0.0742679343449055
3	D	26	50	20120529	13	1638	31.76	0.0706648858835052	-0.0738197983512607
3	D	26	50	20120529	13	1640	31.8	0.0706991381359857	-0.0735001578018932
3	D	26	50	20120529	13	1642	31.84	0.0702835714806825	-0.072388656652546
3	D	26	50	20120529	13	1644	31.88	0.0701482241716956	-0.0721902495608129
3	D	26	50	20120529	13	1646	31.92	0.0700455805513384	-0.0724782965791971
3	D	26	50	20120529	13	1648	31.96	0.0697587992540926	-0.0725233887786333
3	D	26	50	20120529	13	1650	32	0.0696027407874848	-0.0717602084296987
3	D	26	50	20120529	13	1652	32.04	0.0693581171965333	-0.0715101401165321
3	D	26	50	20120529	13	1654	32.08	0.069028584223297	-0.0713374858537697
3	D	26	50	20120529	13	1656	32.12	0.0686214957783	-0.0705136428140771
3	D	26	50	20120529	13	1658	32.16	0.0683407248886942	-0.0700585983871801
3	D	26	50	20120529	13	1660	32.2	0.0684318709527892	-0.0699165406348398
3	D	26	50	20120529	13	1662	32.24	0.0682338315565823	-0.0695835428383756
3	D	26	50	20120529	13	1664	32.28	0.0682099101341748	-0.0686657394495989
3	D	26	50	20120529	13	1666	32.32	0.0681340234344179	-0.0681254533002298
3	D	26	50	20120529	13	1668	32.36	0.068010548448287	-0.0670622616861734
3	D	26	50	20120529	13	1670	32.4	0.0681276594733871	-0.066458095510192
3	D	26	50	20120529	13	1672	32.44	0.0684374358831571	-0.065574431236811
3	D	26	50	20120529	13	1674	32.48	0.068465819149354	-0.0651915046305272
3	D	26	50	20120529	13	1676	32.52	0.0682288747380461	-0.0643335649018457
3	D	26	50	20120529	13	1678	32.56	0.0685846837992714	-0.0637982921395553
3	D	26	50	20120529	13	1680	32.6	0.0686729307255635	-0.0627304194786074
3	D	26	50	20120529	13	1682	32.64	0.0689025707238217	-0.062430917330368
3	D	26	50	20120529	13	1684	32.68	0.0689293700708287	-0.0617923291962785
3	D	26	50	20120529	13	1686	32.72	0.0691436941362063	-0.0607095365822475
3	D	26	50	20120529	13	1688	32.76	0.0694687511235177	-0.0603127789673237
3	D	26	50	20120529	13	1690	32.8	0.0695676046515276	-0.0592388251880576
3	D	26	50	20120529	13	1692	32.84	0.0691765038908533	-0.0583697202433012
3	D	26	50	20120529	13	1694	32.88	0.069384817548591	-0.0570229646678533
3	D	26	50	20120529	13	1696	32.92	0.0695069348897018	-0.0562955639220467
3	D	26	50	20120529	13	1698	32.96	0.069165543735745	-0.0550554400492018
3	D	26	50	20120529	13	1700	33	0.0695062984935988	-0.0540413782143021
3	D	26	50	20120529	13	1702	33.04	0.0692127784687283	-0.0529136136089877
3	D	26	50	20120529	13	1704	33.08	0.0689549673363077	-0.0514855407537034
3	D	26	50	20120529	13	1706	33.12	0.0691449669284124	-0.0498049600668573
3	D	26	50	20120529	13	1708	33.16	0.068938491748306	-0.0484092727021513
3	D	26	50	20120529	13	1710	33.2	0.0685572197718902	-0.047903125668178
3	D	26	50	20120529	13	1712	33.24	0.0685322589025142	-0.0460832449454381
3	D	26	50	20120529	13	1714	33.28	0.0683904132822083	-0.0449139731720681
3	D	26	50	20120529	13	1716	33.32	0.0681630784520568	-0.0435896328815838
3	D	26	50	20120529	13	1718	33.36	0.0682178792275988	-0.0427714396250728
3	D	26	50	20120529	13	1720	33.4	0.0680716495452493	-0.041571337996043
3	D	26	50	20120529	13	1722	33.44	0.067356269614723	-0.0416890712751106
3	D	26	50	20120529	13	1724	33.48	0.0673590273311696	-0.0413351643311267
3	D	26	50	20120529	13	1726	33.52	0.0672255255708815	-0.0412223100888493
3	D	26	50	20120529	13	1728	33.56	0.0674494662884833	-0.0410842121344836
3	D	26	50	20120529	13	1730	33.6	0.0673641892106722	-0.0413543269248969
3	D	26	50	20120529	13	1732	33.64	0.0673639770786379	-0.0413459123542007
3	D	26	50	20120529	13	1734	33.68	0.0673607950981226	-0.041225067805296
3	D	26	50	20120529	13	1736	33.72	0.0672434153724455	-0.0412039960232166
3	D	26	50	20120529	13	1738	33.76	0.0671212980313347	-0.0411104457960656
3	D	26	50	20120529	13	1740	33.8	0.0669057011737508	-0.0409593370769261
3	D	26	50	20120529	13	1742	33.84	0.0669481982913002	-0.041284111221525
3	D	26	50	20120529	13	1744	33.88	0.0668693558851979	-0.0411566198688771
3	D	26	50	20120529	13	1746	33.92	0.0670222323712904	-0.0412250678052959
3	D	26	50	20120529	13	1748	33.96	0.0671752502787391	-0.0412935157417148
3	D	26	50	20120529	13	1750	34	0.0667333085404976	-0.0405395984916137
3	D	26	50	20120529	13	1752	34.04	0.0669914732263088	-0.0403440834666156
3	D	26	50	20120529	13	1754	34.08	0.0671291469166058	-0.039822875058203
3	D	26	50	20120529	13	1756	34.12	0.0667466021479838	-0.0394517854194363
3	D	26	50	20120529	13	1758	34.16	0.0666361520687626	-0.0390969592366369
3	D	26	50	20120529	13	1760	34.2	0.0666923670578669	-0.0389335468595047
3	D	26	50	20120529	13	1762	34.24	0.0662191004892188	-0.0382265107889963
3	D	26	50	20120529	13	1764	34.28	0.065669819941593	-0.0382331575927394
3	D	26	50	20120529	13	1766	34.32	0.0655355403638457	-0.0378344200788283
3	D	26	50	20120529	13	1768	34.36	0.0653956039318488	-0.0376178332717509
3	D	26	50	20120529	13	1770	34.4	0.065215079570612	-0.0370181360106266
3	D	26	50	20120529	13	1772	34.44	0.0646759813606353	-0.0366075898134697
3	D	26	50	20120529	13	1774	34.48	0.0647352369088987	-0.036316968926402
3	D	26	50	20120529	13	1776	34.52	0.0637529241684744	-0.0360075389989548
3	D	26	50	20120529	13	1778	34.56	0.0632912541510377	-0.0349180995811807
3	D	26	50	20120529	13	1780	34.6	0.0625546610170757	-0.0342574497155181
3	D	26	50	20120529	13	1782	34.64	0.0620712121107784	-0.0335508379090784
3	D	26	50	20120529	13	1784	34.68	0.0612701308383722	-0.0320272349276557
3	D	26	50	20120529	13	1786	34.72	0.0604733629173312	-0.0307421390635273
3	D	26	50	20120529	13	1788	34.76	0.0596292895526288	-0.0294333551222291
3	D	26	50	20120529	13	1790	34.8	0.058438733865145	-0.028075780813029
3	D	26	50	20120529	13	1792	34.84	0.0579029590570399	-0.0264659108043016
3	D	26	50	20120529	13	1794	34.88	0.0572882711321545	-0.0250830220723351
3	D	26	50	20120529	13	1796	34.92	0.0570762098084766	-0.0239203263920301
3	D	26	50	20120529	13	1798	34.96	0.0563432229190987	-0.0229118507007018
3	D	26	50	20120529	13	1800	35	0.0559739010472849	-0.0218707773867608
3	D	26	50	20120529	13	1802	35.04	0.0553861538907627	-0.0204554324535379
3	D	26	50	20120529	13	1804	35.08	0.054206911911778	-0.0179523451588156
3	D	26	50	20120529	13	1806	35.12	0.0538869460932909	-0.0167098878335927
3	D	26	50	20120529	13	1808	35.16	0.0530319832841583	-0.0153781936325841
3	D	26	50	20120529	13	1810	35.2	0.0524216794213163	-0.0136860163945266
3	D	26	50	20120529	13	1812	35.24	0.0518951677120447	-0.0122578021178860
3	D	26	50	20120529	13	1814	35.28	0.0513957381924927	-0.0111033088762427
3	D	26	50	20120529	13	1816	35.32	0.0508373359673897	-0.0100142937225373
3	D	26	50	20120529	13	1818	35.36	0.0506664282583768	-0.00924135530002229
3	D	26	50	20120529	13	1820	35.4	0.0502772366860118	-0.00800335274752088
3	D	26	50	20120529	13	1822	35.44	0.0495910602655483	-0.00648519448831336
3	D	26	50	20120529	13	1824	35.48	0.0490077678817476	-0.00508773935665439
3	D	26	50	20120529	13	1826	35.52	0.0480921353107891	-0.00302998791272342
3	D	26	50	20120529	13	1828	35.56	0.0475049538396918	-0.00169977863595528
3	D	26	50	20120529	13	1830	35.6	0.0471291972961692	-0.00096566037572741
3	D	26	50	20120529	13	1832	35.64	0.0465246209982548	0.000322688179594481
3	D	26	50	20120529	13	1834	35.68	0.0454216758409600	0.00244895827062239
3	D	26	50	20120529	13	1836	35.72	0.0450119074612624	0.00352425555277279
3	D	26	50	20120529	13	1838	35.76	0.0442361406116226	0.00598548212604879
3	D	26	50	20120529	13	1840	35.8	0.0442586266072644	0.00702210066726829
3	D	26	50	20120529	13	1842	35.84	0.0436480399017097	0.00907348815016859
3	D	26	50	20120529	13	1844	35.88	0.0430414129941298	0.0108993085698704
3	D	26	50	20120529	13	1846	35.92	0.0423934203398504	0.0124870461363467
3	D	26	50	20120529	13	1848	35.96	0.0423765911984582	0.0141341806724426
3	D	26	50	20120529	13	1850	36	0.0420120776527566	0.0158552078671726
3	D	26	50	20120529	13	1852	36.04	0.0414900914268847	0.0177964988242421
3	D	26	50	20120529	13	1854	36.08	0.0412240425004632	0.0193954440332002
3	D	26	50	20120529	13	1856	36.12	0.0409452656519805	0.0205844087304263
3	D	26	50	20120529	13	1858	36.16	0.0404191287093029	0.0224619681533075
3	D	26	50	20120529	13	1860	36.2	0.0399815851752404	0.0235475043416495
3	D	26	50	20120529	13	1862	36.24	0.0397648993732135	0.024455316311608
3	D	26	50	20120529	13	1864	36.28	0.0391044545685175	0.0248754862320569
3	D	26	50	20120529	13	1866	36.32	0.0391006715472381	0.024953656886717
3	D	26	50	20120529	13	1868	36.36	0.0390194532623510	0.0249877818599771
3	D	26	50	20120529	13	1870	36.4	0.0386283737148802	0.02478531597532
3	D	26	50	20120529	13	1872	36.44	0.0378221942025816	0.0249286535909343
3	D	26	50	20120529	13	1874	36.48	0.0372657860186015	0.0250886577133812
3	D	26	50	20120529	13	1876	36.52	0.0366136072921776	0.0252680648459038
3	D	26	50	20120529	13	1878	36.56	0.0356310258511763	0.0255435395057185
3	D	26	50	20120529	13	1880	36.6	0.0339274451020586	0.0255424272267517
3	D	26	50	20120529	13	1882	36.64	0.0325751861145328	0.0256805838709802
3	D	26	50	20120529	13	1884	36.68	0.0311055919490572	0.0265086907645634
3	D	26	50	20120529	13	1886	36.72	0.0294149279195113	0.0266093544859331
3	D	26	50	20120529	13	1888	36.76	0.0283185800684851	0.0268400622154309
3	D	26	50	20120529	13	1890	36.8	0.0264942728572951	0.0273474537573391
3	D	26	50	20120529	13	1892	36.84	0.0246934415912404	0.0275724268508414
3	D	26	50	20120529	13	1894	36.88	0.0225736910247350	0.0278255569363706
3	D	26	50	20120529	13	1896	36.92	0.0204499877313227	0.0283128737167609
3	D	26	50	20120529	13	1898	36.96	0.0179908824783903	0.0284092523710366
3	D	26	50	20120529	13	1900	37	0.0163698401825201	0.0287371377854728
3	D	26	50	20120529	13	1902	37.04	0.0142263166860313	0.028501246963269
3	D	26	50	20120529	13	1904	37.08	0.0126206186073128	0.0287442088532847
3	D	26	50	20120529	13	1906	37.12	0.0125808084955320	0.02711807538859
3	D	26	50	20120529	13	1908	37.16	0.0115567057443396	0.0266426874995983
3	D	26	50	20120529	13	1910	37.2	0.0114371339876409	0.0268901041623355
3	D	26	50	20120529	13	1912	37.24	0.0112817119171361	0.0268712951219559
3	D	26	50	20120529	13	1914	37.28	0.0107619177222859	0.0266971347217496
3	D	26	50	20120529	13	1916	37.32	0.0106585387108764	0.0270513952191241
3	D	26	50	20120529	13	1918	37.36	0.00986346784611021	0.0268726386248402
3	D	26	50	20120529	13	1920	37.4	0.0099001666880538	0.0269517638736549
3	D	26	50	20120529	13	1922	37.44	0.00871350008786653	0.0266570417672564
3	D	26	50	20120529	13	1924	37.48	0.00707272951280126	0.0268554559300573
3	D	26	50	20120529	13	1926	37.52	0.00536966283031346	0.0264323939428734
3	D	26	50	20120529	13	1928	37.56	0.00326248462237755	0.0264326767855859
3	D	26	50	20120529	13	1930	37.6	0.0011153548813046	0.0265863310891377
3	D	26	50	20120529	13	1932	37.64	-0.000356346462378962	0.0265633501187492
3	D	26	50	20120529	13	1934	37.68	-0.00268781894130724	0.0267546932137382
3	D	26	50	20120529	13	1936	37.72	-0.0042599294479193	0.0266457280587574
3	D	26	50	20120529	13	1938	37.76	-0.00637714857214805	0.0272592139021148
3	D	26	50	20120529	13	1940	37.8	-0.00808820556126327	0.0270528801433646
3	D	26	50	20120529	13	1942	37.84	-0.0091326022770758	0.0273235606192028
3	D	26	50	20120529	13	1944	37.88	-0.0101331583724547	0.0271886446453524
3	D	26	50	20120529	13	1946	37.92	-0.0115702114838601	0.0273007210701705
3	D	26	50	20120529	13	1948	37.96	-0.0131659393569638	0.0274409403448798
3	D	26	50	20120529	13	1950	38	-0.0148527425834843	0.027331409504474
3	D	26	50	20120529	13	1952	38.04	-0.0165594862212343	0.02736839118913
3	D	26	50	20120529	13	1954	38.08	-0.0179420213998102	0.0273935641905403
3	D	26	50	20120529	13	1956	38.12	-0.0200238851849798	0.0276024435337028
3	D	26	50	20120529	13	1958	38.16	-0.0219196950338834	0.0271562025862316
3	D	26	50	20120529	13	1960	38.2	-0.0242915857364243	0.027068125365567
3	D	26	50	20120529	13	1962	38.24	-0.0259225204561633	0.0271280243810013
3	D	26	50	20120529	13	1964	38.28	-0.0279856105562922	0.0271804563488263
3	D	26	50	20120529	13	1966	38.32	-0.0299833427766359	0.0267175701077259
3	D	26	50	20120529	13	1968	38.36	-0.0323398539066861	0.0261552717242586
3	D	26	50	20120529	13	1970	38.4	-0.0345431349972531	0.0259284955084643
3	D	26	50	20120529	13	1972	38.44	-0.0364988438615911	0.0261501098447559
3	D	26	50	20120529	13	1974	38.48	-0.0388257696439162	0.0253724550200104
3	D	26	50	20120529	13	1976	38.52	-0.0408721790950771	0.0257925754429846
3	D	26	50	20120529	13	1978	38.56	-0.040912922587809	0.0265365790560134
3	D	26	50	20120529	13	1980	38.6	-0.0415715854834165	0.0265223732807794
3	D	26	50	20120529	13	1982	38.64	-0.0423977195490801	0.0272042151366742
3	D	26	50	20120529	13	1984	38.68	-0.0441797559168908	0.0278069670990932
3	D	26	50	20120529	13	1986	38.72	-0.0445938235058181	0.028139038585674
3	D	26	50	20120529	13	1988	38.76	-0.0462045279005473	0.0285263351118655
3	D	26	50	20120529	13	1990	38.8	-0.047350656068969	0.0293421454185239
3	D	26	50	20120529	13	1992	38.84	-0.0486611370665422	0.0292870618002694
3	D	26	50	20120529	13	1994	38.88	-0.0503161770564517	0.0301729393178756
3	D	26	50	20120529	13	1996	38.92	-0.0510688922250249	0.0302406094368351
3	D	26	50	20120529	13	1998	38.96	-0.0522854199445816	0.0311137236770408
3	D	26	50	20120529	13	2000	39	-0.0533503227570486	0.031103682760748
3	D	26	50	20120529	13	2002	39.04	-0.0540162052128918	0.0319563828281808
3	D	26	50	20120529	13	2004	39.08	-0.054894714677838	0.0322764193573459
3	D	26	50	20120529	13	2006	39.12	-0.0559770830278003	0.0328433068638231
3	D	26	50	20120529	13	2008	39.16	-0.0569519711470221	0.0338288015847628
3	D	26	50	20120529	13	2010	39.2	-0.0579128585519766	0.0340872491132865
3	D	26	50	20120529	13	2012	39.24	-0.0597000002307475	0.0352254081882844
3	D	26	50	20120529	13	2014	39.28	-0.0603002631772968	0.0358481571304754
3	D	26	50	20120529	13	2016	39.32	-0.060827199150637	0.0367012107512988
3	D	26	50	20120529	13	2018	39.36	-0.0614766060184787	0.0367910133125095
3	D	26	50	20120529	13	2020	39.4	-0.0623233663889495	0.0379057671530501
3	D	26	50	20120529	13	2022	39.44	-0.0638374941395043	0.0390179754091784
3	D	26	50	20120529	13	2024	39.48	-0.0651303681782258	0.0398484016130039
3	D	26	50	20120529	13	2026	39.52	-0.0650236657649448	0.0406582510094968
3	D	26	50	20120529	13	2028	39.56	-0.0654392324202482	0.041106485998091
3	D	26	50	20120529	13	2030	39.6	-0.066075628523316	0.0416561908097854
3	D	26	50	20120529	13	2032	39.64	-0.0666806290852992	0.0434921228564582
3	D	26	50	20120529	13	2034	39.68	-0.0670829021331163	0.0438221295912379
3	D	26	50	20120529	13	2036	39.72	-0.0678438904510291	0.0444757790997668
3	D	26	50	20120529	13	2038	39.76	-0.0686243242054247	0.0463318636897033
3	D	26	50	20120529	13	2040	39.8	-0.0694862520163522	0.047754173624721
3	D	26	50	20120529	13	2042	39.84	-0.0703800986273822	0.0491171290165259
3	D	26	50	20120529	13	2044	39.88	-0.071781131719354	0.0511479679763649
3	D	26	50	20120529	13	2046	39.92	-0.072866519415272	0.0522181245922161
3	D	26	50	20120529	13	2048	39.96	-0.0734831448127378	0.0529693265522774
3	D	26	50	20120529	13	2050	40	-0.0742079363345219	0.054048223007944
3	D	26	50	20120529	13	2052	40.04	-0.0747750783994404	0.0549706720882731
3	D	26	50	20120529	13	2054	40.08	-0.0754667561106614	0.0562577619935245
3	D	26	50	20120529	13	2056	40.12	-0.0756942465043048	0.0571158219303588
3	D	26	50	20120529	13	2058	40.16	-0.0764363267868887	0.0581594691129832
3	D	26	50	20120529	13	2060	40.2	-0.077405565122929	0.0593766049443719
3	D	26	50	20120529	13	2062	40.24	-0.077954272914062	0.0613197414501403
3	D	26	50	20120529	13	2064	40.28	-0.0789752290400782	0.0626647646139743
3	D	26	50	20120529	13	2066	40.32	-0.0795658329079963	0.0642110374388018
3	D	26	50	20120529	13	2068	40.36	-0.0805975158438832	0.0662001146721439
3	D	26	50	20120529	13	2070	40.4	-0.0810837295376949	0.0670913449880836
3	D	26	50	20120529	13	2072	40.44	-0.0818626147282396	0.0690164361287962
3	D	26	50	20120529	13	2074	40.48	-0.0827413363252202	0.0705093506759153
3	D	26	50	20120529	13	2076	40.52	-0.0832433609266592	0.0720367225364817
3	D	26	50	20120529	13	2078	40.56	-0.0838332576877962	0.0731071124975707
3	D	26	50	20120529	13	2080	40.6	-0.0843006906254996	0.0742787530786577
3	D	26	50	20120529	13	2082	40.64	-0.0846758751196361	0.0757703304868537
3	D	26	50	20120529	13	2084	40.68	-0.0855668650192703	0.077492807250485
3	D	26	50	20120529	13	2086	40.72	-0.0861725712738211	0.0790466051056779
3	D	26	50	20120529	13	2088	40.76	-0.086998465630286	0.0809883266907772
3	D	26	50	20120529	13	2090	40.8	-0.0875542303470952	0.082627421422771
3	D	26	50	20120529	13	2092	40.84	-0.0884103315981456	0.083990221251084
3	D	26	50	20120529	13	2094	40.88	-0.0893224781326727	0.0853238458536053
3	D	26	50	20120529	13	2096	40.92	-0.0901047079382925	0.0861410915870295
3	D	26	50	20120529	13	2098	40.96	-0.0907650042505646	0.0878948578257284
3	D	26	50	20120529	13	2100	41	-0.0917107949257406	0.0891877672197889
3	D	26	50	20120529	13	2102	41.04	-0.0923059596323976	0.0907026091481927
3	D	26	50	20120529	13	2104	41.08	-0.0931837902748338	0.0921087334089886
3	D	26	50	20120529	13	2106	41.12	-0.0941830382226675	0.0939082141010916
3	D	26	50	20120529	13	2108	41.16	-0.0943666314273348	0.0951642903029206
3	D	26	50	20120529	13	2110	41.2	-0.0954391497798352	0.0965199766370146
3	D	26	50	20120529	13	2112	41.24	-0.0959932245114373	0.0974578972137156
3	D	26	50	20120529	13	2114	41.28	-0.0970798920706292	0.0992746100980756
3	D	26	50	20120529	13	2116	41.32	-0.097741659165006	0.100612540980895
3	D	26	50	20120529	13	2118	41.36	-0.0977751265289595	0.102233703484918
3	D	26	50	20120529	13	2120	41.4	-0.0982247120915058	0.103476931556532
3	D	26	50	20120529	13	2122	41.44	-0.098729840891714	0.104615118915802
3	D	26	50	20120529	13	2124	41.48	-0.0992783931193553	0.106310923611647
3	D	26	50	20120529	13	2126	41.52	-0.0992352596057029	0.107260568018780
3	D	26	50	20120529	13	2128	41.56	-0.0994942021089734	0.108111783161972
3	D	26	50	20120529	13	2130	41.6	-0.0997233754167558	0.109319450833561
3	D	26	50	20120529	13	2132	41.64	-0.0994741909870658	0.111111542259800
3	D	26	50	20120529	13	2134	41.68	-0.099349103797474	0.112082329159691
3	D	26	50	20120529	13	2136	41.72	-0.0992646045371221	0.113736605474277
3	D	26	50	20120529	13	2138	41.76	-0.0984042677164525	0.115056561702718
3	D	26	50	20120529	13	2140	41.8	-0.0983618413095813	0.116077623894751
3	D	26	50	20120529	13	2142	41.84	-0.0973568304414809	0.117089705830664
3	D	26	50	20120529	13	2144	41.88	-0.0966589867591278	0.118220298863103
3	D	26	50	20120529	13	2146	41.92	-0.096019055122154	0.119608349474572
3	D	26	50	20120529	13	2148	41.96	-0.0954931798089856	0.120776277745058
3	D	26	50	20120529	13	2150	42	-0.0950308026847677	0.122535488705972
3	D	26	50	20120529	13	2152	42.04	-0.0949605162707177	0.123433090054010
3	D	26	50	20120529	13	2154	42.08	-0.0945678598751249	0.125196119391542
3	D	26	50	20120529	13	2156	42.12	-0.0940712587826976	0.126928743137484
3	D	26	50	20120529	13	2158	42.16	-0.093594173837431	0.128391534935724
3	D	26	50	20120529	13	2160	42.2	-0.0931475651944336	0.129502823953037
3	D	26	50	20120529	13	2162	42.24	-0.092708664015351	0.131531301176227
3	D	26	50	20120529	13	2164	42.28	-0.0922554792792886	0.133483552288405
3	D	26	50	20120529	13	2166	42.32	-0.0919539689477906	0.134827338015372
3	D	26	50	20120529	13	2168	42.36	-0.0915128050270084	0.136063289958208
3	D	26	50	20120529	13	2170	42.4	-0.0910708632887667	0.137814793455207
3	D	26	50	20120529	13	2172	42.44	-0.091053680593984	0.139172650607120
3	D	26	50	20120529	13	2174	42.48	-0.090211021442844	0.139763579744157
3	D	26	50	20120529	13	2176	42.52	-0.0897708474715554	0.141868283078359
3	D	26	50	20120529	13	2178	42.56	-0.089079438460911	0.142805765248856
3	D	26	50	20120529	13	2180	42.6	-0.08877241269652	0.143761915038376
3	D	26	50	20120529	13	2182	42.64	-0.088380958382455	0.144243879020433
3	D	26	50	20120529	13	2184	42.68	-0.0875297432392626	0.144972057583699
3	D	26	50	20120529	13	2186	42.72	-0.086975725076203	0.145862658574604
3	D	26	50	20120529	13	2188	42.76	-0.0858407479817204	0.146689337112489
3	D	26	50	20120529	13	2190	42.8	-0.0848841032174532	0.147776089524494
3	D	26	50	20120529	13	2192	42.84	-0.084077082248085	0.149307187837798
3	D	26	50	20120529	13	2194	42.88	-0.0833880066898187	0.150915502211606
3	D	26	50	20120529	13	2196	42.92	-0.0823328619509321	0.152633913111246
3	D	26	50	20120529	13	2198	42.96	-0.081422744812867	0.154200225342252
3	D	26	50	20120529	13	2200	43	-0.0805065465564836	0.155605741491217
3	D	26	50	20120529	13	2202	43.04	-0.0797439318929739	0.157577508750555
3	D	26	50	20120529	13	2204	43.08	-0.0788868477634976	0.159117658030658
3	D	26	50	20120529	13	2206	43.12	-0.0776163890097397	0.161277657115148
3	D	26	50	20120529	13	2208	43.16	-0.076452066983838	0.162770076687521
3	D	26	50	20120529	13	2210	43.2	-0.0752493490597178	0.164610604928271
3	D	26	50	20120529	13	2212	43.24	-0.0744795926177182	0.166162421470263
3	D	26	50	20120529	13	2214	43.28	-0.07316967730557	0.167462437287475
3	D	26	50	20120529	13	2216	43.32	-0.0723944761413552	0.168123087153137
3	D	26	50	20120529	13	2218	43.36	-0.0714893087507582	0.168872691051873
3	D	26	50	20120529	13	2220	43.4	-0.0704991471250627	0.169881237453879
3	D	26	50	20120529	13	2222	43.44	-0.0700968033665677	0.170678146796277
3	D	26	50	20120529	13	2224	43.48	-0.0697153899687957	0.170961979458245
3	D	26	50	20120529	13	2226	43.52	-0.0693093692550383	0.171551847935111
3	D	26	50	20120529	13	2228	43.56	-0.0694068085694858	0.172522139860255
3	D	26	50	20120529	13	2230	43.6	-0.0693754130284012	0.173826327607475
3	D	26	50	20120529	13	2232	43.64	-0.0697305220539131	0.174717140730414
3	D	26	50	20120529	13	2234	43.68	-0.0698450733524652	0.176320858910145
3	D	26	50	20120529	13	2236	43.72	-0.0701105212381227	0.177632259146534
3	D	26	50	20120529	13	2238	43.76	-0.0697696250589127	0.179162508931700
3	D	26	50	20120529	13	2240	43.8	-0.0700852068153562	0.181003602857875
3	D	26	50	20120529	13	2242	43.84	-0.0696821559500799	0.182854808411022
3	D	26	50	20120529	13	2244	43.88	-0.070221537002769	0.184602210688690
3	D	26	50	20120529	13	2246	43.92	-0.0705905760318702	0.186645819996997
3	D	26	50	20120529	13	2248	43.96	-0.0707354622113354	0.188465276455668
3	D	26	50	20120529	13	2250	44	-0.070894349105068	0.190127896630272
3	D	26	50	20120529	13	2252	44.04	-0.0712397000569994	0.191700219268918
3	D	26	50	20120529	13	2254	44.08	-0.0712320633037627	0.192632751691947
3	D	26	50	20120529	13	2256	44.12	-0.0718176891399414	0.194370678738748
3	D	26	50	20120529	13	2258	44.16	-0.0717789396883323	0.196137597163577
3	D	26	50	20120529	13	2260	44.2	-0.0720851876352643	0.197265361768891
3	D	26	50	20120529	13	2262	44.24	-0.0721739295363032	0.199115506661866
3	D	26	50	20120529	13	2264	44.28	-0.0731561715660494	0.200312567731736
3	D	26	50	20120529	13	2266	44.32	-0.0730616313894047	0.201228765988120
3	D	26	50	20120529	13	2268	44.36	-0.0738664603277513	0.202641423915574
3	D	26	50	20120529	13	2270	44.4	-0.07469412881513	0.204445606867772
3	D	26	50	20120529	13	2272	44.44	-0.0752041649364	0.206191241378487
3	D	26	50	20120529	13	2274	44.48	-0.0759367275617092	0.207577170669612
3	D	26	50	20120529	13	2276	44.52	-0.0759142415660675	0.208073418208649
3	D	26	50	20120529	13	2278	44.56	-0.0764999381129244	0.208428173680770
3	D	26	50	20120529	13	2280	44.6	-0.0767665880801097	0.209947675442862
3	D	26	50	20120529	13	2282	44.64	-0.0764802098337291	0.210495683198282
3	D	26	50	20120529	13	2284	44.68	-0.0766760784121178	0.211558464690405
3	D	26	50	20120529	13	2286	44.72	-0.077199337430196	0.212477703505948
3	D	26	50	20120529	13	2288	44.76	-0.0774531887646419	0.213445732689392
3	D	26	50	20120529	13	2290	44.8	-0.0775620832089447	0.214438510610178
3	D	26	50	20120529	13	2292	44.84	-0.0778116919027035	0.216194256747864
3	D	26	50	20120529	13	2294	44.88	-0.0780514011015257	0.217733628210507
3	D	26	50	20120529	13	2296	44.92	-0.0785456687415751	0.219063696065919
3	D	26	50	20120529	13	2298	44.96	-0.0787330520385895	0.220614381237061
3	D	26	50	20120529	13	2300	45	-0.0787040606605608	0.221783228746363
3	D	26	50	20120529	13	2302	45.04	-0.0792520684159805	0.223570087582421
3	D	26	50	20120529	13	2304	45.08	-0.0792152988633587	0.225251587508083
3	D	26	50	20120529	13	2306	45.12	-0.0796685543100994	0.227285933717556
3	D	26	50	20120529	13	2308	45.16	-0.0798432096850525	0.229187343852167
3	D	26	50	20120529	13	2310	45.2	-0.080201712823114	0.230883693020234
3	D	26	50	20120529	13	2312	45.24	-0.0799803884006026	0.232519231005118
3	D	26	50	20120529	13	2314	45.28	-0.079986045254852	0.234326595937831
3	D	26	50	20120529	13	2316	45.32	-0.0804548570507787	0.235653835366118
3	D	26	50	20120529	13	2318	45.36	-0.08037212555738	0.236435188359329
3	D	26	50	20120529	13	2320	45.4	-0.0805269819424599	0.237106232694675
3	D	26	50	20120529	13	2322	45.44	-0.0801423158534944	0.237937790269351
3	D	26	50	20120529	13	2324	45.48	-0.0798502807528643	0.238768640737245
3	D	26	50	20120529	13	2326	45.52	-0.0793956110925614	0.240032240555225
3	D	26	50	20120529	13	2328	45.56	-0.0789685185967247	0.241532721144903
3	D	26	50	20120529	13	2330	45.6	-0.0786800190300005	0.242464687882507
3	D	26	50	20120529	13	2332	45.64	-0.0784148539870556	0.243865466416037
3	D	26	50	20120529	13	2334	45.68	-0.07794674929791	0.244996837265936
3	D	26	50	20120529	13	2336	45.72	-0.0770204394145557	0.246316298519630
3	D	26	50	20120529	13	2338	45.76	-0.07608140160914	0.248009112153791
