# Supplementary material for: How Do Ants Make Sense of Gravity? A Boltzmann Walker Analysis of Lasius niger Trajectories on Various Inclines
Source: PLoS One. 2013 Oct 29;8(10):e76531. doi: 10.1371/journal.pone.0076531 (PMC3812222; doi:10.1371/journal.pone.0076531)
Supplement: Dataset S3 — Trajectories for . (ZIP) [file pone.0076531.s007.zip › Incline3/3-D-26-50-20120529-14.txt]

Pente	Colonie	Temperature	Humidite	Date	Indiv	Frame	Time	X	Y
3	D	26	50	20120529	14	32	0	0	0
3	D	26	50	20120529	14	34	0.04	0.000559880078275701	-0.00130292202608215
3	D	26	50	20120529	14	36	0.08	0.0017626828552096	-0.00253836485203566
3	D	26	50	20120529	14	38	0.12	0.002776751761177	-0.00330281092210863
3	D	26	50	20120529	14	40	0.16	0.0040954634816831	-0.00410867223635568
3	D	26	50	20120529	14	42	0.2	0.005269854708149	-0.00531892791876333
3	D	26	50	20120529	14	44	0.24	0.0047642309331937	-0.00547071546041284
3	D	26	50	20120529	14	46	0.28	0.0041175040000527	-0.00516991930676389
3	D	26	50	20120529	14	48	0.32	0.0029076796527815	-0.00487671747994489
3	D	26	50	20120529	14	50	0.36	0.0026192083703287	-0.00531410545051564
3	D	26	50	20120529	14	52	0.4	0.0013061535040721	-0.00522892736765391
3	D	26	50	20120529	14	54	0.44	0.0005857601864671	-0.00544402217942304
3	D	26	50	20120529	14	56	0.48	-0.0001628254785039	-0.00524268059454799
3	D	26	50	20120529	14	58	0.52	-0.000730689499445901	-0.00522887857728601
3	D	26	50	20120529	14	60	0.56	-0.00157919288813244	-0.00485012743654515
3	D	26	50	20120529	14	62	0.6	-0.00294564350875673	-0.00458514129161584
3	D	26	50	20120529	14	64	0.64	-0.00419851015290546	-0.00464738153760266
3	D	26	50	20120529	14	66	0.68	-0.00473620122038752	-0.00426540952547349
3	D	26	50	20120529	14	68	0.72	-0.00682338244855148	-0.00488117225266637
3	D	26	50	20120529	14	70	0.76	-0.00864706033470627	-0.00527625402451872
3	D	26	50	20120529	14	72	0.8	-0.0103355040489591	-0.00583779580373021
3	D	26	50	20120529	14	74	0.84	-0.0118707247947967	-0.00659225752605281
3	D	26	50	20120529	14	76	0.88	-0.0136364977066401	-0.00766672042220141
3	D	26	50	20120529	14	78	0.92	-0.0146261997129278	-0.00793736554270051
3	D	26	50	20120529	14	80	0.96	-0.0147229672759332	-0.00774245155846651
3	D	26	50	20120529	14	82	1	-0.0142547211654315	-0.00694129957538211
3	D	26	50	20120529	14	84	1.04	-0.0141104925952729	-0.00640961891554011
3	D	26	50	20120529	14	86	1.08	-0.0141257378174753	-0.00584877010097421
3	D	26	50	20120529	14	88	1.12	-0.0139201111655062	-0.0050276777066604
3	D	26	50	20120529	14	90	1.16	-0.0139746432404713	-0.00392616090506363
3	D	26	50	20120529	14	92	1.2	-0.0144787255226436	-0.00287202025780634
3	D	26	50	20120529	14	94	1.24	-0.0144553061460507	-0.00167160750179281
3	D	26	50	20120529	14	96	1.28	-0.0154457329367891	0.000526218259957309
3	D	26	50	20120529	14	98	1.32	-0.0165973871447060	0.00204819843131714
3	D	26	50	20120529	14	100	1.36	-0.0184015842390391	0.00400629024550768
3	D	26	50	20120529	14	102	1.4	-0.0194166430945002	0.00597797972310044
3	D	26	50	20120529	14	104	1.44	-0.0195390574204592	0.0069373539195431
3	D	26	50	20120529	14	106	1.48	-0.0201773556407685	0.00894862723474668
3	D	26	50	20120529	14	108	1.52	-0.0215077346231641	0.0105290108906986
3	D	26	50	20120529	14	110	1.56	-0.0231666071318277	0.0111403754137125
3	D	26	50	20120529	14	112	1.6	-0.0243040025315019	0.0111592410226346
3	D	26	50	20120529	14	114	1.64	-0.0262059429961984	0.0106474724897508
3	D	26	50	20120529	14	116	1.68	-0.0270793330080488	0.0109174741430791
3	D	26	50	20120529	14	118	1.72	-0.0277953705478817	0.0102574394603161
3	D	26	50	20120529	14	120	1.76	-0.0282470562175681	0.00984902872563838
3	D	26	50	20120529	14	122	1.8	-0.0277506743282429	0.00950678197247628
3	D	26	50	20120529	14	124	1.84	-0.027462019198027	0.00972005951981777
3	D	26	50	20120529	14	126	1.88	-0.0270655514968835	0.0100922027476884
3	D	26	50	20120529	14	128	1.92	-0.0264777407007509	0.0111102173094949
3	D	26	50	20120529	14	130	1.96	-0.0259032235121047	0.0113160490224305
3	D	26	50	20120529	14	132	2	-0.0253317893090244	0.0113663455277763
3	D	26	50	20120529	14	134	2.04	-0.0247203894306714	0.0117390261568007
3	D	26	50	20120529	14	136	2.08	-0.0246180781505015	0.0123974062096956
3	D	26	50	20120529	14	138	2.12	-0.0240009365650854	0.0127259068070315
3	D	26	50	20120529	14	140	2.16	-0.023402031263556	0.0137735420719018
3	D	26	50	20120529	14	142	2.2	-0.0224414988262057	0.0149515805551451
3	D	26	50	20120529	14	144	2.24	-0.0217649758275191	0.0150632666570199
3	D	26	50	20120529	14	146	2.28	-0.0202745969653172	0.0153539681542607
3	D	26	50	20120529	14	148	2.32	-0.0190713416400433	0.0160007304427407
3	D	26	50	20120529	14	150	2.36	-0.0178151523011298	0.0157339531963347
3	D	26	50	20120529	14	152	2.4	-0.0166531425144025	0.0155048011017556
3	D	26	50	20120529	14	154	2.44	-0.0150407198501950	0.015084433191408
3	D	26	50	20120529	14	156	2.48	-0.0137788807280998	0.0148207035752288
3	D	26	50	20120529	14	158	2.52	-0.0118265376920403	0.0149527981930223
3	D	26	50	20120529	14	160	2.56	-0.0100806556939517	0.0152954267838462
3	D	26	50	20120529	14	162	2.6	-0.009384678773501	0.0154442444770147
3	D	26	50	20120529	14	164	2.64	-0.0082315926743523	0.0161550777109381
3	D	26	50	20120529	14	166	2.68	-0.00671182928275149	0.0156572250395081
3	D	26	50	20120529	14	168	2.72	-0.00554686378967884	0.0156328227844894
3	D	26	50	20120529	14	170	2.76	-0.00497239609850726	0.0147948871066477
3	D	26	50	20120529	14	172	2.8	-0.00443592125468884	0.0141865702138607
3	D	26	50	20120529	14	174	2.84	-0.00335857194865946	0.012926080251504
3	D	26	50	20120529	14	176	2.88	-0.0036684487675924	0.0116230465025504
3	D	26	50	20120529	14	178	2.92	-0.00251714457753227	0.0103533726373197
3	D	26	50	20120529	14	180	2.96	-0.00306721708475291	0.00986450729307855
3	D	26	50	20120529	14	182	3	-0.0031806723677943	0.00920694748404974
3	D	26	50	20120529	14	184	3.04	-0.00355338835215772	0.00951414295406843
3	D	26	50	20120529	14	186	3.08	-0.00402588417441439	0.00928458073755622
3	D	26	50	20120529	14	188	3.12	-0.00425662018818337	0.00861881848986565
3	D	26	50	20120529	14	190	3.16	-0.00467100597516212	0.00739934920609914
3	D	26	50	20120529	14	192	3.2	-0.00513450739916209	0.00672743512941224
3	D	26	50	20120529	14	194	3.24	-0.00569616938652638	0.00488228948138063
3	D	26	50	20120529	14	196	3.28	-0.00592813576609463	0.00428218916939105
3	D	26	50	20120529	14	198	3.32	-0.00648595816363707	0.00367576025170984
3	D	26	50	20120529	14	200	3.36	-0.00719669947367892	0.00307090111108287
3	D	26	50	20120529	14	202	3.4	-0.00675621437540657	0.00222537110641124
3	D	26	50	20120529	14	204	3.44	-0.00708243243205273	0.00149581934177627
3	D	26	50	20120529	14	206	3.48	-0.00735413538429654	0.00147229672759332
3	D	26	50	20120529	14	208	3.52	-0.00771746452613972	0.0010823662286419
3	D	26	50	20120529	14	210	3.56	-0.00907951977101215	0.00076698458341742
3	D	26	50	20120529	14	212	3.6	-0.0103636398277825	0.00057583947832707
3	D	26	50	20120529	14	214	3.64	-0.0113469778730396	0.000241851732369229
3	D	26	50	20120529	14	216	3.68	-0.0124579911187077	0.00041476055357278
3	D	26	50	20120529	14	218	3.72	-0.0129755367139938	0.000538362818924189
3	D	26	50	20120529	14	220	3.76	-0.0135527833348154	-0.00027379881674325
3	D	26	50	20120529	14	222	3.8	-0.0152723892449152	-0.00093339509330187
3	D	26	50	20120529	14	224	3.84	-0.0158393191777993	-0.00250372369082533
3	D	26	50	20120529	14	226	3.88	-0.0152221351659762	-0.00230500547210847
3	D	26	50	20120529	14	228	3.92	-0.0143562899834811	-0.00275603353248831
3	D	26	50	20120529	14	230	3.96	-0.0137188049359702	-0.0036669143458772
3	D	26	50	20120529	14	232	4	-0.0123790426465882	-0.00426992793780528
3	D	26	50	20120529	14	234	4.04	-0.0110951700771913	-0.0044934797466774
3	D	26	50	20120529	14	236	4.08	-0.00986806404018795	-0.00535697733465898
3	D	26	50	20120529	14	238	4.12	-0.009478943178501	-0.00500899594550146
3	D	26	50	20120529	14	240	4.16	-0.00838461058180107	-0.00601407752428001
3	D	26	50	20120529	14	242	4.2	-0.00675385970982522	-0.00670308944293601
3	D	26	50	20120529	14	244	4.24	-0.00475777504828152	-0.00705445787357541
3	D	26	50	20120529	14	246	4.28	-0.00369167015428657	-0.00761568852580321
3	D	26	50	20120529	14	248	4.32	-0.00148509394611926	-0.00807646051762771
3	D	26	50	20120529	14	250	4.36	-8.0468751698995e-06	-0.00801291990227031
3	D	26	50	20120529	14	252	4.4	0.0014864525103779	-0.00847201513178471
3	D	26	50	20120529	14	254	4.44	0.0021880854365499	-0.00916196835098781
3	D	26	50	20120529	14	256	4.48	0.0024311618071535	-0.00977830956223831
3	D	26	50	20120529	14	258	4.52	0.0018405282407504	-0.0108947477311317
3	D	26	50	20120529	14	260	4.56	0.0018951239553259	-0.0114212523693354
3	D	26	50	20120529	14	262	4.6	0.0012668383670382	-0.0125698271272202
3	D	26	50	20120529	14	264	4.64	0.000636084976084099	-0.0140510885545854
3	D	26	50	20120529	14	266	4.68	-4.97308199208998e-05	-0.0144728706784953
3	D	26	50	20120529	14	268	4.72	-0.0009758356423087	-0.0143658924935696
3	D	26	50	20120529	14	270	4.76	-0.0017390442755146	-0.0142375808970555
3	D	26	50	20120529	14	272	4.8	-0.00238209425339346	-0.0142548413735843
3	D	26	50	20120529	14	274	4.84	-0.00199419668643795	-0.0133059252864354
3	D	26	50	20120529	14	276	4.88	-0.00247188974353634	-0.0127700514833809
3	D	26	50	20120529	14	278	4.92	-0.00204481138983529	-0.0119222445948739
3	D	26	50	20120529	14	280	4.96	-0.00175831293530193	-0.0112233614655525
3	D	26	50	20120529	14	282	5	-0.00182369202829044	-0.0112207168861909
3	D	26	50	20120529	14	284	5.04	-0.00171158731920112	-0.010736391167485
3	D	26	50	20120529	14	286	5.08	-0.00182584163290525	-0.0098785150784139
3	D	26	50	20120529	14	288	5.12	-0.00292941611523528	-0.00849378079774841
3	D	26	50	20120529	14	290	5.16	-0.00306248654038678	-0.00801944649786071
3	D	26	50	20120529	14	292	5.2	-0.00369193178379561	-0.00682964741463281
3	D	26	50	20120529	14	294	5.24	-0.00441056440551549	-0.00522783842321088
3	D	26	50	20120529	14	296	5.28	-0.00504066725823083	-0.00464072766279169
3	D	26	50	20120529	14	298	5.32	-0.00602104959714254	-0.00367747145012032
3	D	26	50	20120529	14	300	5.36	-0.00651224132269377	-0.00342614448688318
3	D	26	50	20120529	14	302	5.4	-0.00827802130560501	-0.00287590934510287
3	D	26	50	20120529	14	304	5.44	-0.00925684800959811	-0.00290961712536203
3	D	26	50	20120529	14	306	5.48	-0.0107196327367709	-0.00249786177560929
3	D	26	50	20120529	14	308	5.52	-0.012102012351855	-0.00221822932792126
3	D	26	50	20120529	14	310	5.56	-0.0133104436987672	-0.00225474432210174
3	D	26	50	20120529	14	312	5.6	-0.0142536251499207	-0.00254301761465587
3	D	26	50	20120529	14	314	5.64	-0.0148028844843429	-0.00324475745537321
3	D	26	50	20120529	14	316	5.68	-0.0152031776331726	-0.00363723000320299
3	D	26	50	20120529	14	318	5.72	-0.0150284586186093	-0.00361459551513721
3	D	26	50	20120529	14	320	5.76	-0.0148307091361826	-0.00288525729675016
3	D	26	50	20120529	14	322	5.8	-0.0144184375984796	-0.00239561413504972
3	D	26	50	20120529	14	324	5.84	-0.0144729838155803	-0.00227636764747042
3	D	26	50	20120529	14	326	5.88	-0.0139754210579306	-0.00135326802890263
3	D	26	50	20120529	14	328	5.92	-0.0141758575461258	-0.00079438497118841
3	D	26	50	20120529	14	330	5.96	-0.0148900127677072	7.43437927603896e-05
3	D	26	50	20120529	14	332	6	-0.0151842038369131	0.00127664381677291
3	D	26	50	20120529	14	334	6.04	-0.0159088772718646	0.00296029546836967
3	D	26	50	20120529	14	336	6.08	-0.0158047063008602	0.0034168036063037
3	D	26	50	20120529	14	338	6.12	-0.0160495632370495	0.00388944792098441
3	D	26	50	20120529	14	340	6.16	-0.0148474817090324	0.00490527752283701
3	D	26	50	20120529	14	342	6.2	-0.0142728372411655	0.00533273064313209
3	D	26	50	20120529	14	344	6.24	-0.0144521312366032	0.00494749886874166
3	D	26	50	20120529	14	346	6.28	-0.0143230913201044	0.00488283395360215
3	D	26	50	20120529	14	348	6.32	-0.0140603657955546	0.0044950919501385
3	D	26	50	20120529	14	350	6.36	-0.0138782221597887	0.00451021696418808
3	D	26	50	20120529	14	352	6.4	-0.0137106590658509	0.00454720571991195
3	D	26	50	20120529	14	354	6.44	-0.0137513530611082	0.00481697402800243
3	D	26	50	20120529	14	356	6.48	-0.013841077840573	0.00509248404315615
3	D	26	50	20120529	14	358	6.52	-0.0134254524954068	0.00562324051443511
3	D	26	50	20120529	14	360	6.56	-0.0136021393881423	0.00594739735481412
3	D	26	50	20120529	14	362	6.6	-0.0137493547773446	0.00651591544952879
3	D	26	50	20120529	14	364	6.64	-0.0134541072906076	0.0068868092197171
3	D	26	50	20120529	14	366	6.68	-0.0138313261309537	0.00714939473712429
3	D	26	50	20120529	14	368	6.72	-0.0143170604063677	0.00835640338519273
3	D	26	50	20120529	14	370	6.76	-0.0141790572043106	0.00809421243336944
3	D	26	50	20120529	14	372	6.8	-0.0147258763132310	0.008566178632647
3	D	26	50	20120529	14	374	6.84	-0.0154950508063498	0.00943037837766229
3	D	26	50	20120529	14	376	6.88	-0.0155281738093009	0.009170585224934
3	D	26	50	20120529	14	378	6.92	-0.0151986259868221	0.00921579126856205
3	D	26	50	20120529	14	380	6.96	-0.0148215365470171	0.00873532988841532
3	D	26	50	20120529	14	382	7	-0.0147470732532107	0.00811892157273122
3	D	26	50	20120529	14	384	7.04	-0.014588706790069	0.0082998164579215
3	D	26	50	20120529	14	386	7.08	-0.0153785019311407	0.00901994885312428
3	D	26	50	20120529	14	388	7.12	-0.0151975596697961	0.00922647423781221
3	D	26	50	20120529	14	390	7.16	-0.0154135892767300	0.0089420108365951
3	D	26	50	20120529	14	392	7.2	-0.0151367682856039	0.00915263249086646
3	D	26	50	20120529	14	394	7.24	-0.0152079421186643	0.00910049397235567
3	D	26	50	20120529	14	396	7.28	-0.0150824617777020	0.00917055128380851
3	D	26	50	20120529	14	398	7.32	-0.0154641368049831	0.00913753646819491
3	D	26	50	20120529	14	400	7.36	-0.0144489336997386	0.00881271565454837
3	D	26	50	20120529	14	402	7.4	-0.0146339983936176	0.00853455328185843
3	D	26	50	20120529	14	404	7.44	-0.0142914673835294	0.00868593918685622
3	D	26	50	20120529	14	406	7.48	-0.0143396765096572	0.00856048571595166
3	D	26	50	20120529	14	408	7.52	-0.0141737079415110	0.00899269412935022
3	D	26	50	20120529	14	410	7.56	-0.0144154486581155	0.00842695708560596
3	D	26	50	20120529	14	412	7.6	-0.0143206143250499	0.00832974121690131
3	D	26	50	20120529	14	414	7.64	-0.0142764590420987	0.00860855695625707
3	D	26	50	20120529	14	416	7.68	-0.0142378368697103	0.00834142615646041
3	D	26	50	20120529	14	418	7.72	-0.0145842025198728	0.00810862185535646
3	D	26	50	20120529	14	420	7.76	-0.0145472682113711	0.00801986086243446
3	D	26	50	20120529	14	422	7.8	-0.0144944437992826	0.008652173423841
3	D	26	50	20120529	14	424	7.84	-0.0144526665164365	0.00872370576003939
3	D	26	50	20120529	14	426	7.88	-0.0144571679582056	0.00873238478867168
3	D	26	50	20120529	14	428	7.92	-0.0142150644958222	0.0084266926276698
3	D	26	50	20120529	14	430	7.96	-0.0142800172034217	0.00842922619126679
3	D	26	50	20120529	14	432	8	-0.0142998918537205	0.0084722981866292
3	D	26	50	20120529	14	434	8.04	-0.0142875125353022	0.00848941512048138
3	D	26	50	20120529	14	436	8.08	-0.0144045790126751	0.0084785560816427
3	D	26	50	20120529	14	438	8.12	-0.0147759387662323	0.00909137583041227
3	D	26	50	20120529	14	440	8.16	-0.0149987417490231	0.00886919510158887
3	D	26	50	20120529	14	442	8.2	-0.0144012761169002	0.00955987154960776
3	D	26	50	20120529	14	444	8.24	-0.0144537787954033	0.00921336801362292
3	D	26	50	20120529	14	446	8.28	-0.0145633874175551	0.00872882309181484
3	D	26	50	20120529	14	448	8.32	-0.0148066378071375	0.00804190562344473
3	D	26	50	20120529	14	450	8.36	-0.0146539699175454	0.00829109358866877
3	D	26	50	20120529	14	452	8.4	-0.0147088937296673	0.00840678050071158
3	D	26	50	20120529	14	454	8.44	-0.0147624832312931	0.00856471492160994
3	D	26	50	20120529	14	456	8.48	-0.0152427657134241	0.00879876585196912
3	D	26	50	20120529	14	458	8.52	-0.0152495977791440	0.00893226619804358
3	D	26	50	20120529	14	460	8.56	-0.0152564206524756	0.0090657191679637
3	D	26	50	20120529	14	462	8.6	-0.0153014576975830	0.00892786728675782
3	D	26	50	20120529	14	464	8.64	-0.0150861521679931	0.00874664147559396
3	D	26	50	20120529	14	466	8.68	-0.0152079230267812	0.00860756064280238
3	D	26	50	20120529	14	468	8.72	-0.0147758030017303	0.00845466294350641
3	D	26	50	20120529	14	470	8.76	-0.0145145913927989	0.00817233571187528
3	D	26	50	20120529	14	472	8.8	-0.0146954869850960	0.00824813402328457
3	D	26	50	20120529	14	474	8.84	-0.0145894061186756	0.00846845506127345
3	D	26	50	20120529	14	476	8.88	-0.0147390702186612	0.00872394900477212
3	D	26	50	20120529	14	478	8.92	-0.0147077489237885	0.0086461071547652
3	D	26	50	20120529	14	480	8.96	-0.0146764233862752	0.00856825540526334
3	D	26	50	20120529	14	482	9	-0.0143843119181128	0.00860487505124743
3	D	26	50	20120529	14	484	9.04	-0.0142737685007963	0.00835007053686042
3	D	26	50	20120529	14	486	9.08	-0.0144496252501706	0.0083793878911152
3	D	26	50	20120529	14	488	9.12	-0.0147148602966869	0.0084045474574966
3	D	26	50	20120529	14	490	9.16	-0.0144563463001258	0.00850575847951495
3	D	26	50	20120529	14	492	9.2	-0.0146189221699359	0.00828808484931483
3	D	26	50	20120529	14	494	9.24	-0.0143603933241324	0.00838931072057559
3	D	26	50	20120529	14	496	9.28	-0.0143696946067321	0.00860156013465723
3	D	26	50	20120529	14	498	9.32	-0.0145601120989446	0.00869961392489758
3	D	26	50	20120529	14	500	9.36	-0.0145737691593164	0.00835754819107147
3	D	26	50	20120529	14	502	9.4	-0.0145128681735732	0.0084385168672648
3	D	26	50	20120529	14	504	9.44	-0.0144925324896530	0.00852749847750253
3	D	26	50	20120529	14	506	9.48	-0.0144991927284250	0.00866964178976343
3	D	26	50	20120529	14	508	9.52	-0.0145777947182217	0.00856585265642087
3	D	26	50	20120529	14	510	9.56	-0.0145271998138143	0.00806303750960049
3	D	26	50	20120529	14	512	9.6	-0.0147404681687676	0.00864479759300644
3	D	26	50	20120529	14	514	9.64	-0.0146419865789246	0.00846142641986846
3	D	26	50	20120529	14	516	9.68	-0.014414018888204	0.00876870320716698
3	D	26	50	20120529	14	518	9.72	-0.0146675937438985	0.00870970999551937
3	D	26	50	20120529	14	520	9.76	-0.0143314068958512	0.00881386682438814
3	D	26	50	20120529	14	522	9.8	-0.0147030714124310	0.0088765638613556
3	D	26	50	20120529	14	524	9.84	-0.0145119666124272	0.00900695647312675
3	D	26	50	20120529	14	526	9.88	-0.0143193507252320	0.00891745089676416
3	D	26	50	20120529	14	528	9.92	-0.0144186624584360	0.00834101179188664
3	D	26	50	20120529	14	530	9.96	-0.0147987281106831	0.00825192058009782
3	D	26	50	20120529	14	532	10	-0.0146129690379451	0.00851486742907019
3	D	26	50	20120529	14	534	10.04	-0.0146844624832705	0.00886516317872254
3	D	26	50	20120529	14	536	10.08	-0.0145906159783782	0.00845723256954924
3	D	26	50	20120529	14	538	10.12	-0.0145269212137425	0.00864696204686365
3	D	26	50	20120529	14	540	10.16	-0.0147495099431786	0.00872883935527081
3	D	26	50	20120529	14	542	10.2	-0.0144827433033743	0.0084026828169146
3	D	26	50	20120529	14	544	10.24	-0.0146717006200836	0.00832144614725121
3	D	26	50	20120529	14	546	10.28	-0.014362233215977	0.00874549313418131
3	D	26	50	20120529	14	548	10.32	-0.0144122002095628	0.00831954332290303
3	D	26	50	20120529	14	550	10.36	-0.0145286896878022	0.0084968001437041
3	D	26	50	20120529	14	552	10.4	-0.0143732343832787	0.00843841221546118
3	D	26	50	20120529	14	554	10.44	-0.0141784971757399	0.00813297037025984
3	D	26	50	20120529	14	556	10.48	-0.0145166412953576	0.00837066572896926
3	D	26	50	20120529	14	558	10.52	-0.0144297407003769	0.00836302614730532
3	D	26	50	20120529	14	560	10.56	-0.0144061424257683	0.0084896215956615
3	D	26	50	20120529	14	562	10.6	-0.0144301310233201	0.00829537582733564
3	D	26	50	20120529	14	564	10.64	-0.014443522918649	0.00865826373454736
3	D	26	50	20120529	14	566	10.68	-0.0143654116609584	0.0088215247908284
3	D	26	50	20120529	14	568	10.72	-0.0143152586982892	0.00815564728473249
3	D	26	50	20120529	14	570	10.76	-0.0143034874917028	0.00823003986786078
3	D	26	50	20120529	14	572	10.8	-0.0142852384798939	0.00837382861760151
3	D	26	50	20120529	14	574	10.84	-0.0145985723438801	0.00847319055538706
3	D	26	50	20120529	14	576	10.88	-0.0144480257746316	0.00855445480221492
3	D	26	50	20120529	14	578	10.92	-0.0142974905190916	0.00863570773533429
3	D	26	50	20120529	14	580	10.96	-0.0144941291367649	0.00858583620116398
3	D	26	50	20120529	14	582	11	-0.0141644024162705	0.00871931250560788
3	D	26	50	20120529	14	584	11.04	-0.0140976444650587	0.00828466103828032
3	D	26	50	20120529	14	586	11.08	-0.0141617825856462	0.0084550278106055
3	D	26	50	20120529	14	588	11.12	-0.0143431872948257	0.00884579976662653
3	D	26	50	20120529	14	590	11.16	-0.0142678457743971	0.00834732413412229
3	D	26	50	20120529	14	592	11.2	-0.0141783317127531	0.00828154340448207
3	D	26	50	20120529	14	594	11.24	-0.0144747522896401	0.00829311025720872
3	D	26	50	20120529	14	596	11.28	-0.0143716780412533	0.00828908611251699
3	D	26	50	20120529	14	598	11.32	-0.0143260102568972	0.0083247271227159
3	D	26	50	20120529	14	600	11.36	-0.0141698506740196	0.00852377980294027
3	D	26	50	20120529	14	602	11.4	-0.0144910192811413	0.00841259362555972
3	D	26	50	20120529	14	604	11.44	-0.0144210496509293	0.0086311971011771
3	D	26	50	20120529	14	606	11.48	-0.0145302396658666	0.00829310247903413
3	D	26	50	20120529	14	608	11.52	-0.0144265028584258	0.00823905547932091
3	D	26	50	20120529	14	610	11.56	-0.0144774131324577	0.00860177438801193
3	D	26	50	20120529	14	612	11.6	-0.0146589840117308	0.00868809798385918
3	D	26	50	20120529	14	614	11.64	-0.0144021211095037	0.00823091031630843
3	D	26	50	20120529	14	616	11.68	-0.0146783212608759	0.00823336680526627
3	D	26	50	20120529	14	618	11.72	-0.0146680144724333	0.00837615712023195
3	D	26	50	20120529	14	620	11.76	-0.0144876230472713	0.00859095636136655
3	D	26	50	20120529	14	622	11.8	-0.0147545558571692	0.00857750719038839
3	D	26	50	20120529	14	624	11.84	-0.0144455678714602	0.00816854137688743
3	D	26	50	20120529	14	626	11.88	-0.0147328794987919	0.0085287698554951
3	D	26	50	20120529	14	628	11.92	-0.0141974243029520	0.00869658609366054
3	D	26	50	20120529	14	630	11.96	-0.0148718627508477	0.009569071008831
3	D	26	50	20120529	14	632	12	-0.0151047144281060	0.00930329643984066
3	D	26	50	20120529	14	634	12.04	-0.0149838175532994	0.00936186892295347
3	D	26	50	20120529	14	636	12.08	-0.0148629319922013	0.0094204442344934
3	D	26	50	20120529	14	638	12.12	-0.0152055839175490	0.0094970500618468
3	D	26	50	20120529	14	640	12.16	-0.0149245040222799	0.00937714384364066
3	D	26	50	20120529	14	642	12.2	-0.0147147648372715	0.00963264697952748
3	D	26	50	20120529	14	644	12.24	-0.0148228178245046	0.0092945297299675
3	D	26	50	20120529	14	646	12.28	-0.0150508781462136	0.0094902102179524
3	D	26	50	20120529	14	648	12.32	-0.0152116692785079	0.00918512687588911
3	D	26	50	20120529	14	650	12.36	-0.0147622611997638	0.00948919622682817
3	D	26	50	20120529	14	652	12.4	-0.0150015001725765	0.00912488420655914
3	D	26	50	20120529	14	654	12.44	-0.015131571757869	0.00933644419152913
3	D	26	50	20120529	14	656	12.48	-0.0146004058717637	0.00833433387544511
3	D	26	50	20120529	14	658	12.52	-0.0150867454305825	0.00954683250056268
3	D	26	50	20120529	14	660	12.56	-0.0151869007421765	0.00915376527592992
3	D	26	50	20120529	14	662	12.6	-0.0149915278456414	0.00907991433659602
3	D	26	50	20120529	14	664	12.64	-0.0148778024478097	0.00902786562064644
3	D	26	50	20120529	14	666	12.68	-0.0148670607886966	0.00901276959797489
3	D	26	50	20120529	14	668	12.72	-0.0149064438079816	0.00904330529721365
3	D	26	50	20120529	14	670	12.76	-0.0152962654124887	0.00910371272242363
3	D	26	50	20120529	14	672	12.8	-0.0151817657327315	0.00902917447529842
3	D	26	50	20120529	14	674	12.84	-0.0150658483038781	0.0090246574771802
3	D	26	50	20120529	14	676	12.88	-0.0142810121026628	0.00828671094083898
3	D	26	50	20120529	14	678	12.92	-0.0142757795124820	0.00832110461467589
3	D	26	50	20120529	14	680	12.96	-0.0142705483365148	0.00835549687429925
3	D	26	50	20120529	14	682	13	-0.0141871705475180	0.00829176816853803
3	D	26	50	20120529	14	684	13.04	-0.0149708994195139	0.00917402529942448
3	D	26	50	20120529	14	686	13.08	-0.0143636417726851	0.00858958174578393
3	D	26	50	20120529	14	688	13.12	-0.0142430432969402	0.00861921800519702
3	D	26	50	20120529	14	690	13.16	-0.0144710534140677	0.00850564604953674
3	D	26	50	20120529	14	692	13.2	-0.0150306796410090	0.00927303297671266
3	D	26	50	20120529	14	694	13.24	-0.0144086816462196	0.00835597063584264
3	D	26	50	20120529	14	696	13.28	-0.0143647993064859	0.00806737136706238
3	D	26	50	20120529	14	698	13.32	-0.0144455565577517	0.00862837008826591
3	D	26	50	20120529	14	700	13.36	-0.0141309202030746	0.0082013504244277
3	D	26	50	20120529	14	702	13.4	-0.0144010399432353	0.00827454516866867
3	D	26	50	20120529	14	704	13.44	-0.0142193545126637	0.00815993871578751
3	D	26	50	20120529	14	706	13.48	-0.0144871195872431	0.0085979227773748
3	D	26	50	20120529	14	708	13.52	-0.0148465469138676	0.00923649181958128
3	D	26	50	20120529	14	710	13.56	-0.0148113895647070	0.00899348750315871
3	D	26	50	20120529	14	712	13.6	-0.014207112372961	0.00802148225828372
3	D	26	50	20120529	14	714	13.64	-0.0144607805667506	0.0082467799137986
3	D	26	50	20120529	14	716	13.68	-0.0143219733842834	0.00811933310887788
3	D	26	50	20120529	14	718	13.72	-0.0146032936958581	0.00823680687975674
3	D	26	50	20120529	14	720	13.76	-0.0144657416279274	0.00827587311520373
3	D	26	50	20120529	14	722	13.8	-0.0143906907283859	0.00844532277003372
3	D	26	50	20120529	14	724	13.84	-0.0141969236713509	0.0083106670114788
3	D	26	50	20120529	14	726	13.88	-0.0145838411883077	0.0080091397094181
3	D	26	50	20120529	14	728	13.92	-0.0144585644940984	0.00804533509133348
3	D	26	50	20120529	14	730	13.96	-0.0143429306150642	0.00834063066133158
3	D	26	50	20120529	14	732	14	-0.0145386174670101	0.00813354524807294
3	D	26	50	20120529	14	734	14.04	-0.0142687876406296	0.00798667704830015
3	D	26	50	20120529	14	736	14.08	-0.0144519657736164	0.00841879495203072
3	D	26	50	20120529	14	738	14.12	-0.0142260119230085	0.00830854781245558
3	D	26	50	20120529	14	740	14.16	-0.0145037500316298	0.00823920821438565
3	D	26	50	20120529	14	742	14.2	-0.0143651054837222	0.00818642481449042
3	D	26	50	20120529	14	744	14.24	-0.0143550893161667	0.00849539158699597
3	D	26	50	20120529	14	746	14.28	-0.0145122197566548	0.008301420883208
3	D	26	50	20120529	14	748	14.32	-0.0142807292599503	0.00826800089540878
3	D	26	50	20120529	14	750	14.36	-0.0142721230633165	0.00809625243643316
3	D	26	50	20120529	14	752	14.4	-0.0146340804180042	0.00835835924254949
3	D	26	50	20120529	14	754	14.44	-0.0144533234186362	0.00836274966855388
3	D	26	50	20120529	14	756	14.48	-0.0145025345150729	0.00854319271251096
3	D	26	50	20120529	14	758	14.52	-0.0141992684374373	0.00819310626646585
3	D	26	50	20120529	14	760	14.56	-0.0141978379604190	0.00778881301457497
3	D	26	50	20120529	14	762	14.6	-0.0141576495465102	0.00794447196585147
3	D	26	50	20120529	14	764	14.64	-0.0140867239079301	0.00797984427547355
3	D	26	50	20120529	14	766	14.68	-0.0141518420785163	0.00835252419739114
3	D	26	50	20120529	14	768	14.72	-0.0142196324056287	0.00786051222797373
3	D	26	50	20120529	14	770	14.76	-0.0143826155689447	0.00790430122961226
3	D	26	50	20120529	14	772	14.8	-0.0141821720096818	0.00811308864889322
3	D	26	50	20120529	14	774	14.84	-0.0144312715865582	0.00832691773952403
3	D	26	50	20120529	14	776	14.88	-0.0142527059111051	0.00842740468419845
3	D	26	50	20120529	14	778	14.92	-0.0144991361598825	0.00848688297109795
3	D	26	50	20120529	14	780	14.96	-0.0143198598421144	0.00890145614137372
3	D	26	50	20120529	14	782	15	-0.0142931142352228	0.00858133758782207
3	D	26	50	20120529	14	784	15.04	-0.0143327574698032	0.008899829795777
3	D	26	50	20120529	14	786	15.08	-0.0145486378772063	0.00899845634251011
3	D	26	50	20120529	14	788	15.12	-0.0154470700757124	0.00956529081597878
3	D	26	50	20120529	14	790	15.16	-0.0162055106878927	0.0101142199315342
3	D	26	50	20120529	14	792	15.2	-0.0159612738843505	0.0100312501431501
3	D	26	50	20120529	14	794	15.24	-0.0165667868866181	0.00952180466817462
3	D	26	50	20120529	14	796	15.28	-0.0165941792133718	0.00953707916459774
3	D	26	50	20120529	14	798	15.32	-0.0166973632754417	0.00964295829345346
3	D	26	50	20120529	14	800	15.36	-0.0169240033024699	0.00929729805301586
3	D	26	50	20120529	14	802	15.4	-0.0177543623311512	0.00872394405502465
3	D	26	50	20120529	14	804	15.44	-0.0179364140430355	0.00861240503136029
3	D	26	50	20120529	14	806	15.48	-0.0185837703012118	0.00800502859059229
3	D	26	50	20120529	14	808	15.52	-0.0189243977798450	0.00748017151118876
3	D	26	50	20120529	14	810	15.56	-0.0196263356104610	0.00725408826003999
3	D	26	50	20120529	14	812	15.6	-0.0202785921186309	0.00739066593482617
3	D	26	50	20120529	14	814	15.64	-0.0212151621213803	0.00628829353402415
3	D	26	50	20120529	14	816	15.68	-0.0213024756667212	0.00556959020162615
3	D	26	50	20120529	14	818	15.72	-0.0210827351633997	0.0053686728808198
3	D	26	50	20120529	14	820	15.76	-0.0213509478365716	0.00449384744220362
3	D	26	50	20120529	14	822	15.8	-0.0209402955733975	0.0046468724207202
3	D	26	50	20120529	14	824	15.84	-0.0211179207968316	0.00451288982782097
3	D	26	50	20120529	14	826	15.88	-0.0207831693755500	0.0048413904251568
3	D	26	50	20120529	14	828	15.92	-0.0208439239901896	0.00379767253185421
3	D	26	50	20120529	14	830	15.96	-0.020764791670307	0.00372093023289204
3	D	26	50	20120529	14	832	16	-0.0206426672581283	0.0027017984423713
3	D	26	50	20120529	14	834	16.04	-0.0207205338568725	0.0024407770451641
3	D	26	50	20120529	14	836	16.08	-0.0206550274846634	0.00153699558385833
3	D	26	50	20120529	14	838	16.12	-0.0208930113429396	0.00124258460444349
3	D	26	50	20120529	14	840	16.16	-0.0209638705134823	0.0011454493459119
3	D	26	50	20120529	14	842	16.2	-0.0206054805125057	0.000714736463355549
3	D	26	50	20120529	14	844	16.24	-0.0207179387749856	0.000226026682606279
3	D	26	50	20120529	14	846	16.28	-0.0203714423100686	0.00086868775175548
3	D	26	50	20120529	14	848	16.32	-0.0205331576309259	0.00192265869338528
3	D	26	50	20120529	14	850	16.36	-0.0203595346318734	0.0020168311745037
3	D	26	50	20120529	14	852	16.4	-0.0205966628909443	0.00218665701014128
3	D	26	50	20120529	14	854	16.44	-0.0209866817782433	0.00298713724178351
3	D	26	50	20120529	14	856	16.48	-0.0212958854315206	0.00336459084158089
3	D	26	50	20120529	14	858	16.52	-0.021887309543305	0.00460834924328115
3	D	26	50	20120529	14	860	16.56	-0.0223260622299635	0.00526269878752337
3	D	26	50	20120529	14	862	16.6	-0.0224598326908283	0.00578665077024698
3	D	26	50	20120529	14	864	16.64	-0.0231068707509531	0.0061843912635966
3	D	26	50	20120529	14	866	16.68	-0.0235720550890923	0.0074218493438765
3	D	26	50	20120529	14	868	16.72	-0.0242880502025183	0.00793112886089048
3	D	26	50	20120529	14	870	16.76	-0.0253286992523906	0.00882130558772623
3	D	26	50	20120529	14	872	16.8	-0.0264815944327084	0.00956670927218184
3	D	26	50	20120529	14	874	16.84	-0.0280797335399359	0.0103222457968118
3	D	26	50	20120529	14	876	16.88	-0.0290102365665027	0.0112480394922160
3	D	26	50	20120529	14	878	16.92	-0.0288665100421587	0.0116415161316750
3	D	26	50	20120529	14	880	16.96	-0.0284115151127364	0.0120948140048225
3	D	26	50	20120529	14	882	17	-0.0282985477333741	0.0128306010370540
3	D	26	50	20120529	14	884	17.04	-0.027502345497758	0.0133817200623108
3	D	26	50	20120529	14	886	17.08	-0.0268039573431835	0.0130825219699873
3	D	26	50	20120529	14	888	17.12	-0.0258193535767881	0.0136779341640176
3	D	26	50	20120529	14	890	17.16	-0.0242558556307709	0.0145975406750863
3	D	26	50	20120529	14	892	17.2	-0.0230037675111883	0.0147447037383869
3	D	26	50	20120529	14	894	17.24	-0.0215664966108942	0.0151744888968463
3	D	26	50	20120529	14	896	17.28	-0.0198120289222684	0.0154321529510564
3	D	26	50	20120529	14	898	17.32	-0.0185289978099411	0.0165129515239645
3	D	26	50	20120529	14	900	17.36	-0.0166245259029679	0.0167743901141726
3	D	26	50	20120529	14	902	17.4	-0.0151784076826277	0.0175292407452248
3	D	26	50	20120529	14	904	17.44	-0.0132048302299292	0.0188200358900096
3	D	26	50	20120529	14	906	17.48	-0.0121935261114761	0.0193966107593891
3	D	26	50	20120529	14	908	17.52	-0.0102287592092712	0.0198026314731464
3	D	26	50	20120529	14	910	17.56	-0.00990950049756548	0.0201872268514338
3	D	26	50	20120529	14	912	17.6	-0.00945765926438728	0.0192552601138299
3	D	26	50	20120529	14	914	17.64	-0.00914399376732073	0.019182718029148
3	D	26	50	20120529	14	916	17.68	-0.00910477762523613	0.0186283038862909
3	D	26	50	20120529	14	918	17.72	-0.00890415728927788	0.0179513764225254
3	D	26	50	20120529	14	920	17.76	-0.00790670539266833	0.0171998562644125
3	D	26	50	20120529	14	922	17.8	-0.00754204335454261	0.0159679984698396
3	D	26	50	20120529	14	924	17.84	-0.00755089633144307	0.0149235451854846
3	D	26	50	20120529	14	926	17.88	-0.00756546980220332	0.0144961203494608
3	D	26	50	20120529	14	928	17.92	-0.00808440132678051	0.0147008136204786
3	D	26	50	20120529	14	930	17.96	-0.00810772170842404	0.0139778535052579
3	D	26	50	20120529	14	932	18	-0.00800760953034365	0.0141498925851206
3	D	26	50	20120529	14	934	18.04	-0.00791607455751905	0.0137651911408160
3	D	26	50	20120529	14	936	18.08	-0.007911039957237	0.0139697854168845
3	D	26	50	20120529	14	938	18.12	-0.0085626954246429	0.0140903754073481
3	D	26	50	20120529	14	940	18.16	-0.00864138226725334	0.0143901745404356
3	D	26	50	20120529	14	942	18.2	-0.00852775727858447	0.0140670479546368
3	D	26	50	20120529	14	944	18.24	-0.00871089086384398	0.0141779293689946
3	D	26	50	20120529	14	946	18.28	-0.00913381850073946	0.0143429751627914
3	D	26	50	20120529	14	948	18.32	-0.00913639236942298	0.0141839751319738
3	D	26	50	20120529	14	950	18.36	-0.00940942043977473	0.0144729131049022
3	D	26	50	20120529	14	952	18.4	-0.00933063460221493	0.0141914704638543
3	D	26	50	20120529	14	954	18.44	-0.0098788757028723	0.0142815487967097
3	D	26	50	20120529	14	956	18.48	-0.0103180385114638	0.0138868064361123
3	D	26	50	20120529	14	958	18.52	-0.0102289501281021	0.0124743394274887
3	D	26	50	20120529	14	960	18.56	-0.0105887967690480	0.012361386190262
3	D	26	50	20120529	14	962	18.6	-0.0107412560621396	0.0116399322124852
3	D	26	50	20120529	14	964	18.64	-0.0106490564089407	0.0111595309364148
3	D	26	50	20120529	14	966	18.68	-0.0110830007694871	0.0104428711426145
3	D	26	50	20120529	14	968	18.72	-0.0111606198808579	0.00903003643846468
3	D	26	50	20120529	14	970	18.76	-0.0116076810721953	0.00850881388791646
3	D	26	50	20120529	14	972	18.8	-0.0117345360287401	0.00772874782904708
3	D	26	50	20120529	14	974	18.84	-0.0120247255806713	0.00720163507901157
3	D	26	50	20120529	14	976	18.88	-0.0121105400596361	0.00727524489493309
3	D	26	50	20120529	14	978	18.92	-0.0122918775936714	0.00701251937038323
3	D	26	50	20120529	14	980	18.96	-0.0119355806287671	0.00642900071241246
3	D	26	50	20120529	14	982	19	-0.0118821940667875	0.00662228127998199
3	D	26	50	20120529	14	984	19.04	-0.0116528156980384	0.00612930764534217
3	D	26	50	20120529	14	986	19.08	-0.0115665274575302	0.00618632166510924
3	D	26	50	20120529	14	988	19.12	-0.0111428319026704	0.00517123452537689
3	D	26	50	20120529	14	990	19.16	-0.0107489875676851	0.00482955770028043
3	D	26	50	20120529	14	992	19.2	-0.00970600930807562	0.00424904000348902
3	D	26	50	20120529	14	994	19.24	-0.00845688396590615	0.00314248153054238
3	D	26	50	20120529	14	996	19.28	-0.0073347691437734	0.00179730280321653
3	D	26	50	20120529	14	998	19.32	-0.00648213978701866	0.00135176896252651
3	D	26	50	20120529	14	1000	19.36	-0.00616828832086867	0.000318794142550479
3	D	26	50	20120529	14	1002	19.4	-0.00483421753396848	-0.00074517458185851
3	D	26	50	20120529	14	1004	19.44	-0.00510093043365745	-0.00133148560450818
3	D	26	50	20120529	14	1006	19.48	-0.00515577504981984	-0.00193667142846806
3	D	26	50	20120529	14	1008	19.52	-0.00591843850369743	-0.00183195527813536
3	D	26	50	20120529	14	1010	19.56	-0.00633906380091338	-0.00263013317009805
3	D	26	50	20120529	14	1012	19.6	-0.00726726165937352	-0.00362338485242736
3	D	26	50	20120529	14	1014	19.64	-0.00833036842061625	-0.00343844814487583
3	D	26	50	20120529	14	1016	19.68	-0.00952056348364163	-0.00387642301407496
3	D	26	50	20120529	14	1018	19.72	-0.0106266411239771	-0.00443279584271597
3	D	26	50	20120529	14	1020	19.76	-0.0118578059539044	-0.00555536321318868
3	D	26	50	20120529	14	1022	19.8	-0.0134239555503511	-0.00763317527650191
3	D	26	50	20120529	14	1024	19.84	-0.0135056758810528	-0.00867350612832261
3	D	26	50	20120529	14	1026	19.88	-0.0136261032369567	-0.00981724427582401
3	D	26	50	20120529	14	1028	19.92	-0.0131408794926386	-0.00972490320126891
3	D	26	50	20120529	14	1030	19.96	-0.0131748913288137	-0.0100386464800814
3	D	26	50	20120529	14	1032	20	-0.0121397859961060	-0.0107906262576020
3	D	26	50	20120529	14	1034	20.04	-0.0118634486660183	-0.0110067180899326
3	D	26	50	20120529	14	1036	20.08	-0.0113416038615026	-0.0113294416248662
3	D	26	50	20120529	14	1038	20.12	-0.0105796255940960	-0.0111373914230959
3	D	26	50	20120529	14	1040	20.16	-0.0100283156500083	-0.0106920060748299
3	D	26	50	20120529	14	1042	20.2	-0.00957274089302539	-0.0104796760505752
3	D	26	50	20120529	14	1044	20.24	-0.00910973444377225	-0.0099183817587372
3	D	26	50	20120529	14	1046	20.28	-0.00824444080456646	-0.0099471539336636
3	D	26	50	20120529	14	1048	20.32	-0.00662141860970898	-0.0097563058134214
3	D	26	50	20120529	14	1050	20.36	-0.00531938046710332	-0.0095055940330839
3	D	26	50	20120529	14	1052	20.4	-0.00296699884065535	-0.00987203798029821
3	D	26	50	20120529	14	1054	20.44	-0.00179564817334858	-0.00974975093355981
3	D	26	50	20120529	14	1056	20.48	-0.000630286700478501	-0.0102022497760445
3	D	26	50	20120529	14	1058	20.52	0.000264783205283101	-0.0109097666791641
3	D	26	50	20120529	14	1060	20.56	0.0014598148786918	-0.0115824868575816
3	D	26	50	20120529	14	1062	20.6	0.0016076921198413	-0.0122312361161168
3	D	26	50	20120529	14	1064	20.64	0.0015270112361079	-0.0119566665529821
3	D	26	50	20120529	14	1066	20.68	0.0012927750437721	-0.0120880894193334
3	D	26	50	20120529	14	1068	20.72	0.0011066503968282	-0.0123985234384099
3	D	26	50	20120529	14	1070	20.76	0.0009602085824444	-0.0130710526979964
3	D	26	50	20120529	14	1072	20.8	0.0004814195098352	-0.01382179503865
3	D	26	50	20120529	14	1074	20.84	0.000431815969135	-0.0135308559535308
3	D	26	50	20120529	14	1076	20.88	0.000147007499808699	-0.0145148516080944
3	D	26	50	20120529	14	1078	20.92	-3.33542268685996e-05	-0.0152464737813847
3	D	26	50	20120529	14	1080	20.96	0.0001865630531482	-0.0162617306267445
3	D	26	50	20120529	14	1082	21	-0.000333747329652301	-0.0169834250208269
3	D	26	50	20120529	14	1084	21.04	-0.000262760879889001	-0.0170962863341721
3	D	26	50	20120529	14	1086	21.08	-0.0002807426053345	-0.0174996412553643
3	D	26	50	20120529	14	1088	21.12	-0.0002339392074878	-0.0177196999567374
3	D	26	50	20120529	14	1090	21.16	-0.000376421223896901	-0.0188798500526302
3	D	26	50	20120529	14	1092	21.2	-0.0009827087202218	-0.0194510650526083
3	D	26	50	20120529	14	1094	21.24	-0.0010261250765867	-0.0194546005865142
3	D	26	50	20120529	14	1096	21.28	-0.0010384923741897	-0.0206192690947388
3	D	26	50	20120529	14	1098	21.32	-0.00150546569248525	-0.0212415230621829
3	D	26	50	20120529	14	1100	21.36	-0.00205623116435145	-0.0213915004104726
3	D	26	50	20120529	14	1102	21.4	-0.00175910489489686	-0.0218400889524574
3	D	26	50	20120529	14	1104	21.44	-0.0019548320519293	-0.0225802883310034
3	D	26	50	20120529	14	1106	21.48	-0.00198700541047329	-0.0235891175757223
3	D	26	50	20120529	14	1108	21.52	-0.00158572231214992	-0.024236756676611
3	D	26	50	20120529	14	1110	21.56	-0.00141721876619316	-0.0251228321841159
3	D	26	50	20120529	14	1112	21.6	-0.00165890786400273	-0.0259842296649574
3	D	26	50	20120529	14	1114	21.64	-0.00158119682875033	-0.027260486694321
3	D	26	50	20120529	14	1116	21.68	-0.00143404790758541	-0.0275991201318312
3	D	26	50	20120529	14	1118	21.72	-0.00146615055545128	-0.0283420065161458
3	D	26	50	20120529	14	1120	21.76	-0.00197632809807737	-0.0289518861149192
3	D	26	50	20120529	14	1122	21.8	-0.00218534886259611	-0.0300521442664454
3	D	26	50	20120529	14	1124	21.84	-0.00230675909692584	-0.03080217242925
3	D	26	50	20120529	14	1126	21.88	-0.001752033827085	-0.0322499735637295
3	D	26	50	20120529	14	1128	21.92	-0.00159760170607385	-0.0333541915132304
3	D	26	50	20120529	14	1130	21.96	-0.0011595490551288	-0.0336212657444845
3	D	26	50	20120529	14	1132	22	-0.0010922324895598	-0.0351671425895146
3	D	26	50	20120529	14	1134	22.04	-0.0009443764616137	-0.0358577737826995
3	D	26	50	20120529	14	1136	22.08	-0.000440067905271501	-0.0363651936088789
3	D	26	50	20120529	14	1138	22.12	-0.0004730897919529	-0.0357348079134511
3	D	26	50	20120529	14	1140	22.16	-5.30330085899908e-07	-0.0369397885792711
3	D	26	50	20120529	14	1142	22.2	3.46835876172003e-05	-0.0366589257657838
3	D	26	50	20120529	14	1144	22.24	0.0007480129084782	-0.0371654970638259
3	D	26	50	20120529	14	1146	22.28	0.0012032482542061	-0.0384083079424393
3	D	26	50	20120529	14	1148	22.32	0.0020215829320732	-0.040149416969755
3	D	26	50	20120529	14	1150	22.36	0.0019520036248045	-0.0409020614276499
3	D	26	50	20120529	14	1152	22.4	0.0018142592238294	-0.0424999813317753
3	D	26	50	20120529	14	1154	22.44	0.0018327854214964	-0.0425592368800387
3	D	26	50	20120529	14	1156	22.48	0.0020818284298303	-0.0431031434161274
3	D	26	50	20120529	14	1158	22.52	0.0022781919829659	-0.0422382811120582
3	D	26	50	20120529	14	1160	22.56	0.0025567213440752	-0.0416781818306803
3	D	26	50	20120529	14	1162	22.6	0.0026117342516515	-0.0414766563980421
3	D	26	50	20120529	14	1164	22.64	0.0028573124367576	-0.0410418564382905
3	D	26	50	20120529	14	1166	22.68	0.0035510548997798	-0.0405906516012154
3	D	26	50	20120529	14	1168	22.72	0.0034181895355948	-0.0406574731920375
3	D	26	50	20120529	14	1170	22.76	0.0044866278819677	-0.0403364467133788
3	D	26	50	20120529	14	1172	22.8	0.0057842395361231	-0.0401226883334261
3	D	26	50	20120529	14	1174	22.84	0.0063444095281791	-0.0398476237955446
3	D	26	50	20120529	14	1176	22.88	0.0079385817663642	-0.0400466743544486
3	D	26	50	20120529	14	1178	22.92	0.0083817962968119	-0.0392438253150894
3	D	26	50	20120529	14	1180	22.96	0.0080319198614808	-0.0392206322126665
3	D	26	50	20120529	14	1182	23	0.0081588455287038	-0.0385253341147257
3	D	26	50	20120529	14	1184	23.04	0.007695337033636	-0.0379423245736374
3	D	26	50	20120529	14	1186	23.08	0.0075855233505177	-0.0375611233078997
3	D	26	50	20120529	14	1188	23.12	0.0076347379824883	-0.0367137265413258
3	D	26	50	20120529	14	1190	23.16	0.0072014229469772	-0.0354260850927851
3	D	26	50	20120529	14	1192	23.2	0.0071510062334786	-0.0348958257175733
3	D	26	50	20120529	14	1194	23.24	0.007082134032991	-0.0334094872635192
3	D	26	50	20120529	14	1196	23.28	0.0068119485318996	-0.0319605547581898
3	D	26	50	20120529	14	1198	23.32	0.0069150447005966	-0.0305460583531042
3	D	26	50	20120529	14	1200	23.36	0.0069590974530646	-0.0284011913537311
3	D	26	50	20120529	14	1202	23.4	0.0071309244008929	-0.0274407989235235
3	D	26	50	20120529	14	1204	23.44	0.0074080607616433	-0.0260290390216811
3	D	26	50	20120529	14	1206	23.48	0.0078223121983337	-0.02510892339373
3	D	26	50	20120529	14	1208	23.52	0.0088578771504492	-0.0238820153466254
3	D	26	50	20120529	14	1210	23.56	0.009373852968681	-0.0225204812394507
3	D	26	50	20120529	14	1212	23.6	0.0096416201645807	-0.0210517638863837
3	D	26	50	20120529	14	1214	23.64	0.0099602990487259	-0.0201044670737637
3	D	26	50	20120529	14	1216	23.68	0.0110648578236953	-0.0193343698062955
3	D	26	50	20120529	14	1218	23.72	0.0120667701498806	-0.0186964760510651
3	D	26	50	20120529	14	1220	23.76	0.0131106103726563	-0.0187521868730344
3	D	26	50	20120529	14	1222	23.8	0.0147753992437582	-0.019231204341134
3	D	26	50	20120529	14	1224	23.84	0.0153259808678613	-0.0191598996933191
3	D	26	50	20120529	14	1226	23.88	0.0155715236976283	-0.0188997904638596
3	D	26	50	20120529	14	1228	23.92	0.0158777221470855	-0.0192700103612855
3	D	26	50	20120529	14	1230	23.96	0.0156790322126399	-0.0185599266605501
3	D	26	50	20120529	14	1232	24	0.0159019546964768	-0.0182612023297701
3	D	26	50	20120529	14	1234	24.04	0.0161875480543302	-0.0183879936467046
3	D	26	50	20120529	14	1236	24.08	0.0161461893786986	-0.0180098965797364
3	D	26	50	20120529	14	1238	24.12	0.0164123655843406	-0.0180583828917223
3	D	26	50	20120529	14	1240	24.16	0.0167780599983669	-0.0173190532545171
3	D	26	50	20120529	14	1242	24.2	0.0169566539580912	-0.0168389489632949
3	D	26	50	20120529	14	1244	24.24	0.0172613674833079	-0.0154482608435319
3	D	26	50	20120529	14	1246	24.28	0.0168928234289535	-0.0144032984422944
3	D	26	50	20120529	14	1248	24.32	0.0168122981087119	-0.0137762927172806
3	D	26	50	20120529	14	1250	24.36	0.0161618588649697	-0.0123061187242444
3	D	26	50	20120529	14	1252	24.4	0.016723520852334	-0.0108962114421688
3	D	26	50	20120529	14	1254	24.44	0.0173112821509919	-0.00885958834885971
3	D	26	50	20120529	14	1256	24.48	0.0173367379951146	-0.00773726846576041
3	D	26	50	20120529	14	1258	24.52	0.0177781847586093	-0.00677708816758721
3	D	26	50	20120529	14	1260	24.56	0.0174860789473012	-0.00562061502695661
3	D	26	50	20120529	14	1262	24.6	0.0181154039825572	-0.00374508500053738
3	D	26	50	20120529	14	1264	24.64	0.018705272459423	-0.00199160160455098
3	D	26	50	20120529	14	1266	24.68	0.0195465173970006	-0.000397853630434621
3	D	26	50	20120529	14	1268	24.72	0.0200227538141298	0.00118429779247029
3	D	26	50	20120529	14	1270	24.76	0.0204316029550119	0.00178533855647885
3	D	26	50	20120529	14	1272	24.8	0.0217857831516622	0.00272642697156002
3	D	26	50	20120529	14	1274	24.84	0.0226860007947908	0.00394371129537267
3	D	26	50	20120529	14	1276	24.88	0.0239758342743532	0.0040878903680566
3	D	26	50	20120529	14	1278	24.92	0.025686679131434	0.00475773262187462
3	D	26	50	20120529	14	1280	24.96	0.0272665678126391	0.00511828636960164
3	D	26	50	20120529	14	1282	25	0.0292529014716703	0.00485672757124073
3	D	26	50	20120529	14	1284	25.04	0.0300819134619334	0.00485107071699124
3	D	26	50	20120529	14	1286	25.08	0.0312522458954752	0.00467973874390974
3	D	26	50	20120529	14	1288	25.12	0.0324175578708707	0.00377025800194760
3	D	26	50	20120529	14	1290	25.16	0.0333126136344966	0.00299102632908004
3	D	26	50	20120529	14	1292	25.2	0.0343224328287091	0.00197201474671209
3	D	26	50	20120529	14	1294	25.24	0.0349779915255471	0.00161513795424725
3	D	26	50	20120529	14	1296	25.28	0.0350691375896421	0.000299000102424719
3	D	26	50	20120529	14	1298	25.32	0.0349059373445442	0.000220228407000540
3	D	26	50	20120529	14	1300	25.36	0.0354312469722877	-0.00047422116280277
3	D	26	50	20120529	14	1302	25.4	0.036301483287894	-0.00177607545764531
3	D	26	50	20120529	14	1304	25.44	0.0368740983592989	-0.00252589148841553
3	D	26	50	20120529	14	1306	25.48	0.0371507892427772	-0.00353613494669675
3	D	26	50	20120529	14	1308	25.52	0.0376748967889926	-0.00450982098439062
3	D	26	50	20120529	14	1310	25.56	0.0378594516588823	-0.00583069645164711
3	D	26	50	20120529	14	1312	25.6	0.0384898373543101	-0.00720396853138951
3	D	26	50	20120529	14	1314	25.64	0.0383849734186602	-0.00832593486109821
3	D	26	50	20120529	14	1316	25.68	0.0387609420942171	-0.0094368703250204
3	D	26	50	20120529	14	1318	25.72	0.0388826351712593	-0.010709591820478
3	D	26	50	20120529	14	1320	25.76	0.0390093487064479	-0.0121242296469198
3	D	26	50	20120529	14	1322	25.8	0.0393755593084244	-0.0133821018999726
3	D	26	50	20120529	14	1324	25.84	0.0395067983270126	-0.0149756377420546
3	D	26	50	20120529	14	1326	25.88	0.0397486288461784	-0.0153349894082536
3	D	26	50	20120529	14	1328	25.92	0.0404638673553486	-0.0164534202040564
3	D	26	50	20120529	14	1330	25.96	0.0404560184700774	-0.0168552689878047
3	D	26	50	20120529	14	1332	26	0.0406858281739631	-0.0172018927319423
3	D	26	50	20120529	14	1334	26.04	0.0413509328123471	-0.0183937919223104
3	D	26	50	20120529	14	1336	26.08	0.0416836265528954	-0.0185129394149403
3	D	26	50	20120529	14	1338	26.12	0.0417445791574337	-0.0195912772562498
3	D	26	50	20120529	14	1340	26.16	0.0422324828364524	-0.0207783681205058
3	D	26	50	20120529	14	1342	26.2	0.0424552214725262	-0.0213406594329053
3	D	26	50	20120529	14	1344	26.24	0.0428611714756054	-0.0211633877628618
3	D	26	50	20120529	14	1346	26.28	0.0427028502672977	-0.0204116625437824
3	D	26	50	20120529	14	1348	26.32	0.042863929192052	-0.0196334208204085
3	D	26	50	20120529	14	1350	26.36	0.0429002037699269	-0.0192464212790651
3	D	26	50	20120529	14	1352	26.4	0.0434185130405366	-0.0183632449093631
3	D	26	50	20120529	14	1354	26.44	0.043717902051691	-0.0180335917279739
3	D	26	50	20120529	14	1356	26.48	0.0438672430038776	-0.0177889327816834
3	D	26	50	20120529	14	1358	26.52	0.0434716167598037	-0.0173445161697076
3	D	26	50	20120529	14	1360	26.56	0.0432636566554568	-0.0169101404740247
3	D	26	50	20120529	14	1362	26.6	0.04308086955252	-0.0166413691864957
3	D	26	50	20120529	14	1364	26.64	0.0429059313348545	-0.0161096248870435
3	D	26	50	20120529	14	1366	26.68	0.0428104719193943	-0.0158115086680952
3	D	26	50	20120529	14	1368	26.72	0.0423988650620656	-0.0154110740979093
3	D	26	50	20120529	14	1370	26.76	0.0424341496904468	-0.015290512391717
3	D	26	50	20120529	14	1372	26.8	0.0421269825046994	-0.0147378377315416
3	D	26	50	20120529	14	1374	26.84	0.0418583526385266	-0.0147902343440275
3	D	26	50	20120529	14	1376	26.88	0.0416353311597404	-0.0137961836310354
3	D	26	50	20120529	14	1378	26.92	0.0410305427297915	-0.0124596811039147
3	D	26	50	20120529	14	1380	26.96	0.040319900414699	-0.0116412757153694
3	D	26	50	20120529	14	1382	27	0.0401818024603333	-0.0112778935405177
3	D	26	50	20120529	14	1384	27.04	0.0392434717616988	-0.00930068155896381
3	D	26	50	20120529	14	1386	27.08	0.0386306930251225	-0.00781123183507251
3	D	26	50	20120529	14	1388	27.12	0.0375960543828903	-0.00665299092748891
3	D	26	50	20120529	14	1390	27.16	0.0369670829010249	-0.00563058523257131
3	D	26	50	20120529	14	1392	27.2	0.0363750931038155	-0.00430532570327148
3	D	26	50	20120529	14	1394	27.24	0.036254389976267	-0.00300120866672913
3	D	26	50	20120529	14	1396	27.28	0.0365484756865625	-0.00189508152891901
3	D	26	50	20120529	14	1398	27.32	0.036682260289563	-0.000919132749525351
3	D	26	50	20120529	14	1400	27.36	0.0371314145169727	-0.000178933370979260
3	D	26	50	20120529	14	1402	27.4	0.037271633791682	0.00093582046956133
3	D	26	50	20120529	14	1404	27.44	0.0377642750861346	0.00146127151866105
3	D	26	50	20120529	14	1406	27.48	0.0380459157170812	0.00248268726408502
3	D	26	50	20120529	14	1408	27.52	0.0379190607605364	0.00225400893104929
3	D	26	50	20120529	14	1410	27.56	0.0381237681736899	0.00301832065083383
3	D	26	50	20120529	14	1412	27.6	0.0381799124521161	0.00361313887516795
3	D	26	50	20120529	14	1414	27.64	0.0384066108861645	0.00491251829627635
3	D	26	50	20120529	14	1416	27.68	0.0385122526392738	0.00610272043036955
3	D	26	50	20120529	14	1418	27.72	0.0387560630574269	0.0076589210344049
3	D	26	50	20120529	14	1420	27.76	0.0383856098147632	0.0089897667072761
3	D	26	50	20120529	14	1422	27.8	0.0383162426395288	0.0104476087580484
3	D	26	50	20120529	14	1424	27.84	0.0374542794732624	0.0118493772410726
3	D	26	50	20120529	14	1426	27.88	0.0373537288889777	0.0131739296635913
3	D	26	50	20120529	14	1428	27.92	0.0366019329592202	0.0148571266455277
3	D	26	50	20120529	14	1430	27.96	0.036177527469152	0.0163120695584972
3	D	26	50	20120529	14	1432	28	0.0352282366154091	0.0174039131393273
3	D	26	50	20120529	14	1434	28.04	0.0347973964536321	0.0187942972031744
3	D	26	50	20120529	14	1436	28.08	0.0342251349356178	0.0201705391313978
3	D	26	50	20120529	14	1438	28.12	0.0335147754632378	0.0215539228381112
3	D	26	50	20120529	14	1440	28.16	0.032944564554889	0.0226779397774853
3	D	26	50	20120529	14	1442	28.2	0.0323147445448861	0.0237067094334336
3	D	26	50	20120529	14	1444	28.24	0.0315787170963491	0.0252478486630297
3	D	26	50	20120529	14	1446	28.28	0.0313095922554295	0.0263950587048267
3	D	26	50	20120529	14	1448	28.32	0.0303622105899957	0.0278951150304359
3	D	26	50	20120529	14	1450	28.36	0.0295636041913236	0.0288921355919089
3	D	26	50	20120529	14	1452	28.4	0.0291798573411737	0.0306906616898569
3	D	26	50	20120529	14	1454	28.44	0.0283123928841497	0.0314633738382019
3	D	26	50	20120529	14	1456	28.48	0.0271644333091646	0.0330244251947562
3	D	26	50	20120529	14	1458	28.52	0.0263331727193373	0.0340253914120683
3	D	26	50	20120529	14	1460	28.56	0.0254249576985135	0.0349541125295465
3	D	26	50	20120529	14	1462	28.6	0.0239483702469719	0.0362150324128262
3	D	26	50	20120529	14	1464	28.64	0.0232141883471337	0.0374219859065657
3	D	26	50	20120529	14	1466	28.68	0.0219873870731531	0.0383776824406394
3	D	26	50	20120529	14	1468	28.72	0.0211950378623877	0.0391369390540452
3	D	26	50	20120529	14	1470	28.76	0.0210057312349285	0.0395624193464208
3	D	26	50	20120529	14	1472	28.8	0.0203175749154777	0.0393203059845425
3	D	26	50	20120529	14	1474	28.84	0.019948026769494	0.0391332196723762
3	D	26	50	20120529	14	1476	28.88	0.019613855175773	0.0390231867861558
3	D	26	50	20120529	14	1478	28.92	0.0188733305281076	0.0385319314209942
3	D	26	50	20120529	14	1480	28.96	0.0175555521885527	0.0387549670419161
3	D	26	50	20120529	14	1482	29	0.016437008255665	0.039113795449097
3	D	26	50	20120529	14	1484	29.04	0.0150215219010858	0.0387149872245078
3	D	26	50	20120529	14	1486	29.08	0.0136482427502756	0.0391021352582752
3	D	26	50	20120529	14	1488	29.12	0.0121860732060024	0.0398255196375647
3	D	26	50	20120529	14	1490	29.16	0.0106848572252721	0.0405114414995869
3	D	26	50	20120529	14	1492	29.2	0.008645829968907	0.0402461491774213
3	D	26	50	20120529	14	1494	29.24	0.0078516783429563	0.0408399067415837
3	D	26	50	20120529	14	1496	29.28	0.0064347777748147	0.0409649232204974
3	D	26	50	20120529	14	1498	29.32	0.0048996489528587	0.0406614329900122
3	D	26	50	20120529	14	1500	29.36	0.0028256340529605	0.0400770092353615
3	D	26	50	20120529	14	1502	29.4	0.0031994814081738	0.03979367154814
3	D	26	50	20120529	14	1504	29.44	0.0003005557373433	0.0395707207800319
3	D	26	50	20120529	14	1506	29.48	1.66170093579901e-06	0.0389424564049477
3	D	26	50	20120529	14	1508	29.52	-0.000284999388157301	0.038587488800792
3	D	26	50	20120529	14	1510	29.56	-0.000252613897578901	0.0383742253955862
3	D	26	50	20120529	14	1512	29.6	-0.000644209633	0.0378842003962239
3	D	26	50	20120529	14	1514	29.64	-0.00175804423472508	0.0372533197260493
3	D	26	50	20120529	14	1516	29.68	-0.00250701173735787	0.0361144535442702
3	D	26	50	20120529	14	1518	29.72	-0.00356364140048493	0.035032085194308
3	D	26	50	20120529	14	1520	29.76	-0.00413187240984643	0.034162626696161
3	D	26	50	20120529	14	1522	29.8	-0.00494695439652017	0.0330103961962175
3	D	26	50	20120529	14	1524	29.84	-0.00657379496799606	0.0319565949602152
3	D	26	50	20120529	14	1526	29.88	-0.00756572436064455	0.0310379218300976
3	D	26	50	20120529	14	1528	29.92	-0.00838137203274323	0.0307296939841784
3	D	26	50	20120529	14	1530	29.96	-0.0108068190028912	0.0290322841559401
3	D	26	50	20120529	14	1532	30	-0.0112417603839991	0.0286930850330049
3	D	26	50	20120529	14	1534	30.04	-0.0111912022491442	0.0289642604835899
3	D	26	50	20120529	14	1536	30.08	-0.0111001976064055	0.0286590024861517
3	D	26	50	20120529	14	1538	30.12	-0.0108762568888037	0.0283630782982251
3	D	26	50	20120529	14	1540	30.16	-0.0107433208139407	0.0280847610691501
3	D	26	50	20120529	14	1542	30.2	-0.0112627614554003	0.027582290990439
3	D	26	50	20120529	14	1544	30.24	-0.0117841819958473	0.0272735681697729
3	D	26	50	20120529	14	1546	30.28	-0.012778656972908	0.0267593601184941
3	D	26	50	20120529	14	1548	30.32	-0.0137009363476096	0.0259174080741352
3	D	26	50	20120529	14	1550	30.36	-0.0138570655248956	0.0253955632696196
3	D	26	50	20120529	14	1552	30.4	-0.0146507221760994	0.0253109932985897
3	D	26	50	20120529	14	1554	30.44	-0.0160384899448561	0.0243907645335535
3	D	26	50	20120529	14	1556	30.48	-0.0164496654670483	0.0233345662055629
3	D	26	50	20120529	14	1558	30.52	-0.0169345285869079	0.0222773708570109
3	D	26	50	20120529	14	1560	30.56	-0.0170553307094058	0.0206403903742928
3	D	26	50	20120529	14	1562	30.6	-0.0166623631868292	0.0202965526308731
3	D	26	50	20120529	14	1564	30.64	-0.0161413103419085	0.0199516825115528
3	D	26	50	20120529	14	1566	30.68	-0.0157970836897590	0.0199449013575212
3	D	26	50	20120529	14	1568	30.72	-0.0152110760159185	0.019706281103142
3	D	26	50	20120529	14	1570	30.76	-0.0140766080383184	0.0193733610884237
3	D	26	50	20120529	14	1572	30.8	-0.0137105247155625	0.0190626018002279
3	D	26	50	20120529	14	1574	30.84	-0.0123428317083237	0.0185072472053518
3	D	26	50	20120529	14	1576	30.88	-0.0112876021166234	0.0180426356237053
3	D	26	50	20120529	14	1578	30.92	-0.0106003155385135	0.0172419008336219
3	D	26	50	20120529	14	1580	30.96	-0.0107088493583578	0.0164038025212205
3	D	26	50	20120529	14	1582	31	-0.0100289096197044	0.0156276821181902
3	D	26	50	20120529	14	1584	31.04	-0.0100412203487649	0.0141872702495741
3	D	26	50	20120529	14	1586	31.08	-0.0095814524485696	0.0130788591568607
3	D	26	50	20120529	14	1588	31.12	-0.010123152811501	0.0122144211168602
3	D	26	50	20120529	14	1590	31.16	-0.0103421791369735	0.0109587196816257
3	D	26	50	20120529	14	1592	31.2	-0.0117984301974882	0.0091228937009701
3	D	26	50	20120529	14	1594	31.24	-0.0122704027607268	0.00789523612067745
3	D	26	50	20120529	14	1596	31.28	-0.0129779069359243	0.00733497986159417
3	D	26	50	20120529	14	1598	31.32	-0.0128325979066040	0.00696441206763198
3	D	26	50	20120529	14	1600	31.36	-0.0127603641204787	0.00700484019073954
3	D	26	50	20120529	14	1602	31.4	-0.0126508516648492	0.00681632128023452
3	D	26	50	20120529	14	1604	31.44	-0.0123156222393836	0.00706053192082579
3	D	26	50	20120529	14	1606	31.48	-0.0121582485541628	0.00733893400271456
3	D	26	50	20120529	14	1608	31.52	-0.0115485528031525	0.00733592172782671
3	D	26	50	20120529	14	1610	31.56	-0.0117623111831052	0.00742754862453286
3	D	26	50	20120529	14	1612	31.6	-0.0107701413741511	0.00688481588570094
3	D	26	50	20120529	14	1614	31.64	-0.0102380979685303	0.00653442821216703
3	D	26	50	20120529	14	1616	31.68	-0.00904587704457685	0.00648776270014263
3	D	26	50	20120529	14	1618	31.72	-0.00848728743617682	0.00603529567746307
3	D	26	50	20120529	14	1620	31.76	-0.00804657818505484	0.00616500946672428
3	D	26	50	20120529	14	1622	31.8	-0.00743780167286009	0.00587020250751198
3	D	26	50	20120529	14	1624	31.84	-0.00660408742250209	0.00534788394145292
3	D	26	50	20120529	14	1626	31.88	-0.00616075975496938	0.00488851909212289
3	D	26	50	20120529	14	1628	31.92	-0.00558596679467846	0.00505748932855522
3	D	26	50	20120529	14	1630	31.96	-0.00533579948656247	0.00485546185010241
3	D	26	50	20120529	14	1632	32	-0.00484356831404289	0.00417103905445633
3	D	26	50	20120529	14	1634	32.04	-0.00465933164220473	0.00311083850208428
3	D	26	50	20120529	14	1636	32.08	-0.00466677040554282	0.00254479952374445
3	D	26	50	20120529	14	1638	32.12	-0.00472413797870048	0.00130331093481179
3	D	26	50	20120529	14	1640	32.16	-0.00466958469053194	-0.00079175453396239
3	D	26	50	20120529	14	1642	32.2	-0.00532447587856855	-0.00188987439458235
3	D	26	50	20120529	14	1644	32.24	-0.00560735677480935	-0.00406020713757316
3	D	26	50	20120529	14	1646	32.28	-0.0059359846513658	-0.00623480797709521
3	D	26	50	20120529	14	1648	32.32	-0.00624870969641336	-0.0078409727462892
3	D	26	50	20120529	14	1650	32.36	-0.00623989207485196	-0.0095432121138430
3	D	26	50	20120529	14	1652	32.4	-0.00589624525026311	-0.0105894543783544
3	D	26	50	20120529	14	1654	32.44	-0.00494390676629326	-0.0109186762246071
3	D	26	50	20120529	14	1656	32.48	-0.00436752988681248	-0.0111129043152634
3	D	26	50	20120529	14	1658	32.52	-0.00337201546278338	-0.0113264010657071
3	D	26	50	20120529	14	1660	32.56	-0.00270929377425191	-0.0111019441601550
3	D	26	50	20120529	14	1662	32.6	-0.00213517963647093	-0.0107528314001476
3	D	26	50	20120529	14	1664	32.64	-0.00202477905472427	-0.0108481988917262
3	D	26	50	20120529	14	1666	32.68	-0.00244229732474368	-0.0107673483023653
3	D	26	50	20120529	14	1668	32.72	-0.00198567604972466	-0.0107352739387707
3	D	26	50	20120529	14	1670	32.76	-0.0011382934252863	-0.0111496526546817
3	D	26	50	20120529	14	1672	32.8	-0.0011946356936113	-0.0109957013662817
3	D	26	50	20120529	14	1674	32.84	-0.000269464252174599	-0.0114650859187012
3	D	26	50	20120529	14	1676	32.88	-8.56164890661003e-05	-0.0114780966834750
3	D	26	50	20120529	14	1678	32.92	3.83958982183991e-05	-0.0113830756742192
3	D	26	50	20120529	14	1680	32.96	-0.0009113262906611	-0.0116539753531595
3	D	26	50	20120529	14	1682	33	-0.00181568757952741	-0.0117672255752344
3	D	26	50	20120529	14	1684	33.04	-0.0023438609897347	-0.0118035355084483
3	D	26	50	20120529	14	1686	33.08	-0.00336412415110533	-0.0117813818529937
3	D	26	50	20120529	14	1688	33.12	-0.00383362184060977	-0.0116635566500446
3	D	26	50	20120529	14	1690	33.16	-0.00510052384725827	-0.0123874006487418
3	D	26	50	20120529	14	1692	33.2	-0.00671875892920712	-0.0125436217499094
3	D	26	50	20120529	14	1694	33.24	-0.00795770900479532	-0.0129211743446561
3	D	26	50	20120529	14	1696	33.28	-0.00967063982688067	-0.0135798089559923
3	D	26	50	20120529	14	1698	33.32	-0.0107899191508209	-0.0142488026816729
3	D	26	50	20120529	14	1700	33.36	-0.0124729040007230	-0.0149937396756530
3	D	26	50	20120529	14	1702	33.4	-0.0138444083135124	-0.0158824314782482
3	D	26	50	20120529	14	1704	33.44	-0.0151519901732826	-0.0164083775020948
3	D	26	50	20120529	14	1706	33.48	-0.0153148368649898	-0.0174220150729257
3	D	26	50	20120529	14	1708	33.52	-0.0156809060456101	-0.0187080301758697
3	D	26	50	20120529	14	1710	33.56	-0.0144959365016977	-0.0194547349368027
3	D	26	50	20120529	14	1712	33.6	-0.0151471111364924	-0.0201071823638035
3	D	26	50	20120529	14	1714	33.64	-0.0151465454510674	-0.0214479982422894
3	D	26	50	20120529	14	1716	33.68	-0.0150288828826780	-0.0230997996831412
3	D	26	50	20120529	14	1718	33.72	-0.0153366157538504	-0.024029362257689
3	D	26	50	20120529	14	1720	33.76	-0.0151383430124056	-0.024723034010033
3	D	26	50	20120529	14	1722	33.8	-0.0151567277887165	-0.0249054675595792
3	D	26	50	20120529	14	1724	33.84	-0.0155237162081523	-0.0245652077764722
3	D	26	50	20120529	14	1726	33.88	-0.0156560865975904	-0.0238841225248333
3	D	26	50	20120529	14	1728	33.92	-0.0158414192849394	-0.0233945925002179
3	D	26	50	20120529	14	1730	33.96	-0.0162145595333716	-0.0230276747914602
3	D	26	50	20120529	14	1732	34	-0.0164034277546265	-0.0221155777544076
3	D	26	50	20120529	14	1734	34.04	-0.0169099990526685	-0.0214766360669275
3	D	26	50	20120529	14	1736	34.08	-0.0177818617138715	-0.0204441187450389
3	D	26	50	20120529	14	1738	34.12	-0.0180389657395110	-0.0197756199941051
3	D	26	50	20120529	14	1740	34.16	-0.0189219299771786	-0.018382266081777
3	D	26	50	20120529	14	1742	34.2	-0.0189310728678594	-0.0169897394843829
3	D	26	50	20120529	14	1744	34.24	-0.0193552450126897	-0.0156700873118579
3	D	26	50	20120529	14	1746	34.28	-0.0200544958375373	-0.0138191009618137
3	D	26	50	20120529	14	1748	34.32	-0.0210774460046765	-0.0127791802319261
3	D	26	50	20120529	14	1750	34.36	-0.0222241752138623	-0.0115798422782199
3	D	26	50	20120529	14	1752	34.4	-0.0234044071423408	-0.0102351373124375
3	D	26	50	20120529	14	1754	34.44	-0.024554402902013	-0.00881658239727061
3	D	26	50	20120529	14	1756	34.48	-0.0260092824582148	-0.00797264310001391
3	D	26	50	20120529	14	1758	34.52	-0.0268863847806664	-0.00672826951541401
3	D	26	50	20120529	14	1760	34.56	-0.0280904179233996	-0.00529584088235759
3	D	26	50	20120529	14	1762	34.6	-0.0288817835486324	-0.00435089166425114
3	D	26	50	20120529	14	1764	34.64	-0.0304258219160313	-0.00387727154221239
3	D	26	50	20120529	14	1766	34.68	-0.0313953643079874	-0.00368922356482363
3	D	26	50	20120529	14	1768	34.72	-0.0321815680537175	-0.00327410945786026
3	D	26	50	20120529	14	1770	34.76	-0.0329776500811808	-0.00416787121607662
3	D	26	50	20120529	14	1772	34.8	-0.033141210950737	-0.00395255013013751
3	D	26	50	20120529	14	1774	34.84	-0.0326306727836525	-0.00361569153064805
3	D	26	50	20120529	14	1776	34.88	-0.0319250226424352	-0.00345400449406193
3	D	26	50	20120529	14	1778	34.92	-0.0309185480632977	-0.00339996032277584
3	D	26	50	20120529	14	1780	34.96	-0.0301627569802265	-0.00247821127816012
3	D	26	50	20120529	14	1782	35	-0.0297196697289994	-0.00248176095420167
3	D	26	50	20120529	14	1784	35.04	-0.0293646455563012	-0.00187851401703581
3	D	26	50	20120529	14	1786	35.08	-0.0284280189850093	-0.000392451334626349
3	D	26	50	20120529	14	1788	35.12	-0.0276293913731338	5.00348758367599e-05
3	D	26	50	20120529	14	1790	35.16	-0.0272053818628631	0.00103330928148352
3	D	26	50	20120529	14	1792	35.2	-0.0269658635828718	0.00286815945478106
3	D	26	50	20120529	14	1794	35.24	-0.0263870047585891	0.00335674902737753
3	D	26	50	20120529	14	1796	35.28	-0.026920792596639	0.00360642136074669
3	D	26	50	20120529	14	1798	35.32	-0.0265366214824203	0.00404277695541690
3	D	26	50	20120529	14	1800	35.36	-0.0269026199523625	0.00525659645600174
3	D	26	50	20120529	14	1802	35.4	-0.0269192369617204	0.00558575466264407
3	D	26	50	20120529	14	1804	35.44	-0.0271368844289696	0.00642226198478776
3	D	26	50	20120529	14	1806	35.48	-0.0275573584053343	0.0073394926170717
3	D	26	50	20120529	14	1808	35.52	-0.0282203063680358	0.00848801080641395
3	D	26	50	20120529	14	1810	35.56	-0.0292226867989102	0.00956904979562757
3	D	26	50	20120529	14	1812	35.6	-0.0293299761108196	0.0111602309721282
3	D	26	50	20120529	14	1814	35.64	-0.029686046801554	0.0121786344426643
3	D	26	50	20120529	14	1816	35.68	-0.0304351132991361	0.0118727824755299
3	D	26	50	20120529	14	1818	35.72	-0.0311877506859633	0.0129620168323375
3	D	26	50	20120529	14	1820	35.76	-0.0321327847568835	0.0138636628311641
3	D	26	50	20120529	14	1822	35.8	-0.0330146883343793	0.0144058723109779
3	D	26	50	20120529	14	1824	35.84	-0.0337186131350505	0.0150038725158274
3	D	26	50	20120529	14	1826	35.88	-0.0336395515258461	0.015306521289243
3	D	26	50	20120529	14	1828	35.92	-0.0326635744621811	0.0153368137437491
3	D	26	50	20120529	14	1830	35.96	-0.0317775272389475	0.0153952631902819
3	D	26	50	20120529	14	1832	36	-0.0313059506555064	0.0153974622923714
3	D	26	50	20120529	14	1834	36.04	-0.0308221269826151	0.0154775279932052
3	D	26	50	20120529	14	1836	36.08	-0.0302722171099542	0.015193051864066
3	D	26	50	20120529	14	1838	36.12	-0.0295429071758384	0.0154971077799762
3	D	26	50	20120529	14	1840	36.16	-0.0294886579435857	0.0152198653532086
3	D	26	50	20120529	14	1842	36.2	-0.0282909746197476	0.0152431857348522
3	D	26	50	20120529	14	1844	36.24	-0.0275865619153973	0.0153498103663873
3	D	26	50	20120529	14	1846	36.28	-0.0268322911119057	0.0146211368283745
3	D	26	50	20120529	14	1848	36.32	-0.0253055344342389	0.0155816423956671
3	D	26	50	20120529	14	1850	36.36	-0.0238674206626617	0.0154143409312384
3	D	26	50	20120529	14	1852	36.4	-0.0219474291760551	0.016351029727927
3	D	26	50	20120529	14	1854	36.44	-0.0213607129812198	0.0171447867882937
3	D	26	50	20120529	14	1856	36.48	-0.0198322097498035	0.0181682743565865
3	D	26	50	20120529	14	1858	36.52	-0.0193130378089207	0.0194651223354183
3	D	26	50	20120529	14	1860	36.56	-0.0182905543322572	0.0210358964102139
3	D	26	50	20120529	14	1862	36.6	-0.0173295608612856	0.0225977892238378
3	D	26	50	20120529	14	1864	36.64	-0.0172392208989212	0.0237340815369333
3	D	26	50	20120529	14	1866	36.68	-0.0167419904814586	0.0249056089809354
3	D	26	50	20120529	14	1868	36.72	-0.0168071150160059	0.0269073575677964
3	D	26	50	20120529	14	1870	36.76	-0.0163831337900064	0.0278247579057078
3	D	26	50	20120529	14	1872	36.8	-0.016445429897429	0.0289727457649642
3	D	26	50	20120529	14	1874	36.84	-0.0168335608096223	0.0300415376647277
3	D	26	50	20120529	14	1876	36.88	-0.0170118224291594	0.0311982936480707
3	D	26	50	20120529	14	1878	36.92	-0.016988346484024	0.0322852581921107
3	D	26	50	20120529	14	1880	36.96	-0.0168972004199291	0.0322157495955201
3	D	26	50	20120529	14	1882	37	-0.0165438591613701	0.0312865405743628
3	D	26	50	20120529	14	1884	37.04	-0.0160639457889788	0.0313508165807727
3	D	26	50	20120529	14	1886	37.08	-0.0155664254577360	0.0313559077495972
3	D	26	50	20120529	14	1888	37.12	-0.0153301810821416	0.030958867291961
3	D	26	50	20120529	14	1890	37.16	-0.0148883100545781	0.0304075361346698
3	D	26	50	20120529	14	1892	37.2	-0.0145642430167603	0.0307439068304803
3	D	26	50	20120529	14	1894	37.24	-0.0142354383635085	0.0304081725307729
3	D	26	50	20120529	14	1896	37.28	-0.0142552373533818	0.0300663571127473
3	D	26	50	20120529	14	1898	37.32	-0.0130284070880231	0.0294298195883232
3	D	26	50	20120529	14	1900	37.36	-0.0123493017353715	0.0294975604179608
3	D	26	50	20120529	14	1902	37.4	-0.0120783384168209	0.029122228138507
3	D	26	50	20120529	14	1904	37.44	-0.0109060260842917	0.028684175487562
3	D	26	50	20120529	14	1906	37.48	-0.00969595424964714	0.0276875084794795
3	D	26	50	20120529	14	1908	37.52	-0.00903657717619069	0.0273091356408666
3	D	26	50	20120529	14	1910	37.56	-0.00731646922027629	0.02729923614593
3	D	26	50	20120529	14	1912	37.6	-0.00613864145485386	0.0272485365897189
3	D	26	50	20120529	14	1914	37.64	-0.00460471471442588	0.0275269245294721
3	D	26	50	20120529	14	1916	37.68	-0.00324091786555139	0.0282647904556402
3	D	26	50	20120529	14	1918	37.72	-0.00310960813628505	0.0287053886909976
3	D	26	50	20120529	14	1920	37.76	-0.0012642008587444	0.0295967674993613
3	D	26	50	20120529	14	1922	37.8	-0.000580145758624501	0.0307349265743592
3	D	26	50	20120529	14	1924	37.84	0.000105959951160800	0.0319739897870324
3	D	26	50	20120529	14	1926	37.88	0.0009942982003654	0.0331187249550953
3	D	26	50	20120529	14	1928	37.92	0.0019322753456094	0.0346506717965359
3	D	26	50	20120529	14	1930	37.96	0.0022002688156791	0.0361312119749843
3	D	26	50	20120529	14	1932	38	0.0029232147887642	0.0374827758765443
3	D	26	50	20120529	14	1934	38.04	0.0028775356906996	0.0375512238129631
3	D	26	50	20120529	14	1936	38.08	0.0029942790202735	0.0381043934478854
3	D	26	50	20120529	14	1938	38.12	0.0034320488285061	0.0376004384449337
3	D	26	50	20120529	14	1940	38.16	0.0032447362421697	0.0367867706718224
3	D	26	50	20120529	14	1942	38.2	0.0034818998565797	0.0366060341785511
3	D	26	50	20120529	14	1944	38.24	0.003293173056681	0.0357452730938127
3	D	26	50	20120529	14	1946	38.28	0.0033452161157764	0.0351473435996414
3	D	26	50	20120529	14	1948	38.32	0.0032370287782548	0.0347452826838587
3	D	26	50	20120529	14	1950	38.36	0.0037720964795787	0.0342148818872907
3	D	26	50	20120529	14	1952	38.4	0.0041924714609941	0.033900431501697
3	D	26	50	20120529	14	1954	38.44	0.0051147932621026	0.0332661850032439
3	D	26	50	20120529	14	1956	38.48	0.0055005907219179	0.0326032016852034
3	D	26	50	20120529	14	1958	38.52	0.0064951859071315	0.0316800242848897
3	D	26	50	20120529	14	1960	38.56	0.0077196685779766	0.0306597540524512
3	D	26	50	20120529	14	1962	38.6	0.0090553862165702	0.0291947772942568
3	D	26	50	20120529	14	1964	38.64	0.0102504249610467	0.0281784951440642
3	D	26	50	20120529	14	1966	38.68	0.0102464672843924	0.02724652628514
3	D	26	50	20120529	14	1968	38.72	0.010256444561075	0.0267806065559484
3	D	26	50	20120529	14	1970	38.76	0.0102399307893071	0.0258020796652305
3	D	26	50	20120529	14	1972	38.8	0.0106527899327453	0.0240342625076827
3	D	26	50	20120529	14	1974	38.84	0.0109037138451171	0.023199409815407
3	D	26	50	20120529	14	1976	38.88	0.0112882385127264	0.02246939277451
3	D	26	50	20120529	14	1978	38.92	0.0116202322175613	0.0213626928802071
3	D	26	50	20120529	14	1980	38.96	0.0128976206177748	0.020810796037491
3	D	26	50	20120529	14	1982	39	0.0147224015905082	0.0187372548991361
3	D	26	50	20120529	14	1984	39.04	0.0154247848983964	0.0189608986318898
3	D	26	50	20120529	14	1986	39.08	0.016774446682715	0.0180104693362291
3	D	26	50	20120529	14	1988	39.12	0.0180985041304868	0.0169831138938432
3	D	26	50	20120529	14	1990	39.16	0.0192776046881154	0.0165805580033137
3	D	26	50	20120529	14	1992	39.2	0.0187169397213126	0.0171721942471325
3	D	26	50	20120529	14	1994	39.24	0.0192819180394806	0.0174213786768226
3	D	26	50	20120529	14	1996	39.28	0.0196637557013214	0.0181249499241032
3	D	26	50	20120529	14	1998	39.32	0.0200006920825568	0.0183891957282327
3	D	26	50	20120529	14	2000	39.36	0.0207152234849458	0.0180618759992214
3	D	26	50	20120529	14	2002	39.4	0.0213301942525437	0.0184163486286302
3	D	26	50	20120529	14	2004	39.44	0.0223652571588446	0.0183116968250146
3	D	26	50	20120529	14	2006	39.48	0.0235503681241132	0.0179430113493039
3	D	26	50	20120529	14	2008	39.52	0.0240576465289365	0.0179753968398823
3	D	26	50	20120529	14	2010	39.56	0.0258560312055282	0.0172407836049076
3	D	26	50	20120529	14	2012	39.6	0.0271170147284182	0.0168478443666022
3	D	26	50	20120529	14	2014	39.64	0.0285897060215954	0.0165045440243362
3	D	26	50	20120529	14	2016	39.68	0.0294078285674282	0.0157395959084485
3	D	26	50	20120529	14	2018	39.72	0.0296508611681221	0.0148802490372725
3	D	26	50	20120529	14	2020	39.76	0.0298390222825958	0.0134160430254695
3	D	26	50	20120529	14	2022	39.8	0.0309317851022415	0.0123210174641241
3	D	26	50	20120529	14	2024	39.84	0.0313419070353297	0.0112432453082395
3	D	26	50	20120529	14	2026	39.88	0.0326032441116102	0.0103100057784295
3	D	26	50	20120529	14	2028	39.92	0.0333577270471363	0.00830988353716524
3	D	26	50	20120529	14	2030	39.96	0.0345842037591044	0.00700986771995377
3	D	26	50	20120529	14	2032	40	0.0348893910458645	0.00520957385505282
3	D	26	50	20120529	14	2034	40.04	0.0353794867559049	0.00349590057084723
3	D	26	50	20120529	14	2036	40.08	0.0359368990315142	0.00244365496976352
3	D	26	50	20120529	14	2038	40.12	0.0361230095363225	0.000126607469171449
3	D	26	50	20120529	14	2040	40.16	0.0359727493453204	-4.656298154114e-05
3	D	26	50	20120529	14	2042	40.2	0.0359745878229515	-0.0013029503103534
3	D	26	50	20120529	14	2044	40.24	0.0360250045364501	-0.00319396597528058
3	D	26	50	20120529	14	2046	40.28	0.0366354498206484	-0.00459000689337718
3	D	26	50	20120529	14	2048	40.32	0.03735627447339	-0.00482830187863705
3	D	26	50	20120529	14	2050	40.36	0.0378222578421919	-0.00733937947998671
3	D	26	50	20120529	14	2052	40.4	0.0386750286203029	-0.00848871084212731
3	D	26	50	20120529	14	2054	40.44	0.040186398654411	-0.0094063940227512
3	D	26	50	20120529	14	2056	40.48	0.0410729691366627	-0.0104557404860321
3	D	26	50	20120529	14	2058	40.52	0.0416962130536005	-0.0102564777950937
3	D	26	50	20120529	14	2060	40.56	0.0425095272733213	-0.0111973540781405
3	D	26	50	20120529	14	2062	40.6	0.0430769097545454	-0.0113879900663484
3	D	26	50	20120529	14	2064	40.64	0.0438934059547815	-0.0126905514679721
3	D	26	50	20120529	14	2066	40.68	0.0447275091138691	-0.012984283624877
3	D	26	50	20120529	14	2068	40.72	0.0453380251087456	-0.0143089774687519
3	D	26	50	20120529	14	2070	40.76	0.0457610870959295	-0.015515230926778
3	D	26	50	20120529	14	2072	40.8	0.0468375157489298	-0.0173301619020496
3	D	26	50	20120529	14	2074	40.84	0.0471924833530854	-0.0190378247786151
3	D	26	50	20120529	14	2076	40.88	0.0476091813792387	-0.019878645452124
3	D	26	50	20120529	14	2078	40.92	0.0479593406572823	-0.0216232193026674
3	D	26	50	20120529	14	2080	40.96	0.0482769730233913	-0.0235052547114736
3	D	26	50	20120529	14	2082	41	0.0485395924819239	-0.0245294281733442
3	D	26	50	20120529	14	2084	41.04	0.0487390673048967	-0.0261537231604078
3	D	26	50	20120529	14	2086	41.08	0.0490778421637631	-0.0271577440790146
3	D	26	50	20120529	14	2088	41.12	0.0492763270372422	-0.0283440571258112
3	D	26	50	20120529	14	2090	41.16	0.0501429571082644	-0.0294109398372655
3	D	26	50	20120529	14	2092	41.2	0.0500524474402726	-0.0310627412781173
3	D	26	50	20120529	14	2094	41.24	0.0503347951780003	-0.0323655855224535
3	D	26	50	20120529	14	2096	41.28	0.050720734059172	-0.0330397411276367
3	D	26	50	20120529	14	2098	41.32	0.0505872322988839	-0.0332879356078332
3	D	26	50	20120529	14	2100	41.36	0.0508458212487639	-0.0335486458780567
3	D	26	50	20120529	14	2102	41.4	0.0510618423704164	-0.0337322815091308
3	D	26	50	20120529	14	2104	41.44	0.0513114510641752	-0.0335331602395487
3	D	26	50	20120529	14	2106	41.48	0.0512556603391396	-0.0339594749179261
3	D	26	50	20120529	14	2108	41.52	0.0511230778176671	-0.0343382720206077
3	D	26	50	20120529	14	2110	41.56	0.0509276335033472	-0.0348434291050874
3	D	26	50	20120529	14	2112	41.6	0.0512733380086693	-0.0359342827364239
3	D	26	50	20120529	14	2114	41.64	0.0509781209275239	-0.0366960488717961
3	D	26	50	20120529	14	2116	41.68	0.0507876263606722	-0.0373139187771969
3	D	26	50	20120529	14	2118	41.72	0.0504712667867694	-0.0382959486749088
3	D	26	50	20120529	14	2120	41.76	0.0507305628434305	-0.0391151318809134
3	D	26	50	20120529	14	2122	41.8	0.0508696507472899	-0.0402468562842025
3	D	26	50	20120529	14	2124	41.84	0.0507264616240996	-0.0414388261852487
3	D	26	50	20120529	14	2126	41.88	0.051457327193134	-0.0433970877050667
3	D	26	50	20120529	14	2128	41.92	0.0518795618653839	-0.0447570449641193
3	D	26	50	20120529	14	2130	41.96	0.0520413478969194	-0.0465051543485687
3	D	26	50	20120529	14	2132	42	0.0524912163021781	-0.048225679497484
3	D	26	50	20120529	14	2134	42.04	0.0523269483258406	-0.0498327281501545
3	D	26	50	20120529	14	2136	42.08	0.0527826786463154	-0.0516571343562939
3	D	26	50	20120529	14	2138	42.12	0.0530559824883118	-0.0535653963556142
3	D	26	50	20120529	14	2140	42.16	0.0533698530463449	-0.0552604161629321
3	D	26	50	20120529	14	2142	42.2	0.0530083305623276	-0.0561040440503623
3	D	26	50	20120529	14	2144	42.24	0.0527224685038973	-0.0573010839070296
3	D	26	50	20120529	14	2146	42.28	0.0521582588108004	-0.0588671224877116
3	D	26	50	20120529	14	2148	42.32	0.0515497814047741	-0.0603034805131511
3	D	26	50	20120529	14	2150	42.36	0.0509821797204479	-0.0613117511435128
3	D	26	50	20120529	14	2152	42.4	0.0504429613023185	-0.0633653094442314
3	D	26	50	20120529	14	2154	42.44	0.0495862943658431	-0.0643431744830021
3	D	26	50	20120529	14	2156	42.48	0.0489829696469313	-0.0655424487970979
3	D	26	50	20120529	14	2158	42.52	0.0482564527846012	-0.0656471359560526
3	D	26	50	20120529	14	2160	42.56	0.0474599747773405	-0.0672886065668312
3	D	26	50	20120529	14	2162	42.6	0.0470475052497388	-0.0680936617793477
3	D	26	50	20120529	14	2164	42.64	0.0472767704814029	-0.0694543968558597
3	D	26	50	20120529	14	2166	42.68	0.0469213079025004	-0.0704619533083724
3	D	26	50	20120529	14	2168	42.72	0.047213060160418	-0.0720494080321362
3	D	26	50	20120529	14	2170	42.76	0.0475231971946464	-0.0732063761475136
3	D	26	50	20120529	14	2172	42.8	0.0480687300763318	-0.075396073716814
3	D	26	50	20120529	14	2174	42.84	0.0481718262450288	-0.0772634013045714
3	D	26	50	20120529	14	2176	42.88	0.0482733667788072	-0.0783650736696601
3	D	26	50	20120529	14	2178	42.92	0.0481484210105715	-0.079301778022698
3	D	26	50	20120529	14	2180	42.96	0.0480371224032128	-0.081483485285371
3	D	26	50	20120529	14	2182	43	0.048692186125304	-0.0824420392379473
3	D	26	50	20120529	14	2184	43.04	0.049166584064802	-0.0834469086846915
3	D	26	50	20120529	14	2186	43.08	0.0497145211095435	-0.084525317236679
3	D	26	50	20120529	14	2188	43.12	0.0500462956112762	-0.0855243176971395
3	D	26	50	20120529	14	2190	43.16	0.0508040312379957	-0.0860945286054883
3	D	26	50	20120529	14	2192	43.2	0.0511334722873505	-0.086562704005312
3	D	26	50	20120529	14	2194	43.24	0.0514530138417688	-0.0867565219740352
3	D	26	50	20120529	14	2196	43.28	0.0515150978171569	-0.0873096208982793
3	D	26	50	20120529	14	2198	43.32	0.0517894552482573	-0.087759340811114
3	D	26	50	20120529	14	2200	43.36	0.0515875762622286	-0.0887418656835727
3	D	26	50	20120529	14	2202	43.4	0.0518840661355801	-0.0897492807147291
3	D	26	50	20120529	14	2204	43.44	0.0520123353056873	-0.0916659643558134
3	D	26	50	20120529	14	2206	43.48	0.0523743739776548	-0.0928100631277732
3	D	26	50	20120529	14	2208	43.52	0.0527858394136273	-0.0950346917720642
3	D	26	50	20120529	14	2210	43.56	0.0532954512708284	-0.0970211668524512
3	D	26	50	20120529	14	2212	43.6	0.053633094758845	-0.0984809888022112
3	D	26	50	20120529	14	2214	43.64	0.0537600911367461	-0.100202369550332
3	D	26	50	20120529	14	2216	43.68	0.0536832286296311	-0.102229432559959
3	D	26	50	20120529	14	2218	43.72	0.0538505300940598	-0.103254313128611
3	D	26	50	20120529	14	2220	43.76	0.0537857591129032	-0.105392321192206
3	D	26	50	20120529	14	2222	43.8	0.0540004367316714	-0.106296286501275
3	D	26	50	20120529	14	2224	43.84	0.0537530907796123	-0.108075225741384
3	D	26	50	20120529	14	2226	43.88	0.0534903298997234	-0.108388898309519
3	D	26	50	20120529	14	2228	43.92	0.0534029315015688	-0.109363008611281
3	D	26	50	20120529	14	2230	43.96	0.0533349785398967	-0.110259690720504
3	D	26	50	20120529	14	2232	44	0.0534090833305651	-0.111233518179554
3	D	26	50	20120529	14	2234	44.04	0.0539711625109303	-0.112313340945104
3	D	26	50	20120529	14	2236	44.08	0.0539631722043029	-0.113234913213025
3	D	26	50	20120529	14	2238	44.12	0.0544994419871548	-0.114572476400317
3	D	26	50	20120529	14	2240	44.16	0.0543971943465952	-0.115711342582096
3	D	26	50	20120529	14	2242	44.2	0.0543361003207007	-0.116861381051018
3	D	26	50	20120529	14	2244	44.24	0.0544965428493519	-0.118752962401370
3	D	26	50	20120529	14	2246	44.28	0.05485893507471	-0.119919335036937
3	D	26	50	20120529	14	2248	44.32	0.0554859266575881	-0.121224159180261
3	D	26	50	20120529	14	2250	44.36	0.0562007409026896	-0.121547377689941
3	D	26	50	20120529	14	2252	44.4	0.0569026150936953	-0.122350226729300
3	D	26	50	20120529	14	2254	44.44	0.0567377885030008	-0.122526367028494
3	D	26	50	20120529	14	2256	44.48	0.0568339550252421	-0.121376611402285
3	D	26	50	20120529	14	2258	44.52	0.0577056762650889	-0.123368672626243
3	D	26	50	20120529	14	2260	44.56	0.0590837566709434	-0.123796542939539
3	D	26	50	20120529	14	2262	44.6	0.0604234411785794	-0.124226039598432
3	D	26	50	20120529	14	2264	44.64	0.061450018803506	-0.125248657425384
3	D	26	50	20120529	14	2266	44.68	0.0624436452524294	-0.126448476211701
3	D	26	50	20120529	14	2268	44.72	0.0638112604779223	-0.127666043378226
3	D	26	50	20120529	14	2270	44.76	0.0650021697187966	-0.128206131537697
3	D	26	50	20120529	14	2272	44.8	0.0657239843210319	-0.128519521263119
3	D	26	50	20120529	14	2274	44.84	0.0669575321008118	-0.129470933437205
3	D	26	50	20120529	14	2276	44.88	0.0672918521869568	-0.129212980883428
3	D	26	50	20120529	14	2278	44.92	0.0689505832742642	-0.129665670644744
3	D	26	50	20120529	14	2280	44.96	0.0698804286915245	-0.130572888645006
3	D	26	50	20120529	14	2282	45	0.0713339573909316	-0.130769747172889
3	D	26	50	20120529	14	2284	45.04	0.0730753492609597	-0.131190687839729
3	D	26	50	20120529	14	2286	45.08	0.0741719304572238	-0.131726109094443
3	D	26	50	20120529	14	2288	45.12	0.0752873914045456	-0.132330331838967
3	D	26	50	20120529	14	2290	45.16	0.0753064125769595	-0.131990284187895
3	D	26	50	20120529	14	2292	45.2	0.0759551830486981	-0.133113523309809
3	D	26	50	20120529	14	2294	45.24	0.0758849673453264	-0.133339302505042
3	D	26	50	20120529	14	2296	45.28	0.0755397578147511	-0.134405760952428
3	D	26	50	20120529	14	2298	45.32	0.075281663839618	-0.134873158534792
3	D	26	50	20120529	14	2300	45.36	0.0757446773599389	-0.136039319038325
3	D	26	50	20120529	14	2302	45.4	0.0756882502388003	-0.137384094714786
3	D	26	50	20120529	14	2304	45.44	0.0755544656357998	-0.138500757743635
3	D	26	50	20120529	14	2306	45.48	0.0752156907769333	-0.140255160378437
3	D	26	50	20120529	14	2308	45.52	0.0749824162498198	-0.141741428121813
3	D	26	50	20120529	14	2310	45.56	0.0741968206159216	-0.142317720148480
3	D	26	50	20120529	14	2312	45.6	0.0741864261462381	-0.142991380778917
3	D	26	50	20120529	14	2314	45.64	0.0741980934081277	-0.143324781626246
3	D	26	50	20120529	14	2316	45.68	0.0743337871994374	-0.143522842235657
3	D	26	50	20120529	14	2318	45.72	0.0742245392017441	-0.143914932945825
3	D	26	50	20120529	14	2320	45.76	0.074902654604902	-0.144366774179003
3	D	26	50	20120529	14	2322	45.8	0.0751489398967893	-0.144082305120931
3	D	26	50	20120529	14	2324	45.84	0.0753093117147624	-0.144880770098247
3	D	26	50	20120529	14	2326	45.88	0.075854349621701	-0.145321439044283
3	D	26	50	20120529	14	2328	45.92	0.0761182418724398	-0.146651365478338
3	D	26	50	20120529	14	2330	45.96	0.0766745934878773	-0.147742572663065
3	D	26	50	20120529	14	2332	46	0.0770129440826751	-0.148875004173136
3	D	26	50	20120529	14	2334	46.04	0.0765942661575345	-0.150186050856134
3	D	26	50	20120529	14	2336	46.08	0.0765463243177701	-0.151542140241093
3	D	26	50	20120529	14	2338	46.12	0.0760014985428659	-0.152328796535163
3	D	26	50	20120529	14	2340	46.16	0.0756724817575798	-0.153823125295845
3	D	26	50	20120529	14	2342	46.2	0.0754018719924197	-0.154114948264441
3	D	26	50	20120529	14	2344	46.24	0.0746773703844159	-0.155791215599921
3	D	26	50	20120529	14	2346	46.28	0.0742412269217801	-0.156558285036153
3	D	26	50	20120529	14	2348	46.32	0.0735247863310819	-0.157457159176397
3	D	26	50	20120529	14	2350	46.36	0.0734143362518605	-0.158689080610580
3	D	26	50	20120529	14	2352	46.4	0.0735628993865878	-0.159505011125391
3	D	26	50	20120529	14	2354	46.44	0.0735691219262623	-0.160729154384981
3	D	26	50	20120529	14	2356	46.48	0.0742287111317531	-0.162053706807500
3	D	26	50	20120529	14	2358	46.52	0.0744212563082702	-0.163019402538567
3	D	26	50	20120529	14	2360	46.56	0.0750126804200546	-0.163317518757515
3	D	26	50	20120529	14	2362	46.6	0.0757033823239176	-0.165349177961220
3	D	26	50	20120529	14	2364	46.64	0.0756506321580411	-0.165107771706123
3	D	26	50	20120529	14	2366	46.68	0.0760255401734262	-0.166411535189275
3	D	26	50	20120529	14	2368	46.72	0.0762783308477004	-0.168403101438487
3	D	26	50	20120529	14	2370	46.76	0.0766591078493694	-0.168988232299918
3	D	26	50	20120529	14	2372	46.8	0.0767098074055804	-0.170394172712952
3	D	26	50	20120529	14	2374	46.84	0.0767608605151821	-0.171802587999719
3	D	26	50	20120529	14	2376	46.88	0.0773375060952397	-0.173241196746043
3	D	26	50	20120529	14	2378	46.92	0.076963375897314	-0.175615024921164
3	D	26	50	20120529	14	2380	46.96	0.0771094641583071	-0.176662532906814
3	D	26	50	20120529	14	2382	47	0.076694675320463	-0.178014945336511
3	D	26	50	20120529	14	2384	47.04	0.0766413594691616	-0.179823300218718
3	D	26	50	20120529	14	2386	47.08	0.0763406269551229	-0.18122853352497
3	D	26	50	20120529	14	2388	47.12	0.0760339547441224	-0.182443130843014
3	D	26	50	20120529	14	2390	47.16	0.0763894880337029	-0.182557116456141
3	D	26	50	20120529	14	2392	47.2	0.0755316260867674	-0.184235222269253
3	D	26	50	20120529	14	2394	47.24	0.0761831542749527	-0.185085588884308
3	D	26	50	20120529	14	2396	47.28	0.076350809292772	-0.186004049882391
3	D	26	50	20120529	14	2398	47.32	0.0771557089417967	-0.187160664444378
3	D	26	50	20120529	14	2400	47.36	0.07681205504614	-0.187985150951242
3	D	26	50	20120529	14	2402	47.4	0.0769150805041589	-0.189751715822680
3	D	26	50	20120529	14	2404	47.44	0.0764102062623917	-0.190972182127008
3	D	26	50	20120529	14	2406	47.48	0.0756207922518751	-0.192369707969345
3	D	26	50	20120529	14	2408	47.52	0.0751485156327206	-0.193731524919232
3	D	26	50	20120529	14	2410	47.56	0.074712584302119	-0.194307463392509
3	D	26	50	20120529	14	2412	47.6	0.0737429287730779	-0.194964577724265
3	D	26	50	20120529	14	2414	47.64	0.0727384835904024	-0.196137314320863
3	D	26	50	20120529	14	2416	47.68	0.0722844503262025	-0.195778174786699
3	D	26	50	20120529	14	2418	47.72	0.0717634540498243	-0.197786923730693
3	D	26	50	20120529	14	2420	47.76	0.0719162598252387	-0.199168539670454
3	D	26	50	20120529	14	2422	47.8	0.0719368366325712	-0.200805421158223
3	D	26	50	20120529	14	2424	47.84	0.0722422360513657	-0.203363804203234
3	D	26	50	20120529	14	2426	47.88	0.0721836168992054	-0.203979623498969
3	D	26	50	20120529	14	2428	47.92	0.072664944485159	-0.204710276935969
3	D	26	50	20120529	14	2430	47.96	0.0721787378624151	-0.206146835072628
3	D	26	50	20120529	14	2432	48	0.0722911678406238	-0.208642214903435
3	D	26	50	20120529	14	2434	48.04	0.0713635144543852	-0.209366221536692
3	D	26	50	20120529	14	2436	48.08	0.0709642819657273	-0.211055216794234
3	D	26	50	20120529	14	2438	48.12	0.0701656048563771	-0.212807073844624
3	D	26	50	20120529	14	2440	48.16	0.0703759691237801	-0.214119817583897
3	D	26	50	20120529	14	2442	48.2	0.070187595877272	-0.215907666369449
3	D	26	50	20120529	14	2444	48.24	0.0698281735003948	-0.217076018904003
3	D	26	50	20120529	14	2446	48.28	0.0700345072591451	-0.21817924690401
3	D	26	50	20120529	14	2448	48.32	0.0702449422372262	-0.218615107523934
3	D	26	50	20120529	14	2450	48.36	0.0706420534055406	-0.218465483729035
3	D	26	50	20120529	14	2452	48.4	0.071215022030336	-0.218125860342031
3	D	26	50	20120529	14	2454	48.44	0.0712678429068906	-0.218471847690065
3	D	26	50	20120529	14	2456	48.48	0.071555281813443	-0.217719132521492
3	D	26	50	20120529	14	2458	48.52	0.0718620247351217	-0.218564973653148
3	D	26	50	20120529	14	2460	48.56	0.0717524231840378	-0.217756750602251
3	D	26	50	20120529	14	2462	48.6	0.0718155678195978	-0.218175852791461
3	D	26	50	20120529	14	2464	48.64	0.0722189015275866	-0.217806460208969
3	D	26	50	20120529	14	2466	48.68	0.0730676417970448	-0.218057978091037
3	D	26	50	20120529	14	2468	48.72	0.073062409206864	-0.217909061402919
3	D	26	50	20120529	14	2470	48.76	0.0739338476039983	-0.218068584692755
3	D	26	50	20120529	14	2472	48.8	0.0745097153665966	-0.219530598673536
3	D	26	50	20120529	14	2474	48.84	0.0753522330963804	-0.219949559441389
3	D	26	50	20120529	14	2476	48.88	0.075971800058056	-0.221113315781866
3	D	26	50	20120529	14	2478	48.92	0.0765958217924532	-0.222066142169515
3	D	26	50	20120529	14	2480	48.96	0.0773962666687563	-0.222725165689581
3	D	26	50	20120529	14	2482	49	0.0778213792656057	-0.224043778415137
3	D	26	50	20120529	14	2484	49.04	0.0794332291733204	-0.225838768979179
3	D	26	50	20120529	14	2486	49.08	0.0798859189346361	-0.226562704901758
3	D	26	50	20120529	14	2488	49.12	0.0808663931974293	-0.227720521545273
3	D	26	50	20120529	14	2490	49.16	0.0818086129833604	-0.229376212073421
3	D	26	50	20120529	14	2492	49.2	0.0833629751097647	-0.23082139691281
3	D	26	50	20120529	14	2494	49.24	0.0835348727682711	-0.232558687563508
3	D	26	50	20120529	14	2496	49.28	0.0846719004724191	-0.234303827099476
3	D	26	50	20120529	14	2498	49.32	0.0846132106095806	-0.233863299574797
3	D	26	50	20120529	14	2500	49.36	0.0861257120145387	-0.235083058772344
3	D	26	50	20120529	14	2502	49.4	0.0863611785726737	-0.236018561043853
3	D	26	50	20120529	14	2504	49.44	0.0870887914505147	-0.236266755524050
3	D	26	50	20120529	14	2506	49.48	0.0872811244949974	-0.236985176013735
3	D	26	50	20120529	14	2508	49.52	0.0875088128785395	-0.237420753790946
3	D	26	50	20120529	14	2510	49.56	0.0878468099199467	-0.238440401769417
3	D	26	50	20120529	14	2512	49.6	0.088454214644986	-0.239018108009647
3	D	26	50	20120529	14	2514	49.64	0.0890269711377474	-0.240739205915055
3	D	26	50	20120529	14	2516	49.68	0.08849239841117	-0.241386915726622
3	D	26	50	20120529	14	2518	49.72	0.0886776603878404	-0.241760268107088
3	D	26	50	20120529	14	2520	49.76	0.0887017020184014	-0.242333024599849
3	D	26	50	20120529	14	2522	49.8	0.0887285720760864	-0.242922751655359
3	D	26	50	20120529	14	2524	49.84	0.0893260773061894	-0.243288325861232
3	D	26	50	20120529	14	2526	49.88	0.0894943687201114	-0.243859668140431
3	D	26	50	20120529	14	2528	49.92	0.0899016622260744	-0.244443738341691
3	D	26	50	20120529	14	2530	49.96	0.0903322902558174	-0.245131753239786
3	D	26	50	20120529	14	2532	50	0.0905423009698294	-0.246348684010208
3	D	26	50	20120529	14	2534	50.04	0.0907947380907134	-0.246229182964187
3	D	26	50	20120529	14	2536	50.08	0.0906080619004804	-0.247193676613726
3	D	26	50	20120529	14	2538	50.12	0.0901866262588934	-0.248747897318774
3	D	26	50	20120529	14	2540	50.16	0.0896032631644144	-0.249987455506194
3	D	26	50	20120529	14	2542	50.2	0.0899561094482264	-0.250436468312247
3	D	26	50	20120529	14	2544	50.24	0.0891422295430804	-0.253725221951546
3	D	26	50	20120529	14	2546	50.28	0.0891365726888314	-0.254481826207415
3	D	26	50	20120529	14	2548	50.32	0.0890602051564624	-0.255839471227294
