# Supplementary material for: How Do Ants Make Sense of Gravity? A Boltzmann Walker Analysis of Lasius niger Trajectories on Various Inclines
Source: PLoS One. 2013 Oct 29;8(10):e76531. doi: 10.1371/journal.pone.0076531 (PMC3812222; doi:10.1371/journal.pone.0076531)
Supplement: Dataset S3 — Trajectories for . (ZIP) [file pone.0076531.s007.zip › Incline3/3-D-26-50-20120529-15.txt]

Pente	Colonie	Temperature	Humidite	Date	Indiv	Frame	Time	X	Y
3	D	26	50	20120529	15	36	0	0	0
3	D	26	50	20120529	15	38	0.04	-0.000222300229869399	-0.000522820611873712
3	D	26	50	20120529	15	40	0.08	5.98283047562008e-05	-0.0021310713460722
3	D	26	50	20120529	15	42	0.12	0.000214338207513301	-0.00319405789916213
3	D	26	50	20120529	15	44	0.16	0.000670047314784601	-0.00324661714620773
3	D	26	50	20120529	15	46	0.2	0.00116985867199850	-0.00401040560697419
3	D	26	50	20120529	15	48	0.24	0.000808880660202701	-0.00434790767363452
3	D	26	50	20120529	15	50	0.28	0.0007682503045557	-0.00431938298608146
3	D	26	50	20120529	15	52	0.32	0.000894150666946	-0.00466823411657984
3	D	26	50	20120529	15	54	0.36	0.000505977328345801	-0.00376211920289615
3	D	26	50	20120529	15	56	0.4	0.000155513994386401	-0.00351875426201518
3	D	26	50	20120529	15	58	0.44	-7.40057957189996e-05	-0.00350375652718621
3	D	26	50	20120529	15	60	0.48	-4.44840876044992e-05	-0.00329349832580039
3	D	26	50	20120529	15	62	0.52	-0.0004640034698146	-0.00299219305526899
3	D	26	50	20120529	15	64	0.56	-0.00119242952045394	-0.00270450666134325
3	D	26	50	20120529	15	66	0.6	-0.00152271202687837	-0.00262452581332323
3	D	26	50	20120529	15	68	0.64	-0.00128887181433997	-0.00263378891215678
3	D	26	50	20120529	15	70	0.68	-0.000897254865715399	-0.00285891049808314
3	D	26	50	20120529	15	72	0.72	-0.00133041433773468	-0.00224993599598966
3	D	26	50	20120529	15	74	0.76	-0.00152404138762699	-0.00279103531815704
3	D	26	50	20120529	15	76	0.8	-0.00208097283062514	-0.00277620021788775
3	D	26	50	20120529	15	78	0.84	-0.0028058421341551	-0.0028286109725093
3	D	26	50	20120529	15	80	0.88	-0.00322203104342587	-0.0030417188142233
3	D	26	50	20120529	15	82	0.92	-0.00381303018403481	-0.00316499510334858
3	D	26	50	20120529	15	84	0.96	-0.00390912033874381	-0.00423198529503358
3	D	26	50	20120529	15	86	1	-0.00364395105315817	-0.00444185034504906
3	D	26	50	20120529	15	88	1.04	-0.00381498674849835	-0.00468557661749522
3	D	26	50	20120529	15	90	1.08	-0.00398269409221949	-0.00529876123336389
3	D	26	50	20120529	15	92	1.12	-0.00389028937805403	-0.00564829825744002
3	D	26	50	20120529	15	94	1.16	-0.00392242667415218	-0.00510796190348954
3	D	26	50	20120529	15	96	1.2	-0.00385135395736156	-0.00469507376867334
3	D	26	50	20120529	15	98	1.24	-0.00380583714030319	-0.00404158654115078
3	D	26	50	20120529	15	100	1.28	-0.00332177835440718	-0.00386299788472735
3	D	26	50	20120529	15	102	1.32	-0.00333062779577372	-0.0035208395199129
3	D	26	50	20120529	15	104	1.36	-0.00335433425771978	-0.00323596458254915
3	D	26	50	20120529	15	106	1.4	-0.00325034359894458	-0.00336135936359086
3	D	26	50	20120529	15	108	1.44	-0.00342228792649859	-0.0031763561880019
3	D	26	50	20120529	15	110	1.48	-0.00388283576547355	-0.00258908491434339
3	D	26	50	20120529	15	112	1.52	-0.00374915793559701	-0.00177805535663263
3	D	26	50	20120529	15	114	1.56	-0.00369922912577743	-0.00172023523513501
3	D	26	50	20120529	15	116	1.6	-0.00457095743669202	-0.00136982846971801
3	D	26	50	20120529	15	118	1.64	-0.00492181675044897	-0.00108591802600380
3	D	26	50	20120529	15	120	1.68	-0.0056006675446593	-0.000428633988619661
3	D	26	50	20120529	15	122	1.72	-0.00581305413745649	-0.000300477955597411
3	D	26	50	20120529	15	124	1.76	-0.00668711872917612	-1.47177205436100e-05
3	D	26	50	20120529	15	126	1.8	-0.00713587414836123	0.000989065610184688
3	D	26	50	20120529	15	128	1.84	-0.00814323614650911	0.00153289790006135
3	D	26	50	20120529	15	130	1.88	-0.0101583129890887	0.0030453646567871
3	D	26	50	20120529	15	132	1.92	-0.0109896713010731	0.00316206541853277
3	D	26	50	20120529	15	134	1.96	-0.0116611008681936	0.00398952403661897
3	D	26	50	20120529	15	136	2	-0.0118778290966272	0.00479101118831761
3	D	26	50	20120529	15	138	2.04	-0.0124298486930805	0.00476647910849384
3	D	26	50	20120529	15	140	2.08	-0.0124153256390338	0.0048227214626306
3	D	26	50	20120529	15	142	2.12	-0.012302565512669	0.00485328749675027
3	D	26	50	20120529	15	144	2.16	-0.012709650422132	0.00535852589850978
3	D	26	50	20120529	15	146	2.2	-0.0125789587041924	0.00512094226267179
3	D	26	50	20120529	15	148	2.24	-0.0125499157073687	0.00511980594207442
3	D	26	50	20120529	15	150	2.28	-0.0126092426734171	0.00513657780781738
3	D	26	50	20120529	15	152	2.32	-0.0117961775674153	0.00411928569700926
3	D	26	50	20120529	15	154	2.36	-0.0119848362729310	0.00447734498414429
3	D	26	50	20120529	15	156	2.4	-0.0123329039291158	0.0045085552632523
3	D	26	50	20120529	15	158	2.44	-0.011987511964991	0.00442542637584245
3	D	26	50	20120529	15	160	2.48	-0.0118059896639538	0.00405858878228306
3	D	26	50	20120529	15	162	2.52	-0.0116353452107956	0.00414474104615723
3	D	26	50	20120529	15	164	2.56	-0.0115483053157790	0.00412113145784019
3	D	26	50	20120529	15	166	2.6	-0.0110378314954116	0.00433277770983748
3	D	26	50	20120529	15	168	2.64	-0.0109256115279170	0.00411712216239086
3	D	26	50	20120529	15	170	2.68	-0.0108239401793841	0.00454467639895565
3	D	26	50	20120529	15	172	2.72	-0.0108320301880676	0.0045841053801814
3	D	26	50	20120529	15	174	2.76	-0.0102865963013316	0.0049776668724542
3	D	26	50	20120529	15	176	2.8	-0.00998020905436377	0.00570588998344733
3	D	26	50	20120529	15	178	2.84	-0.00982456283100933	0.00664080040658128
3	D	26	50	20120529	15	180	2.88	-0.00996430834417523	0.00691433052274767
3	D	26	50	20120529	15	182	2.92	-0.00985315822924052	0.00830257205304778
3	D	26	50	20120529	15	184	2.96	-0.00945845829505	0.00743676929695954
3	D	26	50	20120529	15	186	3	-0.00947380958326956	0.00822370136267423
3	D	26	50	20120529	15	188	3.04	-0.00944440808330782	0.00816936727760786
3	D	26	50	20120529	15	190	3.08	-0.00926610403736382	0.0085619953889295
3	D	26	50	20120529	15	192	3.12	-0.00902969702720972	0.00855613347371346
3	D	26	50	20120529	15	194	3.16	-0.00920503829574055	0.00824478728688922
3	D	26	50	20120529	15	196	3.2	-0.00901940155247565	0.00855691129117277
3	D	26	50	20120529	15	198	3.24	-0.00901238705320627	0.00827269679154265
3	D	26	50	20120529	15	200	3.28	-0.00875432136234443	0.00772451933049559
3	D	26	50	20120529	15	202	3.32	-0.00871449710842801	0.00763736134864654
3	D	26	50	20120529	15	204	3.36	-0.00887174351442827	0.0078071801132163
3	D	26	50	20120529	15	206	3.4	-0.00828622374426675	0.00791458256221072
3	D	26	50	20120529	15	208	3.44	-0.00786162379983376	0.00735745666484775
3	D	26	50	20120529	15	210	3.48	-0.00725866536223461	0.00783005006784021
3	D	26	50	20120529	15	212	3.52	-0.00686408210066299	0.0079808724087334
3	D	26	50	20120529	15	214	3.56	-0.00533530097628171	0.00801450028592629
3	D	26	50	20120529	15	216	3.6	-0.00362382325863169	0.00827121186730216
3	D	26	50	20120529	15	218	3.64	-0.0027994074624463	0.00923785512145541
3	D	26	50	20120529	15	220	3.68	-0.00300492097733036	0.00966045041816374
3	D	26	50	20120529	15	222	3.72	-0.00253334439388924	0.0099836618567763
3	D	26	50	20120529	15	224	3.76	-0.00276485822511752	0.00932761525625924
3	D	26	50	20120529	15	226	3.8	-0.00222653783260021	0.00942668091630347
3	D	26	50	20120529	15	228	3.84	-0.00249528790692578	0.00926918702292979
3	D	26	50	20120529	15	230	3.88	-0.00303829641740236	0.00871210708750759
3	D	26	50	20120529	15	232	3.92	-0.0037446253811296	0.00853168172122003
3	D	26	50	20120529	15	234	3.96	-0.00332963148231903	0.00829131491309129
3	D	26	50	20120529	15	236	4	-0.0036450435331351	0.00848062154055055
3	D	26	50	20120529	15	238	4.04	-0.00358817800579208	0.00825137752208988
3	D	26	50	20120529	15	240	4.08	-0.00395228850062847	0.0079731522168964
3	D	26	50	20120529	15	242	4.12	-0.00421157041515395	0.00777659067386217
3	D	26	50	20120529	15	244	4.16	-0.00433834758995289	0.00743355196110514
3	D	26	50	20120529	15	246	4.2	-0.00455412829529978	0.00780669220953728
3	D	26	50	20120529	15	248	4.24	-0.00444278726153414	0.00745441161115014
3	D	26	50	20120529	15	250	4.28	-0.00437365343153753	0.00730188160738039
3	D	26	50	20120529	15	252	4.32	-0.00404165265563482	0.00678886149549393
3	D	26	50	20120529	15	254	4.36	-0.00369188935738871	0.00667761945667766
3	D	26	50	20120529	15	256	4.4	-0.00313917227080643	0.00587363904646855
3	D	26	50	20120529	15	258	4.44	-0.00241110684462552	0.00510152086781971
3	D	26	50	20120529	15	260	4.48	-0.00188746598888563	0.00382868623527706
3	D	26	50	20120529	15	262	4.52	-0.00128402813288884	0.00351281456505321
3	D	26	50	20120529	15	264	4.56	-0.00135155683049216	0.00281787002050308
3	D	26	50	20120529	15	266	4.6	-0.0008403186276943	0.00225327353999687
3	D	26	50	20120529	15	268	4.64	-0.0007357233926212	0.0014580753960101
3	D	26	50	20120529	15	270	4.68	-0.0007357233926212	0.0014580753960101
3	D	26	50	20120529	15	272	4.72	-0.000801052988135	0.00149666221305945
3	D	26	50	20120529	15	274	4.76	-0.0008895191175292	0.00121723482633796
3	D	26	50	20120529	15	276	4.8	-0.00101049801672250	0.00143689754791356
3	D	26	50	20120529	15	278	4.84	-0.0004805002710197	0.00129025067256328
3	D	26	50	20120529	15	280	4.88	-0.000505680343497799	0.00161035084133862
3	D	26	50	20120529	15	282	4.92	-9.32249580315996e-05	0.00158003010256134
3	D	26	50	20120529	15	284	4.96	0.0006234065514975	0.00160769919090917
3	D	26	50	20120529	15	286	5	0.0008970993022236	0.00162387779406272
3	D	26	50	20120529	15	288	5.04	0.0014624594580534	0.00165210549676769
3	D	26	50	20120529	15	290	5.08	0.00107278705307720	0.00134417463569657
3	D	26	50	20120529	15	292	5.12	0.001826902293077	0.00162947807976972
3	D	26	50	20120529	15	294	5.16	0.0019450881204845	0.00179447437609179
3	D	26	50	20120529	15	296	5.2	0.0024142039723271	0.00141039518575469
3	D	26	50	20120529	15	298	5.24	0.0019445295061274	0.00137191443472252
3	D	26	50	20120529	15	300	5.28	0.0020116480817976	0.00056377623664004
3	D	26	50	20120529	15	302	5.32	0.0020932623464822	0.00069290807702032
3	D	26	50	20120529	15	304	5.36	0.0021240780600063	0.00033212805512332
3	D	26	50	20120529	15	306	5.4	0.0020535370875151	0.000246172154802280
3	D	26	50	20120529	15	308	5.44	0.0023867187317424	-0.0004238893021179
3	D	26	50	20120529	15	310	5.48	0.002784346088007	-0.000848485711016991
3	D	26	50	20120529	15	312	5.52	0.0026248793667138	-0.00103864086661367
3	D	26	50	20120529	15	314	5.56	0.0031440583786644	-0.00136883852022435
3	D	26	50	20120529	15	316	5.6	0.0032510648478614	-0.00164946798847386
3	D	26	50	20120529	15	318	5.64	0.0030537042741644	-0.00206362750128263
3	D	26	50	20120529	15	320	5.68	0.003593141895396	-0.00237498075917469
3	D	26	50	20120529	15	322	5.72	0.0038819313759004	-0.00301872370169911
3	D	26	50	20120529	15	324	5.76	0.0038805808019483	-0.00319967939807256
3	D	26	50	20120529	15	326	5.8	0.0041064236367915	-0.00315839143311908
3	D	26	50	20120529	15	328	5.84	0.0039430395439305	-0.00391687659302664
3	D	26	50	20120529	15	330	5.88	0.0040120955921812	-0.00401073794716135
3	D	26	50	20120529	15	332	5.92	0.0041593081529564	-0.00390977016987572
3	D	26	50	20120529	15	334	5.96	0.0040493813327532	-0.00387191167281099
3	D	26	50	20120529	15	336	6	0.0044871935673926	-0.00409185016603125
3	D	26	50	20120529	15	338	6.04	0.0049015015726255	-0.00490451384751333
3	D	26	50	20120529	15	340	6.08	0.0054732044762826	-0.00470375916126666
3	D	26	50	20120529	15	342	6.12	0.0055979946810264	-0.00474132067348328
3	D	26	50	20120529	15	344	6.16	0.0060048427097177	-0.00486324709576328
3	D	26	50	20120529	15	346	6.2	0.0067307585312838	-0.00531664396386009
3	D	26	50	20120529	15	348	6.24	0.0073062585983559	-0.00625421098717096
3	D	26	50	20120529	15	350	6.28	0.0075823342989346	-0.00626522063975404
3	D	26	50	20120529	15	352	6.32	0.0081593405034506	-0.00685706194453938
3	D	26	50	20120529	15	354	6.36	0.0081937129640841	-0.00662639664144848
3	D	26	50	20120529	15	356	6.4	0.0089510313978027	-0.00709661557986978
3	D	26	50	20120529	15	358	6.44	0.0092320992722565	-0.00784778218459198
3	D	26	50	20120529	15	360	6.48	0.0089841239951622	-0.00782012723837978
3	D	26	50	20120529	15	362	6.52	0.0091043109347605	-0.00796948940376988
3	D	26	50	20120529	15	364	6.56	0.0089051896651784	-0.00906790907766508
3	D	26	50	20120529	15	366	6.6	0.0088718425093776	-0.00900919093055528
3	D	26	50	20120529	15	368	6.64	0.0086870755074536	-0.00905918337998518
3	D	26	50	20120529	15	370	6.68	0.0089306030828942	-0.00922761621526378
3	D	26	50	20120529	15	372	6.72	0.0089716435604743	-0.00962059787997608
3	D	26	50	20120529	15	374	6.76	0.0096273012522617	-0.00980314456660718
3	D	26	50	20120529	15	376	6.8	0.0094602472752064	-0.0104244439398968
3	D	26	50	20120529	15	378	6.84	0.0098063406892581	-0.0110014077180059
3	D	26	50	20120529	15	380	6.88	0.009941504150482	-0.0114377279573371
3	D	26	50	20120529	15	382	6.92	0.0102045408020155	-0.0115535591191633
3	D	26	50	20120529	15	384	6.96	0.010459763923617	-0.0117421162134345
3	D	26	50	20120529	15	386	7	0.0111123810562453	-0.0126749739055826
3	D	26	50	20120529	15	388	7.04	0.0112761257735647	-0.0133087042160854
3	D	26	50	20120529	15	390	7.08	0.011487041584257	-0.0128365831604228
3	D	26	50	20120529	15	392	7.12	0.0112742448695267	-0.0132981400407745
3	D	26	50	20120529	15	394	7.16	0.0117109964439944	-0.0134390947065362
3	D	26	50	20120529	15	396	7.2	0.0126054723800598	-0.0145365385730734
3	D	26	50	20120529	15	398	7.24	0.0128415611921623	-0.0145460986567550
3	D	26	50	20120529	15	400	7.28	0.0135947147669398	-0.0153577723887434
3	D	26	50	20120529	15	402	7.32	0.0141424396796469	-0.0156625354114349
3	D	26	50	20120529	15	404	7.36	0.0145804216199138	-0.0158789100864779
3	D	26	50	20120529	15	406	7.4	0.0152162096111499	-0.0169111869920609
3	D	26	50	20120529	15	408	7.44	0.0149389318290432	-0.0170198905175327
3	D	26	50	20120529	15	410	7.48	0.0154579128510951	-0.0176861618821058
3	D	26	50	20120529	15	412	7.52	0.015132389173308	-0.0178855377101291
3	D	26	50	20120529	15	414	7.56	0.0158078387839008	-0.0186149678523977
3	D	26	50	20120529	15	416	7.6	0.0158078175706974	-0.0186455360785484
3	D	26	50	20120529	15	418	7.64	0.0165266764665873	-0.0190866151465170
3	D	26	50	20120529	15	420	7.68	0.0166329051183249	-0.0195009585070888
3	D	26	50	20120529	15	422	7.72	0.0177846194303181	-0.019930476379185
3	D	26	50	20120529	15	424	7.76	0.0183447045695604	-0.0207044188933293
3	D	26	50	20120529	15	426	7.8	0.0183722110233485	-0.0213208038744896
3	D	26	50	20120529	15	428	7.84	0.0186528122073268	-0.0215633202872332
3	D	26	50	20120529	15	430	7.88	0.0191918538487609	-0.0216069346334967
3	D	26	50	20120529	15	432	7.92	0.0199051619564185	-0.0220354625560992
3	D	26	50	20120529	15	434	7.96	0.0200996375344482	-0.0234663426253049
3	D	26	50	20120529	15	436	8	0.0203111614569724	-0.0235400655783114
3	D	26	50	20120529	15	438	8.04	0.0207787004606929	-0.0245479755842147
3	D	26	50	20120529	15	440	8.08	0.0209290455045088	-0.0245850138374133
3	D	26	50	20120529	15	442	8.12	0.021069229423879	-0.024668275660898
3	D	26	50	20120529	15	444	8.16	0.0209872403926004	-0.0252120054202914
3	D	26	50	20120529	15	446	8.2	0.0208194722376961	-0.0252739904007302
3	D	26	50	20120529	15	448	8.24	0.0209992399946772	-0.0249447402702063
3	D	26	50	20120529	15	450	8.28	0.0210847999152008	-0.0256295024771073
3	D	26	50	20120529	15	452	8.32	0.0216608515255622	-0.0259947514138614
3	D	26	50	20120529	15	454	8.36	0.0223064117325143	-0.0263107150079668
3	D	26	50	20120529	15	456	8.4	0.0226749840711399	-0.0264984942847787
3	D	26	50	20120529	15	458	8.44	0.0233791210038455	-0.0271805694859113
3	D	26	50	20120529	15	460	8.48	0.0240130210199758	-0.0276596555433686
3	D	26	50	20120529	15	462	8.52	0.0245238278876371	-0.0279963868636374
3	D	26	50	20120529	15	464	8.56	0.0248524204088545	-0.0288316921042531
3	D	26	50	20120529	15	466	8.6	0.0256999020282422	-0.0297662609948118
3	D	26	50	20120529	15	468	8.64	0.0266278806836002	-0.0303226408945206
3	D	26	50	20120529	15	470	8.68	0.0270805209474412	-0.0305260543022645
3	D	26	50	20120529	15	472	8.72	0.0274745491301896	-0.031656972603823
3	D	26	50	20120529	15	474	8.76	0.0277486378607131	-0.0313595493495203
3	D	26	50	20120529	15	476	8.8	0.0282978547687285	-0.032186362237694
3	D	26	50	20120529	15	478	8.84	0.0289984490964603	-0.0325656613861902
3	D	26	50	20120529	15	480	8.88	0.029807556030833	-0.0338964009930443
3	D	26	50	20120529	15	482	8.92	0.0305461149216467	-0.034249897815095
3	D	26	50	20120529	15	484	8.96	0.0311037958978329	-0.0357528674206427
3	D	26	50	20120529	15	486	9	0.0318112279481388	-0.036393605159347
3	D	26	50	20120529	15	488	9.04	0.0322633449529617	-0.0378279076253736
3	D	26	50	20120529	15	490	9.08	0.0329228563767066	-0.0388060555068568
3	D	26	50	20120529	15	492	9.12	0.0336866306953374	-0.0390742328246896
3	D	26	50	20120529	15	494	9.16	0.0338136822275675	-0.0406924622497842
3	D	26	50	20120529	15	496	9.2	0.0343184779804819	-0.0409513418205512
3	D	26	50	20120529	15	498	9.24	0.034798566715355	-0.041465162377314
3	D	26	50	20120529	15	500	9.28	0.0352837173448318	-0.0430236917668225
3	D	26	50	20120529	15	502	9.32	0.0358523403741928	-0.0433892982167652
3	D	26	50	20120529	15	504	9.36	0.0362309833275962	-0.04424314238297
3	D	26	50	20120529	15	506	9.4	0.03688151449522	-0.0451195375986404
3	D	26	50	20120529	15	508	9.44	0.0367531102677175	-0.0451683216025812
3	D	26	50	20120529	15	510	9.48	0.0373986931020866	-0.0462346442854648
3	D	26	50	20120529	15	512	9.52	0.0381154582547974	-0.0466151674357993
3	D	26	50	20120529	15	514	9.56	0.0384406941401245	-0.0470471014917668
3	D	26	50	20120529	15	516	9.6	0.0392701509005529	-0.0484166053994722
3	D	26	50	20120529	15	518	9.64	0.0396114784148995	-0.0489905569026935
3	D	26	50	20120529	15	520	9.68	0.0401642944964311	-0.0501063714034059
3	D	26	50	20120529	15	522	9.72	0.0398441306880455	-0.0508960541144994
3	D	26	50	20120529	15	524	9.76	0.0405807308930753	-0.0513456962455881
3	D	26	50	20120529	15	526	9.8	0.0408247958696697	-0.0526063544993587
3	D	26	50	20120529	15	528	9.84	0.0413203150887218	-0.0532352764837495
3	D	26	50	20120529	15	530	9.88	0.0412311347814785	-0.0535279621226182
3	D	26	50	20120529	15	532	9.92	0.0415259558828265	-0.0545835735519804
3	D	26	50	20120529	15	534	9.96	0.0419299684133252	-0.0559153667479384
3	D	26	50	20120529	15	536	10	0.0427901850258421	-0.0567693183943739
3	D	26	50	20120529	15	538	10.04	0.0430455849241388	-0.0574641285886356
3	D	26	50	20120529	15	540	10.08	0.0435222809606758	-0.0583616238706567
3	D	26	50	20120529	15	542	10.12	0.0437513482024411	-0.0592951815985182
3	D	26	50	20120529	15	544	10.16	0.0443711980068293	-0.0607177390209093
3	D	26	50	20120529	15	546	10.2	0.0445092252505169	-0.0617219720715504
3	D	26	50	20120529	15	548	10.24	0.0442025742527197	-0.0623452654859629
3	D	26	50	20120529	15	550	10.28	0.0443294857778071	-0.0625014795160627
3	D	26	50	20120529	15	552	10.32	0.0438619467740865	-0.0632958432740477
3	D	26	50	20120529	15	554	10.36	0.0439146757267596	-0.0636829347392726
3	D	26	50	20120529	15	556	10.4	0.0440568890425918	-0.0640528081543757
3	D	26	50	20120529	15	558	10.44	0.0439378688291825	-0.0638301543711156
3	D	26	50	20120529	15	560	10.48	0.0441683432134425	-0.0641366568764888
3	D	26	50	20120529	15	562	10.52	0.0444391014710266	-0.0647152752844659
3	D	26	50	20120529	15	564	10.56	0.0450184128436493	-0.0648084224607516
3	D	26	50	20120529	15	566	10.6	0.0452810747285889	-0.0649022838148863
3	D	26	50	20120529	15	568	10.64	0.0455944715250786	-0.0650083427609965
3	D	26	50	20120529	15	570	10.68	0.0461760668526045	-0.065568866306443
3	D	26	50	20120529	15	572	10.72	0.0466922123764638	-0.0657212195335175
3	D	26	50	20120529	15	574	10.76	0.0471178482323312	-0.066026732089397
3	D	26	50	20120529	15	576	10.8	0.0476999031792649	-0.0658996296454787
3	D	26	50	20120529	15	578	10.84	0.0488238564790288	-0.0669814252389482
3	D	26	50	20120529	15	580	10.88	0.0495537745249764	-0.0669911408861217
3	D	26	50	20120529	15	582	10.92	0.0503589782299169	-0.0674373747625251
3	D	26	50	20120529	15	584	10.96	0.0517346049752407	-0.0680743153378145
3	D	26	50	20120529	15	586	11	0.0526458393420202	-0.0689058163439474
3	D	26	50	20120529	15	588	11.04	0.0537144615361561	-0.0690524278639586
3	D	26	50	20120529	15	590	11.08	0.0545744730877065	-0.0694612487205694
3	D	26	50	20120529	15	592	11.12	0.0554623587885712	-0.0704974005713133
3	D	26	50	20120529	15	594	11.16	0.0565161670956413	-0.0713134654364129
3	D	26	50	20120529	15	596	11.2	0.0572959785960695	-0.0716904806300059
3	D	26	50	20120529	15	598	11.24	0.0583701020809631	-0.0716218629879596
3	D	26	50	20120529	15	600	11.28	0.0589823929138603	-0.072005178502973
3	D	26	50	20120529	15	602	11.32	0.0599380194443627	-0.0725698315520217
3	D	26	50	20120529	15	604	11.36	0.0609253879982725	-0.0727095912073232
3	D	26	50	20120529	15	606	11.4	0.0614403950802141	-0.0729893721474353
3	D	26	50	20120529	15	608	11.44	0.0620904524862945	-0.0739755598330206
3	D	26	50	20120529	15	610	11.48	0.0626704568235628	-0.0744887425794667
3	D	26	50	20120529	15	612	11.52	0.0632563018628437	-0.0743766590835808
3	D	26	50	20120529	15	614	11.56	0.0636039721250175	-0.0752098571459885
3	D	26	50	20120529	15	616	11.6	0.0638828055420428	-0.0759676422701827
3	D	26	50	20120529	15	618	11.64	0.0647472365109755	-0.076668745714797
3	D	26	50	20120529	15	620	11.68	0.0649142622037596	-0.076645969805375
3	D	26	50	20120529	15	622	11.72	0.0655474480420409	-0.0778540900253035
3	D	26	50	20120529	15	624	11.76	0.0664961166418164	-0.0778769861428783
3	D	26	50	20120529	15	626	11.8	0.0670348471562668	-0.0790706672423349
3	D	26	50	20120529	15	628	11.84	0.0674646549421432	-0.079192402745784
3	D	26	50	20120529	15	630	11.88	0.0685153873347152	-0.080336529802015
3	D	26	50	20120529	15	632	11.92	0.068586996038446	-0.0806425161194379
3	D	26	50	20120529	15	634	11.96	0.069505273188766	-0.0819261694857327
3	D	26	50	20120529	15	636	12	0.0697068693320823	-0.0817698281764124
3	D	26	50	20120529	15	638	12.04	0.070361240089528	-0.0835238631156881
3	D	26	50	20120529	15	640	12.08	0.0714581182706402	-0.0840151467651209
3	D	26	50	20120529	15	642	12.12	0.0717409751252504	-0.085360049720802
3	D	26	50	20120529	15	644	12.16	0.0718898493869614	-0.0852309744489643
3	D	26	50	20120529	15	646	12.2	0.07246300185952	-0.085746766419433
3	D	26	50	20120529	15	648	12.24	0.0723696920486746	-0.0857424954944746
3	D	26	50	20120529	15	650	12.28	0.0723698476121665	-0.0864848020512286
3	D	26	50	20120529	15	652	12.32	0.0726060566324219	-0.0877123040680294
3	D	26	50	20120529	15	654	12.36	0.0726310528571368	-0.0880634886509057
3	D	26	50	20120529	15	656	12.4	0.0728085932277571	-0.089105000371051
3	D	26	50	20120529	15	658	12.44	0.0736503472822172	-0.0905288164435126
3	D	26	50	20120529	15	660	12.48	0.0739707727201119	-0.0912930928079581
3	D	26	50	20120529	15	662	12.52	0.0741958094532245	-0.0926123772849569
3	D	26	50	20120529	15	664	12.56	0.0742608703481615	-0.0922531599690463
3	D	26	50	20120529	15	666	12.6	0.0744952550329214	-0.0926933551535384
3	D	26	50	20120529	15	668	12.64	0.0743405117849265	-0.0937008691796442
3	D	26	50	20120529	15	670	12.68	0.0746149823531119	-0.0940741084230257
3	D	26	50	20120529	15	672	12.72	0.0747540985412425	-0.0942249060151816
3	D	26	50	20120529	15	674	12.76	0.0748820990107729	-0.095832145586683
3	D	26	50	20120529	15	676	12.8	0.0748193715682139	-0.096938562638273
3	D	26	50	20120529	15	678	12.84	0.0751366503809323	-0.097990242553932
3	D	26	50	20120529	15	680	12.88	0.0750984666147482	-0.098555927978881
3	D	26	50	20120529	15	682	12.92	0.0754728089447083	-0.099759847984529
3	D	26	50	20120529	15	684	12.96	0.0758335041137916	-0.099858772223217
3	D	26	50	20120529	15	686	13	0.075660333663079	-0.10081824541461
3	D	26	50	20120529	15	688	13.04	0.0759083160112411	-0.101284440915446
3	D	26	50	20120529	15	690	13.08	0.0764943661114885	-0.102005124146831
3	D	26	50	20120529	15	692	13.12	0.07642252406252	-0.102117978389109
3	D	26	50	20120529	15	694	13.16	0.077296154490676	-0.10260764983508
3	D	26	50	20120529	15	696	13.2	0.077886730074323	-0.102680340412186
3	D	26	50	20120529	15	698	13.24	0.0786967916028503	-0.102844672028134
3	D	26	50	20120529	15	700	13.28	0.079816990165606	-0.102574415816364
3	D	26	50	20120529	15	702	13.32	0.0808517702291944	-0.103127797583321
3	D	26	50	20120529	15	704	13.36	0.0819576710928346	-0.10326074780032
3	D	26	50	20120529	15	706	13.4	0.0827569563140166	-0.103667786747842
3	D	26	50	20120529	15	708	13.44	0.0825270405441138	-0.103269791696051
3	D	26	50	20120529	15	710	13.48	0.0831891258365422	-0.103528359432728
3	D	26	50	20120529	15	712	13.52	0.0832765454479003	-0.103119913342711
3	D	26	50	20120529	15	714	13.56	0.0839320475761958	-0.102800994042260
3	D	26	50	20120529	15	716	13.6	0.0835800003230465	-0.102969193532301
3	D	26	50	20120529	15	718	13.64	0.0838015863750669	-0.103071462386064
3	D	26	50	20120529	15	720	13.68	0.083781172202294	-0.103250268477823
3	D	26	50	20120529	15	722	13.72	0.0832866005063287	-0.103954143781019
3	D	26	50	20120529	15	724	13.76	0.0831292763185825	-0.104018129873649
3	D	26	50	20120529	15	726	13.8	0.0836281684369809	-0.10391238912559
3	D	26	50	20120529	15	728	13.84	0.0831609829866509	-0.103747421113539
3	D	26	50	20120529	15	730	13.88	0.0832512663804728	-0.104125242408863
3	D	26	50	20120529	15	732	13.92	0.0837668745031785	-0.105064860041839
3	D	26	50	20120529	15	734	13.96	0.083235285767218	-0.105736455920474
3	D	26	50	20120529	15	736	14	0.0836963193885517	-0.106627410464769
3	D	26	50	20120529	15	738	14.04	0.0834455086132648	-0.107518859983811
3	D	26	50	20120529	15	740	14.08	0.0838088200774384	-0.107690121246215
3	D	26	50	20120529	15	742	14.12	0.083701834821445	-0.108249654842168
3	D	26	50	20120529	15	744	14.16	0.0836251844463643	-0.108897647496447
3	D	26	50	20120529	15	746	14.2	0.0833465136638987	-0.109924437253408
3	D	26	50	20120529	15	748	14.24	0.0830033547429888	-0.109710396030743
3	D	26	50	20120529	15	750	14.28	0.0829869498656653	-0.110185006102275
3	D	26	50	20120529	15	752	14.32	0.0825542712262573	-0.111133872691949
3	D	26	50	20120529	15	754	14.36	0.082745402189212	-0.111450444397887
3	D	26	50	20120529	15	756	14.4	0.0826657819656504	-0.111691284967559
3	D	26	50	20120529	15	758	14.44	0.0826454172903522	-0.112735540262015
3	D	26	50	20120529	15	760	14.48	0.082589909408029	-0.113383603626973
3	D	26	50	20120529	15	762	14.52	0.0823025412121549	-0.113656829687223
3	D	26	50	20120529	15	764	14.56	0.0825248555841599	-0.113802210841435
3	D	26	50	20120529	15	766	14.6	0.0821152993364967	-0.113933167017311
3	D	26	50	20120529	15	768	14.64	0.0821017228862979	-0.113604503785415
3	D	26	50	20120529	15	770	14.68	0.0821754741235756	-0.114332611638003
3	D	26	50	20120529	15	772	14.72	0.0823137842099757	-0.114231071104225
3	D	26	50	20120529	15	774	14.76	0.0825860203207325	-0.114813019985141
3	D	26	50	20120529	15	776	14.8	0.0831291490393619	-0.114923257932328
3	D	26	50	20120529	15	778	14.84	0.0835249874154702	-0.115788898053857
3	D	26	50	20120529	15	780	14.88	0.0839193408673379	-0.116326511339593
3	D	26	50	20120529	15	782	14.92	0.0846500650150161	-0.116575837190639
3	D	26	50	20120529	15	784	14.96	0.0847963654080436	-0.116654396754029
3	D	26	50	20120529	15	786	15	0.0857470704753489	-0.117399333748009
3	D	26	50	20120529	15	788	15.04	0.0858543385740549	-0.117760170338449
3	D	26	50	20120529	15	790	15.08	0.0859148669145244	-0.117701056211541
3	D	26	50	20120529	15	792	15.12	0.0866443889806746	-0.118262711127838
3	D	26	50	20120529	15	794	15.16	0.086803134453051	-0.118413678425621
3	D	26	50	20120529	15	796	15.2	0.0873053923997278	-0.119153099986708
3	D	26	50	20120529	15	798	15.24	0.0877881341992438	-0.119803143250653
3	D	26	50	20120529	15	800	15.28	0.0882242069512016	-0.120488541853657
3	D	26	50	20120529	15	802	15.32	0.0890474206658586	-0.120331422726877
3	D	26	50	20120529	15	804	15.36	0.0889369705866376	-0.120601678938647
3	D	26	50	20120529	15	806	15.4	0.0896577245287006	-0.121160788270531
3	D	26	50	20120529	15	808	15.44	0.0902022674608926	-0.121384163302708
3	D	26	50	20120529	15	810	15.48	0.0903648313098876	-0.121412518284633
3	D	26	50	20120529	15	812	15.52	0.0909257791194026	-0.122424175956477
3	D	26	50	20120529	15	814	15.56	0.0918051371124866	-0.122817610169529
3	D	26	50	20120529	15	816	15.6	0.0916968083536086	-0.123203124786632
3	D	26	50	20120529	15	818	15.64	0.0923774693411786	-0.124113454056732
3	D	26	50	20120529	15	820	15.68	0.0930750301808196	-0.124793337226842
3	D	26	50	20120529	15	822	15.72	0.0934533323087546	-0.124962335747546
3	D	26	50	20120529	15	824	15.76	0.0938611207894646	-0.125459643946755
3	D	26	50	20120529	15	826	15.8	0.0939352255801326	-0.126139314984831
3	D	26	50	20120529	15	828	15.84	0.0940774247538296	-0.126702808378759
3	D	26	50	20120529	15	830	15.88	0.0941327205041186	-0.127095818327742
3	D	26	50	20120529	15	832	15.92	0.0941260737003756	-0.126958215348123
3	D	26	50	20120529	15	834	15.96	0.0943536913732386	-0.128547862102909
3	D	26	50	20120529	15	836	16	0.0948107651965976	-0.129200945926013
3	D	26	50	20120529	15	838	16.04	0.0957893302710826	-0.129860040156757
3	D	26	50	20120529	15	840	16.08	0.0959483585861706	-0.131027544163174
3	D	26	50	20120529	15	842	16.12	0.0972013518024336	-0.132846222804385
3	D	26	50	20120529	15	844	16.16	0.0977167619352406	-0.134022212092177
3	D	26	50	20120529	15	846	16.2	0.0983327933630106	-0.135656194442143
3	D	26	50	20120529	15	848	16.24	0.0991081359485816	-0.136249810584949
3	D	26	50	20120529	15	850	16.28	0.0990744069551186	-0.137103783444588
3	D	26	50	20120529	15	852	16.32	0.0993773315001786	-0.137474024555217
3	D	26	50	20120529	15	854	16.36	0.0996444057314326	-0.138503784160659
3	D	26	50	20120529	15	856	16.4	0.100160947235090	-0.139347716104005
3	D	26	50	20120529	15	858	16.44	0.100732501646323	-0.140466146899808
3	D	26	50	20120529	15	860	16.48	0.100981473943979	-0.142083936504485
3	D	26	50	20120529	15	862	16.52	0.101112147277142	-0.142851288783428
3	D	26	50	20120529	15	864	16.56	0.101349735155621	-0.144542688204027
3	D	26	50	20120529	15	866	16.6	0.101420870097808	-0.145622723101611
3	D	26	50	20120529	15	868	16.64	0.102014274108580	-0.146976691166227
3	D	26	50	20120529	15	870	16.68	0.102213466088840	-0.14721449117674
3	D	26	50	20120529	15	872	16.72	0.102757584756963	-0.148486222722704
3	D	26	50	20120529	15	874	16.76	0.102615809847336	-0.149356317616954
3	D	26	50	20120529	15	876	16.8	0.103273843417908	-0.150256747392117
3	D	26	50	20120529	15	878	16.84	0.103232053407140	-0.150926448224579
3	D	26	50	20120529	15	880	16.88	0.102868529810932	-0.152725398586595
3	D	26	50	20120529	15	882	16.92	0.103159433540712	-0.153830323642877
3	D	26	50	20120529	15	884	16.96	0.103132775615061	-0.155653032792742
3	D	26	50	20120529	15	886	17	0.103128886527765	-0.156687883567009
3	D	26	50	20120529	15	888	17.04	0.103131361401499	-0.159680713018381
3	D	26	50	20120529	15	890	17.08	0.103475510271902	-0.158639356861727
3	D	26	50	20120529	15	892	17.12	0.103424315740944	-0.159401900814559
3	D	26	50	20120529	15	894	17.16	0.103381818623395	-0.160596981985442
3	D	26	50	20120529	15	896	17.2	0.103551665672236	-0.160741090347448
3	D	26	50	20120529	15	898	17.24	0.103553928413936	-0.161365324213879
3	D	26	50	20120529	15	900	17.28	0.103758777248445	-0.161171789087869
3	D	26	50	20120529	15	902	17.32	0.103856428694927	-0.161823670829445
3	D	26	50	20120529	15	904	17.36	0.104210052796199	-0.162990326307724
3	D	26	50	20120529	15	906	17.4	0.104856843368950	-0.163650269066606
3	D	26	50	20120529	15	908	17.44	0.104776657459964	-0.165444481813188
3	D	26	50	20120529	15	910	17.48	0.105437378036304	-0.166118778839728
3	D	26	50	20120529	15	912	17.52	0.105422316661865	-0.16704742217546
3	D	26	50	20120529	15	914	17.56	0.105777920662124	-0.168202198259816
3	D	26	50	20120529	15	916	17.6	0.106155798525990	-0.168600723641693
3	D	26	50	20120529	15	918	17.64	0.106301957497661	-0.169559065462235
3	D	26	50	20120529	15	920	17.68	0.106478309928889	-0.170603179335335
3	D	26	50	20120529	15	922	17.72	0.106557010913635	-0.170238807210989
3	D	26	50	20120529	15	924	17.76	0.107385952193220	-0.171989391469173
3	D	26	50	20120529	15	926	17.8	0.107873360897492	-0.172913367900149
3	D	26	50	20120529	15	928	17.84	0.108948799600998	-0.173922479987581
3	D	26	50	20120529	15	930	17.88	0.109507908932883	-0.174466457234348
3	D	26	50	20120529	15	932	17.92	0.109802701749959	-0.174610070621607
3	D	26	50	20120529	15	934	17.96	0.109934082189904	-0.175082559372795
3	D	26	50	20120529	15	936	18	0.110665584155041	-0.17636631173404
3	D	26	50	20120529	15	938	18.04	0.111327223970198	-0.177227779925559
3	D	26	50	20120529	15	940	18.08	0.111557175095439	-0.177672408669569
3	D	26	50	20120529	15	942	18.12	0.111523021837908	-0.177326138478822
3	D	26	50	20120529	15	944	18.16	0.111777085304388	-0.1779531300617
3	D	26	50	20120529	15	946	18.2	0.112064099946872	-0.178848397957361
3	D	26	50	20120529	15	948	18.24	0.111918506660626	-0.17943664008863
3	D	26	50	20120529	15	950	18.28	0.111949760780354	-0.180696562951348
3	D	26	50	20120529	15	952	18.32	0.112154468193508	-0.181614741106719
3	D	26	50	20120529	15	954	18.36	0.112409168056091	-0.182406559280291
3	D	26	50	20120529	15	956	18.4	0.111865968626784	-0.183446147669992
3	D	26	50	20120529	15	958	18.44	0.112039846184277	-0.183975134252997
3	D	26	50	20120529	15	960	18.48	0.112108859806121	-0.184104110529886
3	D	26	50	20120529	15	962	18.52	0.112003359474368	-0.184913889215701
3	D	26	50	20120529	15	964	18.56	0.111875373146973	-0.185309161906384
3	D	26	50	20120529	15	966	18.6	0.111723274478340	-0.185616824066878
3	D	26	50	20120529	15	968	18.64	0.111468857458469	-0.186301162009711
3	D	26	50	20120529	15	970	18.68	0.110722506250927	-0.18624706834095
3	D	26	50	20120529	15	972	18.72	0.110307434570370	-0.187734113901785
3	D	26	50	20120529	15	974	18.76	0.109882180552165	-0.188428068496842
3	D	26	50	20120529	15	976	18.8	0.109354113207975	-0.189248878048443
3	D	26	50	20120529	15	978	18.84	0.109054017090039	-0.189903941770534
3	D	26	50	20120529	15	980	18.88	0.108594397682268	-0.1902886078595
3	D	26	50	20120529	15	982	18.92	0.108345849648681	-0.190698376239197
3	D	26	50	20120529	15	984	18.96	0.108279523032605	-0.191374228900655
3	D	26	50	20120529	15	986	19	0.108261703941720	-0.191797927283942
3	D	26	50	20120529	15	988	19.04	0.107826126164509	-0.19220804921703
3	D	26	50	20120529	15	990	19.08	0.107454895104386	-0.192104104520196
3	D	26	50	20120529	15	992	19.12	0.107450864595733	-0.192720489501356
3	D	26	50	20120529	15	994	19.16	0.106838722255260	-0.192970593169862
3	D	26	50	20120529	15	996	19.2	0.106843601292050	-0.193085922285874
3	D	26	50	20120529	15	998	19.24	0.107390972651366	-0.193070295226009
3	D	26	50	20120529	15	1000	19.28	0.107354556652135	-0.192859223851825
3	D	26	50	20120529	15	1002	19.32	0.107342818679568	-0.1926489302951
3	D	26	50	20120529	15	1004	19.36	0.107585851280261	-0.193045122224599
3	D	26	50	20120529	15	1006	19.4	0.107979639046704	-0.192555167935915
3	D	26	50	20120529	15	1008	19.44	0.108067461708928	-0.192291982791957
3	D	26	50	20120529	15	1010	19.48	0.108527929644836	-0.19273802574953
3	D	26	50	20120529	15	1012	19.52	0.108511949031581	-0.192728550518662
3	D	26	50	20120529	15	1014	19.56	0.108496604814430	-0.192719853105253
3	D	26	50	20120529	15	1016	19.6	0.109149193662787	-0.192481628830672
3	D	26	50	20120529	15	1018	19.64	0.109415277944547	-0.192632737549811
3	D	26	50	20120529	15	1020	19.68	0.110342719198752	-0.193078497664671
3	D	26	50	20120529	15	1022	19.72	0.110803328556016	-0.194017959734156
3	D	26	50	20120529	15	1024	19.76	0.112190318507314	-0.193831637097313
3	D	26	50	20120529	15	1026	19.8	0.112327143669473	-0.193605716480724
3	D	26	50	20120529	15	1028	19.84	0.113349761496425	-0.194708661638019
3	D	26	50	20120529	15	1030	19.88	0.113988561762549	-0.195588726737883
3	D	26	50	20120529	15	1032	19.92	0.115010189640008	-0.196139704341784
3	D	26	50	20120529	15	1034	19.96	0.115495830577327	-0.196676539810061
3	D	26	50	20120529	15	1036	20	0.116294649108033	-0.197731755259625
3	D	26	50	20120529	15	1038	20.04	0.116765652934981	-0.197912703884931
3	D	26	50	20120529	15	1040	20.08	0.117238424528883	-0.198492107181435
3	D	26	50	20120529	15	1042	20.12	0.117914842875766	-0.198891905355518
3	D	26	50	20120529	15	1044	20.16	0.118282396980627	-0.199422376862764
3	D	26	50	20120529	15	1046	20.2	0.119072447387246	-0.199482268807131
3	D	26	50	20120529	15	1048	20.24	0.119284225868212	-0.198870267888014
3	D	26	50	20120529	15	1050	20.28	0.119661043071906	-0.198951655878528
3	D	26	50	20120529	15	1052	20.32	0.120524986137160	-0.198449751485242
3	D	26	50	20120529	15	1054	20.36	0.120753664470195	-0.198501087437556
3	D	26	50	20120529	15	1056	20.4	0.121197303264712	-0.19875465592929
3	D	26	50	20120529	15	1058	20.44	0.121477671103452	-0.198274883978255
3	D	26	50	20120529	15	1060	20.48	0.121550856655305	-0.198883349363466
3	D	26	50	20120529	15	1062	20.52	0.122272600546862	-0.198795173147852
3	D	26	50	20120529	15	1064	20.56	0.123089803853880	-0.198826497978258
3	D	26	50	20120529	15	1066	20.6	0.123390536367918	-0.199289440787901
3	D	26	50	20120529	15	1068	20.64	0.124616376683783	-0.199401446502041
3	D	26	50	20120529	15	1070	20.68	0.125105623865686	-0.199103118151059
3	D	26	50	20120529	15	1072	20.72	0.126256086598677	-0.19940788117375
3	D	26	50	20120529	15	1074	20.76	0.127098180064392	-0.2000705109384
3	D	26	50	20120529	15	1076	20.8	0.127906898090035	-0.200114563690868
3	D	26	50	20120529	15	1078	20.84	0.128510413727778	-0.199813689755473
3	D	26	50	20120529	15	1080	20.88	0.129366083643691	-0.199496835206823
3	D	26	50	20120529	15	1082	20.92	0.130471645096077	-0.199577798933269
3	D	26	50	20120529	15	1084	20.96	0.131406440260805	-0.199760232482815
3	D	26	50	20120529	15	1086	21	0.132227815497831	-0.200080127590624
3	D	26	50	20120529	15	1088	21.04	0.133705739381189	-0.20030915947705
3	D	26	50	20120529	15	1090	21.08	0.134421684997141	-0.200711856788936
3	D	26	50	20120529	15	1092	21.12	0.135426978707954	-0.201067036525126
3	D	26	50	20120529	15	1094	21.16	0.135861566535671	-0.201225004180043
3	D	26	50	20120529	15	1096	21.2	0.135919478581050	-0.201227903317846
3	D	26	50	20120529	15	1098	21.24	0.136942167118680	-0.201660440535898
3	D	26	50	20120529	15	1100	21.28	0.136527024727446	-0.202067097645758
3	D	26	50	20120529	15	1102	21.32	0.136985583475045	-0.202898301667043
3	D	26	50	20120529	15	1104	21.36	0.137203584495685	-0.202828793070452
3	D	26	50	20120529	15	1106	21.4	0.137180179261228	-0.203170396356444
3	D	26	50	20120529	15	1108	21.44	0.137282851165856	-0.203422692055971
3	D	26	50	20120529	15	1110	21.48	0.137369683878586	-0.20387750313763
3	D	26	50	20120529	15	1112	21.52	0.137298902489789	-0.204289109994959
3	D	26	50	20120529	15	1114	21.56	0.137687033401982	-0.204772134637187
3	D	26	50	20120529	15	1116	21.6	0.137976805760912	-0.205613733128156
3	D	26	50	20120529	15	1118	21.64	0.138458204057544	-0.206347144281602
3	D	26	50	20120529	15	1120	21.68	0.138447809587861	-0.207756195964473
3	D	26	50	20120529	15	1122	21.72	0.138253355223034	-0.207144548598746
3	D	26	50	20120529	15	1124	21.76	0.138539945601449	-0.20841217892538
3	D	26	50	20120529	15	1126	21.8	0.138703994374685	-0.209136256269315
3	D	26	50	20120529	15	1128	21.84	0.138872497920641	-0.209771026026786
3	D	26	50	20120529	15	1130	21.88	0.138330854126253	-0.21047671859441
3	D	26	50	20120529	15	1132	21.92	0.138585483278158	-0.21122618107179
3	D	26	50	20120529	15	1134	21.96	0.138237798873848	-0.211914690944631
3	D	26	50	20120529	15	1136	22	0.138445900399552	-0.213137773544049
3	D	26	50	20120529	15	1138	22.04	0.138315439198423	-0.212897710791836
3	D	26	50	20120529	15	1140	22.08	0.138073962232647	-0.213788311782741
3	D	26	50	20120529	15	1142	22.12	0.137602958405699	-0.214621354281657
3	D	26	50	20120529	15	1144	22.16	0.137856880450823	-0.215194747170521
3	D	26	50	20120529	15	1146	22.2	0.137451708265203	-0.216069438258849
3	D	26	50	20120529	15	1148	22.24	0.137195169924989	-0.216398101490744
3	D	26	50	20120529	15	1150	22.28	0.136586492407743	-0.216957281533306
3	D	26	50	20120529	15	1152	22.32	0.136466425676298	-0.21815497899928
3	D	26	50	20120529	15	1154	22.36	0.135865455622968	-0.218604628201437
3	D	26	50	20120529	15	1156	22.4	0.135657566229299	-0.218475934767261
3	D	26	50	20120529	15	1158	22.44	0.135126882590018	-0.219527048997495
3	D	26	50	20120529	15	1160	22.48	0.134744125689362	-0.219863136850593
3	D	26	50	20120529	15	1162	22.52	0.134436180686155	-0.220354929616908
3	D	26	50	20120529	15	1164	22.56	0.133898072425672	-0.221109412552434
3	D	26	50	20120529	15	1166	22.6	0.133799926004443	-0.221971234297344
3	D	26	50	20120529	15	1168	22.64	0.133337053905479	-0.222518959210051
3	D	26	50	20120529	15	1170	22.68	0.132551175428868	-0.223538182924453
3	D	26	50	20120529	15	1172	22.72	0.132143599080192	-0.223903332866258
3	D	26	50	20120529	15	1174	22.76	0.131605420109031	-0.223781074103791
3	D	26	50	20120529	15	1176	22.8	0.131360407609350	-0.225542123542336
3	D	26	50	20120529	15	1178	22.84	0.130860553825729	-0.22536456902958
3	D	26	50	20120529	15	1180	22.88	0.130606914623318	-0.225346679228016
3	D	26	50	20120529	15	1182	22.92	0.129973983343477	-0.225705253076756
3	D	26	50	20120529	15	1184	22.96	0.130117455309380	-0.226060998498371
3	D	26	50	20120529	15	1186	23	0.129337021554985	-0.226538790550419
3	D	26	50	20120529	15	1188	23.04	0.129308313019668	-0.226250715247763
3	D	26	50	20120529	15	1190	23.08	0.128875634380260	-0.226054068851915
3	D	26	50	20120529	15	1192	23.12	0.128825146956084	-0.226789035640281
3	D	26	50	20120529	15	1194	23.16	0.128493938139776	-0.226472534645021
3	D	26	50	20120529	15	1196	23.2	0.128259532241813	-0.226521678566314
3	D	26	50	20120529	15	1198	23.24	0.128512464337443	-0.226084898707575
3	D	26	50	20120529	15	1200	23.28	0.128169376127211	-0.22622716859195
3	D	26	50	20120529	15	1202	23.32	0.128471664276168	-0.226518850139189
3	D	26	50	20120529	15	1204	23.36	0.129083240931217	-0.225997783152133
3	D	26	50	20120529	15	1206	23.4	0.128934465664455	-0.226488798100989
3	D	26	50	20120529	15	1208	23.44	0.128991175628306	-0.225845189508753
3	D	26	50	20120529	15	1210	23.48	0.129330233329885	-0.225917667953824
3	D	26	50	20120529	15	1212	23.52	0.129245734069533	-0.225976711370053
3	D	26	50	20120529	15	1214	23.56	0.129179973138883	-0.226199450006127
3	D	26	50	20120529	15	1216	23.6	0.129225369394235	-0.226035259811536
3	D	26	50	20120529	15	1218	23.64	0.129255633564470	-0.225280918297366
3	D	26	50	20120529	15	1220	23.68	0.129516768098762	-0.225883868249684
3	D	26	50	20120529	15	1222	23.72	0.129824147416544	-0.225778721471321
3	D	26	50	20120529	15	1224	23.76	0.129580902683816	-0.22509282789357
3	D	26	50	20120529	15	1226	23.8	0.129661583567549	-0.225845118798075
3	D	26	50	20120529	15	1228	23.84	0.129587125223490	-0.225438744530927
3	D	26	50	20120529	15	1230	23.88	0.129680463318607	-0.225581580100726
3	D	26	50	20120529	15	1232	23.92	0.129943365619852	-0.225970630251735
3	D	26	50	20120529	15	1234	23.96	0.130111657033774	-0.225469998650655
3	D	26	50	20120529	15	1236	24	0.130129193281948	-0.225738133542081
3	D	26	50	20120529	15	1238	24.04	0.130081039310149	-0.22558971182871
3	D	26	50	20120529	15	1240	24.08	0.130073543978268	-0.22521536949875
3	D	26	50	20120529	15	1242	24.12	0.130214541070437	-0.224992348019964
3	D	26	50	20120529	15	1244	24.16	0.130278675655491	-0.224703353478493
3	D	26	50	20120529	15	1246	24.2	0.130028006301560	-0.224739062370943
3	D	26	50	20120529	15	1248	24.24	0.130663271033778	-0.224868887175968
3	D	26	50	20120529	15	1250	24.28	0.130674443320921	-0.224375468064056
3	D	26	50	20120529	15	1252	24.32	0.130971569590375	-0.224252290062774
3	D	26	50	20120529	15	1254	24.36	0.131361185426809	-0.223319616218389
3	D	26	50	20120529	15	1256	24.4	0.131173731419117	-0.223133717845615
3	D	26	50	20120529	15	1258	24.44	0.131468524236193	-0.222618307712808
3	D	26	50	20120529	15	1260	24.48	0.131473049719593	-0.222677421839715
3	D	26	50	20120529	15	1262	24.52	0.131882535256578	-0.222190154556799
3	D	26	50	20120529	15	1264	24.56	0.132012642904316	-0.221304856866754
3	D	26	50	20120529	15	1266	24.6	0.132625633772927	-0.220495290312973
3	D	26	50	20120529	15	1268	24.64	0.132214521890345	-0.22048638076753
3	D	26	50	20120529	15	1270	24.68	0.132775964674607	-0.219767960277845
3	D	26	50	20120529	15	1272	24.72	0.132563549797539	-0.218906987061072
3	D	26	50	20120529	15	1274	24.76	0.133239614591031	-0.217983434894164
3	D	26	50	20120529	15	1276	24.8	0.133398713616798	-0.216350725336405
3	D	26	50	20120529	15	1278	24.84	0.133225331034051	-0.215674165568165
3	D	26	50	20120529	15	1280	24.88	0.133731690200059	-0.215077296734166
3	D	26	50	20120529	15	1282	24.92	0.133547701015594	-0.21409880237036
3	D	26	50	20120529	15	1284	24.96	0.134225321444005	-0.213872316068346
3	D	26	50	20120529	15	1286	25	0.134366813510921	-0.213124126383172
3	D	26	50	20120529	15	1288	25.04	0.134715346443368	-0.212806706149098
3	D	26	50	20120529	15	1290	25.08	0.134849767442471	-0.211453233059229
3	D	26	50	20120529	15	1292	25.12	0.135550510262627	-0.211325246731834
3	D	26	50	20120529	15	1294	25.16	0.135595340832554	-0.209751651300981
3	D	26	50	20120529	15	1296	25.2	0.135861778667705	-0.209332478401094
3	D	26	50	20120529	15	1298	25.24	0.136539257674760	-0.208582874502358
3	D	26	50	20120529	15	1300	25.28	0.136858657807822	-0.207287667011259
3	D	26	50	20120529	15	1302	25.32	0.137369047482483	-0.206292202084704
3	D	26	50	20120529	15	1304	25.36	0.137624808005238	-0.205969973524517
3	D	26	50	20120529	15	1306	25.4	0.138090437820649	-0.204971185196091
3	D	26	50	20120529	15	1308	25.44	0.138606342928203	-0.2040395013012
3	D	26	50	20120529	15	1310	25.48	0.139144168345973	-0.202561223864451
3	D	26	50	20120529	15	1312	25.52	0.139606262627479	-0.201831843219658
3	D	26	50	20120529	15	1314	25.56	0.140129309513522	-0.201652450229271
3	D	26	50	20120529	15	1316	25.6	0.140546714646457	-0.200631175905203
3	D	26	50	20120529	15	1318	25.64	0.140983423794518	-0.199010770005436
3	D	26	50	20120529	15	1320	25.68	0.141823749493280	-0.197921542719696
3	D	26	50	20120529	15	1322	25.72	0.142025487057952	-0.196793495271669
3	D	26	50	20120529	15	1324	25.76	0.143172979942462	-0.195955715157319
3	D	26	50	20120529	15	1326	25.8	0.143672126619301	-0.194871084065657
3	D	26	50	20120529	15	1328	25.84	0.144919392270636	-0.194520429812867
3	D	26	50	20120529	15	1330	25.88	0.145503179629184	-0.19367501294528
3	D	26	50	20120529	15	1332	25.92	0.146454450381914	-0.192118458787854
3	D	26	50	20120529	15	1334	25.96	0.147569487065167	-0.191556379607489
3	D	26	50	20120529	15	1336	26	0.148763648997235	-0.191127307212665
3	D	26	50	20120529	15	1338	26.04	0.148931869700479	-0.191958935498018
3	D	26	50	20120529	15	1340	26.08	0.148607307687915	-0.191437797800284
3	D	26	50	20120529	15	1342	26.12	0.149138132748551	-0.190229564443271
3	D	26	50	20120529	15	1344	26.16	0.149105817968651	-0.190192582758614
3	D	26	50	20120529	15	1346	26.2	0.150162376921100	-0.189363712189708
3	D	26	50	20120529	15	1348	26.24	0.149787256773681	-0.188839392511458
3	D	26	50	20120529	15	1350	26.28	0.150976398247602	-0.187835513014207
3	D	26	50	20120529	15	1352	26.32	0.151015784095314	-0.187076292463247
3	D	26	50	20120529	15	1354	26.36	0.151754922813689	-0.186253715144693
3	D	26	50	20120529	15	1356	26.4	0.151851372178642	-0.186421723715903
3	D	26	50	20120529	15	1358	26.44	0.152075454317600	-0.18483575391638
3	D	26	50	20120529	15	1360	26.48	0.152142841593847	-0.184023076092762
3	D	26	50	20120529	15	1362	26.52	0.152255130150700	-0.183268734578592
3	D	26	50	20120529	15	1364	26.56	0.152015138109165	-0.181668834775479
3	D	26	50	20120529	15	1366	26.6	0.152068878224535	-0.180452611111839
3	D	26	50	20120529	15	1368	26.64	0.151781934292730	-0.180371859517427
3	D	26	50	20120529	15	1370	26.68	0.151925689101345	-0.180342656007364
3	D	26	50	20120529	15	1372	26.72	0.152251453195438	-0.179439892779823
3	D	26	50	20120529	15	1374	26.76	0.152076090713703	-0.179656267454866
3	D	26	50	20120529	15	1376	26.8	0.152410764353239	-0.177890409690209
3	D	26	50	20120529	15	1378	26.84	0.152994551711787	-0.177446629474336
3	D	26	50	20120529	15	1380	26.88	0.153083010770113	-0.176618536722889
3	D	26	50	20120529	15	1382	26.92	0.153320669359270	-0.176626951293585
3	D	26	50	20120529	15	1384	26.96	0.153894684502102	-0.174971062775538
3	D	26	50	20120529	15	1386	27	0.153938001863517	-0.173700208041983
3	D	26	50	20120529	15	1388	27.04	0.153749579119534	-0.172282084179109
3	D	26	50	20120529	15	1390	27.08	0.154377299022397	-0.171326266729776
3	D	26	50	20120529	15	1392	27.12	0.154102566824703	-0.170784997701981
3	D	26	50	20120529	15	1394	27.16	0.154725860239115	-0.169646930550865
3	D	26	50	20120529	15	1396	27.2	0.154820075146640	-0.16876641290266
3	D	26	50	20120529	15	1398	27.24	0.154904871391840	-0.168033906845894
3	D	26	50	20120529	15	1400	27.28	0.155059381294597	-0.16698137133103
3	D	26	50	20120529	15	1402	27.32	0.154881409588840	-0.166872257683625
3	D	26	50	20120529	15	1404	27.36	0.155034286074933	-0.166600587258293
3	D	26	50	20120529	15	1406	27.4	0.155055166938181	-0.165472377175706
3	D	26	50	20120529	15	1408	27.44	0.154923539010864	-0.164652239375547
3	D	26	50	20120529	15	1410	27.48	0.154540095509523	-0.163286300700232
3	D	26	50	20120529	15	1412	27.52	0.154692290344678	-0.162772067193109
3	D	26	50	20120529	15	1414	27.56	0.154767208308145	-0.161127372175408
3	D	26	50	20120529	15	1416	27.6	0.154377808139279	-0.160563592403234
3	D	26	50	20120529	15	1418	27.64	0.154196124122921	-0.160289899652508
3	D	26	50	20120529	15	1420	27.68	0.154068017587374	-0.159155113476857
3	D	26	50	20120529	15	1422	27.72	0.153353804383036	-0.158848264489161
3	D	26	50	20120529	15	1424	27.76	0.153064406790700	-0.157990734882413
3	D	26	50	20120529	15	1426	27.8	0.152804233921630	-0.15755794310592
3	D	26	50	20120529	15	1428	27.84	0.152358728365212	-0.156514281781159
3	D	26	50	20120529	15	1430	27.88	0.151875017829405	-0.1555045827951
3	D	26	50	20120529	15	1432	27.92	0.151622877693370	-0.154396249484132
3	D	26	50	20120529	15	1434	27.96	0.151409586003893	-0.154339426383196
3	D	26	50	20120529	15	1436	28	0.151011689947051	-0.153712017607317
3	D	26	50	20120529	15	1438	28.04	0.150404575135792	-0.152648946201413
3	D	26	50	20120529	15	1440	28.08	0.150404575135792	-0.152648946201413
3	D	26	50	20120529	15	1442	28.12	0.150566014685005	-0.152073142078425
3	D	26	50	20120529	15	1444	28.16	0.150217948443034	-0.152046441726368
3	D	26	50	20120529	15	1446	28.2	0.149978373594500	-0.151767000197511
3	D	26	50	20120529	15	1448	28.24	0.150132034969119	-0.151365851449476
3	D	26	50	20120529	15	1450	28.28	0.150364644815859	-0.152103392106525
3	D	26	50	20120529	15	1452	28.32	0.150085507342917	-0.152586176332448
3	D	26	50	20120529	15	1454	28.36	0.149982425316356	-0.152576121274019
3	D	26	50	20120529	15	1456	28.4	0.150060581828881	-0.152901015626771
3	D	26	50	20120529	15	1458	28.44	0.149646167757631	-0.152386291387542
3	D	26	50	20120529	15	1460	28.48	0.149341737075126	-0.152921238880713
3	D	26	50	20120529	15	1462	28.52	0.148822522707837	-0.152719204331192
3	D	26	50	20120529	15	1464	28.56	0.149168347421312	-0.152854212228924
3	D	26	50	20120529	15	1466	28.6	0.149023206683405	-0.152683983342421
3	D	26	50	20120529	15	1468	28.64	0.148853458629514	-0.152747665379135
3	D	26	50	20120529	15	1470	28.68	0.148423983183824	-0.152665195515245
3	D	26	50	20120529	15	1472	28.72	0.148600399254663	-0.152611816024333
3	D	26	50	20120529	15	1474	28.76	0.148676653649946	-0.152630313937729
3	D	26	50	20120529	15	1476	28.8	0.148808359359010	-0.153052979945116
3	D	26	50	20120529	15	1478	28.84	0.148918151828924	-0.153127035238309
3	D	26	50	20120529	15	1480	28.88	0.148698602244434	-0.153244761446309
3	D	26	50	20120529	15	1482	28.92	0.148885639059125	-0.153450876001957
3	D	26	50	20120529	15	1484	28.96	0.148698276975314	-0.152844864277277
3	D	26	50	20120529	15	1486	29	0.148705390469533	-0.152936745732424
3	D	26	50	20120529	15	1488	29.04	0.149219266180625	-0.15284430566292
3	D	26	50	20120529	15	1490	29.08	0.149170072761858	-0.152298115171928
3	D	26	50	20120529	15	1492	29.12	0.149186541278792	-0.152254776597309
3	D	26	50	20120529	15	1494	29.16	0.149412511392855	-0.152338519253405
3	D	26	50	20120529	15	1496	29.2	0.149597476384678	-0.151883439471169
3	D	26	50	20120529	15	1498	29.24	0.149374695322197	-0.151417498528774
3	D	26	50	20120529	15	1500	29.28	0.148749796775392	-0.151264579616274
3	D	26	50	20120529	15	1502	29.32	0.148922542962036	-0.150980110558203
3	D	26	50	20120529	15	1504	29.36	0.148431506799976	-0.150365231714487
3	D	26	50	20120529	15	1506	29.4	0.148147836772568	-0.149216303403211
3	D	26	50	20120529	15	1508	29.44	0.147795443037095	-0.148310047068171
3	D	26	50	20120529	15	1510	29.48	0.147335837771460	-0.147816472392767
3	D	26	50	20120529	15	1512	29.52	0.146672196844113	-0.146757601201144
3	D	26	50	20120529	15	1514	29.56	0.146260363712614	-0.145978666513125
3	D	26	50	20120529	15	1516	29.6	0.145562060410853	-0.145146790740398
3	D	26	50	20120529	15	1518	29.64	0.145563686756450	-0.144867978536576
3	D	26	50	20120529	15	1520	29.68	0.145483847329786	-0.145041156058356
3	D	26	50	20120529	15	1522	29.72	0.145267656502506	-0.144933491979853
3	D	26	50	20120529	15	1524	29.76	0.144672293805951	-0.144417282816383
3	D	26	50	20120529	15	1526	29.8	0.144637242522807	-0.144004028400254
3	D	26	50	20120529	15	1528	29.84	0.144123734507242	-0.143827400197382
3	D	26	50	20120529	15	1530	29.88	0.143366762555846	-0.143953632899959
3	D	26	50	20120529	15	1532	29.92	0.143146527077778	-0.144105986127034
3	D	26	50	20120529	15	1534	29.96	0.143190452551025	-0.144132771331905
3	D	26	50	20120529	15	1536	30	0.142797152688261	-0.1437581532303
3	D	26	50	20120529	15	1538	30.04	0.143081324761484	-0.143862889886729
3	D	26	50	20120529	15	1540	30.08	0.142680508353637	-0.143864898069988
3	D	26	50	20120529	15	1542	30.12	0.142043016235058	-0.14387872200756
3	D	26	50	20120529	15	1544	30.16	0.141960949422033	-0.143810882182973
3	D	26	50	20120529	15	1546	30.2	0.141986963880513	-0.14415256325071
3	D	26	50	20120529	15	1548	30.24	0.141829696261310	-0.144790663481121
3	D	26	50	20120529	15	1550	30.28	0.142264616429214	-0.144802634798926
3	D	26	50	20120529	15	1552	30.32	0.141934765257926	-0.144965608769854
3	D	26	50	20120529	15	1554	30.36	0.141632618530325	-0.144470139048277
3	D	26	50	20120529	15	1556	30.4	0.141210772766805	-0.144504490295707
3	D	26	50	20120529	15	1558	30.44	0.141281490515991	-0.144918847798414
3	D	26	50	20120529	15	1560	30.48	0.140504337737060	-0.145076575037026
3	D	26	50	20120529	15	1562	30.52	0.140658338522935	-0.145735747049516
3	D	26	50	20120529	15	1564	30.56	0.140572573541445	-0.145489171843848
3	D	26	50	20120529	15	1566	30.6	0.140276154378771	-0.145598914816288
3	D	26	50	20120529	15	1568	30.64	0.140072818752773	-0.145884274828904
3	D	26	50	20120529	15	1570	30.68	0.140165350746159	-0.146044887063183
3	D	26	50	20120529	15	1572	30.72	0.139975484090130	-0.146410116200947
3	D	26	50	20120529	15	1574	30.76	0.139429745440371	-0.146671597924669
3	D	26	50	20120529	15	1576	30.8	0.138604839619186	-0.14753044487135
3	D	26	50	20120529	15	1578	30.84	0.138018117060390	-0.146804777244264
3	D	26	50	20120529	15	1580	30.88	0.137888707327044	-0.147395220598943
3	D	26	50	20120529	15	1582	30.92	0.137017735620386	-0.147646766765283
3	D	26	50	20120529	15	1584	30.96	0.136556921202154	-0.147840294820226
3	D	26	50	20120529	15	1586	31	0.135712741771435	-0.14852042547771
3	D	26	50	20120529	15	1588	31.04	0.134653163473030	-0.148680563950445
3	D	26	50	20120529	15	1590	31.08	0.134708954198066	-0.14811848477008
3	D	26	50	20120529	15	1592	31.12	0.133601511841643	-0.148351943144957
3	D	26	50	20120529	15	1594	31.16	0.133195604264970	-0.148380255700475
3	D	26	50	20120529	15	1596	31.2	0.132516619120471	-0.147794933920212
3	D	26	50	20120529	15	1598	31.24	0.132687258128907	-0.147904309197126
3	D	26	50	20120529	15	1600	31.28	0.132809354256815	-0.148148494381874
3	D	26	50	20120529	15	1602	31.32	0.133032000969007	-0.148007872056299
3	D	26	50	20120529	15	1604	31.36	0.133059486209592	-0.147959173612279
3	D	26	50	20120529	15	1606	31.4	0.132901299351573	-0.148342220426715
3	D	26	50	20120529	15	1608	31.44	0.132990394806002	-0.148477984928703
3	D	26	50	20120529	15	1610	31.48	0.132722500330882	-0.147908664974899
3	D	26	50	20120529	15	1612	31.52	0.133024159154804	-0.148052483423124
3	D	26	50	20120529	15	1614	31.56	0.132804199448380	-0.148169205539495
3	D	26	50	20120529	15	1616	31.6	0.132636275729984	-0.148325815549392
3	D	26	50	20120529	15	1618	31.64	0.132754192856815	-0.148742471149138
3	D	26	50	20120529	15	1620	31.68	0.132800006305168	-0.148432199764621
3	D	26	50	20120529	15	1622	31.72	0.133045238007951	-0.148612646344112
3	D	26	50	20120529	15	1624	31.76	0.132925694535523	-0.148010940899729
3	D	26	50	20120529	15	1626	31.8	0.132816071771236	-0.148073894616458
3	D	26	50	20120529	15	1628	31.84	0.132841845813410	-0.148164086086399
3	D	26	50	20120529	15	1630	31.88	0.132644577163595	-0.148505604519576
3	D	26	50	20120529	15	1632	31.92	0.132673038211538	-0.148023180918112
3	D	26	50	20120529	15	1634	31.96	0.133033733380621	-0.148041494983744
3	D	26	50	20120529	15	1636	32	0.133018367950266	-0.148089387326034
3	D	26	50	20120529	15	1638	32.04	0.132633475587130	-0.148024559776335
3	D	26	50	20120529	15	1640	32.08	0.132562757837944	-0.148033052128777
3	D	26	50	20120529	15	1642	32.12	0.132941512514219	-0.148075733094089
3	D	26	50	20120529	15	1644	32.16	0.132525259965338	-0.147511935644246
3	D	26	50	20120529	15	1646	32.2	0.132551726972157	-0.148188332777926
3	D	26	50	20120529	15	1648	32.24	0.132723271077273	-0.147305439250936
3	D	26	50	20120529	15	1650	32.28	0.132904820743343	-0.148004944634225
3	D	26	50	20120529	15	1652	32.32	0.132787836997463	-0.148140313156415
3	D	26	50	20120529	15	1654	32.36	0.132957365848253	-0.147774208620456
3	D	26	50	20120529	15	1656	32.4	0.132536679739854	-0.147783358582204
3	D	26	50	20120529	15	1658	32.44	0.132848464332882	-0.147596024782665
3	D	26	50	20120529	15	1660	32.48	0.132875419243381	-0.147976363378129
3	D	26	50	20120529	15	1662	32.52	0.132794045395002	-0.148281182969363
3	D	26	50	20120529	15	1664	32.56	0.133185619917220	-0.147926377999767
3	D	26	50	20120529	15	1666	32.6	0.133020814539729	-0.148313214906551
3	D	26	50	20120529	15	1668	32.64	0.132803605478684	-0.1482108117025
3	D	26	50	20120529	15	1670	32.68	0.132982510565392	-0.147930083239301
3	D	26	50	20120529	15	1672	32.72	0.133025219814976	-0.148518113238535
3	D	26	50	20120529	15	1674	32.76	0.132580902197949	-0.148079961592641
3	D	26	50	20120529	15	1676	32.8	0.132990663506579	-0.148457917238253
3	D	26	50	20120529	15	1678	32.84	0.132898513350855	-0.147728409314238
3	D	26	50	20120529	15	1680	32.88	0.133065234987723	-0.148298492943367
3	D	26	50	20120529	15	1682	32.92	0.133183258180571	-0.148181883964081
3	D	26	50	20120529	15	1684	32.96	0.133128612968521	-0.147963585958593
3	D	26	50	20120529	15	1686	33	0.133121259057996	-0.148430559276889
3	D	26	50	20120529	15	1688	33.04	0.133143087444331	-0.148734000009899
3	D	26	50	20120529	15	1690	33.08	0.132995238487453	-0.1483585899487
3	D	26	50	20120529	15	1692	33.12	0.133068339186492	-0.148658841630127
3	D	26	50	20120529	15	1694	33.16	0.133166004775110	-0.148572489750009
3	D	26	50	20120529	15	1696	33.2	0.133695401480049	-0.148726158195696
3	D	26	50	20120529	15	1698	33.24	0.133503867466229	-0.148463729655994
3	D	26	50	20120529	15	1700	33.28	0.133420520789930	-0.148650313922346
3	D	26	50	20120529	15	1702	33.32	0.133685395919095	-0.148268059067504
3	D	26	50	20120529	15	1704	33.36	0.134064977910303	-0.148581441721858
3	D	26	50	20120529	15	1706	33.4	0.133729964859513	-0.148298443445892
3	D	26	50	20120529	15	1708	33.44	0.133812646855437	-0.148644268159367
3	D	26	50	20120529	15	1710	33.48	0.133925402102765	-0.148337765653994
3	D	26	50	20120529	15	1712	33.52	0.134075754217649	-0.148259538430791
3	D	26	50	20120529	15	1714	33.56	0.133712775093662	-0.148459882995105
3	D	26	50	20120529	15	1716	33.6	0.134042619193882	-0.14873532229958
3	D	26	50	20120529	15	1718	33.64	0.134302070814035	-0.1480784766684
3	D	26	50	20120529	15	1720	33.68	0.134106004245748	-0.147913918778283
3	D	26	50	20120529	15	1722	33.72	0.134300112128251	-0.148100234344058
3	D	26	50	20120529	15	1724	33.76	0.134448512628419	-0.148022544522009
3	D	26	50	20120529	15	1726	33.8	0.134764532791067	-0.148448986479607
3	D	26	50	20120529	15	1728	33.84	0.135044801634858	-0.148462874056789
3	D	26	50	20120529	15	1730	33.88	0.135435909466600	-0.148471988663199
3	D	26	50	20120529	15	1732	33.92	0.135202005614451	-0.148192532992206
3	D	26	50	20120529	15	1734	33.96	0.135890953893497	-0.149006893729963
3	D	26	50	20120529	15	1736	34	0.136199697927367	-0.149166254385239
3	D	26	50	20120529	15	1738	34.04	0.136129524650402	-0.149779485670155
3	D	26	50	20120529	15	1740	34.08	0.136079666551260	-0.149269315198597
3	D	26	50	20120529	15	1742	34.12	0.136435659460249	-0.149471936646746
3	D	26	50	20120529	15	1744	34.16	0.136292314773566	-0.149732661059105
3	D	26	50	20120529	15	1746	34.2	0.136162511181744	-0.149456585358526
3	D	26	50	20120529	15	1748	34.24	0.136458004034534	-0.150121343514587
3	D	26	50	20120529	15	1750	34.28	0.136966880500683	-0.150234721015883
3	D	26	50	20120529	15	1752	34.32	0.137651147732837	-0.150240590002167
3	D	26	50	20120529	15	1754	34.36	0.137261114703402	-0.150296868630881
3	D	26	50	20120529	15	1756	34.4	0.138209903511331	-0.15122332700666
3	D	26	50	20120529	15	1758	34.44	0.138357476696564	-0.15136425338815
3	D	26	50	20120529	15	1760	34.48	0.139176857892468	-0.152086364975234
3	D	26	50	20120529	15	1762	34.52	0.139554007436349	-0.15279250302013
3	D	26	50	20120529	15	1764	34.56	0.139668297105392	-0.152958227636437
3	D	26	50	20120529	15	1766	34.6	0.140073193519367	-0.153004465348858
3	D	26	50	20120529	15	1768	34.64	0.140274584601717	-0.153197639850411
3	D	26	50	20120529	15	1770	34.68	0.140395075597231	-0.15381819676158
3	D	26	50	20120529	15	1772	34.72	0.140010543858554	-0.153651185210932
3	D	26	50	20120529	15	1774	34.76	0.140661060884042	-0.15504279256951
3	D	26	50	20120529	15	1776	34.8	0.140566690413025	-0.155530314410867
3	D	26	50	20120529	15	1778	34.84	0.140652858445381	-0.156342171990619
3	D	26	50	20120529	15	1780	34.88	0.141088089740269	-0.157121750145809
3	D	26	50	20120529	15	1782	34.92	0.141610210316429	-0.157313807418647
3	D	26	50	20120529	15	1784	34.96	0.141524452406007	-0.158638416409708
3	D	26	50	20120529	15	1786	35	0.141490482996239	-0.159846183076246
3	D	26	50	20120529	15	1788	35.04	0.141430711260025	-0.160748826095634
3	D	26	50	20120529	15	1790	35.08	0.141081640926424	-0.161759748376425
3	D	26	50	20120529	15	1792	35.12	0.141247853446410	-0.162545301583917
3	D	26	50	20120529	15	1794	35.16	0.141106389663766	-0.163475896534365
3	D	26	50	20120529	15	1796	35.2	0.141223203704018	-0.164701171164805
3	D	26	50	20120529	15	1798	35.24	0.141195909382264	-0.164974538646412
3	D	26	50	20120529	15	1800	35.28	0.140634042333933	-0.166469786645909
3	D	26	50	20120529	15	1802	35.32	0.140791868567494	-0.166876231623735
3	D	26	50	20120529	15	1804	35.36	0.140677882954367	-0.167413067092012
3	D	26	50	20120529	15	1806	35.4	0.140542896269838	-0.168130709764238
3	D	26	50	20120529	15	1808	35.44	0.140120399968079	-0.168826149283535
3	D	26	50	20120529	15	1810	35.48	0.139996797702728	-0.170983390651579
3	D	26	50	20120529	15	1812	35.52	0.139243587559408	-0.172415423304838
3	D	26	50	20120529	15	1814	35.56	0.138434162426984	-0.173646284078849
3	D	26	50	20120529	15	1816	35.6	0.137116539650921	-0.175062901804278
3	D	26	50	20120529	15	1818	35.64	0.136450657195077	-0.175901318314731
3	D	26	50	20120529	15	1820	35.68	0.135119952943563	-0.176724319897354
3	D	26	50	20120529	15	1822	35.72	0.134171793460669	-0.178474338470113
3	D	26	50	20120529	15	1824	35.76	0.132607248996616	-0.179170555806869
3	D	26	50	20120529	15	1826	35.8	0.131704910033144	-0.180634337554603
3	D	26	50	20120529	15	1828	35.84	0.130946750142356	-0.180937120678308
3	D	26	50	20120529	15	1830	35.88	0.130667513674465	-0.181924878140947
3	D	26	50	20120529	15	1832	35.92	0.130129900388729	-0.181803467906617
3	D	26	50	20120529	15	1834	35.96	0.128892534232331	-0.182864057367719
3	D	26	50	20120529	15	1836	36	0.128038490662014	-0.18370254458885
3	D	26	50	20120529	15	1838	36.04	0.127599377350897	-0.184184084306838
3	D	26	50	20120529	15	1840	36.08	0.127184447091696	-0.184401024667306
3	D	26	50	20120529	15	1842	36.12	0.126852814011320	-0.184661947069564
3	D	26	50	20120529	15	1844	36.16	0.126769163279106	-0.185244815189296
3	D	26	50	20120529	15	1846	36.2	0.126108442702765	-0.185741486992401
3	D	26	50	20120529	15	1848	36.24	0.125164313728525	-0.186862392661938
3	D	26	50	20120529	15	1850	36.28	0.124899714371005	-0.186988399090346
3	D	26	50	20120529	15	1852	36.32	0.123352211180378	-0.188287000693995
3	D	26	50	20120529	15	1854	36.36	0.122089035626466	-0.189445524444291
3	D	26	50	20120529	15	1856	36.4	0.121511470807593	-0.189557813001143
3	D	26	50	20120529	15	1858	36.44	0.119601504680930	-0.190245898609916
3	D	26	50	20120529	15	1860	36.48	0.118477629162912	-0.191031777086527
3	D	26	50	20120529	15	1862	36.52	0.117831687118298	-0.191865809534936
3	D	26	50	20120529	15	1864	36.56	0.116629534879603	-0.192611170792985
3	D	26	50	20120529	15	1866	36.6	0.116165248567076	-0.193028788057954
3	D	26	50	20120529	15	1868	36.64	0.115843656402992	-0.192921873512638
3	D	26	50	20120529	15	1870	36.68	0.115462172294542	-0.193058698674798
3	D	26	50	20120529	15	1872	36.72	0.114883122551428	-0.193699973814656
3	D	26	50	20120529	15	1874	36.76	0.114727064084821	-0.193638243392658
3	D	26	50	20120529	15	1876	36.8	0.114345367844336	-0.193349602404578
3	D	26	50	20120529	15	1878	36.84	0.114226927458487	-0.193240354406885
3	D	26	50	20120529	15	1880	36.88	0.113330103927908	-0.193520580824269
3	D	26	50	20120529	15	1882	36.92	0.112742003217996	-0.193322378793502
3	D	26	50	20120529	15	1884	36.96	0.112270928680369	-0.193577078656086
3	D	26	50	20120529	15	1886	37	0.111358265957892	-0.194271952489958
3	D	26	50	20120529	15	1888	37.04	0.110160922045308	-0.193635061412143
3	D	26	50	20120529	15	1890	37.08	0.109249885668428	-0.194568725206022
3	D	26	50	20120529	15	1892	37.12	0.108754769500241	-0.194235112226658
3	D	26	50	20120529	15	1894	37.16	0.107288442168094	-0.194120348796071
3	D	26	50	20120529	15	1896	37.2	0.106396568384984	-0.194500277269603
3	D	26	50	20120529	15	1898	37.24	0.105249358343187	-0.194374695105264
3	D	26	50	20120529	15	1900	37.28	0.104188910303441	-0.19467853888914
3	D	26	50	20120529	15	1902	37.32	0.104056752046037	-0.194311479759026
3	D	26	50	20120529	15	1904	37.36	0.102964837754529	-0.193816646433552
3	D	26	50	20120529	15	1906	37.4	0.102409971063332	-0.193877952591481
3	D	26	50	20120529	15	1908	37.44	0.101070781530443	-0.194020717450602
3	D	26	50	20120529	15	1910	37.48	0.100301944327259	-0.194175785967716
3	D	26	50	20120529	15	1912	37.52	0.0987378241272736	-0.194032950397917
3	D	26	50	20120529	15	1914	37.56	0.0976531223249336	-0.193959411292673
3	D	26	50	20120529	15	1916	37.6	0.0967008616227096	-0.193283912184606
3	D	26	50	20120529	15	1918	37.64	0.0955815822987696	-0.193334046055392
3	D	26	50	20120529	15	1920	37.68	0.0940762226723016	-0.193387008353303
3	D	26	50	20120529	15	1922	37.72	0.0934316948412496	-0.192243970241515
3	D	26	50	20120529	15	1924	37.76	0.0919914597493296	-0.192660314714277
3	D	26	50	20120529	15	1926	37.8	0.0916359264597486	-0.192503902694279
3	D	26	50	20120529	15	1928	37.84	0.0906990806853546	-0.19289061939291
3	D	26	50	20120529	15	1930	37.88	0.0907589726297206	-0.192198573986163
3	D	26	50	20120529	15	1932	37.92	0.0899450220138976	-0.192444010749912
3	D	26	50	20120529	15	1934	37.96	0.0895013125087026	-0.192972573068849
3	D	26	50	20120529	15	1936	38	0.0894569062028446	-0.192437151814135
3	D	26	50	20120529	15	1938	38.04	0.0888241870550384	-0.192532469808239
3	D	26	50	20120529	15	1940	38.08	0.0878727748809519	-0.192298771017057
3	D	26	50	20120529	15	1942	38.12	0.0879188075324071	-0.192569522203573
3	D	26	50	20120529	15	1944	38.16	0.0879087666161143	-0.192795937794909
3	D	26	50	20120529	15	1946	38.2	0.0877927303933216	-0.192995412617882
3	D	26	50	20120529	15	1948	38.24	0.0877524253067939	-0.192902781629546
3	D	26	50	20120529	15	1950	38.28	0.0870376817723706	-0.192940116867593
3	D	26	50	20120529	15	1952	38.32	0.087388336025161	-0.193107064778631
3	D	26	50	20120529	15	1954	38.36	0.0871039376777677	-0.193146804179734
3	D	26	50	20120529	15	1956	38.4	0.0872148120210578	-0.192809655666464
3	D	26	50	20120529	15	1958	38.44	0.087390103792114	-0.192746086766835
3	D	26	50	20120529	15	1960	38.48	0.0876266310104208	-0.192366723978729
3	D	26	50	20120529	15	1962	38.52	0.0873365758087781	-0.19284062694348
3	D	26	50	20120529	15	1964	38.56	0.087086825693663	-0.192912186149736
3	D	26	50	20120529	15	1966	38.6	0.0875066349896535	-0.192527732192805
3	D	26	50	20120529	15	1968	38.64	0.087257309138607	-0.192058637554166
3	D	26	50	20120529	15	1970	38.68	0.0874671784312633	-0.192326772445592
3	D	26	50	20120529	15	1972	38.72	0.0870418537023796	-0.191475062327653
3	D	26	50	20120529	15	1974	38.76	0.087168425816212	-0.191228282061018
3	D	26	50	20120529	15	1976	38.8	0.0867957805425266	-0.190900891621329
3	D	26	50	20120529	15	1978	38.84	0.0857658088050503	-0.190552005135492
3	D	26	50	20120529	15	1980	38.88	0.0854229327268529	-0.190339095283676
3	D	26	50	20120529	15	1982	38.92	0.0853126240689879	-0.190237271907185
3	D	26	50	20120529	15	1984	38.96	0.0847832132219135	-0.189936539393147
3	D	26	50	20120529	15	1986	39	0.0840217299292537	-0.189542610205348
3	D	26	50	20120529	15	1988	39.04	0.0829129864963532	-0.188595087118558
3	D	26	50	20120529	15	1990	39.08	0.0816958435938968	-0.188144872230976
3	D	26	50	20120529	15	1992	39.12	0.0811426032482964	-0.187177832997026
3	D	26	50	20120529	15	1994	39.16	0.0801909082314974	-0.186903404855247
3	D	26	50	20120529	15	1996	39.2	0.0794831650542078	-0.186854543776667
3	D	26	50	20120529	15	1998	39.24	0.078212777011128	-0.186768701013431
3	D	26	50	20120529	15	2000	39.28	0.0772150493428739	-0.186482322767051
3	D	26	50	20120529	15	2002	39.32	0.0761891788247284	-0.185128071859722
3	D	26	50	20120529	15	2004	39.36	0.074484556507322	-0.184876836820366
3	D	26	50	20120529	15	2006	39.4	0.074651999393107	-0.184997893501306
3	D	26	50	20120529	15	2008	39.44	0.0731911874938537	-0.183815540252484
3	D	26	50	20120529	15	2010	39.48	0.0725560641829919	-0.183436672439124
3	D	26	50	20120529	15	2012	39.52	0.0719791357602219	-0.183102847327726
3	D	26	50	20120529	15	2014	39.56	0.0716559879612196	-0.18223522730721
3	D	26	50	20120529	15	2016	39.6	0.0710719177599595	-0.182170173483341
3	D	26	50	20120529	15	2018	39.64	0.0700521283601323	-0.181888886405785
3	D	26	50	20120529	15	2020	39.68	0.0693812254461425	-0.181169617387962
3	D	26	50	20120529	15	2022	39.72	0.069049592365766	-0.180635751768166
3	D	26	50	20120529	15	2024	39.76	0.0690211666731623	-0.180963990735993
3	D	26	50	20120529	15	2026	39.8	0.0684485516017574	-0.180164818651896
3	D	26	50	20120529	15	2028	39.84	0.0679985488462103	-0.179653156185029
3	D	26	50	20120529	15	2030	39.88	0.0674701986593077	-0.17956066661805
3	D	26	50	20120529	15	2032	39.92	0.0671407576099529	-0.178922785590741
3	D	26	50	20120529	15	2034	39.96	0.0662950578996538	-0.178324573253858
3	D	26	50	20120529	15	2036	40	0.0655742332469122	-0.178151614935179
3	D	26	50	20120529	15	2038	40.04	0.0645144216032698	-0.177542654575222
3	D	26	50	20120529	15	2040	40.08	0.0638791568710518	-0.17702816368123
3	D	26	50	20120529	15	2042	40.12	0.0626774996071034	-0.176778837830184
3	D	26	50	20120529	15	2044	40.16	0.0617482905859462	-0.175469346782104
3	D	26	50	20120529	15	2046	40.2	0.0603995551115109	-0.17483394062853
3	D	26	50	20120529	15	2048	40.24	0.0591788059644705	-0.174120045622244
3	D	26	50	20120529	15	2050	40.28	0.0587906043415991	-0.173282124086538
3	D	26	50	20120529	15	2052	40.32	0.0577348939172875	-0.172875537687356
3	D	26	50	20120529	15	2054	40.36	0.0571382372153223	-0.172707104852077
3	D	26	50	20120529	15	2056	40.4	0.0563014470504662	-0.172686881598135
3	D	26	50	20120529	15	2058	40.44	0.0555910168674081	-0.172103306371622
3	D	26	50	20120529	15	2060	40.48	0.0545461958875268	-0.171780582836689
3	D	26	50	20120529	15	2062	40.52	0.0536538271296694	-0.170841545031273
3	D	26	50	20120529	15	2064	40.56	0.05295096298917	-0.170547388610299
3	D	26	50	20120529	15	2066	40.6	0.0523287797324039	-0.170446908736693
3	D	26	50	20120529	15	2068	40.64	0.0515110107399617	-0.169444584874361
3	D	26	50	20120529	15	2070	40.68	0.0509649121728513	-0.16869102117765
3	D	26	50	20120529	15	2072	40.72	0.0504239047745655	-0.168418855777571
3	D	26	50	20120529	15	2074	40.76	0.0495032517454606	-0.168464110611567
3	D	26	50	20120529	15	2076	40.8	0.0489039080377269	-0.168233310958188
3	D	26	50	20120529	15	2078	40.84	0.048084583410366	-0.166804036021376
3	D	26	50	20120529	15	2080	40.88	0.0476128724766365	-0.166793500130336
3	D	26	50	20120529	15	2082	40.92	0.0465623946425058	-0.166264301415296
3	D	26	50	20120529	15	2084	40.96	0.0460830469555394	-0.165759356462851
3	D	26	50	20120529	15	2086	41	0.0456310643010049	-0.164577922452844
3	D	26	50	20120529	15	2088	41.04	0.0449770612390855	-0.163782356613331
3	D	26	50	20120529	15	2090	41.08	0.0440726716659479	-0.163466279882141
3	D	26	50	20120529	15	2092	41.12	0.0433211585789029	-0.163042581498854
3	D	26	50	20120529	15	2094	41.16	0.0428840958774514	-0.162788093768305
3	D	26	50	20120529	15	2096	41.2	0.0421729585876122	-0.161556101623444
3	D	26	50	20120529	15	2098	41.24	0.0415867670660085	-0.16152428181829
3	D	26	50	20120529	15	2100	41.28	0.0409162884160874	-0.161087431248873
3	D	26	50	20120529	15	2102	41.32	0.0400662046437449	-0.16008065261382
3	D	26	50	20120529	15	2104	41.36	0.0389165904388919	-0.159903734497167
3	D	26	50	20120529	15	2106	41.4	0.0383145597253896	-0.159606325385
3	D	26	50	20120529	15	2108	41.44	0.0368090586775653	-0.158730290793788
3	D	26	50	20120529	15	2110	41.48	0.0359961687219133	-0.158268974329742
3	D	26	50	20120529	15	2112	41.52	0.0361095179389375	-0.157898238244366
3	D	26	50	20120529	15	2114	41.56	0.0346715455887165	-0.157839972645596
3	D	26	50	20120529	15	2116	41.6	0.0335370634689808	-0.157000212632259
3	D	26	50	20120529	15	2118	41.64	0.0329312143788602	-0.156739148808645
3	D	26	50	20120529	15	2120	41.68	0.0311490224475576	-0.155460982590972
3	D	26	50	20120529	15	2122	41.72	0.0304857562868046	-0.155642001926956
3	D	26	50	20120529	15	2124	41.76	0.0288284394130596	-0.154554330276134
3	D	26	50	20120529	15	2126	41.8	0.0283804872671779	-0.154333359407014
3	D	26	50	20120529	15	2128	41.84	0.0269717891376981	-0.153962976875028
3	D	26	50	20120529	15	2130	41.88	0.0259587879629703	-0.153612676175628
3	D	26	50	20120529	15	2132	41.92	0.0245756870989694	-0.1532265958731
3	D	26	50	20120529	15	2134	41.96	0.0231814139478257	-0.152698952792979
3	D	26	50	20120529	15	2136	42	0.0219888076506765	-0.151384158444041
3	D	26	50	20120529	15	2138	42.04	0.0209374105777302	-0.151360753209583
3	D	26	50	20120529	15	2140	42.08	0.020468881624516	-0.150423553881799
3	D	26	50	20120529	15	2142	42.12	0.0195674618998594	-0.149937630101767
3	D	26	50	20120529	15	2144	42.16	0.0184012306856484	-0.14866151449376
3	D	26	50	20120529	15	2146	42.2	0.0173532277252519	-0.148646028855252
3	D	26	50	20120529	15	2148	42.24	0.0152737681031384	-0.148066766980104
3	D	26	50	20120529	15	2150	42.28	0.0142614740351918	-0.147257553979714
3	D	26	50	20120529	15	2152	42.32	0.0129459018687942	-0.146827986610143
3	D	26	50	20120529	15	2154	42.36	0.0121129300805565	-0.145999257462593
3	D	26	50	20120529	15	2156	42.4	0.0111663969432601	-0.145127111958677
3	D	26	50	20120529	15	2158	42.44	0.0105365062225792	-0.144665229809206
3	D	26	50	20120529	15	2160	42.48	0.00939162963316	-0.143940516069168
3	D	26	50	20120529	15	2162	42.52	0.0081954878021049	-0.143240197513081
3	D	26	50	20120529	15	2164	42.56	0.0071122709240052	-0.142006932576013
3	D	26	50	20120529	15	2166	42.6	0.0071638190083537	-0.144032864214791
3	D	26	50	20120529	15	2168	42.64	0.0071054826989058	-0.143159233786635
3	D	26	50	20120529	15	2170	42.68	0.0069714152531928	-0.142388204552429
3	D	26	50	20120529	15	2172	42.72	0.0069001388896492	-0.142285532647801
3	D	26	50	20120529	15	2174	42.76	0.0062109219100267	-0.142759789165943
3	D	26	50	20120529	15	2176	42.8	0.0056462971452492	-0.142314665447186
3	D	26	50	20120529	15	2178	42.84	0.0049541810278239	-0.142838490150689
3	D	26	50	20120529	15	2180	42.88	0.0052839756305693	-0.143413792227862
3	D	26	50	20120529	15	2182	42.92	0.0046673078066965	-0.143214458826246
3	D	26	50	20120529	15	2184	42.96	0.0041591808737358	-0.143032449540768
3	D	26	50	20120529	15	2186	43	0.0036030413903326	-0.142342666875721
3	D	26	50	20120529	15	2188	43.04	0.0031487959940984	-0.142699331536151
3	D	26	50	20120529	15	2190	43.08	0.0027772113805848	-0.142269057059799
3	D	26	50	20120529	15	2192	43.12	0.002597959811554	-0.142019801919431
3	D	26	50	20120529	15	2194	43.16	0.0020703167314327	-0.140909785694324
3	D	26	50	20120529	15	2196	43.2	0.0020922370416494	-0.140620579020819
3	D	26	50	20120529	15	2198	43.24	0.001646194084077	-0.140096471474604
3	D	26	50	20120529	15	2200	43.28	0.0008564972308478	-0.139815608661116
3	D	26	50	20120529	15	2202	43.32	0.0005131968885817	-0.13974030178892
3	D	26	50	20120529	15	2204	43.36	0.000123722473504201	-0.139289733347948
3	D	26	50	20120529	15	2206	43.4	-0.000867641233719399	-0.137660559324094
3	D	26	50	20120529	15	2208	43.44	-0.00118435436101282	-0.136943482337293
3	D	26	50	20120529	15	2210	43.48	-0.00125230732268482	-0.136639497132061
3	D	26	50	20120529	15	2212	43.52	-0.00196153542421493	-0.135623384687496
3	D	26	50	20120529	15	2214	43.56	-0.00185525727500261	-0.136029051847862
3	D	26	50	20120529	15	2216	43.6	-0.00213060465559663	-0.135154643602247
3	D	26	50	20120529	15	2218	43.64	-0.00254567633615313	-0.133845788950271
3	D	26	50	20120529	15	2220	43.68	-0.00328269373418389	-0.133048384633127
3	D	26	50	20120529	15	2222	43.72	-0.00362330707068146	-0.132391977408151
3	D	26	50	20120529	15	2224	43.76	-0.00351950379520326	-0.132218877668117
3	D	26	50	20120529	15	2226	43.8	-0.00428303769752849	-0.131312225353279
3	D	26	50	20120529	15	2228	43.84	-0.0043179687725191	-0.130607664156505
3	D	26	50	20120529	15	2230	43.88	-0.00478748767522697	-0.129539791495557
3	D	26	50	20120529	15	2232	43.92	-0.00506085515683369	-0.128195440083165
3	D	26	50	20120529	15	2234	43.96	-0.0053861242761795	-0.12731240513482
3	D	26	50	20120529	15	2236	44	-0.00601403509787314	-0.127293030409015
3	D	26	50	20120529	15	2238	44.04	-0.00690173695097475	-0.125927465793188
3	D	26	50	20120529	15	2240	44.08	-0.0070027825100063	-0.125922445335041
3	D	26	50	20120529	15	2242	44.12	-0.00686723014005286	-0.125509848528219
3	D	26	50	20120529	15	2244	44.16	-0.00781241977446491	-0.124024570734336
3	D	26	50	20120529	15	2246	44.2	-0.00817764042694774	-0.123609286921746
3	D	26	50	20120529	15	2248	44.24	-0.00863209795521636	-0.122697896991474
3	D	26	50	20120529	15	2250	44.28	-0.00933079016570679	-0.121246984587158
3	D	26	50	20120529	15	2252	44.32	-0.00994950859924499	-0.121193951578569
3	D	26	50	20120529	15	2254	44.36	-0.010250453245318	-0.120035144985560
3	D	26	50	20120529	15	2256	44.4	-0.0111479131720000	-0.118454054222827
3	D	26	50	20120529	15	2258	44.44	-0.0117551057650049	-0.11794430094427
3	D	26	50	20120529	15	2260	44.48	-0.0119192959595964	-0.116830607763901
3	D	26	50	20120529	15	2262	44.52	-0.0129469342446948	-0.115860386549435
3	D	26	50	20120529	15	2264	44.56	-0.0133762894822312	-0.11532609666557
3	D	26	50	20120529	15	2266	44.6	-0.0134156046192652	-0.1147123279795
3	D	26	50	20120529	15	2268	44.64	-0.0141941291853516	-0.113339833717217
3	D	26	50	20120529	15	2270	44.68	-0.0150243432571427	-0.11254440929906
3	D	26	50	20120529	15	2272	44.72	-0.0156686589561599	-0.111141085181118
3	D	26	50	20120529	15	2274	44.76	-0.0166742355096853	-0.110370550921659
3	D	26	50	20120529	15	2276	44.8	-0.0173598462447238	-0.109719871261611
3	D	26	50	20120529	15	2278	44.84	-0.0178422344908492	-0.108418511941515
3	D	26	50	20120529	15	2280	44.88	-0.0184041722498582	-0.107660564182761
3	D	26	50	20120529	15	2282	44.92	-0.0193969501706441	-0.106824763967399
3	D	26	50	20120529	15	2284	44.96	-0.0200751362844801	-0.106026228279405
3	D	26	50	20120529	15	2286	45	-0.0208872484226729	-0.105166881408229
3	D	26	50	20120529	15	2288	45.04	-0.0212683789777324	-0.103716322557303
3	D	26	50	20120529	15	2290	45.08	-0.0218650356796976	-0.103364890487053
3	D	26	50	20120529	15	2292	45.12	-0.0228238017643085	-0.102218316841359
3	D	26	50	20120529	15	2294	45.16	-0.0232892194476855	-0.102217044049153
3	D	26	50	20120529	15	2296	45.2	-0.0235616676904766	-0.102267177919939
3	D	26	50	20120529	15	2298	45.24	-0.0234037000355596	-0.102010781001081
3	D	26	50	20120529	15	2300	45.28	-0.0237577484008997	-0.101817104453714
3	D	26	50	20120529	15	2302	45.32	-0.0238602788841717	-0.10194127240449
3	D	26	50	20120529	15	2304	45.36	-0.0237819314528162	-0.1016875624914
3	D	26	50	20120529	15	2306	45.4	-0.0238354594361521	-0.101867379745856
3	D	26	50	20120529	15	2308	45.44	-0.0240389647677775	-0.101443539941213
3	D	26	50	20120529	15	2310	45.48	-0.024371799929682	-0.100862086035043
3	D	26	50	20120529	15	2312	45.52	-0.02482703527541	-0.100770586417558
3	D	26	50	20120529	15	2314	45.56	-0.0250417836048563	-0.100003163427936
3	D	26	50	20120529	15	2316	45.6	-0.0262871400678821	-0.099542412649315
3	D	26	50	20120529	15	2318	45.64	-0.0273555784142549	-0.0984917933938281
3	D	26	50	20120529	15	2320	45.68	-0.0278614426055158	-0.097425617789155
3	D	26	50	20120529	15	2322	45.72	-0.0285594984199032	-0.096576948230374
3	D	26	50	20120529	15	2324	45.76	-0.0303440238035837	-0.0957562093894514
3	D	26	50	20120529	15	2326	45.8	-0.0310400290083055	-0.0942849323098365
3	D	26	50	20120529	15	2328	45.84	-0.0322278976900208	-0.0929013364710888
3	D	26	50	20120529	15	2330	45.88	-0.0326723850126747	-0.0926097256345275
3	D	26	50	20120529	15	2332	45.92	-0.0340248681530502	-0.091060666808982
3	D	26	50	20120529	15	2334	45.96	-0.0348427078561706	-0.0898400590832979
3	D	26	50	20120529	15	2336	46	-0.0360829024396937	-0.089005178106751
3	D	26	50	20120529	15	2338	46.04	-0.0367143487952933	-0.087569044234161
3	D	26	50	20120529	15	2340	46.08	-0.0383421086055847	-0.0866324105918013
3	D	26	50	20120529	15	2342	46.12	-0.0392523671650061	-0.085360537624481
3	D	26	50	20120529	15	2344	46.16	-0.0407970419285081	-0.0842504506886963
3	D	26	50	20120529	15	2346	46.2	-0.0417389788717267	-0.08311448364472
3	D	26	50	20120529	15	2348	46.24	-0.0424884413491064	-0.0827492629922373
3	D	26	50	20120529	15	2350	46.28	-0.0435485358354612	-0.0815603336503502
3	D	26	50	20120529	15	2352	46.32	-0.0440612589624996	-0.0809447971973273
3	D	26	50	20120529	15	2354	46.36	-0.0454578655660211	-0.0792845811857795
3	D	26	50	20120529	15	2356	46.4	-0.0460195911929957	-0.079299289006828
3	D	26	50	20120529	15	2358	46.44	-0.0467979743377259	-0.0783110365694418
3	D	26	50	20120529	15	2360	46.48	-0.0479555081385283	-0.0774168293339533
3	D	26	50	20120529	15	2362	46.52	-0.048694293303512	-0.0771993232880603
3	D	26	50	20120529	15	2364	46.56	-0.0491241435157953	-0.0768120409040045
3	D	26	50	20120529	15	2366	46.6	-0.0501301443333894	-0.0762701849775812
3	D	26	50	20120529	15	2368	46.64	-0.0512671013268592	-0.0757991811506328
3	D	26	50	20120529	15	2370	46.68	-0.0521613085623477	-0.0750659114185424
3	D	26	50	20120529	15	2372	46.72	-0.0528940126090132	-0.0738549203450823
3	D	26	50	20120529	15	2374	46.76	-0.0532742239252572	-0.0734875783722559
3	D	26	50	20120529	15	2376	46.8	-0.0543536931374166	-0.0732641326294009
3	D	26	50	20120529	15	2378	46.84	-0.0551896347741354	-0.0726267465768394
3	D	26	50	20120529	15	2380	46.88	-0.0557983122913807	-0.0719974215415834
3	D	26	50	20120529	15	2382	46.92	-0.0567957571169225	-0.071223705301609
3	D	26	50	20120529	15	2384	46.96	-0.0572820344503445	-0.0707295083722378
3	D	26	50	20120529	15	2386	47	-0.0578022529092634	-0.0703992187947455
3	D	26	50	20120529	15	2388	47.04	-0.058250134344467	-0.0692230173749198
3	D	26	50	20120529	15	2390	47.08	-0.0588771966380232	-0.069187379193148
3	D	26	50	20120529	15	2392	47.12	-0.0597564839204287	-0.0684052483824776
3	D	26	50	20120529	15	2394	47.16	-0.0605721315925274	-0.0667735994848896
3	D	26	50	20120529	15	2396	47.2	-0.0613399788462178	-0.0660344607665153
3	D	26	50	20120529	15	2398	47.24	-0.0617672834740889	-0.0657202932236341
3	D	26	50	20120529	15	2400	47.28	-0.0623222208759641	-0.0643325254548774
3	D	26	50	20120529	15	2402	47.32	-0.0625652534766579	-0.0636137514118013
3	D	26	50	20120529	15	2404	47.36	-0.06347473421862	-0.0629888104385886
3	D	26	50	20120529	15	2406	47.4	-0.0644146346943088	-0.0618462531594118
3	D	26	50	20120529	15	2408	47.44	-0.0648936783253593	-0.0609650071912224
3	D	26	50	20120529	15	2410	47.48	-0.066003878398229	-0.0590809494570221
3	D	26	50	20120529	15	2412	47.52	-0.0666052515024247	-0.0585951176008723
3	D	26	50	20120529	15	2414	47.56	-0.0670987130407436	-0.0576581586893932
3	D	26	50	20120529	15	2416	47.6	-0.0681269099401991	-0.0564780752533388
3	D	26	50	20120529	15	2418	47.64	-0.0684195602237288	-0.055471388542167
3	D	26	50	20120529	15	2420	47.68	-0.0691631734572459	-0.0545384121126481
3	D	26	50	20120529	15	2422	47.72	-0.069926341134827	-0.0535669307773294
3	D	26	50	20120529	15	2424	47.76	-0.070573746890478	-0.0528615422656212
3	D	26	50	20120529	15	2426	47.8	-0.072177394359531	-0.0506734003312394
3	D	26	50	20120529	15	2428	47.84	-0.07261650059958	-0.0497148534497307
3	D	26	50	20120529	15	2430	47.88	-0.0735786325124693	-0.0476838589263998
3	D	26	50	20120529	15	2432	47.92	-0.0740178872449424	-0.0476083399221691
3	D	26	50	20120529	15	2434	47.96	-0.0744296425946951	-0.0470878315494699
3	D	26	50	20120529	15	2436	48	-0.0749541885471149	-0.0456601688161186
3	D	26	50	20120529	15	2438	48.04	-0.0750170503399624	-0.0456305410419869
3	D	26	50	20120529	15	2440	48.08	-0.0754473248163144	-0.0453971250935172
3	D	26	50	20120529	15	2442	48.12	-0.0763544013952205	-0.0442147011340171
3	D	26	50	20120529	15	2444	48.16	-0.0765666041402546	-0.0429788906125373
3	D	26	50	20120529	15	2446	48.2	-0.0771949392260169	-0.0415102298280129
3	D	26	50	20120529	15	2448	48.24	-0.0777715848060746	-0.0408331750850268
3	D	26	50	20120529	15	2450	48.28	-0.0786614786901979	-0.0388417502571711
3	D	26	50	20120529	15	2452	48.32	-0.078866539656742	-0.0380398911673056
3	D	26	50	20120529	15	2454	48.36	-0.079491692761989	-0.0360676996438982
3	D	26	50	20120529	15	2456	48.4	-0.0800162952829513	-0.035444243594926
3	D	26	50	20120529	15	2458	48.44	-0.0801660604992066	-0.0338178979981969
3	D	26	50	20120529	15	2460	48.48	-0.0810715814431941	-0.0324545961240693
3	D	26	50	20120529	15	2462	48.52	-0.0820551669758246	-0.0313645203101921
3	D	26	50	20120529	15	2464	48.56	-0.082713341967753	-0.0295199615607888
3	D	26	50	20120529	15	2466	48.6	-0.0836689967825266	-0.0281417397335781
3	D	26	50	20120529	15	2468	48.64	-0.0839930638203444	-0.0281590638497172
3	D	26	50	20120529	15	2470	48.68	-0.0838954123738626	-0.0264913525062887
3	D	26	50	20120529	15	2472	48.72	-0.0843948418934146	-0.0258899581888896
3	D	26	50	20120529	15	2474	48.76	-0.084547718379507	-0.0255000595097433
3	D	26	50	20120529	15	2476	48.8	-0.0850028830145569	-0.0238272569974903
3	D	26	50	20120529	15	2478	48.84	-0.0852835336960099	-0.0228761276661163
3	D	26	50	20120529	15	2480	48.88	-0.085141193100957	-0.0217987090636223
3	D	26	50	20120529	15	2482	48.92	-0.0855336373645156	-0.0202941272546136
3	D	26	50	20120529	15	2484	48.96	-0.086448067853946	-0.0189711304670136
3	D	26	50	20120529	15	2486	49	-0.0867435677778039	-0.0171870293474018
3	D	26	50	20120529	15	2488	49.04	-0.0872584829358639	-0.0159488853735441
3	D	26	50	20120529	15	2490	49.08	-0.087072655273768	-0.0159385616145388
3	D	26	50	20120529	15	2492	49.12	-0.0866710186220541	-0.0164626691607543
3	D	26	50	20120529	15	2494	49.16	-0.0870551897362728	-0.0168550427136347
3	D	26	50	20120529	15	2496	49.2	-0.0874194911499401	-0.0154891952550948
3	D	26	50	20120529	15	2498	49.24	-0.0876824641618633	-0.0152235352374030
3	D	26	50	20120529	15	2500	49.28	-0.0882700698970294	-0.0148978418539885
3	D	26	50	20120529	15	2502	49.32	-0.0893584486546317	-0.0151710679142389
3	D	26	50	20120529	15	2504	49.36	-0.0903503073366021	-0.0147911394407074
3	D	26	50	20120529	15	2506	49.4	-0.0918980933699413	-0.0145640874532684
3	D	26	50	20120529	15	2508	49.44	-0.0933398133861026	-0.0137970887277154
3	D	26	50	20120529	15	2510	49.48	-0.0951426528354158	-0.0138082610148581
3	D	26	50	20120529	15	2512	49.52	-0.0952513351476842	-0.0135987452755925
3	D	26	50	20120529	15	2514	49.56	-0.0964709529238747	-0.0131631674983816
3	D	26	50	20120529	15	2516	49.6	-0.0973443712199963	-0.0132508487392487
3	D	26	50	20120529	15	2518	49.64	-0.098805324540606	-0.0128135031950849
3	D	26	50	20120529	15	2520	49.68	-0.0994960264444689	-0.0129741578557705
3	D	26	50	20120529	15	2522	49.72	-0.100073379131308	-0.0130788803700642
3	D	26	50	20120529	15	2524	49.76	-0.101045297402049	-0.0128283524374898
3	D	26	50	20120529	15	2526	49.8	-0.102108786000953	-0.0129718951140707
3	D	26	50	20120529	15	2528	49.84	-0.102106806101966	-0.0132712841252250
3	D	26	50	20120529	15	2530	49.88	-0.102612104607802	-0.0133702790745912
3	D	26	50	20120529	15	2532	49.92	-0.103094139300537	-0.0137776432912327
3	D	26	50	20120529	15	2534	49.96	-0.103415872885976	-0.0139545614078856
3	D	26	50	20120529	15	2536	50	-0.104035581269008	-0.0141164888607773
3	D	26	50	20120529	15	2538	50.04	-0.103550859570505	-0.0136249789371746
3	D	26	50	20120529	15	2540	50.08	-0.103771618307592	-0.0135643091753487
3	D	26	50	20120529	15	2542	50.12	-0.103662370309898	-0.0133743095832439
3	D	26	50	20120529	15	2544	50.16	-0.103749344443984	-0.0135612686161897
3	D	26	50	20120529	15	2546	50.2	-0.103461481273363	-0.0128238269540902
3	D	26	50	20120529	15	2548	50.24	-0.103532333372838	-0.0126300796960451
3	D	26	50	20120529	15	2550	50.28	-0.103663218838036	-0.0124236752266167
3	D	26	50	20120529	15	2552	50.32	-0.103662158177864	-0.0127430753596787
3	D	26	50	20120529	15	2554	50.36	-0.103644763351047	-0.0123923503962102
3	D	26	50	20120529	15	2556	50.4	-0.103820267254137	-0.0121349635278583
3	D	26	50	20120529	15	2558	50.44	-0.104873219962002	-0.0121877844044129
3	D	26	50	20120529	15	2560	50.48	-0.104821459745619	-0.0117980271466229
3	D	26	50	20120529	15	2562	50.52	-0.105433389954058	-0.0114709195496460
3	D	26	50	20120529	15	2564	50.56	-0.106305889011364	-0.0104110371953255
3	D	26	50	20120529	15	2566	50.6	-0.107192388782938	-0.00973044691843338
3	D	26	50	20120529	15	2568	50.64	-0.108308768969075	-0.00931707229415178
3	D	26	50	20120529	15	2570	50.68	-0.108894748358644	-0.00887831253642548
3	D	26	50	20120529	15	2572	50.72	-0.110001936156626	-0.00809017131811498
3	D	26	50	20120529	15	2574	50.76	-0.111108204715792	-0.00657066955602318
3	D	26	50	20120529	15	2576	50.8	-0.111693335577224	-0.00633414233771628
3	D	26	50	20120529	15	2578	50.84	-0.112557420063834	-0.00552365654512027
3	D	26	50	20120529	15	2580	50.88	-0.113457637706962	-0.0053229089299414
3	D	26	50	20120529	15	2582	50.92	-0.114109024473792	-0.00424457108863191
3	D	26	50	20120529	15	2584	50.96	-0.114923611485718	-0.0043248984189747
3	D	26	50	20120529	15	2586	51	-0.115987100084623	-0.00368227977623238
3	D	26	50	20120529	15	2588	51.04	-0.116470761122955	-0.00268738053510291
3	D	26	50	20120529	15	2590	51.08	-0.117713854844281	-0.0021885874116539
3	D	26	50	20120529	15	2592	51.12	-0.118738311148864	-0.00138064720347016
3	D	26	50	20120529	15	2594	51.16	-0.119250539301155	-0.000199354614819911
3	D	26	50	20120529	15	2596	51.2	-0.120197850255911	0.00096800797024096
3	D	26	50	20120529	15	2598	51.24	-0.120987829951852	0.00237925168413308
3	D	26	50	20120529	15	2600	51.28	-0.121614114427949	0.00295080609536616
3	D	26	50	20120529	15	2602	51.32	-0.122219185700611	0.0040494379012957
3	D	26	50	20120529	15	2604	51.36	-0.123187285594733	0.00500367850250693
3	D	26	50	20120529	15	2606	51.4	-0.124022025149924	0.00578312230740887
3	D	26	50	20120529	15	2608	51.44	-0.124903221620639	0.00688974441996582
3	D	26	50	20120529	15	2610	51.48	-0.125389003979314	0.00745967248560219
3	D	26	50	20120529	15	2612	51.52	-0.126059906893304	0.00822716618590206
3	D	26	50	20120529	15	2614	51.56	-0.126746578288514	0.00919526608002456
3	D	26	50	20120529	15	2616	51.6	-0.127909627522209	0.0101106865189487
3	D	26	50	20120529	15	2618	51.64	-0.129110153415308	0.0114646545835647
3	D	26	50	20120529	15	2620	51.68	-0.129783884756422	0.0122037225912608
3	D	26	50	20120529	15	2622	51.72	-0.131364551255087	0.0139098298329077
3	D	26	50	20120529	15	2624	51.76	-0.131757914757461	0.0143893189412303
3	D	26	50	20120529	15	2626	51.8	-0.132510134951287	0.0155956431099346
3	D	26	50	20120529	15	2628	51.84	-0.133339429784263	0.0165496715791115
3	D	26	50	20120529	15	2630	51.88	-0.134253789563015	0.0171908052976133
3	D	26	50	20120529	15	2632	51.92	-0.134465568043980	0.0175462678765158
3	D	26	50	20120529	15	2634	51.96	-0.135185049193838	0.0182486370422684
3	D	26	50	20120529	15	2636	52	-0.135382897671214	0.0185464704185042
3	D	26	50	20120529	15	2638	52.04	-0.136388474224739	0.0195217828017948
3	D	26	50	20120529	15	2640	52.08	-0.136231637940672	0.0203611185510632
3	D	26	50	20120529	15	2642	52.12	-0.136889176536497	0.0211107224497991
3	D	26	50	20120529	15	2644	52.16	-0.137401828952858	0.0217053992527769
3	D	26	50	20120529	15	2646	52.2	-0.137664306990034	0.0221995254714701
3	D	26	50	20120529	15	2648	52.24	-0.138383788139891	0.0229989096876015
3	D	26	50	20120529	15	2650	52.28	-0.139062752071187	0.0237101176881189
3	D	26	50	20120529	15	2652	52.32	-0.139453569989149	0.0240108502021576
3	D	26	50	20120529	15	2654	52.36	-0.140297714064529	0.0255001585046927
3	D	26	50	20120529	15	2656	52.4	-0.140987213886864	0.0258105076709554
3	D	26	50	20120529	15	2658	52.44	-0.141654298424235	0.0274655618030007
3	D	26	50	20120529	15	2660	52.48	-0.142939394288364	0.0284785629777285
3	D	26	50	20120529	15	2662	52.52	-0.143866552699856	0.0293714974210109
3	D	26	50	20120529	15	2664	52.56	-0.144435490815998	0.030158790111184
3	D	26	50	20120529	15	2666	52.6	-0.145455492347860	0.0310522195292132
3	D	26	50	20120529	15	2668	52.64	-0.146527324806782	0.0317693672266926
3	D	26	50	20120529	15	2670	52.68	-0.148105657853069	0.0327974297758597
3	D	26	50	20120529	15	2672	52.72	-0.148914588010746	0.0343120525011613
3	D	26	50	20120529	15	2674	52.76	-0.150874263744127	0.0353406100250752
3	D	26	50	20120529	15	2676	52.8	-0.151455081254193	0.0352024413600314
3	D	26	50	20120529	15	2678	52.84	-0.152928833207542	0.035906578292737
3	D	26	50	20120529	15	2680	52.88	-0.153348359660820	0.0363864916651283
3	D	26	50	20120529	15	2682	52.92	-0.153852314663772	0.0369431968339564
3	D	26	50	20120529	15	2684	52.96	-0.154621010445600	0.0381091452054549
3	D	26	50	20120529	15	2686	53	-0.155489903258322	0.0394860235297814
3	D	26	50	20120529	15	2688	53.04	-0.155417071259860	0.038673557838198
3	D	26	50	20120529	15	2690	53.08	-0.155674245996177	0.0399423195356811
3	D	26	50	20120529	15	2692	53.12	-0.155836456291781	0.0404037774210834
3	D	26	50	20120529	15	2694	53.16	-0.156224587203975	0.0413492498982079
3	D	26	50	20120529	15	2696	53.2	-0.156490105800310	0.0423282392367607
3	D	26	50	20120529	15	2698	53.24	-0.157451063915943	0.0442084361679357
3	D	26	50	20120529	15	2700	53.28	-0.157754483435750	0.0454521662853648
3	D	26	50	20120529	15	2702	53.32	-0.158554362626628	0.0474651578700466
3	D	26	50	20120529	15	2704	53.36	-0.158679308394864	0.0484404702533372
3	D	26	50	20120529	15	2706	53.4	-0.159268752607661	0.0495579818103245
3	D	26	50	20120529	15	2708	53.44	-0.159784304161824	0.0514876055055044
3	D	26	50	20120529	15	2710	53.48	-0.160363707458328	0.0528810301285106
3	D	26	50	20120529	15	2712	53.52	-0.160822266205928	0.0541138708015094
3	D	26	50	20120529	15	2714	53.56	-0.160788607923143	0.0551360643643927
3	D	26	50	20120529	15	2716	53.6	-0.161388305184268	0.0567821382403168
3	D	26	50	20120529	15	2718	53.64	-0.161262652309251	0.057822787290189
3	D	26	50	20120529	15	2720	53.68	-0.161401174527685	0.0586742145654158
3	D	26	50	20120529	15	2722	53.72	-0.161461207893408	0.0589620777360368
3	D	26	50	20120529	15	2724	53.76	-0.161622216107484	0.0588760228407664
3	D	26	50	20120529	15	2726	53.8	-0.161670370079283	0.0593398141785467
3	D	26	50	20120529	15	2728	53.84	-0.161480229065822	0.059455001873202
3	D	26	50	20120529	15	2730	53.88	-0.161715059227854	0.0601747658657717
3	D	26	50	20120529	15	2732	53.92	-0.162112170396168	0.0602302030374168
3	D	26	50	20120529	15	2734	53.96	-0.162630338245422	0.0606199602952068
3	D	26	50	20120529	15	2736	54	-0.163504392937647	0.0614076065387705
3	D	26	50	20120529	15	2738	54.04	-0.164003044639739	0.0608905700603669
3	D	26	50	20120529	15	2740	54.08	-0.164316575786517	0.061248790355716
3	D	26	50	20120529	15	2742	54.12	-0.165093332585651	0.0620036268446326
3	D	26	50	20120529	15	2744	54.16	-0.166430966483621	0.0621721303905894
3	D	26	50	20120529	15	2746	54.2	-0.167188631399663	0.0629050465692893
3	D	26	50	20120529	15	2748	54.24	-0.169104961487356	0.0634904602734336
3	D	26	50	20120529	15	2750	54.28	-0.169984955876543	0.064316007440469
3	D	26	50	20120529	15	2752	54.32	-0.171283840322905	0.0654085581280802
3	D	26	50	20120529	15	2754	54.36	-0.172161784102426	0.0662418127590305
3	D	26	50	20120529	15	2756	54.4	-0.173736228061416	0.0662696727662092
3	D	26	50	20120529	15	2758	54.44	-0.175024364484703	0.0672499348969681
3	D	26	50	20120529	15	2760	54.48	-0.176140603249484	0.0682649159706833
3	D	26	50	20120529	15	2762	54.52	-0.177393950019138	0.0692219849990193
3	D	26	50	20120529	15	2764	54.56	-0.178033033127974	0.0693706188444247
3	D	26	50	20120529	15	2766	54.6	-0.178722250107597	0.0697293341145206
3	D	26	50	20120529	15	2768	54.64	-0.179845630650868	0.070112091015177
3	D	26	50	20120529	15	2770	54.68	-0.180668137258744	0.0703502445790805
3	D	26	50	20120529	15	2772	54.72	-0.181800639479492	0.0700181872346353
3	D	26	50	20120529	15	2774	54.76	-0.183092877122111	0.0702165306867582
3	D	26	50	20120529	15	2776	54.8	-0.184444158180958	0.0698537849080094
3	D	26	50	20120529	15	2778	54.84	-0.186179327511312	0.0693786798617302
3	D	26	50	20120529	15	2780	54.88	-0.187006006049197	0.0698488351605412
3	D	26	50	20120529	15	2782	54.92	-0.188407774532221	0.0689802251905316
3	D	26	50	20120529	15	2784	54.96	-0.189780127373148	0.0688438950031188
3	D	26	50	20120529	15	2786	55	-0.190796664081782	0.0679277674574136
3	D	26	50	20120529	15	2788	55.04	-0.191972016973470	0.0677451924865112
3	D	26	50	20120529	15	2790	55.08	-0.192440616637362	0.067330332937989
3	D	26	50	20120529	15	2792	55.12	-0.193532601639549	0.066584830258584
3	D	26	50	20120529	15	2794	55.16	-0.194229313951052	0.0661653038053061
3	D	26	50	20120529	15	2796	55.2	-0.195381827293708	0.0648855112420365
3	D	26	50	20120529	15	2798	55.24	-0.195767624753523	0.0648461961050026
3	D	26	50	20120529	15	2800	55.28	-0.196737563125277	0.0647530701419203
3	D	26	50	20120529	15	2802	55.32	-0.198001233653935	0.0641300383570168
3	D	26	50	20120529	15	2804	55.36	-0.198421608635351	0.063943008613393
3	D	26	50	20120529	15	2806	55.4	-0.199268863980568	0.0629373613491895
3	D	26	50	20120529	15	2808	55.44	-0.200344939080178	0.0620423055855635
3	D	26	50	20120529	15	2810	55.48	-0.200682370436160	0.061703460016019
3	D	26	50	20120529	15	2812	55.52	-0.200964011067107	0.0612040304964669
3	D	26	50	20120529	15	2814	55.56	-0.201438903981352	0.0607503507856576
3	D	26	50	20120529	15	2816	55.6	-0.201252581344509	0.0606000905946555
3	D	26	50	20120529	15	2818	55.64	-0.201638520225681	0.0605875040939504
3	D	26	50	20120529	15	2820	55.68	-0.201588103512182	0.0605601390615184
3	D	26	50	20120529	15	2822	55.72	-0.201750950203889	0.0606433655296641
3	D	26	50	20120529	15	2824	55.76	-0.201655915052498	0.0609293195119759
3	D	26	50	20120529	15	2826	55.8	-0.201859632516158	0.0610409716727253
3	D	26	50	20120529	15	2828	55.84	-0.202286654301316	0.0618881563072649
3	D	26	50	20120529	15	2830	55.88	-0.202300725726262	0.0621102585472356
3	D	26	50	20120529	15	2832	55.92	-0.202801498748698	0.0627861112086937
3	D	26	50	20120529	15	2834	55.96	-0.202888897146853	0.0632375281778032
3	D	26	50	20120529	15	2836	56	-0.203513413855997	0.0637514533863695
3	D	26	50	20120529	15	2838	56.04	-0.203666078210055	0.0642083150776942
3	D	26	50	20120529	15	2840	56.08	-0.204312303097382	0.0649904458883646
3	D	26	50	20120529	15	2842	56.12	-0.205427834755381	0.0657954162480674
3	D	26	50	20120529	15	2844	56.16	-0.206186843174307	0.0666259838732491
3	D	26	50	20120529	15	2846	56.2	-0.207727487429156	0.0674400051997511
3	D	26	50	20120529	15	2848	56.24	-0.208483384578245	0.068284997803269
3	D	26	50	20120529	15	2850	56.28	-0.209885011639913	0.068823671749177
3	D	26	50	20120529	15	2852	56.32	-0.211141116126012	0.0699731445326738
3	D	26	50	20120529	15	2854	56.36	-0.211867597633003	0.0708489669918514
3	D	26	50	20120529	15	2856	56.4	-0.213204453713515	0.071914859753812
3	D	26	50	20120529	15	2858	56.44	-0.213417787829399	0.0725288405719163
3	D	26	50	20120529	15	2860	56.48	-0.214154310252683	0.0735049307726662
3	D	26	50	20120529	15	2862	56.52	-0.215006515345369	0.0739113757504922
3	D	26	50	20120529	15	2864	56.56	-0.215416000882354	0.0746021483650334
3	D	26	50	20120529	15	2866	56.6	-0.216451134499333	0.0756105533456835
3	D	26	50	20120529	15	2868	56.64	-0.217036831046190	0.0758196448208803
3	D	26	50	20120529	15	2870	56.68	-0.217392647178483	0.076308114185324
3	D	26	50	20120529	15	2872	56.72	-0.217194020883647	0.0763285495713003
3	D	26	50	20120529	15	2874	56.76	-0.217124512287057	0.0760430905637353
3	D	26	50	20120529	15	2876	56.8	-0.217638154652911	0.0769196201296942
3	D	26	50	20120529	15	2878	56.84	-0.218065247148747	0.0775772294361976
3	D	26	50	20120529	15	2880	56.88	-0.218425659475118	0.078096457945623
3	D	26	50	20120529	15	2882	56.92	-0.219351545094404	0.0795634216738725
3	D	26	50	20120529	15	2884	56.96	-0.220613023592041	0.0803695234044252
3	D	26	50	20120529	15	2886	57	-0.220789658865981	0.0813327442617575
3	D	26	50	20120529	15	2888	57.04	-0.222019600401177	0.0823613017856715
3	D	26	50	20120529	15	2890	57.08	-0.222526030277863	0.0834486905937801
3	D	26	50	20120529	15	2892	57.12	-0.223242612289917	0.0845536156500622
3	D	26	50	20120529	15	2894	57.16	-0.223813954569116	0.0857952951578258
3	D	26	50	20120529	15	2896	57.2	-0.224594954008936	0.0864299234939407
3	D	26	50	20120529	15	2898	57.24	-0.225347669177509	0.0878989378318558
3	D	26	50	20120529	15	2900	57.28	-0.226291444598359	0.0889039486999562
3	D	26	50	20120529	15	2902	57.32	-0.226701990795516	0.08993590033642
3	D	26	50	20120529	15	2904	57.36	-0.227261948655538	0.0909810748696917
3	D	26	50	20120529	15	2906	57.4	-0.228200774328919	0.092326204099543
3	D	26	50	20120529	15	2908	57.44	-0.228977460417374	0.0942549085559073
3	D	26	50	20120529	15	2910	57.48	-0.229495557555950	0.0943562369576513
3	D	26	50	20120529	15	2912	57.52	-0.229657909272910	0.0954468784569535
3	D	26	50	20120529	15	2914	57.56	-0.230358793514422	0.096204048398248
3	D	26	50	20120529	15	2916	57.6	-0.231107973149089	0.0961153064972091
3	D	26	50	20120529	15	2918	57.64	-0.231657112275359	0.0978175953622376
3	D	26	50	20120529	15	2920	57.68	-0.232092477920535	0.09834106651235
3	D	26	50	20120529	15	2922	57.72	-0.233101590007967	0.100092499298671
3	D	26	50	20120529	15	2924	57.76	-0.233335218088471	0.100902560827198
3	D	26	50	20120529	15	2926	57.8	-0.233604201508034	0.101742320840535
3	D	26	50	20120529	15	2928	57.84	-0.234031576846583	0.103277873926560
3	D	26	50	20120529	15	2930	57.88	-0.234545572765828	0.104146978871317
3	D	26	50	20120529	15	2932	57.92	-0.235156937288842	0.105157717304345
3	D	26	50	20120529	15	2934	57.96	-0.235723895505997	0.106328827555346
3	D	26	50	20120529	15	2936	58	-0.235597747656233	0.106887724755196
3	D	26	50	20120529	15	2938	58.04	-0.236187333290387	0.108012165958639
3	D	26	50	20120529	15	2940	58.08	-0.236212082027728	0.108391882300136
3	D	26	50	20120529	15	2942	58.12	-0.235965796735841	0.108781003161823
3	D	26	50	20120529	15	2944	58.16	-0.236083600725587	0.10932080847858
3	D	26	50	20120529	15	2946	58.2	-0.236681954483827	0.109855239783801
3	D	26	50	20120529	15	2948	58.24	-0.237053468386662	0.111015319169016
3	D	26	50	20120529	15	2950	58.28	-0.237789000860452	0.112262514109673
3	D	26	50	20120529	15	2952	58.32	-0.237960049990821	0.114458858482716
3	D	26	50	20120529	15	2954	58.36	-0.238390536599208	0.115434100155329
3	D	26	50	20120529	15	2956	58.4	-0.238813457165036	0.117032090770132
3	D	26	50	20120529	15	2958	58.44	-0.239246489357834	0.118523803235723
3	D	26	50	20120529	15	2960	58.48	-0.239743585425008	0.120012263010121
3	D	26	50	20120529	15	2962	58.52	-0.240040428851750	0.121350250461482
3	D	26	50	20120529	15	2964	58.56	-0.240218407628575	0.119492185972558
3	D	26	50	20120529	15	2966	58.6	-0.240480178558970	0.120720996136904
3	D	26	50	20120529	15	2968	58.64	-0.240142888624344	0.120747159087808
3	D	26	50	20120529	15	2970	58.68	-0.240188921275800	0.121163574271249
3	D	26	50	20120529	15	2972	58.72	-0.240483501960842	0.121065569271377
3	D	26	50	20120529	15	2974	58.76	-0.240640196823553	0.121007869358032
3	D	26	50	20120529	15	2976	58.8	-0.240774193558588	0.121053477745418
3	D	26	50	20120529	15	2978	58.84	-0.240603356560253	0.121368564527115
3	D	26	50	20120529	15	2980	58.88	-0.240535262177225	0.121167958333292
3	D	26	50	20120529	15	2982	58.92	-0.240068147437573	0.121431426319962
3	D	26	50	20120529	15	2984	58.96	-0.239811114122612	0.121278337701836
3	D	26	50	20120529	15	2986	59	-0.239571970609214	0.121489196943985
3	D	26	50	20120529	15	2988	59.04	-0.239101320335657	0.121865094908864
3	D	26	50	20120529	15	2990	59.08	-0.238937059430387	0.122285328468923
3	D	26	50	20120529	15	2992	59.12	-0.238842024278995	0.123005446014884
3	D	26	50	20120529	15	2994	59.16	-0.238494127742652	0.123899228986303
3	D	26	50	20120529	15	2996	59.2	-0.238128694958134	0.125069349287811
3	D	26	50	20120529	15	2998	59.24	-0.237592495885961	0.126584184145147
3	D	26	50	20120529	15	3000	59.28	-0.237177707048117	0.127932353934157
3	D	26	50	20120529	15	3002	59.32	-0.236949523689828	0.129962245370909
3	D	26	50	20120529	15	3004	59.36	-0.236307258600476	0.131385156346691
3	D	26	50	20120529	15	3006	59.4	-0.236144482619447	0.133005986510527
3	D	26	50	20120529	15	3008	59.44	-0.235704662201549	0.134213724892794
3	D	26	50	20120529	15	3010	59.48	-0.235089620723273	0.135844171708854
3	D	26	50	20120529	15	3012	59.52	-0.234982564756601	0.137595958048565
3	D	26	50	20120529	15	3014	59.56	-0.234708278036179	0.139003029832448
3	D	26	50	20120529	15	3016	59.6	-0.234710257935166	0.140562341706321
3	D	26	50	20120529	15	3018	59.64	-0.234327501034510	0.140516591897578
3	D	26	50	20120529	15	3020	59.68	-0.234031152582515	0.14110285412986
3	D	26	50	20120529	15	3022	59.72	-0.233512206915802	0.142106875048467
3	D	26	50	20120529	15	3024	59.76	-0.233474730256399	0.141981717148196
3	D	26	50	20120529	15	3026	59.8	-0.233086104369459	0.142093157176912
3	D	26	50	20120529	15	3028	59.84	-0.232647061769020	0.142931008001939
3	D	26	50	20120529	15	3030	59.88	-0.232353400322793	0.143418416706211
3	D	26	50	20120529	15	3032	59.92	-0.232956633117824	0.143441680519312
3	D	26	50	20120529	15	3034	59.96	-0.233008676176919	0.143416507517902
3	D	26	50	20120529	15	3036	60	-0.233532854433812	0.143477813675831
3	D	26	50	20120529	15	3038	60.04	-0.233219323287034	0.143478803625325
3	D	26	50	20120529	15	3040	60.08	-0.233341228496111	0.143109411042833
3	D	26	50	20120529	15	3042	60.12	-0.233448355173461	0.143000870151921
3	D	26	50	20120529	15	3044	60.16	-0.233601726634300	0.143266105905544
3	D	26	50	20120529	15	3046	60.2	-0.233355441342413	0.143393597258192
3	D	26	50	20120529	15	3048	60.24	-0.233731551439326	0.143182950148076
3	D	26	50	20120529	15	3050	60.28	-0.233423252882729	0.142969403900158
3	D	26	50	20120529	15	3052	60.32	-0.233615515216533	0.142956746688775
3	D	26	50	20120529	15	3054	60.36	-0.233835284004126	0.142988707915284
3	D	26	50	20120529	15	3056	60.4	-0.233928056413818	0.142829467468161
3	D	26	50	20120529	15	3058	60.44	-0.234308762704808	0.142443104322921
3	D	26	50	20120529	15	3060	60.48	-0.233996009375490	0.142478671794014
3	D	26	50	20120529	15	3062	60.52	-0.234216485269864	0.142395374615191
3	D	26	50	20120529	15	3064	60.56	-0.234404717095016	0.142300480885155
3	D	26	50	20120529	15	3066	60.6	-0.234334430680966	0.142052569247671
3	D	26	50	20120529	15	3068	60.64	-0.234260538022332	0.141890288241389
3	D	26	50	20120529	15	3070	60.68	-0.234132268852224	0.141616920759782
3	D	26	50	20120529	15	3072	60.72	-0.234273548787105	0.141865963768116
3	D	26	50	20120529	15	3074	60.76	-0.233801767142698	0.141294055803493
3	D	26	50	20120529	15	3076	60.8	-0.233957047791846	0.141281610724144
3	D	26	50	20120529	15	3078	60.84	-0.233919571132443	0.141307773675048
3	D	26	50	20120529	15	3080	60.88	-0.233939228700960	0.141077398285737
3	D	26	50	20120529	15	3082	60.92	-0.233926995753646	0.14105286168043
3	D	26	50	20120529	15	3084	60.96	-0.234063679494449	0.140800212427512
3	D	26	50	20120529	15	3086	61	-0.234223485626997	0.141001030753369
3	D	26	50	20120529	15	3088	61.04	-0.233986604855300	0.140469993560698
3	D	26	50	20120529	15	3090	61.08	-0.234061063199359	0.139836920859501
3	D	26	50	20120529	15	3092	61.12	-0.234115651842866	0.13948817579502
3	D	26	50	20120529	15	3094	61.16	-0.234156876168210	0.13927583162863
3	D	26	50	20120529	15	3096	61.2	-0.234468639548035	0.139289337368151
3	D	26	50	20120529	15	3098	61.24	-0.234520682607130	0.138869598782838
3	D	26	50	20120529	15	3100	61.28	-0.234979877750833	0.138775270738228
3	D	26	50	20120529	15	3102	61.32	-0.235331663374473	0.138188725663234
3	D	26	50	20120529	15	3104	61.36	-0.236198505577530	0.137476032738476
3	D	26	50	20120529	15	3106	61.4	-0.237052407726490	0.136861132681556
3	D	26	50	20120529	15	3108	61.44	-0.237410910864552	0.136728903713474
3	D	26	50	20120529	15	3110	61.48	-0.237790839338084	0.136602119467607
3	D	26	50	20120529	15	3112	61.52	-0.237869611033508	0.136797705203284
3	D	26	50	20120529	15	3114	61.56	-0.238001981422946	0.136416433226868
3	D	26	50	20120529	15	3116	61.6	-0.238587960812515	0.136046828512342
3	D	26	50	20120529	15	3118	61.64	-0.239372495786242	0.135820907895752
3	D	26	50	20120529	15	3120	61.68	-0.239302775057617	0.135682739230709
3	D	26	50	20120529	15	3122	61.72	-0.239754474869439	0.135553480111108
3	D	26	50	20120529	15	3124	61.76	-0.240262177538331	0.134707780400809
3	D	26	50	20120529	15	3126	61.8	-0.240971971325286	0.134268101404267
3	D	26	50	20120529	15	3128	61.84	-0.241511210956618	0.134455767543994
3	D	26	50	20120529	15	3130	61.88	-0.242285280749983	0.134387390318253
3	D	26	50	20120529	15	3132	61.92	-0.242337111677044	0.134396370574374
3	D	26	50	20120529	15	3134	61.96	-0.242686917401697	0.134446787287873
3	D	26	50	20120529	15	3136	62	-0.243303585225570	0.134647534903052
3	D	26	50	20120529	15	3138	62.04	-0.243947971635265	0.134749853254289
3	D	26	50	20120529	15	3140	62.08	-0.244748982196994	0.13432360928659
3	D	26	50	20120529	15	3142	62.12	-0.245683565229688	0.133950469038158
3	D	26	50	20120529	15	3144	62.16	-0.246299738078814	0.134369500516689
3	D	26	50	20120529	15	3146	62.2	-0.246580176628232	0.134448272212113
3	D	26	50	20120529	15	3148	62.24	-0.247366620790268	0.134671576533612
3	D	26	50	20120529	15	3150	62.28	-0.248809472177279	0.13480133062796
3	D	26	50	20120529	15	3152	62.32	-0.249217684922058	0.135111538372866
3	D	26	50	20120529	15	3154	62.36	-0.250571016590571	0.135070596890235
3	D	26	50	20120529	15	3156	62.4	-0.251469325045390	0.13594429802907
3	D	26	50	20120529	15	3158	62.44	-0.252305761656856	0.13576122808342
3	D	26	50	20120529	15	3160	62.48	-0.253397534527008	0.135758399656296
3	D	26	50	20120529	15	3162	62.52	-0.254026435298195	0.136058637195587
3	D	26	50	20120529	15	3164	62.56	-0.254941714315763	0.136479789994462
3	D	26	50	20120529	15	3166	62.6	-0.256125835331538	0.13679332114124
3	D	26	50	20120529	15	3168	62.64	-0.256612112664960	0.137182442002927
3	D	26	50	20120529	15	3170	62.68	-0.257186354081962	0.137699973456078
3	D	26	50	20120529	15	3172	62.72	-0.258455964307582	0.138008625566066
3	D	26	50	20120529	15	3174	62.76	-0.258936372654720	0.13853089463465
3	D	26	50	20120529	15	3176	62.8	-0.260483098027888	0.139013565723488
3	D	26	50	20120529	15	3178	62.84	-0.261217004156081	0.1397490274866
3	D	26	50	20120529	15	3180	62.88	-0.262259915947653	0.140144370887961
3	D	26	50	20120529	15	3182	62.92	-0.262985619637185	0.140688630977441
3	D	26	50	20120529	15	3184	62.96	-0.263792852738588	0.140974584959753
3	D	26	50	20120529	15	3186	63	-0.264639683819737	0.141599950197034
3	D	26	50	20120529	15	3188	63.04	-0.265730325319039	0.142651842244727
