# Supplementary material for: How Do Ants Make Sense of Gravity? A Boltzmann Walker Analysis of Lasius niger Trajectories on Various Inclines
Source: PLoS One. 2013 Oct 29;8(10):e76531. doi: 10.1371/journal.pone.0076531 (PMC3812222; doi:10.1371/journal.pone.0076531)
Supplement: Dataset S3 — Trajectories for . (ZIP) [file pone.0076531.s007.zip › Incline3/3-D-26-50-20120529-16.txt]

Pente	Colonie	Temperature	Humidite	Date	Indiv	Frame	Time	X	Y
3	D	26	50	20120529	16	26	0	0	0
3	D	26	50	20120529	16	28	0.04	0.000663768206567699	-0.00152049878265325
3	D	26	50	20120529	16	30	0.08	0.0008168568246945	-0.00226783993968931
3	D	26	50	20120529	16	32	0.12	0.0007217156072859	-0.00279608406057472
3	D	26	50	20120529	16	34	0.16	0.000295570634536000	-0.00268389449867166
3	D	26	50	20120529	16	36	0.2	-0.000207974246482600	-0.0026461915650988
3	D	26	50	20120529	16	38	0.24	-2.95287791822994e-05	-0.00219941321647389
3	D	26	50	20120529	16	40	0.28	0.000451162410668299	-0.00162976799355001
3	D	26	50	20120529	16	42	0.32	0.000520656865123301	-0.00042958151170645
3	D	26	50	20120529	16	44	0.36	0.0005914099696488	0.000239016234176671
3	D	26	50	20120529	16	46	0.4	0.0003531715529315	0.0007864017356288
3	D	26	50	20120529	16	48	0.44	0.000173417938086000	0.00113656808474019
3	D	26	50	20120529	16	50	0.48	-0.0009054573043772	0.0020798202465718
3	D	26	50	20120529	16	52	0.52	-0.0010148537944945	0.00293450728405979
3	D	26	50	20120529	16	54	0.56	-0.0013923073942919	0.00369634413011018
3	D	26	50	20120529	16	56	0.6	-0.0014226493462726	0.00494319258844423
3	D	26	50	20120529	16	58	0.64	-0.0018523581371997	0.00632448325908528
3	D	26	50	20120529	16	60	0.68	-0.0022098430414964	0.00805826666014782
3	D	26	50	20120529	16	62	0.72	-0.0026524777443835	0.00931848650771411
3	D	26	50	20120529	16	64	0.76	-0.0027949031922501	0.0105392215126189
3	D	26	50	20120529	16	66	0.8	-0.0040407970564296	0.0118349522627364
3	D	26	50	20120529	16	68	0.84	-0.0042495137650324	0.0128564599320419
3	D	26	50	20120529	16	70	0.88	-0.0044666026179245	0.0141418315678150
3	D	26	50	20120529	16	72	0.92	-0.0040130289731324	0.0148509536033280
3	D	26	50	20120529	16	74	0.96	-0.0036689932398139	0.0144921251961470
3	D	26	50	20120529	16	76	1	-0.0027156860195538	0.0147591145745875
3	D	26	50	20120529	16	78	1.04	-0.0018148036960509	0.0150030946983681
3	D	26	50	20120529	16	80	1.08	-0.0005122210812237	0.0161652459064516
3	D	26	50	20120529	16	82	1.12	0.000382148788824499	0.0163163051281165
3	D	26	50	20120529	16	84	1.16	0.001590582257057	0.0156811697964394
3	D	26	50	20120529	16	86	1.2	0.0014044250832012	0.0164090188479453
3	D	26	50	20120529	16	88	1.24	0.00349563894133823	0.0152451373495682
3	D	26	50	20120529	16	90	1.28	0.00455860428122472	0.0152040261613100
3	D	26	50	20120529	16	92	1.32	0.0056983826307515	0.0151755226869604
3	D	26	50	20120529	16	94	1.36	0.00717151940120087	0.0146794802088902
3	D	26	50	20120529	16	96	1.4	0.00866622999954424	0.0139022001507387
3	D	26	50	20120529	16	98	1.44	0.0103018386951068	0.0126873199899821
3	D	26	50	20120529	16	100	1.48	0.0121169323049380	0.0132693890790514
3	D	26	50	20120529	16	102	1.52	0.0136534541272530	0.0135904084866423
3	D	26	50	20120529	16	104	1.56	0.0149319102587060	0.0143291017277445
3	D	26	50	20120529	16	106	1.6	0.0170414502032911	0.0151228856581689
3	D	26	50	20120529	16	108	1.64	0.0188367731075203	0.0154439050657597
3	D	26	50	20120529	16	110	1.68	0.0214698400636535	0.0156688222978263
3	D	26	50	20120529	16	112	1.72	0.0238543250450741	0.0158675398094364
3	D	26	50	20120529	16	114	1.76	0.0258334957124119	0.0156797534615567
3	D	26	50	20120529	16	116	1.8	0.0260199102731361	0.0147924546593204
3	D	26	50	20120529	16	118	1.84	0.0265033450372977	0.0137030293836819
3	D	26	50	20120529	16	120	1.88	0.0265915919635898	0.0131217876095466
3	D	26	50	20120529	16	122	1.92	0.0266500838365295	0.0121067216830177
3	D	26	50	20120529	16	124	1.96	0.0265804691739217	0.0114139338141501
3	D	26	50	20120529	16	126	2	0.0259877369145921	0.0111307021929459
3	D	26	50	20120529	16	128	2.04	0.0249132245209688	0.0102789142932607
3	D	26	50	20120529	16	130	2.08	0.0246003439124294	0.00963097820752388
3	D	26	50	20120529	16	132	2.12	0.0240838519062473	0.00949848760993296
3	D	26	50	20120529	16	134	2.16	0.0232474506501208	0.00900665948827865
3	D	26	50	20120529	16	136	2.2	0.022556890167614	0.00803663626371132
3	D	26	50	20120529	16	138	2.24	0.0218295459903499	0.00679171820688991
3	D	26	50	20120529	16	140	2.28	0.0216194857788628	0.00433935168158216
3	D	26	50	20120529	16	142	2.32	0.0214222383422508	0.00246674200616927
3	D	26	50	20120529	16	144	2.36	0.0221668783513828	0.00185756951417706
3	D	26	50	20120529	16	146	2.4	0.0223737353691511	-9.60675272920104e-05
3	D	26	50	20120529	16	148	2.44	0.0228967539709235	-0.0018705802789509
3	D	26	50	20120529	16	150	2.48	0.0223164547701275	-0.00293468193943476
3	D	26	50	20120529	16	152	2.52	0.0218656975316448	-0.00355995313151424
3	D	26	50	20120529	16	154	2.56	0.0214811587926106	-0.00343678920165649
3	D	26	50	20120529	16	156	2.6	0.0207198981678763	-0.00321135302392318
3	D	26	50	20120529	16	158	2.64	0.0200248015953682	-0.00220147372563427
3	D	26	50	20120529	16	160	2.68	0.0196415150717328	-0.00216092044462644
3	D	26	50	20120529	16	162	2.72	0.0197346283068930	-0.00233551783682346
3	D	26	50	20120529	16	164	2.76	0.0185600511113437	-0.00170456857729105
3	D	26	50	20120529	16	166	2.8	0.0177949078339844	-0.00168100495091478
3	D	26	50	20120529	16	168	2.84	0.0166531283722669	-0.00185892715919694
3	D	26	50	20120529	16	170	2.88	0.0149675908668847	-0.00184408498785984
3	D	26	50	20120529	16	172	2.92	0.0128275039093524	-0.00214570845644277
3	D	26	50	20120529	16	174	2.96	0.0115242141877440	-0.00268745831684884
3	D	26	50	20120529	16	176	3	0.0102507431590983	-0.003489444685935
3	D	26	50	20120529	16	178	3.04	0.00941516214683797	-0.00380032418228363
3	D	26	50	20120529	16	180	3.08	0.0093774026447226	-0.00393494317128593
3	D	26	50	20120529	16	182	3.12	0.00884335317716366	-0.00471399099639043
3	D	26	50	20120529	16	184	3.16	0.00828878347081467	-0.00478337231376043
3	D	26	50	20120529	16	186	3.2	0.00861299900105652	-0.00464013369309553
3	D	26	50	20120529	16	188	3.24	0.00822233664658657	-0.00438529240915583
3	D	26	50	20120529	16	190	3.28	0.00833078561361715	-0.00397901006588953
3	D	26	50	20120529	16	192	3.32	0.00865848010922243	-0.00321324877720354
3	D	26	50	20120529	16	194	3.36	0.00825619291926979	-0.00290660485047418
3	D	26	50	20120529	16	196	3.4	0.00802293960535978	-0.00229930619145211
3	D	26	50	20120529	16	198	3.44	0.00764291213687888	-0.00186715081106214
3	D	26	50	20120529	16	200	3.48	0.00766554662494466	-0.00074118932803975
3	D	26	50	20120529	16	202	3.52	0.00714527866855104	-0.00031783742707555
3	D	26	50	20120529	16	204	3.56	0.00650234394907751	0.00083353535234235
3	D	26	50	20120529	16	206	3.6	0.00555148826802781	0.00165589558911484
3	D	26	50	20120529	16	208	3.64	0.00465634058052032	0.00255389998801832
3	D	26	50	20120529	16	210	3.68	0.00390027372580442	0.00397494420189768
3	D	26	50	20120529	16	212	3.72	0.00259365353125667	0.0047514605847255
3	D	26	50	20120529	16	214	3.76	0.0016362380205979	0.00574705986156834
3	D	26	50	20120529	16	216	3.8	0.0006647652271291	0.00662279039686445
3	D	26	50	20120529	16	218	3.84	-0.0005311361876204	0.00818938547058324
3	D	26	50	20120529	16	220	3.88	-0.0015426312249043	0.00910194212704354
3	D	26	50	20120529	16	222	3.92	-0.0024452106046821	0.00879050401633774
3	D	26	50	20120529	16	224	3.96	-0.003736302734315	0.00923281345010555
3	D	26	50	20120529	16	226	4	-0.0049940972056218	0.00903921468448448
3	D	26	50	20120529	16	228	4.04	-0.0058697994566467	0.00885195159562285
3	D	26	50	20120529	16	230	4.08	-0.0055318731259176	0.00866647748691762
3	D	26	50	20120529	16	232	4.12	-0.0056859516935382	0.00858070543435969
3	D	26	50	20120529	16	234	4.16	-0.0049407318568457	0.00861683859087832
3	D	26	50	20120529	16	236	4.2	-0.0042395506304855	0.00889135158547057
3	D	26	50	20120529	16	238	4.24	-0.00412316792537	0.00916612620957185
3	D	26	50	20120529	16	240	4.28	-0.003858002882425	0.00963946348889812
3	D	26	50	20120529	16	242	4.32	-0.0035188320437611	0.00987030556868428
3	D	26	50	20120529	16	244	4.36	-0.0034235494049962	0.0103673662805194
3	D	26	50	20120529	16	246	4.4	-0.0028646309919429	0.0104577557403584
3	D	26	50	20120529	16	248	4.44	-0.002689332149819	0.0111280293293130
3	D	26	50	20120529	16	250	4.48	-0.0023394415723522	0.0109818137890992
3	D	26	50	20120529	16	252	4.52	-0.0023416548165773	0.0113891567925374
3	D	26	50	20120529	16	254	4.56	-0.0014949651567846	0.0125152950522551
3	D	26	50	20120529	16	256	4.6	-0.001256132770371	0.0135630575963460
3	D	26	50	20120529	16	258	4.64	-0.0009261967462694	0.0143080653010042
3	D	26	50	20120529	16	260	4.68	-0.0009233753902124	0.0160309946129755
3	D	26	50	20120529	16	262	4.72	-0.0007407367796997	0.0171368318370054
3	D	26	50	20120529	16	264	4.76	-0.000658258430528601	0.0180597773062949
3	D	26	50	20120529	16	266	4.8	-0.000187239754337799	0.0185795863503875
3	D	26	50	20120529	16	268	4.84	-9.74697200391006e-05	0.0185912917960433
3	D	26	50	20120529	16	270	4.88	6.11343309810993e-05	0.0181530977237420
3	D	26	50	20120529	16	272	4.92	0.000153419685521900	0.0178262101783954
3	D	26	50	20120529	16	274	4.96	0.000476482490289001	0.0179989420814823
3	D	26	50	20120529	16	276	5	0.0007818882023338	0.0172661736173890
3	D	26	50	20120529	16	278	5.04	0.0007588733615305	0.0171461437262068
3	D	26	50	20120529	16	280	5.08	0.0013072572977576	0.0170005730673775
3	D	26	50	20120529	16	282	5.12	0.00174087214654397	0.0165668507383604
3	D	26	50	20120529	16	284	5.16	0.00237158947505216	0.0164106996407642
3	D	26	50	20120529	16	286	5.2	0.00378653560005056	0.0154600907399811
3	D	26	50	20120529	16	288	5.24	0.00472128833837231	0.0148837562869072
3	D	26	50	20120529	16	290	5.28	0.00553866135101708	0.0145824863717149
3	D	26	50	20120529	16	292	5.32	0.00756160899917805	0.0136573220013460
3	D	26	50	20120529	16	294	5.36	0.00931210840454785	0.0130715264595398
3	D	26	50	20120529	16	296	5.4	0.010520278121951	0.0128525425604742
3	D	26	50	20120529	16	298	5.44	0.0114592310745530	0.0130281878849209
3	D	26	50	20120529	16	300	5.48	0.0131778541062269	0.0135040990329307
3	D	26	50	20120529	16	302	5.52	0.0149561074527583	0.0145167395832001
3	D	26	50	20120529	16	304	5.56	0.0153134155803596	0.0149927143708202
3	D	26	50	20120529	16	306	5.6	0.0165652632836367	0.0154519095145228
3	D	26	50	20120529	16	308	5.64	0.0181737261498695	0.0156401201264712
3	D	26	50	20120529	16	310	5.68	0.0202227031057528	0.0151409798135927
3	D	26	50	20120529	16	312	5.72	0.0217434083635861	0.0151081686447320
3	D	26	50	20120529	16	314	5.76	0.0224783730306311	0.0139503541225375
3	D	26	50	20120529	16	316	5.8	0.023402292893065	0.0131517335817298
3	D	26	50	20120529	16	318	5.84	0.0236963715322927	0.0122643923530866
3	D	26	50	20120529	16	320	5.88	0.0234729965001159	0.0121838528907095
3	D	26	50	20120529	16	322	5.92	0.0237513915109368	0.0119652791135769
3	D	26	50	20120529	16	324	5.96	0.0235437849599804	0.0110925679242365
3	D	26	50	20120529	16	326	6	0.0228943003103928	0.0103067672293717
3	D	26	50	20120529	16	328	6.04	0.0227188671179804	0.00942661727669316
3	D	26	50	20120529	16	330	6.08	0.0229206117537207	0.00847289286343218
3	D	26	50	20120529	16	332	6.12	0.0226383135134676	0.00723898445919384
3	D	26	50	20120529	16	334	6.16	0.0231679223504407	0.00431628585837986
3	D	26	50	20120529	16	336	6.2	0.0234039616650686	0.00387416734344297
3	D	26	50	20120529	16	338	6.24	0.0236172533545457	0.00267069988613471
3	D	26	50	20120529	16	340	6.28	0.0239476489980551	0.00119373059693131
3	D	26	50	20120529	16	342	6.32	0.024687254406905	-0.00078619667466227
3	D	26	50	20120529	16	344	6.36	0.0253771077826306	-0.00229629391656426
3	D	26	50	20120529	16	346	6.4	0.0256973917991691	-0.00398094046740213
3	D	26	50	20120529	16	348	6.44	0.0257956018600081	-0.00432651062243583
3	D	26	50	20120529	16	350	6.48	0.0251199825437878	-0.00488008330822333
3	D	26	50	20120529	16	352	6.52	0.0243258782939915	-0.00528117760903613
3	D	26	50	20120529	16	354	6.56	0.0238518445144857	-0.00551932056633803
3	D	26	50	20120529	16	356	6.6	0.0232222896695258	-0.00583803127028833
3	D	26	50	20120529	16	358	6.64	0.0232152836555378	-0.00533068781164123
3	D	26	50	20120529	16	360	6.68	0.0233033325919312	-0.00495230083089273
3	D	26	50	20120529	16	362	6.72	0.0238473077173776	-0.00491461416077583
3	D	26	50	20120529	16	364	6.76	0.0239660415525406	-0.00477622275709583
3	D	26	50	20120529	16	366	6.8	0.0241867500850456	-0.00444294282502603
3	D	26	50	20120529	16	368	6.84	0.0244497796655113	-0.00457546877795603
3	D	26	50	20120529	16	370	6.88	0.0254395028850025	-0.00421846470627053
3	D	26	50	20120529	16	372	6.92	0.0257171907890423	-0.00464250957188033
3	D	26	50	20120529	16	374	6.96	0.0263467491695361	-0.00466773207076523
3	D	26	50	20120529	16	376	7	0.0266307586081997	-0.00445966590040103
3	D	26	50	20120529	16	378	7.04	0.0264454824893932	-0.00494277539544333
3	D	26	50	20120529	16	380	7.08	0.0265671755664354	-0.00425780105650793
3	D	26	50	20120529	16	382	7.12	0.0265132233190309	-0.00356674559925432
3	D	26	50	20120529	16	384	7.16	0.0263168244105563	-0.00344452219212622
3	D	26	50	20120529	16	386	7.2	0.0263901867391044	-0.0025762304201682
3	D	26	50	20120529	16	388	7.24	0.0265975811580264	-0.00255324944977964
3	D	26	50	20120529	16	390	7.28	0.0271720276359946	-0.00221398668723415
3	D	26	50	20120529	16	392	7.32	0.0276545997298831	-0.00157500257334711
3	D	26	50	20120529	16	394	7.36	0.0283393972921232	-0.000774239498992411
3	D	26	50	20120529	16	396	7.4	0.0284993589881633	-0.000185205408128391
3	D	26	50	20120529	16	398	7.44	0.0282860319433471	0.000550970532832739
3	D	26	50	20120529	16	400	7.48	0.0279947463759051	0.0011908031748572
3	D	26	50	20120529	16	402	7.52	0.0280208315450631	0.00158741229735692
3	D	26	50	20120529	16	404	7.56	0.0274955572726586	0.00195040556347904
3	D	26	50	20120529	16	406	7.6	0.0266983226611421	0.00237519289120904
3	D	26	50	20120529	16	408	7.64	0.0261174768668042	0.00296192181396639
3	D	26	50	20120529	16	410	7.68	0.025701754648009	0.00335993807896068
3	D	26	50	20120529	16	412	7.72	0.0245642602533854	0.00484524415711426
3	D	26	50	20120529	16	414	7.76	0.0240913613802635	0.00609108145275122
3	D	26	50	20120529	16	416	7.8	0.0228868332627835	0.00677257682632319
3	D	26	50	20120529	16	418	7.84	0.022300259903518	0.00782478000100002
3	D	26	50	20120529	16	420	7.88	0.0215093751108964	0.00856908059887698
3	D	26	50	20120529	16	422	7.92	0.0214122610655683	0.00960294142364983
3	D	26	50	20120529	16	424	7.96	0.0211295456323143	0.0101536644691092
3	D	26	50	20120529	16	426	8	0.0208362448105459	0.0112871919946903
3	D	26	50	20120529	16	428	8.04	0.0208846109143791	0.0123841974550231
3	D	26	50	20120529	16	430	8.08	0.0208955074298772	0.0133260566164957
3	D	26	50	20120529	16	432	8.12	0.0204073654558732	0.0137663981720915
3	D	26	50	20120529	16	434	8.16	0.0200925021199193	0.0139643060464371
3	D	26	50	20120529	16	436	8.2	0.0196107792612749	0.0142213103700204
3	D	26	50	20120529	16	438	8.24	0.0189331036785349	0.0141528468772524
3	D	26	50	20120529	16	440	8.28	0.0184733859829211	0.0141284792704659
3	D	26	50	20120529	16	442	8.32	0.0180358254782957	0.013903084741322
3	D	26	50	20120529	16	444	8.36	0.0174801463214071	0.0138540037525330
3	D	26	50	20120529	16	446	8.4	0.0166493736352588	0.0133449646518247
3	D	26	50	20120529	16	448	8.44	0.0161755908786604	0.0126581447641904
3	D	26	50	20120529	16	450	8.48	0.0156593180755805	0.0123923008987355
3	D	26	50	20120529	16	452	8.52	0.0153890859054415	0.0114144188894020
3	D	26	50	20120529	16	454	8.56	0.015197993126253	0.0109161815518831
3	D	26	50	20120529	16	456	8.6	0.0150659020439934	0.00987542290045973
3	D	26	50	20120529	16	458	8.64	0.0149694286374090	0.0094223612009772
3	D	26	50	20120529	16	460	8.68	0.0149022485434488	0.0087698338709101
3	D	26	50	20120529	16	462	8.72	0.0150336134270441	0.00766321317256671
3	D	26	50	20120529	16	464	8.76	0.0148731143298504	0.00731740967229524
3	D	26	50	20120529	16	466	8.8	0.0148712475679481	0.00628708438142832
3	D	26	50	20120529	16	468	8.84	0.0152046696284809	0.00548684456609169
3	D	26	50	20120529	16	470	8.88	0.0145931707551786	0.00549914115301653
3	D	26	50	20120529	16	472	8.92	0.0144029540812920	0.00459186163446422
3	D	26	50	20120529	16	474	8.96	0.0142934536464778	0.00474382100306156
3	D	26	50	20120529	16	476	9	0.0146498948611654	0.00487739630245482
3	D	26	50	20120529	16	478	9.04	0.0146668371396427	0.00489448000228829
3	D	26	50	20120529	16	480	9.08	0.0149113263803057	0.00500261077126733
3	D	26	50	20120529	16	482	9.12	0.0149756377420546	0.00476453498910963
3	D	26	50	20120529	16	484	9.16	0.0150007966013292	0.00511050819500859
3	D	26	50	20120529	16	486	9.2	0.0150165155850750	0.00478521786245934
3	D	26	50	20120529	16	488	9.24	0.0146596543489594	0.00461080431802543
3	D	26	50	20120529	16	490	9.28	0.0150724901578737	0.00466027209422368
3	D	26	50	20120529	16	492	9.32	0.0150379126362737	0.00474061356670209
3	D	26	50	20120529	16	494	9.36	0.0149855230948556	0.00494274004010427
3	D	26	50	20120529	16	496	9.4	0.0150881384309414	0.00533153563267188
3	D	26	50	20120529	16	498	9.44	0.0153590522520174	0.00490927267615071
3	D	26	50	20120529	16	500	9.48	0.0151726306202254	0.00507019603741314
3	D	26	50	20120529	16	502	9.52	0.0149351770920351	0.0050677282347468
3	D	26	50	20120529	16	504	9.56	0.0151636220798331	0.00504691808217648
3	D	26	50	20120529	16	506	9.6	0.0148756387010592	0.00502656047794612
3	D	26	50	20120529	16	508	9.64	0.0150590056315565	0.00494867973706624
3	D	26	50	20120529	16	510	9.68	0.0152741357986647	0.00494305116708799
3	D	26	50	20120529	16	512	9.72	0.0148933729391314	0.00481673361169683
3	D	26	50	20120529	16	514	9.76	0.015082064383691	0.00486403198429039
3	D	26	50	20120529	16	516	9.8	0.0152013815819484	0.00471184846284342
3	D	26	50	20120529	16	518	9.84	0.0148326961062378	0.00513820556762767
3	D	26	50	20120529	16	520	9.88	0.0148800934737807	0.00507016068207408
3	D	26	50	20120529	16	522	9.92	0.0149794066211984	0.00509620342482518
3	D	26	50	20120529	16	524	9.96	0.0151804724344288	0.00508416139634158
3	D	26	50	20120529	16	526	10	0.0149740184675257	0.00508422503595188
3	D	26	50	20120529	16	528	10.04	0.0149337487363371	0.00531522975029772
3	D	26	50	20120529	16	530	10.08	0.0149547498077384	0.00549678648743518
3	D	26	50	20120529	16	532	10.12	0.0149388540472973	0.0050388217095319
3	D	26	50	20120529	16	534	10.16	0.0150367105547457	0.00513145976893515
3	D	26	50	20120529	16	536	10.2	0.0150527901629499	0.00511901468958626
3	D	26	50	20120529	16	538	10.24	0.0149204551288508	0.00547495103003214
3	D	26	50	20120529	16	540	10.28	0.0150047210439648	0.00544595258093567
3	D	26	50	20120529	16	542	10.32	0.0146260087940969	0.00561488039096114
3	D	26	50	20120529	16	544	10.36	0.0146445844892387	0.00547800573132686
3	D	26	50	20120529	16	546	10.4	0.0146661512460649	0.00553364089287062
3	D	26	50	20120529	16	548	10.44	0.0147591640720622	0.00577156818260427
3	D	26	50	20120529	16	550	10.48	0.0147110313134668	0.00528231392963348
3	D	26	50	20120529	16	552	10.52	0.0146716596078903	0.00535755009115173
3	D	26	50	20120529	16	554	10.56	0.0146731940296055	0.00545574600985511
3	D	26	50	20120529	16	556	10.6	0.0146747213802529	0.00555392071535505
3	D	26	50	20120529	16	558	10.64	0.0146762487309002	0.00565208127871937
3	D	26	50	20120529	16	560	10.68	0.0146605651024935	0.00525498425254062
3	D	26	50	20120529	16	562	10.72	0.0146536708113770	0.00542244835152903
3	D	26	50	20120529	16	564	10.76	0.0146668442107105	0.00564550518565433
3	D	26	50	20120529	16	566	10.8	0.0147265240230426	0.00551053264326144
3	D	26	50	20120529	16	568	10.84	0.0147668220385024	0.00560308584985095
3	D	26	50	20120529	16	570	10.88	0.0148897313392083	0.00574353139873022
3	D	26	50	20120529	16	572	10.92	0.0151304446296598	0.00558673754106992
3	D	26	50	20120529	16	574	10.96	0.0148858139676405	0.00521566204443884
3	D	26	50	20120529	16	576	11	0.0150731406961124	0.00539034570366316
3	D	26	50	20120529	16	578	11.04	0.0148426521697169	0.00580557294771153
3	D	26	50	20120529	16	580	11.08	0.0149285161461564	0.00570806999365372
3	D	26	50	20120529	16	582	11.12	0.0151073080957794	0.00559139030369012
3	D	26	50	20120529	16	584	11.16	0.0146721828669084	0.0055354157308914
3	D	26	50	20120529	16	586	11.2	0.0147218076208121	0.00539730363439004
3	D	26	50	20120529	16	588	11.24	0.0147714394457836	0.00525915618254962
3	D	26	50	20120529	16	590	11.28	0.0148940729748448	0.00565443594430072
3	D	26	50	20120529	16	592	11.32	0.0149811319617444	0.00542506464661942
3	D	26	50	20120529	16	594	11.36	0.0146176507919433	0.00536404133140303
3	D	26	50	20120529	16	596	11.4	0.0148427511646662	0.00592271225708289
3	D	26	50	20120529	16	598	11.44	0.0146823157070828	0.00593213799047611
3	D	26	50	20120529	16	600	11.48	0.0151304446296598	0.00585805441301119
3	D	26	50	20120529	16	602	11.52	0.0152054262327368	0.00569297326387538
3	D	26	50	20120529	16	604	11.56	0.0150464332729870	0.00566731235878612
3	D	26	50	20120529	16	606	11.6	0.0146651471544356	0.00572584665813275
3	D	26	50	20120529	16	608	11.64	0.0147644603018533	0.00589478153922602
3	D	26	50	20120529	16	610	11.68	0.0147968245792282	0.00606534276591603
3	D	26	50	20120529	16	612	11.72	0.0149358559145451	0.00542931435837436
3	D	26	50	20120529	16	614	11.76	0.0149794914740121	0.00586764278096408
3	D	26	50	20120529	16	616	11.8	0.0150473242275313	0.00545641069022942
3	D	26	50	20120529	16	618	11.84	0.0146529849177992	0.00588561036427403
3	D	26	50	20120529	16	620	11.88	0.0148249815712550	0.00552928511509851
3	D	26	50	20120529	16	622	11.92	0.0148919940809081	0.00565798562034227
3	D	26	50	20120529	16	624	11.96	0.0149520274466308	0.00529359935386122
3	D	26	50	20120529	16	626	12	0.0150065170951890	0.00536115633573578
3	D	26	50	20120529	16	628	12.04	0.0146095049218240	0.0055796381889868
3	D	26	50	20120529	16	630	12.08	0.0146782710562944	0.00577971405272354
3	D	26	50	20120529	16	632	12.12	0.0147448380886753	0.00524628683913203
3	D	26	50	20120529	16	634	12.16	0.0148919233702299	0.00542882645469534
3	D	26	50	20120529	16	636	12.2	0.0146832703012374	0.00568088173791709
3	D	26	50	20120529	16	638	12.24	0.0150179085854340	0.00536377970189399
3	D	26	50	20120529	16	640	12.28	0.0149802480782680	0.00546379288502501
3	D	26	50	20120529	16	642	12.32	0.0150219320230189	0.00574453549035951
3	D	26	50	20120529	16	644	12.36	0.0152520811381595	0.00532469791009781
3	D	26	50	20120529	16	646	12.4	0.0151085384615786	0.00563846947318152
3	D	26	50	20120529	16	648	12.44	0.0153289295031389	0.00523729951194315
3	D	26	50	20120529	16	650	12.48	0.0155451981121648	0.00510104710627631
3	D	26	50	20120529	16	652	12.52	0.0152610048257381	0.00501532455119307
3	D	26	50	20120529	16	654	12.56	0.0154120569763351	0.00528736267205116
3	D	26	50	20120529	16	656	12.6	0.0153762985864105	0.00530827181957084
3	D	26	50	20120529	16	658	12.64	0.0152971733375958	0.00541334788725516
3	D	26	50	20120529	16	660	12.68	0.0152491678582210	0.00530412110276528
3	D	26	50	20120529	16	662	12.72	0.0151515164117392	0.00501412246966505
3	D	26	50	20120529	16	664	12.76	0.0150102859743328	0.00551527025869539
3	D	26	50	20120529	16	666	12.8	0.0150338397012141	0.00495761049571262
3	D	26	50	20120529	16	668	12.84	0.0153578925968963	0.00547048918624285
3	D	26	50	20120529	16	670	12.88	0.0153857596751428	0.00543973711232904
3	D	26	50	20120529	16	672	12.92	0.0154083517368017	0.00565065999408918
3	D	26	50	20120529	16	674	12.96	0.0153826696185090	0.00548926994235116
3	D	26	50	20120529	16	676	13	0.0153137691337502	0.00562261613914732
3	D	26	50	20120529	16	678	13.04	0.0150920558025092	0.00522671412342879
3	D	26	50	20120529	16	680	13.08	0.0153447899082409	0.00535076893712015
3	D	26	50	20120529	16	682	13.12	0.0151458312732184	0.0055718317301225
3	D	26	50	20120529	16	684	13.16	0.0149469433488741	0.00579282381244673
3	D	26	50	20120529	16	686	13.2	0.0151558368341722	0.00519625196329527
3	D	26	50	20120529	16	688	13.24	0.0153267091878459	0.00512041476101301
3	D	26	50	20120529	16	690	13.28	0.0149122597612569	0.00532509388989527
3	D	26	50	20120529	16	692	13.32	0.0148758791173648	0.00548412927605194
3	D	26	50	20120529	16	694	13.36	0.0149310405173652	0.00544021087387244
3	D	26	50	20120529	16	696	13.4	0.0148511091668199	0.005528740642877
3	D	26	50	20120529	16	698	13.44	0.0151275313497213	0.00559486926905356
3	D	26	50	20120529	16	700	13.48	0.0147966195182616	0.00542817591645664
3	D	26	50	20120529	16	702	13.52	0.0150103284007396	0.00499765395273122
3	D	26	50	20120529	16	704	13.56	0.01466836449029	0.00532848800244497
3	D	26	50	20120529	16	706	13.6	0.0147664260587050	0.00550437374319731
3	D	26	50	20120529	16	708	13.64	0.0150463272069698	0.00522089463461962
3	D	26	50	20120529	16	710	13.68	0.0146800883207221	0.00555886339175554
3	D	26	50	20120529	16	712	13.72	0.0147568801171589	0.00528567975791193
3	D	26	50	20120529	16	714	13.76	0.0150740740770636	0.0054905427345573
3	D	26	50	20120529	16	716	13.8	0.0148677191051099	0.00495048993042607
3	D	26	50	20120529	16	718	13.84	0.0151838594759106	0.00539819458893434
3	D	26	50	20120529	16	720	13.88	0.0152488355180339	0.005285601976166
3	D	26	50	20120529	16	722	13.92	0.0156621111473661	0.00483564164702575
3	D	26	50	20120529	16	724	13.96	0.0157083205755167	0.00460524504451174
3	D	26	50	20120529	16	726	14	0.0158459801236781	0.00431700003622886
3	D	26	50	20120529	16	728	14.04	0.0160103117396258	0.00410185572698504
3	D	26	50	20120529	16	730	14.08	0.0160498340589467	0.00304701716533472
3	D	26	50	20120529	16	732	14.12	0.016121970971443	0.00178860538980793
3	D	26	50	20120529	16	734	14.16	0.0164743343013235	0.00076032858728611
3	D	26	50	20120529	16	736	14.2	0.0160549867460612	-0.000113165369261101
3	D	26	50	20120529	16	738	14.24	0.0158123359830292	-0.00145955324918278
3	D	26	50	20120529	16	740	14.28	0.0155437344011277	-0.00181347433530227
3	D	26	50	20120529	16	742	14.32	0.0156740188255613	-0.00263738808567303
3	D	26	50	20120529	16	744	14.36	0.0162177344428191	-0.00203296028018258
3	D	26	50	20120529	16	746	14.4	0.0165899130260288	-0.0024289117933758
3	D	26	50	20120529	16	748	14.44	0.0163848449884169	-0.00241460702319239
3	D	26	50	20120529	16	750	14.48	0.0166913121384510	-0.00215212191494813
3	D	26	50	20120529	16	752	14.52	0.0166650219083265	-0.00231390794648362
3	D	26	50	20120529	16	754	14.56	0.0165273482180294	-0.00192646999893588
3	D	26	50	20120529	16	756	14.6	0.0163107755530876	-0.00093724175419153
3	D	26	50	20120529	16	758	14.64	0.0159795808789155	-0.00053344135572714
3	D	26	50	20120529	16	760	14.68	0.0160524835880558	-3.23430641714795e-05
3	D	26	50	20120529	16	762	14.72	0.0153626231412624	4.68175399823603e-05
3	D	26	50	20120529	16	764	14.76	0.0149352124473742	0.00038418525635427
3	D	26	50	20120529	16	766	14.8	0.0138909359397145	0.00063327776216285
3	D	26	50	20120529	16	768	14.84	0.0130284565854978	0.00115828333399043
3	D	26	50	20120529	16	770	14.88	0.0120212466153079	0.00080516127853368
3	D	26	50	20120529	16	772	14.92	0.0106536738162218	0.00105519423636124
3	D	26	50	20120529	16	774	14.96	0.00878564619275102	0.00076473598385325
3	D	26	50	20120529	16	776	15	0.00713176727217612	0.000932912846477089
3	D	26	50	20120529	16	778	15.04	0.005818785025786	0.000562867816558241
3	D	26	50	20120529	16	780	15.08	0.00503191681181365	0.00043681874961189
3	D	26	50	20120529	16	782	15.12	0.00354093973727494	-0.000335766119512531
3	D	26	50	20120529	16	784	15.16	0.00344190660414264	-0.00146299756631394
3	D	26	50	20120529	16	786	15.2	0.00293451011248695	-0.00148819390224796
3	D	26	50	20120529	16	788	15.24	0.00267705465477727	-0.00223878987179783
3	D	26	50	20120529	16	790	15.28	0.00241025124542031	-0.00326655755743719
3	D	26	50	20120529	16	792	15.32	0.00266096161154425	-0.00400078754053653
3	D	26	50	20120529	16	794	15.36	0.00290951813041269	-0.00417396647653043
3	D	26	50	20120529	16	796	15.4	0.00327174065014332	-0.00416255377308213
3	D	26	50	20120529	16	798	15.44	0.00336568685709176	-0.00413233202925423
3	D	26	50	20120529	16	800	15.48	0.00364276664929971	-0.00425483827909473
3	D	26	50	20120529	16	802	15.52	0.00408118699577099	-0.00412799746468553
3	D	26	50	20120529	16	804	15.56	0.00461177871116994	-0.00367288232711043
3	D	26	50	20120529	16	806	15.6	0.0047291513657791	-0.00354418182186665
3	D	26	50	20120529	16	808	15.64	0.00502210570522469	-0.00338020375930949
3	D	26	50	20120529	16	810	15.68	0.00554687086074666	-0.00307779540219944
3	D	26	50	20120529	16	812	15.72	0.00654538341752799	-0.00344556871016238
3	D	26	50	20120529	16	814	15.76	0.00740738901020127	-0.00333062143181269
3	D	26	50	20120529	16	816	15.8	0.00831194828896634	-0.00383872008050213
3	D	26	50	20120529	16	818	15.84	0.00904304720323855	-0.00381604316602943
3	D	26	50	20120529	16	820	15.88	0.0102679399960168	-0.00416666913454863
3	D	26	50	20120529	16	822	15.92	0.0113313225289041	-0.00525972186797463
3	D	26	50	20120529	16	824	15.96	0.0120065387942592	-0.00566458292661073
3	D	26	50	20120529	16	826	16	0.0131155085013297	-0.00546082303654403
3	D	26	50	20120529	16	828	16.04	0.0137585019106660	-0.00562910737939863
3	D	26	50	20120529	16	830	16.08	0.0147142203650500	-0.00494752008194513
3	D	26	50	20120529	16	832	16.12	0.0155063355234707	-0.00518749798134423
3	D	26	50	20120529	16	834	16.16	0.0163065399834683	-0.00530398675247683
3	D	26	50	20120529	16	836	16.2	0.0172645423927555	-0.00481493756047263
3	D	26	50	20120529	16	838	16.24	0.0183422155536907	-0.00495659933301553
3	D	26	50	20120529	16	840	16.28	0.0192161641798982	-0.00502635541697963
3	D	26	50	20120529	16	842	16.32	0.0201857631403968	-0.00500823934124563
3	D	26	50	20120529	16	844	16.36	0.0216925221311848	-0.00494440244814683
3	D	26	50	20120529	16	846	16.4	0.0215743957007469	-0.00444579034403383
3	D	26	50	20120529	16	848	16.44	0.0215340990995006	-0.00428031887195483
3	D	26	50	20120529	16	850	16.48	0.0209940851862424	-0.00460211963253893
3	D	26	50	20120529	16	852	16.52	0.0209767455137541	-0.00405773367805253
3	D	26	50	20120529	16	854	16.56	0.020776593282485	-0.00385200661692063
3	D	26	50	20120529	16	856	16.6	0.0203925565185548	-0.00379042468734703
3	D	26	50	20120529	16	858	16.64	0.0203624295270356	-0.00303241046055577
3	D	26	50	20120529	16	860	16.68	0.0202138430577845	-0.0027468333661583
3	D	26	50	20120529	16	862	16.72	0.0198347666479243	-0.002607741926765
3	D	26	50	20120529	16	864	16.76	0.0199092299417307	-0.00162761626761486
3	D	26	50	20120529	16	866	16.8	0.0204635429683181	-0.00061495662546232
3	D	26	50	20120529	16	868	16.84	0.0203645975164267	-0.000120356645225771
3	D	26	50	20120529	16	870	16.88	0.0207011803442715	0.000877371023028451
3	D	26	50	20120529	16	872	16.92	0.0208970418515923	0.00185612701634343
3	D	26	50	20120529	16	874	16.96	0.0208617077257364	0.00340404739997109
3	D	26	50	20120529	16	876	17	0.0208178600342351	0.00422745203345939
3	D	26	50	20120529	16	878	17.04	0.0199238295754418	0.00490561693409197
3	D	26	50	20120529	16	880	17.08	0.0197655295803376	0.00533335289709953
3	D	26	50	20120529	16	882	17.12	0.0187035471188770	0.00659835985757445
3	D	26	50	20120529	16	884	17.16	0.0182276147576638	0.007516431946928
3	D	26	50	20120529	16	886	17.2	0.0179220032068349	0.00847666881364371
3	D	26	50	20120529	16	888	17.24	0.0169694667329663	0.00875476683961657
3	D	26	50	20120529	16	890	17.28	0.0161279778435492	0.00976075705060895
3	D	26	50	20120529	16	892	17.32	0.0153771160018496	0.0106346413300994
3	D	26	50	20120529	16	894	17.36	0.0136812717080248	0.0110746215541300
3	D	26	50	20120529	16	896	17.4	0.0134775966707719	0.0115790856739641
3	D	26	50	20120529	16	898	17.44	0.0122666904501255	0.0113929468848845
3	D	26	50	20120529	16	900	17.48	0.0119012010970658	0.0109994843875611
3	D	26	50	20120529	16	902	17.52	0.0111094960605781	0.0101403920748263
3	D	26	50	20120529	16	904	17.56	0.0111165600573222	0.0103061166911330
3	D	26	50	20120529	16	906	17.6	0.0111234755616422	0.0102369192215261
3	D	26	50	20120529	16	908	17.64	0.0110847190389653	0.0113088011779233
3	D	26	50	20120529	16	910	17.68	0.0110318062385292	0.0117652598183827
3	D	26	50	20120529	16	912	17.72	0.0110960044631931	0.0117938764298173
3	D	26	50	20120529	16	914	17.76	0.0113991411402878	0.0119465832102823
3	D	26	50	20120529	16	916	17.8	0.0112800219319291	0.0122820629515485
3	D	26	50	20120529	16	918	17.84	0.0115292417169583	0.0130330598506433
3	D	26	50	20120529	16	920	17.88	0.0113738125753857	0.0134753197869364
3	D	26	50	20120529	16	922	17.92	0.0121903794862999	0.0144017710916470
3	D	26	50	20120529	16	924	17.96	0.0126259855477820	0.0148433309922268
3	D	26	50	20120529	16	926	18	0.0125107837109911	0.0152742842910887
3	D	26	50	20120529	16	928	18.04	0.0134044394031903	0.0168113223013540
3	D	26	50	20120529	16	930	18.08	0.0140304339655069	0.0170015835229678
3	D	26	50	20120529	16	932	18.12	0.0145684078757015	0.0177896469595324
3	D	26	50	20120529	16	934	18.16	0.0155985634609409	0.0188191520065332
3	D	26	50	20120529	16	936	18.2	0.0155366491911802	0.0180793486077845
3	D	26	50	20120529	16	938	18.24	0.0154361339622346	0.0178420082166793
3	D	26	50	20120529	16	940	18.28	0.0153114498235079	0.0173771067212526
3	D	26	50	20120529	16	942	18.32	0.0149400844130966	0.0175695741160237
3	D	26	50	20120529	16	944	18.36	0.0144575476745471	0.0177548714480337
3	D	26	50	20120529	16	946	18.4	0.0144484118549341	0.0176269558313170
3	D	26	50	20120529	16	948	18.44	0.0138139532244467	0.0175977240369828
3	D	26	50	20120529	16	950	18.48	0.0135508812175740	0.0174629070580817
3	D	26	50	20120529	16	952	18.52	0.0129743346324658	0.0178485065279984
3	D	26	50	20120529	16	954	18.56	0.0128598469735239	0.0182161384146051
3	D	26	50	20120529	16	956	18.6	0.0125906302087227	0.0176708813045643
3	D	26	50	20120529	16	958	18.64	0.0119624648285878	0.0181018346034263
3	D	26	50	20120529	16	960	18.68	0.0108904273086987	0.0180937523729173
3	D	26	50	20120529	16	962	18.72	0.0105905079674584	0.0180749362614699
3	D	26	50	20120529	16	964	18.76	0.00952614962721301	0.0174400887222528
3	D	26	50	20120529	16	966	18.8	0.00905890760834057	0.0171764934563621
3	D	26	50	20120529	16	968	18.84	0.00763909376026047	0.0170111577487851
3	D	26	50	20120529	16	970	18.88	0.00687297891818391	0.0166830248469755
3	D	26	50	20120529	16	972	18.92	0.00567434807125897	0.0160475338405875
3	D	26	50	20120529	16	974	18.96	0.00427451706081521	0.0150241664804474
3	D	26	50	20120529	16	976	19	0.00335314843964776	0.0149057883199954
3	D	26	50	20120529	16	978	19.04	0.00269201703426718	0.0145918463441774
3	D	26	50	20120529	16	980	19.08	0.0014925327094574	0.0137628859727093
3	D	26	50	20120529	16	982	19.12	0.0005968476207962	0.0132934448517474
3	D	26	50	20120529	16	984	19.16	-0.0006365163112207	0.0123177506307950
3	D	26	50	20120529	16	986	19.2	-0.002120217256981	0.0118334744095637
3	D	26	50	20120529	16	988	19.24	-0.003335571179281	0.0109339143757416
3	D	26	50	20120529	16	990	19.28	-0.0043769839044769	0.00995274714830282
3	D	26	50	20120529	16	992	19.32	-0.0040936462172554	0.0103079268844928
3	D	26	50	20120529	16	994	19.36	-0.0038568927247786	0.0101813689127961
3	D	26	50	20120529	16	996	19.4	-0.0034810654705779	0.0103562364197835
3	D	26	50	20120529	16	998	19.44	-0.0029633360275287	0.0100378828047577
3	D	26	50	20120529	16	1000	19.48	-0.002716315344589	0.0100058791518412
3	D	26	50	20120529	16	1002	19.52	-0.002357041460136	0.00993975759673242
3	D	26	50	20120529	16	1004	19.56	-0.0020938138897715	0.00922137953345376
3	D	26	50	20120529	16	1006	19.6	-0.0016893063845259	0.00856055996216369
3	D	26	50	20120529	16	1008	19.64	-0.0012890273778318	0.00752815577736008
3	D	26	50	20120529	16	1010	19.68	-0.0009647482079796	0.00694576849023921
3	D	26	50	20120529	16	1012	19.72	-0.0008015055364749	0.00675665985267868
3	D	26	50	20120529	16	1014	19.76	-0.0004866308868125	0.00525378924208042
3	D	26	50	20120529	16	1016	19.8	6.08818938601999e-05	0.00479616387543211
3	D	26	50	20120529	16	1018	19.84	0.0005571365039647	0.00416343765655858
3	D	26	50	20120529	16	1020	19.88	0.0011887596362596	0.00342361304460653
3	D	26	50	20120529	16	1022	19.92	0.0014197007109951	0.00377471984573689
3	D	26	50	20120529	16	1024	19.96	0.0021665681064878	0.00378987314405772
3	D	26	50	20120529	16	1026	20	0.00248340851300187	0.00395973433503436
3	D	26	50	20120529	16	1028	20.04	0.00267962357371333	0.00415942836110925
3	D	26	50	20120529	16	1030	20.08	0.00269054130241485	0.00422335081412851
3	D	26	50	20120529	16	1032	20.12	0.00311860960560956	0.00352450304014622
3	D	26	50	20120529	16	1034	20.16	0.00378926503222594	0.00346385449152385
3	D	26	50	20120529	16	1036	20.2	0.00469769925615192	0.00332499286183444
3	D	26	50	20120529	16	1038	20.24	0.00574141714945451	0.00331517821971157
3	D	26	50	20120529	16	1040	20.28	0.00686805250523938	0.00260143665559715
3	D	26	50	20120529	16	1042	20.32	0.00837728990529545	0.00219091591428436
3	D	26	50	20120529	16	1044	20.36	0.0100867509544055	0.00214922277714526
3	D	26	50	20120529	16	1046	20.4	0.0114058020861665	0.00173583401072798
3	D	26	50	20120529	16	1048	20.44	0.0129549952620003	0.00186381326705493
3	D	26	50	20120529	16	1050	20.48	0.0144818085082096	0.00088684625389635
3	D	26	50	20120529	16	1052	20.52	0.0160628144181289	0.000496678874173239
3	D	26	50	20120529	16	1054	20.56	0.0173080485516815	-0.000385375317067021
3	D	26	50	20120529	16	1056	20.6	0.0180083062965855	-0.00047327293260919
3	D	26	50	20120529	16	1058	20.64	0.0194809022010580	-0.00152080559628561
3	D	26	50	20120529	16	1060	20.68	0.0199431265195004	-0.00203665137758037
3	D	26	50	20120529	16	1062	20.72	0.0198590324313343	-0.00317518309785192
3	D	26	50	20120529	16	1064	20.76	0.0203788966297558	-0.00304564184264533
3	D	26	50	20120529	16	1066	20.8	0.0198485495733032	-0.00295458345979125
3	D	26	50	20120529	16	1068	20.84	0.0200090401852155	-0.00237378857714162
3	D	26	50	20120529	16	1070	20.88	0.0201739450526308	-0.00222514716569365
3	D	26	50	20120529	16	1072	20.92	0.0202306490767850	-0.00217409999578894
3	D	26	50	20120529	16	1074	20.96	0.0201391506613810	-0.00145680967487178
3	D	26	50	20120529	16	1076	21	0.0206081109497317	-0.00108019753214401
3	D	26	50	20120529	16	1078	21.04	0.0209353670391326	-0.00092901103125852
3	D	26	50	20120529	16	1080	21.08	0.0214924964720295	-0.00096203291793993
3	D	26	50	20120529	16	1082	21.12	0.0219879732646747	-0.000271394653687211
3	D	26	50	20120529	16	1084	21.16	0.0222337494396796	0.000147198418639600
3	D	26	50	20120529	16	1086	21.2	0.0234503832252535	0.00096926662031145
3	D	26	50	20120529	16	1088	21.24	0.0234680326105119	0.00114290376149962
3	D	26	50	20120529	16	1090	21.28	0.0241058358560744	0.00143337615614324
3	D	26	50	20120529	16	1092	21.32	0.0250123821048946	0.00146975680003529
3	D	26	50	20120529	16	1094	21.36	0.0254492043900404	0.00180885692802111
3	D	26	50	20120529	16	1096	21.4	0.0257994414498299	0.00214905307151777
3	D	26	50	20120529	16	1098	21.44	0.0266504586031235	0.00181029235478692
3	D	26	50	20120529	16	1100	21.48	0.0272972916022818	0.00155485710115109
3	D	26	50	20120529	16	1102	21.52	0.0276609707619816	0.000930566666177109
3	D	26	50	20120529	16	1104	21.56	0.0281126847159392	0.00077982564256377
3	D	26	50	20120529	16	1106	21.6	0.0289291031344294	0.0003429680020789
3	D	26	50	20120529	16	1108	21.64	0.02938491123665	-4.62164992183611e-05
3	D	26	50	20120529	16	1110	21.68	0.030192130195917	-0.00144064521385385
3	D	26	50	20120529	16	1112	21.72	0.0302377315122357	-0.00134300083843981
3	D	26	50	20120529	16	1114	21.76	0.0308195672560672	-0.00156655971837975
3	D	26	50	20120529	16	1116	21.8	0.0315331582064373	-0.00211699285005879
3	D	26	50	20120529	16	1118	21.84	0.0316508632012336	-0.0027483967792515
3	D	26	50	20120529	16	1120	21.88	0.0318524593445499	-0.00355725622625079
3	D	26	50	20120529	16	1122	21.92	0.032136072803416	-0.00371912003953223
3	D	26	50	20120529	16	1124	21.96	0.0323534162147493	-0.00412784897226143
3	D	26	50	20120529	16	1126	22	0.0325843714316204	-0.00457868611381043
3	D	26	50	20120529	16	1128	22.04	0.0327104344285704	-0.00463915788573743
3	D	26	50	20120529	16	1130	22.08	0.032504630999906	-0.00511295478447153
3	D	26	50	20120529	16	1132	22.12	0.0327516021853711	-0.00506552913265733
3	D	26	50	20120529	16	1134	22.16	0.0325326889969835	-0.00494658670099393
3	D	26	50	20120529	16	1136	22.2	0.0327284797936263	-0.00466806441095233
3	D	26	50	20120529	16	1138	22.24	0.0326842997619377	-0.00450265799269723
3	D	26	50	20120529	16	1140	22.28	0.0326498000220836	-0.00407569984714893
3	D	26	50	20120529	16	1142	22.32	0.0325332971088153	-0.00398388910267973
3	D	26	50	20120529	16	1144	22.36	0.0327811380356212	-0.00350355146621968
3	D	26	50	20120529	16	1146	22.4	0.0323456663244275	-0.00290014189449414
3	D	26	50	20120529	16	1148	22.44	0.0322988629265807	-0.0028697292318353
3	D	26	50	20120529	16	1150	22.48	0.0322744041030195	-0.0028189518938783
3	D	26	50	20120529	16	1152	22.52	0.0325134415503996	-0.00250736529074845
3	D	26	50	20120529	16	1154	22.56	0.0328681333829106	-0.0017605120373914
3	D	26	50	20120529	16	1156	22.6	0.0326345477288134	-0.0015067596978948
3	D	26	50	20120529	16	1158	22.64	0.0327374812629508	-0.00086501079649332
3	D	26	50	20120529	16	1160	22.68	0.032548004929864	-0.00047678088935066
3	D	26	50	20120529	16	1162	22.72	0.0328138205110477	-0.000123001224587410
3	D	26	50	20120529	16	1164	22.76	0.0322525191481418	0.000112748176260190
3	D	26	50	20120529	16	1166	22.8	0.0324180528456175	0.00053284031496312
3	D	26	50	20120529	16	1168	22.84	0.0324225783290171	0.00062207719074886
3	D	26	50	20120529	16	1170	22.88	0.0321313210458464	0.00101982475516629
3	D	26	50	20120529	16	1172	22.92	0.0321219165256566	0.0012378257758061
3	D	26	50	20120529	16	1174	22.96	0.0319336139898266	0.0020538977119735
3	D	26	50	20120529	16	1176	23	0.0318069711653161	0.00284465522537441
3	D	26	50	20120529	16	1178	23.04	0.0318763383405505	0.00367741488157781
3	D	26	50	20120529	16	1180	23.08	0.0318423972150536	0.00395785343099639
3	D	26	50	20120529	16	1182	23.12	0.0317832123774683	0.00505549528743227
3	D	26	50	20120529	16	1184	23.16	0.0317308864756605	0.00588224453599559
3	D	26	50	20120529	16	1186	23.2	0.0317358362231288	0.00701078695876931
3	D	26	50	20120529	16	1188	23.24	0.0317407859705971	0.0081376323252682
3	D	26	50	20120529	16	1190	23.28	0.0320053853281171	0.0095026312556707
3	D	26	50	20120529	16	1192	23.32	0.0318579535642397	0.0105018438481654
3	D	26	50	20120529	16	1194	23.36	0.0320373465546267	0.011379999759721
3	D	26	50	20120529	16	1196	23.4	0.0317108046430748	0.0126239420091844
3	D	26	50	20120529	16	1198	23.44	0.0318250518857111	0.0135494245776048
3	D	26	50	20120529	16	1200	23.48	0.0314374866589427	0.0142997355831218
3	D	26	50	20120529	16	1202	23.52	0.0311679446250222	0.0150325739800757
3	D	26	50	20120529	16	1204	23.56	0.0301873642962118	0.0150874101109567
3	D	26	50	20120529	16	1206	23.6	0.030067007650986	0.0151898062439404
3	D	26	50	20120529	16	1208	23.64	0.0294026454747222	0.0158140047550328
3	D	26	50	20120529	16	1210	23.68	0.0285627016136219	0.0156340177949496
3	D	26	50	20120529	16	1212	23.72	0.027146338446634	0.0169587399230957
3	D	26	50	20120529	16	1214	23.76	0.0262108432461921	0.0176201605351498
3	D	26	50	20120529	16	1216	23.8	0.0255087357099485	0.0185353900552430
3	D	26	50	20120529	16	1218	23.84	0.0242142049200387	0.0193284407159353
3	D	26	50	20120529	16	1220	23.88	0.0232819291767714	0.0202170172601252
3	D	26	50	20120529	16	1222	23.92	0.0224227732244264	0.0210381308676425
3	D	26	50	20120529	16	1224	23.96	0.0212851939769891	0.0221188587298724
3	D	26	50	20120529	16	1226	24	0.0202390860627661	0.0231553499918712
3	D	26	50	20120529	16	1228	24.04	0.0197279822102566	0.0244089159646266
3	D	26	50	20120529	16	1230	24.08	0.0191503254675019	0.0251466616826419
3	D	26	50	20120529	16	1232	24.12	0.0186082503379765	0.0261451035287451
3	D	26	50	20120529	16	1234	24.16	0.0189852089630270	0.0274667568134609
3	D	26	50	20120529	16	1236	24.2	0.0192053383750782	0.0282760334534611
3	D	26	50	20120529	16	1238	24.24	0.0193956915205736	0.0287080756967661
3	D	26	50	20120529	16	1240	24.28	0.019149194096652	0.0284327283161720
3	D	26	50	20120529	16	1242	24.32	0.0189121719035983	0.0279442589517284
3	D	26	50	20120529	16	1244	24.36	0.0188062473077765	0.0283580578400787
3	D	26	50	20120529	16	1246	24.4	0.0188696677149811	0.0271512457676955
3	D	26	50	20120529	16	1248	24.44	0.0183849389454099	0.0269434341557726
3	D	26	50	20120529	16	1250	24.48	0.0186633198140953	0.0266814581644108
3	D	26	50	20120529	16	1252	24.52	0.0182878814686243	0.0263916504501414
3	D	26	50	20120529	16	1254	24.56	0.0181121300781604	0.0261463904630869
3	D	26	50	20120529	16	1256	24.6	0.0178048638974636	0.0255522369191271
3	D	26	50	20120529	16	1258	24.64	0.0173085668609522	0.0252097638917950
3	D	26	50	20120529	16	1260	24.68	0.0170942357245067	0.0248425704113926
3	D	26	50	20120529	16	1262	24.72	0.0162990375805199	0.0236657891640064
3	D	26	50	20120529	16	1264	24.76	0.0151741296866015	0.0231808977598755
3	D	26	50	20120529	16	1266	24.8	0.0141318967175394	0.0220535857029010
3	D	26	50	20120529	16	1268	24.84	0.0138147168997704	0.0210387177662709
3	D	26	50	20120529	16	1270	24.88	0.0131291839464778	0.0201691814863779
3	D	26	50	20120529	16	1272	24.92	0.0133600260262640	0.0199309854960674
3	D	26	50	20120529	16	1274	24.96	0.0132323791101242	0.0189002359411318
3	D	26	50	20120529	16	1276	25	0.0127937254184151	0.0179274762133213
3	D	26	50	20120529	16	1278	25.04	0.0135517792431861	0.0170045109450419
3	D	26	50	20120529	16	1280	25.08	0.0135797877427889	0.0165440076537942
3	D	26	50	20120529	16	1282	25.12	0.0138924279350228	0.0163239418813533
3	D	26	50	20120529	16	1284	25.16	0.0141405870598802	0.0158070114689669
3	D	26	50	20120529	16	1286	25.2	0.0147287514094033	0.0155985493188052
3	D	26	50	20120529	16	1288	25.24	0.0152470748221487	0.0152542731691812
3	D	26	50	20120529	16	1290	25.28	0.0160973777975933	0.0144064167831994
3	D	26	50	20120529	16	1292	25.32	0.0165887180155686	0.0140501905289733
3	D	26	50	20120529	16	1294	25.36	0.0170256237393146	0.0126507286282693
3	D	26	50	20120529	16	1296	25.4	0.0173972208686182	0.0122241327335250
3	D	26	50	20120529	16	1298	25.44	0.0177366493062825	0.0108914596845992
3	D	26	50	20120529	16	1300	25.48	0.0178375039464831	0.00992700139039982
3	D	26	50	20120529	16	1302	25.52	0.0180088783459715	0.00864606331414476
3	D	26	50	20120529	16	1304	25.56	0.0174305003543000	0.00800530436223695
3	D	26	50	20120529	16	1306	25.6	0.0177128339498921	0.00867936097247084
3	D	26	50	20120529	16	1308	25.64	0.0178161139663522	0.0088065694824063
3	D	26	50	20120529	16	1310	25.68	0.0179478621018229	0.00882585935539706
3	D	26	50	20120529	16	1312	25.72	0.0182664702752900	0.00891093844330943
3	D	26	50	20120529	16	1314	25.76	0.0190449453439017	0.0093593643507345
3	D	26	50	20120529	16	1316	25.8	0.0192711629453389	0.00916626763092808
3	D	26	50	20120529	16	1318	25.84	0.0203232741961341	0.00810772170842401
3	D	26	50	20120529	16	1320	25.88	0.0203112816651252	0.00784450828019513
3	D	26	50	20120529	16	1322	25.92	0.0215709782536734	0.00676663712936122
3	D	26	50	20120529	16	1324	25.96	0.0221739777034659	0.00590852769505229
3	D	26	50	20120529	16	1326	26	0.0222276966056326	0.0046955072251302
3	D	26	50	20120529	16	1328	26.04	0.0221481683059526	0.00409305931862708
3	D	26	50	20120529	16	1330	26.08	0.0216815556121154	0.00335217404650325
3	D	26	50	20120529	16	1332	26.12	0.0210466373622202	0.00251252009918328
3	D	26	50	20120529	16	1334	26.16	0.0201326664921975	0.00131628634424656
3	D	26	50	20120529	16	1336	26.2	0.0193789260187917	0.00051955377854462
3	D	26	50	20120529	16	1338	26.24	0.0190663742149055	-0.00035705710469406
3	D	26	50	20120529	16	1340	26.28	0.0178863013854528	-0.00149371357778191
3	D	26	50	20120529	16	1342	26.32	0.0171075151898574	-0.00293973987424058
3	D	26	50	20120529	16	1344	26.36	0.0162073541152713	-0.00373708762284213
3	D	26	50	20120529	16	1346	26.4	0.0159729623594436	-0.00367986854210853
3	D	26	50	20120529	16	1348	26.44	0.0162722806599198	-0.00406361539225853
3	D	26	50	20120529	16	1350	26.48	0.0162733554622272	-0.00446134881454033
3	D	26	50	20120529	16	1352	26.52	0.0165246612122609	-0.00429277455790543
3	D	26	50	20120529	16	1354	26.56	0.0167343325150184	-0.00483065654421843
3	D	26	50	20120529	16	1356	26.6	0.0170007349948304	-0.00612087893251043
3	D	26	50	20120529	16	1358	26.64	0.0173398209806806	-0.00724239271387913
3	D	26	50	20120529	16	1360	26.68	0.0177440032168068	-0.00748577886796363
3	D	26	50	20120529	16	1362	26.72	0.0188274675822799	-0.00890702814280943
3	D	26	50	20120529	16	1364	26.76	0.0188916587358760	-0.00875275158529023
3	D	26	50	20120529	16	1366	26.8	0.0192735953926661	-0.00957713909720433
3	D	26	50	20120529	16	1368	26.84	0.0194411443444683	-0.00945922904144153
3	D	26	50	20120529	16	1370	26.88	0.0200586394832751	-0.00937206398852463
3	D	26	50	20120529	16	1372	26.92	0.0199458205963368	-0.00943057707466783
3	D	26	50	20120529	16	1374	26.96	0.0201068570946842	-0.00933770567002673
3	D	26	50	20120529	16	1376	27	0.0205037773441676	-0.00958693959719163
3	D	26	50	20120529	16	1378	27.04	0.0211415876607979	-0.00963558854373723
3	D	26	50	20120529	16	1380	27.08	0.0213426251897570	-0.0103692047581504
3	D	26	50	20120529	16	1382	27.12	0.0214750804320089	-0.0105268047175413
3	D	26	50	20120529	16	1384	27.16	0.0221383607348975	-0.0111821371402094
3	D	26	50	20120529	16	1386	27.2	0.0220431558778785	-0.0117389413039869
3	D	26	50	20120529	16	1388	27.24	0.0223089573169266	-0.0128046219339131
3	D	26	50	20120529	16	1390	27.28	0.0224489715306693	-0.0133075092056252
3	D	26	50	20120529	16	1392	27.32	0.0228991864182508	-0.0137703105939118
3	D	26	50	20120529	16	1394	27.36	0.0230540003769238	-0.0145391195128247
3	D	26	50	20120529	16	1396	27.4	0.0233102417322902	-0.0151507810206867
3	D	26	50	20120529	16	1398	27.44	0.02300873847186	-0.0158328491507514
3	D	26	50	20120529	16	1400	27.48	0.0231895668890129	-0.0166872250612557
3	D	26	50	20120529	16	1402	27.52	0.0228329729392605	-0.0164026145818281
3	D	26	50	20120529	16	1404	27.56	0.0229521416450938	-0.0171985834722063
3	D	26	50	20120529	16	1406	27.6	0.0227789641233135	-0.0175795089662994
3	D	26	50	20120529	16	1408	27.64	0.0219447548982086	-0.0173970400614142
3	D	26	50	20120529	16	1410	27.68	0.0219479227365883	-0.0181118684486513
3	D	26	50	20120529	16	1412	27.72	0.0217306995334078	-0.0183651540976723
3	D	26	50	20120529	16	1414	27.76	0.0221652732189895	-0.0180102006356523
3	D	26	50	20120529	16	1416	27.8	0.0218272903197179	-0.0184674017382319
3	D	26	50	20120529	16	1418	27.84	0.0224455208495771	-0.0184866986822904
3	D	26	50	20120529	16	1420	27.88	0.0223424176098123	-0.0191655282632973
3	D	26	50	20120529	16	1422	27.92	0.0223463066971088	-0.0198249053367538
3	D	26	50	20120529	16	1424	27.96	0.0222246843307448	-0.0207821864971241
3	D	26	50	20120529	16	1426	28	0.0225363062892137	-0.0214359067163311
3	D	26	50	20120529	16	1428	28.04	0.0230850211514144	-0.0216829698256777
3	D	26	50	20120529	16	1430	28.08	0.0233099518185099	-0.0221460540566768
3	D	26	50	20120529	16	1432	28.12	0.0238859610024644	-0.0232904356713491
3	D	26	50	20120529	16	1434	28.16	0.0240417366263598	-0.0232784855667470
3	D	26	50	20120529	16	1436	28.2	0.0246608793239668	-0.0241024063881856
3	D	26	50	20120529	16	1438	28.24	0.0251191552288538	-0.0246702838441565
3	D	26	50	20120529	16	1440	28.28	0.0254592028799264	-0.0251694305209961
3	D	26	50	20120529	16	1442	28.32	0.0255480154916434	-0.0252892144097291
3	D	26	50	20120529	16	1444	28.36	0.0264176154111466	-0.0260579809022351
3	D	26	50	20120529	16	1446	28.4	0.0262631125794574	-0.0267169337116228
3	D	26	50	20120529	16	1448	28.44	0.0272227271922056	-0.0269654817452099
3	D	26	50	20120529	16	1450	28.48	0.0275090347279081	-0.0274714166471489
3	D	26	50	20120529	16	1452	28.52	0.027576916978902	-0.0280563353765464
3	D	26	50	20120529	16	1454	28.56	0.0281402689514733	-0.0288329507543236
3	D	26	50	20120529	16	1456	28.6	0.0284317383666784	-0.0295321379395608
3	D	26	50	20120529	16	1458	28.64	0.0287807662738721	-0.0297332391081303
3	D	26	50	20120529	16	1460	28.68	0.0290616290873594	-0.0305751204418110
3	D	26	50	20120529	16	1462	28.72	0.0293219858041922	-0.0307289868773972
3	D	26	50	20120529	16	1464	28.76	0.0294456587802218	-0.0312240323349059
3	D	26	50	20120529	16	1466	28.8	0.030039911319131	-0.0318419022403067
3	D	26	50	20120529	16	1468	28.84	0.0298455276649828	-0.0329614644069594
3	D	26	50	20120529	16	1470	28.88	0.0298559928453443	-0.0334735511378947
3	D	26	50	20120529	16	1472	28.92	0.0297672509443054	-0.0339804759893273
3	D	26	50	20120529	16	1474	28.96	0.0293122277306119	-0.0342117706174534
3	D	26	50	20120529	16	1476	29	0.0292970956454945	-0.0346548437265449
3	D	26	50	20120529	16	1478	29.04	0.0292448404543648	-0.0354547936281012
3	D	26	50	20120529	16	1480	29.08	0.0295907570917213	-0.0351180693789002
3	D	26	50	20120529	16	1482	29.12	0.0287885444484651	-0.0352546116983473
3	D	26	50	20120529	16	1484	29.16	0.0285135506212617	-0.0348656322580166
3	D	26	50	20120529	16	1486	29.2	0.0283469562636141	-0.0353307670986811
3	D	26	50	20120529	16	1488	29.24	0.0277884126171549	-0.0354240344831196
3	D	26	50	20120529	16	1490	29.28	0.0277389151424718	-0.0356603495693922
3	D	26	50	20120529	16	1492	29.32	0.0276893469571106	-0.0358967353663428
3	D	26	50	20120529	16	1494	29.36	0.0272300103920518	-0.0354513995155515
3	D	26	50	20120529	16	1496	29.4	0.0275436829601862	-0.0356841790679182
3	D	26	50	20120529	16	1498	29.44	0.0275138430540201	-0.0345231097332098
3	D	26	50	20120529	16	1500	29.48	0.027377866419998	-0.0344885322116098
3	D	26	50	20120529	16	1502	29.52	0.0279096814301284	-0.0337376555206678
3	D	26	50	20120529	16	1504	29.56	0.0280356878585358	-0.0337430295322048
3	D	26	50	20120529	16	1506	29.6	0.0277626739303197	-0.0333959108133204
3	D	26	50	20120529	16	1508	29.64	0.028268820964293	-0.0331031686059091
3	D	26	50	20120529	16	1510	29.68	0.0279540170253087	-0.032914795359401
3	D	26	50	20120529	16	1512	29.72	0.0277607647420105	-0.032365302679741
3	D	26	50	20120529	16	1514	29.76	0.0272428090247913	-0.0319408264789947
3	D	26	50	20120529	16	1516	29.8	0.0265929071822028	-0.0304790246302477
3	D	26	50	20120529	16	1518	29.84	0.0264637894839581	-0.0303968588222739
3	D	26	50	20120529	16	1520	29.88	0.0258919522300125	-0.0291645838347001
3	D	26	50	20120529	16	1522	29.92	0.0253209635042044	-0.0283982922159282
3	D	26	50	20120529	16	1524	29.96	0.0241613790937366	-0.0279377535693414
3	D	26	50	20120529	16	1526	30	0.0236787787155768	-0.0271639666186890
3	D	26	50	20120529	16	1528	30.04	0.0224194215382835	-0.0267102869078797
3	D	26	50	20120529	16	1530	30.08	0.0212830302302386	-0.0253875022523140
3	D	26	50	20120529	16	1532	30.12	0.0204328050365399	-0.0251168217764758
3	D	26	50	20120529	16	1534	30.16	0.0190851302222765	-0.0240488784048498
3	D	26	50	20120529	16	1536	30.2	0.0181407891160018	-0.0234357461148829
3	D	26	50	20120529	16	1538	30.24	0.0166243279130692	-0.0228178762094821
3	D	26	50	20120529	16	1540	30.28	0.0150952802094314	-0.0217474579641219
3	D	26	50	20120529	16	1542	30.32	0.0132408219650915	-0.0211000309952675
3	D	26	50	20120529	16	1544	30.36	0.0116179411915903	-0.0205133444989170
3	D	26	50	20120529	16	1546	30.4	0.0103265520771093	-0.0194579876279961
3	D	26	50	20120529	16	1548	30.44	0.00906846769202221	-0.0196364613795676
3	D	26	50	20120529	16	1550	30.48	0.00714945059856004	-0.0191019593636687
3	D	26	50	20120529	16	1552	30.52	0.00541583690312497	-0.0190055807093929
3	D	26	50	20120529	16	1554	30.56	0.00328511203937555	-0.0190889485988948
3	D	26	50	20120529	16	1556	30.6	0.00213160874722594	-0.0191082526140212
3	D	26	50	20120529	16	1558	30.64	0.00111337498231730	-0.0187500323186721
3	D	26	50	20120529	16	1560	30.68	0.0011620239288629	-0.0187945800458869
3	D	26	50	20120529	16	1562	30.72	7.42462120300116e-07	-0.0195757209070637
3	D	26	50	20120529	16	1564	30.76	-0.00042847135406	-0.0195637000917835
3	D	26	50	20120529	16	1566	30.8	-0.0007576861292448	-0.0194361521705931
3	D	26	50	20120529	16	1568	30.84	-0.0007239288515109	-0.0195397715983081
3	D	26	50	20120529	16	1570	30.88	-0.000769749370931801	-0.0195464184020513
3	D	26	50	20120529	16	1572	30.92	-0.000566852151138201	-0.0190550781840760
3	D	26	50	20120529	16	1574	30.96	-0.000103612356647201	-0.0190394652663474
3	D	26	50	20120529	16	1576	31	-0.0004920473247564	-0.0187814207886890
3	D	26	50	20120529	16	1578	31.04	-0.000180071812896899	-0.0186168063300288
3	D	26	50	20120529	16	1580	31.08	-0.000220306188746400	-0.0177131945743505
3	D	26	50	20120529	16	1582	31.12	0.000199269762006200	-0.0172698174093431
3	D	26	50	20120529	16	1584	31.16	0.000119168705833400	-0.0169296424790499
3	D	26	50	20120529	16	1586	31.2	0.0001063488598905	-0.0166986094804328
3	D	26	50	20120529	16	1588	31.24	4.24405490069002e-05	-0.0160691571659561
3	D	26	50	20120529	16	1590	31.28	-1.73524004103004e-05	-0.0148825188500401
3	D	26	50	20120529	16	1592	31.32	-0.0005769354938379	-0.0137006817891684
3	D	26	50	20120529	16	1594	31.36	-0.0012187833901887	-0.0117844860517631
3	D	26	50	20120529	16	1596	31.4	-0.0022148705707106	-0.0108919193040070
3	D	26	50	20120529	16	1598	31.44	-0.0034640609667039	-0.00915369385814503
3	D	26	50	20120529	16	1600	31.48	-0.0040684689732045	-0.00888869710661403
3	D	26	50	20120529	16	1602	31.52	-0.0051829583558089	-0.00766658607191293
3	D	26	50	20120529	16	1604	31.56	-0.0061844973296138	-0.00709624081327573
3	D	26	50	20120529	16	1606	31.6	-0.0074037191260068	-0.00615208355476423
3	D	26	50	20120529	16	1608	31.64	-0.0088954740180049	-0.00526858191594283
3	D	26	50	20120529	16	1610	31.68	-0.0101060973959387	-0.00444799863851153
3	D	26	50	20120529	16	1612	31.72	-0.0110932326046108	-0.00370905791003593
3	D	26	50	20120529	16	1614	31.76	-0.0123306341163482	-0.00299859237163874
3	D	26	50	20120529	16	1616	31.8	-0.0129371196025719	-0.0021122340214214
3	D	26	50	20120529	16	1618	31.84	-0.0131843241332747	-0.00146947395732283
3	D	26	50	20120529	16	1620	31.88	-0.013323341326456	-0.000499323453534891
3	D	26	50	20120529	16	1622	31.92	-0.0135638283427375	0.00060425809986296
3	D	26	50	20120529	16	1624	31.96	-0.0135590907273035	0.00074476021728473
3	D	26	50	20120529	16	1626	32	-0.0139274933603017	0.00172707295770908
3	D	26	50	20120529	16	1628	32.04	-0.0136057597748619	0.00260402678773663
3	D	26	50	20120529	16	1630	32.08	-0.014317392039448	0.00390595179325731
3	D	26	50	20120529	16	1632	32.12	-0.0143337969167715	0.00527434483620952
3	D	26	50	20120529	16	1634	32.16	-0.0144899260940575	0.0061320653617888
3	D	26	50	20120529	16	1636	32.2	-0.0146413883665877	0.00691242840550627
3	D	26	50	20120529	16	1638	32.24	-0.0150185591236726	0.00862900082751473
3	D	26	50	20120529	16	1640	32.28	-0.0150583692354534	0.00957673604633906
3	D	26	50	20120529	16	1642	32.32	-0.015078380357361	0.0110829442009445
3	D	26	50	20120529	16	1644	32.36	-0.0151828200289422	0.0122657217138353
3	D	26	50	20120529	16	1646	32.4	-0.0154390755264442	0.0132760358827946
3	D	26	50	20120529	16	1648	32.44	-0.014974718503239	0.0143971536843659
3	D	26	50	20120529	16	1650	32.48	-0.0150507324822166	0.0155150187947437
3	D	26	50	20120529	16	1652	32.52	-0.014851328369922	0.0168059129344779
3	D	26	50	20120529	16	1654	32.56	-0.0151184733118542	0.0186583912798304
3	D	26	50	20120529	16	1656	32.6	-0.0155798322023072	0.0199218072500476
3	D	26	50	20120529	16	1658	32.64	-0.0154809433189583	0.0211493799775266
3	D	26	50	20120529	16	1660	32.68	-0.0160707198719425	0.0226879948359138
3	D	26	50	20120529	16	1662	32.72	-0.0162856803334233	0.0236052537524690
3	D	26	50	20120529	16	1664	32.76	-0.017161912914534	0.0246915253318634
3	D	26	50	20120529	16	1666	32.8	-0.0176055446379826	0.0266316919891509
3	D	26	50	20120529	16	1668	32.84	-0.0182292764585995	0.0277125117752623
3	D	26	50	20120529	16	1670	32.88	-0.0190500294416583	0.028991583089615
3	D	26	50	20120529	16	1672	32.92	-0.0192362672256872	0.0300918553832769
3	D	26	50	20120529	16	1674	32.96	-0.0198753574055914	0.0313891064129739
3	D	26	50	20120529	16	1676	33	-0.0206357376116726	0.0322318787011989
3	D	26	50	20120529	16	1678	33.04	-0.0208573519479643	0.0335462417150007
3	D	26	50	20120529	16	1680	33.08	-0.0216853386333947	0.034275869847168
3	D	26	50	20120529	16	1682	33.12	-0.0222052601074655	0.035293339936753
3	D	26	50	20120529	16	1684	33.16	-0.0224329767752788	0.0362715231735752
3	D	26	50	20120529	16	1686	33.2	-0.0234868133666202	0.0370874183330473
3	D	26	50	20120529	16	1688	33.24	-0.0239727937151941	0.0382894432925219
3	D	26	50	20120529	16	1690	33.28	-0.0245740183269657	0.0388077101367248
3	D	26	50	20120529	16	1692	33.32	-0.0248298283471956	0.0394646335496505
3	D	26	50	20120529	16	1694	33.36	-0.0255107226800036	0.0405027158019071
3	D	26	50	20120529	16	1696	33.4	-0.0260740534393714	0.0408434917729643
3	D	26	50	20120529	16	1698	33.44	-0.0260127614235782	0.0412869042933108
3	D	26	50	20120529	16	1700	33.48	-0.0264163496900082	0.0417502289406154
3	D	26	50	20120529	16	1702	33.52	-0.0259780354095541	0.0419909775864060
3	D	26	50	20120529	16	1704	33.56	-0.0261687279663045	0.0418247509242847
3	D	26	50	20120529	16	1706	33.6	-0.0256937643413815	0.0418969465266438
3	D	26	50	20120529	16	1708	33.64	-0.0254900044513148	0.042084867224812
3	D	26	50	20120529	16	1710	33.68	-0.0251531112035931	0.0419289070460467
3	D	26	50	20120529	16	1712	33.72	-0.0252277597593761	0.0415971544646242
3	D	26	50	20120529	16	1714	33.76	-0.0247087363109174	0.041192555035497
3	D	26	50	20120529	16	1716	33.8	-0.0246888383260948	0.0410485456684406
3	D	26	50	20120529	16	1718	33.84	-0.0242083451261429	0.0408000117769891
3	D	26	50	20120529	16	1720	33.88	-0.0239004863899635	0.0409497614368953
3	D	26	50	20120529	16	1722	33.92	-0.0235512428152016	0.0404551437789892
3	D	26	50	20120529	16	1724	33.96	-0.0238714370291788	0.0402492180208517
3	D	26	50	20120529	16	1726	34	-0.0239107380240771	0.0400973456263884
3	D	26	50	20120529	16	1728	34.04	-0.0237822637930034	0.0401870704058532
3	D	26	50	20120529	16	1730	34.08	-0.0242134009396284	0.0395692570689949
3	D	26	50	20120529	16	1732	34.12	-0.0242566688035692	0.0401257571768565
3	D	26	50	20120529	16	1734	34.16	-0.0238364776699169	0.0402300130006747
3	D	26	50	20120529	16	1736	34.2	-0.0241053408813275	0.0402383356474892
3	D	26	50	20120529	16	1738	34.24	-0.0239361585128608	0.0402888654980728
3	D	26	50	20120529	16	1740	34.28	-0.0238167352485862	0.0402443814104684
3	D	26	50	20120529	16	1742	34.32	-0.0237547078417405	0.0400152222448214
3	D	26	50	20120529	16	1744	34.36	-0.0236775483497774	0.0396889066074395
3	D	26	50	20120529	16	1746	34.4	-0.0235056365491354	0.0397574393966721
3	D	26	50	20120529	16	1748	34.44	-0.0233647172387127	0.0397493005976206
3	D	26	50	20120529	16	1750	34.48	-0.0231648888623494	0.0398125159438587
3	D	26	50	20120529	16	1752	34.52	-0.0225023354652318	0.0400441584685211
3	D	26	50	20120529	16	1754	34.56	-0.0222804181336844	0.0403188259659451
3	D	26	50	20120529	16	1756	34.6	-0.0216868582058674	0.0401192949279833
3	D	26	50	20120529	16	1758	34.64	-0.0212328023142505	0.04030988283293
3	D	26	50	20120529	16	1760	34.68	-0.0203405770990697	0.0401647824001102
3	D	26	50	20120529	16	1762	34.72	-0.0197754785727488	0.0402477755230181
3	D	26	50	20120529	16	1764	34.76	-0.0191103173658223	0.040287995756732
3	D	26	50	20120529	16	1766	34.8	-0.018250341169611	0.0396938775681112
3	D	26	50	20120529	16	1768	34.84	-0.017175970197344	0.040015462661127
3	D	26	50	20120529	16	1770	34.88	-0.0158787615940538	0.0393384291313444
3	D	26	50	20120529	16	1772	34.92	-0.0148195792754467	0.0396724027351666
3	D	26	50	20120529	16	1774	34.96	-0.0134019362451848	0.039473033978211
3	D	26	50	20120529	16	1776	35	-0.0121042892356903	0.0397078994955821
3	D	26	50	20120529	16	1778	35.04	-0.0115560622771686	0.039836670711504
3	D	26	50	20120529	16	1780	35.08	-0.0097872841615051	0.0402956042256975
3	D	26	50	20120529	16	1782	35.12	-0.0083779072095154	0.0410110265826308
3	D	26	50	20120529	16	1784	35.16	-0.0067464704439618	0.0414638577653027
3	D	26	50	20120529	16	1786	35.2	-0.0056887801206629	0.042215512273704
3	D	26	50	20120529	16	1788	35.24	-0.0035207200188668	0.042300718640837
3	D	26	50	20120529	16	1790	35.28	-0.0029956225231577	0.0430986179327279
3	D	26	50	20120529	16	1792	35.32	-0.000987509975266	0.0438714149338866
3	D	26	50	20120529	16	1794	35.36	0.0002736149689802	0.0441585709977265
3	D	26	50	20120529	16	1796	35.4	0.0013416290512843	0.0448262212205228
3	D	26	50	20120529	16	1798	35.44	0.00336678287260261	0.0451291457655832
3	D	26	50	20120529	16	1800	35.48	0.00462896847702059	0.0460596982896247
3	D	26	50	20120529	16	1802	35.52	0.00573495419347447	0.0462318787908436
3	D	26	50	20120529	16	1804	35.56	0.00751460054036477	0.0468855282993724
3	D	26	50	20120529	16	1806	35.6	0.00948742845987524	0.0472025949800565
3	D	26	50	20120529	16	1808	35.64	0.0106069906265279	0.0467663808067425
3	D	26	50	20120529	16	1810	35.68	0.0120499127242172	0.0468112113766697
3	D	26	50	20120529	16	1812	35.72	0.0139289782845423	0.046800039089527
3	D	26	50	20120529	16	1814	35.76	0.0145377265124658	0.0468201916327908
3	D	26	50	20120529	16	1816	35.8	0.0155804261720035	0.0458358989933791
3	D	26	50	20120529	16	1818	35.84	0.0170466827934719	0.0454177160429854
3	D	26	50	20120529	16	1820	35.88	0.0184777962079154	0.0446689606723869
3	D	26	50	20120529	16	1822	35.92	0.0195932571552371	0.0439971385195816
3	D	26	50	20120529	16	1824	35.96	0.0209038795741664	0.0424183812092264
3	D	26	50	20120529	16	1826	36	0.0214342803707344	0.0414251083136937
3	D	26	50	20120529	16	1828	36.04	0.0220941524189377	0.0406444624272637
3	D	26	50	20120529	16	1830	36.08	0.0229532164474013	0.0400088441416551
3	D	26	50	20120529	16	1832	36.12	0.0239889864604833	0.0389232938111775
3	D	26	50	20120529	16	1834	36.16	0.0245687433103782	0.0384694019683339
3	D	26	50	20120529	16	1836	36.2	0.0249710870688733	0.0378982011104914
3	D	26	50	20120529	16	1838	36.24	0.0257568241241278	0.0378122169258991
3	D	26	50	20120529	16	1840	36.28	0.0267216006163787	0.0374414101298449
3	D	26	50	20120529	16	1842	36.32	0.0280340120154644	0.0363015327853687
3	D	26	50	20120529	16	1844	36.36	0.0291445444285213	0.035470590393593
3	D	26	50	20120529	16	1846	36.4	0.0309199339925889	0.0344597246813443
3	D	26	50	20120529	16	1848	36.44	0.0322916716506161	0.034192770658243
3	D	26	50	20120529	16	1850	36.48	0.0334876508471116	0.0331341115986539
3	D	26	50	20120529	16	1852	36.52	0.0343408317471556	0.0330414947524541
3	D	26	50	20120529	16	1854	36.56	0.0354810626450224	0.0318107541865955
3	D	26	50	20120529	16	1856	36.6	0.0366889857942909	0.0314266104374093
3	D	26	50	20120529	16	1858	36.64	0.0377460388022479	0.0303678603731775
3	D	26	50	20120529	16	1860	36.68	0.0390766016324066	0.0292521165831432
3	D	26	50	20120529	16	1862	36.72	0.0403515222299538	0.028816248892152
3	D	26	50	20120529	16	1864	36.76	0.0411387300673131	0.0272981754857582
3	D	26	50	20120529	16	1866	36.8	0.0417919694539089	0.0270711800668617
3	D	26	50	20120529	16	1868	36.84	0.0428521417220097	0.0253845111906296
3	D	26	50	20120529	16	1870	36.88	0.0433810858786085	0.0249003976039581
3	D	26	50	20120529	16	1872	36.92	0.0438712028018523	0.0248069675849599
3	D	26	50	20120529	16	1874	36.96	0.0441354486059817	0.0237989868683785
3	D	26	50	20120529	16	1876	37	0.0442950426064955	0.0236949714608659
3	D	26	50	20120529	16	1878	37.04	0.0447874010582357	0.0232085527060877
3	D	26	50	20120529	16	1880	37.08	0.0453314490156806	0.0229965620930880
3	D	26	50	20120529	16	1882	37.12	0.0452535258483939	0.0227646310688588
3	D	26	50	20120529	16	1884	37.16	0.0453530864831849	0.0231159217177523
3	D	26	50	20120529	16	1886	37.2	0.0452802544847227	0.0229590854336851
3	D	26	50	20120529	16	1888	37.24	0.0455727845600996	0.0229953600115600
3	D	26	50	20120529	16	1890	37.28	0.0451705822229607	0.0230826169883584
3	D	26	50	20120529	16	1892	37.32	0.0454315753358966	0.0231393976628877
3	D	26	50	20120529	16	1894	37.36	0.0452792645352291	0.0227538830457848
3	D	26	50	20120529	16	1896	37.4	0.0456413032071966	0.0231792784853466
3	D	26	50	20120529	16	1898	37.44	0.0451850072012969	0.0231002946578880
3	D	26	50	20120529	16	1900	37.48	0.045497336266547	0.0230056130598872
3	D	26	50	20120529	16	1902	37.52	0.0454607081352815	0.0228482110903950
3	D	26	50	20120529	16	1904	37.56	0.0452610211802745	0.0226456957082632
3	D	26	50	20120529	16	1906	37.6	0.0448298274651069	0.0230556762199952
3	D	26	50	20120529	16	1908	37.64	0.0451937753253836	0.0229263463897162
3	D	26	50	20120529	16	1910	37.68	0.0451959673564053	0.0227659038610649
3	D	26	50	20120529	16	1912	37.72	0.0450977502244985	0.0226541102789593
3	D	26	50	20120529	16	1914	37.76	0.0450955581934768	0.0231447716744247
3	D	26	50	20120529	16	1916	37.8	0.0451943410108086	0.0229040018154307
3	D	26	50	20120529	16	1918	37.84	0.0449481264295994	0.0227658331503868
3	D	26	50	20120529	16	1920	37.88	0.0450864365159995	0.0228434734749611
3	D	26	50	20120529	16	1922	37.92	0.0454262720350378	0.0224801620107874
3	D	26	50	20120529	16	1924	37.96	0.0451418736876445	0.0229218209063166
3	D	26	50	20120529	16	1926	38	0.0452383230525984	0.0231471051268026
3	D	26	50	20120529	16	1928	38.04	0.0449042858091658	0.0232376147947945
3	D	26	50	20120529	16	1930	38.08	0.0449404896763626	0.0227427814693201
3	D	26	50	20120529	16	1932	38.12	0.0448687183380722	0.0227025470934706
3	D	26	50	20120529	16	1934	38.16	0.0451086396689288	0.0230249170750136
3	D	26	50	20120529	16	1936	38.2	0.0450382825442007	0.0227084867904326
3	D	26	50	20120529	16	1938	38.24	0.0452463133592258	0.0230098557005743
3	D	26	50	20120529	16	1940	38.28	0.0451780775548413	0.0229006077028810
3	D	26	50	20120529	16	1942	38.32	0.045077173417166	0.0228439684497079
3	D	26	50	20120529	16	1944	38.36	0.044852525592783	0.0227273665414903
3	D	26	50	20120529	16	1946	38.4	0.0451722085685574	0.0227718435580269
3	D	26	50	20120529	16	1948	38.44	0.0451468941457909	0.0227719849793831
3	D	26	50	20120529	16	1950	38.48	0.0451210847482776	0.0229595804084319
3	D	26	50	20120529	16	1952	38.52	0.0452763653974262	0.0226774448027385
3	D	26	50	20120529	16	1954	38.56	0.0451138015484314	0.0230423826125089
3	D	26	50	20120529	16	1956	38.6	0.0452556471687374	0.0233000523235732
3	D	26	50	20120529	16	1958	38.64	0.0452318883808896	0.0231846524968836
3	D	26	50	20120529	16	1960	38.68	0.0450858708305746	0.0231094870460435
3	D	26	50	20120529	16	1962	38.72	0.0453717541022083	0.0230676970352753
3	D	26	50	20120529	16	1964	38.76	0.0451955430923366	0.0230433725620025
3	D	26	50	20120529	16	1966	38.8	0.0451770168946695	0.0232245333193425
3	D	26	50	20120529	16	1968	38.84	0.0451178320570842	0.0228779802858830
3	D	26	50	20120529	16	1970	38.88	0.0451009322050138	0.0227603884281717
3	D	26	50	20120529	16	1972	38.92	0.0450410402606473	0.0229042846581431
3	D	26	50	20120529	16	1974	38.96	0.0453712591274614	0.0230285940302757
3	D	26	50	20120529	16	1976	39	0.0452137157366131	0.0228547871834601
3	D	26	50	20120529	16	1978	39.04	0.0449755621727094	0.0227567821835876
3	D	26	50	20120529	16	1980	39.08	0.0453026697696863	0.0226838087637692
3	D	26	50	20120529	16	1982	39.12	0.0452031798455734	0.0231282253757449
3	D	26	50	20120529	16	1984	39.16	0.0451060940845165	0.0230201087489015
3	D	26	50	20120529	16	1986	39.2	0.045063526256289	0.0227060119166984
3	D	26	50	20120529	16	1988	39.24	0.0454987504801094	0.0229187803471575
3	D	26	50	20120529	16	1990	39.28	0.0451430757691725	0.0225049814588071
3	D	26	50	20120529	16	1992	39.32	0.0449498234858743	0.0231620957905637
3	D	26	50	20120529	16	1994	39.36	0.0452235445208716	0.0233092447117287
3	D	26	50	20120529	16	1996	39.4	0.0451161350008093	0.0228482818010732
3	D	26	50	20120529	16	1998	39.44	0.0453648244557526	0.0227145679087508
3	D	26	50	20120529	16	2000	39.48	0.0451570057727619	0.0229253564402225
3	D	26	50	20120529	16	2002	39.52	0.045070031638676	0.0226733435834076
3	D	26	50	20120529	16	2004	39.56	0.0455060336799556	0.0225476199977126
3	D	26	50	20120529	16	2006	39.6	0.0454715268690337	0.0223937535621264
3	D	26	50	20120529	16	2008	39.64	0.045184441515872	0.0230614037849228
3	D	26	50	20120529	16	2010	39.68	0.0449414089151781	0.0227108909534886
3	D	26	50	20120529	16	2012	39.72	0.0452026848708266	0.0228950922699877
3	D	26	50	20120529	16	2014	39.76	0.0451923611118212	0.0229822078254299
3	D	26	50	20120529	16	2016	39.8	0.0453124278432667	0.0228235330637316
3	D	26	50	20120529	16	2018	39.84	0.0454984676373969	0.0223071329814311
3	D	26	50	20120529	16	2020	39.88	0.0454433133084644	0.0223439025340528
3	D	26	50	20120529	16	2022	39.92	0.0453580362306533	0.0223762880246311
3	D	26	50	20120529	16	2024	39.96	0.0453088215986827	0.0224945162784455
3	D	26	50	20120529	16	2026	40	0.0453031647444332	0.0225162951673061
3	D	26	50	20120529	16	2028	40.04	0.0452182412200127	0.0224613529704079
3	D	26	50	20120529	16	2030	40.08	0.0451845829372282	0.0220638175380248
3	D	26	50	20120529	16	2032	40.12	0.0449934519742735	0.0227564286301970
3	D	26	50	20120529	16	2034	40.16	0.0452090488318572	0.0226681109932268
3	D	26	50	20120529	16	2036	40.2	0.045268516512155	0.0223065672960061
3	D	26	50	20120529	16	2038	40.24	0.045188047760456	0.0221207396339103
3	D	26	50	20120529	16	2040	40.28	0.0451209433269214	0.0225555395936619
3	D	26	50	20120529	16	2042	40.32	0.0450172107621213	0.0224779699797658
3	D	26	50	20120529	16	2044	40.36	0.0454612031100284	0.0223404377108250
3	D	26	50	20120529	16	2046	40.4	0.0452706378324986	0.0221924402615226
3	D	26	50	20120529	16	2048	40.44	0.0454650921973249	0.0224714645973789
3	D	26	50	20120529	16	2050	40.48	0.0452409393476888	0.0223156182628053
3	D	26	50	20120529	16	2052	40.52	0.0455318430774689	0.0228634845968687
3	D	26	50	20120529	16	2054	40.56	0.0454659407254623	0.0227394580674486
3	D	26	50	20120529	16	2056	40.6	0.0457867550720867	0.0225602064984178
3	D	26	50	20120529	16	2058	40.64	0.0458440307213628	0.0221072338943897
3	D	26	50	20120529	16	2060	40.68	0.0459946444657555	0.0221647923863782
3	D	26	50	20120529	16	2062	40.72	0.0455103470313208	0.0217923592447273
3	D	26	50	20120529	16	2064	40.76	0.0457530260786241	0.0218526047424844
3	D	26	50	20120529	16	2066	40.8	0.0457497733874306	0.0218810304350881
3	D	26	50	20120529	16	2068	40.84	0.045251828792119	0.0216524935234086
3	D	26	50	20120529	16	2070	40.88	0.0457463792748809	0.0220182091506383
3	D	26	50	20120529	16	2072	40.92	0.0453542178540348	0.0218394525563543
3	D	26	50	20120529	16	2074	40.96	0.0453031647444332	0.0217751058392663
3	D	26	50	20120529	16	2076	41	0.0453023162162958	0.0219499026355757
3	D	26	50	20120529	16	2078	41.04	0.0452934066708528	0.0216008747283820
3	D	26	50	20120529	16	2080	41.08	0.0453680771469461	0.0215762674123967
3	D	26	50	20120529	16	2082	41.12	0.0455691783155156	0.0215686306591599
3	D	26	50	20120529	16	2084	41.16	0.045599230353716	0.0220336947891463
3	D	26	50	20120529	16	2086	41.2	0.045820342644193	0.0215240829319451
3	D	26	50	20120529	16	2088	41.24	0.0455476822693675	0.0216858689634806
3	D	26	50	20120529	16	2090	41.28	0.0457264388636514	0.0217049608465726
3	D	26	50	20120529	16	2092	41.32	0.0457357726731631	0.0216633829678389
3	D	26	50	20120529	16	2094	41.36	0.0453511065841976	0.0217908036098087
3	D	26	50	20120529	16	2096	41.4	0.0456310501588694	0.0218979302871584
3	D	26	50	20120529	16	2098	41.44	0.0457102461183623	0.0219619941615339
3	D	26	50	20120529	16	2100	41.48	0.0461621580622186	0.0219145472965163
3	D	26	50	20120529	16	2102	41.52	0.0461417933869204	0.0216966169865546
3	D	26	50	20120529	16	2104	41.56	0.0463384397827684	0.0220112087935045
3	D	26	50	20120529	16	2106	41.6	0.0462995489098031	0.0218140674229097
3	D	26	50	20120529	16	2108	41.64	0.0463133374920363	0.0215510944109864
3	D	26	50	20120529	16	2110	41.68	0.0469094992192547	0.0214835657133831
3	D	26	50	20120529	16	2112	41.72	0.0469315609508277	0.0210875859159187
3	D	26	50	20120529	16	2114	41.76	0.047568239896608	0.0204357748850209
3	D	26	50	20120529	16	2116	41.8	0.0480742455092251	0.0202905351521652
3	D	26	50	20120529	16	2118	41.84	0.0489946156956176	0.0197227284068724
3	D	26	50	20120529	16	2120	41.88	0.0491259254248839	0.0190364812757308
3	D	26	50	20120529	16	2122	41.92	0.0495099551177463	0.0183935090795979
3	D	26	50	20120529	16	2124	41.96	0.0497834640207093	0.0184588457461796
3	D	26	50	20120529	16	2126	42	0.0502515687098548	0.0178849578825685
3	D	26	50	20120529	16	2128	42.04	0.0501626853874596	0.0179246265729931
3	D	26	50	20120529	16	2130	42.08	0.0497947070185301	0.0174247020786942
3	D	26	50	20120529	16	2132	42.12	0.0499589679237998	0.0172515316279816
3	D	26	50	20120529	16	2134	42.16	0.0499547959937908	0.0167369700233122
3	D	26	50	20120529	16	2136	42.2	0.0495168140535238	0.0167776993739085
3	D	26	50	20120529	16	2138	42.24	0.0494792666834428	0.0168555518305172
3	D	26	50	20120529	16	2140	42.28	0.0499312493379772	0.0169334749978039
3	D	26	50	20120529	16	2142	42.32	0.0499477249259789	0.0165125343309636
3	D	26	50	20120529	16	2144	42.36	0.0495866054928269	0.0170181863901901
3	D	26	50	20120529	16	2146	42.4	0.0497850196556279	0.0170900284391586
3	D	26	50	20120529	16	2148	42.44	0.0496354665714069	0.0169766792221344
3	D	26	50	20120529	16	2150	42.48	0.0497692511744074	0.0174142368983327
3	D	26	50	20120529	16	2152	42.52	0.0499217033964312	0.0173708205419678
3	D	26	50	20120529	16	2154	42.56	0.0500427600773704	0.0170684616823324
3	D	26	50	20120529	16	2156	42.6	0.0499407245688451	0.0175079285468399
3	D	26	50	20120529	16	2158	42.64	0.0501046319207242	0.0172031655241485
3	D	26	50	20120529	16	2160	42.68	0.0505531497520308	0.0171905083127652
3	D	26	50	20120529	16	2162	42.72	0.0505679989944357	0.0174546834062165
3	D	26	50	20120529	16	2164	42.76	0.0503107535474401	0.0177815081604810
3	D	26	50	20120529	16	2166	42.8	0.0505649584352766	0.0175582745496604
3	D	26	50	20120529	16	2168	42.84	0.0505316537058827	0.0178624011762487
3	D	26	50	20120529	16	2170	42.88	0.0505426138609911	0.0176759371180498
3	D	26	50	20120529	16	2172	42.92	0.0504790449613625	0.0181668813562276
3	D	26	50	20120529	16	2174	42.96	0.0507297850259712	0.0180323896464459
3	D	26	50	20120529	16	2176	43	0.0506504476451221	0.0179104844373694
3	D	26	50	20120529	16	2178	43.04	0.0506275373854116	0.0180162676118349
3	D	26	50	20120529	16	2180	43.08	0.05041561748309	0.0184135909121836
3	D	26	50	20120529	16	2182	43.12	0.0506046978363793	0.0185630732857264
3	D	26	50	20120529	16	2184	43.16	0.0504430532262001	0.0189825290283263
3	D	26	50	20120529	16	2186	43.2	0.0506320628688112	0.0189562953667443
3	D	26	50	20120529	16	2188	43.24	0.0503361386808847	0.0193475375487748
3	D	26	50	20120529	16	2190	43.28	0.0504381034787318	0.0198664125048095
3	D	26	50	20120529	16	2192	43.32	0.0505788177281879	0.0199515481612644
3	D	26	50	20120529	16	2194	43.36	0.0505536447267776	0.0200546443299613
3	D	26	50	20120529	16	2196	43.4	0.0504979954230983	0.0203340222192081
3	D	26	50	20120529	16	2198	43.44	0.0504629936374295	0.0208864847473492
3	D	26	50	20120529	16	2200	43.48	0.0507110466962698	0.0211830453313788
3	D	26	50	20120529	16	2202	43.52	0.050844053481811	0.0212235625499408
3	D	26	50	20120529	16	2204	43.56	0.0507114709603385	0.0217521248688778
3	D	26	50	20120529	16	2206	43.6	0.0506205370282779	0.0220980415062342
3	D	26	50	20120529	16	2208	43.64	0.0507862121471099	0.0225368012639605
3	D	26	50	20120529	16	2210	43.68	0.0509589583337538	0.0226130980856505
3	D	26	50	20120529	16	2212	43.72	0.051662883134425	0.0238415546966059
3	D	26	50	20120529	16	2214	43.76	0.051538361630258	0.0240694552121823
3	D	26	50	20120529	16	2216	43.8	0.0522679544070863	0.0248939417190458
3	D	26	50	20120529	16	2218	43.84	0.0524489737430701	0.0251960177359687
3	D	26	50	20120529	16	2220	43.88	0.0527499890998212	0.0260794062377051
3	D	26	50	20120529	16	2222	43.92	0.0535805567250029	0.0265278533583336
3	D	26	50	20120529	16	2224	43.96	0.0539390598630645	0.0272032817557230
3	D	26	50	20120529	16	2226	44	0.0538659450218898	0.0271848969794121
3	D	26	50	20120529	16	2228	44.04	0.0543363831634132	0.0273727752511734
3	D	26	50	20120529	16	2230	44.08	0.0543679201258541	0.0276796595942084
3	D	26	50	20120529	16	2232	44.12	0.0540868451803325	0.0274823060915792
3	D	26	50	20120529	16	2234	44.16	0.0534302258233226	0.0276225960769666
3	D	26	50	20120529	16	2236	44.2	0.0532508328329356	0.0280175152142593
3	D	26	50	20120529	16	2238	44.24	0.0532617222773659	0.0282502947666259
3	D	26	50	20120529	16	2240	44.28	0.05296502027198	0.0291387037265087
3	D	26	50	20120529	16	2242	44.32	0.0529723741825044	0.0298798930545484
3	D	26	50	20120529	16	2244	44.36	0.05290901741491	0.0305359467261333
3	D	26	50	20120529	16	2246	44.4	0.0528227503876053	0.0318955716449988
3	D	26	50	20120529	16	2248	44.44	0.0522751668962544	0.0322953698190817
3	D	26	50	20120529	16	2250	44.48	0.0523684767070998	0.0336367796672638
3	D	26	50	20120529	16	2252	44.52	0.052490657687821	0.0345912394715772
3	D	26	50	20120529	16	2254	44.56	0.0525734316076267	0.0360468470649210
3	D	26	50	20120529	16	2256	44.6	0.0526301769268169	0.0371616362608006
3	D	26	50	20120529	16	2258	44.64	0.0523754699931657	0.0379178233236693
3	D	26	50	20120529	16	2260	44.68	0.0526569409184848	0.0394307065662892
3	D	26	50	20120529	16	2262	44.72	0.0525515961502237	0.0401051308720493
3	D	26	50	20120529	16	2264	44.76	0.0528026968392908	0.0418585364862898
3	D	26	50	20120529	16	2266	44.8	0.0534247316036328	0.0430302902044618
3	D	26	50	20120529	16	2268	44.84	0.0536424497815602	0.0432016221775433
3	D	26	50	20120529	16	2270	44.88	0.0535743553985319	0.0434805758027214
3	D	26	50	20120529	16	2272	44.92	0.0542342698731421	0.043849077430669
3	D	26	50	20120529	16	2274	44.96	0.0541318808112262	0.0441563860377726
3	D	26	50	20120529	16	2276	45	0.0542967639704633	0.0443811187149693
3	D	26	50	20120529	16	2278	45.04	0.0545227552977305	0.0445595924665408
3	D	26	50	20120529	16	2280	45.08	0.0542662028153804	0.0443493130519516
3	D	26	50	20120529	16	2282	45.12	0.0543057088712453	0.0441293533455279
3	D	26	50	20120529	16	2284	45.16	0.0543788944230981	0.044226580527941
3	D	26	50	20120529	16	2286	45.2	0.0545055089633374	0.0444078402802304
3	D	26	50	20120529	16	2288	45.24	0.0541870351401588	0.0443321727835756
3	D	26	50	20120529	16	2290	45.28	0.0545070504561204	0.0446069756919481
3	D	26	50	20120529	16	2292	45.32	0.0544564923212655	0.0444230572181615
3	D	26	50	20120529	16	2294	45.36	0.0543177155443899	0.0443284887572456
3	D	26	50	20120529	16	2296	45.4	0.0540513767041882	0.0448748418827972
3	D	26	50	20120529	16	2298	45.44	0.0542915808777572	0.044898529959967
3	D	26	50	20120529	16	2300	45.48	0.0539929838261978	0.0443982377701419
3	D	26	50	20120529	16	2302	45.52	0.0540765709188018	0.0447589965788354
3	D	26	50	20120529	16	2304	45.56	0.0540805660721155	0.044431570783807
3	D	26	50	20120529	16	2306	45.6	0.0536376131711768	0.0442303494070847
3	D	26	50	20120529	16	2308	45.64	0.0536560333028268	0.0445492192100608
3	D	26	50	20120529	16	2310	45.68	0.0536615628778556	0.0440120867569359
3	D	26	50	20120529	16	2312	45.72	0.0531575230220902	0.0440135151126339
3	D	26	50	20120529	16	2314	45.76	0.0530837293584056	0.0440925413664993
3	D	26	50	20120529	16	2316	45.8	0.0528799341129998	0.0438442125360144
3	D	26	50	20120529	16	2318	45.84	0.0525887970379819	0.0436308996333339
3	D	26	50	20120529	16	2320	45.88	0.0521787740998431	0.0438437812008779
3	D	26	50	20120529	16	2322	45.92	0.0518888956748956	0.043545912469303
3	D	26	50	20120529	16	2324	45.96	0.0513277569465494	0.0434529774250517
3	D	26	50	20120529	16	2326	46	0.0504614097182397	0.0432381583849272
3	D	26	50	20120529	16	2328	46.04	0.0501199832089438	0.0429653919440845
3	D	26	50	20120529	16	2330	46.08	0.0490354567690853	0.0427957937968305
3	D	26	50	20120529	16	2332	46.12	0.0482981881360152	0.0431170007998504
3	D	26	50	20120529	16	2334	46.16	0.0478135515024576	0.0423823024999299
3	D	26	50	20120529	16	2336	46.2	0.0467632278176052	0.0419841886541998
3	D	26	50	20120529	16	2338	46.24	0.0458367927763505	0.0417323009552852
3	D	26	50	20120529	16	2340	46.28	0.0453154860800954	0.0408662641468524
3	D	26	50	20120529	16	2342	46.32	0.0453670744695304	0.0403305904550171
3	D	26	50	20120529	16	2344	46.36	0.0449257606421105	0.0394812929854153
3	D	26	50	20120529	16	2346	46.4	0.0444865914695579	0.0379262796136655
3	D	26	50	20120529	16	2348	46.44	0.0442487695387347	0.0374169725194871
3	D	26	50	20120529	16	2350	46.48	0.0436134058115673	0.0359219649362956
3	D	26	50	20120529	16	2352	46.52	0.0432056244019248	0.0345959205184687
3	D	26	50	20120529	16	2354	46.56	0.042916099530368	0.033695667520001
3	D	26	50	20120529	16	2356	46.6	0.0426148084019722	0.0324775275969831
3	D	26	50	20120529	16	2358	46.64	0.0425159053764877	0.0319936332134137
3	D	26	50	20120529	16	2360	46.68	0.0422162900911633	0.0317057841849283
3	D	26	50	20120529	16	2362	46.72	0.0416541048447809	0.0316655144537398
3	D	26	50	20120529	16	2364	46.76	0.0402851531874716	0.0310375965609783
3	D	26	50	20120529	16	2366	46.8	0.0391437414212803	0.03007084016974
3	D	26	50	20120529	16	2368	46.84	0.0385102656692187	0.0304831329206465
3	D	26	50	20120529	16	2370	46.88	0.0374558704635202	0.0293693973138708
3	D	26	50	20120529	16	2372	46.92	0.0363926364230568	0.0281466965521143
3	D	26	50	20120529	16	2374	46.96	0.0355287074999387	0.0280783758949160
3	D	26	50	20120529	16	2376	47	0.0350083405485957	0.0273795493341372
3	D	26	50	20120529	16	2378	47.04	0.0343922666944191	0.0272903548847583
3	D	26	50	20120529	16	2380	47.08	0.0342337687094162	0.0267220885200577
3	D	26	50	20120529	16	2382	47.12	0.0334263164049114	0.0261779769230025
3	D	26	50	20120529	16	2384	47.16	0.0336409515972728	0.0264342748469114
3	D	26	50	20120529	16	2386	47.2	0.0339914149312323	0.0263163082226060
3	D	26	50	20120529	16	2388	47.24	0.0344683796683461	0.0260637791778409
3	D	26	50	20120529	16	2390	47.28	0.0346049644142001	0.0260614032990561
3	D	26	50	20120529	16	2392	47.32	0.0342739253035198	0.0258780929371013
3	D	26	50	20120529	16	2394	47.36	0.0344343466189676	0.0260392637857371
3	D	26	50	20120529	16	2396	47.4	0.0346562437979717	0.0258107198029898
3	D	26	50	20120529	16	2398	47.44	0.0350580996527878	0.0257932471944267
3	D	26	50	20120529	16	2400	47.48	0.0352705357430597	0.0251856798348278
3	D	26	50	20120529	16	2402	47.52	0.0349948630933463	0.0249539326583617
3	D	26	50	20120529	16	2404	47.56	0.0350655384161259	0.0248453564121105
3	D	26	50	20120529	16	2406	47.6	0.0353431273252163	0.0245131788595125
3	D	26	50	20120529	16	2408	47.64	0.0356481236931455	0.0239756857819292
3	D	26	50	20120529	16	2410	47.68	0.0362812317496809	0.0230687859797184
3	D	26	50	20120529	16	2412	47.72	0.0362566951443737	0.0226253593172363
3	D	26	50	20120529	16	2414	47.76	0.0368237170011394	0.0223461299204135
3	D	26	50	20120529	16	2416	47.8	0.0368814169144842	0.0214222242001152
3	D	26	50	20120529	16	2418	47.84	0.0370510518312909	0.0212146883598369
3	D	26	50	20120529	16	2420	47.88	0.0371940924620571	0.0203375294688428
3	D	26	50	20120529	16	2422	47.92	0.0372555046860031	0.0195602423396235
3	D	26	50	20120529	16	2424	47.96	0.0368235260823085	0.0190564358290959
3	D	26	50	20120529	16	2426	48	0.0365861715490676	0.0191099425992283
3	D	26	50	20120529	16	2428	48.04	0.0362709150617434	0.0187889444048409
3	D	26	50	20120529	16	2430	48.08	0.0359988627987497	0.0181850327873007
3	D	26	50	20120529	16	2432	48.12	0.0354888408196154	0.0172692446528504
3	D	26	50	20120529	16	2434	48.16	0.0340410891826107	0.0163124089697521
3	D	26	50	20120529	16	2436	48.2	0.0333532864165505	0.0157118631804904
3	D	26	50	20120529	16	2438	48.24	0.0330329316893339	0.0146667947132357
3	D	26	50	20120529	16	2440	48.28	0.032443105638875	0.0141727674894919
3	D	26	50	20120529	16	2442	48.32	0.0321551010468977	0.0132502052720779
3	D	26	50	20120529	16	2444	48.36	0.031744321504503	0.0120091833736208
3	D	26	50	20120529	16	2446	48.4	0.0310671253401607	0.0110929851172374
3	D	26	50	20120529	16	2448	48.44	0.0312428413752855	0.0113565238145856
3	D	26	50	20120529	16	2450	48.48	0.0304015964377079	0.00961654615811986
3	D	26	50	20120529	16	2452	48.52	0.0296068791263323	0.00890498460421184
3	D	26	50	20120529	16	2454	48.56	0.0289067019916014	0.008265052967238
3	D	26	50	20120529	16	2456	48.6	0.0284158991747798	0.00845971946409867
3	D	26	50	20120529	16	2458	48.64	0.0281625569572163	0.00946528187548843
3	D	26	50	20120529	16	2460	48.68	0.0276790656245122	0.00908638577785743
3	D	26	50	20120529	16	2462	48.72	0.026780898591049	0.00818128909793866
3	D	26	50	20120529	16	2464	48.76	0.0258878156553426	0.00851787899685126
3	D	26	50	20120529	16	2466	48.8	0.0249438846710011	0.00841585763046167
3	D	26	50	20120529	16	2468	48.84	0.0248807117511699	0.00843830119969653
3	D	26	50	20120529	16	2470	48.88	0.024277577951089	0.00761500263222541
3	D	26	50	20120529	16	2472	48.92	0.0241150635995689	0.00726736772539067
3	D	26	50	20120529	16	2474	48.96	0.0246119758189799	0.00764397279705062
3	D	26	50	20120529	16	2476	49	0.0241167535847759	0.00769465114005826
3	D	26	50	20120529	16	2478	49.04	0.0246183327089428	0.0075546298552477
3	D	26	50	20120529	16	2480	49.08	0.0250392521625797	0.00783654625783897
3	D	26	50	20120529	16	2482	49.12	0.0250089384948702	0.00810656912437067
3	D	26	50	20120529	16	2484	49.16	0.0254217898601338	0.0077164865974613
3	D	26	50	20120529	16	2486	49.2	0.0255415242513921	0.00792541543809849
3	D	26	50	20120529	16	2488	49.24	0.0251813523413269	0.00802395783912465
3	D	26	50	20120529	16	2490	49.28	0.0251055999918584	0.00661788307580301
3	D	26	50	20120529	16	2492	49.32	0.0249584439996257	0.00685598714223196
3	D	26	50	20120529	16	2494	49.36	0.0251552813143046	0.0063321836519324
3	D	26	50	20120529	16	2496	49.4	0.0251205694424161	0.00524217147766552
3	D	26	50	20120529	16	2498	49.44	0.0248861069759103	0.00485087272709251
3	D	26	50	20120529	16	2500	49.48	0.0250268495096377	0.0043283491000669
3	D	26	50	20120529	16	2502	49.52	0.0253818383269968	0.00273426878576338
3	D	26	50	20120529	16	2504	49.56	0.025391900456493	0.00234566411202669
3	D	26	50	20120529	16	2506	49.6	0.0255273467604293	0.00183651187423332
3	D	26	50	20120529	16	2508	49.64	0.0257239012323958	0.00155548642618635
3	D	26	50	20120529	16	2510	49.68	0.0251116174705663	0.00126946173319639
3	D	26	50	20120529	16	2512	49.72	0.0248113587180711	0.000699512454356599
3	D	26	50	20120529	16	2514	49.76	0.0243533727269644	0.000896165921272391
3	D	26	50	20120529	16	2516	49.8	0.0241889067607282	0.00099969342510591
3	D	26	50	20120529	16	2518	49.84	0.0242082532022614	0.000624615704093319
3	D	26	50	20120529	16	2520	49.88	0.023912774491607	0.000402817520038529
3	D	26	50	20120529	16	2522	49.92	0.0237011586452013	0.000483661038331589
3	D	26	50	20120529	16	2524	49.96	0.0230141761230073	0.00055469698556959
3	D	26	50	20120529	16	2526	50	0.0221341534495494	0.000562517586569519
3	D	26	50	20120529	16	2528	50.04	0.0215225202259587	0.00049521516313618
3	D	26	50	20120529	16	2530	50.08	0.0204367648345146	-0.000348992551854629
3	D	26	50	20120529	16	2532	50.12	0.0199025499039688	-0.00088943002207482
3	D	26	50	20120529	16	2534	50.16	0.0193405463840292	-0.000926901731730241
3	D	26	50	20120529	16	2536	50.2	0.0192759578364221	-0.00140868328023744
3	D	26	50	20120529	16	2538	50.24	0.0186853249771258	-0.00224567214209912
3	D	26	50	20120529	16	2540	50.28	0.0181198728974143	-0.00339943706375777
3	D	26	50	20120529	16	2542	50.32	0.0176594473879125	-0.00398784890065433
3	D	26	50	20120529	16	2544	50.36	0.0172823685547092	-0.00562654765285073
3	D	26	50	20120529	16	2546	50.4	0.0166663795533463	-0.00670852002301553
3	D	26	50	20120529	16	2548	50.44	0.0156613969695172	-0.00759329445404303
3	D	26	50	20120529	16	2550	50.48	0.0145660037126455	-0.00825876678795323
3	D	26	50	20120529	16	2552	50.52	0.0135263092569278	-0.00864933721854163
3	D	26	50	20120529	16	2554	50.56	0.0125227974552035	-0.00815434832957543
3	D	26	50	20120529	16	2556	50.6	0.0123770132501263	-0.00814315482922923
3	D	26	50	20120529	16	2558	50.64	0.0118845204480976	-0.00810729744435533
3	D	26	50	20120529	16	2560	50.68	0.0113876718682969	-0.00708856163363203
3	D	26	50	20120529	16	2562	50.72	0.0109753861884583	-0.00707894498140793
3	D	26	50	20120529	16	2564	50.76	0.0109168660312473	-0.00698238247936903
3	D	26	50	20120529	16	2566	50.8	0.0103670268692644	-0.00618740353848443
3	D	26	50	20120529	16	2568	50.84	0.00990510229338651	-0.00522135425402743
3	D	26	50	20120529	16	2570	50.88	0.0096810201544285	-0.00496549473632283
3	D	26	50	20120529	16	2572	50.92	0.00924461506228359	-0.00429396249729783
3	D	26	50	20120529	16	2574	50.96	0.00842368530252944	-0.00334705459340747
3	D	26	50	20120529	16	2576	51	0.00761657240927968	-0.00220673884272698
3	D	26	50	20120529	16	2578	51.04	0.0074870870155088	-0.00130131689368886
3	D	26	50	20120529	16	2580	51.08	0.00656806740306846	-0.00047190185256047
3	D	26	50	20120529	16	2582	51.12	0.00648230984619954	0.00116807640935647
3	D	26	50	20120529	16	2584	51.16	0.00600818025372495	0.00213785957117159
3	D	26	50	20120529	16	2586	51.2	0.00505418006881931	0.00323333768085704
3	D	26	50	20120529	16	2588	51.24	0.00482101867879085	0.00373645829780689
3	D	26	50	20120529	16	2590	51.28	0.00355558745424722	0.00477370616406162
3	D	26	50	20120529	16	2592	51.32	0.0028247218852128	0.00559365304538992
3	D	26	50	20120529	16	2594	51.36	0.0016029403622718	0.00639415449023559
3	D	26	50	20120529	16	2596	51.4	0.000198202030766599	0.0065087623573303
3	D	26	50	20120529	16	2598	51.44	-0.0013783137510922	0.00765151055533807
3	D	26	50	20120529	16	2600	51.48	-0.002743977361869	0.00767163481433064
3	D	26	50	20120529	16	2602	51.52	-0.004788986741603	0.00818649340384819
3	D	26	50	20120529	16	2604	51.56	-0.0064858308844164	0.00805405230373195
3	D	26	50	20120529	16	2606	51.6	-0.0082236872205386	0.00843086950742626
3	D	26	50	20120529	16	2608	51.64	-0.0091178944560271	0.00791100460189791
3	D	26	50	20120529	16	2610	51.68	-0.0101086217671476	0.00740096848062805
3	D	26	50	20120529	16	2612	51.72	-0.0101809587908629	0.00738590710618878
3	D	26	50	20120529	16	2614	51.76	-0.0106430530723683	0.00718827076084714
3	D	26	50	20120529	16	2616	51.8	-0.0108578014018147	0.00712144917002501
3	D	26	50	20120529	16	2618	51.84	-0.0105891715356419	0.00715560242755632
3	D	26	50	20120529	16	2620	51.88	-0.0101328755297423	0.00759351365714515
3	D	26	50	20120529	16	2622	51.92	-0.0098097984414181	0.00791715643089423
3	D	26	50	20120529	16	2624	51.96	-0.0096191624532102	0.00781321173405981
3	D	26	50	20120529	16	2626	52	-0.0093274809059708	0.00810517612401174
3	D	26	50	20120529	16	2628	52.04	-0.0088869533812916	0.00844670869932484
3	D	26	50	20120529	16	2630	52.08	-0.0095239151697844	0.0087520374074412
3	D	26	50	20120529	16	2632	52.12	-0.0092821553612967	0.00869469104748696
3	D	26	50	20120529	16	2634	52.16	-0.0091833018332868	0.00946444748948664
3	D	26	50	20120529	16	2636	52.2	-0.0088008984860212	0.0104464773871985
3	D	26	50	20120529	16	2638	52.24	-0.0088156063070698	0.0103259863916843
3	D	26	50	20120529	16	2640	52.28	-0.0086525474833282	0.0111216229418754
3	D	26	50	20120529	16	2642	52.32	-0.008471245304632	0.0113667061522347
3	D	26	50	20120529	16	2644	52.36	-0.0083019639412159	0.0125091078679197
3	D	26	50	20120529	16	2646	52.4	-0.0079071437988726	0.0131659817833707
3	D	26	50	20120529	16	2648	52.44	-0.0073248625777689	0.0134326105373527
3	D	26	50	20120529	16	2650	52.48	-0.0071881929791012	0.0145982619240031
3	D	26	50	20120529	16	2652	52.52	-0.0064314685150788	0.0156786998724527
3	D	26	50	20120529	16	2654	52.56	-0.0061985616834915	0.0165487099138891
3	D	26	50	20120529	16	2656	52.6	-0.005668182100127	0.0177724784068852
3	D	26	50	20120529	16	2658	52.64	-0.0045204134439728	0.0187328637660250
3	D	26	50	20120529	16	2660	52.68	-0.0038403605682344	0.0197329531709283
3	D	26	50	20120529	16	2662	52.72	-0.003103519946899	0.0207783751915736
3	D	26	50	20120529	16	2664	52.76	-0.0024095130259407	0.0208314605260644
3	D	26	50	20120529	16	2666	52.8	-0.0019578160425458	0.0220630962891080
3	D	26	50	20120529	16	2668	52.84	-0.0017881952678748	0.0221533796829299
3	D	26	50	20120529	16	2670	52.88	-0.0011180136028018	0.0225640531593074
3	D	26	50	20120529	16	2672	52.92	-0.000399133493708501	0.0228342033050597
3	D	26	50	20120529	16	2674	52.96	0.000145048814024799	0.0226547325329268
3	D	26	50	20120529	16	2676	53	0.000827647274175499	0.0227391186561936
3	D	26	50	20120529	16	2678	53.04	0.0013829665137125	0.0225996347725367
3	D	26	50	20120529	16	2680	53.08	0.00238045376566111	0.0220960757493825
3	D	26	50	20120529	16	2682	53.12	0.00361997659774207	0.0219008789224360
3	D	26	50	20120529	16	2684	53.16	0.00421432813160061	0.0215264941660690
3	D	26	50	20120529	16	2686	53.2	0.00584521335386489	0.0203268309432435
3	D	26	50	20120529	16	2688	53.24	0.00682967569890404	0.0196760381461106
3	D	26	50	20120529	16	2690	53.28	0.00827017242033384	0.0193540005047548
3	D	26	50	20120529	16	2692	53.32	0.00966646789687167	0.0185379002843162
3	D	26	50	20120529	16	2694	53.36	0.0108990893667683	0.0183139242113754
3	D	26	50	20120529	16	2696	53.4	0.0118131026631978	0.0169420734162632
3	D	26	50	20120529	16	2698	53.44	0.0131053827322231	0.0159572433756978
3	D	26	50	20120529	16	2700	53.48	0.0143352252724696	0.0155916267434174
3	D	26	50	20120529	16	2702	53.52	0.01545893108486	0.0141730149768654
3	D	26	50	20120529	16	2704	53.56	0.0163381264433839	0.013702725327766
3	D	26	50	20120529	16	2706	53.6	0.0169399570456671	0.0129861737213031
3	D	26	50	20120529	16	2708	53.64	0.0179639063546880	0.0122287329581114
3	D	26	50	20120529	16	2710	53.68	0.0180406840089893	0.0112008542567074
3	D	26	50	20120529	16	2712	53.72	0.0182888502049145	0.0111228179523356
3	D	26	50	20120529	16	2714	53.76	0.0190902921017791	0.0102332139819927
3	D	26	50	20120529	16	2716	53.8	0.0194648677769771	0.0098817606985395
3	D	26	50	20120529	16	2718	53.84	0.0191169641695655	0.00990753474071375
3	D	26	50	20120529	16	2720	53.88	0.0188127173348244	0.00930046235586166
3	D	26	50	20120529	16	2722	53.92	0.0183815872592671	0.00851392626994443
3	D	26	50	20120529	16	2724	53.96	0.018366030910081	0.00813470490319409
3	D	26	50	20120529	16	2726	54	0.0185276967334637	0.00725719245880939
3	D	26	50	20120529	16	2728	54.04	0.0180187849119759	0.00616665702552444
3	D	26	50	20120529	16	2730	54.08	0.0177110873961426	0.00550393533699297
3	D	26	50	20120529	16	2732	54.12	0.0176992928550324	0.00418051428532423
3	D	26	50	20120529	16	2734	54.16	0.0178683479442785	0.00330950015225864
3	D	26	50	20120529	16	2736	54.2	0.0184709019167988	0.00204672057814446
3	D	26	50	20120529	16	2738	54.24	0.0187353527818948	0.00098164098898222
3	D	26	50	20120529	16	2740	54.28	0.0190849845582796	0.000209363004200830
3	D	26	50	20120529	16	2742	54.32	0.0200244084439978	-0.000505517708938081
3	D	26	50	20120529	16	2744	54.36	0.0205391892517694	-0.000473266568648162
3	D	26	50	20120529	16	2746	54.4	0.0203301543451151	-0.00165542182757146
3	D	26	50	20120529	16	2748	54.44	0.0205992254459193	-0.00160357392994773
3	D	26	50	20120529	16	2750	54.48	0.0202281358071526	-0.00186039511287469
3	D	26	50	20120529	16	2752	54.52	0.0202833226629971	-0.00149733396450158
3	D	26	50	20120529	16	2754	54.56	0.0199718350548166	-0.00142641822541638
3	D	26	50	20120529	16	2756	54.6	0.0196119601295995	-0.00115074557570299
3	D	26	50	20120529	16	2758	54.64	0.019481213257331	-0.00090135184240562
3	D	26	50	20120529	16	2760	54.68	0.0193192512269177	-0.00119766416124439
3	D	26	50	20120529	16	2762	54.72	0.0191773723018823	-0.00077824172337392
3	D	26	50	20120529	16	2764	54.76	0.0192674605342326	-0.00097170331027944
3	D	26	50	20120529	16	2766	54.8	0.0188054037293865	-0.00108840916319393
3	D	26	50	20120529	16	2768	54.84	0.0185402075737432	-0.00099694065840676
3	D	26	50	20120529	16	2770	54.88	0.0179599465567134	-0.0013537276483104
3	D	26	50	20120529	16	2772	54.92	0.0175210453776309	-0.00208752063941893
3	D	26	50	20120529	16	2774	54.96	0.0165443187807779	-0.00298816254661624
3	D	26	50	20120529	16	2776	55	0.0150941134832424	-0.00397283702368973
3	D	26	50	20120529	16	2778	55.04	0.0137751542753630	-0.00498815043759203
3	D	26	50	20120529	16	2780	55.08	0.0129327284694608	-0.00609404423016443
3	D	26	50	20120529	16	2782	55.12	0.0124740283005050	-0.00753928563809593
3	D	26	50	20120529	16	2784	55.16	0.0120085469775178	-0.00842917245115143
3	D	26	50	20120529	16	2786	55.2	0.0120736715120650	-0.00919914102518543
3	D	26	50	20120529	16	2788	55.24	0.0125221893433717	-0.0108985307524111
3	D	26	50	20120529	16	2790	55.28	0.0132283768857427	-0.0105499978199642
3	D	26	50	20120529	16	2792	55.32	0.0137528379853487	-0.0110746003409265
3	D	26	50	20120529	16	2794	55.36	0.0138772180681594	-0.0114343055605161
3	D	26	50	20120529	16	2796	55.4	0.0146107706429624	-0.0114980865921791
3	D	26	50	20120529	16	2798	55.44	0.0153110184883714	-0.0114356490634004
3	D	26	50	20120529	16	2800	55.48	0.0154477022291748	-0.0116693478545825
3	D	26	50	20120529	16	2802	55.52	0.0164462854966342	-0.0112974026166106
3	D	26	50	20120529	16	2804	55.56	0.0172591118126760	-0.0108139466392455
3	D	26	50	20120529	16	2806	55.6	0.0184719413637671	-0.0105535899224126
3	D	26	50	20120529	16	2808	55.64	0.0194727520175873	-0.0104457137118748
3	D	26	50	20120529	16	2810	55.68	0.0202067571407302	-0.0104512008604968
3	D	26	50	20120529	16	2812	55.72	0.0210310244444916	-0.0104846540823148
3	D	26	50	20120529	16	2814	55.76	0.0221605780299624	-0.0103836580207579
3	D	26	50	20120529	16	2816	55.8	0.0230380409768724	-0.0106706585211059
3	D	26	50	20120529	16	2818	55.84	0.0238616436002594	-0.00987180463506043
3	D	26	50	20120529	16	2820	55.88	0.0244741607073266	-0.0108259533123901
3	D	26	50	20120529	16	2822	55.92	0.0248501223118157	-0.0111643109782556
3	D	26	50	20120529	16	2824	55.96	0.0251528559380451	-0.0109116405121343
3	D	26	50	20120529	16	2826	56	0.0257519521584054	-0.0112795835257247
3	D	26	50	20120529	16	2828	56.04	0.0260721513221301	-0.0123788305145538
3	D	26	50	20120529	16	2830	56.08	0.026572789994278	-0.0124457157449863
3	D	26	50	20120529	16	2832	56.12	0.0265772164827282	-0.0126388548911996
3	D	26	50	20120529	16	2834	56.16	0.0269170378596309	-0.0131170146387735
3	D	26	50	20120529	16	2836	56.2	0.0267967519250832	-0.0140422709330240
3	D	26	50	20120529	16	2838	56.24	0.0269501516701938	-0.0140044124359592
3	D	26	50	20120529	16	2840	56.28	0.0269733942700914	-0.0142188991358965
3	D	26	50	20120529	16	2842	56.32	0.027142470572541	-0.0143606669744566
3	D	26	50	20120529	16	2844	56.36	0.0268980025450813	-0.0144112463225149
3	D	26	50	20120529	16	2846	56.4	0.0268556327067526	-0.0137050729222795
3	D	26	50	20120529	16	2848	56.44	0.0267158659803833	-0.0136537793963723
3	D	26	50	20120529	16	2850	56.48	0.026863135109701	-0.0133360975327886
3	D	26	50	20120529	16	2852	56.52	0.0266992348288898	-0.0129654250870228
3	D	26	50	20120529	16	2854	56.56	0.0266499848415801	-0.0125812186174651
3	D	26	50	20120529	16	2856	56.6	0.0268250291252629	-0.0121326654308194
3	D	26	50	20120529	16	2858	56.64	0.0274630162185884	-0.0118674650325354
3	D	26	50	20120529	16	2860	56.68	0.0278824931743917	-0.0115905408038193
3	D	26	50	20120529	16	2862	56.72	0.0281775249935604	-0.0108890640068245
3	D	26	50	20120529	16	2864	56.76	0.0286102552517635	-0.0110826889353965
3	D	26	50	20120529	16	2866	56.8	0.0287459115664138	-0.00971765677097533
3	D	26	50	20120529	16	2868	56.84	0.0289828008233927	-0.00912297148271603
3	D	26	50	20120529	16	2870	56.88	0.0292411634991026	-0.00837543233578123
3	D	26	50	20120529	16	2872	56.92	0.0299896713823276	-0.00748932147293733
3	D	26	50	20120529	16	2874	56.96	0.0305789741737685	-0.00707693679814933
3	D	26	50	20120529	16	2876	57	0.0317028355496508	-0.00556289390040833
3	D	26	50	20120529	16	2878	57.04	0.032293891965909	-0.00503830552158163
3	D	26	50	20120529	16	2880	57.08	0.0328646827018184	-0.00394977120048743
3	D	26	50	20120529	16	2882	57.12	0.034006271244705	-0.00302512301806886
3	D	26	50	20120529	16	2884	57.16	0.0347098354209178	-0.00312073092595309
3	D	26	50	20120529	16	2886	57.2	0.0364453795178655	-0.00274566027600831
3	D	26	50	20120529	16	2888	57.24	0.0367655574683868	-0.00221108754943128
3	D	26	50	20120529	16	2890	57.28	0.0374703307971954	-0.00237011586452014
3	D	26	50	20120529	16	2892	57.32	0.0381102624341693	-0.00269694061878456
3	D	26	50	20120529	16	2894	57.36	0.0386060857091373	-0.00281191618140549
3	D	26	50	20120529	16	2896	57.4	0.0388182177434932	-0.00247759609526049
3	D	26	50	20120529	16	2898	57.44	0.0394890499468049	-0.00301294663929683
3	D	26	50	20120529	16	2900	57.48	0.0406745851761423	-0.00351725519563907
3	D	26	50	20120529	16	2902	57.52	0.0415690752543433	-0.00360380506565633
3	D	26	50	20120529	16	2904	57.56	0.0431957744044629	-0.00425752528486323
3	D	26	50	20120529	16	2906	57.6	0.0439703391725746	-0.00475207576762513
3	D	26	50	20120529	16	2908	57.64	0.0452548693512781	-0.00563228228884613
3	D	26	50	20120529	16	2910	57.68	0.045944298462935	-0.00631280185506013
3	D	26	50	20120529	16	2912	57.72	0.0465041149016004	-0.00637113816450803
3	D	26	50	20120529	16	2914	57.76	0.0475332381109393	-0.00732262104927263
3	D	26	50	20120529	16	2916	57.8	0.0483203893797562	-0.00829008454729203
3	D	26	50	20120529	16	2918	57.84	0.048731501262338	-0.00841821229604303
3	D	26	50	20120529	16	2920	57.88	0.0493275215682002	-0.00890364110132763
3	D	26	50	20120529	16	2922	57.92	0.0499030357774079	-0.00923421352153233
3	D	26	50	20120529	16	2924	57.96	0.0500521645975601	-0.00962446575406913
3	D	26	50	20120529	16	2926	58	0.0513733936182072	-0.0109895353951498
3	D	26	50	20120529	16	2928	58.04	0.0517181081740356	-0.0116316590631453
3	D	26	50	20120529	16	2930	58.08	0.0526847231439177	-0.0124482259740595
3	D	26	50	20120529	16	2932	58.12	0.0535372110793162	-0.0139711925593791
3	D	26	50	20120529	16	2934	58.16	0.0535640811370012	-0.0142342362819805
3	D	26	50	20120529	16	2936	58.2	0.0540553082178915	-0.0143632832695470
3	D	26	50	20120529	16	2938	58.24	0.0542508939535677	-0.0146889766529615
3	D	26	50	20120529	16	2940	58.28	0.0545374136213045	-0.0155104933113441
3	D	26	50	20120529	16	2942	58.32	0.0545050281307262	-0.0160464802514835
3	D	26	50	20120529	16	2944	58.36	0.0547663747970527	-0.0164615519320400
3	D	26	50	20120529	16	2946	58.4	0.0548373683178839	-0.0172610068588495
3	D	26	50	20120529	16	2948	58.44	0.0549272415897727	-0.0178389252311133
3	D	26	50	20120529	16	2950	58.48	0.055233135983314	-0.0181694269406398
3	D	26	50	20120529	16	2952	58.52	0.0556319442079032	-0.0190660383391844
3	D	26	50	20120529	16	2954	58.56	0.055839833601572	-0.0201398506970943
3	D	26	50	20120529	16	2956	58.6	0.0560224792831525	-0.0208519779364273
3	D	26	50	20120529	16	2958	58.64	0.0561220399179436	-0.0214559885489168
3	D	26	50	20120529	16	2960	58.68	0.0566217522802081	-0.0214991927732473
3	D	26	50	20120529	16	2962	58.72	0.0565419199246122	-0.0225422459861756
3	D	26	50	20120529	16	2964	58.76	0.0569063627596357	-0.0234176441812845
3	D	26	50	20120529	16	2966	58.8	0.0574063579646127	-0.0238709703387032
3	D	26	50	20120529	16	2968	58.84	0.0578705028557836	-0.0241140736500752
3	D	26	50	20120529	16	2970	58.88	0.0581041309362876	-0.0253510862530829
3	D	26	50	20120529	16	2972	58.92	0.0581735688222001	-0.0257753503217948
3	D	26	50	20120529	16	2974	58.96	0.0583272938364301	-0.025756965545484
3	D	26	50	20120529	16	2976	59	0.0580915656487859	-0.0262270289204134
3	D	26	50	20120529	16	2978	59.04	0.0579096695003935	-0.0258118441027719
3	D	26	50	20120529	16	2980	59.08	0.0578540696941888	-0.0265997236915734
3	D	26	50	20120529	16	2982	59.12	0.0585444534000003	-0.0282628741962632
3	D	26	50	20120529	16	2984	59.16	0.0586413977397009	-0.0291034120270596
3	D	26	50	20120529	16	2986	59.2	0.0590007918323068	-0.029736371591171
3	D	26	50	20120529	16	2988	59.24	0.0590418110966835	-0.0312258142439945
3	D	26	50	20120529	16	2990	59.28	0.0591055638440752	-0.032415478976934
3	D	26	50	20120529	16	2992	59.32	0.0595611598142615	-0.0326956983232504
3	D	26	50	20120529	16	2994	59.36	0.0596081117045323	-0.0338932543678679
3	D	26	50	20120529	16	2996	59.4	0.0602139890789242	-0.0346694879079833
3	D	26	50	20120529	16	2998	59.44	0.0598905867214807	-0.0358709754663042
3	D	26	50	20120529	16	3000	59.48	0.0600920626566442	-0.0367585853955242
3	D	26	50	20120529	16	3002	59.52	0.0605233765799646	-0.037711079442986
3	D	26	50	20120529	16	3004	59.56	0.0605675141852462	-0.0387564519661565
3	D	26	50	20120529	16	3006	59.6	0.0606475233175375	-0.0400859894914825
3	D	26	50	20120529	16	3008	59.64	0.0606149044817214	-0.040875636847237
3	D	26	50	20120529	16	3010	59.68	0.0609454754877125	-0.0420735478594587
3	D	26	50	20120529	16	3012	59.72	0.0609015443576109	-0.0423997560166099
3	D	26	50	20120529	16	3014	59.76	0.0610620674964352	-0.0436815892900499
3	D	26	50	20120529	16	3016	59.8	0.0608837903205489	-0.0441077781034203
3	D	26	50	20120529	16	3018	59.84	0.0612773291854047	-0.0455411203184380
3	D	26	50	20120529	16	3020	59.88	0.0617176728623208	-0.0466712608025372
3	D	26	50	20120529	16	3022	59.92	0.0617525261555655	-0.0470342257843881
3	D	26	50	20120529	16	3024	59.96	0.0620618783012668	-0.0482877210464653
3	D	26	50	20120529	16	3026	60	0.0626216876688644	-0.0482050673348124
3	D	26	50	20120529	16	3028	60.04	0.0627934439060146	-0.0494298469905056
3	D	26	50	20120529	16	3030	60.08	0.0635328583960336	-0.049995751618557
3	D	26	50	20120529	16	3032	60.12	0.0639560193781669	-0.0513627021636756
3	D	26	50	20120529	16	3034	60.16	0.0645401885743763	-0.052329642402677
3	D	26	50	20120529	16	3036	60.2	0.0648709377712763	-0.0536518260174786
3	D	26	50	20120529	16	3038	60.24	0.0656718705512585	-0.0543468483437747
3	D	26	50	20120529	16	3040	60.28	0.0659374386450687	-0.0555861449016857
3	D	26	50	20120529	16	3042	60.32	0.0660747022134327	-0.0559834540598988
3	D	26	50	20120529	16	3044	60.36	0.0661057371300589	-0.0564618188684393
3	D	26	50	20120529	16	3046	60.4	0.0657657955450035	-0.0574515915854052
3	D	26	50	20120529	16	3048	60.44	0.0662115061623888	-0.0582762690110996
3	D	26	50	20120529	16	3050	60.48	0.0663217158253046	-0.0587011977601858
3	D	26	50	20120529	16	3052	60.52	0.0664955650985271	-0.0594216971438081
3	D	26	50	20120529	16	3054	60.56	0.0668241151933376	-0.059893167661232
3	D	26	50	20120529	16	3056	60.6	0.067308759110095	-0.060358733837033
3	D	26	50	20120529	16	3058	60.64	0.0671810556254128	-0.0615043882439115
3	D	26	50	20120529	16	3060	60.68	0.06779379900665	-0.0626301375948995
3	D	26	50	20120529	16	3062	60.72	0.0675330463100196	-0.0629016383146039
3	D	26	50	20120529	16	3064	60.76	0.0674555403357338	-0.0634606840068778
3	D	26	50	20120529	16	3066	60.8	0.0677088330558226	-0.0648118165733013
3	D	26	50	20120529	16	3068	60.84	0.0679442996139577	-0.0652370705915068
3	D	26	50	20120529	16	3070	60.88	0.0679384306276738	-0.0666809119280116
3	D	26	50	20120529	16	3072	60.92	0.0680031308981524	-0.0674822760431304
3	D	26	50	20120529	16	3074	60.96	0.0680880544225729	-0.0683583106343424
3	D	26	50	20120529	16	3076	61	0.0678646793903961	-0.0698208195898705
3	D	26	50	20120529	16	3078	61.04	0.0676276571973424	-0.0691930501895331
3	D	26	50	20120529	16	3080	61.08	0.0674269095821635	-0.069290701636015
3	D	26	50	20120529	16	3082	61.12	0.0675338241274789	-0.0696899341246729
3	D	26	50	20120529	16	3084	61.16	0.0674726593909063	-0.0691712713006726
3	D	26	50	20120529	16	3086	61.2	0.0674716694414126	-0.069119086820221
3	D	26	50	20120529	16	3088	61.24	0.0677016205666545	-0.0689656446487035
3	D	26	50	20120529	16	3090	61.28	0.0680893272147791	-0.06947129670793
3	D	26	50	20120529	16	3092	61.32	0.06851062143501	-0.0685903830799278
3	D	26	50	20120529	16	3094	61.36	0.0682068483618123	-0.0682737406633125
3	D	26	50	20120529	16	3096	61.4	0.0687526640862102	-0.0684114143536095
3	D	26	50	20120529	16	3098	61.44	0.0686016967884268	-0.068297216608448
3	D	26	50	20120529	16	3100	61.48	0.0687755036352425	-0.0674577394378232
3	D	26	50	20120529	16	3102	61.52	0.0689977472965694	-0.0673124289942894
3	D	26	50	20120529	16	3104	61.56	0.0695684531796651	-0.0675623912414388
3	D	26	50	20120529	16	3106	61.6	0.0702490434565571	-0.0672202222700226
3	D	26	50	20120529	16	3108	61.64	0.0700079907548506	-0.0669250051888773
3	D	26	50	20120529	16	3110	61.68	0.0702921062595314	-0.0671553805781878
3	D	26	50	20120529	16	3112	61.72	0.0705920609561107	-0.0666561631906701
3	D	26	50	20120529	16	3114	61.76	0.0719617409334047	-0.0671580534418207
3	D	26	50	20120529	16	3116	61.8	0.0722818835285869	-0.0671343300093119
3	D	26	50	20120529	16	3118	61.84	0.0726105043340755	-0.066833569211002
3	D	26	50	20120529	16	3120	61.88	0.0728050364806478	-0.0668422595533428
3	D	26	50	20120529	16	3122	61.92	0.0728309660863139	-0.0667221433244226
3	D	26	50	20120529	16	3124	61.96	0.0726316680400365	-0.0663895556498915
3	D	26	50	20120529	16	3126	62	0.0723774843654033	-0.0664878929899512
3	D	26	50	20120529	16	3128	62.04	0.0721492515096398	-0.0656997305584372
3	D	26	50	20120529	16	3130	62.08	0.072319091487413	-0.0661654381555945
3	D	26	50	20120529	16	3132	62.12	0.0719603691462492	-0.0652789454550887
3	D	26	50	20120529	16	3134	62.16	0.0719210822934865	-0.065086725547691
3	D	26	50	20120529	16	3136	62.2	0.0713555736452325	-0.0648779522705456
3	D	26	50	20120529	16	3138	62.24	0.07114692057624	-0.0643638007878093
3	D	26	50	20120529	16	3140	62.28	0.0706663354524066	-0.0648329307817875
3	D	26	50	20120529	16	3142	62.32	0.0706664556605594	-0.0646206785392787
3	D	26	50	20120529	16	3144	62.36	0.0702737356253562	-0.064288189859697
3	D	26	50	20120529	16	3146	62.4	0.0701876383036789	-0.0638695543609633
3	D	26	50	20120529	16	3148	62.44	0.0697130423742821	-0.0642561862067805
3	D	26	50	20120529	16	3150	62.48	0.069612357439709	-0.0627977006888373
3	D	26	50	20120529	16	3152	62.52	0.0688628030384478	-0.0621556689447234
3	D	26	50	20120529	16	3154	62.56	0.0684132174759016	-0.0607403310825682
3	D	26	50	20120529	16	3156	62.6	0.0683029724576468	-0.0603466918085494
3	D	26	50	20120529	16	3158	62.64	0.068187353427855	-0.0595307683648061
3	D	26	50	20120529	16	3160	62.68	0.0676141231735505	-0.0580491463129825
3	D	26	50	20120529	16	3162	62.72	0.0675473581512708	-0.0566485233429438
3	D	26	50	20120529	16	3164	62.76	0.0672524097707023	-0.055562492179855
3	D	26	50	20120529	16	3166	62.8	0.0674051094800995	-0.0543103828470689
3	D	26	50	20120529	16	3168	62.84	0.0674307421009175	-0.0536647590005065
3	D	26	50	20120529	16	3170	62.88	0.0672627688850467	-0.0519249581207361
3	D	26	50	20120529	16	3172	62.92	0.0666965531300116	-0.0507910063310863
3	D	26	50	20120529	16	3174	62.96	0.0668906086866133	-0.0495842324424692
3	D	26	50	20120529	16	3176	63	0.0667948932984983	-0.0482353286766201
3	D	26	50	20120529	16	3178	63.04	0.067206942804672	-0.0462615631335177
3	D	26	50	20120529	16	3180	63.08	0.0673559019191968	-0.0459972041923033
3	D	26	50	20120529	16	3182	63.12	0.0677934737375306	-0.0443270038330051
3	D	26	50	20120529	16	3184	63.16	0.0682589197051789	-0.0436027567834426
3	D	26	50	20120529	16	3186	63.2	0.0684163853142813	-0.042004207554282
3	D	26	50	20120529	16	3188	63.24	0.0689311944063242	-0.0410881860745939
3	D	26	50	20120529	16	3190	63.28	0.0696195699288771	-0.0401159778900727
3	D	26	50	20120529	16	3192	63.32	0.0702885777966933	-0.0389378531398021
3	D	26	50	20120529	16	3194	63.36	0.0706888638744552	-0.038041036680291
3	D	26	50	20120529	16	3196	63.4	0.0718811166182138	-0.0367107566928448
3	D	26	50	20120529	16	3198	63.44	0.0724498426023221	-0.0360247924044157
3	D	26	50	20120529	16	3200	63.48	0.0738233268140989	-0.0343273118654993
3	D	26	50	20120529	16	3202	63.52	0.074763849543755	-0.0339926382259637
3	D	26	50	20120529	16	3204	63.56	0.0751784969602429	-0.0336098106146293
3	D	26	50	20120529	16	3206	63.6	0.0760341668761568	-0.0327357559224046
3	D	26	50	20120529	16	3208	63.64	0.0764151560098601	-0.0326694293063293
3	D	26	50	20120529	16	3210	63.68	0.0771829325528724	-0.0322981982462064
3	D	26	50	20120529	16	3212	63.72	0.07752955629701	-0.031486298240048
3	D	26	50	20120529	16	3214	63.76	0.0784729781644692	-0.0312347096473018
3	D	26	50	20120529	16	3216	63.8	0.0798104706410835	-0.0314525692465854
3	D	26	50	20120529	16	3218	63.84	0.0807841566787774	-0.031030992183642
3	D	26	50	20120529	16	3220	63.88	0.0814975567103165	-0.0305632410478871
3	D	26	50	20120529	16	3222	63.92	0.0825482466764816	-0.0296064548622636
3	D	26	50	20120529	16	3224	63.96	0.0833414083529385	-0.0296352341082578
3	D	26	50	20120529	16	3226	64	0.0844262515766349	-0.0286004540446694
3	D	26	50	20120529	16	3228	64.04	0.0856281209726177	-0.0282792154339764
3	D	26	50	20120529	16	3230	64.08	0.0864199391461904	-0.0277756139844153
3	D	26	50	20120529	16	3232	64.12	0.0879976357963738	-0.0278036154129503
3	D	26	50	20120529	16	3234	64.16	0.0889689176710117	-0.0277818365240898
3	D	26	50	20120529	16	3236	64.2	0.0899454321358303	-0.0270765682205343
3	D	26	50	20120529	16	3238	64.24	0.0910145775889844	-0.0275359047855931
3	D	26	50	20120529	16	3240	64.28	0.0920313264296525	-0.0270883769037801
3	D	26	50	20120529	16	3242	64.32	0.0934335191767454	-0.0272831141113189
3	D	26	50	20120529	16	3244	64.36	0.0945133419422954	-0.0284800337598334
3	D	26	50	20120529	16	3246	64.4	0.0958114485711977	-0.0293415726620311
3	D	26	50	20120529	16	3248	64.44	0.0967930542048408	-0.0301676148038132
3	D	26	50	20120529	16	3250	64.48	0.097327202667349	-0.030777140849196
3	D	26	50	20120529	16	3252	64.52	0.0979065352531753	-0.0312535186876814
3	D	26	50	20120529	16	3254	64.56	0.0983114953067608	-0.0316181736547393
3	D	26	50	20120529	16	3256	64.6	0.0986478660025713	-0.0322263561972378
3	D	26	50	20120529	16	3258	64.64	0.0991917725386599	-0.0326354881808324
3	D	26	50	20120529	16	3260	64.68	0.0997483362861319	-0.0332329227002569
3	D	26	50	20120529	16	3262	64.72	0.0999900960946196	-0.0342127605669471
3	D	26	50	20120529	16	3264	64.76	0.100421926205890	-0.0348451261613622
3	D	26	50	20120529	16	3266	64.8	0.100894627089113	-0.0352028514819645
3	D	26	50	20120529	16	3268	64.84	0.100774560357668	-0.0348384086469409
3	D	26	50	20120529	16	3270	64.88	0.100555215834144	-0.0348686728171757
3	D	26	50	20120529	16	3272	64.92	0.100862665862604	-0.034701371352747
3	D	26	50	20120529	16	3274	64.96	0.10103569489196	-0.034335443593483
3	D	26	50	20120529	16	3276	65	0.101218481994897	-0.0346046391450807
3	D	26	50	20120529	16	3278	65.04	0.101237644588667	-0.034139999279163
3	D	26	50	20120529	16	3280	65.08	0.101840877383697	-0.0344999873414651
3	D	26	50	20120529	16	3282	65.12	0.102164449446768	-0.0342045581282853
3	D	26	50	20120529	16	3284	65.16	0.102736215990036	-0.0342310039219017
3	D	26	50	20120529	16	3286	65.2	0.103086233846723	-0.0338889056611636
3	D	26	50	20120529	16	3288	65.24	0.104649222675858	-0.0344591165695125
3	D	26	50	20120529	16	3290	65.28	0.105151197779822	-0.0340366202677535
3	D	26	50	20120529	16	3292	65.32	0.106019595617797	-0.0345623541595657
3	D	26	50	20120529	16	3294	65.36	0.107570775763686	-0.0346117809235706
3	D	26	50	20120529	16	3296	65.4	0.108456780560513	-0.0348476717457745
3	D	26	50	20120529	16	3298	65.44	0.108609232782537	-0.0344331657506429
3	D	26	50	20120529	16	3300	65.48	0.109232900963543	-0.0341716776629601
3	D	26	50	20120529	16	3302	65.52	0.109638355991876	-0.0343246955704089
3	D	26	50	20120529	16	3304	65.56	0.110820992083410	-0.0346725213960746
3	D	26	50	20120529	16	3306	65.6	0.111683874488492	-0.0355074023726215
3	D	26	50	20120529	16	3308	65.64	0.112858590984077	-0.0355361816186158
3	D	26	50	20120529	16	3310	65.68	0.113689087898581	-0.0355966392484073
3	D	26	50	20120529	16	3312	65.72	0.114373779394803	-0.0360178627579601
3	D	26	50	20120529	16	3314	65.76	0.114737090858977	-0.0365950033127646
3	D	26	50	20120529	16	3316	65.8	0.115209084635419	-0.0365868715847809
3	D	26	50	20120529	16	3318	65.84	0.115650531398914	-0.0367903062057283
3	D	26	50	20120529	16	3320	65.88	0.115944192845141	-0.0367766590448514
3	D	26	50	20120529	16	3322	65.92	0.115215448596450	-0.0371150803503273
3	D	26	50	20120529	16	3324	65.96	0.115238358856160	-0.0370412584023714
3	D	26	50	20120529	16	3326	66	0.115017741540430	-0.0363200094855611
3	D	26	50	20120529	16	3328	66.04	0.114400225188420	-0.036238904337759
3	D	26	50	20120529	16	3330	66.08	0.114319615015365	-0.0363944678296201
3	D	26	50	20120529	16	3332	66.12	0.113964859543243	-0.0358511976896344
3	D	26	50	20120529	16	3334	66.16	0.113912533641435	-0.0356857347028368
3	D	26	50	20120529	16	3336	66.2	0.113518816585671	-0.0354402272284088
3	D	26	50	20120529	16	3338	66.24	0.113320119580157	-0.0349714154324821
3	D	26	50	20120529	16	3340	66.28	0.113108623941904	-0.0347996591953319
3	D	26	50	20120529	16	3342	66.32	0.113222750976388	-0.0350532276870654
3	D	26	50	20120529	16	3344	66.36	0.113039539609383	-0.0346679252019968
3	D	26	50	20120529	16	3346	66.4	0.113486784648483	-0.0345940325433629
3	D	26	50	20120529	16	3348	66.44	0.113129766434662	-0.0345197156206601
3	D	26	50	20120529	16	3350	66.48	0.113081400330829	-0.0346840472366079
3	D	26	50	20120529	16	3352	66.52	0.112443024328774	-0.0341224630309896
3	D	26	50	20120529	16	3354	66.56	0.112274237940104	-0.0341870218801119
3	D	26	50	20120529	16	3356	66.6	0.112513593585536	-0.0338032750299619
3	D	26	50	20120529	16	3358	66.64	0.112698643430173	-0.0337081691678923
3	D	26	50	20120529	16	3360	66.68	0.112619801024070	-0.0333124015024622
3	D	26	50	20120529	16	3362	66.72	0.112714765464784	-0.0331041585554028
3	D	26	50	20120529	16	3364	66.76	0.113127574403640	-0.0328938649986779
3	D	26	50	20120529	16	3366	66.8	0.112581475836530	-0.0325688080113665
3	D	26	50	20120529	16	3368	66.84	0.112661591034838	-0.0328695405254051
3	D	26	50	20120529	16	3370	66.88	0.112114643939591	-0.0326229723908054
3	D	26	50	20120529	16	3372	66.92	0.112112381197891	-0.0326472968640782
3	D	26	50	20120529	16	3374	66.96	0.111912482110849	-0.0327504637434533
3	D	26	50	20120529	16	3376	67	0.111704522006502	-0.0324627419941885
3	D	26	50	20120529	16	3378	67.04	0.111553766840754	-0.032373080854334
3	D	26	50	20120529	16	3380	67.08	0.111576606389786	-0.0319037740836605
3	D	26	50	20120529	16	3382	67.12	0.111905552464394	-0.0311965258811177
3	D	26	50	20120529	16	3384	67.16	0.111962403849601	-0.0308494778729114
3	D	26	50	20120529	16	3386	67.2	0.111857398492595	-0.0303712615567949
3	D	26	50	20120529	16	3388	67.24	0.111410860560276	-0.0296505076147315
3	D	26	50	20120529	16	3390	67.28	0.111028669345045	-0.0289615734778214
3	D	26	50	20120529	16	3392	67.32	0.111216406195450	-0.0291780188635426
3	D	26	50	20120529	16	3394	67.36	0.111061054835623	-0.0286254149140453
3	D	26	50	20120529	16	3396	67.4	0.110855216051620	-0.0284703463969311
3	D	26	50	20120529	16	3398	67.44	0.110557170543349	-0.0286811349284028
3	D	26	50	20120529	16	3400	67.48	0.110187353696789	-0.0282790740126201
3	D	26	50	20120529	16	3402	67.52	0.109629941421179	-0.0281515826599722
3	D	26	50	20120529	16	3404	67.56	0.109551099015077	-0.0281322786448458
3	D	26	50	20120529	16	3406	67.6	0.109880398643076	-0.0278659115203729
3	D	26	50	20120529	16	3408	67.64	0.109775110443357	-0.0289059948848201
3	D	26	50	20120529	16	3410	67.68	0.110196121820876	-0.0290936610245471
3	D	26	50	20120529	16	3412	67.72	0.110191525626798	-0.0288799026445944
3	D	26	50	20120529	16	3414	67.76	0.110137078404647	-0.0289470777888071
3	D	26	50	20120529	16	3416	67.8	0.109969776940218	-0.0289697052058051
3	D	26	50	20120529	16	3418	67.84	0.110289601337348	-0.0295940097829147
3	D	26	50	20120529	16	3420	67.88	0.110828558125969	-0.0296370018752108
3	D	26	50	20120529	16	3422	67.92	0.110634033050464	-0.0292536792891296
3	D	26	50	20120529	16	3424	67.96	0.110800203144043	-0.0297831608468821
3	D	26	50	20120529	16	3426	68	0.111127381451698	-0.0296566594437278
3	D	26	50	20120529	16	3428	68.04	0.111043942851518	-0.0296362947684296
3	D	26	50	20120529	16	3430	68.08	0.111126957187630	-0.0297403808866203
3	D	26	50	20120529	16	3432	68.12	0.111015729290949	-0.0297981515106432
3	D	26	50	20120529	16	3434	68.16	0.111327775513487	-0.0297815345012853
3	D	26	50	20120529	16	3436	68.2	0.111081207378887	-0.0300450731986336
3	D	26	50	20120529	16	3438	68.24	0.111044296404909	-0.0305369366756269
3	D	26	50	20120529	16	3440	68.28	0.110875510016240	-0.0305344618018928
3	D	26	50	20120529	16	3442	68.32	0.110486884129299	-0.0310059606035880
3	D	26	50	20120529	16	3444	68.36	0.110409243804725	-0.0309714537926661
3	D	26	50	20120529	16	3446	68.4	0.110798435377090	-0.0314734996073085
3	D	26	50	20120529	16	3448	68.44	0.110235931932656	-0.0317773433911844
3	D	26	50	20120529	16	3450	68.48	0.109829486954830	-0.0314209615734663
3	D	26	50	20120529	16	3452	68.52	0.109749866731269	-0.0319268257647272
3	D	26	50	20120529	16	3454	68.56	0.109230921064556	-0.0319693228822765
3	D	26	50	20120529	16	3456	68.6	0.108820869842146	-0.0322918342851757
3	D	26	50	20120529	16	3458	68.64	0.108292448944565	-0.0321393113524738
3	D	26	50	20120529	16	3460	68.68	0.107148350172605	-0.0321141383510635
3	D	26	50	20120529	16	3462	68.72	0.106439122071075	-0.0321313917565245
3	D	26	50	20120529	16	3464	68.76	0.105672759741625	-0.0319667772978642
3	D	26	50	20120529	16	3466	68.8	0.104755430114392	-0.0312489932042818
3	D	26	50	20120529	16	3468	68.84	0.103297163799551	-0.0312192240087938
3	D	26	50	20120529	16	3470	68.88	0.102578319045797	-0.030754513432198
3	D	26	50	20120529	16	3472	68.92	0.101564964317678	-0.0305864341503100
3	D	26	50	20120529	16	3474	68.96	0.100391096350230	-0.030209192682547
3	D	26	50	20120529	16	3476	69	0.0991203547537601	-0.0298268600459594
3	D	26	50	20120529	16	3478	69.04	0.0983131216523576	-0.0290766197511205
3	D	26	50	20120529	16	3480	69.08	0.0968589565568474	-0.0286042017106097
3	D	26	50	20120529	16	3482	69.12	0.0959866696315757	-0.0282565880169784
3	D	26	50	20120529	16	3484	69.16	0.0952065187198926	-0.0278092015565217
3	D	26	50	20120529	16	3486	69.2	0.0944808150303608	-0.0277452083928243
3	D	26	50	20120529	16	3488	69.24	0.0944641273103248	-0.0272457081625941
3	D	26	50	20120529	16	3490	69.28	0.0941195541758526	-0.0264009276911106
3	D	26	50	20120529	16	3492	69.32	0.0939465251464963	-0.0260819518221173
3	D	26	50	20120529	16	3494	69.36	0.09335517174539	-0.0247738749876003
3	D	26	50	20120529	16	3496	69.4	0.0926583180125306	-0.0243475603092230
3	D	26	50	20120529	16	3498	69.44	0.0922984006609067	-0.0235291549206776
3	D	26	50	20120529	16	3500	69.48	0.0925259476230925	-0.0226722829232358
3	D	26	50	20120529	16	3502	69.52	0.0927315035643834	-0.0222885360730859
3	D	26	50	20120529	16	3504	69.56	0.0922390744019651	-0.0206798681458864
3	D	26	50	20120529	16	3506	69.6	0.0920308314549057	-0.0202600588498960
3	D	26	50	20120529	16	3508	69.64	0.0919123910690569	-0.0194490780825532
3	D	26	50	20120529	16	3510	69.68	0.091010759212366	-0.0188639472211213
3	D	26	50	20120529	16	3512	69.72	0.0905544632064663	-0.0176707045278690
3	D	26	50	20120529	16	3514	69.76	0.0900199611905674	-0.0173647394236496
3	D	26	50	20120529	16	3516	69.8	0.0891986566642192	-0.0174445717792455
3	D	26	50	20120529	16	3518	69.84	0.0889806556435794	-0.0175753158230869
3	D	26	50	20120529	16	3520	69.88	0.0882299203739936	-0.0175080699681961
3	D	26	50	20120529	16	3522	69.92	0.0878362740289071	-0.0179509309452532
3	D	26	50	20120529	16	3524	69.96	0.0878894484588523	-0.0189347993205962
3	D	26	50	20120529	16	3526	70	0.0876982467852194	-0.0192344711744630
3	D	26	50	20120529	16	3528	70.04	0.0869282075005073	-0.0201254257187581
3	D	26	50	20120529	16	3530	70.08	0.0871423901445287	-0.0205078997767019
3	D	26	50	20120529	16	3532	70.12	0.0867436526306176	-0.0202099956897880
3	D	26	50	20120529	16	3534	70.16	0.0868637193620631	-0.0209574075575022
3	D	26	50	20120529	16	3536	70.2	0.0865122872918134	-0.0217533269504058
3	D	26	50	20120529	16	3538	70.24	0.086139005622025	-0.0223533070542425
3	D	26	50	20120529	16	3540	70.28	0.0860765680932462	-0.0231511356354553
3	D	26	50	20120529	16	3542	70.32	0.0860902152541231	-0.0239379333508816
3	D	26	50	20120529	16	3544	70.36	0.0855801084221751	-0.0249479646771285
3	D	26	50	20120529	16	3546	70.4	0.0857370861275986	-0.0250186753552471
3	D	26	50	20120529	16	3548	70.44	0.0852145342163017	-0.0250912245109969
3	D	26	50	20120529	16	3550	70.48	0.0857049127690546	-0.0246199378413360
3	D	26	50	20120529	16	3552	70.52	0.085704559215664	-0.0242981335452180
3	D	26	50	20120529	16	3554	70.56	0.085056849404097	-0.0243285391368090
3	D	26	50	20120529	16	3556	70.6	0.0853215901829734	-0.0238194222543547
3	D	26	50	20120529	16	3558	70.64	0.0851469348080203	-0.0238563332283327
3	D	26	50	20120529	16	3560	70.68	0.0846839212876993	-0.0232514740877057
3	D	26	50	20120529	16	3562	70.72	0.0841933306029121	-0.0228294727606936
3	D	26	50	20120529	16	3564	70.76	0.083578854810061	-0.0225256996874958
3	D	26	50	20120529	16	3566	70.8	0.0828611414271566	-0.0223633479705354
3	D	26	50	20120529	16	3568	70.84	0.0825511458142845	-0.0214203503671450
3	D	26	50	20120529	16	3570	70.88	0.082383490796465	-0.0211204663812438
3	D	26	50	20120529	16	3572	70.92	0.0817754496753228	-0.0206240067101727
3	D	26	50	20120529	16	3574	70.96	0.0810844649287473	-0.0208883232249802
3	D	26	50	20120529	16	3576	71	0.0809124965595628	-0.0205599428357972
3	D	26	50	20120529	16	3578	71.04	0.0799509020478272	-0.0201640337490109
3	D	26	50	20120529	16	3580	71.08	0.0792268247038921	-0.0193592048106643
3	D	26	50	20120529	16	3582	71.12	0.0781453048820673	-0.0187307990142239
3	D	26	50	20120529	16	3584	71.16	0.0767230303023887	-0.0181620023194374
3	D	26	50	20120529	16	3586	71.2	0.0755997911804739	-0.0173339095679898
3	D	26	50	20120529	16	3588	71.24	0.0746203068671743	-0.0168691989913940
3	D	26	50	20120529	16	3590	71.28	0.0729319480057351	-0.0167253027614226
3	D	26	50	20120529	16	3592	71.32	0.0722782984972063	-0.0164650874659459
3	D	26	50	20120529	16	3594	71.36	0.0704714285392403	-0.0159766888121804
3	D	26	50	20120529	16	3596	71.4	0.0686843575711476	-0.0154419039535690
3	D	26	50	20120529	16	3598	71.44	0.0682033128279064	-0.0148542275077248
3	D	26	50	20120529	16	3600	71.48	0.0679743516521581	-0.0159460003778769
3	D	26	50	20120529	16	3602	71.52	0.0678267784669245	-0.0155730015508010
3	D	26	50	20120529	16	3604	71.56	0.0673062771652931	-0.0160318431411129
3	D	26	50	20120529	16	3606	71.6	0.0669707549976201	-0.0163481320043377
3	D	26	50	20120529	16	3608	71.64	0.067570805812135	-0.0171567793193026
3	D	26	50	20120529	16	3610	71.68	0.067892610108253	-0.0167726082050839
3	D	26	50	20120529	16	3612	71.72	0.068571998303617	-0.0170319749724232
3	D	26	50	20120529	16	3614	71.76	0.0687645434801341	-0.0170204491318898
3	D	26	50	20120529	16	3616	71.8	0.0690478811673556	-0.0172658858956397
3	D	26	50	20120529	16	3618	71.84	0.0691267235734579	-0.0178153785752998
3	D	26	50	20120529	16	3620	71.88	0.0693694026207611	-0.0175690225727344
3	D	26	50	20120529	16	3622	71.92	0.0692927522456805	-0.0171048776815635
3	D	26	50	20120529	16	3624	71.96	0.0696318099472594	-0.0172158227355317
3	D	26	50	20120529	16	3626	72	0.0700586903110617	-0.0172576127462998
3	D	26	50	20120529	16	3628	72.04	0.0699633016062797	-0.0172624917830900
3	D	26	50	20120529	16	3630	72.08	0.0694366484756519	-0.0171114537746285
3	D	26	50	20120529	16	3632	72.12	0.0692298197421549	-0.0165338182450773
3	D	26	50	20120529	16	3634	72.16	0.068916430016733	-0.0163607185050428
3	D	26	50	20120529	16	3636	72.2	0.0687888679534069	-0.0161115340753526
3	D	26	50	20120529	16	3638	72.24	0.0678681442136239	-0.0158844820879136
3	D	26	50	20120529	16	3640	72.28	0.0675096410755623	-0.0153998311000884
3	D	26	50	20120529	16	3642	72.32	0.0669178634103873	-0.0150104273956890
3	D	26	50	20120529	16	3644	72.36	0.0659098826938059	-0.0141116239661227
3	D	26	50	20120529	16	3646	72.4	0.0653170443684591	-0.0136165077979359
3	D	26	50	20120529	16	3648	72.44	0.0642918809570948	-0.0129712021494251
3	D	26	50	20120529	16	3650	72.48	0.0632360998221052	-0.0129043805586029
3	D	26	50	20120529	16	3652	72.52	0.0621049411042411	-0.0123657773233731
3	D	26	50	20120529	16	3654	72.56	0.0607173147568406	-0.0123370687880570
3	D	26	50	20120529	16	3656	72.6	0.0586307133562372	-0.0114399624147656
3	D	26	50	20120529	16	3658	72.64	0.0574807455979935	-0.0114701558743223
3	D	26	50	20120529	16	3660	72.68	0.0562720879769114	-0.0112011017440808
3	D	26	50	20120529	16	3662	72.72	0.0556074783132741	-0.0104920857745850
3	D	26	50	20120529	16	3664	72.76	0.054100280209175	-0.0103808578779044
3	D	26	50	20120529	16	3666	72.8	0.0529360996046295	-0.00991105613248403
3	D	26	50	20120529	16	3668	72.84	0.0516864297902385	-0.0100082833148972
3	D	26	50	20120529	16	3670	72.88	0.0502640844998818	-0.0101656145737112
3	D	26	50	20120529	16	3672	72.92	0.0491779684839792	-0.00954491624118563
3	D	26	50	20120529	16	3674	72.96	0.0477510269995448	-0.00999986874420113
3	D	26	50	20120529	16	3676	73	0.0461896645160067	-0.00944669910927883
3	D	26	50	20120529	16	3678	73.04	0.0450391310723381	-0.00929658033963293
3	D	26	50	20120529	16	3680	73.08	0.0434533734048492	-0.00878505929412263
3	D	26	50	20120529	16	3682	73.12	0.0415837123647138	-0.00821392914695823
3	D	26	50	20120529	16	3684	73.16	0.0397779808486655	-0.00808869346494233
3	D	26	50	20120529	16	3686	73.2	0.0383505514605521	-0.00791014193162483
3	D	26	50	20120529	16	3688	73.24	0.0373425919571741	-0.00730688792339123
3	D	26	50	20120529	16	3690	73.28	0.0352083527727222	-0.00709126985260403
3	D	26	50	20120529	16	3692	73.32	0.0338942018909548	-0.00675121513046353
3	D	26	50	20120529	16	3694	73.36	0.0319601799915958	-0.00566249696160623
3	D	26	50	20120529	16	3696	73.4	0.0300684642909553	-0.00537533382669863
3	D	26	50	20120529	16	3698	73.44	0.0287895556111622	-0.00488124296334453
3	D	26	50	20120529	16	3700	73.48	0.0269778561138807	-0.00376424759430753
3	D	26	50	20120529	16	3702	73.52	0.0256514581426632	-0.00362608600033153
3	D	26	50	20120529	16	3704	73.56	0.0237601454928879	-0.00236440951279596
3	D	26	50	20120529	16	3706	73.6	0.0225395377672037	-0.00249027451984716
3	D	26	50	20120529	16	3708	73.64	0.0211401677903813	-0.00186378356857013
3	D	26	50	20120529	16	3710	73.68	0.0192529747447132	-0.00182099936566766
3	D	26	50	20120529	16	3712	73.72	0.0182047214685160	-0.00117491165705683
3	D	26	50	20120529	16	3714	73.76	0.0163511513502934	-0.00108764336654991
3	D	26	50	20120529	16	3716	73.8	0.0154276557519281	-0.00087317787981603
3	D	26	50	20120529	16	3718	73.84	0.0138845790497516	-0.00187610985397978
3	D	26	50	20120529	16	3720	73.88	0.0123605730174637	-0.00164601023631386
3	D	26	50	20120529	16	3722	73.92	0.0110370953972524	-0.0023582930391387
3	D	26	50	20120529	16	3724	73.96	0.00944063213309631	-0.00269600723783339
3	D	26	50	20120529	16	3726	74	0.00812322148906765	-0.00363135394585133
3	D	26	50	20120529	16	3728	74.04	0.00706258960155908	-0.00378741241245923
3	D	26	50	20120529	16	3730	74.08	0.00649575866362432	-0.00406119001599903
3	D	26	50	20120529	16	3732	74.12	0.00614574080693698	-0.00370042413623763
3	D	26	50	20120529	16	3734	74.16	0.00566335256081152	-0.0031954084731142
3	D	26	50	20120529	16	3736	74.2	0.00584545377017049	-0.00246364487846768
3	D	26	50	20120529	16	3738	74.24	0.00536983960700879	-0.00211516851456332
3	D	26	50	20120529	16	3740	74.28	0.0055934409133556	-0.00195636647364445
3	D	26	50	20120529	16	3742	74.32	0.00544149639400068	-0.000322679694313112
3	D	26	50	20120529	16	3744	74.36	0.0051236526029641	0.000353568239835669
3	D	26	50	20120529	16	3746	74.4	0.00496431386799831	0.0011853796658455
3	D	26	50	20120529	16	3748	74.44	0.0048399974247979	0.00223576557609468
3	D	26	50	20120529	16	3750	74.48	0.00489126973750174	0.00342075633321053
3	D	26	50	20120529	16	3752	74.52	0.00494222385215404	0.00462403994275568
3	D	26	50	20120529	16	3754	74.56	0.00489126973750174	0.00600875301021767
3	D	26	50	20120529	16	3756	74.6	0.0046907766807641	0.00684609471836316
3	D	26	50	20120529	16	3758	74.64	0.00467292223453914	0.00853604457005995
3	D	26	50	20120529	16	3760	74.68	0.00461025136052258	0.0104414922843911
3	D	26	50	20120529	16	3762	74.72	0.00488524306640569	0.0119084538913204
3	D	26	50	20120529	16	3764	74.76	0.00440573203777287	0.0134550724913639
3	D	26	50	20120529	16	3766	74.8	0.0040940747239649	0.0144599065827690
3	D	26	50	20120529	16	3768	74.84	0.00368535569073058	0.0156645223814900
3	D	26	50	20120529	16	3770	74.88	0.00341432166150177	0.0172035402907425
3	D	26	50	20120529	16	3772	74.92	0.00355944118620469	0.0186775963000074
3	D	26	50	20120529	16	3774	74.96	0.00361503392134157	0.0200892784201039
3	D	26	50	20120529	16	3776	75	0.00348834867042419	0.0204250410040825
3	D	26	50	20120529	16	3778	75.04	0.00346802642153289	0.0200901976589194
3	D	26	50	20120529	16	3780	75.08	0.00287681444178282	0.0196907530382271
3	D	26	50	20120529	16	3782	75.12	0.0029632723879185	0.0195503711289582
3	D	26	50	20120529	16	3784	75.16	0.00211788380460311	0.0192985279777708
3	D	26	50	20120529	16	3786	75.2	0.00182924281652276	0.0192818402577348
3	D	26	50	20120529	16	3788	75.24	0.0010977762067243	0.0187961639650768
3	D	26	50	20120529	16	3790	75.28	-0.000270652898673699	0.0184506355293432
3	D	26	50	20120529	16	3792	75.32	-0.0010955693264602	0.0187973950379828
3	D	26	50	20120529	16	3794	75.36	-0.0028046329815592	0.0176796140733120
3	D	26	50	20120529	16	3796	75.4	-0.0042368919089882	0.0175154804472630
3	D	26	50	20120529	16	3798	75.44	-0.0058583867531983	0.0175300892733623
3	D	26	50	20120529	16	3800	75.48	-0.0075893205139327	0.0173068485914739
3	D	26	50	20120529	16	3802	75.52	-0.0087213136177986	0.0173493598511588
3	D	26	50	20120529	16	3804	75.56	-0.0100343260576483	0.0164180436517936
3	D	26	50	20120529	16	3806	75.6	-0.0099731188946688	0.01627715969671
3	D	26	50	20120529	16	3808	75.64	-0.0104749172219378	0.0155978775673631
3	D	26	50	20120529	16	3810	75.68	-0.0103508341239752	0.0149509314311199
3	D	26	50	20120529	16	3812	75.72	-0.0105465259256686	0.0146525677247983
3	D	26	50	20120529	16	3814	75.76	-0.0102550423683279	0.0146412681584349
3	D	26	50	20120529	16	3816	75.8	-0.0104896109008509	0.0143825165739953
3	D	26	50	20120529	16	3818	75.84	-0.010177274764533	0.0149825037488999
3	D	26	50	20120529	16	3820	75.88	-0.0095043990226236	0.0156891791949499
3	D	26	50	20120529	16	3822	75.92	-0.0094843242611058	0.0159451447786716
3	D	26	50	20120529	16	3824	75.96	-0.0095231444233929	0.0163495391468322
3	D	26	50	20120529	16	3826	76	-0.0094358450201876	0.0171368742634122
3	D	26	50	20120529	16	3828	76.04	-0.0095956157973967	0.0176181664940269
3	D	26	50	20120529	16	3830	76.08	-0.0102266732442666	0.0182352939373074
3	D	26	50	20120529	16	3832	76.12	-0.0103113563523815	0.0188391914127120
3	D	26	50	20120529	16	3834	76.16	-0.0104588588269371	0.0197677640377662
3	D	26	50	20120529	16	3836	76.2	-0.0107004984272719	0.0200725765579322
3	D	26	50	20120529	16	3838	76.24	-0.0108682948664475	0.0215042556578006
3	D	26	50	20120529	16	3840	76.28	-0.0111666868570404	0.0228668574962149
3	D	26	50	20120529	16	3842	76.32	-0.0110979631489769	0.0242014437639586
3	D	26	50	20120529	16	3844	76.36	-0.0110106991011107	0.0252615453213813
3	D	26	50	20120529	16	3846	76.4	-0.0106145142426797	0.0263826560518848
3	D	26	50	20120529	16	3848	76.44	-0.010475420681966	0.0276070171003635
3	D	26	50	20120529	16	3850	76.48	-0.0105857314611515	0.0283524469477700
3	D	26	50	20120529	16	3852	76.52	-0.0105034772648299	0.0301343030033515
3	D	26	50	20120529	16	3854	76.56	-0.0103730231347688	0.0313303670526608
3	D	26	50	20120529	16	3856	76.6	-0.0104566738669832	0.0324523333823695
3	D	26	50	20120529	16	3858	76.64	-0.0097106691417636	0.0336381585254871
3	D	26	50	20120529	16	3860	76.68	-0.0090549124550268	0.0341044105948659
3	D	26	50	20120529	16	3862	76.72	-0.0085278067760591	0.0350755793324188
3	D	26	50	20120529	16	3864	76.76	-0.0080762342434577	0.035302999015384
3	D	26	50	20120529	16	3866	76.8	-0.0077492822099727	0.0360646802979425
3	D	26	50	20120529	16	3868	76.84	-0.0070286696892655	0.0361443712321822
3	D	26	50	20120529	16	3870	76.88	-0.006314569622013	0.0371240606064484
3	D	26	50	20120529	16	3872	76.92	-0.006117435322486	0.0371314074459049
3	D	26	50	20120529	16	3874	76.96	-0.0053328225670136	0.0380039842849569
3	D	26	50	20120529	16	3876	77	-0.0046474239640095	0.0389692557519547
3	D	26	50	20120529	16	3878	77.04	-0.0032671515271334	0.0402496847113273
3	D	26	50	20120529	16	3880	77.08	-0.0023106481842223	0.0409893891151265
3	D	26	50	20120529	16	3882	77.12	-0.0017664588054211	0.0420213407515902
3	D	26	50	20120529	16	3884	77.16	-0.0004959293409851	0.0428784955917445
3	D	26	50	20120529	16	3886	77.2	0.000654462681327199	0.0434593838124892
3	D	26	50	20120529	16	3888	77.24	0.0016095518106759	0.0441317716507195
3	D	26	50	20120529	16	3890	77.28	0.00291168894823094	0.0452001392864143
3	D	26	50	20120529	16	3892	77.32	0.00381459359712804	0.0453724612089895
3	D	26	50	20120529	16	3894	77.36	0.00501999852701675	0.0457481470418339
3	D	26	50	20120529	16	3896	77.4	0.00601206934102148	0.0463115697250833
3	D	26	50	20120529	16	3898	77.44	0.00747889164791485	0.0465121052082278
3	D	26	50	20120529	16	3900	77.48	0.00881079798095783	0.046916287444354
3	D	26	50	20120529	16	3902	77.52	0.0100252538776457	0.0469822605070387
3	D	26	50	20120529	16	3904	77.56	0.0107861007742025	0.0465828865970246
3	D	26	50	20120529	16	3906	77.6	0.0118571554156657	0.0467952307634149
3	D	26	50	20120529	16	3908	77.64	0.0123130978681748	0.0466241109223678
3	D	26	50	20120529	16	3910	77.68	0.0135475648867703	0.0463500363339798
3	D	26	50	20120529	16	3912	77.72	0.0147931334818304	0.0462233935094693
3	D	26	50	20120529	16	3914	77.76	0.0162111654208219	0.0460118271605383
3	D	26	50	20120529	16	3916	77.8	0.0172996855997805	0.0453444597804545
3	D	26	50	20120529	16	3918	77.84	0.0187607803417462	0.0454211808662132
3	D	26	50	20120529	16	3920	77.88	0.0196380170144862	0.0446976692077031
3	D	26	50	20120529	16	3922	77.92	0.0213413665396865	0.0441756122711531
3	D	26	50	20120529	16	3924	77.96	0.0222128756474989	0.0443965831402739
3	D	26	50	20120529	16	3926	78	0.0234677780520707	0.043853171578932
3	D	26	50	20120529	16	3928	78.04	0.0242696371419363	0.0434089670989906
3	D	26	50	20120529	16	3930	78.08	0.0259746837234114	0.0427227199678491
3	D	26	50	20120529	16	3932	78.12	0.0271540671237524	0.0419968748569611
3	D	26	50	20120529	16	3934	78.16	0.0283676744923029	0.0411396493061287
3	D	26	50	20120529	16	3936	78.2	0.0298588919831472	0.0402879391881895
3	D	26	50	20120529	16	3938	78.24	0.0309051271765908	0.0401514675794205
3	D	26	50	20120529	16	3940	78.28	0.0321493310555632	0.0388846362834501
3	D	26	50	20120529	16	3942	78.32	0.0341565031514359	0.0381470037025197
3	D	26	50	20120529	16	3944	78.36	0.0350571945561079	0.0375731370521121
3	D	26	50	20120529	16	3946	78.4	0.0362483371422201	0.0365748931959077
3	D	26	50	20120529	16	3948	78.44	0.0379902805555375	0.0347670474305836
3	D	26	50	20120529	16	3950	78.48	0.0382353071973543	0.0345050502260184
3	D	26	50	20120529	16	3952	78.52	0.037968989570356	0.0345202035243392
3	D	26	50	20120529	16	3954	78.56	0.0375234415875304	0.0339875399860714
3	D	26	50	20120529	16	3956	78.6	0.0376587408132561	0.03367730254268
3	D	26	50	20120529	16	3958	78.64	0.0379441064120154	0.0328033412592611
3	D	26	50	20120529	16	3960	78.68	0.0381907043158106	0.0315054169931977
3	D	26	50	20120529	16	3962	78.72	0.0386280767300322	0.0303046520980072
3	D	26	50	20120529	16	3964	78.76	0.0395694479878258	0.029706227629089
3	D	26	50	20120529	16	3966	78.8	0.0400502593858292	0.0282056268312584
3	D	26	50	20120529	16	3968	78.84	0.0405919102512859	0.0283504352289775
3	D	26	50	20120529	16	3970	78.88	0.0408714366329568	0.0274393210703509
3	D	26	50	20120529	16	3972	78.92	0.0417175959626637	0.0269860302682712
3	D	26	50	20120529	16	3974	78.96	0.0420228468890341	0.0260776172575487
3	D	26	50	20120529	16	3976	79	0.0425021238653223	0.0254622929365602
3	D	26	50	20120529	16	3978	79.04	0.0424284291965871	0.0242845500239515
3	D	26	50	20120529	16	3980	79.08	0.042155337486625	0.0237023253713903
3	D	26	50	20120529	16	3982	79.12	0.0421580952030716	0.0225978952898550
3	D	26	50	20120529	16	3984	79.16	0.0421613478942651	0.0213002129250215
3	D	26	50	20120529	16	3986	79.2	0.0420789699542569	0.0205458007001735
3	D	26	50	20120529	16	3988	79.24	0.0415463064159891	0.0197216677467006
3	D	26	50	20120529	16	3990	79.28	0.0410645545659667	0.0191322942445816
3	D	26	50	20120529	16	3992	79.32	0.0406513920737194	0.0184043278133501
3	D	26	50	20120529	16	3994	79.36	0.0391641343808497	0.0178036406027321
3	D	26	50	20120529	16	3996	79.4	0.0383817207274668	0.0162965839199892
3	D	26	50	20120529	16	3998	79.44	0.0371808412809777	0.0143874663214636
3	D	26	50	20120529	16	4000	79.48	0.036559506552349	0.0127409681814707
3	D	26	50	20120529	16	4002	79.52	0.0355522329425488	0.0110666100342991
3	D	26	50	20120529	16	4004	79.56	0.0345303929330561	0.0100184656525463
3	D	26	50	20120529	16	4006	79.6	0.0332839758098586	0.00842740468419844
3	D	26	50	20120529	16	4008	79.64	0.032275287986496	0.00733372262573721
3	D	26	50	20120529	16	4010	79.68	0.0309901921223676	0.00609416443831719
3	D	26	50	20120529	16	4012	79.72	0.0293976462297792	0.00545409137998713
3	D	26	50	20120529	16	4014	79.76	0.0281226619926217	0.00423638279210578
3	D	26	50	20120529	16	4016	79.8	0.0271428524102028	0.00391587957246516
3	D	26	50	20120529	16	4018	79.84	0.0251398875996782	0.00213565339801429
3	D	26	50	20120529	16	4020	79.88	0.0238011435440611	0.00141265792745448
3	D	26	50	20120529	16	4022	79.92	0.0225151779385918	0.00022625295677625
[truncated: 433 more rows]
