# Supplementary material for: How Do Ants Make Sense of Gravity? A Boltzmann Walker Analysis of Lasius niger Trajectories on Various Inclines
Source: PLoS One. 2013 Oct 29;8(10):e76531. doi: 10.1371/journal.pone.0076531 (PMC3812222; doi:10.1371/journal.pone.0076531)
Supplement: Dataset S3 — Trajectories for . (ZIP) [file pone.0076531.s007.zip › Incline3/3-D-26-50-20120529-17.txt]

Pente	Colonie	Temperature	Humidite	Date	Indiv	Frame	Time	X	Y
3	D	26	50	20120529	17	72	0	0	0
3	D	26	50	20120529	17	74	0.04	-0.00191304204116114	-0.000361791184594099
3	D	26	50	20120529	17	76	0.08	-0.00380004133957119	0.00154818908420451
3	D	26	50	20120529	17	78	0.12	-0.00515016274329753	0.00187289251812537
3	D	26	50	20120529	17	80	0.16	-0.00543012753117272	0.00337384686934665
3	D	26	50	20120529	17	82	0.2	-0.00621579387574909	0.0026622853154386
3	D	26	50	20120529	17	84	0.24	-0.00677933676715134	0.00301218296397315
3	D	26	50	20120529	17	86	0.28	-0.00751188878585888	0.00130127800281588
3	D	26	50	20120529	17	88	0.32	-0.00809180402767272	0.00122991395803141
3	D	26	50	20120529	17	90	0.36	-0.00851567070237362	0.00045758506156178
3	D	26	50	20120529	17	92	0.4	-0.00962296668769304	-0.00140560807284606
3	D	26	50	20120529	17	94	0.44	-0.0102397900750577	-0.00191707254981391
3	D	26	50	20120529	17	96	0.48	-0.0113187643124703	-0.00222926019370777
3	D	26	50	20120529	17	98	0.52	-0.0125345354277712	-0.00255973361896312
3	D	26	50	20120529	17	100	0.56	-0.0145349192985445	-0.00396671347896467
3	D	26	50	20120529	17	102	0.6	-0.015892514820948	-0.0036684063411855
3	D	26	50	20120529	17	104	0.64	-0.0178911379958361	-0.00357554907868009
3	D	26	50	20120529	17	106	0.68	-0.0193819877911542	-0.004087763088836
3	D	26	50	20120529	17	108	0.72	-0.0210071313063552	-0.00325415490449518
3	D	26	50	20120529	17	110	0.76	-0.0214960956455457	-0.00266775125085717
3	D	26	50	20120529	17	112	0.8	-0.0221125513373842	-0.00189361074681414
3	D	26	50	20120529	17	114	0.84	-0.0226805702147113	-0.00196000807356756
3	D	26	50	20120529	17	116	0.88	-0.0229808077540031	-0.00170488394691545
3	D	26	50	20120529	17	118	0.92	-0.0227722112535531	-0.00312065314420716
3	D	26	50	20120529	17	120	0.96	-0.0226894090494762	-0.00328943953287638
3	D	26	50	20120529	17	122	1	-0.0229902829848710	-0.00335979665760445
3	D	26	50	20120529	17	124	1.04	-0.0230928134681431	-0.00346515556800124
3	D	26	50	20120529	17	126	1.08	-0.0226552557919449	-0.00486239856762586
3	D	26	50	20120529	17	128	1.12	-0.0223164102224003	-0.0053996582999714
3	D	26	50	20120529	17	130	1.16	-0.022304955092545	-0.00584046866736309
3	D	26	50	20120529	17	132	1.2	-0.0221484016511903	-0.00693464570057115
3	D	26	50	20120529	17	134	1.24	-0.0213862112517494	-0.00721543780338033
3	D	26	50	20120529	17	136	1.28	-0.0206637602534111	-0.00810504884479113
3	D	26	50	20120529	17	138	1.32	-0.0202419710584333	-0.00824314679915686
3	D	26	50	20120529	17	140	1.36	-0.0193003169579272	-0.00804664182466512
3	D	26	50	20120529	17	142	1.4	-0.0191043776688604	-0.00831272610642562
3	D	26	50	20120529	17	144	1.44	-0.0190269494763204	-0.00844290446484206
3	D	26	50	20120529	17	146	1.48	-0.0184759718724199	-0.00875926403874492
3	D	26	50	20120529	17	148	1.52	-0.0178156048494698	-0.00818318414411224
3	D	26	50	20120529	17	150	1.56	-0.0175003766464168	-0.00804982380518046
3	D	26	50	20120529	17	152	1.6	-0.0165425298006215	-0.00809380584697026
3	D	26	50	20120529	17	154	1.64	-0.0160146745884657	-0.00841249887325104
3	D	26	50	20120529	17	156	1.68	-0.0157285791847977	-0.00873366677326597
3	D	26	50	20120529	17	158	1.72	-0.0145932273237211	-0.0091320719469899
3	D	26	50	20120529	17	160	1.76	-0.0138443234606986	-0.0090266493969828
3	D	26	50	20120529	17	162	1.8	-0.0136911712029614	-0.00891619224669365
3	D	26	50	20120529	17	164	1.84	-0.0130026471879845	-0.00911172141382736
3	D	26	50	20120529	17	166	1.88	-0.0129594571057896	-0.00923453171958384
3	D	26	50	20120529	17	168	1.92	-0.0123903704972229	-0.00995734334238054
3	D	26	50	20120529	17	170	1.96	-0.0118364654712482	-0.0104621751577409
3	D	26	50	20120529	17	172	2	-0.0106723485063130	-0.0120116653184228
3	D	26	50	20120529	17	174	2.04	-0.0103364232877747	-0.0109852786123270
3	D	26	50	20120529	17	176	2.08	-0.00977759679860291	-0.0113160065960236
3	D	26	50	20120529	17	178	2.12	-0.00954572234291622	-0.0125751516412825
3	D	26	50	20120529	17	180	2.16	-0.00872314502436191	-0.0128323263776000
3	D	26	50	20120529	17	182	2.2	-0.00868263487686773	-0.0125411468761752
3	D	26	50	20120529	17	184	2.24	-0.0080537836031551	-0.0130633381630137
3	D	26	50	20120529	17	186	2.28	-0.00752812042202103	-0.0131895991498624
3	D	26	50	20120529	17	188	2.32	-0.00629458254173603	-0.0133743562522915
3	D	26	50	20120529	17	190	2.36	-0.00587383915768763	-0.0135960773617071
3	D	26	50	20120529	17	192	2.4	-0.00554295348917885	-0.0145948536693178
3	D	26	50	20120529	17	194	2.44	-0.00451647485920158	-0.0141992698516508
3	D	26	50	20120529	17	196	2.48	-0.00407150670393651	-0.0156413858476095
3	D	26	50	20120529	17	198	2.52	-0.00334057042422398	-0.0158481014440216
3	D	26	50	20120529	17	200	2.56	-0.00286277130110842	-0.0153457798577345
3	D	26	50	20120529	17	202	2.6	-0.00183820185944036	-0.0164753122300019
3	D	26	50	20120529	17	204	2.64	-0.0010136870683056	-0.0172907901964731
3	D	26	50	20120529	17	206	2.68	-0.000389340064789126	-0.0176488690704660
3	D	26	50	20120529	17	208	2.72	0.000188769226305559	-0.0176700893449693
3	D	26	50	20120529	17	210	2.76	0.000806490639282316	-0.0179240043190256
3	D	26	50	20120529	17	212	2.8	0.00115384270340459	-0.0181850045030294
3	D	26	50	20120529	17	214	2.84	0.00216740249248957	-0.0174640454999994
3	D	26	50	20120529	17	216	2.88	0.00235159673792086	-0.0168280665899324
3	D	26	50	20120529	17	218	2.92	0.00350290799904879	-0.0168496616310299
3	D	26	50	20120529	17	220	2.96	0.00395878681194757	-0.0169250180007009
3	D	26	50	20120529	17	222	3	0.00456945129924808	-0.0159295742873499
3	D	26	50	20120529	17	224	3.04	0.00514587767620355	-0.0157451679098843
3	D	26	50	20120529	17	226	3.08	0.00538152101103397	-0.0150725608685518
3	D	26	50	20120529	17	228	3.12	0.00646734428472909	-0.0146806073370994
3	D	26	50	20120529	17	230	3.16	0.00749118469930575	-0.0145864567762912
3	D	26	50	20120529	17	232	3.2	0.00776697048610412	-0.0141078727646486
3	D	26	50	20120529	17	234	3.24	0.00809255426796756	-0.0141881682751862
3	D	26	50	20120529	17	236	3.28	0.008685293598365	-0.0135712458928722
3	D	26	50	20120529	17	238	3.32	0.0095329590655158	-0.0133936348115737
3	D	26	50	20120529	17	240	3.36	0.0103922564392171	-0.0128699303162236
3	D	26	50	20120529	17	242	3.4	0.0111314305129305	-0.0129188974608207
3	D	26	50	20120529	17	244	3.44	0.0117836728789648	-0.0129531143579623
3	D	26	50	20120529	17	246	3.48	0.0125431621305016	-0.0135539571320722
3	D	26	50	20120529	17	248	3.52	0.0128017440093137	-0.0138554038239598
3	D	26	50	20120529	17	250	3.56	0.0132967399693477	-0.0142482511383836
3	D	26	50	20120529	17	252	3.6	0.0137330036401364	-0.0138955674891312
3	D	26	50	20120529	17	254	3.64	0.0142952666682647	-0.0146673321143894
3	D	26	50	20120529	17	256	3.68	0.0144084320375258	-0.0162933665841348
3	D	26	50	20120529	17	258	3.72	0.0143804164668552	-0.0170129325868058
3	D	26	50	20120529	17	260	3.76	0.0139998869525596	-0.0171906638762571
3	D	26	50	20120529	17	262	3.8	0.0139852215579178	-0.0178362099410735
3	D	26	50	20120529	17	264	3.84	0.0131259948948946	-0.0181069823407932
3	D	26	50	20120529	17	266	3.88	0.0125727899046333	-0.0182673188034274
3	D	26	50	20120529	17	268	3.92	0.0125788215254768	-0.0181857681783530
3	D	26	50	20120529	17	270	3.96	0.0115324357182888	-0.0186980055230327
3	D	26	50	20120529	17	272	4	0.0112688758077372	-0.0192173966670177
3	D	26	50	20120529	17	274	4.04	0.0102269560869791	-0.0197616546351766
3	D	26	50	20120529	17	276	4.08	0.00960501324651872	-0.0200458832769424
3	D	26	50	20120529	17	278	4.12	0.00877878018590567	-0.0203514029038897
3	D	26	50	20120529	17	280	4.16	0.00822901880566875	-0.0214593543771953
3	D	26	50	20120529	17	282	4.2	0.00759683705901673	-0.0224498978405526
3	D	26	50	20120529	17	284	4.24	0.00700653724701439	-0.0229168782299160
3	D	26	50	20120529	17	286	4.28	0.00603504324034219	-0.0239889228208729
3	D	26	50	20120529	17	288	4.32	0.00572177372307312	-0.0237182635582383
3	D	26	50	20120529	17	290	4.36	0.00463822450478629	-0.0241147878279242
3	D	26	50	20120529	17	292	4.4	0.00414314369193853	-0.0241523705533442
3	D	26	50	20120529	17	294	4.44	0.00385200661692059	-0.0241268652117469
3	D	26	50	20120529	17	296	4.48	0.00341515604750354	-0.0238464266623282
3	D	26	50	20120529	17	298	4.52	0.00345720061671289	-0.0230996794749883
3	D	26	50	20120529	17	300	4.56	0.00323627217399897	-0.0220884036408067
3	D	26	50	20120529	17	302	4.6	0.00268258635112647	-0.0219536503015159
3	D	26	50	20120529	17	304	4.64	0.00194520125756951	-0.0212428807072029
3	D	26	50	20120529	17	306	4.68	0.00159103268407661	-0.0203750273414492
3	D	26	50	20120529	17	308	4.72	0.000450561369904255	-0.0200525512938891
3	D	26	50	20120529	17	310	4.76	-0.00019630698459301	-0.0200709855676745
3	D	26	50	20120529	17	312	4.8	-0.000533943401541776	-0.0202989638649969
3	D	26	50	20120529	17	314	4.84	-0.00182844378585999	-0.0201860813384483
3	D	26	50	20120529	17	316	4.88	-0.00275417384165379	-0.0195502650629409
3	D	26	50	20120529	17	318	4.92	-0.00356627890877873	-0.0191132094325574
3	D	26	50	20120529	17	320	4.96	-0.00405889191896015	-0.0177303489848620
3	D	26	50	20120529	17	322	5	-0.00383939890301203	-0.0173746954871286
3	D	26	50	20120529	17	324	5.04	-0.00459834368232736	-0.0161356110612521
3	D	26	50	20120529	17	326	5.08	-0.00486475323320721	-0.0146340273849956
3	D	26	50	20120529	17	328	5.12	-0.00487920649581466	-0.0139707046557001
3	D	26	50	20120529	17	330	5.16	-0.00497949757191069	-0.0131704768611787
3	D	26	50	20120529	17	332	5.2	-0.00447179787286723	-0.0118437718641968
3	D	26	50	20120529	17	334	5.24	-0.00473435991432928	-0.0109792639620463
3	D	26	50	20120529	17	336	5.28	-0.00422034561030847	-0.00971456530012795
3	D	26	50	20120529	17	338	5.32	-0.00337733997684568	-0.00806028191447421
3	D	26	50	20120529	17	340	5.36	-0.00272262980814506	-0.00742339083665949
3	D	26	50	20120529	17	342	5.4	-0.00249690718145469	-0.00669231313559071
3	D	26	50	20120529	17	344	5.44	-0.00182703381493830	-0.00618552687708719
3	D	26	50	20120529	17	346	5.48	-0.00117519520687607	-0.00564799915127158
3	D	26	50	20120529	17	348	5.52	-0.000697115362368382	-0.00453027051250254
3	D	26	50	20120529	17	350	5.56	-0.000384602449355176	-0.0043641004189237
3	D	26	50	20120529	17	352	5.6	-0.000140975878965163	-0.00410958440410342
3	D	26	50	20120529	17	354	5.64	0.000429942136164856	-0.00363054784412078
3	D	26	50	20120529	17	356	5.68	0.000339545605257969	-0.00360974476261827
3	D	26	50	20120529	17	358	5.72	0.00111912376044833	-0.00245445249031225
3	D	26	50	20120529	17	360	5.76	0.00203974850528197	-0.00177760987936049
3	D	26	50	20120529	17	362	5.8	0.00257625163337163	-0.000644789460560579
3	D	26	50	20120529	17	364	5.84	0.0033103062539892	0.000314450385593652
3	D	26	50	20120529	17	366	5.88	0.00388347993975121	0.00117459628743241
3	D	26	50	20120529	17	368	5.92	0.0040760816848108	0.00186114040342205
3	D	26	50	20120529	17	370	5.96	0.00408211330565432	0.00295243951203065
3	D	26	50	20120529	17	372	6	0.00360732645742661	0.00332384734884895
3	D	26	50	20120529	17	374	6.04	0.00327083555346337	0.00387614724243025
3	D	26	50	20120529	17	376	6.08	0.00230099617665915	0.00444350143938315
3	D	26	50	20120529	17	378	6.12	0.00178504157163076	0.00489915397811195
3	D	26	50	20120529	17	380	6.16	0.00081335664612764	0.00557133675537565
3	D	26	50	20120529	17	382	6.2	0.000605368257509429	0.00591740895622395
3	D	26	50	20120529	17	384	6.24	-6.56831489044187e-05	0.00663749114684535
3	D	26	50	20120529	17	386	6.28	-0.00120262600023864	0.00716987184240065
3	D	26	50	20120529	17	388	6.32	-0.00185624015342843	0.00788677205250665
3	D	26	50	20120529	17	390	6.36	-0.00223840308438850	0.00873695481979845
3	D	26	50	20120529	17	392	6.4	-0.00260904724588306	0.00905121428656125
3	D	26	50	20120529	17	394	6.44	-0.00226003348082500	0.00953882098073185
3	D	26	50	20120529	17	396	6.48	-0.00186935698421944	0.00964255354553195
3	D	26	50	20120529	17	398	6.52	-0.00171287425354285	0.00939754104585075
3	D	26	50	20120529	17	400	6.56	-0.00164661834814567	0.00930978909430555
3	D	26	50	20120529	17	402	6.6	-0.00100279762387532	0.00886325116198625
3	D	26	50	20120529	17	404	6.64	-0.00063976900241415	0.00919445997829395
3	D	26	50	20120529	17	406	6.68	-0.000226040824741904	0.00903415887099895
3	D	26	50	20120529	17	408	6.72	-0.000152501719498502	0.00963336115737645
3	D	26	50	20120529	17	410	6.76	-2.54346309192799e-05	0.00942596673845445
3	D	26	50	20120529	17	412	6.8	0.000581333698016896	0.00926015019826625
3	D	26	50	20120529	17	414	6.84	0.00117106075352648	0.00961879475768405
3	D	26	50	20120529	17	416	6.88	0.00140716370776467	0.00975830692561215
3	D	26	50	20120529	17	418	6.92	0.00254334288377521	0.00953245701970115
3	D	26	50	20120529	17	420	6.96	0.00340250590718812	0.00906616252391555
3	D	26	50	20120529	17	422	7	0.00407671808091387	0.00900840604202815
3	D	26	50	20120529	17	424	7.04	0.00515471651096838	0.00873919634829485
3	D	26	50	20120529	17	426	7.08	0.00552706479980559	0.00888544017277985
3	D	26	50	20120529	17	428	7.12	0.00618824499555407	0.00870452690281325
3	D	26	50	20120529	17	430	7.16	0.00654017911161843	0.00811825759946365
3	D	26	50	20120529	17	432	7.2	0.00761042765135114	0.00783926154787875
3	D	26	50	20120529	17	434	7.24	0.00788484165099402	0.00790539017405525
3	D	26	50	20120529	17	436	7.28	0.00809444931414115	0.00804466899674565
3	D	26	50	20120529	17	438	7.32	0.00804623170273203	0.00688769381030035
3	D	26	50	20120529	17	440	7.36	0.00815291997387746	0.00676092370656925
3	D	26	50	20120529	17	442	7.4	0.00825760713283213	0.00552444143364735
3	D	26	50	20120529	17	444	7.44	0.00833603234593353	0.00550838303864665
3	D	26	50	20120529	17	446	7.48	0.00798211833088185	0.00543152760259945
3	D	26	50	20120529	17	448	7.52	0.00781729174018727	0.00434251244889405
3	D	26	50	20120529	17	450	7.56	0.0076179795517742	0.00424045572716545
3	D	26	50	20120529	17	452	7.6	0.00802919042930544	0.00330711720240605
3	D	26	50	20120529	17	454	7.64	0.00772826699643588	0.00238658438145396
3	D	26	50	20120529	17	456	7.68	0.00769518147014416	0.00187533910758828
3	D	26	50	20120529	17	458	7.72	0.00752890531054814	0.00173798361534279
3	D	26	50	20120529	17	460	7.76	0.00765072778813131	0.00173325802072412
3	D	26	50	20120529	17	462	7.8	0.00776975790103556	0.00106395741070049
3	D	26	50	20120529	17	464	7.84	0.00751543542134129	0.000151412280080721
3	D	26	50	20120529	17	466	7.88	0.00720526041547872	-0.000770588706681139
3	D	26	50	20120529	17	468	7.92	0.00689696185888138	-0.00122982627679055
3	D	26	50	20120529	17	470	7.96	0.00707719559923124	-0.00145590882083255
3	D	26	50	20120529	17	472	8	0.00671452335958779	-0.00280973829251943
3	D	26	50	20120529	17	474	8.04	0.00661248785106257	-0.00259592334402425
3	D	26	50	20120529	17	476	8.08	0.00623056533640809	-0.00401487452183129
3	D	26	50	20120529	17	478	8.12	0.00633661014038264	-0.00441704150363114
3	D	26	50	20120529	17	480	8.16	0.00624242351712859	-0.00499903281095454
3	D	26	50	20120529	17	482	8.2	0.00671373139999286	-0.00533970978706241
3	D	26	50	20120529	17	484	8.24	0.00649227969826085	-0.00696912422722181
3	D	26	50	20120529	17	486	8.28	0.00715046883232492	-0.00730979413226187
3	D	26	50	20120529	17	488	8.32	0.00675774879712172	-0.00838939769470968
3	D	26	50	20120529	17	490	8.36	0.00710269669818795	-0.00947731683290424
3	D	26	50	20120529	17	492	8.4	0.00709035061378844	-0.0104903604340390
3	D	26	50	20120529	17	494	8.44	0.0071567196562706	-0.010105411502361
3	D	26	50	20120529	17	496	8.48	0.00737222458997283	-0.0113010654297371
3	D	26	50	20120529	17	498	8.52	0.00731528128088388	-0.011972229973236
3	D	26	50	20120529	17	500	8.56	0.00726912135020802	-0.0132055373367103
3	D	26	50	20120529	17	502	8.6	0.00718051026392363	-0.0134447480252518
3	D	26	50	20120529	17	504	8.64	0.00710484693919886	-0.0145502275239610
3	D	26	50	20120529	17	506	8.68	0.00746246060764039	-0.0157831798491205
3	D	26	50	20120529	17	508	8.72	0.00759468745440193	-0.0160588121937474
3	D	26	50	20120529	17	510	8.76	0.0070188196918036	-0.0167270281019687
3	D	26	50	20120529	17	512	8.8	0.0069333021976869	-0.0172187077311989
3	D	26	50	20120529	17	514	8.84	0.00696020761071105	-0.0174616342658755
3	D	26	50	20120529	17	516	8.88	0.00643774055222793	-0.0183693330987491
3	D	26	50	20120529	17	518	8.92	0.00607495941814018	-0.0187619541390029
3	D	26	50	20120529	17	520	8.96	0.00539230438944706	-0.0188852877037775
3	D	26	50	20120529	17	522	9	0.00514268155355258	-0.0186918374305804
3	D	26	50	20120529	17	524	9.04	0.00443072401984710	-0.0189823593226988
3	D	26	50	20120529	17	526	9.08	0.00446267817528892	-0.0186370154418351
3	D	26	50	20120529	17	528	9.12	0.00410548318477253	-0.0189885535781020
3	D	26	50	20120529	17	530	9.16	0.00394674478346396	-0.0194565804855015
3	D	26	50	20120529	17	532	9.2	0.00313830252946557	-0.0191040948261479
3	D	26	50	20120529	17	534	9.24	0.00203756354532810	-0.0192833605373142
3	D	26	50	20120529	17	536	9.28	0.00120128249735439	-0.0204279118576140
3	D	26	50	20120529	17	538	9.32	0.000433640304630462	-0.0201301421209886
3	D	26	50	20120529	17	540	9.36	-0.0008716151738296	-0.0210753105421972
3	D	26	50	20120529	17	542	9.4	-0.00237279579922082	-0.0210408108023432
3	D	26	50	20120529	17	544	9.44	-0.00324521000371316	-0.0205278896854060
3	D	26	50	20120529	17	546	9.48	-0.00448075182461604	-0.0205118242193374
3	D	26	50	20120529	17	548	9.52	-0.00580970952238147	-0.0197970594717106
3	D	26	50	20120529	17	550	9.56	-0.00655270904378105	-0.0199822083112965
3	D	26	50	20120529	17	552	9.6	-0.00789358149080948	-0.0200083146936579
3	D	26	50	20120529	17	554	9.64	-0.0093759955022280	-0.0187591044986747
3	D	26	50	20120529	17	556	9.68	-0.0099073155376116	-0.0198392808176153
3	D	26	50	20120529	17	558	9.72	-0.0108078040026374	-0.0190015834347590
3	D	26	50	20120529	17	560	9.76	-0.0124474927043274	-0.0185747242841601
3	D	26	50	20120529	17	562	9.8	-0.0132901002366724	-0.0189988278396326
3	D	26	50	20120529	17	564	9.84	-0.0138114854217803	-0.0193259707919485
3	D	26	50	20120529	17	566	9.88	-0.0130227254850363	-0.0198119476049885
3	D	26	50	20120529	17	568	9.92	-0.0127092403001989	-0.0205792539219914
3	D	26	50	20120529	17	570	9.96	-0.0128683251838303	-0.0219635002989778
3	D	26	50	20120529	17	572	10	-0.0130421956702562	-0.0227090100494507
3	D	26	50	20120529	17	574	10.04	-0.0127176760840985	-0.0230465404003822
3	D	26	50	20120529	17	576	10.08	-0.0120185030409968	-0.0231148327733092
3	D	26	50	20120529	17	578	10.12	-0.0112026503079316	-0.0234143561347521
3	D	26	50	20120529	17	580	10.16	-0.0105701503632281	-0.0234162582519934
3	D	26	50	20120529	17	582	10.2	-0.0103107482405498	-0.0235420171930275
3	D	26	50	20120529	17	584	10.24	-0.0092982773959078	-0.0237236375697753
3	D	26	50	20120529	17	586	10.28	-0.0089528133068913	-0.0240671217598043
3	D	26	50	20120529	17	588	10.32	-0.00777872613634135	-0.0237954584055403
3	D	26	50	20120529	17	590	10.36	-0.00762695273682747	-0.0235257961634671
3	D	26	50	20120529	17	592	10.4	-0.00739731273856932	-0.0237724067244737
3	D	26	50	20120529	17	594	10.44	-0.00668971098263594	-0.0239520825575732
3	D	26	50	20120529	17	596	10.48	-0.00603965357655553	-0.0242850732829696
3	D	26	50	20120529	17	598	10.52	-0.00566567187105378	-0.0237729087702882
3	D	26	50	20120529	17	600	10.56	-0.00516972838793297	-0.0234162228966543
3	D	26	50	20120529	17	602	10.6	-0.00377587242979023	-0.0228277757044188
3	D	26	50	20120529	17	604	10.64	-0.0039164947553648	-0.0234092508237919
3	D	26	50	20120529	17	606	10.68	-0.00327922891095605	-0.0234437788479172
3	D	26	50	20120529	17	608	10.72	-0.00211617967726041	-0.0234862052547883
3	D	26	50	20120529	17	610	10.76	-0.00143943606125802	-0.0237031880416633
3	D	26	50	20120529	17	612	10.8	-0.000504358053816932	-0.0232434272125359
3	D	26	50	20120529	17	614	10.84	-0.000153067404923456	-0.0227618874945477
3	D	26	50	20120529	17	616	10.88	-6.16384981160338e-05	-0.0227656351604880
3	D	26	50	20120529	17	618	10.92	7.25703689531745e-05	-0.0226738527002900
3	D	26	50	20120529	17	620	10.96	0.00112509881274935	-0.0226845300126859
3	D	26	50	20120529	17	622	11	0.00186939233955850	-0.0227867847243133
3	D	26	50	20120529	17	624	11.04	0.00264066906113773	-0.0226690160899067
3	D	26	50	20120529	17	626	11.08	0.00263063521591269	-0.0225171224822401
3	D	26	50	20120529	17	628	11.12	0.00326721516674369	-0.0224784720255803
3	D	26	50	20120529	17	630	11.16	0.00423501807601810	-0.0228506364666544
3	D	26	50	20120529	17	632	11.2	0.00484959286381857	-0.0236153441662364
3	D	26	50	20120529	17	634	11.24	0.00482009943997528	-0.0234215332685811
3	D	26	50	20120529	17	636	11.28	0.00608461849677118	-0.0231414482725531
3	D	26	50	20120529	17	638	11.32	0.00622504283244702	-0.0236173382073595
3	D	26	50	20120529	17	640	11.36	0.00713945917974184	-0.0234006948317395
3	D	26	50	20120529	17	642	11.4	0.0074242959333394	-0.0238761392892737
3	D	26	50	20120529	17	644	11.44	0.00830685004907396	-0.0236722662621221
3	D	26	50	20120529	17	646	11.48	0.00888536946210173	-0.0242593416672022
3	D	26	50	20120529	17	648	11.52	0.0091891637485029	-0.0241809730226432
3	D	26	50	20120529	17	650	11.56	0.0100323390875932	-0.0238126905977979
3	D	26	50	20120529	17	652	11.6	0.0106394821831234	-0.0232632474156125
3	D	26	50	20120529	17	654	11.64	0.0112397309875370	-0.0228131880915228
3	D	26	50	20120529	17	656	11.68	0.0117647294882968	-0.0226687544603976
3	D	26	50	20120529	17	658	11.72	0.0122985314684823	-0.0223685805607161
3	D	26	50	20120529	17	660	11.76	0.0130599574854928	-0.0217331609721131
3	D	26	50	20120529	17	662	11.8	0.0133412431488353	-0.0212291366726969
3	D	26	50	20120529	17	664	11.84	0.0134578188941020	-0.0210055049607586
3	D	26	50	20120529	17	666	11.88	0.0143241152107235	-0.0205298144300644
3	D	26	50	20120529	17	668	11.92	0.0140757566817538	-0.0205517573676982
3	D	26	50	20120529	17	670	11.96	0.0144905837033640	-0.0197427890262546
3	D	26	50	20120529	17	672	12	0.0149050048456819	-0.0193171955967941
3	D	26	50	20120529	17	674	12.04	0.0148968943309016	-0.0190888496039454
3	D	26	50	20120529	17	676	12.08	0.0153375067083946	-0.0182902997738159
3	D	26	50	20120529	17	678	12.12	0.0153085365435694	-0.0185128757753299
3	D	26	50	20120529	17	680	12.16	0.0147880210998023	-0.0172318245619899
3	D	26	50	20120529	17	682	12.2	0.0146706908716001	-0.0172271081597594
3	D	26	50	20120529	17	684	12.24	0.0143030448428577	-0.0172250787632974
3	D	26	50	20120529	17	686	12.28	0.0139469105125131	-0.0167626662837405
3	D	26	50	20120529	17	688	12.32	0.0133808573920377	-0.0163981668801744
3	D	26	50	20120529	17	690	12.36	0.0130153963232492	-0.0156741178205107
3	D	26	50	20120529	17	692	12.4	0.0132289991397101	-0.0155812888422765
3	D	26	50	20120529	17	694	12.44	0.0126195579471410	-0.0144157505927111
3	D	26	50	20120529	17	696	12.48	0.0122509078267694	-0.0140661216447534
3	D	26	50	20120529	17	698	12.52	0.0120321077754668	-0.0139067609894774
3	D	26	50	20120529	17	700	12.56	0.0117546744298683	-0.0136390150067811
3	D	26	50	20120529	17	702	12.6	0.0116620222283294	-0.0130613299797551
3	D	26	50	20120529	17	704	12.64	0.0117087124890912	-0.0115490902043061
3	D	26	50	20120529	17	706	12.68	0.0111788632358125	-0.0109518112483735
3	D	26	50	20120529	17	708	12.72	0.0102703441590727	-0.0106061774537295
3	D	26	50	20120529	17	710	12.76	0.00970705582611175	-0.00950391819001248
3	D	26	50	20120529	17	712	12.8	0.00927943300018919	-0.0095433252509280
3	D	26	50	20120529	17	714	12.84	0.00841348175167689	-0.00963795028038639
3	D	26	50	20120529	17	716	12.88	0.00771030648419374	-0.0092851039965743
3	D	26	50	20120529	17	718	12.92	0.00740115939945898	-0.00911976828899726
3	D	26	50	20120529	17	720	12.96	0.00633459488605625	-0.00878053381072302
3	D	26	50	20120529	17	722	13	0.00597006719821896	-0.00836831884156251
3	D	26	50	20120529	17	724	13.04	0.00460361869891502	-0.00872511785228143
3	D	26	50	20120529	17	726	13.08	0.00432502569819533	-0.00834562071388642
3	D	26	50	20120529	17	728	13.12	0.00332257455664279	-0.00775490370888318
3	D	26	50	20120529	17	730	13.16	0.00249550711002794	-0.00814584183499778
3	D	26	50	20120529	17	732	13.2	0.00221529483477934	-0.00760411318779514
3	D	26	50	20120529	17	734	13.24	0.00178866902941825	-0.00731841376392453
3	D	26	50	20120529	17	736	13.28	0.00105247823921471	-0.00721114637232531
3	D	26	50	20120529	17	738	13.32	5.79714423487986e-05	-0.00582422925302636
3	D	26	50	20120529	17	740	13.36	-0.000214301437960645	-0.00615335917539745
3	D	26	50	20120529	17	742	13.4	-0.000880860594993612	-0.00617728837597959
3	D	26	50	20120529	17	744	13.44	-0.000629119974289483	-0.00558695674417209
3	D	26	50	20120529	17	746	13.48	-0.000888236425828168	-0.00538105149213126
3	D	26	50	20120529	17	748	13.52	-0.000553042355701623	-0.00485616895688361
3	D	26	50	20120529	17	750	13.56	-0.000911658630848192	-0.00454659760808014
3	D	26	50	20120529	17	752	13.6	-0.000663061099786437	-0.00437462216782776
3	D	26	50	20120529	17	754	13.64	-0.000792956615490406	-0.00392876305801839
3	D	26	50	20120529	17	756	13.68	-0.000541742789338261	-0.00402117484325166
3	D	26	50	20120529	17	758	13.72	-0.000662863109887704	-0.00352231808019237
3	D	26	50	20120529	17	760	13.76	-0.000377354604848014	-0.00263810226352202
3	D	26	50	20120529	17	762	13.8	-0.000317455589413701	-0.00188900041060081
3	D	26	50	20120529	17	764	13.84	-7.07884598645844e-05	-0.00131154872881262
3	D	26	50	20120529	17	766	13.88	0.000205761002257474	-0.00124146030466141
3	D	26	50	20120529	17	768	13.92	0.000475416173262964	0.000271585572518131
3	D	26	50	20120529	17	770	13.96	0.000521116484531051	0.00157645921331634
3	D	26	50	20120529	17	772	14	0.000566802653663512	0.00106614732040182
3	D	26	50	20120529	17	774	14.04	0.000466874323346231	0.00247036239288894
3	D	26	50	20120529	17	776	14.08	0.00029163912083258	0.00359009426516905
3	D	26	50	20120529	17	778	14.12	0.000479298189491677	0.00427846978772205
3	D	26	50	20120529	17	780	14.16	0.00117292044436100	0.00459461015852265
3	D	26	50	20120529	17	782	14.2	0.00152883557160344	0.00567542287356635
3	D	26	50	20120529	17	784	14.24	0.00128921122559494	0.00510606049335495
3	D	26	50	20120529	17	786	14.28	0.00187594721942010	0.00490942116857475
3	D	26	50	20120529	17	788	14.32	0.00252581370666960	0.00496383303538705
3	D	26	50	20120529	17	790	14.36	0.00263487785659981	0.00547659858883235
3	D	26	50	20120529	17	792	14.4	0.00305711959991755	0.00535501864887505
3	D	26	50	20120529	17	794	14.44	0.00310463717561328	0.00519591962310815
3	D	26	50	20120529	17	796	14.48	0.00372493952834137	0.00475607092093885
3	D	26	50	20120529	17	798	14.52	0.00374663356438817	0.00476817658903275
3	D	26	50	20120529	17	800	14.56	0.00420263258543975	0.00441004114649735
3	D	26	50	20120529	17	802	14.6	0.00458437832339894	0.00413181584130395
3	D	26	50	20120529	17	804	14.64	0.00494476943656628	0.00368176358828215
3	D	26	50	20120529	17	806	14.68	0.00503869443031129	0.00408847019561715
3	D	26	50	20120529	17	808	14.72	0.00583809985964612	0.00329825715443775
3	D	26	50	20120529	17	810	14.76	0.00579729272730384	0.00323907938792025
3	D	26	50	20120529	17	812	14.8	0.00649954168490364	0.00268461574758847
3	D	26	50	20120529	17	814	14.84	0.00679847814771806	0.00226264270484758
3	D	26	50	20120529	17	816	14.88	0.00705034958317671	0.00225090473227989
3	D	26	50	20120529	17	818	14.92	0.00830192080770231	0.0015129758736082
3	D	26	50	20120529	17	820	14.96	0.00885330924064274	0.000945748248769192
3	D	26	50	20120529	17	822	15	0.00943840474673554	0.000587068334012321
3	D	26	50	20120529	17	824	15.04	0.0095321133658055	0.00095906024103181
3	D	26	50	20120529	17	826	15.08	0.00989222587890107	0.000590321025205773
3	D	26	50	20120529	17	828	15.12	0.0100639609028478	-0.000343675108860099
3	D	26	50	20120529	17	830	15.16	0.0102830862232697	-0.000684705638358559
3	D	26	50	20120529	17	832	15.2	0.0110348680108916	-0.00138826274350355
3	D	26	50	20120529	17	834	15.24	0.0107823318950587	-0.00129228006902529
3	D	26	50	20120529	17	836	15.28	0.0114968986527867	-0.00159389646654041
3	D	26	50	20120529	17	838	15.32	0.0116634293708240	-0.00233898195294449
3	D	26	50	20120529	17	840	15.36	0.0123819842107979	-0.00341250439707409
3	D	26	50	20120529	17	842	15.4	0.0127813722629477	-0.00354715167034764
3	D	26	50	20120529	17	844	15.44	0.0130402440555401	-0.00345840976930873
3	D	26	50	20120529	17	846	15.48	0.0137643921101533	-0.00367061251434281
3	D	26	50	20120529	17	848	15.52	0.0141364999826849	-0.00471447182900164
3	D	26	50	20120529	17	850	15.56	0.0145742556487818	-0.00439095633447317
3	D	26	50	20120529	17	852	15.6	0.0150375307986118	-0.00448469748045507
3	D	26	50	20120529	17	854	15.64	0.0152698578026385	-0.00488588158382907
3	D	26	50	20120529	17	856	15.68	0.0156390241109604	-0.0052310062615906
3	D	26	50	20120529	17	858	15.72	0.0165063683598316	-0.00526127750289319
3	D	26	50	20120529	17	860	15.76	0.0167006105926235	-0.00580369911474139
3	D	26	50	20120529	17	862	15.8	0.0171062777529903	-0.00588664274017458
3	D	26	50	20120529	17	864	15.84	0.0172592956604390	-0.00662797348957055
3	D	26	50	20120529	17	866	15.88	0.0169797056391579	-0.0064552980136048
3	D	26	50	20120529	17	868	15.92	0.0172290314902042	-0.00669189594258982
3	D	26	50	20120529	17	870	15.96	0.0171929690443637	-0.00689907822947747
3	D	26	50	20120529	17	872	16	0.0170091212812552	-0.00731641265173378
3	D	26	50	20120529	17	874	16.04	0.0165861300047494	-0.00713100925370666
3	D	26	50	20120529	17	876	16.08	0.0167277634930211	-0.0064260945035418
3	D	26	50	20120529	17	878	16.12	0.0164980952104917	-0.00704679283606734
3	D	26	50	20120529	17	880	16.16	0.0161091157701610	-0.0071099374716273
3	D	26	50	20120529	17	882	16.2	0.0158293843275236	-0.0070375297372338
3	D	26	50	20120529	17	884	16.24	0.0157665225346761	-0.0072429442571685
3	D	26	50	20120529	17	886	16.28	0.0158809324118721	-0.00710251285042484
3	D	26	50	20120529	17	888	16.32	0.0151375510528107	-0.00775255611436964
3	D	26	50	20120529	17	890	16.36	0.0148077564500653	-0.0080856034083085
3	D	26	50	20120529	17	892	16.4	0.0143165435113106	-0.00838915020733626
3	D	26	50	20120529	17	894	16.44	0.0140065196141672	-0.00880552296437015
3	D	26	50	20120529	17	896	16.48	0.0134178107924225	-0.00883151620964657
3	D	26	50	20120529	17	898	16.52	0.0132457646414920	-0.00909463771399389
3	D	26	50	20120529	17	900	16.56	0.0130544639729098	-0.0101603466281914
3	D	26	50	20120529	17	902	16.6	0.0130556024148275	-0.0100316461229476
3	D	26	50	20120529	17	904	16.64	0.0128905566210307	-0.0104957980851863
3	D	26	50	20120529	17	906	16.68	0.0123791840679444	-0.0112576278601689
3	D	26	50	20120529	17	908	16.72	0.0121042963067582	-0.0114082062492225
3	D	26	50	20120529	17	910	16.76	0.0118039527014492	-0.0119339754963738
3	D	26	50	20120529	17	912	16.8	0.0114992533183681	-0.0129346093734987
3	D	26	50	20120529	17	914	16.84	0.0114729701593114	-0.0127047784564096
3	D	26	50	20120529	17	916	16.88	0.0113204118712704	-0.0136774391892708
3	D	26	50	20120529	17	918	16.92	0.0117232435334446	-0.0135986038542363
3	D	26	50	20120529	17	920	16.96	0.0116108135552359	-0.0144575971720217
3	D	26	50	20120529	17	922	17	0.0114447283144708	-0.0149321223907404
3	D	26	50	20120529	17	924	17.04	0.0117494771950266	-0.0144995286041461
3	D	26	50	20120529	17	926	17.08	0.0114370915612340	-0.0148970498943935
3	D	26	50	20120529	17	928	17.12	0.0115015089890001	-0.0146559971926870
3	D	26	50	20120529	17	930	17.16	0.0115834273096005	-0.0152011411656428
3	D	26	50	20120529	17	932	17.2	0.0114368087185215	-0.0162128341928254
3	D	26	50	20120529	17	934	17.24	0.0113712033513630	-0.0163961021283734
3	D	26	50	20120529	17	936	17.28	0.0117380149941035	-0.0174592018185483
3	D	26	50	20120529	17	938	17.32	0.0120657165607766	-0.0178065043851958
3	D	26	50	20120529	17	940	17.36	0.0115472467769276	-0.0183715017952471
3	D	26	50	20120529	17	942	17.4	0.0119961754372741	-0.0191474235012719
3	D	26	50	20120529	17	944	17.44	0.0119203481344867	-0.0188851123412957
3	D	26	50	20120529	17	946	17.48	0.0118574050243594	-0.0190032097803556
3	D	26	50	20120529	17	948	17.52	0.0117021052833278	-0.0192835260003010
3	D	26	50	20120529	17	950	17.56	0.0114103678746526	-0.0197496359412168
3	D	26	50	20120529	17	952	17.6	0.0112543624410533	-0.0198118790156308
3	D	26	50	20120529	17	954	17.64	0.0113101743792924	-0.0193182265584811
3	D	26	50	20120529	17	956	17.68	0.0112386590136567	-0.0194156220323081
3	D	26	50	20120529	17	958	17.72	0.0114142894888611	-0.0199866963180367
3	D	26	50	20120529	17	960	17.76	0.0109541234875479	-0.0201184819301669
3	D	26	50	20120529	17	962	17.8	0.0112138296661421	-0.0206894847981106
3	D	26	50	20120529	17	964	17.84	0.0110043987796903	-0.0210369429282500
3	D	26	50	20120529	17	966	17.88	0.0107168396649852	-0.0217039355417398
3	D	26	50	20120529	17	968	17.92	0.0108516071464115	-0.0220722038244496
3	D	26	50	20120529	17	970	17.96	0.0112313517721799	-0.0220058489241031
3	D	26	50	20120529	17	972	18	0.0110769125801010	-0.0221783900497804
3	D	26	50	20120529	17	974	18.04	0.0115177795160352	-0.0228246290792424
3	D	26	50	20120529	17	976	18.08	0.0111346054223780	-0.0228193187073157
3	D	26	50	20120529	17	978	18.12	0.0113294840512730	-0.0235599423499306
3	D	26	50	20120529	17	980	18.16	0.0114742146672463	-0.0232200502623497
3	D	26	50	20120529	17	982	18.2	0.0114229494256103	-0.0242816296729452
3	D	26	50	20120529	17	984	18.24	0.0114399341304944	-0.0250004602845637
3	D	26	50	20120529	17	986	18.28	0.0117518247895401	-0.0252312033694005
3	D	26	50	20120529	17	988	18.32	0.0121468712060534	-0.0254601079766062
3	D	26	50	20120529	17	990	18.36	0.0122606800424854	-0.0256711439954514
3	D	26	50	20120529	17	992	18.4	0.0124550566255658	-0.0261355080897244
3	D	26	50	20120529	17	994	18.44	0.0125348819100939	-0.0264424702145054
3	D	26	50	20120529	17	996	18.48	0.0128848431982388	-0.0262743767904817
3	D	26	50	20120529	17	998	18.52	0.0130128578099048	-0.0261926069623052
3	D	26	50	20120529	17	1000	18.56	0.0130831866503616	-0.0266905091312100
3	D	26	50	20120529	17	1002	18.6	0.0135656809625042	-0.0271382845003963
3	D	26	50	20120529	17	1004	18.64	0.0132527155011511	-0.0274354107698509
3	D	26	50	20120529	17	1006	18.68	0.0132458494943057	-0.0269637069071892
3	D	26	50	20120529	17	1008	18.72	0.0131815027772178	-0.0272630959183435
3	D	26	50	20120529	17	1010	18.76	0.0131747145521184	-0.0273801928013080
3	D	26	50	20120529	17	1012	18.8	0.0127585397849832	-0.0274809979440339
3	D	26	50	20120529	17	1014	18.84	0.0125708595031207	-0.0270112103407492
3	D	26	50	20120529	17	1016	18.88	0.0119720531965407	-0.0275284165247804
3	D	26	50	20120529	17	1018	18.92	0.0119076711241136	-0.0269692718375571
3	D	26	50	20120529	17	1020	18.96	0.0115372956631959	-0.0263365456186835
3	D	26	50	20120529	17	1022	19	0.0117860770420208	-0.0264000225944306
3	D	26	50	20120529	17	1024	19.04	0.0114087295082406	-0.0255525197618395
3	D	26	50	20120529	17	1026	19.08	0.0111658524710386	-0.0250805118432618
3	D	26	50	20120529	17	1028	19.12	0.0111079616388629	-0.0253699094355982
3	D	26	50	20120529	17	1030	19.16	0.0110286666844206	-0.0250051413314553
3	D	26	50	20120529	17	1032	19.2	0.0109578852956239	-0.0248394662126232
3	D	26	50	20120529	17	1034	19.24	0.0109560185337215	-0.0243515908178757
3	D	26	50	20120529	17	1036	19.28	0.0104306876927746	-0.0238796182546371
3	D	26	50	20120529	17	1038	19.32	0.00974819529864118	-0.0239244417534966
3	D	26	50	20120529	17	1040	19.36	0.00913346494734884	-0.0229363024531953
3	D	26	50	20120529	17	1042	19.4	0.00871748817011242	-0.0233034888625297
3	D	26	50	20120529	17	1044	19.44	0.00775231569806403	-0.0226345375632560
3	D	26	50	20120529	17	1046	19.48	0.0068309838464492	-0.0228685616235575
3	D	26	50	20120529	17	1048	19.52	0.0056422666365965	-0.0225460502206583
3	D	26	50	20120529	17	1050	19.56	0.00452936541582262	-0.0230911446961394
3	D	26	50	20120529	17	1052	19.6	0.00390598714859637	-0.0229859201360311
3	D	26	50	20120529	17	1054	19.64	0.00284996559730113	-0.0240566495083750
3	D	26	50	20120529	17	1056	19.68	0.00186466179519236	-0.0241401093217584
3	D	26	50	20120529	17	1058	19.72	0.00162551828179507	-0.0242350030517938
3	D	26	50	20120529	17	1060	19.76	0.00125944910117480	-0.0245539789207870
3	D	26	50	20120529	17	1062	19.8	0.00080767857867471	-0.0254577320978214
3	D	26	50	20120529	17	1064	19.84	0.000207062078734856	-0.0258534290525734
3	D	26	50	20120529	17	1066	19.88	0.000345937850559891	-0.0258769049977088
3	D	26	50	20120529	17	1068	19.92	8.17627571085989e-05	-0.0257920521839664
3	D	26	50	20120529	17	1070	19.96	0.000131543074504132	-0.0258998152574193
3	D	26	50	20120529	17	1072	20	-0.000296044396079373	-0.0265596165949444
3	D	26	50	20120529	17	1074	20.04	-0.000125419529779061	-0.0267774761942280
3	D	26	50	20120529	17	1076	20.08	-0.000436687934857379	-0.0275074932351250
3	D	26	50	20120529	17	1078	20.12	-0.00103970859785326	-0.0277802950313068
3	D	26	50	20120529	17	1080	20.16	-0.00126994256580760	-0.0274680366767348
3	D	26	50	20120529	17	1082	20.2	-0.00166189185461930	-0.0269820421860253
3	D	26	50	20120529	17	1084	20.24	-0.00141652580154757	-0.0270748145957170
3	D	26	50	20120529	17	1086	20.28	-0.00182558707446399	-0.0265833046721142
3	D	26	50	20120529	17	1088	20.32	-0.00201834438301544	-0.0263826277676135
3	D	26	50	20120529	17	1090	20.36	-0.00228867130546306	-0.0263927393945845
3	D	26	50	20120529	17	1092	20.4	-0.00292718872887452	-0.0262547121508969
3	D	26	50	20120529	17	1094	20.44	-0.00361414296679724	-0.0259425245070029
3	D	26	50	20120529	17	1096	20.48	-0.00462993721331078	-0.0258336654180393
3	D	26	50	20120529	17	1098	20.52	-0.00518937888538214	-0.0259355100077336
3	D	26	50	20120529	17	1100	20.56	-0.00546756883523655	-0.0254133682183698
3	D	26	50	20120529	17	1102	20.6	-0.00624911274727861	-0.0247354861604497
3	D	26	50	20120529	17	1104	20.64	-0.00682589267762466	-0.0245645855225048
3	D	26	50	20120529	17	1106	20.68	-0.00741779055095249	-0.0247015733192241
3	D	26	50	20120529	17	1108	20.72	-0.00792789738290046	-0.0240268520286159
3	D	26	50	20120529	17	1110	20.76	-0.0083453095869027	-0.0237303550841965
3	D	26	50	20120529	17	1112	20.8	-0.0095623888497488	-0.0226375851934830
3	D	26	50	20120529	17	1114	20.84	-0.0107062330632674	-0.0219639669894534
3	D	26	50	20120529	17	1116	20.88	-0.0116250476147412	-0.0216155047676847
3	D	26	50	20120529	17	1118	20.92	-0.0126081890843131	-0.0205267215450036
3	D	26	50	20120529	17	1120	20.96	-0.0134123194011598	-0.0198531231399638
3	D	26	50	20120529	17	1122	21	-0.0145265117989162	-0.0193170612465056
3	D	26	50	20120529	17	1124	21.04	-0.0155265799906161	-0.0188313425274407
3	D	26	50	20120529	17	1126	21.08	-0.0159082055204225	-0.0184122403382316
3	D	26	50	20120529	17	1128	21.12	-0.0163828226630227	-0.0178578615507134
3	D	26	50	20120529	17	1130	21.16	-0.0159215203411122	-0.0176802221851437
3	D	26	50	20120529	17	1132	21.2	-0.0156383240752470	-0.0174448263376868
3	D	26	50	20120529	17	1134	21.24	-0.0159098177238836	-0.0159179353097316
3	D	26	50	20120529	17	1136	21.28	-0.0160869621147064	-0.0154456445484415
3	D	26	50	20120529	17	1138	21.32	-0.0163875178520498	-0.0150537306149688
3	D	26	50	20120529	17	1140	21.36	-0.0163601245353466	-0.0147861189825610
3	D	26	50	20120529	17	1142	21.4	-0.0166810166637169	-0.0140457711115908
3	D	26	50	20120529	17	1144	21.44	-0.0174679558004994	-0.0125307948328987
3	D	26	50	20120529	17	1146	21.48	-0.0175344238379309	-0.0124708321778540
3	D	26	50	20120529	17	1148	21.52	-0.017709906527818	-0.0114292851023697
3	D	26	50	20120529	17	1150	21.56	-0.0179913915952727	-0.0107825086717540
3	D	26	50	20120529	17	1152	21.6	-0.0184589305989933	-0.00978534668892472
3	D	26	50	20120529	17	1154	21.64	-0.0188859523841518	-0.00942507578391018
3	D	26	50	20120529	17	1156	21.68	-0.0189355912801911	-0.00825325842612783
3	D	26	50	20120529	17	1158	21.72	-0.0191092567056506	-0.00775418245996636
3	D	26	50	20120529	17	1160	21.76	-0.0187021753317215	-0.00697148596387097
3	D	26	50	20120529	17	1162	21.8	-0.0186329495778433	-0.00677271824767944
3	D	26	50	20120529	17	1164	21.84	-0.0183592992535241	-0.00574175656070945
3	D	26	50	20120529	17	1166	21.88	-0.0178456568876702	-0.00483736698757186
3	D	26	50	20120529	17	1168	21.92	-0.0178402121654551	-0.00487774278477761
3	D	26	50	20120529	17	1170	21.96	-0.0176989322305740	-0.00380421326958019
3	D	26	50	20120529	17	1172	22	-0.0176662214708763	-0.00268368943770512
3	D	26	50	20120529	17	1174	22.04	-0.0174053980635678	-0.0025693785554585
3	D	26	50	20120529	17	1176	22.08	-0.0175684286030382	-0.00140403829579182
3	D	26	50	20120529	17	1178	22.12	-0.0175817363526601	-0.00141904310168860
3	D	26	50	20120529	17	1180	22.16	-0.0180630992939529	-0.00119768332383815
3	D	26	50	20120529	17	1182	22.2	-0.0180221507402544	-0.000630081639511899
3	D	26	50	20120529	17	1184	22.24	-0.0182364535924286	0.000142736574850311
3	D	26	50	20120529	17	1186	22.28	-0.018505097600737	0.0008265654008002
3	D	26	50	20120529	17	1188	22.32	-0.0187914546339141	0.00104536545210275
3	D	26	50	20120529	17	1190	22.36	-0.019253266072707	0.00193497649351355
3	D	26	50	20120529	17	1192	22.4	-0.0200354110255131	0.00174665981554795
3	D	26	50	20120529	17	1194	22.44	-0.0200313310193856	0.00187844330635769
3	D	26	50	20120529	17	1196	22.48	-0.0195117701697732	0.00240804507226297
3	D	26	50	20120529	17	1198	22.52	-0.0193197341101385	0.00324142698243385
3	D	26	50	20120529	17	1200	22.56	-0.0189467211409270	0.00312455637363935
3	D	26	50	20120529	17	1202	22.6	-0.0184987124265028	0.00307801460530165
3	D	26	50	20120529	17	1204	22.64	-0.0184989387006728	0.00297865196040925
3	D	26	50	20120529	17	1206	22.68	-0.0178172241239987	0.00302552606893415
3	D	26	50	20120529	17	1208	22.72	-0.0180188697647896	0.00278428244839675
3	D	26	50	20120529	17	1210	22.76	-0.0175001786565181	0.00313581351359575
3	D	26	50	20120529	17	1212	22.8	-0.0175857880745163	0.00264573901675883
3	D	26	50	20120529	17	1214	22.84	-0.0175115984310342	0.00304887473484895
3	D	26	50	20120529	17	1216	22.88	-0.0172728791817057	0.00353564704301775
3	D	26	50	20120529	17	1218	22.92	-0.0165518777522688	0.00316204717517785
3	D	26	50	20120529	17	1220	22.96	-0.0159894308763774	0.00285941961496555
3	D	26	50	20120529	17	1222	23	-0.0153292335590548	0.00320057035261685
3	D	26	50	20120529	17	1224	23.04	-0.0147617025854066	0.00351523994131265
3	D	26	50	20120529	17	1226	23.08	-0.0142808275477929	0.00316597161781345
3	D	26	50	20120529	17	1228	23.12	-0.0132104022313649	0.00299669732546515
3	D	26	50	20120529	17	1230	23.16	-0.0122977041535484	0.00299609628470115
3	D	26	50	20120529	17	1232	23.2	-0.0112342332323133	0.00315432910466115
3	D	26	50	20120529	17	1234	23.24	-0.0106575565395573	0.00301286815044415
3	D	26	50	20120529	17	1236	23.28	-0.0100622496337267	0.00262161967516323
3	D	26	50	20120529	17	1238	23.32	-0.0094805200973337	0.00225412906849142
3	D	26	50	20120529	17	1240	23.36	-0.00910987020827421	0.00240359595639575
3	D	26	50	20120529	17	1242	23.4	-0.0085567712840301	0.00200563625994396
3	D	26	50	20120529	17	1244	23.44	-0.00841300516170638	0.00208166155263001
3	D	26	50	20120529	17	1246	23.48	-0.00783166439262166	0.00145964800149145
3	D	26	50	20120529	17	1248	23.52	-0.00726133256901325	0.000551843809707513
3	D	26	50	20120529	17	1250	23.56	-0.00695419508175062	0.000454940482200142
3	D	26	50	20120529	17	1252	23.6	-0.00668448263509585	0.000419324220738562
3	D	26	50	20120529	17	1254	23.64	-0.00507306689094476	-0.000383563002386829
3	D	26	50	20120529	17	1256	23.68	-0.00482945446269037	-0.000365079231126619
3	D	26	50	20120529	17	1258	23.72	-0.00462729263394914	-2.59649610051677e-05
3	D	26	50	20120529	17	1260	23.76	-0.00418707623625364	0.000204735697424751
3	D	26	50	20120529	17	1262	23.8	-0.0037650678381737	0.000433718086376392
3	D	26	50	20120529	17	1264	23.84	-0.00303575083299008	0.00114250071063435
3	D	26	50	20120529	17	1266	23.88	-0.00278168029544194	0.00117521854139985
3	D	26	50	20120529	17	1268	23.92	-0.0026764698774692	0.00215069355925013
3	D	26	50	20120529	17	1270	23.96	-0.00193173794445571	0.00237394838327416
3	D	26	50	20120529	17	1272	24	-0.00200577202444594	0.00296281276851065
3	D	26	50	20120529	17	1274	24.04	-0.00179635528012974	0.00367518042414925
3	D	26	50	20120529	17	1276	24.08	-0.00176983877583524	0.00457993769281305
3	D	26	50	20120529	17	1278	24.12	-0.00115392755621832	0.00586757207028595
3	D	26	50	20120529	17	1280	24.16	-0.000948032203672428	0.00699454471600545
3	D	26	50	20120529	17	1282	24.2	-0.000515601051637794	0.00753134482894325
3	D	26	50	20120529	17	1284	24.24	-0.000298165716422931	0.00822961277536495
3	D	26	50	20120529	17	1286	24.28	-0.000387897566955502	0.00918484332606985
3	D	26	50	20120529	17	1288	24.32	-0.000359825427742398	0.00984011918019545
3	D	26	50	20120529	17	1290	24.36	-0.000361522484017246	0.0105463774332446
3	D	26	50	20120529	17	1292	24.4	-0.00020779746978729	0.0115769148561458
3	D	26	50	20120529	17	1294	24.44	-9.31754605569494e-05	0.0123631468861472
3	D	26	50	20120529	17	1296	24.48	0.000726007745447668	0.0130332719826777
3	D	26	50	20120529	17	1298	24.52	0.00123130625128357	0.0134967097670673
3	D	26	50	20120529	17	1300	24.56	0.00089401631665759	0.0134401412245723
3	D	26	50	20120529	17	1302	24.6	0.00232916023975381	0.0144982558119400
3	D	26	50	20120529	17	1304	24.64	0.00229932033358774	0.0140698905238971
3	D	26	50	20120529	17	1306	24.68	0.00226608631487197	0.0141779364400625
3	D	26	50	20120529	17	1308	24.72	0.00292249353984744	0.0139364594742873
3	D	26	50	20120529	17	1310	24.76	0.00282307432641261	0.0140010890340877
3	D	26	50	20120529	17	1312	24.8	0.00323772174290040	0.0138378887889898
3	D	26	50	20120529	17	1314	24.84	0.00320802325809057	0.0139776130889523
3	D	26	50	20120529	17	1316	24.88	0.00390728115400595	0.0134940227612988
3	D	26	50	20120529	17	1318	24.92	0.00416141533116439	0.0135010938291107
3	D	26	50	20120529	17	1320	24.96	0.00437786071688559	0.0132249686310573
3	D	26	50	20120529	17	1322	25	0.00537417417157744	0.0126485351830340
3	D	26	50	20120529	17	1324	25.04	0.00560301513917284	0.0122621508245902
3	D	26	50	20120529	17	1326	25.08	0.00670931198261044	0.0114972451351096
3	D	26	50	20120529	17	1328	25.12	0.0073043352679111	0.0117005454057684
3	D	26	50	20120529	17	1330	25.16	0.00711810455495	0.0117157976990386
3	D	26	50	20120529	17	1332	25.2	0.00696218043863056	0.0116676507983077
3	D	26	50	20120529	17	1334	25.24	0.00724105628206273	0.0109964721126732
3	D	26	50	20120529	17	1336	25.28	0.00749605312949422	0.0108580064627813
3	D	26	50	20120529	17	1338	25.32	0.00765586633311019	0.0105519635768160
3	D	26	50	20120529	17	1340	25.36	0.00756340505040224	0.0102464651630720
3	D	26	50	20120529	17	1342	25.4	0.00771583605922262	0.00995275421937065
3	D	26	50	20120529	17	1344	25.44	0.00812597920551426	0.00989248750841015
3	D	26	50	20120529	17	1346	25.48	0.00802995410462912	0.00937502676593775
3	D	26	50	20120529	17	1348	25.52	0.00880885343730954	0.00848794009573585
3	D	26	50	20120529	17	1350	25.56	0.0091163388211085	0.00800565791562755
3	D	26	50	20120529	17	1352	25.6	0.009297556146991	0.00822551155603405
3	D	26	50	20120529	17	1354	25.64	0.0104596932129389	0.00728682023294115
3	D	26	50	20120529	17	1356	25.68	0.0108351032741386	0.00762601228480845
3	D	26	50	20120529	17	1358	25.72	0.0109610743472070	0.00738195437928195
3	D	26	50	20120529	17	1360	25.76	0.0110548791327992	0.00676078935628085
3	D	26	50	20120529	17	1362	25.8	0.0117982887761319	0.00654657842798815
3	D	26	50	20120529	17	1364	25.84	0.0123100226607834	0.00561001478919975
3	D	26	50	20120529	17	1366	25.88	0.0126863116557121	0.00583335234471725
3	D	26	50	20120529	17	1368	25.92	0.0128398415084705	0.00577768607047505
3	D	26	50	20120529	17	1370	25.96	0.0135593990258602	0.00558478168371315
3	D	26	50	20120529	17	1372	26	0.0142592537198989	0.00533931380726495
3	D	26	50	20120529	17	1374	26.04	0.0148376882801129	0.00471208887914905
3	D	26	50	20120529	17	1376	26.08	0.0150762307527462	0.00414728733767625
3	D	26	50	20120529	17	1378	26.12	0.0157635526861951	0.00413935359959135
3	D	26	50	20120529	17	1380	26.16	0.0164992619366807	0.00329941680955895
3	D	26	50	20120529	17	1382	26.2	0.0164788972613825	0.00235175230141271
3	D	26	50	20120529	17	1384	26.24	0.0167200772423096	0.00260300148290392
3	D	26	50	20120529	17	1386	26.28	0.0174991533516853	0.00221962232828019
3	D	26	50	20120529	17	1388	26.32	0.0182787810043504	0.00155044475483649
3	D	26	50	20120529	17	1390	26.36	0.0179147200069887	0.00190206067284931
3	D	26	50	20120529	17	1392	26.4	0.0181715341188478	0.00148459190030459
3	D	26	50	20120529	17	1394	26.44	0.0186340526644219	0.000726502720194491
3	D	26	50	20120529	17	1396	26.48	0.018345807656139	0.00104472905599968
3	D	26	50	20120529	17	1398	26.52	0.0183018114722136	0.00107302746938277
3	D	26	50	20120529	17	1400	26.56	0.0181763707292311	-0.000109820754186089
3	D	26	50	20120529	17	1402	26.6	0.0178938744990793	0.00027916575721244
3	D	26	50	20120529	17	1404	26.64	0.0177122753355349	-0.000342366961314909
3	D	26	50	20120529	17	1406	26.68	0.0179220102779027	-0.000390457293503399
3	D	26	50	20120529	17	1408	26.72	0.0180913764941325	-0.00127456704415657
3	D	26	50	20120529	17	1410	26.76	0.017785750801168	-0.00161057004444079
3	D	26	50	20120529	17	1412	26.8	0.0180141180072200	-0.00231326447931274
3	D	26	50	20120529	17	1414	26.84	0.0182821114772897	-0.00218739947226153
3	D	26	50	20120529	17	1416	26.88	0.0183254005544340	-0.0035108346660659
3	D	26	50	20120529	17	1418	26.92	0.0188743275486691	-0.00358699006639969
3	D	26	50	20120529	17	1420	26.96	0.0190086778370945	-0.00412382553467651
3	D	26	50	20120529	17	1422	27	0.018779504529312	-0.00390964289065511
3	D	26	50	20120529	17	1424	27.04	0.0190690647562079	-0.00479557697680373
3	D	26	50	20120529	17	1426	27.08	0.0194646202896036	-0.00545827745213177
3	D	26	50	20120529	17	1428	27.12	0.0197291489364455	-0.00552495762159766
3	D	26	50	20120529	17	1430	27.16	0.0199276338099246	-0.00622944810769381
3	D	26	50	20120529	17	1432	27.2	0.0201698885931591	-0.00650705822998765
3	D	26	50	20120529	17	1434	27.24	0.0206296494222866	-0.00702763024229719
3	D	26	50	20120529	17	1436	27.28	0.0208445391730892	-0.00722597369442002
3	D	26	50	20120529	17	1438	27.32	0.0208538022719227	-0.0077853658690167
3	D	26	50	20120529	17	1440	27.36	0.0211095627946779	-0.00839015429896555
3	D	26	50	20120529	17	1442	27.4	0.0208352053635775	-0.00877340617436866
3	D	26	50	20120529	17	1444	27.44	0.0212303366329046	-0.00928874559649742
3	D	26	50	20120529	17	1446	27.48	0.0211273111748857	-0.00985294609720616
3	D	26	50	20120529	17	1448	27.52	0.021109633505356	-0.0103217578931328
3	D	26	50	20120529	17	1450	27.56	0.0211461909259434	-0.0105376375934291
3	D	26	50	20120529	17	1452	27.6	0.0208282050064438	-0.0108643916370154
3	D	26	50	20120529	17	1454	27.64	0.0210776015681683	-0.0111678111568225
3	D	26	50	20120529	17	1456	27.68	0.0211424432600031	-0.0120152786340746
3	D	26	50	20120529	17	1458	27.72	0.0216630859829907	-0.0122799487022727
3	D	26	50	20120529	17	1460	27.76	0.0220631669997861	-0.0128815551517063
3	D	26	50	20120529	17	1462	27.8	0.0221327463070548	-0.0131180116593350
3	D	26	50	20120529	17	1464	27.84	0.0223880118550632	-0.0139818133032325
3	D	26	50	20120529	17	1466	27.88	0.0230043968362235	-0.0148666160185313
3	D	26	50	20120529	17	1468	27.92	0.0235971644508922	-0.0161182657319096
3	D	26	50	20120529	17	1470	27.96	0.0238912501611877	-0.0169694101644238
3	D	26	50	20120529	17	1472	28	0.0239871621249878	-0.0176151117927322
3	D	26	50	20120529	17	1474	28.04	0.0240490976079519	-0.0175875416993336
3	D	26	50	20120529	17	1476	28.08	0.0244183982665622	-0.0182550010032990
3	D	26	50	20120529	17	1478	28.12	0.0245954578045713	-0.0189515011827678
3	D	26	50	20120529	17	1480	28.16	0.0242163142195669	-0.0196578937861054
3	D	26	50	20120529	17	1482	28.2	0.0241850247444994	-0.0206095534475652
3	D	26	50	20120529	17	1484	28.24	0.0241193486666628	-0.0213039888752329
3	D	26	50	20120529	17	1486	28.28	0.0240396860166943	-0.0213497103997044
3	D	26	50	20120529	17	1488	28.32	0.0244110655692413	-0.0221828165382306
3	D	26	50	20120529	17	1490	28.36	0.0239654539468054	-0.0228859564503748
3	D	26	50	20120529	17	1492	28.4	0.023460699913191	-0.0234103680525061
3	D	26	50	20120529	17	1494	28.44	0.0237902894549698	-0.0236071487986425
3	D	26	50	20120529	17	1496	28.48	0.0239080085919018	-0.0242105371571647
3	D	26	50	20120529	17	1498	28.52	0.0234663921227795	-0.0245647552281322
3	D	26	50	20120529	17	1500	28.56	0.0239847084644571	-0.0248652685390688
3	D	26	50	20120529	17	1502	28.6	0.0238409041583672	-0.0243588174491794
3	D	26	50	20120529	17	1504	28.64	0.0232232110296617	-0.0250555651160216
3	D	26	50	20120529	17	1506	28.68	0.022609095861269	-0.0254817313019749
3	D	26	50	20120529	17	1508	28.72	0.0225062542510132	-0.0255700065125383
3	D	26	50	20120529	17	1510	28.76	0.021811613762379	-0.0251768339289952
3	D	26	50	20120529	17	1512	28.8	0.021496838107666	-0.0251813311281235
3	D	26	50	20120529	17	1514	28.84	0.020557170977215	-0.0252952389595048
3	D	26	50	20120529	17	1516	28.88	0.0200611709255517	-0.0253617423522755
3	D	26	50	20120529	17	1518	28.92	0.0196172634304584	-0.0254222565506094
3	D	26	50	20120529	17	1520	28.96	0.0184219185087456	-0.0262541485867922
3	D	26	50	20120529	17	1522	29	0.0179235623772874	-0.0266058507718323
3	D	26	50	20120529	17	1524	29.04	0.0173174481221238	-0.0275362441968480
3	D	26	50	20120529	17	1526	29.08	0.0166444592431295	-0.0276933279682887
3	D	26	50	20120529	17	1528	29.12	0.0158252194685824	-0.0286405540702305
3	D	26	50	20120529	17	1530	29.16	0.0150546286405809	-0.0301681734181703
3	D	26	50	20120529	17	1532	29.2	0.0146380861779196	-0.0308941458082789
3	D	26	50	20120529	17	1534	29.24	0.0140477510105782	-0.0319431104338979
3	D	26	50	20120529	17	1536	29.28	0.0132763540808461	-0.0330397764829757
3	D	26	50	20120529	17	1538	29.32	0.0127217419480903	-0.0327574570295193
3	D	26	50	20120529	17	1540	29.36	0.0121735715581110	-0.0342760607659989
3	D	26	50	20120529	17	1542	29.4	0.0109600349002387	-0.0356807990975041
3	D	26	50	20120529	17	1544	29.44	0.0109241845864325	-0.0354223515689805
3	D	26	50	20120529	17	1546	29.48	0.0101675803305629	-0.0369692183635041
3	D	26	50	20120529	17	1548	29.52	0.00925010928197338	-0.0380493239717666
3	D	26	50	20120529	17	1550	29.56	0.00933750768012804	-0.0389863818781949
3	D	26	50	20120529	17	1552	29.6	0.00897023641797974	-0.0397412890777897
3	D	26	50	20120529	17	1554	29.64	0.00907906015160435	-0.0409141670957438
3	D	26	50	20120529	17	1556	29.68	0.00905204867256303	-0.0417379464958261
3	D	26	50	20120529	17	1558	29.72	0.0092119255157893	-0.0420099704745486
3	D	26	50	20120529	17	1560	29.76	0.0097596504284964	-0.0432015868222042
3	D	26	50	20120529	17	1562	29.8	0.00979118739093732	-0.0437996577377318
3	D	26	50	20120529	17	1564	29.84	0.00984245263257335	-0.0437083702522807
3	D	26	50	20120529	17	1566	29.88	0.00991988082511328	-0.0435781918938642
3	D	26	50	20120529	17	1568	29.92	0.00947673700534367	-0.0450449434900795
3	D	26	50	20120529	17	1570	29.96	0.00945156400393342	-0.0449878092621595
3	D	26	50	20120529	17	1572	30	0.00942108770166428	-0.0455261296546769
3	D	26	50	20120529	17	1574	30.04	0.00938806581498287	-0.0459759202781896
3	D	26	50	20120529	17	1576	30.08	0.0097778230727729	-0.0465383530119454
3	D	26	50	20120529	17	1578	30.12	0.00947617131991872	-0.0466444190291234
3	D	26	50	20120529	17	1580	30.16	0.00953196204495434	-0.0465449291050104
3	D	26	50	20120529	17	1582	30.2	0.00909504076485916	-0.0471256759043990
3	D	26	50	20120529	17	1584	30.24	0.00887993888202222	-0.047531555196800
3	D	26	50	20120529	17	1586	30.28	0.00871200102149042	-0.0477146251424492
3	D	26	50	20120529	17	1588	30.32	0.00831771828030079	-0.048305059304740
3	D	26	50	20120529	17	1590	30.36	0.00768867608775724	-0.0481866896295693
3	D	26	50	20120529	17	1592	30.4	0.00741629855564418	-0.0485952559277389
3	D	26	50	20120529	17	1594	30.44	0.00694593112479889	-0.0478659459936231
3	D	26	50	20120529	17	1596	30.48	0.00741424794597875	-0.0473711833788270
3	D	26	50	20120529	17	1598	30.52	0.00684566338322664	-0.0472948865571369
3	D	26	50	20120529	17	1600	30.56	0.00523374276483379	-0.0478322877108387
3	D	26	50	20120529	17	1602	30.6	0.00381825641025455	-0.0481599609932405
3	D	26	50	20120529	17	1604	30.64	0.00437008254229253	-0.0478010335911103
3	D	26	50	20120529	17	1606	30.68	0.00364586377700128	-0.0483498898746672
3	D	26	50	20120529	17	1608	30.72	0.00205232793491927	-0.0489189694121661
3	D	26	50	20120529	17	1610	30.76	0.00124375133063245	-0.0487110093078192
3	D	26	50	20120529	17	1612	30.8	-6.75781950779993e-05	-0.049697776820965
3	D	26	50	20120529	17	1614	30.84	-0.00117292751542881	-0.0497092319508202
3	D	26	50	20120529	17	1616	30.88	-0.00214314872989487	-0.0500323090391444
3	D	26	50	20120529	17	1618	30.92	-0.00340483935956603	-0.0509332337890541
3	D	26	50	20120529	17	1620	30.96	-0.00452461365825304	-0.0510435424469192
3	D	26	50	20120529	17	1622	31	-0.00522648784925881	-0.0518009952309263
3	D	26	50	20120529	17	1624	31.04	-0.00636747535138142	-0.0523642764928196
3	D	26	50	20120529	17	1626	31.08	-0.00673184747572685	-0.0520402094550017
3	D	26	50	20120529	17	1628	31.12	-0.00777454713526453	-0.0518215720382589
3	D	26	50	20120529	17	1630	31.16	-0.00822440846945542	-0.0512833223564196
3	D	26	50	20120529	17	1632	31.2	-0.00873967718090605	-0.0510422696547131
3	D	26	50	20120529	17	1634	31.24	-0.00956776993235363	-0.0509366986122819
3	D	26	50	20120529	17	1636	31.28	-0.0108866655006228	-0.05017868014285
3	D	26	50	20120529	17	1638	31.32	-0.0113904790822182	-0.0504287838113556
3	D	26	50	20120529	17	1640	31.36	-0.0118059750268434	-0.050095877938773
3	D	26	50	20120529	17	1642	31.4	-0.0137114863807849	-0.0500914938767297
3	D	26	50	20120529	17	1644	31.44	-0.0147341042077369	-0.050099413472679
3	D	26	50	20120529	17	1646	31.48	-0.0160015931130138	-0.0496598051868153
3	D	26	50	20120529	17	1648	31.52	-0.0172755874006776	-0.0497030094111458
3	D	26	50	20120529	17	1650	31.56	-0.0179011647699933	-0.0496189344148627
3	D	26	50	20120529	17	1652	31.6	-0.0193805028669137	-0.0495508400318345
3	D	26	50	20120529	17	1654	31.64	-0.0200859833025035	-0.0497681339456931
3	D	26	50	20120529	17	1656	31.68	-0.0208642957365556	-0.0484442179192775
3	D	26	50	20120529	17	1658	31.72	-0.0213742611471473	-0.0484580772121887
3	D	26	50	20120529	17	1660	31.76	-0.0227782923718713	-0.0483883564835638
3	D	26	50	20120529	17	1662	31.8	-0.023613031927062	-0.0483798004915114
3	D	26	50	20120529	17	1664	31.84	-0.0247323819616803	-0.0477137059036336
3	D	26	50	20120529	17	1666	31.88	-0.0248886525603226	-0.0480041853693451
3	D	26	50	20120529	17	1668	31.92	-0.0264061602812914	-0.0472770816083866
3	D	26	50	20120529	17	1670	31.96	-0.0274876447477772	-0.0470427110657623
3	D	26	50	20120529	17	1672	32	-0.0292915377861943	-0.0469398341001675
3	D	26	50	20120529	17	1674	32.04	-0.0302784042942895	-0.0457213194105556
3	D	26	50	20120529	17	1676	32.08	-0.0319148261626505	-0.0454678569848393
3	D	26	50	20120529	17	1678	32.12	-0.0329993441172276	-0.0448650201696065
3	D	26	50	20120529	17	1680	32.16	-0.0345995409051883	-0.0443961942315442
3	D	26	50	20120529	17	1682	32.2	-0.0356743177567478	-0.0441399641898863
3	D	26	50	20120529	17	1684	32.24	-0.0369583168982586	-0.0429559499472352
3	D	26	50	20120529	17	1686	32.28	-0.0383432541185702	-0.043040804882298
3	D	26	50	20120529	17	1688	32.32	-0.0394883569821593	-0.0430625696290229
3	D	26	50	20120529	17	1690	32.36	-0.0412676356335234	-0.0428790895614407
3	D	26	50	20120529	17	1692	32.4	-0.0423499615570788	-0.0416649589338721
3	D	26	50	20120529	17	1694	32.44	-0.0429040999282913	-0.0419710866726512
3	D	26	50	20120529	17	1696	32.48	-0.0444265573967284	-0.0404004045217371
3	D	26	50	20120529	17	1698	32.52	-0.0456450720863403	-0.0403819914611551
3	D	26	50	20120529	17	1700	32.56	-0.0471072699148847	-0.0405512303981642
3	D	26	50	20120529	17	1702	32.6	-0.0480282269999055	-0.0403283291275308
3	D	26	50	20120529	17	1704	32.64	-0.0489951248125	-0.0391624514667104
3	D	26	50	20120529	17	1706	32.68	-0.0504055199982547	-0.0391053172387906
3	D	26	50	20120529	17	1708	32.72	-0.0506967065707473	-0.0388336468134586
3	D	26	50	20120529	17	1710	32.76	-0.0517467601408093	-0.0390245656443790
3	D	26	50	20120529	17	1712	32.8	-0.0538656763213129	-0.0389600775059349
3	D	26	50	20120529	17	1714	32.84	-0.0553957139744444	-0.0389651686747593
3	D	26	50	20120529	17	1716	32.88	-0.0566969318731839	-0.0386947710416337
3	D	26	50	20120529	17	1718	32.92	-0.0573724309812514	-0.0387611683683870
3	D	26	50	20120529	17	1720	32.96	-0.0588958218306397	-0.0388890132744256
3	D	26	50	20120529	17	1722	33	-0.0597032670640766	-0.0381119736325796
3	D	26	50	20120529	17	1724	33.04	-0.0610030000385756	-0.0392287073721077
3	D	26	50	20120529	17	1726	33.08	-0.0618781861016502	-0.0390051909185746
3	D	26	50	20120529	17	1728	33.12	-0.0628641050866586	-0.040101984246873
3	D	26	50	20120529	17	1730	33.16	-0.063559827448668	-0.0399743514728688
3	D	26	50	20120529	17	1732	33.2	-0.0644922184503406	-0.0405602601517600
3	D	26	50	20120529	17	1734	33.24	-0.0652790161657669	-0.0405077221179179
3	D	26	50	20120529	17	1736	33.28	-0.0656840469300305	-0.0408957823194330
3	D	26	50	20120529	17	1738	33.32	-0.0657492421752559	-0.0424905909537212
3	D	26	50	20120529	17	1740	33.36	-0.0662297919437503	-0.0425125112639379
3	D	26	50	20120529	17	1742	33.4	-0.066739757354342	-0.0426429017543887
3	D	26	50	20120529	17	1744	33.44	-0.0669103115099642	-0.0432312145963359
3	D	26	50	20120529	17	1746	33.48	-0.0675369495394517	-0.0439957384481549
3	D	26	50	20120529	17	1748	33.52	-0.0676323382442338	-0.0446835412142149
3	D	26	50	20120529	17	1750	33.56	-0.0681504353828092	-0.0448243261743492
3	D	26	50	20120529	17	1752	33.6	-0.0691584160993906	-0.0453732531685843
3	D	26	50	20120529	17	1754	33.64	-0.0697982063150082	-0.0464182155698218
3	D	26	50	20120529	17	1756	33.68	-0.0699247784288406	-0.0471869820623278
3	D	26	50	20120529	17	1758	33.72	-0.070720627111066	-0.0473321510845054
3	D	26	50	20120529	17	1760	33.76	-0.0705465374215379	-0.047813407959781
3	D	26	50	20120529	17	1762	33.8	-0.070719990714963	-0.0483108575803457
3	D	26	50	20120529	17	1764	33.84	-0.0714992930985087	-0.0485456877423777
3	D	26	50	20120529	17	1766	33.88	-0.0718979599017417	-0.0500102473075714
3	D	26	50	20120529	17	1768	33.92	-0.0730898590921097	-0.0509290618590452
3	D	26	50	20120529	17	1770	33.96	-0.0735511048454777	-0.051032087317064
3	D	26	50	20120529	17	1772	34	-0.0740660200035378	-0.0513724885215272
3	D	26	50	20120529	17	1774	34.04	-0.0745616311464714	-0.0521334061287620
3	D	26	50	20120529	17	1776	34.08	-0.0754146847672948	-0.0531165673973238
3	D	26	50	20120529	17	1778	34.12	-0.075811088828828	-0.0534668680967236
3	D	26	50	20120529	17	1780	34.16	-0.0762710617899899	-0.054427755501678
3	D	26	50	20120529	17	1782	34.2	-0.07677056202022	-0.0555208011640363
3	D	26	50	20120529	17	1784	34.24	-0.0771799768465271	-0.0564718597847321
3	D	26	50	20120529	17	1786	34.28	-0.0770044729434366	-0.0559101341577575
3	D	26	50	20120529	17	1788	34.32	-0.0778709615931026	-0.0572240799785584
3	D	26	50	20120529	17	1790	34.36	-0.0787023777464217	-0.0587075900054878
3	D	26	50	20120529	17	1792	34.4	-0.0794815387086112	-0.0595523704769713
3	D	26	50	20120529	17	1794	34.44	-0.0801086717128455	-0.0600925293471197
3	D	26	50	20120529	17	1796	34.48	-0.0803856454390363	-0.0607280062113721
3	D	26	50	20120529	17	1798	34.52	-0.0808892468885973	-0.0611835243998125
3	D	26	50	20120529	17	1800	34.56	-0.0812510027178524	-0.0612495681731753
3	D	26	50	20120529	17	1802	34.6	-0.0815340575623613	-0.0618557708166865
3	D	26	50	20120529	17	1804	34.64	-0.0822528316054375	-0.0625301385539041
3	D	26	50	20120529	17	1806	34.68	-0.0828292650534608	-0.0639248359691165
3	D	26	50	20120529	17	1808	34.72	-0.0834166586565924	-0.0641385943490691
3	D	26	50	20120529	17	1810	34.76	-0.0840312758707998	-0.0654177505162356
3	D	26	50	20120529	17	1812	34.8	-0.0843710406791599	-0.065178394870804
3	D	26	50	20120529	17	1814	34.84	-0.0844338317613293	-0.0653348068908024
3	D	26	50	20120529	17	1816	34.88	-0.0848678539036216	-0.065582435685574
3	D	26	50	20120529	17	1818	34.92	-0.0866354087245536	-0.0666065384367664
3	D	26	50	20120529	17	1820	34.96	-0.0872691885325311	-0.0671168574007487
3	D	26	50	20120529	17	1822	35	-0.0881390712947468	-0.067596134377037
3	D	26	50	20120529	17	1824	35.04	-0.0888021253234654	-0.0684434604329328
3	D	26	50	20120529	17	1826	35.08	-0.089528960383847	-0.0696611690208142
3	D	26	50	20120529	17	1828	35.12	-0.0893101108350698	-0.0692690783106463
3	D	26	50	20120529	17	1830	35.16	-0.089819793402949	-0.0696248944429393
3	D	26	50	20120529	17	1832	35.2	-0.0897376983056533	-0.069195044230656
3	D	26	50	20120529	17	1834	35.24	-0.0895961355280598	-0.0683028168941548
3	D	26	50	20120529	17	1836	35.28	-0.0901074444415357	-0.0685551833043603
3	D	26	50	20120529	17	1838	35.32	-0.0892193183243655	-0.0678834318622331
3	D	26	50	20120529	17	1840	35.36	-0.088887119558564	-0.066811316560598
3	D	26	50	20120529	17	1842	35.4	-0.0886503094975446	-0.0661274735925125
3	D	26	50	20120529	17	1844	35.44	-0.0887087872283488	-0.0660817237837698
3	D	26	50	20120529	17	1846	35.48	-0.0882618250319608	-0.065233266357024
3	D	26	50	20120529	17	1848	35.52	-0.0881880030840049	-0.0649705054771351
3	D	26	50	20120529	17	1850	35.56	-0.0883290708868516	-0.0633218860167988
3	D	26	50	20120529	17	1852	35.6	-0.0884242474595993	-0.0625450585069871
3	D	26	50	20120529	17	1854	35.64	-0.0878823208224979	-0.0612994192012489
3	D	26	50	20120529	17	1856	35.68	-0.0879200096139352	-0.0614554776678568
3	D	26	50	20120529	17	1858	35.72	-0.0876377325868855	-0.0604470019765286
3	D	26	50	20120529	17	1860	35.76	-0.087499210368451	-0.0598738919303768
3	D	26	50	20120529	17	1862	35.8	-0.087231004766347	-0.0592751846187462
3	D	26	50	20120529	17	1864	35.84	-0.0868879872667934	-0.057879992228787
3	D	26	50	20120529	17	1866	35.88	-0.0861029573183201	-0.0570812444087588
3	D	26	50	20120529	17	1868	35.92	-0.0858510151721833	-0.0558687684110581
3	D	26	50	20120529	17	1870	35.96	-0.085164909462398	-0.0553987545336034
3	D	26	50	20120529	17	1872	36	-0.0849197555413607	-0.0541540344666808
3	D	26	50	20120529	17	1874	36.04	-0.0846905115229	-0.0541010014580917
3	D	26	50	20120529	17	1876	36.08	-0.0844522872483182	-0.0530889195221795
3	D	26	50	20120529	17	1878	36.12	-0.0840973196441626	-0.0529507508571356
3	D	26	50	20120529	17	1880	36.16	-0.0835375739161753	-0.0520470683907792
3	D	26	50	20120529	17	1882	36.2	-0.0826425888632275	-0.0511209706394591
3	D	26	50	20120529	17	1884	36.24	-0.0821865049893622	-0.0503973175595928
3	D	26	50	20120529	17	1886	36.28	-0.0816515787093945	-0.0500873926573989
3	D	26	50	20120529	17	1888	36.32	-0.081302621512879	-0.050294928497677
3	D	26	50	20120529	17	1890	36.36	-0.0807700286852893	-0.0490125196393171
3	D	26	50	20120529	17	1892	36.4	-0.0801142578564169	-0.0482318737528872
3	D	26	50	20120529	17	1894	36.44	-0.0796760637841156	-0.0481643450552838
3	D	26	50	20120529	17	1896	36.48	-0.079042849661563	-0.0476246104492042
3	D	26	50	20120529	17	1898	36.52	-0.078722247446973	-0.0470915933575457
3	D	26	50	20120529	17	1900	36.56	-0.0782387985406758	-0.0468881587365984
3	D	26	50	20120529	17	1902	36.6	-0.0770196757392321	-0.0467243220953975
3	D	26	50	20120529	17	1904	36.64	-0.0770045436541147	-0.0464201247581311
3	D	26	50	20120529	17	1906	36.68	-0.076350399170839	-0.0455044921871725
3	D	26	50	20120529	17	1908	36.72	-0.0764899113387671	-0.0452522671983233
3	D	26	50	20120529	17	1910	36.76	-0.0759300241894236	-0.0452234172416510
3	D	26	50	20120529	17	1912	36.8	-0.0752795566614101	-0.0441631106232618
3	D	26	50	20120529	17	1914	36.84	-0.074094162853429	-0.0435107339069390
3	D	26	50	20120529	17	1916	36.88	-0.0737894705414157	-0.0430926216672233
3	D	26	50	20120529	17	1918	36.92	-0.0734980011262106	-0.0424382650519134
3	D	26	50	20120529	17	1920	36.96	-0.0726906266034518	-0.0418157282417567
3	D	26	50	20120529	17	1922	37	-0.0723211633102818	-0.0416377494649321
3	D	26	50	20120529	17	1924	37.04	-0.0716003386575403	-0.0410255364137807
3	D	26	50	20120529	17	1926	37.08	-0.0705579925513932	-0.0399481178112868
3	D	26	50	20120529	17	1928	37.12	-0.0704533407477775	-0.0394498903732627
3	D	26	50	20120529	17	1930	37.16	-0.0693503955904828	-0.0390174238658891
3	D	26	50	20120529	17	1932	37.2	-0.0688238838812113	-0.0379405002381420
3	D	26	50	20120529	17	1934	37.24	-0.0683554963493533	-0.0373108923601734
3	D	26	50	20120529	17	1936	37.28	-0.0683514658407005	-0.0365593085624503
3	D	26	50	20120529	17	1938	37.32	-0.0675500310149037	-0.0356554846747376
3	D	26	50	20120529	17	1940	37.36	-0.0667631625887993	-0.0349463979945638
3	D	26	50	20120529	17	1942	37.4	-0.0667369996378954	-0.0351631969336755
3	D	26	50	20120529	17	1944	37.44	-0.0659238268395309	-0.0346130678579124
3	D	26	50	20120529	17	1946	37.48	-0.0652149522913914	-0.0341311745865338
3	D	26	50	20120529	17	1948	37.52	-0.0646994007372283	-0.0326545234953819
3	D	26	50	20120529	17	1950	37.56	-0.0643227956655683	-0.0322496341524745
3	D	26	50	20120529	17	1952	37.6	-0.0637716059296334	-0.0321625893077104
3	D	26	50	20120529	17	1954	37.64	-0.0636031730943548	-0.0314041465742098
3	D	26	50	20120529	17	1956	37.68	-0.0627209159634683	-0.0301496684337067
3	D	26	50	20120529	17	1958	37.72	-0.0623643220137159	-0.0288975944562597
3	D	26	50	20120529	17	1960	37.76	-0.0615073085949178	-0.0283839520904057
3	D	26	50	20120529	17	1962	37.8	-0.0608279203995538	-0.0268590056060988
3	D	26	50	20120529	17	1964	37.84	-0.0606949136140126	-0.0264994418078655
3	D	26	50	20120529	17	1966	37.88	-0.0597317634673584	-0.0255765967477390
3	D	26	50	20120529	17	1968	37.92	-0.0595202678291055	-0.0249702526828714
3	D	26	50	20120529	17	1970	37.96	-0.0587635221518797	-0.0242668228569470
3	D	26	50	20120529	17	1972	38	-0.058867396138036	-0.0235628980562759
3	D	26	50	20120529	17	1974	38.04	-0.0582104232276355	-0.0236277397481107
3	D	26	50	20120529	17	1976	38.08	-0.0578773052230186	-0.0217746250066551
3	D	26	50	20120529	17	1978	38.12	-0.056965208185966	-0.0208625279696025
3	D	26	50	20120529	17	1980	38.16	-0.0569536823454327	-0.0204254652681511
3	D	26	50	20120529	17	1982	38.2	-0.056338287313766	-0.0194770229425456
3	D	26	50	20120529	17	1984	38.24	-0.0561457421372489	-0.0186415762805737
3	D	26	50	20120529	17	1986	38.28	-0.0556420699770098	-0.0178948008089626
3	D	26	50	20120529	17	1988	38.32	-0.0555154271524993	-0.0172266556114195
3	D	26	50	20120529	17	1990	38.36	-0.0547134973519556	-0.0162499290145665
3	D	26	50	20120529	17	1992	38.4	-0.0547592471606984	-0.0154829302890134
3	D	26	50	20120529	17	1994	38.44	-0.0545988753427253	-0.0145198508530374
3	D	26	50	20120529	17	1996	38.48	-0.0541433571542849	-0.0138239163589936
3	D	26	50	20120529	17	1998	38.52	-0.0539276188753449	-0.0132498163633482
3	D	26	50	20120529	17	2000	38.56	-0.0536237043807909	-0.0124278754408970
3	D	26	50	20120529	17	2002	38.6	-0.0531389119716094	-0.0113730135447229
3	D	26	50	20120529	17	2004	38.64	-0.0533439022274754	-0.0105027772291166
3	D	26	50	20120529	17	2006	38.68	-0.053273332970713	-0.00990993890376979
3	D	26	50	20120529	17	2008	38.72	-0.0530916772386261	-0.00921082242921065
3	D	26	50	20120529	17	2010	38.76	-0.0528235423472002	-0.00799304313065118
3	D	26	50	20120529	17	2012	38.8	-0.052513546734328	-0.00702897374518144
3	D	26	50	20120529	17	2014	38.84	-0.0520845450501821	-0.00570152218485993
3	D	26	50	20120529	17	2016	38.88	-0.0516995961185042	-0.00496740392463206
3	D	26	50	20120529	17	2018	38.92	-0.051549335927502	-0.00411781512703642
3	D	26	50	20120529	17	2020	38.96	-0.0513982979190406	-0.00327084262453118
3	D	26	50	20120529	17	2022	39	-0.051536183741372	-0.00207102383821384
3	D	26	50	20120529	17	2024	39.04	-0.0511584472988621	-0.00157901893986425
3	D	26	50	20120529	17	2026	39.08	-0.0509796199939	4.68811795927004e-06
3	D	26	50	20120529	17	2028	39.12	-0.0508647151419572	0.00088326829358355
3	D	26	50	20120529	17	2030	39.16	-0.0504257432521966	0.00219905259201549
3	D	26	50	20120529	17	2032	39.2	-0.0504472392983447	0.00336408172469845
3	D	26	50	20120529	17	2034	39.24	-0.0501677199877416	0.00444135890583615
3	D	26	50	20120529	17	2036	39.28	-0.0501395771378504	0.00550937298814035
3	D	26	50	20120529	17	2038	39.32	-0.0501115049986373	0.00606211835899385
3	D	26	50	20120529	17	2040	39.36	-0.0500378951827158	0.00783391582061295
3	D	26	50	20120529	17	2042	39.4	-0.0501040803774348	0.00990573868948955
3	D	26	50	20120529	17	2044	39.44	-0.0498659975242093	0.0115318721541843
3	D	26	50	20120529	17	2046	39.48	-0.0496523098549348	0.0119469438347408
3	D	26	50	20120529	17	2048	39.52	-0.0495678813052611	0.0131534094248013
3	D	26	50	20120529	17	2050	39.56	-0.0491620727235381	0.0140933664690326
3	D	26	50	20120529	17	2052	39.6	-0.0491068476839275	0.0151857757352876
3	D	26	50	20120529	17	2054	39.64	-0.0490080648665957	0.0161888067044007
3	D	26	50	20120529	17	2056	39.68	-0.0489893265368943	0.0176226071246126
3	D	26	50	20120529	17	2058	39.72	-0.0496278439603057	0.0185641905144408
3	D	26	50	20120529	17	2060	39.76	-0.049711423981842	0.0188542457160835
3	D	26	50	20120529	17	2062	39.8	-0.0493067467709689	0.0204181537840337
3	D	26	50	20120529	17	2064	39.84	-0.0494473903097469	0.0217820920542644
3	D	26	50	20120529	17	2066	39.88	-0.0488269748199338	0.0226999166562445
3	D	26	50	20120529	17	2068	39.92	-0.0493445769837624	0.0235640011428546
3	D	26	50	20120529	17	2070	39.96	-0.0492067618721091	0.0252216715699902
3	D	26	50	20120529	17	2072	40	-0.0490591179761974	0.0261622650103246
3	D	26	50	20120529	17	2074	40.04	-0.0489861516274467	0.0275951391206532
3	D	26	50	20120529	17	2076	40.08	-0.0488771652592624	0.0293098235675559
3	D	26	50	20120529	17	2078	40.12	-0.0493536986612397	0.0307757124934981
3	D	26	50	20120529	17	2080	40.16	-0.0493654012784683	0.0315842537424458
3	D	26	50	20120529	17	2082	40.2	-0.0492559906462153	0.0337168382970297
3	D	26	50	20120529	17	2084	40.24	-0.0493267932482155	0.0344041955858178
3	D	26	50	20120529	17	2086	40.28	-0.0492217525358703	0.0356679014698153
3	D	26	50	20120529	17	2088	40.32	-0.0484266675289685	0.0353946895517005
3	D	26	50	20120529	17	2090	40.36	-0.0478740635794712	0.0355426870010028
3	D	26	50	20120529	17	2092	40.4	-0.0470293043211911	0.0363238066489761
3	D	26	50	20120529	17	2094	40.44	-0.0465400924946272	0.0375675014110661
3	D	26	50	20120529	17	2096	40.48	-0.0454024156664541	0.0376851059966995
3	D	26	50	20120529	17	2098	40.52	-0.0447274171899876	0.0394770503447281
3	D	26	50	20120529	17	2100	40.56	-0.0438388668087486	0.039925073201288
3	D	26	50	20120529	17	2102	40.6	-0.0426357811891022	0.0411646455308435
3	D	26	50	20120529	17	2104	40.64	-0.0422313938920094	0.0421901554245307
3	D	26	50	20120529	17	2106	40.68	-0.0410858031247413	0.0433894863071689
3	D	26	50	20120529	17	2108	40.72	-0.0403000872826902	0.0445488373723990
3	D	26	50	20120529	17	2110	40.76	-0.039106165766928	0.0459828923510522
3	D	26	50	20120529	17	2112	40.8	-0.0379078319048512	0.047174720830742
3	D	26	50	20120529	17	2114	40.84	-0.037589492431961	0.0474997071073755
3	D	26	50	20120529	17	2116	40.88	-0.0365385903337615	0.0489366895081028
3	D	26	50	20120529	17	2118	40.92	-0.0353459133259342	0.0499392962131471
3	D	26	50	20120529	17	2120	40.96	-0.0345342254518101	0.0506672626443787
3	D	26	50	20120529	17	2122	41	-0.033729608645498	0.0518320796450273
3	D	26	50	20120529	17	2124	41.04	-0.0331286385921675	0.0525231351022808
3	D	26	50	20120529	17	2126	41.08	-0.0322694331423477	0.0532363937124637
3	D	26	50	20120529	17	2128	41.12	-0.030876291362054	0.053566046893853
3	D	26	50	20120529	17	2130	41.16	-0.029627187233088	0.0548679011886954
3	D	26	50	20120529	17	2132	41.2	-0.0285711232553859	0.0554410112348471
3	D	26	50	20120529	17	2134	41.24	-0.027546171976056	0.0564040199601451
3	D	26	50	20120529	17	2136	41.28	-0.0267924668579892	0.0569412089818125
3	D	26	50	20120529	17	2138	41.32	-0.0261077753617663	0.0572515581480753
3	D	26	50	20120529	17	2140	41.36	-0.0249006026649246	0.0583533719345202
3	D	26	50	20120529	17	2142	41.4	-0.0245209570341055	0.0585568065554675
3	D	26	50	20120529	17	2144	41.44	-0.022865125084601	0.0596284268823557
3	D	26	50	20120529	17	2146	41.48	-0.0224562052330408	0.0594695399886231
3	D	26	50	20120529	17	2148	41.52	-0.0222778021921475	0.0602945214702335
3	D	26	50	20120529	17	2150	41.56	-0.0213276628102671	0.0607690608310878
3	D	26	50	20120529	17	2152	41.6	-0.0203100654414615	0.0614323977025189
3	D	26	50	20120529	17	2154	41.64	-0.0194838818783232	0.0613086540158112
3	D	26	50	20120529	17	2156	41.68	-0.0183986851012362	0.0619246147329028
3	D	26	50	20120529	17	2158	41.72	-0.0175719358526729	0.0631305146375383
3	D	26	50	20120529	17	2160	41.76	-0.0168412824156728	0.0634361968990453
3	D	26	50	20120529	17	2162	41.8	-0.0156581513493915	0.0637579304844852
3	D	26	50	20120529	17	2164	41.84	-0.0154784048056139	0.0643958822224717
3	D	26	50	20120529	17	2166	41.88	-0.0142410386492155	0.0652586232061974
3	D	26	50	20120529	17	2168	41.92	-0.0132667162154186	0.0660571588941913
3	D	26	50	20120529	17	2170	41.96	-0.0128925153068147	0.0666417947808764
3	D	26	50	20120529	17	2172	42	-0.0122928180456904	0.067144476991622
3	D	26	50	20120529	17	2174	42.04	-0.0125392447589339	0.0674331886903804
3	D	26	50	20120529	17	2176	42.08	-0.0118732915924124	0.0688787977938381
3	D	26	50	20120529	17	2178	42.12	-0.0119724279631347	0.0698660602817308
3	D	26	50	20120529	17	2180	42.16	-0.0119285166320230	0.0700273513385195
3	D	26	50	20120529	17	2182	42.2	-0.0119595586197171	0.0706030069690834
3	D	26	50	20120529	17	2184	42.24	-0.0118723723535968	0.0716945677072011
3	D	26	50	20120529	17	2186	42.28	-0.0114265415280587	0.0727380451841981
3	D	26	50	20120529	17	2188	42.32	-0.0113706800923450	0.0741743204781442
3	D	26	50	20120529	17	2190	42.36	-0.0114804937754632	0.0751752301269139
3	D	26	50	20120529	17	2192	42.4	-0.0115586997854625	0.0768049698361925
3	D	26	50	20120529	17	2194	42.44	-0.0115163440892694	0.0783591198305624
3	D	26	50	20120529	17	2196	42.48	-0.0114527751896407	0.0797907989304308
3	D	26	50	20120529	17	2198	42.52	-0.0116074194426862	0.080780112027989
3	D	26	50	20120529	17	2200	42.56	-0.0111873273039833	0.0818455098152027
3	D	26	50	20120529	17	2202	42.6	-0.0117441031834896	0.0838464805846044
3	D	26	50	20120529	17	2204	42.64	-0.0118604222489948	0.0848910894324513
3	D	26	50	20120529	17	2206	42.68	-0.0121736705530604	0.0860524416098721
3	D	26	50	20120529	17	2208	42.72	-0.0123288097808527	0.0874970607638362
3	D	26	50	20120529	17	2210	42.76	-0.0127060512486158	0.0884204715093877
3	D	26	50	20120529	17	2212	42.8	-0.0126550688496922	0.0894328362880125
3	D	26	50	20120529	17	2214	42.84	-0.0133616099454538	0.0906742329530636
3	D	26	50	20120529	17	2216	42.88	-0.0130285626515149	0.0912325644674885
3	D	26	50	20120529	17	2218	42.92	-0.0134031878241876	0.092633343001019
3	D	26	50	20120529	17	2220	42.96	-0.0137698934009109	0.0935926040603766
3	D	26	50	20120529	17	2222	43	-0.0136317247358671	0.0950611234235446
3	D	26	50	20120529	17	2224	43.04	-0.0139721259403303	0.0963952924982876
3	D	26	50	20120529	17	2226	43.08	-0.014255039363483	0.0974513564759896
3	D	26	50	20120529	17	2228	43.12	-0.0143335282161947	0.0985668881339896
3	D	26	50	20120529	17	2230	43.16	-0.0144399477867633	0.0991914755538116
3	D	26	50	20120529	17	2232	43.2	-0.014850988958667	0.100573232914929
3	D	26	50	20120529	17	2234	43.24	-0.0146922434862907	0.101644287556392
3	D	26	50	20120529	17	2236	43.28	-0.0150392914944970	0.103699705547945
3	D	26	50	20120529	17	2238	43.32	-0.0153108204984726	0.104681735445657
3	D	26	50	20120529	17	2240	43.36	-0.0157616010714791	0.105795357915348
3	D	26	50	20120529	17	2242	43.4	-0.0157688135606472	0.107109020893436
3	D	26	50	20120529	17	2244	43.44	-0.015791370266967	0.108304809171101
3	D	26	50	20120529	17	2246	43.48	-0.0158915672978611	0.109457746777825
3	D	26	50	20120529	17	2248	43.52	-0.016351540259023	0.110218522963704
3	D	26	50	20120529	17	2250	43.56	-0.0161048307030670	0.110828543983834
3	D	26	50	20120529	17	2252	43.6	-0.016449262416183	0.111792259815913
3	D	26	50	20120529	17	2254	43.64	-0.0164223216478198	0.112669425777975
3	D	26	50	20120529	17	2256	43.68	-0.0161436508653542	0.113548713060380
3	D	26	50	20120529	17	2258	43.72	-0.0160913249635464	0.114957976875285
3	D	26	50	20120529	17	2260	43.76	-0.0154856880054601	0.115516944785813
3	D	26	50	20120529	17	2262	43.8	-0.0151641665520546	0.117187908820435
3	D	26	50	20120529	17	2264	43.84	-0.0150496152535023	0.118333704648669
3	D	26	50	20120529	17	2266	43.88	-0.0150486253040087	0.119604941219887
3	D	26	50	20120529	17	2268	43.92	-0.0146235127071593	0.120525028563567
3	D	26	50	20120529	17	2270	43.96	-0.0139666105074370	0.121624579608312
3	D	26	50	20120529	17	2272	44	-0.0135836414747464	0.123143162131588
3	D	26	50	20120529	17	2274	44.04	-0.0130188752886127	0.124011984233632
3	D	26	50	20120529	17	2276	44.08	-0.0119424466356124	0.125604600836898
3	D	26	50	20120529	17	2278	44.12	-0.0117252941431100	0.126605227642955
3	D	26	50	20120529	17	2280	44.16	-0.0111006360126098	0.127385449265317
3	D	26	50	20120529	17	2282	44.2	-0.0109648007999439	0.128433452225713
3	D	26	50	20120529	17	2284	44.24	-0.0097784877531472	0.129421775373778
3	D	26	50	20120529	17	2286	44.28	-0.00902457050304608	0.130110638800009
3	D	26	50	20120529	17	2288	44.32	-0.00816197094067663	0.131265980569790
3	D	26	50	20120529	17	2290	44.36	-0.00707649132087716	0.131741934144207
3	D	26	50	20120529	17	2292	44.4	-0.00607367248379842	0.132576461567363
3	D	26	50	20120529	17	2294	44.44	-0.00549320852712235	0.133057930574673
3	D	26	50	20120529	17	2296	44.48	-0.00553648346213099	0.133584583705301
3	D	26	50	20120529	17	2298	44.52	-0.00530787583977337	0.134418474732354
3	D	26	50	20120529	17	2300	44.56	-0.0048500949096332	0.135226980625963
3	D	26	50	20120529	17	2302	44.6	-0.00437534341674455	0.135947805278704
3	D	26	50	20120529	17	2304	44.64	-0.004126512540445	0.136820304336011
3	D	26	50	20120529	17	2306	44.68	-0.00325259926957655	0.137530168833644
3	D	26	50	20120529	17	2308	44.72	-0.00258438336135527	0.138505269084900
3	D	26	50	20120529	17	2310	44.76	-0.00176484660196005	0.139156514430373
3	D	26	50	20120529	17	2312	44.8	-0.000644082353779397	0.140193840078373
3	D	26	50	20120529	17	2314	44.84	0.000311218907603635	0.141074188020951
3	D	26	50	20120529	17	2316	44.88	0.00093700840895375	0.141716948085049
3	D	26	50	20120529	17	2318	44.92	0.00162360909348589	0.142580325464878
3	D	26	50	20120529	17	2320	44.96	0.00152178571699502	0.143427439388740
3	D	26	50	20120529	17	2322	45	0.00188382438896253	0.143795134914957
3	D	26	50	20120529	17	2324	45.04	0.00203443813335526	0.143674219655374
3	D	26	50	20120529	17	2326	45.08	0.00259093117014908	0.144787912835742
3	D	26	50	20120529	17	2328	45.12	0.0033256151158019	0.145413702337093
3	D	26	50	20120529	17	2330	45.16	0.00422010519400288	0.146388802588349
3	D	26	50	20120529	17	2332	45.2	0.00473063629001957	0.147388651576947
3	D	26	50	20120529	17	2334	45.24	0.00564138982418786	0.147985449700268
3	D	26	50	20120529	17	2336	45.28	0.00721187398520315	0.148780944829103
3	D	26	50	20120529	17	2338	45.32	0.00828384786548198	0.149595531841030
3	D	26	50	20120529	17	2340	45.36	0.008492444365932	0.149713618673488
3	D	26	50	20120529	17	2342	45.4	0.0089343861041736	0.149605431335966
3	D	26	50	20120529	17	2344	45.44	0.00899802571448039	0.149845847641570
3	D	26	50	20120529	17	2346	45.48	0.0090652008586931	0.149937064416343
3	D	26	50	20120529	17	2348	45.52	0.00887357492099156	0.150267283283157
3	D	26	50	20120529	17	2350	45.56	0.0088028642428729	0.150687304711182
3	D	26	50	20120529	17	2352	45.6	0.00860063170345353	0.151076213440834
3	D	26	50	20120529	17	2354	45.64	0.00858931799495457	0.151277031766691
3	D	26	50	20120529	17	2356	45.68	0.0086699281680098	0.151839888764516
3	D	26	50	20120529	17	2358	45.72	0.00889620233798952	0.153203190638644
3	D	26	50	20120529	17	2360	45.76	0.00918753033183837	0.153797160334840
3	D	26	50	20120529	17	2362	45.8	0.00974543758219456	0.154768017945409
3	D	26	50	20120529	17	2364	45.84	0.0098903944723378	0.155673821732109
3	D	26	50	20120529	17	2366	45.88	0.0104334524802891	0.157284610979652
3	D	26	50	20120529	17	2368	45.92	0.0108018551132873	0.158300723424217
3	D	26	50	20120529	17	2370	45.96	0.0102941524443953	0.158443558994017
3	D	26	50	20120529	17	2372	46	0.0105303261093116	0.159625841532161
3	D	26	50	20120529	17	2374	46.04	0.0103782981513565	0.160262944742010
3	D	26	50	20120529	17	2376	46.08	0.0103903189666367	0.161051368803033
3	D	26	50	20120529	17	2378	46.12	0.0102856671630211	0.161858884747148
3	D	26	50	20120529	17	2380	46.16	0.0106180073501788	0.162812064688188
3	D	26	50	20120529	17	2382	46.2	0.0103415285987348	0.163814034997129
3	D	26	50	20120529	17	2384	46.24	0.0103181940749556	0.164779235753448
3	D	26	50	20120529	17	2386	46.28	0.0102743534545221	0.165405732361580
3	D	26	50	20120529	17	2388	46.32	0.00984867517224779	0.167173499314546
3	D	26	50	20120529	17	2390	46.36	0.00964432131248489	0.167968994443381
3	D	26	50	20120529	17	2392	46.4	0.00916561002162158	0.169629988272388
3	D	26	50	20120529	17	2394	46.44	0.00885094750399359	0.170569733184585
3	D	26	50	20120529	17	2396	46.48	0.00821313718736332	0.171948591407899
3	D	26	50	20120529	17	2398	46.52	0.00768634263537935	0.172514983939629
3	D	26	50	20120529	17	2400	46.56	0.00701459119325213	0.173561501975785
3	D	26	50	20120529	17	2402	46.6	0.00694175919478992	0.174696408359590
3	D	26	50	20120529	17	2404	46.64	0.00648355400058103	0.176022940681096
3	D	26	50	20120529	17	2406	46.68	0.00556290097147614	0.177315531877105
3	D	26	50	20120529	17	2408	46.72	0.00535501157780731	0.178910764775462
3	D	26	50	20120529	17	2410	46.76	0.00462527737962278	0.180047792479610
3	D	26	50	20120529	17	2412	46.8	0.00394362644255894	0.181126837427700
3	D	26	50	20120529	17	2414	46.84	0.00290630079455830	0.182841571372078
3	D	26	50	20120529	17	2416	46.88	0.00302226630667285	0.183721212207874
3	D	26	50	20120529	17	2418	46.92	0.00228828946780125	0.184421247921248
3	D	26	50	20120529	17	2420	46.96	0.00188806702964966	0.185894858453241
3	D	26	50	20120529	17	2422	47	0.00115974704502750	0.186689646475295
3	D	26	50	20120529	17	2424	47.04	0.000620224570982169	0.187495041099066
3	D	26	50	20120529	17	2426	47.08	-6.00121525192992e-05	0.188224775297251
3	D	26	50	20120529	17	2428	47.12	-0.00091773267809858	0.189501103037293
3	D	26	50	20120529	17	2430	47.16	-0.00140210082321134	0.190128306752205
3	D	26	50	20120529	17	2432	47.2	-0.00249175237301982	0.191703033553907
3	D	26	50	20120529	17	2434	47.24	-0.00314087639814907	0.192561461186268
3	D	26	50	20120529	17	2436	47.28	-0.00403890201025598	0.193310994374326
3	D	26	50	20120529	17	2438	47.32	-0.00474176615075543	0.194692681024764
3	D	26	50	20120529	17	2440	47.36	-0.00596647509577054	0.195542623375750
3	D	26	50	20120529	17	2442	47.4	-0.00712188757622933	0.196365695669052
3	D	26	50	20120529	17	2444	47.44	-0.00784172227947722	0.196847942493821
3	D	26	50	20120529	17	2446	47.48	-0.00842791380108087	0.197995576799687
3	D	26	50	20120529	17	2448	47.52	-0.00889177584953925	0.198646115038378
3	D	26	50	20120529	17	2450	47.56	-0.00893420225641045	0.198376000247965
3	D	26	50	20120529	17	2452	47.6	-0.00870439255252485	0.198216901222198
3	D	26	50	20120529	17	2454	47.64	-0.00855943566238158	0.197742432572022
3	D	26	50	20120529	17	2456	47.68	-0.00857216358444294	0.197422820306925
3	D	26	50	20120529	17	2458	47.72	-0.00901127689555981	0.197126542565608
3	D	26	50	20120529	17	2460	47.76	-0.00862590369981311	0.196489439355759
3	D	26	50	20120529	17	2462	47.8	-0.00909188706861508	0.196747533330892
3	D	26	50	20120529	17	2464	47.84	-0.00882601491888893	0.196351553533428
3	D	26	50	20120529	17	2466	47.88	-0.00914492007720406	0.195291600468429
3	D	26	50	20120529	17	2468	47.92	-0.0088790479274779	0.194790968867349
3	D	26	50	20120529	17	2470	47.96	-0.00846609756726497	0.193300387772608
3	D	26	50	20120529	17	2472	48	-0.00852620164366582	0.192859860247929
3	D	26	50	20120529	17	2474	48.04	-0.00798667916962048	0.191709397514938
3	D	26	50	20120529	17	2476	48.08	-0.00789829082197217	0.190967642501473
3	D	26	50	20120529	17	2478	48.12	-0.00780353851329318	0.190505194666578
3	D	26	50	20120529	17	2480	48.16	-0.0073184632613992	0.190175682906545
3	D	26	50	20120529	17	2482	48.2	-0.00711905914910461	0.188399430672204
3	D	26	50	20120529	17	2484	48.24	-0.00679873977722707	0.188161135686944
3	D	26	50	20120529	17	2486	48.28	-0.00658095088862162	0.187274423783336
3	D	26	50	20120529	17	2488	48.32	-0.00644589349341498	0.187420794887042
3	D	26	50	20120529	17	2490	48.36	-0.00638791073735771	0.186702374397356
3	D	26	50	20120529	17	2492	48.4	-0.00564191308320588	0.185143203944840
3	D	26	50	20120529	17	2494	48.44	-0.00583424612768866	0.184520949977396
3	D	26	50	20120529	17	2496	48.48	-0.00578474865300558	0.183754446226590
3	D	26	50	20120529	17	2498	48.52	-0.00552594757109128	0.182836621624609
3	D	26	50	20120529	17	2500	48.56	-0.00567090446123454	0.182367809828683
3	D	26	50	20120529	17	2502	48.6	-0.00554645366774572	0.182140121445141
3	D	26	50	20120529	17	2504	48.64	-0.00554574656096452	0.181483219245418
3	D	26	50	20120529	17	2506	48.68	-0.00516815153981094	0.180672874874179
3	D	26	50	20120529	17	2508	48.72	-0.0046894402489476	0.179778384795978
3	D	26	50	20120529	17	2510	48.76	-0.00426022643276736	0.178717017517417
3	D	26	50	20120529	17	2512	48.8	-0.00377302986052983	0.178181737684058
3	D	26	50	20120529	17	2514	48.84	-0.00366059988232116	0.177925057922488
3	D	26	50	20120529	17	2516	48.88	-0.00352907802102049	0.176824799770961
3	D	26	50	20120529	17	2518	48.92	-0.00296763523675837	0.176013041186159
3	D	26	50	20120529	17	2520	48.96	-0.00250235897473763	0.175156027767361
3	D	26	50	20120529	17	2522	49	-0.00245639703396048	0.174599534730567
3	D	26	50	20120529	17	2524	49.04	-0.00207668069246332	0.173789897466109
3	D	26	50	20120529	17	2526	49.08	-0.00207102383821382	0.173359976543147
3	D	26	50	20120529	17	2528	49.12	-0.00192535984128941	0.172741965216390
3	D	26	50	20120529	17	2530	49.16	-0.00191404613279040	0.172522762114222
3	D	26	50	20120529	17	2532	49.2	-0.00167292272040579	0.171812119799130
3	D	26	50	20120529	17	2534	49.24	-0.00122603123469591	0.171178552123187
3	D	26	50	20120529	17	2536	49.28	-0.00131017694165710	0.170538620486213
3	D	26	50	20120529	17	2538	49.32	-0.00134836070784116	0.170276990977174
3	D	26	50	20120529	17	2540	49.36	-0.000931874813722295	0.170001926439292
3	D	26	50	20120529	17	2542	49.4	-0.000601655946908196	0.168946216014981
3	D	26	50	20120529	17	2544	49.44	-6.84974338935312e-05	0.167826158873581
3	D	26	50	20120529	17	2546	49.48	-0.000122237549263713	0.166465685426578
3	D	26	50	20120529	17	2548	49.52	8.84802715298855e-05	0.165970710679748
3	D	26	50	20120529	17	2550	49.56	0.000109693474965479	0.164859138819723
3	D	26	50	20120529	17	2552	49.6	0.000533957543677412	0.163896059383747
3	D	26	50	20120529	17	2554	49.64	0.00075457485940761	0.162529929082494
3	D	26	50	20120529	17	2556	49.68	0.00112722013309293	0.162196881788555
3	D	26	50	20120529	17	2558	49.72	0.00125944910117481	0.161610690266952
3	D	26	50	20120529	17	2560	49.76	0.00161795223923639	0.160675187995442
3	D	26	50	20120529	17	2562	49.8	0.00170563348010352	0.159785647664709
3	D	26	50	20120529	17	2564	49.84	0.00232223059329819	0.158874894130541
3	D	26	50	20120529	17	2566	49.88	0.00243112503760092	0.159123795717518
3	D	26	50	20120529	17	2568	49.92	0.00245940930884839	0.158515683885698
3	D	26	50	20120529	17	2570	49.96	0.00256759664636993	0.156824991571881
3	D	26	50	20120529	17	2572	50	0.00293458506580574	0.156342037640331
3	D	26	50	20120529	17	2574	50.04	0.00311206886788356	0.156075458383823
3	D	26	50	20120529	17	2576	50.08	0.00347481464663227	0.155951714697116
3	D	26	50	20120529	17	2578	50.12	0.00351370551959753	0.155198645975152
3	D	26	50	20120529	17	2580	50.16	0.00364239895377347	0.153698165385474
3	D	26	50	20120529	17	2582	50.2	0.00399453813080439	0.152940146916042
3	D	26	50	20120529	17	2584	50.24	0.00414868740910306	0.151714023757465
3	D	26	50	20120529	17	2586	50.28	0.00415222294300898	0.152008887285219
3	D	26	50	20120529	17	2588	50.32	0.00417414325322576	0.150461030541202
3	D	26	50	20120529	17	2590	50.36	0.00472285811542652	0.149799178594012
3	D	26	50	20120529	17	2592	50.4	0.00507994703992574	0.149377035845643
3	D	26	50	20120529	17	2594	50.44	0.00498802315837147	0.147518759224685
3	D	26	50	20120529	17	2596	50.48	0.0042554605330622	0.147252887074959
3	D	26	50	20120529	17	2598	50.52	0.0045029479064775	0.147716749123417
3	D	26	50	20120529	17	2600	50.56	0.00488054292763112	0.147831300421969
3	D	26	50	20120529	17	2602	50.6	0.00539673087789732	0.146938931664112
3	D	26	50	20120529	17	2604	50.64	0.00541299433386458	0.146727506736537
3	D	26	50	20120529	17	2606	50.68	0.0059440315265357	0.146021107062132
3	D	26	50	20120529	17	2608	50.72	0.00583937972292008	0.145056613412593
3	D	26	50	20120529	17	2610	50.76	0.00597373001134552	0.144602650859072
3	D	26	50	20120529	17	2612	50.8	0.00681942972164463	0.143836147108265
3	D	26	50	20120529	17	2614	50.84	0.0068526637403604	0.143501685600764
3	D	26	50	20120529	17	2616	50.88	0.00740986388393539	0.142501836612166
3	D	26	50	20120529	17	2618	50.92	0.00758310504532612	0.142765587441549
3	D	26	50	20120529	17	2620	50.96	0.00778392337118309	0.141992012622931
3	D	26	50	20120529	17	2622	51	0.00833483026440552	0.140394587693552
3	D	26	50	20120529	17	2624	51.04	0.00871122320403112	0.139332301176176
3	D	26	50	20120529	17	2626	51.08	0.00866017009442945	0.139004345051061
3	D	26	50	20120529	17	2628	51.12	0.0093440837731931	0.138283661819676
3	D	26	50	20120529	17	2630	51.16	0.00937427723274973	0.137017445706605
3	D	26	50	20120529	17	2632	51.2	0.00955579154348033	0.136862801453560
3	D	26	50	20120529	17	2634	51.24	0.00936055936119472	0.136440022309088
3	D	26	50	20120529	17	2636	51.28	0.0104444126353974	0.135040799410476
3	D	26	50	20120529	17	2638	51.32	0.0106005418126834	0.134764462080389
3	D	26	50	20120529	17	2640	51.36	0.0111138306251468	0.134116822979500
3	D	26	50	20120529	17	2642	51.4	0.0112574440124057	0.133814817673255
3	D	26	50	20120529	17	2644	51.44	0.0111623381503362	0.133542228009108
3	D	26	50	20120529	17	2646	51.48	0.0111516608379402	0.132755288872325
3	D	26	50	20120529	17	2648	51.52	0.0116719500075373	0.131120599415578
3	D	26	50	20120529	17	2650	51.56	0.0118516965513149	0.130237988731301
3	D	26	50	20120529	17	2652	51.6	0.0124272814712008	0.128904385341983
3	D	26	50	20120529	17	2654	51.64	0.0121650155660587	0.128897950670275
3	D	26	50	20120529	17	2656	51.68	0.0127159224592811	0.127997733027146
3	D	26	50	20120529	17	2658	51.72	0.0130517981803447	0.127141426715129
3	D	26	50	20120529	17	2660	51.76	0.0132344438619252	0.126323799144043
3	D	26	50	20120529	17	2662	51.8	0.0135879265418403	0.125452714300299
3	D	26	50	20120529	17	2664	51.84	0.0136753956506731	0.124280543389126
3	D	26	50	20120529	17	2666	51.88	0.0135860173535312	0.123937172336182
3	D	26	50	20120529	17	2668	51.92	0.0140109885290243	0.123466946326693
3	D	26	50	20120529	17	2670	51.96	0.0140884874322423	0.122533848218239
3	D	26	50	20120529	17	2672	52	0.0141118219560215	0.121882602872767
3	D	26	50	20120529	17	2674	52.04	0.0146661229617936	0.120492501651632
3	D	26	50	20120529	17	2676	52.08	0.0148697697147753	0.120327038664834
3	D	26	50	20120529	17	2678	52.12	0.0151929882244557	0.119834114527669
3	D	26	50	20120529	17	2680	52.16	0.0154077365539021	0.119052266559711
3	D	26	50	20120529	17	2682	52.2	0.0156721944900658	0.118523350687384
3	D	26	50	20120529	17	2684	52.24	0.0160777909397544	0.116996282882733
3	D	26	50	20120529	17	2686	52.28	0.0168024339691144	0.116245759745182
3	D	26	50	20120529	17	2688	52.32	0.0169699475655775	0.115443264259213
3	D	26	50	20120529	17	2690	52.36	0.0175148440511598	0.114640556641210
3	D	26	50	20120529	17	2692	52.4	0.0177709581273056	0.114431960140760
3	D	26	50	20120529	17	2694	52.44	0.0180711956665974	0.113176704182798
3	D	26	50	20120529	17	2696	52.48	0.0181133392307561	0.113528277674404
3	D	26	50	20120529	17	2698	52.52	0.0183567960955187	0.112074395421606
3	D	26	50	20120529	17	2700	52.56	0.01860668763199	0.111116548575811
3	D	26	50	20120529	17	2702	52.6	0.0190392248500418	0.109700142982416
3	D	26	50	20120529	17	2704	52.64	0.0193200876635291	0.109418997326216
3	D	26	50	20120529	17	2706	52.68	0.0198631456714804	0.108509516584254
3	D	26	50	20120529	17	2708	52.72	0.0202438519624712	0.107602722848061
3	D	26	50	20120529	17	2710	52.76	0.0207572114856126	0.106594247156732
3	D	26	50	20120529	17	2712	52.8	0.0210599238986386	0.105971922478610
3	D	26	50	20120529	17	2714	52.84	0.0218716824834408	0.104944779168258
3	D	26	50	20120529	17	2716	52.88	0.0225389791528465	0.104845147822789
3	D	26	50	20120529	17	2718	52.92	0.0225652835251067	0.104191356892904
3	D	26	50	20120529	17	2720	52.96	0.0226340850149161	0.103439773095181
3	D	26	50	20120529	17	2722	53	0.0227777691128532	0.103230328066594
3	D	26	50	20120529	17	2724	53.04	0.0231009169118555	0.102646540708046
3	D	26	50	20120529	17	2726	53.08	0.0232566925357508	0.100897087820712
3	D	26	50	20120529	17	2728	53.12	0.023604235518704	0.100646418466782
3	D	26	50	20120529	17	2730	53.16	0.0238738553343705	0.0999475848349346
3	D	26	50	20120529	17	2732	53.2	0.0238716633033488	0.0992193355609906
3	D	26	50	20120529	17	2734	53.24	0.0240912199589072	0.0979562307177566
3	D	26	50	20120529	17	2736	53.28	0.024461178226824	0.0972413457619776
3	D	26	50	20120529	17	2738	53.32	0.0246841289949321	0.0959363801972976
3	D	26	50	20120529	17	2740	53.36	0.0245030389482703	0.0950849529220706
3	D	26	50	20120529	17	2742	53.4	0.0242752798540501	0.0941488142544576
3	D	26	50	20120529	17	2744	53.44	0.0241492734256426	0.0924490709738418
3	D	26	50	20120529	17	2746	53.48	0.0238385707059893	0.0917288120065252
3	D	26	50	20120529	17	2748	53.52	0.0238702490897864	0.0915373274901799
3	D	26	50	20120529	17	2750	53.56	0.0238283176576621	0.0899386297685952
3	D	26	50	20120529	17	2752	53.6	0.024082734677533	0.0890329674032515
3	D	26	50	20120529	17	2754	53.64	0.0241814467841866	0.0881127386382153
3	D	26	50	20120529	17	2756	53.68	0.0243623246988141	0.0869318703136338
3	D	26	50	20120529	17	2758	53.72	0.0244411671049164	0.0864437545025807
3	D	26	50	20120529	17	2760	53.76	0.0244966042765615	0.084895049230426
3	D	26	50	20120529	17	2762	53.8	0.0245582639878809	0.0842405511937597
3	D	26	50	20120529	17	2764	53.84	0.0248049735438369	0.0832287521005598
3	D	26	50	20120529	17	2766	53.88	0.0252354601522233	0.0824721478446902
3	D	26	50	20120529	17	2768	53.92	0.0257409000794154	0.0815348070955493
3	D	26	50	20120529	17	2770	53.96	0.0253209493620687	0.0810653589035196
3	D	26	50	20120529	17	2772	54	0.0249471727175335	0.0802589743302544
3	D	26	50	20120529	17	2774	54.04	0.0253613958699526	0.0798030318777454
3	D	26	50	20120529	17	2776	54.08	0.0255936097368943	0.0790905510850218
3	D	26	50	20120529	17	2778	54.12	0.02541824725516	0.077540007335236
3	D	26	50	20120529	17	2780	54.16	0.0253469708916164	0.0762860241694797
3	D	26	50	20120529	17	2782	54.2	0.0253871345567878	0.0763533407350487
3	D	26	50	20120529	17	2784	54.24	0.0258481681781214	0.074439344099733
3	D	26	50	20120529	17	2786	54.28	0.025776396839831	0.0731513490978016
3	D	26	50	20120529	17	2788	54.32	0.0263034035238493	0.0724263525150511
3	D	26	50	20120529	17	2790	54.36	0.0264572699594355	0.0720906182153437
3	D	26	50	20120529	17	2792	54.4	0.0261986810095556	0.0706088759553673
3	D	26	50	20120529	17	2794	54.44	0.0263719221709463	0.06984053372693
3	D	26	50	20120529	17	2796	54.48	0.0268055200491699	0.0688115519389473
3	D	26	50	20120529	17	2798	54.52	0.0266334809693072	0.0680244713808086
3	D	26	50	20120529	17	2800	54.56	0.0269519618635536	0.0676588971749351
3	D	26	50	20120529	17	2802	54.6	0.0274347743737478	0.0658075502004325
3	D	26	50	20120529	17	2804	54.64	0.0278750190557146	0.0640038622229818
3	D	26	50	20120529	17	2806	54.68	0.0276086519312416	0.0628667638081558
3	D	26	50	20120529	17	2808	54.72	0.0281264662271045	0.0629030383860306
3	D	26	50	20120529	17	2810	54.76	0.0280350373202971	0.0615235437666138
3	D	26	50	20120529	17	2812	54.8	0.0280517957510112	0.060985506216809
3	D	26	50	20120529	17	2814	54.84	0.0285706707070459	0.0599990922570537
3	D	26	50	20120529	17	2816	54.88	0.0284077533046605	0.0600897433464018
3	D	26	50	20120529	17	2818	54.92	0.0291558722791559	0.0598083148474896
3	D	26	50	20120529	17	2820	54.96	0.0299862277723032	0.0589133297945418
3	D	26	50	20120529	17	2822	55	0.0304536960653457	0.0576906714591921
3	D	26	50	20120529	17	2824	55.04	0.0304865058199927	0.0575352493886873
3	D	26	50	20120529	17	2826	55.08	0.0307793894487602	0.0569111569436121
3	D	26	50	20120529	17	2828	55.12	0.0313339732972448	0.0558942666815877
3	D	26	50	20120529	17	2830	55.16	0.0324120282958418	0.0542608500170468
3	D	26	50	20120529	17	2832	55.2	0.0327630361020228	0.0527647534894124
3	D	26	50	20120529	17	2834	55.24	0.0332508690703634	0.0514675660993257
3	D	26	50	20120529	17	2836	55.28	0.0335501166601615	0.0504117142536579
3	D	26	50	20120529	17	2838	55.32	0.0341578749385914	0.0494914147779436
3	D	26	50	20120529	17	2840	55.36	0.0345460058507847	0.0491485386997462
3	D	26	50	20120529	17	2842	55.4	0.0346165751075471	0.0479860551514756
3	D	26	50	20120529	17	2844	55.44	0.0346300101363896	0.0473127480744297
3	D	26	50	20120529	17	2846	55.48	0.0350136862758615	0.0470026110402013
3	D	26	50	20120529	17	2848	55.52	0.0352678204530199	0.0469709326564042
3	D	26	50	20120529	17	2850	55.56	0.0356179797310635	0.0458339049522562
3	D	26	50	20120529	17	2852	55.6	0.0357804728693802	0.0454892611071059
3	D	26	50	20120529	17	2854	55.64	0.0360370112095946	0.0446678858700796
3	D	26	50	20120529	17	2856	55.68	0.0367878101187907	0.0430595078566604
3	D	26	50	20120529	17	2858	55.72	0.0366445361427867	0.0424898767758722
3	D	26	50	20120529	17	2860	55.76	0.0374726854627767	0.0408618482650039
3	D	26	50	20120529	17	2862	55.8	0.0375908995744555	0.0400389315351946
3	D	26	50	20120529	17	2864	55.84	0.0378814638929807	0.0387022734445820
3	D	26	50	20120529	17	2866	55.88	0.0389007512469933	0.0377017951309490
3	D	26	50	20120529	17	2868	55.92	0.0394576473346524	0.0368364590653363
3	D	26	50	20120529	17	2870	55.96	0.039587217581237	0.0354971705374977
3	D	26	50	20120529	17	2872	56	0.0402358961290941	0.0348029543129323
3	D	26	50	20120529	17	2874	56.04	0.0405892515297886	0.0339676349301810
3	D	26	50	20120529	17	2876	56.08	0.041220805365619	0.0328193274586596
3	D	26	50	20120529	17	2878	56.12	0.0416821911261296	0.0325102524988164
3	D	26	50	20120529	17	2880	56.16	0.0423953860967022	0.0316898601402160
3	D	26	50	20120529	17	2882	56.2	0.043137925998694	0.0305033986009953
3	D	26	50	20120529	17	2884	56.24	0.0435898662268216	0.0305321495627184
3	D	26	50	20120529	17	2886	56.28	0.0438742504320792	0.0289468303014337
3	D	26	50	20120529	17	2888	56.32	0.0445549326328528	0.0274855022142302
3	D	26	50	20120529	17	2890	56.36	0.0450409341946301	0.0269026270234303
3	D	26	50	20120529	17	2892	56.4	0.0459064611790737	0.0264565557815866
3	D	26	50	20120529	17	2894	56.44	0.046183152062552	0.0257468327053096
3	D	26	50	20120529	17	2896	56.48	0.0469603260546863	0.0253335358627739
3	D	26	50	20120529	17	2898	56.52	0.0472338349576493	0.0249825280565929
3	D	26	50	20120529	17	2900	56.56	0.0477054044700226	0.0239814769864671
3	D	26	50	20120529	17	2902	56.6	0.0479755899711139	0.0227831431243903
3	D	26	50	20120529	17	2904	56.64	0.048286080558733	0.0221809002788537
3	D	26	50	20120529	17	2906	56.68	0.0487244160523905	0.0216169826208574
3	D	26	50	20120529	17	2908	56.72	0.0496856570107355	0.0198690146577643
3	D	26	50	20120529	17	2910	56.76	0.0501386296147636	0.0194689336409689
3	D	26	50	20120529	17	2912	56.8	0.050688334426458	0.0183652813768930
3	D	26	50	20120529	17	2914	56.84	0.0509440242385351	0.0173251273017676
3	D	26	50	20120529	17	2916	56.88	0.0513437517019398	0.0175992726008335
3	D	26	50	20120529	17	2918	56.92	0.0520616065062004	0.0166712656612043
3	D	26	50	20120529	17	2920	56.96	0.052031554468	0.0166366881396042
3	D	26	50	20120529	17	2922	57	0.052367076635673	0.0157494812612495
3	D	26	50	20120529	17	2924	57.04	0.0528957096652881	0.0147284190692161
3	D	26	50	20120529	17	2926	57.08	0.0530592634637765	0.0143781890804945
3	D	26	50	20120529	17	2928	57.12	0.0535299137373343	0.0138044426382396
3	D	26	50	20120529	17	2930	57.16	0.0535852801983012	0.0133349944462100
3	D	26	50	20120529	17	2932	57.2	0.0541967861426713	0.0131046190568994
3	D	26	50	20120529	17	2934	57.24	0.0547705325849261	0.0111411249469005
3	D	26	50	20120529	17	2936	57.28	0.0551728763434212	0.0109934810509889
3	D	26	50	20120529	17	2938	57.32	0.055154845120501	0.0106438167476921
3	D	26	50	20120529	17	2940	57.36	0.0560865290153923	0.0103739847999912
3	D	26	50	20120529	17	2942	57.4	0.0565810794981542	0.00988212132299795
3	D	26	50	20120529	17	2944	57.44	0.0570582351540989	0.00874735636054975
3	D	26	50	20120529	17	2946	57.48	0.0579672916319923	0.00807178654180415
3	D	26	50	20120529	17	2948	57.52	0.058001091336133	0.00726879608108865
3	D	26	50	20120529	17	2950	57.56	0.0584983288246634	0.00605681505813495
3	D	26	50	20120529	17	2952	57.6	0.0587145620783503	0.00565404703557105
3	D	26	50	20120529	17	2954	57.64	0.0592328006382819	0.00536816376393735
3	D	26	50	20120529	17	2956	57.68	0.0594478318104407	0.00473678811901585
3	D	26	50	20120529	17	2958	57.72	0.0597017538555648	0.00428218916939105
3	D	26	50	20120529	17	2960	57.76	0.0603499586418785	0.00248210743652444
3	D	26	50	20120529	17	2962	57.8	0.0609203816822617	0.0025687280172198
3	D	26	50	20120529	17	2964	57.84	0.0619857087587974	0.00104731706681882
3	D	26	50	20120529	17	2966	57.88	0.0623539699704393	0.000198506086682492
3	D	26	50	20120529	17	2968	57.92	0.0625231806231773	-0.000703974298145899
3	D	26	50	20120529	17	2970	57.96	0.0635552736809971	-0.00129143861195568
3	D	26	50	20120529	17	2972	58	0.064218469131072	-0.00215842223636851
3	D	26	50	20120529	17	2974	58.04	0.0642473897984225	-0.00246566013279406
3	D	26	50	20120529	17	2976	58.08	0.0649011100176295	-0.00327607521471196
3	D	26	50	20120529	17	2978	58.12	0.0658808771736416	-0.00425697374157395
3	D	26	50	20120529	17	2980	58.16	0.0661012116466593	-0.00459256661992508
3	D	26	50	20120529	17	2982	58.2	0.0669012322588938	-0.00503931668427875
3	D	26	50	20120529	17	2984	58.24	0.0669611949139384	-0.00541988155391334
3	D	26	50	20120529	17	2986	58.28	0.0677393659266342	-0.00581522495527474
3	D	26	50	20120529	17	2988	58.32	0.0686108043237685	-0.00707288507629313
3	D	26	50	20120529	17	2990	58.36	0.0690381796623176	-0.00693669631023661
3	D	26	50	20120529	17	2992	58.4	0.0696684946470673	-0.00810016980800095
3	D	26	50	20120529	17	2994	58.44	0.0695733887849977	-0.00803688375108474
3	D	26	50	20120529	17	2996	58.48	0.0704818088667881	-0.00913650550650796
3	D	26	50	20120529	17	2998	58.52	0.070890587296992	-0.00989996869815506
3	D	26	50	20120529	17	3000	58.56	0.0708229171780325	-0.00959032663867348
3	D	26	50	20120529	17	3002	58.6	0.0712641518094929	-0.0103098784992089
3	D	26	50	20120529	17	3004	58.64	0.0715812184901769	-0.0113733670981135
3	D	26	50	20120529	17	3006	58.68	0.0721797843804513	-0.0119829638541744
3	D	26	50	20120529	17	3008	58.72	0.0727853506278595	-0.0120068640633785
3	D	26	50	20120529	17	3010	58.76	0.073450101712853	-0.0133992280262129
3	D	26	50	20120529	17	3012	58.8	0.0741254593995642	-0.0141116381082584
3	D	26	50	20120529	17	3014	58.84	0.0750763058882258	-0.0150969914078418
3	D	26	50	20120529	17	3016	58.88	0.0756861147763211	-0.0151999461551826
3	D	26	50	20120529	17	3018	58.92	0.0760504161899884	-0.0164093815937241
3	D	26	50	20120529	17	3020	58.96	0.0766989745296927	-0.0171863505248918
3	D	26	50	20120529	17	3022	59	0.0772987425014951	-0.0176623748099866
3	D	26	50	20120529	17	3024	59.04	0.0773853630821905	-0.0176703651166140
3	D	26	50	20120529	17	3026	59.08	0.0777288048458128	-0.0186494958765231
3	D	26	50	20120529	17	3028	59.12	0.0780971367681328	-0.0191521780872685
3	D	26	50	20120529	17	3030	59.16	0.0782201733480593	-0.0195270861026536
3	D	26	50	20120529	17	3032	59.2	0.0792578525494506	-0.0212281728861542
3	D	26	50	20120529	17	3034	59.24	0.0792811163625516	-0.0216392140580579
3	D	26	50	20120529	17	3036	59.28	0.079588849233724	-0.0215180159557626
3	D	26	50	20120529	17	3038	59.32	0.0802758741823248	-0.0230373055858199
3	D	26	50	20120529	17	3040	59.36	0.0811188161761773	-0.0242502058475892
3	D	26	50	20120529	17	3042	59.4	0.0814534898157129	-0.0248692778345181
3	D	26	50	20120529	17	3044	59.44	0.0813592324817807	-0.0259264731830701
3	D	26	50	20120529	17	3046	59.48	0.08186891504966	-0.0269502223808720
3	D	26	50	20120529	17	3048	59.52	0.0814858753062913	-0.0279485864452293
3	D	26	50	20120529	17	3050	59.56	0.0818416914385843	-0.0293704367608391
3	D	26	50	20120529	17	3052	59.6	0.0822944519105781	-0.0301306472612928
3	D	26	50	20120529	17	3054	59.64	0.0823525053773135	-0.0303483654392201
3	D	26	50	20120529	17	3056	59.68	0.0830188828079037	-0.0313565582878359
3	D	26	50	20120529	17	3058	59.72	0.0834022053939849	-0.0329491748911023
3	D	26	50	20120529	17	3060	59.76	0.083527999690358	-0.0332927580760810
3	D	26	50	20120529	17	3062	59.8	0.0842850989209744	-0.0344360790305814
3	D	26	50	20120529	17	3064	59.84	0.084268694043651	-0.0351368218507374
3	D	26	50	20120529	17	3066	59.88	0.0841774065581997	-0.0361504594215682
3	D	26	50	20120529	17	3068	59.92	0.0842446524130906	-0.0376217365011830
3	D	26	50	20120529	17	3070	59.96	0.084266360591273	-0.0382760224058150
3	D	26	50	20120529	17	3072	60	0.08454460710967	-0.0391094891687995
3	D	26	50	20120529	17	3074	60.04	0.0849025445623065	-0.0399455722268745
3	D	26	50	20120529	17	3076	60.08	0.085105979183254	-0.0411591795954250
3	D	26	50	20120529	17	3078	60.12	0.0851179999985341	-0.0424533264263526
3	D	26	50	20120529	17	3080	60.16	0.085515394009561	-0.0429737570173059
3	D	26	50	20120529	17	3082	60.2	0.0861236472627376	-0.0439808184950718
3	D	26	50	20120529	17	3084	60.24	0.0867246880267461	-0.0447563732126773
3	D	26	50	20120529	17	3086	60.28	0.0867432142244132	-0.044420780334326
3	D	26	50	20120529	17	3088	60.32	0.0874065510958443	-0.0457330998095302
3	D	26	50	20120529	17	3090	60.36	0.0876879088840785	-0.0462479442569121
3	D	26	50	20120529	17	3092	60.4	0.0881680343885041	-0.047432630958112
3	D	26	50	20120529	17	3094	60.44	0.0888539279662551	-0.0486358438569790
3	D	26	50	20120529	17	3096	60.48	0.089414734354414	-0.0496623507712275
3	D	26	50	20120529	17	3098	60.52	0.0900490091371385	-0.0508464717870026
3	D	26	50	20120529	17	3100	60.56	0.0906360491868795	-0.0514893732724575
3	D	26	50	20120529	17	3102	60.6	0.0912433124905625	-0.0523346487186878
3	D	26	50	20120529	17	3104	60.64	0.0916030884208303	-0.0534292500159645
3	D	26	50	20120529	17	3106	60.68	0.0921943004005803	-0.0544769701336486
3	D	26	50	20120529	17	3108	60.72	0.0929702793822544	-0.0543225380126375
3	D	26	50	20120529	17	3110	60.76	0.0935009630215349	-0.0554136744866865
3	D	26	50	20120529	17	3112	60.8	0.0941560267436262	-0.0554331906338472
3	D	26	50	20120529	17	3114	60.84	0.0945400564364886	-0.0570106751519963
3	D	26	50	20120529	17	3116	60.88	0.0952860540906404	-0.057941934782819
3	D	26	50	20120529	17	3118	60.92	0.096236971289980	-0.0585310961529037
3	D	26	50	20120529	17	3120	60.96	0.0971764333594645	-0.0587329044282542
3	D	26	50	20120529	17	3122	61	0.0979731305698274	-0.0596332634927391
3	D	26	50	20120529	17	3124	61.04	0.0987307247751907	-0.0608428403526368
3	D	26	50	20120529	17	3126	61.08	0.0990356292192383	-0.0612210010592154
3	D	26	50	20120529	17	3128	61.12	0.0997478978799275	-0.0622609430023064
3	D	26	50	20120529	17	3130	61.16	0.100710694473191	-0.0631550088164387
3	D	26	50	20120529	17	3132	61.2	0.100558030119133	-0.0631803939498833
3	D	26	50	20120529	17	3134	61.24	0.101202628660863	-0.0647080274399588
3	D	26	50	20120529	17	3136	61.28	0.101951879006208	-0.0653475348128638
3	D	26	50	20120529	17	3138	61.32	0.101972243681506	-0.0659720515220077
3	D	26	50	20120529	17	3140	61.36	0.102548394286817	-0.0664466615935402
3	D	26	50	20120529	17	3142	61.4	0.103445642081465	-0.067980446912612
3	D	26	50	20120529	17	3144	61.44	0.103531131291310	-0.0680816338929997
3	D	26	50	20120529	17	3146	61.48	0.104410772127106	-0.0694364504857531
3	D	26	50	20120529	17	3148	61.52	0.104641642491164	-0.0700965346659907
3	D	26	50	20120529	17	3150	61.56	0.105538678153777	-0.0711299005160169
3	D	26	50	20120529	17	3152	61.6	0.105983660451178	-0.0715801154035984
3	D	26	50	20120529	17	3154	61.64	0.106503666778062	-0.0726906973141299
3	D	26	50	20120529	17	3156	61.68	0.107217986048417	-0.0735320129623857
3	D	26	50	20120529	17	3158	61.72	0.107773135582326	-0.0746159369472666
3	D	26	50	20120529	17	3160	61.76	0.108320648362999	-0.0751715107452448
3	D	26	50	20120529	17	3162	61.8	0.108989854220714	-0.076178147958942
3	D	26	50	20120529	17	3164	61.84	0.109529023141369	-0.0765511467860179
3	D	26	50	20120529	17	3166	61.88	0.110378399806930	-0.0778089483283925
3	D	26	50	20120529	17	3168	61.92	0.110929023857440	-0.079192968431209
3	D	26	50	20120529	17	3170	61.96	0.111896487355459	-0.0798631642384175
3	D	26	50	20120529	17	3172	62	0.112174168188431	-0.0807691801571519
3	D	26	50	20120529	17	3174	62.04	0.112227554750411	-0.0813281480676799
3	D	26	50	20120529	17	3176	62.08	0.112946045950775	-0.0825513720884544
3	D	26	50	20120529	17	3178	62.12	0.113717782291762	-0.0830298005366053
3	D	26	50	20120529	17	3180	62.16	0.114081942284073	-0.0840459129811704
3	D	26	50	20120529	17	3182	62.2	0.114483508225109	-0.0841775055531492
3	D	26	50	20120529	17	3184	62.24	0.114946592456108	-0.0847269982328092
3	D	26	50	20120529	17	3186	62.28	0.115335642607116	-0.0861382419467014
3	D	26	50	20120529	17	3188	62.32	0.115326803772352	-0.0865996291214256
3	D	26	50	20120529	17	3190	62.36	0.116014111563665	-0.0864850778228734
3	D	26	50	20120529	17	3192	62.4	0.116016939990790	-0.0875174537234056
3	D	26	50	20120529	17	3194	62.44	0.116366250740696	-0.0884253788304492
3	D	26	50	20120529	17	3196	62.48	0.116994232273068	-0.0903967218257192
3	D	26	50	20120529	17	3198	62.52	0.117336330533806	-0.0906386937662412
3	D	26	50	20120529	17	3200	62.56	0.117939987592905	-0.0914987477441984
3	D	26	50	20120529	17	3202	62.6	0.117987858721991	-0.0923305174509082
3	D	26	50	20120529	17	3204	62.64	0.118415870456643	-0.0935387508079217
3	D	26	50	20120529	17	3206	62.68	0.118593919944146	-0.093926386745368
3	D	26	50	20120529	17	3208	62.72	0.118730957238340	-0.0947425293922136
3	D	26	50	20120529	17	3210	62.76	0.119138462876338	-0.094972834070846
3	D	26	50	20120529	17	3212	62.8	0.119340695415757	-0.0963983613417182
3	D	26	50	20120529	17	3214	62.84	0.119531472825321	-0.0974110796737335
3	D	26	50	20120529	17	3216	62.88	0.120043206002866	-0.0985624616455396
3	D	26	50	20120529	17	3218	62.92	0.120527079173232	-0.0995309858037308
3	D	26	50	20120529	17	3220	62.96	0.120466692254118	-0.100642133399687
3	D	26	50	20120529	17	3222	63	0.120640286968900	-0.101638093300989
3	D	26	50	20120529	17	3224	63.04	0.121089582617666	-0.101481539859634
3	D	26	50	20120529	17	3226	63.08	0.121599406606901	-0.102547149778882
3	D	26	50	20120529	17	3228	63.12	0.121752778067741	-0.103815062948228
3	D	26	50	20120529	17	3230	63.16	0.122113897500893	-0.105340504407281
3	D	26	50	20120529	17	3232	63.2	0.122311958110303	-0.105964101877610
3	D	26	50	20120529	17	3234	63.24	0.122813155396808	-0.106495280491637
3	D	26	50	20120529	17	3236	63.28	0.123112402986606	-0.107115271717381
3	D	26	50	20120529	17	3238	63.32	0.123402458188249	-0.108134778274496
3	D	26	50	20120529	17	3240	63.36	0.123744061474240	-0.110130870007107
3	D	26	50	20120529	17	3242	63.4	0.123827217231708	-0.110258432070433
3	D	26	50	20120529	17	3244	63.44	0.124204317278114	-0.111681625888928
3	D	26	50	20120529	17	3246	63.48	0.124332940001612	-0.112254453092367
3	D	26	50	20120529	17	3248	63.52	0.124699574867657	-0.113655585179288
3	D	26	50	20120529	17	3250	63.56	0.124854501963415	-0.114664555845363
3	D	26	50	20120529	17	3252	63.6	0.125294322381313	-0.115752086074828
3	D	26	50	20120529	17	3254	63.64	0.125684362481816	-0.116187946694751
3	D	26	50	20120529	17	3256	63.68	0.125891191215313	-0.116303558653475
3	D	26	50	20120529	17	3258	63.72	0.125564225039692	-0.116887911697448
3	D	26	50	20120529	17	3260	63.76	0.125876907658333	-0.118743218469925
3	D	26	50	20120529	17	3262	63.8	0.125975959176242	-0.119976356127772
3	D	26	50	20120529	17	3264	63.84	0.126189166012905	-0.120989272449686
3	D	26	50	20120529	17	3266	63.88	0.126690674426394	-0.122456349315021
3	D	26	50	20120529	17	3268	63.92	0.126909177492848	-0.122087939610955
3	D	26	50	20120529	17	3270	63.96	0.127123211644446	-0.122906281359890
3	D	26	50	20120529	17	3272	64	0.127124597573737	-0.124114048026428
3	D	26	50	20120529	17	3274	64.04	0.127609107140206	-0.125494886148729
3	D	26	50	20120529	17	3276	64.08	0.127330980829962	-0.126654067508331
3	D	26	50	20120529	17	3278	64.12	0.127545814012222	-0.127675256979585
3	D	26	50	20120529	17	3280	64.16	0.128255989636839	-0.128711635104499
3	D	26	50	20120529	17	3282	64.2	0.128857383954238	-0.129223226860688
3	D	26	50	20120529	17	3284	64.24	0.128962997423076	-0.130684562018959
3	D	26	50	20120529	17	3286	64.28	0.129096753741805	-0.131962190835478
3	D	26	50	20120529	17	3288	64.32	0.128824680265608	-0.132782979173876
3	D	26	50	20120529	17	3290	64.36	0.129106723947420	-0.133635134769087
3	D	26	50	20120529	17	3292	64.4	0.129133487939088	-0.134018492710508
3	D	26	50	20120529	17	3294	64.44	0.129632776037283	-0.135236059877033
3	D	26	50	20120529	17	3296	64.48	0.130090588080122	-0.136117508077761
3	D	26	50	20120529	17	3298	64.52	0.130256748981313	-0.137248181013267
3	D	26	50	20120529	17	3300	64.56	0.130729089240077	-0.138508252368409
3	D	26	50	20120529	17	3302	64.6	0.130689327918665	-0.139588874871729
3	D	26	50	20120529	17	3304	64.64	0.130984636923692	-0.140577671781336
3	D	26	50	20120529	17	3306	64.68	0.130963975263545	-0.141688692098072
3	D	26	50	20120529	17	3308	64.72	0.131243954193556	-0.143040715619040
3	D	26	50	20120529	17	3310	64.76	0.131702053321748	-0.144187748884142
3	D	26	50	20120529	17	3312	64.8	0.131160968141716	-0.145512308377728
3	D	26	50	20120529	17	3314	64.84	0.131728944592636	-0.146723412588273
3	D	26	50	20120529	17	3316	64.88	0.132077484596151	-0.147558569336465
3	D	26	50	20120529	17	3318	64.92	0.132098082616687	-0.148488322829844
3	D	26	50	20120529	17	3320	64.96	0.132104227374615	-0.148582587234844
3	D	26	50	20120529	17	3322	65	0.132137121982076	-0.150219878844546
3	D	26	50	20120529	17	3324	65.04	0.132372531971669	-0.151438280397072
3	D	26	50	20120529	17	3326	65.08	0.132297529155388	-0.152514546415513
3	D	26	50	20120529	17	3328	65.12	0.132756985928600	-0.154487536969583
3	D	26	50	20120529	17	3330	65.16	0.132838020365724	-0.156165784204051
3	D	26	50	20120529	17	3332	65.2	0.133113297035640	-0.157481497791805
3	D	26	50	20120529	17	3334	65.24	0.133063728850279	-0.157659759411342
3	D	26	50	20120529	17	3336	65.28	0.133204160257022	-0.158912328363536
3	D	26	50	20120529	17	3338	65.32	0.133471800173701	-0.160234264490964
3	D	26	50	20120529	17	3340	65.36	0.133339217652229	-0.161386494990908
3	D	26	50	20120529	17	3342	65.4	0.133227565491480	-0.162844478463036
3	D	26	50	20120529	17	3344	65.44	0.134267153881180	-0.163469419436249
3	D	26	50	20120529	17	3346	65.48	0.134469103577887	-0.163721432293064
3	D	26	50	20120529	17	3348	65.52	0.134205069905792	-0.164664288475098
3	D	26	50	20120529	17	3350	65.56	0.134895488966942	-0.166117817174505
3	D	26	50	20120529	17	3352	65.6	0.134737238469313	-0.167406024308471
3	D	26	50	20120529	17	3354	65.64	0.134912883793760	-0.167432611523443
3	D	26	50	20120529	17	3356	65.68	0.135576857061294	-0.168997438830209
3	D	26	50	20120529	17	3358	65.72	0.135708308211916	-0.170189691573968
3	D	26	50	20120529	17	3360	65.76	0.136244577994768	-0.170558518471035
3	D	26	50	20120529	17	3362	65.8	0.136150320660836	-0.171471605457581
3	D	26	50	20120529	17	3364	65.84	0.136236304845428	-0.172651342411313
3	D	26	50	20120529	17	3366	65.88	0.136530249134368	-0.173435028856902
3	D	26	50	20120529	17	3368	65.92	0.136784595443560	-0.174979562199047
3	D	26	50	20120529	17	3370	65.96	0.137202141997851	-0.175990371342754
3	D	26	50	20120529	17	3372	66	0.137410172812876	-0.176824615923198
3	D	26	50	20120529	17	3374	66.04	0.137455144804160	-0.177215221709125
3	D	26	50	20120529	17	3376	66.08	0.137810253829672	-0.178632122277267
3	D	26	50	20120529	17	3378	66.12	0.138097692736224	-0.180331653425848
3	D	26	50	20120529	17	3380	66.16	0.138376787782758	-0.180476822448026
3	D	26	50	20120529	17	3382	66.2	0.138427982313716	-0.181429719546353
3	D	26	50	20120529	17	3384	66.24	0.139353302247577	-0.182610163606866
3	D	26	50	20120529	17	3386	66.28	0.139258054964151	-0.183883450787748
3	D	26	50	20120529	17	3388	66.32	0.139527957622530	-0.184255601086687
3	D	26	50	20120529	17	3390	66.36	0.139566141388714	-0.184825529152323
3	D	26	50	20120529	17	3392	66.4	0.139728493105674	-0.186143859035168
3	D	26	50	20120529	17	3394	66.44	0.139945999151567	-0.187777558542421
3	D	26	50	20120529	17	3396	66.48	0.140156787683039	-0.188785822101715
3	D	26	50	20120529	17	3398	66.52	0.140002496983384	-0.188333415183112
3	D	26	50	20120529	17	3400	66.56	0.140639175929165	-0.190750023318495
3	D	26	50	20120529	17	3402	66.6	0.141021862119143	-0.191896101989442
3	D	26	50	20120529	17	3404	66.64	0.141125877526655	-0.192731124387345
3	D	26	50	20120529	17	3406	66.68	0.141895846100689	-0.194148944194302
3	D	26	50	20120529	17	3408	66.72	0.142538889007500	-0.195877537431591
3	D	26	50	20120529	17	3410	66.76	0.142517817225421	-0.195970734105351
3	D	26	50	20120529	17	3412	66.8	0.142689927015962	-0.197552249132153
3	D	26	50	20120529	17	3414	66.84	0.142796982982633	-0.198624647276501
3	D	26	50	20120529	17	3416	66.88	0.143689493161847	-0.199791232044102
3	D	26	50	20120529	17	3418	66.92	0.143912585351311	-0.200790020372528
3	D	26	50	20120529	17	3420	66.96	0.144021055531545	-0.201493308777096
3	D	26	50	20120529	17	3422	67	0.145112050584238	-0.203103461628536
3	D	26	50	20120529	17	3424	67.04	0.145545577751784	-0.203135210723012
3	D	26	50	20120529	17	3426	67.08	0.145222076399391	-0.203957929462922
3	D	26	50	20120529	17	3428	67.12	0.146239815189553	-0.205260915128615
3	D	26	50	20120529	17	3430	67.16	0.146189398476054	-0.205893987829811
3	D	26	50	20120529	17	3432	67.2	0.146779903349023	-0.206598902579976
3	D	26	50	20120529	17	3434	67.24	0.146718667901772	-0.207640188025951
3	D	26	50	20120529	17	3436	67.28	0.147360013752308	-0.208476695348095
3	D	26	50	20120529	17	3438	67.32	0.147769640710650	-0.209469968243627
3	D	26	50	20120529	17	3440	67.36	0.148677919371084	-0.210468049465272
3	D	26	50	20120529	17	3442	67.4	0.149109961614389	-0.211943781317609
3	D	26	50	20120529	17	3444	67.44	0.149645382869103	-0.212119709484768
3	D	26	50	20120529	17	3446	67.48	0.150166944830906	-0.213179238285698
3	D	26	50	20120529	17	3448	67.52	0.150558116302259	-0.214148540261348
3	D	26	50	20120529	17	3450	67.56	0.151491638674781	-0.214632059878324
3	D	26	50	20120529	17	3452	67.6	0.152039787851557	-0.216155733570424
3	D	26	50	20120529	17	3454	67.64	0.152296538323806	-0.216959643269955
3	D	26	50	20120529	17	3456	67.68	0.152778078041794	-0.218374563939110
3	D	26	50	20120529	17	3458	67.72	0.153746672910663	-0.219161008101145
3	D	26	50	20120529	17	3460	67.76	0.154487437974634	-0.221162403134616
3	D	26	50	20120529	17	3462	67.8	0.155051709186021	-0.222206092743647
3	D	26	50	20120529	17	3464	67.84	0.155553542868629	-0.222660267429203
3	D	26	50	20120529	17	3466	67.88	0.155839567561619	-0.222764565679428
3	D	26	50	20120529	17	3468	67.92	0.156769907953626	-0.224152121316151
3	D	26	50	20120529	17	3470	67.96	0.156746785561882	-0.224033822351658
3	D	26	50	20120529	17	3472	68	0.157292671996958	-0.225193477472804
3	D	26	50	20120529	17	3474	68.04	0.157656690567912	-0.227355244324248
3	D	26	50	20120529	17	3476	68.08	0.158042134474337	-0.227688220907508
3	D	26	50	20120529	17	3478	68.12	0.158242316404091	-0.227985842151710
3	D	26	50	20120529	17	3480	68.16	0.158648832092595	-0.229361235551796
3	D	26	50	20120529	17	3482	68.2	0.159024235082727	-0.229944669356953
3	D	26	50	20120529	17	3484	68.24	0.159962990045431	-0.231678778027135
3	D	26	50	20120529	17	3486	68.28	0.160351615932371	-0.231355205964064
3	D	26	50	20120529	17	3488	68.32	0.160656025401671	-0.233193330041758
3	D	26	50	20120529	17	3490	68.36	0.161011700112608	-0.232983319327746
3	D	26	50	20120529	17	3492	68.4	0.161323109939043	-0.234773430854998
3	D	26	50	20120529	17	3494	68.44	0.161808892297718	-0.234866061843333
3	D	26	50	20120529	17	3496	68.48	0.162099725316820	-0.236177532790400
3	D	26	50	20120529	17	3498	68.52	0.162511332174149	-0.236403736249701
3	D	26	50	20120529	17	3500	68.56	0.162927605936233	-0.237306923741311
3	D	26	50	20120529	17	3502	68.6	0.162947546347463	-0.237395877774384
3	D	26	50	20120529	17	3504	68.64	0.163504887912394	-0.238464881806182
3	D	26	50	20120529	17	3506	68.68	0.164588387633206	-0.240441740234345
3	D	26	50	20120529	17	3508	68.72	0.165635683486821	-0.240801586875291
3	D	26	50	20120529	17	3510	68.76	0.166295414113669	-0.241860125726727
3	D	26	50	20120529	17	3512	68.8	0.166679514517209	-0.242645579939269
3	D	26	50	20120529	17	3514	68.84	0.166972256724620	-0.242549413417028
3	D	26	50	20120529	17	3516	68.88	0.167111415339158	-0.243420003286025
3	D	26	50	20120529	17	3518	68.92	0.168043594208796	-0.244658642234629
3	D	26	50	20120529	17	3520	68.96	0.168807905928581	-0.245254803961848
3	D	26	50	20120529	17	3522	69	0.169053908377755	-0.245362354903266
3	D	26	50	20120529	17	3524	69.04	0.170110750172917	-0.246151061807002
3	D	26	50	20120529	17	3526	69.08	0.170934741705033	-0.247079280878665
3	D	26	50	20120529	17	3528	69.12	0.171245161581974	-0.247446269298101
3	D	26	50	20120529	17	3530	69.16	0.171373006488013	-0.247671977782656
3	D	26	50	20120529	17	3532	69.2	0.172676062864383	-0.249218561734467
3	D	26	50	20120529	17	3534	69.24	0.172996594368295	-0.250491848915350
3	D	26	50	20120529	17	3536	69.28	0.173567017408679	-0.250238209712938
3	D	26	50	20120529	17	3538	69.32	0.174124005420219	-0.251072807846772
3	D	26	50	20120529	17	3540	69.36	0.174853739618404	-0.251866181655264
3	D	26	50	20120529	17	3542	69.4	0.176079155670200	-0.252880879886266
3	D	26	50	20120529	17	3544	69.44	0.176695682072717	-0.253520175127137
3	D	26	50	20120529	17	3546	69.48	0.177461478716742	-0.254215261093043
3	D	26	50	20120529	17	3548	69.52	0.177745735642778	-0.254940752650541
3	D	26	50	20120529	17	3550	69.56	0.178874136644196	-0.255519307418908
3	D	26	50	20120529	17	3552	69.6	0.179772586520372	-0.25626417370221
3	D	26	50	20120529	17	3554	69.64	0.180268975480765	-0.256250031566586
3	D	26	50	20120529	17	3556	69.68	0.179944837732269	-0.256625081003327
3	D	26	50	20120529	17	3558	69.72	0.180901694628570	-0.258840305127428
3	D	26	50	20120529	17	3560	69.76	0.181504786002244	-0.258853810866949
3	D	26	50	20120529	17	3562	69.8	0.181920776921616	-0.259802536035267
3	D	26	50	20120529	17	3564	69.84	0.182131424031732	-0.260171716485725
3	D	26	50	20120529	17	3566	69.88	0.182194285824579	-0.260610900507520
3	D	26	50	20120529	17	3568	69.92	0.182793275978922	-0.260885894334723
3	D	26	50	20120529	17	3570	69.96	0.182671370769846	-0.261842185545600
3	D	26	50	20120529	17	3572	70	0.183139334037635	-0.263084006474720
