# Supplementary material for: How Do Ants Make Sense of Gravity? A Boltzmann Walker Analysis of Lasius niger Trajectories on Various Inclines
Source: PLoS One. 2013 Oct 29;8(10):e76531. doi: 10.1371/journal.pone.0076531 (PMC3812222; doi:10.1371/journal.pone.0076531)
Supplement: Dataset S3 — Trajectories for . (ZIP) [file pone.0076531.s007.zip › Incline3/3-D-26-50-20120529-18.txt]

Pente	Colonie	Temperature	Humidite	Date	Indiv	Frame	Time	X	Y
3	D	26	50	20120529	18	30	0	0	0
3	D	26	50	20120529	18	32	0.04	-0.000243251803795980	-0.00172131710851024
3	D	26	50	20120529	18	34	0.08	-0.000601981216027543	-0.00299699431031324
3	D	26	50	20120529	18	36	0.12	-0.00105774689184133	-0.00602501646618494
3	D	26	50	20120529	18	38	0.16	-0.00100867368122699	-0.00972205356094074
3	D	26	50	20120529	18	40	0.2	-0.000624573277686455	-0.0131312981957535
3	D	26	50	20120529	18	42	0.24	2.73084638894197e-05	-0.0160623265144499
3	D	26	50	20120529	18	44	0.28	-0.000342720514705500	-0.0182982688672398
3	D	26	50	20120529	18	46	0.32	-0.000220603173594580	-0.0215993968752092
3	D	26	50	20120529	18	48	0.36	-0.000275757502527130	-0.0251766500812320
3	D	26	50	20120529	18	50	0.4	-0.00030199116410915	-0.0274442708178191
3	D	26	50	20120529	18	52	0.44	-0.00014720548970742	-0.0300580910344752
3	D	26	50	20120529	18	54	0.48	0.00029374629904051	-0.0329879172716435
3	D	26	50	20120529	18	56	0.52	0.0004271066379723	-0.0351898477882584
3	D	26	50	20120529	18	58	0.56	0.00095114347350965	-0.0372122438931301
3	D	26	50	20120529	18	60	0.6	0.00126085624366935	-0.0388029513080873
3	D	26	50	20120529	18	62	0.64	0.00237850922201281	-0.0418362979780214
3	D	26	50	20120529	18	64	0.68	0.0036153096929862	-0.0454356836262953
3	D	26	50	20120529	18	66	0.72	0.00482403802474648	-0.0484893949715275
3	D	26	50	20120529	18	68	0.76	0.00610736612192195	-0.050396108406997
3	D	26	50	20120529	18	70	0.8	0.00728172906411657	-0.0529235908856702
3	D	26	50	20120529	18	72	0.84	0.00732330694285033	-0.0542035955809742
3	D	26	50	20120529	18	74	0.88	0.0078466366716065	-0.0542426985859737
3	D	26	50	20120529	18	76	0.92	0.00915973396426992	-0.0552421233105028
3	D	26	50	20120529	18	78	0.96	0.0102066762644947	-0.0558503765636795
3	D	26	50	20120529	18	80	1	0.0109914233702555	-0.0567315730343941
3	D	26	50	20120529	18	82	1.04	0.0121146624921704	-0.0578686714492202
3	D	26	50	20120529	18	84	1.08	0.0131711507339412	-0.058541907815588
3	D	26	50	20120529	18	86	1.12	0.0134371643050236	-0.0596612578502062
3	D	26	50	20120529	18	88	1.16	0.0140816214253970	-0.0611548087934286
3	D	26	50	20120529	18	90	1.2	0.0150828846275571	-0.0632174392741496
3	D	26	50	20120529	18	92	1.24	0.0155050273759255	-0.0636698461927528
3	D	26	50	20120529	18	94	1.28	0.0163759000876349	-0.0652365119771497
3	D	26	50	20120529	18	96	1.32	0.0171470707431969	-0.0664039452728887
3	D	26	50	20120529	18	98	1.36	0.0172476920381597	-0.0680484635138943
3	D	26	50	20120529	18	100	1.4	0.0177057558110124	-0.069930216079988
3	D	26	50	20120529	18	102	1.44	0.0174529651367382	-0.0722099990532114
3	D	26	50	20120529	18	104	1.48	0.018142323537717	-0.0746138085558551
3	D	26	50	20120529	18	106	1.52	0.0187468998356315	-0.076319350112077
3	D	26	50	20120529	18	108	1.56	0.0194144793477497	-0.077949726217459
3	D	26	50	20120529	18	110	1.6	0.0195346875005514	-0.0811997304051486
3	D	26	50	20120529	18	112	1.64	0.0201526988273084	-0.0824814321567272
3	D	26	50	20120529	18	114	1.68	0.0200105703642899	-0.0843039291745575
3	D	26	50	20120529	18	116	1.72	0.0208982722173915	-0.085956154879478
3	D	26	50	20120529	18	118	1.76	0.0209460726357997	-0.0851866812801907
3	D	26	50	20120529	18	120	1.8	0.0214747056654148	-0.0846436232722394
3	D	26	50	20120529	18	122	1.84	0.0221389617756615	-0.084059270228267
3	D	26	50	20120529	18	124	1.88	0.0224940000904952	-0.0838562598713882
3	D	26	50	20120529	18	126	1.92	0.0237439527475987	-0.0831118885628331
3	D	26	50	20120529	18	128	1.96	0.0241366091431916	-0.0835735585802698
3	D	26	50	20120529	18	130	2	0.0255296095021291	-0.0841542346689802
3	D	26	50	20120529	18	132	2.04	0.0252006634275211	-0.0838746446476991
3	D	26	50	20120529	18	134	2.08	0.0283723908945333	-0.0854367142380184
3	D	26	50	20120529	18	136	2.12	0.0299029942330897	-0.0862271181980286
3	D	26	50	20120529	18	138	2.16	0.0300102623317957	-0.0860809592263573
3	D	26	50	20120529	18	140	2.2	0.0302256470573452	-0.0866494730784313
3	D	26	50	20120529	18	142	2.24	0.0310931256565048	-0.088285718170097
3	D	26	50	20120529	18	144	2.28	0.032519925719583	-0.0890447265890226
3	D	26	50	20120529	18	146	2.32	0.0340671460674973	-0.0896437167433658
3	D	26	50	20120529	18	148	2.36	0.0357265842615859	-0.0911133674773838
3	D	26	50	20120529	18	150	2.4	0.0373604959008737	-0.0924104134461149
3	D	26	50	20120529	18	152	2.44	0.039157466363903	-0.0935766446603259
3	D	26	50	20120529	18	154	2.48	0.0407143740747196	-0.0954180921398918
3	D	26	50	20120529	18	156	2.52	0.0423610136360687	-0.0962661253025688
3	D	26	50	20120529	18	158	2.56	0.0431492962757355	-0.0963433413630738
3	D	26	50	20120529	18	160	2.6	0.0463976741178283	-0.0979556155348578
3	D	26	50	20120529	18	162	2.64	0.0482311312907669	-0.0987766372184928
3	D	26	50	20120529	18	164	2.68	0.0497725533630755	-0.0989803546821528
3	D	26	50	20120529	18	166	2.72	0.05187414542744	-0.100699967663321
3	D	26	50	20120529	18	168	2.76	0.05532935200303	-0.102051672986237
3	D	26	50	20120529	18	170	2.8	0.0577078470829072	-0.103645703803066
3	D	26	50	20120529	18	172	2.84	0.0589853061937988	-0.103871553708977
3	D	26	50	20120529	18	174	2.88	0.0609327489798647	-0.105131547282373
3	D	26	50	20120529	18	176	2.92	0.0627586401102446	-0.105740931906400
3	D	26	50	20120529	18	178	2.96	0.0651008606122469	-0.106080060318657
3	D	26	50	20120529	18	180	3	0.0675225599164545	-0.106331224647334
3	D	26	50	20120529	18	182	3.04	0.0694598910755495	-0.107771035475186
3	D	26	50	20120529	18	184	3.08	0.0695538655667692	-0.106077585444923
3	D	26	50	20120529	18	186	3.12	0.0725420988240635	-0.108399724114339
3	D	26	50	20120529	18	188	3.16	0.0743904759500851	-0.108601956653758
3	D	26	50	20120529	18	190	3.2	0.0754013558044694	-0.108938822324316
3	D	26	50	20120529	18	192	3.24	0.0775042913717182	-0.109498850895015
3	D	26	50	20120529	18	194	3.28	0.0792540271017643	-0.110083981756447
3	D	26	50	20120529	18	196	3.32	0.0814243499452602	-0.111041899312921
3	D	26	50	20120529	18	198	3.36	0.0831531553145832	-0.110373754115378
3	D	26	50	20120529	18	200	3.4	0.0851334785659742	-0.110869718811702
3	D	26	50	20120529	18	202	3.44	0.0866379189536267	-0.110012988235616
3	D	26	50	20120529	18	204	3.48	0.0885190351236173	-0.110052374083328
3	D	26	50	20120529	18	206	3.52	0.0906607201424751	-0.109562490505322
3	D	26	50	20120529	18	208	3.56	0.0924369016661376	-0.108743731563386
3	D	26	50	20120529	18	210	3.6	0.0915419166131898	-0.110038939054486
3	D	26	50	20120529	18	212	3.64	0.0950404688344665	-0.110189057824132
3	D	26	50	20120529	18	214	3.68	0.0960954721519968	-0.110340378675306
3	D	26	50	20120529	18	216	3.72	0.0970442680309929	-0.109955854007696
3	D	26	50	20120529	18	218	3.76	0.099447016873465	-0.111378552851444
3	D	26	50	20120529	18	220	3.8	0.101562326809384	-0.114237032014390
3	D	26	50	20120529	18	222	3.84	0.102683868875024	-0.115101045790322
3	D	26	50	20120529	18	224	3.88	0.10384317044278	-0.117060085127600
3	D	26	50	20120529	18	226	3.92	0.105196784954005	-0.118065378838412
3	D	26	50	20120529	18	228	3.96	0.107405008720973	-0.120478804993280
3	D	26	50	20120529	18	230	4	0.108734228048247	-0.121352930396183
3	D	26	50	20120529	18	232	4.04	0.111279883171197	-0.124324122380051
3	D	26	50	20120529	18	234	4.08	0.112893571556543	-0.126715486803346
3	D	26	50	20120529	18	236	4.12	0.114094804556422	-0.128404906324956
3	D	26	50	20120529	18	238	4.16	0.115773758897672	-0.130146934591088
3	D	26	50	20120529	18	240	4.2	0.117411701045612	-0.132572028007845
3	D	26	50	20120529	18	242	4.24	0.118182447437105	-0.133303176419592
3	D	26	50	20120529	18	244	4.28	0.119271745433523	-0.135582535128747
3	D	26	50	20120529	18	246	4.32	0.120149406370332	-0.138403042657544
3	D	26	50	20120529	18	248	4.36	0.120347254847708	-0.139461015823555
3	D	26	50	20120529	18	250	4.4	0.120451128833864	-0.141836258212239
3	D	26	50	20120529	18	252	4.44	0.120405661867834	-0.143096534628347
3	D	26	50	20120529	18	254	4.48	0.120090504375459	-0.144849947313656
3	D	26	50	20120529	18	256	4.52	0.120920152761825	-0.146212329948968
3	D	26	50	20120529	18	258	4.56	0.120681716355209	-0.148755934462252
3	D	26	50	20120529	18	260	4.6	0.120578761607869	-0.151422858398175
3	D	26	50	20120529	18	262	4.64	0.120449007513521	-0.150770552392531
3	D	26	50	20120529	18	264	4.68	0.120061018022684	-0.154920349959280
3	D	26	50	20120529	18	266	4.72	0.119803348311619	-0.156999526738681
3	D	26	50	20120529	18	268	4.76	0.119872715486854	-0.158243963962891
3	D	26	50	20120529	18	270	4.8	0.12043924943994	-0.160914564854077
3	D	26	50	20120529	18	272	4.84	0.120387135670167	-0.163181337062526
3	D	26	50	20120529	18	274	4.88	0.120537961546594	-0.164628572511581
3	D	26	50	20120529	18	276	4.92	0.120507555955003	-0.166063292170608
3	D	26	50	20120529	18	278	4.96	0.121115526365467	-0.167354610574411
3	D	26	50	20120529	18	280	5	0.120843714518779	-0.168555560731579
3	D	26	50	20120529	18	282	5.04	0.121537951956548	-0.169897790823627
3	D	26	50	20120529	18	284	5.08	0.121300788342138	-0.171923934594439
3	D	26	50	20120529	18	286	5.12	0.120965619727856	-0.173804838632395
3	D	26	50	20120529	18	288	5.16	0.120709717783744	-0.174253073620989
3	D	26	50	20120529	18	290	5.2	0.120137597687086	-0.177738473656136
3	D	26	50	20120529	18	292	5.24	0.118950577533508	-0.180247783490532
3	D	26	50	20120529	18	294	5.28	0.118983104445443	-0.181350870069183
3	D	26	50	20120529	18	296	5.32	0.118074260099584	-0.182367194645783
3	D	26	50	20120529	18	298	5.36	0.116881300249044	-0.184712738549657
3	D	26	50	20120529	18	300	5.4	0.116246176938182	-0.186067696563766
3	D	26	50	20120529	18	302	5.44	0.114938948631803	-0.187813331074482
3	D	26	50	20120529	18	304	5.48	0.114423184945605	-0.188080193173701
3	D	26	50	20120529	18	306	5.52	0.114801416362862	-0.189786512547383
3	D	26	50	20120529	18	308	5.56	0.114699380854337	-0.190237858805814
3	D	26	50	20120529	18	310	5.6	0.11546298546734	-0.190410463571102
3	D	26	50	20120529	18	312	5.64	0.116396932103931	-0.190962855388565
3	D	26	50	20120529	18	314	5.68	0.117548314075737	-0.192458881205521
3	D	26	50	20120529	18	316	5.72	0.118991801858852	-0.19373492610285
3	D	26	50	20120529	18	318	5.76	0.120274564270602	-0.195834962532296
3	D	26	50	20120529	18	320	5.8	0.121619834921809	-0.197230437764968
3	D	26	50	20120529	18	322	5.84	0.122291586363937	-0.198374536536928
3	D	26	50	20120529	18	324	5.88	0.124471172306266	-0.201522293084058
3	D	26	50	20120529	18	326	5.92	0.125472364797748	-0.203253361195081
3	D	26	50	20120529	18	328	5.96	0.126825767176939	-0.204253210183678
3	D	26	50	20120529	18	330	6	0.128139005890959	-0.206082354005252
3	D	26	50	20120529	18	332	6.04	0.13007273080547	-0.208266818984371
3	D	26	50	20120529	18	334	6.08	0.13142577963127	-0.209583805364331
3	D	26	50	20120529	18	336	6.12	0.133027022937267	-0.210890185142573
3	D	26	50	20120529	18	338	6.16	0.134281783920483	-0.212948926535998
3	D	26	50	20120529	18	340	6.2	0.135080390319155	-0.212816414725204
3	D	26	50	20120529	18	342	6.24	0.137134464807824	-0.213650164330901
3	D	26	50	20120529	18	344	6.28	0.138635511082926	-0.214919562424487
3	D	26	50	20120529	18	346	6.32	0.140129839843608	-0.214463266418587
3	D	26	50	20120529	18	348	6.36	0.141485363543142	-0.215086227492812
3	D	26	50	20120529	18	350	6.4	0.143562277580844	-0.216055529468463
3	D	26	50	20120529	18	352	6.44	0.145225322019516	-0.21590003668728
3	D	26	50	20120529	18	354	6.48	0.145154045655973	-0.21648750100109
3	D	26	50	20120529	18	356	6.52	0.145569683021954	-0.217469106634733
3	D	26	50	20120529	18	358	6.56	0.145506114122325	-0.218012093932006
3	D	26	50	20120529	18	360	6.6	0.145291012239488	-0.218521352235817
3	D	26	50	20120529	18	362	6.64	0.144920276154112	-0.21914098990817
3	D	26	50	20120529	18	364	6.68	0.14440620952419	-0.220403175512588
3	D	26	50	20120529	18	366	6.72	0.143812451960027	-0.221397155514902
3	D	26	50	20120529	18	368	6.76	0.143754115650579	-0.222760810942421
3	D	26	50	20120529	18	370	6.8	0.142761337729794	-0.223622067001906
3	D	26	50	20120529	18	372	6.84	0.142228037795423	-0.223337951497225
3	D	26	50	20120529	18	374	6.88	0.141530476955782	-0.224439977415704
3	D	26	50	20120529	18	376	6.92	0.140301596080758	-0.224905182967047
3	D	26	50	20120529	18	378	6.96	0.139714556031017	-0.224916638096902
3	D	26	50	20120529	18	380	7	0.138541607302385	-0.227121962726067
3	D	26	50	20120529	18	382	7.04	0.137840157375448	-0.22923338357469
3	D	26	50	20120529	18	384	7.08	0.136920423585158	-0.230656577393184
3	D	26	50	20120529	18	386	7.12	0.13611000850324	-0.231981766211806
3	D	26	50	20120529	18	388	7.16	0.134692259406961	-0.233886004773541
3	D	26	50	20120529	18	390	7.2	0.134474046254287	-0.235494389858028
3	D	26	50	20120529	18	392	7.24	0.133781152319403	-0.235697965900332
3	D	26	50	20120529	18	394	7.28	0.132231315676398	-0.239084865960859
3	D	26	50	20120529	18	396	7.32	0.131238537755612	-0.24105203702612
3	D	26	50	20120529	18	398	7.36	0.130875721266185	-0.242052663832177
3	D	26	50	20120529	18	400	7.4	0.130045507194394	-0.242546295076123
3	D	26	50	20120529	18	402	7.44	0.129383160272457	-0.244850543943976
3	D	26	50	20120529	18	404	7.48	0.129728369803032	-0.245894092131651
3	D	26	50	20120529	18	406	7.52	0.129928198179395	-0.245600925660171
