# Supplementary material for: How Do Ants Make Sense of Gravity? A Boltzmann Walker Analysis of Lasius niger Trajectories on Various Inclines
Source: PLoS One. 2013 Oct 29;8(10):e76531. doi: 10.1371/journal.pone.0076531 (PMC3812222; doi:10.1371/journal.pone.0076531)
Supplement: Dataset S3 — Trajectories for . (ZIP) [file pone.0076531.s007.zip › Incline3/3-D-26-50-20120529-19.txt]

Pente	Colonie	Temperature	Humidite	Date	Indiv	Frame	Time	X	Y
3	D	26	50	20120529	19	18	0	0	0
3	D	26	50	20120529	19	20	0.04	-0.00128613460399	-0.0002530954372969
3	D	26	50	20120529	19	22	0.08	-0.0021346153652595	-0.0012651540386854
3	D	26	50	20120529	19	24	0.12	-0.0023304797010075	-0.0014904425018121
3	D	26	50	20120529	19	26	0.16	-0.0032303112638335	-0.0029633784539357
3	D	26	50	20120529	19	28	0.2	-0.0029274150030445	-0.0051898880022646
3	D	26	50	20120529	19	30	0.24	-0.0029001348234263	-0.0062294622498295
3	D	26	50	20120529	19	32	0.28	-0.0026635793208481	-0.0066635833870711
3	D	26	50	20120529	19	34	0.32	-0.0019010777944234	-0.0083058671706481
3	D	26	50	20120529	19	36	0.36	-0.0018018282866161	-0.0088875049245809
3	D	26	50	20120529	19	38	0.4	-0.0020568322051154	-0.010009945015833
3	D	26	50	20120529	19	40	0.44	-0.0023837983807361	-0.0101492450517268
3	D	26	50	20120529	19	42	0.48	-0.0036106357171625	-0.0107543799639984
3	D	26	50	20120529	19	44	0.52	-0.004790867645641	-0.0115954834802198
3	D	26	50	20120529	19	46	0.56	-0.0057337591830142	-0.0121092319120909
3	D	26	50	20120529	19	48	0.6	-0.0068796681483339	-0.0124646520645865
3	D	26	50	20120529	19	50	0.64	-0.0073003471856652	-0.0120210627675447
3	D	26	50	20120529	19	52	0.68	-0.009021190532632	-0.0123368283717514
3	D	26	50	20120529	19	54	0.72	-0.0113545863420051	-0.0128575983739597
3	D	26	50	20120529	19	56	0.76	-0.0130411067258132	-0.0140474469546623
3	D	26	50	20120529	19	58	0.8	-0.0146802764111258	-0.0133563660415645
3	D	26	50	20120529	19	60	0.84	-0.0158116478267097	-0.013705534804429
3	D	26	50	20120529	19	62	0.88	-0.0168277830401131	-0.0136507819707268
3	D	26	50	20120529	19	64	0.92	-0.0168213448328704	-0.0138315927102101
3	D	26	50	20120529	19	66	0.96	-0.017492888385604	-0.013464812180168
3	D	26	50	20120529	19	68	1	-0.0172400128585161	-0.0133729024407494
3	D	26	50	20120529	19	70	1.04	-0.0183844863970699	-0.0127613045724977
3	D	26	50	20120529	19	72	1.08	-0.0186210489707159	-0.0121038720426895
3	D	26	50	20120529	19	74	1.12	-0.0193750227893595	-0.0107402307573069
3	D	26	50	20120529	19	76	1.16	-0.018588232145001	-0.0114864334724252
3	D	26	50	20120529	19	78	1.2	-0.0185827662095824	-0.0108642714288626
3	D	26	50	20120529	19	80	1.24	-0.017936732241087	-0.0116843950868862
3	D	26	50	20120529	19	82	1.28	-0.0180017577806849	-0.0120608870214612
3	D	26	50	20120529	19	84	1.32	-0.0178369170478547	-0.0122107370905302
3	D	26	50	20120529	19	86	1.36	-0.0173858536321358	-0.0127623510905338
3	D	26	50	20120529	19	88	1.4	-0.017247119281667	-0.0127622096691776
3	D	26	50	20120529	19	90	1.44	-0.0177867902481364	-0.0132909770490811
3	D	26	50	20120529	19	92	1.48	-0.0181257560258338	-0.0133177268986134
3	D	26	50	20120529	19	94	1.52	-0.0176832768864385	-0.0138856467809912
3	D	26	50	20120529	19	96	1.56	-0.0176341018524476	-0.0143621971535312
3	D	26	50	20120529	19	98	1.6	-0.0181388233591501	-0.0145102766272201
3	D	26	50	20120529	19	100	1.64	-0.0186312949479753	-0.0151125477570279
3	D	26	50	20120529	19	102	1.68	-0.0190292659581356	-0.0162163301287517
3	D	26	50	20120529	19	104	1.72	-0.0199109991228972	-0.0168978686358373
3	D	26	50	20120529	19	106	1.76	-0.0203615032171521	-0.0196416487149144
3	D	26	50	20120529	19	108	1.8	-0.0208904091899847	-0.0207166023431691
3	D	26	50	20120529	19	110	1.84	-0.0206358861040966	-0.0200349160507662
3	D	26	50	20120529	19	112	1.88	-0.0204961618041342	-0.0217056679533538
3	D	26	50	20120529	19	114	1.92	-0.0203503139594466	-0.0216391009209729
3	D	26	50	20120529	19	116	1.96	-0.020550064554064	-0.0216306934213446
3	D	26	50	20120529	19	118	2	-0.0203471602632026	-0.0225156729133386
3	D	26	50	20120529	19	120	2.04	-0.019584729447456	-0.0230656888520168
3	D	26	50	20120529	19	122	2.08	-0.0199372151068097	-0.0228516547004194
3	D	26	50	20120529	19	124	2.12	-0.0196056315239078	-0.022871404192818
3	D	26	50	20120529	19	126	2.16	-0.0195497983724654	-0.0241912614263095
3	D	26	50	20120529	19	128	2.2	-0.0196071730166908	-0.0246633683398365
3	D	26	50	20120529	19	130	2.24	-0.0193823837709516	-0.0259816275120026
3	D	26	50	20120529	19	132	2.28	-0.0193147772916024	-0.02822924419775
3	D	26	50	20120529	19	134	2.32	-0.0196658770216649	-0.0302984295583327
3	D	26	50	20120529	19	136	2.36	-0.0191840898163035	-0.0295085559284083
3	D	26	50	20120529	19	138	2.4	-0.0189871959330821	-0.0323313615542441
3	D	26	50	20120529	19	140	2.44	-0.0190049443132899	-0.0323805054755365
3	D	26	50	20120529	19	142	2.48	-0.0187297383540521	-0.0343691725869456
3	D	26	50	20120529	19	144	2.52	-0.0189317587614371	-0.0356069630074126
3	D	26	50	20120529	19	146	2.56	-0.0191109396197897	-0.0360421165205548
3	D	26	50	20120529	19	148	2.6	-0.0191763469970495	-0.0361896897057885
3	D	26	50	20120529	19	150	2.64	-0.0192557550885767	-0.0390215816537625
3	D	26	50	20120529	19	152	2.68	-0.0193334661238292	-0.0402991114753322
3	D	26	50	20120529	19	154	2.72	-0.0196833425591603	-0.0395678216422291
3	D	26	50	20120529	19	156	2.76	-0.0198616041786974	-0.0393223848784792
3	D	26	50	20120529	19	158	2.8	-0.019910818810668	-0.0394335420644817
3	D	26	50	20120529	19	160	2.84	-0.0199488611554958	-0.0394660689764163
3	D	26	50	20120529	19	162	2.88	-0.0205786104548205	-0.0392921207082444
3	D	26	50	20120529	19	164	2.92	-0.0208439169191217	-0.0393396382839402
3	D	26	50	20120529	19	166	2.96	-0.0214008342199843	-0.0400672511617811
3	D	26	50	20120529	19	168	3	-0.021937598977583	-0.039939052702352
3	D	26	50	20120529	19	170	3.04	-0.0221236387717131	-0.0400057328718179
3	D	26	50	20120529	19	172	3.08	-0.0225481149724594	-0.0395118187851591
3	D	26	50	20120529	19	174	3.12	-0.0233614999028583	-0.039725718586468
3	D	26	50	20120529	19	176	3.16	-0.0248498182558998	-0.0385728516904215
3	D	26	50	20120529	19	178	3.2	-0.0250656272455179	-0.0383134849230823
3	D	26	50	20120529	19	180	3.24	-0.0257181453831968	-0.0385338193961
3	D	26	50	20120529	19	182	3.28	-0.0257172261443813	-0.0381865592558593
3	D	26	50	20120529	19	184	3.32	-0.0270819705163426	-0.0384227046365043
3	D	26	50	20120529	19	186	3.36	-0.0270470606545554	-0.0387857120447621
3	D	26	50	20120529	19	188	3.4	-0.0279652670941974	-0.0378192809226432
3	D	26	50	20120529	19	190	3.44	-0.0277763988729425	-0.0372181694479565
3	D	26	50	20120529	19	192	3.48	-0.027887817688454	-0.0370214735546338
3	D	26	50	20120529	19	194	3.52	-0.0281279723645484	-0.0356102086275383
3	D	26	50	20120529	19	196	3.56	-0.0285184579423231	-0.0342591891981998
3	D	26	50	20120529	19	198	3.6	-0.0284948264336958	-0.0330503335872189
3	D	26	50	20120529	19	200	3.64	-0.0291752116496213	-0.0331948591422256
3	D	26	50	20120529	19	202	3.68	-0.0293023989463533	-0.0318419729509848
3	D	26	50	20120529	19	204	3.72	-0.0298638134463442	-0.0302381416341688
3	D	26	50	20120529	19	206	3.76	-0.0302858183088902	-0.0295694979263449
3	D	26	50	20120529	19	208	3.8	-0.0303596402568461	-0.0289784980786292
3	D	26	50	20120529	19	210	3.84	-0.0302928108878494	-0.0278537110999703
3	D	26	50	20120529	19	212	3.88	-0.0305148042333758	-0.0267468443284671
3	D	26	50	20120529	19	214	3.92	-0.0307939275641814	-0.0262712867338479
3	D	26	50	20120529	19	216	3.96	-0.0308675515222385	-0.0250983945737581
3	D	26	50	20120529	19	218	4	-0.0304739122482198	-0.0244161001695234
3	D	26	50	20120529	19	220	4.04	-0.0304567436955726	-0.0236949078212556
3	D	26	50	20120529	19	222	4.08	-0.0302239005035956	-0.0238034416410999
3	D	26	50	20120529	19	224	4.12	-0.0299748362820583	-0.0237575009135263
3	D	26	50	20120529	19	226	4.16	-0.029996459607427	-0.0239307562170526
3	D	26	50	20120529	19	228	4.2	-0.0299278207521772	-0.0237499277998997
3	D	26	50	20120529	19	230	4.24	-0.0297277590305761	-0.0240051438504334
3	D	26	50	20120529	19	232	4.28	-0.0300230751066709	-0.0234005392682477
3	D	26	50	20120529	19	234	4.32	-0.0299158070079648	-0.0234247930308424
3	D	26	50	20120529	19	236	4.36	-0.0295671114409583	-0.0235015353298045
3	D	26	50	20120529	19	238	4.4	-0.0299514098343976	-0.0239729775629572
3	D	26	50	20120529	19	240	4.44	-0.029179468432444	-0.0231964965354685
3	D	26	50	20120529	19	242	4.48	-0.0289292233425821	-0.0226304575571286
3	D	26	50	20120529	19	244	4.52	-0.0285412197096094	-0.0226272897187489
3	D	26	50	20120529	19	246	4.56	-0.0280739706196692	-0.0216890933704028
3	D	26	50	20120529	19	248	4.6	-0.0274807645987962	-0.0218240941970669
3	D	26	50	20120529	19	250	4.64	-0.0273064274218946	-0.0211747933952424
3	D	26	50	20120529	19	252	4.68	-0.0260564606226555	-0.0197995555586483
3	D	26	50	20120529	19	254	4.72	-0.0251937267099976	-0.018992386096856
3	D	26	50	20120529	19	256	4.76	-0.024377852763729	-0.0185658734285799
3	D	26	50	20120529	19	258	4.8	-0.023771303637895	-0.0174732449592227
3	D	26	50	20120529	19	260	4.84	-0.0233161531449808	-0.0171324760592332
3	D	26	50	20120529	19	262	4.88	-0.0224925363794582	-0.0157538794654285
3	D	26	50	20120529	19	264	4.92	-0.021980668851625	-0.0145702463533325
3	D	26	50	20120529	19	266	4.96	-0.0217251770294467	-0.0135909883142029
3	D	26	50	20120529	19	268	5	-0.0209698102104442	-0.0134228736769758
3	D	26	50	20120529	19	270	5.04	-0.0208207521009701	-0.012008235850534
3	D	26	50	20120529	19	272	5.08	-0.0199307804351009	-0.0111908274825502
3	D	26	50	20120529	19	274	5.12	-0.0197204303098335	-0.0098420071553012
3	D	26	50	20120529	19	276	5.16	-0.0194714933675168	-0.0087580478150813
3	D	26	50	20120529	19	278	5.2	-0.0188861291608471	-0.0076974088565049
3	D	26	50	20120529	19	280	5.24	-0.0188319223550013	-0.0077610908932186
3	D	26	50	20120529	19	282	5.28	-0.0177275841973476	-0.0065249056051448
3	D	26	50	20120529	19	284	5.32	-0.0175964158894375	-0.0049796651562179
3	D	26	50	20120529	19	286	5.36	-0.0176944138182422	-0.0044482107705459
3	D	26	50	20120529	19	288	5.4	-0.0169975883696541	-0.0035944924693481
3	D	26	50	20120529	19	290	5.44	-0.0168406530906375	-0.0025036671222829
3	D	26	50	20120529	19	292	5.48	-0.0162580112450754	-0.0011768378159288
3	D	26	50	20120529	19	294	5.52	-0.0159454134792485	-0.0013079919817033
3	D	26	50	20120529	19	296	5.56	-0.0159169877866448	0.000204509423254800
3	D	26	50	20120529	19	298	5.6	-0.0156995029539552	0.0009669331679335
3	D	26	50	20120529	19	300	5.64	-0.0148614399968929	0.0021995617088979
3	D	26	50	20120529	19	302	5.68	-0.0148915627457715	0.0022846973653528
3	D	26	50	20120529	19	304	5.72	-0.0145505251452052	0.0033201138250442
3	D	26	50	20120529	19	306	5.76	-0.0136875720294452	0.003476101580974
3	D	26	50	20120529	19	308	5.8	-0.0136483983137674	0.00461723050445284
3	D	26	50	20120529	19	310	5.84	-0.0134265789165092	0.00556454145920846
3	D	26	50	20120529	19	312	5.88	-0.0131515143786276	0.00693590435064165
3	D	26	50	20120529	19	314	5.92	-0.0129025420809718	0.00785521387686228
3	D	26	50	20120529	19	316	5.96	-0.0129762226075715	0.00831285338564621
3	D	26	50	20120529	19	318	6	-0.0130275585598856	0.00933023862241742
3	D	26	50	20120529	19	320	6.04	-0.0123461197548562	0.00995044198019614
3	D	26	50	20120529	19	322	6.08	-0.0123368566560226	0.0104743373943772
3	D	26	50	20120529	19	324	6.12	-0.0115768582876033	0.0113420988362494
3	D	26	50	20120529	19	326	6.16	-0.0117975463140116	0.0119973746903750
3	D	26	50	20120529	19	328	6.2	-0.0112934498897037	0.0122954201986451
3	D	26	50	20120529	19	330	6.24	-0.0111287647203654	0.0134277102873591
3	D	26	50	20120529	19	332	6.28	-0.0106759335376935	0.0142816124363200
3	D	26	50	20120529	19	334	6.32	-0.0102963586175526	0.0151331104222248
3	D	26	50	20120529	19	336	6.36	-0.0097158239501984	0.0156871992959626
3	D	26	50	20120529	19	338	6.4	-0.0092951661260706	0.0168193479633204
3	D	26	50	20120529	19	340	6.44	-0.0093761298525164	0.0181005547401523
3	D	26	50	20120529	19	342	6.48	-0.0090542548457203	0.0191216169321857
3	D	26	50	20120529	19	344	6.52	-0.0084369506257444	0.0199374767363187
3	D	26	50	20120529	19	346	6.56	-0.0086492947921348	0.0203282946542805
3	D	26	50	20120529	19	348	6.6	-0.0083674844555607	0.0214276618512625
3	D	26	50	20120529	19	350	6.64	-0.0086303655436024	0.0225869139215431
3	D	26	50	20120529	19	352	6.68	-0.0084160980467673	0.0236608818429449
3	D	26	50	20120529	19	354	6.72	-0.0087506302649466	0.0246110212248253
3	D	26	50	20120529	19	356	6.76	-0.0081546735986948	0.025336237010678
3	D	26	50	20120529	19	358	6.8	-0.0082690976180264	0.0255599514541098
3	D	26	50	20120529	19	360	6.84	-0.0081775131477271	0.0262781739538966
3	D	26	50	20120529	19	362	6.88	-0.0082841024239232	0.0261560283285144
3	D	26	50	20120529	19	364	6.92	-0.0082118785372928	0.0265266512768055
3	D	26	50	20120529	19	366	6.96	-0.0082471560946062	0.027000207759234
3	D	26	50	20120529	19	368	7	-0.0086307968787389	0.0275998696650192
3	D	26	50	20120529	19	370	7.04	-0.0086639177603697	0.0285791842726914
3	D	26	50	20120529	19	372	7.08	-0.0094068960685658	0.0290361661721688
3	D	26	50	20120529	19	374	7.12	-0.0092976480708725	0.0301388991974292
3	D	26	50	20120529	19	376	7.16	-0.0095192977625033	0.0312344480177928
3	D	26	50	20120529	19	378	7.2	-0.0100026476738511	0.0321950101536278
3	D	26	50	20120529	19	380	7.24	-0.0102518533167447	0.0336223546889276
3	D	26	50	20120529	19	382	7.28	-0.0100991536073475	0.0338623113751232
3	D	26	50	20120529	19	384	7.32	-0.0105325605667401	0.0346260361962794
3	D	26	50	20120529	19	386	7.36	-0.0102102209907888	0.0352634625539274
3	D	26	50	20120529	19	388	7.4	-0.0106037393495479	0.03588167257769
3	D	26	50	20120529	19	390	7.44	-0.0107319596585766	0.0371856263432766
3	D	26	50	20120529	19	392	7.48	-0.0110202174654922	0.0378235369983591
3	D	26	50	20120529	19	394	7.52	-0.01155310727793	0.0392537170318514
3	D	26	50	20120529	19	396	7.56	-0.011712393686994	0.0390476201538728
3	D	26	50	20120529	19	398	7.6	-0.0121396516458175	0.0401071249131722
3	D	26	50	20120529	19	400	7.64	-0.0124023559571639	0.0404415015678597
3	D	26	50	20120529	19	402	7.68	-0.013167325286255	0.0411201614432391
3	D	26	50	20120529	19	404	7.72	-0.0129244977465277	0.0413274922225508
3	D	26	50	20120529	19	406	7.76	-0.0133598068231617	0.0423177104167888
3	D	26	50	20120529	19	408	7.8	-0.0132268990325699	0.0426289505375959
3	D	26	50	20120529	19	410	7.84	-0.0135775037878857	0.0426505667918968
3	D	26	50	20120529	19	412	7.88	-0.0135483214910261	0.0432037152136156
3	D	26	50	20120529	19	414	7.92	-0.0136177947322777	0.0433871033573163
3	D	26	50	20120529	19	416	7.96	-0.0137188261491736	0.0437523381519348
3	D	26	50	20120529	19	418	8	-0.0130637412138789	0.0438790729003269
3	D	26	50	20120529	19	420	8.04	-0.0131318992365175	0.0445669534481329
3	D	26	50	20120529	19	422	8.08	-0.0126101180716121	0.0449119579177417
3	D	26	50	20120529	19	424	8.12	-0.0123259106430498	0.0453930238741863
3	D	26	50	20120529	19	426	8.16	-0.011723752650327	0.0456177282671118
3	D	26	50	20120529	19	428	8.2	-0.0114993523133174	0.0460460581998155
3	D	26	50	20120529	19	430	8.24	-0.0114535247228287	0.0466555913162661
3	D	26	50	20120529	19	432	8.28	-0.0111413441500027	0.0467454575170871
3	D	26	50	20120529	19	434	8.32	-0.0103845984727769	0.0477655297596269
3	D	26	50	20120529	19	436	8.36	-0.0103633711272056	0.0488682062163448
3	D	26	50	20120529	19	438	8.4	-0.0099220940693384	0.0492729965643028
3	D	26	50	20120529	19	440	8.44	-0.0099261740754658	0.050114899111187
3	D	26	50	20120529	19	442	8.48	-0.009067194899816	0.0509748682363304
3	D	26	50	20120529	19	444	8.52	-0.0090913072410545	0.0515974757571652
3	D	26	50	20120529	19	446	8.56	-0.0085548253261682	0.0519040065468095
3	D	26	50	20120529	19	448	8.6	-0.0081171969392919	0.0526859959361237
3	D	26	50	20120529	19	450	8.64	-0.007447425396152	0.0537540100184279
3	D	26	50	20120529	19	452	8.68	-0.0072159893466696	0.0542675816736037
3	D	26	50	20120529	19	454	8.72	-0.00695400628424	0.0546036695267017
3	D	26	50	20120529	19	456	8.76	-0.0065799467969923	0.0551163219430619
3	D	26	50	20120529	19	458	8.8	-0.0058031192871808	0.0549831030254864
3	D	26	50	20120529	19	460	8.84	-0.0051897041545015	0.0561762042973824
3	D	26	50	20120529	19	462	8.88	-0.0044644247290384	0.0571950744583941
3	D	26	50	20120529	19	464	8.92	-0.0042201900468166	0.0579379608427087
3	D	26	50	20120529	19	466	8.96	-0.0037355390589913	0.058134819370591
3	D	26	50	20120529	19	468	9	-0.003154297284856	0.0591332541456264
3	D	26	50	20120529	19	470	9.04	-0.0022577565969896	0.0600015105622454
3	D	26	50	20120529	19	472	9.08	-0.0017102438163168	0.0606446241797346
3	D	26	50	20120529	19	474	9.12	-0.0009364568656644	0.0619406801989714
3	D	26	50	20120529	19	476	9.16	-0.000163659864505599	0.0627242252232042
3	D	26	50	20120529	19	478	9.2	0.000211884546982601	0.0636207659110706
3	D	26	50	20120529	19	480	9.24	0.0007483664618688	0.0642435148532616
3	D	26	50	20120529	19	482	9.28	0.001002924903096	0.064545873712897
3	D	26	50	20120529	19	484	9.32	0.0016188856201876	0.0654849822289909
3	D	26	50	20120529	19	486	9.36	0.0017346390002678	0.0664185753121915
3	D	26	50	20120529	19	488	9.4	0.0020574332458795	0.0665999482015658
3	D	26	50	20120529	19	490	9.44	0.00285363548149552	0.0674781748237995
3	D	26	50	20120529	19	492	9.48	0.0032590905098279	0.0680425874565426
3	D	26	50	20120529	19	494	9.52	0.0035612372374289	0.0689439364705211
3	D	26	50	20120529	19	496	9.56	0.00454079226140663	0.0696932575265445
3	D	26	50	20120529	19	498	9.6	0.00493691348022732	0.0703466241923608
3	D	26	50	20120529	19	500	9.64	0.00589857870264104	0.0716099411676287
3	D	26	50	20120529	19	502	9.68	0.0062611830600335	0.071487328851771
3	D	26	50	20120529	19	504	9.72	0.00740542325334956	0.0735597174060725
3	D	26	50	20120529	19	506	9.76	0.00781342386609421	0.0747807493958254
3	D	26	50	20120529	19	508	9.8	0.00854174385071635	0.0755792143731413
3	D	26	50	20120529	19	510	9.84	0.00897505888622747	0.0766246010384475
3	D	26	50	20120529	19	512	9.88	0.00931652075086245	0.0777887109323149
3	D	26	50	20120529	19	514	9.92	0.0101941109769931	0.0788012171322959
3	D	26	50	20120529	19	516	9.96	0.0100154958040654	0.0796098644472608
3	D	26	50	20120529	19	518	10	0.0105721302622154	0.0805791664229114
3	D	26	50	20120529	19	520	10.04	0.0103503108649572	0.0807784998245279
3	D	26	50	20120529	19	522	10.08	0.0109027733930982	0.0813998345531565
3	D	26	50	20120529	19	524	10.12	0.0113099254777054	0.082758893786597
3	D	26	50	20120529	19	526	10.16	0.0111702011777430	0.0833555504885622
3	D	26	50	20120529	19	528	10.2	0.0114607513541325	0.0839293676414951
3	D	26	50	20120529	19	530	10.24	0.0118416697771577	0.0848984574851113
3	D	26	50	20120529	19	532	10.28	0.0118103449467512	0.0850958109877404
3	D	26	50	20120529	19	534	10.32	0.0115514731541588	0.0856171608175093
3	D	26	50	20120529	19	536	10.36	0.0116268507370333	0.0858707293092428
3	D	26	50	20120529	19	538	10.4	0.0118435789654669	0.0869863316779208
3	D	26	50	20120529	19	540	10.44	0.0117748481863356	0.0875762001547866
3	D	26	50	20120529	19	542	10.48	0.0115527459463649	0.0880828421635068
3	D	26	50	20120529	19	544	10.52	0.0116582462781179	0.0889128441032635
3	D	26	50	20120529	19	546	10.56	0.0117734339727732	0.0900891162337674
3	D	26	50	20120529	19	548	10.6	0.0114927125806422	0.0910891066437214
3	D	26	50	20120529	19	550	10.64	0.0111477858927794	0.0915642824006787
3	D	26	50	20120529	19	552	10.68	0.0112849646083296	0.0926192857182091
3	D	26	50	20120529	19	554	10.72	0.0111643321914591	0.0935959416043839
3	D	26	50	20120529	19	556	10.76	0.0109616753879711	0.0939043815823375
3	D	26	50	20120529	19	558	10.8	0.0107712515317975	0.0947504348460272
3	D	26	50	20120529	19	560	10.84	0.0110927729852031	0.0954018923235344
3	D	26	50	20120529	19	562	10.88	0.0107992529603325	0.0956387023845537
3	D	26	50	20120529	19	564	10.92	0.0108708121665886	0.0958571983799404
3	D	26	50	20120529	19	566	10.96	0.0113015816176874	0.0958716233582766
3	D	26	50	20120529	19	568	11	0.0113136024329676	0.0961753964314743
3	D	26	50	20120529	19	570	11.04	0.0118217293659283	0.0960788056451642
3	D	26	50	20120529	19	572	11.08	0.0119442709711079	0.096197246031013
3	D	26	50	20120529	19	574	11.12	0.0133369884873329	0.096627591218043
3	D	26	50	20120529	19	576	11.16	0.0136335490713626	0.0966131662397069
3	D	26	50	20120529	19	578	11.2	0.0143466662601892	0.097231813962567
3	D	26	50	20120529	19	580	11.24	0.0151896082540417	0.0978733719451376
3	D	26	50	20120529	19	582	11.28	0.0160758958935809	0.0984274608188754
3	D	26	50	20120529	19	584	11.32	0.0173160904771040	0.099191913960016
3	D	26	50	20120529	19	586	11.36	0.0177794575508155	0.099368195680566
3	D	26	50	20120529	19	588	11.4	0.0194201574152027	0.100369388172048
3	D	26	50	20120529	19	590	11.44	0.0194886053516215	0.100785308380742
3	D	26	50	20120529	19	592	11.48	0.0203763072047231	0.100958125278064
3	D	26	50	20120529	19	594	11.52	0.0213755197972178	0.101619765093220
3	D	26	50	20120529	19	596	11.56	0.0224240177323612	0.102581430315634
3	D	26	50	20120529	19	598	11.6	0.023503699076555	0.103072940239237
3	D	26	50	20120529	19	600	11.64	0.0243510958431289	0.103155954575348
3	D	26	50	20120529	19	602	11.68	0.0250260999764496	0.103363419704948
3	D	26	50	20120529	19	604	11.72	0.024951217368322	0.103182895343711
3	D	26	50	20120529	19	606	11.76	0.0254575058236515	0.103788461591119
3	D	26	50	20120529	19	608	11.8	0.0257800172265507	0.103674405267314
3	D	26	50	20120529	19	610	11.84	0.026469092784817	0.103254030285898
3	D	26	50	20120529	19	612	11.88	0.0265753709340293	0.103417301241675
3	D	26	50	20120529	19	614	11.92	0.0269379045807437	0.103126751065285
3	D	26	50	20120529	19	616	11.96	0.0276322127291908	0.103017220224879
3	D	26	50	20120529	19	618	12	0.0274692246161273	0.102179369399851
3	D	26	50	20120529	19	620	12.04	0.0279919179487804	0.101605764378953
3	D	26	50	20120529	19	622	12.08	0.0282577900985065	0.101534770858122
3	D	26	50	20120529	19	624	12.12	0.0291089345310207	0.100725204304341
3	D	26	50	20120529	19	626	12.16	0.0302905099623835	0.0996939597746586
3	D	26	50	20120529	19	628	12.2	0.0314030717719024	0.0989558817164561
3	D	26	50	20120529	19	630	12.24	0.0323251390145696	0.0980217936585086
3	D	26	50	20120529	19	632	12.28	0.0336732380929018	0.0968875236708073
3	D	26	50	20120529	19	634	12.32	0.0344714202275052	0.0962540974162204
3	D	26	50	20120529	19	636	12.36	0.0351350399416487	0.0959778307968108
3	D	26	50	20120529	19	638	12.4	0.0359983466107994	0.0953878916092669
3	D	26	50	20120529	19	640	12.44	0.0367365660903582	0.0954313079656317
3	D	26	50	20120529	19	642	12.48	0.0372809676011937	0.0944610867511657
3	D	26	50	20120529	19	644	12.52	0.0378364706884938	0.0940188621702116
3	D	26	50	20120529	19	646	12.56	0.0380369354609602	0.094054853905374
3	D	26	50	20120529	19	648	12.6	0.0384997368492468	0.0939334436710443
3	D	26	50	20120529	19	650	12.64	0.0388426129274442	0.0940523083209617
3	D	26	50	20120529	19	652	12.68	0.0387021815207005	0.0936754204065893
3	D	26	50	20120529	19	654	12.72	0.0390094901278042	0.0936181447573132
3	D	26	50	20120529	19	656	12.76	0.038987923370978	0.0939465958571743
3	D	26	50	20120529	19	658	12.8	0.0387525982341991	0.0942778046734821
3	D	26	50	20120529	19	660	12.84	0.038862199785283	0.0940812289883123
3	D	26	50	20120529	19	662	12.88	0.0390333903370083	0.0939602430180512
3	D	26	50	20120529	19	664	12.92	0.0390572198355343	0.0943220695579844
3	D	26	50	20120529	19	666	12.96	0.0391569926023597	0.0943354338761488
3	D	26	50	20120529	19	668	13	0.0394735643082969	0.0943786381004793
3	D	26	50	20120529	19	670	13.04	0.0392992624867344	0.094603710188931
3	D	26	50	20120529	19	672	13.08	0.0392398655171148	0.0948883913790367
3	D	26	50	20120529	19	674	13.12	0.0393368098568154	0.0953048065624774
3	D	26	50	20120529	19	676	13.16	0.0394092175912089	0.0954236005017168
3	D	26	50	20120529	19	678	13.2	0.0396028234278978	0.0955927404437766
3	D	26	50	20120529	19	680	13.24	0.0399393355450645	0.0958233279651216
3	D	26	50	20120529	19	682	13.28	0.0405391742275451	0.0964360359910197
3	D	26	50	20120529	19	684	13.32	0.0405801157101757	0.0968899278338633
3	D	26	50	20120529	19	686	13.36	0.0410649081193573	0.0968606536131222
3	D	26	50	20120529	19	688	13.4	0.0415417809325895	0.0968790383894331
3	D	26	50	20120529	19	690	13.44	0.0420378163395918	0.0972159747706685
3	D	26	50	20120529	19	692	13.48	0.0422510090341196	0.097486301693116
3	D	26	50	20120529	19	694	13.52	0.0426167246613492	0.0976226318805288
3	D	26	50	20120529	19	696	13.56	0.0430134115655949	0.0975273138864249
3	D	26	50	20120529	19	698	13.6	0.0434939613340893	0.0979746296362035
3	D	26	50	20120529	19	700	13.64	0.0434298974597138	0.098312768098967
3	D	26	50	20120529	19	702	13.68	0.0434518177699306	0.0988576645845493
3	D	26	50	20120529	19	704	13.72	0.0435318622575609	0.0985644981130693
3	D	26	50	20120529	19	706	13.76	0.0435741472430758	0.0984929389068132
3	D	26	50	20120529	19	708	13.8	0.0437112552479479	0.0982178036582536
3	D	26	50	20120529	19	710	13.84	0.0432413120811713	0.0981411532831729
3	D	26	50	20120529	19	712	13.88	0.0436432315755978	0.0984280972149784
3	D	26	50	20120529	19	714	13.92	0.0437632275963651	0.0981562146576122
3	D	26	50	20120529	19	716	13.96	0.0433583382534577	0.0978892111370362
3	D	26	50	20120529	19	718	14	0.0431631767818502	0.0978332082799662
3	D	26	50	20120529	19	720	14.04	0.0428640706134083	0.0975942061879251
3	D	26	50	20120529	19	722	14.08	0.0426899102132021	0.0974512999074473
3	D	26	50	20120529	19	724	14.12	0.0428749600578386	0.0975454158200233
3	D	26	50	20120529	19	726	14.16	0.0429983501911556	0.0975879129375726
3	D	26	50	20120529	19	728	14.2	0.0427164974281747	0.0969300207883566
3	D	26	50	20120529	19	730	14.24	0.0427225785464929	0.0969161614954454
3	D	26	50	20120529	19	732	14.28	0.0429766420129732	0.0966752502150951
3	D	26	50	20120529	19	734	14.32	0.0429663182539679	0.0964103680148626
3	D	26	50	20120529	19	736	14.36	0.04298427876621	0.0960631785853
3	D	26	50	20120529	19	738	14.4	0.0429984209018337	0.0958924830083216
3	D	26	50	20120529	19	740	14.44	0.0430281193866436	0.0952138019197387
3	D	26	50	20120529	19	742	14.48	0.0431242151982068	0.0945408483960835
3	D	26	50	20120529	19	744	14.52	0.0430042898881176	0.0942570157341152
3	D	26	50	20120529	19	746	14.56	0.0430013907503147	0.09331946285294
3	D	26	50	20120529	19	748	14.6	0.0433202251979517	0.0924913701014924
3	D	26	50	20120529	19	750	14.64	0.0435959261319364	0.0916130727685806
3	D	26	50	20120529	19	752	14.68	0.0441199629674737	0.0907626354428475
3	D	26	50	20120529	19	754	14.72	0.0445961993846029	0.0906364168824057
3	D	26	50	20120529	19	756	14.76	0.0453624910033747	0.088672993483085
3	D	26	50	20120529	19	758	14.8	0.0457513997330273	0.0875436025321739
3	D	26	50	20120529	19	760	14.84	0.0466006349772324	0.0866930944957627
3	D	26	50	20120529	19	762	14.88	0.0475429254738416	0.0855627135953579
3	D	26	50	20120529	19	764	14.92	0.0482996004403893	0.0845328125685597
3	D	26	50	20120529	19	766	14.96	0.0498556596230684	0.0828378776140556
3	D	26	50	20120529	19	768	15	0.0507560893982314	0.0818797479255478
3	D	26	50	20120529	19	770	15.04	0.0520135373872154	0.0810112086662163
3	D	26	50	20120529	19	772	15.08	0.0526033351534031	0.080269100099361
3	D	26	50	20120529	19	774	15.12	0.0540439945093926	0.0794885956342873
3	D	26	50	20120529	19	776	15.16	0.0548922398041039	0.0780678766895273
3	D	26	50	20120529	19	778	15.2	0.0561856088175723	0.0777520120903713
3	D	26	50	20120529	19	780	15.24	0.0572910288486012	0.0764541175935034
3	D	26	50	20120529	19	782	15.28	0.0585950751744654	0.0754906138934586
3	D	26	50	20120529	19	784	15.32	0.0596970091690631	0.0745675779145011
3	D	26	50	20120529	19	786	15.36	0.0610752946358841	0.074129037359877
3	D	26	50	20120529	19	788	15.4	0.0620847390635026	0.0735520594396323
3	D	26	50	20120529	19	790	15.44	0.0627138095403174	0.0730601676783677
3	D	26	50	20120529	19	792	15.48	0.062948017448382	0.0730025950442434
3	D	26	50	20120529	19	794	15.52	0.0636793638500276	0.0732742089010328
3	D	26	50	20120529	19	796	15.56	0.0645120386534173	0.0730459689742014
3	D	26	50	20120529	19	798	15.6	0.065652382688369	0.0727690023190785
3	D	26	50	20120529	19	800	15.64	0.0660477614450695	0.0730733764330402
3	D	26	50	20120529	19	802	15.68	0.0671943209486278	0.0725504851104884
3	D	26	50	20120529	19	804	15.72	0.0682302253119983	0.0729418050742648
3	D	26	50	20120529	19	806	15.76	0.0697282458771844	0.0728782213253938
3	D	26	50	20120529	19	808	15.8	0.0705477204111829	0.0722447158748473
3	D	26	50	20120529	19	810	15.84	0.0718013648727909	0.0730648741811032
3	D	26	50	20120529	19	812	15.88	0.0727436383988374	0.0733137927386436
3	D	26	50	20120529	19	814	15.92	0.0740912919998974	0.0732707511488728
3	D	26	50	20120529	19	816	15.96	0.0749901944244129	0.0740795116009227
3	D	26	50	20120529	19	818	16	0.0762027482038595	0.0747515388146946
3	D	26	50	20120529	19	820	16.04	0.077269920829094	0.0745017816285117
3	D	26	50	20120529	19	822	16.08	0.0779251683989483	0.0750694045260414
3	D	26	50	20120529	19	824	16.12	0.0787717732059273	0.0750003343356551
3	D	26	50	20120529	19	826	16.16	0.0799049896045247	0.076526970805169
3	D	26	50	20120529	19	828	16.2	0.080689383156895	0.0768142682903652
3	D	26	50	20120529	19	830	16.24	0.0813017022740635	0.0776476996980107
3	D	26	50	20120529	19	832	16.28	0.0823174611652379	0.077764725870297
3	D	26	50	20120529	19	834	16.32	0.0834429418156491	0.0776972183858972
3	D	26	50	20120529	19	836	16.36	0.0841814724221916	0.0781589308297407
3	D	26	50	20120529	19	838	16.4	0.0848263750198372	0.0778950173657985
3	D	26	50	20120529	19	840	16.44	0.0859463190241517	0.078390105249714
3	D	26	50	20120529	19	842	16.48	0.0864809695324746	0.0791750574164414
3	D	26	50	20120529	19	844	16.52	0.0868191504216449	0.0795982891092528
3	D	26	50	20120529	19	846	16.56	0.087147226754912	0.0804247767283071
3	D	26	50	20120529	19	848	16.6	0.0880613249041553	0.081082294110929
3	D	26	50	20120529	19	850	16.64	0.0881973651777878	0.0814963829130597
3	D	26	50	20120529	19	852	16.68	0.0889709187832024	0.0818443006626069
3	D	26	50	20120529	19	854	16.72	0.0893479693321346	0.0823723467935936
3	D	26	50	20120529	19	856	16.76	0.089981826921858	0.0834001901396585
3	D	26	50	20120529	19	858	16.8	0.09027611769312	0.0840053391940658
3	D	26	50	20120529	19	860	16.84	0.0903395098160534	0.0841922628716724
3	D	26	50	20120529	19	862	16.88	0.0910108228519763	0.0851274964426054
3	D	26	50	20120529	19	864	16.92	0.0908208091177358	0.0855211569298276
3	D	26	50	20120529	19	866	16.96	0.090953441136683	0.0859952225291385
3	D	26	50	20120529	19	868	17	0.0915889109298675	0.0866848708438975
3	D	26	50	20120529	19	870	17.04	0.091667032087053	0.0874383072613874
3	D	26	50	20120529	19	872	17.08	0.0920932124151419	0.0883697719531766
3	D	26	50	20120529	19	874	17.12	0.0920265746720829	0.0888663306191971
3	D	26	50	20120529	19	876	17.16	0.0925883710097356	0.0893100401243916
3	D	26	50	20120529	19	878	17.2	0.0931076631587712	0.0903605250295902
3	D	26	50	20120529	19	880	17.24	0.0933439216765013	0.091730813118716
3	D	26	50	20120529	19	882	17.28	0.093611575735316	0.0919736901559179
3	D	26	50	20120529	19	884	17.32	0.093694491076478	0.092698290758871
3	D	26	50	20120529	19	886	17.36	0.0941227856538426	0.0940179641445995
3	D	26	50	20120529	19	888	17.4	0.0942400239581634	0.0946700580182097
3	D	26	50	20120529	19	890	17.44	0.0945403484715893	0.0957528343687847
3	D	26	50	20120529	19	892	17.48	0.095162471624279	0.096346934879736
3	D	26	50	20120529	19	894	17.52	0.0953479761385757	0.0977198937111743
3	D	26	50	20120529	19	896	17.56	0.0956201323462663	0.098369804746151
3	D	26	50	20120529	19	898	17.6	0.0959363872683655	0.0988667226224163
3	D	26	50	20120529	19	900	17.64	0.0958075524128333	0.100077430853164
3	D	26	50	20120529	19	902	17.68	0.0963041110788538	0.100485968867062
3	D	26	50	20120529	19	904	17.72	0.0961214583262055	0.101254106034533
3	D	26	50	20120529	19	906	17.76	0.0961632907633805	0.102059387521219
3	D	26	50	20120529	19	908	17.8	0.0966164542862395	0.102375556176291
3	D	26	50	20120529	19	910	17.84	0.0965773583523077	0.102703151676947
3	D	26	50	20120529	19	912	17.88	0.0967786009422334	0.103405591553378
3	D	26	50	20120529	19	914	17.92	0.097115940374334	0.103558984227421
3	D	26	50	20120529	19	916	17.96	0.0971786890300966	0.103912014358996
3	D	26	50	20120529	19	918	18	0.0971723674954727	0.104198350178970
3	D	26	50	20120529	19	920	18.04	0.0974801145087807	0.104565183034914
3	D	26	50	20120529	19	922	18.08	0.0977866523694929	0.104643311263167
3	D	26	50	20120529	19	924	18.12	0.0980870101169375	0.105488466501245
3	D	26	50	20120529	19	926	18.16	0.098453036871151	0.106284923295302
3	D	26	50	20120529	19	928	18.2	0.0989660923383765	0.106419577639643
3	D	26	50	20120529	19	930	18.24	0.099186207608292	0.107750854647651
3	D	26	50	20120529	19	932	18.28	0.0996525445304846	0.108049607262702
3	D	26	50	20120529	19	934	18.32	0.100174658035577	0.109056258618535
3	D	26	50	20120529	19	936	18.36	0.100491795426939	0.109178941645071
3	D	26	50	20120529	19	938	18.4	0.101519377143495	0.110329248814569
3	D	26	50	20120529	19	940	18.44	0.101614970909244	0.111210876620421
3	D	26	50	20120529	19	942	18.48	0.102825276089126	0.111430341352098
3	D	26	50	20120529	19	944	18.52	0.103259227520740	0.112003309976893
3	D	26	50	20120529	19	946	18.56	0.104010959810887	0.113084398463581
3	D	26	50	20120529	19	948	18.6	0.10451765838815	0.113997570302941
3	D	26	50	20120529	19	950	18.64	0.105694927539215	0.114747874237391
3	D	26	50	20120529	19	952	18.68	0.105921661328603	0.115239560937689
3	D	26	50	20120529	19	954	18.72	0.106736481685768	0.116386254791535
3	D	26	50	20120529	19	956	18.76	0.107625527041754	0.116610195509137
3	D	26	50	20120529	19	958	18.8	0.108331686299853	0.117763727085558
3	D	26	50	20120529	19	960	18.84	0.10869337141843	0.117976212673305
3	D	26	50	20120529	19	962	18.88	0.1096975761848	0.118609667212163
3	D	26	50	20120529	19	964	18.92	0.110842834611881	0.119039842693565
3	D	26	50	20120529	19	966	18.96	0.111629066641882	0.119983193850346
3	D	26	50	20120529	19	968	19	0.112023851428887	0.120217734098598
3	D	26	50	20120529	19	970	19.04	0.112659893978564	0.120896910161928
3	D	26	50	20120529	19	972	19.08	0.113206685510319	0.122069802322018
3	D	26	50	20120529	19	974	19.12	0.113252110049943	0.123288684707156
3	D	26	50	20120529	19	976	19.16	0.113476057838613	0.123491829414323
3	D	26	50	20120529	19	978	19.2	0.114003764558345	0.124874725217357
3	D	26	50	20120529	19	980	19.24	0.114622072869950	0.125247780612976
3	D	26	50	20120529	19	982	19.28	0.114662689083461	0.125956697587522
3	D	26	50	20120529	19	984	19.32	0.114813140193294	0.125861400806621
3	D	26	50	20120529	19	986	19.36	0.114635946304997	0.126499628316253
3	D	26	50	20120529	19	988	19.4	0.114982216495744	0.127023099466365
3	D	26	50	20120529	19	990	19.44	0.115031791752172	0.126556331209036
3	D	26	50	20120529	19	992	19.48	0.114696432219060	0.12711230805788
3	D	26	50	20120529	19	994	19.52	0.115028510776708	0.126733560452673
3	D	26	50	20120529	19	996	19.56	0.115107261258929	0.126791988686002
3	D	26	50	20120529	19	998	19.6	0.115391518184965	0.126656224184014
3	D	26	50	20120529	19	1000	19.64	0.115635024547203	0.126568281313638
3	D	26	50	20120529	19	1002	19.68	0.115685115991583	0.126214133953349
3	D	26	50	20120529	19	1004	19.72	0.115840530991019	0.126139329126967
3	D	26	50	20120529	19	1006	19.76	0.115474461810398	0.126156087557681
3	D	26	50	20120529	19	1008	19.8	0.115347288655803	0.126054158115173
3	D	26	50	20120529	19	1010	19.84	0.115521364203195	0.125525114963625
3	D	26	50	20120529	19	1012	19.88	0.115442429873212	0.126127308311687
3	D	26	50	20120529	19	1014	19.92	0.115213999027549	0.125705200918657
3	D	26	50	20120529	19	1016	19.96	0.114909907756300	0.125388452436025
3	D	26	50	20120529	19	1018	20	0.115270850412757	0.125607337340141
3	D	26	50	20120529	19	1020	20.04	0.115515933623116	0.125697422744064
3	D	26	50	20120529	19	1022	20.08	0.116671063260862	0.125508200969419
3	D	26	50	20120529	19	1024	20.12	0.116794545318061	0.125329564583288
3	D	26	50	20120529	19	1026	20.16	0.117776893413823	0.125157560858764
3	D	26	50	20120529	19	1028	20.2	0.118282616183728	0.125252878852868
3	D	26	50	20120529	19	1030	20.24	0.118873517036494	0.124647835864478
3	D	26	50	20120529	19	1032	20.28	0.119492369820322	0.123995041955154
3	D	26	50	20120529	19	1034	20.32	0.120222598993253	0.124024245465217
3	D	26	50	20120529	19	1036	20.36	0.120827141350042	0.123624764074972
3	D	26	50	20120529	19	1038	20.4	0.121105841830993	0.123286666624402
3	D	26	50	20120529	19	1040	20.44	0.121921609004136	0.123200633649442
3	D	26	50	20120529	19	1042	20.48	0.122650605689948	0.122844989344097
3	D	26	50	20120529	19	1044	20.52	0.123976671320980	0.121875305530784
3	D	26	50	20120529	19	1046	20.56	0.124948441099295	0.121787419228951
3	D	26	50	20120529	19	1048	20.6	0.125901423050437	0.12106071144779
3	D	26	50	20120529	19	1050	20.64	0.127392124353330	0.120670268296422
3	D	26	50	20120529	19	1052	20.68	0.127897005666165	0.119609601053574
3	D	26	50	20120529	19	1054	20.72	0.128546766087397	0.119425116894363
3	D	26	50	20120529	19	1056	20.76	0.129542973476072	0.118667911597729
3	D	26	50	20120529	19	1058	20.8	0.129871311438849	0.118103399970037
3	D	26	50	20120529	19	1060	20.84	0.130439599016753	0.117068421916550
3	D	26	50	20120529	19	1062	20.88	0.130822992313512	0.117230915054866
3	D	26	50	20120529	19	1064	20.92	0.130662691206217	0.116983922656198
3	D	26	50	20120529	19	1066	20.96	0.131524583661805	0.115784033159202
3	D	26	50	20120529	19	1068	21	0.131883298931901	0.115744930154203
3	D	26	50	20120529	19	1070	21.04	0.132117139144439	0.115735949898082
3	D	26	50	20120529	19	1072	21.08	0.132556535298269	0.115471916225987
3	D	26	50	20120529	19	1074	21.12	0.132546918646044	0.115344354162661
3	D	26	50	20120529	19	1076	21.16	0.133552565910248	0.115530888931538
3	D	26	50	20120529	19	1078	21.2	0.133877976450950	0.115295988058827
3	D	26	50	20120529	19	1080	21.24	0.134158909975115	0.115534070912053
3	D	26	50	20120529	19	1082	21.28	0.134791416990888	0.115696351918335
3	D	26	50	20120529	19	1084	21.32	0.135741768504802	0.115495533592478
3	D	26	50	20120529	19	1086	21.36	0.136684483265479	0.115083148917690
3	D	26	50	20120529	19	1088	21.4	0.137650249707225	0.115828580886417
3	D	26	50	20120529	19	1090	21.44	0.138492838147687	0.115615317481211
3	D	26	50	20120529	19	1092	21.48	0.139363852280752	0.116198114890265
3	D	26	50	20120529	19	1094	21.52	0.140800693260124	0.116145788988457
3	D	26	50	20120529	19	1096	21.56	0.142199491894666	0.11574542512895
3	D	26	50	20120529	19	1098	21.6	0.143144540107723	0.116066098054218
3	D	26	50	20120529	19	1100	21.64	0.143574743873395	0.116194508645681
3	D	26	50	20120529	19	1102	21.68	0.144711418024153	0.116746405488397
3	D	26	50	20120529	19	1104	21.72	0.145104852237206	0.116616014997946
3	D	26	50	20120529	19	1106	21.76	0.145952956110561	0.11656552757377
3	D	26	50	20120529	19	1108	21.8	0.146837617404503	0.116747183305857
3	D	26	50	20120529	19	1110	21.84	0.147660477565769	0.116951042190873
3	D	26	50	20120529	19	1112	21.88	0.148485883311449	0.116694150297268
3	D	26	50	20120529	19	1114	21.92	0.149236760002391	0.117344759246637
3	D	26	50	20120529	19	1116	21.96	0.150004607256082	0.117494736594927
3	D	26	50	20120529	19	1118	22	0.149903420275694	0.117034480791053
3	D	26	50	20120529	19	1120	22.04	0.149494076160064	0.117105827865274
3	D	26	50	20120529	19	1122	22.08	0.149571292220571	0.116622732512368
3	D	26	50	20120529	19	1124	22.12	0.149508501138402	0.116754820059093
3	D	26	50	20120529	19	1126	22.16	0.149302662354398	0.117042683229714
3	D	26	50	20120529	19	1128	22.2	0.149332219417851	0.117010297739136
3	D	26	50	20120529	19	1130	22.24	0.149126734187239	0.116757577775540
3	D	26	50	20120529	19	1132	22.28	0.148849689750369	0.116641470842069
3	D	26	50	20120529	19	1134	22.32	0.148938926626156	0.116267977040246
3	D	26	50	20120529	19	1136	22.36	0.148809313953163	0.116106261719389
3	D	26	50	20120529	19	1138	22.4	0.148398767756006	0.116289119533004
3	D	26	50	20120529	19	1140	22.44	0.148233234058532	0.11622272220625
3	D	26	50	20120529	19	1142	22.48	0.148129360072375	0.116070623537617
3	D	26	50	20120529	19	1144	22.52	0.147920975703960	0.116264865770409
3	D	26	50	20120529	19	1146	22.56	0.147461851270935	0.115544536092414
3	D	26	50	20120529	19	1148	22.6	0.147112045546281	0.115564830057035
3	D	26	50	20120529	19	1150	22.64	0.147104620925080	0.115835298400838
3	D	26	50	20120529	19	1152	22.68	0.146562694287977	0.115275552672851
3	D	26	50	20120529	19	1154	22.72	0.146333096716127	0.115400498441087
3	D	26	50	20120529	19	1156	22.76	0.146031091409881	0.115060450790014
3	D	26	50	20120529	19	1158	22.8	0.145421353232464	0.114605286154964
3	D	26	50	20120529	19	1160	22.84	0.145105417922631	0.114475744192651
3	D	26	50	20120529	19	1162	22.88	0.144308932844301	0.114330363038439
3	D	26	50	20120529	19	1164	22.92	0.143767925446016	0.114072339773984
3	D	26	50	20120529	19	1166	22.96	0.143205068448192	0.113344019789362
3	D	26	50	20120529	19	1168	23	0.142472717954917	0.113345221870890
3	D	26	50	20120529	19	1170	23.04	0.141523568522531	0.113409073613231
3	D	26	50	20120529	19	1172	23.08	0.140320567755698	0.111752534556945
3	D	26	50	20120529	19	1174	23.12	0.138991489849779	0.110910794644621
3	D	26	50	20120529	19	1176	23.16	0.137611712387649	0.109699732860483
3	D	26	50	20120529	19	1178	23.2	0.137178468062816	0.109055346450787
3	D	26	50	20120529	19	1180	23.24	0.136110524691191	0.107836506492056
3	D	26	50	20120529	19	1182	23.28	0.135643763504929	0.107572119266570
3	D	26	50	20120529	19	1184	23.32	0.135106715904619	0.107230940244648
3	D	26	50	20120529	19	1186	23.36	0.134674744371992	0.106844082124661
3	D	26	50	20120529	19	1188	23.4	0.134055813806418	0.106402352518453
3	D	26	50	20120529	19	1190	23.44	0.133756919770012	0.106127075848538
3	D	26	50	20120529	19	1192	23.48	0.134118604888588	0.106274507612415
3	D	26	50	20120529	19	1194	23.52	0.133501795643359	0.107055365630879
3	D	26	50	20120529	19	1196	23.56	0.132508169194436	0.106754986670231
3	D	26	50	20120529	19	1198	23.6	0.132073439945362	0.106790907694715
3	D	26	50	20120529	19	1200	23.64	0.130931250361711	0.106780513225032
3	D	26	50	20120529	19	1202	23.68	0.129858640085329	0.106553461237593
3	D	26	50	20120529	19	1204	23.72	0.129010182658584	0.106669356039029
3	D	26	50	20120529	19	1206	23.76	0.128065063734850	0.106747562049029
3	D	26	50	20120529	19	1208	23.8	0.127592857826374	0.107151885706511
3	D	26	50	20120529	19	1210	23.84	0.126655658498590	0.106537692756373
3	D	26	50	20120529	19	1212	23.88	0.125664224080688	0.106878588935583
3	D	26	50	20120529	19	1214	23.92	0.124307922563693	0.106655213903406
3	D	26	50	20120529	19	1216	23.96	0.123451474830320	0.107660154060828
3	D	26	50	20120529	19	1218	24	0.122969652269621	0.107550835352457
3	D	26	50	20120529	19	1220	24.04	0.121881839197442	0.107866487819578
3	D	26	50	20120529	19	1222	24.08	0.121031755425101	0.108029263800607
3	D	26	50	20120529	19	1224	24.12	0.119723805869803	0.108367062852116
3	D	26	50	20120529	19	1226	24.16	0.118974498955916	0.108484216303623
3	D	26	50	20120529	19	1228	24.2	0.117727714137193	0.108582659709700
3	D	26	50	20120529	19	1230	24.24	0.116304364755207	0.108474415803636
3	D	26	50	20120529	19	1232	24.28	0.114989202710742	0.109079642639789
3	D	26	50	20120529	19	1234	24.32	0.114190518530323	0.109302741900321
3	D	26	50	20120529	19	1236	24.36	0.112153294396251	0.109259657884143
3	D	26	50	20120529	19	1238	24.4	0.111159922505769	0.109456827539009
3	D	26	50	20120529	19	1240	24.44	0.110698330270078	0.109458800366929
3	D	26	50	20120529	19	1242	24.48	0.110976103026931	0.109404473352930
3	D	26	50	20120529	19	1244	24.52	0.110240287710429	0.109648142349727
3	D	26	50	20120529	19	1246	24.56	0.110098413805851	0.110078515821029
3	D	26	50	20120529	19	1248	24.6	0.109825901923450	0.110106368757140
3	D	26	50	20120529	19	1250	24.64	0.109220882976690	0.110108932726328
3	D	26	50	20120529	19	1252	24.68	0.108606210608154	0.110136706466480
3	D	26	50	20120529	19	1254	24.72	0.10865770212396	0.109779744821201
3	D	26	50	20120529	19	1256	24.76	0.107638611345633	0.110025260780910
3	D	26	50	20120529	19	1258	24.8	0.10699452969896	0.109874554405529
3	D	26	50	20120529	19	1260	24.84	0.106099095633206	0.110127935513966
3	D	26	50	20120529	19	1262	24.88	0.105168231982181	0.110099962369702
3	D	26	50	20120529	19	1264	24.92	0.104782194106060	0.110357306811647
3	D	26	50	20120529	19	1266	24.96	0.104823185086165	0.110333286394290
3	D	26	50	20120529	19	1268	25	0.104482097988124	0.110309506393239
3	D	26	50	20120529	19	1270	25.04	0.103919156137486	0.110333632876613
3	D	26	50	20120529	19	1272	25.08	0.102696681649900	0.110692022877590
3	D	26	50	20120529	19	1274	25.12	0.102204825243974	0.111058014276464
3	D	26	50	20120529	19	1276	25.16	0.101472835375157	0.111022086180912
3	D	26	50	20120529	19	1278	25.2	0.100673840067756	0.111341663090669
3	D	26	50	20120529	19	1280	25.24	0.10050762754777	0.111512118251342
3	D	26	50	20120529	19	1282	25.28	0.099596301257109	0.111661183431884
3	D	26	50	20120529	19	1284	25.32	0.0987115975367596	0.112405880009558
3	D	26	50	20120529	19	1286	25.36	0.0981014350952737	0.112276408757923
3	D	26	50	20120529	19	1288	25.4	0.097968605086428	0.112727436818303
3	D	26	50	20120529	19	1290	25.44	0.0973378870508129	0.112877322242711
3	D	26	50	20120529	19	1292	25.48	0.0967850638982134	0.112735766536185
3	D	26	50	20120529	19	1294	25.52	0.096923953812174	0.112848606636327
3	D	26	50	20120529	19	1296	25.56	0.0962594714277575	0.113449449410437
3	D	26	50	20120529	19	1298	25.6	0.0964827757492562	0.113490603025102
3	D	26	50	20120529	19	1300	25.64	0.0960133275572264	0.113658823728346
3	D	26	50	20120529	19	1302	25.68	0.0954419852780277	0.113602255185851
3	D	26	50	20120529	19	1304	25.72	0.095310392706049	0.114008205188930
3	D	26	50	20120529	19	1306	25.76	0.095377709271618	0.113998871379419
3	D	26	50	20120529	19	1308	25.8	0.0949448892108535	0.114127635524273
3	D	26	50	20120529	19	1310	25.84	0.0947409596151594	0.114057207688867
3	D	26	50	20120529	19	1312	25.88	0.0941220290495868	0.114608256003445
3	D	26	50	20120529	19	1314	25.92	0.0936385094326114	0.114571345029467
3	D	26	50	20120529	19	1316	25.96	0.09311199772334	0.114819256666951
3	D	26	50	20120529	19	1318	26	0.0930212052126356	0.115362597517615
3	D	26	50	20120529	19	1320	26.04	0.0929395343794085	0.115391942449034
3	D	26	50	20120529	19	1322	26.08	0.0927747077887139	0.115744859443525
3	D	26	50	20120529	19	1324	26.12	0.092716937164691	0.115801215853985
3	D	26	50	20120529	19	1326	26.16	0.0924990775654074	0.116135040965383
3	D	26	50	20120529	19	1328	26.2	0.0925419989470254	0.116110504360076
3	D	26	50	20120529	19	1330	26.24	0.0921745155528428	0.116731131981924
3	D	26	50	20120529	19	1332	26.28	0.0919002995430986	0.117145355134343
3	D	26	50	20120529	19	1334	26.32	0.091910057616679	0.117568346410848
3	D	26	50	20120529	19	1336	26.36	0.0919068049254856	0.117400479260995
3	D	26	50	20120529	19	1338	26.4	0.0921470798097328	0.117930950768241
3	D	26	50	20120529	19	1340	26.44	0.091696723500795	0.118248371002316
3	D	26	50	20120529	19	1342	26.48	0.0916370436884629	0.118453714811572
3	D	26	50	20120529	19	1344	26.52	0.0916273563255606	0.118162174685689
3	D	26	50	20120529	19	1346	26.56	0.0920350033849147	0.118382438448029
3	D	26	50	20120529	19	1348	26.6	0.0919193207155126	0.11847973634112
3	D	26	50	20120529	19	1350	26.64	0.091808729214935	0.118963680222164
3	D	26	50	20120529	19	1352	26.68	0.0916407913544032	0.119045351055391
3	D	26	50	20120529	19	1354	26.72	0.0918095777430724	0.118593721954247
3	D	26	50	20120529	19	1356	26.76	0.0916047289085627	0.118947063212806
3	D	26	50	20120529	19	1358	26.8	0.09138983915776	0.118662735576091
3	D	26	50	20120529	19	1360	26.84	0.0916809550195746	0.118674261416624
3	D	26	50	20120529	19	1362	26.88	0.0914008700235466	0.118453714811572
3	D	26	50	20120529	19	1364	26.92	0.0909361594469508	0.11853234508564
3	D	26	50	20120529	19	1366	26.96	0.0905694538702274	0.118587923678641
3	D	26	50	20120529	19	1368	27	0.0902638423193986	0.118491898577756
3	D	26	50	20120529	19	1370	27.04	0.0898772670421239	0.118312788430082
3	D	26	50	20120529	19	1372	27.08	0.09016456452732	0.118654815980142
3	D	26	50	20120529	19	1374	27.12	0.0891581394456572	0.118713717975014
3	D	26	50	20120529	19	1376	27.16	0.0893972122483764	0.118681120352402
3	D	26	50	20120529	19	1378	27.2	0.088888731762025	0.11878230733279
3	D	26	50	20120529	19	1380	27.24	0.088050739515641	0.119070170503411
3	D	26	50	20120529	19	1382	27.28	0.0879631289854519	0.119041815521485
3	D	26	50	20120529	19	1384	27.32	0.0869877458914832	0.118955124230112
3	D	26	50	20120529	19	1386	27.36	0.0862787299219875	0.118901879089488
3	D	26	50	20120529	19	1388	27.4	0.0859869776640699	0.119117263815038
3	D	26	50	20120529	19	1390	27.44	0.0858082917804641	0.118922597318177
3	D	26	50	20120529	19	1392	27.48	0.085418534522674	0.118062189786829
3	D	26	50	20120529	19	1394	27.52	0.0850928411392595	0.117841996735168
3	D	26	50	20120529	19	1396	27.56	0.084923276933131	0.117639622774392
3	D	26	50	20120529	19	1398	27.6	0.0851534401904072	0.11766826059903
3	D	26	50	20120529	19	1400	27.64	0.0848727895089543	0.117229076577235
3	D	26	50	20120529	19	1402	27.68	0.0848667791013142	0.117669250548524
3	D	26	50	20120529	19	1404	27.72	0.084577643138487	0.116853885719138
3	D	26	50	20120529	19	1406	27.76	0.0840236249754273	0.116276533032299
3	D	26	50	20120529	19	1408	27.8	0.0842815068185261	0.116266138562615
3	D	26	50	20120529	19	1410	27.84	0.0842299587341776	0.11591604999525
3	D	26	50	20120529	19	1412	27.88	0.0842629099101809	0.115331555529921
3	D	26	50	20120529	19	1414	27.92	0.0845292063239757	0.115406084584658
3	D	26	50	20120529	19	1416	27.96	0.0844780117930178	0.114207114326478
3	D	26	50	20120529	19	1418	28	0.0842828503214103	0.113661227891402
3	D	26	50	20120529	19	1420	28.04	0.0843128316489326	0.113424771383773
3	D	26	50	20120529	19	1422	28.08	0.0847537127270025	0.111996769239167
3	D	26	50	20120529	19	1424	28.12	0.0846793958042997	0.111573282987914
3	D	26	50	20120529	19	1426	28.16	0.0847321459701763	0.111029800715894
3	D	26	50	20120529	19	1428	28.2	0.085072264331927	0.110966868212369
3	D	26	50	20120529	19	1430	28.24	0.0851873106052261	0.110583121362219
3	D	26	50	20120529	19	1432	28.28	0.0854414447823845	0.110073014530271
3	D	26	50	20120529	19	1434	28.32	0.08519204822066	0.109425799693451
3	D	26	50	20120529	19	1436	28.36	0.0850062205585642	0.109533845609616
3	D	26	50	20120529	19	1438	28.4	0.084958420140156	0.109181423589873
3	D	26	50	20120529	19	1440	28.44	0.0849898863919188	0.108250517512441
3	D	26	50	20120529	19	1442	28.48	0.0845183875902236	0.107517106358994
3	D	26	50	20120529	19	1444	28.52	0.083801169182066	0.106513226861743
3	D	26	50	20120529	19	1446	28.56	0.0833346201278392	0.105955885296812
3	D	26	50	20120529	19	1448	28.6	0.0831178918994055	0.104868708620738
3	D	26	50	20120529	19	1450	28.64	0.0832342816755888	0.103806209971327
3	D	26	50	20120529	19	1452	28.68	0.0829946431874447	0.102727801419340
3	D	26	50	20120529	19	1454	28.72	0.0830174120257989	0.101889031355496
3	D	26	50	20120529	19	1456	28.76	0.0826258870010559	0.100880484953490
3	D	26	50	20120529	19	1458	28.8	0.0827439031228359	0.0992393608250338
3	D	26	50	20120529	19	1460	28.84	0.0823590249018361	0.0979936508086174
3	D	26	50	20120529	19	1462	28.88	0.0822930235548801	0.096921210237863
3	D	26	50	20120529	19	1464	28.92	0.0818798257072938	0.0960036331232563
3	D	26	50	20120529	19	1466	28.96	0.0817721262734513	0.0949488490088282
3	D	26	50	20120529	19	1468	29	0.0810469104875985	0.0942004542626881
3	D	26	50	20120529	19	1470	29.04	0.0808232384705736	0.0938315707970787
3	D	26	50	20120529	19	1472	29.08	0.0806321923604326	0.0933975345126508
3	D	26	50	20120529	19	1474	29.12	0.0796647076492097	0.0937866058768631
3	D	26	50	20120529	19	1476	29.16	0.0794306058071623	0.0939372691187305
3	D	26	50	20120529	19	1478	29.2	0.0787618949241942	0.0935212781993584
3	D	26	50	20120529	19	1480	29.24	0.0775267278698853	0.093656187102141
3	D	26	50	20120529	19	1482	29.28	0.0766979987223347	0.0938046795261902
3	D	26	50	20120529	19	1484	29.32	0.0758064077819366	0.0930529543071108
3	D	26	50	20120529	19	1486	29.36	0.0748758552578951	0.0930373979579247
3	D	26	50	20120529	19	1488	29.4	0.0747243929853649	0.093181789162643
3	D	26	50	20120529	19	1490	29.44	0.0741011490684271	0.0932273268393514
3	D	26	50	20120529	19	1492	29.48	0.0732844407361566	0.0931445953459526
3	D	26	50	20120529	19	1494	29.52	0.0725964965487402	0.0934949667560305
3	D	26	50	20120529	19	1496	29.56	0.0718479533101762	0.0934174678528125
3	D	26	50	20120529	19	1498	29.6	0.0713563019652172	0.0932307209519011
3	D	26	50	20120529	19	1500	29.64	0.0706027382685067	0.0933138059986905
3	D	26	50	20120529	19	1502	29.68	0.0700074250694257	0.09361977110291
3	D	26	50	20120529	19	1504	29.72	0.0698306483741291	0.0937150890970138
3	D	26	50	20120529	19	1506	29.76	0.0687675840392932	0.09405011628994
3	D	26	50	20120529	19	1508	29.8	0.0681046714319308	0.09393210016816
3	D	26	50	20120529	19	1510	29.84	0.0680097777018956	0.0941153822458436
3	D	26	50	20120529	19	1512	29.88	0.06770253980547	0.0940574702004644
3	D	26	50	20120529	19	1514	29.92	0.0677954536365179	0.0944053667368082
3	D	26	50	20120529	19	1516	29.96	0.0677556435247371	0.0947219384427454
3	D	26	50	20120529	19	1518	30	0.0678794579221229	0.0947937097810358
3	D	26	50	20120529	19	1520	30.04	0.0679053380303143	0.0946155188721768
3	D	26	50	20120529	19	1522	30.08	0.0679954941449156	0.094433297454665
3	D	26	50	20120529	19	1524	30.12	0.0677776345456321	0.0948645618805107
3	D	26	50	20120529	19	1526	30.16	0.0677888775434529	0.0946940784355666
3	D	26	50	20120529	19	1528	30.2	0.0678091007973948	0.0951264035215841
3	D	26	50	20120529	19	1530	30.24	0.0679265512337499	0.0942482476100285
3	D	26	50	20120529	19	1532	30.28	0.0681401681923464	0.0949961544524895
3	D	26	50	20120529	19	1534	30.32	0.0681143587948331	0.0945634758130815
3	D	26	50	20120529	19	1536	30.36	0.068200130847391	0.0941964166829675
3	D	26	50	20120529	19	1538	30.4	0.0685068737690697	0.0943812543955697
3	D	26	50	20120529	19	1540	30.44	0.0687024595047459	0.0945253627575755
3	D	26	50	20120529	19	1542	30.48	0.0684278899416112	0.0943950429778028
3	D	26	50	20120529	19	1544	30.52	0.0686170410055786	0.0942873506150281
3	D	26	50	20120529	19	1546	30.56	0.0692443154311692	0.094450621570804
3	D	26	50	20120529	19	1548	30.6	0.0691965857234391	0.0942107002399475
3	D	26	50	20120529	19	1550	30.64	0.0687644020587779	0.0937304333141656
3	D	26	50	20120529	19	1552	30.68	0.068042233903152	0.0932341150644508
3	D	26	50	20120529	19	1554	30.72	0.0683528659121273	0.0932684097433383
3	D	26	50	20120529	19	1556	30.76	0.0679488958080354	0.09307515746004
3	D	26	50	20120529	19	1558	30.8	0.0678327888745646	0.0929085631023925
3	D	26	50	20120529	19	1560	30.84	0.0677350667174046	0.091979283370557
3	D	26	50	20120529	19	1562	30.88	0.0678515979149442	0.0918351750085513
3	D	26	50	20120529	19	1564	30.92	0.0675408244846127	0.0904032130659704
3	D	26	50	20120529	19	1566	30.96	0.066810383179647	0.0895234308088181
3	D	26	50	20120529	19	1568	31	0.0666517084179487	0.0883766450310898
3	D	26	50	20120529	19	1570	31.04	0.0660334849591573	0.0879729577697104
3	D	26	50	20120529	19	1572	31.08	0.0661360154424294	0.0871286722729737
3	D	26	50	20120529	19	1574	31.12	0.0657324696024062	0.0858908818525066
3	D	26	50	20120529	19	1576	31.16	0.0652114026153498	0.085104508401149
3	D	26	50	20120529	19	1578	31.2	0.0650788908045555	0.0846422019876093
3	D	26	50	20120529	19	1580	31.24	0.0648233424138346	0.0834754757986515
3	D	26	50	20120529	19	1582	31.28	0.0644301203328168	0.0824768288915817
3	D	26	50	20120529	19	1584	31.32	0.0638954768955617	0.0823011128564568
3	D	26	50	20120529	19	1586	31.36	0.0632351805832897	0.0804084708459329
3	D	26	50	20120529	19	1588	31.4	0.0627141843069114	0.0796791609118171
3	D	26	50	20120529	19	1590	31.44	0.0623136083153692	0.078731567114349
3	D	26	50	20120529	19	1592	31.48	0.0620111080343776	0.0776229651028048
3	D	26	50	20120529	19	1594	31.52	0.0618615903054957	0.0775554010498624
3	D	26	50	20120529	19	1596	31.56	0.061618218293547	0.0765641646218595
3	D	26	50	20120529	19	1598	31.6	0.060730530582581	0.0756464672990999
3	D	26	50	20120529	19	1600	31.64	0.0601449401017413	0.074502333171801
3	D	26	50	20120529	19	1602	31.68	0.0598966749108667	0.0736790487464655
3	D	26	50	20120529	19	1604	31.72	0.0590642829501896	0.0731313096916228
3	D	26	50	20120529	19	1606	31.76	0.058902235289145	0.072283043183708
3	D	26	50	20120529	19	1608	31.8	0.0584787843932315	0.071467218734914
3	D	26	50	20120529	19	1610	31.84	0.0584395823932825	0.0718847228627978
3	D	26	50	20120529	19	1612	31.88	0.0578148181967651	0.0710491701348087
3	D	26	50	20120529	19	1614	31.92	0.0572607646783664	0.0690758825958905
3	D	26	50	20120529	19	1616	31.96	0.0566269283018464	0.0684719992626216
3	D	26	50	20120529	19	1618	32	0.0559643126793321	0.0672286792671256
3	D	26	50	20120529	19	1620	32.04	0.0551820970158479	0.0666597552931185
3	D	26	50	20120529	19	1622	32.08	0.0543872312120483	0.0654590243390535
3	D	26	50	20120529	19	1624	32.12	0.0535932846470643	0.063735387920301
3	D	26	50	20120529	19	1626	32.16	0.0534240527811229	0.0629695417788013
3	D	26	50	20120529	19	1628	32.2	0.0524931608458264	0.0613173726424233
3	D	26	50	20120529	19	1630	32.24	0.0517564899301185	0.0599740182505929
3	D	26	50	20120529	19	1632	32.28	0.0510819949136802	0.0593050103827767
3	D	26	50	20120529	19	1634	32.32	0.0505981924539924	0.0577196769793564
3	D	26	50	20120529	19	1636	32.36	0.0499676653372084	0.0570375310675458
3	D	26	50	20120529	19	1638	32.4	0.048902027133689	0.0556384778745613
3	D	26	50	20120529	19	1640	32.44	0.0483557376477477	0.0538255762957518
3	D	26	50	20120529	19	1642	32.48	0.0479293027612175	0.0523636118124452
3	D	26	50	20120529	19	1644	32.52	0.0474176685786222	0.0514084236881471
3	D	26	50	20120529	19	1646	32.56	0.0466580470981172	0.0495398706843379
3	D	26	50	20120529	19	1648	32.6	0.0456080687642167	0.0477942316481393
3	D	26	50	20120529	19	1650	32.64	0.0449060118568187	0.0461714628803522
3	D	26	50	20120529	19	1652	32.68	0.0442042232257335	0.0452889080575108
3	D	26	50	20120529	19	1654	32.72	0.0434437284683538	0.0438576546359247
3	D	26	50	20120529	19	1656	32.76	0.0432137137035016	0.0430955985867722
3	D	26	50	20120529	19	1658	32.8	0.0433669578851204	0.0430187219375216
3	D	26	50	20120529	19	1660	32.84	0.0436432881441402	0.0437244215762135
3	D	26	50	20120529	19	1662	32.88	0.0439104401571403	0.0444168134652836
3	D	26	50	20120529	19	1664	32.92	0.0439169342258188	0.0445940257383574
3	D	26	50	20120529	19	1666	32.96	0.043891472017735	0.0450086795188063
3	D	26	50	20120529	19	1668	33	0.0439689673854191	0.0459830761988152
3	D	26	50	20120529	19	1670	33.04	0.0434876164649417	0.0453083075320527
3	D	26	50	20120529	19	1672	33.08	0.0433405177483582	0.0450817710254572
3	D	26	50	20120529	19	1674	33.12	0.042139402835311	0.0445938906809622
3	D	26	50	20120529	19	1676	33.16	0.0411185421687102	0.044806104032598
3	D	26	50	20120529	19	1678	33.2	0.0405582024710268	0.0446777217254058
3	D	26	50	20120529	19	1680	33.24	0.0401338676916367	0.0444493969457607
3	D	26	50	20120529	19	1682	33.28	0.0393407696547901	0.0439088915932895
3	D	26	50	20120529	19	1684	33.32	0.0388074131518767	0.04355497050717
3	D	26	50	20120529	19	1686	33.36	0.0382355476136599	0.0430824393295743
3	D	26	50	20120529	19	1688	33.4	0.0374981130226282	0.0430771289576476
3	D	26	50	20120529	19	1690	33.44	0.0360154727370397	0.0421865774642178
3	D	26	50	20120529	19	1692	33.48	0.0348644513896921	0.0411188391535583
3	D	26	50	20120529	19	1694	33.52	0.0332473052521863	0.0402765264847411
3	D	26	50	20120529	19	1696	33.56	0.0324159598095452	0.0393358623337286
3	D	26	50	20120529	19	1698	33.6	0.0307896283549518	0.0389262919439297
3	D	26	50	20120529	19	1700	33.64	0.0297752624641363	0.0374151552550594
3	D	26	50	20120529	19	1702	33.68	0.0282044459629338	0.0365020470553098
3	D	26	50	20120529	19	1704	33.72	0.0265472917237484	0.0358705794865067
3	D	26	50	20120529	19	1706	33.76	0.0249846564480043	0.0351617049383672
3	D	26	50	20120529	19	1708	33.8	0.0240098390394605	0.0345386024427856
3	D	26	50	20120529	19	1710	33.84	0.0226902858618848	0.0336474569796597
3	D	26	50	20120529	19	1712	33.88	0.0209409673248396	0.0329071939615033
3	D	26	50	20120529	19	1714	33.92	0.0204598872262594	0.032307532055718
3	D	26	50	20120529	19	1716	33.96	0.0190523699651041	0.0314221848681978
3	D	26	50	20120529	19	1718	34	0.0169821805128921	0.0307192429459524
3	D	26	50	20120529	19	1720	34.04	0.0157613394419701	0.0299608921363333
3	D	26	50	20120529	19	1722	34.08	0.0144664430778544	0.0292617473775029
3	D	26	50	20120529	19	1724	34.12	0.0132415290718727	0.0286248492286204
3	D	26	50	20120529	19	1726	34.16	0.0130743619577324	0.0276501803125007
3	D	26	50	20120529	19	1728	34.2	0.0129697596515915	0.0269700920814232
3	D	26	50	20120529	19	1730	34.24	0.0132021715084319	0.0258858004010162
3	D	26	50	20120529	19	1732	34.28	0.0132387147868836	0.0253816191238945
3	D	26	50	20120529	19	1734	34.32	0.0135433929567613	0.024152115994903
3	D	26	50	20120529	19	1736	34.36	0.0144482633625101	0.0237295348403303
3	D	26	50	20120529	19	1738	34.4	0.014841782428376	0.0227280029375933
3	D	26	50	20120529	19	1740	34.44	0.0150248877293643	0.0228598712812168
3	D	26	50	20120529	19	1742	34.48	0.0158243780115128	0.0213772875641707
3	D	26	50	20120529	19	1744	34.52	0.0158794616297673	0.0195223343450841
3	D	26	50	20120529	19	1746	34.56	0.0154798048770406	0.0190557004380435
3	D	26	50	20120529	19	1748	34.6	0.0154719135653626	0.0185439814026344
3	D	26	50	20120529	19	1750	34.64	0.0164362191244972	0.0179081976540390
3	D	26	50	20120529	19	1752	34.68	0.0166499117435193	0.0173892753218500
3	D	26	50	20120529	19	1754	34.72	0.0177966826720052	0.0165099887465513
3	D	26	50	20120529	19	1756	34.76	0.0187952730105325	0.0158018354473286
3	D	26	50	20120529	19	1758	34.8	0.0193239343244188	0.0143198386289109
3	D	26	50	20120529	19	1760	34.84	0.0204463037049928	0.0124458147399357
3	D	26	50	20120529	19	1762	34.88	0.0208703485706025	0.0114156379414928
3	D	26	50	20120529	19	1764	34.92	0.0212110962573885	0.0116108064841681
3	D	26	50	20120529	19	1766	34.96	0.0209798228424658	0.0117236112289708
3	D	26	50	20120529	19	1768	35	0.0206997873439125	0.0118686459008599
3	D	26	50	20120529	19	1770	35.04	0.0198572908273322	0.0121872328611235
3	D	26	50	20120529	19	1772	35.08	0.0190211794849860	0.0122613376517919
3	D	26	50	20120529	19	1774	35.12	0.0187352608580132	0.0121987657727247
3	D	26	50	20120529	19	1776	35.16	0.0183960334508068	0.0126371295506535
3	D	26	50	20120529	19	1778	35.2	0.0175080204707214	0.0128613813952390
3	D	26	50	20120529	19	1780	35.24	0.0160875065869280	0.0125543768440512
3	D	26	50	20120529	19	1782	35.28	0.0151185015961255	0.0124179618038247
3	D	26	50	20120529	19	1784	35.32	0.0141163372825393	0.0122615679112157
3	D	26	50	20120529	19	1786	35.36	0.0130475725102204	0.0136132720773052
3	D	26	50	20120529	19	1788	35.4	0.0123672403273035	0.0137222181404030
3	D	26	50	20120529	19	1790	35.44	0.0122916958672286	0.0147058333715183
3	D	26	50	20120529	19	1792	35.48	0.0118500178798164	0.0154337481839548
3	D	26	50	20120529	19	1794	35.52	0.0115041486186143	0.0156250255180132
3	D	26	50	20120529	19	1796	35.56	0.0110296672405161	0.0164572067608696
3	D	26	50	20120529	19	1798	35.6	0.0108797712095062	0.017182171523815
3	D	26	50	20120529	19	1800	35.64	0.0103230872538815	0.0176865861461744
3	D	26	50	20120529	19	1802	35.68	0.0104014629695082	0.0185365002128894
3	D	26	50	20120529	19	1804	35.72	0.00999572509846337	0.0187770296555778
3	D	26	50	20120529	19	1806	35.76	0.00977014389312924	0.0188062190235052
3	D	26	50	20120529	19	1808	35.8	0.00921978147212831	0.0210750913390950
3	D	26	50	20120529	19	1810	35.84	0.00921686112112201	0.0218323249199999
3	D	26	50	20120529	19	1812	35.88	0.00937390953722354	0.0224310039473593
3	D	26	50	20120529	19	1814	35.92	0.00927941885805359	0.0232652697410066
3	D	26	50	20120529	19	1816	35.96	0.00911486096793585	0.0238481802871456
3	D	26	50	20120529	19	1818	36	0.00899132941326256	0.024487602807237
3	D	26	50	20120529	19	1820	36.04	0.00936367770209977	0.0250139306687453
3	D	26	50	20120529	19	1822	36.08	0.00945156400393345	0.0251146438875897
3	D	26	50	20120529	19	1824	36.12	0.0093813270873582	0.0257657690249098
3	D	26	50	20120529	19	1826	36.16	0.00935400448133314	0.0260577758412686
3	D	26	50	20120529	19	1828	36.2	0.00911553979044579	0.0270904063002421
3	D	26	50	20120529	19	1830	36.24	0.0095588603869107	0.0272846838883731
3	D	26	50	20120529	19	1832	36.28	0.00946551522072626	0.028360751916915
3	D	26	50	20120529	19	1834	36.32	0.0095510539280464	0.0294639587037188
3	D	26	50	20120529	19	1836	36.36	0.00957920384900543	0.0299234437612017
3	D	26	50	20120529	19	1838	36.4	0.0095626221949866	0.030150106839911
3	D	26	50	20120529	19	1840	36.44	0.00957665826459316	0.0308705425839229
3	D	26	50	20120529	19	1842	36.48	0.00951712694468507	0.0314138905056545
3	D	26	50	20120529	19	1844	36.52	0.00936092705672096	0.0320732675791109
3	D	26	50	20120529	19	1846	36.56	0.00935286603941543	0.0329977389848342
3	D	26	50	20120529	19	1848	36.6	0.00865679012401539	0.0331267152617227
3	D	26	50	20120529	19	1850	36.64	0.00804111224963627	0.0327996783754239
3	D	26	50	20120529	19	1852	36.68	0.00826314377892884	0.0330085577185864
3	D	26	50	20120529	19	1854	36.72	0.00758236965427368	0.0327207935429147
3	D	26	50	20120529	19	1856	36.76	0.00700484019073957	0.0329520528157018
3	D	26	50	20120529	19	1858	36.8	0.00647007654533162	0.0336731108136811
3	D	26	50	20120529	19	1860	36.84	0.00533654194868271	0.0331175652999741
3	D	26	50	20120529	19	1862	36.88	0.00363773912008547	0.0330596744677984
3	D	26	50	20120529	19	1864	36.92	0.00295704984824405	0.0331766016451354
3	D	26	50	20120529	19	1866	36.96	0.0014398108278521	0.0321438721912124
3	D	26	50	20120529	19	1868	37	0.0008574518250025	0.0319205820118493
3	D	26	50	20120529	19	1870	37.04	0.000538384032127701	0.0325344709060721
3	D	26	50	20120529	19	1872	37.08	-0.000696966869944299	0.0323628914456171
3	D	26	50	20120529	19	1874	37.12	-0.0019678640299065	0.0312157379723626
3	D	26	50	20120529	19	1876	37.16	-0.0025923100283724	0.0307987571034969
3	D	26	50	20120529	19	1878	37.2	-0.0032375025397982	0.030663671424019
3	D	26	50	20120529	19	1880	37.24	-0.0036733671902302	0.0301568132527558
3	D	26	50	20120529	19	1882	37.28	-0.0038022687259319	0.0296807222874916
3	D	26	50	20120529	19	1884	37.32	-0.0047789104699711	0.0285468199953164
3	D	26	50	20120529	19	1886	37.36	-0.0047403307239896	0.0284388872162361
3	D	26	50	20120529	19	1888	37.4	-0.0053763732736669	0.0280855459576772
3	D	26	50	20120529	19	1890	37.44	-0.0060733967121537	0.0273354895106014
3	D	26	50	20120529	19	1892	37.48	-0.0065924555159515	0.0271428311969993
3	D	26	50	20120529	19	1894	37.52	-0.0068085119929431	0.0258037477301273
3	D	26	50	20120529	19	1896	37.56	-0.0070605107076223	0.0262472592454231
3	D	26	50	20120529	19	1898	37.6	-0.0077468073362386	0.0250774429998315
3	D	26	50	20120529	19	1900	37.64	-0.0090435421779853	0.0237795767872349
3	D	26	50	20120529	19	1902	37.68	-0.0094121215876788	0.0223910665563579
3	D	26	50	20120529	19	1904	37.72	-0.0093549449333521	0.0226985590112247
3	D	26	50	20120529	19	1906	37.76	-0.0097213393830917	0.0219330734941834
3	D	26	50	20120529	19	1908	37.8	-0.0099662811720947	0.0213794088845143
3	D	26	50	20120529	19	1910	37.84	-0.0102803780042978	0.0215304468929758
3	D	26	50	20120529	19	1912	37.88	-0.009860356576273	0.0213207190216758
3	D	26	50	20120529	19	1914	37.92	-0.0098273346895915	0.0212830302302386
3	D	26	50	20120529	19	1916	37.96	-0.0098011010280095	0.0207918031493483
3	D	26	50	20120529	19	1918	38	-0.0095406736004985	0.0205610742066471
3	D	26	50	20120529	19	1920	38.04	-0.009536784513202	0.0206072482794586
3	D	26	50	20120529	19	1922	38.08	-0.0094353146901017	0.0209577611108928
3	D	26	50	20120529	19	1924	38.12	-0.0086985094241053	0.0200778374323842
3	D	26	50	20120529	19	1926	38.16	-0.0081937058930163	0.0190528861530543
3	D	26	50	20120529	19	1928	38.2	-0.0076688205293415	0.0181291925647903
3	D	26	50	20120529	19	1930	38.24	-0.0070757700719603	0.0179731340981825
3	D	26	50	20120529	19	1932	38.28	-0.0070328486903423	0.0177794575508155
3	D	26	50	20120529	19	1934	38.32	-0.0072262423949968	0.0176682296541348
3	D	26	50	20120529	19	1936	38.36	-0.0069009025649729	0.0167712647021997
3	D	26	50	20120529	19	1938	38.4	-0.0057539753658883	0.0166363487283493
3	D	26	50	20120529	19	1940	38.44	-0.0055388734830514	0.0161099784404340
3	D	26	50	20120529	19	1942	38.48	-0.0052295849769604	0.0159255649919006
3	D	26	50	20120529	19	1944	38.52	-0.0045002043321665	0.0151188268652449
3	D	26	50	20120529	19	1946	38.56	-0.0037328520532228	0.0144385901417434
3	D	26	50	20120529	19	1948	38.6	-0.0033890567362099	0.0148850573633846
3	D	26	50	20120529	19	1950	38.64	-0.0033988148097903	0.0145356051921222
3	D	26	50	20120529	19	1952	38.68	-0.0017302973646313	0.0132661788142648
3	D	26	50	20120529	19	1954	38.72	-0.001215014511045	0.0126592549218368
3	D	26	50	20120529	19	1956	38.76	-0.0004451237187569	0.0117951775062947
3	D	26	50	20120529	19	1958	38.8	0.000548870425692601	0.0111898092487852
3	D	26	50	20120529	19	1960	38.84	0.001661000900075	0.00947211252699469
3	D	26	50	20120529	19	1962	38.88	0.0018515873908082	0.00908608172194151
3	D	26	50	20120529	19	1964	38.92	0.0020962534081666	0.0092521033230963
3	D	26	50	20120529	19	1966	38.96	0.0021268216343173	0.00906639586915328
3	D	26	50	20120529	19	1968	39	0.00219416648415751	0.00933492674037668
3	D	26	50	20120529	19	1970	39.04	0.00234996332125634	0.00971059136001766
3	D	26	50	20120529	19	1972	39.08	0.0020228840085507	0.00958328385513283
3	D	26	50	20120529	19	1974	39.12	0.0021202808965913	0.00954952657739899
3	D	26	50	20120529	19	1976	39.16	0.00230547923365189	0.00938540002241778
3	D	26	50	20120529	19	1978	39.2	0.00219802728718279	0.00930900420577838
3	D	26	50	20120529	19	1980	39.24	0.00230666717304429	0.00906445839657283
3	D	26	50	20120529	19	1982	39.28	0.00239144927610855	0.0093308255210458
3	D	26	50	20120529	19	1984	39.32	0.00220043852130663	0.00852849266963686
3	D	26	50	20120529	19	1986	39.36	0.00247147255053544	0.00901943690781468
3	D	26	50	20120529	19	1988	39.4	0.00223843136865978	0.00900668777254989
3	D	26	50	20120529	19	1990	39.44	0.00258922704280643	0.00842735518672375
3	D	26	50	20120529	19	1992	39.48	0.00293935803657876	0.00875434964661566
3	D	26	50	20120529	19	1994	39.52	0.00317428719356018	0.0084924090105929
3	D	26	50	20120529	19	1996	39.56	0.00337263064568301	0.00827341804045944
3	D	26	50	20120529	19	1998	39.6	0.00347939669857436	0.00859911849494177
3	D	26	50	20120529	19	2000	39.64	0.00416567918505497	0.00846362976459862
3	D	26	50	20120529	19	2002	39.68	0.00417089056203231	0.00886722510209646
3	D	26	50	20120529	19	2004	39.72	0.00478345575236066	0.00807041616886216
3	D	26	50	20120529	19	2006	39.76	0.00606684253939896	0.00774579546643469
3	D	26	50	20120529	19	2008	39.8	0.0062325614988514	0.00789376321725223
3	D	26	50	20120529	19	2010	39.84	0.00728877184765722	0.00755778355149178
3	D	26	50	20120529	19	2012	39.88	0.00809111177013397	0.00712895157297339
3	D	26	50	20120529	19	2014	39.92	0.00938159578793504	0.0072449312272236
3	D	26	50	20120529	19	2016	39.96	0.00978518405436507	0.00683362135474301
3	D	26	50	20120529	19	2018	40	0.0103907715149767	0.00645676879570964
3	D	26	50	20120529	19	2020	40.04	0.0107803519960714	0.00696107028098408
3	D	26	50	20120529	19	2022	40.08	0.0115165986477106	0.00706148651498038
3	D	26	50	20120529	19	2024	40.12	0.0113948560731938	0.00688994948093233
3	D	26	50	20120529	19	2026	40.16	0.0118958553698000	0.00682828976961287
3	D	26	50	20120529	19	2028	40.2	0.0124589881392692	0.00653221708926225
3	D	26	50	20120529	19	2030	40.24	0.0134218766564144	0.00628363370033612
3	D	26	50	20120529	19	2032	40.28	0.0152503133712065	0.00531617020231668
3	D	26	50	20120529	19	2034	40.32	0.0157599464416111	0.0053010451882671
3	D	26	50	20120529	19	2036	40.36	0.0172714296128042	0.00449492931557881
3	D	26	50	20120529	19	2038	40.4	0.018794389127056	0.0039026496045892
3	D	26	50	20120529	19	2040	40.44	0.0198742048215382	0.0037608676238934
3	D	26	50	20120529	19	2042	40.48	0.0211790148227261	0.0036029565375189
3	D	26	50	20120529	19	2044	40.52	0.0229170493497571	0.0028700771283716
3	D	26	50	20120529	19	2046	40.56	0.024538974821997	0.0031817337350728
3	D	26	50	20120529	19	2048	40.6	0.0256552765192816	0.0031137729952262
3	D	26	50	20120529	19	2050	40.64	0.0261520402462686	0.0036750248606574
3	D	26	50	20120529	19	2052	40.68	0.027000886581744	0.0040171584767345
3	D	26	50	20120529	19	2054	40.72	0.0268750427878962	0.0040161897404443
3	D	26	50	20120529	19	2056	40.76	0.0266732062282743	0.0039426223509296
3	D	26	50	20120529	19	2058	40.8	0.0275315560788888	0.00483448906297241
3	D	26	50	20120529	19	2060	40.84	0.0279504178517925	0.0046974234845072
3	D	26	50	20120529	19	2062	40.88	0.0281362879402952	0.00474286216626625
3	D	26	50	20120529	19	2064	40.92	0.0294228263022573	0.00519897432440282
3	D	26	50	20120529	19	2066	40.96	0.0295329440412914	0.00516102390345654
3	D	26	50	20120529	19	2068	41	0.0298777151656624	0.00485299404743605
3	D	26	50	20120529	19	2070	41.04	0.030422526798431	0.0037277608843983
3	D	26	50	20120529	19	2072	41.08	0.0308993571852563	0.0037219201823857
3	D	26	50	20120529	19	2074	41.12	0.0315201545127312	0.0025719807084132
3	D	26	50	20120529	19	2076	41.16	0.0326402611516054	0.00158759614512
3	D	26	50	20120529	19	2078	41.2	0.0329874222968968	0.0017502024205217
3	D	26	50	20120529	19	2080	41.24	0.0337896420112207	0.0006841045975945
3	D	26	50	20120529	19	2082	41.28	0.0352142853986163	-0.0009169619317071
3	D	26	50	20120529	19	2084	41.32	0.0361951485701392	-0.00179748665097970
3	D	26	50	20120529	19	2086	41.36	0.0370934853092299	-0.0029383044474748
3	D	26	50	20120529	19	2088	41.4	0.03812586828083	-0.004024130549597
3	D	26	50	20120529	19	2090	41.44	0.0395433981740069	-0.0056576249958839
3	D	26	50	20120529	19	2092	41.48	0.0403386670286718	-0.0065609680509853
3	D	26	50	20120529	19	2094	41.52	0.0411950723356381	-0.0079499096169988
3	D	26	50	20120529	19	2096	41.56	0.0412041020892338	-0.0087351022000318
3	D	26	50	20120529	19	2098	41.6	0.0416677873609969	-0.010274509018014
3	D	26	50	20120529	19	2100	41.64	0.0426430219625416	-0.0102173818611619
3	D	26	50	20120529	19	2102	41.68	0.0433131894854789	-0.0115740652158177
3	D	26	50	20120529	19	2104	41.72	0.0439756283312979	-0.0126955153575761
3	D	26	50	20120529	19	2106	41.76	0.0442561022360556	-0.0125519373256562
3	D	26	50	20120529	19	2108	41.8	0.0447435109403275	-0.0131983036343388
3	D	26	50	20120529	19	2110	41.84	0.0451529186955666	-0.0131664909002532
3	D	26	50	20120529	19	2112	41.88	0.0454398979827112	-0.013502472687334
3	D	26	50	20120529	19	2114	41.92	0.0458054934017881	-0.0132835312146752
3	D	26	50	20120529	19	2116	41.96	0.0460769021976109	-0.0133067031038947
3	D	26	50	20120529	19	2118	42	0.0463714051009073	-0.0127338829715233
3	D	26	50	20120529	19	2120	42.04	0.0465744083867182	-0.0130947266330306
3	D	26	50	20120529	19	2122	42.08	0.0468432008874506	-0.0128765629778311
3	D	26	50	20120529	19	2124	42.12	0.0473421354322558	-0.0126946951137099
3	D	26	50	20120529	19	2126	42.16	0.0474595929396787	-0.013023563406572
3	D	26	50	20120529	19	2128	42.2	0.0478215255456291	-0.0128384074959183
3	D	26	50	20120529	19	2130	42.24	0.0480992912314148	-0.0123533181018887
3	D	26	50	20120529	19	2132	42.28	0.0488067798502631	-0.0126653360401551
3	D	26	50	20120529	19	2134	42.32	0.0491319853299987	-0.0130362064758196
3	D	26	50	20120529	19	2136	42.36	0.0494823920954156	-0.0131366509940871
3	D	26	50	20120529	19	2138	42.4	0.0502301009479779	-0.0127900131078139
3	D	26	50	20120529	19	2140	42.44	0.0501330929686669	-0.0129260533814463
3	D	26	50	20120529	19	2142	42.48	0.0511179937199104	-0.0130036512796138
3	D	26	50	20120529	19	2144	42.52	0.0515449094390518	-0.0124911756399488
3	D	26	50	20120529	19	2146	42.56	0.0520331525293255	-0.0123911341725465
3	D	26	50	20120529	19	2148	42.6	0.0522212782884602	-0.0121455913427795
3	D	26	50	20120529	19	2150	42.64	0.0525932942371102	-0.011957423157238
3	D	26	50	20120529	19	2152	42.68	0.0524537042874362	-0.0120391717722109
3	D	26	50	20120529	19	2154	42.72	0.0524850503310462	-0.0119830769912594
3	D	26	50	20120529	19	2156	42.76	0.0527494234143962	-0.0116289013466987
3	D	26	50	20120529	19	2158	42.8	0.0526578530862326	-0.0112479829236735
3	D	26	50	20120529	19	2160	42.84	0.0524581237048186	-0.0119600818787352
3	D	26	50	20120529	19	2162	42.88	0.0522619934969209	-0.0123682026996327
3	D	26	50	20120529	19	2164	42.92	0.0524821158379043	-0.0119730007196275
3	D	26	50	20120529	19	2166	42.96	0.0531496458525478	-0.0124921373051712
3	D	26	50	20120529	19	2168	43	0.0539247055954064	-0.0123266036076955
3	D	26	50	20120529	19	2170	43.04	0.0544072352628881	-0.0124018397692137
3	D	26	50	20120529	19	2172	43.08	0.0546178823730036	-0.0127768184952769
3	D	26	50	20120529	19	2174	43.12	0.0551803151067593	-0.0134696417194835
3	D	26	50	20120529	19	2176	43.16	0.0561408489583231	-0.0132432261281476
3	D	26	50	20120529	19	2178	43.2	0.0566201259346114	-0.0135222504640038
3	D	26	50	20120529	19	2180	43.24	0.0571484054108358	-0.0135524439235605
3	D	26	50	20120529	19	2182	43.28	0.0569082719479449	-0.0133799098689509
3	D	26	50	20120529	19	2184	43.32	0.0572923723514854	-0.0133562925024593
3	D	26	50	20120529	19	2186	43.36	0.0571447991662518	-0.0140252862281399
3	D	26	50	20120529	19	2188	43.4	0.0574474408685997	-0.0136065375923212
3	D	26	50	20120529	19	2190	43.44	0.0569364855085142	-0.0138625102471108
3	D	26	50	20120529	19	2192	43.48	0.056714666111256	-0.0136507317661454
3	D	26	50	20120529	19	2194	43.52	0.0566303789829386	-0.0132244877984461
3	D	26	50	20120529	19	2196	43.56	0.0564747447803994	-0.0132488829823971
3	D	26	50	20120529	19	2198	43.6	0.0559869118120588	-0.0134707023796553
3	D	26	50	20120529	19	2200	43.64	0.0557886390706141	-0.0131998804824608
3	D	26	50	20120529	19	2202	43.68	0.0556439650231834	-0.0129912839820108
3	D	26	50	20120529	19	2204	43.72	0.0550089124229997	-0.0135820716976922
3	D	26	50	20120529	19	2206	43.76	0.0549216554462013	-0.0138062245473283
3	D	26	50	20120529	19	2208	43.8	0.0541754173757439	-0.0139306329144103
3	D	26	50	20120529	19	2210	43.84	0.0538553030648329	-0.0150246048866518
3	D	26	50	20120529	19	2212	43.88	0.0527435049306377	-0.0166422672121079
3	D	26	50	20120529	19	2214	43.92	0.0524102525757323	-0.0176187038951806
3	D	26	50	20120529	19	2216	43.96	0.0522802227097399	-0.0183073481183103
3	D	26	50	20120529	19	2218	44	0.0512547552424597	-0.0191106426349417
3	D	26	50	20120529	19	2220	44.04	0.0511426081069635	-0.0203650500647666
3	D	26	50	20120529	19	2222	44.08	0.050421670317137	-0.0212978370462367
3	D	26	50	20120529	19	2224	44.12	0.0496407875499353	-0.0222890133701632
3	D	26	50	20120529	19	2226	44.16	0.0493720692954149	-0.0233040121215479
3	D	26	50	20120529	19	2228	44.2	0.0486377742584917	-0.0250429644731809
3	D	26	50	20120529	19	2230	44.24	0.0483412985272759	-0.0260630932842631
3	D	26	50	20120529	19	2232	44.28	0.0472044617419588	-0.0273617161011156
3	D	26	50	20120529	19	2234	44.32	0.0473598625992602	-0.0272259728123313
3	D	26	50	20120529	19	2236	44.36	0.0466992905153435	-0.0286553113887539
3	D	26	50	20120529	19	2238	44.4	0.0462558214264546	-0.0304818813416438
3	D	26	50	20120529	19	2240	44.44	0.0456667661223871	-0.0314244900363045
3	D	26	50	20120529	19	2242	44.48	0.0454268165072593	-0.031567707443766
3	D	26	50	20120529	19	2244	44.52	0.0455606788920057	-0.0315168593951309
3	D	26	50	20120529	19	2246	44.56	0.0451254970945922	-0.0324656835583983
3	D	26	50	20120529	19	2248	44.6	0.0449259939873483	-0.0332694801208443
3	D	26	50	20120529	19	2250	44.64	0.0442365648756914	-0.0334407413832476
3	D	26	50	20120529	19	2252	44.68	0.0441741273469126	-0.0343321909022895
3	D	26	50	20120529	19	2254	44.72	0.0435427517019911	-0.0350010432066139
3	D	26	50	20120529	19	2256	44.76	0.0428021280593764	-0.0361575870579226
3	D	26	50	20120529	19	2258	44.8	0.0426899809238802	-0.0370253484997947
3	D	26	50	20120529	19	2260	44.84	0.0422485341603854	-0.0368340761154838
3	D	26	50	20120529	19	2262	44.88	0.0420402205026478	-0.0382586134368622
3	D	26	50	20120529	19	2264	44.92	0.04125009938535	-0.0392991917760563
3	D	26	50	20120529	19	2266	44.96	0.0412015918601606	-0.0409122437652991
3	D	26	50	20120529	19	2268	45	0.0406629886249308	-0.0417546200737266
3	D	26	50	20120529	19	2270	45.04	0.0405024753856015	-0.0426078151159063
3	D	26	50	20120529	19	2272	45.08	0.0400050257650367	-0.0436863650892501
3	D	26	50	20120529	19	2274	45.12	0.0395763069236033	-0.0436223719255527
3	D	26	50	20120529	19	2276	45.16	0.0393552653438044	-0.0449868051705303
3	D	26	50	20120529	19	2278	45.2	0.0391567097596472	-0.0461919979683846
3	D	26	50	20120529	19	2280	45.24	0.0385598409256477	-0.0469317023721839
3	D	26	50	20120529	19	2282	45.28	0.0383679321452336	-0.0477594415702409
3	D	26	50	20120529	19	2284	45.32	0.0381173335019811	-0.049317904915976
3	D	26	50	20120529	19	2286	45.36	0.0378023881416406	-0.0502826814082269
3	D	26	50	20120529	19	2288	45.4	0.0373115146141409	-0.0527605249908609
3	D	26	50	20120529	19	2290	45.44	0.0373819424495471	-0.0539829711941762
3	D	26	50	20120529	19	2292	45.48	0.03697365899409	-0.0555240397130941
3	D	26	50	20120529	19	2294	45.52	0.0371715781821441	-0.0569903670452407
3	D	26	50	20120529	19	2296	45.56	0.0367620219344809	-0.0577961859330808
3	D	26	50	20120529	19	2298	45.6	0.0365897000119057	-0.0591116166781222
3	D	26	50	20120529	19	2300	45.64	0.0374588049566621	-0.0599330626258266
3	D	26	50	20120529	19	2302	45.68	0.0375366574132707	-0.0605252645550703
3	D	26	50	20120529	19	2304	45.72	0.0377229800501134	-0.0618138252424266
3	D	26	50	20120529	19	2306	45.76	0.0378853317670738	-0.0634140078882517
3	D	26	50	20120529	19	2308	45.8	0.0382013377875861	-0.0643222865486858
3	D	26	50	20120529	19	2310	45.84	0.0382008428128392	-0.0655718149417206
3	D	26	50	20120529	19	2312	45.88	0.0384020854027649	-0.066177522610485
3	D	26	50	20120529	19	2314	45.92	0.0385906000706293	-0.0676378395349915
3	D	26	50	20120529	19	2316	45.96	0.0383082523329015	-0.0693178545364126
3	D	26	50	20120529	19	2318	46	0.0389421028515571	-0.0710460235096325
3	D	26	50	20120529	19	2320	46.04	0.0388325013004732	-0.0727741924828524
3	D	26	50	20120529	19	2322	46.08	0.0390956157337527	-0.0735731524349151
3	D	26	50	20120529	19	2324	46.12	0.0393450830061553	-0.0755198174035217
3	D	26	50	20120529	19	2326	46.16	0.0398290268871994	-0.0758760577998834
3	D	26	50	20120529	19	2328	46.2	0.0400767971033272	-0.0765956096604189
3	D	26	50	20120529	19	2330	46.24	0.0405970155622461	-0.0769539006664461
3	D	26	50	20120529	19	2332	46.28	0.0409838736822332	-0.0771501227982254
3	D	26	50	20120529	19	2334	46.32	0.041390177238703	-0.0780303293194464
3	D	26	50	20120529	19	2336	46.36	0.041413370341126	-0.0778283796227395
3	D	26	50	20120529	19	2338	46.4	0.0418154312569086	-0.0776484916576056
3	D	26	50	20120529	19	2340	46.44	0.0417533472815205	-0.0775663258496318
3	D	26	50	20120529	19	2342	46.48	0.0417744897742779	-0.0789714177345275
3	D	26	50	20120529	19	2344	46.52	0.0419155575771247	-0.078257734860276
3	D	26	50	20120529	19	2346	46.56	0.0420248762854961	-0.0793181121893433
3	D	26	50	20120529	19	2348	46.6	0.0425193560575798	-0.0787686195096833
3	D	26	50	20120529	19	2350	46.64	0.0421045672197358	-0.0788833122295917
3	D	26	50	20120529	19	2352	46.68	0.0427749751589788	-0.0788382695276301
3	D	26	50	20120529	19	2354	46.72	0.0433708540434847	-0.0792382798337473
3	D	26	50	20120529	19	2356	46.76	0.043517649411259	-0.0793468914353376
3	D	26	50	20120529	19	2358	46.8	0.0437517017558318	-0.0800660190318043
3	D	26	50	20120529	19	2360	46.84	0.0449313679988853	-0.0803346488979771
3	D	26	50	20120529	19	2362	46.88	0.0452247466023996	-0.0804721811669179
3	D	26	50	20120529	19	2364	46.92	0.0457453186147091	-0.0810961321906369
3	D	26	50	20120529	19	2366	46.96	0.04665522362074	-0.0818264320742463
3	D	26	50	20120529	19	2368	47	0.0474307783383454	-0.082770702469843
3	D	26	50	20120529	19	2370	47.04	0.0484319001191493	-0.0835934919204316
3	D	26	50	20120529	19	2372	47.08	0.0490011917886826	-0.0844541115838137
3	D	26	50	20120529	19	2374	47.12	0.0498324665206455	-0.0847276204867766
3	D	26	50	20120529	19	2376	47.16	0.0502485281506956	-0.0845762996356027
3	D	26	50	20120529	19	2378	47.2	0.05052762319723	-0.0847343380011979
3	D	26	50	20120529	19	2380	47.24	0.0516383465291178	-0.0858162113764131
3	D	26	50	20120529	19	2382	47.28	0.0513420687878006	-0.0856100190390193
3	D	26	50	20120529	19	2384	47.32	0.0513814546355127	-0.0861049230751721
3	D	26	50	20120529	19	2386	47.36	0.0520611256735892	-0.0865396523242451
3	D	26	50	20120529	19	2388	47.4	0.0524623380612345	-0.0872034841704231
3	D	26	50	20120529	19	2390	47.44	0.0521047541619884	-0.0865443899396791
3	D	26	50	20120529	19	2392	47.48	0.0523973549480434	-0.086587240610619
3	D	26	50	20120529	19	2394	47.52	0.0522925617230716	-0.0873845742170851
3	D	26	50	20120529	19	2396	47.56	0.0523772024047796	-0.0873494310100601
3	D	26	50	20120529	19	2398	47.6	0.052296945785115	-0.0876573760132671
3	D	26	50	20120529	19	2400	47.64	0.0522622268421587	-0.0874205659522471
3	D	26	50	20120529	19	2402	47.68	0.0517246842671007	-0.0871288136943301
3	D	26	50	20120529	19	2404	47.72	0.0512120318507404	-0.0876281725032041
3	D	26	50	20120529	19	2406	47.76	0.0515735755479611	-0.0876781649526341
3	D	26	50	20120529	19	2408	47.8	0.0514362554110547	-0.087704752167606
3	D	26	50	20120529	19	2410	47.84	0.051282106132756	-0.0873881097509911
3	D	26	50	20120529	19	2412	47.88	0.0515339775682146	-0.0870465771756781
3	D	26	50	20120529	19	2414	47.92	0.0511842425542398	-0.086127479781492
3	D	26	50	20120529	19	2416	47.96	0.0512812576046186	-0.0857899070041531
3	D	26	50	20120529	19	2418	48	0.051425719520015	-0.0858025642155361
3	D	26	50	20120529	19	2420	48.04	0.0509613624968098	-0.0858696686490711
3	D	26	50	20120529	19	2422	48.08	0.0510730853682373	-0.0857576629349311
3	D	26	50	20120529	19	2424	48.12	0.0512642870418701	-0.0851566221709225
3	D	26	50	20120529	19	2426	48.16	0.0515402708185672	-0.0854522635161366
3	D	26	50	20120529	19	2428	48.2	0.0514231739356027	-0.0846498387408461
3	D	26	50	20120529	19	2430	48.24	0.0512847224278464	-0.084563430292185
3	D	26	50	20120529	19	2432	48.28	0.0514424779507291	-0.0844365046249621
3	D	26	50	20120529	19	2434	48.32	0.0510027989541873	-0.0847575311036208
3	D	26	50	20120529	19	2436	48.36	0.0515382909195799	-0.084133085105155
3	D	26	50	20120529	19	2438	48.4	0.0513227647726742	-0.0843382874930553
3	D	26	50	20120529	19	2440	48.44	0.0509219059384196	-0.0841741680091419
3	D	26	50	20120529	19	2442	48.48	0.0510808635428303	-0.0832576161993679
3	D	26	50	20120529	19	2444	48.52	0.0507963237740809	-0.0834329786811022
3	D	26	50	20120529	19	2446	48.56	0.0507188248708628	-0.0827012645839304
3	D	26	50	20120529	19	2448	48.6	0.0510984705016819	-0.0825060324016447
3	D	26	50	20120529	19	2450	48.64	0.0512804090764812	-0.0819886423698506
3	D	26	50	20120529	19	2452	48.68	0.0510281840876319	-0.0821357912910155
3	D	26	50	20120529	19	2454	48.72	0.0509033797407525	-0.0820624643178064
3	D	26	50	20120529	19	2456	48.76	0.0512149309885433	-0.0817062239214446
3	D	26	50	20120529	19	2458	48.8	0.0507703022445332	-0.0810015213033141
3	D	26	50	20120529	19	2460	48.84	0.051137290663969	-0.0810982535109805
3	D	26	50	20120529	19	2462	48.88	0.0510293154584818	-0.0808939703618957
3	D	26	50	20120529	19	2464	48.92	0.0512009302742758	-0.0804437554743142
3	D	26	50	20120529	19	2466	48.96	0.0508851363857979	-0.0804857576171167
3	D	26	50	20120529	19	2468	49	0.050671236584489	-0.0803393158027329
3	D	26	50	20120529	19	2470	49.04	0.0509103800978863	-0.0800699081191009
3	D	26	50	20120529	19	2472	49.08	0.0508723377530584	-0.080325032245753
3	D	26	50	20120529	19	2474	49.12	0.0505737972700414	-0.079290535024877
3	D	26	50	20120529	19	2476	49.16	0.0506396289113699	-0.079251149177165
3	D	26	50	20120529	19	2478	49.2	0.0504024652969599	-0.0793760242347225
3	D	26	50	20120529	19	2480	49.24	0.0509308154838625	-0.0791084550287215
3	D	26	50	20120529	19	2482	49.28	0.0506535589149593	-0.0784391784603284
3	D	26	50	20120529	19	2484	49.32	0.0509132792356891	-0.078794641039231
3	D	26	50	20120529	19	2486	49.36	0.0505894243299057	-0.0780977165956935
3	D	26	50	20120529	19	2488	49.4	0.0509061374571991	-0.0784511992756086
3	D	26	50	20120529	19	2490	49.44	0.0508680951123713	-0.0777930242836802
3	D	26	50	20120529	19	2492	49.48	0.0512372048521507	-0.0777971255030111
3	D	26	50	20120529	19	2494	49.52	0.051481722377085	-0.0773720129061617
3	D	26	50	20120529	19	2496	49.56	0.0512974503499077	-0.076675512726693
3	D	26	50	20120529	19	2498	49.6	0.051502016341705	-0.0768211060129393
3	D	26	50	20120529	19	2500	49.64	0.0516765302953019	-0.077233349266371
3	D	26	50	20120529	19	2502	49.68	0.0521874856553873	-0.078251724452636
3	D	26	50	20120529	19	2504	49.72	0.0524085979458643	-0.0784888173563677
3	D	26	50	20120529	19	2506	49.76	0.0520809953741406	-0.078606974899504
3	D	26	50	20120529	19	2508	49.8	0.0518967940576415	-0.0780608763323936
3	D	26	50	20120529	19	2510	49.84	0.0517637872721003	-0.0775020498432219
3	D	26	50	20120529	19	2512	49.88	0.0520249218063925	-0.077943072342648
3	D	26	50	20120529	19	2514	49.92	0.0514065569262448	-0.0768416121095937
3	D	26	50	20120529	19	2516	49.96	0.0510932379115011	-0.0763516578209095
3	D	26	50	20120529	19	2518	50	0.0510457203358054	-0.0760616026192668
3	D	26	50	20120529	19	2520	50.04	0.0509843434671983	-0.0756489351017663
3	D	26	50	20120529	19	2522	50.08	0.0509709084383558	-0.0757972861044592
3	D	26	50	20120529	19	2524	50.12	0.0514657417638302	-0.0750972503910846
3	D	26	50	20120529	19	2526	50.16	0.0510781765370618	-0.0748467224585102
3	D	26	50	20120529	19	2528	50.2	0.0512657012554325	-0.0741942043208312
3	D	26	50	20120529	19	2530	50.24	0.0514836315653942	-0.0737877593430052
3	D	26	50	20120529	19	2532	50.28	0.0513987787516518	-0.0727377057729432
3	D	26	50	20120529	19	2534	50.32	0.0513465235605221	-0.0726611261085407
3	D	26	50	20120529	19	2536	50.36	0.0511500892967085	-0.072387758626934
3	D	26	50	20120529	19	2538	50.4	0.0514815809557288	-0.0715754343567069
3	D	26	50	20120529	19	2540	50.44	0.0514506803893909	-0.0712290227446036
3	D	26	50	20120529	19	2542	50.48	0.0515346139643177	-0.0709285730732774
3	D	26	50	20120529	19	2544	50.52	0.0519230984299016	-0.0710968644871998
3	D	26	50	20120529	19	2546	50.56	0.0516919452231317	-0.0701776963823354
3	D	26	50	20120529	19	2548	50.6	0.0517965970267473	-0.0697985457262632
3	D	26	50	20120529	19	2550	50.64	0.0517055216733305	-0.0688877921920949
3	D	26	50	20120529	19	2552	50.68	0.0514492661758285	-0.0689732106912622
3	D	26	50	20120529	19	2554	50.72	0.0518180223622173	-0.0684384258326509
3	D	26	50	20120529	19	2556	50.76	0.0517678177807531	-0.0678823570599258
3	D	26	50	20120529	19	2558	50.8	0.0518719038989437	-0.0676248287702176
3	D	26	50	20120529	19	2560	50.84	0.0523874554531068	-0.0669042162495104
3	D	26	50	20120529	19	2562	50.88	0.0522857734979722	-0.066523792801232
3	D	26	50	20120529	19	2564	50.92	0.0521574336171868	-0.0660262017593111
3	D	26	50	20120529	19	2566	50.96	0.0526671868957442	-0.0652457680049155
3	D	26	50	20120529	19	2568	51	0.0524072544429801	-0.0649796130124769
3	D	26	50	20120529	19	2570	51.04	0.0527437665601467	-0.0637457823899845
3	D	26	50	20120529	19	2572	51.08	0.0528599442042957	-0.0634106844863801
3	D	26	50	20120529	19	2574	51.12	0.0533392211805839	-0.0630410090611758
3	D	26	50	20120529	19	2576	51.16	0.052977536062007	-0.0628264021530857
3	D	26	50	20120529	19	2578	51.2	0.053580061750256	-0.0618775355634115
3	D	26	50	20120529	19	2580	51.24	0.0538944414251716	-0.0610827475413578
3	D	26	50	20120529	19	2582	51.28	0.0544085787657723	-0.0604253503668887
3	D	26	50	20120529	19	2584	51.32	0.0539222307216722	-0.0594202687881101
3	D	26	50	20120529	19	2586	51.36	0.0545211501653372	-0.0583748821228039
3	D	26	50	20120529	19	2588	51.4	0.0549009372175125	-0.0580819277833583
3	D	26	50	20120529	19	2590	51.44	0.0548331256771967	-0.0578311170080715
3	D	26	50	20120529	19	2592	51.48	0.0550709963983879	-0.0575898521743306
3	D	26	50	20120529	19	2594	51.52	0.0551774866796346	-0.0571367381489463
3	D	26	50	20120529	19	2596	51.56	0.0556924018376946	-0.0562145294849228
3	D	26	50	20120529	19	2598	51.6	0.0557679208419253	-0.055562718454025
3	D	26	50	20120529	19	2600	51.64	0.0560496321835501	-0.0550045283609564
3	D	26	50	20120529	19	2602	51.68	0.0564604612234195	-0.0546590359876686
3	D	26	50	20120529	19	2604	51.72	0.0569190199710189	-0.0532245284606755
3	D	26	50	20120529	19	2606	51.76	0.0569516175936316	-0.0529898397199997
3	D	26	50	20120529	19	2608	51.8	0.0576259146201711	-0.0516210224129787
3	D	26	50	20120529	19	2610	51.84	0.057867179453912	-0.051364908336833
3	D	26	50	20120529	19	2612	51.88	0.0580646036672193	-0.0508245373346502
3	D	26	50	20120529	19	2614	51.92	0.0582958275846673	-0.0506587915051401
3	D	26	50	20120529	19	2616	51.96	0.0582918677866926	-0.0503336638071505
3	D	26	50	20120529	19	2618	52	0.0585650938469431	-0.0502987327321599
3	D	26	50	20120529	19	2620	52.04	0.0585408400843484	-0.0494357089057217
3	D	26	50	20120529	19	2622	52.08	0.0587511336410733	-0.0492628920083997
3	D	26	50	20120529	19	2624	52.12	0.0590183492936837	-0.0477356120717149
3	D	26	50	20120529	19	2626	52.16	0.0592252487378589	-0.0470904478445603
3	D	26	50	20120529	19	2628	52.2	0.0595944504015198	-0.0470726782511491
3	D	26	50	20120529	19	2630	52.24	0.0599628035370433	-0.0464804551087019
3	D	26	50	20120529	19	2632	52.28	0.0605295001246896	-0.0457983586943659
3	D	26	50	20120529	19	2634	52.32	0.0607148398831064	-0.0446305647741685
3	D	26	50	20120529	19	2636	52.36	0.060903495972327	-0.0438503431518073
3	D	26	50	20120529	19	2638	52.4	0.061104653709439	-0.0436621961794692
3	D	26	50	20120529	19	2640	52.44	0.0611208181704569	-0.0426556579607214
3	D	26	50	20120529	19	2642	52.48	0.062327524176823	-0.0422017378336065
3	D	26	50	20120529	19	2644	52.52	0.0623771842860657	-0.040748187920996
3	D	26	50	20120529	19	2646	52.56	0.062257690311113	-0.0405598076034201
3	D	26	50	20120529	19	2648	52.6	0.0628710347331142	-0.0397402708440249
3	D	26	50	20120529	19	2650	52.64	0.0627757591654171	-0.0384504656487337
3	D	26	50	20120529	19	2652	52.68	0.0628537035459073	-0.0384112707198526
3	D	26	50	20120529	19	2654	52.72	0.0637864155740586	-0.0371473498753935
3	D	26	50	20120529	19	2656	52.76	0.0640098514174186	-0.0362122817674474
3	D	26	50	20120529	19	2658	52.8	0.0639833441055122	-0.0363352384443076
3	D	26	50	20120529	19	2660	52.84	0.0640283846861535	-0.0362115675895984
3	D	26	50	20120529	19	2662	52.88	0.0641117455045875	-0.0360910129544739
3	D	26	50	20120529	19	2664	52.92	0.064224974513459	-0.0360603740176451
3	D	26	50	20120529	19	2666	52.96	0.0638770426217761	-0.0358888652678683
3	D	26	50	20120529	19	2668	53	0.0639765184037534	-0.0352795654966554
3	D	26	50	20120529	19	2670	53.04	0.0637565233419907	-0.0347459261510296
3	D	26	50	20120529	19	2672	53.08	0.0638406124804094	-0.033908061183866
3	D	26	50	20120529	19	2674	53.12	0.0637905705335048	-0.0334651082829273
3	D	26	50	20120529	19	2676	53.16	0.0635844771910602	-0.0329970460201887
3	D	26	50	20120529	19	2678	53.2	0.0633309016282589	-0.0327754458260327
3	D	26	50	20120529	19	2680	53.24	0.0635390455803689	-0.0322551849407068
3	D	26	50	20120529	19	2682	53.28	0.063661721535837	-0.0321967142809705
3	D	26	50	20120529	19	2684	53.32	0.0629822979851339	-0.0315754856183591
3	D	26	50	20120529	19	2686	53.36	0.0630117419115025	-0.0314703812664035
3	D	26	50	20120529	19	2688	53.4	0.0628640626602517	-0.0305042259159293
3	D	26	50	20120529	19	2690	53.44	0.0630831243410633	-0.0302079481746121
3	D	26	50	20120529	19	2692	53.48	0.0625339427883869	-0.0290691244192399
3	D	26	50	20120529	19	2694	53.52	0.0622058310997808	-0.0286755629269671
3	D	26	50	20120529	19	2696	53.56	0.0623082696591713	-0.0279602042096441
3	D	26	50	20120529	19	2698	53.6	0.0620865068304555	-0.0266646573072898
3	D	26	50	20120529	19	2700	53.64	0.0614542473020576	-0.0254506610300096
3	D	26	50	20120529	19	2702	53.68	0.0615866318336313	-0.0251166096444415
3	D	26	50	20120529	19	2704	53.72	0.0616389930907782	-0.0250030129400439
3	D	26	50	20120529	19	2706	53.76	0.0613226971564857	-0.0246052724466943
3	D	26	50	20120529	19	2708	53.8	0.0612014283435121	-0.0234687397172931
3	D	26	50	20120529	19	2710	53.84	0.0608769511837613	-0.0227814884945223
3	D	26	50	20120529	19	2712	53.88	0.0605810269958347	-0.0227865089526687
3	D	26	50	20120529	19	2714	53.92	0.0602915586928204	-0.0215746481378678
3	D	26	50	20120529	19	2716	53.96	0.0598430550036494	-0.0209844119654757
3	D	26	50	20120529	19	2718	54	0.0597693320506429	-0.0202489219180924
3	D	26	50	20120529	19	2720	54.04	0.0592051598342053	-0.0195202200958084
3	D	26	50	20120529	19	2722	54.08	0.0589914509517273	-0.0186803398743184
3	D	26	50	20120529	19	2724	54.12	0.0586694628078462	-0.0176793312305995
3	D	26	50	20120529	19	2726	54.16	0.0584972823066273	-0.017711787431856
3	D	26	50	20120529	19	2728	54.2	0.058187215983077	-0.0164745626968139
3	D	26	50	20120529	19	2730	54.24	0.058172296029994	-0.0159464246419456
3	D	26	50	20120529	19	2732	54.28	0.0579951657813067	-0.0153703447473129
3	D	26	50	20120529	19	2734	54.32	0.05800782299269	-0.0152898052849358
3	D	26	50	20120529	19	2736	54.36	0.0575909128345024	-0.0144445298387054
3	D	26	50	20120529	19	2738	54.4	0.0575085348944942	-0.0143229781830194
3	D	26	50	20120529	19	2740	54.44	0.0576923826576027	-0.0142003658671617
3	D	26	50	20120529	19	2742	54.48	0.0572590676220916	-0.0136138915028456
3	D	26	50	20120529	19	2744	54.52	0.0572608353890445	-0.013187435403112
3	D	26	50	20120529	19	2746	54.56	0.0570937460566501	-0.0131534235669369
3	D	26	50	20120529	19	2748	54.6	0.0573628708975697	-0.0122109916489714
3	D	26	50	20120529	19	2750	54.64	0.0569326671318958	-0.0127404732067239
3	D	26	50	20120529	19	2752	54.68	0.0569758713562263	-0.0124715604978387
3	D	26	50	20120529	19	2754	54.72	0.0566708254908225	-0.0120011930669934
3	D	26	50	20120529	19	2756	54.76	0.0566559762484175	-0.0119651306211529
3	D	26	50	20120529	19	2758	54.8	0.0564613097515569	-0.0114054556038437
3	D	26	50	20120529	19	2760	54.84	0.056311827378014	-0.0111986975810248
3	D	26	50	20120529	19	2762	54.88	0.0555727593703179	-0.0110687313546427
3	D	26	50	20120529	19	2764	54.92	0.0554538240097223	-0.0104804185126955
3	D	26	50	20120529	19	2766	54.96	0.0551342824553041	-0.0102866005439723
3	D	26	50	20120529	19	2768	55	0.0546894415792596	-0.0098691954110378
3	D	26	50	20120529	19	2770	55.04	0.0543512324058181	-0.0094773875435824
3	D	26	50	20120529	19	2772	55.08	0.0542854714751678	-0.0091528255310178
3	D	26	50	20120529	19	2774	55.12	0.0540455501443112	-0.009196454019417
3	D	26	50	20120529	19	2776	55.16	0.0534981080743165	-0.0090430118478995
3	D	26	50	20120529	19	2778	55.2	0.0527516154454179	-0.00843072808607
3	D	26	50	20120529	19	2780	55.24	0.0528969258889517	-0.0082557191577264
3	D	26	50	20120529	19	2782	55.28	0.0527675960586727	-0.0077708560378668
3	D	26	50	20120529	19	2784	55.32	0.0523957286024467	-0.0078594565175494
3	D	26	50	20120529	19	2786	55.36	0.0520680553200449	-0.0076644364672982
3	D	26	50	20120529	19	2788	55.4	0.0515573828026719	-0.0070680626080455
3	D	26	50	20120529	19	2790	55.44	0.0512029808839412	-0.0064303937127714
3	D	26	50	20120529	19	2792	55.48	0.050989505346701	-0.0065752798922365
3	D	26	50	20120529	19	2794	55.52	0.051453155263125	-0.0066208882796231
3	D	26	50	20120529	19	2796	55.56	0.0510136176879395	-0.0057831081652733
3	D	26	50	20120529	19	2798	55.6	0.0505976267685674	-0.0055289032774367
3	D	26	50	20120529	19	2800	55.64	0.0505128446655032	-0.0057453486631579
3	D	26	50	20120529	19	2802	55.68	0.0505762721437756	-0.0057531975484291
3	D	26	50	20120529	19	2804	55.72	0.0506449322122288	-0.0058870528621077
3	D	26	50	20120529	19	2806	55.76	0.0509842727565202	-0.0058118874112676
3	D	26	50	20120529	19	2808	55.8	0.0507954752459434	-0.0061092965234346
3	D	26	50	20120529	19	2810	55.84	0.0509277749247034	-0.0059303277971163
3	D	26	50	20120529	19	2812	55.88	0.0507867778325348	-0.0064329392971837
3	D	26	50	20120529	19	2814	55.92	0.0505507455889748	-0.0062587081862993
3	D	26	50	20120529	19	2816	55.96	0.0508302648995778	-0.006188209640215
3	D	26	50	20120529	19	2818	56	0.0505901314366869	-0.0060740826057315
3	D	26	50	20120529	19	2820	56.04	0.0507210876125626	-0.0059281357660946
3	D	26	50	20120529	19	2822	56.08	0.0506049806790918	-0.0062293632548801
3	D	26	50	20120529	19	2824	56.12	0.0505898485939744	-0.0052139579170962
3	D	26	50	20120529	19	2826	56.16	0.0505382297989478	-0.0059729663360218
3	D	26	50	20120529	19	2828	56.2	0.0498985810046864	-0.0048290089854183
3	D	26	50	20120529	19	2830	56.24	0.0495315218745725	-0.0040094015153449
3	D	26	50	20120529	19	2832	56.28	0.0493925046813912	-0.003431412432403
3	D	26	50	20120529	19	2834	56.32	0.0489427847685566	-0.0026948900091191
3	D	26	50	20120529	19	2836	56.36	0.0486858928749515	-0.0023472056048097
3	D	26	50	20120529	19	2838	56.4	0.0479066612020839	-0.0012875353825235
3	D	26	50	20120529	19	2840	56.44	0.048000847825338	-0.0007830854048251
3	D	26	50	20120529	19	2842	56.48	0.0476948120104404	-0.000652270650305601
3	D	26	50	20120529	19	2844	56.52	0.0472916197238079	0.0002809688795045
3	D	26	50	20120529	19	2846	56.56	0.0468018775671581	0.0010408258265675
3	D	26	50	20120529	19	2848	56.6	0.0464595671743857	0.0010445734925078
3	D	26	50	20120529	19	2850	56.64	0.0461078522614235	0.0020690297970909
3	D	26	50	20120529	19	2852	56.68	0.0458374546282977	0.0023530038804154
3	D	26	50	20120529	19	2854	56.72	0.0452249587344339	0.0035840767864612
3	D	26	50	20120529	19	2856	56.76	0.0452043112164233	0.00438296602784574
3	D	26	50	20120529	19	2858	56.8	0.0448174530964361	0.00479216872211839
3	D	26	50	20120529	19	2860	56.84	0.0447100435763739	0.00553526723846733
3	D	26	50	20120529	19	2862	56.88	0.0442424338619752	0.00610470032935686
3	D	26	50	20120529	19	2864	56.92	0.0438522523401165	0.00694233902235045
3	D	26	50	20120529	19	2866	56.96	0.043311457073865	0.00822941478546619
3	D	26	50	20120529	19	2868	57	0.0424796873671553	0.00938305949897205
3	D	26	50	20120529	19	2870	57.04	0.0417609133240792	0.0101752312259353
3	D	26	50	20120529	19	2872	57.08	0.0419161232625496	0.010626153220298
3	D	26	50	20120529	19	2874	57.12	0.0411899953089491	0.0117073901994103
3	D	26	50	20120529	19	2876	57.16	0.0411226080327021	0.0121144715733395
3	D	26	50	20120529	19	2878	57.2	0.0408083697791428	0.0125258662986338
3	D	26	50	20120529	19	2880	57.24	0.0399956919555251	0.0135802332200610
3	D	26	50	20120529	19	2882	57.28	0.0396590384170021	0.0150773904078673
3	D	26	50	20120529	19	2884	57.32	0.038903919085373	0.0158766332026425
3	D	26	50	20120529	19	2886	57.36	0.0382961608069432	0.0165863562789194
3	D	26	50	20120529	19	2888	57.4	0.0375905389499971	0.0173580219092283
3	D	26	50	20120529	19	2890	57.44	0.0370246413930135	0.017969881406989
3	D	26	50	20120529	19	2892	57.48	0.0366290151489397	0.0189593359259033
3	D	26	50	20120529	19	2894	57.52	0.0360763404887643	0.0201624074034141
3	D	26	50	20120529	19	2896	57.56	0.0354538036786076	0.0209407905481443
3	D	26	50	20120529	19	2898	57.6	0.0345656775614373	0.0222763738364494
3	D	26	50	20120529	19	2900	57.64	0.0341213033758685	0.0228394005399014
3	D	26	50	20120529	19	2902	57.68	0.0335519127113858	0.0236641981737487
3	D	26	50	20120529	19	2904	57.72	0.0326783600649757	0.0248033401271724
3	D	26	50	20120529	19	2906	57.76	0.0325197984403625	0.0249477596161619
3	D	26	50	20120529	19	2908	57.8	0.0315393383197048	0.0263898190435781
3	D	26	50	20120529	19	2910	57.84	0.0314270780471237	0.0273610726339447
3	D	26	50	20120529	19	2912	57.88	0.0310199330335843	0.0273036484922446
3	D	26	50	20120529	19	2914	57.92	0.030829537461682	0.0269948266766291
3	D	26	50	20120529	19	2916	57.96	0.0307637341046247	0.0276629435899011
3	D	26	50	20120529	19	2918	58	0.030190475566049	0.0278395152242312
3	D	26	50	20120529	19	2920	58.04	0.0296118925134109	0.0287071635290183
3	D	26	50	20120529	19	2922	58.08	0.0297863569695331	0.029637482707822
3	D	26	50	20120529	19	2924	58.12	0.0294469245013601	0.0296858700248586
3	D	26	50	20120529	19	2926	58.16	0.0287397990525545	0.0307161432726664
3	D	26	50	20120529	19	2928	58.2	0.0285257708406541	0.0316826745211055
3	D	26	50	20120529	19	2930	58.24	0.0283952389288471	0.0317871849033649
3	D	26	50	20120529	19	2932	58.28	0.0280959828537676	0.0322939061080446
3	D	26	50	20120529	19	2934	58.32	0.0271843525071906	0.0335196332868246
3	D	26	50	20120529	19	2936	58.36	0.0269334710212256	0.0333741107112564
3	D	26	50	20120529	19	2938	58.4	0.0268665857907932	0.0339648206451918
3	D	26	50	20120529	19	2940	58.44	0.0268029391094186	0.034038932506928
3	D	26	50	20120529	19	2942	58.48	0.0262108573883277	0.0344705009886896
3	D	26	50	20120529	19	2944	58.52	0.0264565062841119	0.0345795368543485
3	D	26	50	20120529	19	2946	58.56	0.0261763081509989	0.0351982977142936
3	D	26	50	20120529	19	2948	58.6	0.0262126039420772	0.0355114540944777
3	D	26	50	20120529	19	2950	58.64	0.0260762737546644	0.0353188382072825
3	D	26	50	20120529	19	2952	58.68	0.026240951852935	0.0363477563556549
3	D	26	50	20120529	19	2954	58.72	0.0255840637953483	0.0370643242255737
3	D	26	50	20120529	19	2956	58.76	0.0252101315873212	0.0376771171042856
3	D	26	50	20120529	19	2958	58.8	0.0247960922826653	0.0380251126355787
3	D	26	50	20120529	19	2960	58.84	0.0247277221279923	0.0384591984174813
3	D	26	50	20120529	19	2962	58.88	0.0246869503509891	0.0391189714707353
3	D	26	50	20120529	19	2964	58.92	0.02428400555173	0.0397387152091062
3	D	26	50	20120529	19	2966	58.96	0.0239725108724817	0.0403418207249158
3	D	26	50	20120529	19	2968	59	0.0232980017139078	0.040753710424957
3	D	26	50	20120529	19	2970	59.04	0.0228343517974838	0.0412408362865164
3	D	26	50	20120529	19	2972	59.08	0.0221118300884674	0.0424396651233401
3	D	26	50	20120529	19	2974	59.12	0.0216866467809399	0.043378207954009
3	D	26	50	20120529	19	2976	59.16	0.0212819695700668	0.0437374889095299
3	D	26	50	20120529	19	2978	59.2	0.020773135530325	0.0445550457699378
3	D	26	50	20120529	19	2980	59.24	0.0202756151990822	0.0450153722844902
3	D	26	50	20120529	19	2982	59.28	0.0194625838220739	0.0461277926726529
3	D	26	50	20120529	19	2984	59.32	0.0192181370078177	0.0467051453594917
3	D	26	50	20120529	19	2986	59.36	0.0187456482566288	0.0473249951638798
3	D	26	50	20120529	19	2988	59.4	0.0180301976154243	0.0480851349536554
3	D	26	50	20120529	19	2990	59.44	0.0175054536731057	0.0483345315153799
3	D	26	50	20120529	19	2992	59.48	0.0163129887973127	0.048909692171197
3	D	26	50	20120529	19	2994	59.52	0.0163897805937496	0.0492820546021698
3	D	26	50	20120529	19	2996	59.56	0.0158851184840168	0.050013980831376
3	D	26	50	20120529	19	2998	59.6	0.0150066090190706	0.0512705095815445
3	D	26	50	20120529	19	3000	59.64	0.0149600813928685	0.0509871011836449
3	D	26	50	20120529	19	3002	59.68	0.0143260187421785	0.0522026884511827
3	D	26	50	20120529	19	3004	59.72	0.0140893501025154	0.0524358215569399
3	D	26	50	20120529	19	3006	59.76	0.0134919155830909	0.0530391957733264
3	D	26	50	20120529	19	3008	59.8	0.0130605097358890	0.0532334380061184
3	D	26	50	20120529	19	3010	59.84	0.0128545295305293	0.0537420599138259
3	D	26	50	20120529	19	3012	59.88	0.0122032841850565	0.0542497625827178
3	D	26	50	20120529	19	3014	59.92	0.0120282752567129	0.0547329286463026
3	D	26	50	20120529	19	3016	59.96	0.0116204160653245	0.0550784210195903
3	D	26	50	20120529	19	3018	60	0.0114213655064204	0.0560312474072392
3	D	26	50	20120529	19	3020	60.04	0.0107486241147996	0.0563015036190087
3	D	26	50	20120529	19	3022	60.08	0.0108141022027374	0.056877371381607
3	D	26	50	20120529	19	3024	60.12	0.0100221426078085	0.0577653560774211
3	D	26	50	20120529	19	3026	60.16	0.00942032402634063	0.0587156368806577
3	D	26	50	20120529	19	3028	60.2	0.00928533734181212	0.0585206875410845
3	D	26	50	20120529	19	3030	60.24	0.0088380215920335	0.0598868178423369
3	D	26	50	20120529	19	3032	60.28	0.008732238417568	0.0603348406988968
3	D	26	50	20120529	19	3034	60.32	0.00850108521079812	0.0608107942733134
3	D	26	50	20120529	19	3036	60.36	0.0082683056584315	0.0612913440418078
3	D	26	50	20120529	19	3038	60.4	0.00769243789583318	0.0626652525176532
3	D	26	50	20120529	19	3040	60.44	0.00802993996249352	0.063039948401004
3	D	26	50	20120529	19	3042	60.48	0.00725480950895682	0.0639782790996386
3	D	26	50	20120529	19	3044	60.52	0.00702047432167161	0.0650311610968253
3	D	26	50	20120529	19	3046	60.56	0.00664867757612372	0.0658208579500545
3	D	26	50	20120529	19	3048	60.6	0.00604042432294705	0.066171582913523
3	D	26	50	20120529	19	3050	60.64	0.00544595965200352	0.0674615578144416
3	D	26	50	20120529	19	3052	60.68	0.00464643401451589	0.0683332083436103
3	D	26	50	20120529	19	3054	60.72	0.0049815319181202	0.0686568511173593
3	D	26	50	20120529	19	3056	60.76	0.00420682572865221	0.0694744079777672
3	D	26	50	20120529	19	3058	60.8	0.00373504408424455	0.0700604580780147
3	D	26	50	20120529	19	3060	60.84	0.00357693500797124	0.0709341592168487
3	D	26	50	20120529	19	3062	60.88	0.00321878542330026	0.0717524938947159
3	D	26	50	20120529	19	3064	60.92	0.00275711540586356	0.0726747732694176
3	D	26	50	20120529	19	3066	60.96	0.00235505449008089	0.0736317715870754
3	D	26	50	20120529	19	3068	61	0.0018899196494164	0.073680986219046
3	D	26	50	20120529	19	3070	61.04	0.0015002331023045	0.0747701427941076
3	D	26	50	20120529	19	3072	61.08	0.0014637463923952	0.0750816940418984
3	D	26	50	20120529	19	3074	61.12	0.0012865454330299	0.0756543091133033
3	D	26	50	20120529	19	3076	61.16	0.0008463714617413	0.076082603690668
3	D	26	50	20120529	19	3078	61.2	0.0010398358770739	0.0765914377304098
3	D	26	50	20120529	19	3080	61.24	0.000605955156137801	0.0773066055289019
3	D	26	50	20120529	19	3082	61.28	0.0006031267290131	0.0782381480024371
3	D	26	50	20120529	19	3084	61.32	0.000468917861943901	0.0792288046028794
3	D	26	50	20120529	19	3086	61.36	-7.88424061019984e-06	0.079869796900025
3	D	26	50	20120529	19	3088	61.4	0.000119182847969000	0.0807331035691757
3	D	26	50	20120529	19	3090	61.44	-5.25733891811996e-05	0.0821113253963864
3	D	26	50	20120529	19	3092	61.48	-2.97338401489006e-05	0.082327487939395
3	D	26	50	20120529	19	3094	61.52	-0.000117485791694100	0.0833999567944208
3	D	26	50	20120529	19	3096	61.56	-0.000301969950905701	0.0843963409597907
3	D	26	50	20120529	19	3098	61.6	-0.0007214256935055	0.0850820931161854
3	D	26	50	20120529	19	3100	61.64	-0.0010628875581405	0.0863293587675204
3	D	26	50	20120529	19	3102	61.68	-0.0013066979762936	0.0872146564575659
3	D	26	50	20120529	19	3104	61.72	-0.0019473367200487	0.0877787862475966
3	D	26	50	20120529	19	3106	61.76	-0.0021449023547122	0.0891620285329537
3	D	26	50	20120529	19	3108	61.8	-0.0027150425523829	0.0908617011028918
3	D	26	50	20120529	19	3110	61.84	-0.0026140677040295	0.0908536400855862
3	D	26	50	20120529	19	3112	61.88	-0.0031311041824331	0.0924412362307063
3	D	26	50	20120529	19	3114	61.92	-0.0032091687710761	0.0933378476292508
3	D	26	50	20120529	19	3116	61.96	-0.0032435341606417	0.093709785796155
3	D	26	50	20120529	19	3118	62	-0.0036971431607729	0.094391648865253
3	D	26	50	20120529	19	3120	62.04	-0.0036943854443263	0.0961456272359864
3	D	26	50	20120529	19	3122	62.08	-0.0041591667316002	0.0967112419502575
3	D	26	50	20120529	19	3124	62.12	-0.0043632377486506	0.0973732353188044
3	D	26	50	20120529	19	3126	62.16	-0.0047181346421281	0.098190580047178
3	D	26	50	20120529	19	3128	62.2	-0.0046169476617404	0.0992259965068693
3	D	26	50	20120529	19	3130	62.24	-0.0050950932671787	0.100641765704161
3	D	26	50	20120529	19	3132	62.28	-0.0052082303521685	0.101114113033994
3	D	26	50	20120529	19	3134	62.32	-0.005441504879282	0.102520477711096
3	D	26	50	20120529	19	3136	62.36	-0.0053431463260189	0.102982430571245
3	D	26	50	20120529	19	3138	62.4	-0.0052227260411829	0.103803876518949
3	D	26	50	20120529	19	3140	62.44	-0.0053246201283518	0.104659829277576
3	D	26	50	20120529	19	3142	62.48	-0.0055925428877434	0.105307468378464
3	D	26	50	20120529	19	3144	62.52	-0.0050279888336441	0.106371522662794
3	D	26	50	20120529	19	3146	62.56	-0.0051547023688327	0.107013009934686
3	D	26	50	20120529	19	3148	62.6	-0.0052320598506945	0.10795926022927
3	D	26	50	20120529	19	3150	62.64	-0.0051374489633718	0.108309419507314
3	D	26	50	20120529	19	3152	62.68	-0.0050294030472065	0.109152007947775
3	D	26	50	20120529	19	3154	62.72	-0.004867051330246	0.109829699086865
3	D	26	50	20120529	19	3156	62.76	-0.004667364375239	0.110173352982521
3	D	26	50	20120529	19	3158	62.8	-0.0046046440037477	0.111134098966119
3	D	26	50	20120529	19	3160	62.84	-0.004628049238205	0.111917078304927
3	D	26	50	20120529	19	3162	62.88	-0.0045104573804937	0.112673329007406
3	D	26	50	20120529	19	3164	62.92	-0.0042524341160387	0.113201184219562
3	D	26	50	20120529	19	3166	62.96	-0.0040351402021801	0.114836368651056
3	D	26	50	20120529	19	3168	63	-0.0039447012448663	0.11522223682155
3	D	26	50	20120529	19	3170	63.04	-0.0037423272840907	0.115609307073571
3	D	26	50	20120529	19	3172	63.08	-0.0036807382834494	0.116098271412762
3	D	26	50	20120529	19	3174	63.12	-0.0032886475732814	0.117107666342905
3	D	26	50	20120529	19	3176	63.16	-0.0034379178147899	0.118047340544424
3	D	26	50	20120529	19	3178	63.2	-0.0032756368085076	0.118908525893231
3	D	26	50	20120529	19	3180	63.24	-0.0028783135081589	0.119072362534432
3	D	26	50	20120529	19	3182	63.28	-0.0029234976314767	0.119636280192429
3	D	26	50	20120529	19	3184	63.32	-0.0029359427108256	0.120435310855169
3	D	26	50	20120529	19	3186	63.36	-0.0026278562862626	0.120800531507652
3	D	26	50	20120529	19	3188	63.4	-0.0027523070797514	0.121911537682253
3	D	26	50	20120529	19	3190	63.44	-0.0030993550879578	0.122403259737890
3	D	26	50	20120529	19	3192	63.48	-0.0029290130643699	0.122564692216035
3	D	26	50	20120529	19	3194	63.52	-0.0033066787962017	0.122653292695717
3	D	26	50	20120529	19	3196	63.56	-0.0030408773571537	0.123530458657779
3	D	26	50	20120529	19	3198	63.6	-0.0033397713935612	0.124510296524469
3	D	26	50	20120529	19	3200	63.64	-0.003619149282808	0.124659991030046
3	D	26	50	20120529	19	3202	63.68	-0.0036300387272383	0.124599745532289
3	D	26	50	20120529	19	3204	63.72	-0.0038325541093701	0.125525348308863
3	D	26	50	20120529	19	3206	63.76	-0.0042498178209483	0.125800766400135
3	D	26	50	20120529	19	3208	63.8	-0.0043990880624568	0.126667325760479
3	D	26	50	20120529	19	3210	63.84	-0.0044544545234237	0.127439698497569
3	D	26	50	20120529	19	3212	63.88	-0.0049932698906878	0.127550714262215
3	D	26	50	20120529	19	3214	63.92	-0.0048821834153634	0.127978443154155
3	D	26	50	20120529	19	3216	63.96	-0.005396815730711	0.129042921702553
3	D	26	50	20120529	19	3218	64	-0.0060427577753249	0.129815718703712
3	D	26	50	20120529	19	3220	64.04	-0.0065550566382946	0.131369585855369
3	D	26	50	20120529	19	3222	64.08	-0.006744207702262	0.131978475504649
3	D	26	50	20120529	19	3224	64.12	-0.0073784117743082	0.133013609121628
3	D	26	50	20120529	19	3226	64.16	-0.0083899987354736	0.134429236897564
3	D	26	50	20120529	19	3228	64.2	-0.0084238691502925	0.134872663560046
3	D	26	50	20120529	19	3230	64.24	-0.0086895998786624	0.135550778963204
3	D	26	50	20120529	19	3232	64.28	-0.0091931306175453	0.136689150170236
3	D	26	50	20120529	19	3234	64.32	-0.0093392895892166	0.137551325468537
3	D	26	50	20120529	19	3236	64.36	-0.0097297539537878	0.138070200424571
3	D	26	50	20120529	19	3238	64.4	-0.009837729159275	0.139280272259216
3	D	26	50	20120529	19	3240	64.44	-0.0101895854935934	0.140085242618919
3	D	26	50	20120529	19	3242	64.48	-0.0104544676938259	0.140550094616871
3	D	26	50	20120529	19	3244	64.52	-0.0104616094723159	0.14110298140908
3	D	26	50	20120529	19	3246	64.56	-0.0106659633320788	0.14212757913502
3	D	26	50	20120529	19	3248	64.6	-0.0107394317266441	0.142781016511514
3	D	26	50	20120529	19	3250	64.64	-0.0109769488944446	0.143707397105547
3	D	26	50	20120529	19	3252	64.68	-0.0110920658784218	0.144067455878527
3	D	26	50	20120529	19	3254	64.72	-0.0111084000450672	0.145565744437183
3	D	26	50	20120529	19	3256	64.76	-0.0115744541245473	0.146472891726767
3	D	26	50	20120529	19	3258	64.8	-0.0113026422778592	0.146733389864956
3	D	26	50	20120529	19	3260	64.84	-0.0117807171726194	0.147977827089167
3	D	26	50	20120529	19	3262	64.88	-0.0119553725475725	0.148803020702811
3	D	26	50	20120529	19	3264	64.92	-0.0119200879191912	0.149594909587062
3	D	26	50	20120529	19	3266	64.96	-0.0125588881853152	0.15072104784678
3	D	26	50	20120529	19	3268	65	-0.0125175224386158	0.151445478744105
3	D	26	50	20120529	19	3270	65.04	-0.0125366143217078	0.15265816687384
3	D	26	50	20120529	19	3272	65.08	-0.0125076229436792	0.152517452624384
3	D	26	50	20120529	19	3274	65.12	-0.0125055723340137	0.153355303449412
3	D	26	50	20120529	19	3276	65.16	-0.0125254420345651	0.15440175077489
3	D	26	50	20120529	19	3278	65.2	-0.0125115120309757	0.154732464616451
3	D	26	50	20120529	19	3280	65.24	-0.0127160073120948	0.155424580733876
3	D	26	50	20120529	19	3282	65.28	-0.012331129091095	0.155259329879113
3	D	26	50	20120529	19	3284	65.32	-0.0122475490695587	0.156057087749648
3	D	26	50	20120529	19	3286	65.36	-0.0121335634564315	0.157161022856436
3	D	26	50	20120529	19	3288	65.4	-0.0124142141378844	0.15767091755635
3	D	26	50	20120529	19	3290	65.44	-0.0123444226985813	0.158321950769788
3	D	26	50	20120529	19	3292	65.48	-0.0121839094592519	0.159041078366255
3	D	26	50	20120529	19	3294	65.52	-0.0124224165765462	0.159629886182949
3	D	26	50	20120529	19	3296	65.56	-0.0122969051228856	0.160715648645461
3	D	26	50	20120529	19	3298	65.6	-0.0122908947152455	0.160667918937731
3	D	26	50	20120529	19	3300	65.64	-0.0122208204332299	0.161599249279232
3	D	26	50	20120529	19	3302	65.68	-0.0120711966383308	0.162683668238859
3	D	26	50	20120529	19	3304	65.72	-0.0124355687626762	0.163587845679963
3	D	26	50	20120529	19	3306	65.76	-0.0121382303611873	0.164257122248356
3	D	26	50	20120529	19	3308	65.8	-0.0122409729764937	0.165393230713688
3	D	26	50	20120529	19	3310	65.84	-0.0123296441668545	0.165873073375401
3	D	26	50	20120529	19	3312	65.88	-0.0121552716346139	0.166518379023912
3	D	26	50	20120529	19	3314	65.92	-0.0123864955520619	0.166950421267217
3	D	26	50	20120529	19	3316	65.96	-0.0123687471718541	0.167405161638198
3	D	26	50	20120529	19	3318	66	-0.0123071581712128	0.169066226177884
3	D	26	50	20120529	19	3320	66.04	-0.0124282148521519	0.169131845687178
3	D	26	50	20120529	19	3322	66.08	-0.0128422965832147	0.169928330765506
3	D	26	50	20120529	19	3324	66.12	-0.0126411247039672	0.170928533307495
3	D	26	50	20120529	19	3326	66.16	-0.0124921373051712	0.171535725900499
3	D	26	50	20120529	19	3328	66.2	-0.0125088250252072	0.171335190417355
3	D	26	50	20120529	19	3330	66.24	-0.0127583630082879	0.172043075016001
3	D	26	50	20120529	19	3332	66.28	-0.0128760962873555	0.172722958186112
3	D	26	50	20120529	19	3334	66.32	-0.0133045322860764	0.173720049458263
3	D	26	50	20120529	19	3336	66.36	-0.0132317002876142	0.174161991196504
3	D	26	50	20120529	19	3338	66.4	-0.0132787935992412	0.174437338577098
3	D	26	50	20120529	19	3340	66.44	-0.0135462920945641	0.175255956097678
3	D	26	50	20120529	19	3342	66.48	-0.0134611564381092	0.176345183383418
3	D	26	50	20120529	19	3344	66.52	-0.0137993656115507	0.177148244554811
3	D	26	50	20120529	19	3346	66.56	-0.0141165030029129	0.176983842228186
3	D	26	50	20120529	19	3348	66.6	-0.0139944563724801	0.178122708409965
3	D	26	50	20120529	19	3350	66.64	-0.0145077451849434	0.178781802640709
3	D	26	50	20120529	19	3352	66.68	-0.0146775922337844	0.179592005590592
3	D	26	50	20120529	19	3354	66.72	-0.0143706371800714	0.179980985030923
3	D	26	50	20120529	19	3356	66.76	-0.0147904464760618	0.180592137421902
3	D	26	50	20120529	19	3358	66.8	-0.0147170487921746	0.181576288639958
3	D	26	50	20120529	19	3360	66.84	-0.0150232260284284	0.180886859528301
3	D	26	50	20120529	19	3362	66.88	-0.0147870523635121	0.181799027276032
3	D	26	50	20120529	19	3364	66.92	-0.0149499697658975	0.18237150092608
3	D	26	50	20120529	19	3366	66.96	-0.0148292666383489	0.182845757444222
3	D	26	50	20120529	19	3368	67	-0.0147479493585125	0.18291010416131
3	D	26	50	20120529	19	3370	67.04	-0.0148759356859073	0.183641959679838
3	D	26	50	20120529	19	3372	67.08	-0.0154034373446724	0.184067637962112
3	D	26	50	20120529	19	3374	67.12	-0.0152910073664637	0.184475638574857
3	D	26	50	20120529	19	3376	67.16	-0.015223832222251	0.185115570211831
3	D	26	50	20120529	19	3378	67.2	-0.0151665565729749	0.185508014475389
3	D	26	50	20120529	19	3380	67.24	-0.0151396865152898	0.185551855095823
3	D	26	50	20120529	19	3382	67.28	-0.0148957346757805	0.18560347389085
3	D	26	50	20120529	19	3384	67.32	-0.0147790620568847	0.186083599395275
3	D	26	50	20120529	19	3386	67.36	-0.014784011804353	0.187169008304397
3	D	26	50	20120529	19	3388	67.4	-0.0146065280022752	0.186834546796895
3	D	26	50	20120529	19	3390	67.44	-0.0145966285073386	0.187130117431431
3	D	26	50	20120529	19	3392	67.48	-0.0143710614441401	0.188072690770753
3	D	26	50	20120529	19	3394	67.52	-0.0142847944168353	0.188918390481052
3	D	26	50	20120529	19	3396	67.56	-0.0140535704993873	0.189505996216218
3	D	26	50	20120529	19	3398	67.6	-0.0140514491790437	0.189981879079957
3	D	26	50	20120529	19	3400	67.64	-0.013893057260058	0.190686157434018
3	D	26	50	20120529	19	3402	67.68	-0.0139156846770559	0.191514886581569
3	D	26	50	20120529	19	3404	67.72	-0.0138902288329332	0.192359172078306
3	D	26	50	20120529	19	3406	67.76	-0.0136745612646713	0.193115069227394
3	D	26	50	20120529	19	3408	67.8	-0.0132630251180207	0.194096533439681
3	D	26	50	20120529	19	3410	67.84	-0.0129773539784214	0.194704645271502
3	D	26	50	20120529	19	3412	67.88	-0.0131039260922537	0.195654289678635
3	D	26	50	20120529	19	3414	67.92	-0.0131074616261597	0.195899655731707
3	D	26	50	20120529	19	3416	67.96	-0.0126223863742657	0.196738284374194
3	D	26	50	20120529	19	3418	68	-0.0129625047360164	0.197170326617499
3	D	26	50	20120529	19	3420	68.04	-0.0127828996135951	0.197768538954383
3	D	26	50	20120529	19	3422	68.08	-0.0122971172549199	0.198431098008355
3	D	26	50	20120529	19	3424	68.12	-0.0126040015979549	0.198343416767488
3	D	26	50	20120529	19	3426	68.16	-0.0123713634669445	0.19899466211296
3	D	26	50	20120529	19	3428	68.2	-0.0126223863742657	0.199255584515218
3	D	26	50	20120529	19	3430	68.24	-0.0123473218363842	0.200053908071178
3	D	26	50	20120529	19	3432	68.28	-0.0121083197443431	0.201216391619449
3	D	26	50	20120529	19	3434	68.32	-0.0121719593546499	0.201397410955432
3	D	26	50	20120529	19	3436	68.36	-0.0118113348962448	0.202135630434991
3	D	26	50	20120529	19	3438	68.4	-0.0118968948167683	0.202642625997102
3	D	26	50	20120529	19	3440	68.44	-0.0120687217645967	0.203278314993389
3	D	26	50	20120529	19	3442	68.48	-0.0117943643334963	0.204159370042747
3	D	26	50	20120529	19	3444	68.52	-0.0120404374933492	0.204767481874567
3	D	26	50	20120529	19	3446	68.56	-0.0119379070100771	0.205241950524744
3	D	26	50	20120529	19	3448	68.6	-0.0118063851487764	0.206380392442454
3	D	26	50	20120529	19	3450	68.64	-0.0120962989290629	0.207097398718577
3	D	26	50	20120529	19	3452	68.68	-0.0119018445642366	0.207745815636925
3	D	26	50	20120529	19	3454	68.72	-0.0115518267075493	0.208923148427601
3	D	26	50	20120529	19	3456	68.76	-0.0114733378548375	0.209666317654628
3	D	26	50	20120529	19	3458	68.8	-0.0117957785470586	0.210295642689884
3	D	26	50	20120529	19	3460	68.84	-0.0117003191315985	0.211472975480559
3	D	26	50	20120529	19	3462	68.88	-0.0116062739297007	0.21218220358209
3	D	26	50	20120529	19	3464	68.92	-0.0112986824798845	0.212758495608757
3	D	26	50	20120529	19	3466	68.96	-0.0111021067947147	0.212946586012552
3	D	26	50	20120529	19	3468	69	-0.0110554377471563	0.213300139403145
3	D	26	50	20120529	19	3470	69.04	-0.011061801708187	0.214009367504676
3	D	26	50	20120529	19	3472	69.08	-0.0110872575523097	0.214682533160365
3	D	26	50	20120529	19	3474	69.12	-0.0110766509505919	0.214908100223564
3	D	26	50	20120529	19	3476	69.16	-0.0110130113402851	0.215021237308554
3	D	26	50	20120529	19	3478	69.2	-0.0112201936271728	0.215358527243179
3	D	26	50	20120529	19	3480	69.24	-0.0112689839950746	0.215115989617233
3	D	26	50	20120529	19	3482	69.28	-0.0115893033669522	0.215679553721838
3	D	26	50	20120529	19	3484	69.32	-0.0118184059640566	0.2156922816439
3	D	26	50	20120529	19	3486	69.36	-0.011831133886118	0.215473078541732
3	D	26	50	20120529	19	3488	69.4	-0.0121146837053738	0.215791983700047
3	D	26	50	20120529	19	3490	69.44	-0.0121259974138728	0.216047956354836
3	D	26	50	20120529	19	3492	69.48	-0.0122341847513943	0.21621695487554
3	D	26	50	20120529	19	3494	69.52	-0.0120545796289729	0.215949668512251
3	D	26	50	20120529	19	3496	69.56	-0.0123183304583555	0.216118667032955
3	D	26	50	20120529	19	3498	69.6	-0.0121309471613411	0.215987852278435
3	D	26	50	20120529	19	3500	69.64	-0.0119555846796068	0.215839359854386
3	D	26	50	20120529	19	3502	69.68	-0.0124951071536522	0.216308171650313
3	D	26	50	20120529	19	3504	69.72	-0.0129441199597056	0.216290493980783
3	D	26	50	20120529	19	3506	69.76	-0.0132580753705524	0.216059977170117
3	D	26	50	20120529	19	3508	69.8	-0.0134263667844748	0.216255138641724
3	D	26	50	20120529	19	3510	69.84	-0.0132481758756158	0.216454542754019
3	D	26	50	20120529	19	3512	69.88	-0.013582637383117	0.216135637595703
3	D	26	50	20120529	19	3514	69.92	-0.0134560652692847	0.215830874573012
3	D	26	50	20120529	19	3516	69.96	-0.0139856882483934	0.21609179697527
3	D	26	50	20120529	19	3518	70	-0.014101653760508	0.21622897569082
3	D	26	50	20120529	19	3520	70.04	-0.0139503329093341	0.21637181126062
3	D	26	50	20120529	19	3522	70.08	-0.0140846831977595	0.216445350365863
3	D	26	50	20120529	19	3524	70.12	-0.0143258066101441	0.216208469594166
3	D	26	50	20120529	19	3526	70.16	-0.0144375294815716	0.216707686981683
3	D	26	50	20120529	19	3528	70.2	-0.0144198518120419	0.216660310827344
3	D	26	50	20120529	19	3530	70.24	-0.0145789508378089	0.216697787486747
3	D	26	50	20120529	19	3532	70.28	-0.0147062300584225	0.216685059564685
3	D	26	50	20120529	19	3534	70.32	-0.0147932041925084	0.216834259095516
3	D	26	50	20120529	19	3536	70.36	-0.0144643995392567	0.216924061656727
3	D	26	50	20120529	19	3538	70.4	-0.0146341051667415	0.216702030127434
3	D	26	50	20120529	19	3540	70.44	-0.015076046904983	0.216476463064235
3	D	26	50	20120529	19	3542	70.48	-0.0149006844232488	0.216279887379066
3	D	26	50	20120529	19	3544	70.52	-0.0149558387521813	0.215964517754656
3	D	26	50	20120529	19	3546	70.56	-0.0154331358294822	0.216071290878616
3	D	26	50	20120529	19	3548	70.6	-0.0154182865870773	0.216053613209086
3	D	26	50	20120529	19	3550	70.64	-0.015981850691683	0.215904413678256
3	D	26	50	20120529	19	3552	70.68	-0.0161338786496381	0.216077654839646
3	D	26	50	20120529	19	3554	70.72	-0.017001498670154	0.215835117213699
3	D	26	50	20120529	19	3556	70.76	-0.0170531174651806	0.215685917682869
3	D	26	50	20120529	19	3558	70.8	-0.0184142980189647	0.215471664328169
3	D	26	50	20120529	19	3560	70.84	-0.0190514012288138	0.215661876052309
3	D	26	50	20120529	19	3562	70.88	-0.019673655196258	0.215671775547245
3	D	26	50	20120529	19	3564	70.92	-0.0203461137451664	0.21560318618947
3	D	26	50	20120529	19	3566	70.96	-0.021440007935662	0.215603893296251
3	D	26	50	20120529	19	3568	71	-0.0223486401494867	0.215801176088202
3	D	26	50	20120529	19	3570	71.04	-0.0229807936118675	0.215478735395981
3	D	26	50	20120529	19	3572	71.08	-0.0237805313813894	0.21566894712012
3	D	26	50	20120529	19	3574	71.12	-0.0247280544681794	0.21581743954417
3	D	26	50	20120529	19	3576	71.16	-0.0255900176344458	0.215842188281511
3	D	26	50	20120529	19	3578	71.2	-0.0260913563423071	0.216039471073462
3	D	26	50	20120529	19	3580	71.24	-0.0264548092278369	0.21586552280529
3	D	26	50	20120529	19	3582	71.28	-0.0277976050053102	0.216149072624546
3	D	26	50	20120529	19	3584	71.32	-0.0281546939298094	0.21612149546008
3	D	26	50	20120529	19	3586	71.36	-0.0285584519018669	0.216422015842084
3	D	26	50	20120529	19	3588	71.4	-0.0285980498816134	0.216382417862338
3	D	26	50	20120529	19	3590	71.44	-0.0293348551476098	0.216535152927074
3	D	26	50	20120529	19	3592	71.48	-0.0306599732555534	0.216379589435213
3	D	26	50	20120529	19	3594	71.52	-0.0310686809750792	0.216699201700309
3	D	26	50	20120529	19	3596	71.56	-0.0319023598700981	0.216555659023728
3	D	26	50	20120529	19	3598	71.6	-0.0335980019313835	0.216893656065135
3	D	26	50	20120529	19	3600	71.64	-0.0335958806110399	0.217093767284211
3	D	26	50	20120529	19	3602	71.68	-0.0345009772909587	0.217044269809528
3	D	26	50	20120529	19	3604	71.72	-0.0355524450745831	0.217506010537643
3	D	26	50	20120529	19	3606	71.76	-0.0370882810033203	0.217781782182306
3	D	26	50	20120529	19	3608	71.8	-0.0374177927633532	0.218150891922085
3	D	26	50	20120529	19	3610	71.84	-0.0384890595368508	0.218322718869913
3	D	26	50	20120529	19	3612	71.88	-0.0394634526813259	0.218905374857611
3	D	26	50	20120529	19	3614	71.92	-0.0393899135760824	0.219246200326143
3	D	26	50	20120529	19	3616	71.96	-0.0414497156296789	0.219395399856974
3	D	26	50	20120529	19	3618	72	-0.0418174111558959	0.220340094516639
3	D	26	50	20120529	19	3620	72.04	-0.0428504941632094	0.220403027020164
3	D	26	50	20120529	19	3622	72.08	-0.0441614701355293	0.221202057682905
3	D	26	50	20120529	19	3624	72.12	-0.0452193018801844	0.221763500467167
3	D	26	50	20120529	19	3626	72.16	-0.046404412845453	0.221832796931724
3	D	26	50	20120529	19	3628	72.2	-0.0469000946990648	0.222465657500885
3	D	26	50	20120529	19	3630	72.24	-0.0479741898996872	0.222561116916346
3	D	26	50	20120529	19	3632	72.28	-0.0483503707072784	0.223098518070047
3	D	26	50	20120529	19	3634	72.32	-0.0492646597753526	0.22339196738424
3	D	26	50	20120529	19	3636	72.36	-0.0494647709944284	0.22354682376932
3	D	26	50	20120529	19	3638	72.4	-0.0503550184319422	0.224111802087488
3	D	26	50	20120529	19	3640	72.44	-0.0514814395343724	0.22479274591777
3	D	26	50	20120529	19	3642	72.48	-0.052658772325048	0.225370452158
3	D	26	50	20120529	19	3644	72.52	-0.0534408324250404	0.225489246097239
3	D	26	50	20120529	19	3646	72.56	-0.0547397875820801	0.226307368643072
3	D	26	50	20120529	19	3648	72.6	-0.055433459334424	0.227010939890353
3	D	26	50	20120529	19	3650	72.64	-0.0565492738351364	0.227399848620005
3	D	26	50	20120529	19	3652	72.68	-0.0572825435672269	0.227895530473617
3	D	26	50	20120529	19	3654	72.72	-0.0577244853054685	0.228389798113666
3	D	26	50	20120529	19	3656	72.76	-0.0589025252029252	0.228924370840243
3	D	26	50	20120529	19	3658	72.8	-0.0602969397754251	0.229700774085986
3	D	26	50	20120529	19	3660	72.84	-0.0609651556836464	0.230323735160212
3	D	26	50	20120529	19	3662	72.88	-0.0619155071975611	0.231108623687329
3	D	26	50	20120529	19	3664	72.92	-0.0622464331711564	0.231433892806674
3	D	26	50	20120529	19	3666	72.96	-0.0633686116328995	0.232256257993194
3	D	26	50	20120529	19	3668	73	-0.0643861382910269	0.232862248504671
3	D	26	50	20120529	19	3670	73.04	-0.0654241710458088	0.233669764448786
3	D	26	50	20120529	19	3672	73.08	-0.0664232422169473	0.234094806334958
3	D	26	50	20120529	19	3674	73.12	-0.0674414759818559	0.234927778123195
3	D	26	50	20120529	19	3676	73.16	-0.0685759581015916	0.235075987704532
3	D	26	50	20120529	19	3678	73.2	-0.0699184003256742	0.235931233356377
3	D	26	50	20120529	19	3680	73.24	-0.0709312600790458	0.236195408449828
3	D	26	50	20120529	19	3682	73.28	-0.0721243613509419	0.23655652788298
3	D	26	50	20120529	19	3684	73.32	-0.0724982794168333	0.236753952096288
3	D	26	50	20120529	19	3686	73.36	-0.0738819459662592	0.237082898170896
3	D	26	50	20120529	19	3688	73.4	-0.0743569095911822	0.237074625021556
3	D	26	50	20120529	19	3690	73.44	-0.0749855982303351	0.23755892245599
3	D	26	50	20120529	19	3692	73.48	-0.075501574048567	0.237584590432148
3	D	26	50	20120529	19	3694	73.52	-0.0760888262303424	0.237613935363567
3	D	26	50	20120529	19	3696	73.56	-0.0762895031348431	0.237820551965029
3	D	26	50	20120529	19	3698	73.6	-0.0767546379755077	0.237781095406639
3	D	26	50	20120529	19	3700	73.64	-0.0768562492199642	0.237835047654044
3	D	26	50	20120529	19	3702	73.68	-0.0769107671527936	0.2376645642091
3	D	26	50	20120529	19	3704	73.72	-0.0766108124562143	0.237851381820689
3	D	26	50	20120529	19	3706	73.76	-0.0768206110381924	0.237890484825689
3	D	26	50	20120529	19	3708	73.8	-0.0768964835958137	0.23767319091183
3	D	26	50	20120529	19	3710	73.84	-0.077337647516596	0.237452644306778
3	D	26	50	20120529	19	3712	73.88	-0.0772302379965338	0.237350750219609
3	D	26	50	20120529	19	3714	73.92	-0.0771805991004945	0.236850260039885
3	D	26	50	20120529	19	3716	73.96	-0.0772138331192102	0.236979660580842
3	D	26	50	20120529	19	3718	74	-0.0772434608933419	0.237067412532388
3	D	26	50	20120529	19	3720	74.04	-0.0770825233899439	0.236700848377021
3	D	26	50	20120529	19	3722	74.08	-0.0773034942590646	0.236410581043343
3	D	26	50	20120529	19	3724	74.12	-0.0771096762903414	0.236273473038471
3	D	26	50	20120529	19	3726	74.16	-0.0777585881834363	0.236385408041933
3	D	26	50	20120529	19	3728	74.2	-0.0773618305685126	0.236475281313822
3	D	26	50	20120529	19	3730	74.24	-0.0773807103195702	0.236460644203452
3	D	26	50	20120529	19	3732	74.28	-0.0770989989779455	0.23639870164942
3	D	26	50	20120529	19	3734	74.32	-0.0765418695450487	0.2365768218476
3	D	26	50	20120529	19	3736	74.36	-0.0763110698916693	0.236529021429192
3	D	26	50	20120529	19	3738	74.4	-0.0764474707897602	0.236765972911568
3	D	26	50	20120529	19	3740	74.44	-0.0768334096709318	0.236859452428041
3	D	26	50	20120529	19	3742	74.48	-0.076644612160355	0.237365033776589
3	D	26	50	20120529	19	3744	74.52	-0.076689301308926	0.237210035970153
3	D	26	50	20120529	19	3746	74.56	-0.0769567998042489	0.237434683794536
3	D	26	50	20120529	19	3748	74.6	-0.0770135804787782	0.237933689050019
3	D	26	50	20120529	19	3750	74.64	-0.0769045446131192	0.23843729049958
3	D	26	50	20120529	19	3752	74.68	-0.0771803869684601	0.23835236697516
3	D	26	50	20120529	19	3754	74.72	-0.0775410821375433	0.23873837656701
3	D	26	50	20120529	19	3756	74.76	-0.0777354657916915	0.239249685480486
3	D	26	50	20120529	19	3758	74.8	-0.0781040805567241	0.239394430238594
3	D	26	50	20120529	19	3760	74.84	-0.077951486913344	0.239737942712895
3	D	26	50	20120529	19	3762	74.88	-0.0780173185546725	0.240342448300131
3	D	26	50	20120529	19	3764	74.92	-0.0782362388141278	0.240485566712643
3	D	26	50	20120529	19	3766	74.96	-0.0783832463139365	0.241305881289498
3	D	26	50	20120529	19	3768	75	-0.0784845040050024	0.242054565949418
3	D	26	50	20120529	19	3770	75.04	-0.0791234456924826	0.242525781908401
3	D	26	50	20120529	19	3772	75.08	-0.0793080005623723	0.242993179490765
3	D	26	50	20120529	19	3774	75.12	-0.0796207538916911	0.243926348309897
3	D	26	50	20120529	19	3776	75.16	-0.0796092280511577	0.244299912822398
3	D	26	50	20120529	19	3778	75.2	-0.0799321637181257	0.244713782421427
3	D	26	50	20120529	19	3780	75.24	-0.0799301838191383	0.245233364484242
3	D	26	50	20120529	19	3782	75.28	-0.0801065362503662	0.246005949353367
3	D	26	50	20120529	19	3784	75.32	-0.0803465990025791	0.246826546772934
3	D	26	50	20120529	19	3786	75.36	-0.0805501043342046	0.247334390863182
3	D	26	50	20120529	19	3788	75.4	-0.0806715852792124	0.248362665544383
3	D	26	50	20120529	19	3790	75.44	-0.0805703982988246	0.249439659882809
3	D	26	50	20120529	19	3792	75.48	-0.0808440486231438	0.250160201692838
3	D	26	50	20120529	19	3794	75.52	-0.0805230221444851	0.250475571317247
3	D	26	50	20120529	19	3796	75.56	-0.0807535389551519	0.251206719728994
3	D	26	50	20120529	19	3798	75.6	-0.0809083953402318	0.251918776257649
3	D	26	50	20120529	19	3800	75.64	-0.0810696156863424	0.252866299344439
3	D	26	50	20120529	19	3802	75.68	-0.081098607064371	0.253407236032046
3	D	26	50	20120529	19	3804	75.72	-0.0812888187885101	0.254014640757086
3	D	26	50	20120529	19	3806	75.76	-0.0813722573886902	0.254677906917839
3	D	26	50	20120529	19	3808	75.8	-0.0812067944018925	0.255430268533021
3	D	26	50	20120529	19	3810	75.84	-0.0816996478283796	0.255966962579942
3	D	26	50	20120529	19	3812	75.88	-0.0816381295384163	0.256427289094494
3	D	26	50	20120529	19	3814	75.92	-0.0816890412266617	0.257144295370617
3	D	26	50	20120529	19	3816	75.96	-0.0814592315227761	0.257642805651354
3	D	26	50	20120529	19	3818	76	-0.0817533879437497	0.258204248435616
3	D	26	50	20120529	19	3820	76.04	-0.0816402508587599	0.258595985592393
3	D	26	50	20120529	19	3822	76.08	-0.0815228711330829	0.259363903556762
3	D	26	50	20120529	19	3824	76.12	-0.0817144970707845	0.260177783461908
3	D	26	50	20120529	19	3826	76.16	-0.0816529787808212	0.260785188186947
3	D	26	50	20120529	19	3828	76.2	-0.0815469127636433	0.261131670509728
3	D	26	50	20120529	19	3830	76.24	-0.0817342960606577	0.261652808207463
3	D	26	50	20120529	19	3832	76.28	-0.0815575193653611	0.262590431799316
3	D	26	50	20120529	19	3834	76.32	-0.0813383162631932	0.263274911163505
3	D	26	50	20120529	19	3836	76.36	-0.081379328456502	0.264184250484111
3	D	26	50	20120529	19	3838	76.4	-0.0811481045390541	0.264764785151465
3	D	26	50	20120529	19	3840	76.44	-0.0808412201960191	0.265599171153265
3	D	26	50	20120529	19	3842	76.48	-0.0807903085077736	0.266074346910222
3	D	26	50	20120529	19	3844	76.52	-0.0805513064157326	0.267052982695384
3	D	26	50	20120529	19	3846	76.56	-0.0807966724688043	0.267991313394019
3	D	26	50	20120529	19	3848	76.6	-0.0807874800806489	0.268520936373128
3	D	26	50	20120529	19	3850	76.64	-0.0808200069925835	0.268044346402608
3	D	26	50	20120529	19	3852	76.68	-0.0809494075335406	0.268798829338134
3	D	26	50	20120529	19	3854	76.72	-0.0810554735507186	0.268995405023304
3	D	26	50	20120529	19	3856	76.76	-0.0809225374758555	0.269551190953316
3	D	26	50	20120529	19	3858	76.8	-0.0809932481539742	0.270280925151501
3	D	26	50	20120529	19	3860	76.84	-0.0807061628008125	0.270348807402495
3	D	26	50	20120529	19	3862	76.88	-0.0808695044672665	0.271439873165866
3	D	26	50	20120529	19	3864	76.92	-0.0806432302972868	0.271876865156639
