# Supplementary material for: How Do Ants Make Sense of Gravity? A Boltzmann Walker Analysis of Lasius niger Trajectories on Various Inclines
Source: PLoS One. 2013 Oct 29;8(10):e76531. doi: 10.1371/journal.pone.0076531 (PMC3812222; doi:10.1371/journal.pone.0076531)
Supplement: Dataset S3 — Trajectories for . (ZIP) [file pone.0076531.s007.zip › Incline3/3-D-26-50-20120529-20.txt]

Pente	Colonie	Temperature	Humidite	Date	Indiv	Frame	Time	X	Y
3	D	26	50	20120529	20	608	0	0	0
3	D	26	50	20120529	20	610	0.0399999999999991	-0.00012357398108016	-0.00101437296188335
3	D	26	50	20120529	20	612	0.08	-0.000448680465866299	-0.0010507536057754
3	D	26	50	20120529	20	614	0.119999999999999	-0.000677952768598219	-0.0013191006292357
3	D	26	50	20120529	20	616	0.16	-0.00058589453675555	-0.00179574009723011
3	D	26	50	20120529	20	618	0.199999999999999	-0.00137696317714019	-0.00213822019563
3	D	26	50	20120529	20	620	0.24	-0.0016315569737064	-0.00300456035287195
3	D	26	50	20120529	20	622	0.279999999999999	-0.00210112537388895	-0.00294053183383551
3	D	26	50	20120529	20	624	0.32	-0.00233603331766693	-0.00262047409146704
3	D	26	50	20120529	20	626	0.359999999999999	-0.00276947563239866	-0.0024744423990164
3	D	26	50	20120529	20	628	0.4	-0.0024485835040284	-0.00275452032397657
3	D	26	50	20120529	20	630	0.440000000000000	-0.00240944514368972	-0.00335795817997336
3	D	26	50	20120529	20	632	0.48	-0.00249656069913191	-0.0041695894855549
3	D	26	50	20120529	20	634	0.52	-0.00249835675035612	-0.00392026363450853
3	D	26	50	20120529	20	636	0.56	-0.00235793948574809	-0.00380591032585504
3	D	26	50	20120529	20	638	0.6	-0.00221248762085802	-0.00430163460587368
3	D	26	50	20120529	20	640	0.64	-0.00192709932397113	-0.00416497914934157
3	D	26	50	20120529	20	642	0.68	-0.00181399052325253	-0.00425537568024846
3	D	26	50	20120529	20	644	0.72	-0.00179594515819665	-0.00377720179053887
3	D	26	50	20120529	20	646	0.76	-0.001848476120971	-0.00376057771011317
3	D	26	50	20120529	20	648	0.8	-0.00218380029874528	-0.00362742950321574
3	D	26	50	20120529	20	650	0.84	-0.00239417163721609	-0.00311641050352004
3	D	26	50	20120529	20	652	0.879999999999999	-0.00247531921142506	-0.00365507030729233
3	D	26	50	20120529	20	654	0.92	-0.00285329607024052	-0.00366058574018558
3	D	26	50	20120529	20	656	0.96	-0.00333718903959635	-0.00412271396281649
3	D	26	50	20120529	20	658	1	-0.00334942340112443	-0.00383606843007265
3	D	26	50	20120529	20	660	1.04	-0.00312247747970261	-0.0040033769655692
3	D	26	50	20120529	20	662	1.08	-0.00333626343681977	-0.00409819927781953
3	D	26	50	20120529	20	664	1.12	-0.00345352295434394	-0.00408284798959997
3	D	26	50	20120529	20	666	1.16	-0.00371696124252923	-0.00419193900958787
3	D	26	50	20120529	20	668	1.2	-0.00361352141993658	-0.00419493289969941
3	D	26	50	20120529	20	670	1.24	-0.00363136879509373	-0.00436473752213355
3	D	26	50	20120529	20	672	1.28	-0.00398472914553574	-0.00421431257525139
3	D	26	50	20120529	20	674	1.32	-0.00421046662146851	-0.00388548034483518
3	D	26	50	20120529	20	676	1.36	-0.00453376786264228	-0.00386173357780259
3	D	26	50	20120529	20	678	1.4	-0.00531542915441002	-0.00409312437245095
3	D	26	50	20120529	20	680	1.44	-0.00525596147411223	-0.00367352720849486
3	D	26	50	20120529	20	682	1.48	-0.0063030437814797	-0.00394222637113218
3	D	26	50	20120529	20	684	1.52	-0.00571324177265132	-0.00401112261325031
3	D	26	50	20120529	20	686	1.56	-0.0054999727105912	-0.00341962213393352
3	D	26	50	20120529	20	688	1.6	-0.006023271326649	-0.0032765998879436
3	D	26	50	20120529	20	690	1.64	-0.00602440199039211	-0.00349226674909872
3	D	26	50	20120529	20	692	1.68	-0.00597759788543859	-0.00310880910562228
3	D	26	50	20120529	20	694	1.72	-0.00621174144678612	-0.00319448852719188
3	D	26	50	20120529	20	696	1.76	-0.00647626019413307	-0.003115735216544
3	D	26	50	20120529	20	698	1.8	-0.0061065713338999	-0.00306212308750122
3	D	26	50	20120529	20	700	1.84	-0.00651432587348468	-0.00304139920195821
3	D	26	50	20120529	20	702	1.88	-0.00680157668963322	-0.00301862612096331
3	D	26	50	20120529	20	704	1.92	-0.00721067190367513	-0.00315716813838763
3	D	26	50	20120529	20	706	1.96	-0.00716418528966637	-0.00290112335870642
3	D	26	50	20120529	20	708	2	-0.007425964705343	-0.00325010318263898
3	D	26	50	20120529	20	710	2.04	-0.00779398550067935	-0.00263923363437192
3	D	26	50	20120529	20	712	2.08	-0.00819813238146652	-0.00213336237204325
3	D	26	50	20120529	20	714	2.12	-0.00874693916754884	-0.00191852211871534
3	D	26	50	20120529	20	716	2.16	-0.00935766022339185	-0.00228069514097128
3	D	26	50	20120529	20	718	2.2	-0.00980042927656742	-0.00197482196063342
3	D	26	50	20120529	20	720	2.24	-0.00978951861893372	-0.00264416216863679
3	D	26	50	20120529	20	722	2.28	-0.00958563144964639	-0.00220783485823782
3	D	26	50	20120529	20	724	2.32	-0.0094908791409674	-0.00259460812541124
3	D	26	50	20120529	20	726	2.36	-0.00921541862328836	-0.00252002250213168
3	D	26	50	20120529	20	728	2.4	-0.00922769399700976	-0.00246922395097124
3	D	26	50	20120529	20	730	2.44	-0.00885487901769696	-0.00222521554291938
3	D	26	50	20120529	20	732	2.48	-0.0087957224643829	-0.00225166133653576
3	D	26	50	20120529	20	734	2.52	-0.00836698948081387	-0.0023707522606232
3	D	26	50	20120529	20	736	2.56	-0.00819912233096018	-0.00221985567351799
3	D	26	50	20120529	20	738	2.6	-0.00818131031114209	-0.0030615602305034
3	D	26	50	20120529	20	740	2.64	-0.00838067906809764	-0.0034458798371461
3	D	26	50	20120529	20	742	2.68	-0.00810182443786891	-0.00344614853772295
3	D	26	50	20120529	20	744	2.72	-0.0077129086371485	-0.00398716300707659
3	D	26	50	20120529	20	746	2.76	-0.007729652925727	-0.00384159800510153
3	D	26	50	20120529	20	748	2.8	-0.00777127323086764	-0.00378831043807131
3	D	26	50	20120529	20	750	2.84	-0.00781014996169728	-0.00362236661866245
3	D	26	50	20120529	20	752	2.88	-0.00757321262145729	-0.00361774214031349
3	D	26	50	20120529	20	754	2.92	-0.00734266752651923	-0.003680264521906
3	D	26	50	20120529	20	756	2.96	-0.00745542984491504	-0.00411570794882849
3	D	26	50	20120529	20	758	3	-0.00762075848142427	-0.0052055645596035
3	D	26	50	20120529	20	760	3.04	-0.00774873066668341	-0.00545473484715802
3	D	26	50	20120529	20	762	3.08	-0.00809219364350915	-0.00573891399144908
3	D	26	50	20120529	20	764	3.12	-0.00780610531090889	-0.00597468460550011
3	D	26	50	20120529	20	766	3.16	-0.00823068757767235	-0.00549453788787101
3	D	26	50	20120529	20	768	3.2	-0.00818756820615559	-0.00537308522713441
3	D	26	50	20120529	20	770	3.24	-0.00833937696100854	-0.00479200608755874
3	D	26	50	20120529	20	772	3.28	-0.00815448975093169	-0.00469972158154608
3	D	26	50	20120529	20	774	3.32	-0.00786693770729437	-0.00465945892142532
3	D	26	50	20120529	20	776	3.36	-0.0076989008518132	-0.0043201183771339
3	D	26	50	20120529	20	778	3.4	-0.00853364747807173	-0.0044105219791086
3	D	26	50	20120529	20	780	3.44	-0.00903297800267442	-0.00451131297969893
3	D	26	50	20120529	20	782	3.48	-0.00965838566636267	-0.00402377699620643
3	D	26	50	20120529	20	784	3.52	-0.00964416574899301	-0.0043460409117322
3	D	26	50	20120529	20	786	3.56	-0.00987112581255046	-0.00448621068896681
3	D	26	50	20120529	20	788	3.6	-0.0103388557351019	-0.00450603089204346
3	D	26	50	20120529	20	790	3.64	-0.0101532826314473	-0.00447940125066398
3	D	26	50	20120529	20	792	3.68	-0.0104860824380128	-0.00445333022364163
3	D	26	50	20120529	20	794	3.72	-0.0103552676834933	-0.00419805053349766
3	D	26	50	20120529	20	796	3.76	-0.010863804738387	-0.0038984352481733
3	D	26	50	20120529	20	798	3.8	-0.0114727368140736	-0.00392836000715311
3	D	26	50	20120529	20	800	3.84	-0.0117041304371491	-0.00365138628096234
3	D	26	50	20120529	20	802	3.88	-0.0118581382940915	-0.00379648459246182
3	D	26	50	20120529	20	804	3.92	-0.0114942116470182	-0.00373292276390096
3	D	26	50	20120529	20	806	3.96	-0.0117465780572237	-0.00408161125983967
3	D	26	50	20120529	20	808	4	-0.0117130258404564	-0.00411619585250751
3	D	26	50	20120529	20	810	4.04	-0.0117345006734011	-0.00410213149862971
3	D	26	50	20120529	20	812	4.08	-0.0109222824691911	-0.00422523171816647
3	D	26	50	20120529	20	814	4.12	-0.0106810459197215	-0.00405589378620792
3	D	26	50	20120529	20	816	4.16	-0.0106392841932247	-0.00415094307973502
3	D	26	50	20120529	20	818	4.2	-0.0100094571121540	-0.00416734088599073
3	D	26	50	20120529	20	820	4.24	-0.00956457380970265	-0.00442544900325945
3	D	26	50	20120529	20	822	4.28	-0.00960632846513172	-0.0048153406113379
3	D	26	50	20120529	20	824	4.32	-0.00975835642308683	-0.0052950135674236
3	D	26	50	20120529	20	826	4.36	-0.0092446433465548	-0.00516845559572683
3	D	26	50	20120529	20	828	4.4	-0.00913762980629003	-0.00526250079762465
3	D	26	50	20120529	20	830	4.44	-0.0093166268168796	-0.00552479498703798
3	D	26	50	20120529	20	832	4.48	-0.00975907767200364	-0.00599520484429014
3	D	26	50	20120529	20	834	4.52	-0.00962808614078883	-0.00591536541762637
3	D	26	50	20120529	20	836	4.56	-0.00942489193614706	-0.00664614613384704
3	D	26	50	20120529	20	838	4.6	-0.00944013715834944	-0.00692461892641393
3	D	26	50	20120529	20	840	4.64	-0.00901959954237437	-0.00710560290705863
3	D	26	50	20120529	20	842	4.68	-0.00896093796380713	-0.00693142836471676
3	D	26	50	20120529	20	844	4.72	-0.00882073990230128	-0.00745561369267816
3	D	26	50	20120529	20	846	4.76	-0.00913897330917428	-0.00739101948821677
3	D	26	50	20120529	20	848	4.8	-0.0089547224952005	-0.00671127066839433
3	D	26	50	20120529	20	850	4.84	-0.00900533012753003	-0.00693731149313623
3	D	26	50	20120529	20	852	4.88	-0.00898787166110253	-0.00659592741024718
3	D	26	50	20120529	20	854	4.92	-0.0090876727121992	-0.00677745586311339
3	D	26	50	20120529	20	856	4.96	-0.00896788175239839	-0.00635189778899189
3	D	26	50	20120529	20	858	5	-0.00885768623161827	-0.00649590715604834
3	D	26	50	20120529	20	860	5.04	-0.00841483232562895	-0.00601576043841924
3	D	26	50	20120529	20	862	5.08	-0.00828797736908409	-0.00596271328769462
3	D	26	50	20120529	20	864	5.12	-0.00789444416108252	-0.00559015286682306
3	D	26	50	20120529	20	866	5.16	-0.00749613798230795	-0.0057951219094856
3	D	26	50	20120529	20	868	5.2	-0.00736849813723597	-0.00543771478693486
3	D	26	50	20120529	20	870	5.24	-0.00728219575459215	-0.00566361419032053
3	D	26	50	20120529	20	872	5.28	-0.00684519669275105	-0.00577721089471814
3	D	26	50	20120529	20	874	5.32	-0.00625123406762217	-0.00617328261606417
3	D	26	50	20120529	20	876	5.36	-0.00613666155586651	-0.00623407258604277
3	D	26	50	20120529	20	878	5.4	-0.00543616622308405	-0.00622010722711434
3	D	26	50	20120529	20	880	5.44	-0.0057720631573511	-0.00634432467536538
3	D	26	50	20120529	20	882	5.48	-0.00565635927474555	-0.00654270348282726
3	D	26	50	20120529	20	884	5.52	-0.00536759100744458	-0.00704183601753123
3	D	26	50	20120529	20	886	5.56	-0.00513301540385376	-0.00715310634061874
3	D	26	50	20120529	20	888	5.6	-0.00519498624215695	-0.00732762029421558
3	D	26	50	20120529	20	890	5.64	-0.00525917739575306	-0.00763581985586355
3	D	26	50	20120529	20	892	5.68	-0.00560005236175966	-0.00770055548168118
3	D	26	50	20120529	20	894	5.72	-0.00512293206115404	-0.00772777202168905
3	D	26	50	20120529	20	896	5.76	-0.00488738772127299	-0.0080892379371638
3	D	26	50	20120529	20	898	5.8	-0.00465573953975628	-0.00799844542645945
3	D	26	50	20120529	20	900	5.84	-0.00434522773893383	-0.00773926957795114
3	D	26	50	20120529	20	902	5.88	-0.00399803123830342	-0.00864534913629577
3	D	26	50	20120529	20	904	5.92	-0.00475880742418203	-0.00855773860610676
3	D	26	50	20120529	20	906	5.96	-0.00458227821625881	-0.00850764009065969
3	D	26	50	20120529	20	908	6	-0.00467551024535825	-0.00877467896657481
3	D	26	50	20120529	20	910	6.04	-0.00426479434257386	-0.00856393286150995
3	D	26	50	20120529	20	912	6.08	-0.00444290746968694	-0.0086877401878279
3	D	26	50	20120529	20	914	6.12	-0.00427251594862441	-0.0083138433351399
3	D	26	50	20120529	20	916	6.16	-0.00419097239461798	-0.00732140482560895
3	D	26	50	20120529	20	918	6.2	-0.00358155948632017	-0.00763108931149741
3	D	26	50	20120529	20	920	6.24	-0.00375297631221541	-0.00731035981768682
3	D	26	50	20120529	20	922	6.28	-0.00316937280143091	-0.00744560106065656
3	D	26	50	20120529	20	924	6.32	-0.00272308942755283	-0.00744988612775055
3	D	26	50	20120529	20	926	6.36	-0.00229210006624503	-0.00705213078515852
3	D	26	50	20120529	20	928	6.4	-0.00187184812140956	-0.00715160232449516
3	D	26	50	20120529	20	930	6.44	-0.00146671836219654	-0.00679554577589649
3	D	26	50	20120529	20	932	6.48	-0.00065923211656631	-0.00692610738618833
3	D	26	50	20120529	20	934	6.52	-0.000267207167329019	-0.00713823447079682
3	D	26	50	20120529	20	936	6.56	0.000626800664047151	-0.00732935270582949
3	D	26	50	20120529	20	938	6.6	0.00104910604697525	-0.00728633940032991
3	D	26	50	20120529	20	940	6.64	0.00142849711935305	-0.00801512607542764
3	D	26	50	20120529	20	942	6.68	0.00134281699067665	-0.0079805980513023
3	D	26	50	20120529	20	944	6.72	0.00169055796352865	-0.00853328685361333
3	D	26	50	20120529	20	946	6.76	0.00167311505345035	-0.00903820917864161
3	D	26	50	20120529	20	948	6.8	0.00218174261801205	-0.00939154478034631
3	D	26	50	20120529	20	950	6.84	0.00212566480762325	-0.0096754523956334
3	D	26	50	20120529	20	952	6.88	0.00220383758360375	-0.0103922090630628
3	D	26	50	20120529	20	954	6.92	0.00234926894239715	-0.0104286455683905
3	D	26	50	20120529	20	956	6.96	0.00257925895851205	-0.0107752304216552
3	D	26	50	20120529	20	958	7	0.00281756879301425	-0.0112488356944516
3	D	26	50	20120529	20	960	7.04	0.00280659646859815	-0.011509133869914
3	D	26	50	20120529	20	962	7.08	0.00326573519225065	-0.0117884974685328
3	D	26	50	20120529	20	964	7.12	0.00322451086690745	-0.0114297821984369
3	D	26	50	20120529	20	966	7.16	0.00308998945864105	-0.0112841478999972
3	D	26	50	20120529	20	968	7.2	0.00296186906380055	-0.0116321785037867
3	D	26	50	20120529	20	970	7.24	0.00294420454645695	-0.0105095626257889
3	D	26	50	20120529	20	972	7.28	0.00323748132659475	-0.0103009972380372
3	D	26	50	20120529	20	974	7.32	0.00314973644611735	-0.0102112583164368
3	D	26	50	20120529	20	976	7.36	0.00304954648629105	-0.0098245345467381
3	D	26	50	20120529	20	978	7.4	0.00332966683765805	-0.00952348383464791
3	D	26	50	20120529	20	980	7.44	0.00336414536430875	-0.00913191638349801
3	D	26	50	20120529	20	982	7.48	0.00368377177154065	-0.00884481688820071
3	D	26	50	20120529	20	984	7.52	0.00352823656395085	-0.00896810802656841
3	D	26	50	20120529	20	986	7.56	0.00363142465652945	-0.00886223292822131
3	D	26	50	20120529	20	988	7.6	0.00328638483158165	-0.0085776648752006
3	D	26	50	20120529	20	990	7.64	0.00314156229172685	-0.0084423317083493
3	D	26	50	20120529	20	992	7.68	0.00332302710498275	-0.00796713473818851
3	D	26	50	20120529	20	994	7.72	0.00345410348901125	-0.00791567857772156
3	D	26	50	20120529	20	996	7.76	0.00320596557735735	-0.0074862667716426
3	D	26	50	20120529	20	998	7.8	0.00295278599435345	-0.00762758206186273
3	D	26	50	20120529	20	1000	7.84	0.00257348684585715	-0.007210113289318
3	D	26	50	20120529	20	1002	7.88	0.00247275241380935	-0.00722260079507376
3	D	26	50	20120529	20	1004	7.92	0.00267449704954965	-0.00672811395192219
3	D	26	50	20120529	20	1006	7.96	0.00256360856412405	-0.00682061766103702
3	D	26	50	20120529	20	1008	8	0.00256676226036815	-0.00677220913079698
3	D	26	50	20120529	20	1010	8.04	0.00238696621911585	-0.00666590976838121
3	D	26	50	20120529	20	1012	8.08	0.00276101863529565	-0.00642889464639529
3	D	26	50	20120529	20	1014	8.12	0.00285804782781005	-0.00606231634889256
3	D	26	50	20120529	20	1016	8.16	0.00275266063314205	-0.0055604402398776
3	D	26	50	20120529	20	1018	8.2	0.00298756150585225	-0.00507154661136522
3	D	26	50	20120529	20	1020	8.24	0.00313601857456235	-0.004581556967342
3	D	26	50	20120529	20	1022	8.28	0.00296335016966435	-0.004366306592081
3	D	26	50	20120529	20	1024	8.32	0.00272889477422635	-0.00431593937605709
3	D	26	50	20120529	20	1026	8.36	0.00265144536848305	-0.00425875565066253
3	D	26	50	20120529	20	1028	8.4	0.00231812937396725	-0.0040782878579681
3	D	26	50	20120529	20	1030	8.44	0.00229521204318905	-0.00436467317541646
3	D	26	50	20120529	20	1032	8.48	0.00236477720832215	-0.00401495230357722
3	D	26	50	20120529	20	1034	8.52	0.00197852720016685	-0.00362253632428993
3	D	26	50	20120529	20	1036	8.56	0.00180042114412155	-0.00415886267568431
3	D	26	50	20120529	20	1038	8.6	0.00150208572207115	-0.00356850629513947
3	D	26	50	20120529	20	1040	8.64	0.00137871680195755	-0.00354465558341005
3	D	26	50	20120529	20	1042	8.68	0.00146827894686265	-0.00347432674295323
3	D	26	50	20120529	20	1044	8.72	0.00121543170404595	-0.00352819413754402
3	D	26	50	20120529	20	1046	8.76	0.00119044962146665	-0.00245051390554104
3	D	26	50	20120529	20	1048	8.8	0.00130264625443745	-0.00229320385993047
3	D	26	50	20120529	20	1050	8.84	0.00124096532991455	-0.00197587554973738
3	D	26	50	20120529	20	1052	8.88	0.000954162819465351	-0.00177365715245366
3	D	26	50	20120529	20	1054	8.92	0.00099640537857345	-0.00120271085305239
3	D	26	50	20120529	20	1056	8.96	0.000679062926244652	-0.0011796521009179
3	D	26	50	20120529	20	1058	9	0.000479913372391351	-0.00083819023628291
3	D	26	50	20120529	20	1060	9.04	0.000219528371287150	-0.00096961310263424
3	D	26	50	20120529	20	1062	9.08	6.32224173058513e-05	-0.00017019353116379
3	D	26	50	20120529	20	1064	9.12	-0.000183197224869810	-0.00019881014259841
3	D	26	50	20120529	20	1066	9.16	-0.000395095913987979	0.0001728805369323
3	D	26	50	20120529	20	1068	9.2	-0.000397860701502419	0.000963673405672272
3	D	26	50	20120529	20	1070	9.24	-0.00054804311075863	0.000702135820514803
3	D	26	50	20120529	20	1072	9.28	-0.00070683100954188	0.00124776769714959
3	D	26	50	20120529	20	1074	9.32	-0.00109704788673968	0.00100474216752359
3	D	26	50	20120529	20	1076	9.36	-0.00108657563531030	0.00189751397624629
3	D	26	50	20120529	20	1078	9.4	-0.00168695171894455	0.00215164815340473
3	D	26	50	20120529	20	1080	9.44	-0.00147943709186974	0.00195526338706579
3	D	26	50	20120529	20	1082	9.48	-0.00179360463475092	0.00260389243744821
3	D	26	50	20120529	20	1084	9.52	-0.00164914271935451	0.00267102515525406
3	D	26	50	20120529	20	1086	9.56	-0.00220046680557785	0.00232647323398529
3	D	26	50	20120529	20	1088	9.6	-0.00233593432271757	0.00257223526685449
3	D	26	50	20120529	20	1090	9.64	-0.00239134321009135	0.00279341826800964
3	D	26	50	20120529	20	1092	9.68	-0.00248315395456061	0.00249849817171236
3	D	26	50	20120529	20	1094	9.72	-0.00269172217073939	0.00272570572264322
3	D	26	50	20120529	20	1096	9.76	-0.00269012410941391	0.00285077877009949
3	D	26	50	20120529	20	1098	9.8	-0.00302720898307335	0.00255131197719918
3	D	26	50	20120529	20	1100	9.84	-0.0040886045459056	0.00247514243472976
3	D	26	50	20120529	20	1102	9.88	-0.00371145500202413	0.00307976823011895
3	D	26	50	20120529	20	1104	9.92	-0.00434788646043109	0.00338299683109517
3	D	26	50	20120529	20	1106	9.96	-0.00466348943007808	0.00361081956492567
3	D	26	50	20120529	20	1108	10	-0.00467976702818099	0.00402648521517837
3	D	26	50	20120529	20	1110	10.04	-0.00475081711755462	0.0040818092497384
3	D	26	50	20120529	20	1112	10.08	-0.00465907001269566	0.00435922845320132
3	D	26	50	20120529	20	1114	10.12	-0.00431276446660955	0.00427695657921027
3	D	26	50	20120529	20	1116	10.16	-0.00422735303851003	0.00426381146414801
3	D	26	50	20120529	20	1118	10.2	-0.00429450696951931	0.00469931145961299
3	D	26	50	20120529	20	1120	10.24	-0.00439970324535644	0.0053242170774866
3	D	26	50	20120529	20	1122	10.28	-0.0046332888994536	0.00504440078203546
3	D	26	50	20120529	20	1124	10.32	-0.00472998928731477	0.0058652067981029
3	D	26	50	20120529	20	1126	10.36	-0.00524331699065105	0.00631940623239636
3	D	26	50	20120529	20	1128	10.4	-0.0053951929206482	0.00638040479887542
3	D	26	50	20120529	20	1130	10.44	-0.00551561532680461	0.00653517845246187
3	D	26	50	20120529	20	1132	10.48	-0.00567385026808498	0.00618312271403115
3	D	26	50	20120529	20	1134	10.52	-0.00585125204577618	0.00681636794928208
3	D	26	50	20120529	20	1136	10.56	-0.00609137843759932	0.00699596600063565
3	D	26	50	20120529	20	1138	10.6	-0.00692360776371683	0.00784994593134245
3	D	26	50	20120529	20	1140	10.64	-0.00706328963727242	0.00809502914170171
3	D	26	50	20120529	20	1142	10.68	-0.00735989264770893	0.00887822061254393
3	D	26	50	20120529	20	1144	10.72	-0.00772907309816642	0.00913041731712193
3	D	26	50	20120529	20	1146	10.76	-0.00831506662987134	0.0103178334504972
3	D	26	50	20120529	20	1148	10.8	-0.0085353586764822	0.0103263470161427
3	D	26	50	20120529	20	1150	10.84	-0.00909014758593335	0.0109748417162367
3	D	26	50	20120529	20	1152	10.88	-0.00922505648871593	0.0112028058714235
3	D	26	50	20120529	20	1154	10.92	-0.00948554048476943	0.0111369318036881
3	D	26	50	20120529	20	1156	10.96	-0.00962683456178613	0.010958557047066
3	D	26	50	20120529	20	1158	11	-0.0103966122169892	0.0112893910967798
3	D	26	50	20120529	20	1160	11.04	-0.0106143798923913	0.0117020374010768
3	D	26	50	20120529	20	1162	11.08	-0.0106795044269385	0.0115382431862827
3	D	26	50	20120529	20	1164	11.12	-0.0104466400217582	0.0113580582363008
3	D	26	50	20120529	20	1166	11.16	-0.0105732969884043	0.0116018969387252
3	D	26	50	20120529	20	1168	11.2	-0.0114222423188291	0.0113384784495297
3	D	26	50	20120529	20	1170	11.24	-0.0120877075816715	0.0113991269981521
3	D	26	50	20120529	20	1172	11.28	-0.0125983800990445	0.0115079931581836
3	D	26	50	20120529	20	1174	11.32	-0.0124424135563182	0.0113542469307502
3	D	26	50	20120529	20	1176	11.36	-0.0129958801760885	0.0117042647874375
3	D	26	50	20120529	20	1178	11.4	-0.0129819501724991	0.0117754562981674
3	D	26	50	20120529	20	1180	11.44	-0.0130761085114819	0.0115549379773866
3	D	26	50	20120529	20	1182	11.48	-0.0132424412396204	0.0119067023878234
3	D	26	50	20120529	20	1184	11.52	-0.0133880062415955	0.0117507994847074
3	D	26	50	20120529	20	1186	11.56	-0.0140585273179234	0.0116212575223940
3	D	26	50	20120529	20	1188	11.6	-0.0145707342570115	0.0112319457418762
3	D	26	50	20120529	20	1190	11.64	-0.0150609360330691	0.0114026059635155
3	D	26	50	20120529	20	1192	11.68	-0.0153742267635416	0.0110268069935861
3	D	26	50	20120529	20	1194	11.72	-0.0159381727058091	0.0110794581645133
3	D	26	50	20120529	20	1196	11.76	-0.0164125777163750	0.0112381965658219
3	D	26	50	20120529	20	1198	11.8	-0.0170778237761153	0.0109745871577955
3	D	26	50	20120529	20	1200	11.84	-0.0174824161341746	0.0112530599503624
3	D	26	50	20120529	20	1202	11.88	-0.0175426969872708	0.0109673534554240
3	D	26	50	20120529	20	1204	11.92	-0.0181376354197577	0.0110785318546299
3	D	26	50	20120529	20	1206	11.96	-0.0178822920900035	0.0115878679401864
3	D	26	50	20120529	20	1208	12	-0.0182326988554204	0.0118004595939502
3	D	26	50	20120529	20	1210	12.04	-0.0187834148298120	0.0119049487630061
3	D	26	50	20120529	20	1212	12.08	-0.0192945024188654	0.0115185948101539
3	D	26	50	20120529	20	1214	12.12	-0.0188210329105711	0.0117499509565700
3	D	26	50	20120529	20	1216	12.16	-0.018980238709462	0.0113665923080429
3	D	26	50	20120529	20	1218	12.2	-0.0200122193373036	0.0116846199468426
3	D	26	50	20120529	20	1220	12.24	-0.0204336231590857	0.0111657768106131
3	D	26	50	20120529	20	1222	12.28	-0.0204504904842441	0.0109271607988745
3	D	26	50	20120529	20	1224	12.32	-0.0206770192126651	0.0111117439530355
3	D	26	50	20120529	20	1226	12.36	-0.0204646757533815	0.0110750444039851
3	D	26	50	20120529	20	1228	12.4	-0.0208127936141478	0.0108942280076476
3	D	26	50	20120529	20	1230	12.44	-0.0209191912644061	0.0112601776872218
3	D	26	50	20120529	20	1232	12.48	-0.0213094618817193	0.0109358094219152
3	D	26	50	20120529	20	1234	12.52	-0.0214462870438790	0.0111423553126998
3	D	26	50	20120529	20	1236	12.56	-0.0221961030746491	0.0110945548942916
3	D	26	50	20120529	20	1238	12.6	-0.0226361214824459	0.0108629915655886
3	D	26	50	20120529	20	1240	12.64	-0.0234708681087044	0.0110698132280179
3	D	26	50	20120529	20	1242	12.68	-0.0240213365957225	0.0110413309668717
3	D	26	50	20120529	20	1244	12.72	-0.0244163264436933	0.0107972377060061
3	D	26	50	20120529	20	1246	12.76	-0.0253073375565309	0.0110391530779856
3	D	26	50	20120529	20	1248	12.8	-0.0266376953257230	0.0115413332429165
3	D	26	50	20120529	20	1250	12.84	-0.0270087637512864	0.0118974534311255
3	D	26	50	20120529	20	1252	12.88	-0.0265312545419511	0.0114145702102532
3	D	26	50	20120529	20	1254	12.92	-0.0265320959990206	0.0114022736233284
3	D	26	50	20120529	20	1256	12.96	-0.0264579770662167	0.011354628768412
3	D	26	50	20120529	20	1258	13	-0.0266767064068411	0.0109878312678071
3	D	26	50	20120529	20	1260	13.04	-0.0265609247424896	0.0105935061002106
3	D	26	50	20120529	20	1262	13.08	-0.0261940494601388	0.0104989234971591
3	D	26	50	20120529	20	1264	13.12	-0.0264290281145949	0.0107046137887385
3	D	26	50	20120529	20	1266	13.16	-0.0272451778325082	0.0097532652542623
3	D	26	50	20120529	20	1268	13.2	-0.0269138700212511	0.0100910784479063
3	D	26	50	20120529	20	1270	13.24	-0.0267747891884596	0.00994307392753619
3	D	26	50	20120529	20	1272	13.28	-0.0272115619761307	0.00970711946572205
3	D	26	50	20120529	20	1274	13.32	-0.0274652153206779	0.00954355152509798
3	D	26	50	20120529	20	1276	13.36	-0.0273400644914756	0.00930737078911386
3	D	26	50	20120529	20	1278	13.4	-0.0287672817475549	0.00889654882031229
3	D	26	50	20120529	20	1280	13.44	-0.0289609158685149	0.00831909713852411
3	D	26	50	20120529	20	1282	13.48	-0.0286864947978042	0.00858771993362907
3	D	26	50	20120529	20	1284	13.52	-0.0287300172201862	0.0081422780168206
3	D	26	50	20120529	20	1286	13.56	-0.0285488776760497	0.00808526399705353
3	D	26	50	20120529	20	1288	13.6	-0.0283861936189021	0.0082987183210903
3	D	26	50	20120529	20	1290	13.64	-0.0284477543352722	0.00848733198390401
3	D	26	50	20120529	20	1292	13.68	-0.0285312282907912	0.00780479716336369
3	D	26	50	20120529	20	1294	13.72	-0.0280754908992487	0.00827198968476146
3	D	26	50	20120529	20	1296	13.76	-0.0278768363201422	0.00827859406209774
3	D	26	50	20120529	20	1298	13.8	-0.0275309621091927	0.00814646408896522
3	D	26	50	20120529	20	1300	13.84	-0.0277363978423307	0.00752425961899575
3	D	26	50	20120529	20	1302	13.88	-0.0277025344985797	0.00751498944909439
3	D	26	50	20120529	20	1304	13.92	-0.0276711106732237	0.00783321578489959
3	D	26	50	20120529	20	1306	13.96	-0.0275078326463800	0.00778959436756819
3	D	26	50	20120529	20	1308	14	-0.0272175440994995	0.00744673950257426
3	D	26	50	20120529	20	1310	14.04	-0.0278355412841210	0.00667134034846072
3	D	26	50	20120529	20	1312	14.08	-0.0274200311973600	0.00654845933202612
3	D	26	50	20120529	20	1314	14.12	-0.0277428890825820	0.00625699698788884
3	D	26	50	20120529	20	1316	14.16	-0.0275131430183067	0.00568332832738
3	D	26	50	20120529	20	1318	14.2	-0.0277462478397927	0.00543141446551448
3	D	26	50	20120529	20	1320	14.24	-0.0272036494512491	0.00460236711991232
3	D	26	50	20120529	20	1322	14.28	-0.0275380190348688	0.00453683953449976
3	D	26	50	20120529	20	1324	14.32	-0.0273364936022307	0.00469098881279843
3	D	26	50	20120529	20	1326	14.36	-0.0275097347636214	0.00399774132452314
3	D	26	50	20120529	20	1328	14.4	-0.0272098507777201	0.00361724716556666
3	D	26	50	20120529	20	1330	14.44	-0.0272881274983975	0.00311682769652093
3	D	26	50	20120529	20	1332	14.48	-0.0271561106623501	0.00223796467818417
3	D	26	50	20120529	20	1334	14.52	-0.0272090022495827	0.00160665974394083
3	D	26	50	20120529	20	1336	14.56	-0.0273820312789392	0.00082368040513296
3	D	26	50	20120529	20	1338	14.6	-0.0275726672671470	-0.00034502568281216
3	D	26	50	20120529	20	1340	14.64	-0.0272345995150617	-0.00072580268448112
3	D	26	50	20120529	20	1342	14.68	-0.0273617373143191	-0.00128639694060581
3	D	26	50	20120529	20	1344	14.72	-0.0275064113617499	-0.00138935168794658
3	D	26	50	20120529	20	1346	14.76	-0.0277770211269100	-0.00207489171230693
3	D	26	50	20120529	20	1348	14.8	-0.0270994714091769	-0.0025371981258467
3	D	26	50	20120529	20	1350	14.84	-0.0273563420895786	-0.00263006245941993
3	D	26	50	20120529	20	1352	14.88	-0.0270527882194830	-0.00314687973472136
3	D	26	50	20120529	20	1354	14.92	-0.0273968946634796	-0.00346844361453376
3	D	26	50	20120529	20	1356	14.96	-0.0273037262739905	-0.00347209228552468
3	D	26	50	20120529	20	1358	15	-0.0275510368707105	-0.00370504861458659
3	D	26	50	20120529	20	1360	15.04	-0.0277552705223207	-0.00408347095067419
3	D	26	50	20120529	20	1362	15.08	-0.0279606001894415	-0.00376938826060675
3	D	26	50	20120529	20	1364	15.12	-0.0280739776907371	-0.00409540691314062
3	D	26	50	20120529	20	1366	15.16	-0.0280083511103751	-0.00362490513200691
3	D	26	50	20120529	20	1368	15.2	-0.0281962718085432	-0.00352014019130631
3	D	26	50	20120529	20	1370	15.24	-0.0283915252040323	-0.00331371450867452
3	D	26	50	20120529	20	1372	15.28	-0.0280113775273985	-0.00278805839860825
3	D	26	50	20120529	20	1374	15.32	-0.0280385799252709	-0.00239160483960039
3	D	26	50	20120529	20	1376	15.36	-0.0281515755889044	-0.00227380084985471
3	D	26	50	20120529	20	1378	15.4	-0.0280139726092856	-0.00222458621788413
3	D	26	50	20120529	20	1380	15.44	-0.0282907342034419	-0.00151026694752948
3	D	26	50	20120529	20	1382	15.48	-0.0281605558450254	-0.00163379850220277
3	D	26	50	20120529	20	1384	15.52	-0.0284708343006101	-0.00135350137414042
3	D	26	50	20120529	20	1386	15.56	-0.0282751071435777	-0.00099132128081667
3	D	26	50	20120529	20	1388	15.6	-0.0280940878075940	-0.00062687844579312
3	D	26	50	20120529	20	1390	15.64	-0.0280486915522417	-0.00071993369819727
3	D	26	50	20120529	20	1392	15.68	-0.0282507826703049	9.479473508587e-05
3	D	26	50	20120529	20	1394	15.72	-0.0278420042401009	0.00021549786263441
3	D	26	50	20120529	20	1396	15.76	-0.0281236448710475	0.000744908709708779
3	D	26	50	20120529	20	1398	15.8	-0.0279812335653165	0.000502512505118032
3	D	26	50	20120529	20	1400	15.84	-0.0286664200362864	0.00109506798775236
3	D	26	50	20120529	20	1402	15.88	-0.0285804358516940	0.00112575642205586
3	D	26	50	20120529	20	1404	15.92	-0.0284412065264784	0.00138080983802984
3	D	26	50	20120529	20	1406	15.96	-0.0285766881857537	0.00103404467253596
3	D	26	50	20120529	20	1408	16	-0.0283170385757020	0.000996285170420598
3	D	26	50	20120529	20	1410	16.04	-0.0284547829766773	0.00101580131758135
3	D	26	50	20120529	20	1412	16.08	-0.0282954011081978	0.00137826425361757
3	D	26	50	20120529	20	1414	16.12	-0.0282870572481797	0.00165983417388605
3	D	26	50	20120529	20	1416	16.16	-0.0281879208774574	0.00189940195135206
3	D	26	50	20120529	20	1418	16.2	-0.0281597780275662	0.00163890381316293
3	D	26	50	20120529	20	1420	16.24	-0.0280969869453968	0.00223513625105943
3	D	26	50	20120529	20	1422	16.28	-0.0276937946587642	0.00248205793904977
3	D	26	50	20120529	20	1424	16.32	-0.0278016284428953	0.00252314084303671
3	D	26	50	20120529	20	1426	16.36	-0.0280065479880830	0.0026201558934155
3	D	26	50	20120529	20	1428	16.4	-0.0275868801134488	0.00318110370293079
3	D	26	50	20120529	20	1430	16.44	-0.0276485398247684	0.00327727022517216
3	D	26	50	20120529	20	1432	16.48	-0.0278173969241156	0.00460790376600901
3	D	26	50	20120529	20	1434	16.52	-0.0281455651812643	0.00483905697277889
3	D	26	50	20120529	20	1436	16.56	-0.0281482521870328	0.0050574115468093
3	D	26	50	20120529	20	1438	16.6	-0.0281588305044795	0.00559469956342608
3	D	26	50	20120529	20	1440	16.64	-0.0281503027966982	0.00605874545964757
3	D	26	50	20120529	20	1442	16.68	-0.0284959578045457	0.00648935227618674
3	D	26	50	20120529	20	1444	16.72	-0.0282950687680106	0.00722170276946164
3	D	26	50	20120529	20	1446	16.76	-0.0284145556718956	0.00765149641320245
3	D	26	50	20120529	20	1448	16.8	-0.0285684716049564	0.00821303112134612
3	D	26	50	20120529	20	1450	16.84	-0.0284410863183256	0.00811414223799719
3	D	26	50	20120529	20	1452	16.88	-0.0280163979855449	0.00843432018851846
3	D	26	50	20120529	20	1454	16.92	-0.0280919169897757	0.00917183256129602
3	D	26	50	20120529	20	1456	16.96	-0.0281435711401413	0.0098697115989881
3	D	26	50	20120529	20	1458	17	-0.0282355940166450	0.0100493591478163
3	D	26	50	20120529	20	1460	17.04	-0.0279808658697903	0.0100673479443297
3	D	26	50	20120529	20	1462	17.08	-0.0283489573758049	0.010989302049912
3	D	26	50	20120529	20	1464	17.12	-0.0283769305200685	0.0110982247784860
3	D	26	50	20120529	20	1466	17.16	-0.0281107896697655	0.011792872338188
3	D	26	50	20120529	20	1468	17.2	-0.0281598770225155	0.0123615134694826
3	D	26	50	20120529	20	1470	17.24	-0.0277115076836329	0.012291290695043
3	D	26	50	20120529	20	1472	17.28	-0.0272483173866168	0.0123324796650471
3	D	26	50	20120529	20	1474	17.32	-0.0274297963420082	0.0118186605224979
3	D	26	50	20120529	20	1476	17.36	-0.0272979562826560	0.0116588897452888
3	D	26	50	20120529	20	1478	17.4	-0.0272720620323289	0.0120762383096807
3	D	26	50	20120529	20	1480	17.44	-0.0265138385019304	0.0121396587168853
3	D	26	50	20120529	20	1482	17.48	-0.0260956909068757	0.0122299916081819
3	D	26	50	20120529	20	1484	17.52	-0.0254280406840794	0.0133151176745908
3	D	26	50	20120529	20	1486	17.56	-0.0256414455106415	0.0130612663401448
3	D	26	50	20120529	20	1488	17.6	-0.0248151488104182	0.0135518287406608
3	D	26	50	20120529	20	1490	17.64	-0.0245384084294652	0.0138070730754657
3	D	26	50	20120529	20	1492	17.68	-0.0235081022304813	0.0144040642389384
3	D	26	50	20120529	20	1494	17.72	-0.0231391834095329	0.0147253240628349
3	D	26	50	20120529	20	1496	17.76	-0.0220958098772327	0.0141178861037769
3	D	26	50	20120529	20	1498	17.8	-0.0218813450976056	0.0141937579542915
3	D	26	50	20120529	20	1500	17.84	-0.0212678627897821	0.014606987621683
3	D	26	50	20120529	20	1502	17.88	-0.0205674735230168	0.0145550152732658
3	D	26	50	20120529	20	1504	17.92	-0.0203700705229131	0.0139252447607376
3	D	26	50	20120529	20	1506	17.96	-0.0193173935866928	0.0143081501538179
3	D	26	50	20120529	20	1508	18	-0.0189715900864213	0.0140468317717626
3	D	26	50	20120529	20	1510	18.04	-0.0186017096002504	0.0138231668258055
3	D	26	50	20120529	20	1512	18.08	-0.0176147935946806	0.0141568575869153
3	D	26	50	20120529	20	1514	18.12	-0.0174007594430832	0.0144746950139908
3	D	26	50	20120529	20	1516	18.16	-0.0170502041852422	0.0146899100339127
3	D	26	50	20120529	20	1518	18.2	-0.0169219420862027	0.0148102525370029
3	D	26	50	20120529	20	1520	18.24	-0.0169025249339914	0.0156796120402005
3	D	26	50	20120529	20	1522	18.28	-0.0167027955525774	0.0159996909957724
3	D	26	50	20120529	20	1524	18.32	-0.0167858028176209	0.0158336693946176
3	D	26	50	20120529	20	1526	18.36	-0.0168163286173647	0.0159708693233712
3	D	26	50	20120529	20	1528	18.4	-0.0165502019091974	0.0165345465650619
3	D	26	50	20120529	20	1530	18.44	-0.0164734171838283	0.0169459342192884
3	D	26	50	20120529	20	1532	18.48	-0.0167881079857276	0.0170984995783972
3	D	26	50	20120529	20	1534	18.52	-0.0166873594115441	0.0177281640249082
3	D	26	50	20120529	20	1536	18.56	-0.0163533575234506	0.0172325882373136
3	D	26	50	20120529	20	1538	18.6	-0.0164347384428974	0.0176294943446615
3	D	26	50	20120529	20	1540	18.64	-0.0165178305607546	0.0172861869313276
3	D	26	50	20120529	20	1542	18.68	-0.0164105978173877	0.0168930709163269
3	D	26	50	20120529	20	1544	18.72	-0.0164768607938527	0.0171318538052658
3	D	26	50	20120529	20	1546	18.76	-0.0162686390599967	0.0169940174804091
3	D	26	50	20120529	20	1548	18.8	-0.0162554939449344	0.0170573671769356
3	D	26	50	20120529	20	1550	18.84	-0.0163937616049276	0.0163534140919932
3	D	26	50	20120529	20	1552	18.88	-0.0160999728794803	0.0166800125720876
3	D	26	50	20120529	20	1554	18.92	-0.0161028861594187	0.0163553657067092
3	D	26	50	20120529	20	1556	18.96	-0.0161219992557142	0.0165888311526536
3	D	26	50	20120529	20	1558	19	-0.0162216730275903	0.0162863591559332
3	D	26	50	20120529	20	1560	19.04	-0.0162528847209118	0.0165203125055566
3	D	26	50	20120529	20	1562	19.08	-0.0161591930724046	0.0161229892052079
3	D	26	50	20120529	20	1564	19.12	-0.0161523129234237	0.0164411377592672
3	D	26	50	20120529	20	1566	19.16	-0.0162721250964279	0.0158776867917465
3	D	26	50	20120529	20	1568	19.2	-0.0160597314325629	0.016524809704685
3	D	26	50	20120529	20	1570	19.24	-0.0159747089131931	0.0161977303919793
3	D	26	50	20120529	20	1572	19.28	-0.0160976959956448	0.0166166699466289
3	D	26	50	20120529	20	1574	19.32	-0.0162326968223090	0.0164832247548834
3	D	26	50	20120529	20	1576	19.36	-0.015957384797054	0.0161962454677388
3	D	26	50	20120529	20	1578	19.4	-0.0160973424422542	0.0165717686660236
3	D	26	50	20120529	20	1580	19.44	-0.0162493279738025	0.0163948929757776
3	D	26	50	20120529	20	1582	19.48	-0.0163527069852119	0.0160085298305372
3	D	26	50	20120529	20	1584	19.52	-0.0160136422125652	0.0161791617679054
3	D	26	50	20120529	20	1586	19.56	-0.0161730594363837	0.0164319877975186
3	D	26	50	20120529	20	1588	19.6	-0.0163584133369361	0.0161012527427542
3	D	26	50	20120529	20	1590	19.64	-0.0162202446718923	0.016396116270509
3	D	26	50	20120529	20	1592	19.68	-0.0163322362438966	0.0162499007302953
3	D	26	50	20120529	20	1594	19.72	-0.0163618923022996	0.0166030722832267
3	D	26	50	20120529	20	1596	19.76	-0.0164145293310911	0.0166413691864958
3	D	26	50	20120529	20	1598	19.8	-0.016467152217747	0.0167906959965467
3	D	26	50	20120529	20	1600	19.84	-0.0165231267905457	0.0167470250817406
3	D	26	50	20120529	20	1602	19.88	-0.0161412608444337	0.0167242845276577
3	D	26	50	20120529	20	1604	19.92	-0.0164107604519474	0.0166885544220043
3	D	26	50	20120529	20	1606	19.96	-0.0161409355753144	0.016824736116993
3	D	26	50	20120529	20	1608	20	-0.0163713958174387	0.0169483949508869
3	D	26	50	20120529	20	1610	20.04	-0.0166389650234397	0.0165840935372196
3	D	26	50	20120529	20	1612	20.08	-0.0162787011894930	0.0167070523354002
3	D	26	50	20120529	20	1614	20.12	-0.0162730514063113	0.0168090100621795
3	D	26	50	20120529	20	1616	20.16	-0.0161805618393321	0.0167204802931749
3	D	26	50	20120529	20	1618	20.2	-0.0162047731755199	0.0171909608611052
3	D	26	50	20120529	20	1620	20.24	-0.0163287572785332	0.0165379194644082
3	D	26	50	20120529	20	1622	20.28	-0.0165809751963146	0.0167747365964953
3	D	26	50	20120529	20	1624	20.32	-0.0160967414014902	0.0168587479531681
3	D	26	50	20120529	20	1626	20.36	-0.0161136129692893	0.0166578872009043
3	D	26	50	20120529	20	1628	20.4	-0.0162960253056320	0.0166661108527695
3	D	26	50	20120529	20	1630	20.44	-0.0163648338665093	0.0165833015776247
3	D	26	50	20120529	20	1632	20.48	-0.0163255611558822	0.0165719454427189
3	D	26	50	20120529	20	1634	20.52	-0.0164539293209388	0.0164939232804827
3	D	26	50	20120529	20	1636	20.56	-0.0162100269789041	0.0164378709259381
3	D	26	50	20120529	20	1638	20.6	-0.0162745292594840	0.0167225379739082
3	D	26	50	20120529	20	1640	20.64	-0.0163083148214891	0.0167720495907268
3	D	26	50	20120529	20	1642	20.68	-0.0163321938174897	0.016758777196444
3	D	26	50	20120529	20	1644	20.72	-0.0163339333001714	0.0167045703905982
3	D	26	50	20120529	20	1646	20.76	-0.0163120271320903	0.0166546345097108
3	D	26	50	20120529	20	1648	20.8	-0.0164448217855971	0.0166184306425141
3	D	26	50	20120529	20	1650	20.84	-0.0162854399171177	0.0163941363715217
3	D	26	50	20120529	20	1652	20.88	-0.0162855813384739	0.016672029336528
3	D	26	50	20120529	20	1654	20.92	-0.0163473966132852	0.016534129372061
3	D	26	50	20120529	20	1656	20.96	-0.0164192881597285	0.0163171395141183
3	D	26	50	20120529	20	1658	21	-0.0163660288769695	0.0167276291427327
3	D	26	50	20120529	20	1660	21.04	-0.0164888816091329	0.0164954577021979
3	D	26	50	20120529	20	1662	21.08	-0.0163377304635864	0.0167603116181591
3	D	26	50	20120529	20	1664	21.12	-0.0165768881191193	0.0168799399434003
3	D	26	50	20120529	20	1666	21.16	-0.0166298221327590	0.0166783720843552
3	D	26	50	20120529	20	1668	21.2	-0.0166534182860472	0.016708374625081
3	D	26	50	20120529	20	1670	21.24	-0.0168404197453998	0.0166722697528336
3	D	26	50	20120529	20	1672	21.28	-0.0164589427080174	0.0165041833998777
3	D	26	50	20120529	20	1674	21.32	-0.0166349415858548	0.0166793337495777
3	D	26	50	20120529	20	1676	21.36	-0.0167521798901755	0.0165291442692536
3	D	26	50	20120529	20	1678	21.4	-0.0163655268311549	0.0163997507993643
3	D	26	50	20120529	20	1680	21.44	-0.0164355516156958	0.0162477016282058
3	D	26	50	20120529	20	1682	21.48	-0.0164934070925324	0.016648051345578
3	D	26	50	20120529	20	1684	21.52	-0.0168020521314526	0.0165571951952633
3	D	26	50	20120529	20	1686	21.56	-0.0166854572943027	0.0164661834814568
3	D	26	50	20120529	20	1688	21.6	-0.0168840906602058	0.0163784244588437
3	D	26	50	20120529	20	1690	21.64	-0.0168779176180061	0.0166545708701005
3	D	26	50	20120529	20	1692	21.68	-0.0166745607788046	0.0163550333665221
3	D	26	50	20120529	20	1694	21.72	-0.0169054311428620	0.0163331837669834
3	D	26	50	20120529	20	1696	21.76	-0.0167692777321446	0.0162980759152975
3	D	26	50	20120529	20	1698	21.8	-0.0166753173830605	0.0164597770940192
3	D	26	50	20120529	20	1700	21.84	-0.0166691796961998	0.016735888149937
3	D	26	50	20120529	20	1702	21.88	-0.0165367456671514	0.0164096927207078
3	D	26	50	20120529	20	1704	21.92	-0.0165444389889307	0.0166402943841883
3	D	26	50	20120529	20	1706	21.96	-0.0167012823440657	0.0163698896799948
3	D	26	50	20120529	20	1708	22	-0.0166323111486287	0.0164889240355397
3	D	26	50	20120529	20	1710	22.04	-0.0165401963482436	0.016237243518912
3	D	26	50	20120529	20	1712	22.08	-0.016885024041157	0.0165413984297716
3	D	26	50	20120529	20	1714	22.12	-0.0167947618605385	0.0161815164334867
3	D	26	50	20120529	20	1716	22.16	-0.0166186993430909	0.0164657662884559
3	D	26	50	20120529	20	1718	22.2	-0.0165283523096587	0.0161058277236285
3	D	26	50	20120529	20	1720	22.24	-0.0169314031749350	0.0163977214029023
3	D	26	50	20120529	20	1722	22.28	-0.0169809855024318	0.0165515029856748
3	D	26	50	20120529	20	1724	22.32	-0.0165718888741763	0.0160047326671223
3	D	26	50	20120529	20	1726	22.36	-0.0164866117963652	0.0163049702064141
3	D	26	50	20120529	20	1728	22.4	-0.0168938063073793	0.0166383993380148
3	D	26	50	20120529	20	1730	22.44	-0.0167023430042374	0.0163972547124267
3	D	26	50	20120529	20	1732	22.48	-0.0165454360094922	0.0166675816348743
3	D	26	50	20120529	20	1734	22.52	-0.0167658270510524	0.016640796430003
3	D	26	50	20120529	20	1736	22.56	-0.0168094131130447	0.0164610216019541
3	D	26	50	20120529	20	1738	22.6	-0.0169699122102384	0.0163071693085036
3	D	26	50	20120529	20	1740	22.64	-0.016490267538424	0.0166817379126337
3	D	26	50	20120529	20	1742	22.68	-0.0168916213474255	0.0163891371265787
3	D	26	50	20120529	20	1744	22.72	-0.0166497342597172	0.0166716121435271
3	D	26	50	20120529	20	1746	22.76	-0.0168280383056612	0.0167091170872012
3	D	26	50	20120529	20	1748	22.8	-0.0170552741408633	0.0163308432435377
3	D	26	50	20120529	20	1750	22.84	-0.0168855473001751	0.016368341116144
3	D	26	50	20120529	20	1752	22.88	-0.0169859423209679	0.0161821033321151
3	D	26	50	20120529	20	1754	22.92	-0.0168733850635387	0.0162864581508826
3	D	26	50	20120529	20	1756	22.96	-0.0170701728807429	0.0165798367543969
3	D	26	50	20120529	20	1758	23	-0.0171455787478886	0.0163782830374875
3	D	26	50	20120529	20	1760	23.04	-0.0169213481165066	0.0162670622118747
3	D	26	50	20120529	20	1762	23.08	-0.0169641775742430	0.0166367588502824
3	D	26	50	20120529	20	1764	23.12	-0.0168616824463100	0.0166129647070955
3	D	26	50	20120529	20	1766	23.16	-0.0170714668861525	0.0166055542280287
3	D	26	50	20120529	20	1768	23.2	-0.0168147659113783	0.0166586084498211
3	D	26	50	20120529	20	1770	23.24	-0.0169486141539891	0.0167286898029045
3	D	26	50	20120529	20	1772	23.28	-0.0173281961451979	0.0163687653802127
3	D	26	50	20120529	20	1774	23.32	-0.0168454897010209	0.0168578357854204
3	D	26	50	20120529	20	1776	23.36	-0.0170973540654117	0.0167785054756391
3	D	26	50	20120529	20	1778	23.4	-0.0168890686919454	0.0166816035623453
3	D	26	50	20120529	20	1780	23.44	-0.0171036261025608	0.0166503282294134
3	D	26	50	20120529	20	1782	23.48	-0.0168257967771648	0.0164802761196058
3	D	26	50	20120529	20	1784	23.52	-0.0170576570907159	0.0167090251633197
3	D	26	50	20120529	20	1786	23.56	-0.0170607400762819	0.0167155588299778
3	D	26	50	20120529	20	1788	23.6	-0.0169271746763835	0.0165941415245803
3	D	26	50	20120529	20	1790	23.64	-0.0170525447086879	0.0168371741252741
3	D	26	50	20120529	20	1792	23.68	-0.0167944224492836	0.0167206712120058
3	D	26	50	20120529	20	1794	23.72	-0.0168002772934318	0.0171146145419405
3	D	26	50	20120529	20	1796	23.76	-0.0167352305406304	0.016831764758398
3	D	26	50	20120529	20	1798	23.8	-0.0170752569784996	0.0169236391424776
3	D	26	50	20120529	20	1800	23.84	-0.0169228825382217	0.0169954034097002
3	D	26	50	20120529	20	1802	23.88	-0.0170150751203528	0.0168173680643331
3	D	26	50	20120529	20	1804	23.92	-0.0167891332905603	0.0166245612583069
3	D	26	50	20120529	20	1806	23.96	-0.0169058907622698	0.0165517858283872
3	D	26	50	20120529	20	1808	24	-0.0167764265817024	0.0170325406578481
3	D	26	50	20120529	20	1810	24.04	-0.0169169357701919	0.0170378368876392
3	D	26	50	20120529	20	1812	24.08	-0.0169250604271078	0.0166142162860982
3	D	26	50	20120529	20	1814	24.12	-0.0167447552689730	0.016495980961216
3	D	26	50	20120529	20	1816	24.16	-0.0170122820485671	0.0169474403567323
3	D	26	50	20120529	20	1818	24.2	-0.0169824209291976	0.0167107222195945
3	D	26	50	20120529	20	1820	24.24	-0.0170944266433376	0.0165154193266308
3	D	26	50	20120529	20	1822	24.28	-0.0170956075116622	0.0167403712069297
3	D	26	50	20120529	20	1824	24.32	-0.0171116800487985	0.0165766547738816
3	D	26	50	20120529	20	1826	24.36	-0.0172057747481710	0.0165944243672928
3	D	26	50	20120529	20	1828	24.4	-0.0168771256584111	0.016701607613185
3	D	26	50	20120529	20	1830	24.44	-0.0171480960480296	0.0166673765739078
3	D	26	50	20120529	20	1832	24.48	-0.0169565549631418	0.0165680139290155
3	D	26	50	20120529	20	1834	24.52	-0.017302782727482	0.0163612276219253
3	D	26	50	20120529	20	1836	24.56	-0.0172959732891792	0.0167389852776386
3	D	26	50	20120529	20	1838	24.6	-0.0170304759060471	0.0164666572430002
3	D	26	50	20120529	20	1840	24.64	-0.0172075354440562	0.0163450348766361
3	D	26	50	20120529	20	1842	24.68	-0.016766555371037	0.0167595691560389
3	D	26	50	20120529	20	1844	24.72	-0.0169930204598476	0.0167293969096857
3	D	26	50	20120529	20	1846	24.76	-0.0169023481572961	0.0164610003887507
3	D	26	50	20120529	20	1848	24.8	-0.0170320668963047	0.0163814862312063
3	D	26	50	20120529	20	1850	24.84	-0.0170521557999582	0.0166279765840601
3	D	26	50	20120529	20	1852	24.88	-0.0170984217966513	0.0168446128886122
3	D	26	50	20120529	20	1854	24.92	-0.0172056686821538	0.0166829187809583
3	D	26	50	20120529	20	1856	24.96	-0.0169027229238901	0.0169236391424776
3	D	26	50	20120529	20	1858	25	-0.0172850272762064	0.0161904684053365
3	D	26	50	20120529	20	1860	25.04	-0.0170313032209811	0.0166178578860213
3	D	26	50	20120529	20	1862	25.08	-0.0172604341023567	0.0163348454679192
3	D	26	50	20120529	20	1864	25.12	-0.0173061414846927	0.0162775415343718
3	D	26	50	20120529	20	1866	25.16	-0.0169804693144816	0.0165415539932635
3	D	26	50	20120529	20	1868	25.2	-0.0170475454637449	0.0165053076996598
3	D	26	50	20120529	20	1870	25.24	-0.0168753932467972	0.016552019173625
3	D	26	50	20120529	20	1872	25.28	-0.0170630805997276	0.0163890805580362
3	D	26	50	20120529	20	1874	25.32	-0.0168083029553983	0.0163525302085167
3	D	26	50	20120529	20	1876	25.36	-0.0169149346580012	0.0165956335198886
3	D	26	50	20120529	20	1878	25.4	-0.0170407289543743	0.0166925778595893
3	D	26	50	20120529	20	1880	25.44	-0.0171651797478631	0.0165689755942379
3	D	26	50	20120529	20	1882	25.48	-0.0168294525192235	0.0164278300096452
3	D	26	50	20120529	20	1884	25.52	-0.0167787671051481	0.0167470745792153
3	D	26	50	20120529	20	1886	25.56	-0.0167921243522447	0.016426408725015
3	D	26	50	20120529	20	1888	25.6	-0.0168374074705119	0.0163623165663683
3	D	26	50	20120529	20	1890	25.64	-0.0170259787069187	0.0164393346369751
3	D	26	50	20120529	20	1892	25.68	-0.0167411560954568	0.016554875885021
3	D	26	50	20120529	20	1894	25.72	-0.0169535568303896	0.0168392883745499
3	D	26	50	20120529	20	1896	25.76	-0.0168211440145446	0.0166799489324773
3	D	26	50	20120529	20	1898	25.8	-0.0167344527231711	0.0169528921500153
3	D	26	50	20120529	20	1900	25.84	-0.0171086324185716	0.0169062443156604
3	D	26	50	20120529	20	1902	25.88	-0.0170238573865752	0.0170021916347996
3	D	26	50	20120529	20	1904	25.92	-0.0169312193271719	0.0170262403364278
3	D	26	50	20120529	20	1906	25.96	-0.0169678333163018	0.0169607763906255
3	D	26	50	20120529	20	1908	26	-0.0170044543764994	0.0168953053737555
3	D	26	50	20120529	20	1910	26.04	-0.0172734448671306	0.0168190721916757
3	D	26	50	20120529	20	1912	26.08	-0.0169263473614495	0.0166243844816117
3	D	26	50	20120529	20	1914	26.12	-0.0168545406678201	0.0165448703240672
3	D	26	50	20120529	20	1916	26.16	-0.0171235735848581	0.0164685947155806
3	D	26	50	20120529	20	1918	26.2	-0.0171922195111757	0.0164389810835845
3	D	26	50	20120529	20	1920	26.24	-0.0168274231227615	0.0164031307697784
3	D	26	50	20120529	20	1922	26.28	-0.0169499859411446	0.0166779619624222
3	D	26	50	20120529	20	1924	26.32	-0.0170687940225196	0.0169169499123276
3	D	26	50	20120529	20	1926	26.36	-0.0168892666818441	0.0163006992814557
3	D	26	50	20120529	20	1928	26.4	-0.0171216431833454	0.0164889098934041
3	D	26	50	20120529	20	1930	26.44	-0.0168895495245566	0.0167078513660629
3	D	26	50	20120529	20	1932	26.48	-0.0172068141951394	0.0166196892925846
3	D	26	50	20120529	20	1934	26.52	-0.0172808765594008	0.0164152364378723
3	D	26	50	20120529	20	1936	26.56	-0.0171387622385180	0.0163531383203485
3	D	26	50	20120529	20	1938	26.6	-0.0169842381936253	0.0168432552435923
3	D	26	50	20120529	20	1940	26.64	-0.0170103587181223	0.016706118954449
3	D	26	50	20120529	20	1942	26.68	-0.0169956226128024	0.0166724889559358
3	D	26	50	20120529	20	1944	26.72	-0.0169048442442337	0.0166137849509617
3	D	26	50	20120529	20	1946	26.76	-0.0166655380962767	0.0165257006592293
3	D	26	50	20120529	20	1948	26.8	-0.0172241948798209	0.0168546043074304
3	D	26	50	20120529	20	1950	26.84	-0.0168715890123145	0.0165596417847262
3	D	26	50	20120529	20	1952	26.88	-0.0169667090165197	0.0168343386270816
3	D	26	50	20120529	20	1954	26.92	-0.0171000481422480	0.016683604674536
3	D	26	50	20120529	20	1956	26.96	-0.0170607188630784	0.0167401873591666
3	D	26	50	20120529	20	1958	27	-0.0170308082462342	0.0166074634163379
3	D	26	50	20120529	20	1960	27.04	-0.0170693809211479	0.0166036803950585
3	D	26	50	20120529	20	1962	27.08	-0.0172865122004469	0.0166071664314898
3	D	26	50	20120529	20	1964	27.12	-0.0169394217658337	0.016703375380138
3	D	26	50	20120529	20	1966	27.16	-0.0171865909411974	0.016553786940578
3	D	26	50	20120529	20	1968	27.2	-0.0169286525295562	0.0168835674011878
3	D	26	50	20120529	20	1970	27.24	-0.0172238696107016	0.0168504040931501
3	D	26	50	20120529	20	1972	27.28	-0.0170937336786920	0.0168914445707302
3	D	26	50	20120529	20	1974	27.32	-0.0172573723299942	0.0166334778748177
3	D	26	50	20120529	20	1976	27.36	-0.0170471424128796	0.0165925434632548
3	D	26	50	20120529	20	1978	27.4	-0.0171189066801023	0.0164353606968649
3	D	26	50	20120529	20	1980	27.44	-0.0171956843344035	0.0165330969961605
3	D	26	50	20120529	20	1982	27.48	-0.0172723912780266	0.016630762584778
3	D	26	50	20120529	20	1984	27.52	-0.0173465314240340	0.0164765779511402
3	D	26	50	20120529	20	1986	27.56	-0.0169758872625395	0.0167118818747157
3	D	26	50	20120529	20	1988	27.6	-0.0171463848496192	0.01662241872476
3	D	26	50	20120529	20	1990	27.64	-0.0173311235672720	0.016941140035312
3	D	26	50	20120529	20	1992	27.68	-0.0170256817220706	0.0166479452795608
3	D	26	50	20120529	20	1994	27.72	-0.017139851182961	0.0167863543609102
3	D	26	50	20120529	20	1996	27.76	-0.0170487687584764	0.0166203327597555
3	D	26	50	20120529	20	1998	27.8	-0.0171960308167263	0.0168093706866379
3	D	26	50	20120529	20	2000	27.84	-0.017114706465822	0.016457945687456
3	D	26	50	20120529	20	2002	27.88	-0.0170195864616168	0.0165925222500514
3	D	26	50	20120529	20	2004	27.92	-0.0173463405052031	0.0168505455145064
3	D	26	50	20120529	20	2006	27.96	-0.0172980168277768	0.0167259108732544
3	D	26	50	20120529	20	2008	28	-0.0172506972419798	0.0166733869815479
3	D	26	50	20120529	20	2010	28.04	-0.0172693365767319	0.0165590053886231
3	D	26	50	20120529	20	2012	28.08	-0.0172879122718737	0.0164445460139525
3	D	26	50	20120529	20	2014	28.12	-0.0173065021091511	0.0163300724971462
3	D	26	50	20120529	20	2016	28.16	-0.0173591320668748	0.01668120051148
3	D	26	50	20120529	20	2018	28.2	-0.0174242495303542	0.0164800357033002
3	D	26	50	20120529	20	2020	28.24	-0.0171324760592332	0.0168464796505145
3	D	26	50	20120529	20	2022	28.28	-0.0169950710695131	0.016813613327325
3	D	26	50	20120529	20	2024	28.32	-0.0171668838752058	0.0167577660337469
3	D	26	50	20120529	20	2026	28.36	-0.0170490728143923	0.0166078664672031
3	D	26	50	20120529	20	2028	28.4	-0.0171588794264427	0.0165153132606136
3	D	26	50	20120529	20	2030	28.44	-0.017367617348249	0.0164211266373596
3	D	26	50	20120529	20	2032	28.48	-0.0170702153071498	0.016610765605006
3	D	26	50	20120529	20	2034	28.52	-0.0171482798957927	0.01655235858488
3	D	26	50	20120529	20	2036	28.56	-0.0171626553766543	0.0169891172304155
3	D	26	50	20120529	20	2038	28.6	-0.0173068768757451	0.0169157478307996
3	D	26	50	20120529	20	2040	28.64	-0.0173099598613111	0.0167790216635893
3	D	26	50	20120529	20	2042	28.68	-0.0173056747942171	0.0164928272649719
3	D	26	50	20120529	20	2044	28.72	-0.0175130762842069	0.0163468026435891
3	D	26	50	20120529	20	2046	28.76	-0.0173048333371474	0.0167893807779337
3	D	26	50	20120529	20	2048	28.8	-0.0172981441069974	0.0164541131687019
3	D	26	50	20120529	20	2050	28.84	-0.0169511809516048	0.0167899040369518
3	D	26	50	20120529	20	2052	28.88	-0.0169704142560531	0.0166308050111848
3	D	26	50	20120529	20	2054	28.92	-0.0171236796508753	0.0164827722065434
3	D	26	50	20120529	20	2056	28.96	-0.0172769026192906	0.0163346404069527
3	D	26	50	20120529	20	2058	29	-0.0173289173941147	0.016434229326015
3	D	26	50	20120529	20	2060	29.04	-0.0174420756923079	0.0167862058684862
3	D	26	50	20120529	20	2062	29.08	-0.0171453171183796	0.016531986838514
3	D	26	50	20120529	20	2064	29.12	-0.0172991764828980	0.0169153872063412
3	D	26	50	20120529	20	2066	29.16	-0.0171393703503498	0.0163412165000177
3	D	26	50	20120529	20	2068	29.2	-0.0174148591523001	0.016889082834081
3	D	26	50	20120529	20	2070	29.24	-0.0171719326176234	0.0167719505957775
3	D	26	50	20120529	20	2072	29.28	-0.0173890851101258	0.0166723192503083
3	D	26	50	20120529	20	2074	29.32	-0.0171460807937033	0.0165551233723944
3	D	26	50	20120529	20	2076	29.36	-0.0173632615704769	0.016455463742654
3	D	26	50	20120529	20	2078	29.4	-0.0171202643251221	0.0163382607936723
3	D	26	50	20120529	20	2080	29.44	-0.0172702770287509	0.0166019055570377
3	D	26	50	20120529	20	2082	29.48	-0.0174777280162154	0.0164559728595365
3	D	26	50	20120529	20	2084	29.52	-0.0171777026089579	0.0165420277548069
3	D	26	50	20120529	20	2086	29.56	-0.0173845242713872	0.0167078513660629
3	D	26	50	20120529	20	2088	29.6	-0.0171330063893191	0.0165960577839573
3	D	26	50	20120529	20	2090	29.64	-0.0173795886660545	0.0165166355502944
3	D	26	50	20120529	20	2092	29.68	-0.0173632474283413	0.0167203600850221
3	D	26	50	20120529	20	2094	29.72	-0.0172504709678098	0.0166171861345792
3	D	26	50	20120529	20	2096	29.76	-0.0170851635445040	0.0169598359386066
3	D	26	50	20120529	20	2098	29.8	-0.0172881526881793	0.0162666803742128
3	D	26	50	20120529	20	2100	29.84	-0.0170946034200329	0.0167528304284142
3	D	26	50	20120529	20	2102	29.88	-0.0172412785796544	0.0166888867621915
3	D	26	50	20120529	20	2104	29.92	-0.0173131135575551	0.0165317747064797
3	D	26	50	20120529	20	2106	29.96	-0.0172949126290074	0.01684116220752
3	D	26	50	20120529	20	2108	30	-0.0174041464845651	0.0165383225152734
3	D	26	50	20120529	20	2110	30.04	-0.0170904527032273	0.0168333486775879
3	D	26	50	20120529	20	2112	30.08	-0.0171853959307372	0.0166418146637679
3	D	26	50	20120529	20	2114	30.12	-0.0172915397296611	0.0169320749263772
3	D	26	50	20120529	20	2116	30.16	-0.0171897304953059	0.0168658755895225
3	D	26	50	20120529	20	2118	30.2	-0.0175213635756824	0.0168193479633204
3	D	26	50	20120529	20	2120	30.24	-0.0174256213175097	0.016710029254949
3	D	26	50	20120529	20	2122	30.28	-0.0172445454129835	0.0166439006287724
3	D	26	50	20120529	20	2124	30.32	-0.0175242697845531	0.0164893341574728
3	D	26	50	20120529	20	2126	30.36	-0.0172926640294432	0.0163152020415378
3	D	26	50	20120529	20	2128	30.4	-0.0174433202002428	0.0167197661153259
3	D	26	50	20120529	20	2130	30.44	-0.017264521179552	0.016553072762729
3	D	26	50	20120529	20	2132	30.48	-0.0170575651668343	0.0163685744613818
3	D	26	50	20120529	20	2134	30.52	-0.0172525003642718	0.0167748214493091
3	D	26	50	20120529	20	2136	30.56	-0.0174251970534410	0.0163262116941209
3	D	26	50	20120529	20	2138	30.6	-0.0172080869873455	0.0161760504980681
3	D	26	50	20120529	20	2140	30.64	-0.0172296466731039	0.0163520564469733
3	D	26	50	20120529	20	2142	30.68	-0.0172092678556701	0.0166890776810224
3	D	26	50	20120529	20	2144	30.72	-0.0174620019614018	0.0164960233876229
3	D	26	50	20120529	20	2146	30.76	-0.0174032555300208	0.0168315314131603
3	D	26	50	20120529	20	2148	30.8	-0.0170672030322619	0.0164836702321555
3	D	26	50	20120529	20	2150	30.84	-0.0171028129297625	0.0166917293314519
3	D	26	50	20120529	20	2152	30.88	-0.0173114518566194	0.0165975002817909
3	D	26	50	20120529	20	2154	30.92	-0.0172914478057796	0.0168665473409646
3	D	26	50	20120529	20	2156	30.96	-0.0172839171185599	0.0165834571411166
3	D	26	50	20120529	20	2158	31	-0.0171883799213538	0.0168345578301837
3	D	26	50	20120529	20	2160	31.04	-0.0173373036805395	0.0166147819715231
3	D	26	50	20120529	20	2162	31.08	-0.017118390492152	0.0164010872311808
3	D	26	50	20120529	20	2164	31.12	-0.0174550086753359	0.0167277352087499
3	D	26	50	20120529	20	2166	31.16	-0.0173313569125098	0.0168737315458615
3	D	26	50	20120529	20	2168	31.2	-0.0171986117564776	0.0167178357138133
3	D	26	50	20120529	20	2170	31.24	-0.0173561692894616	0.0165396306628186
3	D	26	50	20120529	20	2172	31.28	-0.0172927205979857	0.0165095998378216
3	D	26	50	20120529	20	2174	31.32	-0.0173634807735791	0.0163430974040556
3	D	26	50	20120529	20	2176	31.36	-0.0176990665808624	0.0166323111486288
3	D	26	50	20120529	20	2178	31.4	-0.0173096487343273	0.0164482653956215
3	D	26	50	20120529	20	2180	31.44	-0.0173804159809885	0.0162817558907877
3	D	26	50	20120529	20	2182	31.48	-0.0174386603665548	0.0166675745638065
3	D	26	50	20120529	20	2184	31.52	-0.0175796857429947	0.0166594852622298
3	D	26	50	20120529	20	2186	31.56	-0.0175936652440587	0.0164971547584728
3	D	26	50	20120529	20	2188	31.6	-0.0176784119917839	0.0165695271375272
3	D	26	50	20120529	20	2190	31.64	-0.0174083679120488	0.0166110343055828
3	D	26	50	20120529	20	2192	31.68	-0.0176898034820288	0.0163956425089656
3	D	26	50	20120529	20	2194	31.72	-0.0174849829317903	0.0167294393360925
3	D	26	50	20120529	20	2196	31.76	-0.0176106358068072	0.0166035036183632
3	D	26	50	20120529	20	2198	31.8	-0.0176721682389060	0.0166228642020321
3	D	26	50	20120529	20	2200	31.84	-0.017308383013189	0.0165403236274642
3	D	26	50	20120529	20	2202	31.88	-0.0174047687385325	0.0164753334432053
3	D	26	50	20120529	20	2204	31.92	-0.0175397129966542	0.0163641479729316
3	D	26	50	20120529	20	2206	31.96	-0.0176620566119351	0.0168052270409001
3	D	26	50	20120529	20	2208	32	-0.0173303457498127	0.0164999761145297
3	D	26	50	20120529	20	2210	32.04	-0.0174568612951026	0.0163355596457682
3	D	26	50	20120529	20	2212	32.08	-0.0175708469082298	0.0167234784259271
3	D	26	50	20120529	20	2214	32.12	-0.0177227475869643	0.0167962962822537
3	D	26	50	20120529	20	2216	32.16	-0.0175664699172543	0.0163045812976844
3	D	26	50	20120529	20	2218	32.2	-0.0173465314240340	0.0165726030520254
3	D	26	50	20120529	20	2220	32.24	-0.017559865539918	0.0163546020313855
3	D	26	50	20120529	20	2222	32.28	-0.017681190921434	0.0166380245714207
3	D	26	50	20120529	20	2224	32.32	-0.0174813696161385	0.0163592760072092
3	D	26	50	20120529	20	2226	32.36	-0.0176570715091277	0.0167034390197483
3	D	26	50	20120529	20	2228	32.4	-0.0174297932475187	0.0164795831549603
3	D	26	50	20120529	20	2230	32.44	-0.0175005675652477	0.0163130665790586
3	D	26	50	20120529	20	2232	32.48	-0.0175587978086784	0.0166988993942131
3	D	26	50	20120529	20	2234	32.52	-0.0173328206235468	0.0165059865221698
3	D	26	50	20120529	20	2236	32.56	-0.0175688599381747	0.0166152981594734
3	D	26	50	20120529	20	2238	32.6	-0.0176872154712097	0.0167035592279011
3	D	26	50	20120529	20	2240	32.64	-0.0173612675293539	0.0163058540898905
3	D	26	50	20120529	20	2242	32.68	-0.0175035232715931	0.0163803972867632
3	D	26	50	20120529	20	2244	32.72	-0.0176075457501734	0.0167700767628073
3	D	26	50	20120529	20	2246	32.76	-0.0177161007832212	0.0165543243417317
3	D	26	50	20120529	20	2248	32.8	-0.0173682890996911	0.0163199043016327
3	D	26	50	20120529	20	2250	32.84	-0.017497060315613	0.016769263590009
3	D	26	50	20120529	20	2252	32.88	-0.0175744672949495	0.0166559355861882
3	D	26	50	20120529	20	2254	32.92	-0.0176011747180749	0.0165883573911102
3	D	26	50	20120529	20	2256	32.96	-0.0177434375313818	0.0162004456820191
3	D	26	50	20120529	20	2258	33	-0.0173717963493258	0.016333650457459
3	D	26	50	20120529	20	2260	33.04	-0.0175014868040632	0.0164981164236952
3	D	26	50	20120529	20	2262	33.08	-0.0176786241238183	0.0161362828126942
3	D	26	50	20120529	20	2264	33.12	-0.0173480092772067	0.0162831913175535
3	D	26	50	20120529	20	2266	33.16	-0.0175186624277783	0.0164612832314632
3	D	26	50	20120529	20	2268	33.2	-0.0176936077165116	0.016206010612387
3	D	26	50	20120529	20	2270	33.24	-0.017413508578348	0.016585246121273
3	D	26	50	20120529	20	2272	33.28	-0.0176637183128709	0.0164319100157727
3	D	26	50	20120529	20	2274	33.32	-0.0173962551728871	0.0162588456310773
3	D	26	50	20120529	20	2276	33.36	-0.0175763623411231	0.0166555961749332
3	D	26	50	20120529	20	2278	33.4	-0.0173088921300715	0.0164825388613056
3	D	26	50	20120529	20	2280	33.44	-0.0175417423931162	0.0162761343918773
3	D	26	50	20120529	20	2282	33.48	-0.0175738167567108	0.0165003155257847
3	D	26	50	20120529	20	2284	33.52	-0.0175473073234841	0.0163691401468067
3	D	26	50	20120529	20	2286	33.56	-0.0174459930638757	0.0166565649112234
3	D	26	50	20120529	20	2288	33.6	-0.0172961783501457	0.0166042885068903
3	D	26	50	20120529	20	2290	33.64	-0.0171916043282760	0.0167654310712549
3	D	26	50	20120529	20	2292	33.68	-0.0171237786458246	0.0164900271221184
3	D	26	50	20120529	20	2294	33.72	-0.0169828805486054	0.0165838319077106
3	D	26	50	20120529	20	2296	33.76	-0.0170705052209300	0.0161689582170528
3	D	26	50	20120529	20	2298	33.8	-0.0171835574531061	0.0163101815833914
3	D	26	50	20120529	20	2300	33.84	-0.0175027242409303	0.0165458107760862
3	D	26	50	20120529	20	2302	33.88	-0.0171560580703858	0.0162897391263473
3	D	26	50	20120529	20	2304	33.92	-0.0171119558204432	0.0164032792622024
3	D	26	50	20120529	20	2306	33.96	-0.0170685606772818	0.0164667562379495
3	D	26	50	20120529	20	2308	34	-0.0170649261484265	0.0166292069498593
3	D	26	50	20120529	20	2310	34.04	-0.0171014835690138	0.0162078420189503
3	D	26	50	20120529	20	2312	34.08	-0.0173285426275206	0.0160705855216542
3	D	26	50	20120529	20	2314	34.12	-0.0171269676974078	0.0162969091891085
3	D	26	50	20120529	20	2316	34.16	-0.0169632371222240	0.0160078085816204
3	D	26	50	20120529	20	2318	34.2	-0.0172595997163549	0.0158682822715567
3	D	26	50	20120529	20	2320	34.24	-0.0172326023794492	0.0158979666142309
3	D	26	50	20120529	20	2322	34.28	-0.0172526771409671	0.0161446125305766
3	D	26	50	20120529	20	2324	34.32	-0.0172699022621568	0.0158763645020656
3	D	26	50	20120529	20	2326	34.36	-0.0171112133583229	0.0160852579873638
3	D	26	50	20120529	20	2328	34.4	-0.0170528770488751	0.016117572767264
3	D	26	50	20120529	20	2330	34.44	-0.0168574539477585	0.0160800748946577
3	D	26	50	20120529	20	2332	34.48	-0.0171091627486575	0.0158130925872851
3	D	26	50	20120529	20	2334	34.52	-0.0171864000223665	0.0160136068572261
3	D	26	50	20120529	20	2336	34.56	-0.0173302113995242	0.0157228586909379
3	D	26	50	20120529	20	2338	34.6	-0.0174226585400966	0.0160030568240508
3	D	26	50	20120529	20	2340	34.64	-0.0173721852580555	0.0159703743486244
3	D	26	50	20120529	20	2342	34.68	-0.0170171610853573	0.0163913008733291
3	D	26	50	20120529	20	2344	34.72	-0.0172490779674509	0.016321170022771
3	D	26	50	20120529	20	2346	34.76	-0.0167587630543083	0.0164466178368214
3	D	26	50	20120529	20	2348	34.8	-0.0171177258117777	0.0162541080156433
3	D	26	50	20120529	20	2350	34.84	-0.0170384025730642	0.0160675591046307
3	D	26	50	20120529	20	2352	34.88	-0.0171522609069708	0.0161272247748272
3	D	26	50	20120529	20	2354	34.92	-0.0172572591929092	0.0162296916184889
3	D	26	50	20120529	20	2356	34.96	-0.0168688666512069	0.0162863096584586
3	D	26	50	20120529	20	2358	35	-0.0170505648097006	0.0162932675891854
3	D	26	50	20120529	20	2360	35.04	-0.0172906629172525	0.0164252490698939
3	D	26	50	20120529	20	2362	35.08	-0.0170705759316082	0.0165396943024289
3	D	26	50	20120529	20	2364	35.12	-0.0174136005022296	0.0161119583394214
3	D	26	50	20120529	20	2366	35.16	-0.0171407987060478	0.0160222971995669
3	D	26	50	20120529	20	2368	35.2	-0.0172897083230979	0.0163444621201433
3	D	26	50	20120529	20	2370	35.24	-0.0174183027623245	0.0163186810069013
3	D	26	50	20120529	20	2372	35.28	-0.0170196642433627	0.0164351839201696
3	D	26	50	20120529	20	2374	35.32	-0.0171733044047789	0.0165232328565629
3	D	26	50	20120529	20	2376	35.36	-0.0172121669934730	0.0163312109390639
3	D	26	50	20120529	20	2378	35.4	-0.0170328729980353	0.0165837611970325
3	D	26	50	20120529	20	2380	35.44	-0.0172280627539140	0.0161111027402161
3	D	26	50	20120529	20	2382	35.48	-0.0168057008024435	0.016075966604259
3	D	26	50	20120529	20	2384	35.52	-0.0169278676410291	0.0162464005517284
3	D	26	50	20120529	20	2386	35.56	-0.0169827461983170	0.0162159878890696
3	D	26	50	20120529	20	2388	35.6	-0.0170183278115463	0.0159111400135644
3	D	26	50	20120529	20	2390	35.64	-0.0170747054352103	0.0161371808383063
3	D	26	50	20120529	20	2392	35.68	-0.0169997804006758	0.0159695682468938
3	D	26	50	20120529	20	2394	35.72	-0.0171044180621557	0.0163963920421537
3	D	26	50	20120529	20	2396	35.76	-0.0169023269440926	0.0164232620998388
3	D	26	50	20120529	20	2398	35.8	-0.0175118883448145	0.0160108420697117
3	D	26	50	20120529	20	2400	35.84	-0.0174693912272652	0.0160905330039514
3	D	26	50	20120529	20	2402	35.88	-0.0173612392450827	0.0164473037303991
3	D	26	50	20120529	20	2404	35.92	-0.0173503780849237	0.0162475884911208
3	D	26	50	20120529	20	2406	35.96	-0.0172827857477101	0.0160111249124242
3	D	26	50	20120529	20	2408	36	-0.0172602856099327	0.0160214628135651
3	D	26	50	20120529	20	2410	36.04	-0.0174464526832835	0.0160704794556370
3	D	26	50	20120529	20	2412	36.08	-0.0175803574944368	0.0161406456615341
3	D	26	50	20120529	20	2414	36.12	-0.017362243336712	0.0162360060820449
3	D	26	50	20120529	20	2416	36.16	-0.0174448829062293	0.0166524424786891
3	D	26	50	20120529	20	2418	36.2	-0.0175799473725037	0.0163075087197585
3	D	26	50	20120529	20	2420	36.24	-0.0173357339034853	0.0164377365756496
3	D	26	50	20120529	20	2422	36.28	-0.0175621070684144	0.0163199750123108
3	D	26	50	20120529	20	2424	36.32	-0.0173603553616062	0.0164317827365521
3	D	26	50	20120529	20	2426	36.36	-0.0176640152977190	0.0166407752167996
3	D	26	50	20120529	20	2428	36.4	-0.0175201049256119	0.0162799527684957
3	D	26	50	20120529	20	2430	36.44	-0.0177743593109231	0.0163785446669965
3	D	26	50	20120529	20	2432	36.48	-0.017487740648237	0.016321509434026
3	D	26	50	20120529	20	2434	36.52	-0.0176593554640309	0.0162293734204374
3	D	26	50	20120529	20	2436	36.56	-0.0174136287865008	0.0161632660074643
3	D	26	50	20120529	20	2438	36.6	-0.0176731086909250	0.0160756130508684
3	D	26	50	20120529	20	2440	36.64	-0.0173765905333023	0.0159532411513162
3	D	26	50	20120529	20	2442	36.68	-0.0176234910080892	0.0164181143624717
3	D	26	50	20120529	20	2444	36.72	-0.0174226797533	0.0163128898023634
3	D	26	50	20120529	20	2446	36.76	-0.0176820677338427	0.0162251873482928
3	D	26	50	20120529	20	2448	36.8	-0.0175481912069606	0.0161549928581244
3	D	26	50	20120529	20	2450	36.84	-0.0173035676160091	0.0162081319327306
3	D	26	50	20120529	20	2452	36.88	-0.0173547409337636	0.0161067540335118
3	D	26	50	20120529	20	2454	36.92	-0.0174168178380840	0.0161398537019392
3	D	26	50	20120529	20	2456	36.96	-0.0174139257713489	0.0162674794048756
3	D	26	50	20120529	20	2458	37	-0.0174380381125874	0.0163297755122981
3	D	26	50	20120529	20	2460	37.04	-0.0174373310058062	0.0166643784411556
3	D	26	50	20120529	20	2462	37.08	-0.0174508438163947	0.016066795429307
3	D	26	50	20120529	20	2464	37.12	-0.0171530316533623	0.0160554605076046
3	D	26	50	20120529	20	2466	37.16	-0.0175234566117547	0.0161286743437286
3	D	26	50	20120529	20	2468	37.2	-0.0173492325719381	0.0161374353967475
3	D	26	50	20120529	20	2470	37.24	-0.0174829393931927	0.0162452762519463
3	D	26	50	20120529	20	2472	37.28	-0.0171937044354162	0.0161902916286412
3	D	26	50	20120529	20	2474	37.32	-0.0173598957421984	0.0162468389579327
3	D	26	50	20120529	20	2476	37.36	-0.0171525791050224	0.0161551908480231
3	D	26	50	20120529	20	2478	37.4	-0.0174321691263035	0.015889318698297
3	D	26	50	20120529	20	2480	37.44	-0.0173174481221238	0.0164824681506275
3	D	26	50	20120529	20	2482	37.48	-0.0172616573970882	0.0162791749510364
3	D	26	50	20120529	20	2484	37.52	-0.0173212382144710	0.0163250944654066
3	D	26	50	20120529	20	2486	37.56	-0.0173304306026264	0.0161558131019906
3	D	26	50	20120529	20	2488	37.6	-0.0172987946452361	0.0160663923784417
3	D	26	50	20120529	20	2490	37.64	-0.0172282324595415	0.0164613751553447
3	D	26	50	20120529	20	2492	37.68	-0.0174844950281113	0.0164279926442049
3	D	26	50	20120529	20	2494	37.72	-0.0172388956298018	0.0163822640486656
3	D	26	50	20120529	20	2496	37.76	-0.0176168512754138	0.0163937828181311
3	D	26	50	20120529	20	2498	37.8	-0.0173994159401990	0.0162381486155919
3	D	26	50	20120529	20	2500	37.84	-0.0172563258119581	0.0161980980875055
3	D	26	50	20120529	20	2502	37.88	-0.0174957026705931	0.016261787195287
3	D	26	50	20120529	20	2504	37.92	-0.0172663030886406	0.0162205063014013
3	D	26	50	20120529	20	2506	37.96	-0.0174647596778484	0.0163939878790976
3	D	26	50	20120529	20	2508	38	-0.017347358738968	0.016464861191776
3	D	26	50	20120529	20	2510	38.04	-0.0172076415100734	0.0166546415807786
3	D	26	50	20120529	20	2512	38.08	-0.0174894164913084	0.0163554717727264
3	D	26	50	20120529	20	2514	38.12	-0.0172242868037025	0.0166217328311822
3	D	26	50	20120529	20	2516	38.16	-0.0176139804218822	0.0162047448912487
3	D	26	50	20120529	20	2518	38.2	-0.0176074326130884	0.016391604929245
3	D	26	50	20120529	20	2520	38.24	-0.0176096670705170	0.0165634601613446
3	D	26	50	20120529	20	2522	38.28	-0.0176454891000519	0.0162152383558815
3	D	26	50	20120529	20	2524	38.32	-0.0175511186290347	0.0161943504215652
3	D	26	50	20120529	20	2526	38.36	-0.0175519530150365	0.016159857752779
3	D	26	50	20120529	20	2528	38.4	-0.0177016050942068	0.0163535767265528
3	D	26	50	20120529	20	2530	38.44	-0.0173362642335712	0.0167145335251451
3	D	26	50	20120529	20	2532	38.48	-0.0174972017369692	0.0164109018733036
3	D	26	50	20120529	20	2534	38.52	-0.0175944359904502	0.0165943890119537
3	D	26	50	20120529	20	2536	38.56	-0.0172425018743859	0.0162710361519849
3	D	26	50	20120529	20	2538	38.6	-0.0173383643407113	0.0165176962104662
3	D	26	50	20120529	20	2540	38.64	-0.0171847524635663	0.0168363468103401
3	D	26	50	20120529	20	2542	38.68	-0.0172425584429283	0.0166760103477061
3	D	26	50	20120529	20	2544	38.72	-0.0175304286846172	0.016565623908095
3	D	26	50	20120529	20	2546	38.76	-0.0173039635958066	0.0164355657578314
3	D	26	50	20120529	20	2548	38.8	-0.0174835828603636	0.0163210003171436
3	D	26	50	20120529	20	2550	38.84	-0.0174357612287519	0.0165265067609598
3	D	26	50	20120529	20	2552	38.88	-0.0173525771870132	0.0163851136889937
3	D	26	50	20120529	20	2554	38.92	-0.0174087780339819	0.0162300593140152
3	D	26	50	20120529	20	2556	38.96	-0.0175902357761700	0.0161460408862746
3	D	26	50	20120529	20	2558	39	-0.0174676446735157	0.0161738796802499
3	D	26	50	20120529	20	2560	39.04	-0.0175983462909502	0.0161318492531762
3	D	26	50	20120529	20	2562	39.08	-0.0176374068695429	0.0159683378810946
3	D	26	50	20120529	20	2564	39.12	-0.0172736145727581	0.0164336707116578
3	D	26	50	20120529	20	2566	39.16	-0.0171606047669888	0.0166407257193249
3	D	26	50	20120529	20	2568	39.2	-0.0173780966707462	0.0161409567885178
3	D	26	50	20120529	20	2570	39.24	-0.0175855688714141	0.016244045886147
3	D	26	50	20120529	20	2572	39.28	-0.0177142340213188	0.0162835307288085
3	D	26	50	20120529	20	2574	39.32	-0.0174237404134718	0.0163170617323724
3	D	26	50	20120529	20	2576	39.36	-0.0177629536785426	0.0162563071177328
3	D	26	50	20120529	20	2578	39.4	-0.0177629536785426	0.0162563071177328
3	D	26	50	20120529	20	2580	39.44	-0.0175630050940265	0.0164620539778547
3	D	26	50	20120529	20	2582	39.48	-0.0176593696061666	0.0166096413052239
3	D	26	50	20120529	20	2584	39.52	-0.0175454122773105	0.0165592670181322
3	D	26	50	20120529	20	2586	39.56	-0.0174893669938337	0.0163228529369103
3	D	26	50	20120529	20	2588	39.6	-0.0174565148127798	0.0160116269582388
3	D	26	50	20120529	20	2590	39.64	-0.0177256113694281	0.0165764921393219
3	D	26	50	20120529	20	2592	39.68	-0.0175907024666455	0.0164530242242589
3	D	26	50	20120529	20	2594	39.72	-0.0173667758911794	0.0163262258362565
3	D	26	50	20120529	20	2596	39.76	-0.0174974633664783	0.0162842095513184
3	D	26	50	20120529	20	2598	39.8	-0.0175615201697860	0.0164081017304501
3	D	26	50	20120529	20	2600	39.84	-0.0172132983643228	0.016496956768574
3	D	26	50	20120529	20	2602	39.88	-0.0173735641162788	0.0165594296526919
3	D	26	50	20120529	20	2604	39.92	-0.0174885608921031	0.0162711917154768
3	D	26	50	20120529	20	2606	39.96	-0.0175697367505834	0.0164823338003391
3	D	26	50	20120529	20	2608	40	-0.0172980380409802	0.0164963627988778
3	D	26	50	20120529	20	2610	40.04	-0.0176686185628645	0.016078971808079
3	D	26	50	20120529	20	2612	40.08	-0.0171475869311472	0.015940697077018
3	D	26	50	20120529	20	2614	40.12	-0.0172971895128428	0.0163811043935444
3	D	26	50	20120529	20	2616	40.16	-0.0173889790441086	0.0164734454680996
3	D	26	50	20120529	20	2618	40.2	-0.0172085183224820	0.0166831804104673
3	D	26	50	20120529	20	2620	40.24	-0.0174475133434553	0.016243932749062
3	D	26	50	20120529	20	2622	40.28	-0.0171695284545674	0.0163491007406279
3	D	26	50	20120529	20	2624	40.32	-0.0173876213990888	0.0163992841088887
3	D	26	50	20120529	20	2626	40.36	-0.0171974308881530	0.0164245773184518
3	D	26	50	20120529	20	2628	40.4	-0.0174660324700546	0.0161293885215776
3	D	26	50	20120529	20	2630	40.44	-0.0171882950685401	0.0159224749352668
3	D	26	50	20120529	20	2632	40.48	-0.0172600451936271	0.0163523463607536
3	D	26	50	20120529	20	2634	40.52	-0.0174168036959483	0.0161380293664437
3	D	26	50	20120529	20	2636	40.56	-0.0173479032111895	0.015968210601874
3	D	26	50	20120529	20	2638	40.6	-0.0172665152206750	0.0163509675025302
3	D	26	50	20120529	20	2640	40.64	-0.0170974106339542	0.0162072480492541
3	D	26	50	20120529	20	2642	40.68	-0.0169282211944197	0.0160634720274354
3	D	26	50	20120529	20	2644	40.72	-0.0170401067004068	0.0164834722422568
3	D	26	50	20120529	20	2646	40.76	-0.0171840948542598	0.0165080583450387
3	D	26	50	20120529	20	2648	40.8	-0.0171538023997538	0.0162516897104517
3	D	26	50	20120529	20	2650	40.84	-0.0169337083430417	0.0160145685224486
3	D	26	50	20120529	20	2652	40.88	-0.0169396338978680	0.0163220326930441
3	D	26	50	20120529	20	2654	40.92	-0.0169651675237367	0.0162648206833783
3	D	26	50	20120529	20	2656	40.96	-0.0170326042974584	0.0165001670333606
3	D	26	50	20120529	20	2658	41	-0.0171049413211738	0.0162323856953253
3	D	26	50	20120529	20	2660	41.04	-0.0169020935988548	0.0165200862313866
3	D	26	50	20120529	20	2662	41.08	-0.0168644048074176	0.0162538605282699
3	D	26	50	20120529	20	2664	41.12	-0.0174351884722592	0.0161780516102589
3	D	26	50	20120529	20	2666	41.16	-0.0172731195980112	0.0162814306216684
3	D	26	50	20120529	20	2668	41.2	-0.0170565186487982	0.0162731716144641
3	D	26	50	20120529	20	2670	41.24	-0.0173444949565042	0.0161215254941708
3	D	26	50	20120529	20	2672	41.28	-0.0171527205263786	0.0162117593905181
3	D	26	50	20120529	20	2674	41.32	-0.0173957107006655	0.016253591827693
3	D	26	50	20120529	20	2676	41.36	-0.0172618058895123	0.0161834256217959
3	D	26	50	20120529	20	2678	41.4	-0.0172842282455437	0.0163225064545875
3	D	26	50	20120529	20	2680	41.44	-0.0175000938037043	0.0161927665023754
3	D	26	50	20120529	20	2682	41.48	-0.0173031221387370	0.016169403694325
3	D	26	50	20120529	20	2684	41.52	-0.0175665194147290	0.0161636761293974
3	D	26	50	20120529	20	2686	41.56	-0.0172893194143682	0.0159642861592384
3	D	26	50	20120529	20	2688	41.6	-0.0175242132160106	0.0163636671403204
3	D	26	50	20120529	20	2690	41.64	-0.0172470061445820	0.0161642842412292
3	D	26	50	20120529	20	2692	41.68	-0.0173755369441983	0.0159872459164235
3	D	26	50	20120529	20	2694	41.72	-0.0170696779059960	0.0164403245864688
3	D	26	50	20120529	20	2696	41.76	-0.0172746398775908	0.0164749303923401
3	D	26	50	20120529	20	2698	41.8	-0.017421025123432	0.0164272572531525
3	D	26	50	20120529	20	2700	41.84	-0.0173183673609394	0.0164043328513064
3	D	26	50	20120529	20	2702	41.88	-0.0174025272100362	0.0162774637526259
3	D	26	50	20120529	20	2704	41.92	-0.0174874436633889	0.0159828194279733
3	D	26	50	20120529	20	2706	41.96	-0.0170475666769483	0.0162587890625348
3	D	26	50	20120529	20	2708	42	-0.0171588440711037	0.016132945268687
3	D	26	50	20120529	20	2710	42.04	-0.0171843211284298	0.0162217366672006
3	D	26	50	20120529	20	2712	42.08	-0.0173987229755534	0.0163275127705983
3	D	26	50	20120529	20	2714	42.12	-0.0174518196237527	0.0163783608192334
3	D	26	50	20120529	20	2716	42.16	-0.0170017249443240	0.0164763163216312
3	D	26	50	20120529	20	2718	42.2	-0.0173795038132408	0.0164786780582804
3	D	26	50	20120529	20	2720	42.24	-0.0172067717687325	0.0164906140207468
3	D	26	50	20120529	20	2722	42.28	-0.0170341175059702	0.0165026136228235
3	D	26	50	20120529	20	2724	42.32	-0.0169558407852928	0.0163696068372823
3	D	26	50	20120529	20	2726	42.36	-0.0171929549022281	0.0163665450649198
3	D	26	50	20120529	20	2728	42.4	-0.0172812725391983	0.0165357557176577
3	D	26	50	20120529	20	2730	42.44	-0.0169490949866003	0.0166997832776896
3	D	26	50	20120529	20	2732	42.48	-0.0171828149909859	0.0162774071840834
3	D	26	50	20120529	20	2734	42.52	-0.0169446048585398	0.0166276230306695
3	D	26	50	20120529	20	2736	42.56	-0.017410050826188	0.0164126342849175
3	D	26	50	20120529	20	2738	42.6	-0.0170804542133413	0.0163572819660862
3	D	26	50	20120529	20	2740	42.64	-0.0170617512389789	0.0161630043779552
3	D	26	50	20120529	20	2742	42.68	-0.0173903154759251	0.0160949382791982
3	D	26	50	20120529	20	2744	42.72	-0.0172585744115222	0.0160093147190643
3	D	26	50	20120529	20	2746	42.76	-0.0170881051087138	0.0159819355444968
3	D	26	50	20120529	20	2748	42.8	-0.0173905417500951	0.0165464118168502
3	D	26	50	20120529	20	2750	42.84	-0.0172201573001004	0.0165190892108252
3	D	26	50	20120529	20	2752	42.88	-0.0170497728501057	0.0164917666048001
3	D	26	50	20120529	20	2754	42.92	-0.0169089808189036	0.0162826822006711
3	D	26	50	20120529	20	2756	42.96	-0.0170587955326336	0.0159733441971054
3	D	26	50	20120529	20	2758	43	-0.0172366823855767	0.0161961040463826
3	D	26	50	20120529	20	2760	43.04	-0.0170100122357995	0.0160338654665071
3	D	26	50	20120529	20	2762	43.08	-0.0170600895380432	0.0161635347080411
3	D	26	50	20120529	20	2764	43.12	-0.0172351550349293	0.0162850297951846
3	D	26	50	20120529	20	2766	43.16	-0.0173617907883720	0.0162899159030426
3	D	26	50	20120529	20	2768	43.2	-0.0172811947574524	0.0162867904910698
3	D	26	50	20120529	20	2770	43.24	-0.0168733002107249	0.0162626427944922
3	D	26	50	20120529	20	2772	43.28	-0.0170516254698724	0.0161253297286536
3	D	26	50	20120529	20	2774	43.32	-0.0171364358572079	0.0159123915925671
3	D	26	50	20120529	20	2776	43.36	-0.0170081879003041	0.0162787931133745
3	D	26	50	20120529	20	2778	43.4	-0.0174125186288543	0.0161981758692515
3	D	26	50	20120529	20	2780	43.44	-0.0173194068079077	0.0159975555332932
3	D	26	50	20120529	20	2782	43.48	-0.0168116617126089	0.0164729151380137
3	D	26	50	20120529	20	2784	43.52	-0.0167820056542059	0.01645095240139
3	D	26	50	20120529	20	2786	43.56	-0.0168051068327473	0.0159736058266144
3	D	26	50	20120529	20	2788	43.6	-0.0167270068887652	0.0160320482020795
3	D	26	50	20120529	20	2790	43.64	-0.0172054777633229	0.016448774512504
3	D	26	50	20120529	20	2792	43.68	-0.0171835715952418	0.0163475026793024
3	D	26	50	20120529	20	2794	43.72	-0.0169488616413625	0.016603284415261
3	D	26	50	20120529	20	2796	43.76	-0.0174128933954484	0.0164243581153496
3	D	26	50	20120529	20	2798	43.8	-0.0171545943593487	0.0165890362136201
3	D	26	50	20120529	20	2800	43.84	-0.0173206937422495	0.0161246791904149
3	D	26	50	20120529	20	2802	43.88	-0.0172716346737707	0.0160306198463815
3	D	26	50	20120529	20	2804	43.92	-0.0171529043741417	0.0162214750376916
3	D	26	50	20120529	20	2806	43.96	-0.0172579309443513	0.0161025891745707
3	D	26	50	20120529	20	2808	44	-0.0169467261788833	0.016270392684814
3	D	26	50	20120529	20	2810	44.04	-0.0172068990479531	0.0161502269584192
3	D	26	50	20120529	20	2812	44.08	-0.0170173944305951	0.0161430144692511
3	D	26	50	20120529	20	2814	44.12	-0.0172775814418005	0.0160228346007206
3	D	26	50	20120529	20	2816	44.16	-0.0170449008843833	0.0164488381521143
3	D	26	50	20120529	20	2818	44.2	-0.0171517588611562	0.0166867654418479
3	D	26	50	20120529	20	2820	44.24	-0.0172007047925499	0.0168997318622057
3	D	26	50	20120529	20	2822	44.28	-0.0169347548610779	0.0166132899762148
3	D	26	50	20120529	20	2824	44.32	-0.0171262747327622	0.016298167839179
3	D	26	50	20120529	20	2826	44.36	-0.0168923708806135	0.0166121161789581
3	D	26	50	20120529	20	2828	44.4	-0.0170798319593739	0.0163812387438328
3	D	26	50	20120529	20	2830	44.44	-0.0169812966294155	0.016546383532579
3	D	26	50	20120529	20	2832	44.48	-0.0170691334337745	0.0160554958629436
3	D	26	50	20120529	20	2834	44.52	-0.0173072869976782	0.0160081197086041
3	D	26	50	20120529	20	2836	44.56	-0.0169223592792037	0.0160520805371905
3	D	26	50	20120529	20	2838	44.6	-0.017073213439902	0.0161751595435238
3	D	26	50	20120529	20	2840	44.64	-0.0171314790386718	0.0165390366931224
3	D	26	50	20120529	20	2842	44.68	-0.0171055211487344	0.0162483521664445
3	D	26	50	20120529	20	2844	44.72	-0.0170965833190202	0.0165276876292844
3	D	26	50	20120529	20	2846	44.76	-0.0171237715747568	0.0161476530897357
3	D	26	50	20120529	20	2848	44.8	-0.0171473253016381	0.0164548839150934
3	D	26	50	20120529	20	2850	44.84	-0.0170166166131358	0.0166664856193635
3	D	26	50	20120529	20	2852	44.88	-0.0168983247197111	0.0163258652117981
3	D	26	50	20120529	20	2854	44.92	-0.0169131598199804	0.016498271987187
3	D	26	50	20120529	20	2856	44.96	-0.0171406643557594	0.0160190374373057
3	D	26	50	20120529	20	2858	45	-0.0168642421728579	0.0161953332999911
3	D	26	50	20120529	20	2860	45.04	-0.0173400118995115	0.0165451814510509
3	D	26	50	20120529	20	2862	45.08	-0.0172654333472997	0.0162496603139897
3	D	26	50	20120529	20	2864	45.12	-0.017103732168578	0.0162109674309231
3	D	26	50	20120529	20	2866	45.16	-0.0169648846810242	0.0160198788943753
3	D	26	50	20120529	20	2868	45.2	-0.0173548328576451	0.0160795092092327
3	D	26	50	20120529	20	2870	45.24	-0.0171527983081245	0.0159251619410353
3	D	26	50	20120529	20	2872	45.28	-0.0173435545044852	0.0163463359531135
3	D	26	50	20120529	20	2874	45.32	-0.0172373541370188	0.0162541221577789
3	D	26	50	20120529	20	2876	45.36	-0.0170922133991125	0.0160585788485096
3	D	26	50	20120529	20	2878	45.4	-0.0171072959867552	0.0160470317947728
3	D	26	50	20120529	20	2880	45.44	-0.0170689778702827	0.0161328674869411
3	D	26	50	20120529	20	2882	45.48	-0.0170306597538102	0.0162187031791093
3	D	26	50	20120529	20	2884	45.52	-0.0169924264901514	0.01630459543982
3	D	26	50	20120529	20	2886	45.56	-0.0169541295868824	0.0163904099187848
3	D	26	50	20120529	20	2888	45.6	-0.0173055687281999	0.0161273591251156
3	D	26	50	20120529	20	2890	45.64	-0.0172511639324554	0.0159870267133213
3	D	26	50	20120529	20	2892	45.68	-0.0172531933289174	0.0158978817614172
3	D	26	50	20120529	20	2894	45.72	-0.0172143307402234	0.0162573465647011
3	D	26	50	20120529	20	2896	45.76	-0.0171028412140337	0.0162357585946715
3	D	26	50	20120529	20	2898	45.8	-0.0170764590600276	0.0160426548037973
3	D	26	50	20120529	20	2900	45.84	-0.0170492213068163	0.0159724532425611
3	D	26	50	20120529	20	2902	45.88	-0.0170104718552073	0.0163319463301163
3	D	26	50	20120529	20	2904	45.92	-0.0170733760744617	0.0159819567577002
3	D	26	50	20120529	20	2906	45.96	-0.0169520931193525	0.0162538534572021
3	D	26	50	20120529	20	2908	46	-0.0173035676160091	0.0159907673081938
3	D	26	50	20120529	20	2910	46.04	-0.0170894981090727	0.0163992911799565
3	D	26	50	20120529	20	2912	46.08	-0.0168899950018287	0.0163071834506392
3	D	26	50	20120529	20	2914	46.12	-0.0171345125267630	0.0162277046484338
3	D	26	50	20120529	20	2916	46.16	-0.0169587611362991	0.0163591911543954
3	D	26	50	20120529	20	2918	46.2	-0.0173114942830262	0.0164421772062355
3	D	26	50	20120529	20	2920	46.24	-0.0170587955326336	0.016156060589364
3	D	26	50	20120529	20	2922	46.28	-0.0170791248525927	0.0162279379936716
3	D	26	50	20120529	20	2924	46.32	-0.0170682707635015	0.0160282156833255
3	D	26	50	20120529	20	2926	46.36	-0.0170449928082648	0.0163810053985951
3	D	26	50	20120529	20	2928	46.4	-0.0170341175059702	0.0161813043014523
3	D	26	50	20120529	20	2930	46.44	-0.0170231997772687	0.0159815042093603
3	D	26	50	20120529	20	2932	46.48	-0.0169999854616423	0.0163343717063758
3	D	26	50	20120529	20	2934	46.52	-0.0171680081749879	0.0162994264892496
3	D	26	50	20120529	20	2936	46.56	-0.0170320668963047	0.0162413376671751
3	D	26	50	20120529	20	2938	46.6	-0.0170699890329798	0.0159866165913883
3	D	26	50	20120529	20	2940	46.64	-0.0172806149298918	0.0158892692008223
3	D	26	50	20120529	20	2942	46.68	-0.0173099386481076	0.0160484601504708
3	D	26	50	20120529	20	2944	46.72	-0.0172104133686556	0.0162353838280775
3	D	26	50	20120529	20	2946	46.76	-0.0171521124145468	0.0160563797464201
3	D	26	50	20120529	20	2948	46.8	-0.0175051071907829	0.0159617617880295
3	D	26	50	20120529	20	2950	46.84	-0.0172051666363392	0.0157360391613392
3	D	26	50	20120529	20	2952	46.88	-0.0171921417294298	0.0160446347027846
3	D	26	50	20120529	20	2954	46.92	-0.0170267282401068	0.0164763446059024
3	D	26	50	20120529	20	2956	46.96	-0.0173863061804758	0.0163509604314624
3	D	26	50	20120529	20	2958	47	-0.0173992745188427	0.0163932878433843
3	D	26	50	20120529	20	2960	47.04	-0.0172834433570166	0.0162637529521387
3	D	26	50	20120529	20	2962	47.08	-0.0170874757836785	0.0163273501360386
3	D	26	50	20120529	20	2964	47.12	-0.0168821956140323	0.0163501967561388
3	D	26	50	20120529	20	2966	47.16	-0.0172589421070484	0.0163206396926852
3	D	26	50	20120529	20	2968	47.2	-0.0171462363571951	0.0163665945623945
3	D	26	50	20120529	20	2970	47.24	-0.0170465979406581	0.0162306249994401
3	D	26	50	20120529	20	2972	47.28	-0.0173341994817701	0.0160283005361392
3	D	26	50	20120529	20	2974	47.32	-0.0171780420202129	0.0164357637477301
3	D	26	50	20120529	20	2976	47.36	-0.0170053099757046	0.0162159101073236
3	D	26	50	20120529	20	2978	47.4	-0.0173714993644777	0.0160157493907731
3	D	26	50	20120529	20	2980	47.44	-0.0173442686823342	0.0159455407584691
3	D	26	50	20120529	20	2982	47.48	-0.0173585239550429	0.0159728633644942
3	D	26	50	20120529	20	2984	47.52	-0.0174562956096776	0.0163375395447555
3	D	26	50	20120529	20	2986	47.56	-0.0174410291742718	0.0162809639311928
3	D	26	50	20120529	20	2988	47.6	-0.0173529519536072	0.0160928452431259
3	D	26	50	20120529	20	2990	47.64	-0.0172523660139834	0.0164571820121323
3	D	26	50	20120529	20	2992	47.68	-0.0170869171693214	0.0163682138369234
3	D	26	50	20120529	20	2994	47.72	-0.0169982247657571	0.0163470218466912
3	D	26	50	20120529	20	2996	47.76	-0.0168998662124941	0.0165651642886873
3	D	26	50	20120529	20	2998	47.8	-0.0173896861508898	0.0159706925466759
3	D	26	50	20120529	20	3000	47.84	-0.0172561631773984	0.0164448995673431
3	D	26	50	20120529	20	3002	47.88	-0.0171350923543236	0.0163665662781232
3	D	26	50	20120529	20	3004	47.92	-0.0172317114249049	0.0164120756705604
3	D	26	50	20120529	20	3006	47.96	-0.0171522821201743	0.0163437196580231
3	D	26	50	20120529	20	3008	48	-0.0173965662998708	0.0162740908532796
3	D	26	50	20120529	20	3010	48.04	-0.0172607452293405	0.0162124877105027
3	D	26	50	20120529	20	3012	48.08	-0.0173891275365327	0.0161729180150275
3	D	26	50	20120529	20	3014	48.12	-0.0173892618868211	0.0161289430443055
3	D	26	50	20120529	20	3016	48.16	-0.0173794613868339	0.0163525726349235
3	D	26	50	20120529	20	3018	48.2	-0.0171605411273785	0.0163012366826094
3	D	26	50	20120529	20	3020	48.24	-0.0173720367656314	0.0160020598034894
3	D	26	50	20120529	20	3022	48.28	-0.0172014189703989	0.0162720968121567
3	D	26	50	20120529	20	3024	48.32	-0.0174236626317258	0.0163324130205919
3	D	26	50	20120529	20	3026	48.36	-0.0171199744113418	0.0165809469120434
3	D	26	50	20120529	20	3028	48.4	-0.0171325043435045	0.0159844881999769
3	D	26	50	20120529	20	3030	48.44	-0.0172570753451461	0.0163775193621638
3	D	26	50	20120529	20	3032	48.48	-0.0173940914261366	0.0162180172855316
3	D	26	50	20120529	20	3034	48.52	-0.0173198310719764	0.0162164757927486
3	D	26	50	20120529	20	3036	48.56	-0.0171223220058554	0.0160361069950035
3	D	26	50	20120529	20	3038	48.6	-0.0172250434079584	0.0164009245966211
3	D	26	50	20120529	20	3040	48.64	-0.0175045697896292	0.0161351160865052
3	D	26	50	20120529	20	3042	48.68	-0.0173070890077794	0.0159547190044889
3	D	26	50	20120529	20	3044	48.72	-0.0169463089858824	0.0163313382182845
3	D	26	50	20120529	20	3046	48.76	-0.0170801996549001	0.0164015185663173
3	D	26	50	20120529	20	3048	48.8	-0.0171403178734366	0.0163954233058634
3	D	26	50	20120529	20	3050	48.84	-0.0171583985938315	0.0160079500029767
3	D	26	50	20120529	20	3052	48.88	-0.0169186116132634	0.0157406000000778
3	D	26	50	20120529	20	3054	48.92	-0.017126847489255	0.0160436023268841
3	D	26	50	20120529	20	3056	48.96	-0.0171556691616561	0.0160823800627643
3	D	26	50	20120529	20	3058	49	-0.0169190429483999	0.0158514672723001
3	D	26	50	20120529	20	3060	49.04	-0.0172319164858715	0.016301703373085
3	D	26	50	20120529	20	3062	49.08	-0.0169953539122255	0.0160708683643666
3	D	26	50	20120529	20	3064	49.12	-0.0171070555704496	0.0161127502990163
3	D	26	50	20120529	20	3066	49.16	-0.0172268536013182	0.0159099379320364
3	D	26	50	20120529	20	3068	49.2	-0.0170046806506694	0.0161164131121429
3	D	26	50	20120529	20	3070	49.24	-0.0170942993641170	0.0157641749401626
3	D	26	50	20120529	20	3072	49.28	-0.0172577258833848	0.0157704540483795
3	D	26	50	20120529	20	3074	49.32	-0.0171755105779362	0.0157002171318043
3	D	26	50	20120529	20	3076	49.36	-0.0169691414638469	0.0162100764763788
3	D	26	50	20120529	20	3078	49.4	-0.0169751801557583	0.0159781878785565
3	D	26	50	20120529	20	3080	49.44	-0.016936402419878	0.0157134753839515
3	D	26	50	20120529	20	3082	49.48	-0.0171872131951649	0.0163045459423454
3	D	26	50	20120529	20	3084	49.52	-0.0169330648758708	0.0163988881290913
3	D	26	50	20120529	20	3086	49.56	-0.0170259928490543	0.0160293399831075
3	D	26	50	20120529	20	3088	49.6	-0.0168612793954447	0.0162419952764816
3	D	26	50	20120529	20	3090	49.64	-0.0165913130974555	0.0164647268414875
3	D	26	50	20120529	20	3092	49.68	-0.0168097242400284	0.0160241427482658
3	D	26	50	20120529	20	3094	49.72	-0.0168989752579498	0.0162180172855316
3	D	26	50	20120529	20	3096	49.76	-0.0170942710798457	0.0159497480438172
3	D	26	50	20120529	20	3098	49.8	-0.0169145528203393	0.01597361996875
3	D	26	50	20120529	20	3100	49.84	-0.0167946345813179	0.0163581375652915
3	D	26	50	20120529	20	3102	49.88	-0.0169438906806908	0.0161892238974016
3	D	26	50	20120529	20	3104	49.92	-0.0168700899459383	0.0160547109744165
3	D	26	50	20120529	20	3106	49.96	-0.0167182599778820	0.016419945769035
3	D	26	50	20120529	20	3108	50	-0.0170252433158663	0.0163538030007228
3	D	26	50	20120529	20	3110	50.04	-0.0169354902521303	0.0160672338355113
3	D	26	50	20120529	20	3112	50.08	-0.0168878736814852	0.0163289623394997
3	D	26	50	20120529	20	3114	50.12	-0.0168525819820362	0.0160381363914655
3	D	26	50	20120529	20	3116	50.16	-0.0168435380863048	0.0164735656762524
3	D	26	50	20120529	20	3118	50.2	-0.0168445987464766	0.0163245782774564
3	D	26	50	20120529	20	3120	50.24	-0.0169053038636414	0.0162597719409606
3	D	26	50	20120529	20	3122	50.28	-0.0171266989968309	0.016014476598567
3	D	26	50	20120529	20	3124	50.32	-0.0168844159293252	0.0159401172494574
3	D	26	50	20120529	20	3126	50.36	-0.0171556833037918	0.016207665242255
3	D	26	50	20120529	20	3128	50.4	-0.0168928234289535	0.0161786314378195
3	D	26	50	20120529	20	3130	50.44	-0.0169966832729742	0.0164154556409745
3	D	26	50	20120529	20	3132	50.48	-0.0172451110984084	0.0163835439119395
3	D	26	50	20120529	20	3134	50.52	-0.0172636090118043	0.0157744704148967
3	D	26	50	20120529	20	3136	50.56	-0.0169971994609244	0.0161287026279999
3	D	26	50	20120529	20	3138	50.6	-0.0169982530500284	0.0160826770476124
3	D	26	50	20120529	20	3140	50.64	-0.0171239695646556	0.016041389082659
3	D	26	50	20120529	20	3142	50.68	-0.0171449352807177	0.0165544304077489
3	D	26	50	20120529	20	3144	50.72	-0.0167659189749339	0.0164728373562678
3	D	26	50	20120529	20	3146	50.76	-0.0168398045625001	0.0164603286373086
3	D	26	50	20120529	20	3148	50.8	-0.0168492302958933	0.0162881269228862
3	D	26	50	20120529	20	3150	50.84	-0.0168922011749860	0.016239499189544
3	D	26	50	20120529	20	3152	50.88	-0.016882280466846	0.0163711836854044
3	D	26	50	20120529	20	3154	50.92	-0.0167744466827150	0.0163374546919418
3	D	26	50	20120529	20	3156	50.96	-0.0168795510346706	0.0165160415805982
3	D	26	50	20120529	20	3158	51	-0.0170612350510287	0.0165230136534607
3	D	26	50	20120529	20	3160	51.04	-0.0171866899361468	0.0163651732777643
3	D	26	50	20120529	20	3162	51.08	-0.0168037845430665	0.0161791405547019
3	D	26	50	20120529	20	3164	51.12	-0.0169183004862796	0.0159359311773128
3	D	26	50	20120529	20	3166	51.16	-0.0172414977827566	0.0161229821341401
3	D	26	50	20120529	20	3168	51.2	-0.0169628340713588	0.0161122977506764
3	D	26	50	20120529	20	3170	51.24	-0.0172357560756933	0.0162953181988509
3	D	26	50	20120529	20	3172	51.28	-0.0171826099300194	0.0162835519420119
3	D	26	50	20120529	20	3174	51.32	-0.0170522972213145	0.0163372142756362
3	D	26	50	20120529	20	3176	51.36	-0.0170217784926385	0.0164532929248358
3	D	26	50	20120529	20	3178	51.4	-0.0170904597742951	0.0159815607779028
3	D	26	50	20120529	20	3180	51.44	-0.0171047221180717	0.01600887631286
3	D	26	50	20120529	20	3182	51.48	-0.0170072686614885	0.0160499026483045
3	D	26	50	20120529	20	3184	51.52	-0.0173021463313789	0.015978470721269
3	D	26	50	20120529	20	3186	51.56	-0.0170824765387355	0.0165581992868926
3	D	26	50	20120529	20	3188	51.6	-0.0173205735340967	0.0165108797010956
3	D	26	50	20120529	20	3190	51.64	-0.0170984217966513	0.0164459460853792
3	D	26	50	20120529	20	3192	51.68	-0.0171653353113550	0.0160338230401003
3	D	26	50	20120529	20	3194	51.72	-0.0169926598353892	0.0160522078164111
3	D	26	50	20120529	20	3196	51.76	-0.0174234080732846	0.0161044135100661
3	D	26	50	20120529	20	3198	51.8	-0.0174686416940771	0.0161173040666872
3	D	26	50	20120529	20	3200	51.84	-0.0175138823859374	0.0161301875522404
3	D	26	50	20120529	20	3202	51.88	-0.0171984774061892	0.0162787153316286
3	D	26	50	20120529	20	3204	51.92	-0.0173977825235344	0.0165410095210419
3	D	26	50	20120529	20	3206	51.96	-0.0174922802737722	0.0160670782720195
3	D	26	50	20120529	20	3208	52	-0.0173764278987426	0.0160972293051693
3	D	26	50	20120529	20	3210	52.04	-0.0171712396529779	0.0161648145713151
3	D	26	50	20120529	20	3212	52.08	-0.0170942357245067	0.0162432327133487
3	D	26	50	20120529	20	3214	52.12	-0.0171762318268531	0.0163217498503316
3	D	26	50	20120529	20	3216	52.16	-0.0172153560450561	0.0163882673852378
3	D	26	50	20120529	20	3218	52.2	-0.0172154903953445	0.0163442924145158
3	D	26	50	20120529	20	3220	52.24	-0.0172156176745651	0.0163003245148617
3	D	26	50	20120529	20	3222	52.28	-0.0172156813141754	0.0162562788334616
3	D	26	50	20120529	20	3224	52.32	-0.0171885072005745	0.0161861550539713
3	D	26	50	20120529	20	3226	52.36	-0.0171979117207642	0.0163854884555878
3	D	26	50	20120529	20	3228	52.4	-0.0173010220315969	0.0161920098981195
3	D	26	50	20120529	20	3230	52.44	-0.017523145484771	0.0157750078160504
3	D	26	50	20120529	20	3232	52.48	-0.0169890748040086	0.01608930970922
3	D	26	50	20120529	20	3234	52.52	-0.0173921963799630	0.0162015275553943
3	D	26	50	20120529	20	3236	52.56	-0.0173894740188555	0.0162461106379481
3	D	26	50	20120529	20	3238	52.6	-0.0173867445866801	0.0162907007915697
3	D	26	50	20120529	20	3240	52.64	-0.0173595704730791	0.0162205770120794
3	D	26	50	20120529	20	3242	52.68	-0.0171282404896139	0.0160269358200515
3	D	26	50	20120529	20	3244	52.72	-0.0170071696665392	0.0159486025308317
3	D	26	50	20120529	20	3246	52.76	-0.0173626888139841	0.0164584406622028
3	D	26	50	20120529	20	3248	52.8	-0.0171197905635787	0.0164166577225025
3	D	26	50	20120529	20	3250	52.84	-0.0169057493409136	0.0163987679209385
3	D	26	50	20120529	20	3252	52.88	-0.0172042473975237	0.0163775971439097
3	D	26	50	20120529	20	3254	52.92	-0.0171486475913190	0.0164405508606388
3	D	26	50	20120529	20	3256	52.96	-0.0172486042059075	0.0165788892313101
3	D	26	50	20120529	20	3258	53	-0.0173595068334688	0.0163762041435508
3	D	26	50	20120529	20	3260	53.04	-0.0169693182405422	0.0162337999088876
3	D	26	50	20120529	20	3262	53.08	-0.0172751419234054	0.016175605020796
3	D	26	50	20120529	20	3264	53.12	-0.0171653777377618	0.0159343614002586
3	D	26	50	20120529	20	3266	53.16	-0.0171257656158798	0.0164167637885197
3	D	26	50	20120529	20	3268	53.2	-0.0171475091494013	0.0161806254789424
3	D	26	50	20120529	20	3270	53.24	-0.0172860737942426	0.016021130473378
3	D	26	50	20120529	20	3272	53.28	-0.0173090052671564	0.0157879054437392
3	D	26	50	20120529	20	3274	53.32	-0.0170880485401713	0.0161405254533813
3	D	26	50	20120529	20	3276	53.36	-0.0173584391022292	0.0160941463196033
3	D	26	50	20120529	20	3278	53.4	-0.0171909891453764	0.0159824305192436
3	D	26	50	20120529	20	3280	53.44	-0.0173846798348790	0.0161478086532275
3	D	26	50	20120529	20	3282	53.48	-0.0171305103023815	0.0157429546656592
3	D	26	50	20120529	20	3284	53.52	-0.0172151792683608	0.0160781657063485
3	D	26	50	20120529	20	3286	53.56	-0.0172151792683608	0.0160781657063485
3	D	26	50	20120529	20	3288	53.6	-0.0171736791713730	0.015980648610155
3	D	26	50	20120529	20	3290	53.64	-0.0171876445303014	0.0164842854150552
3	D	26	50	20120529	20	3292	53.68	-0.0171613048027022	0.0162912806191303
3	D	26	50	20120529	20	3294	53.72	-0.0171349226486961	0.0160981768282561
3	D	26	50	20120529	20	3296	53.76	-0.0171085546368257	0.0159050588952462
3	D	26	50	20120529	20	3298	53.8	-0.0172461929717836	0.0161868763028881
3	D	26	50	20120529	20	3300	53.84	-0.0172604553155602	0.0162141918378453
3	D	26	50	20120529	20	3302	53.88	-0.0172747247304045	0.0162415003017348
3	D	26	50	20120529	20	3304	53.92	-0.0172344408570803	0.0161289076889664
3	D	26	50	20120529	20	3306	53.96	-0.0172084758960752	0.0160441397280378
3	D	26	50	20120529	20	3308	54	-0.0172009664220590	0.0163790396417434
3	D	26	50	20120529	20	3310	54.04	-0.0172459454844102	0.0161855681553429
3	D	26	50	20120529	20	3312	54.08	-0.0176518035636079	0.015988730840664
3	D	26	50	20120529	20	3314	54.12	-0.0173096699475308	0.0164176971694708
3	D	26	50	20120529	20	3316	54.16	-0.0173696184604398	0.0164219539522936
3	D	26	50	20120529	20	3318	54.2	-0.0171626341634508	0.0164221802264635
3	D	26	50	20120529	20	3320	54.24	-0.0173335489435314	0.0163834944144648
3	D	26	50	20120529	20	3322	54.28	-0.0170442715593480	0.0163272794253605
3	D	26	50	20120529	20	3324	54.32	-0.0170218774875878	0.0161873217801602
3	D	26	50	20120529	20	3326	54.36	-0.0173013755849874	0.0159214001329594
3	D	26	50	20120529	20	3328	54.4	-0.0174571936352897	0.016157602082147
3	D	26	50	20120529	20	3330	54.44	-0.0171544812222638	0.0159616627930802
3	D	26	50	20120529	20	3332	54.48	-0.0173620312046776	0.0159874580484579
3	D	26	50	20120529	20	3334	54.52	-0.0173076971196113	0.0157497570328942
3	D	26	50	20120529	20	3336	54.56	-0.0171520417038687	0.0158569049234474
3	D	26	50	20120529	20	3338	54.6	-0.0174667466479035	0.016152150288864
3	D	26	50	20120529	20	3340	54.64	-0.0174258829470188	0.0163980749562929
3	D	26	50	20120529	20	3342	54.68	-0.0173392552952556	0.0162268914756354
3	D	26	50	20120529	20	3344	54.72	-0.0173109427397369	0.0159203182595842
3	D	26	50	20120529	20	3346	54.76	-0.0172961642080101	0.0162029488400245
3	D	26	50	20120529	20	3348	54.8	-0.0174799059051014	0.0160920391413954
3	D	26	50	20120529	20	3350	54.84	-0.0173068910178807	0.0163767769000436
3	D	26	50	20120529	20	3352	54.88	-0.0175159542088063	0.0161705421362427
3	D	26	50	20120529	20	3354	54.92	-0.0171972116850509	0.0158948906997327
3	D	26	50	20120529	20	3356	54.96	-0.0172050110728473	0.0162044408353328
3	D	26	50	20120529	20	3358	55	-0.0173041333014341	0.0160365878276147
3	D	26	50	20120529	20	3360	55.04	-0.0175080204707214	0.0163542626201306
3	D	26	50	20120529	20	3362	55.08	-0.0172603351074074	0.0162181304226165
3	D	26	50	20120529	20	3364	55.12	-0.0174090043081519	0.0163482027150158
3	D	26	50	20120529	20	3366	55.16	-0.0174860011655553	0.0161369969905432
3	D	26	50	20120529	20	3368	55.2	-0.0173303103944736	0.015975762502297
3	D	26	50	20120529	20	3370	55.24	-0.0174632040429298	0.0164646985572163
3	D	26	50	20120529	20	3372	55.28	-0.0170697698298776	0.0160349190556111
3	D	26	50	20120529	20	3374	55.32	-0.0171117649016123	0.0160883833993366
3	D	26	50	20120529	20	3376	55.36	-0.0171260343164566	0.016115691863226
3	D	26	50	20120529	20	3378	55.4	-0.0172882658252642	0.0160244538752495
3	D	26	50	20120529	20	3380	55.44	-0.0171207451577334	0.0159126673642118
3	D	26	50	20120529	20	3382	55.48	-0.0170653645546308	0.0160701541865176
3	D	26	50	20120529	20	3384	55.52	-0.0170262756917668	0.0163451338715855
3	D	26	50	20120529	20	3386	55.56	-0.0168661160058281	0.0160668873531886
3	D	26	50	20120529	20	3388	55.6	-0.0167752598555134	0.0164031095565749
3	D	26	50	20120529	20	3390	55.64	-0.0168196732324397	0.0162919452995046
3	D	26	50	20120529	20	3392	55.68	-0.0171584763755775	0.016177860691428
3	D	26	50	20120529	20	3394	55.72	-0.0169801723296335	0.0160093995718781
3	D	26	50	20120529	20	3396	55.76	-0.0170359276993300	0.0157013485026542
3	D	26	50	20120529	20	3398	55.8	-0.0169538538152377	0.0161328745580089
3	D	26	50	20120529	20	3400	55.84	-0.0169971358213141	0.0158579443704157
3	D	26	50	20120529	20	3402	55.88	-0.0167935880632818	0.0162111159233472
3	D	26	50	20120529	20	3404	55.92	-0.0170330992722053	0.0162318200099003
3	D	26	50	20120529	20	3406	55.96	-0.0173353237815522	0.016248783501581
3	D	26	50	20120529	20	3408	56	-0.0169882262758712	0.0160705006688404
3	D	26	50	20120529	20	3410	56.04	-0.0170934296227761	0.016021017336293
3	D	26	50	20120529	20	3412	56.08	-0.0171271515451709	0.0159827699304986
3	D	26	50	20120529	20	3414	56.12	-0.0172159288015489	0.0161337018729429
3	D	26	50	20120529	20	3416	56.16	-0.0168442876194928	0.0162669066483828
3	D	26	50	20120529	20	3418	56.2	-0.0169313748906638	0.0164913706250026
3	D	26	50	20120529	20	3420	56.24	-0.0168820117662691	0.0164127474220025
3	D	26	50	20120529	20	3422	56.28	-0.0168583307601672	0.016502896465536
3	D	26	50	20120529	20	3424	56.32	-0.0168803076389265	0.0167882281938804
3	D	26	50	20120529	20	3426	56.36	-0.0170069716766404	0.0170086121643728
3	D	26	50	20120529	20	3428	56.4	-0.016804930056052	0.0167245885835736
3	D	26	50	20120529	20	3430	56.44	-0.0170460605395044	0.0170313244341845
3	D	26	50	20120529	20	3432	56.48	-0.0167718303876247	0.0169288080930481
3	D	26	50	20120529	20	3434	56.52	-0.0169603945529637	0.0168307535957009
3	D	26	50	20120529	20	3436	56.56	-0.0170349660341076	0.0164388325911605
3	D	26	50	20120529	20	3438	56.6	-0.0169852069299155	0.0166027187298361
3	D	26	50	20120529	20	3440	56.64	-0.0169252301327353	0.0168346638962009
3	D	26	50	20120529	20	3442	56.68	-0.0170585621873958	0.0167071301171461
3	D	26	50	20120529	20	3444	56.72	-0.0168448745181212	0.0168998874256976
3	D	26	50	20120529	20	3446	56.76	-0.0170275909103798	0.0169389197200191
3	D	26	50	20120529	20	3448	56.8	-0.0167951719824716	0.0166537364840987
3	D	26	50	20120529	20	3450	56.84	-0.016902652213212	0.0165065168522557
3	D	26	50	20120529	20	3452	56.88	-0.0168129557180185	0.0162266793436011
3	D	26	50	20120529	20	3454	56.92	-0.0168057220156469	0.0165488584063131
3	D	26	50	20120529	20	3456	56.96	-0.0166653259642423	0.0167097605543721
3	D	26	50	20120529	20	3458	57	-0.0170828371631939	0.0161860419168863
3	D	26	50	20120529	20	3460	57.04	-0.0168667877572702	0.0164793073833156
3	D	26	50	20120529	20	3462	57.08	-0.0166565154137488	0.0165215711556271
3	D	26	50	20120529	20	3464	57.12	-0.0168686757323760	0.0169528780078797
3	D	26	50	20120529	20	3466	57.16	-0.0169243462492588	0.0164566799663176
3	D	26	50	20120529	20	3468	57.2	-0.0169637391680387	0.0167566983025073
3	D	26	50	20120529	20	3470	57.24	-0.0169688586211345	0.0165265774716379
3	D	26	50	20120529	20	3472	57.28	-0.0169295081287614	0.0162265167090414
3	D	26	50	20120529	20	3474	57.32	-0.0168540881194801	0.0166580356933283
3	D	26	50	20120529	20	3476	57.36	-0.0167363831246838	0.0167719223115062
3	D	26	50	20120529	20	3478	57.4	-0.0166976195309391	0.0165964325505513
3	D	26	50	20120529	20	3480	57.44	-0.0171246625293011	0.016193006918681
3	D	26	50	20120529	20	3482	57.48	-0.0170327740030859	0.0163383527175539
3	D	26	50	20120529	20	3484	57.52	-0.0169409137611420	0.0164836702321555
3	D	26	50	20120529	20	3486	57.56	-0.0169077150977653	0.016062623499298
3	D	26	50	20120529	20	3488	57.6	-0.0168165053940600	0.0163253773081191
3	D	26	50	20120529	20	3490	57.64	-0.0167685635542956	0.0165629651865978
3	D	26	50	20120529	20	3492	57.68	-0.0167784771913678	0.0161167666655335
3	D	26	50	20120529	20	3494	57.72	-0.0167358315813944	0.0159639679611869
3	D	26	50	20120529	20	3496	57.76	-0.0172365480352883	0.0162375334326923
3	D	26	50	20120529	20	3498	57.8	-0.0170086899461187	0.0165052723443208
3	D	26	50	20120529	20	3500	57.84	-0.0171038877320699	0.0162093976538689
3	D	26	50	20120529	20	3502	57.88	-0.0167915940221588	0.0166981852163641
3	D	26	50	20120529	20	3504	57.92	-0.0169299465349658	0.016318992133885
3	D	26	50	20120529	20	3506	57.96	-0.0171369025476835	0.0164274057455765
3	D	26	50	20120529	20	3508	58	-0.0168836734672049	0.0165182831090946
3	D	26	50	20120529	20	3510	58.04	-0.01688979701193	0.0162420447739563
3	D	26	50	20120529	20	3512	58.08	-0.0169672888440802	0.0163922413253481
3	D	26	50	20120529	20	3514	58.12	-0.017024465498407	0.0163059318716365
3	D	26	50	20120529	20	3516	58.16	-0.0172377713300197	0.016363306515862
3	D	26	50	20120529	20	3518	58.2	-0.0169248412240056	0.0163776961388591
3	D	26	50	20120529	20	3520	58.24	-0.0170721952061371	0.0164096644364365
3	D	26	50	20120529	20	3522	58.28	-0.0172195421172007	0.0164416398050818
3	D	26	50	20120529	20	3524	58.32	-0.0168090878439254	0.0164593669720861
3	D	26	50	20120529	20	3526	58.36	-0.0168484241941628	0.016759300455462
3	D	26	50	20120529	20	3528	58.4	-0.0169569580140071	0.0162628478554588
3	D	26	50	20120529	20	3530	58.44	-0.0169569580140071	0.0162628478554588
3	D	26	50	20120529	20	3532	58.48	-0.016996237795702	0.0165628379073772
3	D	26	50	20120529	20	3534	58.52	-0.0167888504478478	0.0164238843538062
3	D	26	50	20120529	20	3536	58.56	-0.0168281797270174	0.0167238249082499
3	D	26	50	20120529	20	3538	58.6	-0.0170729659525286	0.0164568355298095
3	D	26	50	20120529	20	3540	58.64	-0.0169129052615392	0.01645072612722
3	D	26	50	20120529	20	3542	58.68	-0.0171548772020612	0.0163111432486138
3	D	26	50	20120529	20	3544	58.72	-0.0170205905532461	0.016305988440179
3	D	26	50	20120529	20	3546	58.76	-0.0173465879925765	0.0163184123063244
3	D	26	50	20120529	20	3548	58.8	-0.0172250716922296	0.0164478482026206
3	D	26	50	20120529	20	3550	58.84	-0.0168652816198263	0.0168946124091099
3	D	26	50	20120529	20	3552	58.88	-0.0172163459945498	0.0164893836549475
3	D	26	50	20120529	20	3554	58.92	-0.0169360205822162	0.0166219237500131
3	D	26	50	20120529	20	3556	58.96	-0.0171284172663092	0.0162197991946201
3	D	26	50	20120529	20	3558	59	-0.0172543954104454	0.0163929272189259
3	D	26	50	20120529	20	3560	59.04	-0.0168793318315685	0.0165274330708432
3	D	26	50	20120529	20	3562	59.08	-0.01700826568205	0.0162559464932744
3	D	26	50	20120529	20	3564	59.12	-0.0170934579070474	0.0164080593040433
3	D	26	50	20120529	20	3566	59.16	-0.0172762237967806	0.0161598153263721
3	D	26	50	20120529	20	3568	59.2	-0.0171995309952932	0.016156887904298
3	D	26	50	20120529	20	3570	59.24	-0.0172946227152271	0.0163726403253736
3	D	26	50	20120529	20	3572	59.28	-0.0170295566672315	0.0162117452483824
3	D	26	50	20120529	20	3574	59.32	-0.0172607169450692	0.0161744736499461
3	D	26	50	20120529	20	3576	59.36	-0.0169262695797036	0.0163971981438842
3	D	26	50	20120529	20	3578	59.4	-0.0169957003945483	0.0164636732523836
3	D	26	50	20120529	20	3580	59.44	-0.0171043827068167	0.0165599104853031
3	D	26	50	20120529	20	3582	59.48	-0.0173000532953066	0.0165248945574987
3	D	26	50	20120529	20	3584	59.52	-0.017119705710765	0.016678230662999
3	D	26	50	20120529	20	3586	59.56	-0.0170198905175327	0.0160625952150268
3	D	26	50	20120529	20	3588	59.6	-0.0170113133122769	0.016445090486174
3	D	26	50	20120529	20	3590	59.64	-0.0172182481117912	0.016508270477073
3	D	26	50	20120529	20	3592	59.68	-0.0170072403772173	0.016057850528525
3	D	26	50	20120529	20	3594	59.72	-0.0173392552952556	0.0161691915622906
3	D	26	50	20120529	20	3596	59.76	-0.0172317114249049	0.016316474833744
3	D	26	50	20120529	20	3598	59.8	-0.0169326547539377	0.0164865552278228
3	D	26	50	20120529	20	3600	59.84	-0.0173991543106899	0.0162279450647394
3	D	26	50	20120529	20	3602	59.88	-0.0173928469182017	0.0165040844049284
3	D	26	50	20120529	20	3604	59.92	-0.0173991543106899	0.0162279450647394
3	D	26	50	20120529	20	3606	59.96	-0.0171500688759492	0.0163769041792642
3	D	26	50	20120529	20	3608	60	-0.0169010824361578	0.0165259057201958
3	D	26	50	20120529	20	3610	60.04	-0.0173674971400962	0.0162672389885699
3	D	26	50	20120529	20	3612	60.08	-0.0172973026499278	0.0168261856858945
3	D	26	50	20120529	20	3614	60.12	-0.0169120143069949	0.0165846945779836
3	D	26	50	20120529	20	3616	60.16	-0.0170319961856266	0.0164504291423719
3	D	26	50	20120529	20	3618	60.2	-0.0172866960482100	0.0165010579879049
3	D	26	50	20120529	20	3620	60.24	-0.0169052119397599	0.0162725917869035
3	D	26	50	20120529	20	3622	60.28	-0.016822331953937	0.0164424459068124
3	D	26	50	20120529	20	3624	60.32	-0.0169563357600397	0.0167929516671787
3	D	26	50	20120529	20	3626	60.36	-0.016634368829362	0.0167120091539363
3	D	26	50	20120529	20	3628	60.4	-0.0165982922413858	0.0165225186787139
3	D	26	50	20120529	20	3630	60.44	-0.0167170791095574	0.0172536741615286
3	D	26	50	20120529	20	3632	60.48	-0.0168828178679997	0.0171254120624892
3	D	26	50	20120529	20	3634	60.52	-0.0170005087206604	0.0170768762530285
3	D	26	50	20120529	20	3636	60.56	-0.0171216007569386	0.0170815078024453
3	D	26	50	20120529	20	3638	60.6	-0.0170694799160973	0.0172675546676433
3	D	26	50	20120529	20	3640	60.64	-0.0172186865179955	0.017457335056646
3	D	26	50	20120529	20	3642	60.68	-0.0173802816307001	0.0175135288325469
3	D	26	50	20120529	20	3644	60.72	-0.0170446675391455	0.017355440969477
3	D	26	50	20120529	20	3646	60.76	-0.0171530033690911	0.0172603987470177
3	D	26	50	20120529	20	3648	60.8	-0.0173951379441728	0.0173428261845006
3	D	26	50	20120529	20	3650	60.84	-0.0174133176595171	0.0171451827680912
3	D	26	50	20120529	20	3652	60.88	-0.0172206027773725	0.0173332307454799
3	D	26	50	20120529	20	3654	60.92	-0.0174878396431863	0.0175387654735674
3	D	26	50	20120529	20	3656	60.96	-0.0176445557191007	0.0172783875435311
3	D	26	50	20120529	20	3658	61	-0.0173292709475053	0.0174228353167919
3	D	26	50	20120529	20	3660	61.04	-0.0176567320978727	0.0172642312657717
3	D	26	50	20120529	20	3662	61.08	-0.0175578785698629	0.0174186633867829
3	D	26	50	20120529	20	3664	61.12	-0.0176208110733885	0.0173029807173808
3	D	26	50	20120529	20	3666	61.16	-0.0176946966609546	0.0172476213274817
3	D	26	50	20120529	20	3668	61.2	-0.0176761846054232	0.0168732648553859
3	D	26	50	20120529	20	3670	61.24	-0.0176138955690685	0.0172282960991518
3	D	26	50	20120529	20	3672	61.28	-0.0173372471119970	0.0173763925434035
3	D	26	50	20120529	20	3674	61.32	-0.0173283870640288	0.0171345125267631
3	D	26	50	20120529	20	3676	61.36	-0.0172790239396341	0.0166985175565512
3	D	26	50	20120529	20	3678	61.4	-0.0173493457090231	0.0168960478358757
3	D	26	50	20120529	20	3680	61.44	-0.0171871636976902	0.0170309355254549
3	D	26	50	20120529	20	3682	61.48	-0.0170655554734617	0.0164853177909557
3	D	26	50	20120529	20	3684	61.52	-0.0173380178583885	0.0162286945979275
3	D	26	50	20120529	20	3686	61.56	-0.0170700173172510	0.0167651128732034
3	D	26	50	20120529	20	3688	61.6	-0.017075843877128	0.0167298706712291
3	D	26	50	20120529	20	3690	61.64	-0.0172252767531961	0.0168727557385034
3	D	26	50	20120529	20	3692	61.68	-0.0168367074347985	0.0163634408661504
3	D	26	50	20120529	20	3694	61.72	-0.0169558761406319	0.0162285743897747
3	D	26	50	20120529	20	3696	61.76	-0.0170850857627581	0.0162618579059651
3	D	26	50	20120529	20	3698	61.8	-0.0172544449079201	0.0162832761703673
3	D	26	50	20120529	20	3700	61.84	-0.0172218826406465	0.0165937314026472
3	D	26	50	20120529	20	3702	61.88	-0.0173520185726560	0.0164781618703301
3	D	26	50	20120529	20	3704	61.92	-0.0169381914000344	0.016072735126269
3	D	26	50	20120529	20	3706	61.96	-0.0167314687325545	0.0159246316109494
3	D	26	50	20120529	20	3708	62	-0.0165518494679975	0.0161065136172062
3	D	26	50	20120529	20	3710	62.04	-0.0159319289529313	0.0158589555331128
3	D	26	50	20120529	20	3712	62.08	-0.0161138038881203	0.0161002132957859
3	D	26	50	20120529	20	3714	62.12	-0.0157488802204855	0.0161327967762629
3	D	26	50	20120529	20	3716	62.16	-0.0154524327735409	0.0161288652625596
3	D	26	50	20120529	20	3718	62.2	-0.0152417008106116	0.016286705638256
3	D	26	50	20120529	20	3720	62.24	-0.0147100837903800	0.0163517736042608
3	D	26	50	20120529	20	3722	62.28	-0.0141561504801341	0.0164049338920704
3	D	26	50	20120529	20	3724	62.32	-0.0133556066088815	0.0160459640635332
3	D	26	50	20120529	20	3726	62.36	-0.0129670655747551	0.0159393889294728
3	D	26	50	20120529	20	3728	62.4	-0.0128984196484375	0.0157087872659922
3	D	26	50	20120529	20	3730	62.44	-0.0121046781444200	0.0153817645218291
3	D	26	50	20120529	20	3732	62.48	-0.0119786929292160	0.0150266342831138
3	D	26	50	20120529	20	3734	62.52	-0.0111117517312101	0.0150857766942922
3	D	26	50	20120529	20	3736	62.56	-0.0109157841578720	0.0150782389360048
3	D	26	50	20120529	20	3738	62.6	-0.00999890707897868	0.014305102523591
3	D	26	50	20120529	20	3740	62.64	-0.00999447351946064	0.0139351937531489
3	D	26	50	20120529	20	3742	62.68	-0.0100800051557130	0.0132837645599130
3	D	26	50	20120529	20	3744	62.72	-0.00993357748346485	0.0134505851917305
3	D	26	50	20120529	20	3746	62.76	-0.00970592445526184	0.0130567903542199
3	D	26	50	20120529	20	3748	62.8	-0.00988931259896257	0.0131009633148406
3	D	26	50	20120529	20	3750	62.84	-0.00937369033412134	0.0128736143425535
3	D	26	50	20120529	20	3752	62.88	-0.00909278509422718	0.0119597919649549
3	D	26	50	20120529	20	3754	62.92	-0.0091017441371448	0.0116127227435451
3	D	26	50	20120529	20	3756	62.96	-0.0089341032614611	0.0116473144072808
3	D	26	50	20120529	20	3758	63	-0.00872204900885107	0.0111620199522846
3	D	26	50	20120529	20	3760	63.04	-0.00842384086602127	0.0104420084723414
3	D	26	50	20120529	20	3762	63.08	-0.00858205600831176	0.00998427703967593
3	D	26	50	20120529	20	3764	63.12	-0.00788776907306812	0.00939952094483809
3	D	26	50	20120529	20	3766	63.16	-0.0082900704051564	0.00838666119146648
3	D	26	50	20120529	20	3768	63.2	-0.00846908155788158	0.00833449085315054
3	D	26	50	20120529	20	3770	63.24	-0.00859619814393549	0.0073986703835892
3	D	26	50	20120529	20	3772	63.28	-0.00819942638687609	0.007182224997868
3	D	26	50	20120529	20	3774	63.32	-0.0082825043625977	0.00693282136507569
3	D	26	50	20120529	20	3776	63.36	-0.00782294859443675	0.00666039433548795
3	D	26	50	20120529	20	3778	63.4	-0.00735217104165837	0.00581353497006769
3	D	26	50	20120529	20	3780	63.44	-0.00740372619707468	0.00596267086128775
3	D	26	50	20120529	20	3782	63.48	-0.00751646023119925	0.00528012189861181
3	D	26	50	20120529	20	3784	63.52	-0.00766353137061824	0.00525102445456598
3	D	26	50	20120529	20	3786	63.56	-0.00766977512349612	0.00501993488740641
3	D	26	50	20120529	20	3788	63.6	-0.00783039442884265	0.00504678373188806
3	D	26	50	20120529	20	3790	63.64	-0.00776156536186873	0.00476336189895965
3	D	26	50	20120529	20	3792	63.68	-0.00814775809437479	0.00457708098141708
3	D	26	50	20120529	20	3794	63.72	-0.00857327374208942	0.00439331100005451
3	D	26	50	20120529	20	3796	63.76	-0.00859929527163709	0.00407156327247901
3	D	26	50	20120529	20	3798	63.8	-0.00934864461193172	0.00370504154351877
3	D	26	50	20120529	20	3800	63.84	-0.00973342383798219	0.00353662285037576
3	D	26	50	20120529	20	3802	63.88	-0.0103810205124641	0.00351987856179727
3	D	26	50	20120529	20	3804	63.92	-0.0103400153902231	0.00339706118497297
3	D	26	50	20120529	20	3806	63.96	-0.0106531859125428	0.00372633959976811
3	D	26	50	20120529	20	3808	64	-0.0110482818265308	0.00347184479815126
3	D	26	50	20120529	20	3810	64.04	-0.0116940407304883	0.00312206665066274
3	D	26	50	20120529	20	3812	64.08	-0.0121397605402618	0.00266670190439389
3	D	26	50	20120529	20	3814	64.12	-0.0122292654095176	0.00264287311297468
3	D	26	50	20120529	20	3816	64.16	-0.0121805386812261	0.00214810342711064
3	D	26	50	20120529	20	3818	64.2	-0.0122790436055928	0.00128846876347469
3	D	26	50	20120529	20	3820	64.24	-0.0125241338870199	0.000646974420514442
3	D	26	50	20120529	20	3822	64.28	-0.0128997207249149	-0.00013159257197882
3	D	26	50	20120529	20	3824	64.32	-0.0138240839433007	-0.00199423416309733
3	D	26	50	20120529	20	3826	64.36	-0.0138506676227394	-0.00328682889464025
3	D	26	50	20120529	20	3828	64.4	-0.0139280236903877	-0.00442561163781912
3	D	26	50	20120529	20	3830	64.44	-0.0137287751415849	-0.00538985072891634
3	D	26	50	20120529	20	3832	64.48	-0.0133173521320193	-0.00563248734981269
3	D	26	50	20120529	20	3834	64.52	-0.0130069605393497	-0.00590104650530734
3	D	26	50	20120529	20	3836	64.56	-0.0126174578400009	-0.00603777267251758
3	D	26	50	20120529	20	3838	64.6	-0.0119049416919383	-0.00683337386736962
3	D	26	50	20120529	20	3840	64.64	-0.0118384170859642	-0.00678287230105727
3	D	26	50	20120529	20	3842	64.68	-0.0119068720934509	-0.00671047163773158
3	D	26	50	20120529	20	3844	64.72	-0.0119005788430983	-0.00634741473199916
3	D	26	50	20120529	20	3846	64.76	-0.0118955725270875	-0.00586369712512507
3	D	26	50	20120529	20	3848	64.8	-0.0116139248250731	-0.00593469771702401
3	D	26	50	20120529	20	3850	64.84	-0.0116476113921289	-0.00561364295409407
3	D	26	50	20120529	20	3852	64.88	-0.0114695901888973	-0.00588774582675323
3	D	26	50	20120529	20	3854	64.92	-0.0110346488077895	-0.00576272934783944
3	D	26	50	20120529	20	3856	64.96	-0.0109136840507319	-0.00535554190789317
3	D	26	50	20120529	20	3858	65	-0.0107361436801116	-0.00538972344969573
3	D	26	50	20120529	20	3860	65.04	-0.0102638387766858	-0.00539683694391447
3	D	26	50	20120529	20	3862	65.08	-0.00939306505992586	-0.00563265705544018
3	D	26	50	20120529	20	3864	65.12	-0.0082267207086299	-0.0058249193892448
3	D	26	50	20120529	20	3866	65.16	-0.0078611818580955	-0.00536546261603322
3	D	26	50	20120529	20	3868	65.2	-0.0067212691582803	-0.00497979243543845
3	D	26	50	20120529	20	3870	65.24	-0.00591603009800068	-0.00530721115939907
3	D	26	50	20120529	20	3872	65.28	-0.00523290625751164	-0.00448120932270347
3	D	26	50	20120529	20	3874	65.32	-0.00378343776524214	-0.0044301152009085
3	D	26	50	20120529	20	3876	65.36	-0.00331068526322391	-0.00432324803174743
3	D	26	50	20120529	20	3878	65.4	-0.00237725764301011	-0.00420874905909702
3	D	26	50	20120529	20	3880	65.44	-0.00078629566961163	-0.00461930939838955
3	D	26	50	20120529	20	3882	65.48	-0.000263163930754200	-0.00558605164749217
3	D	26	50	20120529	20	3884	65.52	0.000171254191335551	-0.00596042226172358
3	D	26	50	20120529	20	3886	65.56	0.000158059578798652	-0.00576445468838554
3	D	26	50	20120529	20	3888	65.6	0.00034958652155085	-0.00709490438145928
3	D	26	50	20120529	20	3890	65.64	0.00107700848056085	-0.00781563711031929
3	D	26	50	20120529	20	3892	65.68	0.00121246892663275	-0.00800671857579933
3	D	26	50	20120529	20	3894	65.72	0.00129217400300815	-0.00781910900461491
3	D	26	50	20120529	20	3896	65.76	0.00177029839524305	-0.00755141959046112
3	D	26	50	20120529	20	3898	65.8	0.00184670128295025	-0.00723346902630059
3	D	26	50	20120529	20	3900	65.84	0.00223343919478455	-0.00688420777386912
3	D	26	50	20120529	20	3902	65.88	0.00233641515532875	-0.00687810544234748
3	D	26	50	20120529	20	3904	65.92	0.00195739177847715	-0.00664731993110382
3	D	26	50	20120529	20	3906	65.96	0.00229930619145215	-0.00628093962349982
3	D	26	50	20120529	20	3908	66	0.00215984352099865	-0.0056447061549916
3	D	26	50	20120529	20	3910	66.04	0.00161245094847875	-0.00574944988248876
3	D	26	50	20120529	20	3912	66.08	0.00135866325364305	-0.00547007906430977
3	D	26	50	20120529	20	3914	66.12	0.00161306613137835	-0.00565097112107291
3	D	26	50	20120529	20	3916	66.16	0.00118062790827595	-0.00541689049222892
3	D	26	50	20120529	20	3918	66.2	0.00120897581913375	-0.0051605713551166
3	D	26	50	20120529	20	3920	66.24	0.00130954761662185	-0.00495633770350649
3	D	26	50	20120529	20	3922	66.28	0.00082340463348835	-0.00455789010337569
3	D	26	50	20120529	20	3924	66.32	0.000784831958574551	-0.0042283429880037
3	D	26	50	20120529	20	3926	66.36	0.000575422285326151	-0.00416876924168873
3	D	26	50	20120529	20	3928	66.4	0.000351453283453151	-0.00360756687373222
3	D	26	50	20120529	20	3930	66.44	-6.20981175237997e-05	-0.003802905122035
3	D	26	50	20120529	20	3932	66.48	-0.00013116123684229	-0.0033720437470546
3	D	26	50	20120529	20	3934	66.52	8.34386001800046e-06	-0.00249499799314549
3	D	26	50	20120529	20	3936	66.56	-1.53725014229895e-05	-0.0023619912076043
3	D	26	50	20120529	20	3938	66.6	-0.000159678853327539	-0.00189069039580784
3	D	26	50	20120529	20	3940	66.64	0.000166905484631250	-0.00124778891035303
3	D	26	50	20120529	20	3942	66.68	0.000330975471069951	-0.00055808402705149
3	D	26	50	20120529	20	3944	66.72	0.000337063660456051	7.08520994748994e-06
3	D	26	50	20120529	20	3946	66.76	-1.33289628253593e-05	0.000485025754419286
3	D	26	50	20120529	20	3948	66.8	0.000186789327318250	0.00101864388684171
3	D	26	50	20120529	20	3950	66.84	7.29804908862503e-05	0.00184900645105689
3	D	26	50	20120529	20	3952	66.88	0.00035561814239435	0.00221034508731103
3	D	26	50	20120529	20	3954	66.92	0.000316833335446251	0.00303530535571793
3	D	26	50	20120529	20	3956	66.96	0.000375650477505351	0.00322522009500902
3	D	26	50	20120529	20	3958	67	0.00057664558005765	0.00371474304855665
3	D	26	50	20120529	20	3960	67.04	0.00099878832842605	0.00433364532985799
3	D	26	50	20120529	20	3962	67.08	0.00100167332409325	0.00461446571693842
3	D	26	50	20120529	20	3964	67.12	0.00134410392501845	0.0049903141843425
3	D	26	50	20120529	20	3966	67.16	0.00147221753163385	0.00501338000754481
3	D	26	50	20120529	20	3968	67.2	0.00147757740103525	0.00500830298085589
3	D	26	50	20120529	20	3970	67.24	0.00144292916875705	0.00544854766282263
3	D	26	50	20120529	20	3972	67.28	0.00100530078188075	0.00500625237119045
3	D	26	50	20120529	20	3974	67.32	0.00072468545576685	0.0055145560808464
3	D	26	50	20120529	20	3976	67.36	0.000702941922245352	0.00535414890753423
3	D	26	50	20120529	20	3978	67.4	0.00041005122241005	0.00503266280946776
3	D	26	50	20120529	20	3980	67.44	0.000232030019178550	0.00511569128771469
3	D	26	50	20120529	20	3982	67.48	-0.000162344645892619	0.0049564013431168
3	D	26	50	20120529	20	3984	67.52	-0.000227504535778959	0.0055950672589523
3	D	26	50	20120529	20	3986	67.56	-0.00062288329247941	0.00546885576957831
3	D	26	50	20120529	20	3988	67.6	-0.00077336975765153	0.00568957208025788
3	D	26	50	20120529	20	3990	67.64	-0.00085190810783792	0.00620242955758467
3	D	26	50	20120529	20	3992	67.68	-0.000861220704146149	0.00693980758007381
3	D	26	50	20120529	20	3994	67.72	-0.00141673793358193	0.00742871535072182
3	D	26	50	20120529	20	3996	67.76	-0.00137132753609413	0.00845301609181302
3	D	26	50	20120529	20	3998	67.8	-0.00152284779138034	0.00903431584870442
3	D	26	50	20120529	20	4000	67.84	-0.00155742248455324	0.0100123124093364
3	D	26	50	20120529	20	4002	67.88	-0.00157968715577246	0.0108401131256833
3	D	26	50	20120529	20	4004	67.92	-0.00165870987410396	0.0109972004326578
3	D	26	50	20120529	20	4006	67.96	-0.00158159280854776	0.0117650759706196
3	D	26	50	20120529	20	4008	68	-0.00213788785544284	0.0120792576556364
3	D	26	50	20120529	20	4010	68.04	-0.00230762176719886	0.0123329958529974
3	D	26	50	20120529	20	4012	68.08	-0.00245191397696778	0.0126847531923664
3	D	26	50	20120529	20	4014	68.12	-0.00255848203996041	0.0130195753243261
3	D	26	50	20120529	20	4016	68.16	-0.00282315917922635	0.0137505186751064
3	D	26	50	20120529	20	4018	68.2	-0.00340743444145298	0.0139644114053475
3	D	26	50	20120529	20	4020	68.24	-0.0039891429060639	0.0148701161970981
3	D	26	50	20120529	20	4022	68.28	-0.00408868939871934	0.0158125339729279
3	D	26	50	20120529	20	4024	68.32	-0.00493742259710975	0.0161493218617393
3	D	26	50	20120529	20	4026	68.36	-0.0049487787320156	0.0163684259689577
3	D	26	50	20120529	20	4028	68.4	-0.00549436111117571	0.0165007751451924
3	D	26	50	20120529	20	4030	68.44	-0.00553092560283086	0.0159114087141413
3	D	26	50	20120529	20	4032	68.48	-0.00668279547831594	0.0164216498963777
3	D	26	50	20120529	20	4034	68.52	-0.00663214541957954	0.016323765104658
3	D	26	50	20120529	20	4036	68.56	-0.00764804573211026	0.0167732728854583
3	D	26	50	20120529	20	4038	68.6	-0.00825818696039269	0.0166791357596789
3	D	26	50	20120529	20	4040	68.64	-0.00915486906961535	0.0174236484895902
3	D	26	50	20120529	20	4042	68.68	-0.0107005337826110	0.0175024908956925
3	D	26	50	20120529	20	4044	68.72	-0.0109369902902398	0.0178419021506621
3	D	26	50	20120529	20	4046	68.76	-0.0123359727725461	0.0177339552294461
3	D	26	50	20120529	20	4048	68.8	-0.0133829928545169	0.0182251752392686
3	D	26	50	20120529	20	4050	68.84	-0.0140439538471632	0.0182423296497802
3	D	26	50	20120529	20	4052	68.88	-0.0154022423342122	0.0188707283751529
3	D	26	50	20120529	20	4054	68.92	-0.0158401606348689	0.0193555844239447
3	D	26	50	20120529	20	4056	68.96	-0.0165400832111586	0.0194401261107034
3	D	26	50	20120529	20	4058	69	-0.0164225479219898	0.0196679700577373
3	D	26	50	20120529	20	4060	69.04	-0.0167220359280935	0.0195140046272017
3	D	26	50	20120529	20	4062	69.08	-0.0167500727119675	0.0201507896389993
3	D	26	50	20120529	20	4064	69.12	-0.0166051936035702	0.0197784908476367
3	D	26	50	20120529	20	4066	69.16	-0.0166881089447322	0.0194934843884117
3	D	26	50	20120529	20	4068	69.2	-0.0166797509425785	0.0192808008107664
3	D	26	50	20120529	20	4070	69.24	-0.0164025438711500	0.019398343171003
3	D	26	50	20120529	20	4072	69.28	-0.0167433198422072	0.01862029236646
3	D	26	50	20120529	20	4074	69.32	-0.0165746748748942	0.0186818813671014
3	D	26	50	20120529	20	4076	69.36	-0.0167302383667553	0.0185114686328354
3	D	26	50	20120529	20	4078	69.4	-0.0167861422288759	0.0181796517046958
3	D	26	50	20120529	20	4080	69.44	-0.0168087696458738	0.0181998749586378
3	D	26	50	20120529	20	4082	69.48	-0.0170107405557842	0.0172690183786804
3	D	26	50	20120529	20	4084	69.52	-0.0172072455302759	0.016644855222927
3	D	26	50	20120529	20	4086	69.56	-0.0180665004775704	0.0165745900220805
3	D	26	50	20120529	20	4088	69.6	-0.0191014926731931	0.0155619424007432
3	D	26	50	20120529	20	4090	69.64	-0.0192400997444413	0.0155138449974869
3	D	26	50	20120529	20	4092	69.68	-0.0192763531091127	0.0154797129531591
3	D	26	50	20120529	20	4094	69.72	-0.0192177763833592	0.0156355875720038
3	D	26	50	20120529	20	4096	69.76	-0.0196442961227031	0.0159133461867217
3	D	26	50	20120529	20	4098	69.8	-0.019820839472762	0.0154194533132663
3	D	26	50	20120529	20	4100	69.84	-0.0198977373352160	0.0147299181355923
3	D	26	50	20120529	20	4102	69.88	-0.0202037307237066	0.0149985197174938
3	D	26	50	20120529	20	4104	69.92	-0.0206448097916752	0.0141426518116812
3	D	26	50	20120529	20	4106	69.96	-0.0212810220469800	0.0139835952123211
3	D	26	50	20120529	20	4108	70	-0.0219598290005699	0.0140053896575309
3	D	26	50	20120529	20	4110	70.04	-0.0226613036762443	0.0134685294405167
3	D	26	50	20120529	20	4112	70.08	-0.0229608850204431	0.0132086874974205
3	D	26	50	20120529	20	4114	70.12	-0.0235204928626081	0.0127845613145309
3	D	26	50	20120529	20	4116	70.16	-0.0238010940465863	0.0129019198270044
3	D	26	50	20120529	20	4118	70.2	-0.0240828760988892	0.0127813581208121
3	D	26	50	20120529	20	4120	70.24	-0.0246224551414770	0.0126927717832651
3	D	26	50	20120529	20	4122	70.28	-0.0250064565500683	0.0123883905982355
3	D	26	50	20120529	20	4124	70.32	-0.0250357236997415	0.0126590781451415
3	D	26	50	20120529	20	4126	70.36	-0.0251715871966787	0.0130150781251977
3	D	26	50	20120529	20	4128	70.4	-0.0249000935480422	0.012710138325811
3	D	26	50	20120529	20	4130	70.44	-0.0250153590244434	0.0127071614062622
3	D	26	50	20120529	20	4132	70.48	-0.0248806834668985	0.0126693029091975
3	D	26	50	20120529	20	4134	70.52	-0.0249383126695652	0.0126548072201832
3	D	26	50	20120529	20	4136	70.56	-0.0244819035265806	0.0124463945674963
3	D	26	50	20120529	20	4138	70.6	-0.0244336647019680	0.0123844661555999
3	D	26	50	20120529	20	4140	70.64	-0.0246588216432335	0.0123029933122716
3	D	26	50	20120529	20	4142	70.68	-0.0244744223368356	0.0122959081023241
3	D	26	50	20120529	20	4144	70.72	-0.0242697219947500	0.0124781224487681
3	D	26	50	20120529	20	4146	70.76	-0.0242199275352187	0.0117428869598259
3	D	26	50	20120529	20	4148	70.8	-0.0239944806801730	0.0117844860517631
3	D	26	50	20120529	20	4150	70.84	-0.0234176653944879	0.0118086266772729
3	D	26	50	20120529	20	4152	70.88	-0.0235277124228441	0.0117494913371622
3	D	26	50	20120529	20	4154	70.92	-0.0232031433392116	0.0117978645120632
3	D	26	50	20120529	20	4156	70.96	-0.0232742004996530	0.011453439870015
3	D	26	50	20120529	20	4158	71	-0.0228748760871135	0.0121716694408697
3	D	26	50	20120529	20	4160	71.04	-0.0227577862752169	0.0124450298514086
3	D	26	50	20120529	20	4162	71.08	-0.0224150791955402	0.0125600485475431
3	D	26	50	20120529	20	4164	71.12	-0.0224432446728485	0.0123667029261497
3	D	26	50	20120529	20	4166	71.16	-0.0226120444965466	0.0123803366519978
3	D	26	50	20120529	20	4168	71.2	-0.0222737278428742	0.0125524832120912
3	D	26	50	20120529	20	4170	71.24	-0.0223609056237132	0.0123057821414166
3	D	26	50	20120529	20	4172	71.28	-0.0221932032297395	0.0123109913970736
3	D	26	50	20120529	20	4174	71.32	-0.0221677480927235	0.0120188141679806
3	D	26	50	20120529	20	4176	71.36	-0.0222027923047992	0.0119723148260497
3	D	26	50	20120529	20	4178	71.4	-0.0222171182881860	0.0114166278909865
3	D	26	50	20120529	20	4180	71.44	-0.0220216881160017	0.0113812584097915
3	D	26	50	20120529	20	4182	71.48	-0.0221038539239755	0.0113259626595027
3	D	26	50	20120529	20	4184	71.52	-0.0220987910394222	0.0117050850313037
3	D	26	50	20120529	20	4186	71.56	-0.0219590950237310	0.0118237092649156
3	D	26	50	20120529	20	4188	71.6	-0.0218163443067452	0.011540074592846
3	D	26	50	20120529	20	4190	71.64	-0.0217217051351511	0.0115364259218551
3	D	26	50	20120529	20	4192	71.68	-0.0220637609694822	0.0115203463136509
3	D	26	50	20120529	20	4194	71.72	-0.0221404608420376	0.0113316407269557
3	D	26	50	20120529	20	4196	71.76	-0.0218831376132959	0.0107608004935716
3	D	26	50	20120529	20	4198	71.8	-0.0221228397410504	0.0101596253792746
3	D	26	50	20120529	20	4200	71.84	-0.0222380840042482	0.00978388297788766
3	D	26	50	20120529	20	4202	71.88	-0.0218750907381260	0.00965048728361682
3	D	26	50	20120529	20	4204	71.92	-0.0218077812436249	0.00880562903038732
3	D	26	50	20120529	20	4206	71.96	-0.0215408272205235	0.00800739739830927
3	D	26	50	20120529	20	4208	72	-0.0212668940534919	0.00725616715397668
3	D	26	50	20120529	20	4210	72.04	-0.0211833847426337	0.0066304483633047
3	D	26	50	20120529	20	4212	72.08	-0.0207318829207105	0.0058051981811175
3	D	26	50	20120529	20	4214	72.12	-0.0196565149278820	0.00543740365995113
3	D	26	50	20120529	20	4216	72.16	-0.0193997220292263	0.0051636684828182
3	D	26	50	20120529	20	4218	72.2	-0.019099880469732	0.00432935319169619
3	D	26	50	20120529	20	4220	72.24	-0.0188253321198007	0.00316616960771213
3	D	26	50	20120529	20	4222	72.28	-0.0187808551032641	0.00245343425654734
3	D	26	50	20120529	20	4224	72.32	-0.0189093717607447	0.00120848084438687
3	D	26	50	20120529	20	4226	72.36	-0.0191252868163800	0.000441149778646662
3	D	26	50	20120529	20	4228	72.4	-0.0195987372327913	0.00024586102781856
3	D	26	50	20120529	20	4230	72.44	-0.0198582454214868	0.000796032529988566
3	D	26	50	20120529	20	4232	72.48	-0.0209360105063034	0.000354550411154746
3	D	26	50	20120529	20	4234	72.52	-0.0215090922681839	0.0008905090670229
3	D	26	50	20120529	20	4236	72.56	-0.0221908916976718	0.00121193859654687
3	D	26	50	20120529	20	4238	72.6	-0.0230704618227897	0.00129848846656410
3	D	26	50	20120529	20	4240	72.64	-0.0236169775829011	0.00183398750302449
3	D	26	50	20120529	20	4242	72.68	-0.0237118076733259	0.00215069355925013
3	D	26	50	20120529	20	4244	72.72	-0.0235583018621981	0.00237038456509698
3	D	26	50	20120529	20	4246	72.76	-0.0236374836795554	0.00257984373582006
3	D	26	50	20120529	20	4248	72.8	-0.0237132006736848	0.00234021938981156
3	D	26	50	20120529	20	4250	72.84	-0.0242445419222719	0.00242787941747526
3	D	26	50	20120529	20	4252	72.88	-0.0251688648355711	0.00260494602655218
3	D	26	50	20120529	20	4254	72.92	-0.0252169622388274	0.00273192826231766
3	D	26	50	20120529	20	4256	72.96	-0.0254644283990393	0.00258077004570341
3	D	26	50	20120529	20	4258	73	-0.0261095219155158	0.00271519104480698
3	D	26	50	20120529	20	4260	73.04	-0.0267061079068028	0.00279785182752768
3	D	26	50	20120529	20	4262	73.08	-0.0262905412514995	0.00279961959448065
3	D	26	50	20120529	20	4264	73.12	-0.0258907430774167	0.0028051350273739
3	D	26	50	20120529	20	4266	73.16	-0.0255274316132430	0.00247010783444772
3	D	26	50	20120529	20	4268	73.2	-0.0255854143693003	0.00243319686046978
3	D	26	50	20120529	20	4270	73.24	-0.0252381542290596	0.00166633955627297
3	D	26	50	20120529	20	4272	73.28	-0.0253101376993844	0.00135563683661960
3	D	26	50	20120529	20	4274	73.32	-0.0250839342400829	0.00162568091635474
3	D	26	50	20120529	20	4276	73.36	-0.0248530638760254	0.00111465484559122
3	D	26	50	20120529	20	4278	73.4	-0.0247338456727174	0.000808194766624977
3	D	26	50	20120529	20	4280	73.44	-0.0245210772422583	0.000977971104787866
3	D	26	50	20120529	20	4282	73.48	-0.0241884754255916	0.000988316076996625
3	D	26	50	20120529	20	4284	73.52	-0.0243581244845338	0.000880779277713774
3	D	26	50	20120529	20	4286	73.56	-0.0242622408050050	0.00012841766253129
3	D	26	50	20120529	20	4288	73.6	-0.0243489250253106	-0.00081331421972077
3	D	26	50	20120529	20	4290	73.64	-0.0242088825272966	-0.00137168108948472
3	D	26	50	20120529	20	4292	73.68	-0.0238356432839151	-0.00253122307354567
3	D	26	50	20120529	20	4294	73.72	-0.0230938175597723	-0.00358148877564205
3	D	26	50	20120529	20	4296	73.76	-0.0230185531139828	-0.0041231608543022
3	D	26	50	20120529	20	4298	73.8	-0.0226971872240691	-0.00428160934183048
3	D	26	50	20120529	20	4300	73.84	-0.0225023651637166	-0.00482772205107647
3	D	26	50	20120529	20	4302	73.88	-0.0220181242978245	-0.00550033616347674
3	D	26	50	20120529	20	4304	73.92	-0.0219203172878507	-0.005252226536094
3	D	26	50	20120529	20	4306	73.96	-0.0213278820133692	-0.00630074568444085
3	D	26	50	20120529	20	4308	74	-0.0210917154195207	-0.00669997110203097
3	D	26	50	20120529	20	4310	74.04	-0.0206200539832658	-0.00671229597322705
3	D	26	50	20120529	20	4312	74.08	-0.0200668419219368	-0.00725702275318192
3	D	26	50	20120529	20	4314	74.12	-0.0198967275867325	-0.00729900933963521
3	D	26	50	20120529	20	4316	74.16	-0.0202356078045094	-0.00767939813968129
3	D	26	50	20120529	20	4318	74.2	-0.0202710685024790	-0.00761791591216391
3	D	26	50	20120529	20	4320	74.24	-0.0195219030099476	-0.00789671397385014
3	D	26	50	20120529	20	4322	74.28	-0.0190497996319545	-0.00819939456707095
3	D	26	50	20120529	20	4324	74.32	-0.0185569850963404	-0.00899640643995141
3	D	26	50	20120529	20	4326	74.36	-0.0174838162056014	-0.00923221948040931
3	D	26	50	20120529	20	4328	74.4	-0.0167295524731775	-0.00991294410758981
3	D	26	50	20120529	20	4330	74.44	-0.0158650154382276	-0.0103380849887104
3	D	26	50	20120529	20	4332	74.48	-0.0154541581140870	-0.0103649833306668
3	D	26	50	20120529	20	4334	74.52	-0.0145650137631517	-0.0107182821628188
3	D	26	50	20120529	20	4336	74.56	-0.0137798282511866	-0.0107498332673954
3	D	26	50	20120529	20	4338	74.6	-0.0125819964349244	-0.0112926013615663
3	D	26	50	20120529	20	4340	74.64	-0.0116521934440710	-0.0125625227141705
3	D	26	50	20120529	20	4342	74.68	-0.0106141041207466	-0.0128966165261455
3	D	26	50	20120529	20	4344	74.72	-0.00980222532779164	-0.013931092533818
3	D	26	50	20120529	20	4346	74.76	-0.00948381514422334	-0.0147614480269654
3	D	26	50	20120529	20	4348	74.8	-0.0089033511875473	-0.0157151229427517
3	D	26	50	20120529	20	4350	74.84	-0.00880626542649039	-0.0161087692878382
3	D	26	50	20120529	20	4352	74.88	-0.00867191513806494	-0.0168015925120448
3	D	26	50	20120529	20	4354	74.92	-0.008597456794006	-0.0173482567645801
3	D	26	50	20120529	20	4356	74.96	-0.00877267785438403	-0.0178200384089878
3	D	26	50	20120529	20	4358	75	-0.00914192901551964	-0.0187520051465916
3	D	26	50	20120529	20	4360	75.04	-0.00896041470478906	-0.0187423177836894
3	D	26	50	20120529	20	4362	75.08	-0.00871929129240444	-0.0187984620621156
3	D	26	50	20120529	20	4364	75.12	-0.00873859530753084	-0.018697982188509
3	D	26	50	20120529	20	4366	75.16	-0.00859519405230621	-0.0193335297634395
3	D	26	50	20120529	20	4368	75.2	-0.00835060581669378	-0.0194646980713496
3	D	26	50	20120529	20	4370	75.24	-0.00832373575900869	-0.0200699814760453
3	D	26	50	20120529	20	4372	75.28	-0.00833660510242629	-0.0209603703349154
3	D	26	50	20120529	20	4374	75.32	-0.0081547372383051	-0.0208728305154045
3	D	26	50	20120529	20	4376	75.36	-0.00772806900653714	-0.0210360307605023
3	D	26	50	20120529	20	4378	75.4	-0.00767461173387944	-0.0214895690499554
3	D	26	50	20120529	20	4380	75.44	-0.00808551148442694	-0.0214254344649018
3	D	26	50	20120529	20	4382	75.48	-0.00785860091834418	-0.0215826243023595
3	D	26	50	20120529	20	4384	75.52	-0.00781087121061409	-0.0208506980731533
3	D	26	50	20120529	20	4386	75.56	-0.0077794756695294	-0.0211659262762063
3	D	26	50	20120529	20	4388	75.6	-0.00752428083219918	-0.0210578096493629
3	D	26	50	20120529	20	4390	75.64	-0.00735167606691154	-0.020795685165577
3	D	26	50	20120529	20	4392	75.68	-0.00741835623637743	-0.0205317222041601
3	D	26	50	20120529	20	4394	75.72	-0.0070785914280173	-0.0200246559313712
3	D	26	50	20120529	20	4396	75.76	-0.00673649316727925	-0.0202503644159259
3	D	26	50	20120529	20	4398	75.8	-0.00681066866862572	-0.0200904875726997
3	D	26	50	20120529	20	4400	75.84	-0.00644657938699276	-0.0198358584207944
3	D	26	50	20120529	20	4402	75.88	-0.0065809296754182	-0.0199390960108476
3	D	26	50	20120529	20	4404	75.92	-0.00655151403332084	-0.0195134177285733
3	D	26	50	20120529	20	4406	75.96	-0.00606134761260233	-0.0193182562569658
3	D	26	50	20120529	20	4408	76	-0.00639863754722831	-0.0194814565020637
3	D	26	50	20120529	20	4410	76.04	-0.00603857877424812	-0.0190803855357747
3	D	26	50	20120529	20	4412	76.08	-0.00611515843865063	-0.019025160496164
3	D	26	50	20120529	20	4414	76.12	-0.00584568004434043	-0.0183138817849685
3	D	26	50	20120529	20	4416	76.16	-0.00604366994307267	-0.0184783548222725
3	D	26	50	20120529	20	4418	76.2	-0.00629257153005033	-0.0186408479605891
3	D	26	50	20120529	20	4420	76.24	-0.00648582381334861	-0.0182398477049782
3	D	26	50	20120529	20	4422	76.28	-0.00608956117317167	-0.0183030630512163
3	D	26	50	20120529	20	4424	76.32	-0.00618961678270957	-0.0185216297572811
3	D	26	50	20120529	20	4426	76.36	-0.00627454030713008	-0.0177624092063211
3	D	26	50	20120529	20	4428	76.4	-0.00600902171079453	-0.0181492673263082
3	D	26	50	20120529	20	4430	76.44	-0.00642147709626064	-0.0177372362049108
3	D	26	50	20120529	20	4432	76.48	-0.00647740924265249	-0.0177238718867464
3	D	26	50	20120529	20	4434	76.52	-0.00616819144723962	-0.0174880517752207
3	D	26	50	20120529	20	4436	76.56	-0.00583097222329176	-0.0173212452855388
3	D	26	50	20120529	20	4438	76.6	-0.00566374146954114	-0.0175161946251119
3	D	26	50	20120529	20	4440	76.64	-0.0050262493509624	-0.0168999157099688
3	D	26	50	20120529	20	4442	76.68	-0.0045006285962352	-0.0169459200771528
3	D	26	50	20120529	20	4444	76.72	-0.00413026020638531	-0.0167567124446429
3	D	26	50	20120529	20	4446	76.76	-0.0036334823372627	-0.0166908454479754
3	D	26	50	20120529	20	4448	76.8	-0.00336705864424723	-0.0171882384999976
3	D	26	50	20120529	20	4450	76.84	-0.00268386621440041	-0.0169100768344144
3	D	26	50	20120529	20	4452	76.88	-0.00219343109310505	-0.0167556588555389
3	D	26	50	20120529	20	4454	76.92	-0.00209597763652191	-0.0168182943742164
3	D	26	50	20120529	20	4456	76.96	-0.00138894156601348	-0.0168470736202107
3	D	26	50	20120529	20	4458	77	-0.00095083941759374	-0.0169076231738837
3	D	26	50	20120529	20	4460	77.04	-0.000375402990131939	-0.016412089812696
3	D	26	50	20120529	20	4462	77.08	0.000152098668633251	-0.0168142921498349
3	D	26	50	20120529	20	4464	77.12	0.000746980532577652	-0.0172259060782314
3	D	26	50	20120529	20	4466	77.16	0.00128090272091595	-0.0170506284493109
3	D	26	50	20120529	20	4468	77.2	0.00173849980329305	-0.017173566034288
3	D	26	50	20120529	20	4470	77.24	0.00222417609595105	-0.0170301294237243
3	D	26	50	20120529	20	4472	77.28	0.00387155811942045	-0.0175146743455324
3	D	26	50	20120529	20	4474	77.32	0.00506374722356875	-0.0177502752539559
3	D	26	50	20120529	20	4476	77.36	0.00512906267694695	-0.0173267395052286
3	D	26	50	20120529	20	4478	77.4	0.00640686827016135	-0.0176269134049101
3	D	26	50	20120529	20	4480	77.44	0.00747835424676115	-0.0177778736316256
3	D	26	50	20120529	20	4482	77.48	0.00832280944912535	-0.0183125594952876
3	D	26	50	20120529	20	4484	77.52	0.00887401615562305	-0.0183073806452222
3	D	26	50	20120529	20	4486	77.56	0.00979621492015155	-0.0190006380329925
3	D	26	50	20120529	20	4488	77.6	0.0103203514577451	-0.0191865781250665
3	D	26	50	20120529	20	4490	77.64	0.0100101534709120	-0.0188032457809117
3	D	26	50	20120529	20	4492	77.68	0.0102581486884177	-0.0190761054184282
3	D	26	50	20120529	20	4494	77.72	0.0101483724819587	-0.0192522082409623
3	D	26	50	20120529	20	4496	77.76	0.0105172948384411	-0.0196183940942015
3	D	26	50	20120529	20	4498	77.8	0.0106467301690519	-0.0194800492181478
3	D	26	50	20120529	20	4500	77.84	0.0108167944410960	-0.0194103941090321
3	D	26	50	20120529	20	4502	77.88	0.0109778479807170	-0.0196986362181772
3	D	26	50	20120529	20	4504	77.92	0.0109228142134906	-0.0198280576187843
3	D	26	50	20120529	20	4506	77.96	0.0113835246870253	-0.0203563066894172
3	D	26	50	20120529	20	4508	78	0.0112888890509652	-0.0207462301173008
3	D	26	50	20120529	20	4510	78.04	0.0114925018628214	-0.0208029740222775
3	D	26	50	20120529	20	4512	78.08	0.0117044988397822	-0.0210176452770847
3	D	26	50	20120529	20	4514	78.12	0.0123303279391119	-0.0215664619626619
3	D	26	50	20120529	20	4516	78.16	0.0125125140012847	-0.0214974129854791
3	D	26	50	20120529	20	4518	78.2	0.0119250666580377	-0.021478728395893
3	D	26	50	20120529	20	4520	78.24	0.0123236938632909	-0.0215562668970908
3	D	26	50	20120529	20	4522	78.28	0.0122487313520970	-0.0216144002668925
3	D	26	50	20120529	20	4524	78.32	0.0123798204640476	-0.02203400591613
3	D	26	50	20120529	20	4526	78.36	0.0124790982561262	-0.022329010865241
3	D	26	50	20120529	20	4528	78.4	0.0128035888509059	-0.0222504520089579
3	D	26	50	20120529	20	4530	78.44	0.0128599374831918	-0.0222307315079374
3	D	26	50	20120529	20	4532	78.48	0.0129115195086659	-0.0229692705997613
3	D	26	50	20120529	20	4534	78.52	0.0131994314696548	-0.0225519580978152
3	D	26	50	20120529	20	4536	78.56	0.0131093708144689	-0.023112810447915
3	D	26	50	20120529	20	4538	78.6	0.0128809965373492	-0.0232523721133178
3	D	26	50	20120529	20	4540	78.64	0.0130800683094566	-0.0236102176420729
3	D	26	50	20120529	20	4542	78.68	0.0128124001085063	-0.0235233425029363
3	D	26	50	20120529	20	4544	78.72	0.0132153519788332	-0.0236273861947201
3	D	26	50	20120529	20	4546	78.76	0.0132824846966390	-0.0239078671705456
3	D	26	50	20120529	20	4548	78.8	0.0133090294852048	-0.0238117430747111
3	D	26	50	20120529	20	4550	78.84	0.0138613718051931	-0.0244179245050188
3	D	26	50	20120529	20	4552	78.88	0.0136965098591594	-0.0244354253978532
3	D	26	50	20120529	20	4554	78.92	0.0139598505666088	-0.0246408964863304
3	D	26	50	20120529	20	4556	78.96	0.0139198071095902	-0.0249496405201999
3	D	26	50	20120529	20	4558	79	0.0139957362357540	-0.0246458815891378
3	D	26	50	20120529	20	4560	79.04	0.0137519046043976	-0.0248286191945998
3	D	26	50	20120529	20	4562	79.08	0.0139826689024377	-0.0250308870893582
3	D	26	50	20120529	20	4564	79.12	0.0142722008450624	-0.0254323398933091
3	D	26	50	20120529	20	4566	79.16	0.0141720886669821	-0.0254897428218058
3	D	26	50	20120529	20	4568	79.2	0.0140719764889017	-0.0255471457503025
3	D	26	50	20120529	20	4570	79.24	0.0137986372915662	-0.0256189595149998
3	D	26	50	20120529	20	4572	79.28	0.0139566403018223	-0.0256849679330236
3	D	26	50	20120529	20	4574	79.32	0.0140305046761851	-0.0257423425772491
3	D	26	50	20120529	20	4576	79.36	0.0140530330982336	-0.0258292742849281
3	D	26	50	20120529	20	4578	79.4	0.0139154937582250	-0.0258543836467281
3	D	26	50	20120529	20	4580	79.44	0.0137160967169982	-0.0255384412658261
3	D	26	50	20120529	20	4582	79.48	0.0136408888397513	-0.0257750109105399
3	D	26	50	20120529	20	4584	79.52	0.0139373504288316	-0.0254587503315864
3	D	26	50	20120529	20	4586	79.56	0.0138172836973861	-0.0257776554899015
3	D	26	50	20120529	20	4588	79.6	0.0138938916460597	-0.0263708190843677
3	D	26	50	20120529	20	4590	79.64	0.0140919876108093	-0.0266746275129045
3	D	26	50	20120529	20	4592	79.68	0.0139303783559690	-0.0261444034930317
3	D	26	50	20120529	20	4594	79.72	0.0143298159055935	-0.0265920798672687
3	D	26	50	20120529	20	4596	79.76	0.0144214003758928	-0.0264532606639862
3	D	26	50	20120529	20	4598	79.8	0.0146139384813420	-0.0263358172986989
3	D	26	50	20120529	20	4600	79.84	0.0144709685612540	-0.0266169558838309
3	D	26	50	20120529	20	4602	79.88	0.0145958506898793	-0.0263434399098001
3	D	26	50	20120529	20	4604	79.92	0.0149569135544888	-0.0265414156663967
[truncated: 3,897 more rows]
