# Supplementary material for: How Do Ants Make Sense of Gravity? A Boltzmann Walker Analysis of Lasius niger Trajectories on Various Inclines
Source: PLoS One. 2013 Oct 29;8(10):e76531. doi: 10.1371/journal.pone.0076531 (PMC3812222; doi:10.1371/journal.pone.0076531)
Supplement: Dataset S3 — Trajectories for . (ZIP) [file pone.0076531.s007.zip › Incline3/3-D-26-50-20120529-21.txt]

Pente	Colonie	Temperature	Humidite	Date	Indiv	Frame	Time	X	Y
3	D	26	50	20120529	21	14	0	0	0
3	D	26	50	20120529	21	16	0.04	-0.000115180623587501	-0.00194234454617351
3	D	26	50	20120529	21	18	0.08	-0.000199566746854299	-0.00435254629411911
3	D	26	50	20120529	21	20	0.12	-0.000128304525446300	-0.00574216668264256
3	D	26	50	20120529	21	22	0.16	-0.0004515159640589	-0.00731412869683056
3	D	26	50	20120529	21	24	0.2	-0.0009022365744103	-0.00902208516413156
3	D	26	50	20120529	21	26	0.24	-0.0010744063276061	-0.0100279338123464
3	D	26	50	20120529	21	28	0.28	-0.0016170754268277	-0.0110415360278383
3	D	26	50	20120529	21	30	0.32	-0.0021237174355479	-0.0112405865867423
3	D	26	50	20120529	21	32	0.36	-0.0026917575260785	-0.0111831200186353
3	D	26	50	20120529	21	34	0.4	-0.0040460225755426	-0.0116786745930264
3	D	26	50	20120529	21	36	0.44	-0.0047371628856099	-0.0119472478906567
3	D	26	50	20120529	21	38	0.48	-0.00536662934222219	-0.0114327569966654
3	D	26	50	20120529	21	40	0.52	-0.0056539338984861	-0.0112600178810893
3	D	26	50	20120529	21	42	0.56	-0.00625482617007061	-0.0110832341147249
3	D	26	50	20120529	21	44	0.6	-0.00726435545050284	-0.0107962124011734
3	D	26	50	20120529	21	46	0.64	-0.0080689651857472	-0.0102850378379859
3	D	26	50	20120529	21	48	0.68	-0.00962723054158362	-0.00948566776399006
3	D	26	50	20120529	21	50	0.72	-0.0102313472200903	-0.00826233767719826
3	D	26	50	20120529	21	52	0.76	-0.0116080346255859	-0.00704691304422016
3	D	26	50	20120529	21	54	0.8	-0.0128740315355544	-0.00624428320796306
3	D	26	50	20120529	21	56	0.84	-0.0134746904619012	-0.00544682232227656
3	D	26	50	20120529	21	58	0.88	-0.0147223308798302	-0.00486565832988712
3	D	26	50	20120529	21	60	0.92	-0.0159595626859401	-0.00427637675164969
3	D	26	50	20120529	21	62	0.96	-0.0175865729630434	-0.00377312885547923
3	D	26	50	20120529	21	64	1	-0.0190333841480292	-0.00408418512852319
3	D	26	50	20120529	21	66	1.04	-0.0209511850178278	-0.00335937239353573
3	D	26	50	20120529	21	68	1.08	-0.0225919584213202	-0.00316420809350112
3	D	26	50	20120529	21	70	1.12	-0.0236790658009299	-0.00264264471748436
3	D	26	50	20120529	21	72	1.16	-0.0242720200917888	-0.00210130922165206
3	D	26	50	20120529	21	74	1.2	-0.0244973962361564	-0.00080113076988092
3	D	26	50	20120529	21	76	1.24	-0.0254277649124348	0.000328217754623359
3	D	26	50	20120529	21	78	1.28	-0.0249035230159309	0.0014612927318645
3	D	26	50	20120529	21	80	1.32	-0.0257219991151543	0.00261987305070303
3	D	26	50	20120529	21	82	1.36	-0.0252468375003326	0.00395787464419984
3	D	26	50	20120529	21	84	1.4	-0.0250067181795773	0.0045999700279241
3	D	26	50	20120529	21	86	1.44	-0.0242190082964033	0.00624452362426871
3	D	26	50	20120529	21	88	1.48	-0.0241681743899038	0.00732964261960978
3	D	26	50	20120529	21	90	1.52	-0.0234425626242536	0.00884437141092854
3	D	26	50	20120529	21	92	1.56	-0.0234479649200618	0.0102610457049002
3	D	26	50	20120529	21	94	1.6	-0.0229562697344824	0.0126336873548427
3	D	26	50	20120529	21	96	1.64	-0.0226587170796388	0.0133259470149447
3	D	26	50	20120529	21	98	1.68	-0.0235151994612442	0.0147155186131002
3	D	26	50	20120529	21	100	1.72	-0.0234886871995904	0.0164987669619338
3	D	26	50	20120529	21	102	1.76	-0.0243400366930712	0.0175235131802972
3	D	26	50	20120529	21	104	1.8	-0.0253855152822589	0.0197667882304081
3	D	26	50	20120529	21	106	1.84	-0.0251026160012418	0.0209718961754487
3	D	26	50	20120529	21	108	1.88	-0.0255771553620961	0.0217210758101158
3	D	26	50	20120529	21	110	1.92	-0.0250652524789239	0.0229037401859216
3	D	26	50	20120529	21	112	1.96	-0.0238750079184238	0.0242335676250279
3	D	26	50	20120529	21	114	2	-0.0227598863823570	0.0249883475454020
3	D	26	50	20120529	21	116	2.04	-0.0214897316845151	0.0254866244809007
3	D	26	50	20120529	21	118	2.08	-0.0204345798745607	0.0259383313637905
3	D	26	50	20120529	21	120	2.12	-0.0194817534869118	0.0257754846720832
3	D	26	50	20120529	21	122	2.16	-0.0190601057132903	0.0257904046251663
3	D	26	50	20120529	21	124	2.2	-0.0181235427816087	0.0250473061088173
3	D	26	50	20120529	21	126	2.24	-0.0170242745795761	0.0249729184754365
3	D	26	50	20120529	21	128	2.28	-0.0158385979288825	0.0240504269687005
3	D	26	50	20120529	21	130	2.32	-0.0148887413897146	0.0230625280847048
3	D	26	50	20120529	21	132	2.36	-0.0132438695953184	0.0220271823356915
3	D	26	50	20120529	21	134	2.4	-0.0121195980975031	0.0213260435357381
3	D	26	50	20120529	21	136	2.44	-0.0112850848164823	0.0206847118273376
3	D	26	50	20120529	21	138	2.48	-0.0103627135178992	0.0191465919436971
3	D	26	50	20120529	21	140	2.52	-0.00884483103033632	0.0180910158696741
3	D	26	50	20120529	21	142	2.56	-0.00829450396467446	0.0170393500961509
3	D	26	50	20120529	21	144	2.6	-0.00829955977815994	0.0161576940060285
3	D	26	50	20120529	21	146	2.64	-0.00847722742800087	0.0145647662757783
3	D	26	50	20120529	21	148	2.68	-0.00834998356272635	0.0130073282348759
3	D	26	50	20120529	21	150	2.72	-0.00800166785348268	0.0118428557366511
3	D	26	50	20120529	21	152	2.76	-0.00805763238536512	0.0106527566987266
3	D	26	50	20120529	21	154	2.8	-0.00832678338923562	0.0101450377663787
3	D	26	50	20120529	21	156	2.84	-0.00860314193252676	0.0087378599164784
3	D	26	50	20120529	21	158	2.88	-0.00861232724961437	0.00726926277156426
3	D	26	50	20120529	21	160	2.92	-0.0085635439527803	0.00718293210464919
3	D	26	50	20120529	21	162	2.96	-0.00870378444069304	0.00602182741460182
3	D	26	50	20120529	21	164	3	-0.00731880974372201	0.00399403608498972
3	D	26	50	20120529	21	166	3.04	-0.00708192897202452	0.00269888516243282
3	D	26	50	20120529	21	168	3.08	-0.00598522756760762	0.0019659336283939
3	D	26	50	20120529	21	170	3.12	-0.00568700528264219	0.0018666487652475
3	D	26	50	20120529	21	172	3.16	-0.00543931991932817	0.00199740695122451
3	D	26	50	20120529	21	174	3.2	-0.00560066754465931	0.00208011016035209
3	D	26	50	20120529	21	176	3.24	-0.00528515649889388	0.0021538331133586
3	D	26	50	20120529	21	178	3.28	-0.00545534295898986	0.00226589539604105
3	D	26	50	20120529	21	180	3.32	-0.00562108878849998	0.00218358816671093
3	D	26	50	20120529	21	182	3.36	-0.0054548338421074	0.00220017689179757
3	D	26	50	20120529	21	184	3.4	-0.00590789129894924	0.0025736706936203
3	D	26	50	20120529	21	186	3.44	-0.00586067777916942	0.00298341786011447
3	D	26	50	20120529	21	188	3.48	-0.00612135269405384	0.00296738774938497
3	D	26	50	20120529	21	190	3.52	-0.00661543648634013	0.00177449860952327
3	D	26	50	20120529	21	192	3.56	-0.00716388971903185	0.00100388656831836
3	D	26	50	20120529	21	194	3.6	-0.00722630603460719	-0.00059392726978983
3	D	26	50	20120529	21	196	3.64	-0.0074279537967185	-0.00141317623672509
3	D	26	50	20120529	21	198	3.68	-0.00792548685588341	-0.00287773438770511
3	D	26	50	20120529	21	200	3.72	-0.00793436033888052	-0.00388603259523128
3	D	26	50	20120529	21	202	3.76	-0.00869343946848428	-0.00521419126233396
3	D	26	50	20120529	21	204	3.8	-0.00833609598554385	-0.00627770814550976
3	D	26	50	20120529	21	206	3.84	-0.00923074869830451	-0.00765658758202696
3	D	26	50	20120529	21	208	3.88	-0.00960125143844282	-0.00891634781018556
3	D	26	50	20120529	21	210	3.92	-0.0105957122733680	-0.0105650238390645
3	D	26	50	20120529	21	212	3.96	-0.0112640554608099	-0.0107345739030574
3	D	26	50	20120529	21	214	4	-0.0123347070514078	-0.0106945021617676
3	D	26	50	20120529	21	216	4.04	-0.0136298084764901	-0.0121969272950937
3	D	26	50	20120529	21	218	4.08	-0.0149450270894970	-0.0122431720785833
3	D	26	50	20120529	21	220	4.12	-0.0161383404934275	-0.0124500715227585
3	D	26	50	20120529	21	222	4.16	-0.0169746356835368	-0.0137727147569679
3	D	26	50	20120529	21	224	4.2	-0.0185154920704204	-0.0146907514909824
3	D	26	50	20120529	21	226	4.24	-0.0192767632310458	-0.0151787965913573
3	D	26	50	20120529	21	228	4.28	-0.0205335748239268	-0.0163431186172591
3	D	26	50	20120529	21	230	4.32	-0.0212785118179068	-0.0169105718091613
3	D	26	50	20120529	21	232	4.36	-0.0225312221914569	-0.0176490741314325
3	D	26	50	20120529	21	234	4.4	-0.0232016301306999	-0.0182975617604587
3	D	26	50	20120529	21	236	4.44	-0.0240567343611888	-0.0187682827446946
3	D	26	50	20120529	21	238	4.48	-0.0244347536464111	-0.0192765510990115
3	D	26	50	20120529	21	240	4.52	-0.0252237433928591	-0.0204615206429239
3	D	26	50	20120529	21	242	4.56	-0.0254469770036797	-0.0217854366693395
3	D	26	50	20120529	21	244	4.6	-0.0254534823860666	-0.0226959073607953
3	D	26	50	20120529	21	246	4.64	-0.0258117026814157	-0.0233119387885650
3	D	26	50	20120529	21	248	4.68	-0.0254034192259586	-0.0238620678643281
3	D	26	50	20120529	21	250	4.72	-0.024903070467591	-0.0233902862199205
3	D	26	50	20120529	21	252	4.76	-0.0245135960525134	-0.0234489760827590
3	D	26	50	20120529	21	254	4.8	-0.0240700986793532	-0.0238219041991567
3	D	26	50	20120529	21	256	4.84	-0.0235203938676588	-0.0230020845970491
3	D	26	50	20120529	21	258	4.88	-0.0227116051313376	-0.0230737852246614
3	D	26	50	20120529	21	260	4.92	-0.0224111554600114	-0.0236343087701080
3	D	26	50	20120529	21	262	4.96	-0.0214638445052558	-0.0237063629511109
3	D	26	50	20120529	21	264	5	-0.0207505151843948	-0.0233156157438272
3	D	26	50	20120529	21	266	5.04	-0.0202048408813532	-0.0237666791595461
3	D	26	50	20120529	21	268	5.08	-0.0194525499768488	-0.0241508502737647
3	D	26	50	20120529	21	270	5.12	-0.0190073555474138	-0.0239609213923380
3	D	26	50	20120529	21	272	5.16	-0.0183494633981978	-0.0247592449482976
3	D	26	50	20120529	21	274	5.2	-0.0176831566782857	-0.0240379253208092
3	D	26	50	20120529	21	276	5.24	-0.0171195218630019	-0.0239112824962987
3	D	26	50	20120529	21	278	5.28	-0.0168090312753829	-0.0231878415484668
3	D	26	50	20120529	21	280	5.32	-0.0160816305295763	-0.0226949174113016
3	D	26	50	20120529	21	282	5.36	-0.0153046615984085	-0.0231765985506459
3	D	26	50	20120529	21	284	5.4	-0.0138204444646980	-0.0220774717699695
3	D	26	50	20120529	21	286	5.44	-0.0136106458827199	-0.0219365453884790
3	D	26	50	20120529	21	288	5.48	-0.0121290450440997	-0.0213204432500312
3	D	26	50	20120529	21	290	5.52	-0.0122134028830953	-0.0211165843650151
3	D	26	50	20120529	21	292	5.56	-0.0117691984031539	-0.0205975679876242
3	D	26	50	20120529	21	294	5.6	-0.0104655056306803	-0.0205199983737280
3	D	26	50	20120529	21	296	5.64	-0.00952165949915246	-0.0199603940670970
3	D	26	50	20120529	21	298	5.68	-0.00852364898818577	-0.0196955118668645
3	D	26	50	20120529	21	300	5.72	-0.00721486504688759	-0.0196726723178322
3	D	26	50	20120529	21	302	5.76	-0.00623983550630946	-0.0192134064634515
3	D	26	50	20120529	21	304	5.8	-0.00510761612827356	-0.0190084869182637
3	D	26	50	20120529	21	306	5.84	-0.0036582381456721	-0.0187066018201717
3	D	26	50	20120529	21	308	5.88	-0.0029790196559355	-0.0188788813163400
3	D	26	50	20120529	21	310	5.92	-0.0018558158893597	-0.0188087009683072
3	D	26	50	20120529	21	312	5.96	-0.0009117293415263	-0.0192853333652338
3	D	26	50	20120529	21	314	6	0.000380267884786501	-0.0182747646378333
3	D	26	50	20120529	21	316	6.04	0.0013461545346839	-0.0184113988811619
3	D	26	50	20120529	21	318	6.08	0.0021503470769273	-0.0181115148952607
3	D	26	50	20120529	21	320	6.12	0.0043527159997466	-0.0183046823257453
3	D	26	50	20120529	21	322	6.16	0.0046341586407944	-0.0179591758103219
3	D	26	50	20120529	21	324	6.2	0.0060755109614295	-0.0176764886613391
3	D	26	50	20120529	21	326	6.24	0.0073599195177666	-0.0169221273481795
3	D	26	50	20120529	21	328	6.28	0.0079229943044797	-0.0168257430370495
3	D	26	50	20120529	21	330	6.32	0.0095954036653624	-0.0161053822463564
3	D	26	50	20120529	21	332	6.36	0.0105092543272322	-0.0161506512224879
3	D	26	50	20120529	21	334	6.4	0.0111961661387481	-0.0158980443959769
3	D	26	50	20120529	21	336	6.44	0.0121208213922345	-0.0155710357939493
3	D	26	50	20120529	21	338	6.48	0.0130313840075719	-0.0159223759403175
3	D	26	50	20120529	21	340	6.52	0.0127607247449371	-0.0156102377938983
3	D	26	50	20120529	21	342	6.56	0.0134809624990503	-0.0154752016118951
3	D	26	50	20120529	21	344	6.6	0.012671876777881	-0.0151751196360952
3	D	26	50	20120529	21	346	6.64	0.0128037026950976	-0.0149761185746658
3	D	26	50	20120529	21	348	6.68	0.0119999697722619	-0.0153516276308150
3	D	26	50	20120529	21	350	6.72	0.0117746996939115	-0.0153250262737067
3	D	26	50	20120529	21	352	6.76	0.0112739054582718	-0.0150393763473108
3	D	26	50	20120529	21	354	6.8	0.0111537609450803	-0.0144736272827512
3	D	26	50	20120529	21	356	6.84	0.0105651299050816	-0.0146218722194270
3	D	26	50	20120529	21	358	6.88	0.0104288916415504	-0.0144202548629073
3	D	26	50	20120529	21	360	6.92	0.0104487471999661	-0.0142599678977479
3	D	26	50	20120529	21	362	6.96	0.0096463507089469	-0.0134569491527612
3	D	26	50	20120529	21	364	7	0.0096073254856932	-0.0141213396132963
3	D	26	50	20120529	21	366	7.04	0.0091108870278255	-0.0132954883903451
3	D	26	50	20120529	21	368	7.08	0.0089666584576669	-0.0128123718242350
3	D	26	50	20120529	21	370	7.12	0.00823942034642	-0.0126357860477693
3	D	26	50	20120529	21	372	7.16	0.0074945469920503	-0.0124383689055298
3	D	26	50	20120529	21	374	7.2	0.0075548278451464	-0.0125883816091585
3	D	26	50	20120529	21	376	7.24	0.0065471511844809	-0.0119861175504185
3	D	26	50	20120529	21	378	7.28	0.0056476477192013	-0.0111506638173788
3	D	26	50	20120529	21	380	7.32	0.0049264412287979	-0.0114856485838981
3	D	26	50	20120529	21	382	7.36	0.0042886379832355	-0.0108297292626017
3	D	26	50	20120529	21	384	7.4	0.0031620047487709	-0.0100572151041554
3	D	26	50	20120529	21	386	7.44	0.0029749750051471	-0.00992887522336996
3	D	26	50	20120529	21	388	7.48	0.0018880316743106	-0.00885886002887506
3	D	26	50	20120529	21	390	7.52	0.00133562571471200	-0.00830124976336696
3	D	26	50	20120529	21	392	7.56	0.0003245549414968	-0.00792893682986876
3	D	26	50	20120529	21	394	7.6	-0.000178226264198099	-0.00650372068598046
3	D	26	50	20120529	21	396	7.64	-0.0016538874058563	-0.00582313040908836
3	D	26	50	20120529	21	398	7.68	-0.0024818953044901	-0.00503822773983566
3	D	26	50	20120529	21	400	7.72	-0.0036068809801545	-0.0038822283607485
3	D	26	50	20120529	21	402	7.76	-0.0037690912757587	-0.00401445732883039
3	D	26	50	20120529	21	404	7.8	-0.00530031686828252	-0.00251700315617601
3	D	26	50	20120529	21	406	7.84	-0.0054262879413509	-0.00281055853638561
3	D	26	50	20120529	21	408	7.88	-0.00627539166369464	-0.00263464026872133
3	D	26	50	20120529	21	410	7.92	-0.00642680019610943	-0.00281037327440893
3	D	26	50	20120529	21	412	7.96	-0.00632597808282073	-0.00292790573515064
3	D	26	50	20120529	21	414	8	-0.00624447412679404	-0.00288515123073297
3	D	26	50	20120529	21	416	8.04	-0.00697630136105087	-0.0019275589433789
3	D	26	50	20120529	21	418	8.08	-0.007367347674503	-0.00161885238616882
3	D	26	50	20120529	21	420	8.12	-0.0073118192860832	-0.00149283959380035
3	D	26	50	20120529	21	422	8.16	-0.0080973569372254	-0.00123359869146818
3	D	26	50	20120529	21	424	8.2	-0.00897821611800545	-0.00058751734681837
3	D	26	50	20120529	21	426	8.24	-0.00955019762173437	0.000209035613761149
3	D	26	50	20120529	21	428	8.28	-0.0103356065794424	0.0010999788443477
3	D	26	50	20120529	21	430	8.32	-0.0111436507323230	0.00164402185204516
3	D	26	50	20120529	21	432	8.36	-0.0111887627307491	0.00320251489626512
3	D	26	50	20120529	21	434	8.4	-0.0113902740212517	0.00415447861364095
3	D	26	50	20120529	21	436	8.44	-0.0121483844145652	0.0057113933955253
3	D	26	50	20120529	21	438	8.48	-0.0131396381666843	0.00676955359128024
3	D	26	50	20120529	21	440	8.52	-0.013750872228497	0.0080329239531101
3	D	26	50	20120529	21	442	8.56	-0.0156725692566599	0.00938306657003988
3	D	26	50	20120529	21	444	8.6	-0.0160939907561114	0.0105550960598566
3	D	26	50	20120529	21	446	8.64	-0.0166220368870981	0.0122813204894282
3	D	26	50	20120529	21	448	8.68	-0.0175896064511347	0.013343260524482
3	D	26	50	20120529	21	450	8.72	-0.0172100103177904	0.0138396706980784
3	D	26	50	20120529	21	452	8.76	-0.0170142548764867	0.0146075038096333
3	D	26	50	20120529	21	454	8.8	-0.015755364389669	0.0160868560486892
3	D	26	50	20120529	21	456	8.84	-0.0145488917285407	0.0170524315716029
3	D	26	50	20120529	21	458	8.88	-0.0136879043696323	0.0182299906364485
3	D	26	50	20120529	21	460	8.92	-0.0124375557327314	0.0193419443341356
3	D	26	50	20120529	21	462	8.96	-0.0117194392989618	0.0201330766141305
3	D	26	50	20120529	21	464	9	-0.0114305578945759	0.0205262704108771
3	D	26	50	20120529	21	466	9.04	-0.0115100720521203	0.0208056129447848
3	D	26	50	20120529	21	468	9.08	-0.0123146605741612	0.0200484854298972
3	D	26	50	20120529	21	470	9.12	-0.0133660576471075	0.0207401065725757
3	D	26	50	20120529	21	472	9.16	-0.0135009736209579	0.0210025846097522
3	D	26	50	20120529	21	474	9.2	-0.0145965648677283	0.0213326620552100
3	D	26	50	20120529	21	476	9.24	-0.0152690234166367	0.0217733310012455
3	D	26	50	20120529	21	478	9.28	-0.0161733422790962	0.0217091964161919
3	D	26	50	20120529	21	480	9.32	-0.0170302849872162	0.0213866850132927
3	D	26	50	20120529	21	482	9.36	-0.0178009818812348	0.0203607225712657
3	D	26	50	20120529	21	484	9.4	-0.0192320387271358	0.0205718505139924
3	D	26	50	20120529	21	486	9.44	-0.0203250702473583	0.0203655308973778
3	D	26	50	20120529	21	488	9.48	-0.0208638361171478	0.0203306493198618
3	D	26	50	20120529	21	490	9.52	-0.0220740988706232	0.0199154574311525
3	D	26	50	20120529	21	492	9.56	-0.0235423566042824	0.0202835560082348
3	D	26	50	20120529	21	494	9.6	-0.0241791981846225	0.0201196274431523
3	D	26	50	20120529	21	496	9.64	-0.0257857660046817	0.0202010649311416
3	D	26	50	20120529	21	498	9.68	-0.0263199710357326	0.0198966696039764
3	D	26	50	20120529	21	500	9.72	-0.0272662566856555	0.0195176250139214
3	D	26	50	20120529	21	502	9.76	-0.0276386898273064	0.0197941744760434
3	D	26	50	20120529	21	504	9.8	-0.0287090628178326	0.0196458687281845
3	D	26	50	20120529	21	506	9.84	-0.0287520916796814	0.0192372656604623
3	D	26	50	20120529	21	508	9.88	-0.0299263287568689	0.0184964850401420
3	D	26	50	20120529	21	510	9.92	-0.0298401607245135	0.0180132906922860
3	D	26	50	20120529	21	512	9.96	-0.0299197597348717	0.0177895833199220
3	D	26	50	20120529	21	514	10	-0.0294893438371635	0.0176066547956291
3	D	26	50	20120529	21	516	10.04	-0.0292871325109475	0.0171827937777824
3	D	26	50	20120529	21	518	10.08	-0.0294595251442008	0.0158818587217554
3	D	26	50	20120529	21	520	10.12	-0.0296202646577002	0.0153883547570297
3	D	26	50	20120529	21	522	10.16	-0.0293468193943475	0.0137582685654282
3	D	26	50	20120529	21	524	10.2	-0.0298269448987732	0.0131669858750000
3	D	26	50	20120529	21	526	10.24	-0.0298459943554583	0.0120646488295371
3	D	26	50	20120529	21	528	10.28	-0.0299227649386918	0.0102974687751991
3	D	26	50	20120529	21	530	10.32	-0.02962553260322	0.0100408950796455
3	D	26	50	20120529	21	532	10.36	-0.0305539425937145	0.00813031377008293
3	D	26	50	20120529	21	534	10.4	-0.030765791785358	0.00692158543832264
3	D	26	50	20120529	21	536	10.44	-0.0311019927755409	0.0061673429191022
3	D	26	50	20120529	21	538	10.48	-0.0318339897154253	0.0053849999763974
3	D	26	50	20120529	21	540	10.52	-0.0327309546673604	0.00515554382590237
3	D	26	50	20120529	21	542	10.56	-0.0330332428163176	0.00540126343236469
3	D	26	50	20120529	21	544	10.6	-0.0341420569598963	0.00583875039788481
3	D	26	50	20120529	21	546	10.64	-0.0346760640010483	0.00676336322496434
3	D	26	50	20120529	21	548	10.68	-0.0352228696749399	0.00750052204435132
3	D	26	50	20120529	21	550	10.72	-0.0357203900061828	0.00808388513883022
3	D	26	50	20120529	21	552	10.76	-0.0363234106691786	0.00916547567133316
3	D	26	50	20120529	21	554	10.8	-0.03682361800619	0.0101619305473812
3	D	26	50	20120529	21	556	10.84	-0.0367811915993188	0.0113231413034458
3	D	26	50	20120529	21	558	10.88	-0.0376739139105668	0.0126107120413084
3	D	26	50	20120529	21	560	10.92	-0.0377069640815195	0.0142632630153482
3	D	26	50	20120529	21	562	10.96	-0.0379039498886224	0.0148494686790875
3	D	26	50	20120529	21	564	11	-0.0373837526429069	0.0157379271364449
3	D	26	50	20120529	21	566	11.04	-0.0368878586572608	0.0160164564975543
3	D	26	50	20120529	21	568	11.08	-0.0363232126792799	0.0171740822222382
3	D	26	50	20120529	21	570	11.12	-0.0351809241006799	0.0165377144034416
3	D	26	50	20120529	21	572	11.16	-0.0348394551649771	0.0170053311889080
3	D	26	50	20120529	21	574	11.2	-0.0337412122677772	0.0178920077371769
3	D	26	50	20120529	21	576	11.24	-0.0329782016244701	0.0186835854944440
3	D	26	50	20120529	21	578	11.28	-0.0321407750635108	0.0193798735418784
3	D	26	50	20120529	21	580	11.32	-0.0308777762862945	0.0195554835109861
3	D	26	50	20120529	21	582	11.36	-0.0297849781113097	0.0203488926748164
3	D	26	50	20120529	21	584	11.4	-0.0290536599939354	0.0212274304240339
3	D	26	50	20120529	21	586	11.44	-0.0280921220507423	0.0218321622854402
3	D	26	50	20120529	21	588	11.48	-0.0270315396607084	0.0225820419558207
3	D	26	50	20120529	21	590	11.52	-0.0264262209006736	0.0229105991216991
3	D	26	50	20120529	21	592	11.56	-0.0254212736721835	0.0241927322084143
3	D	26	50	20120529	21	594	11.6	-0.0246076412544112	0.0250920659680664
3	D	26	50	20120529	21	596	11.64	-0.0243139798081844	0.0252658021042040
3	D	26	50	20120529	21	598	11.68	-0.0232268950559917	0.0257106924777231
3	D	26	50	20120529	21	600	11.72	-0.0227690292730378	0.0259277176910049
3	D	26	50	20120529	21	602	11.76	-0.0230189278805769	0.0260828498477294
3	D	26	50	20120529	21	604	11.8	-0.0225423591232606	0.0254911216800291
3	D	26	50	20120529	21	606	11.84	-0.022969048568232	0.0244987468101084
3	D	26	50	20120529	21	608	11.88	-0.0218852377204361	0.0242872794561268
3	D	26	50	20120529	21	610	11.92	-0.021282075636084	0.0235323722565320
3	D	26	50	20120529	21	612	11.96	-0.0204705786807909	0.0231164732610415
3	D	26	50	20120529	21	614	12	-0.0194670456658631	0.0225246319562562
3	D	26	50	20120529	21	616	12.04	-0.0190949448643993	0.0218715693463557
3	D	26	50	20120529	21	618	12.08	-0.0177608394292669	0.0212120579226109
3	D	26	50	20120529	21	620	12.12	-0.0169420097766528	0.0206243107660886
3	D	26	50	20120529	21	622	12.16	-0.0158447639000144	0.0199833467532143
3	D	26	50	20120529	21	624	12.2	-0.0149352690159167	0.0198218577065269
3	D	26	50	20120529	21	626	12.24	-0.0144108220584462	0.0191424129426203
3	D	26	50	20120529	21	628	12.28	-0.0131517547949333	0.0194138075963075
3	D	26	50	20120529	21	630	12.32	-0.0117928723381880	0.0192244797556448
3	D	26	50	20120529	21	632	12.36	-0.0103743595665853	0.0186602933970717
3	D	26	50	20120529	21	634	12.4	-0.00956979225774783	0.0183444782953904
3	D	26	50	20120529	21	636	12.44	-0.00878396327861178	0.0181852873457418
3	D	26	50	20120529	21	638	12.48	-0.00781788570988348	0.0178017243433550
3	D	26	50	20120529	21	640	12.52	-0.00668034888885305	0.0178406717848628
3	D	26	50	20120529	21	642	12.56	-0.00586115154071281	0.0179837053445612
3	D	26	50	20120529	21	644	12.6	-0.00508293810161015	0.0178940724889780
3	D	26	50	20120529	21	646	12.64	-0.0040669387941301	0.0174154743351997
3	D	26	50	20120529	21	648	12.68	-0.0042719212718215	0.0168840758109634
3	D	26	50	20120529	21	650	12.72	-0.003341591486416	0.0161743633412882
3	D	26	50	20120529	21	652	12.76	-0.0035153813626689	0.0149425663578985
3	D	26	50	20120529	21	654	12.8	-0.0033940135547461	0.0146418762702667
3	D	26	50	20120529	21	656	12.84	-0.0031092970093013	0.0138109904470335
3	D	26	50	20120529	21	658	12.88	-0.0021160382559042	0.0123394446668418
3	D	26	50	20120529	21	660	12.92	-0.0017931167310719	0.0110658887853823
3	D	26	50	20120529	21	662	12.96	-0.0015387987061504	0.0106140051257972
3	D	26	50	20120529	21	664	13	-0.0004323675124243	0.00962339802282957
3	D	26	50	20120529	21	666	13.04	0.000502993337729201	0.00894924241764631
3	D	26	50	20120529	21	668	13.08	0.0011921891041483	0.0078752391409055
3	D	26	50	20120529	21	670	13.12	0.0013810078279286	0.00680027419894228
3	D	26	50	20120529	21	672	13.16	0.002469457296209	0.00609111680809029
3	D	26	50	20120529	21	674	13.2	0.0028756901420007	0.00515412961233999
3	D	26	50	20120529	21	676	13.24	0.0034130205850243	0.00432476406868629
3	D	26	50	20120529	21	678	13.28	0.0033662101161098	0.00402749637787547
3	D	26	50	20120529	21	680	13.32	0.0033041968513997	0.00406603369745013
3	D	26	50	20120529	21	682	13.36	0.003184554384023	0.00253939015686838
3	D	26	50	20120529	21	684	13.4	0.0024556687139759	0.00190723669448761
3	D	26	50	20120529	21	686	13.44	0.0017423888905896	0.00056137914465181
3	D	26	50	20120529	21	688	13.48	0.00089152022972	0.00043586061992339
3	D	26	50	20120529	21	690	13.52	0.000677747707631701	-9.98434775035043e-06
3	D	26	50	20120529	21	692	13.56	0.0004332584669686	0.000167103474530009
3	D	26	50	20120529	21	694	13.6	-0.0003413982250247	-0.00076834929950511
3	D	26	50	20120529	21	696	13.64	-0.000223353818973400	-0.00105180012381155
3	D	26	50	20120529	21	698	13.68	-0.0011105394841247	-0.00207772013943168
3	D	26	50	20120529	21	700	13.72	-0.001370394155143	-0.00285560123834719
3	D	26	50	20120529	21	702	13.76	-0.001947626633829	-0.0033899830460933
3	D	26	50	20120529	21	704	13.8	-0.0030045674239398	-0.00442938758803065
3	D	26	50	20120529	21	706	13.84	-0.0033711174371713	-0.00400213952870212
3	D	26	50	20120529	21	708	13.88	-0.004196288423399	-0.00501426954787556
3	D	26	50	20120529	21	710	13.92	-0.0047823965064024	-0.00630691872664056
3	D	26	50	20120529	21	712	13.96	-0.00494554442559848	-0.00626132872403036
3	D	26	50	20120529	21	714	14	-0.00491736197772751	-0.00726538075533556
3	D	26	50	20120529	21	716	14.04	-0.00521144768802299	-0.00742525759856186
3	D	26	50	20120529	21	718	14.08	-0.00560061804718463	-0.00783988380184616
3	D	26	50	20120529	21	720	14.12	-0.00625054817404444	-0.00837116141082286
3	D	26	50	20120529	21	722	14.16	-0.00675938221378627	-0.00847185341646386
3	D	26	50	20120529	21	724	14.2	-0.00736644752757055	-0.00923745207059016
3	D	26	50	20120529	21	726	14.24	-0.00785544722210011	-0.00886010453680996
3	D	26	50	20120529	21	728	14.28	-0.00770736491998402	-0.00926922237826886
3	D	26	50	20120529	21	730	14.32	-0.00779955750211512	-0.00973999993104726
3	D	26	50	20120529	21	732	14.36	-0.00832429437336585	-0.00970541533837936
3	D	26	50	20120529	21	734	14.4	-0.0084850480290008	-0.0102999082935942
3	D	26	50	20120529	21	736	14.44	-0.00963536934063507	-0.0111975096416324
3	D	26	50	20120529	21	738	14.48	-0.0110580399001112	-0.0124083310094650
3	D	26	50	20120529	21	740	14.52	-0.0118606980206394	-0.0132473344185463
3	D	26	50	20120529	21	742	14.56	-0.0122800830525612	-0.0136784574230357
3	D	26	50	20120529	21	744	14.6	-0.0137186917988852	-0.0143891704488063
3	D	26	50	20120529	21	746	14.64	-0.0143985042583180	-0.0147082170284777
3	D	26	50	20120529	21	748	14.68	-0.0153699982649902	-0.0154743672258933
3	D	26	50	20120529	21	750	14.72	-0.0159935957353186	-0.0155882821283425
3	D	26	50	20120529	21	752	14.76	-0.0169850301532202	-0.0164100109187594
3	D	26	50	20120529	21	754	14.8	-0.0174775300263167	-0.0162105360957866
3	D	26	50	20120529	21	756	14.84	-0.0178123450872085	-0.0162739635740591
3	D	26	50	20120529	21	758	14.88	-0.0179924451843767	-0.0165628166941738
3	D	26	50	20120529	21	760	14.92	-0.0191242402983439	-0.0164721656048257
3	D	26	50	20120529	21	762	14.96	-0.0198983808023869	-0.0174107791461727
3	D	26	50	20120529	21	764	15	-0.019968737927115	-0.0172790451528376
3	D	26	50	20120529	21	766	15.04	-0.019539665532291	-0.0169728679165838
3	D	26	50	20120529	21	768	15.08	-0.0197527875161406	-0.0178040012271905
3	D	26	50	20120529	21	770	15.12	-0.0193010877043187	-0.0182368919986329
3	D	26	50	20120529	21	772	15.16	-0.0187536456343240	-0.0177639789833754
3	D	26	50	20120529	21	774	15.2	-0.0184032742242461	-0.0186190832138643
3	D	26	50	20120529	21	776	15.24	-0.0178326390518285	-0.0187950113810235
3	D	26	50	20120529	21	778	15.28	-0.0177440385721459	-0.0188623986572705
3	D	26	50	20120529	21	780	15.32	-0.0173272698353145	-0.0188519334769090
3	D	26	50	20120529	21	782	15.36	-0.0170606905788072	-0.0194265284473012
3	D	26	50	20120529	21	784	15.4	-0.0169911819822166	-0.0188875009480027
3	D	26	50	20120529	21	786	15.44	-0.0167757972566671	-0.0190829452623226
3	D	26	50	20120529	21	788	15.48	-0.0166488008787660	-0.0197708187390609
3	D	26	50	20120529	21	790	15.52	-0.0168528718958165	-0.0190935518640404
3	D	26	50	20120529	21	792	15.56	-0.0170823280463115	-0.0190335184983177
3	D	26	50	20120529	21	794	15.6	-0.0174698932730799	-0.0186207802701391
3	D	26	50	20120529	21	796	15.64	-0.0174808534281882	-0.0186064260024810
3	D	26	50	20120529	21	798	15.68	-0.0176095468623642	-0.0185381194874184
3	D	26	50	20120529	21	800	15.72	-0.0173630494384426	-0.0179990212774418
3	D	26	50	20120529	21	802	15.76	-0.0176970866818751	-0.0186197196099673
3	D	26	50	20120529	21	804	15.8	-0.01771907770277	-0.0182149009777380
3	D	26	50	20120529	21	806	15.84	-0.0174981068336492	-0.0173544227357121
3	D	26	50	20120529	21	808	15.88	-0.0182434680916979	-0.0169196227759605
3	D	26	50	20120529	21	810	15.92	-0.0176838637850669	-0.0167081978483857
3	D	26	50	20120529	21	812	15.96	-0.0185373416699591	-0.0162091218822243
3	D	26	50	20120529	21	814	16	-0.0189806269110849	-0.0162642055004787
3	D	26	50	20120529	21	816	16.04	-0.0202445095717778	-0.0158467296568661
3	D	26	50	20120529	21	818	16.08	-0.0203904564114147	-0.0153031059634899
3	D	26	50	20120529	21	820	16.12	-0.0210346306890756	-0.0155002473340847
3	D	26	50	20120529	21	822	16.16	-0.0215488458114223	-0.0143724049470244
3	D	26	50	20120529	21	824	16.2	-0.0227309232885996	-0.0134349864161376
3	D	26	50	20120529	21	826	16.24	-0.0242607275964933	-0.0134480891047930
3	D	26	50	20120529	21	828	16.28	-0.0250332346838718	-0.0122144069747246
3	D	26	50	20120529	21	830	16.32	-0.0259893279048497	-0.0117237314371236
3	D	26	50	20120529	21	832	16.36	-0.0269402946016641	-0.0109530769695118
3	D	26	50	20120529	21	834	16.4	-0.0275372129331383	-0.0104773567403330
3	D	26	50	20120529	21	836	16.44	-0.0280682713390129	-0.00983415119896226
3	D	26	50	20120529	21	838	16.48	-0.0284107874998586	-0.00946886619976226
3	D	26	50	20120529	21	840	16.52	-0.0292595030205795	-0.00887202211450006
3	D	26	50	20120529	21	842	16.56	-0.029471659096566	-0.00757983114092916
3	D	26	50	20120529	21	844	16.6	-0.0304447723777671	-0.00650616727544336
3	D	26	50	20120529	21	846	16.64	-0.0304163184008922	-0.00655866288287866
3	D	26	50	20120529	21	848	16.68	-0.0308946478540936	-0.00531595099921456
3	D	26	50	20120529	21	850	16.72	-0.0314660679150383	-0.00481891857165069
3	D	26	50	20120529	21	852	16.76	-0.0324928435298636	-0.00404076170109052
3	D	26	50	20120529	21	854	16.8	-0.0327016026648733	-0.00352129984642745
3	D	26	50	20120529	21	856	16.84	-0.0332835869011289	-0.00301851156966475
3	D	26	50	20120529	21	858	16.88	-0.0334559017526363	-0.00170266363162252
3	D	26	50	20120529	21	860	16.92	-0.0339753070387569	-0.00151630563944081
3	D	26	50	20120529	21	862	16.96	-0.0345275715769992	-0.00030360336757025
3	D	26	50	20120529	21	864	17	-0.0350699931888474	0.00074736944130731
3	D	26	50	20120529	21	866	17.04	-0.0351476335134217	0.00175768361026665
3	D	26	50	20120529	21	868	17.08	-0.0357179151324486	0.00273554157796953
3	D	26	50	20120529	21	870	17.12	-0.0359997678954296	0.00377654418123236
3	D	26	50	20120529	21	872	17.16	-0.036592959774167	0.0046712463914677
3	D	26	50	20120529	21	874	17.2	-0.0368251736411086	0.00528162096498793
3	D	26	50	20120529	21	876	17.24	-0.0375430284453692	0.00612491651223101
3	D	26	50	20120529	21	878	17.28	-0.037389162009783	0.00721287100576463
3	D	26	50	20120529	21	880	17.32	-0.0377369878354487	0.00786418706191556
3	D	26	50	20120529	21	882	17.36	-0.0375589383479459	0.00909214869812412
3	D	26	50	20120529	21	884	17.4	-0.0380689744692158	0.0103528493783016
3	D	26	50	20120529	21	886	17.44	-0.0380900462512951	0.0113408189729755
3	D	26	50	20120529	21	888	17.48	-0.0381339575824068	0.0121769727417285
3	D	26	50	20120529	21	890	17.52	-0.0378023245020303	0.0128576337292987
3	D	26	50	20120529	21	892	17.56	-0.0372189472654158	0.0133970289241234
3	D	26	50	20120529	21	894	17.6	-0.0369061090832832	0.0138893308073211
3	D	26	50	20120529	21	896	17.64	-0.0366880797783722	0.0148223864893680
3	D	26	50	20120529	21	898	17.68	-0.0355778372790956	0.0155669133614149
3	D	26	50	20120529	21	900	17.72	-0.0350954985304448	0.0166304938842011
3	D	26	50	20120529	21	902	17.76	-0.0344819207632058	0.0172057464638997
3	D	26	50	20120529	21	904	17.8	-0.0339963081101581	0.0185855663524359
3	D	26	50	20120529	21	906	17.84	-0.033668832817655	0.0192009755262382
3	D	26	50	20120529	21	908	17.88	-0.0335604828455738	0.0201462570845318
3	D	26	50	20120529	21	910	17.92	-0.0341071258849057	0.0203850682577420
3	D	26	50	20120529	21	912	17.96	-0.0339879854633435	0.0209771216945616
3	D	26	50	20120529	21	914	18	-0.0342212317061857	0.0216206878603908
3	D	26	50	20120529	21	916	18.04	-0.0341232054931098	0.0214452051705037
3	D	26	50	20120529	21	918	18.08	-0.0343806913564111	0.0220447327260005
3	D	26	50	20120529	21	920	18.12	-0.0346575307323134	0.0219359019213081
3	D	26	50	20120529	21	922	18.16	-0.0346340760003815	0.0219436588826977
3	D	26	50	20120529	21	924	18.2	-0.0345575034070468	0.0223148121610747
3	D	26	50	20120529	21	926	18.24	-0.0343887877290557	0.0222296765046199
3	D	26	50	20120529	21	928	18.28	-0.034590497009457	0.0220559686527536
3	D	26	50	20120529	21	930	18.32	-0.0344888928360683	0.0219969181654567
3	D	26	50	20120529	21	932	18.36	-0.0348741811790012	0.0215752845339708
3	D	26	50	20120529	21	934	18.4	-0.0345580832346074	0.0213249899466342
3	D	26	50	20120529	21	936	18.44	-0.034221408482881	0.0215611141140758
3	D	26	50	20120529	21	938	18.48	-0.0340757162016853	0.0214366916048582
3	D	26	50	20120529	21	940	18.52	-0.0338907017123879	0.0213317923138692
3	D	26	50	20120529	21	942	18.56	-0.032874252684995	0.0217296643290801
3	D	26	50	20120529	21	944	18.6	-0.0321136624681998	0.0216670408312179
3	D	26	50	20120529	21	946	18.64	-0.0316157984830613	0.0214436558995461
3	D	26	50	20120529	21	948	18.68	-0.0307524013042427	0.0218082599549158
3	D	26	50	20120529	21	950	18.72	-0.0306196907964428	0.0219128276128244
3	D	26	50	20120529	21	952	18.76	-0.0291643504894623	0.0216315136652107
3	D	26	50	20120529	21	954	18.8	-0.028895515562323	0.0217932926256784
3	D	26	50	20120529	21	956	18.84	-0.0281098562888144	0.0221047660917233
3	D	26	50	20120529	21	958	18.88	-0.0269632402167136	0.0226398762194540
3	D	26	50	20120529	21	960	18.92	-0.0268610350025609	0.0223848510877512
3	D	26	50	20120529	21	962	18.96	-0.026725609911828	0.0228322516903436
3	D	26	50	20120529	21	964	19	-0.0262441904019928	0.0228505162585017
3	D	26	50	20120529	21	966	19.04	-0.0265816571133141	0.0229923265234686
3	D	26	50	20120529	21	968	19.08	-0.0266884938768836	0.0226643067587440
3	D	26	50	20120529	21	970	19.12	-0.0251895618510565	0.0230730215493376
3	D	26	50	20120529	21	972	19.16	-0.0247845310867928	0.0229031745004966
3	D	26	50	20120529	21	974	19.2	-0.0241861985417562	0.0233182249678497
3	D	26	50	20120529	21	976	19.24	-0.0232978037240091	0.0234271052700168
3	D	26	50	20120529	21	978	19.28	-0.0225034965345666	0.0246411510447716
3	D	26	50	20120529	21	980	19.32	-0.0216828213332537	0.0247424158069053
3	D	26	50	20120529	21	982	19.36	-0.0209858403211737	0.0263354425321049
3	D	26	50	20120529	21	984	19.4	-0.0204119524575627	0.0273026231874118
3	D	26	50	20120529	21	986	19.44	-0.0204420044957631	0.0268751771381846
3	D	26	50	20120529	21	988	19.48	-0.0201182910113359	0.0270511053053438
3	D	26	50	20120529	21	990	19.52	-0.0201235236015167	0.0269941124987801
3	D	26	50	20120529	21	992	19.56	-0.019419881643558	0.0278725512530482
3	D	26	50	20120529	21	994	19.6	-0.0184350940293995	0.0280382263718802
3	D	26	50	20120529	21	996	19.64	-0.0177486347662236	0.0279635558957869
3	D	26	50	20120529	21	998	19.68	-0.0173416241029726	0.0282333878434877
3	D	26	50	20120529	21	1000	19.72	-0.0167313202401305	0.0286724304439264
3	D	26	50	20120529	21	1002	19.76	-0.0157443405949503	0.0286769559273260
3	D	26	50	20120529	21	1004	19.8	-0.0149515324718840	0.0291181905587864
3	D	26	50	20120529	21	1006	19.84	-0.0136728005687862	0.0297575565103353
3	D	26	50	20120529	21	1008	19.88	-0.0125501978429744	0.0297025436027590
3	D	26	50	20120529	21	1010	19.92	-0.0115861991681828	0.0304537031364134
3	D	26	50	20120529	21	1012	19.96	-0.0107289736173504	0.0306919274109952
3	D	26	50	20120529	21	1014	20	-0.0102802436540094	0.0312883012702479
3	D	26	50	20120529	21	1016	20.04	-0.00891029497613857	0.0314066709454186
3	D	26	50	20120529	21	1018	20.08	-0.00833449792421837	0.0314672699965662
3	D	26	50	20120529	21	1020	20.12	-0.00738845976166888	0.0317972767313460
3	D	26	50	20120529	21	1022	20.16	-0.00610725298483698	0.0314372886690439
3	D	26	50	20120529	21	1024	20.2	-0.00508208957347272	0.0314545420745049
3	D	26	50	20120529	21	1026	20.24	-0.00493140511840187	0.0309866495173937
3	D	26	50	20120529	21	1028	20.28	-0.0041569110609682	0.0308213986626304
3	D	26	50	20120529	21	1030	20.32	-0.0035885386302505	0.0307187267580022
3	D	26	50	20120529	21	1032	20.36	-0.0032816825714868	0.0296978342715963
3	D	26	50	20120529	21	1034	20.4	-0.0030026228802915	0.0296596151500731
3	D	26	50	20120529	21	1036	20.44	-0.0026002508375251	0.0292347571116650
3	D	26	50	20120529	21	1038	20.48	-0.0025545222419858	0.0285621076439257
3	D	26	50	20120529	21	1040	20.52	-0.0022109178438038	0.0273797331819002
3	D	26	50	20120529	21	1042	20.56	-0.0017675406787964	0.0264992226047633
3	D	26	50	20120529	21	1044	20.6	-0.0018227798605427	0.0262054338793159
3	D	26	50	20120529	21	1046	20.64	-0.0015508265924984	0.0258728108494458
3	D	26	50	20120529	21	1048	20.68	-0.0006919251985945	0.0243994336626908
3	D	26	50	20120529	21	1050	20.72	-0.0007810418662274	0.0241798275096577
3	D	26	50	20120529	21	1052	20.76	-0.000260123371595099	0.0234995271465459
3	D	26	50	20120529	21	1054	20.8	0.000341221448329401	0.0231456697000367
3	D	26	50	20120529	21	1056	20.84	0.0008738496312581	0.0222911665103118
3	D	26	50	20120529	21	1058	20.88	0.00137657568262410	0.0219679041600110
3	D	26	50	20120529	21	1060	20.92	0.0019349015401947	0.0209202604098593
3	D	26	50	20120529	21	1062	20.96	0.002349447133306	0.0203539697015054
3	D	26	50	20120529	21	1064	21	0.0026159132527284	0.0198197929547258
3	D	26	50	20120529	21	1066	21.04	0.0032680141974064	0.0190392814185843
3	D	26	50	20120529	21	1068	21.08	0.0037506499309053	0.0184418115438207
3	D	26	50	20120529	21	1070	21.12	0.0040763503853876	0.0184293593934040
3	D	26	50	20120529	21	1072	21.16	0.0045207174998887	0.0180047912687762
3	D	26	50	20120529	21	1074	21.2	0.0051818694113659	0.0168401793290941
3	D	26	50	20120529	21	1076	21.24	0.005712906604037	0.0162638873024271
3	D	26	50	20120529	21	1078	21.28	0.0062355787234867	0.0159249215247297
3	D	26	50	20120529	21	1080	21.32	0.0069727304718059	0.0148484999427972
3	D	26	50	20120529	21	1082	21.36	0.0071690657406701	0.0146620641688696
3	D	26	50	20120529	21	1084	21.4	0.00744885375185	0.0138027314398292
3	D	26	50	20120529	21	1086	21.44	0.0078643991939499	0.0135158794319053
3	D	26	50	20120529	21	1088	21.48	0.0079929512067696	0.0124666743899807
3	D	26	50	20120529	21	1090	21.52	0.008559909423925	0.0115241010506590
3	D	26	50	20120529	21	1092	21.56	0.0082146998933497	0.0107980438077367
3	D	26	50	20120529	21	1094	21.6	0.0087890120210294	0.0101352019110524
3	D	26	50	20120529	21	1096	21.64	0.0088127708088773	0.00954872754673627
3	D	26	50	20120529	21	1098	21.68	0.0091520406424906	0.00902150873068358
3	D	26	50	20120529	21	1100	21.72	0.0091572732326714	0.00793397850121867
3	D	26	50	20120529	21	1102	21.76	0.009006871620313	0.00732678590821378
3	D	26	50	20120529	21	1104	21.8	0.0094068112157521	0.00588513660273064
3	D	26	50	20120529	21	1106	21.84	0.0092902093075344	0.0055237343268662
3	D	26	50	20120529	21	1108	21.88	0.0098071043645818	0.00503781054683481
3	D	26	50	20120529	21	1110	21.92	0.0099815476075005	0.00469988421610576
3	D	26	50	20120529	21	1112	21.96	0.0103070288588807	0.00366729618353904
3	D	26	50	20120529	21	1114	22	0.0103627488732382	0.00338756474090164
3	D	26	50	20120529	21	1116	22.04	0.010267289457778	0.00270506527570039
3	D	26	50	20120529	21	1118	22.08	0.0105451117121062	0.00243770820173375
3	D	26	50	20120529	21	1120	22.12	0.0106517434147091	0.00247447775435545
3	D	26	50	20120529	21	1122	22.16	0.0108623905248246	0.00294746148029114
3	D	26	50	20120529	21	1124	22.2	0.0106637642299893	0.00298359463680977
3	D	26	50	20120529	21	1126	22.24	0.0109259594244533	0.00291769228480318
3	D	26	50	20120529	21	1128	22.28	0.0109792045650766	0.003185756465551
3	D	26	50	20120529	21	1130	22.32	0.011064623064244	0.00272953117032944
3	D	26	50	20120529	21	1132	22.36	0.0108086504094544	0.00275314853682107
3	D	26	50	20120529	21	1134	22.4	0.0106541475777652	0.00234309731441099
3	D	26	50	20120529	21	1136	22.44	0.010562294406889	0.0027862411341806
3	D	26	50	20120529	21	1138	22.48	0.0103810629388709	0.00216264366385219
3	D	26	50	20120529	21	1140	22.52	0.0099519198333688	0.00161795931030419
3	D	26	50	20120529	21	1142	22.56	0.0094493083333014	0.00083575778895563
3	D	26	50	20120529	21	1144	22.6	0.0093288880484654	0.000449465354393419
3	D	26	50	20120529	21	1146	22.64	0.0089775973995719	-4.43780215872696e-05
3	D	26	50	20120529	21	1148	22.68	0.0083275541356271	-0.00084828772111826
3	D	26	50	20120529	21	1150	22.72	0.0083163111378062	-0.00065149990391404
3	D	26	50	20120529	21	1152	22.76	0.0082696420902479	-0.00168147164139036
3	D	26	50	20120529	21	1154	22.8	0.0077849203917445	-0.00240477116786608
3	D	26	50	20120529	21	1156	22.84	0.0078904914341757	-0.00235845567369836
3	D	26	50	20120529	21	1158	22.88	0.0076785715318541	-0.00269199794238406
3	D	26	50	20120529	21	1160	22.92	0.0076215787252904	-0.0031924881221079
3	D	26	50	20120529	21	1162	22.96	0.0074579542161239	-0.00278660882970682
3	D	26	50	20120529	21	1164	23	0.0072927033613606	-0.00295115257768892
3	D	26	50	20120529	21	1166	23.04	0.0074582370588363	-0.00366059281125339
3	D	26	50	20120529	21	1168	23.08	0.0075255394822697	-0.00357801688134643
3	D	26	50	20120529	21	1170	23.12	0.0071235563482329	-0.00347668140853458
3	D	26	50	20120529	21	1172	23.16	0.0071325012490149	-0.00389355621138311
3	D	26	50	20120529	21	1174	23.2	0.0072678132026628	-0.00349109931580297
3	D	26	50	20120529	21	1176	23.24	0.0074178046930881	-0.00392998635274984
3	D	26	50	20120529	21	1178	23.28	0.007558038109933	-0.00421387558326062
3	D	26	50	20120529	21	1180	23.32	0.0072968540781661	-0.00444875524276735
3	D	26	50	20120529	21	1182	23.36	0.0074472769037279	-0.00478666036029297
3	D	26	50	20120529	21	1184	23.4	0.0075287780313275	-0.00503297393645146
3	D	26	50	20120529	21	1186	23.44	0.0075395331254694	-0.00537662076104036
3	D	26	50	20120529	21	1188	23.48	0.0075609443188037	-0.00573181463936596
3	D	26	50	20120529	21	1190	23.52	0.0070122930962132	-0.00584616087695166
3	D	26	50	20120529	21	1192	23.56	0.0068529112277338	-0.00613480186503196
3	D	26	50	20120529	21	1194	23.6	0.0068497009629472	-0.00590876811135786
3	D	26	50	20120529	21	1196	23.64	0.0072032543535405	-0.00691950654438596
3	D	26	50	20120529	21	1198	23.68	0.0069675615212354	-0.00681861654884626
3	D	26	50	20120529	21	1200	23.72	0.007114307391535	-0.00687976007221546
3	D	26	50	20120529	21	1202	23.76	0.0067666371293612	-0.00697372042129956
3	D	26	50	20120529	21	1204	23.8	0.0066265946313472	-0.00744610310647116
3	D	26	50	20120529	21	1206	23.84	0.0070392267935086	-0.00757879169396086
3	D	26	50	20120529	21	1208	23.88	0.0070159346961363	-0.00786484467122206
3	D	26	50	20120529	21	1210	23.92	0.0069918647813048	-0.00804433665655846
3	D	26	50	20120529	21	1212	23.96	0.0068709283085184	-0.00851118976670126
3	D	26	50	20120529	21	1214	24	0.0067789195741504	-0.00841680515354846
3	D	26	50	20120529	21	1216	24.04	0.0067258017127477	-0.00947359038016736
3	D	26	50	20120529	21	1218	24.08	0.0064409296038111	-0.0104466188085548
3	D	26	50	20120529	21	1220	24.12	0.0062792001408181	-0.0103444560208090
3	D	26	50	20120529	21	1222	24.16	0.0058148360465451	-0.0114824100348403
3	D	26	50	20120529	21	1224	24.2	0.0059954099052567	-0.0122453994649440
3	D	26	50	20120529	21	1226	24.24	0.0061703269097188	-0.0120380969699035
3	D	26	50	20120529	21	1228	24.28	0.0059034223840921	-0.0125278815529602
3	D	26	50	20120529	21	1230	24.32	0.0052799309797809	-0.0137282306693634
3	D	26	50	20120529	21	1232	24.36	0.0051735029239309	-0.0141125516902197
3	D	26	50	20120529	21	1234	24.4	0.004881454388272	-0.0141630525494253
3	D	26	50	20120529	21	1236	24.44	0.0048278033683563	-0.0153254470022415
3	D	26	50	20120529	21	1238	24.48	0.0045547222649959	-0.0154906236107928
3	D	26	50	20120529	21	1240	24.52	0.0042367080612251	-0.0161720907000935
3	D	26	50	20120529	21	1242	24.56	0.0045977709258346	-0.0163728948838149
3	D	26	50	20120529	21	1244	24.6	0.0044569930367682	-0.0166425076284135
3	D	26	50	20120529	21	1246	24.64	0.003950237890963	-0.0176166603565830
3	D	26	50	20120529	21	1248	24.68	0.0042089824043348	-0.0176916702439312
3	D	26	50	20120529	21	1250	24.72	0.0037239990763224	-0.0186176053606916
3	D	26	50	20120529	21	1252	24.76	0.004196721172749	-0.0190675161923571
3	D	26	50	20120529	21	1254	24.8	0.0041551220808118	-0.0193485416404041
3	D	26	50	20120529	21	1256	24.84	0.0039388958981928	-0.0204410145462695
3	D	26	50	20120529	21	1258	24.88	0.0037713964438653	-0.0207323991086609
3	D	26	50	20120529	21	1260	24.92	0.0040487166523789	-0.0214430484948211
3	D	26	50	20120529	21	1262	24.96	0.0037816707053959	-0.0219250549032848
3	D	26	50	20120529	21	1264	25	0.0040312369727479	-0.0219969393786602
3	D	26	50	20120529	21	1266	25.04	0.0038265931992047	-0.0223308422718043
3	D	26	50	20120529	21	1268	25.08	0.0040597404470976	-0.0231857909388013
3	D	26	50	20120529	21	1270	25.12	0.0037364017292644	-0.0234782998009748
3	D	26	50	20120529	21	1272	25.16	0.0039669043977956	-0.0238542119079892
3	D	26	50	20120529	21	1274	25.2	0.0038451759654143	-0.0244191548708182
3	D	26	50	20120529	21	1276	25.24	0.003798620054941	-0.0252974097773231
3	D	26	50	20120529	21	1278	25.28	0.0036775845872053	-0.0251268344084975
3	D	26	50	20120529	21	1280	25.32	0.0040675751902331	-0.0262708412565757
3	D	26	50	20120529	21	1282	25.36	0.0038663043160362	-0.0271725721082161
3	D	26	50	20120529	21	1284	25.4	0.003474185321597	-0.0277693278051306
3	D	26	50	20120529	21	1286	25.44	0.0032841857294921	-0.0286686969201218
3	D	26	50	20120529	21	1288	25.48	0.0032479818622954	-0.0286873645391451
3	D	26	50	20120529	21	1290	25.52	0.0033397643224934	-0.0294883751008733
3	D	26	50	20120529	21	1292	25.56	0.0024482440927734	-0.0295450850647244
3	D	26	50	20120529	21	1294	25.6	0.0021715532092951	-0.0305061138910351
3	D	26	50	20120529	21	1296	25.64	0.0016583351075099	-0.0315841688896321
3	D	26	50	20120529	21	1298	25.68	0.001362198787549	-0.0320681127706761
3	D	26	50	20120529	21	1300	25.72	0.001094629581548	-0.0329351671057671
3	D	26	50	20120529	21	1302	25.76	0.0007977861548059	-0.0331020443061271
3	D	26	50	20120529	21	1304	25.8	0.0007488543655478	-0.0329128225314816
3	D	26	50	20120529	21	1306	25.84	0.000615635447972201	-0.0329766035631446
3	D	26	50	20120529	21	1308	25.88	0.0006614559673931	-0.0339403901059019
3	D	26	50	20120529	21	1310	25.92	0.0002905077499827	-0.034510176750182
3	D	26	50	20120529	21	1312	25.96	-0.000152070384362000	-0.0350361934847067
3	D	26	50	20120529	21	1314	26	-0.000176960543059801	-0.0350783370488654
3	D	26	50	20120529	21	1316	26.04	-0.0004003355752366	-0.0360946616254648
3	D	26	50	20120529	21	1318	26.08	-0.0010261250765867	-0.0360699128881233
3	D	26	50	20120529	21	1320	26.12	-0.0011266756608714	-0.0361404821448857
3	D	26	50	20120529	21	1322	26.16	-0.0007381204846094	-0.0361310776246959
3	D	26	50	20120529	21	1324	26.2	-2.71953268044991e-05	-0.0367357953439667
3	D	26	50	20120529	21	1326	26.24	-0.0003171798177691	-0.0360902775634215
3	D	26	50	20120529	21	1328	26.28	0.0001458337025519	-0.0358262438913264
3	D	26	50	20120529	21	1330	26.32	0.0004211103724678	-0.0356112127191676
3	D	26	50	20120529	21	1332	26.36	0.000291639120832601	-0.0352892670016933
3	D	26	50	20120529	21	1334	26.4	0.000488639070071101	-0.0350989138561979
3	D	26	50	20120529	21	1336	26.44	0.0004795173925938	-0.0352439414570193
3	D	26	50	20120529	21	1338	26.48	0.0007142768439478	-0.0351757763633129
3	D	26	50	20120529	21	1340	26.52	0.001005251284406	-0.0350003431709005
3	D	26	50	20120529	21	1342	26.56	0.0014448595702697	-0.0347047018256864
3	D	26	50	20120529	21	1344	26.6	0.0020420819576599	-0.0348102021574395
3	D	26	50	20120529	21	1346	26.64	0.0019751896561596	-0.0344475978000470
3	D	26	50	20120529	21	1348	26.68	0.0024023528626744	-0.0339446327465890
3	D	26	50	20120529	21	1350	26.72	0.0032181419561293	-0.0338845993808663
3	D	26	50	20120529	21	1352	26.76	0.0038488812049477	-0.0335818162571622
3	D	26	50	20120529	21	1354	26.8	0.003840678766286	-0.0334297882992071
3	D	26	50	20120529	21	1356	26.84	0.0044700745122201	-0.0330986501935774
3	D	26	50	20120529	21	1358	26.88	0.0052623876605396	-0.0332446677438924
3	D	26	50	20120529	21	1360	26.92	0.0061341796110645	-0.0331891598615693
3	D	26	50	20120529	21	1362	26.96	0.0070343972541931	-0.0332508902835669
3	D	26	50	20120529	21	1364	27	0.0078258618743752	-0.0334014333172815
3	D	26	50	20120529	21	1366	27.04	0.0090452675185314	-0.033868335924899
3	D	26	50	20120529	21	1368	27.08	0.0093354641415304	-0.0340049489550242
3	D	26	50	20120529	21	1370	27.12	0.0101092723053863	-0.0339884521538191
3	D	26	50	20120529	21	1372	27.16	0.0109708819182621	-0.0344257976979830
3	D	26	50	20120529	21	1374	27.2	0.0113410452471454	-0.0341017377312330
3	D	26	50	20120529	21	1376	27.24	0.0114009796179188	-0.0338182161962485
3	D	26	50	20120529	21	1378	27.28	0.0118195302638387	-0.0335043173539441
3	D	26	50	20120529	21	1380	27.32	0.0114810099634135	-0.0333250940691846
3	D	26	50	20120529	21	1382	27.36	0.0117239364980901	-0.0330059414234960
3	D	26	50	20120529	21	1384	27.4	0.0115838940000761	-0.0330434534382380
3	D	26	50	20120529	21	1386	27.44	0.0118038678486354	-0.0327102010833326
3	D	26	50	20120529	21	1388	27.48	0.0116750966327136	-0.0326018086848445
3	D	26	50	20120529	21	1390	27.52	0.0116836243404947	-0.0325201661358887
3	D	26	50	20120529	21	1392	27.56	0.0115643566397119	-0.0326315142407222
3	D	26	50	20120529	21	1394	27.6	0.011919119182901	-0.0328705799723735
3	D	26	50	20120529	21	1396	27.64	0.0116797635374694	-0.0334055062523411
3	D	26	50	20120529	21	1398	27.68	0.0120225052653783	-0.0326424602536949
3	D	26	50	20120529	21	1400	27.72	0.0120111986279471	-0.0328820209600931
3	D	26	50	20120529	21	1402	27.76	0.0119936623797737	-0.0330909003032556
3	D	26	50	20120529	21	1404	27.8	0.0115652758785275	-0.0328001592080351
3	D	26	50	20120529	21	1406	27.84	0.0117806252487378	-0.0330300042672598
3	D	26	50	20120529	21	1408	27.88	0.0118869033979502	-0.0323757183626279
3	D	26	50	20120529	21	1410	27.92	0.0119777595482648	-0.0323154092252605
3	D	26	50	20120529	21	1412	27.96	0.0116227424466345	-0.0330109689527103
3	D	26	50	20120529	21	1414	28	0.011512447930905	-0.0325551537794218
3	D	26	50	20120529	21	1416	28.04	0.0117524258303041	-0.0327788965071249
3	D	26	50	20120529	21	1418	28.08	0.0118035637927195	-0.0326663816761025
3	D	26	50	20120529	21	1420	28.12	0.0118737794960914	-0.0327677100778465
3	D	26	50	20120529	21	1422	28.16	0.0120564888172822	-0.0329047544431083
3	D	26	50	20120529	21	1424	28.2	0.0118530895516738	-0.0329851171287901
3	D	26	50	20120529	21	1426	28.24	0.0120291944955283	-0.0326277100062394
3	D	26	50	20120529	21	1428	28.28	0.011685377965312	-0.0328641877270716
3	D	26	50	20120529	21	1430	28.32	0.0118050345748244	-0.0331130751719136
3	D	26	50	20120529	21	1432	28.36	0.0118664821541095	-0.0328962055221237
3	D	26	50	20120529	21	1434	28.4	0.0117500853068584	-0.0326188853136102
3	D	26	50	20120529	21	1436	28.44	0.0115017140499666	-0.0328599026599776
3	D	26	50	20120529	21	1438	28.48	0.0118511237948221	-0.0326209429943434
3	D	26	50	20120529	21	1440	28.52	0.0118351431815673	-0.0328903506779755
3	D	26	50	20120529	21	1442	28.56	0.0117873427631591	-0.0326973105267116
3	D	26	50	20120529	21	1444	28.6	0.0117280801438279	-0.0329216118687717
3	D	26	50	20120529	21	1446	28.64	0.0116622979999741	-0.0331184916098575
3	D	26	50	20120529	21	1448	28.68	0.0118719693027315	-0.0326162195210451
3	D	26	50	20120529	21	1450	28.72	0.0116583806284063	-0.0326852755692958
3	D	26	50	20120529	21	1452	28.76	0.0119021839754916	-0.0326786358366204
3	D	26	50	20120529	21	1454	28.8	0.0115604392681442	-0.0326501394333386
3	D	26	50	20120529	21	1456	28.84	0.01159690476485	-0.0326396954661805
3	D	26	50	20120529	21	1458	28.88	0.0117016838476862	-0.0325756457339406
3	D	26	50	20120529	21	1460	28.92	0.0118691196624033	-0.0324937698397470
3	D	26	50	20120529	21	1462	28.96	0.0121691662828642	-0.0321797225050186
3	D	26	50	20120529	21	1464	29	0.0122979092145149	-0.0319532574162080
3	D	26	50	20120529	21	1466	29.04	0.0122509785374475	-0.0311679234118188
3	D	26	50	20120529	21	1468	29.08	0.0125538182296941	-0.0309260363241105
3	D	26	50	20120529	21	1470	29.12	0.0131720063331464	-0.0303983578886500
3	D	26	50	20120529	21	1472	29.16	0.0133658596572087	-0.0298752756472673
3	D	26	50	20120529	21	1474	29.2	0.0138337239300486	-0.0292157854367259
3	D	26	50	20120529	21	1476	29.24	0.0144696038451662	-0.0287551265819862
3	D	26	50	20120529	21	1478	29.28	0.0149352760869844	-0.0282890300760993
3	D	26	50	20120529	21	1480	29.32	0.0154830434260984	-0.0279780020873266
3	D	26	50	20120529	21	1482	29.36	0.0154567673381095	-0.0280751302747904
3	D	26	50	20120529	21	1484	29.4	0.016185787358445	-0.0276056184431503
3	D	26	50	20120529	21	1486	29.44	0.0156210070301757	-0.0272073193354436
3	D	26	50	20120529	21	1488	29.48	0.0157751068109997	-0.0278359867613931
3	D	26	50	20120529	21	1490	29.52	0.0156421141675941	-0.0279019456819422
3	D	26	50	20120529	21	1492	29.56	0.0157218121729017	-0.0279614062911722
3	D	26	50	20120529	21	1494	29.6	0.0158905066376894	-0.0273231929236766
3	D	26	50	20120529	21	1496	29.64	0.0159576534976308	-0.0277268377586492
3	D	26	50	20120529	21	1498	29.68	0.0163530032629533	-0.0269581356128602
3	D	26	50	20120529	21	1500	29.72	0.0162650547357228	-0.0264668222649426
3	D	26	50	20120529	21	1502	29.76	0.0163438551396823	-0.0262460348193209
3	D	26	50	20120529	21	1504	29.8	0.0165858830830614	-0.0262796370992483
3	D	26	50	20120529	21	1506	29.84	0.0164768325095814	-0.0266937335381322
3	D	26	50	20120529	21	1508	29.88	0.0166326222756124	-0.0256092297256907
3	D	26	50	20120529	21	1510	29.92	0.0170973823496829	-0.0246258775382980
3	D	26	50	20120529	21	1512	29.96	0.0172223210468508	-0.0242229044547676
3	D	26	50	20120529	21	1514	30	0.0171509527594256	-0.0241409719920316
3	D	26	50	20120529	21	1516	30.04	0.0175409857888603	-0.0240518836086699
3	D	26	50	20120529	21	1518	30.08	0.0175685346690553	-0.0237078337332157
3	D	26	50	20120529	21	1520	30.12	0.0175037919721699	-0.0239996991282183
3	D	26	50	20120529	21	1522	30.16	0.0174567269448141	-0.0235834677925406
3	D	26	50	20120529	21	1524	30.2	0.0174486659275086	-0.0232901598997045
3	D	26	50	20120529	21	1526	30.24	0.0175663709223049	-0.0232448626393017
3	D	26	50	20120529	21	1528	30.28	0.0177623384956429	-0.0229517385942286
3	D	26	50	20120529	21	1530	30.32	0.0174935247817071	-0.0223484068042490
3	D	26	50	20120529	21	1532	30.36	0.0176520793352525	-0.0222508048552418
3	D	26	50	20120529	21	1534	30.4	0.0178433163642244	-0.0220194041610985
3	D	26	50	20120529	21	1536	30.44	0.0175064860490062	-0.0210271565703985
3	D	26	50	20120529	21	1538	30.48	0.0176949300061924	-0.0212252171798088
3	D	26	50	20120529	21	1540	30.52	0.0172953368930761	-0.0203780396163370
3	D	26	50	20120529	21	1542	30.56	0.0173456616826932	-0.0204722474527945
3	D	26	50	20120529	21	1544	30.6	0.0173441838295205	-0.0200554009342172
3	D	26	50	20120529	21	1546	30.64	0.0172854586113429	-0.0198182726751463
3	D	26	50	20120529	21	1548	30.68	0.0171431250873579	-0.0195180987754648
3	D	26	50	20120529	21	1550	30.72	0.0170817411476831	-0.0189037714750378
3	D	26	50	20120529	21	1552	30.76	0.0171482021140468	-0.0191334468286350
3	D	26	50	20120529	21	1554	30.8	0.0172362015529655	-0.0187256937032637
3	D	26	50	20120529	21	1556	30.84	0.0173131630550298	-0.0187200085647430
3	D	26	50	20120529	21	1558	30.88	0.0173332802429546	-0.0181725311394093
3	D	26	50	20120529	21	1560	30.92	0.017445568799807	-0.0179970272363188
3	D	26	50	20120529	21	1562	30.96	0.0172002805284812	-0.0186299514450911
3	D	26	50	20120529	21	1564	31	0.0173926135729639	-0.0179961009264355
3	D	26	50	20120529	21	1566	31.04	0.0175115560046273	-0.0177794363376121
3	D	26	50	20120529	21	1568	31.08	0.0171441221079194	-0.0184301372108634
3	D	26	50	20120529	21	1570	31.12	0.0172563823805005	-0.0179282611018484
3	D	26	50	20120529	21	1572	31.16	0.0173692790491848	-0.0176012524998209
3	D	26	50	20120529	21	1574	31.2	0.0174632676825401	-0.0176888488878743
3	D	26	50	20120529	21	1576	31.24	0.0171538094708216	-0.0172661687383522
3	D	26	50	20120529	21	1578	31.28	0.0175680891917832	-0.0171378429997025
3	D	26	50	20120529	21	1580	31.32	0.0173389300261363	-0.0174066001450959
3	D	26	50	20120529	21	1582	31.36	0.0173938722230344	-0.0173570319597347
3	D	26	50	20120529	21	1584	31.4	0.0173478961401217	-0.0165614095516792
3	D	26	50	20120529	21	1586	31.44	0.0173479032111895	-0.0165506544575374
3	D	26	50	20120529	21	1588	31.48	0.0174963037113571	-0.0159313208410995
3	D	26	50	20120529	21	1590	31.52	0.0171380127053299	-0.0158601151882340
3	D	26	50	20120529	21	1592	31.56	0.0172533559634771	-0.0158082701190374
3	D	26	50	20120529	21	1594	31.6	0.0173451949922176	-0.0154874699145487
3	D	26	50	20120529	21	1596	31.64	0.0174821262203943	-0.0159607718385359
3	D	26	50	20120529	21	1598	31.68	0.0172456060731553	-0.0156064335594155
3	D	26	50	20120529	21	1600	31.72	0.0172653414234182	-0.0153747075961529
3	D	26	50	20120529	21	1602	31.76	0.017080616847901	-0.0150613461550023
3	D	26	50	20120529	21	1604	31.8	0.0169281929101484	-0.0142959454907747
3	D	26	50	20120529	21	1606	31.84	0.0172375662690532	-0.0145351455727145
3	D	26	50	20120529	21	1608	31.88	0.0172178662741293	-0.0146589316858290
3	D	26	50	20120529	21	1610	31.92	0.0172519700341859	-0.0148204136614486
3	D	26	50	20120529	21	1612	31.96	0.0172072879566828	-0.0143446651479984
3	D	26	50	20120529	21	1614	32	0.0170698122562845	-0.0142784940954150
3	D	26	50	20120529	21	1616	32.04	0.0173439716974861	-0.0142317401950430
3	D	26	50	20120529	21	1618	32.08	0.0171312386223661	-0.0138758179967327
3	D	26	50	20120529	21	1620	32.12	0.0169070221331197	-0.0136063325313547
3	D	26	50	20120529	21	1622	32.16	0.0172886688761295	-0.0139111450515208
3	D	26	50	20120529	21	1624	32.2	0.017125192859387	-0.0135573017471472
3	D	26	50	20120529	21	1626	32.24	0.0167906747833433	-0.0138061184813111
3	D	26	50	20120529	21	1628	32.28	0.016918887384908	-0.0134366410460055
3	D	26	50	20120529	21	1630	32.32	0.0171753125880375	-0.0136515732232150
3	D	26	50	20120529	21	1632	32.36	0.0169480626106998	-0.0139276135684546
3	D	26	50	20120529	21	1634	32.4	0.0171847595346342	-0.0139951139817867
3	D	26	50	20120529	21	1636	32.44	0.0170643533919337	-0.0133538246997930
3	D	26	50	20120529	21	1638	32.48	0.0170289626975353	-0.0128843411524242
3	D	26	50	20120529	21	1640	32.52	0.0170500698349537	-0.0121342069236024
3	D	26	50	20120529	21	1642	32.56	0.0171338619885243	-0.0114666274114842
3	D	26	50	20120529	21	1644	32.6	0.0172509588714888	-0.0112117861275446
3	D	26	50	20120529	21	1646	32.64	0.0174150783554022	-0.0112043615063421
3	D	26	50	20120529	21	1648	32.68	0.0171637726053685	-0.0109691777909195
3	D	26	50	20120529	21	1650	32.72	0.0173648030632599	-0.0107858250025578
3	D	26	50	20120529	21	1652	32.76	0.0171737428109833	-0.0110519799949964
3	D	26	50	20120529	21	1654	32.8	0.017775490681773	-0.0106984266044031
3	D	26	50	20120529	21	1656	32.84	0.0175292053898857	-0.0106689402516277
3	D	26	50	20120529	21	1658	32.88	0.0178855164969256	-0.0105357920447302
3	D	26	50	20120529	21	1660	32.92	0.0179054569081551	-0.00961513901562526
3	D	26	50	20120529	21	1662	32.96	0.0174589189758358	-0.0100367867892469
3	D	26	50	20120529	21	1664	33	0.0178961938093216	-0.00990427497845246
3	D	26	50	20120529	21	1666	33.04	0.01805260582932	-0.00887755593216966
3	D	26	50	20120529	21	1668	33.08	0.0180016941410746	-0.00854267016059966
3	D	26	50	20120529	21	1670	33.12	0.018035918109284	-0.00859315758477636
3	D	26	50	20120529	21	1672	33.16	0.018369601799326	-0.00830416304330546
3	D	26	50	20120529	21	1674	33.2	0.0183563789025178	-0.00804585693613796
3	D	26	50	20120529	21	1676	33.24	0.0184407367415133	-0.00746652435031186
3	D	26	50	20120529	21	1678	33.28	0.0183102048297063	-0.00783478556195386
3	D	26	50	20120529	21	1680	33.32	0.0186716778162488	-0.00703151225852586
3	D	26	50	20120529	21	1682	33.36	0.0187259129063659	-0.00661043017032936
3	D	26	50	20120529	21	1684	33.4	0.0189478737249803	-0.00603321890484676
3	D	26	50	20120529	21	1686	33.44	0.0192969723428521	-0.00576713462308626
3	D	26	50	20120529	21	1688	33.48	0.0191401360587849	-0.00482753113224555
3	D	26	50	20120529	21	1690	33.52	0.0191303072745264	-0.00511624283100406
3	D	26	50	20120529	21	1692	33.56	0.0193898154632219	-0.00383411681535657
3	D	26	50	20120529	21	1694	33.6	0.0192864364518124	-0.00405855250770518
3	D	26	50	20120529	21	1696	33.64	0.0196332016173063	-0.00364942052411064
3	D	26	50	20120529	21	1698	33.68	0.0195863911483918	-0.00423179366909589
3	D	26	50	20120529	21	1700	33.72	0.0196676377175501	-0.00369418038335975
3	D	26	50	20120529	21	1702	33.76	0.0196143218662486	-0.00329240231028955
3	D	26	50	20120529	21	1704	33.8	0.0199361968730448	-0.00311647414313034
3	D	26	50	20120529	21	1706	33.84	0.0203460359634205	-0.00247555255666286
3	D	26	50	20120529	21	1708	33.88	0.0206361618757413	-0.00231454434258668
3	D	26	50	20120529	21	1710	33.92	0.0206392731455785	-0.0024018013193851
3	D	26	50	20120529	21	1712	33.96	0.0207082160567442	-0.00170791743500674
3	D	26	50	20120529	21	1714	34	0.0211585723656819	-0.00124582315350133
3	D	26	50	20120529	21	1716	34.04	0.0210073929358643	-0.00120707370189231
3	D	26	50	20120529	21	1718	34.08	0.0217141461636602	-0.000353807949034500
3	D	26	50	20120529	21	1720	34.12	0.0218494156909012	2.90903729780103e-05
3	D	26	50	20120529	21	1722	34.16	0.022209262331847	0.0008102312341548
3	D	26	50	20120529	21	1724	34.2	0.0231416533335196	0.000673052518604599
3	D	26	50	20120529	21	1726	34.24	0.0237843426869401	0.00175188533466092
3	D	26	50	20120529	21	1728	34.28	0.0241407952153362	0.00243360698240287
3	D	26	50	20120529	21	1730	34.32	0.0245427854204408	0.00307488212226095
3	D	26	50	20120529	21	1732	34.36	0.0249272393773719	0.00410930863245875
3	D	26	50	20120529	21	1734	34.4	0.0254465385974753	0.0044218498297432
3	D	26	50	20120529	21	1736	34.44	0.0261053499855068	0.00554834164285149
3	D	26	50	20120529	21	1738	34.48	0.0263239166915715	0.00570143026097838
3	D	26	50	20120529	21	1740	34.52	0.0267580802552201	0.00683930649326377
3	D	26	50	20120529	21	1742	34.56	0.0272674799803869	0.00721251745237403
3	D	26	50	20120529	21	1744	34.6	0.027801487021539	0.00805864142674185
3	D	26	50	20120529	21	1746	34.64	0.0281360192397183	0.00847152107627668
3	D	26	50	20120529	21	1748	34.68	0.0283182406572301	0.00925648031407186
3	D	26	50	20120529	21	1750	34.72	0.0292461768861812	0.00966950138496293
3	D	26	50	20120529	21	1752	34.76	0.0293516065072561	0.00975612196565828
3	D	26	50	20120529	21	1754	34.8	0.0299264843203608	0.0109292121156468
3	D	26	50	20120529	21	1756	34.84	0.0306577034427858	0.0112691183453631
3	D	26	50	20120529	21	1758	34.88	0.0304476220180953	0.0121170100866839
3	D	26	50	20120529	21	1760	34.92	0.031409923636612	0.0127837410706647
3	D	26	50	20120529	21	1762	34.96	0.0314736339575969	0.0137023434901042
3	D	26	50	20120529	21	1764	35	0.0325492140824598	0.0141996516893127
3	D	26	50	20120529	21	1766	35.04	0.0325434865175322	0.0144480583015435
3	D	26	50	20120529	21	1768	35.08	0.0326134900888696	0.0152595340436331
3	D	26	50	20120529	21	1770	35.12	0.0333283750446493	0.0154409776436856
3	D	26	50	20120529	21	1772	35.16	0.0332392795902197	0.0160312703846201
3	D	26	50	20120529	21	1774	35.2	0.0337247083955043	0.0165193861956732
3	D	26	50	20120529	21	1776	35.24	0.0342347445167742	0.0175856325110244
3	D	26	50	20120529	21	1778	35.28	0.0341294563170555	0.0171608734675656
3	D	26	50	20120529	21	1780	35.32	0.0339420730200411	0.0168350386627949
3	D	26	50	20120529	21	1782	35.36	0.0340533009167217	0.0163793083423202
3	D	26	50	20120529	21	1784	35.4	0.0339555080488836	0.0163031529419864
3	D	26	50	20120529	21	1786	35.44	0.0341540636330408	0.0160200273867993
3	D	26	50	20120529	21	1788	35.48	0.0344752315330557	0.0162745858280264
3	D	26	50	20120529	21	1790	35.52	0.0342735646790613	0.0164606963328347
3	D	26	50	20120529	21	1792	35.56	0.0343558011977133	0.0158798081120900
3	D	26	50	20120529	21	1794	35.6	0.034307930068627	0.0159790151934904
3	D	26	50	20120529	21	1796	35.64	0.0349457403852572	0.0158746462325873
3	D	26	50	20120529	21	1798	35.68	0.0352037636497122	0.0160413113009130
3	D	26	50	20120529	21	1800	35.72	0.0352594836640697	0.0162968596916338
3	D	26	50	20120529	21	1802	35.76	0.035713163374879	0.0157574786389447
3	D	26	50	20120529	21	1804	35.8	0.0365015167252239	0.0158288257131664
3	D	26	50	20120529	21	1806	35.84	0.0364677877317613	0.0161588324479462
3	D	26	50	20120529	21	1808	35.88	0.0369673586726696	0.0159966928630201
3	D	26	50	20120529	21	1810	35.92	0.0374575250933881	0.0163181436057475
3	D	26	50	20120529	21	1812	35.96	0.0376364938197064	0.0157291943676972
3	D	26	50	20120529	21	1814	36	0.0376013506126814	0.0155877023007818
3	D	26	50	20120529	21	1816	36.04	0.0376514844834676	0.0160181181984901
3	D	26	50	20120529	21	1818	36.08	0.0377324482099134	0.0159433770117186
3	D	26	50	20120529	21	1820	36.12	0.0377867540107086	0.0161549433606497
3	D	26	50	20120529	21	1822	36.16	0.037770349133385	0.0160616052655330
3	D	26	50	20120529	21	1824	36.2	0.03768747621863	0.0166144213470647
3	D	26	50	20120529	21	1826	36.24	0.0377265085129515	0.0169293667074052
3	D	26	50	20120529	21	1828	36.28	0.0375455598876458	0.0169638028076490
3	D	26	50	20120529	21	1830	36.32	0.0375104166806209	0.0174174118077801
3	D	26	50	20120529	21	1832	36.36	0.037500375764328	0.0176299681062048
3	D	26	50	20120529	21	1834	36.4	0.0377562069977613	0.0183186901110805
3	D	26	50	20120529	21	1836	36.44	0.0378432518425254	0.0190398683172127
3	D	26	50	20120529	21	1838	36.48	0.0377991283793793	0.0197256204736074
3	D	26	50	20120529	21	1840	36.52	0.0380705866726768	0.0206633147761388
3	D	26	50	20120529	21	1842	36.56	0.0380970324662932	0.0212352227407625
3	D	26	50	20120529	21	1844	36.6	0.038609402039941	0.0220356676170657
3	D	26	50	20120529	21	1846	36.64	0.0386593237786928	0.0227765741023930
3	D	26	50	20120529	21	1848	36.68	0.0389658545683371	0.0227517546543733
3	D	26	50	20120529	21	1850	36.72	0.0394078670172568	0.0231806149171630
3	D	26	50	20120529	21	1852	36.76	0.0395889570639187	0.0230078687305191
3	D	26	50	20120529	21	1854	36.8	0.0400896593756769	0.0233555531348285
3	D	26	50	20120529	21	1856	36.84	0.0401023165870601	0.0238599324018489
3	D	26	50	20120529	21	1858	36.88	0.0406049280871275	0.0240979445443963
3	D	26	50	20120529	21	1860	36.92	0.0410441121089225	0.0247445936957914
3	D	26	50	20120529	21	1862	36.96	0.0413527642189104	0.0246548618452588
3	D	26	50	20120529	21	1864	37	0.041823273071112	0.0257836871107450
3	D	26	50	20120529	21	1866	37.04	0.0422497998815237	0.0260656812950822
3	D	26	50	20120529	21	1868	37.08	0.0425805844337627	0.0265574033507193
3	D	26	50	20120529	21	1870	37.12	0.0432930652264863	0.0271028655217266
3	D	26	50	20120529	21	1872	37.16	0.0438253045006854	0.0274750158206651
3	D	26	50	20120529	21	1874	37.2	0.0450760349752482	0.0284768447082502
3	D	26	50	20120529	21	1876	37.24	0.0455001576226039	0.0290682688200346
3	D	26	50	20120529	21	1878	37.28	0.0457999001871489	0.0292258829215611
3	D	26	50	20120529	21	1880	37.32	0.0468246393344444	0.0297639911820441
3	D	26	50	20120529	21	1882	37.36	0.0469280183458539	0.0298815123290773
3	D	26	50	20120529	21	1884	37.4	0.0473017949903891	0.0304050541898678
3	D	26	50	20120529	21	1886	37.44	0.0481367466776142	0.0312747955307273
3	D	26	50	20120529	21	1888	37.48	0.0484553689932168	0.0312432585682863
3	D	26	50	20120529	21	1890	37.52	0.0494079125381532	0.0322208336932767
3	D	26	50	20120529	21	1892	37.56	0.0497650721733306	0.0319546079901600
3	D	26	50	20120529	21	1894	37.6	0.0502024177174944	0.0323926606411051
3	D	26	50	20120529	21	1896	37.64	0.0507710729909247	0.0328118335409925
3	D	26	50	20120529	21	1898	37.68	0.051287968047972	0.0329880445508641
3	D	26	50	20120529	21	1900	37.72	0.0522860492696168	0.0329445574838212
3	D	26	50	20120529	21	1902	37.76	0.0526235513362772	0.0334991413323058
3	D	26	50	20120529	21	1904	37.8	0.0530362188537776	0.0334557249759409
3	D	26	50	20120529	21	1906	37.84	0.0535253953250025	0.0328024997314808
3	D	26	50	20120529	21	1908	37.88	0.0538592204364007	0.0328871404131888
3	D	26	50	20120529	21	1910	37.92	0.0542887878059715	0.0336839790449079
3	D	26	50	20120529	21	1912	37.96	0.0539587103605136	0.0335540128185259
3	D	26	50	20120529	21	1914	38	0.0542242289568492	0.0340644732038644
3	D	26	50	20120529	21	1916	38.04	0.0543591449306996	0.0345677918107130
3	D	26	50	20120529	21	1918	38.08	0.0543782368137916	0.0345571852089952
3	D	26	50	20120529	21	1920	38.12	0.0550062183461634	0.0355176483498809
3	D	26	50	20120529	21	1922	38.16	0.055392157227335	0.0351735701901555
3	D	26	50	20120529	21	1924	38.2	0.0554238356111321	0.0353280023111667
3	D	26	50	20120529	21	1926	38.24	0.0556585950624861	0.0351431645985645
3	D	26	50	20120529	21	1928	38.28	0.0559089108630261	0.0354643324985794
3	D	26	50	20120529	21	1930	38.32	0.0563723486474158	0.0358344321878525
3	D	26	50	20120529	21	1932	38.36	0.0567708740292925	0.0362002892364384
3	D	26	50	20120529	21	1934	38.4	0.0569214170630071	0.0359928948175164
3	D	26	50	20120529	21	1936	38.44	0.0572710813663039	0.0363186589116090
3	D	26	50	20120529	21	1938	38.48	0.05757867281612	0.0366177650800509
3	D	26	50	20120529	21	1940	38.52	0.0586420907043465	0.0371883295417903
3	D	26	50	20120529	21	1942	38.56	0.059227009433744	0.0375376402916965
3	D	26	50	20120529	21	1944	38.6	0.0595966848589483	0.0374325642240122
3	D	26	50	20120529	21	1946	38.64	0.0601895938949732	0.0382813044934704
3	D	26	50	20120529	21	1948	38.68	0.0612213333994025	0.0385650664447605
3	D	26	50	20120529	21	1950	38.72	0.0618375769592066	0.0391171047088329
3	D	26	50	20120529	21	1952	38.76	0.061689438088548	0.0390755975407772
3	D	26	50	20120529	21	1954	38.8	0.0619091361654627	0.0391784815774399
3	D	26	50	20120529	21	1956	38.84	0.0613544816062999	0.0393002453651602
3	D	26	50	20120529	21	1958	38.88	0.0612809425010565	0.0393814212236404
3	D	26	50	20120529	21	1960	38.92	0.0610408797488437	0.0393773907149877
3	D	26	50	20120529	21	1962	38.96	0.0602731739165095	0.0394825374933501
3	D	26	50	20120529	21	1964	39	0.0606031099406111	0.0392976997807479
3	D	26	50	20120529	21	1966	39.04	0.0602903566112923	0.039568875231333
3	D	26	50	20120529	21	1968	39.08	0.0601791994252898	0.0404459704827168
3	D	26	50	20120529	21	1970	39.12	0.0599285300713592	0.0409458242663375
3	D	26	50	20120529	21	1972	39.16	0.0603602187612735	0.0420027367721771
3	D	26	50	20120529	21	1974	39.2	0.0602516778703614	0.0429001259881809
3	D	26	50	20120529	21	1976	39.24	0.0603405611927566	0.0443086119856264
3	D	26	50	20120529	21	1978	39.28	0.0609408948499839	0.0448440332403409
3	D	26	50	20120529	21	1980	39.32	0.0606649110732868	0.0460805508686018
3	D	26	50	20120529	21	1982	39.36	0.0607861091755822	0.0466875313295723
3	D	26	50	20120529	21	1984	39.4	0.0602145547643491	0.0472398524363571
3	D	26	50	20120529	21	1986	39.44	0.0605611077978086	0.0483810520705141
3	D	26	50	20120529	21	1988	39.48	0.0601633602333912	0.0487280293680423
3	D	26	50	20120529	21	1990	39.52	0.0595991597326825	0.0494350654385508
3	D	26	50	20120529	21	1992	39.56	0.0597021851907013	0.0496799365168757
3	D	26	50	20120529	21	1994	39.6	0.0594964878280542	0.0503782044632974
3	D	26	50	20120529	21	1996	39.64	0.0591234890009783	0.0518704119036353
3	D	26	50	20120529	21	1998	39.68	0.0587555106320488	0.052227783670847
3	D	26	50	20120529	21	2000	39.72	0.0584935982802973	0.0524434512391089
3	D	26	50	20120529	21	2002	39.76	0.0586371409568782	0.0532177331645082
3	D	26	50	20120529	21	2004	39.8	0.0586093516603775	0.053494706890699
3	D	26	50	20120529	21	2006	39.84	0.0583520355027038	0.0541678018357104
3	D	26	50	20120529	21	2008	39.88	0.0577083561997896	0.0545717719398023
3	D	26	50	20120529	21	2010	39.92	0.0574332916619081	0.0550333712465609
3	D	26	50	20120529	21	2012	39.96	0.0567515700141661	0.056090000909688
3	D	26	50	20120529	21	2014	40	0.0563389732073438	0.0563497212304178
3	D	26	50	20120529	21	2016	40.04	0.0560475037921387	0.0571261244761606
3	D	26	50	20120529	21	2018	40.08	0.0556424023171969	0.0575258519395654
3	D	26	50	20120529	21	2020	40.12	0.0555863994601269	0.0578844964989832
3	D	26	50	20120529	21	2022	40.16	0.0552406949548048	0.0584519496908854
3	D	26	50	20120529	21	2024	40.2	0.0550199362177184	0.0589090235142444
3	D	26	50	20120529	21	2026	40.24	0.0549843687466247	0.0596300602990203
3	D	26	50	20120529	21	2028	40.28	0.0543272614859359	0.0606002744424185
3	D	26	50	20120529	21	2030	40.32	0.054003873270628	0.0607193087979635
3	D	26	50	20120529	21	2032	40.36	0.0537908927081346	0.0614095864377578
3	D	26	50	20120529	21	2034	40.4	0.0533581857844553	0.0624065645728239
3	D	26	50	20120529	21	2036	40.44	0.0528329680805934	0.0623543588791689
3	D	26	50	20120529	21	2038	40.48	0.052527604017138	0.0635436064191075
3	D	26	50	20120529	21	2040	40.52	0.0525342366787455	0.0636413427184031
3	D	26	50	20120529	21	2042	40.56	0.0524026016803598	0.065062033378892
3	D	26	50	20120529	21	2044	40.6	0.0521166547691158	0.0659078674394794
3	D	26	50	20120529	21	2046	40.64	0.0518882451366569	0.0659903302323014
3	D	26	50	20120529	21	2048	40.68	0.0519598326271842	0.0668374158718917
3	D	26	50	20120529	21	2050	40.72	0.0523404469942935	0.0672774696350275
3	D	26	50	20120529	21	2052	40.76	0.0524421148072925	0.0680297039709894
3	D	26	50	20120529	21	2054	40.8	0.0519138282600002	0.0695616578834978
3	D	26	50	20120529	21	2056	40.84	0.0519100664519243	0.0703237210037182
3	D	26	50	20120529	21	2058	40.88	0.0521359234289031	0.0704573571142946
3	D	26	50	20120529	21	2060	40.92	0.0518256831570847	0.0719377176876206
3	D	26	50	20120529	21	2062	40.96	0.0519676377425457	0.0719154055695364
3	D	26	50	20120529	21	2064	41	0.0515747146969856	0.072223475801354
3	D	26	50	20120529	21	2066	41.04	0.0515757718216234	0.0728418442170356
3	D	26	50	20120529	21	2068	41.08	0.0516278954908918	0.0733084540824457
3	D	26	50	20120529	21	2070	41.12	0.0520375790177757	0.0740256159220607
3	D	26	50	20120529	21	2072	41.16	0.0521213499581429	0.0741535527519808
3	D	26	50	20120529	21	2074	41.2	0.0525804885333029	0.0748826364119266
3	D	26	50	20120529	21	2076	41.24	0.0529369764170381	0.0751476953888544
3	D	26	50	20120529	21	2078	41.28	0.0533320440467548	0.0759036561775531
3	D	26	50	20120529	21	2080	41.32	0.0537205497255422	0.0769993676324763
3	D	26	50	20120529	21	2082	41.36	0.0542993236970112	0.0780668796689659
3	D	26	50	20120529	21	2084	41.4	0.0547080879850795	0.0785716973421905
3	D	26	50	20120529	21	2086	41.44	0.0548870567113978	0.0787434535793408
3	D	26	50	20120529	21	2088	41.48	0.0556500037150946	0.07914016169679
3	D	26	50	20120529	21	2090	41.52	0.0558580203879841	0.0797142051238927
3	D	26	50	20120529	21	2092	41.56	0.0565486586522368	0.0804363662084507
3	D	26	50	20120529	21	2094	41.6	0.0572196039926335	0.0808741643009546
3	D	26	50	20120529	21	2096	41.64	0.0579524777449265	0.0809063800859054
3	D	26	50	20120529	21	2098	41.68	0.0588849748126162	0.0812537462921633
3	D	26	50	20120529	21	2100	41.72	0.0590136046071819	0.0819835441299581
3	D	26	50	20120529	21	2102	41.76	0.0592096004647912	0.0817026954586065
3	D	26	50	20120529	21	2104	41.8	0.0596658964706908	0.0824541378349734
3	D	26	50	20120529	21	2106	41.84	0.0602554962469798	0.0824627503955682
3	D	26	50	20120529	21	2108	41.88	0.0606636241389451	0.0819839118254844
3	D	26	50	20120529	21	2110	41.92	0.0606802482193708	0.0827055072246174
3	D	26	50	20120529	21	2112	41.96	0.0610240081810446	0.0826827737416023
3	D	26	50	20120529	21	2114	42	0.0615581057318647	0.0823551513708887
3	D	26	50	20120529	21	2116	42.04	0.0616392193649481	0.0819982660931424
3	D	26	50	20120529	21	2118	42.08	0.0625659696344058	0.082550783209927
3	D	26	50	20120529	21	2120	42.12	0.0627300121851014	0.0823160299811127
3	D	26	50	20120529	21	2122	42.16	0.0625945390111075	0.0827470737896427
3	D	26	50	20120529	21	2124	42.2	0.0624082276879733	0.0827636794852921
3	D	26	50	20120529	21	2126	42.24	0.0625716492574937	0.0830061372081728
3	D	26	50	20120529	21	2128	42.28	0.0627059111575715	0.0832197718444388
3	D	26	50	20120529	21	2130	42.32	0.0623178085296495	0.08367292829623
3	D	26	50	20120529	21	2132	42.36	0.0625524407017828	0.0839078150268045
3	D	26	50	20120529	21	2134	42.4	0.0628631929189108	0.0848472275988143
3	D	26	50	20120529	21	2136	42.44	0.0628724984441512	0.0849694439348746
3	D	26	50	20120529	21	2138	42.48	0.0631448264787896	0.0857393912957052
3	D	26	50	20120529	21	2140	42.52	0.0638941546058808	0.0863477081884921
3	D	26	50	20120529	21	2142	42.56	0.0639334838850504	0.0871611496874335
3	D	26	50	20120529	21	2144	42.6	0.0638775234543873	0.0876838005936797
3	D	26	50	20120529	21	2146	42.64	0.0640769204956141	0.0885507205784823
3	D	26	50	20120529	21	2148	42.68	0.064181784431264	0.0888941623421046
3	D	26	50	20120529	21	2150	42.72	0.0642514980888212	0.0899459200395093
3	D	26	50	20120529	21	2152	42.76	0.0642329223936795	0.0904509852001074
3	D	26	50	20120529	21	2154	42.8	0.064022614694819	0.0907037193058391
3	D	26	50	20120529	21	2156	42.84	0.0634550483658318	0.0911001657937791
3	D	26	50	20120529	21	2158	42.88	0.0633684560694077	0.091413032260183
3	D	26	50	20120529	21	2160	42.92	0.0632519390140038	0.091901487482491
3	D	26	50	20120529	21	2162	42.96	0.0626017331154993	0.0929759574497074
3	D	26	50	20120529	21	2164	43	0.0626235897861057	0.0931747180948311
3	D	26	50	20120529	21	2166	43.04	0.0620515050447868	0.093769430253148
3	D	26	50	20120529	21	2168	43.08	0.0622126900355582	0.0940254382632766
3	D	26	50	20120529	21	2170	43.12	0.0618041237373887	0.0949346361625263
3	D	26	50	20120529	21	2172	43.16	0.0611218859016964	0.0949988626714614
3	D	26	50	20120529	21	2174	43.2	0.0607223281439192	0.094811521800854
3	D	26	50	20120529	21	2176	43.24	0.0600323333468373	0.0953897937265083
3	D	26	50	20120529	21	2178	43.28	0.0599986750640529	0.0950571706966381
3	D	26	50	20120529	21	2180	43.32	0.0596921442744085	0.0951204567535543
3	D	26	50	20120529	21	2182	43.36	0.0586959015303948	0.0960488172465741
3	D	26	50	20120529	21	2184	43.4	0.0581809863723347	0.095891980962507
3	D	26	50	20120529	21	2186	43.44	0.0575024467051081	0.0961264575711484
3	D	26	50	20120529	21	2188	43.48	0.0576231498326567	0.0961910164202707
3	D	26	50	20120529	21	2190	43.52	0.0569035272614431	0.096712649092752
3	D	26	50	20120529	21	2192	43.56	0.056125780512816	0.0964339783102864
3	D	26	50	20120529	21	2194	43.6	0.0557143857875217	0.097099931476808
3	D	26	50	20120529	21	2196	43.64	0.0550900812104121	0.0968233820146858
3	D	26	50	20120529	21	2198	43.68	0.0542627662764238	0.0973225994022036
3	D	26	50	20120529	21	2200	43.72	0.0535594778718557	0.0972353424254051
3	D	26	50	20120529	21	2202	43.76	0.0527335771514298	0.0972565556288407
3	D	26	50	20120529	21	2204	43.8	0.0521682452798711	0.0978727991886448
3	D	26	50	20120529	21	2206	43.84	0.051767103602904	0.0976898706643518
3	D	26	50	20120529	21	2208	43.88	0.0512422182392292	0.0979941387122964
3	D	26	50	20120529	21	2210	43.92	0.0508012664504813	0.0977265695062954
3	D	26	50	20120529	21	2212	43.96	0.0499674461341062	0.0979791480485353
3	D	26	50	20120529	21	2214	44	0.0493536067373581	0.0979679050507144
3	D	26	50	20120529	21	2216	44.04	0.0489258071347402	0.0972487774542477
3	D	26	50	20120529	21	2218	44.08	0.0480042348668198	0.096733508742797
3	D	26	50	20120529	21	2220	44.12	0.0473405444419981	0.0961385490971067
3	D	26	50	20120529	21	2222	44.16	0.0468943600630694	0.0962552217160025
3	D	26	50	20120529	21	2224	44.2	0.0463038551901005	0.0962192299808401
3	D	26	50	20120529	21	2226	44.24	0.0459492411393355	0.0959586611319728
3	D	26	50	20120529	21	2228	44.28	0.0452128601374078	0.0961350135632008
3	D	26	50	20120529	21	2230	44.32	0.0446610340053698	0.0960914557854797
3	D	26	50	20120529	21	2232	44.36	0.0444175064299292	0.0959121335057707
3	D	26	50	20120529	21	2234	44.4	0.0439652409326822	0.096221563433218
3	D	26	50	20120529	21	2236	44.44	0.0429451686901425	0.0955304372652862
3	D	26	50	20120529	21	2238	44.48	0.0424464462773717	0.0951240629981383
3	D	26	50	20120529	21	2240	44.52	0.0420086764691391	0.0956763841049231
3	D	26	50	20120529	21	2242	44.56	0.0419861197628192	0.0953892280410833
3	D	26	50	20120529	21	2244	44.6	0.0411506731008473	0.0951201739108418
3	D	26	50	20120529	21	2246	44.64	0.0410028877835793	0.0951859348414922
3	D	26	50	20120529	21	2248	44.68	0.0404745375966767	0.0952193102815642
3	D	26	50	20120529	21	2250	44.72	0.0401979174238766	0.0952343009453253
3	D	26	50	20120529	21	2252	44.76	0.0396551422586378	0.0959100121854272
3	D	26	50	20120529	21	2254	44.8	0.0397554807108881	0.0961222149304613
3	D	26	50	20120529	21	2256	44.84	0.0398107057504988	0.09618578383009
3	D	26	50	20120529	21	2258	44.88	0.0394573644919399	0.0975036187381873
3	D	26	50	20120529	21	2260	44.92	0.0387383076061513	0.0982212614104135
3	D	26	50	20120529	21	2262	44.96	0.0387509648175345	0.0980092000867357
3	D	26	50	20120529	21	2264	45	0.0386697182483762	0.098765026525146
3	D	26	50	20120529	21	2266	45.04	0.0382574042842663	0.099522408598475
3	D	26	50	20120529	21	2268	45.08	0.0380661318999554	0.0999229845900171
3	D	26	50	20120529	21	2270	45.12	0.0376370595051314	0.100622171775254
3	D	26	50	20120529	21	2272	45.16	0.0375067397253587	0.101007049996254
3	D	26	50	20120529	21	2274	45.2	0.0373837738561103	0.101476498188284
3	D	26	50	20120529	21	2276	45.24	0.0370280284344954	0.102139127952934
3	D	26	50	20120529	21	2278	45.28	0.0371146490151907	0.102406060762832
3	D	26	50	20120529	21	2280	45.32	0.0374428879830175	0.102783514362629
3	D	26	50	20120529	21	2282	45.36	0.0374892741878634	0.103612526352892
3	D	26	50	20120529	21	2284	45.4	0.0376483732136303	0.104193061020246
3	D	26	50	20120529	21	2286	45.44	0.0372808191087696	0.104489904446989
3	D	26	50	20120529	21	2288	45.48	0.0373315893756588	0.104895925160746
3	D	26	50	20120529	21	2290	45.52	0.0373906327918879	0.104927391412509
3	D	26	50	20120529	21	2292	45.56	0.0373670861360743	0.105256408197795
3	D	26	50	20120529	21	2294	45.6	0.0373361148590584	0.105037063674271
3	D	26	50	20120529	21	2296	45.64	0.0373487013597635	0.104663852715160
3	D	26	50	20120529	21	2298	45.68	0.0373395089716081	0.104839922303676
3	D	26	50	20120529	21	2300	45.72	0.037329326633959	0.104797778739517
3	D	26	50	20120529	21	2302	45.76	0.0374216040689038	0.104684288101137
3	D	26	50	20120529	21	2304	45.8	0.0375482468934143	0.104619870673371
3	D	26	50	20120529	21	2306	45.84	0.0371870567495842	0.104606294223172
3	D	26	50	20120529	21	2308	45.88	0.0372364835135892	0.104578080662603
3	D	26	50	20120529	21	2310	45.92	0.0372859102775941	0.104549867102033
3	D	26	50	20120529	21	2312	45.96	0.0372694346895925	0.104488560944104
3	D	26	50	20120529	21	2314	46	0.0374311500104498	0.104637972606969
3	D	26	50	20120529	21	2316	46.04	0.0376417971205653	0.104336815828862
3	D	26	50	20120529	21	2318	46.08	0.0373289023698903	0.104682237491471
3	D	26	50	20120529	21	2320	46.12	0.0374680609844278	0.104913602830276
3	D	26	50	20120529	21	2322	46.16	0.0377287712546513	0.104387020410326
3	D	26	50	20120529	21	2324	46.2	0.0377765009623814	0.104453842001148
3	D	26	50	20120529	21	2326	46.24	0.0375012242924654	0.104573555179203
3	D	26	50	20120529	21	2328	46.28	0.037622563816117	0.104736472581588
3	D	26	50	20120529	21	2330	46.32	0.0379245691223618	0.104564574923082
3	D	26	50	20120529	21	2332	46.36	0.0380572223545124	0.104344240450064
3	D	26	50	20120529	21	2334	46.4	0.0377410042019658	0.104547321517621
3	D	26	50	20120529	21	2336	46.44	0.0377789051254374	0.104618315038452
3	D	26	50	20120529	21	2338	46.48	0.0377760766983127	0.104780949598125
3	D	26	50	20120529	21	2340	46.52	0.0378758494651381	0.104531270193688
3	D	26	50	20120529	21	2342	46.56	0.0379247812543962	0.104776494825403
3	D	26	50	20120529	21	2344	46.6	0.0378826376902375	0.10470408709101
3	D	26	50	20120529	21	2346	46.64	0.037795380713439	0.104656993779383
3	D	26	50	20120529	21	2348	46.68	0.0375376402916965	0.104565423451219
3	D	26	50	20120529	21	2350	46.72	0.037627301431551	0.105041447736314
3	D	26	50	20120529	21	2352	46.76	0.037588551979942	0.104394303610172
3	D	26	50	20120529	21	2354	46.8	0.0374971230731345	0.104737462531082
3	D	26	50	20120529	21	2356	46.84	0.0373794605047451	0.104580767668371
3	D	26	50	20120529	21	2358	46.88	0.0376852134769302	0.104856256470321
3	D	26	50	20120529	21	2360	46.92	0.0375541158796982	0.104561675785279
3	D	26	50	20120529	21	2362	46.96	0.0374160179253324	0.104747857000765
3	D	26	50	20120529	21	2364	47	0.0373166694225758	0.104560120150360
3	D	26	50	20120529	21	2366	47.04	0.0376686671782504	0.104937856592870
3	D	26	50	20120529	21	2368	47.08	0.0376471711321023	0.104979151628892
3	D	26	50	20120529	21	2370	47.12	0.0376597576328074	0.104829386412636
3	D	26	50	20120529	21	2372	47.16	0.0376386858507281	0.105170070459812
3	D	26	50	20120529	21	2374	47.2	0.0373812282716981	0.104731734966154
3	D	26	50	20120529	21	2376	47.24	0.0374648082932343	0.104884328609534
3	D	26	50	20120529	21	2378	47.28	0.037357328062494	0.104807961077166
3	D	26	50	20120529	21	2380	47.32	0.0376623739278979	0.104559483754257
3	D	26	50	20120529	21	2382	47.36	0.0377110935851216	0.104824719507880
3	D	26	50	20120529	21	2384	47.4	0.0375318420160908	0.104579707008199
3	D	26	50	20120529	21	2386	47.44	0.0379051943965573	0.104745169994997
3	D	26	50	20120529	21	2388	47.48	0.0378815063193876	0.1049555342624
3	D	26	50	20120529	21	2390	47.52	0.0378673641837638	0.104672691549925
3	D	26	50	20120529	21	2392	47.56	0.0378460802696501	0.104696803891164
3	D	26	50	20120529	21	2394	47.6	0.0378243013807896	0.104703026430838
3	D	26	50	20120529	21	2396	47.64	0.0377568433938644	0.104876550434941
3	D	26	50	20120529	21	2398	47.68	0.0376425749380246	0.105004961026405
3	D	26	50	20120529	21	2400	47.72	0.0374425344296269	0.104977313151260
3	D	26	50	20120529	21	2402	47.76	0.0376070781776091	0.104966918681577
3	D	26	50	20120529	21	2404	47.8	0.0377979970085294	0.104992374525700
3	D	26	50	20120529	21	2406	47.84	0.0375708035997342	0.105129058266504
3	D	26	50	20120529	21	2408	47.88	0.0377743796420378	0.104806688284960
3	D	26	50	20120529	21	2410	47.92	0.037452080371173	0.104980495131776
3	D	26	50	20120529	21	2412	47.96	0.0374524339245636	0.105144190351621
3	D	26	50	20120529	21	2414	48	0.0374010272615713	0.104816587779897
3	D	26	50	20120529	21	2416	48.04	0.0377175989675085	0.104942664918982
3	D	26	50	20120529	21	2418	48.08	0.0376533936717768	0.105026669204587
3	D	26	50	20120529	21	2420	48.12	0.0377219830295519	0.105076873786052
3	D	26	50	20120529	21	2422	48.16	0.0377851983757899	0.104848195453016
3	D	26	50	20120529	21	2424	48.2	0.0373549946101161	0.105101622523394
3	D	26	50	20120529	21	2426	48.24	0.0373009716520334	0.104906743894498
3	D	26	50	20120529	21	2428	48.28	0.0377366908506005	0.104988626859759
3	D	26	50	20120529	21	2430	48.32	0.0377123663773277	0.104624042603380
3	D	26	50	20120529	21	2432	48.36	0.037819210211965	0.104757615074346
3	D	26	50	20120529	21	2434	48.4	0.0374943653566879	0.104884470030891
3	D	26	50	20120529	21	2436	48.44	0.0375804202519583	0.104840841542491
3	D	26	50	20120529	21	2438	48.48	0.0376473832641367	0.104991667418919
3	D	26	50	20120529	21	2440	48.52	0.0377313875497416	0.104937361618123
3	D	26	50	20120529	21	2442	48.56	0.0377084772900312	0.104924916538775
3	D	26	50	20120529	21	2444	48.6	0.0376557978348328	0.104942240654914
3	D	26	50	20120529	21	2446	48.64	0.0375400444547526	0.104997182851812
3	D	26	50	20120529	21	2448	48.68	0.0373861073084883	0.105015355496088
3	D	26	50	20120529	21	2450	48.72	0.0376984363737384	0.104998597065374
3	D	26	50	20120529	21	2452	48.76	0.0376806879935306	0.104949877408150
3	D	26	50	20120529	21	2454	48.8	0.0376830214459085	0.104806122599535
3	D	26	50	20120529	21	2456	48.84	0.0376502116912614	0.104906814605176
3	D	26	50	20120529	21	2458	48.88	0.037648161081596	0.104995132242146
3	D	26	50	20120529	21	2460	48.92	0.0378416254969286	0.105275429370209
3	D	26	50	20120529	21	2462	48.96	0.0376055225426904	0.104838366668757
3	D	26	50	20120529	21	2464	49	0.0378891430726244	0.104715966484934
3	D	26	50	20120529	21	2466	49.04	0.037829958235039	0.105046680326495
3	D	26	50	20120529	21	2468	49.08	0.0377697834479601	0.104836740323161
3	D	26	50	20120529	21	2470	49.12	0.0378618487508706	0.10485781210524
3	D	26	50	20120529	21	2472	49.16	0.0379832589852003	0.104880651654272
3	D	26	50	20120529	21	2474	49.2	0.0376110379755837	0.105100137599153
3	D	26	50	20120529	21	2476	49.24	0.0376513430621113	0.104785475081525
3	D	26	50	20120529	21	2478	49.28	0.0377849155330775	0.104943230604407
3	D	26	50	20120529	21	2480	49.32	0.0380369283898924	0.105044771138186
3	D	26	50	20120529	21	2482	49.36	0.0378535756015307	0.104744462888216
3	D	26	50	20120529	21	2484	49.4	0.0379634599953271	0.104860852664399
3	D	26	50	20120529	21	2486	49.44	0.0380773748977762	0.104930785525058
3	D	26	50	20120529	21	2488	49.48	0.0377907845193613	0.104944432685935
3	D	26	50	20120529	21	2490	49.52	0.0379654398943144	0.104928169229968
3	D	26	50	20120529	21	2492	49.56	0.0380594850962122	0.104923219482500
3	D	26	50	20120529	21	2494	49.6	0.0378149675712779	0.105224305549929
3	D	26	50	20120529	21	2496	49.64	0.0379702482204265	0.105069024900781
3	D	26	50	20120529	21	2498	49.68	0.0377240336392173	0.104970171372770
3	D	26	50	20120529	21	2500	49.72	0.0378516664132215	0.104839710171642
3	D	26	50	20120529	21	2502	49.76	0.0379571667449745	0.105086349016920
3	D	26	50	20120529	21	2504	49.8	0.0381315392772151	0.104566908375460
3	D	26	50	20120529	21	2506	49.84	0.0379376505978138	0.104776353404047
3	D	26	50	20120529	21	2508	49.88	0.038025968234784	0.105108057195102
3	D	26	50	20120529	21	2510	49.92	0.0376647073802758	0.105056367689397
3	D	26	50	20120529	21	2512	49.96	0.0376475246854929	0.104810506661579
3	D	26	50	20120529	21	2514	50	0.0374768998191926	0.105128209738366
3	D	26	50	20120529	21	2516	50.04	0.0376454740758275	0.104994990820790
3	D	26	50	20120529	21	2518	50.08	0.0378116441694063	0.104731239991408
3	D	26	50	20120529	21	2520	50.12	0.0376067246242185	0.104824436665168
3	D	26	50	20120529	21	2522	50.16	0.0379046287111324	0.105107774352390
3	D	26	50	20120529	21	2524	50.2	0.0377518229357179	0.10499612219164
3	D	26	50	20120529	21	2526	50.24	0.0376956079466136	0.104782222390331
3	D	26	50	20120529	21	2528	50.28	0.0374918904829538	0.104731381412764
3	D	26	50	20120529	21	2530	50.32	0.037723255821758	0.104703662826941
3	D	26	50	20120529	21	2532	50.36	0.0373944511685063	0.104760938476217
3	D	26	50	20120529	21	2534	50.4	0.0375122551582519	0.104729401513776
3	D	26	50	20120529	21	2536	50.44	0.0377540149667396	0.104573908732594
3	D	26	50	20120529	21	2538	50.48	0.0374892741878634	0.105042296264452
3	D	26	50	20120529	21	2540	50.52	0.0377048710454472	0.104567898324953
3	D	26	50	20120529	21	2542	50.56	0.0379161545516657	0.104703097141516
3	D	26	50	20120529	21	2544	50.6	0.0377105278996966	0.104935593851170
3	D	26	50	20120529	21	2546	50.64	0.0375512167418953	0.104932270449299
3	D	26	50	20120529	21	2548	50.68	0.0378226043245147	0.104798061582230
3	D	26	50	20120529	21	2550	50.72	0.037629069198504	0.104755423043324
3	D	26	50	20120529	21	2552	50.76	0.0378443832133753	0.104940331466604
3	D	26	50	20120529	21	2554	50.8	0.0376224931054389	0.105139594157543
3	D	26	50	20120529	21	2556	50.84	0.037829321838936	0.104587697314827
3	D	26	50	20120529	21	2558	50.88	0.0376533229610987	0.104410142802071
3	D	26	50	20120529	21	2560	50.92	0.0375099924165521	0.104816517069219
3	D	26	50	20120529	21	2562	50.96	0.0378112199053376	0.104471448960000
3	D	26	50	20120529	21	2564	51	0.0377378929321286	0.104485378963589
3	D	26	50	20120529	21	2566	51.04	0.0377926937076705	0.104478661449168
3	D	26	50	20120529	21	2568	51.08	0.0379100027226694	0.104466004237784
3	D	26	50	20120529	21	2570	51.12	0.0379851681735095	0.104594485539926
3	D	26	50	20120529	21	2572	51.16	0.0375910975643542	0.104827335802971
3	D	26	50	20120529	21	2574	51.2	0.0375658538522659	0.104443871795533
3	D	26	50	20120529	21	2576	51.24	0.0379775314202727	0.104627578137286
3	D	26	50	20120529	21	2578	51.28	0.0380176950854441	0.105092288713882
3	D	26	50	20120529	21	2580	51.32	0.0376318976256287	0.105018466765926
3	D	26	50	20120529	21	2582	51.36	0.0377558534443707	0.104765817513008
3	D	26	50	20120529	21	2584	51.4	0.0379066793207978	0.104540038317775
3	D	26	50	20120529	21	2586	51.44	0.0380903856625501	0.104851306722853
3	D	26	50	20120529	21	2588	51.48	0.0378285440214767	0.104728482274961
3	D	26	50	20120529	21	2590	51.52	0.037873445302082	0.104511046939746
3	D	26	50	20120529	21	2592	51.56	0.0378361100640354	0.105067398555184
3	D	26	50	20120529	21	2594	51.6	0.0377226194256549	0.104940472887961
3	D	26	50	20120529	21	2596	51.64	0.0375553886719043	0.105283066123446
3	D	26	50	20120529	21	2598	51.68	0.0377484995338464	0.104917421206894
3	D	26	50	20120529	21	2600	51.72	0.0374829809375108	0.104891611809381
3	D	26	50	20120529	21	2602	51.76	0.0376778595664058	0.104794313916289
3	D	26	50	20120529	21	2604	51.8	0.0378931735812771	0.104979222339570
3	D	26	50	20120529	21	2606	51.84	0.0376071488882872	0.105070085560953
3	D	26	50	20120529	21	2608	51.88	0.0376161291444082	0.104867358046786
3	D	26	50	20120529	21	2610	51.92	0.0376203010744173	0.104716107906290
3	D	26	50	20120529	21	2612	51.96	0.0377299733361793	0.104455114793354
3	D	26	50	20120529	21	2614	52	0.037481283881236	0.104750473295856
3	D	26	50	20120529	21	2616	52.04	0.0376997091659445	0.104594273407892
3	D	26	50	20120529	21	2618	52.08	0.037918134450653	0.104438073519928
3	D	26	50	20120529	21	2620	52.12	0.037738175774841	0.104845720579282
3	D	26	50	20120529	21	2622	52.16	0.0375752583724557	0.104475479468652
3	D	26	50	20120529	21	2624	52.2	0.0377996233541262	0.104395364270344
3	D	26	50	20120529	21	2626	52.24	0.0375512874525734	0.104294389421990
3	D	26	50	20120529	21	2628	52.28	0.0377992698007356	0.104616335139465
3	D	26	50	20120529	21	2630	52.32	0.0376915774379609	0.104881005207663
3	D	26	50	20120529	21	2632	52.36	0.0375579342563166	0.105146170250608
3	D	26	50	20120529	21	2634	52.4	0.0376755261140279	0.104515218869755
3	D	26	50	20120529	21	2636	52.44	0.0377958049775077	0.104758392891805
3	D	26	50	20120529	21	2638	52.48	0.037521801099798	0.104520451459936
3	D	26	50	20120529	21	2640	52.52	0.0375302863811722	0.104766524619789
3	D	26	50	20120529	21	2642	52.56	0.037503345612809	0.104520522170614
3	D	26	50	20120529	21	2644	52.6	0.0374653032679812	0.105001213360465
3	D	26	50	20120529	21	2646	52.64	0.0374300893502781	0.104418415951411
3	D	26	50	20120529	21	2648	52.68	0.0374492519440482	0.104928169229968
3	D	26	50	20120529	21	2650	52.72	0.0374573836720319	0.104836598901804
3	D	26	50	20120529	21	2652	52.76	0.0374095125429455	0.104649710579537
3	D	26	50	20120529	21	2654	52.8	0.0373817232464449	0.104417284580561
3	D	26	50	20120529	21	2656	52.84	0.0377695006052476	0.104988344017047
3	D	26	50	20120529	21	2658	52.88	0.0377280641478701	0.105079277949108
3	D	26	50	20120529	21	2660	52.92	0.0377117299812247	0.104877823227148
3	D	26	50	20120529	21	2662	52.96	0.0377364080078881	0.104783848735928
3	D	26	50	20120529	21	2664	53	0.0377603789277703	0.104689167137927
3	D	26	50	20120529	21	2666	53.04	0.0378323623980951	0.10475294816959
3	D	26	50	20120529	21	2668	53.08	0.0374218869116163	0.104983818533647
3	D	26	50	20120529	21	2670	53.12	0.0374361704685963	0.104750331874500
3	D	26	50	20120529	21	2672	53.16	0.037396077514103	0.104985586300600
3	D	26	50	20120529	21	2674	53.2	0.0373276295776841	0.104740078826172
3	D	26	50	20120529	21	2676	53.24	0.037660676871623	0.104860994085755
3	D	26	50	20120529	21	2678	53.28	0.0375444992274741	0.104494924905135
3	D	26	50	20120529	21	2680	53.32	0.0374453628567517	0.104578504926671
3	D	26	50	20120529	21	2682	53.36	0.0373005473879647	0.105045761087679
3	D	26	50	20120529	21	2684	53.4	0.037610613711515	0.105086419727598
3	D	26	50	20120529	21	2686	53.44	0.0375338926257563	0.104744533598894
3	D	26	50	20120529	21	2688	53.48	0.0374958502809284	0.104892884601587
3	D	26	50	20120529	21	2690	53.52	0.0374279680299345	0.104594485539926
3	D	26	50	20120529	21	2692	53.56	0.0373896428423942	0.104791202646452
3	D	26	50	20120529	21	2694	53.6	0.037788804620374	0.104925199381487
3	D	26	50	20120529	21	2696	53.64	0.0377945321853016	0.104616830114212
3	D	26	50	20120529	21	2698	53.68	0.0377564898404738	0.104765181116904
3	D	26	50	20120529	21	2700	53.72	0.0378047145229507	0.104814537170231
3	D	26	50	20120529	21	2702	53.76	0.0372583331131279	0.104666539720929
3	D	26	50	20120529	21	2704	53.8	0.0374894156092196	0.104933260398793
3	D	26	50	20120529	21	2706	53.84	0.0372180987372783	0.104677075611969
3	D	26	50	20120529	21	2708	53.88	0.0373971381742748	0.105380505437893
3	D	26	50	20120529	21	2710	53.92	0.0375473983652769	0.105193475694270
3	D	26	50	20120529	21	2712	53.96	0.0372380391485078	0.104910279428404
3	D	26	50	20120529	21	2714	54	0.0374415444801333	0.104464943577613
3	D	26	50	20120529	21	2716	54.04	0.0376760210887747	0.104545836593380
3	D	26	50	20120529	21	2718	54.08	0.037542660749843	0.104592929905007
3	D	26	50	20120529	21	2720	54.12	0.0373775513164359	0.104678843378922
3	D	26	50	20120529	21	2722	54.16	0.037667818650113	0.104889207646325
3	D	26	50	20120529	21	2724	54.2	0.0377043760707003	0.104634861337132
3	D	26	50	20120529	21	2726	54.24	0.0377393071456909	0.104789434879499
3	D	26	50	20120529	21	2728	54.28	0.0377168918607273	0.104920744608766
3	D	26	50	20120529	21	2730	54.32	0.0377226194256549	0.10461237534149
3	D	26	50	20120529	21	2732	54.36	0.0376777181450496	0.104695460388280
3	D	26	50	20120529	21	2734	54.4	0.037468768091209	0.105212708998718
3	D	26	50	20120529	21	2736	54.44	0.0376429284914152	0.105273308049866
3	D	26	50	20120529	21	2738	54.48	0.0374195534592384	0.104844730629788
3	D	26	50	20120529	21	2740	54.52	0.0377144876976713	0.104858094947952
3	D	26	50	20120529	21	2742	54.56	0.0375058911972213	0.104892743180231
3	D	26	50	20120529	21	2744	54.6	0.0371625908549552	0.104868347996280
3	D	26	50	20120529	21	2746	54.64	0.0372397362047826	0.104934038216252
3	D	26	50	20120529	21	2748	54.68	0.0374888499237947	0.104523704151129
3	D	26	50	20120529	21	2750	54.72	0.0372483629075131	0.104607213461987
3	D	26	50	20120529	21	2752	54.76	0.0375072347001055	0.104648154944618
3	D	26	50	20120529	21	2754	54.8	0.0373129217566355	0.104709531813225
3	D	26	50	20120529	21	2756	54.84	0.0374603535205128	0.104844942761822
3	D	26	50	20120529	21	2758	54.88	0.0377209223693801	0.104935098876424
3	D	26	50	20120529	21	2760	54.92	0.0376041790398062	0.104938705121008
3	D	26	50	20120529	21	2762	54.96	0.037538488819834	0.104964797361233
3	D	26	50	20120529	21	2764	55	0.0375289428782879	0.104599576708751
3	D	26	50	20120529	21	2766	55.04	0.0374621919981439	0.104707339782203
3	D	26	50	20120529	21	2768	55.08	0.0375145886106299	0.104828891437889
3	D	26	50	20120529	21	2770	55.12	0.0375723592346528	0.104505248664140
3	D	26	50	20120529	21	2772	55.16	0.0374404131092834	0.104640023216634
3	D	26	50	20120529	21	2774	55.2	0.0377694298945695	0.104827194381615
3	D	26	50	20120529	21	2776	55.24	0.03765890910467	0.104543149587612
3	D	26	50	20120529	21	2778	55.28	0.0374110681778641	0.104744321466860
3	D	26	50	20120529	21	2780	55.32	0.0377105278996966	0.104871954240864
3	D	26	50	20120529	21	2782	55.36	0.0376073610203215	0.104941179994742
3	D	26	50	20120529	21	2784	55.4	0.0375139522145268	0.104833770474680
3	D	26	50	20120529	21	2786	55.44	0.0373530147111287	0.105085217646070
3	D	26	50	20120529	21	2788	55.48	0.0376385444293719	0.104829386412636
3	D	26	50	20120529	21	2790	55.52	0.037424715338741	0.104774514926416
3	D	26	50	20120529	21	2792	55.56	0.0377287005439731	0.104913178566207
3	D	26	50	20120529	21	2794	55.6	0.0376293520412164	0.104886662061912
3	D	26	50	20120529	21	2796	55.64	0.0375083660709554	0.104835113977564
3	D	26	50	20120529	21	2798	55.68	0.0373629142060653	0.104806617574282
3	D	26	50	20120529	21	2800	55.72	0.0377476510057089	0.104788162087293
3	D	26	50	20120529	21	2802	55.76	0.0377327310526259	0.104753584565693
3	D	26	50	20120529	21	2804	55.8	0.0377197202878521	0.104671843021788
3	D	26	50	20120529	21	2806	55.84	0.0377067095230782	0.104590101477883
3	D	26	50	20120529	21	2808	55.88	0.0377019719076443	0.104836669612482
3	D	26	50	20120529	21	2810	55.92	0.0376668994112974	0.104710521762719
3	D	26	50	20120529	21	2812	55.96	0.03763147336156	0.105040104233430
3	D	26	50	20120529	21	2814	56	0.0376316854935943	0.10498898041315
3	D	26	50	20120529	21	2816	56.04	0.0376331704178348	0.104563231420198
3	D	26	50	20120529	21	2818	56.08	0.0375065983040024	0.104637477632222
3	D	26	50	20120529	21	2820	56.12	0.0375064568826462	0.10462064849083
3	D	26	50	20120529	21	2822	56.16	0.0375625304503943	0.10455750385527
3	D	26	50	20120529	21	2824	56.2	0.0375858649741735	0.104453559158436
3	D	26	50	20120529	21	2826	56.24	0.0375997242670847	0.104842750730801
3	D	26	50	20120529	21	2828	56.28	0.0374868700248073	0.104686904396227
3	D	26	50	20120529	21	2830	56.32	0.0374385746316523	0.104484883988842
3	D	26	50	20120529	21	2832	56.36	0.0374531410313447	0.104874782667988
3	D	26	50	20120529	21	2834	56.4	0.0374756977376646	0.104770201575051
3	D	26	50	20120529	21	2836	56.44	0.0374319985385873	0.104775717007944
3	D	26	50	20120529	21	2838	56.48	0.0373066285062829	0.105273025207153
3	D	26	50	20120529	21	2840	56.52	0.0375940674128352	0.105288228002949
3	D	26	50	20120529	21	2842	56.56	0.0375017899778904	0.104879873836813
3	D	26	50	20120529	21	2844	56.6	0.0373874508113725	0.104885318559028
3	D	26	50	20120529	21	2846	56.64	0.0376651316443445	0.104944220553901
3	D	26	50	20120529	21	2848	56.68	0.0375370038955935	0.104544846643887
3	D	26	50	20120529	21	2850	56.72	0.0374338370162183	0.104614072397765
3	D	26	50	20120529	21	2852	56.76	0.0373462971967075	0.104714340139337
3	D	26	50	20120529	21	2854	56.8	0.0376850720555739	0.104784272999997
3	D	26	50	20120529	21	2856	56.84	0.0375517824273203	0.104831295600945
3	D	26	50	20120529	21	2858	56.88	0.0374177149816073	0.104877681805791
3	D	26	50	20120529	21	2860	56.92	0.0373528732897725	0.104938280856939
3	D	26	50	20120529	21	2862	56.96	0.0376872640865956	0.104557221012558
3	D	26	50	20120529	21	2864	57	0.037567126644472	0.105177990055762
3	D	26	50	20120529	21	2866	57.04	0.0374215333582257	0.105415507223562
3	D	26	50	20120529	21	2868	57.08	0.0377069923657907	0.104625173974230
3	D	26	50	20120529	21	2870	57.12	0.0377373272467036	0.104787172137799
3	D	26	50	20120529	21	2872	57.16	0.0376516966155019	0.104974626145492
3	D	26	50	20120529	21	2874	57.2	0.0374935875392286	0.104671701600432
3	D	26	50	20120529	21	2876	57.24	0.0373344178027835	0.105067045001793
3	D	26	50	20120529	21	2878	57.28	0.0376146442201678	0.104847629767591
3	D	26	50	20120529	21	2880	57.32	0.0374565351438944	0.104544705222531
3	D	26	50	20120529	21	2882	57.36	0.0374048456381897	0.105023487224072
3	D	26	50	20120529	21	2884	57.4	0.0374822738307296	0.105115764659017
3	D	26	50	20120529	21	2886	57.44	0.037613583559996	0.105158403197923
3	D	26	50	20120529	21	2888	57.48	0.0375312763306659	0.104926755016406
3	D	26	50	20120529	21	2890	57.52	0.0372811019514821	0.105336735528138
3	D	26	50	20120529	21	2892	57.56	0.037431220721128	0.105210658389052
3	D	26	50	20120529	21	2894	57.6	0.0374094418322674	0.104761504161642
3	D	26	50	20120529	21	2896	57.64	0.0374726571785055	0.104688389320468
3	D	26	50	20120529	21	2898	57.68	0.0376004313738659	0.104543644562359
3	D	26	50	20120529	21	2900	57.72	0.0372903650503156	0.104412476254449
3	D	26	50	20120529	21	2902	57.76	0.0373822182211917	0.104985303457888
3	D	26	50	20120529	21	2904	57.8	0.0375816223334863	0.104985303457888
3	D	26	50	20120529	21	2906	57.84	0.0373922591374846	0.104956877765284
3	D	26	50	20120529	21	2908	57.88	0.0374780311900425	0.104936159536595
3	D	26	50	20120529	21	2910	57.92	0.0375177705911452	0.104962888172924
3	D	26	50	20120529	21	2912	57.96	0.0375843093392548	0.105040599208177
3	D	26	50	20120529	21	2914	58	0.0374486862586233	0.104971161322264
3	D	26	50	20120529	21	2916	58.04	0.0373799554794919	0.105107774352390
3	D	26	50	20120529	21	2918	58.08	0.0377295490721106	0.105280025564287
3	D	26	50	20120529	21	2920	58.12	0.0377485702445245	0.105089884550826
3	D	26	50	20120529	21	2922	58.16	0.0377530957279241	0.105144756037046
3	D	26	50	20120529	21	2924	58.2	0.0378887895192338	0.105139169893474
3	D	26	50	20120529	21	2926	58.24	0.0375930067526635	0.105167666296756
3	D	26	50	20120529	21	2928	58.28	0.0375740562909277	0.104917916181641
3	D	26	50	20120529	21	2930	58.32	0.0374122702593922	0.104451791391483
3	D	26	50	20120529	21	2932	58.36	0.0377707733974537	0.104791909753233
3	D	26	50	20120529	21	2934	58.4	0.0376239780296794	0.105051842205998
3	D	26	50	20120529	21	2936	58.44	0.0375969665506381	0.104701258663885
3	D	26	50	20120529	21	2938	58.48	0.0374093711215893	0.104781373862194
3	D	26	50	20120529	21	2940	58.52	0.0376893854069392	0.104805415492754
3	D	26	50	20120529	21	2942	58.56	0.0374382917889398	0.105251670582361
3	D	26	50	20120529	21	2944	58.6	0.0377094672395249	0.105331220095245
3	D	26	50	20120529	21	2946	58.64	0.0376122400571117	0.104868418706958
3	D	26	50	20120529	21	2948	58.68	0.0374337663055402	0.104935169587102
3	D	26	50	20120529	21	2950	58.72	0.0372949612443933	0.105054175658375
3	D	26	50	20120529	21	2952	58.76	0.0377188010490365	0.105164908580310
3	D	26	50	20120529	21	2954	58.8	0.037737539378738	0.105147584464171
3	D	26	50	20120529	21	2956	58.84	0.037705366020194	0.105090662368285
3	D	26	50	20120529	21	2958	58.88	0.0377435497863781	0.105117532425970
3	D	26	50	20120529	21	2960	58.92	0.0378608588013769	0.105171343252018
3	D	26	50	20120529	21	2962	58.96	0.0376077145737121	0.104880015258169
3	D	26	50	20120529	21	2964	59	0.0377238922178611	0.104923643746568
3	D	26	50	20120529	21	2966	59.04	0.0376190989928892	0.105083591300473
3	D	26	50	20120529	21	2968	59.08	0.0372791220524947	0.105587617014103
3	D	26	50	20120529	21	2970	59.12	0.0373581765906314	0.105541089387901
3	D	26	50	20120529	21	2972	59.16	0.0374522217925292	0.105225012656711
3	D	26	50	20120529	21	2974	59.2	0.0373173058186788	0.10494839248391
3	D	26	50	20120529	21	2976	59.24	0.0372752329651982	0.105329876592361
3	D	26	50	20120529	21	2978	59.28	0.0371283668867458	0.105126017707344
3	D	26	50	20120529	21	2980	59.32	0.0369677829367383	0.105756120560060
3	D	26	50	20120529	21	2982	59.36	0.0369981178176512	0.105584364322910
3	D	26	50	20120529	21	2984	59.4	0.0370710205267915	0.105753292132935
3	D	26	50	20120529	21	2986	59.44	0.037196461269774	0.105644821952701
3	D	26	50	20120529	21	2988	59.48	0.0370989512446484	0.106381556508019
3	D	26	50	20120529	21	2990	59.52	0.0374963452556752	0.106682783996805
3	D	26	50	20120529	21	2992	59.56	0.0374392110277554	0.106817699970655
3	D	26	50	20120529	21	2994	59.6	0.0372961633259213	0.106508199332530
3	D	26	50	20120529	21	2996	59.64	0.0371715711110763	0.106665318459309
3	D	26	50	20120529	21	2998	59.68	0.0373164572905414	0.106653368354707
3	D	26	50	20120529	21	3000	59.72	0.0368902133228421	0.106812325959118
3	D	26	50	20120529	21	3002	59.76	0.0373241647544563	0.106495754253181
3	D	26	50	20120529	21	3004	59.8	0.0368964358625166	0.106707108470078
3	D	26	50	20120529	21	3006	59.84	0.0370381400614664	0.106408426565704
3	D	26	50	20120529	21	3008	59.88	0.0373166694225757	0.106614972456489
3	D	26	50	20120529	21	3010	59.92	0.0371750359343041	0.106684481053080
3	D	26	50	20120529	21	3012	59.96	0.037146963795091	0.106701239483794
3	D	26	50	20120529	21	3014	60	0.0371837333477127	0.106689925775295
3	D	26	50	20120529	21	3016	60.04	0.0371652778607237	0.106725351825032
3	D	26	50	20120529	21	3018	60.08	0.0373995423373308	0.106793729050773
3	D	26	50	20120529	21	3020	60.12	0.0371229928752087	0.107283824760813
3	D	26	50	20120529	21	3022	60.16	0.0372700710856955	0.107529897920666
3	D	26	50	20120529	21	3024	60.2	0.0369101537340716	0.107267561304846
3	D	26	50	20120529	21	3026	60.24	0.0371251849062304	0.107080814403935
3	D	26	50	20120529	21	3028	60.28	0.0374311500104498	0.107214669717613
3	D	26	50	20120529	21	3030	60.32	0.0372579795597373	0.107707452433422
3	D	26	50	20120529	21	3032	60.36	0.0370482516884373	0.107965263565843
3	D	26	50	20120529	21	3034	60.4	0.0372505549385348	0.107859126837987
3	D	26	50	20120529	21	3036	60.44	0.0370728590044226	0.107930756754921
3	D	26	50	20120529	21	3038	60.48	0.0374166543214355	0.107691613241524
3	D	26	50	20120529	21	3040	60.52	0.0373617828352154	0.108204689921953
3	D	26	50	20120529	21	3042	60.56	0.0373486306490854	0.107875602425988
3	D	26	50	20120529	21	3044	60.6	0.0374481912838764	0.108454864301136
3	D	26	50	20120529	21	3046	60.64	0.0375725713666872	0.108353111635324
3	D	26	50	20120529	21	3048	60.68	0.0372560703714281	0.108498492789536
3	D	26	50	20120529	21	3050	60.72	0.0373331450105774	0.108156960214222
3	D	26	50	20120529	21	3052	60.76	0.0375190433833513	0.108507048781588
3	D	26	50	20120529	21	3054	60.8	0.0372668183945021	0.108432590437529
3	D	26	50	20120529	21	3056	60.84	0.0375594898912352	0.108178102706980
3	D	26	50	20120529	21	3058	60.88	0.0375613990795444	0.108550960112700
3	D	26	50	20120529	21	3060	60.92	0.0376963857640729	0.108618205967590
3	D	26	50	20120529	21	3062	60.96	0.0373668032933619	0.108674845220763
3	D	26	50	20120529	21	3064	61	0.0375341047577906	0.108776244333186
3	D	26	50	20120529	21	3066	61.04	0.0377923401542799	0.108591548041940
3	D	26	50	20120529	21	3068	61.08	0.0375307106452409	0.108594376469064
3	D	26	50	20120529	21	3070	61.12	0.03765890910467	0.108443550592637
3	D	26	50	20120529	21	3072	61.16	0.0374504540255762	0.108899493045146
3	D	26	50	20120529	21	3074	61.2	0.0377055074415502	0.108986679311267
3	D	26	50	20120529	21	3076	61.24	0.0374940118032973	0.108908261169233
3	D	26	50	20120529	21	3078	61.28	0.0377419234407813	0.108861167857606
3	D	26	50	20120529	21	3080	61.32	0.0375939967021571	0.108938383918112
3	D	26	50	20120529	21	3082	61.36	0.0375497318176548	0.109129727013101
3	D	26	50	20120529	21	3084	61.4	0.03758975406147	0.108883229589179
3	D	26	50	20120529	21	3086	61.44	0.037612381478468	0.109615792214488
3	D	26	50	20120529	21	3088	61.48	0.0377079823152844	0.109650299025410
3	D	26	50	20120529	21	3090	61.52	0.0376677479394349	0.109427489678658
3	D	26	50	20120529	21	3092	61.56	0.0375138815038487	0.109878340962343
3	D	26	50	20120529	21	3094	61.6	0.037811432037372	0.109790094036051
3	D	26	50	20120529	21	3096	61.64	0.0377533785706366	0.110125333361011
3	D	26	50	20120529	21	3098	61.68	0.0377533785706366	0.110125333361011
3	D	26	50	20120529	21	3100	61.72	0.0377504087221556	0.110278209847104
3	D	26	50	20120529	21	3102	61.76	0.0377263670915952	0.110640248519071
3	D	26	50	20120529	21	3104	61.8	0.0377063559696877	0.110687129698664
3	D	26	50	20120529	21	3106	61.84	0.0377031032784942	0.110391983328197
3	D	26	50	20120529	21	3108	61.88	0.0376710713413064	0.110664431570988
3	D	26	50	20120529	21	3110	61.92	0.0377015476435756	0.110539202960040
3	D	26	50	20120529	21	3112	61.96	0.0378560504752648	0.110366315352040
3	D	26	50	20120529	21	3114	62	0.037657707023142	0.110597185716097
3	D	26	50	20120529	21	3116	62.04	0.0379672783719455	0.110352668191163
3	D	26	50	20120529	21	3118	62.08	0.0379096491692788	0.110626672068873
3	D	26	50	20120529	21	3120	62.12	0.0380584244360404	0.110446784103739
3	D	26	50	20120529	21	3122	62.16	0.0377391657243347	0.110247026438054
3	D	26	50	20120529	21	3124	62.2	0.0377766423837376	0.111067977411011
3	D	26	50	20120529	21	3126	62.24	0.0377720461896599	0.110942465957351
3	D	26	50	20120529	21	3128	62.28	0.037493799671263	0.110478250355502
3	D	26	50	20120529	21	3130	62.32	0.037848413722028	0.110499817112328
3	D	26	50	20120529	21	3132	62.36	0.0377799657856092	0.110380174644951
3	D	26	50	20120529	21	3134	62.4	0.0377410042019658	0.110552072303458
3	D	26	50	20120529	21	3136	62.44	0.0377115178491903	0.110646612480102
3	D	26	50	20120529	21	3138	62.48	0.0375041941409464	0.110855350401908
3	D	26	50	20120529	21	3140	62.52	0.0375866427916328	0.110918565748147
3	D	26	50	20120529	21	3142	62.56	0.0375545401437669	0.111577165004144
3	D	26	50	20120529	21	3144	62.6	0.0375472569439207	0.111493938535998
3	D	26	50	20120529	21	3146	62.64	0.037607643863034	0.111432137403322
3	D	26	50	20120529	21	3148	62.68	0.0376322511790193	0.111390559524589
3	D	26	50	20120529	21	3150	62.72	0.0375979565001317	0.111917000523182
3	D	26	50	20120529	21	3152	62.76	0.0375207404396262	0.112221904967230
3	D	26	50	20120529	21	3154	62.8	0.037256636056853	0.111957093477675
3	D	26	50	20120529	21	3156	62.84	0.0373288316592122	0.112432198523954
3	D	26	50	20120529	21	3158	62.88	0.037198229036727	0.112159750281163
3	D	26	50	20120529	21	3160	62.92	0.0368748691056904	0.112163497947104
3	D	26	50	20120529	21	3162	62.96	0.0365761872013172	0.112315101640990
3	D	26	50	20120529	21	3164	63	0.0369965621827326	0.112703656817252
3	D	26	50	20120529	21	3166	63.04	0.0369588733912953	0.112550426777769
3	D	26	50	20120529	21	3168	63.08	0.0369793794879498	0.112739224288346
3	D	26	50	20120529	21	3170	63.12	0.037101072564992	0.112715111947107
3	D	26	50	20120529	21	3172	63.16	0.0369357509995506	0.112774367495371
3	D	26	50	20120529	21	3174	63.2	0.0367085575907553	0.113010046185540
3	D	26	50	20120529	21	3176	63.24	0.0368300385357632	0.113045542945956
3	D	26	50	20120529	21	3178	63.28	0.0369159520096773	0.113197217350520
3	D	26	50	20120529	21	3180	63.32	0.036875222659081	0.113368054348855
3	D	26	50	20120529	21	3182	63.36	0.0370107043183563	0.113250957465890
3	D	26	50	20120529	21	3184	63.4	0.0367986429946785	0.113324425860456
3	D	26	50	20120529	21	3186	63.44	0.0371444182106787	0.114052038738297
3	D	26	50	20120529	21	3188	63.48	0.0371286497294582	0.113722739110298
3	D	26	50	20120529	21	3190	63.52	0.0370884153536087	0.114109455808929
3	D	26	50	20120529	21	3192	63.56	0.037142226179657	0.114143326223748
3	D	26	50	20120529	21	3194	63.6	0.036966439433854	0.114535487644594
3	D	26	50	20120529	21	3196	63.64	0.0370901831205617	0.114625290205805
3	D	26	50	20120529	21	3198	63.68	0.0372116640655695	0.114896960631136
3	D	26	50	20120529	21	3200	63.72	0.0373421252666985	0.114571337958400
3	D	26	50	20120529	21	3202	63.76	0.0370804957576594	0.115066312705231
3	D	26	50	20120529	21	3204	63.8	0.0373018201801708	0.115030250259390
3	D	26	50	20120529	21	3206	63.84	0.0372672426585708	0.114889465299256
3	D	26	50	20120529	21	3208	63.88	0.0374425344296269	0.114997016240674
3	D	26	50	20120529	21	3210	63.92	0.0374858800753137	0.114815077665875
3	D	26	50	20120529	21	3212	63.96	0.0376732633723281	0.115411168682415
3	D	26	50	20120529	21	3214	64	0.0380513533682286	0.115212683808936
3	D	26	50	20120529	21	3216	64.04	0.0376782838304745	0.115517871095696
3	D	26	50	20120529	21	3218	64.08	0.0379272561281303	0.115533356734204
3	D	26	50	20120529	21	3220	64.12	0.037771551214913	0.116014330766767
3	D	26	50	20120529	21	3222	64.16	0.0381335191762024	0.115899850178893
3	D	26	50	20120529	21	3224	64.2	0.0381451157274139	0.116069272963666
3	D	26	50	20120529	21	3226	64.24	0.0382988407416439	0.116454363316700
3	D	26	50	20120529	21	3228	64.28	0.0382587477871506	0.116341721206457
3	D	26	50	20120529	21	3230	64.32	0.0382079068095833	0.116751772428867
3	D	26	50	20120529	21	3232	64.36	0.0382817287575391	0.116293284391945
3	D	26	50	20120529	21	3234	64.4	0.038351944460911	0.116412573305932
3	D	26	50	20120529	21	3236	64.44	0.0383592276607572	0.116480243424891
3	D	26	50	20120529	21	3238	64.48	0.0386299788472735	0.116980238629868
3	D	26	50	20120529	21	3240	64.52	0.0386081292477349	0.116739044506805
3	D	26	50	20120529	21	3242	64.56	0.0386251705211615	0.117263647027768
3	D	26	50	20120529	21	3244	64.6	0.0384142405683335	0.117249717024178
3	D	26	50	20120529	21	3246	64.64	0.0388896284573252	0.117495578051997
3	D	26	50	20120529	21	3248	64.68	0.0386592530680146	0.117368157410027
3	D	26	50	20120529	21	3250	64.72	0.0390230595069351	0.117309821100579
3	D	26	50	20120529	21	3252	64.76	0.0388751327683109	0.117225816814974
3	D	26	50	20120529	21	3254	64.8	0.0386294838725267	0.117632686056869
3	D	26	50	20120529	21	3256	64.84	0.0388653746947305	0.117587714065586
3	D	26	50	20120529	21	3258	64.88	0.0388119881327509	0.118005967726657
3	D	26	50	20120529	21	3260	64.92	0.038812624528854	0.118572430969066
3	D	26	50	20120529	21	3262	64.96	0.0388975480532745	0.118184865742298
3	D	26	50	20120529	21	3264	65	0.0391583997448542	0.119178421480543
3	D	26	50	20120529	21	3266	65.04	0.0391902902606857	0.119512812277366
3	D	26	50	20120529	21	3268	65.08	0.0392593745932077	0.119778896559126
3	D	26	50	20120529	21	3270	65.12	0.0389479647667731	0.119759380411966
3	D	26	50	20120529	21	3272	65.16	0.0389976743734905	0.119873719578484
3	D	26	50	20120529	21	3274	65.2	0.0390235544816819	0.119986432399405
3	D	26	50	20120529	21	3276	65.24	0.0389168520684009	0.119909287049577
3	D	26	50	20120529	21	3278	65.28	0.0387062049582854	0.120129833654629
3	D	26	50	20120529	21	3280	65.32	0.0389882698533007	0.120464365872809
3	D	26	50	20120529	21	3282	65.36	0.0388730114479673	0.121029344190977
3	D	26	50	20120529	21	3284	65.4	0.0388815674400197	0.120617737333648
3	D	26	50	20120529	21	3286	65.44	0.0389642989334185	0.120798049562851
3	D	26	50	20120529	21	3288	65.48	0.039084365664864	0.120837788963953
3	D	26	50	20120529	21	3290	65.52	0.0393009524719414	0.121145875388516
3	D	26	50	20120529	21	3292	65.56	0.0391931186878105	0.121150471582594
3	D	26	50	20120529	21	3294	65.6	0.039202947472069	0.121085488469403
3	D	26	50	20120529	21	3296	65.64	0.0392289690016166	0.121005726824485
3	D	26	50	20120529	21	3298	65.68	0.0392660921076289	0.121510247512862
3	D	26	50	20120529	21	3300	65.72	0.0392472123565713	0.121878438013826
3	D	26	50	20120529	21	3302	65.76	0.0391972906178195	0.122061295827440
3	D	26	50	20120529	21	3304	65.8	0.0393223070967333	0.121991433677459
3	D	26	50	20120529	21	3306	65.84	0.0393243577063987	0.122736087828727
3	D	26	50	20120529	21	3308	65.88	0.0396270701194247	0.122713389701051
3	D	26	50	20120529	21	3310	65.92	0.039634989715374	0.122902045790271
3	D	26	50	20120529	21	3312	65.96	0.039869819877406	0.123218758917565
3	D	26	50	20120529	21	3314	66	0.0400570617530642	0.122980605353661
3	D	26	50	20120529	21	3316	66.04	0.0403479654828443	0.123843699890777
3	D	26	50	20120529	21	3318	66.08	0.0405847048331856	0.123871418476600
3	D	26	50	20120529	21	3320	66.12	0.0404573549018939	0.123935128797585
3	D	26	50	20120529	21	3322	66.16	0.0406453745950114	0.124239255424173
3	D	26	50	20120529	21	3324	66.2	0.0409741792482632	0.124321986917572
3	D	26	50	20120529	21	3326	66.24	0.0410065647388415	0.124177878555566
3	D	26	50	20120529	21	3328	66.28	0.0414099691575084	0.124436326084090
3	D	26	50	20120529	21	3330	66.32	0.0411797351895541	0.124703329604666
3	D	26	50	20120529	21	3332	66.36	0.0417770989983005	0.124946008651969
3	D	26	50	20120529	21	3334	66.4	0.041963350924465	0.125917997633388
3	D	26	50	20120529	21	3336	66.44	0.0421851703217232	0.126003062579165
3	D	26	50	20120529	21	3338	66.48	0.0429134903063454	0.126110542809905
3	D	26	50	20120529	21	3340	66.52	0.0432669729862605	0.126343958758375
3	D	26	50	20120529	21	3342	66.56	0.0435369463553176	0.126882915546995
3	D	26	50	20120529	21	3344	66.6	0.0436906713695475	0.126675450417395
3	D	26	50	20120529	21	3346	66.64	0.0437188849301169	0.127096956769660
3	D	26	50	20120529	21	3348	66.68	0.0439037933533971	0.126875278793758
3	D	26	50	20120529	21	3350	66.72	0.0438547908534609	0.127536635766202
3	D	26	50	20120529	21	3352	66.76	0.0442306181076616	0.127828317313442
3	D	26	50	20120529	21	3354	66.8	0.0445837472341861	0.127623680610966
3	D	26	50	20120529	21	3356	66.84	0.0445305020935628	0.128007851725185
3	D	26	50	20120529	21	3358	66.88	0.044525269503382	0.128220973709035
3	D	26	50	20120529	21	3360	66.92	0.0444865907624511	0.128767355118857
3	D	26	50	20120529	21	3362	66.96	0.044476408424802	0.128650258235893
3	D	26	50	20120529	21	3364	67	0.0447021169093568	0.128749818870684
3	D	26	50	20120529	21	3366	67.04	0.0452388816669554	0.129034712192824
3	D	26	50	20120529	21	3368	67.08	0.04568973295064	0.128708311702628
3	D	26	50	20120529	21	3370	67.12	0.0459362303745616	0.128993558578159
3	D	26	50	20120529	21	3372	67.16	0.0460801266045331	0.129221600515092
3	D	26	50	20120529	21	3374	67.2	0.0462094564348121	0.129397740814285
3	D	26	50	20120529	21	3376	67.24	0.0464799954892941	0.129507625208082
3	D	26	50	20120529	21	3378	67.28	0.0464811975708221	0.129782194771216
3	D	26	50	20120529	21	3380	67.32	0.0466078403953326	0.129668279868767
3	D	26	50	20120529	21	3382	67.36	0.0475974363356032	0.129251440421258
3	D	26	50	20120529	21	3384	67.4	0.0469790714554556	0.129900917999778
3	D	26	50	20120529	21	3386	67.44	0.0475801122194641	0.129864148447156
3	D	26	50	20120529	21	3388	67.48	0.0481011084958424	0.129621752242565
3	D	26	50	20120529	21	3390	67.52	0.0487780925281504	0.129319534804286
3	D	26	50	20120529	21	3392	67.56	0.0489419291693513	0.128645167067068
3	D	26	50	20120529	21	3394	67.6	0.0495146149514343	0.128819186045918
3	D	26	50	20120529	21	3396	67.64	0.0499182315021356	0.128429711630841
3	D	26	50	20120529	21	3398	67.68	0.0499897907083916	0.128143191963104
3	D	26	50	20120529	21	3400	67.72	0.050308837288063	0.128273865296267
3	D	26	50	20120529	21	3402	67.76	0.0506483192537107	0.128005094008738
3	D	26	50	20120529	21	3404	67.8	0.0507449807506989	0.127932474142310
3	D	26	50	20120529	21	3406	67.84	0.0504677948924737	0.127885805094752
3	D	26	50	20120529	21	3408	67.88	0.0505340507978709	0.127632872999122
3	D	26	50	20120529	21	3410	67.92	0.0505834068511978	0.128079905906188
3	D	26	50	20120529	21	3412	67.96	0.0506869272839635	0.128038610870166
3	D	26	50	20120529	21	3414	68	0.0508227624966294	0.127935302569435
3	D	26	50	20120529	21	3416	68.04	0.0510885639356774	0.128213973351901
3	D	26	50	20120529	21	3418	68.08	0.0515917411211698	0.128255268387922
3	D	26	50	20120529	21	3420	68.12	0.0520652198218523	0.128428085285244
3	D	26	50	20120529	21	3422	68.16	0.0526346529127418	0.127933605513160
3	D	26	50	20120529	21	3424	68.2	0.0532132076811086	0.128434095692884
3	D	26	50	20120529	21	3426	68.24	0.0534241376339366	0.127975678366641
3	D	26	50	20120529	21	3428	68.28	0.0534516440877247	0.127843520109237
3	D	26	50	20120529	21	3430	68.32	0.0537052125794582	0.128142909120392
3	D	26	50	20120529	21	3432	68.36	0.053500080902236	0.128004386901957
3	D	26	50	20120529	21	3434	68.4	0.0540413711432343	0.127228337209605
3	D	26	50	20120529	21	3436	68.44	0.0537882269155695	0.127830792187176
3	D	26	50	20120529	21	3438	68.48	0.054225926013124	0.127728261703904
3	D	26	50	20120529	21	3440	68.52	0.0544388358649393	0.126751676528407
3	D	26	50	20120529	21	3442	68.56	0.0541344971063166	0.127111169615962
3	D	26	50	20120529	21	3444	68.6	0.0546911315644666	0.126493723974630
3	D	26	50	20120529	21	3446	68.64	0.054911819590875	0.125993021662872
3	D	26	50	20120529	21	3448	68.68	0.0550054405287041	0.125953140840413
3	D	26	50	20120529	21	3450	68.72	0.0551144056836849	0.125927614285612
3	D	26	50	20120529	21	3452	68.76	0.0555572666607421	0.125162312616334
3	D	26	50	20120529	21	3454	68.8	0.055926729953912	0.125176101198567
3	D	26	50	20120529	21	3456	68.84	0.0562382812017028	0.124888591581337
3	D	26	50	20120529	21	3458	68.88	0.0566860212155501	0.124783091249584
3	D	26	50	20120529	21	3460	68.92	0.056761610930459	0.124167271953848
3	D	26	50	20120529	21	3462	68.96	0.0569545803710448	0.124341998039479
3	D	26	50	20120529	21	3464	69	0.0567960470307027	0.124366181091396
3	D	26	50	20120529	21	3466	69.04	0.0572225738411145	0.123731764887315
3	D	26	50	20120529	21	3468	69.08	0.0572695257313853	0.123836133848219
3	D	26	50	20120529	21	3470	69.12	0.0578047348540654	0.123688419241629
3	D	26	50	20120529	21	3472	69.16	0.0581073765564132	0.123063336847060
3	D	26	50	20120529	21	3474	69.2	0.0582524041572346	0.122832042218934
3	D	26	50	20120529	21	3476	69.24	0.0585895526705043	0.122914915133689
3	D	26	50	20120529	21	3478	69.28	0.0592025435391149	0.122545168997806
3	D	26	50	20120529	21	3480	69.32	0.0592205040513571	0.122295277461335
3	D	26	50	20120529	21	3482	69.36	0.0590054728791982	0.122349088287383
3	D	26	50	20120529	21	3484	69.4	0.0594616274637417	0.122184261696689
3	D	26	50	20120529	21	3486	69.44	0.059365885205569	0.122462437504407
3	D	26	50	20120529	21	3488	69.48	0.0594991041231446	0.122612061299307
3	D	26	50	20120529	21	3490	69.52	0.0596796991950596	0.122879771926664
3	D	26	50	20120529	21	3492	69.56	0.0596192415652682	0.122682842688103
3	D	26	50	20120529	21	3494	69.6	0.0590435152240261	0.122555704888846
3	D	26	50	20120529	21	3496	69.64	0.0591966745528311	0.122205969874871
3	D	26	50	20120529	21	3498	69.68	0.0593614304328475	0.122451335927943
3	D	26	50	20120529	21	3500	69.72	0.0594779616303871	0.122252780343786
3	D	26	50	20120529	21	3502	69.76	0.0591094882867108	0.122544886155094
3	D	26	50	20120529	21	3504	69.8	0.0592446163925955	0.122302277818469
3	D	26	50	20120529	21	3506	69.84	0.059388512622567	0.122521834474027
3	D	26	50	20120529	21	3508	69.88	0.0595653600285417	0.122258720040748
3	D	26	50	20120529	21	3510	69.92	0.0589402069232947	0.122472336999344
3	D	26	50	20120529	21	3512	69.96	0.0589909064795058	0.122083640401726
3	D	26	50	20120529	21	3514	70	0.0591426515947484	0.122254335978704
3	D	26	50	20120529	21	3516	70.04	0.059418918214158	0.122366978088947
3	D	26	50	20120529	21	3518	70.08	0.0594421820272591	0.122234819831544
3	D	26	50	20120529	21	3520	70.12	0.0595173474780992	0.122121470614519
3	D	26	50	20120529	21	3522	70.16	0.0592883155916729	0.122005434391727
3	D	26	50	20120529	21	3524	70.2	0.0594919623446546	0.121875326743988
3	D	26	50	20120529	21	3526	70.24	0.0590985988422805	0.122267276032800
3	D	26	50	20120529	21	3528	70.28	0.0593313783946471	0.122276326999599
3	D	26	50	20120529	21	3530	70.32	0.0593185797619076	0.122611566324560
3	D	26	50	20120529	21	3532	70.36	0.0594888510748174	0.122229162977294
3	D	26	50	20120529	21	3534	70.4	0.0595966141482702	0.122165240524275
3	D	26	50	20120529	21	3536	70.44	0.0594699006130816	0.121924258533246
3	D	26	50	20120529	21	3538	70.48	0.0595344594622039	0.122097287562603
3	D	26	50	20120529	21	3540	70.52	0.059495215035848	0.122658376793474
3	D	26	50	20120529	21	3542	70.56	0.0594226658800983	0.122790322918844
3	D	26	50	20120529	21	3544	70.6	0.0596250398408739	0.122085903143426
3	D	26	50	20120529	21	3546	70.64	0.0597778456162883	0.122401202057157
3	D	26	50	20120529	21	3548	70.68	0.0594807193468337	0.122296691674897
3	D	26	50	20120529	21	3550	70.72	0.0595628851548076	0.122227253788985
3	D	26	50	20120529	21	3552	70.76	0.0596153524779716	0.122180443320070
3	D	26	50	20120529	21	3554	70.8	0.0594514451260926	0.121990797281356
3	D	26	50	20120529	21	3556	70.84	0.0592584049748287	0.122186665859745
3	D	26	50	20120529	21	3558	70.88	0.059666829851642	0.122523531530302
3	D	26	50	20120529	21	3560	70.92	0.0596709310709729	0.122382251595421
3	D	26	50	20120529	21	3562	70.96	0.059650142131606	0.122196565354681
3	D	26	50	20120529	21	3564	71	0.0593892197293482	0.122205757742837
3	D	26	50	20120529	21	3566	71.04	0.0594986091483977	0.122646497399550
3	D	26	50	20120529	21	3568	71.08	0.0592917804149007	0.122325824474282
3	D	26	50	20120529	21	3570	71.12	0.0595042660026472	0.122493762334814
3	D	26	50	20120529	21	3572	71.16	0.0592548694409227	0.122617293889487
3	D	26	50	20120529	21	3574	71.2	0.0594002505951347	0.122307863962040
3	D	26	50	20120529	21	3576	71.24	0.0592773554365644	0.122386918500177
3	D	26	50	20120529	21	3578	71.28	0.0591666225146306	0.122371786415059
3	D	26	50	20120529	21	3580	71.32	0.0593562685533449	0.122351846003830
3	D	26	50	20120529	21	3582	71.36	0.0590288781136555	0.122413364293793
3	D	26	50	20120529	21	3584	71.4	0.058904639452201	0.122488105480565
3	D	26	50	20120529	21	3586	71.44	0.0591509247440883	0.122608101501332
3	D	26	50	20120529	21	3588	71.48	0.0589488336260252	0.122508965130610
3	D	26	50	20120529	21	3590	71.52	0.0587997755165511	0.122342653615674
3	D	26	50	20120529	21	3592	71.56	0.0589509549463688	0.122801000231240
3	D	26	50	20120529	21	3594	71.6	0.0591184685428318	0.122777736418139
3	D	26	50	20120529	21	3596	71.64	0.0588939621398051	0.122490297511586
3	D	26	50	20120529	21	3598	71.68	0.0590136046071819	0.122691681522868
3	D	26	50	20120529	21	3600	71.72	0.059148944845101	0.122410677288025
3	D	26	50	20120529	21	3602	71.76	0.0589251455488555	0.122586393323150
3	D	26	50	20120529	21	3604	71.8	0.059155520938166	0.122433799679769
3	D	26	50	20120529	21	3606	71.84	0.0588941035611614	0.122864922684259
3	D	26	50	20120529	21	3608	71.88	0.0590382826338453	0.122831052269440
3	D	26	50	20120529	21	3610	71.92	0.0591706530232834	0.122258861462104
3	D	26	50	20120529	21	3612	71.96	0.0589192058518935	0.122708298532226
3	D	26	50	20120529	21	3614	72	0.0593297520490504	0.122688075278284
3	D	26	50	20120529	21	3616	72.04	0.0590139581605725	0.122726683308537
3	D	26	50	20120529	21	3618	72.08	0.0590020080559704	0.123090772590170
3	D	26	50	20120529	21	3620	72.12	0.0589297417429332	0.123040002323281
3	D	26	50	20120529	21	3622	72.16	0.0591932097296033	0.123040992272774
3	D	26	50	20120529	21	3624	72.2	0.0589200543800309	0.123291520205349
3	D	26	50	20120529	21	3626	72.24	0.0591402474316924	0.123021829679004
3	D	26	50	20120529	21	3628	72.28	0.0590276053214494	0.123014263636445
3	D	26	50	20120529	21	3630	72.32	0.0587060838680438	0.122925663156763
3	D	26	50	20120529	21	3632	72.36	0.058694275184798	0.122820092114332
3	D	26	50	20120529	21	3634	72.4	0.0586831736083334	0.122715228178682
3	D	26	50	20120529	21	3636	72.44	0.0590570916742249	0.123010233127793
3	D	26	50	20120529	21	3638	72.48	0.0589793099282943	0.122832042218934
3	D	26	50	20120529	21	3640	72.52	0.0593129936183363	0.123015960692720
3	D	26	50	20120529	21	3642	72.56	0.059052990454894	0.122775332255083
3	D	26	50	20120529	21	3644	72.6	0.0593170948376671	0.123045800598886
3	D	26	50	20120529	21	3646	72.64	0.0592413637014021	0.122767978344558
3	D	26	50	20120529	21	3648	72.68	0.0591428637267828	0.122874963600552
3	D	26	50	20120529	21	3650	72.72	0.058767531447329	0.122428637800267
3	D	26	50	20120529	21	3652	72.76	0.0594879318360018	0.122587878247390
3	D	26	50	20120529	21	3654	72.8	0.0595724310963536	0.122752280574016
3	D	26	50	20120529	21	3656	72.84	0.0592236860318724	0.122929905797450
3	D	26	50	20120529	21	3658	72.88	0.059210887399133	0.122737643463645
3	D	26	50	20120529	21	3660	72.92	0.0590322015155271	0.123119976100233
3	D	26	50	20120529	21	3662	72.96	0.0593470054545113	0.122774059462876
3	D	26	50	20120529	21	3664	73	0.0590207463856719	0.122797676829368
3	D	26	50	20120529	21	3666	73.04	0.0592442628392049	0.122970140173299
3	D	26	50	20120529	21	3668	73.08	0.0590784462990167	0.122674923092154
3	D	26	50	20120529	21	3670	73.12	0.059303871940859	0.122879418373273
3	D	26	50	20120529	21	3672	73.16	0.0591860679511133	0.122498004975501
3	D	26	50	20120529	21	3674	73.2	0.0591340956026961	0.122721097164966
3	D	26	50	20120529	21	3676	73.24	0.0590512933986191	0.122482872890384
3	D	26	50	20120529	21	3678	73.28	0.0591060941741611	0.122701015332380
3	D	26	50	20120529	21	3680	73.32	0.0591140137701104	0.122486620556324
3	D	26	50	20120529	21	3682	73.36	0.0591678953068368	0.122326673002420
3	D	26	50	20120529	21	3684	73.4	0.0592811031025047	0.122632072421214
3	D	26	50	20120529	21	3686	73.44	0.0588940328504833	0.122413859268540
3	D	26	50	20120529	21	3688	73.48	0.0593704106889686	0.122630446075617
3	D	26	50	20120529	21	3690	73.52	0.0594478388815086	0.122414424953965
3	D	26	50	20120529	21	3692	73.56	0.0592766483297833	0.122705823658492
3	D	26	50	20120529	21	3694	73.6	0.0593235295093759	0.122610859217779
3	D	26	50	20120529	21	3696	73.64	0.0589904822154371	0.122658235372118
3	D	26	50	20120529	21	3698	73.68	0.0590520005054003	0.122613687644903
3	D	26	50	20120529	21	3700	73.72	0.0591294994086184	0.122522046606062
3	D	26	50	20120529	21	3702	73.76	0.0592069276011583	0.122430476277898
3	D	26	50	20120529	21	3704	73.8	0.0588511114688652	0.122352128846542
3	D	26	50	20120529	21	3706	73.84	0.0591717136834552	0.122085266747323
3	D	26	50	20120529	21	3708	73.88	0.0589643899752113	0.122470781364426
3	D	26	50	20120529	21	3710	73.92	0.0592869013781105	0.122634759426983
3	D	26	50	20120529	21	3712	73.96	0.0592533845166822	0.122406646779372
3	D	26	50	20120529	21	3714	74	0.0591093468653545	0.122721804271747
3	D	26	50	20120529	21	3716	74.04	0.0592975786905064	0.122362452605548
3	D	26	50	20120529	21	3718	74.08	0.0590073820675075	0.122426375058567
3	D	26	50	20120529	21	3720	74.12	0.0592741734560491	0.122532936050492
3	D	26	50	20120529	21	3722	74.16	0.0592020485643681	0.122839820393527
3	D	26	50	20120529	21	3724	74.2	0.0591473184995043	0.122668276288411
3	D	26	50	20120529	21	3726	74.24	0.059142368752036	0.122401697031904
3	D	26	50	20120529	21	3728	74.28	0.0590921641705717	0.122597565610292
3	D	26	50	20120529	21	3730	74.32	0.0590032101374984	0.122256598720404
3	D	26	50	20120529	21	3732	74.36	0.0592989221933907	0.122192817688741
3	D	26	50	20120529	21	3734	74.4	0.0591594100254626	0.122083428269692
3	D	26	50	20120529	21	3736	74.44	0.0593677943938782	0.122425172977039
3	D	26	50	20120529	21	3738	74.48	0.0592039577526773	0.122399505000882
3	D	26	50	20120529	21	3740	74.52	0.0591788554619452	0.122465619484923
3	D	26	50	20120529	21	3742	74.56	0.0589738652060792	0.122403323377500
3	D	26	50	20120529	21	3744	74.6	0.0590985281316024	0.122435638157401
3	D	26	50	20120529	21	3746	74.64	0.059293760313888	0.122497792843467
3	D	26	50	20120529	21	3748	74.68	0.059293760313888	0.122497792843467
3	D	26	50	20120529	21	3750	74.72	0.0592072811545489	0.122488105480565
3	D	26	50	20120529	21	3752	74.76	0.0593427628138242	0.122764159967940
3	D	26	50	20120529	21	3754	74.8	0.0591493691091697	0.122588443932815
3	D	26	50	20120529	21	3756	74.84	0.0594848912768427	0.122480610148684
3	D	26	50	20120529	21	3758	74.88	0.0595688248517696	0.122760129459287
3	D	26	50	20120529	21	3760	74.92	0.0594087358765089	0.122576564538891
3	D	26	50	20120529	21	3762	74.96	0.0594896996029548	0.122887337969223
3	D	26	50	20120529	21	3764	75	0.0594270499421417	0.122934431280850
3	D	26	50	20120529	21	3766	75.04	0.0592717692929931	0.122606050891666
3	D	26	50	20120529	21	3768	75.08	0.059100083766521	0.122759351641828
3	D	26	50	20120529	21	3770	75.12	0.0594072509522685	0.122508752998575
3	D	26	50	20120529	21	3772	75.16	0.0592914975721882	0.122555209914099
3	D	26	50	20120529	21	3774	75.2	0.0592935481818536	0.122759634484540
3	D	26	50	20120529	21	3776	75.24	0.0593745826189776	0.122920430566582
3	D	26	50	20120529	21	3778	75.28	0.0596512027917778	0.122655124102281
3	D	26	50	20120529	21	3780	75.32	0.0594946493504231	0.122402969824110
3	D	26	50	20120529	21	3782	75.36	0.0590942854909153	0.122666154968067
3	D	26	50	20120529	21	3784	75.4	0.0594104329327838	0.122461730397626
3	D	26	50	20120529	21	3786	75.44	0.0594213930878922	0.122636032219189
3	D	26	50	20120529	21	3788	75.48	0.0595247013886235	0.122361604077410
3	D	26	50	20120529	21	3790	75.52	0.0596242620234146	0.122609939978963
3	D	26	50	20120529	21	3792	75.56	0.0594706784305409	0.122378857482871
3	D	26	50	20120529	21	3794	75.6	0.059330105602441	0.122557614077155
3	D	26	50	20120529	21	3796	75.64	0.0595739160205941	0.122178039157014
3	D	26	50	20120529	21	3798	75.68	0.0592811031025047	0.122217707847439
3	D	26	50	20120529	21	3800	75.72	0.0592766483297833	0.122620970844750
3	D	26	50	20120529	21	3802	75.76	0.0592879620382823	0.122541774885257
3	D	26	50	20120529	21	3804	75.8	0.059472516908172	0.122064477807956
3	D	26	50	20120529	21	3806	75.84	0.0596297774563079	0.122468660044082
3	D	26	50	20120529	21	3808	75.88	0.0592219889755976	0.122583706317381
3	D	26	50	20120529	21	3810	75.92	0.0590878508192065	0.122661275931277
3	D	26	50	20120529	21	3812	75.96	0.0593936037913915	0.122942421587477
3	D	26	50	20120529	21	3814	76	0.0593239537734447	0.122768826872696
3	D	26	50	20120529	21	3816	76.04	0.0594484045669335	0.122812667493129
3	D	26	50	20120529	21	3818	76.08	0.0594399192855593	0.123224203639780
3	D	26	50	20120529	21	3820	76.12	0.0595579354073393	0.123281549999734
3	D	26	50	20120529	21	3822	76.16	0.0590031394268203	0.123532290064343
3	D	26	50	20120529	21	3824	76.2	0.0589926742464588	0.123381534898594
3	D	26	50	20120529	21	3826	76.24	0.0589679962197954	0.123608445464677
3	D	26	50	20120529	21	3828	76.28	0.0589109327025536	0.123529744479930
3	D	26	50	20120529	21	3830	76.32	0.0592568493399101	0.123773554898084
3	D	26	50	20120529	21	3832	76.36	0.0594457882718431	0.123519562142281
3	D	26	50	20120529	21	3834	76.4	0.0591760977454986	0.123768039465190
3	D	26	50	20120529	21	3836	76.44	0.0592411515693677	0.123927845597739
3	D	26	50	20120529	21	3838	76.48	0.0592164028320262	0.124258064464553
3	D	26	50	20120529	21	3840	76.52	0.059120943416566	0.124312511686704
3	D	26	50	20120529	21	3842	76.56	0.0591813303356793	0.124930947277530
3	D	26	50	20120529	21	3844	76.6	0.0589263476303835	0.125316037630564
3	D	26	50	20120529	21	3846	76.64	0.0593493389068893	0.125771272976292
3	D	26	50	20120529	21	3848	76.68	0.0594532836037237	0.125979869476742
3	D	26	50	20120529	21	3850	76.72	0.0590727187340891	0.125946069772601
3	D	26	50	20120529	21	3852	76.76	0.059120943416566	0.126194829938223
3	D	26	50	20120529	21	3854	76.8	0.0591321864143869	0.126289652957580
3	D	26	50	20120529	21	3856	76.84	0.0591830981026323	0.126412689537506
3	D	26	50	20120529	21	3858	76.88	0.0593586727164009	0.126412477405472
3	D	26	50	20120529	21	3860	76.92	0.0595218022508207	0.126636842387142
3	D	26	50	20120529	21	3862	76.96	0.0594025840475126	0.126587769176528
3	D	26	50	20120529	21	3864	77	0.0596652035060453	0.126540110179476
3	D	26	50	20120529	21	3866	77.04	0.0594919623446546	0.126625670100000
3	D	26	50	20120529	21	3868	77.08	0.0593657437842128	0.126446418530969
3	D	26	50	20120529	21	3870	77.12	0.0596563646712805	0.126734210990912
3	D	26	50	20120529	21	3872	77.16	0.0595137412335151	0.126801881109871
3	D	26	50	20120529	21	3874	77.2	0.0594502430445646	0.127165192574045
3	D	26	50	20120529	21	3876	77.24	0.0591999979547027	0.127402709741845
3	D	26	50	20120529	21	3878	77.28	0.0593738755121964	0.127791689182176
3	D	26	50	20120529	21	3880	77.32	0.0590652941128866	0.127970162933748
3	D	26	50	20120529	21	3882	77.36	0.0590487478142069	0.127853773157564
3	D	26	50	20120529	21	3884	77.4	0.0589775421613414	0.128180951465219
3	D	26	50	20120529	21	3886	77.44	0.0588952349320113	0.128929353282427
3	D	26	50	20120529	21	3888	77.48	0.0590116247081946	0.128545677142955
3	D	26	50	20120529	21	3890	77.52	0.0591130945312948	0.128479562658914
3	D	26	50	20120529	21	3892	77.56	0.0590994473704179	0.128817064725575
3	D	26	50	20120529	21	3894	77.6	0.0590522126374347	0.128838843614435
3	D	26	50	20120529	21	3896	77.64	0.0590121196829414	0.129127838155906
3	D	26	50	20120529	21	3898	77.68	0.058965379924705	0.129096796168212
3	D	26	50	20120529	21	3900	77.72	0.0589257112342804	0.129290614136935
3	D	26	50	20120529	21	3902	77.76	0.0588845576196154	0.129410963711093
3	D	26	50	20120529	21	3904	77.8	0.0592016950109775	0.129725979782112
3	D	26	50	20120529	21	3906	77.84	0.0590282417175525	0.130196417923635
3	D	26	50	20120529	21	3908	77.88	0.0590094326771729	0.130079462462027
3	D	26	50	20120529	21	3910	77.92	0.0592091903428581	0.130357708980424
3	D	26	50	20120529	21	3912	77.96	0.0590814868581758	0.130498140387168
3	D	26	50	20120529	21	3914	78	0.0590295852204367	0.130624995343713
3	D	26	50	20120529	21	3916	78.04	0.0594062610027748	0.130921485217064
3	D	26	50	20120529	21	3918	78.08	0.0592168270960949	0.131250926266419
3	D	26	50	20120529	21	3920	78.12	0.0594382929399625	0.131630501186560
3	D	26	50	20120529	21	3922	78.16	0.059876557722942	0.131555689289110
3	D	26	50	20120529	21	3924	78.2	0.0597577637837026	0.132006823415507
3	D	26	50	20120529	21	3926	78.24	0.0596939120413614	0.132182398029276
3	D	26	50	20120529	21	3928	78.28	0.0600523444687449	0.132239744389230
3	D	26	50	20120529	21	3930	78.32	0.0596526170053402	0.132434410886091
3	D	26	50	20120529	21	3932	78.36	0.0596964576257737	0.133017066873789
3	D	26	50	20120529	21	3934	78.4	0.0597674511466049	0.132849906830716
3	D	26	50	20120529	21	3936	78.44	0.0602291211640416	0.133024632916347
3	D	26	50	20120529	21	3938	78.48	0.0599609155619375	0.132841704392054
3	D	26	50	20120529	21	3940	78.52	0.0600505059911139	0.133261230845332
3	D	26	50	20120529	21	3942	78.56	0.0601336617485814	0.133336467006850
3	D	26	50	20120529	21	3944	78.6	0.0602219086748735	0.133024774337703
3	D	26	50	20120529	21	3946	78.64	0.0598776183831137	0.133301182378469
3	D	26	50	20120529	21	3948	78.68	0.0600332525856529	0.133763559502687
3	D	26	50	20120529	21	3950	78.72	0.0602216965428391	0.133811289210417
3	D	26	50	20120529	21	3952	78.76	0.0598600821349403	0.133830663936222
3	D	26	50	20120529	21	3954	78.8	0.0599106402697951	0.133983752554349
3	D	26	50	20120529	21	3956	78.84	0.0600242016188537	0.133998884639466
3	D	26	50	20120529	21	3958	78.88	0.0600728505653993	0.133978519964168
3	D	26	50	20120529	21	3960	78.92	0.0601441976396211	0.133830805357578
3	D	26	50	20120529	21	3962	78.96	0.0598642540649493	0.134178631183244
3	D	26	50	20120529	21	3964	79	0.060065496654875	0.133992944942504
3	D	26	50	20120529	21	3966	79.04	0.059916509256079	0.133757266252335
3	D	26	50	20120529	21	3968	79.08	0.0602072715645029	0.133927537565244
3	D	26	50	20120529	21	3970	79.12	0.0600140192812046	0.133898758319250
3	D	26	50	20120529	21	3972	79.16	0.0602936800131639	0.133921739289639
3	D	26	50	20120529	21	3974	79.2	0.0601736132817184	0.133972509556528
3	D	26	50	20120529	21	3976	79.24	0.0599974022718467	0.133772539758808
3	D	26	50	20120529	21	3978	79.28	0.0600393337039711	0.134045977951093
3	D	26	50	20120529	21	3980	79.32	0.0598432529935481	0.133898404765859
3	D	26	50	20120529	21	3982	79.36	0.0599951395301469	0.134104314260541
3	D	26	50	20120529	21	3984	79.4	0.0597302573299144	0.134538902088258
3	D	26	50	20120529	21	3986	79.44	0.0597417831704478	0.134265746738686
3	D	26	50	20120529	21	3988	79.48	0.0594556170561016	0.134604238754840
3	D	26	50	20120529	21	3990	79.52	0.0595575111432706	0.134976106211066
3	D	26	50	20120529	21	3992	79.56	0.059405200342603	0.135201956116977
3	D	26	50	20120529	21	3994	79.6	0.0590873558444597	0.135941236256707
3	D	26	50	20120529	21	3996	79.64	0.0593004071176312	0.136612068460019
3	D	26	50	20120529	21	3998	79.68	0.059207917550652	0.136366560985591
3	D	26	50	20120529	21	4000	79.72	0.0589428939290632	0.136686738936112
3	D	26	50	20120529	21	4002	79.76	0.0591275902203092	0.136743873164032
3	D	26	50	20120529	21	4004	79.8	0.0588387371001945	0.137019998362086
3	D	26	50	20120529	21	4006	79.84	0.0588830019846967	0.137480607719350
3	D	26	50	20120529	21	4008	79.88	0.0587982198816325	0.137655899490407
3	D	26	50	20120529	21	4010	79.92	0.0586857899034238	0.137451545630644
[truncated: 2,311 more rows]
