# Supplementary material for: How Do Ants Make Sense of Gravity? A Boltzmann Walker Analysis of Lasius niger Trajectories on Various Inclines
Source: PLoS One. 2013 Oct 29;8(10):e76531. doi: 10.1371/journal.pone.0076531 (PMC3812222; doi:10.1371/journal.pone.0076531)
Supplement: Dataset S3 — Trajectories for . (ZIP) [file pone.0076531.s007.zip › Incline3/3-D-26-50-20120529-22.txt]

Pente	Colonie	Temperature	Humidite	Date	Indiv	Frame	Time	X	Y
3	D	26	50	20120529	22	20	0	0	0
3	D	26	50	20120529	22	22	0.04	-0.00098993535152555	0.0008786508863024
3	D	26	50	20120529	22	24	0.08	-0.0017383442398012	0.00239120178873511
3	D	26	50	20120529	22	26	0.12	-0.0027983326601389	0.0036423635984344
3	D	26	50	20120529	22	28	0.16	-0.0033509366096362	0.0053431675392224
3	D	26	50	20120529	22	30	0.2	-0.0029133860045058	0.00644356004103709
3	D	26	50	20120529	22	32	0.24	-0.0025740878866212	0.00757425206842563
3	D	26	50	20120529	22	34	0.28	-0.0021485793099744	0.00787757259328341
3	D	26	50	20120529	22	36	0.32	-0.0019676801821434	0.00771453498274523
3	D	26	50	20120529	22	38	0.36	-0.0014870717237862	0.00768418808101705
3	D	26	50	20120529	22	40	0.4	-0.00071229411653333	0.00794914169903443
3	D	26	50	20120529	22	42	0.44	-2.70871394669192e-05	0.00863788421000678
3	D	26	50	20120529	22	44	0.48	0.00107666199823807	0.00842005077367411
3	D	26	50	20120529	22	46	0.52	0.00130761014404141	0.00841114829929897
3	D	26	50	20120529	22	48	0.56	0.00208024451064052	0.00832323371319404
3	D	26	50	20120529	22	50	0.6	0.00401503008532315	0.00874877057411211
3	D	26	50	20120529	22	52	0.64	0.00512840506764042	0.00860012965763888
3	D	26	50	20120529	22	54	0.68	0.00626117598896565	0.00855566678323787
3	D	26	50	20120529	22	56	0.72	0.00824485799756733	0.00841016542087312
3	D	26	50	20120529	22	58	0.76	0.0102609962074255	0.00786430019900054
3	D	26	50	20120529	22	60	0.8	0.0118303843529300	0.00695221023301582
3	D	26	50	20120529	22	62	0.84	0.0134665092364428	0.00632391050259252
3	D	26	50	20120529	22	64	0.88	0.0147805392029506	0.00582616460428646
3	D	26	50	20120529	22	66	0.92	0.0152848675582828	0.0043882148814825
3	D	26	50	20120529	22	68	0.96	0.0161690501409344	0.00353662992144357
3	D	26	50	20120529	22	70	1	0.0164931737472947	0.00201947575386534
3	D	26	50	20120529	22	72	1.04	0.0162315513093234	0.00105712463787388
3	D	26	50	20120529	22	74	1.08	0.0153780592822957	0.00072974834032014
3	D	26	50	20120529	22	76	1.12	0.0143222710762382	-0.000525161135319442
3	D	26	50	20120529	22	78	1.16	0.0135801766515186	-0.00165639056386168
3	D	26	50	20120529	22	80	1.2	0.0128468008534109	-0.00201601800170535
3	D	26	50	20120529	22	82	1.24	0.0116534528012482	-0.00311823413190872
3	D	26	50	20120529	22	84	1.28	0.0103682742056264	-0.00345919890047653
3	D	26	50	20120529	22	86	1.32	0.00893726402877301	-0.0040756079232674
3	D	26	50	20120529	22	88	1.36	0.00795711503509909	-0.00388823876838859
3	D	26	50	20120529	22	90	1.4	0.00641215177203035	-0.00398261772468712
3	D	26	50	20120529	22	92	1.44	0.00579934899382353	-0.00347235957188797
3	D	26	50	20120529	22	94	1.48	0.00581726142280455	-0.00211817371838337
3	D	26	50	20120529	22	96	1.52	0.00504272493896405	-0.00300591799789183
3	D	26	50	20120529	22	98	1.56	0.00405644532949724	-0.0023007274760823
3	D	26	50	20120529	22	100	1.6	0.002566578412605	-0.00209152993486826
3	D	26	50	20120529	22	102	1.64	0.00184972062890589	-0.000986640233925218
3	D	26	50	20120529	22	104	1.68	0.000750968614823551	-0.000372213938548790
3	D	26	50	20120529	22	106	1.72	0.000470063374929381	0.00028077088960574
3	D	26	50	20120529	22	108	1.76	0.000221578980952611	0.00149553084220954
3	D	26	50	20120529	22	110	1.8	-9.88818122811298e-05	0.00247510000832289
3	D	26	50	20120529	22	112	1.84	-2.61700219717203e-05	0.00320778284178496
3	D	26	50	20120529	22	114	1.88	-7.48896791954706e-05	0.00400958536310801
3	D	26	50	20120529	22	116	1.92	0.000160371817973111	0.00476216618139266
3	D	26	50	20120529	22	118	1.96	0.00041008092089489	0.00588897053569824
3	D	26	50	20120529	22	120	2	0.00027998034422437	0.00636273915016103
3	D	26	50	20120529	22	122	2.04	0.000187941911371571	0.00572170301239499
3	D	26	50	20120529	22	124	2.08	0.00041550937965406	0.00739912222482238
3	D	26	50	20120529	22	126	2.12	0.00089355669724982	0.00807742218285017
3	D	26	50	20120529	22	128	2.16	0.00119385787615193	0.00921408926253976
3	D	26	50	20120529	22	130	2.2	0.00113965107030617	0.0103844499803529
3	D	26	50	20120529	22	132	2.24	0.00122881723541379	0.0114911428035879
3	D	26	50	20120529	22	134	2.28	0.0012033755334267	0.0115317448749637
3	D	26	50	20120529	22	136	2.32	0.00121145776393566	0.0131588187916773
3	D	26	50	20120529	22	138	2.36	0.00068704616180428	0.0125422004652792
3	D	26	50	20120529	22	140	2.4	0.00057868204758744	0.0127844198931747
3	D	26	50	20120529	22	142	2.44	-0.000303214458840600	0.0126349445906997
3	D	26	50	20120529	22	144	2.48	-0.000557525412694351	0.0126323636509483
3	D	26	50	20120529	22	146	2.52	-0.0022915280168591	0.0126730576462056
3	D	26	50	20120529	22	148	2.56	-0.0028367568426286	0.0123760233006326
3	D	26	50	20120529	22	150	2.6	-0.0038230868688089	0.0113396301143443
3	D	26	50	20120529	22	152	2.64	-0.0035129326518857	0.0115599817700568
3	D	26	50	20120529	22	154	2.68	-0.0037213955091541	0.0107285578385631
3	D	26	50	20120529	22	156	2.72	-0.0043833266523042	0.0104092906415760
3	D	26	50	20120529	22	158	2.76	-0.004919186313223	0.00943276203462166
3	D	26	50	20120529	22	160	2.8	-0.0061354524032707	0.00849509601636144
3	D	26	50	20120529	22	162	2.84	-0.0078567482985775	0.00771340361189533
3	D	26	50	20120529	22	164	2.88	-0.0087089180359244	0.00636187506567442
3	D	26	50	20120529	22	166	2.92	-0.0096487690141385	0.00566201612899504
3	D	26	50	20120529	22	168	2.96	-0.0100403576784918	0.00483880948540547
3	D	26	50	20120529	22	170	3	-0.0100077317716079	0.00396831861135796
3	D	26	50	20120529	22	172	3.04	-0.0106861724438851	0.00270891900765785
3	D	26	50	20120529	22	174	3.08	-0.0114412210648361	0.00121253963731088
3	D	26	50	20120529	22	176	3.12	-0.0122550302593037	0.000178820233894260
3	D	26	50	20120529	22	178	3.16	-0.0124162506054143	-0.00125844500954551
3	D	26	50	20120529	22	180	3.2	-0.0123247509879287	-0.00181338241142072
3	D	26	50	20120529	22	182	3.24	-0.0124156849199893	-0.00361197922004682
3	D	26	50	20120529	22	184	3.28	-0.0125471360706119	-0.00543341557770525
3	D	26	50	20120529	22	186	3.32	-0.0126524242703306	-0.00722175933800414
3	D	26	50	20120529	22	188	3.36	-0.012973309327633	-0.00824466000766861
3	D	26	50	20120529	22	190	3.4	-0.0129039067970596	-0.0100056033801965
3	D	26	50	20120529	22	192	3.44	-0.0128810672480272	-0.0110789207633596
3	D	26	50	20120529	22	194	3.48	-0.0129434977057382	-0.0121590334426898
3	D	26	50	20120529	22	196	3.52	-0.0129646189852922	-0.0130817582946636
3	D	26	50	20120529	22	198	3.56	-0.0132515417038943	-0.0145194690153755
3	D	26	50	20120529	22	200	3.6	-0.0124578001998768	-0.0152560762914731
3	D	26	50	20120529	22	202	3.64	-0.0110714890710893	-0.0162951979906980
3	D	26	50	20120529	22	204	3.68	-0.0106155678317837	-0.0157003585531605
3	D	26	50	20120529	22	206	3.72	-0.0092777147307109	-0.0154097447371606
3	D	26	50	20120529	22	208	3.76	-0.0087879655029933	-0.0153636484460951
3	D	26	50	20120529	22	210	3.8	-0.0075231777456205	-0.0152567904693221
3	D	26	50	20120529	22	212	3.84	-0.0065429566270549	-0.0155488552684370
3	D	26	50	20120529	22	214	3.88	-0.0047559393990775	-0.0150824646061291
3	D	26	50	20120529	22	216	3.92	-0.0038582963317392	-0.0145871073145299
3	D	26	50	20120529	22	218	3.96	-0.0025020266345505	-0.0140408355062581
3	D	26	50	20120529	22	220	4	-0.00126711413868286	-0.0143606104059141
3	D	26	50	20120529	22	222	4.04	0.000169465211179160	-0.0146161800098384
3	D	26	50	20120529	22	224	4.08	0.00157522884751708	-0.0151239180340694
3	D	26	50	20120529	22	226	4.12	0.00176725783608391	-0.0151987087183155
3	D	26	50	20120529	22	228	4.16	0.00284290160055708	-0.0154608968417116
3	D	26	50	20120529	22	230	4.2	0.00340127554138884	-0.0160385040869917
3	D	26	50	20120529	22	232	4.24	0.00341270238697282	-0.0156898721595955
3	D	26	50	20120529	22	234	4.28	0.00294880498317538	-0.0149797601745889
3	D	26	50	20120529	22	236	4.32	0.0025292148902871	-0.0142111421745069
3	D	26	50	20120529	22	238	4.36	0.00258173171092582	-0.0138286469033597
3	D	26	50	20120529	22	240	4.4	0.00209745548969459	-0.0132633362450045
3	D	26	50	20120529	22	242	4.44	0.00193130660931919	-0.0125870805326811
3	D	26	50	20120529	22	244	4.48	0.0023217709738904	-0.0117628768685300
3	D	26	50	20120529	22	246	4.52	0.00247564448054441	-0.0102359575563037
3	D	26	50	20120529	22	248	4.56	0.00234421454312526	-0.00916124717278167
3	D	26	50	20120529	22	250	4.6	0.0027464607208846	-0.00847662780145041
3	D	26	50	20120529	22	252	4.64	0.00327099620812405	-0.00669629216686981
3	D	26	50	20120529	22	254	4.68	0.00344424288494765	-0.00511401898017719
3	D	26	50	20120529	22	256	4.72	0.00401066723648322	-0.00412128702133205
3	D	26	50	20120529	22	258	4.76	0.00465371014329427	-0.00306577458691927
3	D	26	50	20120529	22	260	4.8	0.00565541882272657	-0.00192619422729122
3	D	26	50	20120529	22	262	4.84	0.00609628575866076	-0.00126940516465391
3	D	26	50	20120529	22	264	4.88	0.00613150038347063	0.000114544934591190
3	D	26	50	20120529	22	266	4.92	0.00565959994512373	0.00117358724605565
3	D	26	50	20120529	22	268	4.96	0.00442654501877028	0.00097765997780414
3	D	26	50	20120529	22	270	5	0.00339062651326418	0.00191175510681938
3	D	26	50	20120529	22	272	5.04	0.0028445845146963	0.00171461373622457
3	D	26	50	20120529	22	274	5.08	0.00193447444769891	0.00248620158478752
3	D	26	50	20120529	22	276	5.12	0.000894949697608751	0.00235840617622368
3	D	26	50	20120529	22	278	5.16	-0.000153463384720920	0.00295425677645833
3	D	26	50	20120529	22	280	5.2	-0.00113516801331345	0.00392681144330231
3	D	26	50	20120529	22	282	5.24	-0.0027734142171699	0.0043817427331143
3	D	26	50	20120529	22	284	5.28	-0.0038871922503524	0.00610261436435238
3	D	26	50	20120529	22	286	5.32	-0.0050823299897783	0.00714561100873816
3	D	26	50	20120529	22	288	5.36	-0.0059546876257282	0.00785632403450876
3	D	26	50	20120529	22	290	5.4	-0.0064186769534071	0.00918258765543786
3	D	26	50	20120529	22	292	5.44	-0.0067646713725095	0.00974451834337896
3	D	26	50	20120529	22	294	5.48	-0.0058197292254709	0.0105413923304372
3	D	26	50	20120529	22	296	5.52	-0.0053650878494392	0.00915303059198426
3	D	26	50	20120529	22	298	5.56	-0.0043954040361268	0.00911565292753076
3	D	26	50	20120529	22	300	5.6	-0.0039872337177547	0.00948337673801896
3	D	26	50	20120529	22	302	5.64	-0.0030535359827505	0.00974433308140236
3	D	26	50	20120529	22	304	5.68	-0.0017482105007191	0.00939460443138846
3	D	26	50	20120529	22	306	5.72	-0.00064086996767246	0.00946150804659726
3	D	26	50	20120529	22	308	5.76	-2.10576399437400e-05	0.00940787187592386
3	D	26	50	20120529	22	310	5.8	0.00119742876539692	0.00921370035381006
3	D	26	50	20120529	22	312	5.84	0.00243317564726634	0.00886977068650876
3	D	26	50	20120529	22	314	5.88	0.00350931438648634	0.00798439521471726
3	D	26	50	20120529	22	316	5.92	0.00380026054267336	0.00754253832928941
3	D	26	50	20120529	22	318	5.96	0.00471481831132441	0.00666824322075912
3	D	26	50	20120529	22	320	6	0.00610588119768146	0.00621119768167138
3	D	26	50	20120529	22	322	6.04	0.0067339617250026	0.00472747552270765
3	D	26	50	20120529	22	324	6.08	0.00801173196287794	0.00376784676782376
3	D	26	50	20120529	22	326	6.12	0.00923139216547537	0.00297406283739937
3	D	26	50	20120529	22	328	6.16	0.0104218898702031	0.00194511074790151
3	D	26	50	20120529	22	330	6.2	0.0112432014676191	0.00172161550757188
3	D	26	50	20120529	22	332	6.24	0.0128476705947518	0.00135120327710156
3	D	26	50	20120529	22	334	6.28	0.0132037624986895	0.00104726756934414
3	D	26	50	20120529	22	336	6.32	0.0131247291737563	0.00064041954065284
3	D	26	50	20120529	22	338	6.36	0.0140618082933882	-0.000217506045892986
3	D	26	50	20120529	22	340	6.4	0.0141661206857488	-0.000249764257250717
3	D	26	50	20120529	22	342	6.44	0.0139938058342415	-0.00115318509409809
3	D	26	50	20120529	22	344	6.48	0.0139109046352151	-0.00201540281880571
3	D	26	50	20120529	22	346	6.52	0.0135741167464038	-0.00276531077345748
3	D	26	50	20120529	22	348	6.56	0.0130733366528997	-0.00402275169137371
3	D	26	50	20120529	22	350	6.6	0.0121703747283533	-0.00439785840376433
3	D	26	50	20120529	22	352	6.64	0.0111664605828705	-0.00518467662528726
3	D	26	50	20120529	22	354	6.68	0.0104237721884546	-0.00608985815801978
3	D	26	50	20120529	22	356	6.72	0.00934549798675544	-0.00639297362191102
3	D	26	50	20120529	22	358	6.76	0.00834266500754105	-0.00799481089760415
3	D	26	50	20120529	22	360	6.8	0.00749859871390648	-0.00868878670586406
3	D	26	50	20120529	22	362	6.84	0.00679519717225335	-0.00899560033822091
3	D	26	50	20120529	22	364	6.88	0.00610414878606755	-0.00971824225539012
3	D	26	50	20120529	22	366	6.92	0.00568440312968741	-0.00925366602908275
3	D	26	50	20120529	22	368	6.96	0.00519844399431695	-0.00945599049238366
3	D	26	50	20120529	22	370	7	0.00525929053283805	-0.00873399911345313
3	D	26	50	20120529	22	372	7.04	0.00455753654998509	-0.00873950747527857
3	D	26	50	20120529	22	374	7.08	0.00449027655295862	-0.00776508604653226
3	D	26	50	20120529	22	376	7.12	0.00283254743596016	-0.00644044664987954
3	D	26	50	20120529	22	378	7.16	0.00226040117635122	-0.00518087946187228
3	D	26	50	20120529	22	380	7.2	0.00135302054152921	-0.00492627152317044
3	D	26	50	20120529	22	382	7.24	0.00122456045259105	-0.00451277669073599
3	D	26	50	20120529	22	384	7.28	0.00113907831381341	-0.00493042931104382
3	D	26	50	20120529	22	386	7.32	0.00053121396936639	-0.00484095909002029
3	D	26	50	20120529	22	388	7.36	-0.00069963266250941	-0.00395376635380115
3	D	26	50	20120529	22	390	7.4	-0.00116050364928337	-0.00427303213657469
3	D	26	50	20120529	22	392	7.44	-0.0021345078850288	-0.00478844934044937
3	D	26	50	20120529	22	394	7.48	-0.0032212390838309	-0.00474540775067855
3	D	26	50	20120529	22	396	7.52	-0.0048215843642158	-0.0055322549635795
3	D	26	50	20120529	22	398	7.56	-0.0054249232252632	-0.00599424317906773
3	D	26	50	20120529	22	400	7.6	-0.0065110038858267	-0.00630342561914155
3	D	26	50	20120529	22	402	7.64	-0.0077863275342391	-0.00679502039555806
3	D	26	50	20120529	22	404	7.68	-0.0081722027758004	-0.00669326065867751
3	D	26	50	20120529	22	406	7.72	-0.0084887037710595	-0.00545950074686322
3	D	26	50	20120529	22	408	7.76	-0.0091036674675896	-0.00459068571588712
3	D	26	50	20120529	22	410	7.8	-0.0094098447038434	-0.00370849929567878
3	D	26	50	20120529	22	412	7.84	-0.0097180018390845	-0.00232355995404681
3	D	26	50	20120529	22	414	7.88	-0.0098071680041921	-0.000790481741756254
3	D	26	50	20120529	22	416	7.92	-0.0100147038444704	-4.27163206514793e-05
3	D	26	50	20120529	22	418	7.96	-0.0101470035232304	0.00151454494355565
3	D	26	50	20120529	22	420	8	-0.0104980113294114	0.0025108583982475
3	D	26	50	20120529	22	422	8.04	-0.0098780625300739	0.00370893770188311
3	D	26	50	20120529	22	424	8.08	-0.0097503166189847	0.0052248756457977
3	D	26	50	20120529	22	426	8.12	-0.0094973350258796	0.00700322798727844
3	D	26	50	20120529	22	428	8.16	-0.0094251606367239	0.00844520963294873
3	D	26	50	20120529	22	430	8.2	-0.0087230813847516	0.00969430669084696
3	D	26	50	20120529	22	432	8.24	-0.0077061274831169	0.0110230946829849
3	D	26	50	20120529	22	434	8.28	-0.0072050645469003	0.0111189854335816
3	D	26	50	20120529	22	436	8.32	-0.0066695725815078	0.0110763468946761
3	D	26	50	20120529	22	438	8.36	-0.0059541219403032	0.0108575680565770
3	D	26	50	20120529	22	440	8.4	-0.0059448164150628	0.0109562518789594
3	D	26	50	20120529	22	442	8.44	-0.0047911879650129	0.0109772366869046
3	D	26	50	20120529	22	444	8.48	-0.0034228267418659	0.0101398490168184
3	D	26	50	20120529	22	446	8.52	-0.0027552365524352	0.0102014486947721
3	D	26	50	20120529	22	448	8.56	-0.0014933515391099	0.00964097811162346
3	D	26	50	20120529	22	450	8.6	-0.000423636157890241	0.00847142773818156
3	D	26	50	20120529	22	452	8.64	0.00065970304968258	0.0074037481173849
3	D	26	50	20120529	22	454	8.68	0.000913054954609001	0.00643748224612076
3	D	26	50	20120529	22	456	8.72	0.00150191743065722	0.00579682745104182
3	D	26	50	20120529	22	458	8.76	0.00165844117352711	0.00420112644799582
3	D	26	50	20120529	22	460	8.8	0.0026070461336923	0.00272882406354825
3	D	26	50	20120529	22	462	8.84	0.00325180730998163	0.00229009966116106
3	D	26	50	20120529	22	464	8.88	0.00397241983068884	0.00027143708009408
3	D	26	50	20120529	22	466	8.92	0.0049898333517313	-0.000458268833819194
3	D	26	50	20120529	22	468	8.96	0.00541623995399022	-0.00119409122138973
3	D	26	50	20120529	22	470	9	0.00606022331282024	-0.00235240991071922
3	D	26	50	20120529	22	472	9.04	0.00640346270248177	-0.00355058382524216
3	D	26	50	20120529	22	474	9.08	0.00675504764921758	-0.00544805975914362
3	D	26	50	20120529	22	476	9.12	0.00652581070182471	-0.00608137994771335
3	D	26	50	20120529	22	478	9.16	0.00575667651379248	-0.00769619970390907
3	D	26	50	20120529	22	480	9.2	0.00516446044241312	-0.00820316698174858
3	D	26	50	20120529	22	482	9.24	0.00462698857803323	-0.00780233643176517
3	D	26	50	20120529	22	484	9.28	0.00374100640862348	-0.00721456947625304
3	D	26	50	20120529	22	486	9.32	0.00376328522197833	-0.00746633272437417
3	D	26	50	20120529	22	488	9.36	0.00289261191438127	-0.0067734826301099
3	D	26	50	20120529	22	490	9.4	0.00289268545348651	-0.0060616834883234
3	D	26	50	20120529	22	492	9.44	0.00185681290992119	-0.00649476871413063
3	D	26	50	20120529	22	494	9.48	0.00185803620465264	-0.006126344867929
3	D	26	50	20120529	22	496	9.52	0.00067416267625106	-0.00589713620480739
3	D	26	50	20120529	22	498	9.56	-1.94878628895102e-05	-0.00585849281921554
3	D	26	50	20120529	22	500	9.6	-0.000479029488914829	-0.00614073449092615
3	D	26	50	20120529	22	502	9.64	-0.0020118036452895	-0.00611521500719313
3	D	26	50	20120529	22	504	9.68	-0.0029503818312974	-0.00692870600360919
3	D	26	50	20120529	22	506	9.72	-0.0039424102188953	-0.0073818624554004
3	D	26	50	20120529	22	508	9.76	-0.0047642804306684	-0.00709668629054786
3	D	26	50	20120529	22	510	9.8	-0.0062317391336649	-0.00862792602520734
3	D	26	50	20120529	22	512	9.84	-0.0074458556190978	-0.00935891887346236
3	D	26	50	20120529	22	514	9.88	-0.0079066983216005	-0.0105061784127341
3	D	26	50	20120529	22	516	9.92	-0.0083354595894408	-0.0112557398850631
3	D	26	50	20120529	22	518	9.96	-0.008120838539215	-0.0120978474929137
3	D	26	50	20120529	22	520	10	-0.0070998187735885	-0.0120157806798892
3	D	26	50	20120529	22	522	10.04	-0.0062735220733652	-0.0120153281315493
3	D	26	50	20120529	22	524	10.08	-0.0063611608878254	-0.0121348716039767
3	D	26	50	20120529	22	526	10.12	-0.0061582990233708	-0.0114812857350581
3	D	26	50	20120529	22	528	10.16	-0.0058205211850658	-0.0113542115754111
3	D	26	50	20120529	22	530	10.2	-0.0056297862019086	-0.0113838676338141
3	D	26	50	20120529	22	532	10.24	-0.0044843156427932	-0.0116952350338417
3	D	26	50	20120529	22	534	10.28	-0.004859838841078	-0.0103948161657650
3	D	26	50	20120529	22	536	10.32	-0.0046112695942875	-0.00983417241216565
3	D	26	50	20120529	22	538	10.36	-0.0045690765326541	-0.00885869739431538
3	D	26	50	20120529	22	540	10.4	-0.0038362947042426	-0.00812875813516432
3	D	26	50	20120529	22	542	10.44	-0.0035543570884479	-0.00721370539176643
3	D	26	50	20120529	22	544	10.48	-0.002913753700032	-0.0067771023097228
3	D	26	50	20120529	22	546	10.52	-0.0023227184969772	-0.00594883278157993
3	D	26	50	20120529	22	548	10.56	-0.0019085660552362	-0.00582204853571319
3	D	26	50	20120529	22	550	10.6	-0.0011710748956621	-0.0054832100372364
3	D	26	50	20120529	22	552	10.64	-0.00116088548694521	-0.00505834492776047
3	D	26	50	20120529	22	554	10.68	-0.0017072527546324	-0.00475332734662784
3	D	26	50	20120529	22	556	10.72	-0.001469092119661	-0.0043696441360882
3	D	26	50	20120529	22	558	10.76	-0.00090088939457072	-0.00376363948247571
3	D	26	50	20120529	22	560	10.8	-2.45578185106097e-05	-0.00249906385713731
3	D	26	50	20120529	22	562	10.84	0.00103518311445367	-0.00139282358224221
3	D	26	50	20120529	22	564	10.88	0.00180625477506635	-0.000759835733859632
3	D	26	50	20120529	22	566	10.92	0.00314240374879645	-0.0001408203154733
3	D	26	50	20120529	22	568	10.96	0.0049527929772124	0.00113237989127523
3	D	26	50	20120529	22	570	11	0.00563887676668749	0.00165771002511537
3	D	26	50	20120529	22	572	11.04	0.00653370554903666	0.00201327089186043
3	D	26	50	20120529	22	574	11.08	0.00676667248470029	0.00299734079263603
3	D	26	50	20120529	22	576	11.12	0.006802614722388	0.00299194556789557
3	D	26	50	20120529	22	578	11.16	0.00675099592736138	0.00382801448383492
3	D	26	50	20120529	22	580	11.2	0.00611906166808278	0.0052219552947914
3	D	26	50	20120529	22	582	11.24	0.00591009747210653	0.00592952876645353
3	D	26	50	20120529	22	584	11.28	0.00564141810845908	0.00667730125862612
3	D	26	50	20120529	22	586	11.32	0.00512873740782758	0.0075996230597346
3	D	26	50	20120529	22	588	11.36	0.00478213487689337	0.00934037146259186
3	D	26	50	20120529	22	590	11.4	0.00490639475155128	0.00951172464887676
3	D	26	50	20120529	22	592	11.44	0.00518893340810999	0.0106468926621903
3	D	26	50	20120529	22	594	11.48	0.00583445825972301	0.0113846242380700
3	D	26	50	20120529	22	596	11.52	0.00629245839296534	0.0113534479000875
3	D	26	50	20120529	22	598	11.56	0.00726837888808777	0.0110484727453617
3	D	26	50	20120529	22	600	11.6	0.00758914373723742	0.0110515769441311
3	D	26	50	20120529	22	602	11.64	0.00810158402156331	0.0111415633531049
3	D	26	50	20120529	22	604	11.68	0.00876897261485061	0.0108683585060579
3	D	26	50	20120529	22	606	11.72	0.00987128137604232	0.0107952012384763
3	D	26	50	20120529	22	608	11.76	0.0107276866830086	0.0106932364406292
3	D	26	50	20120529	22	610	11.8	0.0117951987194981	0.0100347856770561
3	D	26	50	20120529	22	612	11.84	0.0135168198839242	0.00945881891950836
3	D	26	50	20120529	22	614	11.88	0.0143365899885573	0.00851049680205568
3	D	26	50	20120529	22	616	11.92	0.0157610353860541	0.00852048822087384
3	D	26	50	20120529	22	618	11.96	0.0164638415437975	0.00795471935732443
3	D	26	50	20120529	22	620	12	0.0171283359490294	0.00807468921514088
3	D	26	50	20120529	22	622	12.04	0.0183766728671378	0.00628668840163086
3	D	26	50	20120529	22	624	12.08	0.0182206214715978	0.00595130058424626
3	D	26	50	20120529	22	626	12.12	0.0180732604183985	0.00523005166743599
3	D	26	50	20120529	22	628	12.16	0.0178083711470982	0.00440062248417198
3	D	26	50	20120529	22	630	12.2	0.0171393067107395	0.0036303286410186
3	D	26	50	20120529	22	632	12.24	0.0172051807784748	0.00235035222998596
3	D	26	50	20120529	22	634	12.28	0.0170029765233267	0.00100919694024506
3	D	26	50	20120529	22	636	12.32	0.0178413223231015	-0.000688057324501386
3	D	26	50	20120529	22	638	12.36	0.0180432154512659	-0.00206130111997253
3	D	26	50	20120529	22	640	12.4	0.0184234904071202	-0.00317712269175272
3	D	26	50	20120529	22	642	12.44	0.0195498407988722	-0.00457288076713684
3	D	26	50	20120529	22	644	12.48	0.0200973960059519	-0.00610634081708924
3	D	26	50	20120529	22	646	12.52	0.0209767186436964	-0.00642528133074343
3	D	26	50	20120529	22	648	12.56	0.0213944207614789	-0.00612863589390005
3	D	26	50	20120529	22	650	12.6	0.0214580957271248	-0.00613977282570374
3	D	26	50	20120529	22	652	12.64	0.0218647881923242	-0.00616172849125958
3	D	26	50	20120529	22	654	12.68	0.0216255739682488	-0.00618089108502974
3	D	26	50	20120529	22	656	12.72	0.0208611420403115	-0.00628446101527013
3	D	26	50	20120529	22	658	12.76	0.0204167042151323	-0.00622105475020113
3	D	26	50	20120529	22	660	12.8	0.0201350706552535	-0.00632350745172725
3	D	26	50	20120529	22	662	12.84	0.0200867964753019	-0.0056464314955377
3	D	26	50	20120529	22	664	12.88	0.0201286006282056	-0.0056563875590168
3	D	26	50	20120529	22	666	12.92	0.0204693907413985	-0.00564015945838857
3	D	26	50	20120529	22	668	12.96	0.0197559907098594	-0.00518075218265167
3	D	26	50	20120529	22	670	13	0.0194887821283168	-0.00500262491340297
3	D	26	50	20120529	22	672	13.04	0.0185925454963663	-0.00474443901438832
3	D	26	50	20120529	22	674	13.08	0.0175492235828612	-0.00466982510683752
3	D	26	50	20120529	22	676	13.12	0.0158661185248062	-0.0054923246436459
3	D	26	50	20120529	22	678	13.16	0.0148479271863045	-0.00558550717527066
3	D	26	50	20120529	22	680	13.2	0.0137086786718889	-0.006152833582927
3	D	26	50	20120529	22	682	13.24	0.0126193033886998	-0.0072451504303258
3	D	26	50	20120529	22	684	13.28	0.0113065384362235	-0.00785997270549969
3	D	26	50	20120529	22	686	13.32	0.0100246881922207	-0.00834209932211611
3	D	26	50	20120529	22	688	13.36	0.008605086476175	-0.00950995688192381
3	D	26	50	20120529	22	690	13.4	0.00752284540543337	-0.0096651951046655
3	D	26	50	20120529	22	692	13.44	0.0068451118399373	-0.00983662607269637
3	D	26	50	20120529	22	694	13.48	0.00553463084236428	-0.0108650280331185
3	D	26	50	20120529	22	696	13.52	0.0048266684619725	-0.0113680142997799
3	D	26	50	20120529	22	698	13.56	0.00429153712103833	-0.0105954506438589
3	D	26	50	20120529	22	700	13.6	0.00369686031806044	-0.0100474428884393
3	D	26	50	20120529	22	702	13.64	0.00308937074020746	-0.008315342401516
3	D	26	50	20120529	22	704	13.68	0.00272120074534028	-0.00793093723495279
3	D	26	50	20120529	22	706	13.72	0.00221888057326673	-0.00711518491105049
3	D	26	50	20120529	22	708	13.76	0.00105814994270661	-0.00606670041093592
3	D	26	50	20120529	22	710	13.8	0.00073090092437347	-0.00516382404631006
3	D	26	50	20120529	22	712	13.84	0.000728532116656499	-0.00513648022708158
3	D	26	50	20120529	22	714	13.88	1.23672976029502e-05	-0.00548089072699411
3	D	26	50	20120529	22	716	13.92	-0.00049876483917775	-0.0044957424883772
3	D	26	50	20120529	22	718	13.96	-0.00103469521077465	-0.00373721490206277
3	D	26	50	20120529	22	720	14	-0.0020200414392903	-0.00321129009141965
3	D	26	50	20120529	22	722	14.04	-0.0029433531898924	-0.00229070777299288
3	D	26	50	20120529	22	724	14.08	-0.0038185958215095	-0.00257759513625589
3	D	26	50	20120529	22	726	14.12	-0.0044250813077332	-0.00295212131397916
3	D	26	50	20120529	22	728	14.16	-0.0047181134289247	-0.00344327061312352
3	D	26	50	20120529	22	730	14.2	-0.0052936205670647	-0.00434391959138864
3	D	26	50	20120529	22	732	14.24	-0.0060507905083592	-0.00464783408594261
3	D	26	50	20120529	22	734	14.28	-0.0069646411702291	-0.00444476716052146
3	D	26	50	20120529	22	736	14.32	-0.0067629531030313	-0.00421073602915215
3	D	26	50	20120529	22	738	14.36	-0.0065086280070419	-0.00332421504437514
3	D	26	50	20120529	22	740	14.4	-0.0056081275212008	-0.00266710071261848
3	D	26	50	20120529	22	742	14.44	-0.0049667463153256	-0.00222717422870327
3	D	26	50	20120529	22	744	14.48	-0.0046248106891472	-0.00225586155081601
3	D	26	50	20120529	22	746	14.52	-0.0041936452582509	-0.00212940257406861
3	D	26	50	20120529	22	748	14.56	-0.003890741926394	-0.00200232841442157
3	D	26	50	20120529	22	750	14.6	-0.0035350106469147	-0.00116996473801564
3	D	26	50	20120529	22	752	14.64	-0.0031364994071735	-0.00169873918898694
3	D	26	50	20120529	22	754	14.68	-0.002428565311053	-0.00124004609109904
3	D	26	50	20120529	22	756	14.72	-0.0017793917884491	-0.000358743554367187
3	D	26	50	20120529	22	758	14.76	-0.00100625537603533	-0.000325495393515796
3	D	26	50	20120529	22	760	14.8	-0.000537867844177359	0.000379178940343471
3	D	26	50	20120529	22	762	14.84	0.00038032445332899	0.00198316582065141
3	D	26	50	20120529	22	764	14.88	0.00095998230827448	0.00264332071156717
3	D	26	50	20120529	22	766	14.92	0.00114641808220212	0.00385363296251731
3	D	26	50	20120529	22	768	14.96	0.00176320257869381	0.00506560337886934
3	D	26	50	20120529	22	770	15	0.00228706970860367	0.00590581594054644
3	D	26	50	20120529	22	772	15.04	0.00255312924162683	0.00673320512074673
3	D	26	50	20120529	22	774	15.08	0.00428017391506466	0.008219989052073
3	D	26	50	20120529	22	776	15.12	0.00465257170137656	0.00805239767386397
3	D	26	50	20120529	22	778	15.16	0.00542784357626949	0.00842304890642634
3	D	26	50	20120529	22	780	15.2	0.00661281312018191	0.00800827421071793
3	D	26	50	20120529	22	782	15.24	0.00672051962509224	0.00817491099477236
3	D	26	50	20120529	22	784	15.28	0.00728597170480369	0.0076409817353662
3	D	26	50	20120529	22	786	15.32	0.00789518662320277	0.00753816840938168
3	D	26	50	20120529	22	788	15.36	0.00881279909314855	0.00649577987682772
3	D	26	50	20120529	22	790	15.4	0.0102662146554706	0.00541369436957794
3	D	26	50	20120529	22	792	15.44	0.0111795986268649	0.00541148819642064
3	D	26	50	20120529	22	794	15.48	0.0121754171068099	0.00502031672506825
3	D	26	50	20120529	22	796	15.52	0.0131655978243885	0.00460781396344779
3	D	26	50	20120529	22	798	15.56	0.0143413749801455	0.0039724926626873
3	D	26	50	20120529	22	800	15.6	0.0157952239989245	0.00310664535887184
3	D	26	50	20120529	22	802	15.64	0.0165896301833163	0.00238055983167825
3	D	26	50	20120529	22	804	15.68	0.0171596148174952	0.00128880110366184
3	D	26	50	20120529	22	806	15.72	0.0179713734022973	0.000149807642662180
3	D	26	50	20120529	22	808	15.76	0.0181234508577271	-0.000724579389749673
3	D	26	50	20120529	22	810	15.8	0.017864982116	-0.00160187970210001
3	D	26	50	20120529	22	812	15.84	0.0178253417098467	-0.00302216024065568
3	D	26	50	20120529	22	814	15.88	0.0171776743246867	-0.00450902195372788
3	D	26	50	20120529	22	816	15.92	0.0165168901087357	-0.00543603187279564
3	D	26	50	20120529	22	818	15.96	0.0162489319940050	-0.00652219738617286
3	D	26	50	20120529	22	820	16	0.0158207364115897	-0.00774280511185708
3	D	26	50	20120529	22	822	16.04	0.0157988698414883	-0.0094511213550884
3	D	26	50	20120529	22	824	16.08	0.0164780572185265	-0.0102396048130810
3	D	26	50	20120529	22	826	16.12	0.0169003894715122	-0.0109192277678964
3	D	26	50	20120529	22	828	16.16	0.0177180644187525	-0.0108947852077911
3	D	26	50	20120529	22	830	16.2	0.0178193355448473	-0.0108253338868498
3	D	26	50	20120529	22	832	16.24	0.0178981510808919	-0.0110570796491023
3	D	26	50	20120529	22	834	16.28	0.0182518388217736	-0.0106295699602647
3	D	26	50	20120529	22	836	16.32	0.0181676400818038	-0.0105675390178851
3	D	26	50	20120529	22	838	16.36	0.0169206091899202	-0.0103494446591502
3	D	26	50	20120529	22	840	16.4	0.0165774545116511	-0.00993062107001272
3	D	26	50	20120529	22	842	16.44	0.0161057400423876	-0.0098933600781781
3	D	26	50	20120529	22	844	16.48	0.0154861264116644	-0.0105323484347058
3	D	26	50	20120529	22	846	16.52	0.0145000165078251	-0.0103203366085027
3	D	26	50	20120529	22	848	16.56	0.0132396905942416	-0.0104253773208479
3	D	26	50	20120529	22	850	16.6	0.0118997373860287	-0.0100013678105772
3	D	26	50	20120529	22	852	16.64	0.0106169820453460	-0.0096648344802071
3	D	26	50	20120529	22	854	16.68	0.00882303092827232	-0.00960182419493557
3	D	26	50	20120529	22	856	16.72	0.00714877884711787	-0.0096219838092672
3	D	26	50	20120529	22	858	16.76	0.00598020003839336	-0.00931587728369154
3	D	26	50	20120529	22	860	16.8	0.00478619366981738	-0.00981256322893259
3	D	26	50	20120529	22	862	16.84	0.00366467988844865	-0.00924868799734319
3	D	26	50	20120529	22	864	16.88	0.0026470330221684	-0.00899508415027064
3	D	26	50	20120529	22	866	16.92	0.00140592485668402	-0.0089927139283401
3	D	26	50	20120529	22	868	16.96	0.00012582116643077	-0.00896249218451219
3	D	26	50	20120529	22	870	17	-0.000637817387698079	-0.00810296995085444
3	D	26	50	20120529	22	872	17.04	-0.0012790571722171	-0.00749934824709455
3	D	26	50	20120529	22	874	17.08	-0.0018414050531591	-0.00715054661407085
3	D	26	50	20120529	22	876	17.12	-0.0020490893858614	-0.00594456892768938
3	D	26	50	20120529	22	878	17.16	-0.0021835881667109	-0.00470019534308948
3	D	26	50	20120529	22	880	17.2	-0.0020134653462253	-0.00447365954360075
3	D	26	50	20120529	22	882	17.24	-0.0020416011250487	-0.0036062445840514
3	D	26	50	20120529	22	884	17.28	-0.002206024664878	-0.00397701602476656
3	D	26	50	20120529	22	886	17.32	-0.0024736433683537	-0.00381090957079803
3	D	26	50	20120529	22	888	17.36	-0.0026355001105673	-0.00437414840628436
3	D	26	50	20120529	22	890	17.4	-0.003572847930776	-0.0047954355554475
3	D	26	50	20120529	22	892	17.44	-0.0040506894802984	-0.00489218897631725
3	D	26	50	20120529	22	894	17.48	-0.0047458673700863	-0.00511865406512787
3	D	26	50	20120529	22	896	17.52	-0.0048763639265543	-0.00525629240008583
3	D	26	50	20120529	22	898	17.56	-0.0056345450305459	-0.0058112085887576
3	D	26	50	20120529	22	900	17.6	-0.0065087270019913	-0.00656464500624748
3	D	26	50	20120529	22	902	17.64	-0.0074371016371467	-0.00639527879001768
3	D	26	50	20120529	22	904	17.68	-0.007523799999588	-0.00630872184893264
3	D	26	50	20120529	22	906	17.72	-0.0074367339416205	-0.00609625747438952
3	D	26	50	20120529	22	908	17.76	-0.0070714567205951	-0.00634373070566918
3	D	26	50	20120529	22	910	17.8	-0.0066244945242071	-0.00544436159067801
3	D	26	50	20120529	22	912	17.84	-0.0063153898658792	-0.00527150226694915
3	D	26	50	20120529	22	914	17.88	-0.0056369774778732	-0.00464091858162261
3	D	26	50	20120529	22	916	17.92	-0.005555087441544	-0.00384882463640525
3	D	26	50	20120529	22	918	17.96	-0.0051650826963806	-0.0027370759996847
3	D	26	50	20120529	22	920	18	-0.0048965871804962	-0.00226636208651663
3	D	26	50	20120529	22	922	18.04	-0.0045557829251677	-0.00101142432660580
3	D	26	50	20120529	22	924	18.08	-0.0045574941235782	0.00014456798141359
3	D	26	50	20120529	22	926	18.12	-0.0044742535132969	0.00123331443454214
3	D	26	50	20120529	22	928	18.16	-0.0043111169078094	0.00230437614707321
3	D	26	50	20120529	22	930	18.2	-0.0045039166427677	0.00253371916048326
3	D	26	50	20120529	22	932	18.24	-0.005054752825312	0.00404805904307237
3	D	26	50	20120529	22	934	18.28	-0.0048828693089412	0.00531171542959522
3	D	26	50	20120529	22	936	18.32	-0.0052131730285691	0.00584068787046525
3	D	26	50	20120529	22	938	18.36	-0.0056347500915125	0.00695367394405288
3	D	26	50	20120529	22	940	18.4	-0.0059895904164475	0.00753221457028409
3	D	26	50	20120529	22	942	18.44	-0.0063201840498557	0.0083643873278591
3	D	26	50	20120529	22	944	18.48	-0.0064053692037852	0.00863544257029134
3	D	26	50	20120529	22	946	18.52	-0.0064972082325257	0.00885826605917886
3	D	26	50	20120529	22	948	18.56	-0.006360764908028	0.00924290386387306
3	D	26	50	20120529	22	950	18.6	-0.0058919177567622	0.00950287167197636
3	D	26	50	20120529	22	952	18.64	-0.0054152075780897	0.00876434813650165
3	D	26	50	20120529	22	954	18.68	-0.0049230966137229	0.00858131354619151
3	D	26	50	20120529	22	956	18.72	-0.004648159355062	0.00849647487458475
3	D	26	50	20120529	22	958	18.76	-0.0038779503647223	0.00883831857688156
3	D	26	50	20120529	22	960	18.8	-0.0028466089614108	0.00925673982226056
3	D	26	50	20120529	22	962	18.84	-0.002088111780688	0.00911876702579506
3	D	26	50	20120529	22	964	18.88	-0.00071337174726786	0.00963168531430506
3	D	26	50	20120529	22	966	18.92	0.000307867221460810	0.00988882469528356
3	D	26	50	20120529	22	968	18.96	0.00140314734124752	0.00967652295530006
3	D	26	50	20120529	22	970	19	0.00279119795271672	0.00923260131807116
3	D	26	50	20120529	22	972	19.04	0.00245615661765491	0.00888327642602946
3	D	26	50	20120529	22	974	19.08	0.00287841957417608	0.00886699175685866
3	D	26	50	20120529	22	976	19.12	0.00355908056174625	0.00894505634550166
3	D	26	50	20120529	22	978	19.16	0.00449446969617106	0.00790937118523337
3	D	26	50	20120529	22	980	19.2	0.00430616008927327	0.0080149917251392
3	D	26	50	20120529	22	982	19.24	0.00512140471050668	0.00713540038681782
3	D	26	50	20120529	22	984	19.28	0.00576195860144795	0.00609308256494198
3	D	26	50	20120529	22	986	19.32	0.00602636704013703	0.00570169189048741
3	D	26	50	20120529	22	988	19.36	0.00659115443947416	0.00458468237931484
3	D	26	50	20120529	22	990	19.4	0.00679398801965752	0.00453065235016437
3	D	26	50	20120529	22	992	19.44	0.00763545216033733	0.00401541899405279
3	D	26	50	20120529	22	994	19.48	0.00764600926458044	0.00398831559112992
3	D	26	50	20120529	22	996	19.52	0.00828975927817268	0.00463504959533875
3	D	26	50	20120529	22	998	19.56	0.0081488894652247	0.00443011590801527
3	D	26	50	20120529	22	1000	19.6	0.00939525709094754	0.0049491959250165
3	D	26	50	20120529	22	1002	19.64	0.00995168648813104	0.00554622739357574
3	D	26	50	20120529	22	1004	19.68	0.0113065808626304	0.0055819574992291
3	D	26	50	20120529	22	1006	19.72	0.0127469644469752	0.00561436420301087
3	D	26	50	20120529	22	1008	19.76	0.0140181868760568	0.00612953391951215
3	D	26	50	20120529	22	1010	19.8	0.0147578700666526	0.00663244947549545
3	D	26	50	20120529	22	1012	19.84	0.0160202253766980	0.00758982963081517
3	D	26	50	20120529	22	1014	19.88	0.0168065634727165	0.0074851424718605
3	D	26	50	20120529	22	1016	19.92	0.0172472483286546	0.00725291269501626
3	D	26	50	20120529	22	1018	19.96	0.0178566721971075	0.0065910215033993
3	D	26	50	20120529	22	1020	20	0.0188656230641927	0.00617688886064821
3	D	26	50	20120529	22	1022	20.04	0.0193758006068188	0.00540069774693974
3	D	26	50	20120529	22	1024	20.08	0.0194082355948718	0.00439231397949304
3	D	26	50	20120529	22	1026	20.12	0.0195148531553391	0.0034535731589254
3	D	26	50	20120529	22	1028	20.16	0.019247177883321	0.00218517208590078
3	D	26	50	20120529	22	1030	20.2	0.019337531987821	0.00083339605230646
3	D	26	50	20120529	22	1032	20.24	0.0191250676132779	-0.00017191887170989
3	D	26	50	20120529	22	1034	20.28	0.0196691933524687	-0.00220779950289876
3	D	26	50	20120529	22	1036	20.32	0.0201086319327049	-0.00343081139163902
3	D	26	50	20120529	22	1038	20.36	0.0206441238980975	-0.00537590658319135
3	D	26	50	20120529	22	1040	20.4	0.020942530030826	-0.0067759709388729
3	D	26	50	20120529	22	1042	20.44	0.0211050019559393	-0.00813278864381708
3	D	26	50	20120529	22	1044	20.48	0.0212248282710791	-0.00991182687887556
3	D	26	50	20120529	22	1046	20.52	0.0210237058893062	-0.0113236574913960
3	D	26	50	20120529	22	1048	20.56	0.0214038959923468	-0.0120119057347283
3	D	26	50	20120529	22	1050	20.6	0.0207917409239516	-0.0127506329169560
3	D	26	50	20120529	22	1052	20.64	0.0200998447167351	-0.0135732024573357
3	D	26	50	20120529	22	1054	20.68	0.0187986671230822	-0.0133297759981648
3	D	26	50	20120529	22	1056	20.72	0.0181372747952993	-0.0130272403618341
3	D	26	50	20120529	22	1058	20.76	0.0172752479894226	-0.0136173138996664
3	D	26	50	20120529	22	1060	20.8	0.0164909180766627	-0.0135036182003195
3	D	26	50	20120529	22	1062	20.84	0.0158651851438551	-0.0134092335871667
3	D	26	50	20120529	22	1064	20.88	0.0148255260434765	-0.0130923790385170
3	D	26	50	20120529	22	1066	20.92	0.0140399728359851	-0.0128004429328363
3	D	26	50	20120529	22	1068	20.96	0.0124286815426275	-0.0132085213273269
3	D	26	50	20120529	22	1070	21	0.0109990884077636	-0.0137010565557624
3	D	26	50	20120529	22	1072	21.04	0.00971848267169572	-0.0134383168890769
3	D	26	50	20120529	22	1074	21.08	0.00864457838990427	-0.0133951197358142
3	D	26	50	20120529	22	1076	21.12	0.00709128399473959	-0.0131948175979075
3	D	26	50	20120529	22	1078	21.16	0.00607643020024504	-0.0136862709529678
3	D	26	50	20120529	22	1080	21.2	0.00396527098113105	-0.0137869417454053
3	D	26	50	20120529	22	1082	21.24	0.0033625755872545	-0.0135619827940386
3	D	26	50	20120529	22	1084	21.28	0.00156503236773237	-0.0135302266284955
3	D	26	50	20120529	22	1086	21.32	0.00086752809663434	-0.0132605219600153
3	D	26	50	20120529	22	1088	21.36	-0.00033189470988553	-0.0124105513247579
3	D	26	50	20120529	22	1090	21.4	-0.0014127731858598	-0.0118902671049083
3	D	26	50	20120529	22	1092	21.44	-0.0014004044740433	-0.0115421527796759
3	D	26	50	20120529	22	1094	21.48	-0.001939431266235	-0.0099595777998091
3	D	26	50	20120529	22	1096	21.52	-0.0021049083951683	-0.00907865002967126
3	D	26	50	20120529	22	1098	21.56	-0.0022922704789793	-0.00817088755718741
3	D	26	50	20120529	22	1100	21.6	-0.0025859884937486	-0.00782441937654163
3	D	26	50	20120529	22	1102	21.64	-0.002701395391506	-0.00683432139045641
3	D	26	50	20120529	22	1104	21.68	-0.0032336205235695	-0.00601656654014979
3	D	26	50	20120529	22	1106	21.72	-0.0036600129836928	-0.00540264936165582
3	D	26	50	20120529	22	1108	21.76	-0.0042127229992073	-0.0053269535807298
3	D	26	50	20120529	22	1110	21.8	-0.0042211587831068	-0.00486695940636451
3	D	26	50	20120529	22	1112	21.84	-0.0042687753537519	-0.00560423136283648
3	D	26	50	20120529	22	1114	21.88	-0.0042167888631991	-0.00605050059457893
3	D	26	50	20120529	22	1116	21.92	-0.0041369423654675	-0.00600985609679633
3	D	26	50	20120529	22	1118	21.96	-0.0045014841954404	-0.00606745701519179
3	D	26	50	20120529	22	1120	22	-0.0042986364731214	-0.0067101251554088
3	D	26	50	20120529	22	1122	22.04	-0.0045472481463188	-0.00676712503304025
3	D	26	50	20120529	22	1124	22.08	-0.0045117301726998	-0.00658796538789102
3	D	26	50	20120529	22	1126	22.12	-0.0043477238258714	-0.00634298117248113
3	D	26	50	20120529	22	1128	22.16	-0.0040311379777986	-0.00629413423603676
3	D	26	50	20120529	22	1130	22.2	-0.0042018194126414	-0.00646908659583793
3	D	26	50	20120529	22	1132	22.24	-0.0037126712256878	-0.00640329738091634
3	D	26	50	20120529	22	1134	22.28	-0.0033441483845368	-0.00578738616129942
3	D	26	50	20120529	22	1136	22.32	-0.0031928770308376	-0.00585932013414953
3	D	26	50	20120529	22	1138	22.36	-0.0030717425681525	-0.00580594064323776
3	D	26	50	20120529	22	1140	22.4	-0.0028683715868154	-0.00565604107669402
3	D	26	50	20120529	22	1142	22.44	-0.0021719986865673	-0.00526615653968338
3	D	26	50	20120529	22	1144	22.48	-0.0027790640003516	-0.0046753546818664
3	D	26	50	20120529	22	1146	22.52	-0.0024685663416647	-0.00468759470024873
3	D	26	50	20120529	22	1148	22.56	-0.0028998944071207	-0.00488912720395471
3	D	26	50	20120529	22	1150	22.6	-0.0026787821166437	-0.00461455764081998
3	D	26	50	20120529	22	1152	22.64	-0.0022400294299852	-0.00479861046489502
3	D	26	50	20120529	22	1154	22.68	-0.0024791588012469	-0.00448919467958341
3	D	26	50	20120529	22	1156	22.72	-0.0018217050582353	-0.00413004100328314
3	D	26	50	20120529	22	1158	22.76	-0.0020199070890019	-0.00377764726781101
3	D	26	50	20120529	22	1160	22.8	-0.0014652313166357	-0.00323857027103783
3	D	26	50	20120529	22	1162	22.84	-0.0010372832215938	-0.00239863348100539
3	D	26	50	20120529	22	1164	22.88	-0.00077317176775281	-0.00185933021006222
3	D	26	50	20120529	22	1166	22.92	-0.00094264404999979	-0.000971168737552855
3	D	26	50	20120529	22	1168	22.96	-0.00081018173668011	-0.000578462844485284
3	D	26	50	20120529	22	1170	23	-0.00119058397175504	0.00066196508427559
3	D	26	50	20120529	22	1172	23.04	-0.00127624288722798	0.00095025251896535
3	D	26	50	20120529	22	1174	23.08	-0.0014946257455296	0.00152098668633226
3	D	26	50	20120529	22	1176	23.12	-0.001911769248955	0.00263402225739457
3	D	26	50	20120529	22	1178	23.16	-0.001948489304102	0.00269247877499526
3	D	26	50	20120529	22	1180	23.2	-0.0027418631125933	0.00332717782178831
3	D	26	50	20120529	22	1182	23.24	-0.00276190958984	0.0036510680829108
3	D	26	50	20120529	22	1184	23.28	-0.0031665231611027	0.00426200127078817
3	D	26	50	20120529	22	1186	23.32	-0.0034878961220842	0.00407229159246363
3	D	26	50	20120529	22	1188	23.36	-0.0035542298092273	0.00427861828014605
3	D	26	50	20120529	22	1190	23.4	-0.0039058033008333	0.00482365618708464
3	D	26	50	20120529	22	1192	23.44	-0.003998950477119	0.00505903082133821
3	D	26	50	20120529	22	1194	23.48	-0.0045275057249881	0.00586323043464948
3	D	26	50	20120529	22	1196	23.52	-0.0045515614976841	0.0060388616169606
3	D	26	50	20120529	22	1198	23.56	-0.0048266826041081	0.00622590550272006
3	D	26	50	20120529	22	1200	23.6	-0.0048205307751118	0.00645833150169608
3	D	26	50	20120529	22	1202	23.64	-0.0047678230356422	0.00714814245101481
3	D	26	50	20120529	22	1204	23.68	-0.0043058560333574	0.00713026679158641
3	D	26	50	20120529	22	1206	23.72	-0.0042364464317161	0.00742496061371371
3	D	26	50	20120529	22	1208	23.76	-0.0047458249436794	0.00711456194997626
3	D	26	50	20120529	22	1210	23.8	-0.0044630458708151	0.00718662320204698
3	D	26	50	20120529	22	1212	23.84	-0.0043252449012975	0.00689761451844041
3	D	26	50	20120529	22	1214	23.88	-0.003497187505189	0.00644481869110761
3	D	26	50	20120529	22	1216	23.92	-0.0027812913867123	0.00640708040219568
3	D	26	50	20120529	22	1218	23.96	-0.0024300290220901	0.00591476437686236
3	D	26	50	20120529	22	1220	24	-0.00213476244347	0.00628074163360108
3	D	26	50	20120529	22	1222	24.04	-0.0015887416581056	0.00569185603516111
3	D	26	50	20120529	22	1224	24.08	-0.00097070911814508	0.00539588234975986
3	D	26	50	20120529	22	1226	24.12	-0.00034509639349029	0.00531523682136553
3	D	26	50	20120529	22	1228	24.16	0.00030536406345541	0.0045397881697773
3	D	26	50	20120529	22	1230	24.2	0.00153302164374806	0.00441773446827669
3	D	26	50	20120529	22	1232	24.24	0.0011400894765105	0.00450410756159863
3	D	26	50	20120529	22	1234	24.28	0.00209879050729747	0.00413351855443301
3	D	26	50	20120529	22	1236	24.32	0.00230037675111882	0.00420475673421043
3	D	26	50	20120529	22	1238	24.36	0.00308212678478759	0.00425490580779235
3	D	26	50	20120529	22	1240	24.4	0.0035447399681191	0.00391872874468866
3	D	26	50	20120529	22	1242	24.44	0.00396676226933257	0.00371569693560447
3	D	26	50	20120529	22	1244	24.48	0.00495145654539596	0.00339706613472044
3	D	26	50	20120529	22	1246	24.52	0.00498512260635503	0.00311949207487244
3	D	26	50	20120529	22	1248	24.56	0.00650913005285652	0.00278549160099254
3	D	26	50	20120529	22	1250	24.6	0.00682522092618253	0.00254613595556089
3	D	26	50	20120529	22	1252	24.64	0.00798192741205092	0.00276975847511114
3	D	26	50	20120529	22	1254	24.68	0.00855568799644131	0.00366818006701552
3	D	26	50	20120529	22	1256	24.72	0.00913458217606312	0.0039208434620691
3	D	26	50	20120529	22	1258	24.76	0.00954506473360972	0.0045583214385122
3	D	26	50	20120529	22	1260	24.8	0.0097120409289191	0.00499493159162365
3	D	26	50	20120529	22	1262	24.84	0.0101473217212819	0.00555784515799064
3	D	26	50	20120529	22	1264	24.88	0.0107251410985963	0.00687624575151295
3	D	26	50	20120529	22	1266	24.92	0.0114776229219316	0.00792504774257228
3	D	26	50	20120529	22	1268	24.96	0.0116986008621202	0.00871873974911512
3	D	26	50	20120529	22	1270	25	0.0120039719966434	0.00931147907951256
3	D	26	50	20120529	22	1272	25.04	0.0121539210606619	0.0101735836671352
3	D	26	50	20120529	22	1274	25.08	0.0127810045674215	0.0111611077845369
3	D	26	50	20120529	22	1276	25.12	0.0128381882928161	0.0118994191879772
3	D	26	50	20120529	22	1278	25.16	0.012910956651668	0.0119124935923614
3	D	26	50	20120529	22	1280	25.2	0.0134649818857955	0.0126776467692155
3	D	26	50	20120529	22	1282	25.24	0.0137574553926298	0.0124062450444605
3	D	26	50	20120529	22	1284	25.28	0.0140624941869659	0.0125212276781492
3	D	26	50	20120529	22	1286	25.32	0.0147552254872909	0.0129445937212491
3	D	26	50	20120529	22	1288	25.36	0.0150798935658727	0.0127049198777659
3	D	26	50	20120529	22	1290	25.4	0.0159656013778514	0.0130047472951246
3	D	26	50	20120529	22	1292	25.44	0.0169450220515407	0.0129035532436690
3	D	26	50	20120529	22	1294	25.48	0.0180564454191419	0.0124343242547414
3	D	26	50	20120529	22	1296	25.52	0.0186988377877142	0.0126038318923275
3	D	26	50	20120529	22	1298	25.56	0.0189760307170072	0.0125369325197594
3	D	26	50	20120529	22	1300	25.6	0.0197797777819785	0.0123124473299361
3	D	26	50	20120529	22	1302	25.64	0.0190116830409146	0.0118752078517894
3	D	26	50	20120529	22	1304	25.68	0.0187937951573598	0.0115576744806298
3	D	26	50	20120529	22	1306	25.72	0.0196513954747863	0.0113090345231612
3	D	26	50	20120529	22	1308	25.76	0.0190242907548232	0.0105790599086710
3	D	26	50	20120529	22	1310	25.8	0.0186626190712751	0.00985730258208506
3	D	26	50	20120529	22	1312	25.84	0.0185208625464235	0.0084671829761741
3	D	26	50	20120529	22	1314	25.88	0.0184259454818645	0.00766152884421392
3	D	26	50	20120529	22	1316	25.92	0.0183501139364365	0.00697524070087907
3	D	26	50	20120529	22	1318	25.96	0.0181938433377942	0.00596888632989438
3	D	26	50	20120529	22	1320	26	0.0177883175987838	0.00394337895518551
3	D	26	50	20120529	22	1322	26.04	0.0175063516987178	0.00190712355740261
3	D	26	50	20120529	22	1324	26.08	0.0173765127515563	0.0015283405968566
3	D	26	50	20120529	22	1326	26.12	0.0170657817476317	0.000630795817360891
3	D	26	50	20120529	22	1328	26.16	0.0163613054036712	-0.000720683231385334
3	D	26	50	20120529	22	1330	26.2	0.0161838781701359	-0.0019343471684783
3	D	26	50	20120529	22	1332	26.24	0.0160100642522524	-0.00374637193487914
3	D	26	50	20120529	22	1334	26.28	0.0154093699705666	-0.00400727312393354
3	D	26	50	20120529	22	1336	26.32	0.0151890779239558	-0.00577016104010972
3	D	26	50	20120529	22	1338	26.36	0.0148787058474333	-0.00731818211574302
3	D	26	50	20120529	22	1340	26.4	0.0146147445830726	-0.00876707049760923
3	D	26	50	20120529	22	1342	26.44	0.0144208559036713	-0.00962606381539464
3	D	26	50	20120529	22	1344	26.48	0.0150363428592195	-0.0106775103858156
3	D	26	50	20120529	22	1346	26.52	0.0150091546034828	-0.0114754450330455
3	D	26	50	20120529	22	1348	26.56	0.0155475527777461	-0.0119995455081932
3	D	26	50	20120529	22	1350	26.6	0.0153617251156503	-0.0128475079601921
3	D	26	50	20120529	22	1352	26.64	0.0159237901538798	-0.0136951310009360
3	D	26	50	20120529	22	1354	26.68	0.01623867187461	-0.0142211406643929
3	D	26	50	20120529	22	1356	26.72	0.0161662429270131	-0.0150644574248394
3	D	26	50	20120529	22	1358	26.76	0.0160113582576620	-0.0155724712207151
3	D	26	50	20120529	22	1360	26.8	0.015978244447099	-0.0154394149376992
3	D	26	50	20120529	22	1362	26.84	0.0152409724906270	-0.0151484122129697
3	D	26	50	20120529	22	1364	26.88	0.0144530504754187	-0.0151918922089448
3	D	26	50	20120529	22	1366	26.92	0.0136934905132037	-0.0148739628579877
3	D	26	50	20120529	22	1368	26.96	0.0123185213771865	-0.0146271118806755
3	D	26	50	20120529	22	1370	27	0.0113727731284173	-0.0154397826332254
3	D	26	50	20120529	22	1372	27.04	0.00964601836875972	-0.0153816584558119
3	D	26	50	20120529	22	1374	27.08	0.00898709384364322	-0.0161732362130790
3	D	26	50	20120529	22	1376	27.12	0.0079663569207292	-0.0159461559413687
3	D	26	50	20120529	22	1378	27.16	0.00734375647096225	-0.0161316371211418
3	D	26	50	20120529	22	1380	27.2	0.00645037655040773	-0.0169348892113662
3	D	26	50	20120529	22	1382	27.24	0.00481258996595907	-0.0179023668515213
3	D	26	50	20120529	22	1384	27.28	0.00380025347160554	-0.0186756164010200
3	D	26	50	20120529	22	1386	27.32	0.00203576042303607	-0.0187923102331193
3	D	26	50	20120529	22	1388	27.36	0.00134086537596061	-0.0195079517931547
3	D	26	50	20120529	22	1390	27.4	9.02480384828395e-05	-0.0201433296624577
3	D	26	50	20120529	22	1392	27.44	-0.00081657398198204	-0.0203197952307706
3	D	26	50	20120529	22	1394	27.48	-0.0021750958142689	-0.0210094789008687
3	D	26	50	20120529	22	1396	27.52	-0.0036090093715658	-0.0223346960037617
3	D	26	50	20120529	22	1398	27.56	-0.004826463401006	-0.0226871604499119
3	D	26	50	20120529	22	1400	27.6	-0.0056687265723485	-0.0236139370237419
3	D	26	50	20120529	22	1402	27.64	-0.0060859973549945	-0.0244135970115179
3	D	26	50	20120529	22	1404	27.68	-0.0065677774892881	-0.0246578741201467
3	D	26	50	20120529	22	1406	27.72	-0.0068250724337585	-0.0258978070741607
3	D	26	50	20120529	22	1408	27.76	-0.0074612776179955	-0.0268689970249170
3	D	26	50	20120529	22	1410	27.8	-0.0078774594561984	-0.0273321731797976
3	D	26	50	20120529	22	1412	27.84	-0.0084929251985432	-0.0288484929613740
3	D	26	50	20120529	22	1414	27.88	-0.0086362698852253	-0.0292776219247405
3	D	26	50	20120529	22	1416	27.92	-0.0092511982264164	-0.0302620277012372
3	D	26	50	20120529	22	1418	27.96	-0.0094576380511838	-0.0307286121108031
3	D	26	50	20120529	22	1420	28	-0.0100473580356256	-0.0311303972549412
3	D	26	50	20120529	22	1422	28.04	-0.0105295836471914	-0.0309379440023056
3	D	26	50	20120529	22	1424	28.08	-0.010853693111416	-0.0313278709657231
3	D	26	50	20120529	22	1426	28.12	-0.0113571460685531	-0.0314360653743125
3	D	26	50	20120529	22	1428	28.16	-0.0120461650582769	-0.0314540117444190
3	D	26	50	20120529	22	1430	28.2	-0.013235051973757	-0.0317267145456514
3	D	26	50	20120529	22	1432	28.24	-0.0138918976049368	-0.0322172203776249
3	D	26	50	20120529	22	1434	28.28	-0.0148393358389131	-0.0326267200567456
3	D	26	50	20120529	22	1436	28.32	-0.0155121691544155	-0.0333822424392400
3	D	26	50	20120529	22	1438	28.36	-0.0157315631754143	-0.0338043356901337
3	D	26	50	20120529	22	1440	28.4	-0.0161286036330505	-0.0348080737660280
3	D	26	50	20120529	22	1442	28.44	-0.0159849973168593	-0.0351414675422897
3	D	26	50	20120529	22	1444	28.48	-0.0162646509777508	-0.0357810526969407
3	D	26	50	20120529	22	1446	28.52	-0.0165580154391295	-0.0362051187757539
3	D	26	50	20120529	22	1448	28.56	-0.0171132003283781	-0.0371792644328555
3	D	26	50	20120529	22	1450	28.6	-0.018229820930821	-0.0379759333589472
3	D	26	50	20120529	22	1452	28.64	-0.0182593072835965	-0.0380747161762789
3	D	26	50	20120529	22	1454	28.68	-0.0196552421356759	-0.0391518165807214
3	D	26	50	20120529	22	1456	28.72	-0.0200353403148349	-0.0398023972458198
3	D	26	50	20120529	22	1458	28.76	-0.0206114484937389	-0.0410026827226128
3	D	26	50	20120529	22	1460	28.8	-0.0212423998745916	-0.0411936722642112
3	D	26	50	20120529	22	1462	28.84	-0.0214857577444048	-0.0419993780149664
3	D	26	50	20120529	22	1464	28.88	-0.0220809507353329	-0.0438011355909044
3	D	26	50	20120529	22	1466	28.92	-0.0225978882187872	-0.0446278424130609
3	D	26	50	20120529	22	1468	28.96	-0.0229056140188918	-0.0456049296343723
3	D	26	50	20120529	22	1470	29	-0.0232397078308668	-0.0465444765566705
3	D	26	50	20120529	22	1472	29.04	-0.0234020736899628	-0.0474748735172201
3	D	26	50	20120529	22	1474	29.08	-0.0237641123619303	-0.0491364330316523
3	D	26	50	20120529	22	1476	29.12	-0.0237182918425095	-0.0499500300940855
3	D	26	50	20120529	22	1478	29.16	-0.0236028920158198	-0.0511276457274736
3	D	26	50	20120529	22	1480	29.2	-0.0233091598589149	-0.0518223074293112
3	D	26	50	20120529	22	1482	29.24	-0.0236033162798885	-0.052776194477132
3	D	26	50	20120529	22	1484	29.28	-0.0235768704862721	-0.0531030192313963
3	D	26	50	20120529	22	1486	29.32	-0.023726989255918	-0.0537174243135693
3	D	26	50	20120529	22	1488	29.36	-0.0239931442483567	-0.0552024899754173
3	D	26	50	20120529	22	1490	29.4	-0.024195942473201	-0.0553963786548186
3	D	26	50	20120529	22	1492	29.44	-0.0253362228685424	-0.0559599427594243
3	D	26	50	20120529	22	1494	29.48	-0.0253780835899886	-0.0554383807976211
3	D	26	50	20120529	22	1496	29.52	-0.0255936097368943	-0.0551624677316021
3	D	26	50	20120529	22	1498	29.56	-0.0254108933446357	-0.0541937314413765
3	D	26	50	20120529	22	1500	29.6	-0.0253475365770414	-0.0533681135636631
3	D	26	50	20120529	22	1502	29.64	-0.0259556484088618	-0.0520305503763707
3	D	26	50	20120529	22	1504	29.68	-0.0262343191913274	-0.052147576548657
3	D	26	50	20120529	22	1506	29.72	-0.0269048685519266	-0.050915160139727
3	D	26	50	20120529	22	1508	29.76	-0.0275680427887981	-0.0497563040492438
3	D	26	50	20120529	22	1510	29.8	-0.0280369465086063	-0.0486648635192789
3	D	26	50	20120529	22	1512	29.84	-0.028342748978266	-0.047901845804904
3	D	26	50	20120529	22	1514	29.88	-0.0290187642742838	-0.0468953287993596
3	D	26	50	20120529	22	1516	29.92	-0.0300990890856484	-0.0456262064774182
3	D	26	50	20120529	22	1518	29.96	-0.0305266694851641	-0.0454671852333971
3	D	26	50	20120529	22	1520	30	-0.0310887062391224	-0.0442500847573476
3	D	26	50	20120529	22	1522	30.04	-0.0313537440028468	-0.0428775763529289
3	D	26	50	20120529	22	1524	30.08	-0.0315759904926008	-0.0421952861913349
3	D	26	50	20120529	22	1526	30.12	-0.0320481737736602	-0.0413422551979284
3	D	26	50	20120529	22	1528	30.16	-0.0323674664264914	-0.0406559741256614
3	D	26	50	20120529	22	1530	30.2	-0.0324174023073788	-0.0399436206121584
3	D	26	50	20120529	22	1532	30.24	-0.0324954810381575	-0.0380983406138384
3	D	26	50	20120529	22	1534	30.28	-0.0331572905589412	-0.0374144693614816
3	D	26	50	20120529	22	1536	30.32	-0.0339147221297448	-0.0364707858645135
3	D	26	50	20120529	22	1538	30.36	-0.034138083019786	-0.0358991041740598
3	D	26	50	20120529	22	1540	30.4	-0.0341476784588067	-0.0352535368960399
3	D	26	50	20120529	22	1542	30.44	-0.034955222687193	-0.0340033438226308
3	D	26	50	20120529	22	1544	30.48	-0.0353748693486238	-0.0332169915844767
3	D	26	50	20120529	22	1546	30.52	-0.0352747783837468	-0.0320585739001979
3	D	26	50	20120529	22	1548	30.56	-0.0352430010050003	-0.0312361662872710
3	D	26	50	20120529	22	1550	30.6	-0.0347851988616567	-0.0309075242685790
3	D	26	50	20120529	22	1552	30.64	-0.0344477038660641	-0.0308559691131627
3	D	26	50	20120529	22	1554	30.68	-0.0345470665109565	-0.0307444442316339
3	D	26	50	20120529	22	1556	30.72	-0.0342840227883551	-0.0298223769889667
3	D	26	50	20120529	22	1558	30.76	-0.0342099179976867	-0.0294109822636723
3	D	26	50	20120529	22	1560	30.8	-0.0337884823560995	-0.0294914510153713
3	D	26	50	20120529	22	1562	30.84	-0.0337942877027731	-0.0296771301850431
3	D	26	50	20120529	22	1564	30.88	-0.0333521550457006	-0.0296476226190642
3	D	26	50	20120529	22	1566	30.92	-0.0327039219751156	-0.0292310942985385
3	D	26	50	20120529	22	1568	30.96	-0.0317412597321404	-0.0286658402087258
3	D	26	50	20120529	22	1570	31	-0.031369371062711	-0.0283659774360280
3	D	26	50	20120529	22	1572	31.04	-0.0310985986629912	-0.0288265372958182
3	D	26	50	20120529	22	1574	31.08	-0.0299618679436914	-0.0278846569211421
3	D	26	50	20120529	22	1576	31.12	-0.0296334734123727	-0.0268095859131617
3	D	26	50	20120529	22	1578	31.16	-0.0289617856098558	-0.0263049308744967
3	D	26	50	20120529	22	1580	31.2	-0.0287919809874217	-0.0262703816371679
3	D	26	50	20120529	22	1582	31.24	-0.0285443097662433	-0.0257563574336521
3	D	26	50	20120529	22	1584	31.28	-0.0281330140358983	-0.0248576671411709
3	D	26	50	20120529	22	1586	31.32	-0.027451306530292	-0.0243162213366807
3	D	26	50	20120529	22	1588	31.36	-0.0274783109382655	-0.0242086067556520
3	D	26	50	20120529	22	1590	31.4	-0.026513180892624	-0.0232420624964481
3	D	26	50	20120529	22	1592	31.44	-0.0259294642447545	-0.0218276368020406
3	D	26	50	20120529	22	1594	31.48	-0.0256427536581868	-0.0206957497641919
3	D	26	50	20120529	22	1596	31.52	-0.0248717809925234	-0.0208061432748707
3	D	26	50	20120529	22	1598	31.56	-0.0240976475595482	-0.0202958879504987
3	D	26	50	20120529	22	1600	31.6	-0.0235144117442899	-0.0195295397631843
3	D	26	50	20120529	22	1602	31.64	-0.0228276767094694	-0.0188593368849079
3	D	26	50	20120529	22	1604	31.68	-0.0221812114058374	-0.0188139689138270
3	D	26	50	20120529	22	1606	31.72	-0.0212595189297641	-0.0182001083038755
3	D	26	50	20120529	22	1608	31.76	-0.0201349221628294	-0.0176273659532500
3	D	26	50	20120529	22	1610	31.8	-0.0192556914489665	-0.0164045096280016
3	D	26	50	20120529	22	1612	31.84	-0.0184861612811368	-0.0163496947103241
3	D	26	50	20120529	22	1614	31.88	-0.0181104259508177	-0.0156227677260609
3	D	26	50	20120529	22	1616	31.92	-0.0178079539540973	-0.0149304819030080
3	D	26	50	20120529	22	1618	31.96	-0.0184668219106713	-0.0141843569696356
3	D	26	50	20120529	22	1620	32	-0.0187459876678838	-0.0134673506935124
3	D	26	50	20120529	22	1622	32.04	-0.0186805095799459	-0.0132204290055221
3	D	26	50	20120529	22	1624	32.08	-0.0188857826785243	-0.0124107210303853
3	D	26	50	20120529	22	1626	32.12	-0.018888540394971	-0.0110539952493228
3	D	26	50	20120529	22	1628	32.16	-0.0193190977140355	-0.0109233926268376
3	D	26	50	20120529	22	1630	32.2	-0.0194301841893599	-0.00872464409073803
3	D	26	50	20120529	22	1632	32.24	-0.0195429677209591	-0.00797306029301485
3	D	26	50	20120529	22	1634	32.28	-0.0199405031533422	-0.00605284111802466
3	D	26	50	20120529	22	1636	32.32	-0.0198252447480088	-0.0051971004914327
3	D	26	50	20120529	22	1638	32.36	-0.0204094563706251	-0.00327362862524905
3	D	26	50	20120529	22	1640	32.4	-0.0207867685490663	-0.00303307089828939
3	D	26	50	20120529	22	1642	32.44	-0.0213199270620809	-0.00193252990405065
3	D	26	50	20120529	22	1644	32.48	-0.0215231495509939	-0.00136514742282656
3	D	26	50	20120529	22	1646	32.52	-0.0220437922739816	-0.000353348329626732
3	D	26	50	20120529	22	1648	32.56	-0.0226912899535141	0.000103654783054141
3	D	26	50	20120529	22	1650	32.6	-0.0228980479763331	0.0009560012970964
3	D	26	50	20120529	22	1652	32.64	-0.0238771080255639	0.00190182732761152
3	D	26	50	20120529	22	1654	32.68	-0.0244087816143381	0.00246022955271454
3	D	26	50	20120529	22	1656	32.72	-0.0240358534979403	0.00271874779191634
3	D	26	50	20120529	22	1658	32.76	-0.0250304698963573	0.00401148040928159
3	D	26	50	20120529	22	1660	32.8	-0.0256037213638652	0.00492089044056561
3	D	26	50	20120529	22	1662	32.84	-0.0258843720453182	0.00594598314125175
3	D	26	50	20120529	22	1664	32.88	-0.0263271623116972	0.00727463678310127
3	D	26	50	20120529	22	1666	32.92	-0.026765639226711	0.00781083585527503
3	D	26	50	20120529	22	1668	32.96	-0.0261878622758035	0.00905428312999156
3	D	26	50	20120529	22	1670	33	-0.0258437841160781	0.00921295789168986
3	D	26	50	20120529	22	1672	33.04	-0.0254735430054488	0.00930756877901256
3	D	26	50	20120529	22	1674	33.08	-0.0249258180927417	0.00925057597244896
3	D	26	50	20120529	22	1676	33.12	-0.0244169840529999	0.00929922491899456
3	D	26	50	20120529	22	1678	33.16	-0.0240470964957612	0.00974265158147666
3	D	26	50	20120529	22	1680	33.2	-0.0229616168759617	0.0100094429700184
3	D	26	50	20120529	22	1682	33.24	-0.0228132658732688	0.00969223486797806
3	D	26	50	20120529	22	1684	33.28	-0.0222726120283735	0.0100735068443939
3	D	26	50	20120529	22	1686	33.32	-0.0214447314089603	0.0104160293692007
3	D	26	50	20120529	22	1688	33.36	-0.0207026935527832	0.0102477379552783
3	D	26	50	20120529	22	1690	33.4	-0.0201509381314233	0.0103623599645086
3	D	26	50	20120529	22	1692	33.44	-0.0194803887708241	0.0108226157683829
3	D	26	50	20120529	22	1694	33.48	-0.018902258266526	0.0107849976876238
3	D	26	50	20120529	22	1696	33.52	-0.0175329247715548	0.0114376077491843
3	D	26	50	20120529	22	1698	33.56	-0.0169186893950093	0.0116148511349565
3	D	26	50	20120529	22	1700	33.6	-0.0161826973018113	0.0119923400900930
3	D	26	50	20120529	22	1702	33.64	-0.0152708053257253	0.0123809730481009
3	D	26	50	20120529	22	1704	33.68	-0.0144601003300271	0.0128221440399510
3	D	26	50	20120529	22	1706	33.72	-0.0137604676675177	0.0126882392287977
3	D	26	50	20120529	22	1708	33.76	-0.0128978822472839	0.0128704465041739
3	D	26	50	20120529	22	1710	33.8	-0.0121219386209488	0.0131481626924849
3	D	26	50	20120529	22	1712	33.84	-0.0110510748983165	0.0130456534224163
3	D	26	50	20120529	22	1714	33.88	-0.0103305401593552	0.0134861738760277
3	D	26	50	20120529	22	1716	33.92	-0.0095578492242136	0.0132573187662966
3	D	26	50	20120529	22	1718	33.96	-0.0087387367288871	0.0135797594585177
3	D	26	50	20120529	22	1720	34	-0.0079219647570063	0.0135603069509673
3	D	26	50	20120529	22	1722	34.04	-0.0077375937348797	0.0128062058531031
3	D	26	50	20120529	22	1724	34.08	-0.0078684579868739	0.0122574414934276
3	D	26	50	20120529	22	1726	34.12	-0.0074336085296476	0.0122724109439853
3	D	26	50	20120529	22	1728	34.16	-0.0078606444569418	0.0114119185598238
3	D	26	50	20120529	22	1730	34.2	-0.0081783404626611	0.0115651556703747
3	D	26	50	20120529	22	1732	34.24	-0.0083394547427545	0.0113266839084196
3	D	26	50	20120529	22	1734	34.28	-0.0082905088113607	0.0108048532460395
3	D	26	50	20120529	22	1736	34.32	-0.0077835627467247	0.0100340573570715
3	D	26	50	20120529	22	1738	34.36	-0.0074773218708606	0.00986229404885346
3	D	26	50	20120529	22	1740	34.4	-0.0069452947286958	0.0103103169054133
3	D	26	50	20120529	22	1742	34.44	-0.0067270532917504	0.0103509331189246
3	D	26	50	20120529	22	1744	34.48	-0.006667797743487	0.0105282754996462
3	D	26	50	20120529	22	1746	34.52	-0.0057952067622993	0.0104862945700472
3	D	26	50	20120529	22	1748	34.56	-0.0051734124142629	0.0109382418692426
3	D	26	50	20120529	22	1750	34.6	-0.0041926164178842	0.0108893489708574
3	D	26	50	20120529	22	1752	34.64	-0.0034679974301548	0.0121554703316195
3	D	26	50	20120529	22	1754	34.68	-0.0032540841938171	0.0124754495851352
3	D	26	50	20120529	22	1756	34.72	-0.0032992117485924	0.0129616420657435
3	D	26	50	20120529	22	1758	34.76	-0.0036615332632724	0.0134250798501331
3	D	26	50	20120529	22	1760	34.8	-0.0037990089636707	0.0136722702387003
3	D	26	50	20120529	22	1762	34.84	-0.004262008341856	0.0135761178585946
3	D	26	50	20120529	22	1764	34.88	-0.0043600345549319	0.0145161244003006
3	D	26	50	20120529	22	1766	34.92	-0.0045910109850065	0.0145361708775472
3	D	26	50	20120529	22	1768	34.96	-0.0044659379375502	0.0151720578637326
3	D	26	50	20120529	22	1770	35	-0.0040072306975267	0.0156717772970650
3	D	26	50	20120529	22	1772	35.04	-0.0035153601494655	0.0155749107391102
3	D	26	50	20120529	22	1774	35.08	-0.0033216482467594	0.0156293226059225
3	D	26	50	20120529	22	1776	35.12	-0.0026886674694447	0.0162985072504340
3	D	26	50	20120529	22	1778	35.16	-0.0028683574446798	0.0157928410490719
3	D	26	50	20120529	22	1780	35.2	-0.0032282040856256	0.0157721228203832
3	D	26	50	20120529	22	1782	35.24	-0.0030444411753309	0.0162129897563173
3	D	26	50	20120529	22	1784	35.28	-0.0031091697300807	0.0160816517427798
3	D	26	50	20120529	22	1786	35.32	-0.0032051665466946	0.0159238537934902
3	D	26	50	20120529	22	1788	35.36	-0.0031234603581285	0.0157484559564168
3	D	26	50	20120529	22	1790	35.4	-0.0035940328499403	0.0161422507939274
3	D	26	50	20120529	22	1792	35.44	-0.0037625858933717	0.0160301248716347
3	D	26	50	20120529	22	1794	35.48	-0.0035936580833463	0.0154314175600040
3	D	26	50	20120529	22	1796	35.52	-0.0041199152341765	0.0151755580422995
3	D	26	50	20120529	22	1798	35.56	-0.0040601434979629	0.0152525831839742
3	D	26	50	20120529	22	1800	35.6	-0.003758590740058	0.0146624742908027
3	D	26	50	20120529	22	1802	35.64	-0.003820794923599	0.0140386859016434
3	D	26	50	20120529	22	1804	35.68	-0.0035496760415565	0.0130768934000091
3	D	26	50	20120529	22	1806	35.72	-0.0032506158350553	0.0115584063361483
3	D	26	50	20120529	22	1808	35.76	-0.003067882472234	0.0109425333002976
3	D	26	50	20120529	22	1810	35.8	-0.0027725062920628	0.00942078647417546
3	D	26	50	20120529	22	1812	35.84	-0.0023180728054248	0.00889432143395156
3	D	26	50	20120529	22	1814	35.88	-0.0017489579125868	0.00716816771505801
3	D	26	50	20120529	22	1816	35.92	-0.0013513022720509	0.0072296647918178
3	D	26	50	20120529	22	1818	35.96	-5.37047600311195e-05	0.00566305557596338
3	D	26	50	20120529	22	1820	36	0.00057199281743742	0.00510505640172564
3	D	26	50	20120529	22	1822	36.04	0.00134228736769758	0.00501918606132513
3	D	26	50	20120529	22	1824	36.08	0.00209722850841783	0.00415021405264361
3	D	26	50	20120529	22	1826	36.12	0.00262687128651643	0.00384950133759484
3	D	26	50	20120529	22	1828	36.16	0.00377756616266321	0.00358510583895985
3	D	26	50	20120529	22	1830	36.2	0.00482727233116363	0.00337213142829546
3	D	26	50	20120529	22	1832	36.24	0.00600624631667837	0.00263162162987244
3	D	26	50	20120529	22	1834	36.28	0.00694627760712167	0.00211004906146752
3	D	26	50	20120529	22	1836	36.32	0.0071663716638338	0.00282937464783298
3	D	26	50	20120529	22	1838	36.36	0.0081301864908623	0.00269390713069326
3	D	26	50	20120529	22	1840	36.4	0.00981616240244883	0.00270887658125098
3	D	26	50	20120529	22	1842	36.44	0.0104285098038886	0.00295123743050267
3	D	26	50	20120529	22	1844	36.48	0.0113568349415693	0.00291505477650935
3	D	26	50	20120529	22	1846	36.52	0.012567051733104	0.00195755794857074
3	D	26	50	20120529	22	1848	36.56	0.0135422333016401	0.00189834836224808
3	D	26	50	20120529	22	1850	36.6	0.0147030127225681	0.00121704390750703
3	D	26	50	20120529	22	1852	36.64	0.0164478835579597	0.0007147718186946
3	D	26	50	20120529	22	1854	36.68	0.0173049535453003	0.000104764940700591
3	D	26	50	20120529	22	1856	36.72	0.0182498956923389	-0.000581800388492484
3	D	26	50	20120529	22	1858	36.76	0.0183169506283988	-0.000536100077224398
3	D	26	50	20120529	22	1860	36.8	0.0185078199618445	-0.000326167144957924
3	D	26	50	20120529	22	1862	36.84	0.0182045418633936	0.00045182001997476
3	D	26	50	20120529	22	1864	36.88	0.0189117900659364	0.00094774228989214
3	D	26	50	20120529	22	1866	36.92	0.0189522436448881	0.00110243604041232
3	D	26	50	20120529	22	1868	36.96	0.018991184015328	0.00163114685177331
3	D	26	50	20120529	22	1870	37	0.019722403137753	0.00197096822867594
3	D	26	50	20120529	22	1872	37.04	0.0196526329116533	0.00272253081319569
3	D	26	50	20120529	22	1874	37.08	0.019705680062378	0.00300974344557804
3	D	26	50	20120529	22	1876	37.12	0.0209431805690647	0.00382454966060711
3	D	26	50	20120529	22	1878	37.16	0.0213500780952307	0.00413494125327676
3	D	26	50	20120529	22	1880	37.2	0.0214935076347266	0.00412303357508158
3	D	26	50	20120529	22	1882	37.24	0.0210643786713601	0.00379838670970321
3	D	26	50	20120529	22	1884	37.28	0.0216486115071799	0.00274718055558785
3	D	26	50	20120529	22	1886	37.32	0.0216851406434959	0.00230547923365186
3	D	26	50	20120529	22	1888	37.36	0.0219547958145014	0.00121968141580086
3	D	26	50	20120529	22	1890	37.4	0.0221229599492032	0.00069584257016224
3	D	26	50	20120529	22	1892	37.44	0.0222530817390772	-0.000789364513041983
3	D	26	50	20120529	22	1894	37.48	0.0225898413436173	-0.000778383144730158
3	D	26	50	20120529	22	1896	37.52	0.0226815106667303	-0.00229765863265195
3	D	26	50	20120529	22	1898	37.56	0.0232648454769379	-0.00315215475130902
3	D	26	50	20120529	22	1900	37.6	0.0232822756590942	-0.00337697935238728
3	D	26	50	20120529	22	1902	37.64	0.0231859677154966	-0.00490192583669419
3	D	26	50	20120529	22	1904	37.68	0.0236447032397914	-0.00602512960326996
3	D	26	50	20120529	22	1906	37.72	0.0235043284015902	-0.00638711170669498
3	D	26	50	20120529	22	1908	37.76	0.0234589675015771	-0.00792277085873686
3	D	26	50	20120529	22	1910	37.8	0.0234505812151522	-0.00899676706440987
3	D	26	50	20120529	22	1912	37.84	0.023310171021612	-0.00959990793555855
3	D	26	50	20120529	22	1914	37.88	0.0227542790255822	-0.0101333139359466
3	D	26	50	20120529	22	1916	37.92	0.0220967828561637	-0.0107852946724719
3	D	26	50	20120529	22	1918	37.96	0.0217310460157306	-0.0106779770762912
3	D	26	50	20120529	22	1920	38	0.0208970418515923	-0.0111524881528742
3	D	26	50	20120529	22	1922	38.04	0.0203632257292711	-0.0110499081721275
3	D	26	50	20120529	22	1924	38.08	0.0200378717571116	-0.0110051624550140
3	D	26	50	20120529	22	1926	38.12	0.0195132077178593	-0.0113335336518089
3	D	26	50	20120529	22	1928	38.16	0.0196400796449669	-0.0116708066158721
3	D	26	50	20120529	22	1930	38.2	0.0194575738291078	-0.0120292405988905
3	D	26	50	20120529	22	1932	38.24	0.0193473249924764	-0.0120079675742212
3	D	26	50	20120529	22	1934	38.28	0.0191993562517093	-0.0133836151084843
3	D	26	50	20120529	22	1936	38.32	0.0192762823984346	-0.0140330290473938
3	D	26	50	20120529	22	1938	38.36	0.0195401887913091	-0.0153438494562218
3	D	26	50	20120529	22	1940	38.4	0.0194990846741187	-0.0167202540190049
3	D	26	50	20120529	22	1942	38.44	0.0195430879291119	-0.0181630134821345
3	D	26	50	20120529	22	1944	38.48	0.0191217654246097	-0.0190118527465421
3	D	26	50	20120529	22	1946	38.52	0.0194800705727726	-0.0192302638891150
3	D	26	50	20120529	22	1948	38.56	0.0193791522929616	-0.0194769875872066
3	D	26	50	20120529	22	1950	38.6	0.0197395999746715	-0.0197806545943871
3	D	26	50	20120529	22	1952	38.64	0.020076154518245	-0.0203844106484355
3	D	26	50	20120529	22	1954	38.68	0.0205190508506412	-0.0201518078727641
3	D	26	50	20120529	22	1956	38.72	0.0206408641358362	-0.0200864217087078
3	D	26	50	20120529	22	1958	38.76	0.0211379814162138	-0.0207834663603981
3	D	26	50	20120529	22	1960	38.8	0.0209334790640268	-0.0205580477896236
3	D	26	50	20120529	22	1962	38.84	0.0216588221291002	-0.0203495997815976
3	D	26	50	20120529	22	1964	38.88	0.0222933443991979	-0.0204674391266824
3	D	26	50	20120529	22	1966	38.92	0.0227664978307611	-0.0211676586878202
3	D	26	50	20120529	22	1968	38.96	0.0235324005408033	-0.0218305359398435
3	D	26	50	20120529	22	1970	39	0.02377510080131	-0.0228300808725254
3	D	26	50	20120529	22	1972	39.04	0.0246500252348755	-0.0240925988171305
3	D	26	50	20120529	22	1974	39.08	0.0248136497440421	-0.0250965490250592
3	D	26	50	20120529	22	1976	39.12	0.0256649780243194	-0.0258295641987084
3	D	26	50	20120529	22	1978	39.16	0.0258119643109247	-0.0268756084733211
3	D	26	50	20120529	22	1980	39.2	0.0266207530472459	-0.0277737755067842
3	D	26	50	20120529	22	1982	39.24	0.0275376230550714	-0.0292090254958976
3	D	26	50	20120529	22	1984	39.28	0.0277866731344731	-0.0296494045281528
3	D	26	50	20120529	22	1986	39.32	0.0290040776664386	-0.0307883626338134
3	D	26	50	20120529	22	1988	39.36	0.0294480770854134	-0.0307676373340568
3	D	26	50	20120529	22	1990	39.4	0.0300624255990439	-0.0319476429883653
3	D	26	50	20120529	22	1992	39.44	0.0308649352271481	-0.0330210876507490
3	D	26	50	20120529	22	1994	39.48	0.0314532197848241	-0.0334565522908749
3	D	26	50	20120529	22	1996	39.52	0.0320867874607672	-0.0343271421598718
3	D	26	50	20120529	22	1998	39.56	0.0325008267654232	-0.0357654397792121
3	D	26	50	20120529	22	2000	39.6	0.0328895870026518	-0.0357793061431912
3	D	26	50	20120529	22	2002	39.64	0.033839655673854	-0.0364971609474518
3	D	26	50	20120529	22	2004	39.68	0.0342207155182354	-0.0364870493204808
3	D	26	50	20120529	22	2006	39.72	0.0348519497418007	-0.0361969234081599
3	D	26	50	20120529	22	2008	39.76	0.0349793703837705	-0.0358539766192845
3	D	26	50	20120529	22	2010	39.8	0.0349793279573636	-0.0361493068375148
3	D	26	50	20120529	22	2012	39.84	0.0347082727149314	-0.0350383925867961
3	D	26	50	20120529	22	2014	39.88	0.0347392157076761	-0.0346021359870752
3	D	26	50	20120529	22	2016	39.92	0.0344736334717302	-0.0344904060445800
3	D	26	50	20120529	22	2018	39.96	0.0337950301648933	-0.0339191274049915
3	D	26	50	20120529	22	2020	40	0.0338231164462421	-0.0336914955899920
3	D	26	50	20120529	22	2022	40.04	0.0330984451326108	-0.0331893366382645
3	D	26	50	20120529	22	2024	40.08	0.0330592855590687	-0.0326633764722823
3	D	26	50	20120529	22	2026	40.12	0.0325079261175063	-0.0326404237861650
3	D	26	50	20120529	22	2028	40.16	0.0327234381222764	-0.0327139770335440
3	D	26	50	20120529	22	2030	40.2	0.0322508786604094	-0.0326736012363383
3	D	26	50	20120529	22	2032	40.24	0.0320966516003648	-0.0325718556415934
3	D	26	50	20120529	22	2034	40.28	0.0313280123870794	-0.0318484995465752
3	D	26	50	20120529	22	2036	40.32	0.03105985628245	-0.0318530462431782
3	D	26	50	20120529	22	2038	40.36	0.0310256040299693	-0.0314818434673265
3	D	26	50	20120529	22	2040	40.4	0.0305985044630648	-0.0313496215703124
3	D	26	50	20120529	22	2042	40.44	0.0299826427409226	-0.0310523255952303
3	D	26	50	20120529	22	2044	40.48	0.0299708481998124	-0.0314436950564815
3	D	26	50	20120529	22	2046	40.52	0.0298295470517279	-0.0307952993513368
3	D	26	50	20120529	22	2048	40.56	0.0295466972681855	-0.0306087716535277
3	D	26	50	20120529	22	2050	40.6	0.029309441729894	-0.0301599921927120
3	D	26	50	20120529	22	2052	40.64	0.0295314732591865	-0.0301301522865459
3	D	26	50	20120529	22	2054	40.68	0.029028677911356	-0.0295380634943872
3	D	26	50	20120529	22	2056	40.72	0.0286383620392089	-0.0289133982928192
3	D	26	50	20120529	22	2058	40.76	0.0283275391114027	-0.0289200238833589
3	D	26	50	20120529	22	2060	40.8	0.0280244236475115	-0.0284478674723572
3	D	26	50	20120529	22	2062	40.84	0.0275115944544559	-0.0276794191779027
3	D	26	50	20120529	22	2064	40.88	0.0264310009425144	-0.0274323489974883
3	D	26	50	20120529	22	2066	40.92	0.0259143321596371	-0.0265550274719345
3	D	26	50	20120529	22	2068	40.96	0.0247569468512587	-0.0258101541175648
3	D	26	50	20120529	22	2070	41	0.0245169477386562	-0.0250843867884228
3	D	26	50	20120529	22	2072	41.04	0.0234629272995517	-0.0245939445960596
3	D	26	50	20120529	22	2074	41.08	0.023146751573412	-0.0238353180147958
3	D	26	50	20120529	22	2076	41.12	0.0228062584450672	-0.0235979634815549
3	D	26	50	20120529	22	2078	41.16	0.0228127638274541	-0.0233182320389175
3	D	26	50	20120529	22	2080	41.2	0.0229472060397611	-0.0231422119478767
3	D	26	50	20120529	22	2082	41.24	0.0228984510271983	-0.0233657637567489
3	D	26	50	20120529	22	2084	41.28	0.0231140337426465	-0.0235622828733762
3	D	26	50	20120529	22	2086	41.32	0.02293522057982	-0.0237365705528031
3	D	26	50	20120529	22	2088	41.36	0.0224532000292208	-0.0236587039540588
3	D	26	50	20120529	22	2090	41.4	0.0224303604801884	-0.0241227781345515
3	D	26	50	20120529	22	2092	41.44	0.0218544432201154	-0.0238261256266404
3	D	26	50	20120529	22	2094	41.48	0.0211184369847818	-0.0232537014740664
3	D	26	50	20120529	22	2096	41.52	0.0207852694826901	-0.0232630140703746
3	D	26	50	20120529	22	2098	41.56	0.0198466488702753	-0.0224562123041086
3	D	26	50	20120529	22	2100	41.6	0.0187414763266198	-0.0218633386234227
3	D	26	50	20120529	22	2102	41.64	0.0183435590565749	-0.0215380270776701
3	D	26	50	20120529	22	2104	41.68	0.0178028769274084	-0.0211064373827050
3	D	26	50	20120529	22	2106	41.72	0.0174494225317645	-0.0202988224436406
3	D	26	50	20120529	22	2108	41.76	0.017247946596601	-0.0192921357324688
3	D	26	50	20120529	22	2110	41.8	0.0171614037976516	-0.0184055581791493
3	D	26	50	20120529	22	2112	41.84	0.0162264954958380	-0.0177907712593144
3	D	26	50	20120529	22	2114	41.88	0.0159224537220634	-0.0173987371176890
3	D	26	50	20120529	22	2116	41.92	0.0159198162137696	-0.0176044556935396
3	D	26	50	20120529	22	2118	41.96	0.0152157358496065	-0.0167377690539749
3	D	26	50	20120529	22	2120	42	0.0143304523016966	-0.0153641292787063
3	D	26	50	20120529	22	2122	42.04	0.0142588082426267	-0.0156897660935783
3	D	26	50	20120529	22	2124	42.08	0.0132940388214436	-0.0144354930140418
3	D	26	50	20120529	22	2126	42.12	0.0128976842573851	-0.0137042951048202
3	D	26	50	20120529	22	2128	42.16	0.012548748274073	-0.0127791660897904
3	D	26	50	20120529	22	2130	42.2	0.0122852520031316	-0.0126158527076076
3	D	26	50	20120529	22	2132	42.24	0.0116080346255858	-0.0120561281928237
3	D	26	50	20120529	22	2134	42.28	0.0110376752248130	-0.0107537152836241
3	D	26	50	20120529	22	2136	42.32	0.01044033262927	-0.0101979929932218
3	D	26	50	20120529	22	2138	42.36	0.0101087773306394	-0.00948993161788061
3	D	26	50	20120529	22	2140	42.4	0.0102680955595086	-0.00873399911345313
3	D	26	50	20120529	22	2142	42.44	0.0099121521479949	-0.00861929225140905
3	D	26	50	20120529	22	2144	42.48	0.0100552281341002	-0.00860300051117051
3	D	26	50	20120529	22	2146	42.52	0.0100675883606353	-0.00785734226827367
3	D	26	50	20120529	22	2148	42.56	0.0100734078494445	-0.00750615768539737
3	D	26	50	20120529	22	2150	42.6	0.0098299085582751	-0.00702772923724656
3	D	26	50	20120529	22	2152	42.64	0.0100189040587506	-0.0065931979780718
3	D	26	50	20120529	22	2154	42.68	0.00964930641529224	-0.00594177585590369
3	D	26	50	20120529	22	2156	42.72	0.0103394002073234	-0.00547285092289202
3	D	26	50	20120529	22	2158	42.76	0.0105688775710219	-0.00486232785694774
3	D	26	50	20120529	22	2160	42.8	0.0112172923680496	-0.00398148706094401
3	D	26	50	20120529	22	2162	42.84	0.0110790954187345	-0.00335250143694295
3	D	26	50	20120529	22	2164	42.88	0.0113565209861585	-0.00320703613702403
3	D	26	50	20120529	22	2166	42.92	0.0117615050813746	-0.00228836724954716
3	D	26	50	20120529	22	2168	42.96	0.0116858870821945	-0.0026107372310901
3	D	26	50	20120529	22	2170	43	0.0116133096421735	-0.00213971926200612
3	D	26	50	20120529	22	2172	43.04	0.0115446778579915	-0.00144621721528960
3	D	26	50	20120529	22	2174	43.08	0.0115180623587477	-0.00139537623772229
3	D	26	50	20120529	22	2176	43.12	0.0112392360127902	-0.00079617395134481
3	D	26	50	20120529	22	2178	43.16	0.0119003879242674	-0.000106200367466410
3	D	26	50	20120529	22	2180	43.2	0.0122045357640592	0.00076162471401603
3	D	26	50	20120529	22	2182	43.24	0.0123134591997399	0.00180875015489716
3	D	26	50	20120529	22	2184	43.28	0.0127939792697495	0.00207090433716782
3	D	26	50	20120529	22	2186	43.32	0.0130179327152734	0.00228684202022013
3	D	26	50	20120529	22	2188	43.36	0.0135322874912093	0.00353728434876956
3	D	26	50	20120529	22	2190	43.4	0.0134660878008012	0.00390107699910781
3	D	26	50	20120529	22	2192	43.44	0.0133835387409520	0.00417424790502935
3	D	26	50	20120529	22	2194	43.48	0.0133677426825670	0.00397024689155026
3	D	26	50	20120529	22	2196	43.52	0.0124571284484347	0.00405368761305061
3	D	26	50	20120529	22	2198	43.56	0.0123472935521130	0.00446250139859361
3	D	26	50	20120529	22	2200	43.6	0.0113634110346344	0.00438545504371553
3	D	26	50	20120529	22	2202	43.64	0.0112980602259171	0.00351636424109477
3	D	26	50	20120529	22	2204	43.68	0.0107239673013395	0.00370221311639403
3	D	26	50	20120529	22	2206	43.72	0.0106628025647669	0.00329260030018828
3	D	26	50	20120529	22	2208	43.76	0.0106611373282972	0.00207507202453613
3	D	26	50	20120529	22	2210	43.8	0.0104106129312567	0.00232025069431085
3	D	26	50	20120529	22	2212	43.84	0.0105203700458325	0.00213210372197273
3	D	26	50	20120529	22	2214	43.88	0.0102556363380241	0.00211291991499914
3	D	26	50	20120529	22	2216	43.92	0.0100110693156151	0.00195105610171773
3	D	26	50	20120529	22	2218	43.96	0.0101424582408409	0.00122417012964783
3	D	26	50	20120529	22	2220	44	0.0102810122790805	0.00108240582662165
3	D	26	50	20120529	22	2222	44.04	0.0100672242006430	0.00076099892451468
3	D	26	50	20120529	22	2224	44.08	0.0101730604081171	0.00100802314298829
3	D	26	50	20120529	22	2226	44.12	0.00998999329089504	0.00118393433958475
3	D	26	50	20120529	22	2228	44.16	0.0102622654640977	0.00077951805111395
3	D	26	50	20120529	22	2230	44.2	0.00915138303318411	0.00078909581246512
3	D	26	50	20120529	22	2232	44.24	0.0090429764925604	0.00090291879103272
3	D	26	50	20120529	22	2234	44.28	0.00956308252150113	0.00062819295729934
3	D	26	50	20120529	22	2236	44.32	0.00894982790206113	-0.000282298240253109
3	D	26	50	20120529	22	2238	44.36	0.00929295288184547	-0.000210406693809870
3	D	26	50	20120529	22	2240	44.4	0.0097322858556839	-0.000143140085334999
3	D	26	50	20120529	22	2242	44.44	0.00962247454137333	-0.00065337656531131
3	D	26	50	20120529	22	2244	44.48	0.00921657262155526	-0.000499515786579368
3	D	26	50	20120529	22	2246	44.52	0.0093126047935082	1.30447058993306e-05
3	D	26	50	20120529	22	2248	44.56	0.00908749947103781	-0.000177006505000530
3	D	26	50	20120529	22	2250	44.6	0.00856716080396606	-7.96463865125096e-05
3	D	26	50	20120529	22	2252	44.64	0.00799805015376876	0.000271664061370840
3	D	26	50	20120529	22	2254	44.68	0.00764776359650457	0.000181762505210781
3	D	26	50	20120529	22	2256	44.72	0.00707332772513814	-0.000243403124647162
3	D	26	50	20120529	22	2258	44.76	0.00688853738869032	-3.51432070250235e-07
3	D	26	50	20120529	22	2260	44.8	0.00633610950878155	0.00071683091364142
3	D	26	50	20120529	22	2262	44.84	0.00623015860858755	0.00111787557555817
3	D	26	50	20120529	22	2264	44.88	0.00554182706807642	0.00155057698380457
3	D	26	50	20120529	22	2266	44.92	0.00471370461814404	0.00181624972941842
3	D	26	50	20120529	22	2268	44.96	0.00417845024062995	0.0025776170565661
3	D	26	50	20120529	22	2270	45	0.00325076574169295	0.00287128981650137
3	D	26	50	20120529	22	2272	45.04	0.00315826344679168	0.0031439091791336
3	D	26	50	20120529	22	2274	45.08	0.00281448015059407	0.00376717925902232
3	D	26	50	20120529	22	2276	45.12	0.00295489953652243	0.004049020001188
3	D	26	50	20120529	22	2278	45.16	0.00217244628515977	0.00451944682900291
3	D	26	50	20120529	22	2280	45.2	0.00179570120635714	0.00581561739953829
3	D	26	50	20120529	22	2282	45.24	0.00142598830449341	0.00635305178725878
3	D	26	50	20120529	22	2284	45.28	0.00140760706371647	0.00725291941253069
3	D	26	50	20120529	22	2286	45.32	0.000634862388459501	0.00797146293879614
3	D	26	50	20120529	22	2288	45.36	0.00025441136301667	0.00798614318268036
3	D	26	50	20120529	22	2290	45.4	0.000335657225068221	0.00816878815715406
3	D	26	50	20120529	22	2292	45.44	-8.04885506889008e-05	0.00886958825295916
3	D	26	50	20120529	22	2294	45.48	-0.0009828522628984	0.00921074252614436
3	D	26	50	20120529	22	2296	45.52	-0.00094423928289815	0.00967008404095066
3	D	26	50	20120529	22	2298	45.56	-0.001775304004147	0.0101796937768315
3	D	26	50	20120529	22	2300	45.6	-0.0024478714474997	0.0105204103509191
3	D	26	50	20120529	22	2302	45.64	-0.0026773997228865	0.0106700327316046
3	D	26	50	20120529	22	2304	45.68	-0.0027273815657146	0.0108023430169663
3	D	26	50	20120529	22	2306	45.72	-0.0032353759868645	0.0105848280615279
3	D	26	50	20120529	22	2308	45.76	-0.003796283774136	0.0106410830728760
3	D	26	50	20120529	22	2310	45.8	-0.0040743711935071	0.0105011643185487
3	D	26	50	20120529	22	2312	45.84	-0.0039974259548987	0.0104455977463628
3	D	26	50	20120529	22	2314	45.88	-0.0040712436602139	0.0103789925302157
3	D	26	50	20120529	22	2316	45.92	-0.0042965787923882	0.0102987557095409
3	D	26	50	20120529	22	2318	45.96	-0.0042866085867735	0.0102158120841077
3	D	26	50	20120529	22	2320	46	-0.0044429711092972	0.0105612125335139
3	D	26	50	20120529	22	2322	46.04	-0.0046269037252195	0.0100532835904520
3	D	26	50	20120529	22	2324	46.08	-0.004393141294427	0.0104314372259627
3	D	26	50	20120529	22	2326	46.12	-0.0044823145306025	0.00959075090274216
3	D	26	50	20120529	22	2328	46.16	-0.0043330584312296	0.00951953110774106
3	D	26	50	20120529	22	2330	46.2	-0.0047204963787773	0.00938622733735176
3	D	26	50	20120529	22	2332	46.24	-0.0049247653857265	0.00944203220452306
3	D	26	50	20120529	22	2334	46.28	-0.0051957216332094	0.00913020518508756
3	D	26	50	20120529	22	2336	46.32	-0.0052584066493616	0.00914105927417876
3	D	26	50	20120529	22	2338	46.36	-0.0052609239495026	0.00904845657011456
3	D	26	50	20120529	22	2340	46.4	-0.0055167339697325	0.00850923815198517
3	D	26	50	20120529	22	2342	46.44	-0.0054637080322113	0.00845803654995945
3	D	26	50	20120529	22	2344	46.48	-0.0055287052875379	0.00842966742589824
3	D	26	50	20120529	22	2346	46.52	-0.0054587087872683	0.00860375004435856
3	D	26	50	20120529	22	2348	46.56	-0.0054587087872683	0.00860375004435856
3	D	26	50	20120529	22	2350	46.6	-0.0054587087872683	0.00860375004435856
3	D	26	50	20120529	22	2352	46.64	-0.0059640497195111	0.00993603821506336
3	D	26	50	20120529	22	2354	46.68	-0.0072458646081748	0.0107335415271569
3	D	26	50	20120529	22	2356	46.72	-0.0070889151870226	0.0109257048660121
3	D	26	50	20120529	22	2358	46.76	-0.0079716743637237	0.0117636193306504
3	D	26	50	20120529	22	2360	46.8	-0.0084626044597659	0.0130291424790755
3	D	26	50	20120529	22	2362	46.84	-0.0094571077210979	0.0141795769277948
3	D	26	50	20120529	22	2364	46.88	-0.0096266012165483	0.0148922698525527
3	D	26	50	20120529	22	2366	46.92	-0.0102935019061566	0.0161687814403576
3	D	26	50	20120529	22	2368	46.96	-0.0107028403649313	0.0170680147908467
3	D	26	50	20120529	22	2370	47	-0.0106575409832081	0.0176649988832516
3	D	26	50	20120529	22	2372	47.04	-0.011539990447139	0.0184882323968989
3	D	26	50	20120529	22	2374	47.08	-0.0116471623793228	0.0196107191571985
3	D	26	50	20120529	22	2376	47.12	-0.0120102638327824	0.0204900043182837
3	D	26	50	20120529	22	2378	47.16	-0.0124487068066707	0.0213643757943463
3	D	26	50	20120529	22	2380	47.2	-0.0125204781449612	0.0223812660563707
3	D	26	50	20120529	22	2382	47.24	-0.013081666370782	0.0232767177997941
3	D	26	50	20120529	22	2384	47.28	-0.013545280931867	0.0245233116996869
3	D	26	50	20120529	22	2386	47.32	-0.0138484741775042	0.0250724649680920
3	D	26	50	20120529	22	2388	47.36	-0.0141863227264873	0.0262414609698174
3	D	26	50	20120529	22	2390	47.4	-0.0146300817291565	0.0271277698225601
3	D	26	50	20120529	22	2392	47.44	-0.0153094133559781	0.0281143817722141
3	D	26	50	20120529	22	2394	47.48	-0.0159487651653913	0.0281189213977493
3	D	26	50	20120529	22	2396	47.52	-0.0161032962813518	0.0294016555252285
3	D	26	50	20120529	22	2398	47.56	-0.0167903707274274	0.0303642611996612
3	D	26	50	20120529	22	2400	47.6	-0.0167730536823561	0.0312279850618128
3	D	26	50	20120529	22	2402	47.64	-0.017196603573219	0.0319932230914807
3	D	26	50	20120529	22	2404	47.68	-0.0177797545356636	0.0334695913399201
3	D	26	50	20120529	22	2406	47.72	-0.0182161737699441	0.0342889937490268
3	D	26	50	20120529	22	2408	47.76	-0.0183554879479735	0.0354294014235889
3	D	26	50	20120529	22	2410	47.8	-0.0183972426034026	0.0368506506984348
3	D	26	50	20120529	22	2412	47.84	-0.0189303940453494	0.0375833618161681
3	D	26	50	20120529	22	2414	47.88	-0.0189672272375814	0.0387365893366731
3	D	26	50	20120529	22	2416	47.92	-0.019235864174822	0.039495661395209
3	D	26	50	20120529	22	2418	47.96	-0.019740292939317	0.040447731178602
3	D	26	50	20120529	22	2420	48	-0.0204730959809319	0.0410855839216391
3	D	26	50	20120529	22	2422	48.04	-0.0210092526266988	0.0420226135437963
3	D	26	50	20120529	22	2424	48.08	-0.0214220332812842	0.0431141318555071
3	D	26	50	20120529	22	2426	48.12	-0.0215687579383805	0.0433167179483171
3	D	26	50	20120529	22	2428	48.16	-0.021861712277826	0.045065746571582
3	D	26	50	20120529	22	2430	48.2	-0.0221702229664577	0.0458439175842778
3	D	26	50	20120529	22	2432	48.24	-0.0226811783265431	0.0460032994527572
3	D	26	50	20120529	22	2434	48.28	-0.0234277416661199	0.0474472114999402
3	D	26	50	20120529	22	2436	48.32	-0.0236347825316513	0.047726660099865
3	D	26	50	20120529	22	2438	48.36	-0.0240150645585734	0.048407745351504
3	D	26	50	20120529	22	2440	48.4	-0.0245661128731521	0.049258182677237
3	D	26	50	20120529	22	2442	48.44	-0.0251259293118175	0.0496482934884176
3	D	26	50	20120529	22	2444	48.48	-0.025816914058393	0.0508406169428544
3	D	26	50	20120529	22	2446	48.52	-0.0262426630513454	0.0515421375804696
3	D	26	50	20120529	22	2448	48.56	-0.0269265060194309	0.0524020501370705
3	D	26	50	20120529	22	2450	48.6	-0.0271602755212912	0.0527853020124736
3	D	26	50	20120529	22	2452	48.64	-0.0282922120566146	0.0541005206254806
3	D	26	50	20120529	22	2454	48.68	-0.028526617954578	0.0552756613851346
3	D	26	50	20120529	22	2456	48.72	-0.0289001117564007	0.0552452557935435
3	D	26	50	20120529	22	2458	48.76	-0.0296927784581108	0.0562424177763728
3	D	26	50	20120529	22	2460	48.8	-0.02968754586793	0.0561816065931907
3	D	26	50	20120529	22	2462	48.84	-0.0300534736271941	0.0565348064303934
3	D	26	50	20120529	22	2464	48.88	-0.0304763941930217	0.0574288015338476
3	D	26	50	20120529	22	2466	48.92	-0.0307025976523233	0.0574205283845077
3	D	26	50	20120529	22	2468	48.96	-0.0309323366455308	0.0578841783009317
3	D	26	50	20120529	22	2470	49	-0.0316819405442667	0.0579986588888058
3	D	26	50	20120529	22	2472	49.04	-0.0323148718241068	0.05805600524876
3	D	26	50	20120529	22	2474	49.08	-0.0324059471775236	0.05819544670601
3	D	26	50	20120529	22	2476	49.12	-0.0330580410511338	0.0579729909126488
3	D	26	50	20120529	22	2478	49.16	-0.0331230241643249	0.0586977046526868
3	D	26	50	20120529	22	2480	49.2	-0.0333039727896305	0.0583945679755922
3	D	26	50	20120529	22	2482	49.24	-0.03333105497935	0.0579992245742308
3	D	26	50	20120529	22	2484	49.28	-0.0334144228688518	0.057769909845092
3	D	26	50	20120529	22	2486	49.32	-0.0339258732036841	0.057386162994942
3	D	26	50	20120529	22	2488	49.36	-0.0340161000289635	0.0574623891059539
3	D	26	50	20120529	22	2490	49.4	-0.0339474399605103	0.0565068757125366
3	D	26	50	20120529	22	2492	49.44	-0.0339656833154649	0.0564657220978715
3	D	26	50	20120529	22	2494	49.48	-0.0341816337264393	0.0562526001140219
3	D	26	50	20120529	22	2496	49.52	-0.034405765362872	0.0555530098779194
3	D	26	50	20120529	22	2498	49.56	-0.0350833999334187	0.0555171454219776
3	D	26	50	20120529	22	2500	49.6	-0.0355353543036818	0.0548578673434705
3	D	26	50	20120529	22	2502	49.64	-0.0358944655535752	0.0547629311870284
3	D	26	50	20120529	22	2504	49.68	-0.0357289459982351	0.0554915905829055
3	D	26	50	20120529	22	2506	49.72	-0.0364288049349145	0.0550460072447408
3	D	26	50	20120529	22	2508	49.76	-0.0370368814113959	0.0544276070092541
3	D	26	50	20120529	22	2510	49.8	-0.0374943865698914	0.0537557070747028
3	D	26	50	20120529	22	2512	49.84	-0.0383641632660899	0.0543516213145478
3	D	26	50	20120529	22	2514	49.88	-0.0382716736991107	0.0545139730315082
3	D	26	50	20120529	22	2516	49.92	-0.0390977511962319	0.0558227923281455
3	D	26	50	20120529	22	2518	49.96	-0.0388098597413396	0.0555683328818677
3	D	26	50	20120529	22	2520	50	-0.0398645307186827	0.0559792114192117
3	D	26	50	20120529	22	2522	50.04	-0.0403419550752043	0.0570520479697636
3	D	26	50	20120529	22	2524	50.08	-0.0410136145934499	0.0570746258892869
3	D	26	50	20120529	22	2526	50.12	-0.0413826465514834	0.0580048319310056
3	D	26	50	20120529	22	2528	50.16	-0.0419754283082877	0.0577199244667299
3	D	26	50	20120529	22	2530	50.2	-0.0421956496442204	0.0578351545877921
3	D	26	50	20120529	22	2532	50.24	-0.0421187022842917	0.0578949899636161
3	D	26	50	20120529	22	2534	50.28	-0.0425928598074842	0.0570118418781853
3	D	26	50	20120529	22	2536	50.32	-0.0428570985405458	0.0579332797958173
3	D	26	50	20120529	22	2538	50.36	-0.0430747389367272	0.0577580658065071
3	D	26	50	20120529	22	2540	50.4	-0.0428224998057423	0.0583856372169458
3	D	26	50	20120529	22	2542	50.44	-0.0433078508292809	0.0586949327941046
3	D	26	50	20120529	22	2544	50.48	-0.0432309034693522	0.0590149834654053
3	D	26	50	20120529	22	2546	50.52	-0.0436992061483964	0.0594823244792271
3	D	26	50	20120529	22	2548	50.56	-0.0437285440087479	0.0591134339425498
3	D	26	50	20120529	22	2550	50.6	-0.0437842498809698	0.0591261760067468
3	D	26	50	20120529	22	2552	50.64	-0.0442319333262746	0.0596753717015588
3	D	26	50	20120529	22	2554	50.68	-0.0444423470911523	0.0601060209445048
3	D	26	50	20120529	22	2556	50.72	-0.0443467462543358	0.0602953841405066
3	D	26	50	20120529	22	2558	50.76	-0.0442367699366579	0.0603422865333027
3	D	26	50	20120529	22	2560	50.8	-0.0446856483924229	0.0604616390868992
3	D	26	50	20120529	22	2562	50.84	-0.0451310549538923	0.0606355166443929
3	D	26	50	20120529	22	2564	50.88	-0.0454175392662901	0.0604717860692092
3	D	26	50	20120529	22	2566	50.92	-0.0454160260577783	0.0610022151500485
3	D	26	50	20120529	22	2568	50.96	-0.045990939226222	0.0606855373780941
3	D	26	50	20120529	22	2570	51	-0.0460400548632433	0.0608720297205642
3	D	26	50	20120529	22	2572	51.04	-0.0464150053050352	0.0608304094154236
3	D	26	50	20120529	22	2574	51.08	-0.0464220693017793	0.0607687567751719
3	D	26	50	20120529	22	2576	51.12	-0.0467308628331235	0.0608886113745831
3	D	26	50	20120529	22	2578	51.16	-0.0466344700367121	0.0608765339907604
3	D	26	50	20120529	22	2580	51.2	-0.0470236262537381	0.0603989894260861
3	D	26	50	20120529	22	2582	51.24	-0.0473519147190396	0.0606266283121534
3	D	26	50	20120529	22	2584	51.28	-0.047223284924474	0.0597317917516297
3	D	26	50	20120529	22	2586	51.32	-0.0475647043627021	0.0589359854958111
3	D	26	50	20120529	22	2588	51.36	-0.0477970384377965	0.0591714732671496
3	D	26	50	20120529	22	2590	51.4	-0.0474201222391529	0.0584000480531464
3	D	26	50	20120529	22	2592	51.44	-0.0474711258512798	0.0583711061725924
3	D	26	50	20120529	22	2594	51.48	-0.0476215911032485	0.058125464347876
3	D	26	50	20120529	22	2596	51.52	-0.0480082158779979	0.0584340669603892
3	D	26	50	20120529	22	2598	51.56	-0.0476282803333986	0.0584444685011405
3	D	26	50	20120529	22	2600	51.6	-0.0481332040726404	0.0578071743724605
3	D	26	50	20120529	22	2602	51.64	-0.0482747527080984	0.0577633478941626
3	D	26	50	20120529	22	2604	51.68	-0.0487998148484684	0.0577758283288505
3	D	26	50	20120529	22	2606	51.72	-0.0495594886548752	0.0576853603801587
3	D	26	50	20120529	22	2608	51.76	-0.0501557493770429	0.0582399866550502
3	D	26	50	20120529	22	2610	51.8	-0.0505638694908336	0.0576982233596153
3	D	26	50	20120529	22	2612	51.84	-0.0510153713127568	0.0576188011259524
3	D	26	50	20120529	22	2614	51.88	-0.0522231238371591	0.0579286411753327
3	D	26	50	20120529	22	2616	51.92	-0.0533262811264882	0.0580684361859733
3	D	26	50	20120529	22	2618	51.96	-0.0546228886890143	0.0581878806634513
3	D	26	50	20120529	22	2620	52	-0.0558909362086484	0.0588011614458422
3	D	26	50	20120529	22	2622	52.04	-0.0573290994777002	0.0590962583188348
3	D	26	50	20120529	22	2624	52.08	-0.0588861273966696	0.059302896133501
3	D	26	50	20120529	22	2626	52.12	-0.0599120049858828	0.0596130260966616
3	D	26	50	20120529	22	2628	52.16	-0.0610117681626623	0.059438724275099
3	D	26	50	20120529	22	2630	52.2	-0.062238973194615	0.0594469762112355
3	D	26	50	20120529	22	2632	52.24	-0.0629250859754681	0.0602266957877821
3	D	26	50	20120529	22	2634	52.28	-0.0638623701560665	0.0605616381278946
3	D	26	50	20120529	22	2636	52.32	-0.0653279267418215	0.0608477264604949
3	D	26	50	20120529	22	2638	52.36	-0.066455012524626	0.0615697249104932
3	D	26	50	20120529	22	2640	52.4	-0.0684423714884899	0.0614137725099025
3	D	26	50	20120529	22	2642	52.44	-0.0685141428267803	0.0613903672754452
3	D	26	50	20120529	22	2644	52.48	-0.0700153305232393	0.061744203508751
3	D	26	50	20120529	22	2646	52.52	-0.0699635703068565	0.0625087273605699
3	D	26	50	20120529	22	2648	52.56	-0.0718504140417747	0.0625551135654157
3	D	26	50	20120529	22	2650	52.6	-0.0729090943145672	0.0629049900007468
3	D	26	50	20120529	22	2652	52.64	-0.0735602689493619	0.0628916256825824
3	D	26	50	20120529	22	2654	52.68	-0.0744338286668397	0.0631098388352565
3	D	26	50	20120529	22	2656	52.72	-0.075360067839516	0.0638000457643727
3	D	26	50	20120529	22	2658	52.76	-0.0764949035126423	0.0638418357751409
3	D	26	50	20120529	22	2660	52.8	-0.0771208344353486	0.064324648285335
3	D	26	50	20120529	22	2662	52.84	-0.0783481596754541	0.0652045012531655
3	D	26	50	20120529	22	2664	52.88	-0.0792661964094686	0.0657218912849596
3	D	26	50	20120529	22	2666	52.92	-0.080012547617011	0.0656147646076099
3	D	26	50	20120529	22	2668	52.96	-0.0809308671937379	0.0660654037592601
3	D	26	50	20120529	22	2670	53	-0.0807968704587031	0.0670634849809049
3	D	26	50	20120529	22	2672	53.04	-0.0808752886007367	0.0673711471413992
3	D	26	50	20120529	22	2674	53.08	-0.08085937869816	0.0671494691654972
3	D	26	50	20120529	22	2676	53.12	-0.0811772939069815	0.0676814963076619
3	D	26	50	20120529	22	2678	53.16	-0.0815331100392745	0.067902679308817
3	D	26	50	20120529	22	2680	53.2	-0.0816067905658742	0.0688373330521895
3	D	26	50	20120529	22	2682	53.24	-0.0816317514352501	0.068863283871059
3	D	26	50	20120529	22	2684	53.28	-0.0822204178305879	0.0694441720918038
3	D	26	50	20120529	22	2686	53.32	-0.0821637078667367	0.0696309897033932
3	D	26	50	20120529	22	2688	53.36	-0.0827150390240278	0.0697245399305442
3	D	26	50	20120529	22	2690	53.4	-0.0829485256831756	0.0697781386245582
3	D	26	50	20120529	22	2692	53.44	-0.0832905532332356	0.0698151203092142
3	D	26	50	20120529	22	2694	53.48	-0.0836735929766043	0.0700628198146639
3	D	26	50	20120529	22	2696	53.52	-0.0840570569840418	0.0706763763686994
3	D	26	50	20120529	22	2698	53.56	-0.0842708153639945	0.0711428547122482
3	D	26	50	20120529	22	2700	53.6	-0.0844924226292184	0.071257830274869
3	D	26	50	20120529	22	2702	53.64	-0.0846101559082859	0.0711655528399243
3	D	26	50	20120529	22	2704	53.68	-0.0848797050132742	0.070706499117578
3	D	26	50	20120529	22	2706	53.72	-0.0853124543633604	0.0709129742976844
3	D	26	50	20120529	22	2708	53.76	-0.0853162727399788	0.0707436929342684
3	D	26	50	20120529	22	2710	53.8	-0.0853004335480802	0.0704003218813242
3	D	26	50	20120529	22	2712	53.84	-0.0859064947702352	0.0700092211206499
3	D	26	50	20120529	22	2714	53.88	-0.085908757511935	0.0701002964740668
3	D	26	50	20120529	22	2716	53.92	-0.0862952620785316	0.0692937704794454
3	D	26	50	20120529	22	2718	53.96	-0.0862737660323835	0.0695669965396959
3	D	26	50	20120529	22	2720	54	-0.0864897164433579	0.0694882248442717
3	D	26	50	20120529	22	2722	54.04	-0.085905221978029	0.0693627841012892
3	D	26	50	20120529	22	2724	54.08	-0.0862989390337937	0.068834716757099
3	D	26	50	20120529	22	2726	54.12	-0.0857447794493778	0.0680694150878209
3	D	26	50	20120529	22	2728	54.16	-0.0865176471612147	0.0677561667837552
3	D	26	50	20120529	22	2730	54.2	-0.086938446406699	0.0672547573652158
3	D	26	50	20120529	22	2732	54.24	-0.0869989040364903	0.0667714498802749
3	D	26	50	20120529	22	2734	54.28	-0.0872881814206737	0.0666165227845169
3	D	26	50	20120529	22	2736	54.32	-0.0879068998542119	0.0657319322012525
3	D	26	50	20120529	22	2738	54.36	-0.0883134862533942	0.0651033142727777
3	D	26	50	20120529	22	2740	54.4	-0.0885048293483833	0.0645881162720051
3	D	26	50	20120529	22	2742	54.44	-0.0893527210897041	0.0634913229437067
3	D	26	50	20120529	22	2744	54.48	-0.0892122189722823	0.062784711137267
3	D	26	50	20120529	22	2746	54.52	-0.0899853695268317	0.0618687250129179
3	D	26	50	20120529	22	2748	54.56	-0.0900603935563156	0.0615377283286445
3	D	26	50	20120529	22	2750	54.6	-0.0896456754291497	0.0614065600207344
3	D	26	50	20120529	22	2752	54.64	-0.0899990873983867	0.0615467085847656
3	D	26	50	20120529	22	2754	54.68	-0.09008089965297	0.0605965692028852
3	D	26	50	20120529	22	2756	54.72	-0.089770409065351	0.0603130900943075
3	D	26	50	20120529	22	2758	54.76	-0.0889155169668964	0.0599729717325568
3	D	26	50	20120529	22	2760	54.8	-0.0888923238644735	0.059898584099176
3	D	26	50	20120529	22	2762	54.84	-0.0887782675406681	0.0596350454018277
3	D	26	50	20120529	22	2764	54.88	-0.088392045816784	0.0602843108483132
3	D	26	50	20120529	22	2766	54.92	-0.0876952627946028	0.0597988113323505
3	D	26	50	20120529	22	2768	54.96	-0.0872997779718852	0.0602070240771295
3	D	26	50	20120529	22	2770	55	-0.0873022528456193	0.0603162720748229
3	D	26	50	20120529	22	2772	55.04	-0.08714888138478	0.0602801389183042
3	D	26	50	20120529	22	2774	55.08	-0.0873643368210075	0.0603687393979869
3	D	26	50	20120529	22	2776	55.12	-0.087137567676281	0.0604371166237276
3	D	26	50	20120529	22	2778	55.16	-0.087083332586164	0.0606737852633908
3	D	26	50	20120529	22	2780	55.2	-0.0878699181695559	0.0609860436179627
3	D	26	50	20120529	22	2782	55.24	-0.0881815401280248	0.0608879679074122
3	D	26	50	20120529	22	2784	55.28	-0.088501647367868	0.0612820385165674
3	D	26	50	20120529	22	2786	55.32	-0.0888102287671778	0.0614755029319001
3	D	26	50	20120529	22	2788	55.36	-0.0894928696537353	0.0620995953769753
3	D	26	50	20120529	22	2790	55.4	-0.0894845257937173	0.0628716145606748
3	D	26	50	20120529	22	2792	55.44	-0.0898381498949886	0.0625929437782092
3	D	26	50	20120529	22	2794	55.48	-0.0905934813586521	0.0626818978112824
3	D	26	50	20120529	22	2796	55.52	-0.0920781934671095	0.0621249097997418
3	D	26	50	20120529	22	2798	55.56	-0.0921597935896585	0.0623289808167922
3	D	26	50	20120529	22	2800	55.6	-0.0926743551943275	0.0626445625732358
3	D	26	50	20120529	22	2802	55.64	-0.0933244691689505	0.0624342690165109
3	D	26	50	20120529	22	2804	55.68	-0.0946313439219395	0.0625713063107049
3	D	26	50	20120529	22	2806	55.72	-0.0944687800729445	0.0623803167691064
3	D	26	50	20120529	22	2808	55.76	-0.0947195201375535	0.0628564824755574
3	D	26	50	20120529	22	2810	55.8	-0.0954703968284955	0.0625355267075768
3	D	26	50	20120529	22	2812	55.84	-0.0962887315063625	0.0631299913785204
3	D	26	50	20120529	22	2814	55.88	-0.0969927270177125	0.0637581850429265
3	D	26	50	20120529	22	2816	55.92	-0.0971292693371595	0.0641194458974347
3	D	26	50	20120529	22	2818	55.96	-0.0969280974579115	0.0634565332900723
3	D	26	50	20120529	22	2820	56	-0.0977093090297665	0.063822248917302
3	D	26	50	20120529	22	2822	56.04	-0.0982385077448065	0.0640595539530682
3	D	26	50	20120529	22	2824	56.08	-0.0981431897507025	0.0639681957569389
3	D	26	50	20120529	22	2826	56.12	-0.0989223507128925	0.0645325376790039
3	D	26	50	20120529	22	2828	56.16	-0.0994380436884115	0.0648243606475996
3	D	26	50	20120529	22	2830	56.2	-0.100453661158229	0.0649047586886205
3	D	26	50	20120529	22	2832	56.24	-0.100959949613560	0.0660757275182654
3	D	26	50	20120529	22	2834	56.28	-0.100900128379871	0.0664891021425471
3	D	26	50	20120529	22	2836	56.32	-0.101276662740853	0.0673839457741386
3	D	26	50	20120529	22	2838	56.36	-0.101285855129009	0.0676293118272104
3	D	26	50	20120529	22	2840	56.4	-0.101706866506527	0.0682562326994104
3	D	26	50	20120529	22	2842	56.44	-0.101195345461017	0.0687507831821722
3	D	26	50	20120529	22	2844	56.48	-0.101431589836611	0.0690363836110935
3	D	26	50	20120529	22	2846	56.52	-0.101267399642020	0.0694211911214152
3	D	26	50	20120529	22	2848	56.56	-0.101612609172595	0.0694125644186847
3	D	26	50	20120529	22	2850	56.6	-0.101316472852634	0.0700961952547359
3	D	26	50	20120529	22	2852	56.64	-0.101529806968518	0.070705933432153
3	D	26	50	20120529	22	2854	56.68	-0.101204962113241	0.0713023072914058
3	D	26	50	20120529	22	2856	56.72	-0.101556252762134	0.0714007365553469
3	D	26	50	20120529	22	2858	56.76	-0.101618548869556	0.0715703714721536
3	D	26	50	20120529	22	2860	56.8	-0.101412356532163	0.0717610074603615
3	D	26	50	20120529	22	2862	56.84	-0.101206447037482	0.0714988122658975
3	D	26	50	20120529	22	2864	56.88	-0.101466450200923	0.0713208334890728
3	D	26	50	20120529	22	2866	56.92	-0.101112118992871	0.071768502792242
3	D	26	50	20120529	22	2868	56.96	-0.101471399948392	0.0724486688050654
3	D	26	50	20120529	22	2870	57	-0.101193931247455	0.072184493711614
3	D	26	50	20120529	22	2872	57.04	-0.100891855230531	0.0726449616475228
3	D	26	50	20120529	22	2874	57.08	-0.100408830588303	0.0728705994213994
3	D	26	50	20120529	22	2876	57.12	-0.100553716767768	0.0730608818562167
3	D	26	50	20120529	22	2878	57.16	-0.100434074300391	0.0735821609753074
3	D	26	50	20120529	22	2880	57.2	-0.100370151847371	0.0739091271509281
3	D	26	50	20120529	22	2882	57.24	-0.100219043128233	0.0741465028973724
3	D	26	50	20120529	22	2884	57.28	-0.0996466401888615	0.0741744336152293
3	D	26	50	20120529	22	2886	57.32	-0.0992009507846795	0.0750585292237468
3	D	26	50	20120529	22	2888	57.36	-0.0995310282301375	0.0751442305656266
3	D	26	50	20120529	22	2890	57.4	-0.0991008244644635	0.0760382963797589
3	D	26	50	20120529	22	2892	57.44	-0.0988287297750635	0.076058661055057
3	D	26	50	20120529	22	2894	57.48	-0.0984654183108895	0.0762720658816192
3	D	26	50	20120529	22	2896	57.52	-0.0986037283972895	0.0766004462708022
3	D	26	50	20120529	22	2898	57.56	-0.0980541650069515	0.0770934411186455
3	D	26	50	20120529	22	2900	57.6	-0.0976472957650565	0.0764467212565723
3	D	26	50	20120529	22	2902	57.64	-0.0969107733417725	0.0765666465666615
3	D	26	50	20120529	22	2904	57.68	-0.0971349969020865	0.0766804200477544
3	D	26	50	20120529	22	2906	57.72	-0.0963297436996715	0.076679571519617
3	D	26	50	20120529	22	2908	57.76	-0.0964039192010185	0.0767609595101316
3	D	26	50	20120529	22	2910	57.8	-0.0963303800957745	0.0763197248786712
3	D	26	50	20120529	22	2912	57.84	-0.0958080403165125	0.0764248716570336
3	D	26	50	20120529	22	2914	57.88	-0.0963527246700605	0.0765278971150525
3	D	26	50	20120529	22	2916	57.92	-0.0967137733925345	0.0762092747994498
3	D	26	50	20120529	22	2918	57.96	-0.0972967829336225	0.0760519435406358
3	D	26	50	20120529	22	2920	58	-0.0971476541134705	0.0765206846258844
3	D	26	50	20120529	22	2922	58.04	-0.0972117886985235	0.0765230180782623
3	D	26	50	20120529	22	2924	58.08	-0.0972341332728095	0.0761400490455717
3	D	26	50	20120529	22	2926	58.12	-0.0975680998055635	0.0760111434793613
3	D	26	50	20120529	22	2928	58.16	-0.0975117433951035	0.0754353464274411
3	D	26	50	20120529	22	2930	58.2	-0.0979152185244485	0.075009243881098
3	D	26	50	20120529	22	2932	58.24	-0.0980794087190395	0.0746300932250259
3	D	26	50	20120529	22	2934	58.28	-0.0982998846134135	0.0746684184125662
3	D	26	50	20120529	22	2936	58.32	-0.0984961067451925	0.0749077740579979
3	D	26	50	20120529	22	2938	58.36	-0.0987148855832925	0.074708794209772
3	D	26	50	20120529	22	2940	58.4	-0.0993621004201125	0.0743755347837987
3	D	26	50	20120529	22	2942	58.44	-0.100130725491262	0.0748896014137214
3	D	26	50	20120529	22	2944	58.48	-0.100334513665600	0.0750011828637926
3	D	26	50	20120529	22	2946	58.52	-0.100403032312696	0.0748124560638939
3	D	26	50	20120529	22	2948	58.56	-0.100722220313725	0.0745625645274226
3	D	26	50	20120529	22	2950	58.6	-0.100859469739953	0.074037820585104
3	D	26	50	20120529	22	2952	58.64	-0.100996648455503	0.0739755951883596
3	D	26	50	20120529	22	2954	58.68	-0.100311108431143	0.0741845452422003
3	D	26	50	20120529	22	2956	58.72	-0.100144867626886	0.073823284387692
3	D	26	50	20120529	22	2958	58.76	-0.100288905278214	0.0739988590014607
3	D	26	50	20120529	22	2960	58.8	-0.100061075473315	0.0738943486192013
3	D	26	50	20120529	22	2962	58.84	-0.0995543627539165	0.0737109251201615
3	D	26	50	20120529	22	2964	58.88	-0.0991123503049975	0.073640992259502
3	D	26	50	20120529	22	2966	58.92	-0.0990376091182255	0.0732801556690627
3	D	26	50	20120529	22	2968	58.96	-0.0987799394071615	0.0731786151352843
3	D	26	50	20120529	22	2970	59	-0.0984191735273995	0.072816717884673
3	D	26	50	20120529	22	2972	59.04	-0.0985509075207345	0.0732124855501031
3	D	26	50	20120529	22	2974	59.08	-0.0980877525790575	0.0729331783715344
3	D	26	50	20120529	22	2976	59.12	-0.0980235472833265	0.0723086616623905
3	D	26	50	20120529	22	2978	59.16	-0.0977455836076415	0.0722698415001033
3	D	26	50	20120529	22	2980	59.2	-0.0976288402780675	0.0721970802123192
3	D	26	50	20120529	22	2982	59.24	-0.0971474419814355	0.0720915798805662
3	D	26	50	20120529	22	2984	59.28	-0.0969841710256595	0.072178483303974
3	D	26	50	20120529	22	2986	59.32	-0.0966425677396685	0.0723178540505459
3	D	26	50	20120529	22	2988	59.36	-0.0962238191038505	0.0719587852270594
3	D	26	50	20120529	22	2990	59.4	-0.0961819583824035	0.0723570277662236
3	D	26	50	20120529	22	2992	59.44	-0.0963038635914805	0.0721672403061532
3	D	26	50	20120529	22	2994	59.48	-0.0961878273686875	0.0719608358367248
3	D	26	50	20120529	22	2996	59.52	-0.0957543709118205	0.0710960442433336
3	D	26	50	20120529	22	2998	59.56	-0.0956697302301125	0.0713178636405919
3	D	26	50	20120529	22	3000	59.6	-0.0954515877881165	0.0710410313357573
3	D	26	50	20120529	22	3002	59.64	-0.0952374051440945	0.0703656736490461
3	D	26	50	20120529	22	3004	59.68	-0.0951510674061115	0.070618888587389
3	D	26	50	20120529	22	3006	59.72	-0.0952645580444925	0.0697883916728854
3	D	26	50	20120529	22	3008	59.76	-0.0954627600752585	0.0698673755003439
3	D	26	50	20120529	22	3010	59.8	-0.0955760385816045	0.0693538745558462
3	D	26	50	20120529	22	3012	59.84	-0.0953235307500435	0.0682741932116525
3	D	26	50	20120529	22	3014	59.88	-0.0957574114709795	0.0679520353621439
3	D	26	50	20120529	22	3016	59.92	-0.0960239907274865	0.0679117302756163
3	D	26	50	20120529	22	3018	59.96	-0.0960070201647385	0.0676698997564505
3	D	26	50	20120529	22	3020	60	-0.0960236371740965	0.0678456157915753
3	D	26	50	20120529	22	3022	60.04	-0.0965332490312975	0.0678818903694502
3	D	26	50	20120529	22	3024	60.08	-0.0966099701170555	0.068277516613524
3	D	26	50	20120529	22	3026	60.12	-0.0968380827646665	0.0682120385255862
3	D	26	50	20120529	22	3028	60.16	-0.0974268905813605	0.0679301150519271
3	D	26	50	20120529	22	3030	60.2	-0.0975027631389825	0.0678146445145594
3	D	26	50	20120529	22	3032	60.24	-0.0976609429259335	0.0683381156646718
3	D	26	50	20120529	22	3034	60.28	-0.0985921318460785	0.0678821025014846
3	D	26	50	20120529	22	3036	60.32	-0.0982829140506655	0.06816303602565
3	D	26	50	20120529	22	3038	60.36	-0.0981411391410375	0.0681068210365456
3	D	26	50	20120529	22	3040	60.4	-0.0981631301619325	0.0677821883133029
3	D	26	50	20120529	22	3042	60.44	-0.0979699485893125	0.0681790166389048
3	D	26	50	20120529	22	3044	60.48	-0.0981834241265525	0.0669218514926332
3	D	26	50	20120529	22	3046	60.52	-0.0987981120514375	0.0666395037549054
3	D	26	50	20120529	22	3048	60.56	-0.0990016880937415	0.0666834150860171
3	D	26	50	20120529	22	3050	60.6	-0.0992991679165865	0.0664594743684153
3	D	26	50	20120529	22	3052	60.64	-0.0992459934866415	0.0665734599815426
3	D	26	50	20120529	22	3054	60.68	-0.100454085422299	0.0646582612646988
3	D	26	50	20120529	22	3056	60.72	-0.100742372856989	0.0640560184191623
3	D	26	50	20120529	22	3058	60.76	-0.100913139144645	0.0632389565335012
3	D	26	50	20120529	22	3060	60.8	-0.101604265312577	0.0624049947957698
3	D	26	50	20120529	22	3062	60.84	-0.102379749319503	0.0616903219720246
3	D	26	50	20120529	22	3064	60.88	-0.102855985736633	0.0612027718463964
3	D	26	50	20120529	22	3066	60.92	-0.103730888956996	0.060353324470157
3	D	26	50	20120529	22	3068	60.96	-0.104583447603072	0.0592957048575363
3	D	26	50	20120529	22	3070	61	-0.105428864470659	0.0591177967913898
3	D	26	50	20120529	22	3072	61.04	-0.106418318989573	0.058149555475911
3	D	26	50	20120529	22	3074	61.08	-0.107249947274926	0.0575922846216579
3	D	26	50	20120529	22	3076	61.12	-0.107966882840372	0.0572119318840577
3	D	26	50	20120529	22	3078	61.16	-0.109182752950622	0.0561275836351081
3	D	26	50	20120529	22	3080	61.2	-0.110968056151762	0.054924936421666
3	D	26	50	20120529	22	3082	61.24	-0.112503538527107	0.0541927273497474
3	D	26	50	20120529	22	3084	61.28	-0.113448728161520	0.0541144506290700
3	D	26	50	20120529	22	3086	61.32	-0.114912156355864	0.0534641952330909
3	D	26	50	20120529	22	3088	61.36	-0.116497914023352	0.0526435271028457
3	D	26	50	20120529	22	3090	61.4	-0.117886388898890	0.051994685920429
3	D	26	50	20120529	22	3092	61.44	-0.118972434204114	0.0520216266887922
3	D	26	50	20120529	22	3094	61.48	-0.120602668888141	0.0513855841391149
3	D	26	50	20120529	22	3096	61.52	-0.122023953518326	0.0518140908485139
3	D	26	50	20120529	22	3098	61.56	-0.123090129122998	0.0507648858065893
3	D	26	50	20120529	22	3100	61.6	-0.124855279780874	0.0505553700673238
3	D	26	50	20120529	22	3102	61.64	-0.125709818325938	0.0506893668023586
3	D	26	50	20120529	22	3104	61.68	-0.126603884140071	0.050245020901061
3	D	26	50	20120529	22	3106	61.72	-0.127551265805504	0.049679476897468
3	D	26	50	20120529	22	3108	61.76	-0.128866767261224	0.049840414400866
3	D	26	50	20120529	22	3110	61.8	-0.129658161170728	0.0490009372302414
3	D	26	50	20120529	22	3112	61.84	-0.131093941489928	0.0489623999106667
3	D	26	50	20120529	22	3114	61.88	-0.132390563194589	0.0482314636309542
3	D	26	50	20120529	22	3116	61.92	-0.133538904607235	0.0482187357088928
3	D	26	50	20120529	22	3118	61.96	-0.134254072405728	0.0482120889051497
3	D	26	50	20120529	22	3120	62	-0.136279226227046	0.0475827638698936
3	D	26	50	20120529	22	3122	62.04	-0.136519288979259	0.0478192910882005
3	D	26	50	20120529	22	3124	62.08	-0.137420567282559	0.0473847032604833
3	D	26	50	20120529	22	3126	62.12	-0.138428406577784	0.0470599291158843
3	D	26	50	20120529	22	3128	62.16	-0.138984051086441	0.047327356900529
3	D	26	50	20120529	22	3130	62.2	-0.139426275667396	0.0472867689712889
3	D	26	50	20120529	22	3132	62.24	-0.140416013029022	0.0474538583036833
3	D	26	50	20120529	22	3134	62.28	-0.140867288576775	0.0473646214278976
3	D	26	50	20120529	22	3136	62.32	-0.141048802887506	0.0486708597847835
3	D	26	50	20120529	22	3138	62.36	-0.141140585347703	0.0484913960837183
3	D	26	50	20120529	22	3140	62.4	-0.141419256130170	0.048494153800165
3	D	26	50	20120529	22	3142	62.44	-0.141570859824056	0.0485122557337634
3	D	26	50	20120529	22	3144	62.48	-0.141748343626134	0.0491366310215511
3	D	26	50	20120529	22	3146	62.52	-0.142735818246060	0.0492098165734039
3	D	26	50	20120529	22	3148	62.56	-0.143463218991868	0.0499956243393365
3	D	26	50	20120529	22	3150	62.6	-0.144175699784590	0.0497441771679466
3	D	26	50	20120529	22	3152	62.64	-0.145121384393749	0.0497262166557044
3	D	26	50	20120529	22	3154	62.68	-0.146188762079950	0.0504435764852182
3	D	26	50	20120529	22	3156	62.72	-0.146665917735895	0.0508800027905665
3	D	26	50	20120529	22	3158	62.76	-0.148101061658992	0.0510514054743261
3	D	26	50	20120529	22	3160	62.8	-0.148915082985493	0.0513630981434732
3	D	26	50	20120529	22	3162	62.84	-0.149014785041641	0.0516409911084795
3	D	26	50	20120529	22	3164	62.88	-0.149402279557731	0.0516791748746635
3	D	26	50	20120529	22	3166	62.92	-0.149241978450436	0.0523401075830386
3	D	26	50	20120529	22	3168	62.96	-0.149608259763091	0.0523528355051
3	D	26	50	20120529	22	3170	63	-0.149762550462746	0.0527642302303943
3	D	26	50	20120529	22	3172	63.04	-0.150072333943583	0.0538799740204285
3	D	26	50	20120529	22	3174	63.08	-0.149811411541325	0.0538608821373365
3	D	26	50	20120529	22	3176	63.12	-0.149814522811163	0.0537262490061986
3	D	26	50	20120529	22	3178	63.16	-0.150263111353148	0.053850416956975
3	D	26	50	20120529	22	3180	63.2	-0.150892860652473	0.0537113997637937
3	D	26	50	20120529	22	3182	63.24	-0.151774834940647	0.0539438257627697
3	D	26	50	20120529	22	3184	63.28	-0.152448212728371	0.054075135492036
3	D	26	50	20120529	22	3186	63.32	-0.152921762139730	0.054529310177592
3	D	26	50	20120529	22	3188	63.36	-0.153701771630057	0.0552851366160024
3	D	26	50	20120529	22	3190	63.4	-0.154318085900540	0.054944593990183
3	D	26	50	20120529	22	3192	63.44	-0.155489691126288	0.0553328663237326
3	D	26	50	20120529	22	3194	63.48	-0.155949734798128	0.0564369428518772
3	D	26	50	20120529	22	3196	63.52	-0.156862751073996	0.0566948954056541
3	D	26	50	20120529	22	3198	63.56	-0.157638447212957	0.0576742382975975
3	D	26	50	20120529	22	3200	63.6	-0.158721027694954	0.0579026337879207
3	D	26	50	20120529	22	3202	63.64	-0.158698470988635	0.0591682842155665
3	D	26	50	20120529	22	3204	63.68	-0.159336422726620	0.0593703753336296
3	D	26	50	20120529	22	3206	63.72	-0.160008810564852	0.0604685828754904
3	D	26	50	20120529	22	3208	63.76	-0.160799426656896	0.060778224934972
3	D	26	50	20120529	22	3210	63.8	-0.161851601547301	0.0613891651939172
3	D	26	50	20120529	22	3212	63.84	-0.162887371560383	0.062009439262374
3	D	26	50	20120529	22	3214	63.88	-0.162747576549743	0.062741789755649
3	D	26	50	20120529	22	3216	63.92	-0.163661299932393	0.0634501693290416
3	D	26	50	20120529	22	3218	63.96	-0.163994064383618	0.0636335928280814
3	D	26	50	20120529	22	3220	64	-0.164735890107761	0.0645520538261646
3	D	26	50	20120529	22	3222	64.04	-0.164830854548475	0.0647003341181795
3	D	26	50	20120529	22	3224	64.08	-0.165510030611804	0.0657521554551944
3	D	26	50	20120529	22	3226	64.12	-0.166328011736282	0.0664799097543916
3	D	26	50	20120529	22	3228	64.16	-0.166401055866778	0.0668777987401653
3	D	26	50	20120529	22	3230	64.2	-0.167435482376976	0.0673650660230809
3	D	26	50	20120529	22	3232	64.24	-0.167501950414406	0.0681598540451346
3	D	26	50	20120529	22	3234	64.28	-0.168426492530808	0.068485476717871
3	D	26	50	20120529	22	3236	64.32	-0.168543023728348	0.0683067201235871
3	D	26	50	20120529	22	3238	64.36	-0.168961135968064	0.0690666477813283
3	D	26	50	20120529	22	3240	64.4	-0.169798633239701	0.0695273985599494
3	D	26	50	20120529	22	3242	64.44	-0.170145256983839	0.0705228634865038
3	D	26	50	20120529	22	3244	64.48	-0.170157348509796	0.0711938371111718
3	D	26	50	20120529	22	3246	64.52	-0.169999098012168	0.0716264450399017
3	D	26	50	20120529	22	3248	64.56	-0.170587622986148	0.0721325213631969
3	D	26	50	20120529	22	3250	64.6	-0.170864101737593	0.0722944488160886
3	D	26	50	20120529	22	3252	64.64	-0.170943085565052	0.0723257736464952
3	D	26	50	20120529	22	3254	64.68	-0.171149490034479	0.0725224200423432
3	D	26	50	20120529	22	3256	64.72	-0.171020867310982	0.0723978985381762
3	D	26	50	20120529	22	3258	64.76	-0.171273163010510	0.0726603765753527
3	D	26	50	20120529	22	3260	64.8	-0.171001634006534	0.0731072680610626
3	D	26	50	20120529	22	3262	64.84	-0.170964723032555	0.072592635745715
3	D	26	50	20120529	22	3264	64.88	-0.170902992610558	0.0720108989968328
3	D	26	50	20120529	22	3266	64.92	-0.171501063526085	0.0729430071557929
3	D	26	50	20120529	22	3268	64.96	-0.171873850221127	0.0729916561023386
3	D	26	50	20120529	22	3270	65	-0.172390391724784	0.0728654375418967
3	D	26	50	20120529	22	3272	65.04	-0.173718055417139	0.0730071417408465
3	D	26	50	20120529	22	3274	65.08	-0.174796393258450	0.0734377697705892
3	D	26	50	20120529	22	3276	65.12	-0.175062548250887	0.0739253906068954
3	D	26	50	20120529	22	3278	65.16	-0.176083681153600	0.0741119960864505
3	D	26	50	20120529	22	3280	65.2	-0.177034951906330	0.075017587741116
3	D	26	50	20120529	22	3282	65.24	-0.177839710133998	0.074683762629718
3	D	26	50	20120529	22	3284	65.28	-0.178972424486780	0.0753188152299016
3	D	26	50	20120529	22	3286	65.32	-0.179861752685479	0.0755339878234167
3	D	26	50	20120529	22	3288	65.36	-0.180704058283228	0.0746082436254872
3	D	26	50	20120529	22	3290	65.4	-0.181700371737921	0.0743855049894135
3	D	26	50	20120529	22	3292	65.44	-0.181749091395145	0.0741585944233307
3	D	26	50	20120529	22	3294	65.48	-0.182060006246831	0.0740216278398149
3	D	26	50	20120529	22	3296	65.52	-0.183125191902012	0.0738770952137403
3	D	26	50	20120529	22	3298	65.56	-0.183655875541292	0.073813102050043
3	D	26	50	20120529	22	3300	65.6	-0.184415096092252	0.0738698827245723
3	D	26	50	20120529	22	3302	65.64	-0.184928738458106	0.0749048042095169
3	D	26	50	20120529	22	3304	65.68	-0.185352719684105	0.0749673124489738
3	D	26	50	20120529	22	3306	65.72	-0.185752729990222	0.0749335834555112
3	D	26	50	20120529	22	3308	65.76	-0.186373216190714	0.0746270526658668
3	D	26	50	20120529	22	3310	65.8	-0.186897182315573	0.0746122034234619
3	D	26	50	20120529	22	3312	65.84	-0.187372287361852	0.0749658275247333
3	D	26	50	20120529	22	3314	65.88	-0.187836997938447	0.0737855248855767
3	D	26	50	20120529	22	3316	65.92	-0.187807299453637	0.0739821005707465
3	D	26	50	20120529	22	3318	65.96	-0.187884515514144	0.0735994143807684
3	D	26	50	20120529	22	3320	66	-0.187750165225718	0.0736375981469525
3	D	26	50	20120529	22	3322	66.04	-0.187638159511579	0.0741766963569291
3	D	26	50	20120529	22	3324	66.08	-0.187822997224180	0.0738037682405313
3	D	26	50	20120529	22	3326	66.12	-0.188025583316991	0.0740028187994353
3	D	26	50	20120529	22	3328	66.16	-0.188392147472357	0.0741750700113324
3	D	26	50	20120529	22	3330	66.2	-0.188836139820265	0.0752796415142239
3	D	26	50	20120529	22	3332	66.24	-0.189453090486849	0.0750233153060437
3	D	26	50	20120529	22	3334	66.28	-0.190154823256500	0.0754600244541046
3	D	26	50	20120529	22	3336	66.32	-0.191134802544546	0.0760102242405458
3	D	26	50	20120529	22	3338	66.36	-0.190661818818609	0.0768169623672015
3	D	26	50	20120529	22	3340	66.4	-0.191315326905783	0.0770784504548843
3	D	26	50	20120529	22	3342	66.44	-0.191609836880147	0.0779846077949749
3	D	26	50	20120529	22	3344	66.48	-0.191930439094737	0.0787883053624715
3	D	26	50	20120529	22	3346	66.52	-0.191830242063842	0.0790553795937257
3	D	26	50	20120529	22	3348	66.56	-0.192426403791060	0.0793317876344915
3	D	26	50	20120529	22	3350	66.6	-0.192715610464567	0.0800608147258948
3	D	26	50	20120529	22	3352	66.64	-0.192797564140506	0.0797497584528509
3	D	26	50	20120529	22	3354	66.68	-0.193084932336380	0.0797508898237008
3	D	26	50	20120529	22	3356	66.72	-0.192964512051543	0.080414368116488
3	D	26	50	20120529	22	3358	66.76	-0.193055587404961	0.0806358339603557
3	D	26	50	20120529	22	3360	66.8	-0.193421303032191	0.0812756241759733
3	D	26	50	20120529	22	3362	66.84	-0.193431131816448	0.0814482289412609
3	D	26	50	20120529	22	3364	66.88	-0.193407302317922	0.08246907900126
3	D	26	50	20120529	22	3366	66.92	-0.193842031566997	0.0833354262295697
3	D	26	50	20120529	22	3368	66.96	-0.194063285278830	0.0836006619831928
3	D	26	50	20120529	22	3370	67	-0.194488822139747	0.0835230216586185
3	D	26	50	20120529	22	3372	67.04	-0.194394140541747	0.0844280476278592
3	D	26	50	20120529	22	3374	67.08	-0.194640072280243	0.0856642117027295
3	D	26	50	20120529	22	3376	67.12	-0.194999141103731	0.0861762984336648
3	D	26	50	20120529	22	3378	67.16	-0.195348381142958	0.0873911785944214
3	D	26	50	20120529	22	3380	67.2	-0.195565957899529	0.0881338528467017
3	D	26	50	20120529	22	3382	67.24	-0.196055063660075	0.0883546822944662
3	D	26	50	20120529	22	3384	67.28	-0.196288479608546	0.0894548697353143
3	D	26	50	20120529	22	3386	67.32	-0.196434285026826	0.0904319498855579
3	D	26	50	20120529	22	3388	67.36	-0.196734593276797	0.0907157118368481
3	D	26	50	20120529	22	3390	67.4	-0.197176393593681	0.0920784480255508
3	D	26	50	20120529	22	3392	67.44	-0.197681833520874	0.0924738621375903
3	D	26	50	20120529	22	3394	67.48	-0.198262156056194	0.0931154201201608
3	D	26	50	20120529	22	3396	67.52	-0.198719300590230	0.0932777011264432
3	D	26	50	20120529	22	3398	67.56	-0.198420689396536	0.093522572204768
3	D	26	50	20120529	22	3400	67.6	-0.199039902804821	0.0944547510744063
3	D	26	50	20120529	22	3402	67.64	-0.199657136314118	0.0947256436822789
3	D	26	50	20120529	22	3404	67.68	-0.200304492572294	0.0957880716210117
3	D	26	50	20120529	22	3406	67.72	-0.200237812402829	0.0954531151387636
3	D	26	50	20120529	22	3408	67.76	-0.200067328957885	0.095302572105049
3	D	26	50	20120529	22	3410	67.8	-0.199770556241820	0.0959415845032073
3	D	26	50	20120529	22	3412	67.84	-0.200393870869436	0.095961737046471
3	D	26	50	20120529	22	3414	67.88	-0.200301452013136	0.0959735457297169
3	D	26	50	20120529	22	3416	67.92	-0.200376405331942	0.096038599553586
3	D	26	50	20120529	22	3418	67.96	-0.200756970201576	0.0961812937020295
3	D	26	50	20120529	22	3420	68	-0.201157616903796	0.0963350187162595
3	D	26	50	20120529	22	3422	68.04	-0.200935726795859	0.0961340589690462
3	D	26	50	20120529	22	3424	68.08	-0.201444065860855	0.0958760357045913
3	D	26	50	20120529	22	3426	68.12	-0.201647217639089	0.0961282606934405
3	D	26	50	20120529	22	3428	68.16	-0.201697068667163	0.0968378423483612
3	D	26	50	20120529	22	3430	68.2	-0.202982730216717	0.0968433577812545
3	D	26	50	20120529	22	3432	68.24	-0.203193094484120	0.0974221246816557
3	D	26	50	20120529	22	3434	68.28	-0.203376871536551	0.0976965528234342
3	D	26	50	20120529	22	3436	68.32	-0.203924879291970	0.0981059676497412
3	D	26	50	20120529	22	3438	68.36	-0.204431733432724	0.0989949422950486
3	D	26	50	20120529	22	3440	68.4	-0.204656381257108	0.0993883057974226
3	D	26	50	20120529	22	3442	68.44	-0.204760750218010	0.0993659612231376
3	D	26	50	20120529	22	3444	68.48	-0.205268877150972	0.0995918111290486
3	D	26	50	20120529	22	3446	68.52	-0.205738537475036	0.0992748858697206
3	D	26	50	20120529	22	3448	68.56	-0.205730617879086	0.0995373639068966
3	D	26	50	20120529	22	3450	68.6	-0.205965448041117	0.0995641632539036
3	D	26	50	20120529	22	3452	68.64	-0.206498677264810	0.0993887300614916
3	D	26	50	20120529	22	3454	68.68	-0.206392752668989	0.0996162770236776
3	D	26	50	20120529	22	3456	68.72	-0.206973075204308	0.0994135495095116
3	D	26	50	20120529	22	3458	68.76	-0.207367216524143	0.100095624710644
3	D	26	50	20120529	22	3460	68.8	-0.207913032248540	0.100248430486059
3	D	26	50	20120529	22	3462	68.84	-0.207763549874998	0.100096685370816
3	D	26	50	20120529	22	3464	68.88	-0.207796006076254	0.100437581550026
3	D	26	50	20120529	22	3466	68.92	-0.208169217035364	0.100531061066499
3	D	26	50	20120529	22	3468	68.96	-0.208593551814754	0.100178851178790
3	D	26	50	20120529	22	3470	69	-0.208741407842701	0.0999715981812236
3	D	26	50	20120529	22	3472	69.04	-0.208772449830395	0.0997156962371126
3	D	26	50	20120529	22	3474	69.08	-0.208646443401987	0.0979933255394982
3	D	26	50	20120529	22	3476	69.12	-0.208242049033827	0.0976496009331633
3	D	26	50	20120529	22	3478	69.16	-0.208117103265590	0.0976981791690309
3	D	26	50	20120529	22	3480	69.2	-0.207955387944734	0.0976817035810292
3	D	26	50	20120529	22	3482	69.24	-0.207929366415186	0.0977883352836322
3	D	26	50	20120529	22	3484	69.28	-0.207720699204058	0.0978089120909647
3	D	26	50	20120529	22	3486	69.32	-0.207625239788598	0.0978463887503676
3	D	26	50	20120529	22	3488	69.36	-0.207179196831025	0.0979233219681607
3	D	26	50	20120529	22	3490	69.4	-0.206788025359673	0.0981221603950303
3	D	26	50	20120529	22	3492	69.44	-0.206766741445559	0.0982806230246942
3	D	26	50	20120529	22	3494	69.48	-0.206405904855120	0.0981054726749943
3	D	26	50	20120529	22	3496	69.52	-0.206470534414919	0.0976830470839135
3	D	26	50	20120529	22	3498	69.56	-0.205831946280830	0.0980854615530868
3	D	26	50	20120529	22	3500	69.6	-0.204672998266466	0.0983237565383466
3	D	26	50	20120529	22	3502	69.64	-0.204384498699742	0.0981384945616757
3	D	26	50	20120529	22	3504	69.68	-0.204255875976244	0.0988879570390556
3	D	26	50	20120529	22	3506	69.72	-0.203764861027388	0.0986591372846634
3	D	26	50	20120529	22	3508	69.76	-0.204018783072512	0.0984745117040956
3	D	26	50	20120529	22	3510	69.8	-0.203844198408237	0.0988188019958556
3	D	26	50	20120529	22	3512	69.84	-0.203977417325812	0.0994549152562106
3	D	26	50	20120529	22	3514	69.88	-0.203442703177878	0.0996374902271126
3	D	26	50	20120529	22	3516	69.92	-0.203509171215311	0.0996615318576736
3	D	26	50	20120529	22	3518	69.96	-0.203306160858432	0.100024348347101
3	D	26	50	20120529	22	3520	70	-0.203348799397337	0.100374861178535
3	D	26	50	20120529	22	3522	70.04	-0.203394832048792	0.100639955510802
3	D	26	50	20120529	22	3524	70.08	-0.202876734910217	0.100899251567463
3	D	26	50	20120529	22	3526	70.12	-0.203236086576417	0.100842541603612
3	D	26	50	20120529	22	3528	70.16	-0.203256592673071	0.101024268046377
3	D	26	50	20120529	22	3530	70.2	-0.202966254628716	0.100856400896523
3	D	26	50	20120529	22	3532	70.24	-0.202734323604487	0.101031763378257
3	D	26	50	20120529	22	3534	70.28	-0.202259996375666	0.101805903882300
3	D	26	50	20120529	22	3536	70.32	-0.201815014078265	0.101533879903578
3	D	26	50	20120529	22	3538	70.36	-0.201384810312592	0.101660027753341
3	D	26	50	20120529	22	3540	70.4	-0.200972779191194	0.101784973521577
3	D	26	50	20120529	22	3542	70.44	-0.200935090399757	0.101535576959853
3	D	26	50	20120529	22	3544	70.48	-0.200445418953786	0.101930496097145
3	D	26	50	20120529	22	3546	70.52	-0.200081188250796	0.101869048517860
3	D	26	50	20120529	22	3548	70.56	-0.200353565782908	0.101586771490810
3	D	26	50	20120529	22	3550	70.6	-0.200265106724583	0.101357032497603
3	D	26	50	20120529	22	3552	70.64	-0.200641216821495	0.101403772255839
3	D	26	50	20120529	22	3554	70.68	-0.200670844595628	0.101350102851147
3	D	26	50	20120529	22	3556	70.72	-0.200376193199907	0.101127152083039
3	D	26	50	20120529	22	3558	70.76	-0.200485865461669	0.101419116472991
3	D	26	50	20120529	22	3560	70.8	-0.200719988516919	0.101043572061503
3	D	26	50	20120529	22	3562	70.84	-0.200127220902251	0.100784983111623
3	D	26	50	20120529	22	3564	70.88	-0.200333413239646	0.100660815160847
3	D	26	50	20120529	22	3566	70.92	-0.200597376201062	0.100818287841017
3	D	26	50	20120529	22	3568	70.96	-0.200501775364246	0.0998348437297426
3	D	26	50	20120529	22	3570	71	-0.200336029534736	0.0995819823447896
3	D	26	50	20120529	22	3572	71.04	-0.200052833268870	0.0989530108629246
3	D	26	50	20120529	22	3574	71.08	-0.200546747355529	0.0989583141637836
3	D	26	50	20120529	22	3576	71.12	-0.200663702817137	0.0987239789764982
3	D	26	50	20120529	22	3578	71.16	-0.200460692460258	0.0983316054236178
3	D	26	50	20120529	22	3580	71.2	-0.200504179527302	0.097906280694734
3	D	26	50	20120529	22	3582	71.24	-0.200416427575757	0.0976602782455593
3	D	26	50	20120529	22	3584	71.28	-0.199732867450384	0.098028468746523
3	D	26	50	20120529	22	3586	71.32	-0.199647166108503	0.0973844358902184
3	D	26	50	20120529	22	3588	71.36	-0.199206214319755	0.0971805062945242
3	D	26	50	20120529	22	3590	71.4	-0.199254368291554	0.0969089065798705
3	D	26	50	20120529	22	3592	71.44	-0.198907320283349	0.0964371249354628
3	D	26	50	20120529	22	3594	71.48	-0.199159474561520	0.0959219269346903
3	D	26	50	20120529	22	3596	71.52	-0.198896360128239	0.0967422415115448
3	D	26	50	20120529	22	3598	71.56	-0.198681116824047	0.096772222839067
3	D	26	50	20120529	22	3600	71.6	-0.198783718017996	0.096446175902262
3	D	26	50	20120529	22	3602	71.64	-0.197865044887880	0.0965700610103259
3	D	26	50	20120529	22	3604	71.68	-0.198032487773665	0.096824053766128
3	D	26	50	20120529	22	3606	71.72	-0.197375797705976	0.0972290138197136
3	D	26	50	20120529	22	3608	71.76	-0.197408041775198	0.0972844509913586
3	D	26	50	20120529	22	3610	71.8	-0.196880893669824	0.097227528895473
3	D	26	50	20120529	22	3612	71.84	-0.196664589705458	0.096313876223502
3	D	26	50	20120529	22	3614	71.88	-0.196293075802624	0.096399718986738
3	D	26	50	20120529	22	3616	71.92	-0.196132279720582	0.0964530348380395
3	D	26	50	20120529	22	3618	71.96	-0.196408970604060	0.095804405787657
3	D	26	50	20120529	22	3620	72	-0.196356432570218	0.0956066280209592
3	D	26	50	20120529	22	3622	72.04	-0.195958543584445	0.0956933900230108
3	D	26	50	20120529	22	3624	72.08	-0.196093883822364	0.0953558172456723
3	D	26	50	20120529	22	3626	72.12	-0.195993403948757	0.094524330381675
3	D	26	50	20120529	22	3628	72.16	-0.195878357675457	0.094472499454614
3	D	26	50	20120529	22	3630	72.2	-0.195767483332168	0.0937687867859772
3	D	26	50	20120529	22	3632	72.24	-0.195996727350629	0.093628638221946
3	D	26	50	20120529	22	3634	72.28	-0.195310763062199	0.0933090966675279
3	D	26	50	20120529	22	3636	72.32	-0.194873488228714	0.0937689989180116
3	D	26	50	20120529	22	3638	72.36	-0.194691266811201	0.0937504020096664
3	D	26	50	20120529	22	3640	72.4	-0.194384948153592	0.0934839641745153
3	D	26	50	20120529	22	3642	72.44	-0.194320954989894	0.0935889695315215
3	D	26	50	20120529	22	3644	72.48	-0.193078851218062	0.0933419064221749
3	D	26	50	20120529	22	3646	72.52	-0.192433686990908	0.0923267839271035
3	D	26	50	20120529	22	3648	72.56	-0.192225726886561	0.0929448659645387
3	D	26	50	20120529	22	3650	72.6	-0.192145046002827	0.0923170258535231
3	D	26	50	20120529	22	3652	72.64	-0.192246303693893	0.0919329254499826
3	D	26	50	20120529	22	3654	72.68	-0.192560188394061	0.0921408855543296
3	D	26	50	20120529	22	3656	72.72	-0.192538833769270	0.0924917519391543
3	D	26	50	20120529	22	3658	72.76	-0.192945420168452	0.0922379006047084
3	D	26	50	20120529	22	3660	72.8	-0.193065062635829	0.0928833476745754
3	D	26	50	20120529	22	3662	72.84	-0.193021929122176	0.0933719584603753
3	D	26	50	20120529	22	3664	72.88	-0.193035505572376	0.0936765800617105
3	D	26	50	20120529	22	3666	72.92	-0.193121136203577	0.0938907627057319
3	D	26	50	20120529	22	3668	72.96	-0.193257890655058	0.0938261331459315
3	D	26	50	20120529	22	3670	73	-0.193454254208194	0.0947074003273243
3	D	26	50	20120529	22	3672	73.04	-0.193085922285874	0.095135129219264
3	D	26	50	20120529	22	3674	73.08	-0.192803786680181	0.0955629288218819
3	D	26	50	20120529	22	3676	73.12	-0.192646031157298	0.0955538071444046
3	D	26	50	20120529	22	3678	73.16	-0.192708892950145	0.095664893619729
3	D	26	50	20120529	22	3680	73.2	-0.192516206352272	0.0967230789177746
3	D	26	50	20120529	22	3682	73.24	-0.192738096460209	0.0964714903250285
3	D	26	50	20120529	22	3684	73.28	-0.192927247524176	0.0973062298802192
3	D	26	50	20120529	22	3686	73.32	-0.193144329306000	0.0970198516338387
3	D	26	50	20120529	22	3688	73.36	-0.193369189262418	0.097298451705626
3	D	26	50	20120529	22	3690	73.4	-0.193280305940021	0.0977168467880542
3	D	26	50	20120529	22	3692	73.44	-0.193401433331640	0.0978318930613533
3	D	26	50	20120529	22	3694	73.48	-0.193012453891308	0.0988417122555656
3	D	26	50	20120529	22	3696	73.52	-0.193394574395861	0.098336555171086
3	D	26	50	20120529	22	3698	73.56	-0.193210443790041	0.09868332033658
3	D	26	50	20120529	22	3700	73.6	-0.193279174569172	0.0991138069449666
3	D	26	50	20120529	22	3702	73.64	-0.193549147938228	0.0991973869665026
3	D	26	50	20120529	22	3704	73.68	-0.193751239056292	0.0984395099184269
3	D	26	50	20120529	22	3706	73.72	-0.193459274666340	0.0989902753902926
3	D	26	50	20120529	22	3708	73.76	-0.193583089063726	0.100075613588737
3	D	26	50	20120529	22	3710	73.8	-0.193017757192168	0.100826207436966
3	D	26	50	20120529	22	3712	73.84	-0.193026171762863	0.101229329012921
3	D	26	50	20120529	22	3714	73.88	-0.193176078400475	0.100906888320700
3	D	26	50	20120529	22	3716	73.92	-0.193279386701207	0.101584225906398
3	D	26	50	20120529	22	3718	73.96	-0.192987775864644	0.101943718993953
3	D	26	50	20120529	22	3720	74	-0.192854203393679	0.102183357482098
3	D	26	50	20120529	22	3722	74.04	-0.192316731529299	0.101754921483377
3	D	26	50	20120529	22	3724	74.08	-0.192634010342017	0.101794024488376
3	D	26	50	20120529	22	3726	74.12	-0.192476042687101	0.101789357583620
3	D	26	50	20120529	22	3728	74.16	-0.192613504245362	0.102354760165857
3	D	26	50	20120529	22	3730	74.2	-0.192444717856694	0.102075240855254
3	D	26	50	20120529	22	3732	74.24	-0.192337944732734	0.101532889954084
3	D	26	50	20120529	22	3734	74.28	-0.192584371445979	0.101410914034329
3	D	26	50	20120529	22	3736	74.32	-0.192307185587753	0.101740425794362
3	D	26	50	20120529	22	3738	74.36	-0.192011261399826	0.101852502219180
3	D	26	50	20120529	22	3740	74.4	-0.192152612045386	0.101565487576697
3	D	26	50	20120529	22	3742	74.44	-0.192295730457897	0.102159174430181
3	D	26	50	20120529	22	3744	74.48	-0.192034666634284	0.102028501097018
3	D	26	50	20120529	22	3746	74.52	-0.191776501948473	0.102225854599647
3	D	26	50	20120529	22	3748	74.56	-0.191858031360344	0.102407368910377
3	D	26	50	20120529	22	3750	74.6	-0.191603967893862	0.102232925667459
3	D	26	50	20120529	22	3752	74.64	-0.191254727854635	0.102295080353525
3	D	26	50	20120529	22	3754	74.68	-0.191053061000641	0.102575943167012
3	D	26	50	20120529	22	3756	74.72	-0.191029514344827	0.101872584051766
3	D	26	50	20120529	22	3758	74.76	-0.190685294763746	0.102216803632848
3	D	26	50	20120529	22	3760	74.8	-0.190404078396868	0.102089312280200
3	D	26	50	20120529	22	3762	74.84	-0.190031786676573	0.101598933727447
3	D	26	50	20120529	22	3764	74.88	-0.189620957636704	0.101593983979979
3	D	26	50	20120529	22	3766	74.92	-0.189344691017294	0.101139102187641
3	D	26	50	20120529	22	3768	74.96	-0.189190117474927	0.101104171112651
3	D	26	50	20120529	22	3770	75	-0.188855231703356	0.101283493392360
3	D	26	50	20120529	22	3772	75.04	-0.188185460160217	0.101099079943826
3	D	26	50	20120529	22	3774	75.08	-0.187645725554136	0.101080200192768
3	D	26	50	20120529	22	3776	75.12	-0.187412804580414	0.100968053057272
3	D	26	50	20120529	22	3778	75.16	-0.186806955490293	0.101558345798207
3	D	26	50	20120529	22	3780	75.2	-0.186656624588614	0.101397549716165
3	D	26	50	20120529	22	3782	75.24	-0.186018743561305	0.101107706646557
3	D	26	50	20120529	22	3784	75.28	-0.185727769120847	0.101087554103293
3	D	26	50	20120529	22	3786	75.32	-0.185613359243650	0.101053471556440
3	D	26	50	20120529	22	3788	75.36	-0.185352224709358	0.101081260852940
3	D	26	50	20120529	22	3790	75.4	-0.184837238840621	0.101266734961645
3	D	26	50	20120529	22	3792	75.44	-0.184734284093279	0.101436157746418
3	D	26	50	20120529	22	3794	75.48	-0.184302948956756	0.101924061425436
3	D	26	50	20120529	22	3796	75.52	-0.184364608668075	0.102179185552089
3	D	26	50	20120529	22	3798	75.56	-0.183716898856508	0.102368690169447
3	D	26	50	20120529	22	3800	75.6	-0.183992741211849	0.102934304883718
3	D	26	50	20120529	22	3802	75.64	-0.183620873755623	0.102801298098176
3	D	26	50	20120529	22	3804	75.68	-0.183302887836124	0.102827956023827
3	D	26	50	20120529	22	3806	75.72	-0.182822550199664	0.102998580890128
3	D	26	50	20120529	22	3808	75.76	-0.183124343373874	0.102517182593496
3	D	26	50	20120529	22	3810	75.8	-0.182822691621019	0.102250320494276
3	D	26	50	20120529	22	3812	75.84	-0.182339242714723	0.102066260599133
3	D	26	50	20120529	22	3814	75.88	-0.181979891048523	0.102369043722837
3	D	26	50	20120529	22	3816	75.92	-0.182113251387456	0.102375690526580
3	D	26	50	20120529	22	3818	75.96	-0.182305089457192	0.102708525688485
3	D	26	50	20120529	22	3820	76	-0.182223772177354	0.102648421612084
3	D	26	50	20120529	22	3822	76.04	-0.182122443775611	0.102441451457231
3	D	26	50	20120529	22	3824	76.08	-0.182215852581405	0.102680382838594
3	D	26	50	20120529	22	3826	76.12	-0.181828640908028	0.102565548697329
3	D	26	50	20120529	22	3828	76.16	-0.182270865488981	0.102338284577856
3	D	26	50	20120529	22	3830	76.2	-0.182161263937897	0.102643047600547
3	D	26	50	20120529	22	3832	76.24	-0.182020620399120	0.102413167185983
3	D	26	50	20120529	22	3834	76.28	-0.182006336842140	0.102532102546579
3	D	26	50	20120529	22	3836	76.32	-0.182466734067370	0.102616177542862
3	D	26	50	20120529	22	3838	76.36	-0.182539141801764	0.101942729044460
3	D	26	50	20120529	22	3840	76.4	-0.182855572086345	0.101878028773981
3	D	26	50	20120529	22	3842	76.44	-0.183075340873938	0.102031612366855
3	D	26	50	20120529	22	3844	76.48	-0.182977830848812	0.101723243099579
3	D	26	50	20120529	22	3846	76.52	-0.183057380361695	0.102492221724120
3	D	26	50	20120529	22	3848	76.56	-0.182981507804075	0.102808510587345
3	D	26	50	20120529	22	3850	76.6	-0.182926282764464	0.102892019898203
3	D	26	50	20120529	22	3852	76.64	-0.182701352097369	0.103740618746305
3	D	26	50	20120529	22	3854	76.68	-0.182452026246322	0.104559872662987
3	D	26	50	20120529	22	3856	76.72	-0.182666208890343	0.104907132803228
3	D	26	50	20120529	22	3858	76.76	-0.182832732537312	0.105002238665298
3	D	26	50	20120529	22	3860	76.8	-0.183122787738956	0.104679656551720
3	D	26	50	20120529	22	3862	76.84	-0.182661612696265	0.104593530945772
3	D	26	50	20120529	22	3864	76.88	-0.182821630960847	0.104777166576846
3	D	26	50	20120529	22	3866	76.92	-0.182964254398613	0.104661413196766
3	D	26	50	20120529	22	3868	76.96	-0.183011276999563	0.104627118517878
3	D	26	50	20120529	22	3870	77	-0.182959304651145	0.104737073622353
3	D	26	50	20120529	22	3872	77.04	-0.182860521833814	0.104352195401353
3	D	26	50	20120529	22	3874	77.08	-0.182967436379128	0.104743084029993
3	D	26	50	20120529	22	3876	77.12	-0.183123353424380	0.104491000462500
3	D	26	50	20120529	22	3878	77.16	-0.184218166853691	0.104763731548004
3	D	26	50	20120529	22	3880	77.2	-0.184141516478610	0.104523598085113
3	D	26	50	20120529	22	3882	77.24	-0.184289018953167	0.104354882407121
3	D	26	50	20120529	22	3884	77.28	-0.184529647390803	0.104702566811431
3	D	26	50	20120529	22	3886	77.32	-0.184851522397600	0.104691818788357
3	D	26	50	20120529	22	3888	77.36	-0.185123475665644	0.104599470642734
3	D	26	50	20120529	22	3890	77.4	-0.185122980690897	0.104766842817841
3	D	26	50	20120529	22	3892	77.44	-0.185464018291464	0.104645008319442
3	D	26	50	20120529	22	3894	77.48	-0.185930425924335	0.104530739863603
3	D	26	50	20120529	22	3896	77.52	-0.185845290267879	0.104852049184974
3	D	26	50	20120529	22	3898	77.56	-0.185548658973171	0.104913921028328
3	D	26	50	20120529	22	3900	77.6	-0.185206772844469	0.105121456868606
3	D	26	50	20120529	22	3902	77.64	-0.185223884828572	0.104919082907830
3	D	26	50	20120529	22	3904	77.68	-0.185976317154433	0.104828502529160
3	D	26	50	20120529	22	3906	77.72	-0.185788368171995	0.105051806850659
3	D	26	50	20120529	22	3908	77.76	-0.185855755448242	0.105733952762470
3	D	26	50	20120529	22	3910	77.8	-0.186097232414017	0.106242008984752
3	D	26	50	20120529	22	3912	77.84	-0.185839845545665	0.105853100255099
3	D	26	50	20120529	22	3914	77.88	-0.186194530307108	0.105929750630180
3	D	26	50	20120529	22	3916	77.92	-0.186987267719496	0.106043524111273
3	D	26	50	20120529	22	3918	77.96	-0.187318547246482	0.105787197903093
3	D	26	50	20120529	22	3920	78	-0.188213249456717	0.104936336313291
3	D	26	50	20120529	22	3922	78.04	-0.188576065946144	0.104470282233811
3	D	26	50	20120529	22	3924	78.08	-0.185963801364407	0.102243108005108
3	D	26	50	20120529	22	3926	78.12	-0.185792469391326	0.0993767092462116
3	D	26	50	20120529	22	3928	78.16	-0.188275333432106	0.09779894188535
3	D	26	50	20120529	22	3930	78.2	-0.188012006866792	0.0989914067611426
3	D	26	50	20120529	22	3932	78.24	-0.188533215275205	0.0990132563606816
3	D	26	50	20120529	22	3934	78.28	-0.188292374705532	0.0989740826450036
3	D	26	50	20120529	22	3936	78.32	-0.188262676220723	0.0997674564534956
3	D	26	50	20120529	22	3938	78.36	-0.188449635253668	0.0998124284447786
3	D	26	50	20120529	22	3940	78.4	-0.188533215275205	0.0996439956094996
3	D	26	50	20120529	22	3942	78.44	-0.188717487302381	0.0992560768293406
3	D	26	50	20120529	22	3944	78.48	-0.189048201143942	0.0988702086588476
3	D	26	50	20120529	22	3946	78.52	-0.188738205531071	0.0990967656715396
3	D	26	50	20120529	22	3948	78.56	-0.189020482558120	0.0986150845321955
3	D	26	50	20120529	22	3950	78.6	-0.188968934473771	0.0986312772774847
3	D	26	50	20120529	22	3952	78.64	-0.189140266446853	0.0990242165157896
3	D	26	50	20120529	22	3954	78.68	-0.189065666681438	0.0986901085616794
3	D	26	50	20120529	22	3956	78.72	-0.189501456590683	0.0984947349580375
3	D	26	50	20120529	22	3958	78.76	-0.189043109975118	0.0983421413146575
3	D	26	50	20120529	22	3960	78.8	-0.189372551024473	0.0984185795577037
3	D	26	50	20120529	22	3962	78.84	-0.188995592399422	0.0984363279379115
3	D	26	50	20120529	22	3964	78.88	-0.189230210429420	0.0981338276569199
3	D	26	50	20120529	22	3966	78.92	-0.189452595512103	0.0982904518089527
3	D	26	50	20120529	22	3968	78.96	-0.189365338535305	0.0985361007047369
3	D	26	50	20120529	22	3970	79	-0.190435473937953	0.0977657785773123
3	D	26	50	20120529	22	3972	79.04	-0.190397855857194	0.0979278474515603
3	D	26	50	20120529	22	3974	79.08	-0.190750207166259	0.0977254027801066
3	D	26	50	20120529	22	3976	79.12	-0.191610826829641	0.097079743578205
3	D	26	50	20120529	22	3978	79.16	-0.191364187984362	0.0968427213851514
3	D	26	50	20120529	22	3980	79.2	-0.191629989423411	0.0972486713882306
3	D	26	50	20120529	22	3982	79.24	-0.192041596280739	0.097019498080448
3	D	26	50	20120529	22	3984	79.28	-0.192172198903225	0.0969284934377093
3	D	26	50	20120529	22	3986	79.32	-0.192194402056154	0.0973093411500564
3	D	26	50	20120529	22	3988	79.36	-0.192172340324580	0.0967303621176209
3	D	26	50	20120529	22	3990	79.4	-0.192755208444313	0.0968899561181347
3	D	26	50	20120529	22	3992	79.44	-0.193035505572376	0.0962858040842889
3	D	26	50	20120529	22	3994	79.48	-0.193179260380991	0.0965818696935717
3	D	26	50	20120529	22	3996	79.52	-0.193606282166149	0.0967742734487326
3	D	26	50	20120529	22	3998	79.56	-0.193982816527131	0.096800789953027
3	D	26	50	20120529	22	4000	79.6	-0.194411181815174	0.0967075932792667
3	D	26	50	20120529	22	4002	79.64	-0.194652517359592	0.096600608023273
3	D	26	50	20120529	22	4004	79.68	-0.194805747399075	0.0964671769736632
3	D	26	50	20120529	22	4006	79.72	-0.194698267168335	0.0974769254571976
3	D	26	50	20120529	22	4008	79.76	-0.194848739491371	0.0981608391359613
3	D	26	50	20120529	22	4010	79.8	-0.195180655414461	0.0983649101530117
3	D	26	50	20120529	22	4012	79.84	-0.195783888209490	0.0992536726662846
3	D	26	50	20120529	22	4014	79.88	-0.195818395020413	0.0987807596510275
3	D	26	50	20120529	22	4016	79.92	-0.195619556593543	0.0992030438207516
[truncated: 2,876 more rows]
