# Supplementary material for: How Do Ants Make Sense of Gravity? A Boltzmann Walker Analysis of Lasius niger Trajectories on Various Inclines
Source: PLoS One. 2013 Oct 29;8(10):e76531. doi: 10.1371/journal.pone.0076531 (PMC3812222; doi:10.1371/journal.pone.0076531)
Supplement: Dataset S3 — Trajectories for . (ZIP) [file pone.0076531.s007.zip › Incline3/3-D-26-50-20120529-23.txt]

Pente	Colonie	Temperature	Humidite	Date	Indiv	Frame	Time	X	Y
3	D	26	50	20120529	23	10	0	0	0
3	D	26	50	20120529	23	12	0.04	0.00279544059340384	0.000816531555575199
3	D	26	50	20120529	23	14	0.08	0.00501287796173017	0.0026422317671242
3	D	26	50	20120529	23	16	0.12	0.00714943645642437	0.0046554708391795
3	D	26	50	20120529	23	18	0.16	0.00816941677508257	0.00748083619156312
3	D	26	50	20120529	23	20	0.2	0.00823833847304477	0.00969625123449526
3	D	26	50	20120529	23	22	0.24	0.00790833173826507	0.0122515230096691
3	D	26	50	20120529	23	24	0.28	0.00717513271685267	0.0141632710454207
3	D	26	50	20120529	23	26	0.32	0.00594965302544607	0.0159844457735700
3	D	26	50	20120529	23	28	0.36	0.00331975320058585	0.0184893291195165
3	D	26	50	20120529	23	30	0.4	0.00125083088372569	0.0208956120816808
3	D	26	50	20120529	23	32	0.44	-0.00181006608061695	0.022173935277059
3	D	26	50	20120529	23	34	0.48	-0.00427352711132152	0.0227740709443877
3	D	26	50	20120529	23	36	0.52	-0.00667273334881966	0.0226074129471298
3	D	26	50	20120529	23	38	0.56	-0.00973047520270465	0.0230162903722831
3	D	26	50	20120529	23	40	0.6	-0.0126861726809454	0.0218165794480342
3	D	26	50	20120529	23	42	0.64	-0.0141253559798134	0.0206487413053787
3	D	26	50	20120529	23	44	0.68	-0.0159459862357412	0.0181864964983378
3	D	26	50	20120529	23	46	0.72	-0.0184093977689711	0.0161629478094128
3	D	26	50	20120529	23	48	0.76	-0.0212260939922174	0.0134970350361867
3	D	26	50	20120529	23	50	0.8	-0.0232302043157276	0.0118124521249591
3	D	26	50	20120529	23	52	0.84	-0.0256436304705954	0.0100399475565588
3	D	26	50	20120529	23	54	0.88	-0.0276694206880167	0.00760049987214332
3	D	26	50	20120529	23	56	0.92	-0.0266128405223644	0.00697836611285197
3	D	26	50	20120529	23	58	0.96	-0.0271913740775278	0.00548309690015146
3	D	26	50	20120529	23	60	1	-0.0240912694563819	0.0016081446681814
3	D	26	50	20120529	23	62	1.04	-0.0224703615108001	6.14829346241991e-05
3	D	26	50	20120529	23	64	1.08	-0.0204947737535227	-0.00100306844577250
3	D	26	50	20120529	23	66	1.12	-0.0196803161421368	-0.000820505495685402
3	D	26	50	20120529	23	68	1.16	-0.0176669427197931	-0.00142786779431780
3	D	26	50	20120529	23	70	1.2	-0.0160543786342293	-0.000817288159831002
3	D	26	50	20120529	23	72	1.24	-0.0147952830864452	0.000148457068710198
3	D	26	50	20120529	23	74	1.28	-0.0125733768032617	0.00103018386951070
3	D	26	50	20120529	23	76	1.32	-0.0115380734806553	0.0018288326945897
3	D	26	50	20120529	23	78	1.36	-0.00846360855139521	0.0034633453746414
3	D	26	50	20120529	23	80	1.4	-0.00640628137153295	0.0055410513719375
3	D	26	50	20120529	23	82	1.44	-0.0043479501000414	0.00777359961217779
3	D	26	50	20120529	23	84	1.48	-0.00339990375423335	0.00907601959244529
3	D	26	50	20120529	23	86	1.52	-0.001491199106068	0.0113126520814537
3	D	26	50	20120529	23	88	1.56	-0.00099484974365479	0.0134402685037930
3	D	26	50	20120529	23	90	1.6	0.000170129891553478	0.0166083685130178
3	D	26	50	20120529	23	92	1.64	0.00142824963197965	0.019012722487883
3	D	26	50	20120529	23	94	1.68	0.00276767251010664	0.0200980394731228
3	D	26	50	20120529	23	96	1.72	0.00468525417680297	0.0217949472555464
3	D	26	50	20120529	23	98	1.76	0.00585318951835667	0.0215902327713251
3	D	26	50	20120529	23	100	1.8	0.00690548461691507	0.0214031535302266
3	D	26	50	20120529	23	102	1.84	0.00804074455411007	0.0219257761522016
3	D	26	50	20120529	23	104	1.88	0.0108059421904825	0.0206633218472067
3	D	26	50	20120529	23	106	1.92	0.0129086161282223	0.0199832053318581
3	D	26	50	20120529	23	108	1.96	0.0140928573521501	0.0208539578354146
3	D	26	50	20120529	23	110	2	0.0126574800838161	0.0214758794626716
3	D	26	50	20120529	23	112	2.04	0.0120850205759031	0.0219493440212185
3	D	26	50	20120529	23	114	2.08	0.0112834938262247	0.0217951452454452
3	D	26	50	20120529	23	116	2.12	0.00985600079850087	0.0233094709858987
3	D	26	50	20120529	23	118	2.16	0.00868797353306567	0.0244756597737028
3	D	26	50	20120529	23	120	2.2	0.00733247811780237	0.0261741019778416
3	D	26	50	20120529	23	122	2.24	0.00545853201057297	0.0276312793482396
3	D	26	50	20120529	23	124	2.28	0.00403339364843056	0.0283774537790867
3	D	26	50	20120529	23	126	2.32	0.00132371096544903	0.0288506991345314
3	D	26	50	20120529	23	128	2.36	-0.00054798654221614	0.0282896664722024
3	D	26	50	20120529	23	130	2.4	-0.003302796779973	0.0279015284889413
3	D	26	50	20120529	23	132	2.44	-0.00692427951515896	0.0263443450064801
3	D	26	50	20120529	23	134	2.48	-0.0095799109557866	0.0255212939263824
3	D	26	50	20120529	23	136	2.52	-0.0113213381811538	0.024027636917143
3	D	26	50	20120529	23	138	2.56	-0.0141006574470533	0.0227479497127838
3	D	26	50	20120529	23	140	2.6	-0.0175600776719523	0.0211518972776676
3	D	26	50	20120529	23	142	2.64	-0.0208906991037650	0.0193344843575941
3	D	26	50	20120529	23	144	2.68	-0.0227431845201854	0.0182998386442941
3	D	26	50	20120529	23	146	2.72	-0.0239326371210905	0.018954803371436
3	D	26	50	20120529	23	148	2.76	-0.0247191732070077	0.0206131596921494
3	D	26	50	20120529	23	150	2.8	-0.0244229803185043	0.0221817205227199
3	D	26	50	20120529	23	152	2.84	-0.0246468573964958	0.0234177361051661
3	D	26	50	20120529	23	154	2.88	-0.0251947520148304	0.0248753377396328
3	D	26	50	20120529	23	156	2.92	-0.0247080150620006	0.0265388417977133
3	D	26	50	20120529	23	158	2.96	-0.0247878049911897	0.028216353641129
3	D	26	50	20120529	23	160	3	-0.0242047035262198	0.0304249521746905
3	D	26	50	20120529	23	162	3.04	-0.0240276015618038	0.0308184288141495
3	D	26	50	20120529	23	164	3.08	-0.0245223429633966	0.0296838971969392
3	D	26	50	20120529	23	166	3.12	-0.0248451089247370	0.0290946934004477
3	D	26	50	20120529	23	168	3.16	-0.0243590507944172	0.0295263043086161
3	D	26	50	20120529	23	170	3.2	-0.0247823956243136	0.0294326126601089
3	D	26	50	20120529	23	172	3.24	-0.0265579902493477	0.0276838880927599
3	D	26	50	20120529	23	174	3.28	-0.0271716882247395	0.0268996359617459
3	D	26	50	20120529	23	176	3.32	-0.0280458065565745	0.0248170721408631
3	D	26	50	20120529	23	178	3.36	-0.029664168917744	0.0227026036620131
3	D	26	50	20120529	23	180	3.4	-0.0302679673981992	0.0215599898142938
3	D	26	50	20120529	23	182	3.44	-0.0312968784755037	0.0181069752697255
3	D	26	50	20120529	23	184	3.48	-0.0315072427429067	0.0148195651333111
3	D	26	50	20120529	23	186	3.52	-0.0310656545580557	0.0129479241941885
3	D	26	50	20120529	23	188	3.56	-0.0302529060237599	0.0123375496206682
3	D	26	50	20120529	23	190	3.6	-0.0294957360824654	0.0121726523192955
3	D	26	50	20120529	23	192	3.64	-0.028443702613416	0.0115584593691569
3	D	26	50	20120529	23	194	3.68	-0.0271184430841162	0.0100954554388819
3	D	26	50	20120529	23	196	3.72	-0.0261965879734833	0.00915917534991283
3	D	26	50	20120529	23	198	3.76	-0.0251825897781940	0.00639268370813077
3	D	26	50	20120529	23	200	3.8	-0.0242720908024669	0.0034762642155337
3	D	26	50	20120529	23	202	3.84	-0.0241458298156182	0.000319060721806999
3	D	26	50	20120529	23	204	3.88	-0.0237247993462167	-0.0029565598232446
3	D	26	50	20120529	23	206	3.92	-0.0232649501287415	-0.0034318239685496
3	D	26	50	20120529	23	208	3.96	-0.0221901916619584	-0.0038998848170747
3	D	26	50	20120529	23	210	4	-0.0212604381685797	-0.004151805750008
3	D	26	50	20120529	23	212	4.04	-0.0200412234432544	-0.0042318714508418
3	D	26	50	20120529	23	214	4.08	-0.0184696856931351	-0.0027330101356928
3	D	26	50	20120529	23	216	4.12	-0.0167178074295420	-0.002938445868831
3	D	26	50	20120529	23	218	4.16	-0.0146167881216702	-0.0027748849992747
3	D	26	50	20120529	23	220	4.2	-0.0127553436623323	-0.0017456769371221
3	D	26	50	20120529	23	222	4.24	-0.0101560403478940	-0.0015473829824739
3	D	26	50	20120529	23	224	4.28	-0.00778735283907183	-0.000205598367697801
3	D	26	50	20120529	23	226	4.32	-0.00480628964453871	0.000107819641995400
3	D	26	50	20120529	23	228	4.36	-0.0028556648779575	0.0018984968546722
3	D	26	50	20120529	23	230	4.4	-0.00086122777521397	0.0040824385747737
3	D	26	50	20120529	23	232	4.44	-0.000390358298554040	0.0062719027988363
3	D	26	50	20120529	23	234	4.48	0.000207733830176979	0.00733092955395158
3	D	26	50	20120529	23	236	4.52	0.00168335254542832	0.0103042428581629
3	D	26	50	20120529	23	238	4.56	0.00208755599475798	0.0120291520691215
3	D	26	50	20120529	23	240	4.6	0.00241889209028637	0.0146718646688569
3	D	26	50	20120529	23	242	4.64	0.00260576627041836	0.0174001230469802
3	D	26	50	20120529	23	244	4.68	0.00194009594660934	0.0202533413354748
3	D	26	50	20120529	23	246	4.72	0.0021294513644365	0.0228321675446367
3	D	26	50	20120529	23	248	4.76	0.00212864596981274	0.0266319748318633
3	D	26	50	20120529	23	250	4.8	0.00306564023663084	0.028445060258436
3	D	26	50	20120529	23	252	4.84	0.00422443268750373	0.0284850966443867
3	D	26	50	20120529	23	254	4.88	0.00693910146324217	0.0276342199224998
3	D	26	50	20120529	23	256	4.92	0.00833416063428377	0.0277680670337398
3	D	26	50	20120529	23	258	4.96	0.0100115077218195	0.0271755631699005
3	D	26	50	20120529	23	260	5	0.0114214220749629	0.0269248796738342
3	D	26	50	20120529	23	262	5.04	0.0130146962875359	0.0247865675543227
3	D	26	50	20120529	23	264	5.08	0.0143919705916598	0.0238639629105017
3	D	26	50	20120529	23	266	5.12	0.0163196214589203	0.0222406508018640
3	D	26	50	20120529	23	268	5.16	0.0169324709061747	0.0190375277937670
3	D	26	50	20120529	23	270	5.2	0.0171886556929985	0.0178619627700444
3	D	26	50	20120529	23	272	5.24	0.0172404866200595	0.0174202331638371
3	D	26	50	20120529	23	274	5.28	0.0165850693445777	0.0161216315601880
3	D	26	50	20120529	23	276	5.32	0.0157938875671081	0.014624615793738
3	D	26	50	20120529	23	278	5.36	0.0154788714960895	0.0124811630079272
3	D	26	50	20120529	23	280	5.4	0.0147634915655630	0.00970612244516063
3	D	26	50	20120529	23	282	5.44	0.0141125078495993	0.00753811184083923
3	D	26	50	20120529	23	284	5.48	0.0145904978915457	0.00593268246269767
3	D	26	50	20120529	23	286	5.52	0.0143140969218477	0.0027659118142215
3	D	26	50	20120529	23	288	5.56	0.0151565368698856	-0.0018052577545048
3	D	26	50	20120529	23	290	5.6	0.0151233664907801	-0.0041154533903872
3	D	26	50	20120529	23	292	5.64	0.0158470834930994	-0.0066179817879096
3	D	26	50	20120529	23	294	5.68	0.0163464278769950	-0.0087483675232468
3	D	26	50	20120529	23	296	5.72	0.0159457811747747	-0.0101064368071937
3	D	26	50	20120529	23	298	5.76	0.0151153478998815	-0.0113052727150852
3	D	26	50	20120529	23	300	5.8	0.0139218718613914	-0.0105303048961081
3	D	26	50	20120529	23	302	5.84	0.0129960498817160	-0.0111824765514643
3	D	26	50	20120529	23	304	5.88	0.0118802495231393	-0.0102435660252692
3	D	26	50	20120529	23	306	5.92	0.0109040603274400	-0.0100864044720827
3	D	26	50	20120529	23	308	5.96	0.0109974408489635	-0.0091996501420679
3	D	26	50	20120529	23	310	6	0.00978407389671857	-0.0088484726302594
3	D	26	50	20120529	23	312	6.04	0.00895074855509027	-0.0075190411709505
3	D	26	50	20120529	23	314	6.08	0.00795334615595537	-0.0069646270280934
3	D	26	50	20120529	23	316	6.12	0.00608045363782997	-0.0055162389949856
3	D	26	50	20120529	23	318	6.16	0.00491469618516237	-0.0039691105709528
3	D	26	50	20120529	23	320	6.2	0.0030934507463349	-0.0035113508540161
3	D	26	50	20120529	23	322	6.24	0.00243434944452311	-0.0021980485003861
3	D	26	50	20120529	23	324	6.28	0.00182918624798023	-0.0010125344842522
3	D	26	50	20120529	23	326	6.32	0.00204071724157219	-0.000437409183774102
3	D	26	50	20120529	23	328	6.36	0.00188198591133143	0.00145941889889440
3	D	26	50	20120529	23	330	6.4	0.00084154192242573	0.0033389016522204
3	D	26	50	20120529	23	332	6.44	-0.000192014846431211	0.0055129226641819
3	D	26	50	20120529	23	334	6.48	0.000192929842606059	0.00777720161412115
3	D	26	50	20120529	23	336	6.52	0.000478633509117359	0.00958355255570975
3	D	26	50	20120529	23	338	6.56	0.001342053315353	0.0123754646862755
3	D	26	50	20120529	23	340	6.6	0.00128338466571796	0.0153430150702201
3	D	26	50	20120529	23	342	6.64	0.00261744060337575	0.0170304264085724
3	D	26	50	20120529	23	344	6.68	0.00378449913252071	0.0183758455522039
3	D	26	50	20120529	23	346	6.72	0.00436311046943007	0.0190298627562589
3	D	26	50	20120529	23	348	6.76	0.00637186648449257	0.0187769943002388
3	D	26	50	20120529	23	350	6.8	0.00781425825209597	0.0184492856624979
3	D	26	50	20120529	23	352	6.84	0.00877848320105757	0.0172701002520556
3	D	26	50	20120529	23	354	6.88	0.00923606614129897	0.0169379580547967
3	D	26	50	20120529	23	356	6.92	0.00904693629053507	0.0168248704672815
3	D	26	50	20120529	23	358	6.96	0.00842571469899137	0.0171821998080863
3	D	26	50	20120529	23	360	7	0.00794290925986507	0.0176651466685689
3	D	26	50	20120529	23	362	7.04	0.00794766808850247	0.0183790911723295
3	D	26	50	20120529	23	364	7.08	0.00774771243291847	0.0190863252327367
3	D	26	50	20120529	23	366	7.12	0.00666169541196537	0.0208102939916764
3	D	26	50	20120529	23	368	7.16	0.00658970487057277	0.022141500289006
3	D	26	50	20120529	23	370	7.2	0.00568923266900287	0.023304309106396
3	D	26	50	20120529	23	372	7.24	0.00486656554788737	0.0257158451648377
3	D	26	50	20120529	23	374	7.28	0.00505042816023827	0.0249044959948619
3	D	26	50	20120529	23	376	7.32	0.00290930599837831	0.0292175673458144
3	D	26	50	20120529	23	378	7.36	0.00167193277091216	0.0310127064022805
3	D	26	50	20120529	23	380	7.4	0.000323784195105320	0.0323187114139287
3	D	26	50	20120529	23	382	7.44	-0.000468946146215111	0.0318973394119518
3	D	26	50	20120529	23	384	7.48	-0.0020165907581981	0.0323284624164412
3	D	26	50	20120529	23	386	7.52	-0.00295370523316901	0.0316873145558038
3	D	26	50	20120529	23	388	7.56	-0.00388022724855774	0.031844787235974
3	D	26	50	20120529	23	390	7.6	-0.00562077059044843	0.0312927489719017
3	D	26	50	20120529	23	392	7.64	-0.00719238612231365	0.0305863492974963
3	D	26	50	20120529	23	394	7.68	-0.0097483225778618	0.0293184785545576
3	D	26	50	20120529	23	396	7.72	-0.0117942936228182	0.0277919481510608
3	D	26	50	20120529	23	398	7.76	-0.0142174637091308	0.0271044423698488
3	D	26	50	20120529	23	400	7.8	-0.0127721091641142	0.0274683478037186
3	D	26	50	20120529	23	402	7.84	-0.0187911364358625	0.0250203511983186
3	D	26	50	20120529	23	404	7.88	-0.0213768774422376	0.0226255290228638
3	D	26	50	20120529	23	406	7.92	-0.0232351469921281	0.0201673500798147
3	D	26	50	20120529	23	408	7.96	-0.0232795038005119	0.0186796469096729
3	D	26	50	20120529	23	410	8	-0.0226459926931113	0.0163834732012614
3	D	26	50	20120529	23	412	8.04	-0.0211156014865892	0.0144416872694451
3	D	26	50	20120529	23	414	8.08	-0.0207776751558602	0.0147018318542436
3	D	26	50	20120529	23	416	8.12	-0.0194909953725419	0.0142864490467034
3	D	26	50	20120529	23	418	8.16	-0.0192215876889098	0.0128490423819073
3	D	26	50	20120529	23	420	8.2	-0.0187206237476426	0.0106531434861360
3	D	26	50	20120529	23	422	8.24	-0.0176635203229721	0.00784679930616622
3	D	26	50	20120529	23	424	8.28	-0.0181433700557531	0.00626189723788251
3	D	26	50	20120529	23	426	8.32	-0.0187959659751780	0.00652445305680489
3	D	26	50	20120529	23	428	8.36	-0.0201589072248473	0.00586931155296774
3	D	26	50	20120529	23	430	8.4	-0.0219424638722375	0.00548388885974639
3	D	26	50	20120529	23	432	8.44	-0.0229844493539262	0.00613244012838288
3	D	26	50	20120529	23	434	8.48	-0.0240947979192200	0.00689800342717011
3	D	26	50	20120529	23	436	8.52	-0.0248916011956001	0.00752156554215947
3	D	26	50	20120529	23	438	8.56	-0.0244928778238246	0.00854016700259432
3	D	26	50	20120529	23	440	8.6	-0.0244917464529747	0.00926763845907904
3	D	26	50	20120529	23	442	8.64	-0.0245710909048916	0.0102718785807880
3	D	26	50	20120529	23	444	8.68	-0.0246754598657948	0.0121474086072072
3	D	26	50	20120529	23	446	8.72	-0.0243295432284383	0.0133193673863458
3	D	26	50	20120529	23	448	8.76	-0.024724462365731	0.0150703759085980
3	D	26	50	20120529	23	450	8.8	-0.0238670246828642	0.0179023385672501
3	D	26	50	20120529	23	452	8.84	-0.0239862428861722	0.0178956917635070
3	D	26	50	20120529	23	454	8.88	-0.0218743270628024	0.0234472578132807
3	D	26	50	20120529	23	456	8.92	-0.0214991857021795	0.0258233699433053
3	D	26	50	20120529	23	458	8.96	-0.0202920823018024	0.0283070839264366
3	D	26	50	20120529	23	460	9	-0.0204159179123916	0.0306052304627675
3	D	26	50	20120529	23	462	9.04	-0.0216668407199988	0.0331209240571848
3	D	26	50	20120529	23	464	9.08	-0.0225817944684473	0.0333086326233186
3	D	26	50	20120529	23	466	9.12	-0.0235377625315250	0.0334532055544796
3	D	26	50	20120529	23	468	9.16	-0.0248107095940459	0.0337392875231189
3	D	26	50	20120529	23	470	9.2	-0.0274743864956299	0.034278238654885
3	D	26	50	20120529	23	472	9.24	-0.0292332368320855	0.0346380216562205
3	D	26	50	20120529	23	474	9.28	-0.0308756337527475	0.0349844332683238
3	D	26	50	20120529	23	476	9.32	-0.0320242721502425	0.0359426902360522
3	D	26	50	20120529	23	478	9.36	-0.0308551771535677	0.0361407862008016
3	D	26	50	20120529	23	480	9.4	-0.0303445329204661	0.0361373638039807
3	D	26	50	20120529	23	482	9.44	-0.0302431550212473	0.0361335242141588
3	D	26	50	20120529	23	484	9.48	-0.0294930844320359	0.0360381779357837
3	D	26	50	20120529	23	486	9.52	-0.0287411824362612	0.0358731038577156
3	D	26	50	20120529	23	488	9.56	-0.0272551481795443	0.0362610012832498
3	D	26	50	20120529	23	490	9.6	-0.0255439849829906	0.0371192522803363
3	D	26	50	20120529	23	492	9.64	-0.0243663905628059	0.037482825374019
3	D	26	50	20120529	23	494	9.68	-0.0215435000841564	0.0393149178308699
3	D	26	50	20120529	23	496	9.72	-0.0189592086466827	0.0410716114916429
3	D	26	50	20120529	23	498	9.76	-0.0174339793196633	0.0428433382425839
3	D	26	50	20120529	23	500	9.8	-0.0152975268909863	0.0453983978857234
3	D	26	50	20120529	23	502	9.84	-0.0140474328125266	0.0472373704915552
3	D	26	50	20120529	23	504	9.88	-0.0131575389284034	0.0471298195501368
3	D	26	50	20120529	23	506	9.92	-0.0124579274790974	0.0468014391609537
3	D	26	50	20120529	23	508	9.96	-0.0107092524092231	0.046483948216201
3	D	26	50	20120529	23	510	10	-0.00910503925474514	0.0471246576706341
3	D	26	50	20120529	23	512	10.04	-0.00701667008718879	0.0467208996985766
3	D	26	50	20120529	23	514	10.08	-0.00561101251686806	0.0463684069681551
3	D	26	50	20120529	23	516	10.12	-0.00358607082758414	0.0453505267566371
3	D	26	50	20120529	23	518	10.16	-0.00196446284628903	0.0445669817324042
3	D	26	50	20120529	23	520	10.2	-0.00060010031198959	0.0437319593345011
3	D	26	50	20120529	23	522	10.24	0.00131219926705131	0.0416930876416278
3	D	26	50	20120529	23	524	10.28	0.0028412469706891	0.0403790003994707
3	D	26	50	20120529	23	526	10.32	0.00478616538554617	0.0390447394008464
3	D	26	50	20120529	23	528	10.36	0.00744286455741337	0.037957675861857
3	D	26	50	20120529	23	530	10.4	0.00943435302487937	0.0390565268708887
3	D	26	50	20120529	23	532	10.44	0.0125434308310785	0.038879679464914
3	D	26	50	20120529	23	534	10.48	0.0152554116110989	0.0383530829028287
3	D	26	50	20120529	23	536	10.52	0.0162062255728485	0.037884940029917
3	D	26	50	20120529	23	538	10.56	0.0168447316825515	0.0362061384237324
3	D	26	50	20120529	23	540	10.6	0.0169749468105205	0.0345628562053804
3	D	26	50	20120529	23	542	10.64	0.0165892624877901	0.0333712681419961
3	D	26	50	20120529	23	544	10.68	0.0165092745687023	0.031805960002619
3	D	26	50	20120529	23	546	10.72	0.0161810850983502	0.0295858780549311
3	D	26	50	20120529	23	548	10.76	0.0164167072199772	0.0262985244870592
3	D	26	50	20120529	23	550	10.8	0.0165723979910588	0.0238827790219491
3	D	26	50	20120529	23	552	10.84	0.0163435216681244	0.0212787027367378
3	D	26	50	20120529	23	554	10.88	0.0170481535755768	0.0182804992738287
3	D	26	50	20120529	23	556	10.92	0.0183631600565494	0.0146862047943794
3	D	26	50	20120529	23	558	10.96	0.0191913235186751	0.0125819964349244
3	D	26	50	20120529	23	560	11	0.0195950814907326	0.00963039130889554
3	D	26	50	20120529	23	562	11.04	0.0216852184252419	0.00815713433029337
3	D	26	50	20120529	23	564	11.08	0.0228689858876263	0.00598582153730384
3	D	26	50	20120529	23	566	11.12	0.0233074628026401	0.00520015519272747
3	D	26	50	20120529	23	568	11.16	0.0236994120914518	0.0042956949089118
3	D	26	50	20120529	23	570	11.2	0.0232628443647472	0.0034598946935493
3	D	26	50	20120529	23	572	11.24	0.0221205840704185	0.0033207360790117
3	D	26	50	20120529	23	574	11.28	0.0203008306268993	0.0029258027995834
3	D	26	50	20120529	23	576	11.32	0.0187780054629359	0.0019635718917448
3	D	26	50	20120529	23	578	11.36	0.0169350872012650	0.0021258670401627
3	D	26	50	20120529	23	580	11.4	0.0148185751838175	0.00110933033152890
3	D	26	50	20120529	23	582	11.44	0.0132398108023944	0.000528435039716399
3	D	26	50	20120529	23	584	11.48	0.0116269355898470	-0.000303935707757401
3	D	26	50	20120529	23	586	11.52	0.0105602211698067	-0.00186010944173500
3	D	26	50	20120529	23	588	11.56	0.0103297128444212	-0.00383759578072
3	D	26	50	20120529	23	590	11.6	0.00966276265733817	-0.0061977838660322
3	D	26	50	20120529	23	592	11.64	0.00918737476834647	-0.0097131652287012
3	D	26	50	20120529	23	594	11.68	0.00900692818885547	-0.0107578377161583
3	D	26	50	20120529	23	596	11.72	0.00870143684617947	-0.012376567772854
3	D	26	50	20120529	23	598	11.76	0.00754958818389787	-0.0138903136857469
3	D	26	50	20120529	23	600	11.8	0.00640669149346607	-0.0138940613516872
3	D	26	50	20120529	23	602	11.84	0.00620452966472477	-0.0138425132673387
3	D	26	50	20120529	23	604	11.88	0.00603694535758357	-0.0128135314793561
3	D	26	50	20120529	23	606	11.92	0.00526421906710297	-0.0120726249940288
3	D	26	50	20120529	23	608	11.96	0.00488358348679017	-0.0111741044071751
3	D	26	50	20120529	23	610	12	0.00470334196826577	-0.0103054237264874
3	D	26	50	20120529	23	612	12.04	0.00372008170475461	-0.0085715554726111
3	D	26	50	20120529	23	614	12.08	0.00255798706521358	-0.0069146982182738
3	D	26	50	20120529	23	616	12.12	0.000953109230361338	-0.004119109132446
3	D	26	50	20120529	23	618	12.16	0.000116227141623629	-0.00240899259534970
3	D	26	50	20120529	23	620	12.2	-0.00093157782887422	-0.0007335879301419
3	D	26	50	20120529	23	622	12.24	-0.00179967161093351	0.000660777144883199
3	D	26	50	20120529	23	624	12.28	-0.0036056506143552	0.0022872358786973
3	D	26	50	20120529	23	626	12.32	-0.00406456998641308	0.0032879970350428
3	D	26	50	20120529	23	628	12.36	-0.00446646826763608	0.0046707514167209
3	D	26	50	20120529	23	630	12.4	-0.00432639748535083	0.00607348863603535
3	D	26	50	20120529	23	632	12.44	-0.005916694778375	0.00902831816898645
3	D	26	50	20120529	23	634	12.48	-0.00688340874320638	0.0110507849845362
3	D	26	50	20120529	23	636	12.52	-0.0066413519498706	0.0116516843271885
3	D	26	50	20120529	23	638	12.56	-0.00567149135986294	0.0125989033580626
3	D	26	50	20120529	23	640	12.6	-0.00611417068118799	0.0143996378211989
3	D	26	50	20120529	23	642	12.64	-0.00658137303137001	0.0153248685888945
3	D	26	50	20120529	23	644	12.68	-0.00640690150418005	0.0164964709862154
3	D	26	50	20120529	23	646	12.72	-0.00470391472475852	0.0177376180425727
3	D	26	50	20120529	23	648	12.76	-0.00275300711546483	0.0200864853483182
3	D	26	50	20120529	23	650	12.8	-0.00103667369554841	0.0202968199172364
3	D	26	50	20120529	23	652	12.84	0.00283703261427323	0.0210885334390055
3	D	26	50	20120529	23	654	12.88	0.00381565425729979	0.0223809973557939
3	D	26	50	20120529	23	656	12.92	0.00342485118858039	0.0232027112969683
3	D	26	50	20120529	23	658	12.96	0.00239489854298715	0.0231738422484128
3	D	26	50	20120529	23	660	13	0.00143980022125033	0.0230653105498889
3	D	26	50	20120529	23	662	13.04	-0.000704695547062701	0.0242403629211951
3	D	26	50	20120529	23	664	13.08	-0.00344378680107378	0.0249081969917546
3	D	26	50	20120529	23	666	13.12	-0.00654319138650628	0.0253764006758494
3	D	26	50	20120529	23	668	13.16	-0.00950227770228012	0.0251513003031265
3	D	26	50	20120529	23	670	13.2	-0.0126960951851367	0.0250692052058308
3	D	26	50	20120529	23	672	13.24	-0.0146945069350972	0.0236199325821397
3	D	26	50	20120529	23	674	13.28	-0.0159682600993486	0.0223183194107095
3	D	26	50	20120529	23	676	13.32	-0.0184359425575369	0.0201983920675088
3	D	26	50	20120529	23	678	13.36	-0.0213148641775276	0.0162626286523566
3	D	26	50	20120529	23	680	13.4	-0.0217688267310493	0.0148735880913938
3	D	26	50	20120529	23	682	13.44	-0.0226572356909321	0.0133349237355319
3	D	26	50	20120529	23	684	13.48	-0.0228791965095466	0.0137917854268565
3	D	26	50	20120529	23	686	13.52	-0.0237941219737239	0.0146266664034035
3	D	26	50	20120529	23	688	13.56	-0.0246907333722684	0.0158031506659416
3	D	26	50	20120529	23	690	13.6	-0.0260891077427429	0.0169758165518614
3	D	26	50	20120529	23	692	13.64	-0.0275410808072314	0.0186792367877398
3	D	26	50	20120529	23	694	13.68	-0.0287262624831781	0.0201963343867755
3	D	26	50	20120529	23	696	13.72	-0.0296043476840556	0.0222449641532292
3	D	26	50	20120529	23	698	13.76	-0.0301995901724584	0.0239570110918381
3	D	26	50	20120529	23	700	13.8	-0.0296585757031048	0.0250635695647847
3	D	26	50	20120529	23	702	13.84	-0.0285169730180826	0.0259476439600988
3	D	26	50	20120529	23	704	13.88	-0.0266928779389269	0.0266768548992652
3	D	26	50	20120529	23	706	13.92	-0.0251666798756173	0.027774687674532
3	D	26	50	20120529	23	708	13.96	-0.0224330616280926	0.0287355892216221
3	D	26	50	20120529	23	710	14	-0.0205093656090593	0.0297933622764143
3	D	26	50	20120529	23	712	14.04	-0.0180697814530350	0.0306979590318388
3	D	26	50	20120529	23	714	14.08	-0.0170204491318898	0.031301531238124
3	D	26	50	20120529	23	716	14.12	-0.013865770009372	0.0320745333002493
3	D	26	50	20120529	23	718	14.16	-0.0126282695026852	0.0319993607783414
3	D	26	50	20120529	23	720	14.2	-0.0110511456089946	0.0302909837239269
3	D	26	50	20120529	23	722	14.24	-0.00984491336417188	0.0288674858495168
3	D	26	50	20120529	23	724	14.28	-0.00893283754032278	0.0270492809698484
3	D	26	50	20120529	23	726	14.32	-0.00782240412221524	0.0263888220230167
3	D	26	50	20120529	23	728	14.36	-0.00579280967031112	0.0242176647935190
3	D	26	50	20120529	23	730	14.4	-0.00337379030080413	0.0213563359902442
3	D	26	50	20120529	23	732	14.44	-0.000941932700577911	0.0203209011457765
3	D	26	50	20120529	23	734	14.48	0.00180648104923633	0.0195443819345215
3	D	26	50	20120529	23	736	14.52	0.00452887044107577	0.0180019274863124
3	D	26	50	20120529	23	738	14.56	0.00690018838712397	0.0147372932593201
3	D	26	50	20120529	23	740	14.6	0.00715560242755637	0.0124160526155156
3	D	26	50	20120529	23	742	14.64	0.00665386773989757	0.0102735473527916
3	D	26	50	20120529	23	744	14.68	0.00609611605303327	0.00990558312599773
3	D	26	50	20120529	23	746	14.72	0.00476640175101197	0.00904241787820331
3	D	26	50	20120529	23	748	14.76	0.00363532081489378	0.00780244249778239
3	D	26	50	20120529	23	750	14.8	0.00201290107501387	0.00736951778521449
3	D	26	50	20120529	23	752	14.84	0.000789925248719459	0.00694203708775494
3	D	26	50	20120529	23	754	14.88	-0.00137541461328939	0.00586951661393428
3	D	26	50	20120529	23	756	14.92	-0.00379468854123761	0.0050030350353361
3	D	26	50	20120529	23	758	14.96	-0.00580690937952798	0.0043356464420488
3	D	26	50	20120529	23	760	15	-0.00863906295701102	0.0020562240932837
3	D	26	50	20120529	23	762	15.04	-0.0118499005000907	0.0007453966133878
3	D	26	50	20120529	23	764	15.08	-0.0145002215687916	0.000469992664251299
3	D	26	50	20120529	23	766	15.12	-0.0159332300294086	0.000305929748880399
3	D	26	50	20120529	23	768	15.16	-0.0157814283456235	0.00156537177898740
3	D	26	50	20120529	23	770	15.2	-0.0168644330916888	0.0022672459699932
3	D	26	50	20120529	23	772	15.24	-0.0163792008620894	0.0037933082688008
3	D	26	50	20120529	23	774	15.28	-0.0167739658501038	0.00535055680508585
3	D	26	50	20120529	23	776	15.32	-0.0170115749417859	0.00765588754631367
3	D	26	50	20120529	23	778	15.36	-0.0170627411884726	0.00903386895721876
3	D	26	50	20120529	23	780	15.4	-0.0170898375203277	0.0118879782002576
3	D	26	50	20120529	23	782	15.44	-0.0165453511566784	0.0125827388970447
3	D	26	50	20120529	23	784	15.48	-0.0160765464318195	0.0138777130429063
3	D	26	50	20120529	23	786	15.52	-0.0153147307989726	0.0143622296804431
3	D	26	50	20120529	23	788	15.56	-0.0148001833364388	0.0152337387882555
3	D	26	50	20120529	23	790	15.6	-0.0143873531843786	0.0156324975153701
3	D	26	50	20120529	23	792	15.64	-0.0141668702189369	0.0169903617383504
3	D	26	50	20120529	23	794	15.68	-0.0143778920956464	0.0185851350172995
3	D	26	50	20120529	23	796	15.72	-0.0150815623378763	0.0214931116549292
3	D	26	50	20120529	23	798	15.76	-0.0155906664924086	0.0234221116819281
3	D	26	50	20120529	23	800	15.8	-0.0168843296622979	0.024965219496803
3	D	26	50	20120529	23	802	15.84	-0.0193799279891006	0.0274405818417417
3	D	26	50	20120529	23	804	15.88	-0.0204718585440648	0.0277286408809412
3	D	26	50	20120529	23	806	15.92	-0.0222505997942752	0.0285561538048282
3	D	26	50	20120529	23	808	15.96	-0.0245178952617430	0.0290102294954349
3	D	26	50	20120529	23	810	16	-0.0252804745699136	0.0283636156993789
3	D	26	50	20120529	23	812	16.04	-0.0259516108291412	0.0278064650532786
3	D	26	50	20120529	23	814	16.08	-0.0260136382359869	0.028291596873715
3	D	26	50	20120529	23	816	16.12	-0.0261226882437815	0.0271794451861292
3	D	26	50	20120529	23	818	16.16	-0.0273154571754904	0.0259675843713283
3	D	26	50	20120529	23	820	16.2	-0.0281220468097221	0.0252486759779637
3	D	26	50	20120529	23	822	16.24	-0.0299706997073884	0.0241933968887887
3	D	26	50	20120529	23	824	16.28	-0.0312875446659921	0.0243344646916355
3	D	26	50	20120529	23	826	16.32	-0.0322524625795992	0.0235491519004497
3	D	26	50	20120529	23	828	16.36	-0.0320181981029921	0.0242304492841229
3	D	26	50	20120529	23	830	16.4	-0.0316241274938369	0.0246406419278892
3	D	26	50	20120529	23	832	16.44	-0.0312688063362906	0.0252031453723231
3	D	26	50	20120529	23	834	16.48	-0.0305210409151858	0.0246594509682688
3	D	26	50	20120529	23	836	16.52	-0.0297812021610982	0.024822149167552
3	D	26	50	20120529	23	838	16.56	-0.0296942563112835	0.0259319956870312
3	D	26	50	20120529	23	840	16.6	-0.0288448160061119	0.0267715364972661
3	D	26	50	20120529	23	842	16.64	-0.0284887594575132	0.0278997536509205
3	D	26	50	20120529	23	844	16.68	-0.0271859717817195	0.0302063501132867
3	D	26	50	20120529	23	846	16.72	-0.0265721253139036	0.0320368445088121
3	D	26	50	20120529	23	848	16.76	-0.0254856345314071	0.0349097698632983
3	D	26	50	20120529	23	850	16.8	-0.0253100669887063	0.0365968488614635
3	D	26	50	20120529	23	852	16.84	-0.0243268137962629	0.0387799208402242
3	D	26	50	20120529	23	854	16.88	-0.0228372085088797	0.0402152203268123
3	D	26	50	20120529	23	856	16.92	-0.0228477161156482	0.0407029401580679
3	D	26	50	20120529	23	858	16.96	-0.0216972745958611	0.0404395923795506
3	D	26	50	20120529	23	860	17	-0.0206361194493344	0.0401349000675373
3	D	26	50	20120529	23	862	17.04	-0.0183305058653941	0.0393838324577644
3	D	26	50	20120529	23	864	17.08	-0.0156343925615436	0.0398495895523963
3	D	26	50	20120529	23	866	17.12	-0.0148130173245173	0.0395401596249491
3	D	26	50	20120529	23	868	17.16	-0.0152899608484276	0.0395581908478693
3	D	26	50	20120529	23	870	17.2	-0.0148887484607824	0.0387901314621445
3	D	26	50	20120529	23	872	17.24	-0.0144809599800721	0.0387824239982296
3	D	26	50	20120529	23	874	17.28	-0.0145330737498456	0.0386757215849485
3	D	26	50	20120529	23	876	17.32	-0.0146115626025573	0.0386709132588365
3	D	26	50	20120529	23	878	17.36	-0.0155214393243169	0.0375634709024133
3	D	26	50	20120529	23	880	17.4	-0.0150274333137765	0.0375373291647129
3	D	26	50	20120529	23	882	17.44	-0.0145625459604854	0.0370118427602741
3	D	26	50	20120529	23	884	17.48	-0.0138135360314458	0.0358803729154262
3	D	26	50	20120529	23	886	17.52	-0.0124737878841994	0.0320752121227593
3	D	26	50	20120529	23	888	17.56	-0.0117452557675429	0.0305492049782806
3	D	26	50	20120529	23	890	17.6	-0.0102913169462028	0.0293837374393933
3	D	26	50	20120529	23	892	17.64	-0.00893100613375951	0.0284364759821123
3	D	26	50	20120529	23	894	17.68	-0.0091209208730506	0.0279672540642526
3	D	26	50	20120529	23	896	17.72	-0.00738185538433259	0.0280079904859167
3	D	26	50	20120529	23	898	17.76	-0.00759619359184585	0.027923901347498
3	D	26	50	20120529	23	900	17.8	-0.0070043947134674	0.0279913098369485
3	D	26	50	20120529	23	902	17.84	-0.00590931258357942	0.0290469354084463
3	D	26	50	20120529	23	904	17.88	-0.00418944504397062	0.0308618380994466
3	D	26	50	20120529	23	906	17.92	-0.0027777770660098	0.032419877181113
3	D	26	50	20120529	23	908	17.96	-0.0008049279332959	0.0337644902230139
3	D	26	50	20120529	23	910	18	0.00031778792960086	0.0337946412561637
3	D	26	50	20120529	23	912	18.04	0.00244242460396427	0.0332386502651846
3	D	26	50	20120529	23	914	18.08	0.00379976556792653	0.0313368370797086
3	D	26	50	20120529	23	916	18.12	0.00519432156178267	0.0294277901918612
3	D	26	50	20120529	23	918	18.16	0.00727009171284387	0.0278359639218441
3	D	26	50	20120529	23	920	18.2	0.00726408037747967	0.0278589458199567
3	D	26	50	20120529	23	922	18.24	0.0111359064988554	0.0231644716693486
3	D	26	50	20120529	23	924	18.28	0.0114827989435699	0.021324735388193
3	D	26	50	20120529	23	926	18.32	0.0126433733035314	0.018721663194611
3	D	26	50	20120529	23	928	18.36	0.0139279741929130	0.0164742657119658
3	D	26	50	20120529	23	930	18.4	0.0148981246967010	0.0153510973007291
3	D	26	50	20120529	23	932	18.44	0.0146364244769838	0.0143740878611636
3	D	26	50	20120529	23	934	18.48	0.0146853562662419	0.0143602285682524
3	D	26	50	20120529	23	936	18.52	0.0141977354299357	0.0121400546966828
3	D	26	50	20120529	23	938	18.56	0.0132710012825126	0.0103589941362302
3	D	26	50	20120529	23	940	18.6	0.0120307996279217	0.00975745132640695
3	D	26	50	20120529	23	942	18.64	0.00952868814055747	0.00821219673534437
3	D	26	50	20120529	23	944	18.68	0.00789771099441157	0.00805157742999784
3	D	26	50	20120529	23	946	18.72	0.00528053202054487	0.0068439451137484
3	D	26	50	20120529	23	948	18.76	0.00315587059744415	0.00599971265002025
3	D	26	50	20120529	23	950	18.8	0.000256573695553540	0.0044978001691105
3	D	26	50	20120529	23	952	18.84	-0.00192951055809498	0.0046040571051194
3	D	26	50	20120529	23	954	18.88	-0.00330874354800278	0.00535427618675489
3	D	26	50	20120529	23	956	18.92	-0.00396705996128745	0.00679702857881667
3	D	26	50	20120529	23	958	18.96	-0.00448797845591977	0.00764983471226671
3	D	26	50	20120529	23	960	19	-0.00456581677039279	0.00906638172701772
3	D	26	50	20120529	23	962	19.04	-0.00456721684181954	0.0098302974670048
3	D	26	50	20120529	23	964	19.08	-0.00493989110688288	0.0128589623829406
3	D	26	50	20120529	23	966	19.12	-0.00516901845272466	0.0159144252316698
3	D	26	50	20120529	23	968	19.16	-0.00501839339462342	0.0178102803354075
3	D	26	50	20120529	23	970	19.2	-0.00629709701344993	0.0193590987446472
3	D	26	50	20120529	23	972	19.24	-0.00788289003627794	0.0201100956437420
3	D	26	50	20120529	23	974	19.28	-0.00921540448115274	0.0202109714971461
3	D	26	50	20120529	23	976	19.32	-0.0107954140776174	0.0192621678399754
3	D	26	50	20120529	23	978	19.36	-0.0129968701255822	0.0178410182671856
3	D	26	50	20120529	23	980	19.4	-0.0143461995697136	0.0165640541310408
3	D	26	50	20120529	23	982	19.44	-0.0158552715067828	0.013885653852059
3	D	26	50	20120529	23	984	19.48	-0.0170917820639759	0.0121324462277173
3	D	26	50	20120529	23	986	19.52	-0.0172007755032280	0.00958881343016178
3	D	26	50	20120529	23	988	19.56	-0.0174179845642729	0.0082293157905169
3	D	26	50	20120529	23	990	19.6	-0.0165226770706329	0.00540869795306213
3	D	26	50	20120529	23	992	19.64	-0.0169034413443798	0.0042389184770232
3	D	26	50	20120529	23	994	19.68	-0.0172166515353899	0.0034094441096358
3	D	26	50	20120529	23	996	19.72	-0.0182550555212319	0.0022604839785553
3	D	26	50	20120529	23	998	19.76	-0.0198184140965025	0.0025528888253213
3	D	26	50	20120529	23	1000	19.8	-0.0202348292799433	0.0034444797657194
3	D	26	50	20120529	23	1002	19.84	-0.0215301923345345	0.003301446206021
3	D	26	50	20120529	23	1004	19.88	-0.0226548527410795	0.0042496127599818
3	D	26	50	20120529	23	1006	19.92	-0.0238786212340757	0.0040788252591218
3	D	26	50	20120529	23	1008	19.96	-0.0250794511830901	0.0047436682679969
3	D	26	50	20120529	23	1010	20	-0.0276433001635197	0.00565345306587492
3	D	26	50	20120529	23	1012	20.04	-0.0287375761916771	0.00666471475792105
3	D	26	50	20120529	23	1014	20.08	-0.0308826553230846	0.00684361277356125
3	D	26	50	20120529	23	1016	20.12	-0.0326818885278138	0.00669292831849039
3	D	26	50	20120529	23	1018	20.16	-0.0318301076991965	0.0065807811829942
3	D	26	50	20120529	23	1020	20.2	-0.0312440575989491	0.00583308647256755
3	D	26	50	20120529	23	1022	20.24	-0.030685018977743	0.00557456823336575
3	D	26	50	20120529	23	1024	20.28	-0.0299767808257066	0.00548731125656733
3	D	26	50	20120529	23	1026	20.32	-0.0301442237114915	0.0031525860864456
3	D	26	50	20120529	23	1028	20.36	-0.029508188232882	0.0020290711928861
3	D	26	50	20120529	23	1030	20.4	-0.0291260606572610	-0.00127171033276050
3	D	26	50	20120529	23	1032	20.44	-0.0280286733592664	-0.0031496020958289
3	D	26	50	20120529	23	1034	20.48	-0.0274505626539581	-0.0056731049775376
3	D	26	50	20120529	23	1036	20.52	-0.0262345313233617	-0.00775449358695
3	D	26	50	20120529	23	1038	20.56	-0.0257753008243201	-0.008911779900379
3	D	26	50	20120529	23	1040	20.6	-0.0255933693205887	-0.0100651347001046
3	D	26	50	20120529	23	1042	20.64	-0.0251699537800142	-0.0104045459550741
3	D	26	50	20120529	23	1044	20.68	-0.0250044978642843	-0.0100371262005018
3	D	26	50	20120529	23	1046	20.72	-0.0248877757479138	-0.0087851724312075
3	D	26	50	20120529	23	1048	20.76	-0.0248050159702438	-0.0085133888687907
3	D	26	50	20120529	23	1050	20.8	-0.0238477913784159	-0.0077176957500571
3	D	26	50	20120529	23	1052	20.84	-0.0222816276398336	-0.0073698628533236
3	D	26	50	20120529	23	1054	20.88	-0.0206248410961745	-0.0061994950644427
3	D	26	50	20120529	23	1056	20.92	-0.0188380388286586	-0.0066179042890064
3	D	26	50	20120529	23	1058	20.96	-0.0170595450658216	-0.0060390454647237
3	D	26	50	20120529	23	1060	21	-0.0143890714538569	-0.0058406454440583
3	D	26	50	20120529	23	1062	21.04	-0.0124927524880708	-0.0059157401842204
3	D	26	50	20120529	23	1064	21.08	-0.0112750792555286	-0.0044926524317434
3	D	26	50	20120529	23	1066	21.12	-0.00921831776109123	-0.0048168608909174
3	D	26	50	20120529	23	1068	21.16	-0.00663511526806054	-0.005302926092305
3	D	26	50	20120529	23	1070	21.2	-0.00487449009358415	-0.0048901878641264
3	D	26	50	20120529	23	1072	21.24	-0.00359193981386799	-0.0053940721564
3	D	26	50	20120529	23	1074	21.28	-5.79615428538717e-05	-0.0059675357559423
3	D	26	50	20120529	23	1076	21.32	0.00206736809615511	-0.0065771537252066
3	D	26	50	20120529	23	1078	21.36	0.00327404581824995	-0.0072745731434909
3	D	26	50	20120529	23	1080	21.4	0.00477770838844317	-0.008695362798929
3	D	26	50	20120529	23	1082	21.44	0.00635589294230557	-0.0100365393018734
3	D	26	50	20120529	23	1084	21.48	0.00770230203543067	-0.0116772320951927
3	D	26	50	20120529	23	1086	21.52	0.00818831066827587	-0.0131289788855112
3	D	26	50	20120529	23	1088	21.56	0.00894967375278287	-0.0135894963188946
3	D	26	50	20120529	23	1090	21.6	0.00883347489543047	-0.01349059329341
3	D	26	50	20120529	23	1092	21.64	0.00828637223669077	-0.0128122799003534
3	D	26	50	20120529	23	1094	21.68	0.00814541049986127	-0.0124329524675858
3	D	26	50	20120529	23	1096	21.72	0.00806730348481137	-0.0115229484666056
3	D	26	50	20120529	23	1098	21.76	0.00881227583413047	-0.0112493334976255
3	D	26	50	20120529	23	1100	21.8	0.00923395189202327	-0.0100185858606991
3	D	26	50	20120529	23	1102	21.84	0.00974931959842327	-0.0095197644529788
3	D	26	50	20120529	23	1104	21.88	0.0103687875651496	-0.0077530864444555
3	D	26	50	20120529	23	1106	21.92	0.0111213188859595	-0.0070469413284913
3	D	26	50	20120529	23	1108	21.96	0.0113515528539139	-0.0058498095479425
3	D	26	50	20120529	23	1110	22	0.0120657165607767	-0.0044411255605983
3	D	26	50	20120529	23	1112	22.04	0.0124816282841892	-0.0025040857294973
3	D	26	50	20120529	23	1114	22.08	0.0136561340619536	-0.0008545456161317
3	D	26	50	20120529	23	1116	22.12	0.0147047451341821	0.000271847202027199
3	D	26	50	20120529	23	1118	22.16	0.0154227908572736	0.0027303655563313
3	D	26	50	20120529	23	1120	22.2	0.0165947425653443	0.0039429051936422
3	D	26	50	20120529	23	1122	22.24	0.0174953137618635	0.00528909508366511
3	D	26	50	20120529	23	1124	22.28	0.0190530841429531	0.00691333350218624
3	D	26	50	20120529	23	1126	22.32	0.0199700602167958	0.00749980786650236
3	D	26	50	20120529	23	1128	22.36	0.0216785009108206	0.0086367648599722
3	D	26	50	20120529	23	1130	22.4	0.0235161300137682	0.0097633273837586
3	D	26	50	20120529	23	1132	22.44	0.0252144590808221	0.0108227147633323
3	D	26	50	20120529	23	1134	22.48	0.0263681037943279	0.011721801035611
3	D	26	50	20120529	23	1136	22.52	0.0262290158904685	0.0124245944654323
3	D	26	50	20120529	23	1138	22.56	0.0256570372151667	0.0135475507446347
3	D	26	50	20120529	23	1140	22.6	0.0252630373166896	0.0139374494237809
3	D	26	50	20120529	23	1142	22.64	0.0243320605285794	0.015218161225866
3	D	26	50	20120529	23	1144	22.68	0.0229597783983307	0.0163216013579076
3	D	26	50	20120529	23	1146	22.72	0.0216083559181269	0.0178851558724673
3	D	26	50	20120529	23	1148	22.76	0.0201152999496515	0.0191847474256101
3	D	26	50	20120529	23	1150	22.8	0.0188488717045464	0.0210929457853201
3	D	26	50	20120529	23	1152	22.84	0.0174432848449038	0.0228124880558095
3	D	26	50	20120529	23	1154	22.88	0.0159203465438555	0.0235569017907715
3	D	26	50	20120529	23	1156	22.92	0.0146075603781758	0.0248800117154565
3	D	26	50	20120529	23	1158	22.96	0.0131590662790508	0.026130374494493
3	D	26	50	20120529	23	1160	23	0.0110145174777291	0.0273078840618639
3	D	26	50	20120529	23	1162	23.04	0.0100911633007201	0.0269305860255584
3	D	26	50	20120529	23	1164	23.08	0.00822869070812227	0.0277661981505171
3	D	26	50	20120529	23	1166	23.12	0.00673803466006227	0.0279837791497289
3	D	26	50	20120529	23	1168	23.16	0.00576164181760997	0.0277442311712528
3	D	26	50	20120529	23	1170	23.2	0.00454464599336407	0.0274702216366887
3	D	26	50	20120529	23	1172	23.24	0.00260675621991202	0.0268734164422995
3	D	26	50	20120529	23	1174	23.28	0.00092867162000354	0.0266783751788448
3	D	26	50	20120529	23	1176	23.32	0.00070784924330679	0.0264828530827789
3	D	26	50	20120529	23	1178	23.36	0.000646140034512639	0.0248524557641936
3	D	26	50	20120529	23	1180	23.4	0.000569588654381389	0.0245337344536416
3	D	26	50	20120529	23	1182	23.44	-0.00055420201082277	0.0238064892713269
3	D	26	50	20120529	23	1184	23.48	-0.000990635387238922	0.0217767180427275
3	D	26	50	20120529	23	1186	23.52	-0.00182105664131693	0.0197834073610864
3	D	26	50	20120529	23	1188	23.56	-0.00315086781696726	0.0187907263139295
3	D	26	50	20120529	23	1190	23.6	-0.00427996107592353	0.0166688961463806
3	D	26	50	20120529	23	1192	23.64	-0.00449249757535834	0.0124840048700808
3	D	26	50	20120529	23	1194	23.68	-0.00452935834475481	0.0112397734139439
3	D	26	50	20120529	23	1196	23.72	-0.00515772171478842	0.0085063672984536
3	D	26	50	20120529	23	1198	23.76	-0.00494629678721365	0.00621986681080878
3	D	26	50	20120529	23	1200	23.8	-0.00535733795911739	0.00652158927434108
3	D	26	50	20120529	23	1202	23.84	-0.00549781886333572	0.00681225965888343
3	D	26	50	20120529	23	1204	23.88	-0.00580694473486704	0.00732928906621922
3	D	26	50	20120529	23	1206	23.92	-0.00633631315553454	0.00764276364445484
3	D	26	50	20120529	23	1208	23.96	-0.00654787950446555	0.00735249631077777
3	D	26	50	20120529	23	1210	24	-0.00814206588478625	0.00808361643825341
3	D	26	50	20120529	23	1212	24.04	-0.00953314291327892	0.00924404937685865
3	D	26	50	20120529	23	1214	24.08	-0.0111160307171858	0.00950911641480374
3	D	26	50	20120529	23	1216	24.12	-0.0129742073532451	0.0105354526334753
3	D	26	50	20120529	23	1218	24.16	-0.0146098372620112	0.0132205138583359
3	D	26	50	20120529	23	1220	24.2	-0.0150322345688208	0.0139810072015020
3	D	26	50	20120529	23	1222	24.24	-0.0149470564859590	0.0152469687561315
3	D	26	50	20120529	23	1224	24.28	-0.0148432532104809	0.0154217372681696
3	D	26	50	20120529	23	1226	24.32	-0.0154335318092798	0.0176858224708508
3	D	26	50	20120529	23	1228	24.36	-0.0163485491973386	0.0200991284175658
3	D	26	50	20120529	23	1230	24.4	-0.0179845892280377	0.022501940899648
3	D	26	50	20120529	23	1232	24.44	-0.0197079923015524	0.0241597810324111
3	D	26	50	20120529	23	1234	24.48	-0.0218645124206795	0.0247196823238902
3	D	26	50	20120529	23	1236	24.52	-0.0231559651747708	0.0242114210406412
3	D	26	50	20120529	23	1238	24.56	-0.0242973486566909	0.0232009937345969
3	D	26	50	20120529	23	1240	24.6	-0.0254305650552883	0.0215981170119354
3	D	26	50	20120529	23	1242	24.64	-0.0264889059168258	0.0209530093533233
3	D	26	50	20120529	23	1244	24.68	-0.0275009171420600	0.0204989053784453
3	D	26	50	20120529	23	1246	24.72	-0.0279627992915310	0.0209907688554386
3	D	26	50	20120529	23	1248	24.76	-0.0289947509279947	0.0217527471228452
3	D	26	50	20120529	23	1250	24.8	-0.0302676138448086	0.0225812641383615
3	D	26	50	20120529	23	1252	24.84	-0.0302784325785607	0.0231471616953451
3	D	26	50	20120529	23	1254	24.88	-0.0295391524388302	0.0237352624052580
3	D	26	50	20120529	23	1256	24.92	-0.0291286062416733	0.0237305955005021
3	D	26	50	20120529	23	1258	24.96	-0.0288073959152515	0.0247987934305694
3	D	26	50	20120529	23	1260	25	-0.0277716683285763	0.0258376322870818
3	D	26	50	20120529	23	1262	25.04	-0.0266896676741403	0.026911996188281
3	D	26	50	20120529	23	1264	25.08	-0.0258666873047207	0.028650538417981
3	D	26	50	20120529	23	1266	25.12	-0.0249991521370185	0.0303162557202865
3	D	26	50	20120529	23	1268	25.16	-0.0243379507280666	0.0312997564001032
3	D	26	50	20120529	23	1270	25.2	-0.0231880211535891	0.0328674446609057
3	D	26	50	20120529	23	1272	25.24	-0.0221945474397305	0.0344398974071999
3	D	26	50	20120529	23	1274	25.28	-0.0207635118070330	0.03595352311194
3	D	26	50	20120529	23	1276	25.32	-0.0197051497322920	0.037437422047599
3	D	26	50	20120529	23	1278	25.36	-0.0183442732344238	0.0379550029982241
3	D	26	50	20120529	23	1280	25.4	-0.0171781622283657	0.0387182045603622
3	D	26	50	20120529	23	1282	25.44	-0.0170649756459011	0.0400148050518206
3	D	26	50	20120529	23	1284	25.48	-0.0164064117452430	0.0411923853298696
3	D	26	50	20120529	23	1286	25.52	-0.0143521958352180	0.0440880583095066
3	D	26	50	20120529	23	1288	25.56	-0.0129305576516425	0.0448181460610817
3	D	26	50	20120529	23	1290	25.6	-0.0118878579921048	0.0451470921356897
3	D	26	50	20120529	23	1292	25.64	-0.0109715183143652	0.0467251423392637
3	D	26	50	20120529	23	1294	25.68	-0.0101509916054763	0.0475067781751873
3	D	26	50	20120529	23	1296	25.72	-0.00963006603977615	0.0484900101544272
3	D	26	50	20120529	23	1298	25.76	-0.00917645703964499	0.050638836951775
3	D	26	50	20120529	23	1300	25.8	-0.00887876508476545	0.0521890978588484
3	D	26	50	20120529	23	1302	25.84	-0.00958636684069883	0.0538816993609746
3	D	26	50	20120529	23	1304	25.88	-0.00973591992491978	0.0549227726749156
3	D	26	50	20120529	23	1306	25.92	-0.00989494824000864	0.0561366628861785
3	D	26	50	20120529	23	1308	25.96	-0.00974348596747848	0.0567631594943098
3	D	26	50	20120529	23	1310	26	-0.0098523097011031	0.0572826708464476
3	D	26	50	20120529	23	1312	26.04	-0.0100439356388046	0.0586925003467773
3	D	26	50	20120529	23	1314	26.08	-0.010411843297056	0.0588359723126801
3	D	26	50	20120529	23	1316	26.12	-0.0107455976977761	0.0591530389933641
3	D	26	50	20120529	23	1318	26.16	-0.0104329150791354	0.0587543721901311
3	D	26	50	20120529	23	1320	26.2	-0.00990477702426712	0.0572897419142594
3	D	26	50	20120529	23	1322	26.24	-0.00969137219770503	0.0568523256594174
3	D	26	50	20120529	23	1324	26.28	-0.00978895293350877	0.0568558611933234
3	D	26	50	20120529	23	1326	26.32	-0.00975317333038073	0.0567534721314076
3	D	26	50	20120529	23	1328	26.36	-0.00952166657022025	0.0555313087708047
3	D	26	50	20120529	23	1330	26.4	-0.00953722291940636	0.0550897912966319
3	D	26	50	20120529	23	1332	26.44	-0.00946163320449752	0.0546402835158316
3	D	26	50	20120529	23	1334	26.48	-0.00910129158880485	0.0537375909989688
3	D	26	50	20120529	23	1336	26.52	-0.00845690517910955	0.0532160997478437
3	D	26	50	20120529	23	1338	26.56	-0.00802182237664547	0.0524608389948584
3	D	26	50	20120529	23	1340	26.6	-0.00758610317807832	0.0514718794506909
3	D	26	50	20120529	23	1342	26.64	-0.00653979727395658	0.0502538880200971
3	D	26	50	20120529	23	1344	26.68	-0.00530137045738647	0.048426724097511
3	D	26	50	20120529	23	1346	26.72	-0.00377861600410124	0.0467814987497243
3	D	26	50	20120529	23	1348	26.76	-0.00170700526725901	0.0460806852188903
3	D	26	50	20120529	23	1350	26.8	-0.000808767523117732	0.0457727402156835
3	D	26	50	20120529	23	1352	26.84	0.00133991785287382	0.0438432579418598
3	D	26	50	20120529	23	1354	26.88	0.00377879985186435	0.0426396914896022
3	D	26	50	20120529	23	1356	26.92	0.00555314289789577	0.0409419988186514
3	D	26	50	20120529	23	1358	26.96	0.00821938801130897	0.039091472088015
3	D	26	50	20120529	23	1360	27	0.00993617256535177	0.0383789205846133
3	D	26	50	20120529	23	1362	27.04	0.0100526966918236	0.0388200208657853
3	D	26	50	20120529	23	1364	27.08	0.0132204290055221	0.0368327326125995
3	D	26	50	20120529	23	1366	27.12	0.0150619582973427	0.0357953251523443
3	D	26	50	20120529	23	1368	27.16	0.0169190429483999	0.0351615352327398
3	D	26	50	20120529	23	1370	27.2	0.0185417681584093	0.0341687007434114
3	D	26	50	20120529	23	1372	27.24	0.0207633915988803	0.0334952168896703
3	D	26	50	20120529	23	1374	27.28	0.0229549488590152	0.0323640369586027
3	D	26	50	20120529	23	1376	27.32	0.0243500281118893	0.0315746653744929
3	D	26	50	20120529	23	1378	27.36	0.0262952010851876	0.0301972991464875
3	D	26	50	20120529	23	1380	27.4	0.0273947521299327	0.0284961416523089
3	D	26	50	20120529	23	1382	27.44	0.027116010636789	0.0269034543383643
3	D	26	50	20120529	23	1384	27.48	0.0271040605321869	0.0265086766224278
3	D	26	50	20120529	23	1386	27.52	0.0261481935853789	0.0250733912779754
3	D	26	50	20120529	23	1388	27.56	0.0259397385062851	0.0252324903037424
3	D	26	50	20120529	23	1390	27.6	0.0260873116915188	0.0248873514838452
3	D	26	50	20120529	23	1392	27.64	0.0264093281196711	0.0260438953351539
3	D	26	50	20120529	23	1394	27.68	0.0262353091408211	0.0261524362260661
3	D	26	50	20120529	23	1396	27.72	0.0259219901260774	0.0263936303491288
3	D	26	50	20120529	23	1398	27.76	0.0253220807329187	0.0269320214523242
3	D	26	50	20120529	23	1400	27.8	0.0245202923537313	0.027194711621535
3	D	26	50	20120529	23	1402	27.84	0.0247722344998680	0.0275873680171279
3	D	26	50	20120529	23	1404	27.88	0.0242978365603700	0.0279562656248729
3	D	26	50	20120529	23	1406	27.92	0.0234579351256766	0.0270019543129836
3	D	26	50	20120529	23	1408	27.96	0.0233621221568258	0.0272789280391743
3	D	26	50	20120529	23	1410	28	0.0236198625785683	0.0274373906688383
3	D	26	50	20120529	23	1412	28.04	0.0237031597573921	0.0281181930777647
3	D	26	50	20120529	23	1414	28.08	0.0238346109080147	0.0271933681186508
3	D	26	50	20120529	23	1416	28.12	0.0239518492123354	0.0278519673746479
3	D	26	50	20120529	23	1418	28.16	0.0240543089849293	0.0274257941176268
3	D	26	50	20120529	23	1420	28.2	0.0232624908113566	0.0260497643214378
3	D	26	50	20120529	23	1422	28.24	0.0233174330082548	0.0239142311315763
3	D	26	50	20120529	23	1424	28.28	0.0232035888164838	0.0222079824685731
3	D	26	50	20120529	23	1426	28.32	0.0230129528282759	0.0200781768436393
3	D	26	50	20120529	23	1428	28.36	0.0230340953210334	0.0190141932699879
3	D	26	50	20120529	23	1430	28.4	0.0227540103250054	0.0169052472950990
3	D	26	50	20120529	23	1432	28.44	0.0228192762809089	0.0147043774386559
3	D	26	50	20120529	23	1434	28.48	0.0231126548844232	0.0114455344162014
3	D	26	50	20120529	23	1436	28.52	0.0233156652413019	0.00937760063462135
3	D	26	50	20120529	23	1438	28.56	0.0227696373848696	0.00722035926657743
3	D	26	50	20120529	23	1440	28.6	0.0226777135033153	0.00596906310658972
3	D	26	50	20120529	23	1442	28.64	0.0211104820334935	0.0047644359941603
3	D	26	50	20120529	23	1444	28.68	0.0208738841045085	0.0035818706133039
3	D	26	50	20120529	23	1446	28.72	0.0200209719050413	0.0037855173662857
3	D	26	50	20120529	23	1448	28.76	0.0193303407118563	0.0040394394114097
3	D	26	50	20120529	23	1450	28.8	0.0181646610409347	0.0033401673733587
3	D	26	50	20120529	23	1452	28.84	0.0168047674214924	0.0032068211765626
3	D	26	50	20120529	23	1454	28.88	0.0159126461510083	0.0026799912692396
3	D	26	50	20120529	23	1456	28.92	0.0144517706121448	0.0026860794586256
3	D	26	50	20120529	23	1458	28.96	0.0139007293686339	0.0026987437410766
3	D	26	50	20120529	23	1460	29	0.0132862677179184	0.0035979148661691
3	D	26	50	20120529	23	1462	29.04	0.0128300707069681	0.0045587598447166
3	D	26	50	20120529	23	1464	29.08	0.0129321274286967	0.00501196579398248
3	D	26	50	20120529	23	1466	29.12	0.0119741391615452	0.00596274157196591
3	D	26	50	20120529	23	1468	29.16	0.0113655606392492	0.00752243528350033
3	D	26	50	20120529	23	1470	29.2	0.00961028119203857	0.00893188294616823
3	D	26	50	20120529	23	1472	29.24	0.00863297476762497	0.0101569313024383
3	D	26	50	20120529	23	1474	29.28	0.00669001503855187	0.0110110031570267
3	D	26	50	20120529	23	1476	29.32	0.00597084501567827	0.0116646102391486
3	D	26	50	20120529	23	1478	29.36	0.00528362914824647	0.0115224322786554
3	D	26	50	20120529	23	1480	29.4	0.00436541563753667	0.0121638841952088
3	D	26	50	20120529	23	1482	29.44	0.00381558354662167	0.0121145422840176
3	D	26	50	20120529	23	1484	29.48	0.00299126674538564	0.0125117948736882
3	D	26	50	20120529	23	1486	29.52	0.00242913099647796	0.0140498086913115
3	D	26	50	20120529	23	1488	29.56	0.00258577636171421	0.0148725062180186
3	D	26	50	20120529	23	1490	29.6	0.00292185007267656	0.0158228860162045
3	D	26	50	20120529	23	1492	29.64	0.00238390444675327	0.0173205028234186
3	D	26	50	20120529	23	1494	29.68	0.00056535167054852	0.0208701802791886
3	D	26	50	20120529	23	1496	29.72	-0.00246361659419643	0.0224511918459623
3	D	26	50	20120529	23	1498	29.76	-0.00493631243946329	0.0222745282877506
3	D	26	50	20120529	23	1500	29.8	-0.00802327194554691	0.0216885347560457
3	D	26	50	20120529	23	1502	29.84	-0.0106796564548965	0.0204321792470386
3	D	26	50	20120529	23	1504	29.88	-0.0126455865477565	0.0185033439759196
3	D	26	50	20120529	23	1506	29.92	-0.0134574653407115	0.018104514538127
3	D	26	50	20120529	23	1508	29.96	-0.0161735049136558	0.0154865648178688
3	D	26	50	20120529	23	1510	30	-0.0181553767288977	0.0144316675663556
3	D	26	50	20120529	23	1512	30.04	-0.0188076332370676	0.0154149773273415
3	D	26	50	20120529	23	1514	30.08	-0.0185071128550633	0.0166384983329642
3	D	26	50	20120529	23	1516	30.12	-0.0183965142834179	0.0177161361385603
3	D	26	50	20120529	23	1518	30.16	-0.0178804323991689	0.0187967720769086
3	D	26	50	20120529	23	1520	30.2	-0.0183595679541009	0.0200453812311278
3	D	26	50	20120529	23	1522	30.24	-0.0181227366798781	0.0223366405474100
3	D	26	50	20120529	23	1524	30.28	-0.0181987435877878	0.0245567507793692
3	D	26	50	20120529	23	1526	30.32	-0.0191196370331983	0.0250670414590803
3	D	26	50	20120529	23	1528	30.36	-0.0201396668493312	0.0265972629599749
3	D	26	50	20120529	23	1530	30.4	-0.0219371676424464	0.0274785654967067
3	D	26	50	20120529	23	1532	30.44	-0.0232213089124203	0.0283253612225167
3	D	26	50	20120529	23	1534	30.48	-0.0250485647588879	0.0277071165505219
3	D	26	50	20120529	23	1536	30.52	-0.0263206145029034	0.0262360869582804
3	D	26	50	20120529	23	1538	30.56	-0.0276887954138212	0.0252139641060753
3	D	26	50	20120529	23	1540	30.6	-0.0301597800606776	0.0239601930723534
3	D	26	50	20120529	23	1542	30.64	-0.0318866055310133	0.0220875621837371
3	D	26	50	20120529	23	1544	30.68	-0.0324108544985850	0.0216388322203961
3	D	26	50	20120529	23	1546	30.72	-0.0326623723806531	0.0208103152048798
3	D	26	50	20120529	23	1548	30.76	-0.0323437500650504	0.0206168507895472
3	D	26	50	20120529	23	1550	30.8	-0.0327524577845762	0.0203511200611773
3	D	26	50	20120529	23	1552	30.84	-0.0326670392854089	0.0196423162237159
3	D	26	50	20120529	23	1554	30.88	-0.0335589837791976	0.0188729840457849
3	D	26	50	20120529	23	1556	30.92	-0.0335326086962594	0.019182343262554
3	D	26	50	20120529	23	1558	30.96	-0.0344109060291712	0.0191859495071381
3	D	26	50	20120529	23	1560	31	-0.0351922590223823	0.0191593622921655
3	D	26	50	20120529	23	1562	31.04	-0.035041291724599	0.0193922125552102
3	D	26	50	20120529	23	1564	31.08	-0.0340917887388217	0.0198983595891835
3	D	26	50	20120529	23	1566	31.12	-0.0337291136707511	0.0198712773994641
3	D	26	50	20120529	23	1568	31.16	-0.0336005616579314	0.0208831472033420
3	D	26	50	20120529	23	1570	31.2	-0.0332245222716964	0.021760949561507
3	D	26	50	20120529	23	1572	31.24	-0.0328310173479661	0.0230025583585925
3	D	26	50	20120529	23	1574	31.28	-0.0322987780737669	0.0236271457784145
3	D	26	50	20120529	23	1576	31.32	-0.0319786708339238	0.02507735107595
3	D	26	50	20120529	23	1578	31.36	-0.0318342089185274	0.0262783719437954
3	D	26	50	20120529	23	1580	31.4	-0.0305432652813185	0.028287877492046
3	D	26	50	20120529	23	1582	31.44	-0.029590311614449	0.029533714787683
3	D	26	50	20120529	23	1584	31.48	-0.0297037951817617	0.0315705429419586
3	D	26	50	20120529	23	1586	31.52	-0.0293546894928221	0.0325274776200062
3	D	26	50	20120529	23	1588	31.56	-0.0293032121191517	0.0345775216000222
3	D	26	50	20120529	23	1590	31.6	-0.0292586078233944	0.0358563100716625
3	D	26	50	20120529	23	1592	31.64	-0.029848991073997	0.0382702821129653
3	D	26	50	20120529	23	1594	31.68	-0.0304045196171412	0.0398280128960752
3	D	26	50	20120529	23	1596	31.72	-0.0315959584809947	0.0401190941096574
3	D	26	50	20120529	23	1598	31.76	-0.0326581933795763	0.0394331814400234
3	D	26	50	20120529	23	1600	31.8	-0.0329073636671308	0.0396901581864422
3	D	26	50	20120529	23	1602	31.84	-0.0322693695027374	0.0397220204180024
3	D	26	50	20120529	23	1604	31.88	-0.0314760310495851	0.0388784066727078
3	D	26	50	20120529	23	1606	31.92	-0.0315860179738648	0.039307659379761
3	D	26	50	20120529	23	1608	31.96	-0.0313196854976241	0.0393475762646658
3	D	26	50	20120529	23	1610	32	-0.0315852139934546	0.0393654561667349
3	D	26	50	20120529	23	1612	32.04	-0.0312547518819078	0.0391778918503845
3	D	26	50	20120529	23	1614	32.08	-0.0304769457363111	0.0380947343692544
3	D	26	50	20120529	23	1616	32.12	-0.0303361254208377	0.0377224780042988
3	D	26	50	20120529	23	1618	32.16	-0.0301991446951863	0.037541684942485
3	D	26	50	20120529	23	1620	32.2	-0.0303204488634988	0.0369838130474679
3	D	26	50	20120529	23	1622	32.24	-0.0306966013868188	0.0356219536711738
3	D	26	50	20120529	23	1624	32.28	-0.0309668151721815	0.0341434358181196
3	D	26	50	20120529	23	1626	32.32	-0.0310916124479931	0.0313278143971807
3	D	26	50	20120529	23	1628	32.36	-0.0322838298364127	0.0294711994771582
3	D	26	50	20120529	23	1630	32.4	-0.0333746410413423	0.0272552399620046
3	D	26	50	20120529	23	1632	32.44	-0.0340476652756756	0.0256559058443169
3	D	26	50	20120529	23	1634	32.48	-0.0346886575728212	0.0241803861240149
3	D	26	50	20120529	23	1636	32.52	-0.0355631365291146	0.0236249537473929
3	D	26	50	20120529	23	1638	32.56	-0.0357173565180914	0.0203857682934554
3	D	26	50	20120529	23	1640	32.6	-0.0357155887511385	0.01822407215269
3	D	26	50	20120529	23	1642	32.64	-0.0359037498656122	0.017342663549941
3	D	26	50	20120529	23	1644	32.68	-0.0349541761691568	0.0153156005403135
3	D	26	50	20120529	23	1646	32.72	-0.0344758184316841	0.0132786380357494
3	D	26	50	20120529	23	1648	32.76	-0.0343673482514501	0.0118112500434311
3	D	26	50	20120529	23	1650	32.8	-0.0340701512713174	0.00955338738042433
3	D	26	50	20120529	23	1652	32.84	-0.0339647923609206	0.00792605183420161
3	D	26	50	20120529	23	1654	32.88	-0.0341364778873927	0.0048546628194397
3	D	26	50	20120529	23	1656	32.92	-0.0347170125547468	0.0042953413555212
3	D	26	50	20120529	23	1658	32.96	-0.0353609747003734	0.0034804007902037
3	D	26	50	20120529	23	1660	33	-0.0353429434774531	0.0029917192937256
3	D	26	50	20120529	23	1662	33.04	-0.0350731115297524	0.0037556774601196
3	D	26	50	20120529	23	1664	33.08	-0.0342729494961617	0.0030492777857142
3	D	26	50	20120529	23	1666	33.12	-0.0332064910487761	0.0028722182477051
3	D	26	50	20120529	23	1668	33.16	-0.0317866206321535	0.0030542275331825
3	D	26	50	20120529	23	1670	33.2	-0.0301824499040825	0.0021448599283054
3	D	26	50	20120529	23	1672	33.24	-0.0288173590497984	0.0020156503061792
3	D	26	50	20120529	23	1674	33.28	-0.0269082626644763	0.00128346244746390
3	D	26	50	20120529	23	1676	33.32	-0.0254135944925398	-0.000207104505141701
3	D	26	50	20120529	23	1678	33.36	-0.0248249493104054	-0.0012545205669099
3	D	26	50	20120529	23	1680	33.4	-0.0252130590093953	-0.0022041154765687
3	D	26	50	20120529	23	1682	33.44	-0.0254014775107374	-0.003753058336602
3	D	26	50	20120529	23	1684	33.48	-0.0248494045984328	-0.0048737865223368
3	D	26	50	20120529	23	1686	33.52	-0.0248259887573738	-0.0065723383280267
3	D	26	50	20120529	23	1688	33.56	-0.0245446521823431	-0.0082954656298968
3	D	26	50	20120529	23	1690	33.6	-0.0240656439066317	-0.0089306030828942
3	D	26	50	20120529	23	1692	33.64	-0.0223931737345658	-0.0104766425624839
3	D	26	50	20120529	23	1694	33.68	-0.0215753269603777	-0.0098573655145885
3	D	26	50	20120529	23	1696	33.72	-0.0212315882119072	-0.0098638143284329
3	D	26	50	20120529	23	1698	33.76	-0.0200167151222185	-0.0090514122764599
3	D	26	50	20120529	23	1700	33.8	-0.0189078585522330	-0.0086839713086841
3	D	26	50	20120529	23	1702	33.84	-0.0170871363724235	-0.0086144556410257
3	D	26	50	20120529	23	1704	33.88	-0.0149412864946246	-0.00855611226051
3	D	26	50	20120529	23	1706	33.92	-0.0132916063741163	-0.0087111100669461
3	D	26	50	20120529	23	1708	33.96	-0.011311707386794	-0.0089839118631278
3	D	26	50	20120529	23	1710	34	-0.0097549410973337	-0.0089765579526035
3	D	26	50	20120529	23	1712	34.04	-0.00770779625512053	-0.0092669667076368
3	D	26	50	20120529	23	1714	34.08	-0.00621940719140097	-0.008286138891453
3	D	26	50	20120529	23	1716	34.12	-0.00461773962133531	-0.0091186157049439
3	D	26	50	20120529	23	1718	34.16	-0.00108729688422712	-0.0104175708619836
3	D	26	50	20120529	23	1720	34.2	0.00033971531088545	-0.0108996055547184
3	D	26	50	20120529	23	1722	34.24	0.00209786561162768	-0.0121313855675454
3	D	26	50	20120529	23	1724	34.28	0.00313215070046924	-0.013324203996729
3	D	26	50	20120529	23	1726	34.32	0.00433041385186797	-0.0151379328904725
3	D	26	50	20120529	23	1728	34.36	0.00510031171522387	-0.0177791181395605
3	D	26	50	20120529	23	1730	34.4	0.00560249895122257	-0.0187629865149034
3	D	26	50	20120529	23	1732	34.44	0.00594558716145427	-0.0209644927674496
3	D	26	50	20120529	23	1734	34.48	0.00600802469023307	-0.0213837363780151
3	D	26	50	20120529	23	1736	34.52	0.00570849425772247	-0.0202151717114263
3	D	26	50	20120529	23	1738	34.56	0.00568763460767747	-0.0195877558644794
3	D	26	50	20120529	23	1740	34.6	0.00597266935117377	-0.0191584713376211
3	D	26	50	20120529	23	1742	34.64	0.00600653976599257	-0.0179441568622894
3	D	26	50	20120529	23	1744	34.68	0.00625522922093587	-0.0176475255675817
3	D	26	50	20120529	23	1746	34.72	0.00710764644565627	-0.0168007651971108
3	D	26	50	20120529	23	1748	34.76	0.00871716290099307	-0.0162425751040421
3	D	26	50	20120529	23	1750	34.8	0.00975307433543137	-0.0151544791891523
3	D	26	50	20120529	23	1752	34.84	0.0120806506559953	-0.0147604156510648
3	D	26	50	20120529	23	1754	34.88	0.0130568752070337	-0.0138564574130637
3	D	26	50	20120529	23	1756	34.92	0.0138335754376246	-0.0130749488563607
3	D	26	50	20120529	23	1758	34.96	0.0157170179889253	-0.0124326201273987
3	D	26	50	20120529	23	1760	35	0.0171790602539778	-0.0117513651701323
3	D	26	50	20120529	23	1762	35.04	0.0183919039472046	-0.0105236722345006
3	D	26	50	20120529	23	1764	35.08	0.0200354605229878	-0.009244558493741
3	D	26	50	20120529	23	1766	35.12	0.0207198408922270	-0.0086909928790213
3	D	26	50	20120529	23	1768	35.16	0.0216183473369451	-0.0075459890103816
3	D	26	50	20120529	23	1770	35.2	0.0238257579311142	-0.0059486701470202
3	D	26	50	20120529	23	1772	35.24	0.0255059355670950	-0.006109091462468
3	D	26	50	20120529	23	1774	35.28	0.0268705173044966	-0.0056235848754375
3	D	26	50	20120529	23	1776	35.32	0.0275597696394582	-0.0060246911970656
3	D	26	50	20120529	23	1778	35.36	0.027784459890248	-0.0065874350578051
3	D	26	50	20120529	23	1780	35.4	0.0288039735184306	-0.0064194194155274
3	D	26	50	20120529	23	1782	35.44	0.0296390242006050	-0.0068662119062879
3	D	26	50	20120529	23	1784	35.48	0.0306703535831012	-0.0079018970665562
3	D	26	50	20120529	23	1786	35.52	0.0317762898020804	-0.0088751376269779
3	D	26	50	20120529	23	1788	35.56	0.0328828482750271	-0.0097357502192923
3	D	26	50	20120529	23	1790	35.6	0.0334935481176667	-0.0097508398780028
3	D	26	50	20120529	23	1792	35.64	0.0337966140840832	-0.0095446475406088
3	D	26	50	20120529	23	1794	35.68	0.0343526828568083	-0.0101316875903499
3	D	26	50	20120529	23	1796	35.72	0.0335460861515088	-0.0097736794270351
3	D	26	50	20120529	23	1798	35.76	0.0332920933957066	-0.0087483745943146
3	D	26	50	20120529	23	1800	35.8	0.0325762184904333	-0.0090273989301708
3	D	26	50	20120529	23	1802	35.84	0.0326307364232628	-0.0087577791145044
3	D	26	50	20120529	23	1804	35.88	0.0323816227042508	-0.0090384297959573
3	D	26	50	20120529	23	1806	35.92	0.0317737230044647	-0.0073029776228912
3	D	26	50	20120529	23	1808	35.96	0.0312216847403924	-0.0077357976836555
3	D	26	50	20120529	23	1810	36	0.0309008703937681	-0.0072147306965991
3	D	26	50	20120529	23	1812	36.04	0.0299202547096186	-0.0066159526742903
3	D	26	50	20120529	23	1814	36.08	0.0293762774628517	-0.0067698898205546
3	D	26	50	20120529	23	1816	36.12	0.0281789901188111	-0.0064958293743024
3	D	26	50	20120529	23	1818	36.16	0.0277393959750830	-0.0058699550201385
3	D	26	50	20120529	23	1820	36.2	0.0263219509347199	-0.0054968642691811
3	D	26	50	20120529	23	1822	36.24	0.0254448556833361	-0.0047545435702914
3	D	26	50	20120529	23	1824	36.28	0.0260604557759693	-0.0043458429218334
3	D	26	50	20120529	23	1826	36.32	0.0265813671995338	-0.0042899249175772
3	D	26	50	20120529	23	1828	36.36	0.0265801156205311	-0.0036095255595161
3	D	26	50	20120529	23	1830	36.4	0.0263402579292848	-0.0042585152343569
3	D	26	50	20120529	23	1832	36.44	0.0270444514305329	-0.0025974648368072
3	D	26	50	20120529	23	1834	36.48	0.0270846858063824	-0.0014247282402093
3	D	26	50	20120529	23	1836	36.52	0.0275700439009888	-0.000300711300835201
3	D	26	50	20120529	23	1838	36.56	0.0273545177540832	0.0013037139856771
3	D	26	50	20120529	23	1840	36.6	0.0274826455028342	0.0022300238690315
3	D	26	50	20120529	23	1842	36.64	0.0273291326206386	0.0033186147586682
3	D	26	50	20120529	23	1844	36.68	0.0270650989485435	0.0045734464525618
3	D	26	50	20120529	23	1846	36.72	0.0273410120145625	0.00656678046872671
3	D	26	50	20120529	23	1848	36.76	0.0275172937351123	0.00773343594700639
3	D	26	50	20120529	23	1850	36.8	0.0274414211774910	0.00908733330094427
3	D	26	50	20120529	23	1852	36.84	0.0281284461260918	0.0108567973101855
3	D	26	50	20120529	23	1854	36.88	0.0288897172867173	0.0113148610830381
3	D	26	50	20120529	23	1856	36.92	0.0292906468316501	0.0130386459942147
3	D	26	50	20120529	23	1858	36.96	0.0307624188860117	0.0131895425813199
3	D	26	50	20120529	23	1860	37	0.0313428121320097	0.0130088060880486
3	D	26	50	20120529	23	1862	37.04	0.0323872088478222	0.0140981747951446
3	D	26	50	20120529	23	1864	37.08	0.0317065478602520	0.0139246507910414
3	D	26	50	20120529	23	1866	37.12	0.0316936785168344	0.0137589049615313
3	D	26	50	20120529	23	1868	37.16	0.0311963703176259	0.0144102210176822
3	D	26	50	20120529	23	1870	37.2	0.030930639589256	0.014243202395966
3	D	26	50	20120529	23	1872	37.24	0.0305491554808059	0.0144494654440381
3	D	26	50	20120529	23	1874	37.28	0.0298421194102974	0.0148892151512580
3	D	26	50	20120529	23	1876	37.32	0.0293468618207544	0.0151637140037146
3	D	26	50	20120529	23	1878	37.36	0.0275392847560072	0.0157569058824520
3	D	26	50	20120529	23	1880	37.4	0.0271648717153689	0.0161887359937226
3	D	26	50	20120529	23	1882	37.44	0.0263867007026731	0.0173299356278796
3	D	26	50	20120529	23	1884	37.48	0.0256499661473549	0.0183390477153109
3	D	26	50	20120529	23	1886	37.52	0.0254674618871306	0.0198274367790305
3	D	26	50	20120529	23	1888	37.56	0.0251643252100360	0.0217088357917336
3	D	26	50	20120529	23	1890	37.6	0.0248366519276341	0.0219519391031055
3	D	26	50	20120529	23	1892	37.64	0.0247871544529511	0.020670378772883
3	D	26	50	20120529	23	1894	37.68	0.024315726361934	0.0207183913233256
3	D	26	50	20120529	23	1896	37.72	0.0242942303157859	0.0211999310413136
3	D	26	50	20120529	23	1898	37.76	0.0240386819250651	0.0214205483570438
3	D	26	50	20120529	23	1900	37.8	0.0227805268292999	0.021681682891336
3	D	26	50	20120529	23	1902	37.84	0.0218702682698784	0.0225727081463092
3	D	26	50	20120529	23	1904	37.88	0.0212270839417111	0.0229635967749491
3	D	26	50	20120529	23	1906	37.92	0.0190458716537850	0.0241803154133368
3	D	26	50	20120529	23	1908	37.96	0.0184621691480511	0.0249945347297375
3	D	26	50	20120529	23	1910	38	0.0171226826303138	0.0259039589031571
3	D	26	50	20120529	23	1912	38.04	0.0160042518345111	0.0271990249729003
3	D	26	50	20120529	23	1914	38.08	0.0148976226508863	0.0274623586092819
3	D	26	50	20120529	23	1916	38.12	0.0141466469649949	0.027352643921113
3	D	26	50	20120529	23	1918	38.16	0.0123739231934925	0.0274943551911306
3	D	26	50	20120529	23	1920	38.2	0.0117314742563776	0.0278251114590985
3	D	26	50	20120529	23	1922	38.24	0.0113996502571702	0.0274397877608265
3	D	26	50	20120529	23	1924	38.28	0.0107662027893799	0.0272051909440322
3	D	26	50	20120529	23	1926	38.32	0.0104886775198998	0.0264313898512442
3	D	26	50	20120529	23	1928	38.36	0.0107616560927768	0.0263469259462314
3	D	26	50	20120529	23	1930	38.4	0.0107888584906491	0.0256574473370999
3	D	26	50	20120529	23	1932	38.44	0.0107853441699466	0.0252402331229964
3	D	26	50	20120529	23	1934	38.48	0.0108770700616021	0.0253999544027308
3	D	26	50	20120529	23	1936	38.52	0.0105935485266175	0.0256525046606994
3	D	26	50	20120529	23	1938	38.56	0.0110800804184808	0.0254530581219979
3	D	26	50	20120529	23	1940	38.6	0.0117114772766057	0.0251407078435443
3	D	26	50	20120529	23	1942	38.64	0.0119094318199988	0.0251205199449415
3	D	26	50	20120529	23	1944	38.68	0.0115894377172407	0.0249278616313394
3	D	26	50	20120529	23	1946	38.72	0.0115770562775021	0.0246370356833052
3	D	26	50	20120529	23	1948	38.76	0.0118481044488665	0.0250661646466717
3	D	26	50	20120529	23	1950	38.8	0.0115747369672598	0.0249278545602716
3	D	26	50	20120529	23	1952	38.84	0.0115939561295725	0.0250281364439794
3	D	26	50	20120529	23	1954	38.88	0.0115045919745661	0.0246372336732039
3	D	26	50	20120529	23	1956	38.92	0.0114317175496970	0.0241943444118755
3	D	26	50	20120529	23	1958	38.96	0.0114107376914992	0.0246203550343370
3	D	26	50	20120529	23	1960	39	0.0114028039534143	0.0245833167811384
3	D	26	50	20120529	23	1962	39.04	0.0112392077285190	0.0247333365558350
3	D	26	50	20120529	23	1964	39.08	0.0113612472878840	0.0245991347598336
3	D	26	50	20120529	23	1966	39.12	0.0114910933061132	0.0246054775076608
3	D	26	50	20120529	23	1968	39.16	0.0112338337169820	0.0247354578761785
3	D	26	50	20120529	23	1970	39.2	0.0114586936733993	0.0249611663607333
3	D	26	50	20120529	23	1972	39.24	0.0111903537210068	0.0246638208881765
3	D	26	50	20120529	23	1974	39.28	0.0113398926630921	0.0252844626521596
3	D	26	50	20120529	23	1976	39.32	0.0114128943671818	0.0253838535813232
3	D	26	50	20120529	23	1978	39.36	0.0112781339568233	0.0252719751464038
3	D	26	50	20120529	23	1980	39.4	0.0112011017440808	0.0252145156493646
3	D	26	50	20120529	23	1982	39.44	0.0112590562158669	0.0247668039197885
3	D	26	50	20120529	23	1984	39.48	0.0114048616341475	0.0251801785440702
3	D	26	50	20120529	23	1986	39.52	0.0116907802611203	0.0249587480555416
3	D	26	50	20120529	23	1988	39.56	0.0117000292178182	0.0252535550147539
3	D	26	50	20120529	23	1990	39.6	0.0117065204580695	0.0247707566466954
3	D	26	50	20120529	23	1992	39.64	0.0116945208559928	0.0252057475252779
3	D	26	50	20120529	23	1994	39.68	0.0117110459414691	0.0250646302249565
3	D	26	50	20120529	23	1996	39.72	0.0116452779397510	0.0248967701461706
3	D	26	50	20120529	23	1998	39.76	0.0114144853574395	0.0252015260977942
3	D	26	50	20120529	23	2000	39.8	0.0111917608635014	0.0253179017318419
3	D	26	50	20120529	23	2002	39.84	0.0114669526806035	0.0255465942070132
3	D	26	50	20120529	23	2004	39.88	0.0112661484968822	0.0248374933847037
3	D	26	50	20120529	23	2006	39.92	0.0115571300084083	0.0252135964105491
3	D	26	50	20120529	23	2008	39.96	0.0114690032902690	0.0253530590810025
3	D	26	50	20120529	23	2010	40	0.0114389724652720	0.0249940397549906
3	D	26	50	20120529	23	2012	40.04	0.0113755662002030	0.0246468998229027
3	D	26	50	20120529	23	2014	40.08	0.0114070678073048	0.0245984276530524
3	D	26	50	20120529	23	2016	40.12	0.0115227716899104	0.0244848450907904
3	D	26	50	20120529	23	2018	40.16	0.0115446637158559	0.0248982479993433
3	D	26	50	20120529	23	2020	40.2	0.0114730832963964	0.0246367811248639
3	D	26	50	20120529	23	2022	40.24	0.0114028110244821	0.0243252157349375
3	D	26	50	20120529	23	2024	40.28	0.0113882870511965	0.0245934496213128
3	D	26	50	20120529	23	2026	40.32	0.0113623645165982	0.0247582479277362
3	D	26	50	20120529	23	2028	40.36	0.0113581360180467	0.0250512588357242
3	D	26	50	20120529	23	2030	40.4	0.0114101649350064	0.0247544295511178
3	D	26	50	20120529	23	2032	40.44	0.0113716205443640	0.0250343801968573
3	D	26	50	20120529	23	2034	40.48	0.0113087163251096	0.0248803440556436
3	D	26	50	20120529	23	2036	40.52	0.0119281065100900	0.0252623584941797
3	D	26	50	20120529	23	2038	40.56	0.0115962966530182	0.0249712072770261
3	D	26	50	20120529	23	2040	40.6	0.0117855679251384	0.0252523034357512
3	D	26	50	20120529	23	2042	40.64	0.0117174523289067	0.0250962661823468
3	D	26	50	20120529	23	2044	40.68	0.0115226444106898	0.025412272202859
3	D	26	50	20120529	23	2046	40.72	0.0117012525125497	0.0252661910129337
3	D	26	50	20120529	23	2048	40.76	0.0114271354977549	0.0252088163687082
3	D	26	50	20120529	23	2050	40.8	0.0116379452424301	0.0251259929514279
3	D	26	50	20120529	23	2052	40.84	0.0118148067905404	0.0257869115176673
3	D	26	50	20120529	23	2054	40.88	0.0115120165957686	0.0253442697437123
3	D	26	50	20120529	23	2056	40.92	0.0118376887659796	0.0253342500406229
3	D	26	50	20120529	23	2058	40.96	0.0118373210704534	0.0252817261489164
3	D	26	50	20120529	23	2060	41	0.0118459831285230	0.0252681143433785
3	D	26	50	20120529	23	2062	41.04	0.0117125379367774	0.0252697548311109
3	D	26	50	20120529	23	2064	41.08	0.0114863486196115	0.0251500275109204
3	D	26	50	20120529	23	2066	41.12	0.0116199635169845	0.0248454341938565
3	D	26	50	20120529	23	2068	41.16	0.0118889186522766	0.0252835858397509
3	D	26	50	20120529	23	2070	41.2	0.0118565402327661	0.0252832959259706
3	D	26	50	20120529	23	2072	41.24	0.0118511237948222	0.0250778531217647
3	D	26	50	20120529	23	2074	41.28	0.0116784129635174	0.0249820047975748
3	D	26	50	20120529	23	2076	41.32	0.0115602412782455	0.024653992103918
3	D	26	50	20120529	23	2078	41.36	0.0118675569564170	0.0251034221029724
3	D	26	50	20120529	23	2080	41.4	0.0117083377224972	0.0250141640139832
3	D	26	50	20120529	23	2082	41.44	0.0114906054024342	0.0246964750793317
3	D	26	50	20120529	23	2084	41.48	0.0117260790316372	0.0249020946602329
3	D	26	50	20120529	23	2086	41.52	0.0114459798934735	0.025135383329482
3	D	26	50	20120529	23	2088	41.56	0.0116186058719646	0.0248315183324027
3	D	26	50	20120529	23	2090	41.6	0.0113856071164958	0.0251930691006912
3	D	26	50	20120529	23	2092	41.64	0.0116103539358282	0.0249800602539266
3	D	26	50	20120529	23	2094	41.68	0.0117314106167673	0.02446839778706
3	D	26	50	20120529	23	2096	41.72	0.0114296740110994	0.0249476181948057
3	D	26	50	20120529	23	2098	41.76	0.0115700559203683	0.0249312628149569
3	D	26	50	20120529	23	2100	41.8	0.0117800666343808	0.0247771135366582
3	D	26	50	20120529	23	2102	41.84	0.0115866870718619	0.0244855592686394
3	D	26	50	20120529	23	2104	41.88	0.0115191018057160	0.0251623877374555
3	D	26	50	20120529	23	2106	41.92	0.0119048851233958	0.0247077322192882
3	D	26	50	20120529	23	2108	41.96	0.0117439688332012	0.0243620772114408
3	D	26	50	20120529	23	2110	42	0.0115710670830654	0.0246503787882662
3	D	26	50	20120529	23	2112	42.04	0.0113830403188801	0.0244162628040831
3	D	26	50	20120529	23	2114	42.08	0.0120506551863374	0.0254329762894122
3	D	26	50	20120529	23	2116	42.12	0.0116534803784127	0.0245606115823945
3	D	26	50	20120529	23	2118	42.16	0.0120047922405097	0.0250687173021517
3	D	26	50	20120529	23	2120	42.2	0.0115517206415322	0.0249691142409538
3	D	26	50	20120529	23	2122	42.24	0.0119931179075523	0.0251157469741685
3	D	26	50	20120529	23	2124	42.28	0.0119178817460340	0.0247863766354918
3	D	26	50	20120529	23	2126	42.32	0.0115914246872958	0.0245487039041993
3	D	26	50	20120529	23	2128	42.36	0.0113460374210206	0.0249263201385564
3	D	26	50	20120529	23	2130	42.4	0.0112849999636686	0.0250029139450945
3	D	26	50	20120529	23	2132	42.44	0.0111594036571943	0.0251121053742453
3	D	26	50	20120529	23	2134	42.48	0.0113136024329676	0.0251732913240214
3	D	26	50	20120529	23	2136	42.52	0.0109522001571032	0.0247745538101103
3	D	26	50	20120529	23	2138	42.56	0.0108223117124670	0.0249014724062655
3	D	26	50	20120529	23	2140	42.6	0.0107709828312207	0.0250837574633876
3	D	26	50	20120529	23	2142	42.64	0.0110943003358504	0.0250526164807441
3	D	26	50	20120529	23	2144	42.68	0.0108028238495775	0.0249420320512344
3	D	26	50	20120529	23	2146	42.72	0.0107714919481031	0.0246551659011748
3	D	26	50	20120529	23	2148	42.76	0.0104946525722008	0.0248792551112006
3	D	26	50	20120529	23	2150	42.8	0.0105621883408719	0.0245167143934185
3	D	26	50	20120529	23	2152	42.84	0.0106485614341939	0.0246205530242357
3	D	26	50	20120529	23	2154	42.88	0.0101127583418176	0.024484746095841
3	D	26	50	20120529	23	2156	42.92	0.0105324615717908	0.0244915696762795
3	D	26	50	20120529	23	2158	42.96	0.0103548575615602	0.0243348536003651
3	D	26	50	20120529	23	2160	43	0.0106443400067102	0.0247171225973424
3	D	26	50	20120529	23	2162	43.04	0.0103470369605603	0.0245734738547443
3	D	26	50	20120529	23	2164	43.08	0.0103854540719821	0.0243660582226189
3	D	26	50	20120529	23	2166	43.12	0.0105801417820462	0.0244263532178506
3	D	26	50	20120529	23	2168	43.16	0.00999221784882867	0.0243206053987242
3	D	26	50	20120529	23	2170	43.2	0.00999472100683407	0.0245991064755623
3	D	26	50	20120529	23	2172	43.24	0.00999221784882867	0.0243206053987242
3	D	26	50	20120529	23	2174	43.28	0.0100220789681982	0.0245535051592436
3	D	26	50	20120529	23	2176	43.32	0.0100651912686471	0.0246784014300046
3	D	26	50	20120529	23	2178	43.36	0.0101166403580463	0.0242987133727786
3	D	26	50	20120529	23	2180	43.4	0.0103433600052981	0.0244510029602428
3	D	26	50	20120529	23	2182	43.44	0.0100732522859527	0.0244150748646907
3	D	26	50	20120529	23	2184	43.48	0.0102703300169372	0.0249180328470809
3	D	26	50	20120529	23	2186	43.52	0.0103904886722642	0.0246056825686274
3	D	26	50	20120529	23	2188	43.56	0.0100723613314084	0.0247990762732819
3	D	26	50	20120529	23	2190	43.6	0.0102379586684944	0.0241649499829816
3	D	26	50	20120529	23	2192	43.64	0.0106290028606262	0.0248229694114182
3	D	26	50	20120529	23	2194	43.68	0.0102307603214620	0.0244721030265934
3	D	26	50	20120529	23	2196	43.72	0.0103918533883519	0.0244092978022884
3	D	26	50	20120529	23	2198	43.76	0.0104462723262320	0.0242845924503584
3	D	26	50	20120529	23	2200	43.8	0.0105517868001207	0.0246003721967006
3	D	26	50	20120529	23	2202	43.84	0.0103166596532405	0.0244228318260803
3	D	26	50	20120529	23	2204	43.88	0.0106013903408209	0.0242481269536526
3	D	26	50	20120529	23	2206	43.92	0.0103652803155149	0.0247025915529890
3	D	26	50	20120529	23	2208	43.96	0.0106863562916483	0.0248186489889851
3	D	26	50	20120529	23	2210	44	0.0105546364404488	0.0249437220364414
3	D	26	50	20120529	23	2212	44.04	0.0104095593421528	0.0242066127145291
3	D	26	50	20120529	23	2214	44.08	0.0107362921725357	0.0245653491978285
3	D	26	50	20120529	23	2216	44.12	0.0105960446135551	0.0243851359635753
3	D	26	50	20120529	23	2218	44.16	0.0104557263438965	0.0242048520186439
3	D	26	50	20120529	23	2220	44.2	0.0103202305424855	0.0245816126537958
3	D	26	50	20120529	23	2222	44.24	0.0107877059065957	0.0244388407236064
3	D	26	50	20120529	23	2224	44.28	0.0108693696687550	0.0243424691403985
3	D	26	50	20120529	23	2226	44.32	0.0104886845909676	0.0242641004958396
3	D	26	50	20120529	23	2228	44.36	0.0106478048299380	0.0249577510349801
3	D	26	50	20120529	23	2230	44.4	0.0107566851321051	0.0245609368515139
3	D	26	50	20120529	23	2232	44.44	0.0107647815047497	0.0245750436317985
3	D	26	50	20120529	23	2234	44.48	0.0107218671941995	0.0247923304745894
3	D	26	50	20120529	23	2236	44.52	0.0106875513021085	0.025092801359119
3	D	26	50	20120529	23	2238	44.56	0.0106837470676257	0.0247439007311459
3	D	26	50	20120529	23	2240	44.6	0.0107058017281309	0.0249113506879987
3	D	26	50	20120529	23	2242	44.64	0.0106510080236568	0.0244387841550639
3	D	26	50	20120529	23	2244	44.68	0.0106012772037359	0.0245148193472449
3	D	26	50	20120529	23	2246	44.72	0.0106855996873924	0.0244881967769332
3	D	26	50	20120529	23	2248	44.76	0.0107903504859574	0.0246573791453999
3	D	26	50	20120529	23	2250	44.8	0.0109610884893427	0.0249882626925883
3	D	26	50	20120529	23	2252	44.84	0.0107725031108002	0.0247646048176990
3	D	26	50	20120529	23	2254	44.88	0.0105838540926475	0.0245408691610638
3	D	26	50	20120529	23	2256	44.92	0.0108621501085191	0.0248559771559640
3	D	26	50	20120529	23	2258	44.96	0.0105291169567158	0.023998808173674
3	D	26	50	20120529	23	2260	45	0.0107361295379760	0.0244143324025705
3	D	26	50	20120529	23	2262	45.04	0.0105212397871734	0.0248272120521053
3	D	26	50	20120529	23	2264	45.08	0.0108506525522570	0.0241715402181822
3	D	26	50	20120529	23	2266	45.12	0.0104882956822379	0.024099874945909
3	D	26	50	20120529	23	2268	45.16	0.0106565234565500	0.0240075904398963
3	D	26	50	20120529	23	2270	45.2	0.0107343334867518	0.0241974910370518
3	D	26	50	20120529	23	2272	45.24	0.0108757901983282	0.0245532718140058
3	D	26	50	20120529	23	2274	45.28	0.0107086584395269	0.0242316513656509
3	D	26	50	20120529	23	2276	45.32	0.0105604276449868	0.0244968376217993
3	D	26	50	20120529	23	2278	45.36	0.0108569740868808	0.0242438489576264
3	D	26	50	20120529	23	2280	45.4	0.0106958810199909	0.0245658795279144
3	D	26	50	20120529	23	2282	45.44	0.0105300786219382	0.0243308938023904
3	D	26	50	20120529	23	2284	45.48	0.0107641946061213	0.0246746254797931
3	D	26	50	20120529	23	2286	45.52	0.0105420216554725	0.0247985105878569
3	D	26	50	20120529	23	2288	45.56	0.0107820419812784	0.0249044068994074
3	D	26	50	20120529	23	2290	45.6	0.0105784093704323	0.0242736535084534
3	D	26	50	20120529	23	2292	45.64	0.0108813692708317	0.0247910788955867
3	D	26	50	20120529	23	2294	45.68	0.0108029652709337	0.0246270866908939
3	D	26	50	20120529	23	2296	45.72	0.0106845814536275	0.0245295200972257
3	D	26	50	20120529	23	2298	45.76	0.0106368022484227	0.0245731980830996
3	D	26	50	20120529	23	2300	45.8	0.0105366193596642	0.0247952861809347
3	D	26	50	20120529	23	2302	45.84	0.0107647037230037	0.0244335586359509
3	D	26	50	20120529	23	2304	45.88	0.0105545091612282	0.0244952607736773
3	D	26	50	20120529	23	2306	45.92	0.0108351457005455	0.0244843147607045
3	D	26	50	20120529	23	2308	45.96	0.0106535394659334	0.0244914070417198
3	D	26	50	20120529	23	2310	46	0.0109341760052507	0.0244804610287470
3	D	26	50	20120529	23	2312	46.04	0.0107710818261700	0.0247255795944454
3	D	26	50	20120529	23	2314	46.08	0.0106919495062875	0.0251264454997678
3	D	26	50	20120529	23	2316	46.12	0.0106919495062875	0.0251264454997678
3	D	26	50	20120529	23	2318	46.16	0.0105926434299376	0.0252407422398788
3	D	26	50	20120529	23	2320	46.2	0.0109846563583596	0.0247481787271721
3	D	26	50	20120529	23	2322	46.24	0.0109173963613332	0.0244846541719595
3	D	26	50	20120529	23	2324	46.28	0.0108733294667296	0.0249377116288013
3	D	26	50	20120529	23	2326	46.32	0.0107492322266314	0.0245558032562825
3	D	26	50	20120529	23	2328	46.36	0.0106421621178241	0.0246528324487969
3	D	26	50	20120529	23	2330	46.4	0.0106240884684970	0.0247567488613600
3	D	26	50	20120529	23	2332	46.44	0.0106382376751885	0.0248350892216477
3	D	26	50	20120529	23	2334	46.48	0.0106476634085817	0.0243565688496153
3	D	26	50	20120529	23	2336	46.52	0.0106617984731377	0.0244349233520386
3	D	26	50	20120529	23	2338	46.56	0.0106335354150936	0.0247331597791397
3	D	26	50	20120529	23	2340	46.6	0.0105730636431666	0.0250568166950244
3	D	26	50	20120529	23	2342	46.64	0.0110124880812671	0.0245859967158391
3	D	26	50	20120529	23	2344	46.68	0.0110266160747552	0.0246643582893302
3	D	26	50	20120529	23	2346	46.72	0.0110407511393112	0.0247427127917535
3	D	26	50	20120529	23	2348	46.76	0.0109979075394391	0.0247127243931634
3	D	26	50	20120529	23	2350	46.8	0.0109821956267611	0.0247335274746659
3	D	26	50	20120529	23	2352	46.84	0.0109963377623848	0.0248118749060214
3	D	26	50	20120529	23	2354	46.88	0.0110058978460665	0.0243333616050568
3	D	26	50	20120529	23	2356	46.92	0.0107854643780994	0.0243976658957379
3	D	26	50	20120529	23	2358	46.96	0.0106704746733428	0.0244717848285419
3	D	26	50	20120529	23	2360	47	0.0106846097378987	0.0245501393309651
3	D	26	50	20120529	23	2362	47.04	0.0107381872187093	0.0248955114961001
3	D	26	50	20120529	23	2364	47.08	0.0107381872187093	0.0248955114961001
3	D	26	50	20120529	23	2366	47.12	0.0107381872187093	0.0248955114961001
3	D	26	50	20120529	23	2368	47.16	0.0108035804538334	0.0248134305409400
3	D	26	50	20120529	23	2370	47.2	0.0108689736889575	0.0247313495857798
3	D	26	50	20120529	23	2372	47.24	0.0109741982490659	0.0245558386116215
3	D	26	50	20120529	23	2374	47.28	0.0110840402164554	0.0249371530144442
3	D	26	50	20120529	23	2376	47.32	0.0107367659340791	0.0250727195265333
3	D	26	50	20120529	23	2378	47.36	0.0107336546642418	0.0247045997362475
3	D	26	50	20120529	23	2380	47.4	0.0108037925858677	0.0249246584376206
3	D	26	50	20120529	23	2382	47.44	0.0107049956264004	0.0249545831966004
3	D	26	50	20120529	23	2384	47.48	0.0104600538373973	0.0249552903033816
3	D	26	50	20120529	23	2386	47.52	0.0101447407815306	0.0249439200263401
3	D	26	50	20120529	23	2388	47.56	0.0100806698360873	0.0250816714983831
3	D	26	50	20120529	23	2390	47.6	0.0100634164306264	0.0252788128689779
3	D	26	50	20120529	23	2392	47.64	0.00993084805128947	0.0256297358223452
3	D	26	50	20120529	23	2394	47.68	0.00942171702669957	0.026282409523516
3	D	26	50	20120529	23	2396	47.72	0.00929431759793317	0.0260012426541127
3	D	26	50	20120529	23	2398	47.76	0.00919209824164487	0.0260495804736747
3	D	26	50	20120529	23	2400	47.8	0.00857051602564277	0.0263843601792274
3	D	26	50	20120529	23	2402	47.84	0.00846903913147467	0.0262493805657667
3	D	26	50	20120529	23	2404	47.88	0.00796627913898327	0.0263447056309385
3	D	26	50	20120529	23	2406	47.92	0.00784544166114627	0.0265890039527706
3	D	26	50	20120529	23	2408	47.96	0.00708233909395757	0.0262234226758294
3	D	26	50	20120529	23	2410	48	0.00594818224334127	0.0248289656769226
3	D	26	50	20120529	23	2412	48.04	0.00451937152213067	0.0250262792280187
3	D	26	50	20120529	23	2414	48.08	0.00340514970873229	0.0239449344858329
3	D	26	50	20120529	23	2416	48.12	0.0026841370362976	0.0242088733349086
3	D	26	50	20120529	23	2418	48.16	0.00222612346802642	0.0233940946970440
3	D	26	50	20120529	23	2420	48.2	0.000156076144277401	0.0212952525709514
3	D	26	50	20120529	23	2422	48.24	-0.000264024479706901	0.0201679065728515
3	D	26	50	20120529	23	2424	48.28	-0.00206319828746645	0.0193669214669675
3	D	26	50	20120529	23	2426	48.32	-0.00466855938569919	0.0180614163798137
3	D	26	50	20120529	23	2428	48.36	-0.00631100721804943	0.0166369695681032
3	D	26	50	20120529	23	2430	48.4	-0.00864665021277315	0.0160236265603156
3	D	26	50	20120529	23	2432	48.44	-0.0089623974322035	0.0122601454697589
3	D	26	50	20120529	23	2434	48.48	-0.00902341084792497	0.00918803944872087
3	D	26	50	20120529	23	2436	48.52	-0.00917524788704916	0.00732612122783951
3	D	26	50	20120529	23	2438	48.56	-0.00839378882782084	0.00720577872474937
3	D	26	50	20120529	23	2440	48.6	-0.00803378662338315	0.00831146745635515
3	D	26	50	20120529	23	2442	48.64	-0.00759593903340463	0.00852033972844984
3	D	26	50	20120529	23	2444	48.68	-0.00721646310821306	0.00859410510786323
3	D	26	50	20120529	23	2446	48.72	-0.00637677380555403	0.00860294394262806
3	D	26	50	20120529	23	2448	48.76	-0.00571630778765455	0.00865361521456789
3	D	26	50	20120529	23	2450	48.8	-0.00504697465071899	0.00741680060145887
3	D	26	50	20120529	23	2452	48.84	-0.00449813250929761	0.0066570002229383
3	D	26	50	20120529	23	2454	48.88	-0.00483265058534134	0.00535165282059669
3	D	26	50	20120529	23	2456	48.92	-0.00493005454444979	0.00566523346484948
3	D	26	50	20120529	23	2458	48.96	-0.00575690985903028	0.0045344919399863
3	D	26	50	20120529	23	2460	49	-0.00649955582703926	0.0037544824496594
3	D	26	50	20120529	23	2462	49.04	-0.00769680781574089	0.0032527265487972
3	D	26	50	20120529	23	2464	49.08	-0.0082232629564699	0.00402289311273
3	D	26	50	20120529	23	2466	49.12	-0.00902113396408955	0.0041998253715185
3	D	26	50	20120529	23	2468	49.16	-0.00927277912537822	0.00507873081626212
3	D	26	50	20120529	23	2470	49.2	-0.00926345238693437	0.00579595629548744
3	D	26	50	20120529	23	2472	49.24	-0.00936462522518654	0.00690635435825593
3	D	26	50	20120529	23	2474	49.28	-0.0106540980802905	0.00846130338328858
3	D	26	50	20120529	23	2476	49.32	-0.0113818735926912	0.0117568664608900
3	D	26	50	20120529	23	2478	49.36	-0.0120750220860171	0.0138209818658517
3	D	26	50	20120529	23	2480	49.4	-0.0126669058172093	0.0176391817075637
3	D	26	50	20120529	23	2482	49.44	-0.0141212406183469	0.0193294638994477
3	D	26	50	20120529	23	2484	49.48	-0.0155657042088191	0.0222649328487299
3	D	26	50	20120529	23	2486	49.52	-0.0165169325351425	0.0234469042598901
3	D	26	50	20120529	23	2488	49.56	-0.0185889251096466	0.0230390167842304
3	D	26	50	20120529	23	2490	49.6	-0.0211566136798980	0.0229494546393254
3	D	26	50	20120529	23	2492	49.64	-0.0236003959288822	0.0229894556699371
3	D	26	50	20120529	23	2494	49.68	-0.0248313203425039	0.0222523746322960
3	D	26	50	20120529	23	2496	49.72	-0.0256379736163459	0.0223745768262207
3	D	26	50	20120529	23	2498	49.76	-0.0262132332671124	0.0220402991664826
3	D	26	50	20120529	23	2500	49.8	-0.0254570532753115	0.021467259831009
3	D	26	50	20120529	23	2502	49.84	-0.0246778640288508	0.0210401249087654
3	D	26	50	20120529	23	2504	49.88	-0.0240612810577918	0.0219198930237821
3	D	26	50	20120529	23	2506	49.92	-0.0240962899145283	0.0216970766059624
3	D	26	50	20120529	23	2508	49.96	-0.0244144879660623	0.0213497457550436
3	D	26	50	20120529	23	2510	50	-0.0237560513446248	0.0217022879829398
3	D	26	50	20120529	23	2512	50.04	-0.0236264528137689	0.0212216533616316
3	D	26	50	20120529	23	2514	50.08	-0.0233282729552104	0.0208803258472851
3	D	26	50	20120529	23	2516	50.12	-0.0228549568890875	0.0210067353265578
3	D	26	50	20120529	23	2518	50.16	-0.0229607542056886	0.0213515064509287
3	D	26	50	20120529	23	2520	50.2	-0.0226312848720626	0.0211326851864228
3	D	26	50	20120529	23	2522	50.24	-0.0224309261656134	0.0192586754395831
3	D	26	50	20120529	23	2524	50.28	-0.0215863295418929	0.0181034326647518
3	D	26	50	20120529	23	2526	50.32	-0.0210081848954592	0.0166231894711515
3	D	26	50	20120529	23	2528	50.36	-0.0205062168625627	0.0149703202990601
3	D	26	50	20120529	23	2530	50.4	-0.0201014477278080	0.0129819148171601
3	D	26	50	20120529	23	2532	50.44	-0.0194257082034349	0.0119244790523025
3	D	26	50	20120529	23	2534	50.48	-0.0182510836317313	0.00964323236804189
3	D	26	50	20120529	23	2536	50.52	-0.0169208107153528	0.00851901036770121
3	D	26	50	20120529	23	2538	50.56	-0.0167531203421944	0.0069586024783178
3	D	26	50	20120529	23	2540	50.6	-0.0163509675025302	0.00597648065672437
3	D	26	50	20120529	23	2542	50.64	-0.0167561114038789	0.00530724651473817
3	D	26	50	20120529	23	2544	50.68	-0.0169579514990347	0.00502995105496196
3	D	26	50	20120529	23	2546	50.72	-0.0172169470353138	0.00526971328679279
3	D	26	50	20120529	23	2548	50.76	-0.0178744997732747	0.00565644412755934
3	D	26	50	20120529	23	2550	50.8	-0.0188519546901123	0.00624187904490712
3	D	26	50	20120529	23	2552	50.84	-0.0202770718390513	0.0072174177023677
3	D	26	50	20120529	23	2554	50.88	-0.0204633379073515	0.00831146745635515
3	D	26	50	20120529	23	2556	50.92	-0.0211978309341734	0.00982901053266304
3	D	26	50	20120529	23	2558	50.96	-0.0213751662438272	0.0108026894992891
3	D	26	50	20120529	23	2560	51	-0.0214593685193309	0.0132515982724368
3	D	26	50	20120529	23	2562	51.04	-0.0218821759480736	0.0143826438532160
3	D	26	50	20120529	23	2564	51.08	-0.0220337089312818	0.0166532344382841
3	D	26	50	20120529	23	2566	51.12	-0.0216109297868104	0.0161330159793652
3	D	26	50	20120529	23	2568	51.16	-0.0207970993791394	0.0194283669249323
3	D	26	50	20120529	23	2570	51.2	-0.0204049379582933	0.0207816278827671
3	D	26	50	20120529	23	2572	51.24	-0.0200548493909278	0.0206944416166468
3	D	26	50	20120529	23	2574	51.28	-0.0196383352125377	0.0208158094245696
3	D	26	50	20120529	23	2576	51.32	-0.0192752712357375	0.0209668827883701
3	D	26	50	20120529	23	2578	51.36	-0.0192139933620799	0.0213802998390587
3	D	26	50	20120529	23	2580	51.4	-0.0193427150805271	0.0203184800121577
3	D	26	50	20120529	23	2582	51.44	-0.0190865868622457	0.0198339845878243
3	D	26	50	20120529	23	2584	51.48	-0.0188856271150325	0.0196508439314970
3	D	26	50	20120529	23	2586	51.52	-0.0187461149471043	0.0199331916692248
3	D	26	50	20120529	23	2588	51.56	-0.0181205375777886	0.0199899723437540
3	D	26	50	20120529	23	2590	51.6	-0.0178404101553537	0.0197681953729027
3	D	26	50	20120529	23	2592	51.64	-0.0178463215680445	0.0195488791336499
3	D	26	50	20120529	23	2594	51.68	-0.0182558636735721	0.0196845163564171
3	D	26	50	20120529	23	2596	51.72	-0.0185220115949429	0.0196763209888231
3	D	26	50	20120529	23	2598	51.76	-0.0186496514400149	0.0198414233511624
3	D	26	50	20120529	23	2600	51.8	-0.0184385164262204	0.0200283753130403
3	D	26	50	20120529	23	2602	51.84	-0.0183418620003000	0.0193366056779377
3	D	26	50	20120529	23	2604	51.88	-0.0190138326455294	0.0200282197495484
3	D	26	50	20120529	23	2606	51.92	-0.0189827199471572	0.0194128954285599
3	D	26	50	20120529	23	2608	51.96	-0.0189970954280187	0.0192839686491461
3	D	26	50	20120529	23	2610	52	-0.0193234534918075	0.0192465344161501
3	D	26	50	20120529	23	2612	52.04	-0.0192359702408391	0.0189397349259289
3	D	26	50	20120529	23	2614	52.08	-0.0190614562872423	0.0195188553797207
3	D	26	50	20120529	23	2616	52.12	-0.0189373590471441	0.0194697114584282
3	D	26	50	20120529	23	2618	52.16	-0.0192097507213927	0.0193203563641060
3	D	26	50	20120529	23	2620	52.2	-0.0190786743373642	0.0201360535336794
3	D	26	50	20120529	23	2622	52.24	-0.0190299758933439	0.0200426235146812
3	D	26	50	20120529	23	2624	52.28	-0.0190390056469396	0.0201434781548818
3	D	26	50	20120529	23	2626	52.32	-0.0192224715723863	0.0203660329431925
3	D	26	50	20120529	23	2628	52.36	-0.0191769621799491	0.0201861166937874
3	D	26	50	20120529	23	2630	52.4	-0.0190478515527723	0.020002827545036
3	D	26	50	20120529	23	2632	52.44	-0.0193377299777197	0.0202676036792513
3	D	26	50	20120529	23	2634	52.48	-0.0194611837506471	0.0200577414576630
3	D	26	50	20120529	23	2636	52.52	-0.0194966875821304	0.0200622598699947
3	D	26	50	20120529	23	2638	52.56	-0.0197180190757096	0.0203182254537165
3	D	26	50	20120529	23	2640	52.6	-0.0201973596916082	0.0207875392954578
3	D	26	50	20120529	23	2642	52.64	-0.0201071682216678	0.0204181113576269
3	D	26	50	20120529	23	2644	52.68	-0.0201090279125024	0.0208523951294282
3	D	26	50	20120529	23	2646	52.72	-0.0204536576155171	0.0210031644373128
3	D	26	50	20120529	23	2648	52.76	-0.0202928615334752	0.0213742540760795
3	D	26	50	20120529	23	2650	52.8	-0.0203400114136448	0.0216912641882211
3	D	26	50	20120529	23	2652	52.84	-0.0204730111281181	0.0222595729793285
3	D	26	50	20120529	23	2654	52.88	-0.0205317504884313	0.0220012880853645
3	D	26	50	20120529	23	2656	52.92	-0.0188190388694481	0.0230993824901403
3	D	26	50	20120529	23	2658	52.96	-0.0185258158294257	0.0229908274570926
3	D	26	50	20120529	23	2660	53	-0.0171715578510294	0.0230240685468762
3	D	26	50	20120529	23	2662	53.04	-0.0159646538547646	0.0226616197529756
3	D	26	50	20120529	23	2664	53.08	-0.014151801066323	0.0223176554374420
3	D	26	50	20120529	23	2666	53.12	-0.0144352462337752	0.0225038705940539
3	D	26	50	20120529	23	2668	53.16	-0.0135598678376561	0.0231515606066309
3	D	26	50	20120529	23	2670	53.2	-0.0134850502833523	0.0232231254697412
3	D	26	50	20120529	23	2672	53.24	-0.0138541494165300	0.0237035444234811
3	D	26	50	20120529	23	2674	53.28	-0.0141974243029519	0.0247596338570273
3	D	26	50	20120529	23	2676	53.32	-0.0139976454240633	0.0261684239103887
3	D	26	50	20120529	23	2678	53.36	-0.0128770367393745	0.0276920834603538
3	D	26	50	20120529	23	2680	53.4	-0.0119622809808247	0.0306089413591552
3	D	26	50	20120529	23	2682	53.44	-0.0104555424961333	0.0318039871746995
3	D	26	50	20120529	23	2684	53.48	-0.00876237530858214	0.0334678801415096
3	D	26	50	20120529	23	2686	53.52	-0.00708158248970172	0.0349363995046778
3	D	26	50	20120529	23	2688	53.56	-0.00533679650712391	0.0356148684612263
3	D	26	50	20120529	23	2690	53.6	-0.00423469987796656	0.036585443229083
3	D	26	50	20120529	23	2692	53.64	-0.00232727933571585	0.0374907520410361
3	D	26	50	20120529	23	2694	53.68	-0.00110907577308766	0.037853639241141
3	D	26	50	20120529	23	2696	53.72	0.00105042833665605	0.0377668065284113
3	D	26	50	20120529	23	2698	53.76	0.00232781673686955	0.0377217638264498
3	D	26	50	20120529	23	2700	53.8	0.00390518811793363	0.0364763083684746
3	D	26	50	20120529	23	2702	53.84	0.00454295600815707	0.0359286258821744
3	D	26	50	20120529	23	2704	53.88	0.00517551252140307	0.0350796946938853
3	D	26	50	20120529	23	2706	53.92	0.00622950467623627	0.0336673408223467
3	D	26	50	20120529	23	2708	53.96	0.00677642348721287	0.0321819498913794
3	D	26	50	20120529	23	2710	54	0.00720175528716437	0.030617893331005
3	D	26	50	20120529	23	2712	54.04	0.00822136861740307	0.0280985065178696
3	D	26	50	20120529	23	2714	54.08	0.00932728291607207	0.0266973044273772
3	D	26	50	20120529	23	2716	54.12	0.0106552365222083	0.0246581428207236
3	D	26	50	20120529	23	2718	54.16	0.0121584182597902	0.0237574160607125
3	D	26	50	20120529	23	2720	54.2	0.0137967351743248	0.0226702181714348
3	D	26	50	20120529	23	2722	54.24	0.0149798945248774	0.0223324756884688
3	D	26	50	20120529	23	2724	54.28	0.0163257732879166	0.0207593328059563
3	D	26	50	20120529	23	2726	54.32	0.0166790438357974	0.0204489129290154
3	D	26	50	20120529	23	2728	54.36	0.0165357840019290	0.0195576755420078
3	D	26	50	20120529	23	2730	54.4	0.0157951603593142	0.0191318558383773
3	D	26	50	20120529	23	2732	54.44	0.0151883213196999	0.0175057930843607
3	D	26	50	20120529	23	2734	54.48	0.0138007656829776	0.0163979688902757
3	D	26	50	20120529	23	2736	54.52	0.0133485001857306	0.0154539813373917
3	D	26	50	20120529	23	2738	54.56	0.0134152510658746	0.0145614711581781
3	D	26	50	20120529	23	2740	54.6	0.0136792847379697	0.0137251052573906
3	D	26	50	20120529	23	2742	54.64	0.0139904824323699	0.0132416563510934
3	D	26	50	20120529	23	2744	54.68	0.0146852855555638	0.0129354791148396
3	D	26	50	20120529	23	2746	54.72	0.0148921142890609	0.0131601269392225
3	D	26	50	20120529	23	2748	54.76	0.0147428440475524	0.0130846786456699
3	D	26	50	20120529	23	2750	54.8	0.0147965841629226	0.0128995580903553
3	D	26	50	20120529	23	2752	54.84	0.0146794165692800	0.0129638340967652
3	D	26	50	20120529	23	2754	54.88	0.0151890991371592	0.0131490960734360
3	D	26	50	20120529	23	2756	54.92	0.0158928118057961	0.0136560916355468
3	D	26	50	20120529	23	2758	54.96	0.0161682298970682	0.0137442678511608
3	D	26	50	20120529	23	2760	55	0.0157161058211776	0.0136852951456098
3	D	26	50	20120529	23	2762	55.04	0.0156520419468021	0.0136944875337652
3	D	26	50	20120529	23	2764	55.08	0.0158917511456243	0.0121469136324604
3	D	26	50	20120529	23	2766	55.12	0.0153000441911274	0.0127196701252215
3	D	26	50	20120529	23	2768	55.16	0.0152521023513629	0.0111177904231214
3	D	26	50	20120529	23	2770	55.2	0.0155444910053836	0.0097739339854764
3	D	26	50	20120529	23	2772	55.24	0.0158366463141664	0.00693473762445275
3	D	26	50	20120529	23	2774	55.28	0.0163038176223607	0.00493113641782505
3	D	26	50	20120529	23	2776	55.32	0.0169364589884205	0.0026804791729186
3	D	26	50	20120529	23	2778	55.36	0.0176211575557113	0.0015283971653991
3	D	26	50	20120529	23	2780	55.4	0.0184925323132353	-0.0008649400858152
3	D	26	50	20120529	23	2782	55.44	0.0187379973612564	-0.002874438562998
3	D	26	50	20120529	23	2784	55.48	0.0191648140854484	-0.005821228291847
3	D	26	50	20120529	23	2786	55.52	0.0189453988512462	-0.0064284208848519
3	D	26	50	20120529	23	2788	55.56	0.0179961787081814	-0.0069550740154796
3	D	26	50	20120529	23	2790	55.6	0.0169878027189093	-0.0065410340037168
3	D	26	50	20120529	23	2792	55.64	0.0155464977744286	-0.006721001871917
3	D	26	50	20120529	23	2794	55.68	0.0153916067411164	-0.006604081058541
3	D	26	50	20120529	23	2796	55.72	0.0142169121658415	-0.0065199841419477
3	D	26	50	20120529	23	2798	55.76	0.0129807056645643	-0.0065508564240143
3	D	26	50	20120529	23	2800	55.8	0.0113876152997544	-0.0067283190128887
3	D	26	50	20120529	23	2802	55.84	0.0101600284301399	-0.0064678703721742
3	D	26	50	20120529	23	2804	55.88	0.00810457508324777	-0.0073061101059318
3	D	26	50	20120529	23	2806	55.92	0.00796065056900507	-0.0071628078456566
3	D	26	50	20120529	23	2808	55.96	0.00660053067539267	-0.0090559448309273
3	D	26	50	20120529	23	2810	56	0.00608172643003617	-0.0107730122276826
3	D	26	50	20120529	23	2812	56.04	0.00625042089482377	-0.0130849897726536
3	D	26	50	20120529	23	2814	56.08	0.00607152287918357	-0.0141274065894788
3	D	26	50	20120529	23	2816	56.12	0.00604741053794517	-0.0162765162295391
3	D	26	50	20120529	23	2818	56.16	0.00630274679663157	-0.0166408883538845
3	D	26	50	20120529	23	2820	56.2	0.00649939319247957	-0.019659597913448
3	D	26	50	20120529	23	2822	56.24	0.00613141482355007	-0.0212337590297255
3	D	26	50	20120529	23	2824	56.28	0.00620007489200327	-0.0221273298691109
3	D	26	50	20120529	23	2826	56.32	0.00658254894994717	-0.0237537461765181
3	D	26	50	20120529	23	2828	56.36	0.00643653139963207	-0.0249256342449786
3	D	26	50	20120529	23	2830	56.4	0.00634333472587167	-0.0266219834130451
3	D	26	50	20120529	23	2832	56.44	0.00584694576547877	-0.0279239084185658
3	D	26	50	20120529	23	2834	56.48	0.00618013448077387	-0.0293177573056407
3	D	26	50	20120529	23	2836	56.52	0.00776179092893197	-0.0300981203493582
3	D	26	50	20120529	23	2838	56.56	0.00862241059231407	-0.0311410321409302
3	D	26	50	20120529	23	2840	56.6	0.00926319075742527	-0.0314803019745435
3	D	26	50	20120529	23	2842	56.64	0.00966157471794587	-0.0319806507329111
3	D	26	50	20120529	23	2844	56.68	0.00937201449104997	-0.0317548715376782
3	D	26	50	20120529	23	2846	56.72	0.0103198911312305	-0.0323736606818946
3	D	26	50	20120529	23	2848	56.76	0.0102937988910047	-0.032089050202467
3	D	26	50	20120529	23	2850	56.8	0.00983849283459867	-0.032580701547426
3	D	26	50	20120529	23	2852	56.84	0.00958492434286517	-0.0336096833354087
3	D	26	50	20120529	23	2854	56.88	0.00882619876665207	-0.0338769696986972
3	D	26	50	20120529	23	2856	56.92	0.00833115330914337	-0.0347462160648098
3	D	26	50	20120529	23	2858	56.96	0.00847695872742397	-0.0340741817799701
3	D	26	50	20120529	23	2860	57	0.00792180919351447	-0.0341514685511538
3	D	26	50	20120529	23	2862	57.04	0.00751953614569737	-0.0348409683734888
3	D	26	50	20120529	23	2864	57.08	0.00751854619620377	-0.0335488014415485
3	D	26	50	20120529	23	2866	57.12	0.00775691189214177	-0.0334346036963869
3	D	26	50	20120529	23	2868	57.16	0.00789614121735737	-0.0322060056640753
3	D	26	50	20120529	23	2870	57.2	0.00751635416518207	-0.0322707059345538
3	D	26	50	20120529	23	2872	57.24	0.00727219019363837	-0.0314116419060903
3	D	26	50	20120529	23	2874	57.28	0.00692075812338867	-0.0300720988198105
3	D	26	50	20120529	23	2876	57.32	0.00645484546526487	-0.0288121052464142
3	D	26	50	20120529	23	2878	57.36	0.00616563879175957	-0.0276524501252682
3	D	26	50	20120529	23	2880	57.4	0.00547465404518407	-0.0260668338791355
3	D	26	50	20120529	23	2882	57.44	0.00472328237949517	-0.0246109010166724
3	D	26	50	20120529	23	2884	57.48	0.00387185510426849	-0.0230004653225201
3	D	26	50	20120529	23	2886	57.52	0.00262345808208365	-0.0225711807956617
3	D	26	50	20120529	23	2888	57.56	0.00186374255637681	-0.0217765341949643
3	D	26	50	20120529	23	2890	57.6	0.000327694495605279	-0.020351501898839
3	D	26	50	20120529	23	2892	57.64	-0.00115121933724639	-0.0196624263405727
3	D	26	50	20120529	23	2894	57.68	-0.00223669895704586	-0.0189681181921257
3	D	26	50	20120529	23	2896	57.72	-0.00308664130803209	-0.018320549801915
3	D	26	50	20120529	23	2898	57.76	-0.00469530923523148	-0.0174785270468781
3	D	26	50	20120529	23	2900	57.8	-0.00541691170543235	-0.0169725921449391
3	D	26	50	20120529	23	2902	57.84	-0.0069400904227863	-0.0186644865402842
3	D	26	50	20120529	23	2904	57.88	-0.00860136709450597	-0.0183344090948263
3	D	26	50	20120529	23	2906	57.92	-0.0102228336544448	-0.0193852404823476
3	D	26	50	20120529	23	2908	57.96	-0.0119949846694546	-0.0196211313045514
3	D	26	50	20120529	23	2910	58	-0.0134065819367373	-0.0199365716396388
3	D	26	50	20120529	23	2912	58.04	-0.0154484234780916	-0.0200727604056953
3	D	26	50	20120529	23	2914	58.08	-0.0175577230063710	-0.0209536740336975
3	D	26	50	20120529	23	2916	58.12	-0.0188676383185191	-0.0216986110276775
3	D	26	50	20120529	23	2918	58.16	-0.0202600022813535	-0.0232701558488646
3	D	26	50	20120529	23	2920	58.2	-0.0205151264080056	-0.0241034104798148
3	D	26	50	20120529	23	2922	58.24	-0.0210754378214178	-0.0254141036094222
3	D	26	50	20120529	23	2924	58.28	-0.0214788422400847	-0.0272015988415837
3	D	26	50	20120529	23	2926	58.32	-0.0215897872940529	-0.0284505615491935
3	D	26	50	20120529	23	2928	58.36	-0.0214413655806819	-0.0298488652089899
3	D	26	50	20120529	23	2930	58.4	-0.0216517298480849	-0.0322113796756123
3	D	26	50	20120529	23	2932	58.44	-0.0209189550907412	-0.0345150628580399
3	D	26	50	20120529	23	2934	58.48	-0.0212937216847701	-0.035316073419768
3	D	26	50	20120529	23	2936	58.52	-0.0214550127415588	-0.0363116090570006
3	D	26	50	20120529	23	2938	58.56	-0.0205312484426167	-0.0383108827701274
3	D	26	50	20120529	23	2940	58.6	-0.0197995343454448	-0.039067487025997
3	D	26	50	20120529	23	2942	58.64	-0.0194879123869759	-0.0412410625606864
3	D	26	50	20120529	23	2944	58.68	-0.0181666126556507	-0.0425711304160983
3	D	26	50	20120529	23	2946	58.72	-0.0172266556114194	-0.0441320686355676
3	D	26	50	20120529	23	2948	58.76	-0.0176395352609543	-0.0437951322543322
3	D	26	50	20120529	23	2950	58.8	-0.0153922084889872	-0.0472608040102837
3	D	26	50	20120529	23	2952	58.84	-0.0147051835403864	-0.0484181963897298
3	D	26	50	20120529	23	2954	58.88	-0.0146472007843291	-0.0502440875201097
3	D	26	50	20120529	23	2956	58.92	-0.0137517914673125	-0.0506595127540568
3	D	26	50	20120529	23	2958	58.96	-0.0124057429986458	-0.0507207482013076
3	D	26	50	20120529	23	2960	59	-0.0120924946945802	-0.0512672003218085
3	D	26	50	20120529	23	2962	59.04	-0.0113093739344161	-0.0515492652168239
3	D	26	50	20120529	23	2964	59.08	-0.0105073027125162	-0.0518559374278245
3	D	26	50	20120529	23	2966	59.12	-0.00976264856124864	-0.0532118146807497
3	D	26	50	20120529	23	2968	59.16	-0.00852676732909079	-0.0540225833160582
3	D	26	50	20120529	23	2970	59.2	-0.0078062255190617	-0.054578510667427
3	D	26	50	20120529	23	2972	59.24	-0.00616891976722425	-0.0562081796660277
3	D	26	50	20120529	23	2974	59.28	-0.00663751943111658	-0.0553209727876729
3	D	26	50	20120529	23	2976	59.32	-0.00539902190386833	-0.0574040386543703
3	D	26	50	20120529	23	2978	59.36	-0.00609043091451254	-0.057970572607457
3	D	26	50	20120529	23	2980	59.4	-0.00612352351187208	-0.0605387844367265
3	D	26	50	20120529	23	2982	59.44	-0.00609389573774036	-0.0620424470069197
3	D	26	50	20120529	23	2984	59.48	-0.00591542198616887	-0.0636506906700504
3	D	26	50	20120529	23	2986	59.52	-0.0051600905225054	-0.0648803493625338
3	D	26	50	20120529	23	2988	59.56	-0.00430279426099484	-0.0662056088918337
3	D	26	50	20120529	23	2990	59.6	-0.00312355228201003	-0.067652137234107
3	D	26	50	20120529	23	2992	59.64	-0.00241736473963902	-0.0687370511684815
3	D	26	50	20120529	23	2994	59.68	-0.000983776451461421	-0.0699910343342377
3	D	26	50	20120529	23	2996	59.72	0.000191647150904969	-0.0704166419058339
3	D	26	50	20120529	23	2998	59.76	0.00079240507220107	-0.0703566792507893
3	D	26	50	20120529	23	3000	59.8	0.00234478729961802	-0.0704703820212041
3	D	26	50	20120529	23	3002	59.84	0.00287745083788584	-0.069723606549593
3	D	26	50	20120529	23	3004	59.88	0.00474032365292177	-0.0700073685008831
3	D	26	50	20120529	23	3006	59.92	0.00734452721735377	-0.0708228747516256
3	D	26	50	20120529	23	3008	59.96	0.00874452793342497	-0.0722131173941164
3	D	26	50	20120529	23	3010	60	0.00942137054437677	-0.0735595901268519
3	D	26	50	20120529	23	3012	60.04	0.0101538624590079	-0.0755563889662446
3	D	26	50	20120529	23	3014	60.08	0.0100882429497138	-0.0765638747080792
3	D	26	50	20120529	23	3016	60.12	0.0102739999011315	-0.0775229236354025
3	D	26	50	20120529	23	3018	60.16	0.0105793993199260	-0.0804531034259614
3	D	26	50	20120529	23	3020	60.2	0.0112441504049195	-0.0822629432324084
3	D	26	50	20120529	23	3022	60.24	0.0115202048922947	-0.0837119464484158
3	D	26	50	20120529	23	3024	60.28	0.0125390750533064	-0.0855990023153688
3	D	26	50	20120529	23	3026	60.32	0.0124837793030176	-0.0865991341466788
3	D	26	50	20120529	23	3028	60.36	0.0126395549269130	-0.0886247829427438
3	D	26	50	20120529	23	3030	60.4	0.0119252356565583	-0.0889550018095578
3	D	26	50	20120529	23	3032	60.44	0.0106951527000062	-0.0907733976080568
3	D	26	50	20120529	23	3034	60.48	0.00935200336914237	-0.0919336891253058
3	D	26	50	20120529	23	3036	60.52	0.00882209754732117	-0.0936221186974238
3	D	26	50	20120529	23	3038	60.56	0.00828681771396297	-0.0948570099800878
3	D	26	50	20120529	23	3040	60.6	0.00801373307506867	-0.0954915676055248
3	D	26	50	20120529	23	3042	60.64	0.00869439406263887	-0.0966959118752418
3	D	26	50	20120529	23	3044	60.68	0.00985659476819707	-0.0981313386410498
3	D	26	50	20120529	23	3046	60.72	0.0105687927182082	-0.0995759577950138
3	D	26	50	20120529	23	3048	60.76	0.0109069311809716	-0.100912389611457
3	D	26	50	20120529	23	3050	60.8	0.0113407411912295	-0.101930694087044
3	D	26	50	20120529	23	3052	60.84	0.0118553735065771	-0.103053579655568
3	D	26	50	20120529	23	3054	60.88	0.0128518283826252	-0.106185779853512
3	D	26	50	20120529	23	3056	60.92	0.0131703799875497	-0.107038338499588
3	D	26	50	20120529	23	3058	60.96	0.0131770267912929	-0.108896473699190
3	D	26	50	20120529	23	3060	61	0.0131418128735898	-0.109832541656125
3	D	26	50	20120529	23	3062	61.04	0.0131322669320438	-0.111372266672159
3	D	26	50	20120529	23	3064	61.08	0.0131978864413379	-0.112382863683831
3	D	26	50	20120529	23	3066	61.12	0.0136580715345341	-0.112368155862782
3	D	26	50	20120529	23	3068	61.16	0.0139953614691601	-0.113309314988541
3	D	26	50	20120529	23	3070	61.2	0.0157096004387906	-0.113896001484892
3	D	26	50	20120529	23	3072	61.24	0.0158331319934639	-0.113814896337090
3	D	26	50	20120529	23	3074	61.28	0.0171091061801150	-0.114624887154939
3	D	26	50	20120529	23	3076	61.32	0.0172045655955752	-0.115680597579250
3	D	26	50	20120529	23	3078	61.36	0.0168702455094302	-0.115579339888185
3	D	26	50	20120529	23	3080	61.4	0.0179221375571233	-0.117729227345704
3	D	26	50	20120529	23	3082	61.44	0.0179628669077197	-0.118613393664900
3	D	26	50	20120529	23	3084	61.48	0.0184800448074795	-0.120134097508520
3	D	26	50	20120529	23	3086	61.52	0.0195030161878221	-0.121981979659794
3	D	26	50	20120529	23	3088	61.56	0.0203166839609334	-0.124180586774538
3	D	26	50	20120529	23	3090	61.6	0.0200846822260262	-0.125815488363319
3	D	26	50	20120529	23	3092	61.64	0.0209366044759997	-0.125991699373191
3	D	26	50	20120529	23	3094	61.68	0.0215933652543658	-0.125531514279995
3	D	26	50	20120529	23	3096	61.72	0.0226762992897530	-0.126461006143864
3	D	26	50	20120529	23	3098	61.76	0.0231906487623881	-0.126932363524203
3	D	26	50	20120529	23	3100	61.8	0.0246395105570393	-0.127213084916334
3	D	26	50	20120529	23	3102	61.84	0.0258261064465484	-0.128403782025174
3	D	26	50	20120529	23	3104	61.88	0.0268868373290064	-0.128680897172721
3	D	26	50	20120529	23	3106	61.92	0.0278596748385628	-0.130443148692794
3	D	26	50	20120529	23	3108	61.96	0.029169024465286	-0.131277746826629
3	D	26	50	20120529	23	3110	62	0.0300762424655483	-0.131018238637933
3	D	26	50	20120529	23	3112	62.04	0.0307636209675398	-0.129656280266690
3	D	26	50	20120529	23	3114	62.08	0.0313618333044236	-0.130227622545889
3	D	26	50	20120529	23	3116	62.12	0.0321125685740093	-0.129701747232720
3	D	26	50	20120529	23	3118	62.16	0.033065889936405	-0.128502352710472
3	D	26	50	20120529	23	3120	62.2	0.0347556630114065	-0.128682169964928
3	D	26	50	20120529	23	3122	62.24	0.0357990697777254	-0.129352790036205
3	D	26	50	20120529	23	3124	62.28	0.0366053129296343	-0.129349820187724
3	D	26	50	20120529	23	3126	62.32	0.0367296223017669	-0.128934182821742
3	D	26	50	20120529	23	3128	62.36	0.0360920948278491	-0.128803792331292
3	D	26	50	20120529	23	3130	62.4	0.0359929584571267	-0.128741708355903
3	D	26	50	20120529	23	3132	62.44	0.0353386725524948	-0.128827480408461
3	D	26	50	20120529	23	3134	62.48	0.0354431122240761	-0.127948051704700
3	D	26	50	20120529	23	3136	62.52	0.0350468495838992	-0.127130919108360
3	D	26	50	20120529	23	3138	62.56	0.0347771590575546	-0.126457329188602
3	D	26	50	20120529	23	3140	62.6	0.0346790126363259	-0.126262733402420
3	D	26	50	20120529	23	3142	62.64	0.034442485418019	-0.125172728299221
3	D	26	50	20120529	23	3144	62.68	0.0339717644337831	-0.123727189906441
3	D	26	50	20120529	23	3146	62.72	0.0333862800189607	-0.122542078941172
3	D	26	50	20120529	23	3148	62.76	0.0324487978484635	-0.121345512846048
3	D	26	50	20120529	23	3150	62.8	0.0319678238159004	-0.118583695180090
3	D	26	50	20120529	23	3152	62.84	0.0313568835569553	-0.117295346624768
3	D	26	50	20120529	23	3154	62.88	0.0308517264724756	-0.116076577376715
3	D	26	50	20120529	23	3156	62.92	0.0299675601532799	-0.114321821188522
3	D	26	50	20120529	23	3158	62.96	0.0288828583509398	-0.111548548392709
3	D	26	50	20120529	23	3160	63	0.0280331281319879	-0.109666018009156
3	D	26	50	20120529	23	3162	63.04	0.0273927015202672	-0.108200680626503
3	D	26	50	20120529	23	3164	63.08	0.0268081363442603	-0.106530989384087
3	D	26	50	20120529	23	3166	63.12	0.0258097722799030	-0.104379899845040
3	D	26	50	20120529	23	3168	63.16	0.0250041655240972	-0.103079742606472
3	D	26	50	20120529	23	3170	63.2	0.0246063472490016	-0.101790404101656
3	D	26	50	20120529	23	3172	63.24	0.0242342676607413	-0.100725642710546
3	D	26	50	20120529	23	3174	63.28	0.0232236706490695	-0.100258386549537
3	D	26	50	20120529	23	3176	63.32	0.0222561364403719	-0.0993238035168428
3	D	26	50	20120529	23	3178	63.36	0.0216346602903871	-0.0998406278632118
3	D	26	50	20120529	23	3180	63.4	0.0210512971959082	-0.0993416933184068
3	D	26	50	20120529	23	3182	63.44	0.0198670347587769	-0.0979757044385108
3	D	26	50	20120529	23	3184	63.48	0.0187298656332727	-0.0968999121816138
3	D	26	50	20120529	23	3186	63.52	0.0174731247510699	-0.0958889616165508
3	D	26	50	20120529	23	3188	63.56	0.0163706745685219	-0.0941498324882228
3	D	26	50	20120529	23	3190	63.6	0.0148723860098658	-0.0927720349250808
3	D	26	50	20120529	23	3192	63.64	0.0139646730348566	-0.0912596042308008
3	D	26	50	20120529	23	3194	63.68	0.0131018613404528	-0.0887292933250028
3	D	26	50	20120529	23	3196	63.72	0.0121556110458689	-0.0887677599338998
3	D	26	50	20120529	23	3198	63.76	0.0108007944531155	-0.0876385104043448
3	D	26	50	20120529	23	3200	63.8	0.00952998214596697	-0.0875178779874748
3	D	26	50	20120529	23	3202	63.84	0.00832768848591547	-0.0860581974590708
3	D	26	50	20120529	23	3204	63.88	0.00749195898123117	-0.0845505750909031
3	D	26	50	20120529	23	3206	63.92	0.00637112402237237	-0.082579232095633
3	D	26	50	20120529	23	3208	63.96	0.00585338043718757	-0.0812705188650131
3	D	26	50	20120529	23	3210	64	0.00557138625285037	-0.0808055254457048
3	D	26	50	20120529	23	3212	64.04	0.00541561062895497	-0.0788191917866736
3	D	26	50	20120529	23	3214	64.08	0.00560978215106877	-0.0773833407567963
3	D	26	50	20120529	23	3216	64.12	0.00546164328041017	-0.075837251779732
3	D	26	50	20120529	23	3218	64.16	0.00495167786981847	-0.0749969260809698
3	D	26	50	20120529	23	3220	64.2	0.00519237701813437	-0.0744441099994381
3	D	26	50	20120529	23	3222	64.24	0.00487587602287527	-0.072587671856111
3	D	26	50	20120529	23	3224	64.28	0.0040921188666081	-0.0706076314474324
3	D	26	50	20120529	23	3226	64.32	0.00363391367239922	-0.0688631990182452
3	D	26	50	20120529	23	3228	64.36	0.00322393316066726	-0.0676318432694869
3	D	26	50	20120529	23	3230	64.4	0.00307742063560539	-0.0675929523965217
3	D	26	50	20120529	23	3232	64.44	0.00171793713809614	-0.0654905825146978
3	D	26	50	20120529	23	3234	64.48	0.00142590203746611	-0.0634874904249526
3	D	26	50	20120529	23	3236	64.52	0.00114935257534404	-0.0621152082947038
3	D	26	50	20120529	23	3238	64.56	0.000607001674173959	-0.061527743980894
3	D	26	50	20120529	23	3240	64.6	0.000503410530730129	-0.0611929289200022
3	D	26	50	20120529	23	3242	64.64	0.000220002132830559	-0.0599567648451319
3	D	26	50	20120529	23	3244	64.68	0.000105875098347060	-0.058735732855379
3	D	26	50	20120529	23	3246	64.72	-0.00047154829916988	-0.0564492323677342
3	D	26	50	20120529	23	3248	64.76	-0.00104847672193999	-0.0548256444874517
3	D	26	50	20120529	23	3250	64.8	-0.00083952666809936	-0.0535556099977626
3	D	26	50	20120529	23	3252	64.84	-0.000565522790389581	-0.0520045712732299
3	D	26	50	20120529	23	3254	64.88	-0.000359259742317462	-0.0511869437021439
3	D	26	50	20120529	23	3256	64.92	0.000374575675197939	-0.0496260761933527
3	D	26	50	20120529	23	3258	64.96	0.00113952379108555	-0.0486546528973586
3	D	26	50	20120529	23	3260	65	0.00113471546497348	-0.0472780574157446
3	D	26	50	20120529	23	3262	65.04	0.00108535941164666	-0.046608427293961
3	D	26	50	20120529	23	3264	65.08	0.000390344156418410	-0.0454598737492797
3	D	26	50	20120529	23	3266	65.12	-8.60336820669716e-05	-0.0456129623674065
3	D	26	50	20120529	23	3268	65.16	-0.00090740891909327	-0.0446303667842697
3	D	26	50	20120529	23	3270	65.2	-0.00048194276885332	-0.0434330228716865
3	D	26	50	20120529	23	3272	65.24	1.99616244328897e-05	-0.0423157941574118
3	D	26	50	20120529	23	3274	65.28	6.42265089351689e-05	-0.0419475329457698
3	D	26	50	20120529	23	3276	65.32	0.000634083863893409	-0.0400295058018013
3	D	26	50	20120529	23	3278	65.36	0.0012443170160574	-0.0386230704140213
3	D	26	50	20120529	23	3280	65.4	0.00166787397798814	-0.036870859810241
3	D	26	50	20120529	23	3282	65.44	0.00168300606310553	-0.0355233971280119
3	D	26	50	20120529	23	3284	65.48	0.0026774810401663	-0.0336191585662766
3	D	26	50	20120529	23	3286	65.52	0.00436004162599967	-0.0323140515802406
3	D	26	50	20120529	23	3288	65.56	0.00486321881149207	-0.0320116927206052
3	D	26	50	20120529	23	3290	65.6	0.00583379357934867	-0.0309395774189701
3	D	26	50	20120529	23	3292	65.64	0.00716329574933567	-0.0302173385526662
3	D	26	50	20120529	23	3294	65.68	0.00789401989701377	-0.0289610926452102
3	D	26	50	20120529	23	3296	65.72	0.00884557349245657	-0.0281684966541782
3	D	26	50	20120529	23	3298	65.76	0.0102269773001826	-0.0271209886685284
3	D	26	50	20120529	23	3300	65.8	0.0111600754086364	-0.0259445044059903
3	D	26	50	20120529	23	3302	65.84	0.0118393221826442	-0.0245512212043403
3	D	26	50	20120529	23	3304	65.88	0.0125152455547804	-0.0234729540737089
3	D	26	50	20120529	23	3306	65.92	0.0138196454340352	-0.0235459982042055
3	D	26	50	20120529	23	3308	65.96	0.0152671637258022	-0.0234411342685555
3	D	26	50	20120529	23	3310	66	0.0166762861193508	-0.0224731050851111
3	D	26	50	20120529	23	3312	66.04	0.0175647657899117	-0.0226898333135448
3	D	26	50	20120529	23	3314	66.08	0.0194716630731443	-0.0231856848727841
3	D	26	50	20120529	23	3316	66.12	0.0203608922768932	-0.0233043656749384
3	D	26	50	20120529	23	3318	66.16	0.0214595170117550	-0.0226295807447199
3	D	26	50	20120529	23	3320	66.2	0.0218447134308063	-0.0220701532147842
3	D	26	50	20120529	23	3322	66.24	0.0219319067679944	-0.0217613526123722
3	D	26	50	20120529	23	3324	66.28	0.0214106912885140	-0.0212009775593497
3	D	26	50	20120529	23	3326	66.32	0.0209399915174816	-0.0205039611919307
3	D	26	50	20120529	23	3328	66.36	0.0209810178529260	-0.0197514440132563
3	D	26	50	20120529	23	3330	66.4	0.0202273268769949	-0.0184884664492434
3	D	26	50	20120529	23	3332	66.44	0.0198762483601358	-0.0160951221269613
3	D	26	50	20120529	23	3334	66.48	0.0197196454213064	-0.0147178690360408
3	D	26	50	20120529	23	3336	66.52	0.0190291061520031	-0.0137556169149987
3	D	26	50	20120529	23	3338	66.56	0.0183209387106447	-0.01153353385512
3	D	26	50	20120529	23	3340	66.6	0.0174238394084212	-0.0100744119410737
3	D	26	50	20120529	23	3342	66.64	0.0169096384282101	-0.0096808292355975
3	D	26	50	20120529	23	3344	66.68	0.0170921745082395	-0.0088713722833681
3	D	26	50	20120529	23	3346	66.72	0.0175471599624310	-0.0082925017211128
3	D	26	50	20120529	23	3348	66.76	0.0175176625787897	-0.0072122657223599
3	D	26	50	20120529	23	3350	66.8	0.0171413856046762	-0.0064971940903901
3	D	26	50	20120529	23	3352	66.84	0.0167964094193387	-0.0055509932932809
3	D	26	50	20120529	23	3354	66.88	0.0162533089849806	-0.0035775006933961
3	D	26	50	20120529	23	3356	66.92	0.0166183811450394	-0.00287556286278000
3	D	26	50	20120529	23	3358	66.96	0.0169918820179299	-0.0018642516732592
3	D	26	50	20120529	23	3360	67	0.0170984359387869	-0.000490420979159701
3	D	26	50	20120529	23	3362	67.04	0.0165007327187856	0.000189193490374299
3	D	26	50	20120529	23	3364	67.08	0.0152091951118805	0.0009277594522559
3	D	26	50	20120529	23	3366	67.12	0.0147704494962899	0.0012976611516302
3	D	26	50	20120529	23	3368	67.16	0.0152744044992416	0.0019850396536216
3	D	26	50	20120529	23	3370	67.2	0.0153551065961784	0.0028369124061205
3	D	26	50	20120529	23	3372	67.24	0.0153154661900251	0.0040562049131917
3	D	26	50	20120529	23	3374	67.28	0.0154389906736305	0.00525198611978844
3	D	26	50	20120529	23	3376	67.32	0.0143464470570870	0.00532786574847757
3	D	26	50	20120529	23	3378	67.36	0.0136784574230357	0.00550175744810697
3	D	26	50	20120529	23	3380	67.4	0.0128038016900470	0.00644196197971166
3	D	26	50	20120529	23	3382	67.44	0.0122892754407166	0.00580496483587976
3	D	26	50	20120529	23	3384	67.48	0.0113044807554903	0.00523000924102916
3	D	26	50	20120529	23	3386	67.52	0.0104484290019146	0.00512250072601756
3	D	26	50	20120529	23	3388	67.56	0.00905515287133247	0.004326729825538
3	D	26	50	20120529	23	3390	67.6	0.00847842950952887	0.0042565777617765
3	D	26	50	20120529	23	3392	67.64	0.00750255851188117	0.0040896369218062
3	D	26	50	20120529	23	3394	67.68	0.00673044669719337	0.0035132522641508
3	D	26	50	20120529	23	3396	67.72	0.00610866861261287	0.0039262542431588
3	D	26	50	20120529	23	3398	67.76	0.00529741136651857	0.0042622070388615
3	D	26	50	20120529	23	3400	67.8	0.00414883236599317	0.004307224284979
3	D	26	50	20120529	23	3402	67.84	0.00189160256355557	0.0044660369324996
3	D	26	50	20120529	23	3404	67.88	0.000181181970543429	0.00496178949678948
3	D	26	50	20120529	23	3406	67.92	-0.00209101374691799	0.0053453454281085
3	D	26	50	20120529	23	3408	67.96	-0.00444528334847173	0.00718018853033823
3	D	26	50	20120529	23	3410	68	-0.00524623027058954	0.00799867170062947
3	D	26	50	20120529	23	3412	68.04	-0.00524170478718995	0.00920502415360497
3	D	26	50	20120529	23	3414	68.08	-0.00482335213116874	0.0102788223693792
3	D	26	50	20120529	23	3416	68.12	-0.00435769403148615	0.0102601406082203
3	D	26	50	20120529	23	3418	68.16	-0.0045191052964276	0.0104875532201177
3	D	26	50	20120529	23	3420	68.2	-0.00372711741722742	0.0107299211404372
3	D	26	50	20120529	23	3422	68.24	-0.00374811141756085	0.0104779719232326
3	D	26	50	20120529	23	3424	68.28	-0.00217390504644936	0.0122321935386986
3	D	26	50	20120529	23	3426	68.32	-0.00147134779029297	0.0129019976087504
3	D	26	50	20120529	23	3428	68.36	0.000659476068405818	0.0154243040657853
3	D	26	50	20120529	23	3430	68.4	0.00177804121449701	0.0176084225625821
3	D	26	50	20120529	23	3432	68.44	0.00164094028069275	0.0191786309519528
3	D	26	50	20120529	23	3434	68.48	0.00134642153820446	0.0218695345758823
3	D	26	50	20120529	23	3436	68.52	0.00033070677049314	0.0237330279478294
3	D	26	50	20120529	23	3438	68.56	-0.00093947621162007	0.0244031601154277
3	D	26	50	20120529	23	3440	68.6	-0.00197931208869395	0.0257525673413051
3	D	26	50	20120529	23	3442	68.64	-0.00333218413779911	0.025426782034009
3	D	26	50	20120529	23	3444	68.68	-0.00416968140943646	0.0251735529535305
3	D	26	50	20120529	23	3446	68.72	-0.00490939995537133	0.0243537899199653
3	D	26	50	20120529	23	3448	68.76	-0.0061000051403298	0.0237467741036557
3	D	26	50	20120529	23	3450	68.8	-0.00812107895552063	0.0224518282420653
3	D	26	50	20120529	23	3452	68.84	-0.00974782760311496	0.0209256018944845
3	D	26	50	20120529	23	3454	68.88	-0.0111740266254292	0.0196199221519557
3	D	26	50	20120529	23	3456	68.92	-0.0129664645339911	0.0180428124004007
3	D	26	50	20120529	23	3458	68.96	-0.0144903432870584	0.0165377992562554
3	D	26	50	20120529	23	3460	69	-0.0170853827476062	0.0136536238328805
3	D	26	50	20120529	23	3462	69.04	-0.0195506327584672	0.0115380239831806
3	D	26	50	20120529	23	3464	69.08	-0.0212683719066646	0.0111809704140205
3	D	26	50	20120529	23	3466	69.12	-0.0216708358733125	0.0117255628436869
3	D	26	50	20120529	23	3468	69.16	-0.0221401355729182	0.0125433247650613
3	D	26	50	20120529	23	3470	69.2	-0.0220248700965170	0.0132574955429919
3	D	26	50	20120529	23	3472	69.24	-0.0225497554601918	0.0143559859275652
3	D	26	50	20120529	23	3474	69.28	-0.0217631698767999	0.0155773007600306
3	D	26	50	20120529	23	3476	69.32	-0.0219016567398952	0.0177465275880157
3	D	26	50	20120529	23	3478	69.36	-0.0220935513781736	0.0190309304874985
3	D	26	50	20120529	23	3480	69.4	-0.0220282924933379	0.0223252631993007
3	D	26	50	20120529	23	3482	69.44	-0.0221217012991327	0.0247676807321972
3	D	26	50	20120529	23	3484	69.48	-0.0212598654120869	0.0269891415381085
3	D	26	50	20120529	23	3486	69.52	-0.0205072822603499	0.0297422711951785
3	D	26	50	20120529	23	3488	69.56	-0.0200071479674690	0.0313770290291513
3	D	26	50	20120529	23	3490	69.6	-0.0197943441816709	0.0336149866362677
3	D	26	50	20120529	23	3492	69.64	-0.0189640523281338	0.0348166509712839
3	D	26	50	20120529	23	3494	69.68	-0.0178986262566488	0.035440559568596
3	D	26	50	20120529	23	3496	69.72	-0.0172812725391983	0.0349326235544663
3	D	26	50	20120529	23	3498	69.76	-0.0160225729712116	0.0348905294877823
3	D	26	50	20120529	23	3500	69.8	-0.0143386618114261	0.0340475238543195
3	D	26	50	20120529	23	3502	69.84	-0.0123924564622273	0.0337124613060542
3	D	26	50	20120529	23	3504	69.88	-0.00989447447846524	0.0330786673559411
3	D	26	50	20120529	23	3506	69.92	-0.00734893956366835	0.0339834316956727
3	D	26	50	20120529	23	3508	69.96	-0.00556356565185044	0.0338374141453577
3	D	26	50	20120529	23	3510	70	-0.0027448258900065	0.0348654766945248
3	D	26	50	20120529	23	3512	70.04	0.00018478821512748	0.035867941978213
3	D	26	50	20120529	23	3514	70.08	0.00188024642864971	0.0364165578454644
3	D	26	50	20120529	23	3516	70.12	0.00375216313941705	0.0376216870037084
3	D	26	50	20120529	23	3518	70.16	0.00396932977405506	0.0386621804900888
3	D	26	50	20120529	23	3520	70.2	0.00517469934860467	0.0401005417490394
3	D	26	50	20120529	23	3522	70.24	0.00528840211901947	0.0409172500813099
3	D	26	50	20120529	23	3524	70.28	0.00505618825207787	0.0423621520779865
3	D	26	50	20120529	23	3526	70.32	0.00496765848307327	0.0434411970260771
3	D	26	50	20120529	23	3528	70.36	0.00483154042769487	0.0450413089612242
3	D	26	50	20120529	23	3530	70.4	0.00454700065894537	0.0463336173145207
3	D	26	50	20120529	23	3532	70.44	0.00456234487609717	0.0475426991996716
3	D	26	50	20120529	23	3534	70.48	0.00437510300043897	0.0483065159447093
3	D	26	50	20120529	23	3536	70.52	0.00402063037103014	0.0486404824774637
3	D	26	50	20120529	23	3538	70.56	0.00312005917451096	0.0478284410499491
3	D	26	50	20120529	23	3540	70.6	0.00189959287018298	0.0479278602633839
3	D	26	50	20120529	23	3542	70.64	0.000417214214103500	0.048486333199165
3	D	26	50	20120529	23	3544	70.68	-0.0011691091388104	0.0485537911860902
3	D	26	50	20120529	23	3546	70.72	-0.00304287139827663	0.049533346210068
3	D	26	50	20120529	23	3548	70.76	-0.00492674528471383	0.0510196846641221
3	D	26	50	20120529	23	3550	70.8	-0.0064708543627909	0.0519988154240311
3	D	26	50	20120529	23	3552	70.84	-0.00869124036639478	0.0528919619993478
3	D	26	50	20120529	23	3554	70.88	-0.0102943221500228	0.0537882198445018
3	D	26	50	20120529	23	3556	70.92	-0.0125852066997110	0.0536373232573966
3	D	26	50	20120529	23	3558	70.96	-0.0148608177429255	0.0535661883152092
3	D	26	50	20120529	23	3560	71	-0.0162036842310769	0.0535887450215291
3	D	26	50	20120529	23	3562	71.04	-0.0184343939936861	0.0537698350681909
3	D	26	50	20120529	23	3564	71.08	-0.0214782058439817	0.0530949723562265
3	D	26	50	20120529	23	3566	71.12	-0.0236443567574685	0.053186471973712
3	D	26	50	20120529	23	3568	71.16	-0.0259372919168222	0.0521985730897163
3	D	26	50	20120529	23	3570	71.2	-0.0267602227887671	0.0512625051327816
3	D	26	50	20120529	23	3572	71.24	-0.0275024162084361	0.0498108007688699
3	D	26	50	20120529	23	3574	71.28	-0.0277992454930426	0.0487877728199849
3	D	26	50	20120529	23	3576	71.32	-0.0285366164444639	0.0469289305136017
3	D	26	50	20120529	23	3578	71.36	-0.0284891130109038	0.0461403508890868
3	D	26	50	20120529	23	3580	71.4	-0.0284005054601533	0.0440701614368748
3	D	26	50	20120529	23	3582	71.44	-0.0277152694917089	0.0422293291402084
3	D	26	50	20120529	23	3584	71.48	-0.0276929744148981	0.0401642449989565
3	D	26	50	20120529	23	3586	71.52	-0.0275123793429830	0.0385118778726798
3	D	26	50	20120529	23	3588	71.56	-0.0274367054823672	0.0369733683732029
3	D	26	50	20120529	23	3590	71.6	-0.0272135206619145	0.0326140769874981
3	D	26	50	20120529	23	3592	71.64	-0.0278363191015802	0.0303981669698191
3	D	26	50	20120529	23	3594	71.68	-0.0281539868230283	0.0287132375762688
3	D	26	50	20120529	23	3596	71.72	-0.0292711589687605	0.0266424612254283
3	D	26	50	20120529	23	3598	71.76	-0.0296910389754291	0.0246396519783956
3	D	26	50	20120529	23	3600	71.8	-0.0301963374812650	0.0225944163244916
3	D	26	50	20120529	23	3602	71.84	-0.0302748970446548	0.0203624337696762
3	D	26	50	20120529	23	3604	71.88	-0.0304655330328627	0.0194233959642605
3	D	26	50	20120529	23	3606	71.92	-0.0299459509700468	0.0177622607138971
3	D	26	50	20120529	23	3608	71.96	-0.0292983825798362	0.0169527648707947
3	D	26	50	20120529	23	3610	72	-0.0277573847715963	0.0152826493643102
3	D	26	50	20120529	23	3612	72.04	-0.0277120592269223	0.0142070692394474
3	D	26	50	20120529	23	3614	72.08	-0.0268327719445168	0.0115175885972043
3	D	26	50	20120529	23	3616	72.12	-0.0261650580821102	0.00841544750852863
3	D	26	50	20120529	23	3618	72.16	-0.0264789710665501	0.00678142273215589
3	D	26	50	20120529	23	3620	72.2	-0.0276883145812100	0.0046849006234125
3	D	26	50	20120529	23	3622	72.24	-0.0278421173771859	0.0035659112132526
3	D	26	50	20120529	23	3624	72.28	-0.0286437360507459	0.0013312133683975
3	D	26	50	20120529	23	3626	72.32	-0.0292307690294191	-0.000707665395543601
3	D	26	50	20120529	23	3628	72.36	-0.0290008815437876	-0.0008609025060946
3	D	26	50	20120529	23	3630	72.4	-0.0281632923482687	-0.000550150288966501
3	D	26	50	20120529	23	3632	72.44	-0.0283743495803172	0.000684231876815199
3	D	26	50	20120529	23	3634	72.48	-0.0268932437164439	0.000491898832332499
3	D	26	50	20120529	23	3636	72.52	-0.0264091018455011	0.0006252026027218
3	D	26	50	20120529	23	3638	72.56	-0.0255695186088592	0.0012795945733708
3	D	26	50	20120529	23	3640	72.6	-0.0245925445246328	0.0014516690085726
3	D	26	50	20120529	23	3642	72.64	-0.0232253889185477	0.0015141418926904
3	D	26	50	20120529	23	3644	72.68	-0.0205330056029679	0.0013800709114435
3	D	26	50	20120529	23	3646	72.72	-0.0197653429041473	0.0006230148143408
3	D	26	50	20120529	23	3648	72.76	-0.0177183635249209	0.0007339839099395
3	D	26	50	20120529	23	3650	72.8	-0.0156770664557882	0.0009428420398986
3	D	26	50	20120529	23	3652	72.84	-0.0134857001144842	0.000183366930497300
3	D	26	50	20120529	23	3654	72.88	-0.0119967100100007	0.0003961000056173
3	D	26	50	20120529	23	3656	72.92	-0.0104158172371663	0.000938507475329899
3	D	26	50	20120529	23	3658	72.96	-0.0090367680950216	0.0016056839365828
3	D	26	50	20120529	23	3660	73	-0.00824684496762247	0.0029806389304645
3	D	26	50	20120529	23	3662	73.04	-0.00798951466781306	0.0041223759657751
3	D	26	50	20120529	23	3664	73.08	-0.0076801271667727	0.0047206872976083
3	D	26	50	20120529	23	3666	73.12	-0.00651193726677784	0.00598116877468364
3	D	26	50	20120529	23	3668	73.16	-0.00523040522082659	0.00713375282801771
3	D	26	50	20120529	23	3670	73.2	-0.00383760285178782	0.00829267255811121
3	D	26	50	20120529	23	3672	73.24	-0.00326074513969584	0.00989064903077907
3	D	26	50	20120529	23	3674	73.28	-0.00301621276551912	0.0109552555655047
3	D	26	50	20120529	23	3676	73.32	-0.00132384531573746	0.0130463888134687
3	D	26	50	20120529	23	3678	73.36	-0.000426908648073571	0.0144495573679197
3	D	26	50	20120529	23	3680	73.4	-0.000777117423591831	0.0161317997557015
3	D	26	50	20120529	23	3682	73.44	-0.00162440812414861	0.0168403985321964
3	D	26	50	20120529	23	3684	73.48	-0.00226316949939957	0.01824354233791
3	D	26	50	20120529	23	3686	73.52	-0.00378956201707401	0.0204834904506154
3	D	26	50	20120529	23	3688	73.56	-0.00463078574144821	0.0228511738678082
3	D	26	50	20120529	23	3690	73.6	-0.00501775699852036	0.0249512668657967
3	D	26	50	20120529	23	3692	73.64	-0.00481177679316071	0.0260000617857882
3	D	26	50	20120529	23	3694	73.68	-0.00387321274928837	0.0263885250381686
3	D	26	50	20120529	23	3696	73.72	-0.00299732665050041	0.0274774058415856
3	D	26	50	20120529	23	3698	73.76	-0.00210323255209689	0.0271388148304822
3	D	26	50	20120529	23	3700	73.8	-0.0011267958690242	0.026750266725288
3	D	26	50	20120529	23	3702	73.84	0.000801505536474949	0.0271844090757331
3	D	26	50	20120529	23	3704	73.88	0.00211248857986262	0.0268551730873449
3	D	26	50	20120529	23	3706	73.92	0.00488030958239327	0.0268271080191996
3	D	26	50	20120529	23	3708	73.96	0.00685886506683137	0.0267837623735128
3	D	26	50	20120529	23	3710	74	0.00885003533624587	0.0258099773408696
3	D	26	50	20120529	23	3712	74.04	0.0109249553328240	0.0252628322557231
3	D	26	50	20120529	23	3714	74.08	0.0122515795782116	0.0253716347761443
3	D	26	50	20120529	23	3716	74.12	0.0136854789933729	0.0249094414996895
3	D	26	50	20120529	23	3718	74.16	0.0153216958007673	0.0234443445333422
3	D	26	50	20120529	23	3720	74.2	0.0162677905318593	0.0215299377760934
3	D	26	50	20120529	23	3722	74.24	0.0168364458052895	0.0206351648551799
3	D	26	50	20120529	23	3724	74.28	0.0175167532394691	0.0185300372569094
3	D	26	50	20120529	23	3726	74.32	0.0189376843162635	0.0169914436117256
3	D	26	50	20120529	23	3728	74.36	0.0210968348726166	0.0148632643323885
3	D	26	50	20120529	23	3730	74.4	0.0223938101306689	0.0134391512750788
3	D	26	50	20120529	23	3732	74.44	0.0239082914346143	0.0120075428858885
3	D	26	50	20120529	23	3734	74.48	0.0260011153748921	0.0104685249766360
3	D	26	50	20120529	23	3736	74.52	0.0263659117633063	0.00965881700149924
3	D	26	50	20120529	23	3738	74.56	0.0277494368913759	0.00822848140451509
3	D	26	50	20120529	23	3740	74.6	0.0283582558299775	0.00682360165165366
3	D	26	50	20120529	23	3742	74.64	0.0284882220563596	0.00685655282765696
3	D	26	50	20120529	23	3744	74.68	0.0283856915730875	0.00516656762062111
3	D	26	50	20120529	23	3746	74.72	0.0282603215407831	0.0025231903405114
3	D	26	50	20120529	23	3748	74.76	0.0286000156384652	0.0007964355808539
3	D	26	50	20120529	23	3750	74.8	0.0288643321532727	0.0006629338205659
3	D	26	50	20120529	23	3752	74.84	0.0302832833310797	-0.0034196886019709
3	D	26	50	20120529	23	3754	74.88	0.0304507969275428	-0.0049500798084929
3	D	26	50	20120529	23	3756	74.92	0.0311184471503392	-0.0070383075546931
3	D	26	50	20120529	23	3758	74.96	0.03122372827899	-0.0092523366683341
3	D	26	50	20120529	23	3760	75	0.0314799625632886	-0.0114640464717328
3	D	26	50	20120529	23	3762	75.04	0.0318942422842502	-0.0143140544954408
3	D	26	50	20120529	23	3764	75.08	0.0317975312897873	-0.0166357476875853
3	D	26	50	20120529	23	3766	75.12	0.0317460327029135	-0.0175100357250478
3	D	26	50	20120529	23	3768	75.16	0.0317843437483182	-0.0185755183650753
3	D	26	50	20120529	23	3770	75.2	0.0320169111686504	-0.0208318253931634
3	D	26	50	20120529	23	3772	75.24	0.0316828095785008	-0.0232906414394224
3	D	26	50	20120529	23	3774	75.28	0.0305478473332607	-0.0251662273272773
3	D	26	50	20120529	23	3776	75.32	0.0297728017325377	-0.0269261312528369
3	D	26	50	20120529	23	3778	75.36	0.0282598760635110	-0.0295005656217808
3	D	26	50	20120529	23	3780	75.4	0.0274983503444443	-0.0318909825219888
3	D	26	50	20120529	23	3782	75.44	0.027100524998281	-0.0330017129249445
3	D	26	50	20120529	23	3784	75.48	0.0258222173592519	-0.0353299327126793
3	D	26	50	20120529	23	3786	75.52	0.0252027211082544	-0.0364281402545401
3	D	26	50	20120529	23	3788	75.56	0.0239348079389088	-0.036566945315687
3	D	26	50	20120529	23	3790	75.6	0.0225148668116081	-0.0370018866967949
3	D	26	50	20120529	23	3792	75.64	0.0220221548064773	-0.0365125688042138
3	D	26	50	20120529	23	3794	75.68	0.0217280690961818	-0.0363993610085458
3	D	26	50	20120529	23	3796	75.72	0.0212194471884743	-0.0362222307598586
3	D	26	50	20120529	23	3798	75.76	0.0201327654871468	-0.036894689308767
3	D	26	50	20120529	23	3800	75.8	0.0193929196619914	-0.0387616633431338
3	D	26	50	20120529	23	3802	75.84	0.0185323707092873	-0.0397636336520752
3	D	26	50	20120529	23	3804	75.88	0.0178126774273957	-0.0400774476415658
3	D	26	50	20120529	23	3806	75.92	0.0166144849866751	-0.0404935799822941
3	D	26	50	20120529	23	3808	75.96	0.0161137119642387	-0.0411001361791959
3	D	26	50	20120529	23	3810	76	0.0160927816035156	-0.0401640682222611
3	D	26	50	20120529	23	3812	76.04	0.0151470969943567	-0.0393811595941314
3	D	26	50	20120529	23	3814	76.08	0.0154636687002940	-0.038263577326466
3	D	26	50	20120529	23	3816	76.12	0.0149252775970985	-0.0377657741525107
3	D	26	50	20120529	23	3818	76.16	0.0145734212627801	-0.0364293423360681
3	D	26	50	20120529	23	3820	76.2	0.0144620519447432	-0.0356539997504971
3	D	26	50	20120529	23	3822	76.24	0.0143231761729182	-0.034752297183128
3	D	26	50	20120529	23	3824	76.28	0.0139303783559690	-0.0334101378017578
3	D	26	50	20120529	23	3826	76.32	0.0130681323469902	-0.0315957018012331
3	D	26	50	20120529	23	3828	76.36	0.0129407824156985	-0.0298386121606627
3	D	26	50	20120529	23	3830	76.4	0.0115081840770145	-0.0277158776035407
3	D	26	50	20120529	23	3832	76.44	0.0109128001672554	-0.025672621848624
3	D	26	50	20120529	23	3834	76.48	0.00997729789574557	-0.023873459354573
3	D	26	50	20120529	23	3836	76.52	0.00957170144605697	-0.022341300381098
3	D	26	50	20120529	23	3838	76.56	0.00862736033978237	-0.0196532339524173
3	D	26	50	20120529	23	3840	76.6	0.00724362307967847	-0.018020170841267
3	D	26	50	20120529	23	3842	76.64	0.00640110534989467	-0.0168672332345423
3	D	26	50	20120529	23	3844	76.68	0.00617044711787157	-0.0151428826379408
3	D	26	50	20120529	23	3846	76.72	0.00570580725195397	-0.0137789443677101
3	D	26	50	20120529	23	3848	76.76	0.00476118330296677	-0.0124770900728675
3	D	26	50	20120529	23	3850	76.8	0.00384597499607706	-0.0119622456254856
3	D	26	50	20120529	23	3852	76.84	0.00266751083455156	-0.0108848977336698
3	D	26	50	20120529	23	3854	76.88	0.0018962694683114	-0.009517989614958
3	D	26	50	20120529	23	3856	76.92	0.000139957645200250	-0.0080719562474316
3	D	26	50	20120529	23	3858	76.96	-0.00098087731365855	-0.0070520961369262
3	D	26	50	20120529	23	3860	77	-0.00236588736596864	-0.0051684343825234
3	D	26	50	20120529	23	3862	77.04	-0.00371087517446357	-0.0039890509821823
3	D	26	50	20120529	23	3864	77.08	-0.00526007542136518	-0.002823809717465
3	D	26	50	20120529	23	3866	77.12	-0.00619444632202508	-0.0025746252877749
3	D	26	50	20120529	23	3868	77.16	-0.0082322007861841	-0.00150051594501690
3	D	26	50	20120529	23	3870	77.2	-0.00912660601157134	4.65488394055993e-05
3	D	26	50	20120529	23	3872	77.24	-0.00932778496188672	0.00127147698752280
3	D	26	50	20120529	23	3874	77.28	-0.00930019365528482	0.00170845483616050
3	D	26	50	20120529	23	3876	77.32	-0.00920284626471887	0.0038185533951027
3	D	26	50	20120529	23	3878	77.36	-0.00834301856093165	0.00492098943551502
3	D	26	50	20120529	23	3880	77.4	-0.00780605581343421	0.00604093343982952
3	D	26	50	20120529	23	3882	77.44	-0.00779302383545694	0.00700952123763104
3	D	26	50	20120529	23	3884	77.48	-0.00744702941635455	0.00796348606719763
3	D	26	50	20120529	23	3886	77.52	-0.0069275817038271	0.00939374388243584
3	D	26	50	20120529	23	3888	77.56	-0.00557719867059172	0.0095080759778859
3	D	26	50	20120529	23	3890	77.6	-0.00387619673990498	0.0102585991154373
3	D	26	50	20120529	23	3892	77.64	-0.00167019258112366	0.0117150842282965
3	D	26	50	20120529	23	3894	77.68	-0.00056649152667979	0.0114506609403650
3	D	26	50	20120529	23	3896	77.72	0.00108113798416298	0.0112510164117648
3	D	26	50	20120529	23	3898	77.76	0.00181651489446137	0.0113526559404926
3	D	26	50	20120529	23	3900	77.8	0.00246952093581933	0.0109251462516550
3	D	26	50	20120529	23	3902	77.84	0.0027520949477171	0.0105556405320781
3	D	26	50	20120529	23	3904	77.88	0.00170899223731414	0.0110556569502586
3	D	26	50	20120529	23	3906	77.92	0.00162424548958893	0.0108322748470139
3	D	26	50	20120529	23	3908	77.96	0.00159826638644814	0.0106828207577423
3	D	26	50	20120529	23	3910	78	0.00101760443987337	0.0115176027393399
3	D	26	50	20120529	23	3912	78.04	0.00073254848317364	0.0120299793840555
3	D	26	50	20120529	23	3914	78.08	0.00100701905135901	0.0135252839520951
3	D	26	50	20120529	23	3916	78.12	5.99272997055603e-05	0.0140970009978879
3	D	26	50	20120529	23	3918	78.16	0.000163893209743419	0.0145912191404626
3	D	26	50	20120529	23	3920	78.2	-0.00054116296177769	0.0155778310901165
3	D	26	50	20120529	23	3922	78.24	-0.0011855564425408	0.0165155748901227
3	D	26	50	20120529	23	3924	78.28	-0.00221039458478571	0.0177544259707615
3	D	26	50	20120529	23	3926	78.32	-0.00355053871182952	0.0199723583138347
3	D	26	50	20120529	23	3928	78.36	-0.00478420669976225	0.0217489853147693
3	D	26	50	20120529	23	3930	78.4	-0.00588926610633278	0.022151647271316
3	D	26	50	20120529	23	3932	78.44	-0.00606549125834009	0.0229072191512851
3	D	26	50	20120529	23	3934	78.48	-0.00579442187377222	0.0226516495473608
3	D	26	50	20120529	23	3936	78.52	-0.00601607156540296	0.0230224139170082
3	D	26	50	20120529	23	3938	78.56	-0.00581292685823588	0.0223116372516273
3	D	26	50	20120529	23	3940	78.6	-0.0055993593971141	0.0216616010587503
3	D	26	50	20120529	23	3942	78.64	-0.00540338475270825	0.0213852566575948
3	D	26	50	20120529	23	3944	78.68	-0.00604852069559161	0.0209746256076241
3	D	26	50	20120529	23	3946	78.72	-0.00637342919047902	0.0211386673097916
3	D	26	50	20120529	23	3948	78.76	-0.00697530434048938	0.0203114230864815
3	D	26	50	20120529	23	3950	78.8	-0.00692601192677287	0.0208548417188911
3	D	26	50	20120529	23	3952	78.84	-0.00802580338782355	0.0200516532682769
3	D	26	50	20120529	23	3954	78.88	-0.00958438482039116	0.0192039121407006
3	D	26	50	20120529	23	3956	78.92	-0.0115681820873982	0.0182551070693163
3	D	26	50	20120529	23	3958	78.96	-0.0144961344915964	0.0158119046478927
3	D	26	50	20120529	23	3960	79	-0.0155465274729134	0.0154046394262005
3	D	26	50	20120529	23	3962	79.04	-0.0148386782296066	0.0161844438555609
3	D	26	50	20120529	23	3964	79.08	-0.0169786591211217	0.0164378497127347
3	D	26	50	20120529	23	3966	79.12	-0.0174253526169329	0.0162763606660473
3	D	26	50	20120529	23	3968	79.16	-0.0174384340923848	0.0173140257253029
3	D	26	50	20120529	23	3970	79.2	-0.0175211726568515	0.0177412525714280
3	D	26	50	20120529	23	3972	79.24	-0.0183722180944163	0.0187801621386186
3	D	26	50	20120529	23	3974	79.28	-0.0194340591345207	0.0203810023937502
3	D	26	50	20120529	23	3976	79.32	-0.0205336950320796	0.0211683516524658
3	D	26	50	20120529	23	3978	79.36	-0.0214461244093192	0.0219033396540345
3	D	26	50	20120529	23	3980	79.4	-0.0231062131416465	0.0228135840713204
3	D	26	50	20120529	23	3982	79.44	-0.0244951971340669	0.0238417738997081
3	D	26	50	20120529	23	3984	79.48	-0.0253281972065759	0.0245041632480524
3	D	26	50	20120529	23	3986	79.52	-0.0266921496189422	0.0261704462357829
3	D	26	50	20120529	23	3988	79.56	-0.0263178992128636	0.0272298831128313
3	D	26	50	20120529	23	3990	79.6	-0.0267592045550022	0.0282006700127223
3	D	26	50	20120529	23	3992	79.64	-0.0268054634806274	0.0298453862436265
3	D	26	50	20120529	23	3994	79.68	-0.0264052763978149	0.0313403160450721
3	D	26	50	20120529	23	3996	79.72	-0.0263865168549100	0.032545035081383
3	D	26	50	20120529	23	3998	79.76	-0.0264321464554999	0.0339314381340521
3	D	26	50	20120529	23	4000	79.8	-0.0267775949881673	0.035650458559737
3	D	26	50	20120529	23	4002	79.84	-0.0268301832265909	0.0367261299013746
3	D	26	50	20120529	23	4004	79.88	-0.0274153784347398	0.0384439814795503
3	D	26	50	20120529	23	4006	79.92	-0.0270719790975244	0.0404793459227889
[truncated: 3,660 more rows]
