# Supplementary material for: How Do Ants Make Sense of Gravity? A Boltzmann Walker Analysis of Lasius niger Trajectories on Various Inclines
Source: PLoS One. 2013 Oct 29;8(10):e76531. doi: 10.1371/journal.pone.0076531 (PMC3812222; doi:10.1371/journal.pone.0076531)
Supplement: Dataset S4 — Trajectories for . (ZIP) [file pone.0076531.s008.zip › Incline4/4-A-26-50-20120615-01.txt]

Pente	Colonie	Temperature	Humidite	Date	Indiv	Frame	Time	X	Y
4	A	26	50	20120615	1	42	0	0	0
4	A	26	50	20120615	1	44	0.04	0.00131872586264166	0.00064288734331919
4	A	26	50	20120615	1	46	0.08	0.00219862903505355	0.00108492171254912
4	A	26	50	20120615	1	48	0.12	0.00408652423775535	0.00158695833480341
4	A	26	50	20120615	1	50	0.16	0.00514431497021712	0.00191877667715657
4	A	26	50	20120615	1	52	0.2	0.0068817541133384	0.00091466383466824
4	A	26	50	20120615	1	54	0.24	0.0077185577132234	0.00084840863637784
4	A	26	50	20120615	1	56	0.28	0.00862634139891069	0.00073412603840247
4	A	26	50	20120615	1	58	0.32	0.00906003473654974	0.00122505966997857
4	A	26	50	20120615	1	60	0.36	0.00951734685489398	0.0018420831685623
4	A	26	50	20120615	1	62	0.4	0.0105199507315113	0.00235101903168063
4	A	26	50	20120615	1	64	0.44	0.0118840106241084	0.00313881235345481
4	A	26	50	20120615	1	66	0.48	0.0129056957772160	0.00401812721302475
4	A	26	50	20120615	1	68	0.52	0.0135780199758359	0.00308092081417229
4	A	26	50	20120615	1	70	0.56	0.0144869350323731	0.00236998151423171
4	A	26	50	20120615	1	72	0.6	0.0152453211973313	0.00228569438591427
4	A	26	50	20120615	1	74	0.64	0.0154518883013194	0.00085214145307572
4	A	26	50	20120615	1	76	0.68	0.0162707038117978	0.00028064361038513
4	A	26	50	20120615	1	78	0.72	0.0166476907211196	-0.0009504010113894
4	A	26	50	20120615	1	80	0.76	0.0167869978280811	-0.00267168983562838
4	A	26	50	20120615	1	82	0.8	0.016744755268973	-0.00299042528831603
4	A	26	50	20120615	1	84	0.84	0.0170443776253652	-0.00499588618577825
4	A	26	50	20120615	1	86	0.88	0.0172853949717326	-0.00606485486223701
4	A	26	50	20120615	1	88	0.92	0.0176030980485198	-0.00757770982058563
4	A	26	50	20120615	1	90	0.96	0.0174538278070113	-0.00831755564574112
4	A	26	50	20120615	1	92	1	0.0178494328378817	-0.00932697178908835
4	A	26	50	20120615	1	94	1.04	0.0182845580667527	-0.0100247730450345
4	A	26	50	20120615	1	96	1.08	0.0182565283539464	-0.0104221953403326
4	A	26	50	20120615	1	98	1.12	0.018431127160357	-0.0107227722908794
4	A	26	50	20120615	1	100	1.16	0.0179327441588411	-0.0103853550770328
4	A	26	50	20120615	1	102	1.2	0.0176652951609929	-0.0107656583171583
4	A	26	50	20120615	1	104	1.24	0.0174580350923593	-0.0105934848870072
4	A	26	50	20120615	1	106	1.28	0.0176837294347785	-0.0108653108758309
4	A	26	50	20120615	1	108	1.32	0.0174834485100752	-0.0107403226811884
4	A	26	50	20120615	1	110	1.36	0.0174278069845704	-0.0117108189601923
4	A	26	50	20120615	1	112	1.4	0.0176294214419523	-0.0129191754244964
4	A	26	50	20120615	1	114	1.44	0.0174862274397252	-0.0142873612144510
4	A	26	50	20120615	1	116	1.48	0.0172986369604239	-0.0140754363623819
4	A	26	50	20120615	1	118	1.52	0.0169271746763835	-0.0145495705510506
4	A	26	50	20120615	1	120	1.56	0.0167577377494756	-0.0152480647716423
4	A	26	50	20120615	1	122	1.6	0.0163714665281168	-0.0160337099030152
4	A	26	50	20120615	1	124	1.64	0.0158444951994376	-0.0170003602282363
4	A	26	50	20120615	1	126	1.68	0.0154769481656446	-0.0173008735391728
4	A	26	50	20120615	1	128	1.72	0.0157289185960526	-0.0179141189662246
4	A	26	50	20120615	1	130	1.76	0.0154506508644523	-0.0187437885657942
4	A	26	50	20120615	1	132	1.8	0.0156758007346499	-0.0189474282477082
4	A	26	50	20120615	1	134	1.84	0.015993468456098	-0.0190388925098546
4	A	26	50	20120615	1	136	1.88	0.0161360777517277	-0.0202229569570871
4	A	26	50	20120615	1	138	1.92	0.0162027367079901	-0.0208474241687564
4	A	26	50	20120615	1	140	1.96	0.0161798193772119	-0.0220381990593424
4	A	26	50	20120615	1	142	2	0.0162746706808402	-0.0224284230076080
4	A	26	50	20120615	1	144	2.04	0.0158006262947328	-0.0228112506189424
4	A	26	50	20120615	1	146	2.08	0.0160382778128217	-0.0227950649447210
4	A	26	50	20120615	1	148	2.12	0.0153496760160988	-0.0234645748583519
4	A	26	50	20120615	1	150	2.16	0.0147021924787019	-0.0237394131220635
4	A	26	50	20120615	1	152	2.2	0.0136760956863865	-0.0240376141938254
4	A	26	50	20120615	1	154	2.24	0.0134261334392371	-0.0245408620899959
4	A	26	50	20120615	1	156	2.28	0.0129411996086993	-0.0250752933952167
4	A	26	50	20120615	1	158	2.32	0.0124173041945182	-0.0261080228491397
4	A	26	50	20120615	1	160	2.36	0.0121580788485352	-0.0264864663984307
4	A	26	50	20120615	1	162	2.4	0.0123012679717255	-0.0267859261202632
4	A	26	50	20120615	1	164	2.44	0.0122625892307946	-0.026343630828631
4	A	26	50	20120615	1	166	2.48	0.0120822062909139	-0.0260078258182455
4	A	26	50	20120615	1	168	2.52	0.0121425932100272	-0.0257741977377415
4	A	26	50	20120615	1	170	2.56	0.0118980049744148	-0.0251104366022417
4	A	26	50	20120615	1	172	2.6	0.0115013887808473	-0.0244613832877905
4	A	26	50	20120615	1	174	2.64	0.011430890234763	-0.0243931474834060
4	A	26	50	20120615	1	176	2.68	0.0100828618671089	-0.0245843491570389
4	A	26	50	20120615	1	178	2.72	0.00891387293645135	-0.0255526611831957
4	A	26	50	20120615	1	180	2.76	0.00790815496156973	-0.0256802939571999
4	A	26	50	20120615	1	182	2.8	0.00631454840880961	-0.0261354585922497
4	A	26	50	20120615	1	184	2.84	0.00569540571120267	-0.0261576617451789
4	A	26	50	20120615	1	186	2.88	0.00540209781836648	-0.0264895776682679
4	A	26	50	20120615	1	188	2.92	0.0047452663293223	-0.0263661875349509
4	A	26	50	20120615	1	190	2.96	0.00341130938661388	-0.0268421411093675
4	A	26	50	20120615	1	192	3	0.00319528826496139	-0.026601088407661
4	A	26	50	20120615	1	194	3.04	0.0027689028759059	-0.0274005433344705
4	A	26	50	20120615	1	196	3.08	0.00273425464362776	-0.0274360400948861
4	A	26	50	20120615	1	198	3.12	0.00266707949941504	-0.0281800578500506
4	A	26	50	20120615	1	200	3.16	0.00299920755453836	-0.0292028878090369
4	A	26	50	20120615	1	202	3.2	0.00326437259748331	-0.0293802301897585
4	A	26	50	20120615	1	204	3.24	0.00312577966837075	-0.0306028178144301
4	A	26	50	20120615	1	206	3.28	0.00345663493128794	-0.030078356714824
4	A	26	50	20120615	1	208	3.32	0.00338231800858523	-0.0318241326468955
4	A	26	50	20120615	1	210	3.36	0.00311969855005255	-0.032216576910454
4	A	26	50	20120615	1	212	3.4	0.00256596322970536	-0.0327952023894989
4	A	26	50	20120615	1	214	3.44	0.00297785292974652	-0.0324363456980468
4	A	26	50	20120615	1	216	3.48	0.00271275859747969	-0.0321506038477693
4	A	26	50	20120615	1	218	3.52	0.00337418628060158	-0.0313402594765295
4	A	26	50	20120615	1	220	3.56	0.00306341285027009	-0.0314743976329206
4	A	26	50	20120615	1	222	3.6	0.00253753753710166	-0.0306815187991761
4	A	26	50	20120615	1	224	3.64	0.00275263941993861	-0.0301924837493075
4	A	26	50	20120615	1	226	3.68	0.0024023387205388	-0.0293493296234207
4	A	26	50	20120615	1	228	3.72	0.002673019196377	-0.0287365508868444
4	A	26	50	20120615	1	230	3.76	0.00298944948095798	-0.0280589304584333
4	A	26	50	20120615	1	232	3.8	0.00311170824342514	-0.0282304038528711
4	A	26	50	20120615	1	234	3.84	0.0031892778573213	-0.0278121501917992
4	A	26	50	20120615	1	236	3.88	0.00334448779579175	-0.0277103975259865
4	A	26	50	20120615	1	238	3.92	0.00325419025983423	-0.0270527175088049
4	A	26	50	20120615	1	240	3.96	0.00298442902281156	-0.0263339434657288
4	A	26	50	20120615	1	242	4	0.00221431902742129	-0.0254984968037568
4	A	26	50	20120615	1	244	4.04	0.00185263390884437	-0.0247279625442979
4	A	26	50	20120615	1	246	4.08	0.00107750345530768	-0.0242114917513192
4	A	26	50	20120615	1	248	4.12	0.000376053528370621	-0.0234775149124476
4	A	26	50	20120615	1	250	4.16	5.46027856432214e-05	-0.0222615740915192
4	A	26	50	20120615	1	252	4.2	-0.00062855428886454	-0.0210094789008687
4	A	26	50	20120615	1	254	4.24	-0.00170564762223914	-0.0189765186206862
4	A	26	50	20120615	1	256	4.28	-0.00218854498524705	-0.0186309413945847
4	A	26	50	20120615	1	258	4.32	-0.00336506460312429	-0.0161877106888899
4	A	26	50	20120615	1	260	4.36	-0.00379449762240669	-0.0142121179818649
4	A	26	50	20120615	1	262	4.4	-0.00284432288518727	-0.0135366542291365
4	A	26	50	20120615	1	264	4.44	-0.00252709356994355	-0.0121952938784291
4	A	26	50	20120615	1	266	4.48	-0.00231586168252003	-0.0104860237481499
4	A	26	50	20120615	1	268	4.52	-0.0023916458517937	-0.00942835110252063
4	A	26	50	20120615	1	270	4.56	-0.00300198648418843	-0.0071191157176471
4	A	26	50	20120615	1	272	4.6	-0.00278612799709562	-0.00585512699093708
4	A	26	50	20120615	1	274	4.64	-0.00129510849615004	-0.00364394751762425
4	A	26	50	20120615	1	276	4.68	-0.000974400215542879	-0.00313070820263562
4	A	26	50	20120615	1	278	4.72	0.00082455721754163	-0.00188830037488742
4	A	26	50	20120615	1	280	4.76	0.00210430028333648	-0.00184620630820339
4	A	26	50	20120615	1	282	4.8	0.00266219339155704	-0.00141686521280254
4	A	26	50	20120615	1	284	4.84	0.00352354137492381	-0.00151862494968310
4	A	26	50	20120615	1	286	4.88	0.00426343174780651	-0.00183343100998769
4	A	26	50	20120615	1	288	4.92	0.00558683936444641	-0.00207084706151854
4	A	26	50	20120615	1	290	4.96	0.00680831471015115	-0.00190387440174306
4	A	26	50	20120615	1	292	5	0.00696702836272237	-0.00119436275039369
4	A	26	50	20120615	1	294	5.04	0.00733731189975852	-0.00141445539289226
4	A	26	50	20120615	1	296	5.08	0.00694404413964261	-0.000572545350676237
4	A	26	50	20120615	1	298	5.12	0.00632975898277971	-0.00033704315435935
4	A	26	50	20120615	1	300	5.16	0.00601472099145089	0.0007163133114776
4	A	26	50	20120615	1	302	5.2	0.00568119993596863	0.00045889108778664
4	A	26	50	20120615	1	304	5.24	0.00523237097767828	0.00113475789138036
4	A	26	50	20120615	1	306	5.28	0.0044699210700486	0.00145546829330787
4	A	26	50	20120615	1	308	5.32	0.00287914577284035	0.00190688809084448
4	A	26	50	20120615	1	310	5.36	0.00213653162463652	0.00264649703522827
4	A	26	50	20120615	1	312	5.4	0.00111057073824445	0.00356024318671588
4	A	26	50	20120615	1	314	5.44	0.000712171079953403	0.00472343228613283
4	A	26	50	20120615	1	316	5.48	0.000293330520253172	0.00558609548811261
4	A	26	50	20120615	1	318	5.52	0.000588185562726593	0.00555248528858925
4	A	26	50	20120615	1	320	5.56	0.000725194572649291	0.00600349213576565
4	A	26	50	20120615	1	322	5.6	0.00117261638844508	0.00597908988074691
4	A	26	50	20120615	1	324	5.64	0.0015847747890631	0.00621230783931785
4	A	26	50	20120615	1	326	5.68	0.00247652129295308	0.00604359216132674
4	A	26	50	20120615	1	328	5.72	0.00344266250129169	0.00645861434440856
4	A	26	50	20120615	1	330	5.76	0.0039752553288814	0.00639186346426455
4	A	26	50	20120615	1	332	5.8	0.0051559256635642	0.00682410369746827
4	A	26	50	20120615	1	334	5.84	0.00622125981116767	0.00657632641027269
4	A	26	50	20120615	1	336	5.88	0.00746443838530736	0.00590717712110023
4	A	26	50	20120615	1	338	5.92	0.00801128648560579	0.00576442640411429
4	A	26	50	20120615	1	340	5.96	0.00929608536488612	0.00528271698049877
4	A	26	50	20120615	1	342	6	0.0107699341918641	0.0038976383388309
4	A	26	50	20120615	1	344	6.04	0.0116475039118981	0.00374411767846071
4	A	26	50	20120615	1	346	6.08	0.0126725838846622	0.00201437751397299
4	A	26	50	20120615	1	348	6.12	0.0140188869117701	0.00081124946791971
4	A	26	50	20120615	1	350	6.16	0.0141501330014262	0.00129080221585261
4	A	26	50	20120615	1	352	6.2	0.0140994688005542	0.00081378091019635
4	A	26	50	20120615	1	354	6.24	0.0146145395221061	-5.447550642261e-05
4	A	26	50	20120615	1	356	6.28	0.0157067366563268	-0.00102550282261922
4	A	26	50	20120615	1	358	6.32	0.0159609627573668	-0.00192906508082283
4	A	26	50	20120615	1	360	6.36	0.0168904687633721	-0.00274410464108969
4	A	26	50	20120615	1	362	6.4	0.018269998738128	-0.00442603590188782
4	A	26	50	20120615	1	364	6.44	0.019042901805304	-0.00606521548669542
4	A	26	50	20120615	1	366	6.48	0.0185492917745611	-0.00638459440655395
4	A	26	50	20120615	1	368	6.52	0.0184196861726374	-0.00631126036227709
4	A	26	50	20120615	1	370	6.56	0.0182305775350769	-0.00677486785229424
4	A	26	50	20120615	1	372	6.6	0.0176687458420851	-0.00642863301688625
4	A	26	50	20120615	1	374	6.64	0.0170991784009072	-0.0064671632653931
4	A	26	50	20120615	1	376	6.68	0.0159441477581102	-0.00779882918213048
4	A	26	50	20120615	1	378	6.72	0.0157372058875281	-0.00807492609591258
4	A	26	50	20120615	1	380	6.76	0.0149299162175831	-0.00972155151512607
4	A	26	50	20120615	1	382	6.8	0.0142574088783068	-0.0100887301462860
4	A	26	50	20120615	1	384	6.84	0.0139885654658861	-0.00990601516824098
4	A	26	50	20120615	1	386	6.88	0.0129349346426180	-0.0107804651331564
4	A	26	50	20120615	1	388	6.92	0.0127554709415529	-0.0107192296859056
4	A	26	50	20120615	1	390	6.96	0.0121502228921963	-0.0110402208092252
4	A	26	50	20120615	1	392	7	0.0118412808684280	-0.0116421878831171
4	A	26	50	20120615	1	394	7.04	0.0118282701036542	-0.0119381827817218
4	A	26	50	20120615	1	396	7.08	0.0115476477064725	-0.0118109459875151
4	A	26	50	20120615	1	398	7.12	0.0114054202485047	-0.0112002461448756
4	A	26	50	20120615	1	400	7.16	0.0110945831785629	-0.0112101385687444
4	A	26	50	20120615	1	402	7.2	0.0104151666989276	-0.0114582199118558
4	A	26	50	20120615	1	404	7.24	0.0100559140276779	-0.0114590967242645
4	A	26	50	20120615	1	406	7.28	0.00965227626377322	-0.0115403927908975
4	A	26	50	20120615	1	408	7.32	0.0084271925521641	-0.0106441561589470
4	A	26	50	20120615	1	410	7.36	0.00825599492937101	-0.0109581893515398
4	A	26	50	20120615	1	412	7.4	0.00718608580089327	-0.0110881697200575
4	A	26	50	20120615	1	414	7.44	0.00605319467141525	-0.0105935980240922
4	A	26	50	20120615	1	416	7.48	0.00492288448168855	-0.00985550582375405
4	A	26	50	20120615	1	418	7.52	0.00342830116256579	-0.00950188172248265
4	A	26	50	20120615	1	420	7.56	0.00166933061795739	-0.00883800744989785
4	A	26	50	20120615	1	422	7.6	0.000431801826999371	-0.0084687350755588
4	A	26	50	20120615	1	424	7.64	-0.000876782003079729	-0.00768985907740216
4	A	26	50	20120615	1	426	7.68	-0.00080331007298054	-0.00743838715727488
4	A	26	50	20120615	1	428	7.72	-0.00098333804525708	-0.0060896389549176
4	A	26	50	20120615	1	430	7.76	-0.000353468537779539	-0.00475789525643429
4	A	26	50	20120615	1	432	7.8	-0.000587188542165128	-0.00412283558518284
4	A	26	50	20120615	1	434	7.84	-0.00089588307855993	-0.00316668579566239
4	A	26	50	20120615	1	436	7.88	-0.00075013422882175	-0.00239176747416006
4	A	26	50	20120615	1	438	7.92	-0.00130522012312101	-0.00194887114176386
4	A	26	50	20120615	1	440	7.96	-0.00134605553973453	-0.00199964847972087
4	A	26	50	20120615	1	442	8	-0.00143511563882497	-0.00230615805616180
4	A	26	50	20120615	1	444	8.04	-0.00184023832697018	-0.00241975476055942
4	A	26	50	20120615	1	446	8.08	-0.0017603352606961	-0.00190264757147770
4	A	26	50	20120615	1	448	8.12	-0.00220258105485361	-0.00221041579798914
4	A	26	50	20120615	1	450	8.16	-0.00328786975582215	-0.00245201297191715
4	A	26	50	20120615	1	452	8.2	-0.0037920581040116	-0.00257623042016819
4	A	26	50	20120615	1	454	8.24	-0.00408792572339571	-0.00319666005211689
4	A	26	50	20120615	1	456	8.28	-0.00419093703927891	-0.0032609077742555
4	A	26	50	20120615	1	458	8.32	-0.00474651790832501	-0.00323967335761647
4	A	26	50	20120615	1	460	8.36	-0.00459943969783821	-0.00434068104233079
4	A	26	50	20120615	1	462	8.4	-0.00494295217213861	-0.00456224588114779
4	A	26	50	20120615	1	464	8.44	-0.00490290871512001	-0.00458727039013398
4	A	26	50	20120615	1	466	8.48	-0.00480799377188141	-0.00513081630176427
4	A	26	50	20120615	1	468	8.52	-0.00451903458574951	-0.00518416750840479
4	A	26	50	20120615	1	470	8.56	-0.00449741833144861	-0.00584232128712979
4	A	26	50	20120615	1	472	8.6	-0.00473541633186041	-0.00620663684293273
4	A	26	50	20120615	1	474	8.64	-0.00461517989478741	-0.0070361013815358
4	A	26	50	20120615	1	476	8.68	-0.00442291756098281	-0.00670637748946851
4	A	26	50	20120615	1	478	8.72	-0.0037998079943334	-0.00738789407624391
4	A	26	50	20120615	1	480	8.76	-0.00370423544178823	-0.0081710572628149
4	A	26	50	20120615	1	482	8.8	-0.00334572523265884	-0.00930540503226216
4	A	26	50	20120615	1	484	8.84	-0.00317464003984397	-0.0100360945317081
4	A	26	50	20120615	1	486	8.88	-0.00316645245042461	-0.0109144477260556
4	A	26	50	20120615	1	488	8.92	-0.00292760592187542	-0.0123770132501262
4	A	26	50	20120615	1	490	8.96	-0.00300178142322189	-0.0134193593562733
4	A	26	50	20120615	1	492	9	-0.00236829860009249	-0.0144560344660352
4	A	26	50	20120615	1	494	9.04	-0.00231955065859749	-0.0156808424059997
4	A	26	50	20120615	1	496	9.08	-0.00222568223339497	-0.0158795040561741
4	A	26	50	20120615	1	498	9.12	-0.00197781302231784	-0.0161195950926582
4	A	26	50	20120615	1	500	9.16	-0.00161426114183859	-0.0167249774923032
4	A	26	50	20120615	1	502	9.2	-0.00097601241900398	-0.0173249010275975
4	A	26	50	20120615	1	504	9.24	-0.000366726789926778	-0.0179152361949389
4	A	26	50	20120615	1	506	9.28	8.62104587622606e-05	-0.0183157061204639
4	A	26	50	20120615	1	508	9.32	0.000648148217771212	-0.0183736181658431
4	A	26	50	20120615	1	510	9.36	0.000878516536013972	-0.0192163409565934
4	A	26	50	20120615	1	512	9.4	0.00116349471096777	-0.0195820707259587
4	A	26	50	20120615	1	514	9.44	0.00175321469540954	-0.0209845392446963
4	A	26	50	20120615	1	516	9.48	0.0019331026605434	-0.0207445472031616
4	A	26	50	20120615	1	518	9.52	0.00248931285462474	-0.0215288700448537
4	A	26	50	20120615	1	520	9.56	0.00256200343173071	-0.0214004594533902
4	A	26	50	20120615	1	522	9.6	0.00308519173913064	-0.0211524771052281
4	A	26	50	20120615	1	524	9.64	0.0033143650469132	-0.0205147374992759
4	A	26	50	20120615	1	526	9.68	0.00407393915126379	-0.0208948781048418
4	A	26	50	20120615	1	528	9.72	0.00460285502359133	-0.0203900038630746
4	A	26	50	20120615	1	530	9.76	0.00544607986015629	-0.0205685483253242
4	A	26	50	20120615	1	532	9.8	0.00635259075363745	-0.0206034794003149
4	A	26	50	20120615	1	534	9.84	0.00769644719128248	-0.0211365672026514
4	A	26	50	20120615	1	536	9.88	0.00830929663853686	-0.0211611038079586
4	A	26	50	20120615	1	538	9.92	0.00867282023474486	-0.0203228287188619
4	A	26	50	20120615	1	540	9.96	0.00987935653548347	-0.0205807105619606
4	A	26	50	20120615	1	542	10	0.0107022166967503	-0.0208264301684230
4	A	26	50	20120615	1	544	10.04	0.0113680284419155	-0.0215290114662099
4	A	26	50	20120615	1	546	10.08	0.0118119995766191	-0.0211609835998058
4	A	26	50	20120615	1	548	10.12	0.0128223561719853	-0.0222200457102601
4	A	26	50	20120615	1	550	10.16	0.0135606746464934	-0.0223921979272078
4	A	26	50	20120615	1	552	10.2	0.0145586285889176	-0.0233061192997558
4	A	26	50	20120615	1	554	10.24	0.0153673112592216	-0.0236500206827858
4	A	26	50	20120615	1	556	10.28	0.0155414504462244	-0.0240999739408583
4	A	26	50	20120615	1	558	10.32	0.01585214609481	-0.0239803385445493
4	A	26	50	20120615	1	560	10.36	0.0161860631300897	-0.0248721204037784
4	A	26	50	20120615	1	562	10.4	0.0165869573196834	-0.0253005210471602
4	A	26	50	20120615	1	564	10.44	0.016377512291096	-0.0252453667182277
4	A	26	50	20120615	1	566	10.48	0.0165784578961736	-0.0251953177002553
4	A	26	50	20120615	1	568	10.52	0.0166299635541152	-0.0245867533200949
4	A	26	50	20120615	1	570	10.56	0.0168909566670512	-0.0251856020530818
4	A	26	50	20120615	1	572	10.6	0.0168236754568213	-0.0241888289789822
4	A	26	50	20120615	1	574	10.64	0.0163617933073502	-0.0239665146069771
4	A	26	50	20120615	1	576	10.68	0.016561756034002	-0.0237724915772874
4	A	26	50	20120615	1	578	10.72	0.0167745456776644	-0.0240558080513054
4	A	26	50	20120615	1	580	10.76	0.0161921866748148	-0.0235444142850156
4	A	26	50	20120615	1	582	10.8	0.0159230264785561	-0.0230934569353139
4	A	26	50	20120615	1	584	10.84	0.0159238325802867	-0.0227252381500788
4	A	26	50	20120615	1	586	10.88	0.0157519561349837	-0.0226975690617310
4	A	26	50	20120615	1	588	10.92	0.015151445701061	-0.0226085089626406
4	A	26	50	20120615	1	590	10.96	0.0152029867143417	-0.0217799990181921
4	A	26	50	20120615	1	592	11	0.0152236059480811	-0.0215058112927192
4	A	26	50	20120615	1	594	11.04	0.0151184167433118	-0.0211321477852690
4	A	26	50	20120615	1	596	11.08	0.0149900415071874	-0.0201062419117845
4	A	26	50	20120615	1	598	11.12	0.0147826188039941	-0.0195328773071916
4	A	26	50	20120615	1	600	11.16	0.0151577884488882	-0.0188443179368755
4	A	26	50	20120615	1	602	11.2	0.0155563279729006	-0.0174595058744642
4	A	26	50	20120615	1	604	11.24	0.0157621243304971	-0.0165878977717024
4	A	26	50	20120615	1	606	11.28	0.0158879822664805	-0.0151681758475038
4	A	26	50	20120615	1	608	11.32	0.0159374302436889	-0.0144022872795973
4	A	26	50	20120615	1	610	11.36	0.0158075064437137	-0.0128938446675632
4	A	26	50	20120615	1	612	11.4	0.0154274075574479	-0.0117634220478583
4	A	26	50	20120615	1	614	11.44	0.0153007710968984	-0.0105287365332675
4	A	26	50	20120615	1	616	11.48	0.0155156459984586	-0.0097842386525986
4	A	26	50	20120615	1	618	11.52	0.0151253605319030	-0.0082786294174368
4	A	26	50	20120615	1	620	11.56	0.0149776883517200	-0.00680547143378399
4	A	26	50	20120615	1	622	11.6	0.0149847664905997	-0.00618306897391578
4	A	26	50	20120615	1	624	11.64	0.0143831529700984	-0.00472804827920041
4	A	26	50	20120615	1	626	11.68	0.0135715570198559	-0.00355835931282944
4	A	26	50	20120615	1	628	11.72	0.0133260636875636	-0.00282982719617294
4	A	26	50	20120615	1	630	11.76	0.0125169355399874	-0.00252287214245986
4	A	26	50	20120615	1	632	11.8	0.0120867388453813	-0.00276226314323056
4	A	26	50	20120615	1	634	11.84	0.0121982354426388	-0.00279003829759557
4	A	26	50	20120615	1	636	11.88	0.0119512713282416	-0.00287528709113542
4	A	26	50	20120615	1	638	11.92	0.0116545268964489	-0.00289531235517862
4	A	26	50	20120615	1	640	11.96	0.0116163572724004	-0.00291723266539541
4	A	26	50	20120615	1	642	12	0.0111435149678210	-0.00282399356522815
4	A	26	50	20120615	1	644	12.04	0.0101675237620204	-0.00249221906349542
4	A	26	50	20120615	1	646	12.08	0.00935383477570563	-0.00208299515601933
4	A	26	50	20120615	1	648	12.12	0.00897543365282146	-0.00237788696804537
4	A	26	50	20120615	1	650	12.16	0.00807945087220539	-0.00300439135435124
4	A	26	50	20120615	1	652	12.2	0.00804416907225131	-0.00284861290202872
4	A	26	50	20120615	1	654	12.24	0.00766602392202193	-0.00277999384576881
4	A	26	50	20120615	1	656	12.28	0.00726611048953372	-0.0030927068700011
4	A	26	50	20120615	1	658	12.32	0.00725749863604565	-0.00350584037087037
4	A	26	50	20120615	1	660	12.36	0.00723226128791832	-0.00353397685680056
4	A	26	50	20120615	1	662	12.4	0.0067719262880845	-0.00365586226688725
4	A	26	50	20120615	1	664	12.44	0.00616458520265557	-0.00331213058948466
4	A	26	50	20120615	1	666	12.48	0.00567583299549942	-0.00364819015831137
4	A	26	50	20120615	1	668	12.52	0.00562842855688868	-0.00349935832300723
4	A	26	50	20120615	1	670	12.56	0.00512283448041823	-0.00334523874319337
4	A	26	50	20120615	1	672	12.6	0.00472464568136934	-0.00302767425933537
4	A	26	50	20120615	1	674	12.64	0.00470633500984916	-0.00282073578286586
4	A	26	50	20120615	1	676	12.68	0.00333045879725301	-0.00172815483108429
4	A	26	50	20120615	1	678	12.72	0.00405289565345568	-0.00121507815065533
4	A	26	50	20120615	1	680	12.76	0.00410930438981806	-0.00010226602533588
4	A	26	50	20120615	1	682	12.8	0.00390321316869377	0.00089344143884449
4	A	26	50	20120615	1	684	12.84	0.00399081804202853	0.00137353300214466
4	A	26	50	20120615	1	686	12.88	0.00427423209678235	0.00141029406948498
4	A	26	50	20120615	1	688	12.92	0.00482673917265062	0.0022751019263321
4	A	26	50	20120615	1	690	12.96	0.00502515333545156	0.00193338550325589
4	A	26	50	20120615	1	692	13	0.00554828507430899	0.00153500154273539
4	A	26	50	20120615	1	694	13.04	0.00551908156424599	0.00223847379506663
4	A	26	50	20120615	1	696	13.08	0.0062060852996434	0.00209172792476699
4	A	26	50	20120615	1	698	13.12	0.00661862553792326	0.00195172078209205
4	A	26	50	20120615	1	700	13.16	0.00763997057266911	0.00231431099734889
4	A	26	50	20120615	1	702	13.2	0.0079943724913998	0.002251802757892
4	A	26	50	20120615	1	704	13.24	0.00862711992347678	0.00254085386790544
4	A	26	50	20120615	1	706	13.28	0.00871696915373503	0.00245907979708834
4	A	26	50	20120615	1	708	13.32	0.00808706711934555	0.00243374840375911
4	A	26	50	20120615	1	710	13.36	0.00822018704197173	0.00290029745798599
4	A	26	50	20120615	1	712	13.4	0.00794278198064444	0.00314125823581093
4	A	26	50	20120615	1	714	13.44	0.00747929469878009	0.00319090420291804
4	A	26	50	20120615	1	716	13.48	0.00705080213151666	0.00340935777189781
4	A	26	50	20120615	1	718	13.52	0.00667083830264607	0.00336446356236028
4	A	26	50	20120615	1	720	13.56	0.0065304493223093	0.00399681501463978
4	A	26	50	20120615	1	722	13.6	0.00629245839296534	0.00398089804099528
4	A	26	50	20120615	1	724	13.64	0.00557084885169666	0.00474190757211167
4	A	26	50	20120615	1	726	13.68	0.00552273023523691	0.00453784362612905
4	A	26	50	20120615	1	728	13.72	0.00522341900582846	0.00471769623592385
4	A	26	50	20120615	1	730	13.76	0.00474364705479339	0.00444393277451966
4	A	26	50	20120615	1	732	13.8	0.00508442302585062	0.00405259866860759
4	A	26	50	20120615	1	734	13.84	0.00457293026461152	0.00433746370647641
4	A	26	50	20120615	1	736	13.88	0.0042135715273447	0.00410142439184852
4	A	26	50	20120615	1	738	13.92	0.00365533193680136	0.00404090312244677
4	A	26	50	20120615	1	740	13.96	0.00280100552377177	0.00324423419635513
4	A	26	50	20120615	1	742	14	0.00231772632310201	0.00331275284345211
4	A	26	50	20120615	1	744	14.04	0.00162920655076574	0.00198886934394847
4	A	26	50	20120615	1	746	14.08	0.00163119493503443	0.00252065041295337
4	A	26	50	20120615	1	748	14.12	0.00169376829902587	0.0029288575715888
4	A	26	50	20120615	1	750	14.16	0.00134024736463385	0.00242663208111325
4	A	26	50	20120615	1	752	14.2	0.00104461379759435	0.00275977200604045
4	A	26	50	20120615	1	754	14.24	0.000809015010491151	0.00219401092066562
4	A	26	50	20120615	1	756	14.28	0.00086699776654844	0.00218112743511241
4	A	26	50	20120615	1	758	14.32	0.000598983083275311	0.0017464476835136
4	A	26	50	20120615	1	760	14.36	0.000534084822898011	0.00099982777539435
4	A	26	50	20120615	1	762	14.4	-0.000269195551597719	0.00052969368978685
4	A	26	50	20120615	1	764	14.44	-0.000317109107090919	-0.00022924401846067
4	A	26	50	20120615	1	766	14.48	-0.000737844712964729	-0.000712049457587037
4	A	26	50	20120615	1	768	14.52	-0.00140041083800434	-0.00110071069986622
4	A	26	50	20120615	1	770	14.56	-0.00217561907328696	-0.00100998182877218
4	A	26	50	20120615	1	772	14.6	-0.00244932596614865	-0.000686310770751846
4	A	26	50	20120615	1	774	14.64	-0.00255709611066929	-0.00093653464741033
4	A	26	50	20120615	1	776	14.68	-0.0028882059320277	-0.000861270201620834
4	A	26	50	20120615	1	778	14.72	-0.00304985761327476	-0.000661024632256615
4	A	26	50	20120615	1	780	14.76	-0.0035262708070992	-0.00108014803466932
4	A	26	50	20120615	1	782	14.8	-0.00368901850385709	-0.000726156237871708
4	A	26	50	20120615	1	784	14.84	-0.00378613254918526	-0.00136301903141518
4	A	26	50	20120615	1	786	14.88	-0.00376375969062851	-0.00134247050835390
4	A	26	50	20120615	1	788	14.92	-0.00382404054372466	-0.00145483684695226
4	A	26	50	20120615	1	790	14.96	-0.00393143592165128	-0.00129306495755240
4	A	26	50	20120615	1	792	15	-0.00396983181986971	-0.00145797640106073
4	A	26	50	20120615	1	794	15.04	-0.00386877918977034	-0.00146948102839063
4	A	26	50	20120615	1	796	15.08	-0.0039542118310733	-0.00239870419168350
4	A	26	50	20120615	1	798	15.12	-0.00445659705697071	-0.0035395644145855
4	A	26	50	20120615	1	800	15.16	-0.00437684955418851	-0.00386742154475045
4	A	26	50	20120615	1	802	15.2	-0.00480358142556681	-0.00477064439169909
4	A	26	50	20120615	1	804	15.24	-0.00483649724623101	-0.00542546062641689
4	A	26	50	20120615	1	806	15.28	-0.00490757561987591	-0.00666535822509188
4	A	26	50	20120615	1	808	15.32	-0.00538285744285041	-0.00712133603294002
4	A	26	50	20120615	1	810	15.36	-0.00512786766648671	-0.0085453147399613
4	A	26	50	20120615	1	812	15.4	-0.00536769707346181	-0.00983538156476147
4	A	26	50	20120615	1	814	15.44	-0.00531205484085021	-0.0110761347626417
4	A	26	50	20120615	1	816	15.48	-0.00535944160179141	-0.0130322643555144
4	A	26	50	20120615	1	818	15.52	-0.00532313591121821	-0.0130988342163224
4	A	26	50	20120615	1	820	15.56	-0.00522183013689111	-0.0135634514548231
4	A	26	50	20120615	1	822	15.6	-0.00475468499164771	-0.0148381125441816
4	A	26	50	20120615	1	824	15.64	-0.00434412465235521	-0.0155129893982817
4	A	26	50	20120615	1	826	15.68	-0.00405801510655151	-0.0160243831645714
4	A	26	50	20120615	1	828	15.72	-0.00376144038038622	-0.0171349792172386
4	A	26	50	20120615	1	830	15.76	-0.00312011574305346	-0.0192524599709764
4	A	26	50	20120615	1	832	15.8	-0.00304878281096736	-0.0203243489984415
4	A	26	50	20120615	1	834	15.84	-0.00300108845857633	-0.0210706648506448
4	A	26	50	20120615	1	836	15.88	-0.00300110260071195	-0.0207917677940092
4	A	26	50	20120615	1	838	15.92	-0.00293407594892328	-0.0210702193733727
4	A	26	50	20120615	1	840	15.96	-0.00328668888749757	-0.0220654933810962
4	A	26	50	20120615	1	842	16	-0.00360121705483716	-0.0228635270232755
4	A	26	50	20120615	1	844	16.04	-0.00394813071275509	-0.0229306950964204
4	A	26	50	20120615	1	846	16.08	-0.00415124006458311	-0.0234624111116014
4	A	26	50	20120615	1	848	16.12	-0.00496884642246571	-0.0250158752123936
4	A	26	50	20120615	1	850	16.16	-0.00474235304938381	-0.0245264936802022
4	A	26	50	20120615	1	852	16.2	-0.00496147129873791	-0.0245401549832147
4	A	26	50	20120615	1	854	16.24	-0.00487710638867451	-0.0250408643660407
4	A	26	50	20120615	1	856	16.28	-0.00452674204966441	-0.0244923545648065
4	A	26	50	20120615	1	858	16.32	-0.00385138436295315	-0.0245093958382331
4	A	26	50	20120615	1	860	16.36	-0.00372527186852853	-0.0250968247967038
4	A	26	50	20120615	1	862	16.4	-0.00357766332795584	-0.0252433019664266
4	A	26	50	20120615	1	864	16.44	-0.00365668958182125	-0.0250819684832311
4	A	26	50	20120615	1	866	16.48	-0.00355878357689815	-0.0253593381892193
4	A	26	50	20120615	1	868	16.52	-0.00341509947896105	-0.0252904659887318
4	A	26	50	20120615	1	870	16.56	-0.00325253562996626	-0.025821008206656
4	A	26	50	20120615	1	872	16.6	-0.00301855399607163	-0.0264447470983407
4	A	26	50	20120615	1	874	16.64	-0.00331292254907959	-0.0264565557815865
4	A	26	50	20120615	1	876	16.68	-0.00313034757817723	-0.0273813100300223
4	A	26	50	20120615	1	878	16.72	-0.00313034757817723	-0.0273985634354832
4	A	26	50	20120615	1	880	16.76	-0.00341255389454878	-0.0272376966427633
4	A	26	50	20120615	1	882	16.8	-0.00276965240909397	-0.0273976441966677
4	A	26	50	20120615	1	884	16.84	-0.00287897111746541	-0.0269827139374674
4	A	26	50	20120615	1	886	16.88	-0.00279949231526004	-0.0264859007130057
4	A	26	50	20120615	1	888	16.92	-0.00228606208144049	-0.0263154172680617
4	A	26	50	20120615	1	890	16.96	-0.00239212809861847	-0.0262356556231438
4	A	26	50	20120615	1	892	17	-0.00216811667033857	-0.0257931481994773
4	A	26	50	20120615	1	894	17.04	-0.00152436665674634	-0.0256416859269471
4	A	26	50	20120615	1	896	17.08	-0.0012501506470022	-0.0252530600400070
4	A	26	50	20120615	1	898	17.12	-0.000548630009387019	-0.0248994359387356
4	A	26	50	20120615	1	900	17.16	0.000419611306091722	-0.0247633178833572
4	A	26	50	20120615	1	902	17.2	0.00121404577475480	-0.0247170023891895
4	A	26	50	20120615	1	904	17.24	0.0021476388579554	-0.024601673273178
4	A	26	50	20120615	1	906	17.28	0.00266983721586167	-0.0241940262138239
4	A	26	50	20120615	1	908	17.32	0.00280616740327443	-0.0241091734000815
4	A	26	50	20120615	1	910	17.36	0.00360484451262464	-0.0237681357995152
4	A	26	50	20120615	1	912	17.4	0.00368404047211753	-0.0235554380797343
4	A	26	50	20120615	1	914	17.44	0.00423006832854978	-0.0224936465371046
4	A	26	50	20120615	1	916	17.48	0.00458298532303999	-0.0222071975800459
4	A	26	50	20120615	1	918	17.52	0.0049431148066983	-0.0214788068847457
4	A	26	50	20120615	1	920	17.56	0.0049199924149535	-0.0211953277761680
4	A	26	50	20120615	1	922	17.6	0.00491829535867865	-0.0206658462184155
4	A	26	50	20120615	1	924	17.64	0.00512045718741988	-0.0198818769301140
4	A	26	50	20120615	1	926	17.68	0.00558926898334657	-0.0199152523701860
4	A	26	50	20120615	1	928	17.72	0.00596940958891245	-0.0188550164624749
4	A	26	50	20120615	1	930	17.76	0.00658558243803841	-0.0185468593272338
4	A	26	50	20120615	1	932	17.8	0.00711548825985961	-0.0173005129147144
4	A	26	50	20120615	1	934	17.84	0.00752010183112236	-0.0167499525038147
4	A	26	50	20120615	1	936	17.88	0.00797544324286744	-0.0153147025147013
4	A	26	50	20120615	1	938	17.92	0.00805516953244622	-0.0144734222217846
4	A	26	50	20120615	1	940	17.96	0.00826112145353462	-0.0139580403732490
4	A	26	50	20120615	1	942	18	0.00845440909217196	-0.0128289534782538
4	A	26	50	20120615	1	944	18.04	0.00832340341882153	-0.0115024706542225
4	A	26	50	20120615	1	946	18.08	0.00802752165730183	-0.0114711741080872
4	A	26	50	20120615	1	948	18.12	0.00778996913416221	-0.0104265299049012
4	A	26	50	20120615	1	950	18.16	0.00749101852921216	-0.0102220487659177
4	A	26	50	20120615	1	952	18.2	0.00757142364130088	-0.00932192304667068
4	A	26	50	20120615	1	954	18.24	0.00787366936385126	-0.00883370824066824
4	A	26	50	20120615	1	956	18.28	0.0081303632675576	-0.0081593829298575
4	A	26	50	20120615	1	958	18.32	0.00872549968994326	-0.00788494771701119
4	A	26	50	20120615	1	960	18.36	0.00914562011291743	-0.00695235872543987
4	A	26	50	20120615	1	962	18.4	0.00972463450069204	-0.00684666747485592
4	A	26	50	20120615	1	964	18.44	0.0105885591811695	-0.00646370268480597
4	A	26	50	20120615	1	966	18.48	0.0113414985025922	-0.00588049727513928
4	A	26	50	20120615	1	968	18.52	0.0116008765836399	-0.00586024856535322
4	A	26	50	20120615	1	970	18.56	0.0129028885632947	-0.0060156826566733
4	A	26	50	20120615	1	972	18.6	0.0133681931095866	-0.00638827136181612
4	A	26	50	20120615	1	974	18.64	0.0136821909468403	-0.00589575734658406
4	A	26	50	20120615	1	976	18.68	0.0142721372054521	-0.00592872973579079
4	A	26	50	20120615	1	978	18.72	0.0138763271136151	-0.0058576372200103
4	A	26	50	20120615	1	980	18.76	0.0137506600964626	-0.00640222257860893
4	A	26	50	20120615	1	982	18.8	0.0133398734830001	-0.00609034606169879
4	A	26	50	20120615	1	984	18.84	0.0132748267301988	-0.00638329333007656
4	A	26	50	20120615	1	986	18.88	0.0133174723401721	-0.00621746971882051
4	A	26	50	20120615	1	988	18.92	0.0128715778750237	-0.00603927173889369
4	A	26	50	20120615	1	990	18.96	0.0126898585033266	-0.00649191200273463
4	A	26	50	20120615	1	992	19	0.0123205917858418	-0.00654603536998021
4	A	26	50	20120615	1	994	19.04	0.0123938565336541	-0.00580517696791407
4	A	26	50	20120615	1	996	19.08	0.0124294947154259	-0.00596570434937904
4	A	26	50	20120615	1	998	19.12	0.0123123059085798	-0.00546222310797078
4	A	26	50	20120615	1	1000	19.16	0.0120246760831966	-0.00474922612729695
4	A	26	50	20120615	1	1002	19.2	0.0116522429415456	-0.00471734975360106
4	A	26	50	20120615	1	1004	19.24	0.0116459072647862	-0.00437617073167855
4	A	26	50	20120615	1	1006	19.28	0.0113883719040102	-0.00392003736033854
4	A	26	50	20120615	1	1008	19.32	0.0107638481237985	-0.00359436519012745
4	A	26	50	20120615	1	1010	19.36	0.0104591770249886	-0.00333339329039494
4	A	26	50	20120615	1	1012	19.4	0.0102009345574315	-0.00335871478422923
4	A	26	50	20120615	1	1014	19.44	0.00997439875794275	-0.00270729266206112
4	A	26	50	20120615	1	1016	19.48	0.00928670205789977	-0.00244760769667036
4	A	26	50	20120615	1	1018	19.52	0.00880570681213325	-0.00233456253556207
4	A	26	50	20120615	1	1020	19.56	0.00820222652972959	-0.00176194039308939
4	A	26	50	20120615	1	1022	19.6	0.00724367752690058	-0.00118054800520965
4	A	26	50	20120615	1	1024	19.64	0.00655104310020457	-0.00139641568469063
4	A	26	50	20120615	1	1026	19.68	0.00584464271869243	-0.00105288270429355
4	A	26	50	20120615	1	1028	19.72	0.00519060005879325	-0.00157867599307536
4	A	26	50	20120615	1	1030	19.76	0.0038415272944234	-0.00130901021546816
4	A	26	50	20120615	1	1032	19.8	0.00317852276317946	-0.00108578367571538
4	A	26	50	20120615	1	1034	19.84	0.0026999528936724	-0.0012253665543216
4	A	26	50	20120615	1	1036	19.88	0.00172192522034204	-0.00102019245069251
4	A	26	50	20120615	1	1038	19.92	0.00125035570796873	-0.00140085631527648
4	A	26	50	20120615	1	1040	19.96	0.00070108223141083	-0.000692512097222852
4	A	26	50	20120615	1	1042	20	0.000767818969419222	-0.000709581654920696
4	A	26	50	20120615	1	1044	20.04	0.000993216326990242	-0.000572883771981713
4	A	26	50	20120615	1	1046	20.08	0.00116990816947314	-0.00031913143248511
4	A	26	50	20120615	1	1048	20.12	0.001010589940604	-4.865601761344e-05
4	A	26	50	20120615	1	1050	20.16	0.00136504842787719	0.00013947681258905
4	A	26	50	20120615	1	1052	20.2	0.00140244730553415	0.00024680855090536
4	A	26	50	20120615	1	1054	20.24	0.00151926841685398	0.00017563825337893
4	A	26	50	20120615	1	1056	20.28	0.00164921343003263	0.00065144333537155
4	A	26	50	20120615	1	1058	20.32	0.00161737948274361	0.00085494866699704
4	A	26	50	20120615	1	1060	20.36	0.00184385164262204	0.00104965759026456
4	A	26	50	20120615	1	1062	20.4	0.00216137087164604	0.00088039036898413
4	A	26	50	20120615	1	1064	20.44	0.00259339331596115	0.00078580210907836
4	A	26	50	20120615	1	1066	20.48	0.00276912490743519	0.00216058881154606
4	A	26	50	20120615	1	1068	20.52	0.00297498561174882	0.00204675239794962
4	A	26	50	20120615	1	1070	20.56	0.0035610215698606	0.0022892900238966
4	A	26	50	20120615	1	1072	20.6	0.00300876198136575	0.00238004505794156
4	A	26	50	20120615	1	1074	20.64	0.00276829193564696	0.00199515552323322
4	A	26	50	20120615	1	1076	20.68	0.00289260060067277	0.00203926413713685
4	A	26	50	20120615	1	1078	20.72	0.00280417831189896	0.00147702373642556
4	A	26	50	20120615	1	1080	20.76	0.0027099506764516	0.0014198060699055
4	A	26	50	20120615	1	1082	20.8	0.00254346874878226	0.00121034619207564
4	A	26	50	20120615	1	1084	20.84	0.00223597063706122	0.00012706708857923
4	A	26	50	20120615	1	1086	20.88	0.00211298355460945	3.37219223947901e-05
4	A	26	50	20120615	1	1088	20.92	0.00160258680888119	-0.00019875357405591
4	A	26	50	20120615	1	1090	20.96	0.00178509106910543	0.00016406291537091
4	A	26	50	20120615	1	1092	21	0.00155009120144590	8.4004285605e-06
4	A	26	50	20120615	1	1094	21.04	0.00162888411007351	-0.00020669438320864
4	A	26	50	20120615	1	1096	21.08	0.00142969920088108	0.00041423729455471
4	A	26	50	20120615	1	1098	21.12	0.000605714739832201	-0.00035572420841151
4	A	26	50	20120615	1	1100	21.16	0.000285529718243121	-0.00029733840148894
4	A	26	50	20120615	1	1102	21.2	-3.53411969237077e-05	-0.000578823468943679
4	A	26	50	20120615	1	1104	21.24	-3.57301056533588e-05	-0.000898753932091533
4	A	26	50	20120615	1	1106	21.28	-0.000169055089246079	-0.000919394379034369
4	A	26	50	20120615	1	1108	21.32	-0.000187446936624749	-0.000964034030130676
4	A	26	50	20120615	1	1110	21.36	-0.000557645620847149	-0.000700806459766171
4	A	26	50	20120615	1	1112	21.4	-0.00068187721123382	-0.00034532266766026
4	A	26	50	20120615	1	1114	21.44	-0.00072212572921895	-0.000623243916937819
4	A	26	50	20120615	1	1116	21.48	-0.00087022924453848	-0.00033045221205191
4	A	26	50	20120615	1	1118	21.52	-0.00190457090192254	6.95580940653199e-05
4	A	26	50	20120615	1	1120	21.56	-0.00233109771233426	-0.000670768563701366
4	A	26	50	20120615	1	1122	21.6	-0.00326476857728079	-0.000604180318117029
4	A	26	50	20120615	1	1124	21.64	-0.00313069406050001	-0.000854333484097394
4	A	26	50	20120615	1	1126	21.68	-0.00333665305265621	-0.00102896764584704
4	A	26	50	20120615	1	1128	21.72	-0.00296902823711733	-0.000880800490917206
4	A	26	50	20120615	1	1130	21.76	-0.00304038238240686	-0.0012534952620772
4	A	26	50	20120615	1	1132	21.8	-0.00321326291933916	-0.00124108553806738
4	A	26	50	20120615	1	1134	21.84	-0.00329199925942428	-0.00140566464138855
4	A	26	50	20120615	1	1136	21.88	-0.00330614139504801	-0.00119522966330743
4	A	26	50	20120615	1	1138	21.92	-0.00308639382065867	-0.00127818035980842
4	A	26	50	20120615	1	1140	21.96	-0.00320593022201826	-0.0009414631816752
4	A	26	50	20120615	1	1142	22	-0.00335910369295889	-0.00140556564643918
4	A	26	50	20120615	1	1144	22.04	-0.00340150888662664	-0.00075311114837054
4	A	26	50	20120615	1	1146	22.08	-0.00347635613941524	-0.00098509167007441
4	A	26	50	20120615	1	1148	22.12	-0.00324544334895096	-0.000629487669815695
4	A	26	50	20120615	1	1150	22.16	-0.00332804756312917	-0.00102741908199624
4	A	26	50	20120615	1	1152	22.2	-0.00313628727513919	-0.000855387073201362
4	A	26	50	20120615	1	1154	22.24	-0.00304123091054429	-0.00155226201926414
4	A	26	50	20120615	1	1156	22.28	-0.00294869891715821	-0.00169463089858824
4	A	26	50	20120615	1	1158	22.32	-0.00278223890979909	-0.00158762442939128
4	A	26	50	20120615	1	1160	22.36	-0.00278992516051059	-0.00178789828302674
4	A	26	50	20120615	1	1162	22.4	-0.00281417892310529	-0.00271761642106644
4	A	26	50	20120615	1	1164	22.44	-0.00277627799963369	-0.00280884733797513
4	A	26	50	20120615	1	1166	22.48	-0.00289196066903581	-0.00365314697684749
4	A	26	50	20120615	1	1168	22.52	-0.0029673453229781	-0.00394965806340245
4	A	26	50	20120615	1	1170	22.56	-0.00307944296099961	-0.00427593834544536
4	A	26	50	20120615	1	1172	22.6	-0.00326188358161355	-0.00454191656118867
4	A	26	50	20120615	1	1174	22.64	-0.00387125406350449	-0.0056740935128177
4	A	26	50	20120615	1	1176	22.68	-0.00370797603666071	-0.00624186490277144
4	A	26	50	20120615	1	1178	22.72	-0.00406982378979731	-0.00661993368546845
4	A	26	50	20120615	1	1180	22.76	-0.00400602154493084	-0.00681087372959226
4	A	26	50	20120615	1	1182	22.8	-0.00391591492780423	-0.00714111380960981
4	A	26	50	20120615	1	1184	22.84	-0.00374841547347676	-0.00683258897884249
4	A	26	50	20120615	1	1186	22.88	-0.00332836576118071	-0.00708180169280388
4	A	26	50	20120615	1	1188	22.92	-0.00311225271564666	-0.0075282901276485
4	A	26	50	20120615	1	1190	22.96	-0.00292352591574798	-0.00816857531801292
4	A	26	50	20120615	1	1192	23	-0.0028562814750707	-0.00889809596994952
4	A	26	50	20120615	1	1194	23.04	-0.00281166727981851	-0.00883339145683027
4	A	26	50	20120615	1	1196	23.08	-0.00245631713089424	-0.00926199786828546
4	A	26	50	20120615	1	1198	23.12	-0.00279666954498955	-0.00986506732164925
4	A	26	50	20120615	1	1200	23.16	-0.00270349479153937	-0.00984581209689076
4	A	26	50	20120615	1	1202	23.2	-0.00255616626525203	-0.00964114286750344
4	A	26	50	20120615	1	1204	23.24	-0.00215973321234083	-0.0099657338714461
4	A	26	50	20120615	1	1206	23.28	-0.0020720180303482	-0.0105574747670685
4	A	26	50	20120615	1	1208	23.32	-0.00176037556578263	-0.00996204065272795
4	A	26	50	20120615	1	1210	23.36	-0.00159628648746082	-0.0106870068298869
4	A	26	50	20120615	1	1212	23.4	-0.00173994230112668	-0.0110313961165960
4	A	26	50	20120615	1	1214	23.44	-0.00142862439857368	-0.0108034743878162
4	A	26	50	20120615	1	1216	23.48	-0.00106647258952118	-0.0108899959735622
4	A	26	50	20120615	1	1218	23.52	-0.00109695596285813	-0.0110883323546172
4	A	26	50	20120615	1	1220	23.56	-0.00104477855347438	-0.0111521063152124
4	A	26	50	20120615	1	1222	23.6	-0.00067519505215161	-0.0113828140447101
4	A	26	50	20120615	1	1224	23.64	-0.000625223815925148	-0.0115761865361612
4	A	26	50	20120615	1	1226	23.68	-0.000489310821513279	-0.0111881334057138
4	A	26	50	20120615	1	1228	23.72	-0.000418755706886488	-0.0116244041475703
4	A	26	50	20120615	1	1230	23.76	-0.000135962491886559	-0.0119431183870545
4	A	26	50	20120615	1	1232	23.8	0.000164381113422431	-0.0119508612063085
4	A	26	50	20120615	1	1234	23.84	0.000271062313500051	-0.0130071868135196
4	A	26	50	20120615	1	1236	23.88	0.000679176063329682	-0.0126182497995958
4	A	26	50	20120615	1	1238	23.92	0.000657022407875102	-0.0130255928030339
4	A	26	50	20120615	1	1240	23.96	0.00122375435086049	-0.0129566357497326
4	A	26	50	20120615	1	1242	24	0.00162049782364864	-0.0129303879460150
4	A	26	50	20120615	1	1244	24.04	0.00177417334040391	-0.0134353541116637
4	A	26	50	20120615	1	1246	24.08	0.00207167437645253	-0.0136461638563389
4	A	26	50	20120615	1	1248	24.12	0.00254836334192163	-0.0133426311994467
4	A	26	50	20120615	1	1250	24.16	0.00324694241532707	-0.0135859749271243
4	A	26	50	20120615	1	1252	24.2	0.00400795194644346	-0.0131020946856905
4	A	26	50	20120615	1	1254	24.24	0.00497387395167991	-0.0138006454748247
4	A	26	50	20120615	1	1256	24.28	0.00567728256440085	-0.0136727227870402
4	A	26	50	20120615	1	1258	24.32	0.00653298783565376	-0.0139640012834144
4	A	26	50	20120615	1	1260	24.36	0.00727085376182192	-0.0146091796527046
4	A	26	50	20120615	1	1262	24.4	0.00731239628521663	-0.0147059472157100
4	A	26	50	20120615	1	1264	24.44	0.00760910536167031	-0.0146987276554741
4	A	26	50	20120615	1	1266	24.48	0.00780896909337269	-0.0148181933461556
4	A	26	50	20120615	1	1268	24.52	0.00782087677156787	-0.0143907897233352
4	A	26	50	20120615	1	1270	24.56	0.00819550901530832	-0.0150073797654620
4	A	26	50	20120615	1	1272	24.6	0.00815899402112784	-0.0153656283450824
4	A	26	50	20120615	1	1274	24.64	0.00837531212762843	-0.0152063030451454
4	A	26	50	20120615	1	1276	24.68	0.00846601978551904	-0.0158632900976815
4	A	26	50	20120615	1	1278	24.72	0.00842123164199869	-0.0162217508093362
4	A	26	50	20120615	1	1280	24.76	0.00878853825948604	-0.0163880269689322
4	A	26	50	20120615	1	1282	24.8	0.00910949402746661	-0.0170547579529130
4	A	26	50	20120615	1	1284	24.84	0.00962853161806098	-0.0177071134560323
4	A	26	50	20120615	1	1286	24.88	0.00990592253725265	-0.0185032520520380
4	A	26	50	20120615	1	1288	24.92	0.00997753124098341	-0.0191927730875764
4	A	26	50	20120615	1	1290	24.96	0.00959170549689678	-0.0196559563135249
4	A	26	50	20120615	1	1292	25	0.00947863912258505	-0.0200975444983759
4	A	26	50	20120615	1	1294	25.04	0.00967514409707679	-0.0199673661399594
4	A	26	50	20120615	1	1296	25.08	0.00956964376532376	-0.0203397285709323
4	A	26	50	20120615	1	1298	25.12	0.00933007598785775	-0.0203047974959417
4	A	26	50	20120615	1	1300	25.16	0.00907976018731772	-0.0206941304896630
4	A	26	50	20120615	1	1302	25.2	0.00962119184967226	-0.0206220763086601
4	A	26	50	20120615	1	1304	25.24	0.00928977090133012	-0.0200386425035030
4	A	26	50	20120615	1	1306	25.28	0.00957650270110127	-0.0197883974136411
4	A	26	50	20120615	1	1308	25.32	0.00989173090415423	-0.0198414304222301
4	A	26	50	20120615	1	1310	25.36	0.0104922201248735	-0.0198221829756462
4	A	26	50	20120615	1	1312	25.4	0.0101065499442787	-0.0197512035969507
4	A	26	50	20120615	1	1314	25.44	0.0102038902637768	-0.0197070377073978
4	A	26	50	20120615	1	1316	25.48	0.0106245975853794	-0.0199119784657891
4	A	26	50	20120615	1	1318	25.52	0.0106666845809956	-0.0198034234327413
4	A	26	50	20120615	1	1320	25.56	0.0110929921883052	-0.0198839699661863
4	A	26	50	20120615	1	1322	25.6	0.0116269921583895	-0.0196362068211263
4	A	26	50	20120615	1	1324	25.64	0.0115342551040368	-0.0197295095609039
4	A	26	50	20120615	1	1326	25.68	0.0123040963988503	-0.0200679874349223
4	A	26	50	20120615	1	1328	25.72	0.0126296130055695	-0.0198896904600461
4	A	26	50	20120615	1	1330	25.76	0.0131081404486697	-0.0204564082608959
4	A	26	50	20120615	1	1332	25.8	0.0134056414847183	-0.0206042430756385
4	A	26	50	20120615	1	1334	25.84	0.0136415040226509	-0.0211517134299044
4	A	26	50	20120615	1	1336	25.88	0.0136244203228174	-0.0209501597129950
4	A	26	50	20120615	1	1338	25.92	0.0138975898145254	-0.0209910870534901
4	A	26	50	20120615	1	1340	25.96	0.0142178879731995	-0.0210608289953185
4	A	26	50	20120615	1	1342	26	0.0144362566893655	-0.0211302527390954
4	A	26	50	20120615	1	1344	26.04	0.0147824208140954	-0.0216829627546099
4	A	26	50	20120615	1	1346	26.08	0.0149823340432724	-0.0216338046911818
4	A	26	50	20120615	1	1348	26.12	0.0154255910001270	-0.0216957048188068
4	A	26	50	20120615	1	1350	26.16	0.0155294720573511	-0.0218009859474577
4	A	26	50	20120615	1	1352	26.2	0.0162004386109513	-0.0216780271492772
4	A	26	50	20120615	1	1354	26.24	0.0167976609983414	-0.0217208778202171
4	A	26	50	20120615	1	1356	26.28	0.0172047706565418	-0.0219517199000032
4	A	26	50	20120615	1	1358	26.32	0.0172598401326606	-0.0221461176962871
4	A	26	50	20120615	1	1360	26.36	0.0181228003194884	-0.0228604298955739
4	A	26	50	20120615	1	1362	26.4	0.0182528938250911	-0.0231864202638365
4	A	26	50	20120615	1	1364	26.44	0.0189449958003809	-0.0233919196365849
4	A	26	50	20120615	1	1366	26.48	0.0190928094019201	-0.0233042101114466
4	A	26	50	20120615	1	1368	26.52	0.0194113680779125	-0.0231942479359042
4	A	26	50	20120615	1	1370	26.56	0.0201428841851856	-0.0236018808531227
4	A	26	50	20120615	1	1372	26.6	0.0202133827312699	-0.0237213111884651
4	A	26	50	20120615	1	1374	26.64	0.0207611217861126	-0.0238610213462919
4	A	26	50	20120615	1	1376	26.68	0.0210057029506572	-0.0240629074033885
4	A	26	50	20120615	1	1378	26.72	0.0218258831772233	-0.0242794871393981
4	A	26	50	20120615	1	1380	26.76	0.0222093825399998	-0.0246680069603211
4	A	26	50	20120615	1	1382	26.8	0.0224238126713947	-0.0246323334232102
4	A	26	50	20120615	1	1384	26.84	0.0221756747597407	-0.0242153666964801
4	A	26	50	20120615	1	1386	26.88	0.0219930856467027	-0.024209582563010
4	A	26	50	20120615	1	1388	26.92	0.0219276853405107	-0.0244458198675366
4	A	26	50	20120615	1	1390	26.96	0.0221804830858528	-0.0243485856140557
4	A	26	50	20120615	1	1392	27	0.0220418406592655	-0.0243716867925970
4	A	26	50	20120615	1	1394	27.04	0.0220374919525612	-0.0247087999505277
4	A	26	50	20120615	1	1396	27.08	0.0222693451950445	-0.0246013975015333
4	A	26	50	20120615	1	1398	27.12	0.0219553968552655	-0.0236920511098596
4	A	26	50	20120615	1	1400	27.16	0.0215540147619927	-0.0243725989603448
4	A	26	50	20120615	1	1402	27.2	0.0212371319290718	-0.0242267511156572
4	A	26	50	20120615	1	1404	27.24	0.0210244129960874	-0.0237866690682502
4	A	26	50	20120615	1	1406	27.28	0.0209455776610529	-0.0240393112501003
4	A	26	50	20120615	1	1408	27.32	0.0205704787268369	-0.0235530127034749
4	A	26	50	20120615	1	1410	27.36	0.0203542171888788	-0.0237634759658272
4	A	26	50	20120615	1	1412	27.4	0.02032680973004	-0.0238260973423691
4	A	26	50	20120615	1	1414	27.44	0.0196643072446107	-0.0243941303618319
4	A	26	50	20120615	1	1416	27.48	0.0196485458344581	-0.0244435500547690
4	A	26	50	20120615	1	1418	27.52	0.0193827019690032	-0.0244242884660495
4	A	26	50	20120615	1	1420	27.56	0.0189349690262237	-0.0258595667394341
4	A	26	50	20120615	1	1422	27.6	0.0188181620570395	-0.0251552813143045
4	A	26	50	20120615	1	1424	27.64	0.0188006258088661	-0.0252969855132543
4	A	26	50	20120615	1	1426	27.68	0.0184412246451924	-0.0248999238424146
4	A	26	50	20120615	1	1428	27.72	0.0185433520775991	-0.0249042866912545
4	A	26	50	20120615	1	1430	27.76	0.018327316813811	-0.0247178367751913
4	A	26	50	20120615	1	1432	27.8	0.0181524988042983	-0.0247202621514508
4	A	26	50	20120615	1	1434	27.84	0.0179414274301141	-0.0244431470039037
4	A	26	50	20120615	1	1436	27.88	0.0181475561278978	-0.0247878544886644
4	A	26	50	20120615	1	1438	27.92	0.0175882558771827	-0.0246302898846126
4	A	26	50	20120615	1	1440	27.96	0.0172939580348528	-0.0246177033839075
4	A	26	50	20120615	1	1442	28	0.0165391993276821	-0.0251731994001398
4	A	26	50	20120615	1	1444	28.04	0.0161476884450747	-0.0253377290059863
4	A	26	50	20120615	1	1446	28.08	0.0158328774350227	-0.0251851424336740
4	A	26	50	20120615	1	1448	28.12	0.0151580500783973	-0.0256574544081676
4	A	26	50	20120615	1	1450	28.16	0.0149321294618082	-0.0251479839723227
4	A	26	50	20120615	1	1452	28.2	0.0141902330269873	-0.0257478933654813
4	A	26	50	20120615	1	1454	28.24	0.0140510744124497	-0.0253165582289576
4	A	26	50	20120615	1	1456	28.28	0.0128586095366568	-0.0256848194405995
4	A	26	50	20120615	1	1458	28.32	0.0120093035817736	-0.0265916838874713
4	A	26	50	20120615	1	1460	28.36	0.0108775791784845	-0.0270187056726298
4	A	26	50	20120615	1	1462	28.4	0.0105452389913268	-0.0276241304986817
4	A	26	50	20120615	1	1464	28.44	0.0100399404854909	-0.0276466164943235
4	A	26	50	20120615	1	1466	28.48	0.0100142017986557	-0.0278943867104512
4	A	26	50	20120615	1	1468	28.52	0.00938911940408683	-0.0280819114288219
4	A	26	50	20120615	1	1470	28.56	0.00929019516539884	-0.0282074228824825
4	A	26	50	20120615	1	1472	28.6	0.00912925766200077	-0.0281573597223745
4	A	26	50	20120615	1	1474	28.64	0.00880349356790813	-0.0283221863130691
4	A	26	50	20120615	1	1476	28.68	0.00830745816090577	-0.028438363957218
4	A	26	50	20120615	1	1478	28.72	0.00779565427268295	-0.0283943819154282
4	A	26	50	20120615	1	1480	28.76	0.00707327398502277	-0.0288879424486964
4	A	26	50	20120615	1	1482	28.8	0.00604902981247406	-0.0292426979208177
4	A	26	50	20120615	1	1484	28.84	0.00527022240367519	-0.0296686590458045
4	A	26	50	20120615	1	1486	28.88	0.00484065503410437	-0.0301381072378343
4	A	26	50	20120615	1	1488	28.92	0.00455378181297698	-0.0302903473278237
4	A	26	50	20120615	1	1490	28.96	0.00449643545302276	-0.0306954488027655
4	A	26	50	20120615	1	1492	29	0.0038749593030379	-0.0302354758416036
4	A	26	50	20120615	1	1494	29.04	0.00367909072464922	-0.0306044441600268
4	A	26	50	20120615	1	1496	29.08	0.00304658370887786	-0.0309971005556197
4	A	26	50	20120615	1	1498	29.12	0.00196230617060641	-0.0305932011622059
4	A	26	50	20120615	1	1500	29.16	0.00133036484025999	-0.0302146869022368
4	A	26	50	20120615	1	1502	29.2	0.000694887976007641	-0.0303696139979947
4	A	26	50	20120615	1	1504	29.24	5.6299841918071e-05	-0.0303389962743694
4	A	26	50	20120615	1	1506	29.28	-0.000289121820691560	-0.0300051711629712
4	A	26	50	20120615	1	1508	29.32	-0.000826452263715218	-0.0296545169101808
4	A	26	50	20120615	1	1510	29.36	-0.00113842777557472	-0.0297477135839412
4	A	26	50	20120615	1	1512	29.4	-0.00159041043010917	-0.0291509154606197
4	A	26	50	20120615	1	1514	29.44	-0.00141978556380885	-0.0288091707532723
4	A	26	50	20120615	1	1516	29.48	-0.00142105835601499	-0.0285058219441432
4	A	26	50	20120615	1	1518	29.52	-0.00172306366225976	-0.0282139989755475
4	A	26	50	20120615	1	1520	29.56	-0.00121288611963367	-0.0288135548153156
4	A	26	50	20120615	1	1522	29.6	-0.00161876541203474	-0.0284124838490266
4	A	26	50	20120615	1	1524	29.64	-0.00160688601811081	-0.0283778356167485
4	A	26	50	20120615	1	1526	29.68	-0.00185416125949175	-0.0276534047194229
4	A	26	50	20120615	1	1528	29.72	-0.00165581780736892	-0.0266870018815752
4	A	26	50	20120615	1	1530	29.76	-0.00179631992479068	-0.0262732737039029
4	A	26	50	20120615	1	1532	29.8	-0.00198532956740185	-0.0260343423225400
4	A	26	50	20120615	1	1534	29.84	-0.00178790535409457	-0.0251989663712462
4	A	26	50	20120615	1	1536	29.88	-0.00219449175327683	-0.0246841926345424
4	A	26	50	20120615	1	1538	29.92	-0.00197691499670573	-0.0239023446665845
4	A	26	50	20120615	1	1540	29.96	-0.00188787611081872	-0.0233993937552621
4	A	26	50	20120615	1	1542	30	-0.00197434819909002	-0.0229537114221480
4	A	26	50	20120615	1	1544	30.04	-0.00231733741437237	-0.0219089894372161
4	A	26	50	20120615	1	1546	30.08	-0.00261001598217329	-0.0211067697228922
4	A	26	50	20120615	1	1548	30.12	-0.00260387122424478	-0.0201728867259113
4	A	26	50	20120615	1	1550	30.16	-0.00241788092758929	-0.0194467092748362
4	A	26	50	20120615	1	1552	30.2	-0.00211411492545936	-0.0187517576592182
4	A	26	50	20120615	1	1554	30.24	-0.00224520545162353	-0.0177024182670052
4	A	26	50	20120615	1	1556	30.28	-0.00200749029392424	-0.0165167274741760
4	A	26	50	20120615	1	1558	30.32	-0.00214147995789128	-0.0159444730272295
4	A	26	50	20120615	1	1560	30.36	-0.00192072122080484	-0.0149292091108018
4	A	26	50	20120615	1	1562	30.4	-0.00148947800816260	-0.0142972465672520
4	A	26	50	20120615	1	1564	30.44	-0.00121328917049894	-0.0138685913654289
4	A	26	50	20120615	1	1566	30.48	-0.000991660692071638	-0.0121274328406386
4	A	26	50	20120615	1	1568	30.52	-0.000890685843718198	-0.0109080979071605
4	A	26	50	20120615	1	1570	30.56	-0.000587096618283569	-0.0105714726529089
4	A	26	50	20120615	1	1572	30.6	2.39002092041023e-05	-0.00931531159826658
4	A	26	50	20120615	1	1574	30.64	0.000226903495014951	-0.00919236694222168
4	A	26	50	20120615	1	1576	30.68	0.000595101067046591	-0.00896996064633507
4	A	26	50	20120615	1	1578	30.72	0.000644450049305603	-0.00831187757828819
4	A	26	50	20120615	1	1580	30.76	0.000853103118298131	-0.00837835975785535
4	A	26	50	20120615	1	1582	30.8	0.00152256353445431	-0.00754871137148917
4	A	26	50	20120615	1	1584	30.84	0.00137209121141781	-0.007494858119034
4	A	26	50	20120615	1	1586	30.88	0.00161731937866721	-0.00642479696259831
4	A	26	50	20120615	1	1588	30.92	0.00195594786642998	-0.00639629560956902
4	A	26	50	20120615	1	1590	30.96	0.00203614650333859	-0.00624484606496092
4	A	26	50	20120615	1	1592	31	0.00239638134590730	-0.00475571383201433
4	A	26	50	20120615	1	1594	31.04	0.00290822341789631	-0.00417402940903397
4	A	26	50	20120615	1	1596	31.08	0.0032629110077666	-0.00367286323522732
4	A	26	50	20120615	1	1598	31.12	0.00420628479196457	-0.00386335214522472
4	A	26	50	20120615	1	1600	31.16	0.00445946720339554	-0.00387648594657848
4	A	26	50	20120615	1	1602	31.2	0.00462846148145844	-0.00383374417008288
4	A	26	50	20120615	1	1604	31.24	0.00483213086185716	-0.00374417636832354
4	A	26	50	20120615	1	1606	31.28	0.00526499334902832	-0.00301790699336684
4	A	26	50	20120615	1	1608	31.32	0.00580461835355693	-0.003549994239608
4	A	26	50	20120615	1	1610	31.36	0.00586016866228694	-0.00353192059028087
4	A	26	50	20120615	1	1612	31.4	0.00674677237855735	-0.0029735841261085
4	A	26	50	20120615	1	1614	31.44	0.00766213342051184	-0.00273557481198824
4	A	26	50	20120615	1	1616	31.48	0.00847760643723557	-0.00266506707351578
4	A	26	50	20120615	1	1618	31.52	0.00931027699798453	-0.00307803581850504
4	A	26	50	20120615	1	1620	31.56	0.0101234002988744	-0.00309603168608624
4	A	26	50	20120615	1	1622	31.6	0.0103791608216296	-0.00319156181222454
4	A	26	50	20120615	1	1624	31.64	0.0101842751216667	-0.00269717396402234
4	A	26	50	20120615	1	1626	31.68	0.0101713774939779	-0.00316693328303581
4	A	26	50	20120615	1	1628	31.72	0.0097839678307014	-0.00300864035899939
4	A	26	50	20120615	1	1630	31.76	0.00972510826223543	-0.00241039973784432
4	A	26	50	20120615	1	1632	31.8	0.00951403688805125	-0.00238569342690967
4	A	26	50	20120615	1	1634	31.84	0.00942373228102592	-0.00223234317927374
4	A	26	50	20120615	1	1636	31.88	0.00925906125382319	-0.00210329619170719
4	A	26	50	20120615	1	1638	31.92	0.00904360581759565	-0.00167230046643837
4	A	26	50	20120615	1	1640	31.96	0.00891609325174428	-0.00157639557370604
4	A	26	50	20120615	1	1642	32	0.00867120096021594	-0.000872916250306977
4	A	26	50	20120615	1	1644	32.04	0.00842775823758904	-0.000644718749882454
4	A	26	50	20120615	1	1646	32.08	0.00834137241634504	3.06021672762001e-05
4	A	26	50	20120615	1	1648	32.12	0.00774654782804989	0.00071722335790499
4	A	26	50	20120615	1	1650	32.16	0.00749555815474738	0.0016934076038568
4	A	26	50	20120615	1	1652	32.2	0.00720744749675292	0.00123750050668677
4	A	26	50	20120615	1	1654	32.24	0.00645617482601346	0.00160355554517142
4	A	26	50	20120615	1	1656	32.28	0.00623419279419557	0.00207121475704477
4	A	26	50	20120615	1	1658	32.32	0.00545263474001789	0.00216519631933227
4	A	26	50	20120615	1	1660	32.36	0.00457401213798673	0.00217829193691985
4	A	26	50	20120615	1	1662	32.4	0.00425724244215078	0.00271726286767586
4	A	26	50	20120615	1	1664	32.44	0.00331913801768621	0.00274885639865927
4	A	26	50	20120615	1	1666	32.48	0.00222835933966853	0.00325929274236728
4	A	26	50	20120615	1	1668	32.52	0.00176142208381878	0.00324464926803569
4	A	26	50	20120615	1	1670	32.56	0.00097585190576465	0.00336974777133609
4	A	26	50	20120615	1	1672	32.6	0.000539967244210703	0.00347018946117651
4	A	26	50	20120615	1	1674	32.64	0.000536995274409372	0.0035915410056434
4	A	26	50	20120615	1	1676	32.68	0.000552152815370893	0.00367405753858075
4	A	26	50	20120615	1	1678	32.72	0.00123324641086979	0.00332488241175523
4	A	26	50	20120615	1	1680	32.76	0.00111163832806268	0.00383883604601421
4	A	26	50	20120615	1	1682	32.8	0.00139168514032449	0.00440936232398745
4	A	26	50	20120615	1	1684	32.84	0.00139364382610837	0.00486334609071265
4	A	26	50	20120615	1	1686	32.88	0.00177589160988220	0.00527263363779905
4	A	26	50	20120615	1	1688	32.92	0.00160533745426	0.00511896519211159
4	A	26	50	20120615	1	1690	32.96	0.00190009491599761	0.00609214918399082
4	A	26	50	20120615	1	1692	33	0.00227167245844333	0.00577069137019561
4	A	26	50	20120615	1	1694	33.04	0.00249986995886786	0.00549617837560337
4	A	26	50	20120615	1	1696	33.08	0.00266697343339786	0.00578934484708331
4	A	26	50	20120615	1	1698	33.12	0.00257553038445482	0.00543539547669257
4	A	26	50	20120615	1	1700	33.16	0.00325225278725378	0.00566816795799137
4	A	26	50	20120615	1	1702	33.2	0.00316098651500603	0.00539012650056101
4	A	26	50	20120615	1	1704	33.24	0.00344377973000597	0.00578107876881124
4	A	26	50	20120615	1	1706	33.28	0.00380279905601781	0.00565977460049868
4	A	26	50	20120615	1	1708	33.32	0.00406501546368522	0.00536518684438856
4	A	26	50	20120615	1	1710	33.36	0.00427235331406474	0.00516849802213371
4	A	26	50	20120615	1	1712	33.4	0.00456165191145159	0.00526782531168698
4	A	26	50	20120615	1	1714	33.44	0.00467118275185739	0.00528423018901051
4	A	26	50	20120615	1	1716	33.48	0.00531942996457797	0.00499158697654864
4	A	26	50	20120615	1	1718	33.52	0.00572019687495107	0.00498572506133261
4	A	26	50	20120615	1	1720	33.56	0.00602209611517867	0.00460433287676402
4	A	26	50	20120615	1	1722	33.6	0.0061675833354078	0.00479097371165821
4	A	26	50	20120615	1	1724	33.64	0.00698427752554263	0.0043798335448051
4	A	26	50	20120615	1	1726	33.68	0.00744489395387536	0.00434543279990038
4	A	26	50	20120615	1	1728	33.72	0.00797578972519022	0.00407538872016523
4	A	26	50	20120615	1	1730	33.76	0.00901062635732111	0.00392283750319205
4	A	26	50	20120615	1	1732	33.8	0.0100649444883805	0.00330788724169076
4	A	26	50	20120615	1	1734	33.84	0.0108015913624579	0.00293166683611977
4	A	26	50	20120615	1	1736	33.88	0.0117095751593642	0.00234046687718498
4	A	26	50	20120615	1	1738	33.92	0.0126242248518968	0.00262129433533322
4	A	26	50	20120615	1	1740	33.96	0.0130032694419519	0.00285490120263382
4	A	26	50	20120615	1	1742	34	0.0136256224043454	0.00314796867916439
4	A	26	50	20120615	1	1744	34.04	0.0144216761475374	0.00278681389067336
4	A	26	50	20120615	1	1746	34.08	0.0145605165640234	0.00340773142630109
4	A	26	50	20120615	1	1748	34.12	0.0151953358189693	0.00377266216500365
4	A	26	50	20120615	1	1750	34.16	0.0159567908273578	0.00383937061874079
4	A	26	50	20120615	1	1752	34.2	0.016971057723224	0.00365807551111237
4	A	26	50	20120615	1	1754	34.24	0.0175055738812585	0.00356380403504458
4	A	26	50	20120615	1	1756	34.28	0.0180259691168728	0.00402756001748577
4	A	26	50	20120615	1	1758	34.32	0.0184064067072867	0.00381046409352588
4	A	26	50	20120615	1	1760	34.36	0.0182386668366537	0.00358278985211944
4	A	26	50	20120615	1	1762	34.4	0.0184629681787139	0.00338705562401919
4	A	26	50	20120615	1	1764	34.44	0.0185573174365276	0.00254133470051664
4	A	26	50	20120615	1	1766	34.48	0.0189063241305178	0.00252042555299696
4	A	26	50	20120615	1	1768	34.52	0.0187660907136729	0.0021198637035904
4	A	26	50	20120615	1	1770	34.56	0.0193093749957941	0.00138622627597373
4	A	26	50	20120615	1	1772	34.6	0.0194473880973461	0.00063628296598291
4	A	26	50	20120615	1	1774	34.64	0.0199560312182571	2.28466201001401e-05
4	A	26	50	20120615	1	1776	34.68	0.0203640671863408	-0.00048913404481798
4	A	26	50	20120615	1	1778	34.72	0.0208250866655388	-0.00100926765092318
4	A	26	50	20120615	1	1780	34.76	0.0213880850847195	-0.00186769528328365
4	A	26	50	20120615	1	1782	34.8	0.0216169048391115	-0.00279683359376277
4	A	26	50	20120615	1	1784	34.84	0.0219149432763138	-0.0034549449460809
4	A	26	50	20120615	1	1786	34.88	0.0222620690662661	-0.00391335520125633
4	A	26	50	20120615	1	1788	34.92	0.0227343174011493	-0.0050445422033917
4	A	26	50	20120615	1	1790	34.96	0.0229955367882552	-0.00476041255657532
4	A	26	50	20120615	1	1792	35	0.0229753347475167	-0.00513544078011323
4	A	26	50	20120615	1	1794	35.04	0.0234971441966934	-0.00551250547118096
4	A	26	50	20120615	1	1796	35.08	0.0241438145612919	-0.00582339910966524
4	A	26	50	20120615	1	1798	35.12	0.0246656876500788	-0.00603267443262522
4	A	26	50	20120615	1	1800	35.16	0.0245048279284267	-0.00606964904621346
4	A	26	50	20120615	1	1802	35.2	0.0255125682287025	-0.00639848198373645
4	A	26	50	20120615	1	1804	35.24	0.0265187104676528	-0.00708557764301542
4	A	26	50	20120615	1	1806	35.28	0.0266459189775883	-0.00706896063365754
4	A	26	50	20120615	1	1808	35.32	0.0275363078364584	-0.00771143785504363
4	A	26	50	20120615	1	1810	35.36	0.0286168377087896	-0.008335601010797
4	A	26	50	20120615	1	1812	35.4	0.0282909321933407	-0.00826043555995687
4	A	26	50	20120615	1	1814	35.44	0.0286019884663846	-0.0080335249938741
4	A	26	50	20120615	1	1816	35.48	0.0288409198477476	-0.00875187477288152
4	A	26	50	20120615	1	1818	35.52	0.0288581732532085	-0.00881989844523167
4	A	26	50	20120615	1	1820	35.56	0.0296754472709039	-0.00893911664853972
4	A	26	50	20120615	1	1822	35.6	0.0306411430019704	-0.0096994685703496
4	A	26	50	20120615	1	1824	35.64	0.0307594419664629	-0.0102500926208596
4	A	26	50	20120615	1	1826	35.68	0.0312334156418923	-0.0109224804590899
4	A	26	50	20120615	1	1828	35.72	0.0320176677729063	-0.0113629372730910
4	A	26	50	20120615	1	1830	35.76	0.0326090918846907	-0.0121427346313835
4	A	26	50	20120615	1	1832	35.8	0.0331472708558518	-0.0127704333210428
4	A	26	50	20120615	1	1834	35.84	0.0338251034162972	-0.0138572564437265
4	A	26	50	20120615	1	1836	35.88	0.0345872938157382	-0.0143589487049783
4	A	26	50	20120615	1	1838	35.92	0.0350158712358153	-0.0150665504609117
4	A	26	50	20120615	1	1840	35.96	0.0355376453296529	-0.0156433374623256
4	A	26	50	20120615	1	1842	36	0.0360910978072876	-0.0153448676899867
4	A	26	50	20120615	1	1844	36.04	0.0364440148017778	-0.0157676468344582
4	A	26	50	20120615	1	1846	36.08	0.0366223471319931	-0.0168662079297096
4	A	26	50	20120615	1	1848	36.12	0.0371393836103967	-0.0171394339899601
4	A	26	50	20120615	1	1850	36.16	0.0376392373940174	-0.0177319187619163
4	A	26	50	20120615	1	1852	36.2	0.0382902706074559	-0.0180893612398061
4	A	26	50	20120615	1	1854	36.24	0.0386130648530675	-0.0188956751023931
4	A	26	50	20120615	1	1856	36.28	0.039118080516191	-0.0189618602971122
4	A	26	50	20120615	1	1858	36.32	0.0394014889140905	-0.0189356973462083
4	A	26	50	20120615	1	1860	36.36	0.0393843769299858	-0.0192048221871279
4	A	26	50	20120615	1	1862	36.4	0.0402348142557189	-0.0197940542678906
4	A	26	50	20120615	1	1864	36.44	0.0402647955832412	-0.0199176565332420
4	A	26	50	20120615	1	1866	36.48	0.0405046462034197	-0.0197092014541482
4	A	26	50	20120615	1	1868	36.52	0.0406474110625412	-0.0198983525181156
4	A	26	50	20120615	1	1870	36.56	0.0407202430610035	-0.0202096209231939
4	A	26	50	20120615	1	1872	36.6	0.0413952471943241	-0.0202227731093240
4	A	26	50	20120615	1	1874	36.64	0.0415303045895308	-0.0206987973944188
4	A	26	50	20120615	1	1876	36.68	0.0419107987484872	-0.0206950497284785
4	A	26	50	20120615	1	1878	36.72	0.041975004044219	-0.0205660734515901
4	A	26	50	20120615	1	1880	36.76	0.0423824389715387	-0.0209422542591813
4	A	26	50	20120615	1	1882	36.8	0.042514950782333	-0.0208579671308639
4	A	26	50	20120615	1	1884	36.84	0.0431994301465216	-0.0205602751759844
4	A	26	50	20120615	1	1886	36.88	0.043475555344575	-0.0206616035777284
4	A	26	50	20120615	1	1888	36.92	0.0436861317440123	-0.0201850136072087
4	A	26	50	20120615	1	1890	36.96	0.0447462969410453	-0.0205568810634347
4	A	26	50	20120615	1	1892	37	0.045151327705309	-0.0207258795841383
4	A	26	50	20120615	1	1894	37.04	0.0455777838050426	-0.0211083536420821
4	A	26	50	20120615	1	1896	37.08	0.0458541918458084	-0.0213462950739513
4	A	26	50	20120615	1	1898	37.12	0.0464886787605671	-0.0219554675659435
4	A	26	50	20120615	1	1900	37.16	0.046598280311651	-0.0217485681217684
4	A	26	50	20120615	1	1902	37.2	0.0472303630633536	-0.0220720694741612
4	A	26	50	20120615	1	1904	37.24	0.0474625769302953	-0.0228685545524897
4	A	26	50	20120615	1	1906	37.28	0.0476627588600492	-0.0227098090801133
4	A	26	50	20120615	1	1908	37.32	0.048238273069257	-0.0228163700720382
4	A	26	50	20120615	1	1910	37.36	0.0482923667380177	-0.0231913487981014
4	A	26	50	20120615	1	1912	37.4	0.0487546731515575	-0.0236358361207552
4	A	26	50	20120615	1	1914	37.44	0.0491543299042841	-0.0231163954792956
4	A	26	50	20120615	1	1916	37.48	0.0491968270218334	-0.0228370175900488
4	A	26	50	20120615	1	1918	37.52	0.0492533955643284	-0.0222269258592411
4	A	26	50	20120615	1	1920	37.56	0.049765694427298	-0.0226161881422842
4	A	26	50	20120615	1	1922	37.6	0.0500548303901252	-0.0222520988606513
4	A	26	50	20120615	1	1924	37.64	0.0503968579401851	-0.0221711351342054
4	A	26	50	20120615	1	1926	37.68	0.0509428150859393	-0.0220362898710332
4	A	26	50	20120615	1	1928	37.72	0.0510870648693013	-0.0218510278943623
4	A	26	50	20120615	1	1930	37.76	0.051360432350908	-0.0216752411485593
4	A	26	50	20120615	1	1932	37.8	0.0514250619107085	-0.0210016512288010
4	A	26	50	20120615	1	1934	37.84	0.0518957121842662	-0.0210508658607716
4	A	26	50	20120615	1	1936	37.88	0.0525009248782838	-0.0210210966652836
4	A	26	50	20120615	1	1938	37.92	0.0532974099566123	-0.0207860543712172
4	A	26	50	20120615	1	1940	37.96	0.0538552464962904	-0.0208269958538479
4	A	26	50	20120615	1	1942	38	0.0546450140601977	-0.0209795187865499
4	A	26	50	20120615	1	1944	38.04	0.055299582807542	-0.0211815391939349
4	A	26	50	20120615	1	1946	38.08	0.0549840010510985	-0.0211191016651561
4	A	26	50	20120615	1	1948	38.12	0.055124361747164	-0.0215946309755040
4	A	26	50	20120615	1	1950	38.16	0.0554811678289508	-0.0220244104771092
4	A	26	50	20120615	1	1952	38.2	0.0561968306021897	-0.0223972678828289
4	A	26	50	20120615	1	1954	38.24	0.0564921183940132	-0.0225116777600249
4	A	26	50	20120615	1	1956	38.28	0.0568588946814146	-0.0227450937084946
4	A	26	50	20120615	1	1958	38.32	0.0569870931408437	-0.0227057078607825
4	A	26	50	20120615	1	1960	38.36	0.0568373986352666	-0.0229174863417478
4	A	26	50	20120615	1	1962	38.4	0.0575534856725742	-0.0223187790301172
4	A	26	50	20120615	1	1964	38.44	0.0580387023458244	-0.0220792112526512
4	A	26	50	20120615	1	1966	38.48	0.0581005034785001	-0.0217779837638657
4	A	26	50	20120615	1	1968	38.52	0.0586627947908996	-0.0222521695713294
4	A	26	50	20120615	1	1970	38.56	0.0590270962045669	-0.0221766505670987
4	A	26	50	20120615	1	1972	38.6	0.0600608863186617	-0.0219226578112965
4	A	26	50	20120615	1	1974	38.64	0.0606093890488281	-0.0222062783412304
4	A	26	50	20120615	1	1976	38.68	0.0614076418941096	-0.0215510024871048
4	A	26	50	20120615	1	1978	38.72	0.0620073391552339	-0.0218207637241275
4	A	26	50	20120615	1	1980	38.76	0.0624796864850665	-0.0213139095833730
4	A	26	50	20120615	1	1982	38.8	0.0631508015310906	-0.0216706449544816
4	A	26	50	20120615	1	1984	38.84	0.0634780505494238	-0.0213872365565820
4	A	26	50	20120615	1	1986	38.88	0.063996076977321	-0.0215384159863997
4	A	26	50	20120615	1	1988	38.92	0.0644681414644412	-0.0208057119397342
4	A	26	50	20120615	1	1990	38.96	0.0655176293490782	-0.0209829128990996
4	A	26	50	20120615	1	1992	39	0.0658492624294547	-0.0207300515141473
4	A	26	50	20120615	1	1994	39.04	0.0664184833883099	-0.0210185510808714
4	A	26	50	20120615	1	1996	39.08	0.0667093871180901	-0.0204795942922510
4	A	26	50	20120615	1	1998	39.12	0.0673001748337714	-0.0211763066037541
4	A	26	50	20120615	1	2000	39.16	0.0670974473196052	-0.0207939739671665
4	A	26	50	20120615	1	2002	39.2	0.0676868915324023	-0.021356830964991
4	A	26	50	20120615	1	2004	39.24	0.0678228681664245	-0.0214499569280733
4	A	26	50	20120615	1	2006	39.28	0.0683715830286253	-0.0221303350729310
4	A	26	50	20120615	1	2008	39.32	0.06861157507016	-0.0226029652454761
4	A	26	50	20120615	1	2010	39.36	0.0687824827791728	-0.0229001622256088
4	A	26	50	20120615	1	2012	39.4	0.069209292432297	-0.0232176531703615
4	A	26	50	20120615	1	2014	39.44	0.0696607801120846	-0.0242510897310657
4	A	26	50	20120615	1	2016	39.48	0.0702309203097553	-0.0253784300723114
4	A	26	50	20120615	1	2018	39.52	0.0708366986891978	-0.025537316966044
4	A	26	50	20120615	1	2020	39.56	0.0707198846489458	-0.0255992595200759
4	A	26	50	20120615	1	2022	39.6	0.0713352089699343	-0.0263018408178629
4	A	26	50	20120615	1	2024	39.64	0.0717120261736287	-0.0275155896077696
4	A	26	50	20120615	1	2026	39.68	0.0718854087563756	-0.0273581876382775
4	A	26	50	20120615	1	2028	39.72	0.0723272797839391	-0.0279257822515359
4	A	26	50	20120615	1	2030	39.76	0.072607930465392	-0.0290911649376095
4	A	26	50	20120615	1	2032	39.8	0.0728635495667909	-0.0294163633462772
4	A	26	50	20120615	1	2034	39.84	0.0732246689999429	-0.0300996406289377
4	A	26	50	20120615	1	2036	39.88	0.0736376193601559	-0.0311420574457629
4	A	26	50	20120615	1	2038	39.92	0.0740384781944105	-0.0324583367189417
4	A	26	50	20120615	1	2040	39.96	0.074741413045588	-0.0327795753296347
4	A	26	50	20120615	1	2042	40	0.0746487113465745	-0.0339186536434481
4	A	26	50	20120615	1	2044	40.04	0.0751078357795989	-0.0341602720305796
4	A	26	50	20120615	1	2046	40.08	0.0747965673745206	-0.0345552618785504
4	A	26	50	20120615	1	2048	40.12	0.0754486612481309	-0.0360075177857513
4	A	26	50	20120615	1	2050	40.16	0.0758000226077024	-0.0372825020229088
4	A	26	50	20120615	1	2052	40.2	0.0763879111855809	-0.0377852549443324
4	A	26	50	20120615	1	2054	40.24	0.0763271000023989	-0.0386612188248663
4	A	26	50	20120615	1	2056	40.28	0.0765262919826591	-0.0391716792102049
4	A	26	50	20120615	1	2058	40.32	0.0767777391540491	-0.0395843467277053
4	A	26	50	20120615	1	2060	40.36	0.0770933209104926	-0.0405166670186998
4	A	26	50	20120615	1	2062	40.4	0.0775771233701805	-0.0422735445272359
4	A	26	50	20120615	1	2064	40.44	0.0780092363241636	-0.0433537915568546
4	A	26	50	20120615	1	2066	40.48	0.078500534115732	-0.0434731511815189
4	A	26	50	20120615	1	2068	40.52	0.0787682447430892	-0.0440275228979691
4	A	26	50	20120615	1	2070	40.56	0.0789803767774452	-0.0439981072558718
4	A	26	50	20120615	1	2072	40.6	0.0795527797168157	-0.0444112697481191
4	A	26	50	20120615	1	2074	40.64	0.0805061010792114	-0.0447226795745536
4	A	26	50	20120615	1	2076	40.68	0.0806788472658553	-0.0448368773197153
4	A	26	50	20120615	1	2078	40.72	0.0816880300639647	-0.0458867894684211
4	A	26	50	20120615	1	2080	40.76	0.0830208556358232	-0.0464132304670144
4	A	26	50	20120615	1	2082	40.8	0.0837615499891161	-0.0468326154989362
4	A	26	50	20120615	1	2084	40.84	0.0850177958965722	-0.0481704615289411
4	A	26	50	20120615	1	2086	40.88	0.0854977092689635	-0.0483334496420046
4	A	26	50	20120615	1	2088	40.92	0.0862760924136936	-0.0496724270428595
4	A	26	50	20120615	1	2090	40.96	0.0868626374886878	-0.0502445471395175
4	A	26	50	20120615	1	2092	41	0.0870588596204671	-0.0496476783055179
4	A	26	50	20120615	1	2094	41.04	0.0872374040827167	-0.0504545578535299
4	A	26	50	20120615	1	2096	41.08	0.0872199385452214	-0.0513972019035297
4	A	26	50	20120615	1	2098	41.12	0.087817443775324	-0.0518590840530007
4	A	26	50	20120615	1	2100	41.16	0.0881615926457275	-0.0524263958235467
4	A	26	50	20120615	1	2102	41.2	0.0886122317973777	-0.0531113701624821
4	A	26	50	20120615	1	2104	41.24	0.088843031450757	-0.0545544336815276
4	A	26	50	20120615	1	2106	41.28	0.0898212429718505	-0.055874036356578
4	A	26	50	20120615	1	2108	41.32	0.0895055905047288	-0.0556800062558204
4	A	26	50	20120615	1	2110	41.36	0.0902366682057976	-0.05655462663347
4	A	26	50	20120615	1	2112	41.4	0.0903587148362304	-0.057145767902542
4	A	26	50	20120615	1	2114	41.44	0.0909255316320295	-0.0572946845906599
4	A	26	50	20120615	1	2116	41.48	0.0917565942319581	-0.0587390916125896
4	A	26	50	20120615	1	2118	41.52	0.0917651502240104	-0.0594602698187218
4	A	26	50	20120615	1	2120	41.56	0.0923639989569973	-0.0602006813293022
4	A	26	50	20120615	1	2122	41.6	0.0926114863304126	-0.0604990803909629
4	A	26	50	20120615	1	2124	41.64	0.0933948192226111	-0.0611073336441396
4	A	26	50	20120615	1	2126	41.68	0.0937820308959888	-0.0620098847396461
4	A	26	50	20120615	1	2128	41.72	0.0940942892505608	-0.0631853790526906
4	A	26	50	20120615	1	2130	41.76	0.0944550551303222	-0.0628854243561113
4	A	26	50	20120615	1	2132	41.8	0.0948847639212492	-0.0648895771060283
4	A	26	50	20120615	1	2134	41.84	0.0951101188524134	-0.0652893045694331
4	A	26	50	20120615	1	2136	41.88	0.0953366758651056	-0.0658759203551054
4	A	26	50	20120615	1	2138	41.92	0.0956621571164857	-0.0666832241671861
4	A	26	50	20120615	1	2140	41.96	0.0959495960230381	-0.0680334445658618
4	A	26	50	20120615	1	2142	42	0.0960750367660206	-0.0685684415565076
4	A	26	50	20120615	1	2144	42.04	0.0962615715348975	-0.0698229904076887
4	A	26	50	20120615	1	2146	42.08	0.0965446970900846	-0.0705057727156025
4	A	26	50	20120615	1	2148	42.12	0.0970548039220326	-0.0712599728084161
4	A	26	50	20120615	1	2150	42.16	0.097186679336724	-0.0719228854157784
4	A	26	50	20120615	1	2152	42.2	0.0976153274674792	-0.0732464478888034
4	A	26	50	20120615	1	2154	42.24	0.0975839319263945	-0.0734305784946244
4	A	26	50	20120615	1	2156	42.28	0.0979463241517526	-0.0733312299918677
4	A	26	50	20120615	1	2158	42.32	0.0982450060561258	-0.0745556560941703
4	A	26	50	20120615	1	2160	42.36	0.098119353181109	-0.0746219119995675
4	A	26	50	20120615	1	2162	42.4	0.098441157477227	-0.0754597628245954
4	A	26	50	20120615	1	2164	42.44	0.0992208134141633	-0.0761975580400855
4	A	26	50	20120615	1	2166	42.48	0.0991046357700143	-0.076269895063801
4	A	26	50	20120615	1	2168	42.52	0.0993621640597225	-0.0765243120836718
4	A	26	50	20120615	1	2170	42.56	0.099820086411219	-0.0775498997591048
4	A	26	50	20120615	1	2172	42.6	0.0998617350006307	-0.0780781792353292
4	A	26	50	20120615	1	2174	42.64	0.100582418232016	-0.0788721187292455
4	A	26	50	20120615	1	2176	42.68	0.100591539909493	-0.0793989839919076
4	A	26	50	20120615	1	2178	42.72	0.100894393743876	-0.080209116231113
4	A	26	50	20120615	1	2180	42.76	0.101022945756695	-0.080697161331488
4	A	26	50	20120615	1	2182	42.8	0.101199368898601	-0.0809789433837908
4	A	26	50	20120615	1	2184	42.84	0.101081282066143	-0.080661452439038
4	A	26	50	20120615	1	2186	42.88	0.101094717094986	-0.0811288500214023
4	A	26	50	20120615	1	2188	42.92	0.101069402672219	-0.080847280101134
4	A	26	50	20120615	1	2190	42.96	0.101131698779642	-0.080912263214325
4	A	26	50	20120615	1	2192	43	0.101675534605052	-0.081174529119467
4	A	26	50	20120615	1	2194	43.04	0.101699081260866	-0.0817011115394166
4	A	26	50	20120615	1	2196	43.08	0.102042098760420	-0.0819930759293686
4	A	26	50	20120615	1	2198	43.12	0.102668878211263	-0.0831750756248
4	A	26	50	20120615	1	2200	43.16	0.103015855508791	-0.0835026781965237
4	A	26	50	20120615	1	2202	43.2	0.103339215439828	-0.084190480962584
4	A	26	50	20120615	1	2204	43.24	0.103823512874263	-0.0848785665713565
4	A	26	50	20120615	1	2206	43.28	0.104013738740538	-0.0860827552775816
4	A	26	50	20120615	1	2208	43.32	0.104050621430244	-0.0856513070039728
4	A	26	50	20120615	1	2210	43.36	0.104880439522238	-0.0881802461226152
4	A	26	50	20120615	1	2212	43.4	0.104871869388050	-0.087828191798398
4	A	26	50	20120615	1	2214	43.44	0.105224708600794	-0.0892926170133032
4	A	26	50	20120615	1	2216	43.48	0.105495085020717	-0.0904194835930055
4	A	26	50	20120615	1	2218	43.52	0.105601737936523	-0.0906423424372321
4	A	26	50	20120615	1	2220	43.56	0.105683274419462	-0.091218415260797
4	A	26	50	20120615	1	2222	43.6	0.106339137172215	-0.0922242534438314
4	A	26	50	20120615	1	2224	43.64	0.106026603045998	-0.092722049546719
4	A	26	50	20120615	1	2226	43.68	0.106058733978135	-0.0939499828986562
4	A	26	50	20120615	1	2228	43.72	0.106214728805133	-0.0939820784754543
4	A	26	50	20120615	1	2230	43.76	0.106392947998264	-0.0950328108680262
4	A	26	50	20120615	1	2232	43.8	0.106615177517456	-0.0959886212462917
4	A	26	50	20120615	1	2234	43.84	0.106699330295484	-0.097004726619789
4	A	26	50	20120615	1	2236	43.88	0.106633279451053	-0.0977425289063468
4	A	26	50	20120615	1	2238	43.92	0.106950636045517	-0.0993612306787712
4	A	26	50	20120615	1	2240	43.96	0.107143386283002	-0.0994711221436355
4	A	26	50	20120615	1	2242	44	0.106982349784653	-0.100848382305624
4	A	26	50	20120615	1	2244	44.04	0.107371134063513	-0.101511772917171
4	A	26	50	20120615	1	2246	44.08	0.107334442292637	-0.102003841455130
4	A	26	50	20120615	1	2248	44.12	0.107165139716018	-0.103038642731922
4	A	26	50	20120615	1	2250	44.16	0.107296185694454	-0.103935730013331
4	A	26	50	20120615	1	2252	44.2	0.107134575732507	-0.105269723018485
4	A	26	50	20120615	1	2254	44.24	0.107203242872028	-0.105075190871913
4	A	26	50	20120615	1	2256	44.28	0.107349472554379	-0.105296656715780
4	A	26	50	20120615	1	2258	44.32	0.107583906736613	-0.105271526140777
4	A	26	50	20120615	1	2260	44.36	0.107320693308383	-0.105561609626691
4	A	26	50	20120615	1	2262	44.4	0.107593770876210	-0.105486521957597
4	A	26	50	20120615	1	2264	44.44	0.107442407598629	-0.105048158179668
4	A	26	50	20120615	1	2266	44.48	0.107413352580990	-0.105624513845945
4	A	26	50	20120615	1	2268	44.52	0.107537548816038	-0.105455062776902
4	A	26	50	20120615	1	2270	44.56	0.107757077187325	-0.105161995300371
4	A	26	50	20120615	1	2272	44.6	0.108342589886419	-0.106002009872149
4	A	26	50	20120615	1	2274	44.64	0.108462522267576	-0.106252601444334
4	A	26	50	20120615	1	2276	44.68	0.108375682483779	-0.105943461430667
4	A	26	50	20120615	1	2278	44.72	0.108208352735078	-0.106485557773396
4	A	26	50	20120615	1	2280	44.76	0.108435765346976	-0.106331684266742
4	A	26	50	20120615	1	2282	44.8	0.108597572591715	-0.106974564538993
4	A	26	50	20120615	1	2284	44.84	0.108614861352514	-0.107580943959200
4	A	26	50	20120615	1	2286	44.88	0.108528636751618	-0.108313464158102
4	A	26	50	20120615	1	2288	44.92	0.108570150990740	-0.108761267811560
4	A	26	50	20120615	1	2290	44.96	0.108370442822530	-0.109687881750830
4	A	26	50	20120615	1	2292	45	0.108469869107033	-0.110189496230336
4	A	26	50	20120615	1	2294	45.04	0.108205057617478	-0.110106411183547
4	A	26	50	20120615	1	2296	45.08	0.108293806589585	-0.109751790061714
4	A	26	50	20120615	1	2298	45.12	0.108546873035504	-0.110446246702585
4	A	26	50	20120615	1	2300	45.16	0.108258366397711	-0.110577775634953
4	A	26	50	20120615	1	2302	45.2	0.108292781284753	-0.111209455335791
4	A	26	50	20120615	1	2304	45.24	0.108165304074239	-0.111723012848831
4	A	26	50	20120615	1	2306	45.28	0.107790226353227	-0.112919748649582
4	A	26	50	20120615	1	2308	45.32	0.108053128654473	-0.113874484225540
4	A	26	50	20120615	1	2310	45.36	0.107580137857470	-0.114288078052924
4	A	26	50	20120615	1	2312	45.4	0.107526758366557	-0.114450351988139
4	A	26	50	20120615	1	2314	45.44	0.107457136632881	-0.115491538439165
4	A	26	50	20120615	1	2316	45.48	0.107451508062904	-0.115804051352178
4	A	26	50	20120615	1	2318	45.52	0.107375239525485	-0.115560707624500
4	A	26	50	20120615	1	2320	45.56	0.107075666666567	-0.115420460065520
4	A	26	50	20120615	1	2322	45.6	0.106845121571629	-0.115781112808196
4	A	26	50	20120615	1	2324	45.64	0.107077476859926	-0.115707149438884
4	A	26	50	20120615	1	2326	45.68	0.106615241157065	-0.116197669412993
4	A	26	50	20120615	1	2328	45.72	0.106153076164881	-0.116470329787819
4	A	26	50	20120615	1	2330	45.76	0.105830989026051	-0.116793831140212
4	A	26	50	20120615	1	2332	45.8	0.105579612565340	-0.117517554930756
4	A	26	50	20120615	1	2334	45.84	0.105784885663918	-0.117637550951523
4	A	26	50	20120615	1	2336	45.88	0.105459970097963	-0.117707908076251
4	A	26	50	20120615	1	2338	45.92	0.105359136670966	-0.118272603551707
4	A	26	50	20120615	1	2340	45.96	0.105492921273966	-0.118513585542735
4	A	26	50	20120615	1	2342	46	0.104988047032199	-0.118647935831161
4	A	26	50	20120615	1	2344	46.04	0.104311911528028	-0.118895564625932
4	A	26	50	20120615	1	2346	46.08	0.104096809645191	-0.118781154748736
4	A	26	50	20120615	1	2348	46.12	0.103802723934896	-0.119425965422500
4	A	26	50	20120615	1	2350	46.16	0.104040523945409	-0.119690211226630
4	A	26	50	20120615	1	2352	46.2	0.103759661131922	-0.119105575339945
4	A	26	50	20120615	1	2354	46.24	0.104066191921566	-0.119206338056264
4	A	26	50	20120615	1	2356	46.28	0.103882697711848	-0.119279523608117
4	A	26	50	20120615	1	2358	46.32	0.103722962289978	-0.120016258163435
4	A	26	50	20120615	1	2360	46.36	0.103783137077057	-0.120204984963334
4	A	26	50	20120615	1	2362	46.4	0.10374919595156	-0.119486564473648
4	A	26	50	20120615	1	2364	46.44	0.103752943617500	-0.120081029144592
4	A	26	50	20120615	1	2366	46.48	0.104159883570073	-0.119764598860011
4	A	26	50	20120615	1	2368	46.52	0.103989541546485	-0.119495120465700
4	A	26	50	20120615	1	2370	46.56	0.103655645724409	-0.119922354382893
4	A	26	50	20120615	1	2372	46.6	0.103693758779915	-0.119465634112925
4	A	26	50	20120615	1	2374	46.64	0.103611027286516	-0.119801509833989
4	A	26	50	20120615	1	2376	46.68	0.103337730515588	-0.119077786043444
4	A	26	50	20120615	1	2378	46.72	0.103494283956942	-0.118976386931022
4	A	26	50	20120615	1	2380	46.76	0.103476747708769	-0.119273937464545
4	A	26	50	20120615	1	2382	46.8	0.103075818163836	-0.120048219389945
4	A	26	50	20120615	1	2384	46.84	0.102361357472125	-0.120192752016019
4	A	26	50	20120615	1	2386	46.88	0.101929032386108	-0.120844280204204
4	A	26	50	20120615	1	2388	46.92	0.100977125237274	-0.121306869460457
4	A	26	50	20120615	1	2390	46.96	0.101016723217021	-0.120912303876555
4	A	26	50	20120615	1	2392	47	0.100279776529668	-0.121666221126656
4	A	26	50	20120615	1	2394	47.04	0.100420490779124	-0.121195995117167
4	A	26	50	20120615	1	2396	47.08	0.099429268493257	-0.121659715744269
4	A	26	50	20120615	1	2398	47.12	0.0992423094603113	-0.122806925786066
4	A	26	50	20120615	1	2400	47.16	0.0997085756718257	-0.122364701205112
4	A	26	50	20120615	1	2402	47.2	0.0995432541063843	-0.122780338571093
4	A	26	50	20120615	1	2404	47.24	0.099053794792447	-0.122771994711075
4	A	26	50	20120615	1	2406	47.28	0.0992615427647596	-0.122745266074746
4	A	26	50	20120615	1	2408	47.32	0.099336778926278	-0.122645988282668
4	A	26	50	20120615	1	2410	47.36	0.0989491429888314	-0.122629159141275
4	A	26	50	20120615	1	2412	47.4	0.0987961250813826	-0.122557317092307
4	A	26	50	20120615	1	2414	47.44	0.0986645325094038	-0.122967509736073
4	A	26	50	20120615	1	2416	47.48	0.0984336621453464	-0.123075343520204
4	A	26	50	20120615	1	2418	47.52	0.0978705223048094	-0.123238260922590
4	A	26	50	20120615	1	2420	47.56	0.0976101655879765	-0.122988086543406
4	A	26	50	20120615	1	2422	47.6	0.0972309442212262	-0.123545498819015
4	A	26	50	20120615	1	2424	47.64	0.0968108520825233	-0.123610623353562
4	A	26	50	20120615	1	2426	47.68	0.0968609152426313	-0.124105032414968
4	A	26	50	20120615	1	2428	47.72	0.0968826941314918	-0.124073354031171
4	A	26	50	20120615	1	2430	47.76	0.0966000635510516	-0.124504477035660
4	A	26	50	20120615	1	2432	47.8	0.0967556270429126	-0.124070313472012
4	A	26	50	20120615	1	2434	47.84	0.0963894164409361	-0.124200350409072
4	A	26	50	20120615	1	2436	47.88	0.0968531370680382	-0.123950176029888
4	A	26	50	20120615	1	2438	47.92	0.0966801080386819	-0.124048251740439
4	A	26	50	20120615	1	2440	47.96	0.0972186405632335	-0.123580429894006
4	A	26	50	20120615	1	2442	48	0.0972186405632335	-0.123580429894006
4	A	26	50	20120615	1	2444	48.04	0.0970470257474396	-0.123630422343436
4	A	26	50	20120615	1	2446	48.08	0.0969336765304154	-0.123146973437138
4	A	26	50	20120615	1	2448	48.12	0.0969917299971508	-0.123318022567507
4	A	26	50	20120615	1	2450	48.16	0.096989467255451	-0.122751771457133
4	A	26	50	20120615	1	2452	48.2	0.0971828609601055	-0.122436755386115
4	A	26	50	20120615	1	2454	48.24	0.097250531079065	-0.121953306479817
4	A	26	50	20120615	1	2456	48.28	0.0975803256818105	-0.122218895786831
4	A	26	50	20120615	1	2458	48.32	0.0976059229472894	-0.122411087409958
4	A	26	50	20120615	1	2460	48.36	0.0976351264573524	-0.122110354895919
4	A	26	50	20120615	1	2462	48.4	0.097742111713346	-0.121463140059099
4	A	26	50	20120615	1	2464	48.44	0.0976596630626596	-0.121057685030766
4	A	26	50	20120615	1	2466	48.48	0.0977535668432012	-0.120895898999231
4	A	26	50	20120615	1	2468	48.52	0.0974550263601842	-0.121122314590567
4	A	26	50	20120615	1	2470	48.56	0.097517534599641	-0.120287645746054
4	A	26	50	20120615	1	2472	48.6	0.0971183021109832	-0.119818551107415
4	A	26	50	20120615	1	2474	48.64	0.0976821490583013	-0.119451279845267
4	A	26	50	20120615	1	2476	48.68	0.0978961902809665	-0.119090160412115
4	A	26	50	20120615	1	2478	48.72	0.0980495617418058	-0.118829308720535
4	A	26	50	20120615	1	2480	48.76	0.098160506795774	-0.118291271170730
4	A	26	50	20120615	1	2482	48.8	0.098017529804618	-0.117802094699506
4	A	26	50	20120615	1	2484	48.84	0.0985965795477318	-0.116873734206486
4	A	26	50	20120615	1	2486	48.88	0.0987842456874587	-0.116215134950489
4	A	26	50	20120615	1	2488	48.92	0.0993474562386738	-0.116025276779740
4	A	26	50	20120615	1	2490	48.96	0.0992792911449674	-0.114536392741274
4	A	26	50	20120615	1	2492	49	0.09976592203178	-0.114202496919197
4	A	26	50	20120615	1	2494	49.04	0.0999752963496893	-0.114213739917018
4	A	26	50	20120615	1	2496	49.08	0.100578104880651	-0.112464004186972
4	A	26	50	20120615	1	2498	49.12	0.100519202885778	-0.111839841031219
4	A	26	50	20120615	1	2500	49.16	0.100944032639915	-0.111033173615241
4	A	26	50	20120615	1	2502	49.2	0.101235905105985	-0.110045508076483
4	A	26	50	20120615	1	2504	49.24	0.100881107207457	-0.109413184908475
4	A	26	50	20120615	1	2506	49.28	0.10122535507281	-0.108360416048373
4	A	26	50	20120615	1	2508	49.32	0.101116255567541	-0.107881202711695
4	A	26	50	20120615	1	2510	49.36	0.100959299075321	-0.106519293837926
4	A	26	50	20120615	1	2512	49.4	0.101025392346158	-0.105283645951006
4	A	26	50	20120615	1	2514	49.44	0.101614235518191	-0.104018808696159
4	A	26	50	20120615	1	2516	49.48	0.102151396255588	-0.103386895650084
4	A	26	50	20120615	1	2518	49.52	0.102804430581217	-0.102008369766957
4	A	26	50	20120615	1	2520	49.56	0.102656822040644	-0.101044406447504
4	A	26	50	20120615	1	2522	49.6	0.102606094200162	-0.100260748286187
4	A	26	50	20120615	1	2524	49.64	0.103389383251740	-0.0989669281385918
4	A	26	50	20120615	1	2526	49.68	0.103429484691514	-0.0985577169590377
4	A	26	50	20120615	1	2528	49.72	0.104034761025142	-0.0978195045505468
4	A	26	50	20120615	1	2530	49.76	0.104043055387686	-0.0967901479959701
4	A	26	50	20120615	1	2532	49.8	0.104692624890087	-0.0954490280615683
4	A	26	50	20120615	1	2534	49.84	0.105136320253146	-0.0947479458301574
4	A	26	50	20120615	1	2536	49.88	0.105680969251355	-0.0943164339169383
4	A	26	50	20120615	1	2538	49.92	0.105818197464380	-0.0936220055603385
4	A	26	50	20120615	1	2540	49.96	0.105984869603773	-0.0921090021095658
4	A	26	50	20120615	1	2542	50	0.105810956690940	-0.0916182346480833
4	A	26	50	20120615	1	2544	50.04	0.105291035216869	-0.09006774746684
4	A	26	50	20120615	1	2546	50.08	0.105141736691090	-0.090308969874174
4	A	26	50	20120615	1	2548	50.12	0.105160192178079	-0.0887391221092616
4	A	26	50	20120615	1	2550	50.16	0.105116910172002	-0.087489812919329
4	A	26	50	20120615	1	2552	50.2	0.104662268795971	-0.0866801473705992
4	A	26	50	20120615	1	2554	50.24	0.104608330690702	-0.085622513615843
4	A	26	50	20120615	1	2556	50.28	0.104323225236527	-0.0841143962729282
4	A	26	50	20120615	1	2558	50.32	0.104405603176535	-0.0832499582329276
4	A	26	50	20120615	1	2560	50.36	0.104200400788635	-0.0828725046331303
4	A	26	50	20120615	1	2562	50.4	0.103335255641853	-0.0814310674596815
4	A	26	50	20120615	1	2564	50.44	0.102910425887716	-0.0808673619337196
4	A	26	50	20120615	1	2566	50.48	0.102507304311762	-0.0805379208843648
4	A	26	50	20120615	1	2568	50.52	0.101741507667737	-0.0801652756106794
4	A	26	50	20120615	1	2570	50.56	0.100584610263038	-0.0796392588761548
4	A	26	50	20120615	1	2572	50.6	0.100453371244450	-0.0789601535235032
4	A	26	50	20120615	1	2574	50.64	0.0994079138684652	-0.078441490699503
4	A	26	50	20120615	1	2576	50.68	0.0987413243058407	-0.0780997459921554
4	A	26	50	20120615	1	2578	50.72	0.0978932911431636	-0.077721655996255
4	A	26	50	20120615	1	2580	50.76	0.0972007507616695	-0.0770028112425007
4	A	26	50	20120615	1	2582	50.8	0.09659560877833	-0.076261621914461
4	A	26	50	20120615	1	2584	50.84	0.0967024526129674	-0.076190133418883
4	A	26	50	20120615	1	2586	50.88	0.0967156755097756	-0.0760100333217148
4	A	26	50	20120615	1	2588	50.92	0.0965131601276437	-0.0754007901190445
4	A	26	50	20120615	1	2590	50.96	0.0962014674584967	-0.0749403221831358
4	A	26	50	20120615	1	2592	51	0.096584860755256	-0.0746474385543683
4	A	26	50	20120615	1	2594	51.04	0.096704078958564	-0.073791415085064
4	A	26	50	20120615	1	2596	51.08	0.0965406665814319	-0.073416012094932
4	A	26	50	20120615	1	2598	51.12	0.096529352872933	-0.0732788333793818
4	A	26	50	20120615	1	2600	51.16	0.096767859990227	-0.0717915756865121
4	A	26	50	20120615	1	2602	51.2	0.096939333384665	-0.0711760392334892
4	A	26	50	20120615	1	2604	51.24	0.0967718904988799	-0.0701498858726313
4	A	26	50	20120615	1	2606	51.28	0.096935302876012	-0.0694957413893556
4	A	26	50	20120615	1	2608	51.32	0.0964374997020568	-0.0678354546671296
4	A	26	50	20120615	1	2610	51.36	0.0969640821220064	-0.0668478386258464
4	A	26	50	20120615	1	2612	51.4	0.0967443840450917	-0.0660295039479792
4	A	26	50	20120615	1	2614	51.44	0.096852995646682	-0.0650737784225274
4	A	26	50	20120615	1	2616	51.48	0.0968819870247106	-0.064010996930404
4	A	26	50	20120615	1	2618	51.52	0.0966465911772536	-0.0633865509319382
4	A	26	50	20120615	1	2620	51.56	0.0961223422096819	-0.0625404269575704
4	A	26	50	20120615	1	2622	51.6	0.0960237008137064	-0.0615529523376434
4	A	26	50	20120615	1	2624	51.64	0.0959759003952982	-0.0616474218036099
4	A	26	50	20120615	1	2626	51.68	0.095718867080337	-0.0608155106755439
4	A	26	50	20120615	1	2628	51.72	0.0957088968747222	-0.0602117121950887
4	A	26	50	20120615	1	2630	51.76	0.0954140333469674	-0.0601827208170601
4	A	26	50	20120615	1	2632	51.8	0.094540261497455	-0.0595065146022114
4	A	26	50	20120615	1	2634	51.84	0.0941363621040414	-0.0596091865068397
4	A	26	50	20120615	1	2636	51.88	0.0937536759140632	-0.0590825333762119
4	A	26	50	20120615	1	2638	51.92	0.0933436954023313	-0.0578958667760247
4	A	26	50	20120615	1	2640	51.96	0.0929784040391703	-0.0580659966675782
4	A	26	50	20120615	1	2642	52	0.0924185876005049	-0.0573996899476661
4	A	26	50	20120615	1	2644	52.04	0.0920010410462143	-0.0562113970018821
4	A	26	50	20120615	1	2646	52.08	0.0915683624068062	-0.0548319023824652
4	A	26	50	20120615	1	2648	52.12	0.0910781252754096	-0.0543682524660412
4	A	26	50	20120615	1	2650	52.16	0.0908773776602307	-0.0539457561642823
4	A	26	50	20120615	1	2652	52.2	0.0908109096227992	-0.0520115362750246
4	A	26	50	20120615	1	2654	52.24	0.0910398707985474	-0.0523901212456718
4	A	26	50	20120615	1	2656	52.28	0.0911171575697311	-0.0510929338555851
4	A	26	50	20120615	1	2658	52.32	0.0913157838645664	-0.0507134296461223
4	A	26	50	20120615	1	2660	52.36	0.0915071269595555	-0.0501371376194553
4	A	26	50	20120615	1	2662	52.4	0.0920199207972719	-0.0493969382409092
4	A	26	50	20120615	1	2664	52.44	0.0919779186544695	-0.0483417935020226
4	A	26	50	20120615	1	2666	52.48	0.0926560340576273	-0.0476182818435126
4	A	26	50	20120615	1	2668	52.52	0.0932508522819615	-0.0474371210861726
4	A	26	50	20120615	1	2670	52.56	0.0939035825516748	-0.047344985072584
4	A	26	50	20120615	1	2672	52.6	0.0939528678943235	-0.0463630258855502
4	A	26	50	20120615	1	2674	52.64	0.0946221444627166	-0.045935014150898
4	A	26	50	20120615	1	2676	52.68	0.0943562723129904	-0.0450249677235109
4	A	26	50	20120615	1	2678	52.72	0.0946992191018659	-0.0441164769310424
4	A	26	50	20120615	1	2680	52.76	0.0951044619981639	-0.0432991322026689
4	A	26	50	20120615	1	2682	52.8	0.0954934414384946	-0.0427758024739127
4	A	26	50	20120615	1	2684	52.84	0.0957233925637365	-0.04231887007191
4	A	26	50	20120615	1	2686	52.88	0.0958385802583918	-0.0413359209353826
4	A	26	50	20120615	1	2688	52.92	0.0969682540520154	-0.0402698867520657
4	A	26	50	20120615	1	2690	52.96	0.0973534151157277	-0.03988034162631
4	A	26	50	20120615	1	2692	53	0.0982083779248604	-0.0388309244523511
4	A	26	50	20120615	1	2694	53.04	0.0985202120153636	-0.0379887602759579
4	A	26	50	20120615	1	2696	53.08	0.0989823770075472	-0.037155081380939
4	A	26	50	20120615	1	2698	53.12	0.0997316980635705	-0.0364834006494899
4	A	26	50	20120615	1	2700	53.16	0.0998870494233972	-0.0360915927820344
4	A	26	50	20120615	1	2702	53.2	0.100978822293549	-0.0352508428192036
4	A	26	50	20120615	1	2704	53.24	0.101376428436611	-0.0348297607310070
4	A	26	50	20120615	1	2706	53.28	0.102480787807468	-0.0339515341087733
4	A	26	50	20120615	1	2708	53.32	0.102915234213829	-0.0338355685966587
4	A	26	50	20120615	1	2710	53.36	0.103807815103720	-0.0333292094306510
4	A	26	50	20120615	1	2712	53.4	0.104270192227938	-0.0334598120531362
4	A	26	50	20120615	1	2714	53.44	0.104446544659166	-0.0326910455606302
4	A	26	50	20120615	1	2716	53.48	0.104658111008097	-0.0324821662174677
4	A	26	50	20120615	1	2718	53.52	0.104600693937465	-0.0321192790173627
4	A	26	50	20120615	1	2720	53.56	0.104052615471367	-0.0323692412645122
4	A	26	50	20120615	1	2722	53.6	0.104214330792225	-0.0316395777770058
4	A	26	50	20120615	1	2724	53.64	0.103694960861443	-0.0312337691952828
4	A	26	50	20120615	1	2726	53.68	0.103780803624679	-0.0308966206820131
4	A	26	50	20120615	1	2728	53.72	0.103429866529176	-0.0304469714798566
4	A	26	50	20120615	1	2730	53.76	0.102853574502509	-0.0297671590204238
4	A	26	50	20120615	1	2732	53.8	0.102536083557756	-0.0291359955075367
4	A	26	50	20120615	1	2734	53.84	0.102161316963728	-0.0285185498662046
4	A	26	50	20120615	1	2736	53.88	0.101841351145241	-0.0277580565230385
4	A	26	50	20120615	1	2738	53.92	0.101281958970644	-0.0272842242689654
4	A	26	50	20120615	1	2740	53.96	0.100523869790534	-0.0259262256956966
4	A	26	50	20120615	1	2742	54	0.0997292231898364	-0.0254268668868227
4	A	26	50	20120615	1	2744	54.04	0.0993509210619016	-0.0249389632078039
4	A	26	50	20120615	1	2746	54.08	0.0985176664309514	-0.0244448369891108
4	A	26	50	20120615	1	2748	54.12	0.0975469502417385	-0.0241641155969797
4	A	26	50	20120615	1	2750	54.16	0.0968981090593217	-0.0230514123661046
4	A	26	50	20120615	1	2752	54.2	0.096224801982276	-0.0229095667457986
4	A	26	50	20120615	1	2754	54.24	0.0953975577589657	-0.0220407446437546
4	A	26	50	20120615	1	2756	54.28	0.0945251294123378	-0.0216132278838493
4	A	26	50	20120615	1	2758	54.32	0.093754807284913	-0.0208550679930610
4	A	26	50	20120615	1	2760	54.36	0.0932390435987157	-0.0200250660533043
4	A	26	50	20120615	1	2762	54.4	0.0920856110172442	-0.0199437487734678
4	A	26	50	20120615	1	2764	54.44	0.091039587955835	-0.0192232776741168
4	A	26	50	20120615	1	2766	54.48	0.0899983025098596	-0.0186469856474498
4	A	26	50	20120615	1	2768	54.52	0.0890803364865232	-0.0185192821627675
4	A	26	50	20120615	1	2770	54.56	0.0879413995940661	-0.0180354089924016
4	A	26	50	20120615	1	2772	54.6	0.0869877246782798	-0.0176721682389060
4	A	26	50	20120615	1	2774	54.64	0.0860482626087953	-0.0178096297971687
4	A	26	50	20120615	1	2776	54.68	0.084765641618401	-0.0167716677530650
4	A	26	50	20120615	1	2778	54.72	0.0835398720132142	-0.0167116343873422
4	A	26	50	20120615	1	2780	54.76	0.0825072132699693	-0.0162620558958638
4	A	26	50	20120615	1	2782	54.8	0.0811359917998924	-0.0160265893377287
4	A	26	50	20120615	1	2784	54.84	0.0804136115122322	-0.0157701924188705
4	A	26	50	20120615	1	2786	54.88	0.0793540827113023	-0.0155184624047680
4	A	26	50	20120615	1	2788	54.92	0.078772911647845	-0.0152362560883965
4	A	26	50	20120615	1	2790	54.96	0.0777961850509921	-0.0148840462006875
4	A	26	50	20120615	1	2792	55	0.0771887096152747	-0.0142864702599067
4	A	26	50	20120615	1	2794	55.04	0.0766866638006322	-0.0141576354043745
4	A	26	50	20120615	1	2796	55.08	0.0758635915073311	-0.0138163856717739
4	A	26	50	20120615	1	2798	55.12	0.0746958046582015	-0.0132305477035609
4	A	26	50	20120615	1	2800	55.16	0.0739801418849626	-0.0126927929964685
4	A	26	50	20120615	1	2802	55.2	0.0734131836678072	-0.0114779835463900
4	A	26	50	20120615	1	2804	55.24	0.0721649280669786	-0.0106224550518324
4	A	26	50	20120615	1	2806	55.28	0.0717633621259428	-0.0098506480001673
4	A	26	50	20120615	1	2808	55.32	0.0713267943992382	-0.00972817710566579
4	A	26	50	20120615	1	2810	55.36	0.07042205127271	-0.00873957111488887
4	A	26	50	20120615	1	2812	55.4	0.0698043227886655	-0.00820146285440591
4	A	26	50	20120615	1	2814	55.44	0.0692338997482823	-0.00743488839292158
4	A	26	50	20120615	1	2816	55.48	0.0685745226748258	-0.0065070935853267
4	A	26	50	20120615	1	2818	55.52	0.0676540110670772	-0.00566917204962065
4	A	26	50	20120615	1	2820	55.56	0.0673048417385273	-0.00488499062928477
4	A	26	50	20120615	1	2822	55.6	0.0664019370896302	-0.00410780956608264
4	A	26	50	20120615	1	2824	55.64	0.0656417972998546	-0.00267761539045473
4	A	26	50	20120615	1	2826	55.68	0.0652963049265669	-0.00162190496614321
4	A	26	50	20120615	1	2828	55.72	0.0649480548368325	-0.000408721861661446
4	A	26	50	20120615	1	2830	55.76	0.0651552371237202	0.00017308559789884
4	A	26	50	20120615	1	2832	55.8	0.0651356502658813	0.00049248573096081
4	A	26	50	20120615	1	2834	55.84	0.0653303874734201	0.00138570301695565
4	A	26	50	20120615	1	2836	55.88	0.0653805213442062	0.00235097448395341
4	A	26	50	20120615	1	2838	55.92	0.0655024972639609	0.00288604218527727
4	A	26	50	20120615	1	2840	55.96	0.0661195186412243	0.00358848206170798
4	A	26	50	20120615	1	2842	56	0.0666602431967976	0.00413981321899914
4	A	26	50	20120615	1	2844	56.04	0.0669759663745974	0.00484897060985113
4	A	26	50	20120615	1	2846	56.08	0.0668079578033875	0.0058359502550313
4	A	26	50	20120615	1	2848	56.12	0.0673436619008144	0.00749821687624464
4	A	26	50	20120615	1	2850	56.16	0.0671803909450384	0.00787305418095164
4	A	26	50	20120615	1	2852	56.2	0.0674508592888423	0.00891992577049837
4	A	26	50	20120615	1	2854	56.24	0.0674705875680374	0.00974844278601457
4	A	26	50	20120615	1	2856	56.28	0.067723024688921	0.0109233714136342
4	A	26	50	20120615	1	2858	56.32	0.0678727899051763	0.0118723087139865
4	A	26	50	20120615	1	2860	56.36	0.068680093717257	0.0135878204758232
4	A	26	50	20120615	1	2862	56.4	0.0690537289404359	0.0142677743566122
4	A	26	50	20120615	1	2864	56.44	0.0692290914221702	0.0150636937495158
4	A	26	50	20120615	1	2866	56.48	0.0699513302884741	0.0161215254941709
4	A	26	50	20120615	1	2868	56.52	0.0701417541446477	0.0169346275818573
4	A	26	50	20120615	1	2870	56.56	0.0706814180400493	0.0172318952726681
4	A	26	50	20120615	1	2872	56.6	0.0711814839557044	0.0185355173344636
4	A	26	50	20120615	1	2874	56.64	0.071919632724585	0.0183814387668431
4	A	26	50	20120615	1	2876	56.68	0.0721945558411104	0.0194314923369051
4	A	26	50	20120615	1	2878	56.72	0.0728312347868907	0.0206448875734212
4	A	26	50	20120615	1	2880	56.76	0.0734800759693075	0.0217269023699929
4	A	26	50	20120615	1	2882	56.8	0.0741529587822846	0.0225175891727157
4	A	26	50	20120615	1	2884	56.84	0.0741144921733881	0.0231692587822572
4	A	26	50	20120615	1	2886	56.88	0.0746130024541246	0.0236851638898109
4	A	26	50	20120615	1	2888	56.92	0.0747421201523692	0.0240897703900058
4	A	26	50	20120615	1	2890	56.96	0.0747958602677394	0.0245281765943415
4	A	26	50	20120615	1	2892	57	0.0747644647266547	0.0243706332034931
4	A	26	50	20120615	1	2894	57.04	0.0745922842254358	0.0237931390952981
4	A	26	50	20120615	1	2896	57.08	0.0741043805464171	0.0242571425651127
4	A	26	50	20120615	1	2898	57.12	0.0739028551137789	0.0243786235101205
4	A	26	50	20120615	1	2900	57.16	0.0739872836634526	0.0244555567279136
4	A	26	50	20120615	1	2902	57.2	0.0737302503484913	0.0248716890686419
4	A	26	50	20120615	1	2904	57.24	0.0731905157424116	0.0249368136031892
4	A	26	50	20120615	1	2906	57.28	0.0728153955949921	0.0250948519687844
4	A	26	50	20120615	1	2908	57.32	0.0726352954978239	0.025281174605627
4	A	26	50	20120615	1	2910	57.36	0.0720594984459037	0.0250749115575549
4	A	26	50	20120615	1	2912	57.4	0.0717318251635019	0.0251104083179705
4	A	26	50	20120615	1	2914	57.44	0.0708895195657525	0.0249803006702322
4	A	26	50	20120615	1	2916	57.48	0.0699802509558247	0.0260769525771744
4	A	26	50	20120615	1	2918	57.52	0.0694912866166342	0.0267954437775380
4	A	26	50	20120615	1	2920	57.56	0.069180088922234	0.0263486230025063
4	A	26	50	20120615	1	2922	57.6	0.0689343693157717	0.0264455673422069
4	A	26	50	20120615	1	2924	57.64	0.0686296770037584	0.0260236367258729
4	A	26	50	20120615	1	2926	57.68	0.0687928772488562	0.0262008376852383
4	A	26	50	20120615	1	2928	57.72	0.068431050708923	0.0261197325374362
4	A	26	50	20120615	1	2930	57.76	0.0684738306691849	0.0260543251601764
4	A	26	50	20120615	1	2932	57.8	0.068544824190016	0.0260162828153486
4	A	26	50	20120615	1	2934	57.84	0.0681691383571716	0.0261413700049405
4	A	26	50	20120615	1	2936	57.88	0.0683782298323684	0.0257607344246278
4	A	26	50	20120615	1	2938	57.92	0.0682744972675684	0.0257154088799537
4	A	26	50	20120615	1	2940	57.96	0.0679568649014594	0.0263783921979942
4	A	26	50	20120615	1	2942	58	0.0674638700536161	0.0267320870099437
4	A	26	50	20120615	1	2944	58.04	0.0673638144440782	0.0265668361551804
4	A	26	50	20120615	1	2946	58.08	0.0669454900723283	0.0271533105194965
4	A	26	50	20120615	1	2948	58.12	0.0665667636803247	0.0269440069122653
4	A	26	50	20120615	1	2950	58.16	0.0663028714295859	0.0267397944738586
4	A	26	50	20120615	1	2952	58.2	0.0664329790773242	0.0267076918259928
4	A	26	50	20120615	1	2954	58.24	0.0666627180705318	0.0266516182582447
4	A	26	50	20120615	1	2956	58.28	0.0667923307435232	0.0272776198916291
4	A	26	50	20120615	1	2958	58.32	0.0666582632978103	0.0278920956844802
4	A	26	50	20120615	1	2960	58.36	0.0659553284466327	0.0282164455650105
4	A	26	50	20120615	1	2962	58.4	0.0662166044022812	0.0280633569468836
4	A	26	50	20120615	1	2964	58.44	0.0653909865245678	0.0287116324438755
4	A	26	50	20120615	1	2966	58.48	0.0651535400674453	0.0288960458924089
4	A	26	50	20120615	1	2968	58.52	0.0650331904932873	0.0291801613970897
4	A	26	50	20120615	1	2970	58.56	0.0646299274959767	0.0292382148638251
4	A	26	50	20120615	1	2972	58.6	0.0643967943902195	0.0295133501123848
4	A	26	50	20120615	1	2974	58.64	0.063954357677231	0.0296169412558286
4	A	26	50	20120615	1	2976	58.68	0.0639500443258658	0.0298404577093617
4	A	26	50	20120615	1	2978	58.72	0.0634287652067751	0.0295441799680445
4	A	26	50	20120615	1	2980	58.76	0.0633435588396421	0.0295470791058474
4	A	26	50	20120615	1	2982	58.8	0.0620612206919603	0.0297095015334859
4	A	26	50	20120615	1	2984	58.84	0.0618477451547201	0.0294483669991937
4	A	26	50	20120615	1	2986	58.88	0.0615091117172098	0.0290349216642339
4	A	26	50	20120615	1	2988	58.92	0.0612962725760727	0.0287656554019581
4	A	26	50	20120615	1	2990	58.96	0.060930556948843	0.0288212339949594
4	A	26	50	20120615	1	2992	59	0.0606894335364584	0.02838296921198
4	A	26	50	20120615	1	2994	59.04	0.060512798262518	0.0282358910014931
4	A	26	50	20120615	1	2996	59.08	0.05989181708728	0.0283296533606785
4	A	26	50	20120615	1	2998	59.12	0.0593742856341295	0.0276998333506756
4	A	26	50	20120615	1	3000	59.16	0.0589859425899019	0.0277484822972213
4	A	26	50	20120615	1	3002	59.2	0.0582816642358401	0.0282918231478850
4	A	26	50	20120615	1	3004	59.24	0.0575048367260285	0.0279826760631502
4	A	26	50	20120615	1	3006	59.28	0.0571465457200013	0.0278158695734683
4	A	26	50	20120615	1	3008	59.32	0.0561338980986641	0.0268374459203405
4	A	26	50	20120615	1	3010	59.36	0.0551197655530863	0.0266356376449899
4	A	26	50	20120615	1	3012	59.4	0.054154776928801	0.0265296423384900
4	A	26	50	20120615	1	3014	59.44	0.0532109307972732	0.0253569764525702
4	A	26	50	20120615	1	3016	59.48	0.0523040663504015	0.0253031656265219
4	A	26	50	20120615	1	3018	59.52	0.0517501896086981	0.0249089535960104
4	A	26	50	20120615	1	3020	59.56	0.050518975281296	0.0246176256021616
4	A	26	50	20120615	1	3022	59.6	0.049912277663038	0.0244049278823807
4	A	26	50	20120615	1	3024	59.64	0.0489382380719535	0.0240223124030806
4	A	26	50	20120615	1	3026	59.68	0.0485179338012162	0.0231162257736682
4	A	26	50	20120615	1	3028	59.72	0.0477983819406808	0.0230807290132526
4	A	26	50	20120615	1	3030	59.76	0.0469937651343686	0.0226534243853816
4	A	26	50	20120615	1	3032	59.8	0.0463198216612197	0.0225218318134028
4	A	26	50	20120615	1	3034	59.84	0.0451146995740435	0.0226904767807158
4	A	26	50	20120615	1	3036	59.88	0.0444471907726034	0.0222836075388210
4	A	26	50	20120615	1	3038	59.92	0.0441345081539627	0.0215613686725171
4	A	26	50	20120615	1	3040	59.96	0.043700839565061	0.0215668133947322
4	A	26	50	20120615	1	3042	60	0.0432127237540079	0.0213242050581071
4	A	26	50	20120615	1	3044	60.04	0.0426049230491712	0.0214954380362393
4	A	26	50	20120615	1	3046	60.08	0.0419512311142355	0.0208213248574629
4	A	26	50	20120615	1	3048	60.12	0.0417697238745727	0.0208185600699484
4	A	26	50	20120615	1	3050	60.16	0.0414627122523171	0.0201564111379097
4	A	26	50	20120615	1	3052	60.2	0.041151210502001	0.0201497148366919
4	A	26	50	20120615	1	3054	60.24	0.0409879536883607	0.0193074658074850
4	A	26	50	20120615	1	3056	60.28	0.0406969085372243	0.0186276533480522
4	A	26	50	20120615	1	3058	60.32	0.0408235513617348	0.0184352495928914
4	A	26	50	20120615	1	3060	60.36	0.0405190004710778	0.0181414467253084
4	A	26	50	20120615	1	3062	60.4	0.0404221975527333	0.0180105612601107
4	A	26	50	20120615	1	3064	60.44	0.0401998831807283	0.0176336733457383
4	A	26	50	20120615	1	3066	60.48	0.0401863774412076	0.0177784181038472
4	A	26	50	20120615	1	3068	60.52	0.0401118483864706	0.0174950097059476
4	A	26	50	20120615	1	3070	60.56	0.0402761092917402	0.0176712914264974
4	A	26	50	20120615	1	3072	60.6	0.0402357334945344	0.0175804282051149
4	A	26	50	20120615	1	3074	60.64	0.0399159090974038	0.0164851905117351
4	A	26	50	20120615	1	3076	60.68	0.0396839780731746	0.0155956501810024
4	A	26	50	20120615	1	3078	60.72	0.039513777470943	0.0156569563389313
4	A	26	50	20120615	1	3080	60.76	0.0390593199426744	0.0155764168765542
4	A	26	50	20120615	1	3082	60.8	0.0389758106318162	0.0154144187129843
4	A	26	50	20120615	1	3084	60.84	0.0392107115045264	0.0152739873062407
4	A	26	50	20120615	1	3086	60.88	0.0388403289725409	0.0155634768224584
4	A	26	50	20120615	1	3088	60.92	0.0382945839588211	0.0154083375946661
4	A	26	50	20120615	1	3090	60.96	0.0381403639698443	0.0155690629660298
4	A	26	50	20120615	1	3092	61	0.0379205244715734	0.0151960641389539
4	A	26	50	20120615	1	3094	61.04	0.0369918811358412	0.0147107767550256
4	A	26	50	20120615	1	3096	61.08	0.0364676321682694	0.0145074128447563
4	A	26	50	20120615	1	3098	61.12	0.036038425423157	0.0149615097485665
4	A	26	50	20120615	1	3100	61.16	0.0360602113830854	0.0147857159316957
4	A	26	50	20120615	1	3102	61.2	0.0359914381775472	0.0144749142170930
4	A	26	50	20120615	1	3104	61.24	0.0358745110002102	0.0143347373687906
4	A	26	50	20120615	1	3106	61.28	0.0361912948381817	0.0142415406950302
4	A	26	50	20120615	1	3108	61.32	0.0361193820785351	0.0140301864781335
4	A	26	50	20120615	1	3110	61.36	0.0360187607835722	0.0137570311285612
4	A	26	50	20120615	1	3112	61.4	0.0363509595493737	0.0136119328170617
4	A	26	50	20120615	1	3114	61.44	0.03638454712148	0.0140038821058734
4	A	26	50	20120615	1	3116	61.48	0.0363293220818694	0.0136182967780924
4	A	26	50	20120615	1	3118	61.52	0.0366994217711424	0.0133887699169192
4	A	26	50	20120615	1	3120	61.56	0.0364883503969582	0.0135804665652989
4	A	26	50	20120615	1	3122	61.6	0.0367563438670279	0.0132062656566950
4	A	26	50	20120615	1	3124	61.64	0.0366135082972282	0.0127776175259397
4	A	26	50	20120615	1	3126	61.68	0.0367245240618745	0.0128599247552698
4	A	26	50	20120615	1	3128	61.72	0.0368496819621445	0.0123274733490363
4	A	26	50	20120615	1	3130	61.76	0.0369049777124333	0.0110665605368245
4	A	26	50	20120615	1	3132	61.8	0.0369874970737978	0.0104640348485754
4	A	26	50	20120615	1	3134	61.84	0.0372753602444188	0.00998143447041557
4	A	26	50	20120615	1	3136	61.88	0.0372590967884515	0.0102341544340117
4	A	26	50	20120615	1	3138	61.92	0.0375995687035929	0.00988081317545267
4	A	26	50	20120615	1	3140	61.96	0.0378088723108241	0.00982721448143877
4	A	26	50	20120615	1	3142	62	0.0377034426897492	0.00867569108827647
4	A	26	50	20120615	1	3144	62.04	0.0375312621885303	0.00898448461962067
4	A	26	50	20120615	1	3146	62.08	0.038138949756282	0.0078444870669917
4	A	26	50	20120615	1	3148	62.12	0.0382502483636407	0.00743521366204093
4	A	26	50	20120615	1	3150	62.16	0.0390398745061918	0.00788556997097864
4	A	26	50	20120615	1	3152	62.2	0.0393440718434582	0.00807634738054277
4	A	26	50	20120615	1	3154	62.24	0.039547152911015	0.00747134681855956
4	A	26	50	20120615	1	3156	62.28	0.0395181615329863	0.00715611861550659
4	A	26	50	20120615	1	3158	62.32	0.0398304198875583	0.00657968516748332
4	A	26	50	20120615	1	3160	62.36	0.039896958635668	0.00622775812248677
4	A	26	50	20120615	1	3162	62.4	0.0397850943428843	0.00629564037348068
4	A	26	50	20120615	1	3164	62.44	0.0399247479321686	0.00604072837886294
4	A	26	50	20120615	1	3166	62.48	0.0402840995983676	0.00573737956973391
4	A	26	50	20120615	1	3168	62.52	0.0405100202149567	0.00581254502057403
4	A	26	50	20120615	1	3170	62.56	0.0413480124613409	0.00504780903672078
4	A	26	50	20120615	1	3172	62.6	0.0413827314042971	0.00462913111158023
4	A	26	50	20120615	1	3174	62.64	0.0414984140736993	0.00386743568688608
4	A	26	50	20120615	1	3176	62.68	0.0415771857691234	0.00386630431603618
4	A	26	50	20120615	1	3178	62.72	0.041379054449035	0.00368316365970887
4	A	26	50	20120615	1	3180	62.76	0.0420588669084677	0.00301607912233747
4	A	26	50	20120615	1	3182	62.8	0.0418612305631261	0.0027447622503962
4	A	26	50	20120615	1	3184	62.84	0.042041754924363	0.00240231043626755
4	A	26	50	20120615	1	3186	62.88	0.0421413862698322	0.00233181189018325
4	A	26	50	20120615	1	3188	62.92	0.042703819003588	0.0022883955338184
4	A	26	50	20120615	1	3190	62.96	0.0426244816227388	0.0019479943293552
4	A	26	50	20120615	1	3192	63	0.0425761155189057	0.00199452195555727
4	A	26	50	20120615	1	3194	63.04	0.0428924750928085	0.0013528932623086
4	A	26	50	20120615	1	3196	63.08	0.0431550945513412	0.0007990872312833
4	A	26	50	20120615	1	3198	63.12	0.0432726156983744	0.00048612176993013
4	A	26	50	20120615	1	3200	63.16	0.0435409627218347	-6.959344940438e-05
4	A	26	50	20120615	1	3202	63.2	0.0438271288361809	-0.00102553110689047
4	A	26	50	20120615	1	3204	63.24	0.0437268610946087	-0.00210768732481836
4	A	26	50	20120615	1	3206	63.28	0.0437481450087224	-0.00196336683077819
4	A	26	50	20120615	1	3208	63.32	0.0441807529374523	-0.00321042035007879
4	A	26	50	20120615	1	3210	63.36	0.0442749395607064	-0.00377582293231555
4	A	26	50	20120615	1	3212	63.4	0.0443533577027399	-0.00348145437930759
4	A	26	50	20120615	1	3214	63.44	0.0443785307041502	-0.00328671717176881
4	A	26	50	20120615	1	3216	63.48	0.0447865313168948	-0.00405152386630019
4	A	26	50	20120615	1	3218	63.52	0.045392733960406	-0.00426938346558376
4	A	26	50	20120615	1	3220	63.56	0.0455755210633428	-0.0041505188156663
4	A	26	50	20120615	1	3222	63.6	0.0459222862288367	-0.00435953958018505
4	A	26	50	20120615	1	3224	63.64	0.046673375051813	-0.00481321929099434
4	A	26	50	20120615	1	3226	63.68	0.04702678702105	-0.00513749846084648
4	A	26	50	20120615	1	3228	63.72	0.0474137158517153	-0.00566302022062433
4	A	26	50	20120615	1	3230	63.76	0.0481662895989322	-0.00611153805193095
4	A	26	50	20120615	1	3232	63.8	0.0484216965682967	-0.00668783007859799
4	A	26	50	20120615	1	3234	63.84	0.048449273732763	-0.0066965982026847
4	A	26	50	20120615	1	3236	63.88	0.0492018474799799	-0.00755198527588607
4	A	26	50	20120615	1	3238	63.92	0.0501515625977915	-0.00768711338177082
4	A	26	50	20120615	1	3240	63.96	0.0502412944483241	-0.00735894512462215
4	A	26	50	20120615	1	3242	64	0.0504316475938195	-0.00747788048521771
4	A	26	50	20120615	1	3244	64.04	0.050842547344367	-0.00800106879261764
4	A	26	50	20120615	1	3246	64.08	0.0515792111890071	-0.00777592599348785
4	A	26	50	20120615	1	3248	64.12	0.0519137434071865	-0.00824890971942353
4	A	26	50	20120615	1	3250	64.16	0.0522145466319033	-0.00848861891824577
4	A	26	50	20120615	1	3252	64.2	0.0524679737022805	-0.00856993619808222
4	A	26	50	20120615	1	3254	64.24	0.0524036269851925	-0.0089038320201585
4	A	26	50	20120615	1	3256	64.28	0.0529857172874653	-0.0094693760237515
4	A	26	50	20120615	1	3258	64.32	0.0534506399960955	-0.00934202609245981
4	A	26	50	20120615	1	3260	64.36	0.0537884956161464	-0.00982568713079141
4	A	26	50	20120615	1	3262	64.4	0.0538918746275559	-0.00998874595453303
4	A	26	50	20120615	1	3264	64.44	0.054200031762797	-0.0107159345683053
4	A	26	50	20120615	1	3266	64.48	0.0547966177540841	-0.0103365717801987
4	A	26	50	20120615	1	3268	64.52	0.0546724498033077	-0.0109050856322727
4	A	26	50	20120615	1	3270	64.56	0.0548691669098338	-0.0106957820250415
4	A	26	50	20120615	1	3272	64.6	0.0547425947960014	-0.0114212735825388
4	A	26	50	20120615	1	3274	64.64	0.0550573280243075	-0.0116017979437758
4	A	26	50	20120615	1	3276	64.68	0.0555246548959937	-0.0119176625429318
4	A	26	50	20120615	1	3278	64.72	0.0560610661002018	-0.0129899192659231
4	A	26	50	20120615	1	3280	64.76	0.0562672584375958	-0.0131976672382357
4	A	26	50	20120615	1	3282	64.8	0.0565646675497629	-0.0136735501019742
4	A	26	50	20120615	1	3284	64.84	0.0567303426685949	-0.0136115368372642
4	A	26	50	20120615	1	3286	64.88	0.0564333578204966	-0.0143820003860450
4	A	26	50	20120615	1	3288	64.92	0.0566647231593008	-0.0145050369659715
4	A	26	50	20120615	1	3290	64.96	0.0568952399699676	-0.0147298969223888
4	A	26	50	20120615	1	3292	65	0.0573429092731368	-0.0152249423798975
4	A	26	50	20120615	1	3294	65.04	0.057798286040221	-0.0151441907854860
4	A	26	50	20120615	1	3296	65.08	0.0580258330024068	-0.0152612876684505
4	A	26	50	20120615	1	3298	65.12	0.0580442884893958	-0.0158674903119617
4	A	26	50	20120615	1	3300	65.16	0.0582402277784625	-0.0163864359786745
4	A	26	50	20120615	1	3302	65.2	0.0583821441094467	-0.0172370147257638
4	A	26	50	20120615	1	3304	65.24	0.0583793863930001	-0.0186213176712927
4	A	26	50	20120615	1	3306	65.28	0.0585922962448153	-0.0188668958563988
4	A	26	50	20120615	1	3308	65.32	0.0588481981889267	-0.0191680526345062
4	A	26	50	20120615	1	3310	65.36	0.0585172015046533	-0.0190810077897421
4	A	26	50	20120615	1	3312	65.4	0.0590180452377677	-0.0191338286662967
4	A	26	50	20120615	1	3314	65.44	0.0589175653641611	-0.0198303995564436
4	A	26	50	20120615	1	3316	65.48	0.0592844123622407	-0.0199578201984134
4	A	26	50	20120615	1	3318	65.52	0.059608762242771	-0.0201325462840446
4	A	26	50	20120615	1	3320	65.56	0.0597859632021363	-0.0209561842627707
4	A	26	50	20120615	1	3322	65.6	0.060204711837955	-0.0212516134759505
4	A	26	50	20120615	1	3324	65.64	0.0604510678405204	-0.0207982166078536
4	A	26	50	20120615	1	3326	65.68	0.0606709780494694	-0.0212296931657337
4	A	26	50	20120615	1	3328	65.72	0.0614572100794707	-0.0211791350308788
4	A	26	50	20120615	1	3330	65.76	0.0619145667455422	-0.0212468758605165
4	A	26	50	20120615	1	3332	65.8	0.0623848634657094	-0.0206478857061734
4	A	26	50	20120615	1	3334	65.84	0.0627964703230381	-0.0209361731408631
4	A	26	50	20120615	1	3336	65.88	0.0636899704517454	-0.0201713664463318
4	A	26	50	20120615	1	3338	65.92	0.0641440037159453	-0.0201621033474982
4	A	26	50	20120615	1	3340	65.96	0.0646548176546744	-0.0203178082607155
4	A	26	50	20120615	1	3342	66	0.064823179779275	-0.0196874225652877
4	A	26	50	20120615	1	3344	66.04	0.0649095175172578	-0.0195651638028205
4	A	26	50	20120615	1	3346	66.08	0.0654508077582561	-0.0188325304668332
4	A	26	50	20120615	1	3348	66.12	0.0661233370178427	-0.0187838108096094
4	A	26	50	20120615	1	3350	66.16	0.066722468593542	-0.0181603547606372
4	A	26	50	20120615	1	3352	66.2	0.0667885123669048	-0.0182644408788279
4	A	26	50	20120615	1	3354	66.24	0.0679866340969473	-0.0175832142058328
4	A	26	50	20120615	1	3356	66.28	0.0682286767481475	-0.0175487781055890
4	A	26	50	20120615	1	3358	66.32	0.0689611686627786	-0.0165836480599475
4	A	26	50	20120615	1	3360	66.36	0.0698240510678606	-0.0160012042042841
4	A	26	50	20120615	1	3362	66.4	0.0705752813121932	-0.0155513428700932
4	A	26	50	20120615	1	3364	66.44	0.071544159023775	-0.0151789804391204
4	A	26	50	20120615	1	3366	66.48	0.0727290578570093	-0.0151166843316978
4	A	26	50	20120615	1	3368	66.52	0.07310375374036	-0.0145649289103380
4	A	26	50	20120615	1	3370	66.56	0.0742740861739019	-0.0142987032072212
4	A	26	50	20120615	1	3372	66.6	0.0749015020208487	-0.0141364222009389
4	A	26	50	20120615	1	3374	66.64	0.0756339232248017	-0.0145794953100304
4	A	26	50	20120615	1	3376	66.68	0.0761175842631333	-0.0148248613631022
4	A	26	50	20120615	1	3378	66.72	0.0761053513158188	-0.0148399227375414
4	A	26	50	20120615	1	3380	66.76	0.076933231935232	-0.0149881323188781
4	A	26	50	20120615	1	3382	66.8	0.077266349939849	-0.0149893344004062
4	A	26	50	20120615	1	3384	66.84	0.0784409957247561	-0.0151941125242378
4	A	26	50	20120615	1	3386	66.88	0.0789318692522558	-0.0158811374728386
4	A	26	50	20120615	1	3388	66.92	0.0799446582949493	-0.0159225032195380
4	A	26	50	20120615	1	3390	66.96	0.080672766147537	-0.0161388071839030
4	A	26	50	20120615	1	3392	67	0.0815729837906656	-0.0163295138827890
4	A	26	50	20120615	1	3394	67.04	0.0825997735476266	-0.0170552175723208
4	A	26	50	20120615	1	3396	67.08	0.0836622721970375	-0.0172498133585033
4	A	26	50	20120615	1	3398	67.12	0.0845110831771739	-0.0173284436325712
4	A	26	50	20120615	1	3400	67.16	0.085284092310367	-0.0176276912223694
4	A	26	50	20120615	1	3402	67.2	0.0863941085354736	-0.0185022408893409
4	A	26	50	20120615	1	3404	67.24	0.0872224841296337	-0.0187481019171595
4	A	26	50	20120615	1	3406	67.28	0.0878184337248177	-0.0183873360373981
4	A	26	50	20120615	1	3408	67.32	0.0890538199822287	-0.0185771942081467
4	A	26	50	20120615	1	3410	67.36	0.0899703010813246	-0.0185257875451544
4	A	26	50	20120615	1	3412	67.4	0.0904666193310395	-0.0183693048144779
4	A	26	50	20120615	1	3414	67.44	0.0918627309598142	-0.0180710471741734
4	A	26	50	20120615	1	3416	67.48	0.0923282193538693	-0.0177659305980914
4	A	26	50	20120615	1	3418	67.52	0.0931652923614379	-0.0175744460817460
4	A	26	50	20120615	1	3420	67.56	0.0935131888977817	-0.0166932496110314
4	A	26	50	20120615	1	3422	67.6	0.0939520900768642	-0.0161970727826728
4	A	26	50	20120615	1	3424	67.64	0.0944235888785594	-0.0149091484914196
4	A	26	50	20120615	1	3426	67.68	0.0945689700327713	-0.0147879503891242
4	A	26	50	20120615	1	3428	67.72	0.094691511637951	-0.0141555847947091
4	A	26	50	20120615	1	3430	67.76	0.0951292814461835	-0.0132622967980361
4	A	26	50	20120615	1	3432	67.8	0.094805285119044	-0.0132753075628100
4	A	26	50	20120615	1	3434	67.84	0.0949322107862668	-0.0125480482383596
4	A	26	50	20120615	1	3436	67.88	0.094842903199803	-0.0111402693476953
4	A	26	50	20120615	1	3438	67.92	0.0944851071685226	-0.0104132221552793
4	A	26	50	20120615	1	3440	67.96	0.0947227657576794	-0.0103380567044392
4	A	26	50	20120615	1	3442	68	0.0949058357033286	-0.00964912256752914
4	A	26	50	20120615	1	3444	68.04	0.0951719906957672	-0.00879988732332409
4	A	26	50	20120615	1	3446	68.08	0.0952233973587595	-0.00783659575531367
4	A	26	50	20120615	1	3448	68.12	0.0954219529429167	-0.00728179977479469
4	A	26	50	20120615	1	3450	68.16	0.0953904159804757	-0.00638660258981252
4	A	26	50	20120615	1	3452	68.2	0.095674177931766	-0.00550448688028231
4	A	26	50	20120615	1	3454	68.24	0.0958742184401636	-0.00389801098410459
4	A	26	50	20120615	1	3456	68.28	0.0957604449590707	-0.0027358809892245
4	A	26	50	20120615	1	3458	68.32	0.0958153164452907	-0.00187801904228898
4	A	26	50	20120615	1	3460	68.36	0.0961768601425114	-0.00134224423418393
4	A	26	50	20120615	1	3462	68.4	0.0958427521884008	-0.00057312418828733
4	A	26	50	20120615	1	3464	68.44	0.096013306344023	0.00036195381915377
4	A	26	50	20120615	1	3466	68.48	0.0958066897425603	0.00152373026064327
4	A	26	50	20120615	1	3468	68.52	0.0956997044865667	0.00202485683647018
4	A	26	50	20120615	1	3470	68.56	0.0952620053890123	0.00312370077443407
4	A	26	50	20120615	1	3472	68.6	0.09520946735517	0.00394825799197569
4	A	26	50	20120615	1	3474	68.64	0.094941827438491	0.00540751425631037
4	A	26	50	20120615	1	3476	68.68	0.0949980424275953	0.00556116855986223
4	A	26	50	20120615	1	3478	68.72	0.0946708641199403	0.00622789954384302
4	A	26	50	20120615	1	3480	68.76	0.0946169118725358	0.00765123478369342
4	A	26	50	20120615	1	3482	68.8	0.0946248314684851	0.00843668899623543
4	A	26	50	20120615	1	3484	68.84	0.0947596060209792	0.00945902398047497
4	A	26	50	20120615	1	3486	68.88	0.0948424789357343	0.0104720251552028
4	A	26	50	20120615	1	3488	68.92	0.094680268640130	0.0115902438189712
4	A	26	50	20120615	1	3490	68.96	0.0944211140048252	0.0123370192905823
4	A	26	50	20120615	1	3492	69	0.094490056915991	0.0134034070272898
4	A	26	50	20120615	1	3494	69.04	0.0944553379730346	0.0140746634946702
4	A	26	50	20120615	1	3496	69.08	0.0943974966383336	0.0147619712859835
4	A	26	50	20120615	1	3498	69.12	0.0940582975153984	0.0162571485748024
4	A	26	50	20120615	1	3500	69.16	0.0937942638433033	0.0171174146847940
4	A	26	50	20120615	1	3502	69.2	0.0942277203001707	0.0176913025484050
4	A	26	50	20120615	1	3504	69.24	0.0945005928070306	0.0190256837551821
4	A	26	50	20120615	1	3506	69.28	0.0948847639212492	0.0196508368604291
4	A	26	50	20120615	1	3508	69.32	0.0947972241017383	0.0202784648394103
4	A	26	50	20120615	1	3510	69.36	0.09514745409046	0.0207958548712045
4	A	26	50	20120615	1	3512	69.4	0.0951704350608486	0.0220042296495742
4	A	26	50	20120615	1	3514	69.44	0.0955611115574542	0.0229149124730644
4	A	26	50	20120615	1	3516	69.48	0.095795234612705	0.0233215695829248
4	A	26	50	20120615	1	3518	69.52	0.0957700616112948	0.0244786791196584
4	A	26	50	20120615	1	3520	69.56	0.0958009621776326	0.0249348337042019
4	A	26	50	20120615	1	3522	69.6	0.0963558995795079	0.0253551379749391
4	A	26	50	20120615	1	3524	69.64	0.0963955682699324	0.0267274201051879
4	A	26	50	20120615	1	3526	69.68	0.0960785015892484	0.0280548009548313
4	A	26	50	20120615	1	3528	69.72	0.0961696476533433	0.0289633624579779
4	A	26	50	20120615	1	3530	69.76	0.0965497882589092	0.0299873944984922
4	A	26	50	20120615	1	3532	69.8	0.0962933206293728	0.0302085067889693
4	A	26	50	20120615	1	3534	69.84	0.0961806785191298	0.0314113661344457
4	A	26	50	20120615	1	3536	69.88	0.0965297771370016	0.0322059420244650
4	A	26	50	20120615	1	3538	69.92	0.0969619608016628	0.0325215944915867
4	A	26	50	20120615	1	3540	69.96	0.0970372676738592	0.033126665764248
4	A	26	50	20120615	1	3542	70	0.0976636935713124	0.034000861877829
4	A	26	50	20120615	1	3544	70.04	0.0979193126727113	0.0344096403080329
4	A	26	50	20120615	1	3546	70.08	0.0981677192849421	0.0353828313709799
4	A	26	50	20120615	1	3548	70.12	0.0985802453810864	0.036062219566344
4	A	26	50	20120615	1	3550	70.16	0.0986678559112754	0.0363034136894067
4	A	26	50	20120615	1	3552	70.2	0.0996817056141407	0.0371010301385851
4	A	26	50	20120615	1	3554	70.24	0.100067644495312	0.0374257335725060
4	A	26	50	20120615	1	3556	70.28	0.100691171254963	0.0374554320573158
4	A	26	50	20120615	1	3558	70.32	0.101745679597746	0.0381218801985842
4	A	26	50	20120615	1	3560	70.36	0.102083040243050	0.0384985559809222
4	A	26	50	20120615	1	3562	70.4	0.102515082486355	0.038776731788641
4	A	26	50	20120615	1	3564	70.44	0.103082959942326	0.0386775247072405
4	A	26	50	20120615	1	3566	70.48	0.104259727047577	0.0390429574917577
4	A	26	50	20120615	1	3568	70.52	0.104688799442401	0.0398015416466147
4	A	26	50	20120615	1	3570	70.56	0.105841454206413	0.0398120775376543
4	A	26	50	20120615	1	3572	70.6	0.106564188047463	0.0403167396473872
4	A	26	50	20120615	1	3574	70.64	0.107106680369989	0.0402168961698836
4	A	26	50	20120615	1	3576	70.68	0.108069830516644	0.0402422813033282
4	A	26	50	20120615	1	3578	70.72	0.108573785519595	0.0402318868336448
4	A	26	50	20120615	1	3580	70.76	0.109188261312446	0.039982278139886
4	A	26	50	20120615	1	3582	70.8	0.109935814601517	0.0398456651097607
4	A	26	50	20120615	1	3584	70.84	0.110091165961344	0.0392745349625963
4	A	26	50	20120615	1	3586	70.88	0.110661023316302	0.0390087335235483
4	A	26	50	20120615	1	3588	70.92	0.111690075814963	0.0381819135643069
4	A	26	50	20120615	1	3590	70.96	0.112625648797151	0.0379873884888025
4	A	26	50	20120615	1	3592	71	0.113518300397720	0.0371357490815414
4	A	26	50	20120615	1	3594	71.04	0.114566374068795	0.0367170004457227
4	A	26	50	20120615	1	3596	71.08	0.115434064799989	0.0363414560342345
4	A	26	50	20120615	1	3598	71.12	0.116195265249936	0.0354784322077964
4	A	26	50	20120615	1	3600	71.16	0.117276714361084	0.0350206512776562
4	A	26	50	20120615	1	3602	71.2	0.117933121586059	0.0350161965049347
4	A	26	50	20120615	1	3604	71.24	0.119009055264312	0.033870966362125
4	A	26	50	20120615	1	3606	71.28	0.119508201941152	0.0329758398878209
4	A	26	50	20120615	1	3608	71.32	0.119975811655550	0.0328377419334552
4	A	26	50	20120615	1	3610	71.36	0.120401631359181	0.0326113263421193
4	A	26	50	20120615	1	3612	71.4	0.120491858184460	0.0325394842931507
4	A	26	50	20120615	1	3614	71.44	0.121159366985900	0.0318012648135919
4	A	26	50	20120615	1	3616	71.48	0.121618915682993	0.0315170785982331
4	A	26	50	20120615	1	3618	71.52	0.122079807882971	0.0300549231960955
4	A	26	50	20120615	1	3620	71.56	0.122395389639414	0.0296120622190384
4	A	26	50	20120615	1	3622	71.6	0.122719880941301	0.0288788631976261
4	A	26	50	20120615	1	3624	71.64	0.123117204241650	0.0280063641403200
4	A	26	50	20120615	1	3626	71.68	0.123753671055397	0.0267957266202505
4	A	26	50	20120615	1	3628	71.72	0.123981712992328	0.0265535425476941
4	A	26	50	20120615	1	3630	71.76	0.124082192865935	0.0268759125292371
4	A	26	50	20120615	1	3632	71.8	0.123666909053344	0.0267269251304410
4	A	26	50	20120615	1	3634	71.84	0.123663656362151	0.0265717859026487
4	A	26	50	20120615	1	3636	71.88	0.123472596109874	0.0257021859831455
4	A	26	50	20120615	1	3638	71.92	0.123673767989122	0.0260864985187204
4	A	26	50	20120615	1	3640	71.96	0.123368368570327	0.0255575119357147
4	A	26	50	20120615	1	3642	72	0.123412633454830	0.0253322277152287
4	A	26	50	20120615	1	3644	72.04	0.123640887523796	0.0249766944256481
4	A	26	50	20120615	1	3646	72.08	0.123393329439703	0.0243941091486285
4	A	26	50	20120615	1	3648	72.12	0.123424866402144	0.0244629813491161
4	A	26	50	20120615	1	3650	72.16	0.123293768804912	0.0245771083835996
4	A	26	50	20120615	1	3652	72.2	0.123114658657238	0.0242598295708812
4	A	26	50	20120615	1	3654	72.24	0.123289526164226	0.0233311862351489
4	A	26	50	20120615	1	3656	72.28	0.123167125980401	0.0226022298544237
4	A	26	50	20120615	1	3658	72.32	0.123360024710309	0.0221095178492929
4	A	26	50	20120615	1	3660	72.36	0.123527821149485	0.0219405900392674
4	A	26	50	20120615	1	3662	72.4	0.124188258883113	0.0211385895280456
4	A	26	50	20120615	1	3664	72.44	0.124069111390483	0.0204936374329254
4	A	26	50	20120615	1	3666	72.48	0.124447059965028	0.0192916266155864
4	A	26	50	20120615	1	3668	72.52	0.124480930379847	0.0189341841376966
4	A	26	50	20120615	1	3670	72.56	0.124536933236917	0.0186094807037757
4	A	26	50	20120615	1	3672	72.6	0.123833503410993	0.0188045007540270
4	A	26	50	20120615	1	3674	72.64	0.123988006242681	0.0190461191411584
4	A	26	50	20120615	1	3676	72.68	0.123861080575458	0.0192341388342759
4	A	26	50	20120615	1	3678	72.72	0.123232816200374	0.0193145368752968
4	A	26	50	20120615	1	3680	72.76	0.122870706817728	0.0186876867137750
4	A	26	50	20120615	1	3682	72.8	0.122538154498537	0.0178775544745695
4	A	26	50	20120615	1	3684	72.84	0.122078464380087	0.0182666753362565
4	A	26	50	20120615	1	3686	72.88	0.121703556364702	0.0177789130785940
4	A	26	50	20120615	1	3688	72.92	0.121215228421615	0.0165327080874308
4	A	26	50	20120615	1	3690	72.96	0.120933234237278	0.0157585675833878
4	A	26	50	20120615	1	3692	73	0.120764659980642	0.0149074938615517
4	A	26	50	20120615	1	3694	73.04	0.120790822931546	0.0150223280028164
4	A	26	50	20120615	1	3696	73.08	0.120201166586714	0.0136415605911934
4	A	26	50	20120615	1	3698	73.12	0.120407641766822	0.0125258875118373
4	A	26	50	20120615	1	3700	73.16	0.119941446265985	0.0111176843571043
4	A	26	50	20120615	1	3702	73.2	0.119824490804376	0.0103330786726997
4	A	26	50	20120615	1	3704	73.24	0.119780225919875	0.00960178883959647
4	A	26	50	20120615	1	3706	73.28	0.119968387034348	0.00868064083574477
4	A	26	50	20120615	1	3708	73.32	0.120231996442374	0.00639866583149956
4	A	26	50	20120615	1	3710	73.36	0.119643471468393	0.00673461226324129
4	A	26	50	20120615	1	3712	73.4	0.119590155617091	0.00611447961614068
4	A	26	50	20120615	1	3714	73.44	0.119606065519668	0.00511512560228974
4	A	26	50	20120615	1	3716	73.48	0.119444420909489	0.00357518845422168
4	A	26	50	20120615	1	3718	73.52	0.119552961800401	0.00331645808298551
4	A	26	50	20120615	1	3720	73.56	0.119692332546973	0.00239347160150271
4	A	26	50	20120615	1	3722	73.6	0.119675432694902	0.00054007401733465
4	A	26	50	20120615	1	3724	73.64	0.120030541720414	-0.00013563722276721
4	A	26	50	20120615	1	3726	73.68	0.119724930169585	-0.00013676859361709
4	A	26	50	20120615	1	3728	73.72	0.119661644112669	-0.0017435273325073
4	A	26	50	20120615	1	3730	73.76	0.119350304996913	-0.00264883614446044
4	A	26	50	20120615	1	3732	73.8	0.119533869917309	-0.0032176328392469
4	A	26	50	20120615	1	3734	73.84	0.119154789971916	-0.0036808584916022
4	A	26	50	20120615	1	3736	73.88	0.118781579012804	-0.0040011778634797
4	A	26	50	20120615	1	3738	73.92	0.118530131841415	-0.00417781313742011
4	A	26	50	20120615	1	3740	73.96	0.117868633447615	-0.00370086961350978
4	A	26	50	20120615	1	3742	74	0.117531202091632	-0.00374287175631225
4	A	26	50	20120615	1	3744	74.04	0.116909160256222	-0.00370023321740671
4	A	26	50	20120615	1	3746	74.08	0.116254874351590	-0.00491044647340748
4	A	26	50	20120615	1	3748	74.12	0.115102855983682	-0.00576830842034302
4	A	26	50	20120615	1	3750	74.16	0.114859823382989	-0.00524540295565556
4	A	26	50	20120615	1	3752	74.2	0.114188354783574	-0.00561578548764107
4	A	26	50	20120615	1	3754	74.24	0.113702501714220	-0.00572842759788409
4	A	26	50	20120615	1	3756	74.28	0.112478429165307	-0.00630295185759815
4	A	26	50	20120615	1	3758	74.32	0.112635194738697	-0.00673605476107493
4	A	26	50	20120615	1	3760	74.36	0.112130249786251	-0.00599323908743845
4	A	26	50	20120615	1	3762	74.4	0.111685338199529	-0.00594628719716766
4	A	26	50	20120615	1	3764	74.44	0.111372302027497	-0.0059699752743374
4	A	26	50	20120615	1	3766	74.48	0.110494358247977	-0.00620218914127908
4	A	26	50	20120615	1	3768	74.52	0.109631546553573	-0.00675712654315427
4	A	26	50	20120615	1	3770	74.56	0.109129430028252	-0.00675861146739476
4	A	26	50	20120615	1	3772	74.6	0.108658355490625	-0.00632246800475891
4	A	26	50	20120615	1	3774	74.64	0.107455001170402	-0.00663444351661842
4	A	26	50	20120615	1	3776	74.68	0.106441222178215	-0.00617786466800627
4	A	26	50	20120615	1	3778	74.72	0.105536337630331	-0.00645384844470337
4	A	26	50	20120615	1	3780	74.76	0.104701951628531	-0.00595760090566665
4	A	26	50	20120615	1	3782	74.8	0.103437220439700	-0.00608912276696734
4	A	26	50	20120615	1	3784	74.84	0.102290293240616	-0.00606027281029493
4	A	26	50	20120615	1	3786	74.88	0.100860452618379	-0.005380955325609
4	A	26	50	20120615	1	3788	74.92	0.0997304252713644	-0.00575282278183503
4	A	26	50	20120615	1	3790	74.96	0.0984035393964678	-0.00543936234573503
4	A	26	50	20120615	1	3792	75	0.0975509807503912	-0.00570092114409593
4	A	26	50	20120615	1	3794	75.04	0.0963410503371029	-0.00544148366607858
4	A	26	50	20120615	1	3796	75.08	0.0954909665647605	-0.005041261227927
4	A	26	50	20120615	1	3798	75.12	0.093727371541803	-0.00555059024241568
4	A	26	50	20120615	1	3800	75.16	0.0924817322360649	-0.00587161672107435
4	A	26	50	20120615	1	3802	75.2	0.0908643668954569	-0.00593518562070304
4	A	26	50	20120615	1	3804	75.24	0.089233354393972	-0.00614675196963404
4	A	26	50	20120615	1	3806	75.28	0.0879195499945274	-0.00655814669492838
4	A	26	50	20120615	1	3808	75.32	0.0861581470025917	-0.00674552999194281
4	A	26	50	20120615	1	3810	75.36	0.0852973859178533	-0.00785660687722123
4	A	26	50	20120615	1	3812	75.4	0.0840492010277028	-0.00756245045624763
4	A	26	50	20120615	1	3814	75.44	0.0826682214840455	-0.0081589657368566
4	A	26	50	20120615	1	3816	75.48	0.0816308251253667	-0.00926862840857265
4	A	26	50	20120615	1	3818	75.52	0.0809047678824444	-0.00989979192145976
4	A	26	50	20120615	1	3820	75.56	0.0800703818806442	-0.0102780940493946
4	A	26	50	20120615	1	3822	75.6	0.0796418751712452	-0.0104661844531902
4	A	26	50	20120615	1	3824	75.64	0.0794044287141227	-0.0108422238394252
4	A	26	50	20120615	1	3826	75.68	0.0785024433040412	-0.0116981058873734
4	A	26	50	20120615	1	3828	75.72	0.0783129386866832	-0.0122516290756862
4	A	26	50	20120615	1	3830	75.76	0.0780240148558904	-0.0126026368818672
4	A	26	50	20120615	1	3832	75.8	0.0779399398596073	-0.0131490182916900
4	A	26	50	20120615	1	3834	75.84	0.0775187870607326	-0.0130904698502078
4	A	26	50	20120615	1	3836	75.88	0.0776505210540676	-0.0135590695141001
4	A	26	50	20120615	1	3838	75.92	0.0769764361595625	-0.0142362656784425
4	A	26	50	20120615	1	3840	75.96	0.0767935783459477	-0.0147774852087627
4	A	26	50	20120615	1	3842	76	0.076774132909465	-0.0145081482358087
4	A	26	50	20120615	1	3844	76.04	0.0766951490820065	-0.0151372611390304
4	A	26	50	20120615	1	3846	76.08	0.0765322316796211	-0.0154664900563508
4	A	26	50	20120615	1	3848	76.12	0.0763570106192431	-0.0158716622419707
4	A	26	50	20120615	1	3850	76.16	0.076045883635521	-0.0159958301927471
4	A	26	50	20120615	1	3852	76.2	0.0753425245202747	-0.0164821075261691
4	A	26	50	20120615	1	3854	76.24	0.0748765411514728	-0.0163032095105289
4	A	26	50	20120615	1	3856	76.28	0.0746158308812493	-0.0184196508172983
4	A	26	50	20120615	1	3858	76.32	0.0743438069025269	-0.0181590819684311
4	A	26	50	20120615	1	3860	76.36	0.0741562821841562	-0.0187267472923676
4	A	26	50	20120615	1	3862	76.4	0.0733989708215054	-0.0186567437210302
4	A	26	50	20120615	1	3864	76.44	0.0727270779580219	-0.0194453092034094
4	A	26	50	20120615	1	3866	76.48	0.0722012026448535	-0.0197703661907209
4	A	26	50	20120615	1	3868	76.52	0.0710901257595751	-0.0195418999897195
4	A	26	50	20120615	1	3870	76.56	0.0705576036426635	-0.0205105655692670
4	A	26	50	20120615	1	3872	76.6	0.0695832104981884	-0.0207366983178904
4	A	26	50	20120615	1	3874	76.64	0.0687435919062075	-0.0217437597956563
4	A	26	50	20120615	1	3876	76.68	0.0681923314595945	-0.0224667057687414
4	A	26	50	20120615	1	3878	76.72	0.0671810980518196	-0.0233229413700802
4	A	26	50	20120615	1	3880	76.76	0.0665987956175125	-0.0232541398802708
4	A	26	50	20120615	1	3882	76.8	0.0655482470727036	-0.0241744393559850
4	A	26	50	20120615	1	3884	76.84	0.0656801224873949	-0.0247194065522455
4	A	26	50	20120615	1	3886	76.88	0.0647572774272684	-0.0256473427811966
4	A	26	50	20120615	1	3888	76.92	0.064258272171785	-0.0256896984773897
4	A	26	50	20120615	1	3890	76.96	0.0629803180861466	-0.0270704658890127
4	A	26	50	20120615	1	3892	77	0.0619627914280191	-0.0276740522374335
4	A	26	50	20120615	1	3894	77.04	0.0612109954982616	-0.029139743173477
4	A	26	50	20120615	1	3896	77.08	0.0603716597489932	-0.0293720984617749
4	A	26	50	20120615	1	3898	77.12	0.0597575375095326	-0.029500296921204
4	A	26	50	20120615	1	3900	77.16	0.058614145844354	-0.0311747257790537
4	A	26	50	20120615	1	3902	77.2	0.058388295938443	-0.0312356783835920
4	A	26	50	20120615	1	3904	77.24	0.057794750506315	-0.0317798677623932
4	A	26	50	20120615	1	3906	77.28	0.0568621473726081	-0.0322105665028139
4	A	26	50	20120615	1	3908	77.32	0.0558860571718582	-0.0320776304279508
4	A	26	50	20120615	1	3910	77.36	0.0551831223206806	-0.0334619333734798
4	A	26	50	20120615	1	3912	77.4	0.0542863695007798	-0.0333803332509308
4	A	26	50	20120615	1	3914	77.44	0.0533486044875702	-0.0338641357106187
4	A	26	50	20120615	1	3916	77.48	0.0527833362556219	-0.0344613651690766
4	A	26	50	20120615	1	3918	77.52	0.0520643430094436	-0.0349212744906282
4	A	26	50	20120615	1	3920	77.56	0.0511179937199104	-0.0354306317893881
4	A	26	50	20120615	1	3922	77.6	0.0504417238654514	-0.0360541514779706
4	A	26	50	20120615	1	3924	77.64	0.0498819922795998	-0.0361008063833933
4	A	26	50	20120615	1	3926	77.68	0.0490895306388562	-0.0361870097710877
4	A	26	50	20120615	1	3928	77.72	0.0489600381740175	-0.0365662523510415
4	A	26	50	20120615	1	3930	77.76	0.0490618403373049	-0.0369297264497748
4	A	26	50	20120615	1	3932	77.8	0.0482126192352355	-0.0363921697325812
4	A	26	50	20120615	1	3934	77.84	0.0474602929753921	-0.0371947005738889
4	A	26	50	20120615	1	3936	77.88	0.0464333900813461	-0.0378318462101448
4	A	26	50	20120615	1	3938	77.92	0.0451344844217811	-0.0386428481906911
4	A	26	50	20120615	1	3940	77.96	0.0444989050270455	-0.03913021800409
4	A	26	50	20120615	1	3942	78	0.0434876341426112	-0.0393930870713164
4	A	26	50	20120615	1	3944	78.04	0.0427226139018319	-0.0400841439427836
4	A	26	50	20120615	1	3946	78.08	0.0418617891774832	-0.0405054310919468
4	A	26	50	20120615	1	3948	78.12	0.0408253191286878	-0.0414748674178857
4	A	26	50	20120615	1	3950	78.16	0.0401327504629224	-0.0419944777649728
4	A	26	50	20120615	1	3952	78.2	0.0388250837503385	-0.0426486363903841
4	A	26	50	20120615	1	3954	78.24	0.0377991283793793	-0.0434539744456131
4	A	26	50	20120615	1	3956	78.28	0.0370443272458018	-0.0431809251620579
4	A	26	50	20120615	1	3958	78.32	0.0358212941438581	-0.0451195503265624
4	A	26	50	20120615	1	3960	78.36	0.0349465040605809	-0.0450322509233571
4	A	26	50	20120615	1	3962	78.4	0.0341841015291056	-0.0451272860747486
4	A	26	50	20120615	1	3964	78.44	0.033451326771762	-0.0464806177432615
4	A	26	50	20120615	1	3966	78.48	0.032919158208241	-0.0463403277578741
4	A	26	50	20120615	1	3968	78.52	0.0320505482382314	-0.0472452830164366
4	A	26	50	20120615	1	3970	78.56	0.0316375978780185	-0.0469367016171268
4	A	26	50	20120615	1	3972	78.6	0.0302524464043522	-0.0484747295768857
4	A	26	50	20120615	1	3974	78.64	0.0297262882484713	-0.0491128934469066
4	A	26	50	20120615	1	3976	78.68	0.0284708908691527	-0.0497300562455262
4	A	26	50	20120615	1	3978	78.72	0.0270498890816802	-0.0511289963014256
4	A	26	50	20120615	1	3980	78.76	0.0267329638223524	-0.0508047171315735
4	A	26	50	20120615	1	3982	78.8	0.0256441608006813	-0.0512909237543174
4	A	26	50	20120615	1	3984	78.84	0.024859696537633	-0.0522663068482861
4	A	26	50	20120615	1	3986	78.88	0.0245159012206201	-0.0519913837317607
4	A	26	50	20120615	1	3988	78.92	0.0235134359369319	-0.0518128392695112
4	A	26	50	20120615	1	3990	78.96	0.0225356486799071	-0.0527139761514553
4	A	26	50	20120615	1	3992	79	0.0215942774221135	-0.0534065872436275
4	A	26	50	20120615	1	3994	79.04	0.0204627651508588	-0.0535832225175679
4	A	26	50	20120615	1	3996	79.08	0.0196848769808754	-0.0538709442668327
4	A	26	50	20120615	1	3998	79.12	0.018778790351463	-0.05459756719518
4	A	26	50	20120615	1	4000	79.16	0.0177027859625314	-0.0555102299176575
4	A	26	50	20120615	1	4002	79.2	0.0162177203006834	-0.056208992838826
4	A	26	50	20120615	1	4004	79.24	0.0152383774087401	-0.0565912547647355
4	A	26	50	20120615	1	4006	79.28	0.0147347052485009	-0.0572376210734181
4	A	26	50	20120615	1	4008	79.32	0.0134358915128175	-0.058054612248401
4	A	26	50	20120615	1	4010	79.36	0.0128397297855991	-0.0581990741637975
4	A	26	50	20120615	1	4012	79.4	0.0122155666298457	-0.0587636989285749
4	A	26	50	20120615	1	4014	79.44	0.0110264958666024	-0.0589321317638536
4	A	26	50	20120615	1	4016	79.48	0.0102539109974780	-0.0596420669721648
4	A	26	50	20120615	1	4018	79.52	0.00955267320257528	-0.0603022925737587
4	A	26	50	20120615	1	4020	79.56	0.0081999072194873	-0.0613314864937757
4	A	26	50	20120615	1	4022	79.6	0.0076893761234706	-0.0612175008806485
4	A	26	50	20120615	1	4024	79.64	0.00637161192605135	-0.0622265422574017
4	A	26	50	20120615	1	4026	79.68	0.00617913746021238	-0.0624027532672734
4	A	26	50	20120615	1	4028	79.72	0.00547012149071663	-0.0620989094833975
4	A	26	50	20120615	1	4030	79.76	0.00548023311768759	-0.0620466542922678
4	A	26	50	20120615	1	4032	79.8	0.00580882563890499	-0.0621871564096896
4	A	26	50	20120615	1	4034	79.84	0.00550059779298577	-0.0620286937800257
4	A	26	50	20120615	1	4036	79.88	0.00489644575913998	-0.0612991010031974
4	A	26	50	20120615	1	4038	79.92	0.00466522184169198	-0.0613208798920579
[truncated: 839 more rows]
