# Supplementary material for: How Do Ants Make Sense of Gravity? A Boltzmann Walker Analysis of Lasius niger Trajectories on Various Inclines
Source: PLoS One. 2013 Oct 29;8(10):e76531. doi: 10.1371/journal.pone.0076531 (PMC3812222; doi:10.1371/journal.pone.0076531)
Supplement: Dataset S4 — Trajectories for . (ZIP) [file pone.0076531.s008.zip › Incline4/4-A-26-50-20120615-02.txt]

Pente	Colonie	Temperature	Humidite	Date	Indiv	Frame	Time	X	Y
4	A	26	50	20120615	2	12	0	0	0
4	A	26	50	20120615	2	14	0.04	0.0011945861961365	-0.00143132554647781
4	A	26	50	20120615	2	16	0.08	0.0029563568835985	-0.00124798690025176
4	A	26	50	20120615	2	18	0.12	0.0046076492075678	-0.00238818244277945
4	A	26	50	20120615	2	20	0.16	0.0069177034220939	-0.00448073061141263
4	A	26	50	20120615	2	22	0.2	0.0086347849609848	-0.00592727309582153
4	A	26	50	20120615	2	24	0.24	0.0104698769648015	-0.00720177084351353
4	A	26	50	20120615	2	26	0.28	0.0121517219585724	-0.00997694434235503
4	A	26	50	20120615	2	28	0.32	0.013493414649467	-0.0123778829914670
4	A	26	50	20120615	2	30	0.36	0.0152271202687836	-0.0153300750161243
4	A	26	50	20120615	2	32	0.4	0.0162823357183483	-0.0179492692443174
4	A	26	50	20120615	2	34	0.44	0.0167535516773310	-0.0215331692540833
4	A	26	50	20120615	2	36	0.48	0.0170231007823193	-0.0246970478358244
4	A	26	50	20120615	2	38	0.52	0.0170936700390817	-0.0271191714041008
4	A	26	50	20120615	2	40	0.56	0.0170752852627709	-0.0298034901668412
4	A	26	50	20120615	2	42	0.6	0.0170404248984584	-0.0324608681612183
4	A	26	50	20120615	2	44	0.64	0.0163192466923262	-0.0361729666304133
4	A	26	50	20120615	2	46	0.68	0.014914508360821	-0.0383921505524892
4	A	26	50	20120615	2	48	0.72	0.0133271950584134	-0.0403482907519637
4	A	26	50	20120615	2	50	0.76	0.0116143703023453	-0.0417762928965699
4	A	26	50	20120615	2	52	0.8	0.0115819141010888	-0.0419785961466674
4	A	26	50	20120615	2	54	0.84	0.0125446399836743	-0.0416616001766615
4	A	26	50	20120615	2	56	0.88	0.0132105224395177	-0.0406567307299172
4	A	26	50	20120615	2	58	0.92	0.0148295848364005	-0.0409024503363796
4	A	26	50	20120615	2	60	0.96	0.0165653198521791	-0.0408494880384687
4	A	26	50	20120615	2	62	1	0.0187941204264791	-0.0409200572952311
4	A	26	50	20120615	2	64	1.04	0.0212600139045110	-0.0412077790444959
4	A	26	50	20120615	2	66	1.08	0.024535898200392	-0.0417564939066967
4	A	26	50	20120615	2	68	1.12	0.0277050093723139	-0.0431083406509691
4	A	26	50	20120615	2	70	1.16	0.0294730591679927	-0.0438659348563324
4	A	26	50	20120615	2	72	1.2	0.0320818589265024	-0.0454733299913257
4	A	26	50	20120615	2	74	1.24	0.0348491213146759	-0.0468144994232022
4	A	26	50	20120615	2	76	1.28	0.0375658255679946	-0.0471400513852605
4	A	26	50	20120615	2	78	1.32	0.0405351083635532	-0.0489100810799266
4	A	26	50	20120615	2	80	1.36	0.0431182401459058	-0.0495885500364751
4	A	26	50	20120615	2	82	1.4	0.0451693447860936	-0.0510554430540466
4	A	26	50	20120615	2	84	1.44	0.0474667347181687	-0.0524263816814111
4	A	26	50	20120615	2	86	1.48	0.0482986458462346	-0.0524169771612213
4	A	26	50	20120615	2	88	1.52	0.0491761653616871	-0.0521301746507721
4	A	26	50	20120615	2	90	1.56	0.0490265415667881	-0.0514916572273606
4	A	26	50	20120615	2	92	1.6	0.0487632150014742	-0.0503117788522727
4	A	26	50	20120615	2	94	1.64	0.0487052322454169	-0.0488552803043847
4	A	26	50	20120615	2	96	1.68	0.0491058789476372	-0.0470303791234984
4	A	26	50	20120615	2	98	1.72	0.0495465478936727	-0.0448309941912958
4	A	26	50	20120615	2	100	1.76	0.0492928379805829	-0.0436215587527543
4	A	26	50	20120615	2	102	1.8	0.0483836400813333	-0.0421110372467836
4	A	26	50	20120615	2	104	1.84	0.0471325560533799	-0.0405829087819614
4	A	26	50	20120615	2	106	1.88	0.0465775479408266	-0.040270438295355
4	A	26	50	20120615	2	108	1.92	0.0459451823464115	-0.0397967474626382
4	A	26	50	20120615	2	110	1.96	0.0455602334147335	-0.0381385820607557
4	A	26	50	20120615	2	112	2	0.0444656321174567	-0.036926035352377
4	A	26	50	20120615	2	114	2.04	0.0438257004804829	-0.0351291356000258
4	A	26	50	20120615	2	116	2.08	0.0426667524661182	-0.0337154877230776
4	A	26	50	20120615	2	118	2.12	0.0423316545625138	-0.0322529787675495
4	A	26	50	20120615	2	120	2.16	0.0417466651224382	-0.0307040613633604
4	A	26	50	20120615	2	122	2.2	0.0410569531680689	-0.029265240485002
4	A	26	50	20120615	2	124	2.24	0.0403050158169551	-0.0273253637414948
4	A	26	50	20120615	2	126	2.28	0.0400665086996609	-0.0266435006723966
4	A	26	50	20120615	2	128	2.32	0.0391155915003212	-0.0249946690800258
4	A	26	50	20120615	2	130	2.36	0.0390788219476995	-0.0253497781055377
4	A	26	50	20120615	2	132	2.4	0.0389334407934875	-0.0248082757325050
4	A	26	50	20120615	2	134	2.44	0.0378462641174132	-0.0239152705785445
4	A	26	50	20120615	2	136	2.48	0.0374685276749034	-0.0235781220652748
4	A	26	50	20120615	2	138	2.52	0.0369988673508393	-0.0235294731187292
4	A	26	50	20120615	2	140	2.56	0.0359090743796746	-0.0232418220801425
4	A	26	50	20120615	2	142	2.6	0.0353641778940922	-0.0216320227820932
4	A	26	50	20120615	2	144	2.64	0.0348520204524788	-0.0210620240057787
4	A	26	50	20120615	2	146	2.68	0.0345275291505923	-0.0204988134545636
4	A	26	50	20120615	2	148	2.72	0.0341497927080824	-0.0197176018827087
4	A	26	50	20120615	2	150	2.76	0.0335323470667503	-0.0190114850510158
4	A	26	50	20120615	2	152	2.8	0.0328284222660791	-0.0177925036709284
4	A	26	50	20120615	2	154	2.84	0.0322570799868804	-0.0166131909812654
4	A	26	50	20120615	2	156	2.88	0.0318425032810707	-0.0149710769033159
4	A	26	50	20120615	2	158	2.92	0.0311532509461091	-0.0142745413685081
4	A	26	50	20120615	2	160	2.96	0.0307496414664757	-0.0140990303943498
4	A	26	50	20120615	2	162	3	0.0303288705052628	-0.0145909362977500
4	A	26	50	20120615	2	164	3.04	0.0297211122268330	-0.0143600659336926
4	A	26	50	20120615	2	166	3.08	0.0285803368567447	-0.0131555095319413
4	A	26	50	20120615	2	168	3.12	0.0276683812410484	-0.0124490391468579
4	A	26	50	20120615	2	170	3.16	0.0269372328293015	-0.0111844493793838
4	A	26	50	20120615	2	172	3.2	0.0257254639383821	-0.0102326129412286
4	A	26	50	20120615	2	174	3.24	0.0252985835745798	-0.00979441886892733
4	A	26	50	20120615	2	176	3.28	0.0248512678248012	-0.00883600633770713
4	A	26	50	20120615	2	178	3.32	0.0240833498604326	-0.00756830530039583
4	A	26	50	20120615	2	180	3.36	0.023823169920295	-0.00621540496701943
4	A	26	50	20120615	2	182	3.4	0.0235400655783114	-0.00491367088032973
4	A	26	50	20120615	2	184	3.44	0.0236828233663651	-0.00348885778730662
4	A	26	50	20120615	2	186	3.48	0.0230580308855765	-0.00241805063321677
4	A	26	50	20120615	2	188	3.52	0.0233189108614275	-0.00167748355914447
4	A	26	50	20120615	2	190	3.56	0.0233970320186130	-0.000332142197258949
4	A	26	50	20120615	2	192	3.6	0.0234119943981029	0.00071620017439261
4	A	26	50	20120615	2	194	3.64	0.0232502154376352	0.00226010419150313
4	A	26	50	20120615	2	196	3.68	0.0231778147743095	0.00360880431059929
4	A	26	50	20120615	2	198	3.72	0.0228860759514208	0.00490265486378559
4	A	26	50	20120615	2	200	3.76	0.0221320816266805	0.00613929199309252
4	A	26	50	20120615	2	202	3.8	0.0210355357857555	0.00582716798880897
4	A	26	50	20120615	2	204	3.84	0.0202111058474345	0.00600274260257759
4	A	26	50	20120615	2	206	3.88	0.0201246125459597	0.00597537757014567
4	A	26	50	20120615	2	208	3.92	0.0195289599356238	0.00629674346005933
4	A	26	50	20120615	2	210	3.96	0.018372005962382	0.00583194803064979
4	A	26	50	20120615	2	212	4	0.0176690004005263	0.00575678257980966
4	A	26	50	20120615	2	214	4.04	0.0165555193521919	0.00566425058642359
4	A	26	50	20120615	2	216	4.08	0.0145272613321042	0.00608335984670067
4	A	26	50	20120615	2	218	4.12	0.0134724489334048	0.00587628362583019
4	A	26	50	20120615	2	220	4.16	0.0122342271778012	0.00636105482180825
4	A	26	50	20120615	2	222	4.2	0.0114817029280591	0.00642775620447758
4	A	26	50	20120615	2	224	4.24	0.011809786332394	0.00658715221509265
4	A	26	50	20120615	2	226	4.28	0.0121518209535217	0.00709634687929289
4	A	26	50	20120615	2	228	4.32	0.0128715637328881	0.00716231287090979
4	A	26	50	20120615	2	230	4.36	0.0134883234806424	0.00710172089082991
4	A	26	50	20120615	2	232	4.4	0.0135093174809759	0.00713927533197873
4	A	26	50	20120615	2	234	4.44	0.0139127643260497	0.0069743073199279
4	A	26	50	20120615	2	236	4.48	0.0138748634025781	0.00671604363916733
4	A	26	50	20120615	2	238	4.52	0.0142348868202192	0.00696551798263776
4	A	26	50	20120615	2	240	4.56	0.0146504251912513	0.00694137735712805
4	A	26	50	20120615	2	242	4.6	0.0149033219315426	0.0067400994118633
4	A	26	50	20120615	2	244	4.64	0.0154828171519285	0.00670718359119906
4	A	26	50	20120615	2	246	4.68	0.0157652638846056	0.0070110698014818
4	A	26	50	20120615	2	248	4.72	0.0165944950779709	0.00690704732290144
4	A	26	50	20120615	2	250	4.76	0.0170592339388379	0.00764560621371517
4	A	26	50	20120615	2	252	4.8	0.0177552532856955	0.00783993329932085
4	A	26	50	20120615	2	254	4.84	0.0177088387965784	0.00812468520010468
4	A	26	50	20120615	2	256	4.88	0.0174272971605812	0.00837603337654525
4	A	26	50	20120615	2	258	4.92	0.0175042091651708	0.00787656850165413
4	A	26	50	20120615	2	260	4.96	0.0169989884410808	0.00808406898659332
4	A	26	50	20120615	2	262	5	0.0168451502897659	0.00779422591698496
4	A	26	50	20120615	2	264	5.04	0.0166700423664728	0.00822102142797353
4	A	26	50	20120615	2	266	5.08	0.0162987618088752	0.00843724761059257
4	A	26	50	20120615	2	268	5.12	0.0155931045965901	0.0085248086433069
4	A	26	50	20120615	2	270	5.16	0.0146685554091209	0.00859945790619676
4	A	26	50	20120615	2	272	5.2	0.0136051233787588	0.00894632206664
4	A	26	50	20120615	2	274	5.24	0.0131013027260956	0.00877506787530444
4	A	26	50	20120615	2	276	5.28	0.0128428057000972	0.00794456388973303
4	A	26	50	20120615	2	278	5.32	0.0129404500755113	0.00799787266996668
4	A	26	50	20120615	2	280	5.36	0.0127737001543719	0.00746600109129378
4	A	26	50	20120615	2	282	5.4	0.0126945961187605	0.00696174203242622
4	A	26	50	20120615	2	284	5.44	0.0121485824044639	0.00661807399463394
4	A	26	50	20120615	2	286	5.48	0.0111945892906261	0.00573572493986593
4	A	26	50	20120615	2	288	5.52	0.010594580902518	0.00534968706374494
4	A	26	50	20120615	2	290	5.56	0.0096448304293673	0.00401760395400666
4	A	26	50	20120615	2	292	5.6	0.0087009701557039	0.00282854733289899
4	A	26	50	20120615	2	294	5.64	0.0074977360436334	0.00225015519909183
4	A	26	50	20120615	2	296	5.68	0.0072217310537329	0.00114659485889742
4	A	26	50	20120615	2	298	5.72	0.0065737313283857	0.00093956106443381
4	A	26	50	20120615	2	300	5.76	0.0058919955385081	-0.00057568391483522
4	A	26	50	20120615	2	302	5.8	0.0050271332344389	-0.00194598614609663
4	A	26	50	20120615	2	304	5.84	0.0041483550689159	-0.0032141255896122
4	A	26	50	20120615	2	306	5.88	0.0028866644392447	-0.00455741634183233
4	A	26	50	20120615	2	308	5.92	0.0020219364854639	-0.00685204148639293
4	A	26	50	20120615	2	310	5.96	0.001898164514485	-0.00768456072629073
4	A	26	50	20120615	2	312	6	0.00131897335001510	-0.00916191892422383
4	A	26	50	20120615	2	314	6.04	0.001047649407006	-0.0100150361846575
4	A	26	50	20120615	2	316	6.08	0.0011246038380025	-0.0103920867335896
4	A	26	50	20120615	2	318	6.12	0.00127033854560510	-0.0121415396209233
4	A	26	50	20120615	2	320	6.16	0.000939327719195998	-0.0144483199310525
4	A	26	50	20120615	2	322	6.2	0.0008482325667893	-0.0164468667384083
4	A	26	50	20120615	2	324	6.24	0.000320281895218100	-0.0178114166560047
4	A	26	50	20120615	2	326	6.28	-0.000158879822664802	-0.0192872637667464
4	A	26	50	20120615	2	328	6.32	-0.0009190196124403	-0.0211465303371983
4	A	26	50	20120615	2	330	6.36	-0.0013885031598092	-0.0226234289157236
4	A	26	50	20120615	2	332	6.4	-0.0020917420669026	-0.0247101505244798
4	A	26	50	20120615	2	334	6.44	-0.0028114212066587	-0.0259618850906718
4	A	26	50	20120615	2	336	6.48	-0.0023580667649687	-0.0255938642953355
4	A	26	50	20120615	2	338	6.52	-0.0018625051195097	-0.0268852039123418
4	A	26	50	20120615	2	340	6.56	-0.001879482753326	-0.0271598371150868
4	A	26	50	20120615	2	342	6.6	-0.00096112782126	-0.0291952793400714
4	A	26	50	20120615	2	344	6.64	-0.0004939777262691	-0.0314043162798372
4	A	26	50	20120615	2	346	6.68	-0.000170978419690899	-0.0330279677997299
4	A	26	50	20120615	2	348	6.72	0.000653861640563198	-0.0352139884137682
4	A	26	50	20120615	2	350	6.76	0.000254911994617701	-0.0373385614485213
4	A	26	50	20120615	2	352	6.8	7.14884955780003e-05	-0.0390730943827719
4	A	26	50	20120615	2	354	6.84	-0.0006593770734565	-0.0407452604989218
4	A	26	50	20120615	2	356	6.88	-0.0015368258782309	-0.0420762475931492
4	A	26	50	20120615	2	358	6.92	-0.0024821569339991	-0.0436272863176819
4	A	26	50	20120615	2	360	6.96	-0.0034009714854729	-0.0452819161856585
4	A	26	50	20120615	2	362	7	-0.0035829807709504	-0.0455817294608815
4	A	26	50	20120615	2	364	7.04	-0.0040512268814521	-0.0457531321446412
4	A	26	50	20120615	2	366	7.08	-0.0042600355139365	-0.0461763355531813
4	A	26	50	20120615	2	368	7.12	-0.0051461817321195	-0.0462269643987143
4	A	26	50	20120615	2	370	7.16	-0.0058011040328544	-0.0463915788573745
4	A	26	50	20120615	2	372	7.2	-0.0067045743671765	-0.046896665231176
4	A	26	50	20120615	2	374	7.24	-0.007002266322056	-0.0470280456711205
4	A	26	50	20120615	2	376	7.28	-0.0067491928050694	-0.0472872003064254
4	A	26	50	20120615	2	378	7.32	-0.0065456167627658	-0.0474163887153482
4	A	26	50	20120615	2	380	7.36	-0.0062905633467918	-0.0471131106168973
4	A	26	50	20120615	2	382	7.4	-0.0060338835852211	-0.0478188031845214
4	A	26	50	20120615	2	384	7.44	-0.0052544397803191	-0.0481751142915613
4	A	26	50	20120615	2	386	7.48	-0.0047799711301429	-0.0485085858495689
4	A	26	50	20120615	2	388	7.52	-0.0037759502115362	-0.050567610085706
4	A	26	50	20120615	2	390	7.56	-0.0028871876982628	-0.0513862276062857
4	A	26	50	20120615	2	392	7.6	-0.0030229522002506	-0.0526516659018971
4	A	26	50	20120615	2	394	7.64	-0.0028701464248362	-0.0536539897642291
4	A	26	50	20120615	2	396	7.68	-0.0029970013813811	-0.0548184532114871
4	A	26	50	20120615	2	398	7.72	-0.0032542468283767	-0.0558641227195057
4	A	26	50	20120615	2	400	7.76	-0.0030083858005582	-0.0569517236596488
4	A	26	50	20120615	2	402	7.8	-0.0029690706635242	-0.0572239597704056
4	A	26	50	20120615	2	404	7.84	-0.0025543525363583	-0.0585962419006543
4	A	26	50	20120615	2	406	7.88	-0.0023724846722371	-0.0596750040060325
4	A	26	50	20120615	2	408	7.92	-0.0015296840997409	-0.0601574629628361
4	A	26	50	20120615	2	410	7.96	-0.0007327747573436	-0.061835568775948
4	A	26	50	20120615	2	412	8	-5.32451406233987e-05	-0.0632418627423718
4	A	26	50	20120615	2	414	8.04	0.0005844237546507	-0.0643853958289067
4	A	26	50	20120615	2	416	8.08	0.000981959187033699	-0.0653658700917
4	A	26	50	20120615	2	418	8.12	0.0020250831106401	-0.0664972409415985
4	A	26	50	20120615	2	420	8.16	0.0025330686222446	-0.0670719773333469
4	A	26	50	20120615	2	422	8.2	0.0031348872037124	-0.0683927820899252
4	A	26	50	20120615	2	424	8.24	0.0041623840674546	-0.0704276232741458
4	A	26	50	20120615	2	426	8.28	0.0043748696552012	-0.0715155070570012
4	A	26	50	20120615	2	428	8.32	0.0045377870575865	-0.0722667373013338
4	A	26	50	20120615	2	430	8.36	0.0057761431634785	-0.0739835218553767
4	A	26	50	20120615	2	432	8.4	0.0069765276352208	-0.0757985235413263
4	A	26	50	20120615	2	434	8.44	0.0079395363605188	-0.0778808823012426
4	A	26	50	20120615	2	436	8.48	0.0085575476872758	-0.0792274964553342
4	A	26	50	20120615	2	438	8.52	0.0090127123223256	-0.0807593018754186
4	A	26	50	20120615	2	440	8.56	0.0092550378162382	-0.0830642578500524
4	A	26	50	20120615	2	442	8.6	0.0091018784874332	-0.0844554197313588
4	A	26	50	20120615	2	444	8.64	0.0094543712178547	-0.0865537591045299
4	A	26	50	20120615	2	446	8.68	0.0092220866402349	-0.0886655335065435
4	A	26	50	20120615	2	448	8.72	0.0090581085776778	-0.0904733934140032
4	A	26	50	20120615	2	450	8.76	0.0077567492575821	-0.0911444377493492
4	A	26	50	20120615	2	452	8.8	0.0070746740564495	-0.0923608028343463
4	A	26	50	20120615	2	454	8.84	0.006651258515875	-0.0926691013909437
4	A	26	50	20120615	2	456	8.88	0.0071328689445412	-0.0926072295475898
4	A	26	50	20120615	2	458	8.92	0.0071543649906892	-0.0923836423833786
4	A	26	50	20120615	2	460	8.96	0.0074700174578109	-0.0917984408112687
4	A	26	50	20120615	2	462	9	0.0082275409524961	-0.0917912990327787
4	A	26	50	20120615	2	464	9.04	0.0082529967966188	-0.0916351698554927
4	A	26	50	20120615	2	466	9.08	0.0093968834365443	-0.0910325027458874
4	A	26	50	20120615	2	468	9.12	0.0107056673778424	-0.0910122087812673
4	A	26	50	20120615	2	470	9.16	0.0116386947756181	-0.0915540647076906
4	A	26	50	20120615	2	472	9.2	0.0129911779159936	-0.0918020470558527
4	A	26	50	20120615	2	474	9.24	0.0149381964379908	-0.0915967739572742
4	A	26	50	20120615	2	476	9.28	0.0162008770171556	-0.0921640857278202
4	A	26	50	20120615	2	478	9.32	0.0168520516519503	-0.0917991479180498
4	A	26	50	20120615	2	480	9.36	0.0185441581793297	-0.0919747932424966
4	A	26	50	20120615	2	482	9.4	0.0188891555778706	-0.0919498323731207
4	A	26	50	20120615	2	484	9.44	0.0197407242744535	-0.0900107334470728
4	A	26	50	20120615	2	486	9.48	0.0195386331563904	-0.090248604168264
4	A	26	50	20120615	2	488	9.52	0.0192440524713481	-0.0903167692619704
4	A	26	50	20120615	2	490	9.56	0.0184305968302711	-0.0902278152288971
4	A	26	50	20120615	2	492	9.6	0.0187147123349519	-0.0906370886338479
4	A	26	50	20120615	2	494	9.64	0.0185904029628193	-0.090449988179546
4	A	26	50	20120615	2	496	9.68	0.0191905244880123	-0.0914318059452234
4	A	26	50	20120615	2	498	9.72	0.0198835598442532	-0.0918796166697489
4	A	26	50	20120615	2	500	9.76	0.0206212136383870	-0.093195542389537
4	A	26	50	20120615	2	502	9.8	0.0217392201701211	-0.0947392272035455
4	A	26	50	20120615	2	504	9.84	0.0222156687192846	-0.0960741033850695
4	A	26	50	20120615	2	506	9.88	0.0228926527515926	-0.0965975038245035
4	A	26	50	20120615	2	508	9.92	0.0238344482734549	-0.0978662655219865
4	A	26	50	20120615	2	510	9.96	0.0248449038637705	-0.0990824891856275
4	A	26	50	20120615	2	512	10	0.0257522632853891	-0.100189252719541
4	A	26	50	20120615	2	514	10.04	0.0261671935445894	-0.100907814630583
4	A	26	50	20120615	2	516	10.08	0.0263786184721641	-0.103155565666619
4	A	26	50	20120615	2	518	10.12	0.0262222771628438	-0.104567728619326
4	A	26	50	20120615	2	520	10.16	0.0262299846267587	-0.105361738823921
4	A	26	50	20120615	2	522	10.2	0.0257931340573417	-0.107491120184786
4	A	26	50	20120615	2	524	10.24	0.0255023717489178	-0.108846361041608
4	A	26	50	20120615	2	526	10.28	0.0245885069449123	-0.110521779848952
4	A	26	50	20120615	2	528	10.32	0.0242900371725734	-0.110887707608216
4	A	26	50	20120615	2	530	10.36	0.0236962796084111	-0.112273849031376
4	A	26	50	20120615	2	532	10.4	0.0229514840357873	-0.113394118304809
4	A	26	50	20120615	2	534	10.44	0.0226279826833945	-0.113751277939987
4	A	26	50	20120615	2	536	10.48	0.0218715905595592	-0.115004483288284
4	A	26	50	20120615	2	538	10.52	0.0208475585190448	-0.116708610630943
4	A	26	50	20120615	2	540	10.56	0.0200249812004905	-0.118439678741966
4	A	26	50	20120615	2	542	10.6	0.0189586641744612	-0.120681914345109
4	A	26	50	20120615	2	544	10.64	0.0181111966972091	-0.121483702724296
4	A	26	50	20120615	2	546	10.68	0.0170674363774997	-0.122441620280769
4	A	26	50	20120615	2	548	10.72	0.0161076803433952	-0.124278895830326
4	A	26	50	20120615	2	550	10.76	0.0146612227118000	-0.126279725178372
4	A	26	50	20120615	2	552	10.8	0.0135804807074345	-0.127598903589353
4	A	26	50	20120615	2	554	10.84	0.0121720654206671	-0.129293272858433
4	A	26	50	20120615	2	556	10.88	0.0110392803572062	-0.131472575958050
4	A	26	50	20120615	2	558	10.92	0.0096353198431604	-0.132489749062786
4	A	26	50	20120615	2	560	10.96	0.0082897663492405	-0.134353046141891
4	A	26	50	20120615	2	562	11	0.0073928013973053	-0.135974795544542
4	A	26	50	20120615	2	564	11.04	0.0058573897326369	-0.137673690297021
4	A	26	50	20120615	2	566	11.08	0.0048931082151328	-0.138996192109874
4	A	26	50	20120615	2	568	11.12	0.0042149221012968	-0.140600546685709
4	A	26	50	20120615	2	570	11.16	0.0031214521748699	-0.141593041763782
4	A	26	50	20120615	2	572	11.2	0.0024315280884662	-0.143650934629069
4	A	26	50	20120615	2	574	11.24	0.00105083138752130	-0.143950323640224
4	A	26	50	20120615	2	576	11.28	-0.000573746442254799	-0.145002852084020
4	A	26	50	20120615	2	578	11.32	-0.0014070717838831	-0.145012398025566
4	A	26	50	20120615	2	580	11.36	-0.002489793687236	-0.145554607505380
4	A	26	50	20120615	2	582	11.4	-0.0045585759969535	-0.147032672810094
4	A	26	50	20120615	2	584	11.44	-0.0062030235272809	-0.148369387469249
4	A	26	50	20120615	2	586	11.48	-0.0081909835319088	-0.147723516135313
4	A	26	50	20120615	2	588	11.52	-0.0097604777434304	-0.149310546595008
4	A	26	50	20120615	2	590	11.56	-0.0117511247538268	-0.149482232121480
4	A	26	50	20120615	2	592	11.6	-0.0130845160111102	-0.150041058610652
4	A	26	50	20120615	2	594	11.64	-0.0127174568809963	-0.149504435274410
4	A	26	50	20120615	2	596	11.68	-0.0122120876644823	-0.149605339412085
4	A	26	50	20120615	2	598	11.72	-0.0117978645120632	-0.148753841426180
4	A	26	50	20120615	2	600	11.76	-0.0124542717370387	-0.148637663782031
4	A	26	50	20120615	2	602	11.8	-0.013370399282744	-0.146621278084800
4	A	26	50	20120615	2	604	11.84	-0.0144973860705991	-0.146078361498205
4	A	26	50	20120615	2	606	11.88	-0.015201735135339	-0.144737616330397
4	A	26	50	20120615	2	608	11.92	-0.0154384037750022	-0.143564738312443
4	A	26	50	20120615	2	610	11.96	-0.0168065139752419	-0.141592758921070
4	A	26	50	20120615	2	612	12	-0.0174962259296112	-0.140381202162185
4	A	26	50	20120615	2	614	12.04	-0.0180375868812877	-0.139763473678140
4	A	26	50	20120615	2	616	12.08	-0.0189137628938559	-0.137867649687101
4	A	26	50	20120615	2	618	12.12	-0.0193278446249188	-0.136302398116266
4	A	26	50	20120615	2	620	12.16	-0.0194300922654783	-0.135584967576074
4	A	26	50	20120615	2	622	12.2	-0.0194683467423405	-0.134228666059080
4	A	26	50	20120615	2	624	12.24	-0.0194321428751438	-0.132936923391209
4	A	26	50	20120615	2	626	12.28	-0.0190911759852556	-0.131303648148024
4	A	26	50	20120615	2	628	12.32	-0.0188101717504121	-0.129794258012903
4	A	26	50	20120615	2	630	12.36	-0.0186912363898165	-0.128617773750365
4	A	26	50	20120615	2	632	12.4	-0.01846446724509	-0.127837622838682
4	A	26	50	20120615	2	634	12.44	-0.0186590630312725	-0.125930414428466
4	A	26	50	20120615	2	636	12.48	-0.0189927467213145	-0.125007003682914
4	A	26	50	20120615	2	638	12.52	-0.0196351532320224	-0.124405609365515
4	A	26	50	20120615	2	640	12.56	-0.0198524471458811	-0.123093714154380
4	A	26	50	20120615	2	642	12.6	-0.0205473916904312	-0.122436953376014
4	A	26	50	20120615	2	644	12.64	-0.020820193486613	-0.121075207136804
4	A	26	50	20120615	2	646	12.68	-0.021480489798885	-0.120477136221277
4	A	26	50	20120615	2	648	12.72	-0.0214946319345087	-0.118555219990012
4	A	26	50	20120615	2	650	12.76	-0.0222093047582539	-0.117089599764647
4	A	26	50	20120615	2	652	12.8	-0.0230236796381465	-0.115664284625809
4	A	26	50	20120615	2	654	12.84	-0.0241295239332441	-0.114408533693100
4	A	26	50	20120615	2	656	12.88	-0.0249985581673224	-0.112965328752698
4	A	26	50	20120615	2	658	12.92	-0.0254346309192801	-0.111846190850114
4	A	26	50	20120615	2	660	12.96	-0.0260826942842376	-0.110939326403242
4	A	26	50	20120615	2	662	13	-0.0269365257225204	-0.110839270793704
4	A	26	50	20120615	2	664	13.04	-0.0275625980665829	-0.109170923054173
4	A	26	50	20120615	2	666	13.08	-0.0285920041186343	-0.108144345429246
4	A	26	50	20120615	2	668	13.12	-0.0287257887216348	-0.107374164723178
4	A	26	50	20120615	2	670	13.16	-0.0280010749815967	-0.106670522765219
4	A	26	50	20120615	2	672	13.2	-0.028094200944679	-0.106831955243364
4	A	26	50	20120615	2	674	13.24	-0.0274820586042058	-0.106486675002110
4	A	26	50	20120615	2	676	13.28	-0.0270580773782063	-0.105268754282195
4	A	26	50	20120615	2	678	13.32	-0.0265546173500015	-0.104531949016198
4	A	26	50	20120615	2	680	13.36	-0.0260886339811996	-0.103193395879412
4	A	26	50	20120615	2	682	13.4	-0.0258158321850178	-0.101617820549572
4	A	26	50	20120615	2	684	13.44	-0.0258146301034898	-0.100203394855165
4	A	26	50	20120615	2	686	13.48	-0.0251715164860006	-0.0989429770176995
4	A	26	50	20120615	2	688	13.52	-0.0248024067462212	-0.0976320010453795
4	A	26	50	20120615	2	690	13.56	-0.0242874208774831	-0.0961543600047345
4	A	26	50	20120615	2	692	13.6	-0.0239279985006059	-0.0949100642018805
4	A	26	50	20120615	2	694	13.64	-0.0236499641142434	-0.0934443732658366
4	A	26	50	20120615	2	696	13.68	-0.0235788998827341	-0.0922186036606497
4	A	26	50	20120615	2	698	13.72	-0.0233497972856297	-0.0913149211942933
4	A	26	50	20120615	2	700	13.76	-0.0234093356766056	-0.0896035813624656
4	A	26	50	20120615	2	702	13.8	-0.0234695811743627	-0.0889239103243891
4	A	26	50	20120615	2	704	13.84	-0.0230752984331731	-0.0869314248363616
4	A	26	50	20120615	2	706	13.88	-0.0232514387323667	-0.0857268684346104
4	A	26	50	20120615	2	708	13.92	-0.0236542067549305	-0.0843468788404467
4	A	26	50	20120615	2	710	13.96	-0.023721240477787	-0.0823444938574826
4	A	26	50	20120615	2	712	14	-0.0235829303913869	-0.0808049809734833
4	A	26	50	20120615	2	714	14.04	-0.0238616011738525	-0.0792576192042128
4	A	26	50	20120615	2	716	14.08	-0.0242444287851869	-0.0773758666381191
4	A	26	50	20120615	2	718	14.12	-0.0245202004298497	-0.0755232468714104
4	A	26	50	20120615	2	720	14.16	-0.024220033601236	-0.0743714406355356
4	A	26	50	20120615	2	722	14.2	-0.0240282662421782	-0.0722933952269846
4	A	26	50	20120615	2	724	14.24	-0.0243447672374373	-0.071274030091226
4	A	26	50	20120615	2	726	14.28	-0.0243120989041465	-0.0696597053097772
4	A	26	50	20120615	2	728	14.32	-0.0250228826405952	-0.0692630184055315
4	A	26	50	20120615	2	730	14.36	-0.0250815017927556	-0.0676706846449775
4	A	26	50	20120615	2	732	14.4	-0.0252377016807197	-0.0668860082498948
4	A	26	50	20120615	2	734	14.44	-0.0252213675140743	-0.0664097718327657
4	A	26	50	20120615	2	736	14.48	-0.0250711780337502	-0.0648252869574829
4	A	26	50	20120615	2	738	14.52	-0.0252847242816686	-0.0641183215976525
4	A	26	50	20120615	2	740	14.56	-0.0245113615950849	-0.0630991685939284
4	A	26	50	20120615	2	742	14.6	-0.0239104622524325	-0.0620639642662713
4	A	26	50	20120615	2	744	14.64	-0.0233353015966154	-0.0611861619081063
4	A	26	50	20120615	2	746	14.68	-0.0229717072897293	-0.0597412599114297
4	A	26	50	20120615	2	748	14.72	-0.0219790707902996	-0.0581775639755138
4	A	26	50	20120615	2	750	14.76	-0.0214848738609283	-0.0574785889223109
4	A	26	50	20120615	2	752	14.8	-0.0208945104093157	-0.0556565868792275
4	A	26	50	20120615	2	754	14.84	-0.019867932784389	-0.0543068614552986
4	A	26	50	20120615	2	756	14.88	-0.0190166469305185	-0.0531590150173985
4	A	26	50	20120615	2	758	14.92	-0.0180644569389727	-0.051317850380545
4	A	26	50	20120615	2	760	14.96	-0.0174453849520439	-0.050602187607306
4	A	26	50	20120615	2	762	15	-0.0163860682831483	-0.0483875998793079
4	A	26	50	20120615	2	764	15.04	-0.0159000737924388	-0.0482847158426453
4	A	26	50	20120615	2	766	15.08	-0.0144606872286555	-0.0471824777921317
4	A	26	50	20120615	2	768	15.12	-0.0136032495457887	-0.0460669461341318
4	A	26	50	20120615	2	770	15.16	-0.0123808740531515	-0.0444279433260195
4	A	26	50	20120615	2	772	15.2	-0.0108723324461681	-0.0427215532416601
4	A	26	50	20120615	2	774	15.24	-0.0093256777836788	-0.0418557009880972
4	A	26	50	20120615	2	776	15.28	-0.0076649667973841	-0.0410152338679788
4	A	26	50	20120615	2	778	15.32	-0.0063265550819542	-0.040096419316505
4	A	26	50	20120615	2	780	15.36	-0.0047280694924039	-0.0391159450537118
4	A	26	50	20120615	2	782	15.4	-0.0033906477264676	-0.0386759832144575
4	A	26	50	20120615	2	784	15.44	-0.0012836816505661	-0.0377327734790328
4	A	26	50	20120615	2	786	15.48	-0.000507490536857599	-0.0385444613531568
4	A	26	50	20120615	2	788	15.52	-0.000463508495067801	-0.0385554922189433
4	A	26	50	20120615	2	790	15.56	0.000613061579288698	-0.0378543958453969
4	A	26	50	20120615	2	792	15.6	0.0010248098579737	-0.0362820024960723
4	A	26	50	20120615	2	794	15.64	0.0019439072521599	-0.0361060743289131
4	A	26	50	20120615	2	796	15.68	0.0029854755408477	-0.0361319544371045
4	A	26	50	20120615	2	798	15.72	0.0038060729604147	-0.0361702089139667
4	A	26	50	20120615	2	800	15.76	0.0050328325150952	-0.0365003570701027
4	A	26	50	20120615	2	802	15.8	0.0069001601028527	-0.0367129133685274
4	A	26	50	20120615	2	804	15.84	0.0079658407327789	-0.0368179187255336
4	A	26	50	20120615	2	806	15.88	0.0089236875785742	-0.0372358188332148
4	A	26	50	20120615	2	808	15.92	0.0099525986558788	-0.0371630575454308
4	A	26	50	20120615	2	810	15.96	0.0105190618982873	-0.0376575373175145
4	A	26	50	20120615	2	812	16	0.0108604530522442	-0.0379502795249257
4	A	26	50	20120615	2	814	16.04	0.0112210775106493	-0.0369986552188049
4	A	26	50	20120615	2	816	16.08	0.0124686260046967	-0.0364832450859980
4	A	26	50	20120615	2	818	16.12	0.0138533532142944	-0.0354884165555466
4	A	26	50	20120615	2	820	16.16	0.015165389846786	-0.0358539200507420
4	A	26	50	20120615	2	822	16.2	0.0171971197611693	-0.0347473686488632
4	A	26	50	20120615	2	824	16.24	0.0185841097124667	-0.0338154726219374
4	A	26	50	20120615	2	826	16.28	0.0199680591046050	-0.0332906579689407
4	A	26	50	20120615	2	828	16.32	0.0217742926664679	-0.0331390542750544
4	A	26	50	20120615	2	830	16.36	0.0234144268454301	-0.0318915057810069
4	A	26	50	20120615	2	832	16.4	0.0253860526834126	-0.0308522709446971
4	A	26	50	20120615	2	834	16.44	0.0265080897237994	-0.0298327643875823
4	A	26	50	20120615	2	836	16.48	0.0286249552946376	-0.0293353147670176
4	A	26	50	20120615	2	838	16.52	0.0304705039935345	-0.0284843824665377
4	A	26	50	20120615	2	840	16.56	0.0327884000222640	-0.0287184348111104
4	A	26	50	20120615	2	842	16.6	0.0347935427216747	-0.0290948277507360
4	A	26	50	20120615	2	844	16.64	0.0366624259443507	-0.0286066412290048
4	A	26	50	20120615	2	846	16.68	0.0377595021153616	-0.0285205863337344
4	A	26	50	20120615	2	848	16.72	0.0375998374041697	-0.0279903976692007
4	A	26	50	20120615	2	850	16.76	0.0370628605145366	-0.0269853160904222
4	A	26	50	20120615	2	852	16.8	0.0371050747893735	-0.0259699814633164
4	A	26	50	20120615	2	854	16.84	0.0367371671311221	-0.0252448434592096
4	A	26	50	20120615	2	856	16.88	0.0366487787834738	-0.0237125430643784
4	A	26	50	20120615	2	858	16.92	0.0365724112511057	-0.0216067790700048
4	A	26	50	20120615	2	860	16.96	0.0368481828957684	-0.0207486342803568
4	A	26	50	20120615	2	862	17	0.0368326619019214	-0.0188179145696660
4	A	26	50	20120615	2	864	17.04	0.0366468200976899	-0.0175597029053583
4	A	26	50	20120615	2	866	17.08	0.0360498946951479	-0.0163805174949160
4	A	26	50	20120615	2	868	17.12	0.0354650466764285	-0.0143960223135160
4	A	26	50	20120615	2	870	17.16	0.0351132893370594	-0.0128302474836633
4	A	26	50	20120615	2	872	17.2	0.0348596218503765	-0.0116483467831813
4	A	26	50	20120615	2	874	17.24	0.0340789123243363	-0.00958846694783893
4	A	26	50	20120615	2	876	17.28	0.0332191553312272	-0.00875145050881283
4	A	26	50	20120615	2	878	17.32	0.0328494233374804	-0.00812062640718063
4	A	26	50	20120615	2	880	17.36	0.0325807156895617	-0.00782704274269983
4	A	26	50	20120615	2	882	17.4	0.0329428604275463	-0.00767604008957743
4	A	26	50	20120615	2	884	17.44	0.0325784883032009	-0.00713460842722293
4	A	26	50	20120615	2	886	17.48	0.0322652399991353	-0.00720249067821683
4	A	26	50	20120615	2	888	17.52	0.0310842514664009	-0.00684156216389573
4	A	26	50	20120615	2	890	17.56	0.0308479575933318	-0.00648812898145533
4	A	26	50	20120615	2	892	17.6	0.0298804940953124	-0.00580803367931003
4	A	26	50	20120615	2	894	17.64	0.0294772593822730	-0.00558505462693073
4	A	26	50	20120615	2	896	17.68	0.0293329883857075	-0.00571376927431013
4	A	26	50	20120615	2	898	17.72	0.0287928577998303	-0.00534696470263733
4	A	26	50	20120615	2	900	17.76	0.0285036016288503	-0.00466578752711693
4	A	26	50	20120615	2	902	17.8	0.0284350900528212	-0.00461281815813823
4	A	26	50	20120615	2	904	17.84	0.027884699347549	-0.00437803749358093
4	A	26	50	20120615	2	906	17.88	0.0279869540591764	-0.00429756167081403
4	A	26	50	20120615	2	908	17.92	0.0274088447680817	-0.00416965312516523
4	A	26	50	20120615	2	910	17.96	0.0260091763921976	-0.00382695382366313
4	A	26	50	20120615	2	912	18	0.0254279841155370	-0.00338517471998123
4	A	26	50	20120615	2	914	18.04	0.0255283296388551	-0.00329965015479672
4	A	26	50	20120615	2	916	18.08	0.0254956895898356	-0.00311727317379308
4	A	26	50	20120615	2	918	18.12	0.0248329820434397	-0.00337653387511513
4	A	26	50	20120615	2	920	18.16	0.0245082432541798	-0.00323961678907398
4	A	26	50	20120615	2	922	18.2	0.0242672329788802	-0.00303704483839966
4	A	26	50	20120615	2	924	18.24	0.0241166545898265	-0.00287410622281084
4	A	26	50	20120615	2	926	18.28	0.0238805516355883	-0.00309841463593884
4	A	26	50	20120615	2	928	18.32	0.0231755661747453	-0.0024174142371137
4	A	26	50	20120615	2	930	18.36	0.0232656586497363	-0.00203264208213104
4	A	26	50	20120615	2	932	18.4	0.023446642630381	-0.00217153906715951
4	A	26	50	20120615	2	934	18.44	0.0234609474005644	-0.0020127158130372
4	A	26	50	20120615	2	936	18.48	0.0231758631595934	-0.00205673321016606
4	A	26	50	20120615	2	938	18.52	0.0225657007181076	-0.00145866229463848
4	A	26	50	20120615	2	940	18.56	0.0224514251912	-0.00145400246095046
4	A	26	50	20120615	2	942	18.6	0.0221204072937231	-0.00138510904725946
4	A	26	50	20120615	2	944	18.64	0.0216242375364324	-0.00135568633409429
4	A	26	50	20120615	2	946	18.68	0.0213324499231757	-0.00201740393099647
4	A	26	50	20120615	2	948	18.72	0.0214103023797844	-0.0023967950033743
4	A	26	50	20120615	2	950	18.76	0.0209806006599251	-0.00227752730259156
4	A	26	50	20120615	2	952	18.8	0.021779702033344	-0.00214162137924751
4	A	26	50	20120615	2	954	18.84	0.0220026386593165	-0.0023133069057196
4	A	26	50	20120615	2	956	18.88	0.0222137100335007	-0.00198567604972463
4	A	26	50	20120615	2	958	18.92	0.0225420621384125	-0.00187652704698067
4	A	26	50	20120615	2	960	18.96	0.0224540839126973	-0.00145530353742785
4	A	26	50	20120615	2	962	19	0.0224675401547432	-0.000304805449098271
4	A	26	50	20120615	2	964	19.04	0.0221470652193739	0.00051579197046871
4	A	26	50	20120615	2	966	19.08	0.0221788143138491	0.000743409643332658
4	A	26	50	20120615	2	968	19.12	0.0210047723981332	0.00249637402294167
4	A	26	50	20120615	2	970	19.16	0.0207872009448629	0.00343904105391185
4	A	26	50	20120615	2	972	19.2	0.0204120472098714	0.00337881500159124
4	A	26	50	20120615	2	974	19.24	0.0201250438810963	0.00449060182207797
4	A	26	50	20120615	2	976	19.28	0.0196557300393549	0.00497848428789325
4	A	26	50	20120615	2	978	19.32	0.0194050960407634	0.00624252958314576
4	A	26	50	20120615	2	980	19.36	0.0195860517371368	0.00664782197691845
4	A	26	50	20120615	2	982	19.4	0.0196586716035647	0.00712200778438215
4	A	26	50	20120615	2	984	19.44	0.0203791851293225	0.00794154454377736
4	A	26	50	20120615	2	986	19.48	0.0206980195769595	0.00829850618905595
4	A	26	50	20120615	2	988	19.52	0.0215138708958112	0.00912328119548619
4	A	26	50	20120615	2	990	19.56	0.0227799045753324	0.0108292060035835
4	A	26	50	20120615	2	992	19.6	0.0235219848579164	0.0121743918019772
4	A	26	50	20120615	2	994	19.64	0.0243024468965833	0.0127779922925337
4	A	26	50	20120615	2	996	19.68	0.0249662433874221	0.0136775664684914
4	A	26	50	20120615	2	998	19.72	0.0256196029821707	0.0143794194462937
4	A	26	50	20120615	2	1000	19.76	0.0265572690004309	0.015599461486553
4	A	26	50	20120615	2	1002	19.8	0.0273723651292403	0.0165439722984551
4	A	26	50	20120615	2	1004	19.84	0.0285110828185953	0.0165804095108897
4	A	26	50	20120615	2	1006	19.88	0.0290354519943198	0.0172975784215725
4	A	26	50	20120615	2	1008	19.92	0.0300621144720602	0.0175973068439819
4	A	26	50	20120615	2	1010	19.96	0.0314224606398425	0.0187333304565005
4	A	26	50	20120615	2	1012	20	0.0326489727071496	0.0193153146927561
4	A	26	50	20120615	2	1014	20.04	0.0332666163383804	0.0199351079286018
4	A	26	50	20120615	2	1016	20.08	0.0338894996308599	0.0213665112568255
4	A	26	50	20120615	2	1018	20.12	0.034393737476524	0.0219079429191800
4	A	26	50	20120615	2	1020	20.16	0.0355553654255894	0.0235255274628902
4	A	26	50	20120615	2	1022	20.2	0.0361073966185939	0.0239652842411779
4	A	26	50	20120615	2	1024	20.24	0.0371404442705684	0.0249555519328906
4	A	26	50	20120615	2	1026	20.28	0.0377381899169767	0.0259902330015297
4	A	26	50	20120615	2	1028	20.32	0.0393033990614043	0.0268462988972410
4	A	26	50	20120615	2	1030	20.36	0.0407578187153557	0.0277639396514580
4	A	26	50	20120615	2	1032	20.4	0.0416771989522545	0.0282459036335147
4	A	26	50	20120615	2	1034	20.44	0.0434940320447674	0.0289409966704889
4	A	26	50	20120615	2	1036	20.48	0.0436745422638687	0.0296476226190643
4	A	26	50	20120615	2	1038	20.52	0.0457238084264254	0.030794054843402
4	A	26	50	20120615	2	1040	20.56	0.0484202604344241	0.0311384448372179
4	A	26	50	20120615	2	1042	20.6	0.0498340504398353	0.0318205193312437
4	A	26	50	20120615	2	1044	20.64	0.050654051061279	0.0321791242926817
4	A	26	50	20120615	2	1046	20.68	0.0509790967348819	0.0319290319378845
4	A	26	50	20120615	2	1048	20.72	0.0511925998492866	0.0324073620981928
4	A	26	50	20120615	2	1050	20.76	0.0524480898595935	0.0325802277858827
4	A	26	50	20120615	2	1052	20.8	0.053467794406607	0.0330471445356358
4	A	26	50	20120615	2	1054	20.84	0.0545756256717598	0.0341304957640239
4	A	26	50	20120615	2	1056	20.88	0.0555530028068515	0.0352993291311896
4	A	26	50	20120615	2	1058	20.92	0.057237288733231	0.0357199586710462
4	A	26	50	20120615	2	1060	20.96	0.0584611774343799	0.0359309310502811
4	A	26	50	20120615	2	1062	21	0.0599838116795123	0.0365373953233013
4	A	26	50	20120615	2	1064	21.04	0.0607570329447398	0.0374557149000283
4	A	26	50	20120615	2	1066	21.08	0.0622518778933716	0.0371350914722349
4	A	26	50	20120615	2	1068	21.12	0.0636119553605771	0.0375919955899664
4	A	26	50	20120615	2	1070	21.16	0.0651711470262968	0.0372426636268568
4	A	26	50	20120615	2	1072	21.2	0.0667480800011566	0.0369723225622736
4	A	26	50	20120615	2	1074	21.24	0.068150216179707	0.0368535851915767
4	A	26	50	20120615	2	1076	21.28	0.0697620236610149	0.0366090393823711
4	A	26	50	20120615	2	1078	21.32	0.070636361195952	0.0364668402086745
4	A	26	50	20120615	2	1080	21.36	0.0720978094913084	0.0368601330003705
4	A	26	50	20120615	2	1082	21.4	0.0725066586321905	0.0371456627186136
4	A	26	50	20120615	2	1084	21.44	0.073060606084572	0.0382044844127623
4	A	26	50	20120615	2	1086	21.48	0.0737952193195467	0.0387527043002163
4	A	26	50	20120615	2	1088	21.52	0.0745019018366645	0.0401605539015587
4	A	26	50	20120615	2	1090	21.56	0.0748423737518059	0.0412656910898752
4	A	26	50	20120615	2	1092	21.6	0.0758796286891284	0.0426036078305582
4	A	26	50	20120615	2	1094	21.64	0.0761643805899122	0.0435595454880443
4	A	26	50	20120615	2	1096	21.68	0.076994382529669	0.044778031893385
4	A	26	50	20120615	2	1098	21.72	0.0772424002331702	0.0462665270231217
4	A	26	50	20120615	2	1100	21.76	0.0778411499712077	0.0473457416768399
4	A	26	50	20120615	2	1102	21.8	0.0789727400242084	0.0479616953228637
4	A	26	50	20120615	2	1104	21.84	0.0800047623713501	0.0495087742494217
4	A	26	50	20120615	2	1106	21.88	0.0809668447867647	0.0499350252881888
4	A	26	50	20120615	2	1108	21.92	0.0817933111926155	0.0507501779855406
4	A	26	50	20120615	2	1110	21.96	0.0829881024497187	0.0512211888835568
4	A	26	50	20120615	2	1112	22	0.0837706575244578	0.0516825760582810
4	A	26	50	20120615	2	1114	22.04	0.0849029476131718	0.0521424075980866
4	A	26	50	20120615	2	1116	22.08	0.0859283938672485	0.0528823241339202
4	A	26	50	20120615	2	1118	22.12	0.0866525419218617	0.0533943401541774
4	A	26	50	20120615	2	1120	22.16	0.0881132123997588	0.053431038996121
4	A	26	50	20120615	2	1122	22.2	0.0896374517772845	0.0536909714488852
4	A	26	50	20120615	2	1124	22.24	0.0901321436814026	0.0531682781162321
4	A	26	50	20120615	2	1126	22.28	0.0908095519777793	0.0530409988956185
4	A	26	50	20120615	2	1128	22.32	0.0915890664933593	0.0526158862987691
4	A	26	50	20120615	2	1130	22.36	0.0913380435860381	0.0531740763918378
4	A	26	50	20120615	2	1132	22.4	0.0906893438249776	0.0533091337870444
4	A	26	50	20120615	2	1134	22.44	0.0907474680023911	0.0537003052583968
4	A	26	50	20120615	2	1136	22.48	0.0909996929912404	0.0545254281613634
4	A	26	50	20120615	2	1138	22.52	0.0907208100767404	0.0551714409166554
4	A	26	50	20120615	2	1140	22.56	0.0902372197490869	0.0561239844615918
4	A	26	50	20120615	2	1142	22.6	0.0894371284261743	0.0570588503369986
4	A	26	50	20120615	2	1144	22.64	0.0891503541999963	0.0580558426142004
4	A	26	50	20120615	2	1146	22.68	0.0887637294252469	0.0597903543352475
4	A	26	50	20120615	2	1148	22.72	0.0881188975382795	0.0610434394753916
4	A	26	50	20120615	2	1150	22.76	0.0877168154092934	0.0615884985955337
4	A	26	50	20120615	2	1152	22.8	0.0868784413252474	0.0637773052102898
4	A	26	50	20120615	2	1154	22.84	0.0863344145810059	0.065133514803402
4	A	26	50	20120615	2	1156	22.88	0.0854032822294038	0.0661263068663237
4	A	26	50	20120615	2	1158	22.92	0.0851157612984649	0.0680038281054387
4	A	26	50	20120615	2	1160	22.96	0.0848556280273748	0.0692458498528843
4	A	26	50	20120615	2	1162	23	0.0847115974471149	0.0693772939324391
4	A	26	50	20120615	2	1164	23.04	0.0840766579840163	0.0699768780564784
4	A	26	50	20120615	2	1166	23.08	0.0837963749980896	0.0707357309119122
4	A	26	50	20120615	2	1168	23.12	0.083637749733866	0.0718052511316603
4	A	26	50	20120615	2	1170	23.16	0.0831164988990465	0.0718202135111502
4	A	26	50	20120615	2	1172	23.2	0.0824930499211421	0.0720616834058576
4	A	26	50	20120615	2	1174	23.24	0.0812372141356192	0.0731824617961739
4	A	26	50	20120615	2	1176	23.28	0.0804861465258463	0.0737895624652972
4	A	26	50	20120615	2	1178	23.32	0.0792964464375677	0.0739829490988839
4	A	26	50	20120615	2	1180	23.36	0.0783841231263452	0.0747906206064908
4	A	26	50	20120615	2	1182	23.4	0.0770276872590629	0.0758606782273926
4	A	26	50	20120615	2	1184	23.44	0.0765399250014004	0.0760105848650042
4	A	26	50	20120615	2	1186	23.48	0.0753480258110324	0.0769207727137475
4	A	26	50	20120615	2	1188	23.52	0.0745224786439971	0.0772360716274786
4	A	26	50	20120615	2	1190	23.56	0.0735905119063932	0.0766764673208476
4	A	26	50	20120615	2	1192	23.6	0.0727571865647649	0.0762336063437904
4	A	26	50	20120615	2	1194	23.64	0.0718054915479659	0.0762254746158068
4	A	26	50	20120615	2	1196	23.68	0.0708096730680209	0.075761966120739
4	A	26	50	20120615	2	1198	23.72	0.0696747666842164	0.0754398082712304
4	A	26	50	20120615	2	1200	23.76	0.0685602249757102	0.07455281352491
4	A	26	50	20120615	2	1202	23.8	0.0670570573802639	0.0742657281717483
4	A	26	50	20120615	2	1204	23.84	0.0652945937281564	0.073945620931905
4	A	26	50	20120615	2	1206	23.88	0.0638764203678087	0.0741339941784132
4	A	26	50	20120615	2	1208	23.92	0.0621015823470304	0.0739121040704769
4	A	26	50	20120615	2	1210	23.96	0.0607057535609682	0.0739010732046904
4	A	26	50	20120615	2	1212	24	0.0592163745477549	0.07437165276757
4	A	26	50	20120615	2	1214	24.04	0.0581771397114451	0.0742693344163323
4	A	26	50	20120615	2	1216	24.08	0.0564835482598252	0.0739596923568507
4	A	26	50	20120615	2	1218	24.12	0.0553795424423586	0.0742270494308174
4	A	26	50	20120615	2	1220	24.16	0.0544102404667081	0.0740977903112165
4	A	26	50	20120615	2	1222	24.2	0.0523783691309686	0.0741931790159985
4	A	26	50	20120615	2	1224	24.24	0.0514375635585999	0.0744326760827864
4	A	26	50	20120615	2	1226	24.28	0.0500360779182881	0.0749177513346804
4	A	26	50	20120615	2	1228	24.32	0.0490647960436503	0.0755627741404788
4	A	26	50	20120615	2	1230	24.36	0.0482159143528358	0.0762845180320359
4	A	26	50	20120615	2	1232	24.4	0.0481993680541561	0.0762186156800293
4	A	26	50	20120615	2	1234	24.44	0.0482899484328261	0.0763912204453169
4	A	26	50	20120615	2	1236	24.48	0.0485714476424164	0.075574299981012
4	A	26	50	20120615	2	1238	24.52	0.0483525273829611	0.0755358333721155
4	A	26	50	20120615	2	1240	24.56	0.048092029244772	0.0750434042096972
4	A	26	50	20120615	2	1242	24.6	0.0476830386825336	0.0746379491813649
4	A	26	50	20120615	2	1244	24.64	0.0472227828786593	0.0737603589552342
4	A	26	50	20120615	2	1246	24.68	0.0464844219777443	0.0729194675710472
4	A	26	50	20120615	2	1248	24.72	0.0454839365930435	0.0724329073949127
4	A	26	50	20120615	2	1250	24.76	0.0443095736508489	0.0707760147852364
4	A	26	50	20120615	2	1252	24.8	0.0421878997538986	0.069898565980462
4	A	26	50	20120615	2	1254	24.84	0.0408690041856295	0.0687642252820826
4	A	26	50	20120615	2	1256	24.88	0.0392944895159614	0.0680823622129844
4	A	26	50	20120615	2	1258	24.92	0.0377148836774688	0.067572608934427
4	A	26	50	20120615	2	1260	24.96	0.0360522635028648	0.0662740073307779
4	A	26	50	20120615	2	1262	25	0.0341344484909307	0.0657791740053036
4	A	26	50	20120615	2	1264	25.04	0.0331767430664916	0.0651687994317833
4	A	26	50	20120615	2	1266	25.08	0.0316554735374469	0.0649831131910437
4	A	26	50	20120615	2	1268	25.12	0.0298210971256927	0.0649525661780965
4	A	26	50	20120615	2	1270	25.16	0.0280283693033505	0.0648748551428441
4	A	26	50	20120615	2	1272	25.2	0.0259130593674309	0.0651232617550749
4	A	26	50	20120615	2	1274	25.24	0.0243825974502308	0.0661857604044858
4	A	26	50	20120615	2	1276	25.28	0.0234885316360985	0.066319969271555
4	A	26	50	20120615	2	1278	25.32	0.0229179671743591	0.0673101308972506
4	A	26	50	20120615	2	1280	25.36	0.0229495748474781	0.0673087873943663
4	A	26	50	20120615	2	1282	25.4	0.0230086182637072	0.067977922541403
4	A	26	50	20120615	2	1284	25.44	0.0226561962439638	0.0680566942368273
4	A	26	50	20120615	2	1286	25.48	0.0228442159370813	0.0676330665642185
4	A	26	50	20120615	2	1288	25.52	0.0226127798875989	0.0670888064747392
4	A	26	50	20120615	2	1290	25.56	0.0222690552812642	0.0667705377125271
4	A	26	50	20120615	2	1292	25.6	0.0224012135386679	0.0661516071469545
4	A	26	50	20120615	2	1294	25.64	0.0218095772948492	0.065793174719571
4	A	26	50	20120615	2	1296	25.68	0.0209238553407349	0.0654735624544747
4	A	26	50	20120615	2	1298	25.72	0.0206760851246071	0.0644336912220618
4	A	26	50	20120615	2	1300	25.76	0.0198008283508544	0.0634468529982378
4	A	26	50	20120615	2	1302	25.8	0.0189172984277618	0.0624241644606077
4	A	26	50	20120615	2	1304	25.84	0.0176459911458665	0.0613484429143887
4	A	26	50	20120615	2	1306	25.88	0.0162015134132587	0.0601370275768599
4	A	26	50	20120615	2	1308	25.92	0.0147391458790867	0.0589550985921066
4	A	26	50	20120615	2	1310	25.96	0.0128414834104164	0.0580803367931007
4	A	26	50	20120615	2	1312	26	0.0107632965805091	0.0563766337145098
4	A	26	50	20120615	2	1314	26.04	0.0091858827730382	0.0550769714506889
4	A	26	50	20120615	2	1316	26.08	0.0073889123100088	0.0541040632304544
4	A	26	50	20120615	2	1318	26.12	0.0058916844115244	0.0536001789381808
4	A	26	50	20120615	2	1320	26.16	0.00441588184851	0.052861323062519
4	A	26	50	20120615	2	1322	26.2	0.0024434781930682	0.051635482746654
4	A	26	50	20120615	2	1324	26.24	0.0003656449165516	0.0515200122092862
4	A	26	50	20120615	2	1326	26.28	-0.0012621148937399	0.0507569025710297
4	A	26	50	20120615	2	1328	26.32	-0.0032772277987653	0.0495241326087091
4	A	26	50	20120615	2	1330	26.36	-0.005576548132353	0.0486108829876032
4	A	26	50	20120615	2	1332	26.4	-0.0078685145554164	0.0481541415044314
4	A	26	50	20120615	2	1334	26.44	-0.0101562171245893	0.0478289430957637
4	A	26	50	20120615	2	1336	26.48	-0.0121602920927604	0.0475493601455504
4	A	26	50	20120615	2	1338	26.52	-0.0139355190222682	0.0473760129181425
4	A	26	50	20120615	2	1340	26.56	-0.0146150557100563	0.0470312205805681
4	A	26	50	20120615	2	1342	26.6	-0.0156318766756161	0.0469811560062465
4	A	26	50	20120615	2	1344	26.64	-0.0168035794820999	0.0465165599809493
4	A	26	50	20120615	2	1346	26.68	-0.0182924281652273	0.0464212773421844
4	A	26	50	20120615	2	1348	26.72	-0.019695830064916	0.0464299676845252
4	A	26	50	20120615	2	1350	26.76	-0.0215709004719275	0.0468009512572747
4	A	26	50	20120615	2	1352	26.8	-0.0225357901012634	0.04718720126543
4	A	26	50	20120615	2	1354	26.84	-0.0226349406141213	0.0472950916181035
4	A	26	50	20120615	2	1356	26.88	-0.0226932415682302	0.0473842931385502
4	A	26	50	20120615	2	1358	26.92	-0.0226217954990591	0.0475172574976845
4	A	26	50	20120615	2	1360	26.96	-0.0227694111106996	0.0473987746854289
4	A	26	50	20120615	2	1362	27	-0.0227358871782035	0.0477239094544863
4	A	26	50	20120615	2	1364	27.04	-0.0230845191055997	0.0480070067254021
4	A	26	50	20120615	2	1366	27.08	-0.0235463729707996	0.0482160557741921
4	A	26	50	20120615	2	1368	27.12	-0.0230604209064969	0.0478268924860983
4	A	26	50	20120615	2	1370	27.16	-0.0228584004991119	0.047599699077303
4	A	26	50	20120615	2	1372	27.2	-0.0231738337631314	0.0469550368959631
4	A	26	50	20120615	2	1374	27.24	-0.0233151914797584	0.047025811213692
4	A	26	50	20120615	2	1376	27.28	-0.0228834037948947	0.0458186668011216
4	A	26	50	20120615	2	1378	27.32	-0.0236205838274851	0.0452043819271014
4	A	26	50	20120615	2	1380	27.36	-0.0244475169238115	0.0439449823234013
4	A	26	50	20120615	2	1382	27.4	-0.025562200053674	0.0423158082995475
4	A	26	50	20120615	2	1384	27.44	-0.0268240957443117	0.0405203298318264
4	A	26	50	20120615	2	1386	27.48	-0.0281350717166315	0.0394786201217824
4	A	26	50	20120615	2	1388	27.52	-0.0294435021045391	0.0380033125335148
4	A	26	50	20120615	2	1390	27.56	-0.0310028846890898	0.0367601481015107
4	A	26	50	20120615	2	1392	27.6	-0.0325030824360552	0.0355986545027337
4	A	26	50	20120615	2	1394	27.64	-0.0344490402978806	0.0352286962348169
4	A	26	50	20120615	2	1396	27.68	-0.0361341464681262	0.0341128110234264
4	A	26	50	20120615	2	1398	27.72	-0.0371152571270226	0.0328645554225978
4	A	26	50	20120615	2	1400	27.76	-0.0377320663722516	0.0325090928436953
4	A	26	50	20120615	2	1402	27.8	-0.03856539171388	0.0317517107703664
4	A	26	50	20120615	2	1404	27.84	-0.039535612928346	0.0313792776287155
4	A	26	50	20120615	2	1406	27.88	-0.0403072785586549	0.0316791616146167
4	A	26	50	20120615	2	1408	27.92	-0.041647033776969	0.0311412654861681
4	A	26	50	20120615	2	1410	27.96	-0.0424067493026759	0.0315450234582256
4	A	26	50	20120615	2	1412	28	-0.0434459134283076	0.0312808483647743
4	A	26	50	20120615	2	1414	28.04	-0.0444075079400432	0.0303997226047377
4	A	26	50	20120615	2	1416	28.08	-0.0451223928958228	0.0293018686162675
4	A	26	50	20120615	2	1418	28.12	-0.0452601372967979	0.0285461128885353
4	A	26	50	20120615	2	1420	28.16	-0.0457717290529864	0.0275320510536357
4	A	26	50	20120615	2	1422	28.2	-0.0460615721225948	0.0268773408849351
4	A	26	50	20120615	2	1424	28.24	-0.0463589105240837	0.0250477020886149
4	A	26	50	20120615	2	1426	28.28	-0.0468699365948472	0.0230149822247379
4	A	26	50	20120615	2	1428	28.32	-0.0474267124743535	0.0216714793404835
4	A	26	50	20120615	2	1430	28.36	-0.048243420806624	0.0194531439465450
4	A	26	50	20120615	2	1432	28.4	-0.0488689981759397	0.0181706643775070
4	A	26	50	20120615	2	1434	28.44	-0.0500588467566423	0.0150525356045086
4	A	26	50	20120615	2	1436	28.48	-0.050804773700116	0.0131287101849344
4	A	26	50	20120615	2	1438	28.52	-0.0513352452073622	0.0118392302587626
4	A	26	50	20120615	2	1440	28.56	-0.0519258207910092	0.00991957676919737
4	A	26	50	20120615	2	1442	28.6	-0.0520933343874723	0.00750374645127353
4	A	26	50	20120615	2	1444	28.64	-0.052643817016626	0.00636664803644744
4	A	26	50	20120615	2	1446	28.68	-0.0530847688053739	0.00463296363033426
4	A	26	50	20120615	2	1448	28.72	-0.0535778343638953	0.00230297607564648
4	A	26	50	20120615	2	1450	28.76	-0.0539972193958171	0.000854326413029589
4	A	26	50	20120615	2	1452	28.8	-0.0540220388438367	-0.00081904178464838
4	A	26	50	20120615	2	1454	28.84	-0.0540912645977149	-0.00219401092066561
4	A	26	50	20120615	2	1456	28.88	-0.0543010631796929	-0.00441835672224413
4	A	26	50	20120615	2	1458	28.92	-0.054809472955366	-0.00580697301913823
4	A	26	50	20120615	2	1460	28.96	-0.055245050732577	-0.00831550503607573
4	A	26	50	20120615	2	1462	29	-0.055421473874483	-0.0100735846261398
4	A	26	50	20120615	2	1464	29.04	-0.0559083168933299	-0.0123393668850958
4	A	26	50	20120615	2	1466	29.08	-0.0563416319288411	-0.0143448631378971
4	A	26	50	20120615	2	1468	29.12	-0.0567073475560707	-0.0160236760577902
4	A	26	50	20120615	2	1470	29.16	-0.056641374493386	-0.0179991202723911
4	A	26	50	20120615	2	1472	29.2	-0.0571307630966452	-0.0199373706703015
4	A	26	50	20120615	2	1474	29.24	-0.0575966050440909	-0.0218922380775698
4	A	26	50	20120615	2	1476	29.28	-0.0579309251302359	-0.0237284529669551
4	A	26	50	20120615	2	1478	29.32	-0.0582717505987679	-0.0250218926911015
4	A	26	50	20120615	2	1480	29.36	-0.0588233645987715	-0.0271121710469671
4	A	26	50	20120615	2	1482	29.4	-0.059440456686713	-0.0292967774474429
4	A	26	50	20120615	2	1484	29.44	-0.0597443004705888	-0.0298847367359995
4	A	26	50	20120615	2	1486	29.48	-0.060293863860927	-0.0317133148721479
4	A	26	50	20120615	2	1488	29.52	-0.0608473163385617	-0.0327327507185845
4	A	26	50	20120615	2	1490	29.56	-0.061228305472265	-0.0339550555005436
4	A	26	50	20120615	2	1492	29.6	-0.0615573222575511	-0.0352433333451874
4	A	26	50	20120615	2	1494	29.64	-0.0624766317837718	-0.0376499712749558
4	A	26	50	20120615	2	1496	29.68	-0.0635429488098011	-0.038790110248941
4	A	26	50	20120615	2	1498	29.72	-0.0646652686929004	-0.0405250674472603
4	A	26	50	20120615	2	1500	29.76	-0.0660623702711687	-0.041987929956179
4	A	26	50	20120615	2	1502	29.8	-0.0670081963016839	-0.0427340690316871
4	A	26	50	20120615	2	1504	29.84	-0.0681467796407504	-0.0430898851639801
4	A	26	50	20120615	2	1506	29.88	-0.0692493005339765	-0.0435246144130536
4	A	26	50	20120615	2	1508	29.92	-0.0705299416253835	-0.0436680863789564
4	A	26	50	20120615	2	1510	29.96	-0.0719586508767709	-0.0438515805886743
4	A	26	50	20120615	2	1512	30	-0.0731698540822653	-0.0436897238464607
4	A	26	50	20120615	2	1514	30.04	-0.0742902647770554	-0.0430784300341249
4	A	26	50	20120615	2	1516	30.08	-0.075167855003186	-0.0434000929088867
4	A	26	50	20120615	2	1518	30.12	-0.0762365054815932	-0.0435971635688034
4	A	26	50	20120615	2	1520	30.16	-0.0770146764942892	-0.0438230841853925
4	A	26	50	20120615	2	1522	30.2	-0.0771487439400022	-0.0443395549783711
4	A	26	50	20120615	2	1524	30.24	-0.0777610277018312	-0.0441091088783824
4	A	26	50	20120615	2	1526	30.28	-0.0782165458902722	-0.0446788955226626
4	A	26	50	20120615	2	1528	30.32	-0.0787188038369482	-0.0452358835342032
4	A	26	50	20120615	2	1530	30.36	-0.0792658923535522	-0.0466036401810524
4	A	26	50	20120615	2	1532	30.4	-0.0801357044050902	-0.0472866346210004
4	A	26	50	20120615	2	1534	30.44	-0.0813064611027012	-0.0491818929266147
4	A	26	50	20120615	2	1536	30.48	-0.0824554389114512	-0.050603955374259
4	A	26	50	20120615	2	1538	30.52	-0.0842495809473552	-0.051370954099812
4	A	26	50	20120615	2	1540	30.56	-0.0858866745671582	-0.0524929911401989
4	A	26	50	20120615	2	1542	30.6	-0.0875403144856412	-0.0538247560518856
4	A	26	50	20120615	2	1544	30.64	-0.0889784282572182	-0.0542661321047023
4	A	26	50	20120615	2	1546	30.68	-0.0900383813222172	-0.0550333429622897
4	A	26	50	20120615	2	1548	30.72	-0.0922330286389862	-0.0561437127407869
4	A	26	50	20120615	2	1550	30.76	-0.0940045432578922	-0.0570988018701355
4	A	26	50	20120615	2	1552	30.8	-0.0954732747530952	-0.0576198688571919
4	A	26	50	20120615	2	1554	30.84	-0.0971071863923832	-0.0576971556283756
4	A	26	50	20120615	2	1556	30.88	-0.0983567147854172	-0.0569270456329854
4	A	26	50	20120615	2	1558	30.92	-0.0991885552028052	-0.0562592539888328
4	A	26	50	20120615	2	1560	30.96	-0.0992713574068822	-0.0557493592889192
4	A	26	50	20120615	2	1562	31	-0.0990686298927162	-0.0557173273517314
4	A	26	50	20120615	2	1564	31.04	-0.0990766201993442	-0.0562990641006136
4	A	26	50	20120615	2	1566	31.08	-0.0986284559214272	-0.0568179390566483
4	A	26	50	20120615	2	1568	31.12	-0.0979944639814162	-0.0570375664228848
4	A	26	50	20120615	2	1570	31.16	-0.0975949486500452	-0.0574328391135681
4	A	26	50	20120615	2	1572	31.2	-0.0975119343139342	-0.0582752861326737
4	A	26	50	20120615	2	1574	31.24	-0.0973118230948582	-0.060035274911047
4	A	26	50	20120615	2	1576	31.28	-0.0968429405882532	-0.06119429363609
4	A	26	50	20120615	2	1578	31.32	-0.0972800032897052	-0.0633381706859694
4	A	26	50	20120615	2	1580	31.36	-0.0974839328853992	-0.0654549655461295
4	A	26	50	20120615	2	1582	31.4	-0.0971069035496702	-0.0670100347793149
4	A	26	50	20120615	2	1584	31.44	-0.0968754675001882	-0.0681154548103438
4	A	26	50	20120615	2	1586	31.48	-0.0961102365415882	-0.0702736861278814
4	A	26	50	20120615	2	1588	31.52	-0.0961001956252952	-0.0722805965942451
4	A	26	50	20120615	2	1590	31.56	-0.0958153730138332	-0.0736982042691679
4	A	26	50	20120615	2	1592	31.6	-0.0955570669066662	-0.0754018366370806
4	A	26	50	20120615	2	1594	31.64	-0.0958272524077572	-0.0782853473800813
4	A	26	50	20120615	2	1596	31.68	-0.0955779972673892	-0.079927602879387
4	A	26	50	20120615	2	1598	31.72	-0.0957876544280112	-0.082173020463045
4	A	26	50	20120615	2	1600	31.76	-0.0955380457342522	-0.0827889104694584
4	A	26	50	20120615	2	1602	31.8	-0.0954872047566842	-0.0844137711419469
4	A	26	50	20120615	2	1604	31.84	-0.0950889622175202	-0.0866222070409488
4	A	26	50	20120615	2	1606	31.88	-0.0947640466515652	-0.0886215514647537
4	A	26	50	20120615	2	1608	31.92	-0.0947293277086092	-0.0908681004192615
4	A	26	50	20120615	2	1610	31.96	-0.0944121903172462	-0.0924919711422564
4	A	26	50	20120615	2	1612	32	-0.0942122912302052	-0.0938868806895035
4	A	26	50	20120615	2	1614	32.04	-0.0942967197798792	-0.0967411879224405
4	A	26	50	20120615	2	1616	32.08	-0.0937108888827332	-0.0978729052546615
4	A	26	50	20120615	2	1618	32.12	-0.0930567090441192	-0.100833667413508
4	A	26	50	20120615	2	1620	32.16	-0.0929477014627312	-0.102406386031952
4	A	26	50	20120615	2	1622	32.2	-0.0920223603156672	-0.105444562241201
4	A	26	50	20120615	2	1624	32.24	-0.0914546242810522	-0.105927445462073
4	A	26	50	20120615	2	1626	32.28	-0.0908009747725232	-0.107865200885237
4	A	26	50	20120615	2	1628	32.32	-0.0894526564910892	-0.109336555746598
4	A	26	50	20120615	2	1630	32.36	-0.0888262447357712	-0.111545472478211
4	A	26	50	20120615	2	1632	32.4	-0.0880361306895412	-0.112609943955541
4	A	26	50	20120615	2	1634	32.44	-0.0868423293819322	-0.114083759548501
4	A	26	50	20120615	2	1636	32.48	-0.0857709070449432	-0.115720867310439
4	A	26	50	20120615	2	1638	32.52	-0.0848617939985072	-0.117249405897195
4	A	26	50	20120615	2	1640	32.56	-0.0843983562141172	-0.118171048875793
4	A	26	50	20120615	2	1642	32.6	-0.0823910921943632	-0.120647831798255
4	A	26	50	20120615	2	1644	32.64	-0.0815590396449402	-0.122174263206803
4	A	26	50	20120615	2	1646	32.68	-0.0806342146858272	-0.123589820272060
4	A	26	50	20120615	2	1648	32.72	-0.0792436184899452	-0.125311342441537
4	A	26	50	20120615	2	1650	32.76	-0.0780615480838362	-0.126578265661389
4	A	26	50	20120615	2	1652	32.8	-0.0759166103737845	-0.127266563402196
4	A	26	50	20120615	2	1654	32.84	-0.0745064273200641	-0.129330113121732
4	A	26	50	20120615	2	1656	32.88	-0.0730478781625107	-0.129910435657052
4	A	26	50	20120615	2	1658	32.92	-0.0716872632941515	-0.130320699011497
4	A	26	50	20120615	2	1660	32.96	-0.0704477758174096	-0.131605441322235
4	A	26	50	20120615	2	1662	33	-0.0689281326339616	-0.132287870076758
4	A	26	50	20120615	2	1664	33.04	-0.0669809019799301	-0.134621181033317
4	A	26	50	20120615	2	1666	33.08	-0.0655211507408486	-0.134728944106770
4	A	26	50	20120615	2	1668	33.12	-0.0640601267095609	-0.135150521169713
4	A	26	50	20120615	2	1670	33.16	-0.063101289914272	-0.136393614891039
4	A	26	50	20120615	2	1672	33.2	-0.0615429679898931	-0.136768240063712
4	A	26	50	20120615	2	1674	33.24	-0.0594335977509355	-0.137491681011544
4	A	26	50	20120615	2	1676	33.28	-0.057751602850527	-0.137905126346504
4	A	26	50	20120615	2	1678	33.32	-0.0558719716047769	-0.138391757233316
4	A	26	50	20120615	2	1680	33.36	-0.0541865825918188	-0.139542573519697
4	A	26	50	20120615	2	1682	33.4	-0.0524309071648107	-0.140254559337674
4	A	26	50	20120615	2	1684	33.44	-0.0501668926728076	-0.141299521738912
4	A	26	50	20120615	2	1686	33.48	-0.0485119092514405	-0.141288561583803
4	A	26	50	20120615	2	1688	33.52	-0.0469403644302534	-0.141580243131043
4	A	26	50	20120615	2	1690	33.56	-0.0457788001207983	-0.141539725912481
4	A	26	50	20120615	2	1692	33.6	-0.0442445198269797	-0.141891723668155
4	A	26	50	20120615	2	1694	33.64	-0.0425514940607848	-0.142862086303978
4	A	26	50	20120615	2	1696	33.68	-0.0411549581679413	-0.142785011664828
4	A	26	50	20120615	2	1698	33.72	-0.0398036063984157	-0.144140606075041
4	A	26	50	20120615	2	1700	33.76	-0.0385202075905621	-0.144578305172595
4	A	26	50	20120615	2	1702	33.8	-0.0371949480612623	-0.145798912898280
4	A	26	50	20120615	2	1704	33.84	-0.0352308175551604	-0.146444996364250
4	A	26	50	20120615	2	1706	33.88	-0.0335743492095529	-0.147163841118004
4	A	26	50	20120615	2	1708	33.92	-0.0320635448608697	-0.147284473534874
4	A	26	50	20120615	2	1710	33.96	-0.030148982540129	-0.149009531238257
4	A	26	50	20120615	2	1712	34	-0.0289534063944988	-0.149201015754602
4	A	26	50	20120615	2	1714	34.04	-0.0286081261532454	-0.150547559198016
4	A	26	50	20120615	2	1716	34.08	-0.0281283542022103	-0.151172995145976
4	A	26	50	20120615	2	1718	34.12	-0.0282566940829957	-0.151818230083808
4	A	26	50	20120615	2	1720	34.16	-0.0277429102957855	-0.153729256870643
4	A	26	50	20120615	2	1722	34.2	-0.0271370612056649	-0.155590927604151
4	A	26	50	20120615	2	1724	34.24	-0.0267429198858315	-0.157180079384190
4	A	26	50	20120615	2	1726	34.28	-0.0262881795148504	-0.159534108569438
4	A	26	50	20120615	2	1728	34.32	-0.0257630113084632	-0.160340705274737
4	A	26	50	20120615	2	1730	34.36	-0.0250379440150345	-0.162010467227831
4	A	26	50	20120615	2	1732	34.4	-0.0245148971289908	-0.163667713390898
4	A	26	50	20120615	2	1734	34.44	-0.0247971741560405	-0.164341444732013
4	A	26	50	20120615	2	1736	34.48	-0.024647903914532	-0.166077462590504
4	A	26	50	20120615	2	1738	34.52	-0.0251297971859106	-0.167613652072631
4	A	26	50	20120615	2	1740	34.56	-0.0253181704324187	-0.167880655593207
4	A	26	50	20120615	2	1742	34.6	-0.0260288834581893	-0.168728405913172
4	A	26	50	20120615	2	1744	34.64	-0.0263083320581142	-0.168303293316323
4	A	26	50	20120615	2	1746	34.68	-0.0262948970292717	-0.168584014708454
4	A	26	50	20120615	2	1748	34.72	-0.0264531475269012	-0.168823158221851
4	A	26	50	20120615	2	1750	34.76	-0.0260495309761999	-0.170250665391710
4	A	26	50	20120615	2	1752	34.8	-0.0261128170331161	-0.172351126085225
4	A	26	50	20120615	2	1754	34.84	-0.0255190594689538	-0.172492335309428
4	A	26	50	20120615	2	1756	34.88	-0.0252154985277904	-0.174484467244065
4	A	26	50	20120615	2	1758	34.92	-0.0255827697899387	-0.177031890133968
4	A	26	50	20120615	2	1760	34.96	-0.0261878410626	-0.177955583722232
4	A	26	50	20120615	2	1762	35	-0.0262474501642541	-0.179368170939008
4	A	26	50	20120615	2	1764	35.04	-0.0261409598830074	-0.180484409703789
4	A	26	50	20120615	2	1766	35.08	-0.0260684107272576	-0.181643074875441
4	A	26	50	20120615	2	1768	35.12	-0.0257516268892861	-0.181788738872366
4	A	26	50	20120615	2	1770	35.16	-0.0260990991615611	-0.183411266092476
4	A	26	50	20120615	2	1772	35.2	-0.025635378534459	-0.183627499346163
4	A	26	50	20120615	2	1774	35.24	-0.0254651072215493	-0.185486341652546
4	A	26	50	20120615	2	1776	35.28	-0.0261693855756111	-0.185125717194141
4	A	26	50	20120615	2	1778	35.32	-0.0265491019171083	-0.185707666075058
4	A	26	50	20120615	2	1780	35.36	-0.0268199238143027	-0.186177892084547
4	A	26	50	20120615	2	1782	35.4	-0.0276731188564824	-0.186143526694981
4	A	26	50	20120615	2	1784	35.44	-0.0278416931131173	-0.187010156766003
4	A	26	50	20120615	2	1786	35.48	-0.0286673817015088	-0.187324324308885
4	A	26	50	20120615	2	1788	35.52	-0.0287425471523489	-0.188075059578470
4	A	26	50	20120615	2	1790	35.56	-0.0290989289700669	-0.188763781583346
4	A	26	50	20120615	2	1792	35.6	-0.0290833726208808	-0.188765195796908
4	A	26	50	20120615	2	1794	35.64	-0.0289532649731425	-0.188765195796908
4	A	26	50	20120615	2	1796	35.68	-0.0292276224042429	-0.189084808062005
4	A	26	50	20120615	2	1798	35.72	-0.0290303396122919	-0.189099657304410
4	A	26	50	20120615	2	1800	35.76	-0.0294673316030651	-0.190061322526823
4	A	26	50	20120615	2	1802	35.8	-0.0291349914159075	-0.190126376350693
4	A	26	50	20120615	2	1804	35.84	-0.0290897365819115	-0.190034452469138
4	A	26	50	20120615	2	1806	35.88	-0.029390964070697	-0.190044351964075
4	A	26	50	20120615	2	1808	35.92	-0.0287863877727825	-0.190776207482603
4	A	26	50	20120615	2	1810	35.96	-0.0284427338771258	-0.190327901783331
4	A	26	50	20120615	2	1812	36	-0.0275093529259596	-0.190127083457474
4	A	26	50	20120615	2	1814	36.04	-0.02696134517054	-0.190124962137130
4	A	26	50	20120615	2	1816	36.08	-0.025975638317566	-0.190307395686676
4	A	26	50	20120615	2	1818	36.12	-0.0249114426118802	-0.190517406400689
4	A	26	50	20120615	2	1820	36.16	-0.0240834205711108	-0.189888788472214
4	A	26	50	20120615	2	1822	36.2	-0.0237171392584562	-0.190774086162259
4	A	26	50	20120615	2	1824	36.24	-0.0236577422888365	-0.190382349005482
4	A	26	50	20120615	2	1826	36.28	-0.0232603482778096	-0.190779743016509
4	A	26	50	20120615	2	1828	36.32	-0.0221572616991586	-0.191776763577982
4	A	26	50	20120615	2	1830	36.36	-0.0217839093186921	-0.192331135294432
4	A	26	50	20120615	2	1832	36.4	-0.02056697854827	-0.194586098819636
4	A	26	50	20120615	2	1834	36.44	-0.0194886407069606	-0.195900610325862
4	A	26	50	20120615	2	1836	36.48	-0.0186641542000971	-0.197255426918615
4	A	26	50	20120615	2	1838	36.52	-0.0178205758101415	-0.197966069233708
4	A	26	50	20120615	2	1840	36.56	-0.0168956801403495	-0.198435588136416
4	A	26	50	20120615	2	1842	36.6	-0.0160945281572652	-0.199849094592008
4	A	26	50	20120615	2	1844	36.64	-0.0157968362023856	-0.201611911797506
4	A	26	50	20120615	2	1846	36.68	-0.0145466714132478	-0.202596204436917
4	A	26	50	20120615	2	1848	36.72	-0.0143373678060166	-0.203181688851740
4	A	26	50	20120615	2	1850	36.76	-0.0139286600864907	-0.204205579470898
4	A	26	50	20120615	2	1852	36.8	-0.0135086386584659	-0.205488271171970
4	A	26	50	20120615	2	1854	36.84	-0.0131777126848706	-0.206218005370155
4	A	26	50	20120615	2	1856	36.88	-0.0131805411119954	-0.206171336322597
4	A	26	50	20120615	2	1858	36.92	-0.0131586208017786	-0.205968396676396
4	A	26	50	20120615	2	1860	36.96	-0.0126261693955451	-0.205802226582817
4	A	26	50	20120615	2	1862	37	-0.0126007135514224	-0.205560396063651
4	A	26	50	20120615	2	1864	37.04	-0.0125186891648048	-0.205358163524232
4	A	26	50	20120615	2	1866	37.08	-0.0121495794250254	-0.205543425500903
4	A	26	50	20120615	2	1868	37.12	-0.0119558321669803	-0.205906878386433
4	A	26	50	20120615	2	1870	37.16	-0.0118434021887716	-0.205761921496289
4	A	26	50	20120615	2	1872	37.2	-0.0111179106312742	-0.204706918178759
4	A	26	50	20120615	2	1874	37.24	-0.0098189554742345	-0.204540748085180
4	A	26	50	20120615	2	1876	37.28	-0.0099038082879769	-0.204607216122612
4	A	26	50	20120615	2	1878	37.32	-0.008911030367191	-0.204335687118636
4	A	26	50	20120615	2	1880	37.36	-0.00776622448845	-0.204569739463209
4	A	26	50	20120615	2	1882	37.4	-0.0072351872957789	-0.204468623193499
4	A	26	50	20120615	2	1884	37.44	-0.0064693906517538	-0.204469330300280
4	A	26	50	20120615	2	1886	37.48	-0.0060260346999499	-0.203654036181572
4	A	26	50	20120615	2	1888	37.52	-0.0059588595557372	-0.203552919911863
4	A	26	50	20120615	2	1890	37.56	-0.0056074274854875	-0.203348566052100
4	A	26	50	20120615	2	1892	37.6	-0.0054921690801541	-0.204196387082742
4	A	26	50	20120615	2	1894	37.64	-0.0054921690801541	-0.204196387082742
4	A	26	50	20120615	2	1896	37.68	-0.0046153566714828	-0.204069107862129
4	A	26	50	20120615	2	1898	37.72	-0.0034988350639892	-0.203980719514481
4	A	26	50	20120615	2	1900	37.76	-0.0028341546896738	-0.203880310351552
4	A	26	50	20120615	2	1902	37.8	-0.002804456204864	-0.203648379327323
4	A	26	50	20120615	2	1904	37.84	-0.000495045457508701	-0.204187194694587
4	A	26	50	20120615	2	1906	37.88	0.0003669177087577	-0.203305432538447
4	A	26	50	20120615	2	1908	37.92	0.00111220825612830	-0.203332302596132
4	A	26	50	20120615	2	1910	37.96	0.0026770355628941	-0.202905917207077
4	A	26	50	20120615	2	1912	38	0.0034187905763588	-0.202743989754185
4	A	26	50	20120615	2	1914	38.04	0.0040304379420852	-0.202703684667658
4	A	26	50	20120615	2	1916	38.08	0.0046654198315907	-0.202027690584843
4	A	26	50	20120615	2	1918	38.12	0.0060513491227163	-0.201426649820835
4	A	26	50	20120615	2	1920	38.16	0.0071537285945862	-0.201639488961972
4	A	26	50	20120615	2	1922	38.2	0.0085941051078632	-0.200498925723918
4	A	26	50	20120615	2	1924	38.24	0.0103201527607395	-0.200946524316409
4	A	26	50	20120615	2	1926	38.28	0.0109593772909322	-0.199465842716604
4	A	26	50	20120615	2	1928	38.32	0.0112047433440039	-0.199637669664433
4	A	26	50	20120615	2	1930	38.36	0.0116473921890267	-0.199047942608923
4	A	26	50	20120615	2	1932	38.4	0.0124443015314239	-0.198724794809921
4	A	26	50	20120615	2	1934	38.44	0.0134328368115227	-0.199250882255124
4	A	26	50	20120615	2	1936	38.48	0.0138316450361119	-0.198799748128727
4	A	26	50	20120615	2	1938	38.52	0.0147155285125951	-0.197907379370869
4	A	26	50	20120615	2	1940	38.56	0.0157450759860027	-0.197003696904513
4	A	26	50	20120615	2	1942	38.6	0.0161573192394345	-0.197120369523409
4	A	26	50	20120615	2	1944	38.64	0.0173728357962942	-0.195419777714655
4	A	26	50	20120615	2	1946	38.68	0.0186088584498082	-0.195102993876683
4	A	26	50	20120615	2	1948	38.72	0.0199177131017845	-0.193794139224707
4	A	26	50	20120615	2	1950	38.76	0.0204522858283616	-0.192691052646056
4	A	26	50	20120615	2	1952	38.8	0.021268994160632	-0.192712972956273
4	A	26	50	20120615	2	1954	38.84	0.0227673534299663	-0.191677061521835
4	A	26	50	20120615	2	1956	38.88	0.0237375039337543	-0.190565489661809
4	A	26	50	20120615	2	1958	38.92	0.0254041546170110	-0.190083949943821
4	A	26	50	20120615	2	1960	38.96	0.0262526827544348	-0.189184510118152
4	A	26	50	20120615	2	1962	39	0.0274300155451104	-0.187930809795108
4	A	26	50	20120615	2	1964	39.04	0.0285316879101991	-0.187908182378110
4	A	26	50	20120615	2	1966	39.08	0.0294042576781833	-0.186510939378486
4	A	26	50	20120615	2	1968	39.12	0.0303319817751	-0.185571901573070
4	A	26	50	20120615	2	1970	39.16	0.0308488768321474	-0.184627914020186
4	A	26	50	20120615	2	1972	39.2	0.030953528635763	-0.184152738263229
4	A	26	50	20120615	2	1974	39.24	0.0315284064488676	-0.183821105182852
4	A	26	50	20120615	2	1976	39.28	0.0313268810162295	-0.183164202983130
4	A	26	50	20120615	2	1978	39.32	0.0315319419827736	-0.183151475061068
4	A	26	50	20120615	2	1980	39.36	0.0315856820981437	-0.183787871164136
4	A	26	50	20120615	2	1982	39.4	0.0328365539940628	-0.183235620768030
4	A	26	50	20120615	2	1984	39.44	0.0329157499535556	-0.183576446236562
4	A	26	50	20120615	2	1986	39.48	0.0330373723199197	-0.182822670407817
4	A	26	50	20120615	2	1988	39.52	0.0336822537043618	-0.183027731374361
4	A	26	50	20120615	2	1990	39.56	0.0345979569859985	-0.183830297571008
4	A	26	50	20120615	2	1992	39.6	0.0355999272949398	-0.183030559801486
4	A	26	50	20120615	2	1994	39.64	0.0371173784473661	-0.183528362975441
4	A	26	50	20120615	2	1996	39.68	0.0389615129327006	-0.184491442411417
4	A	26	50	20120615	2	1998	39.72	0.0409958591421743	-0.184633570874435
4	A	26	50	20120615	2	2000	39.76	0.0421639995446945	-0.184715595261053
4	A	26	50	20120615	2	2002	39.8	0.0440017700689984	-0.183985153956087
4	A	26	50	20120615	2	2004	39.84	0.045797114186431	-0.184646298796497
4	A	26	50	20120615	2	2006	39.88	0.0464243179013434	-0.183686754894427
4	A	26	50	20120615	2	2008	39.92	0.0475245760528697	-0.184286381444873
4	A	26	50	20120615	2	2010	39.96	0.0484282585192261	-0.184579123652284
4	A	26	50	20120615	2	2012	40	0.0489387896152428	-0.185255117735098
4	A	26	50	20120615	2	2014	40.04	0.0499358101767158	-0.187136021773055
4	A	26	50	20120615	2	2016	40.08	0.0513875003984918	-0.187411086310936
4	A	26	50	20120615	2	2018	40.12	0.0530223312765951	-0.189249563942021
4	A	26	50	20120615	2	2020	40.16	0.0547292870463795	-0.190079707303134
4	A	26	50	20120615	2	2022	40.2	0.0570676891717634	-0.190694183095985
4	A	26	50	20120615	2	2024	40.24	0.0578780335430031	-0.190954398391462
4	A	26	50	20120615	2	2026	40.28	0.0590970856337687	-0.192334670828338
4	A	26	50	20120615	2	2028	40.32	0.0601124909715526	-0.192937125805909
4	A	26	50	20120615	2	2030	40.36	0.0614227598370913	-0.194383159173436
4	A	26	50	20120615	2	2032	40.4	0.0637689401370683	-0.195074709605436
4	A	26	50	20120615	2	2034	40.44	0.0649667790243983	-0.194469426200740
4	A	26	50	20120615	2	2036	40.48	0.0660182468080227	-0.194422050046401
4	A	26	50	20120615	2	2038	40.52	0.0672790181988783	-0.194045162132028
4	A	26	50	20120615	2	2040	40.56	0.0687024241494068	-0.195074002498655
4	A	26	50	20120615	2	2042	40.6	0.0704122083463159	-0.195904145859768
4	A	26	50	20120615	2	2044	40.64	0.0710896166426926	-0.195960714402263
4	A	26	50	20120615	2	2046	40.68	0.0723744296641086	-0.196843890771965
4	A	26	50	20120615	2	2048	40.72	0.0744738296974514	-0.197557361514182
4	A	26	50	20120615	2	2050	40.76	0.0758314747173296	-0.198637820675835
4	A	26	50	20120615	2	2052	40.8	0.0768723358992362	-0.200341948018495
4	A	26	50	20120615	2	2054	40.84	0.077955623488014	-0.200319320601497
4	A	26	50	20120615	2	2056	40.88	0.0786627302692005	-0.201353110715591
4	A	26	50	20120615	2	2058	40.92	0.0789469871952375	-0.202487309992615
4	A	26	50	20120615	2	2060	40.96	0.0801518971503794	-0.203289169082480
4	A	26	50	20120615	2	2062	41	0.0802968540405226	-0.203599588959421
4	A	26	50	20120615	2	2064	41.04	0.0804312043289481	-0.204045066231569
4	A	26	50	20120615	2	2066	41.08	0.0802954398269603	-0.204301038886358
4	A	26	50	20120615	2	2068	41.12	0.0805662617241547	-0.204923999960583
4	A	26	50	20120615	2	2070	41.16	0.0807684942635741	-0.205062592889696
4	A	26	50	20120615	2	2072	41.2	0.081867338201538	-0.205360991951357
4	A	26	50	20120615	2	2074	41.24	0.0824556510434852	-0.205471300609222
4	A	26	50	20120615	2	2076	41.28	0.0836485401833469	-0.204445288669720
4	A	26	50	20120615	2	2078	41.32	0.084005629107846	-0.204054258619724
4	A	26	50	20120615	2	2080	41.36	0.0854700472516834	-0.203277148267200
4	A	26	50	20120615	2	2082	41.4	0.0867223333611648	-0.203480087913401
4	A	26	50	20120615	2	2084	41.44	0.0888592100539105	-0.202968142603821
4	A	26	50	20120615	2	2086	41.48	0.0907351643443985	-0.202984406059789
4	A	26	50	20120615	2	2088	41.52	0.0930195435116997	-0.202962768592284
4	A	26	50	20120615	2	2090	41.56	0.0959265301998357	-0.203944869200674
4	A	26	50	20120615	2	2092	41.6	0.097635890132676	-0.203461632426412
4	A	26	50	20120615	2	2094	41.64	0.100166766723899	-0.203863834763550
4	A	26	50	20120615	2	2096	41.68	0.101925411999388	-0.204243480394369
4	A	26	50	20120615	2	2098	41.72	0.103628761524588	-0.203399972715092
4	A	26	50	20120615	2	2100	41.76	0.105424034931343	-0.203904210560756
4	A	26	50	20120615	2	2102	41.8	0.106806923663309	-0.202947000111064
4	A	26	50	20120615	2	2104	41.84	0.108251118553205	-0.203236631048638
4	A	26	50	20120615	2	2106	41.88	0.109495414356059	-0.203495644262587
4	A	26	50	20120615	2	2108	41.92	0.111457635673851	-0.203750909810595
4	A	26	50	20120615	2	2110	41.96	0.112967308651685	-0.203345737624975
4	A	26	50	20120615	2	2112	42	0.115413191007809	-0.204417004398473
4	A	26	50	20120615	2	2114	42.04	0.116276285544925	-0.204492947666772
4	A	26	50	20120615	2	2116	42.08	0.117582948165880	-0.204668380859184
4	A	26	50	20120615	2	2118	42.12	0.118921359881310	-0.205301382849703
4	A	26	50	20120615	2	2120	42.16	0.120095934955539	-0.206054380860988
4	A	26	50	20120615	2	2122	42.2	0.120588576249991	-0.205920949811378
4	A	26	50	20120615	2	2124	42.24	0.122172000465102	-0.206617237858813
4	A	26	50	20120615	2	2126	42.28	0.122952858483567	-0.208179731713201
4	A	26	50	20120615	2	2128	42.32	0.124049015415762	-0.209349144907927
4	A	26	50	20120615	2	2130	42.36	0.125304695637793	-0.210313779978822
4	A	26	50	20120615	2	2132	42.4	0.126766143933150	-0.211489839977291
4	A	26	50	20120615	2	2134	42.44	0.127787983942642	-0.210781955378645
4	A	26	50	20120615	2	2136	42.48	0.128455704876117	-0.211092870230333
4	A	26	50	20120615	2	2138	42.52	0.130094778394907	-0.209897859770128
4	A	26	50	20120615	2	2140	42.56	0.130895576824601	-0.208652998281849
4	A	26	50	20120615	2	2142	42.6	0.132235261332237	-0.206975316732806
4	A	26	50	20120615	2	2144	42.64	0.133352985021259	-0.206823500906885
4	A	26	50	20120615	2	2146	42.68	0.134267556932045	-0.204715332749455
4	A	26	50	20120615	2	2148	42.72	0.135761178585946	-0.203694058425388
4	A	26	50	20120615	2	2150	42.76	0.137614859012826	-0.202666278718933
4	A	26	50	20120615	2	2152	42.8	0.138710803812987	-0.201598618190019
4	A	26	50	20120615	2	2154	42.84	0.140635477760699	-0.200033154487150
4	A	26	50	20120615	2	2156	42.88	0.142779849785325	-0.198356887151670
4	A	26	50	20120615	2	2158	42.92	0.144085168903396	-0.198976312691989
4	A	26	50	20120615	2	2160	42.96	0.145562597812007	-0.197944361055525
4	A	26	50	20120615	2	2162	43	0.147568942592946	-0.197756694915798
4	A	26	50	20120615	2	2164	43.04	0.149632633733838	-0.198313541505983
4	A	26	50	20120615	2	2166	43.08	0.151169671744104	-0.199124098009257
4	A	26	50	20120615	2	2168	43.12	0.152774874848075	-0.199804264022080
4	A	26	50	20120615	2	2170	43.16	0.154970158560947	-0.200683480593808
4	A	26	50	20120615	2	2172	43.2	0.156621818580443	-0.202383506717136
4	A	26	50	20120615	2	2174	43.24	0.156790604969112	-0.202907684974030
4	A	26	50	20120615	2	2176	43.28	0.159630628645069	-0.204115140513584
4	A	26	50	20120615	2	2178	43.32	0.161563292899408	-0.204254299128122
4	A	26	50	20120615	2	2180	43.36	0.163450136634327	-0.204562314842007
4	A	26	50	20120615	2	2182	43.4	0.165584892006729	-0.206757881397591
4	A	26	50	20120615	2	2184	43.44	0.167583953587821	-0.207102171689350
4	A	26	50	20120615	2	2186	43.48	0.169395490450543	-0.209017087563482
4	A	26	50	20120615	2	2188	43.52	0.170240553764739	-0.209833725185074
4	A	26	50	20120615	2	2190	43.56	0.171690971194309	-0.211432352195981
4	A	26	50	20120615	2	2192	43.6	0.173647040683105	-0.212658263222524
4	A	26	50	20120615	2	2194	43.64	0.176575311285355	-0.213620494130362
4	A	26	50	20120615	2	2196	43.68	0.178249528011171	-0.215010878194210
4	A	26	50	20120615	2	2198	43.72	0.180521744941835	-0.216332177925535
4	A	26	50	20120615	2	2200	43.76	0.183093138751620	-0.216722147315359
4	A	26	50	20120615	2	2202	43.8	0.184470582761372	-0.216347380721330
4	A	26	50	20120615	2	2204	43.84	0.185350011465133	-0.216524369548661
4	A	26	50	20120615	2	2206	43.88	0.185541142428088	-0.216290812178835
4	A	26	50	20120615	2	2208	43.92	0.186354598069165	-0.218339724788001
4	A	26	50	20120615	2	2210	43.96	0.187402742450918	-0.219650488628287
4	A	26	50	20120615	2	2212	44	0.188274392980087	-0.221959404400895
4	A	26	50	20120615	2	2214	44.04	0.188731891067514	-0.222675703570237
4	A	26	50	20120615	2	2216	44.08	0.190016138403505	-0.224371204210166
4	A	26	50	20120615	2	2218	44.12	0.191204855613358	-0.224926212322720
4	A	26	50	20120615	2	2220	44.16	0.192174723274433	-0.225267320633964
4	A	26	50	20120615	2	2222	44.2	0.192787219168297	-0.225008378130694
4	A	26	50	20120615	2	2224	44.24	0.193160995812832	-0.224665714184531
4	A	26	50	20120615	2	2226	44.28	0.194063759040373	-0.223282118345783
4	A	26	50	20120615	2	2228	44.32	0.194880750215356	-0.222305321038252
4	A	26	50	20120615	2	2230	44.36	0.195586018518912	-0.221235185635604
4	A	26	50	20120615	2	2232	44.4	0.197426405338306	-0.220486571686362
4	A	26	50	20120615	2	2234	44.44	0.199105925364980	-0.219767302668539
4	A	26	50	20120615	2	2236	44.48	0.200607749457542	-0.219850811979397
4	A	26	50	20120615	2	2238	44.52	0.203491825885968	-0.220753999471007
4	A	26	50	20120615	2	2240	44.56	0.204337454885589	-0.220875692548049
4	A	26	50	20120615	2	2242	44.6	0.206800944200565	-0.221191132883136
4	A	26	50	20120615	2	2244	44.64	0.2065869029779	-0.220840902894415
4	A	26	50	20120615	2	2246	44.68	0.206258522588716	-0.221661429603303
4	A	26	50	20120615	2	2248	44.72	0.206534789208126	-0.222500977484606
4	A	26	50	20120615	2	2250	44.76	0.207275624982775	-0.224377851013910
4	A	26	50	20120615	2	2252	44.8	0.207792237197110	-0.224919070544230
4	A	26	50	20120615	2	2254	44.84	0.210090758500035	-0.227213914891893
4	A	26	50	20120615	2	2256	44.88	0.211445221539398	-0.229461453795894
4	A	26	50	20120615	2	2258	44.92	0.212779249192784	-0.230467949588235
4	A	26	50	20120615	2	2260	44.96	0.214104013747338	-0.232616493542870
4	A	26	50	20120615	2	2262	45	0.216089145324841	-0.233124620475831
4	A	26	50	20120615	2	2264	45.04	0.217406414547513	-0.234811140859639
4	A	26	50	20120615	2	2266	45.08	0.218682459444842	-0.236232001225755
4	A	26	50	20120615	2	2268	45.12	0.219670711882229	-0.237601242796845
4	A	26	50	20120615	2	2270	45.16	0.221072763207965	-0.239751695939789
4	A	26	50	20120615	2	2272	45.2	0.221489319812762	-0.241446560183615
4	A	26	50	20120615	2	2274	45.24	0.221731150331928	-0.243041793081972
4	A	26	50	20120615	2	2276	45.28	0.222029266550876	-0.245634329384514
4	A	26	50	20120615	2	2278	45.32	0.22179160796172	-0.247190035013803
4	A	26	50	20120615	2	2280	45.36	0.221471995696623	-0.248993157305829
4	A	26	50	20120615	2	2282	45.4	0.221389476335259	-0.250632725799365
4	A	26	50	20120615	2	2284	45.44	0.221653227164641	-0.252860819266885
4	A	26	50	20120615	2	2286	45.48	0.221557202063756	-0.253943965434306
4	A	26	50	20120615	2	2288	45.52	0.221518594033503	-0.256273599435603
4	A	26	50	20120615	2	2290	45.56	0.220959979676366	-0.257557705350237
4	A	26	50	20120615	2	2292	45.6	0.220860136198862	-0.257660377254866
4	A	26	50	20120615	2	2294	45.64	0.219844235886332	-0.257553391998873
4	A	26	50	20120615	2	2296	45.68	0.219533957430747	-0.261037165688423
4	A	26	50	20120615	2	2298	45.72	0.219325714483688	-0.262283441390263
