# Supplementary material for: How Do Ants Make Sense of Gravity? A Boltzmann Walker Analysis of Lasius niger Trajectories on Various Inclines
Source: PLoS One. 2013 Oct 29;8(10):e76531. doi: 10.1371/journal.pone.0076531 (PMC3812222; doi:10.1371/journal.pone.0076531)
Supplement: Dataset S4 — Trajectories for . (ZIP) [file pone.0076531.s008.zip › Incline4/4-A-26-50-20120615-03.txt]

Pente	Colonie	Temperature	Humidite	Date	Indiv	Frame	Time	X	Y
4	A	26	50	20120615	3	20	0	0	0
4	A	26	50	20120615	3	22	0.04	-0.000100564726420350	-0.00239457468808138
4	A	26	50	20120615	3	24	0.08	0.00020591020178831	-0.00418696380627544
4	A	26	50	20120615	3	26	0.12	0.00128403520395666	-0.00523029915480944
4	A	26	50	20120615	3	28	0.16	0.00235190079383677	-0.00777248238346344
4	A	26	50	20120615	3	30	0.2	0.00225702827700497	-0.00889086368179154
4	A	26	50	20120615	3	32	0.24	0.00280975243465506	-0.0113778077286993
4	A	26	50	20120615	3	34	0.28	0.00383381983050847	-0.0133966329443259
4	A	26	50	20120615	3	36	0.32	0.00393429970411508	-0.0149506415173396
4	A	26	50	20120615	3	38	0.36	0.00395424011534454	-0.0168186762118782
4	A	26	50	20120615	3	40	0.4	0.0033464818369147	-0.0170908416119569
4	A	26	50	20120615	3	42	0.44	0.00320668682627412	-0.0168430006851511
4	A	26	50	20120615	3	44	0.48	0.00329210532544146	-0.0180255660660074
4	A	26	50	20120615	3	46	0.52	0.00421770810201465	-0.0189968479406453
4	A	26	50	20120615	3	48	0.56	0.0057371391534283	-0.0205888281478087
4	A	26	50	20120615	3	50	0.6	0.00684651898243187	-0.0208940861452469
4	A	26	50	20120615	3	52	0.64	0.00742528588283307	-0.0212429019204062
4	A	26	50	20120615	3	54	0.68	0.00793878682733074	-0.0218411142572900
4	A	26	50	20120615	3	56	0.72	0.00895454571850521	-0.0227189873261331
4	A	26	50	20120615	3	58	0.76	0.00920860918498554	-0.0219466145890431
4	A	26	50	20120615	3	60	0.8	0.00971510977234946	-0.0223172092530629
4	A	26	50	20120615	3	62	0.84	0.0106110847747909	-0.0215479477858101
4	A	26	50	20120615	3	64	0.88	0.0111576783166481	-0.0215089154914886
4	A	26	50	20120615	3	66	0.92	0.0121685581710324	-0.0201310472176685
4	A	26	50	20120615	3	68	0.96	0.0118265306209725	-0.0200049700785829
4	A	26	50	20120615	3	70	1	0.0122311371211674	-0.0180096561634307
4	A	26	50	20120615	3	72	1.04	0.0124355616916085	-0.0165413489322969
4	A	26	50	20120615	3	74	1.08	0.0115890841638501	-0.0159147816134875
4	A	26	50	20120615	3	76	1.12	0.0113628099938704	-0.0148800015498991
4	A	26	50	20120615	3	78	1.16	0.0111953671080854	-0.0143851682244247
4	A	26	50	20120615	3	80	1.2	0.0102393587399212	-0.0132064212201868
4	A	26	50	20120615	3	82	1.24	0.0101148372357542	-0.0129840361375036
4	A	26	50	20120615	3	84	1.28	0.00994788932471607	-0.0118370382277409
4	A	26	50	20120615	3	86	1.32	0.00965960189002632	-0.0110484020346835
4	A	26	50	20120615	3	88	1.36	0.00970437589141105	-0.0103581809634317
4	A	26	50	20120615	3	90	1.4	0.009825439643418	-0.0100978171755310
4	A	26	50	20120615	3	92	1.44	0.00958918112568795	-0.00978833067954134
4	A	26	50	20120615	3	94	1.48	0.00924665152981338	-0.00873602143884734
4	A	26	50	20120615	3	96	1.52	0.00911247094701542	-0.00857972255593384
4	A	26	50	20120615	3	98	1.56	0.00942429796645087	-0.00756657288878194
4	A	26	50	20120615	3	100	1.6	0.00941100435896457	-0.00747234383912104
4	A	26	50	20120615	3	102	1.64	0.00997544527597892	-0.00611814950033504
4	A	26	50	20120615	3	104	1.68	0.0103844146250138	-0.00524420087412754
4	A	26	50	20120615	3	106	1.72	0.0105141475061581	-0.00410435181392264
4	A	26	50	20120615	3	108	1.76	0.0105207165281553	-0.00332662627849899
4	A	26	50	20120615	3	110	1.8	0.0103221397307947	-0.00213879295212277
4	A	26	50	20120615	3	112	1.84	0.0101172413988103	-0.00099481438831573
4	A	26	50	20120615	3	114	1.88	0.00945690266013138	6.56902199722316e-05
4	A	26	50	20120615	3	116	1.92	0.00927342966361691	0.000869055447281702
4	A	26	50	20120615	3	118	1.96	0.0090324264593851	0.00104238853255396
4	A	26	50	20120615	3	120	2	0.00912781516416716	0.00159762291927726
4	A	26	50	20120615	3	122	2.04	0.0091041129448618	0.00156329995611846
4	A	26	50	20120615	3	124	2.08	0.00872986253878319	0.00270297931069588
4	A	26	50	20120615	3	126	2.12	0.0083693865728021	0.00310301083001655
4	A	26	50	20120615	3	128	2.16	0.00884166602038372	0.00377294076507543
4	A	26	50	20120615	3	130	2.2	0.00881677381107629	0.00434501638471693
4	A	26	50	20120615	3	132	2.24	0.00914806811659391	0.00500971860863182
4	A	26	50	20120615	3	134	2.28	0.009677512197687	0.00477833700637162
4	A	26	50	20120615	3	136	2.32	0.00970031709848704	0.00489319306794653
4	A	26	50	20120615	3	138	2.36	0.0101323805549955	0.00456346210481143
4	A	26	50	20120615	3	140	2.4	0.0104119776473444	0.00517709644059293
4	A	26	50	20120615	3	142	2.44	0.0100782232466244	0.00501499928207372
4	A	26	50	20120615	3	144	2.48	0.0093390647292602	0.00495242316036584
4	A	26	50	20120615	3	146	2.52	0.00950420527536564	0.00429892355847461
4	A	26	50	20120615	3	148	2.56	0.00924950682699581	0.0045565663994813
4	A	26	50	20120615	3	150	2.6	0.00845685214610097	0.00499033893307984
4	A	26	50	20120615	3	152	2.64	0.00826673093162978	0.00514142785322954
4	A	26	50	20120615	3	154	2.68	0.00792355970706195	0.00497686529620705
4	A	26	50	20120615	3	156	2.72	0.0074038273133444	0.00581670492976775
4	A	26	50	20120615	3	158	2.76	0.00686688648615718	0.00558249772880992
4	A	26	50	20120615	3	160	2.8	0.00625398471300099	0.00531442364856717
4	A	26	50	20120615	3	162	2.84	0.00491036162059374	0.00487632150014742
4	A	26	50	20120615	3	164	2.88	0.00421435641587183	0.00525435492750537
4	A	26	50	20120615	3	166	2.92	0.00414576705809673	0.00559912605187631
4	A	26	50	20120615	3	168	2.96	0.00390510326511989	0.00561435006087525
4	A	26	50	20120615	3	170	3	0.00345127506188655	0.00480377234439768
4	A	26	50	20120615	3	172	3.04	0.00312457758684274	0.00441162506568724
4	A	26	50	20120615	3	174	3.08	0.00240075480134895	0.00474010444981964
4	A	26	50	20120615	3	176	3.12	0.00181323391899667	0.00449889618462129
4	A	26	50	20120615	3	178	3.16	0.00109219713422075	0.00415691106096822
4	A	26	50	20120615	3	180	3.2	0.000286887363263010	0.00450677335416370
4	A	26	50	20120615	3	182	3.24	-0.00123279117552406	0.00427449584761174
4	A	26	50	20120615	3	184	3.28	-0.00264484806221458	0.00402991468306712
4	A	26	50	20120615	3	186	3.32	-0.00332750309090768	0.00416692369298983
4	A	26	50	20120615	3	188	3.36	-0.00446566923697338	0.0035489194373006
4	A	26	50	20120615	3	190	3.4	-0.00461750627609748	0.00352498387275743
4	A	26	50	20120615	3	192	3.44	-0.00560048369689618	0.00276480165657502
4	A	26	50	20120615	3	194	3.48	-0.00598210215563478	0.00187942618478353
4	A	26	50	20120615	3	196	3.52	-0.00615406345375148	0.00107190316960068
4	A	26	50	20120615	3	198	3.56	-0.00650278730502928	2.70609765160110e-05
4	A	26	50	20120615	3	200	3.6	-0.00654621780352978	-0.00067098069573573
4	A	26	50	20120615	3	202	3.64	-0.00765363187568168	-0.00243300594163887
4	A	26	50	20120615	3	204	3.68	-0.00775207528175838	-0.00343368931623844
4	A	26	50	20120615	3	206	3.72	-0.00836011640290078	-0.00418159615869945
4	A	26	50	20120615	3	208	3.76	-0.00883333347407418	-0.00563071958285974
4	A	26	50	20120615	3	210	3.8	-0.00889155664643708	-0.00523039814975874
4	A	26	50	20120615	3	212	3.84	-0.00939807844700448	-0.00691930148341944
4	A	26	50	20120615	3	214	3.88	-0.00991622508305458	-0.00777449763778984
4	A	26	50	20120615	3	216	3.92	-0.00975731697611848	-0.00837619601110494
4	A	26	50	20120615	3	218	3.96	-0.0102287450671356	-0.00941684506097714
4	A	26	50	20120615	3	220	4	-0.0104415347107980	-0.0104819387922750
4	A	26	50	20120615	3	222	4.04	-0.0105427068419434	-0.0124489125747440
4	A	26	50	20120615	3	224	4.08	-0.0105767413055355	-0.0137056308295299
4	A	26	50	20120615	3	226	4.12	-0.0106617157416443	-0.0143598658224735
4	A	26	50	20120615	3	228	4.16	-0.0103559323638676	-0.0149861099934839
4	A	26	50	20120615	3	230	4.2	-0.0102112017478943	-0.0159891268204614
4	A	26	50	20120615	3	232	4.24	-0.0106204397975061	-0.0159798283662888
4	A	26	50	20120615	3	234	4.28	-0.0105166930905704	-0.0173638626112409
4	A	26	50	20120615	3	236	4.32	-0.0104706180127082	-0.0187769165184928
4	A	26	50	20120615	3	238	4.36	-0.0109558205438228	-0.0191419391810769
4	A	26	50	20120615	3	240	4.4	-0.0114913620066901	-0.0193215655167018
4	A	26	50	20120615	3	242	4.44	-0.0122568828790705	-0.0195778139431360
4	A	26	50	20120615	3	244	4.48	-0.0133106770440050	-0.0205628914710748
4	A	26	50	20120615	3	246	4.52	-0.0141523179613801	-0.0215713247359961
4	A	26	50	20120615	3	248	4.56	-0.0151367378800123	-0.0221968455367694
4	A	26	50	20120615	3	250	4.6	-0.0162099138418192	-0.0242861339431413
4	A	26	50	20120615	3	252	4.64	-0.0163173657882883	-0.0255602272257544
4	A	26	50	20120615	3	254	4.68	-0.0166922808747412	-0.0272997028364055
4	A	26	50	20120615	3	256	4.72	-0.0162382900369482	-0.0282756799000704
4	A	26	50	20120615	3	258	4.76	-0.0158432294782993	-0.0285593004300044
4	A	26	50	20120615	3	260	4.8	-0.0156620616498915	-0.0299452367921978
4	A	26	50	20120615	3	262	4.84	-0.0147607338491164	-0.0313473376154092
4	A	26	50	20120615	3	264	4.88	-0.0143863420216816	-0.0329513881353274
4	A	26	50	20120615	3	266	4.92	-0.0143900896876218	-0.0345164275741276
4	A	26	50	20120615	3	268	4.96	-0.0145363193699712	-0.0351475910870147
4	A	26	50	20120615	3	270	5	-0.0147080048964433	-0.0370229796920777
4	A	26	50	20120615	3	272	5.04	-0.0146076664441930	-0.0384594671180582
4	A	26	50	20120615	3	274	5.08	-0.0150007471038545	-0.0394161118823254
4	A	26	50	20120615	3	276	5.12	-0.0157328147544170	-0.039577968624539
4	A	26	50	20120615	3	278	5.16	-0.0159846861898756	-0.0411941318836190
4	A	26	50	20120615	3	280	5.2	-0.0166040410195169	-0.0417600294406026
4	A	26	50	20120615	3	282	5.24	-0.0165171375961091	-0.0427923346304568
4	A	26	50	20120615	3	284	5.28	-0.0162251732061572	-0.0431387462425601
4	A	26	50	20120615	3	286	5.32	-0.0156975301260358	-0.0440414387594229
4	A	26	50	20120615	3	288	5.36	-0.0148674574756009	-0.0442595812014189
4	A	26	50	20120615	3	290	5.4	-0.0139076307308183	-0.0443813449891393
4	A	26	50	20120615	3	292	5.44	-0.0133181865180212	-0.0438258419018391
4	A	26	50	20120615	3	294	5.48	-0.0122979728541252	-0.0440877542535906
4	A	26	50	20120615	3	296	5.52	-0.0108764053812278	-0.043860348712761
4	A	26	50	20120615	3	298	5.56	-0.0100602627343823	-0.0438968354226702
4	A	26	50	20120615	3	300	5.6	-0.00839714758503148	-0.0436370443912623
4	A	26	50	20120615	3	302	5.64	-0.00691809233082358	-0.0438793698851749
4	A	26	50	20120615	3	304	5.68	-0.00526756368217798	-0.0441607983840872
4	A	26	50	20120615	3	306	5.72	-0.00508046322787598	-0.0435620203617784
4	A	26	50	20120615	3	308	5.76	-0.00426474484509918	-0.0430735509973348
4	A	26	50	20120615	3	310	5.8	-0.00274142470638898	-0.0432885821694936
4	A	26	50	20120615	3	312	5.84	-0.00183250964985181	-0.0427100274011267
4	A	26	50	20120615	3	314	5.88	-0.00131632169958563	-0.0427688586853215
4	A	26	50	20120615	3	316	5.92	0.00013756055321203	-0.0428049918418401
4	A	26	50	20120615	3	318	5.96	0.0015247626365438	-0.0422250228599109
4	A	26	50	20120615	3	320	6	0.00319742372744057	-0.0417937584340652
4	A	26	50	20120615	3	322	6.04	0.0040405071426493	-0.0409611401992180
4	A	26	50	20120615	3	324	6.08	0.00488776248786702	-0.0405009551060219
4	A	26	50	20120615	3	326	6.12	0.00629384432225647	-0.0400728019500134
4	A	26	50	20120615	3	328	6.16	0.0074295992341983	-0.0393531086681217
4	A	26	50	20120615	3	330	6.2	0.00837408176182917	-0.0381542091206199
4	A	26	50	20120615	3	332	6.24	0.00854102967286732	-0.0370148479640941
4	A	26	50	20120615	3	334	6.28	0.009005669538785	-0.0366910637689887
4	A	26	50	20120615	3	336	6.32	0.00890794738162502	-0.0353055587419318
4	A	26	50	20120615	3	338	6.36	0.00875316170722328	-0.0342353526286060
4	A	26	50	20120615	3	340	6.4	0.00835477774670278	-0.0336570807029516
4	A	26	50	20120615	3	342	6.44	0.00828788544520254	-0.0321468420396934
4	A	26	50	20120615	3	344	6.48	0.00815975769645153	-0.0316319268816333
4	A	26	50	20120615	3	346	6.52	0.00810778534803432	-0.0298643720607013
4	A	26	50	20120615	3	348	6.56	0.00813380687758199	-0.0281035347541906
4	A	26	50	20120615	3	350	6.6	0.00830132047404508	-0.0271951146724002
4	A	26	50	20120615	3	352	6.64	0.00799669887270991	-0.0256243476686724
4	A	26	50	20120615	3	354	6.68	0.00764180197923239	-0.0243503533810086
4	A	26	50	20120615	3	356	6.72	0.00761387126137552	-0.0233983755214972
4	A	26	50	20120615	3	358	6.76	0.0072181035959454	-0.0226780458435024
4	A	26	50	20120615	3	360	6.8	0.00716153505345048	-0.0214964704121397
4	A	26	50	20120615	3	362	6.84	0.00681851755389689	-0.0200886915214754
4	A	26	50	20120615	3	364	6.88	0.00675869632020851	-0.0200850145662132
4	A	26	50	20120615	3	366	6.92	0.00640210237045613	-0.0188545780562705
4	A	26	50	20120615	3	368	6.96	0.0062397506534957	-0.0188103131717683
4	A	26	50	20120615	3	370	7	0.00604890253325345	-0.0173701487905256
4	A	26	50	20120615	3	372	7.04	0.0060043548060387	-0.0172803462293149
4	A	26	50	20120615	3	374	7.08	0.00613842225175167	-0.0166546981493211
4	A	26	50	20120615	3	376	7.12	0.00651283529238994	-0.0160878106428438
4	A	26	50	20120615	3	378	7.16	0.00626259020252803	-0.0151673697457733
4	A	26	50	20120615	3	380	7.2	0.0061586455056936	-0.0150709203808194
4	A	26	50	20120615	3	382	7.24	0.00590528914599447	-0.0136079871612226
4	A	26	50	20120615	3	384	7.28	0.00592141118060552	-0.0119795202441500
4	A	26	50	20120615	3	386	7.32	0.00639573840942545	-0.0109594480016103
4	A	26	50	20120615	3	388	7.36	0.00645261100783629	-0.0104240479600992
4	A	26	50	20120615	3	390	7.4	0.00666269950359462	-0.00987625940778184
4	A	26	50	20120615	3	392	7.44	0.00711510642219778	-0.00853077662454014
4	A	26	50	20120615	3	394	7.48	0.00739577124578634	-0.00748192513600614
4	A	26	50	20120615	3	396	7.52	0.00783532296310752	-0.00596192839916754
4	A	26	50	20120615	3	398	7.56	0.00818485291611585	-0.00504073089784114
4	A	26	50	20120615	3	400	7.6	0.00883897618618808	-0.00451199180220887
4	A	26	50	20120615	3	402	7.64	0.0093137701054836	-0.00300842822696504
4	A	26	50	20120615	3	404	7.68	0.00894666147789498	-0.00265622541032383
4	A	26	50	20120615	3	406	7.72	0.00860194692206654	-0.0023960808255253
4	A	26	50	20120615	3	408	7.76	0.00805891719838652	-0.00172780834876152
4	A	26	50	20120615	3	410	7.8	0.0073706618839864	-0.00103560737852239
4	A	26	50	20120615	3	412	7.84	0.00717706311836534	-2.61063823614079e-05
4	A	26	50	20120615	3	414	7.88	0.00751530057607811	0.000698833631846661
4	A	26	50	20120615	3	416	7.92	0.0072821038307106	0.00253280699273553
4	A	26	50	20120615	3	418	7.96	0.00759314596161894	0.00247885474533099
4	A	26	50	20120615	3	420	8	0.00808713783002368	0.00354445759351131
4	A	26	50	20120615	3	422	8.04	0.00842064403626353	0.00338512451539976
4	A	26	50	20120615	3	424	8.08	0.00842368530252941	0.00304407347980465
4	A	26	50	20120615	3	426	8.12	0.00847451920902892	0.00311467809190612
4	A	26	50	20120615	3	428	8.16	0.00884227978906979	0.00342372052483727
4	A	26	50	20120615	3	430	8.2	0.00907413444576661	0.00320388951184774
4	A	26	50	20120615	3	432	8.24	0.00976610631340864	0.00345871382522463
4	A	26	50	20120615	3	434	8.28	0.0103213689844032	0.00321313564011854
4	A	26	50	20120615	3	436	8.32	0.0101839668231101	0.00316355614104886
4	A	26	50	20120615	3	438	8.36	0.0104762083989203	0.00340061510365522
4	A	26	50	20120615	3	440	8.4	0.0103271113985732	0.00360910200255416
4	A	26	50	20120615	3	442	8.44	0.0104565381024812	0.0036449643371756
4	A	26	50	20120615	3	444	8.48	0.0104734414900855	0.00391540793224211
4	A	26	50	20120615	3	446	8.52	0.0102084235253510	0.0038146650149129
4	A	26	50	20120615	3	448	8.56	0.00988588313107383	0.00445397369081250
4	A	26	50	20120615	3	450	8.6	0.00971783566899094	0.00452511216853378
4	A	26	50	20120615	3	452	8.64	0.00955055612487242	0.00469054050709915
4	A	26	50	20120615	3	454	8.68	0.00964141934625489	0.00435868115255268
4	A	26	50	20120615	3	456	8.72	0.0089414175740057	0.00477035306370524
4	A	26	50	20120615	3	458	8.76	0.00874854642126248	0.00413894559897862
4	A	26	50	20120615	3	460	8.8	0.00866422796811464	0.00451090476695414
4	A	26	50	20120615	3	462	8.84	0.00849976051695422	0.00451261023779969
4	A	26	50	20120615	3	464	8.88	0.00826177680009943	0.00536668110243855
4	A	26	50	20120615	3	466	8.92	0.00790210566305669	0.005329185916838
4	A	26	50	20120615	3	468	8.96	0.00718764567845258	0.00555143169948527
4	A	26	50	20120615	3	470	9	0.00699620641694126	0.00619369678883701
4	A	26	50	20120615	3	472	9.04	0.00633792253056852	0.00655764889175442
4	A	26	50	20120615	3	474	9.08	0.00633293389222725	0.00742975550479694
4	A	26	50	20120615	3	476	9.12	0.00604636896965646	0.00764882849931703
4	A	26	50	20120615	3	478	9.16	0.00545488687511598	0.00842399996504703
4	A	26	50	20120615	3	480	9.2	0.00513719935467805	0.00885618504392181
4	A	26	50	20120615	3	482	9.24	0.00426835957496461	0.00955531212508267
4	A	26	50	20120615	3	484	9.28	0.00410699780749784	0.0098877371650541
4	A	26	50	20120615	3	486	9.32	0.00348602228911406	0.0109346144114550
4	A	26	50	20120615	3	488	9.36	0.00364809257757558	0.0107153985813651
4	A	26	50	20120615	3	490	9.4	0.00329334488362888	0.0108477201804354
4	A	26	50	20120615	3	492	9.44	0.00376773363073878	0.0114340439310071
4	A	26	50	20120615	3	494	9.48	0.00366297646821277	0.0106739967722199
4	A	26	50	20120615	3	496	9.52	0.00378759626022231	0.0107145557100820
4	A	26	50	20120615	3	498	9.56	0.00424532062181999	0.0102284056558806
4	A	26	50	20120615	3	500	9.6	0.00413888478779544	0.0103261539759915
4	A	26	50	20120615	3	502	9.64	0.00407788127156892	0.010283902931602
4	A	26	50	20120615	3	504	9.68	0.00462167113503871	0.0106944173089538
4	A	26	50	20120615	3	506	9.72	0.00453396160990034	0.0106153203444102
4	A	26	50	20120615	3	508	9.76	0.00464639865917681	0.0107545991671006
4	A	26	50	20120615	3	510	9.8	0.00506887374773233	0.0104137666275008
4	A	26	50	20120615	3	512	9.84	0.00499232943866889	0.0102665257824543
4	A	26	50	20120615	3	514	9.88	0.00527875718252413	0.0100981141603792
4	A	26	50	20120615	3	516	9.92	0.00545250746079728	0.0100454205630451
4	A	26	50	20120615	3	518	9.96	0.00538512725561802	0.00992833075114845
4	A	26	50	20120615	3	520	10	0.00519568627787033	0.00967018727854068
4	A	26	50	20120615	3	522	10.04	0.00505418006881928	0.0098240678562625
4	A	26	50	20120615	3	524	10.08	0.0051069938743061	0.00959682494999257
4	A	26	50	20120615	3	526	10.12	0.00468818301309068	0.00950551766555151
4	A	26	50	20120615	3	528	10.16	0.00480166516618975	0.0091069837983934
4	A	26	50	20120615	3	530	10.2	0.00454822678210399	0.00906658254534353
4	A	26	50	20120615	3	532	10.24	0.00444667564172389	0.00904789017758286
4	A	26	50	20120615	3	534	10.28	0.00468100022240739	0.00917128384643382
4	A	26	50	20120615	3	536	10.32	0.00449291830389314	0.00897730465736448
4	A	26	50	20120615	3	538	10.36	0.00488200239602748	0.00864929762056191
4	A	26	50	20120615	3	540	10.4	0.00498520250942131	0.00860353861943099
4	A	26	50	20120615	3	542	10.44	0.00530159319602254	0.00839231451018206
4	A	26	50	20120615	3	544	10.48	0.00578326797140579	0.00801420400818496
4	A	26	50	20120615	3	546	10.52	0.00606218765545839	0.00757180406474916
4	A	26	50	20120615	3	548	10.56	0.00613229375727913	0.00769150663620233
4	A	26	50	20120615	3	550	10.6	0.00636819306476433	0.00723190985584807
4	A	26	50	20120615	3	552	10.64	0.00727760733868904	0.00661596752353278
4	A	26	50	20120615	3	554	10.68	0.0085357758694831	0.00570020979467405
4	A	26	50	20120615	3	556	10.72	0.0094440672578393	0.0058511049675657
4	A	26	50	20120615	3	558	10.76	0.0104005720149639	0.00567503396483668
4	A	26	50	20120615	3	560	10.8	0.0109957720769599	0.00551316308048746
4	A	26	50	20120615	3	562	10.84	0.0118204212183830	0.00513469831799298
4	A	26	50	20120615	3	564	10.88	0.0124807175306550	0.00549185795317031
4	A	26	50	20120615	3	566	10.92	0.0135106751259957	0.00496029750148113
4	A	26	50	20120615	3	568	10.96	0.0137194059767342	0.00494705339146951
4	A	26	50	20120615	3	570	11	0.0138669579487644	0.00427464434003578
4	A	26	50	20120615	3	572	11.04	0.0146442875043906	0.00441817994554884
4	A	26	50	20120615	3	574	11.08	0.0144031004523957	0.00337158412764682
4	A	26	50	20120615	3	576	11.12	0.0146543920602937	0.00270243483847437
4	A	26	50	20120615	3	578	11.16	0.0150433997848957	0.00223032792494736
4	A	26	50	20120615	3	580	11.2	0.0149658230999317	0.00164342222549471
4	A	26	50	20120615	3	582	11.24	0.0157007050354833	0.00133438827784494
4	A	26	50	20120615	3	584	11.28	0.0164047995417820	-8.84661293942494e-05
4	A	26	50	20120615	3	586	11.32	0.0173755228020627	-0.000642222662944879
4	A	26	50	20120615	3	588	11.36	0.0180346382460101	-0.00151074070907288
4	A	26	50	20120615	3	590	11.4	0.0188724890710380	-0.00254007605044613
4	A	26	50	20120615	3	592	11.44	0.0193544954795016	-0.00317487409218854
4	A	26	50	20120615	3	594	11.48	0.0206199974147234	-0.00415726461435883
4	A	26	50	20120615	3	596	11.52	0.0207276473510912	-0.00450767845084363
4	A	26	50	20120615	3	598	11.56	0.0208955639984196	-0.00451455859982458
4	A	26	50	20120615	3	600	11.6	0.0210248938286986	-0.00501709938921384
4	A	26	50	20120615	3	602	11.64	0.0207480403106607	-0.00547384087238564
4	A	26	50	20120615	3	604	11.68	0.0206787297039687	-0.00580704372981644
4	A	26	50	20120615	3	606	11.72	0.0204638618734764	-0.00710873468299254
4	A	26	50	20120615	3	608	11.76	0.0206013290885933	-0.00700450148659134
4	A	26	50	20120615	3	610	11.8	0.0205652242163459	-0.00780654442422004
4	A	26	50	20120615	3	612	11.84	0.020626545930624	-0.00827116873378854
4	A	26	50	20120615	3	614	11.88	0.0209809075442681	-0.00903120740729434
4	A	26	50	20120615	3	616	11.92	0.0215004372811822	-0.0100849902585203
4	A	26	50	20120615	3	618	11.96	0.0221380283947103	-0.0105507685663557
4	A	26	50	20120615	3	620	12	0.0226391832548084	-0.0113782673481071
4	A	26	50	20120615	3	622	12.04	0.0235141218305096	-0.0123444934092594
4	A	26	50	20120615	3	624	12.08	0.0241916644771748	-0.0134123731412752
4	A	26	50	20120615	3	626	12.12	0.0244864290099802	-0.0135654900436733
4	A	26	50	20120615	3	628	12.16	0.0248574267248653	-0.0145381366343988
4	A	26	50	20120615	3	630	12.2	0.0251127417703484	-0.0149275615520017
4	A	26	50	20120615	3	632	12.24	0.0260373970238348	-0.0166958517639861
4	A	26	50	20120615	3	634	12.28	0.0262900604188883	-0.0173064243274051
4	A	26	50	20120615	3	636	12.32	0.0268710193503112	-0.0177472346947968
4	A	26	50	20120615	3	638	12.36	0.0273085699554416	-0.0187263018150955
4	A	26	50	20120615	3	640	12.4	0.0281515614467688	-0.0199276974495349
4	A	26	50	20120615	3	642	12.44	0.028823086614726	-0.0209245200211092
4	A	26	50	20120615	3	644	12.48	0.0295690630556744	-0.0215383099203825
4	A	26	50	20120615	3	646	12.52	0.0304525788366314	-0.0224519767344893
4	A	26	50	20120615	3	648	12.56	0.030425680494675	-0.0222158313538442
4	A	26	50	20120615	3	650	12.6	0.0314049314627368	-0.0228380358238137
4	A	26	50	20120615	3	652	12.64	0.0319350989140671	-0.0238742513141679
4	A	26	50	20120615	3	654	12.68	0.0322597669926489	-0.0237109450030529
4	A	26	50	20120615	3	656	12.72	0.0326543184344154	-0.0248912617843451
4	A	26	50	20120615	3	658	12.76	0.0330232513974994	-0.0252471132719772
4	A	26	50	20120615	3	660	12.8	0.0334186018699286	-0.0258439750349090
4	A	26	50	20120615	3	662	12.84	0.0334107600557253	-0.0268324325332618
4	A	26	50	20120615	3	664	12.88	0.0336863195683537	-0.0275333874854521
4	A	26	50	20120615	3	666	12.92	0.033958350618144	-0.0281974243925965
4	A	26	50	20120615	3	668	12.96	0.0344505393642567	-0.0296223435516368
4	A	26	50	20120615	3	670	13	0.034638191361848	-0.0298231760196294
4	A	26	50	20120615	3	672	13.04	0.0352425838119993	-0.0317039810626362
4	A	26	50	20120615	3	674	13.08	0.0356269034186421	-0.0330095052416732
4	A	26	50	20120615	3	676	13.12	0.0359134796549213	-0.0342126615719977
4	A	26	50	20120615	3	678	13.16	0.0361535989756767	-0.0352723459364195
4	A	26	50	20120615	3	680	13.2	0.0363731061337604	-0.0358571020312573
4	A	26	50	20120615	3	682	13.24	0.0361000922055443	-0.0383575023202111
4	A	26	50	20120615	3	684	13.28	0.0362595447847018	-0.0386374458948828
4	A	26	50	20120615	3	686	13.32	0.0367379025221745	-0.0394426283866199
4	A	26	50	20120615	3	688	13.36	0.0368849100219832	-0.0407318961807574
4	A	26	50	20120615	3	690	13.4	0.0373008302306771	-0.0407420785184065
4	A	26	50	20120615	3	692	13.44	0.03704627178945	-0.0410387805237923
4	A	26	50	20120615	3	694	13.48	0.0374575958040662	-0.042478944905035
4	A	26	50	20120615	3	696	13.52	0.0378389384911601	-0.0428232351967947
4	A	26	50	20120615	3	698	13.56	0.0385684605573103	-0.0430550955103458
4	A	26	50	20120615	3	700	13.6	0.0393603494415611	-0.0440847136944315
4	A	26	50	20120615	3	702	13.64	0.0395869064542533	-0.0431640606653266
4	A	26	50	20120615	3	704	13.68	0.0393885630021304	-0.0436069216423838
4	A	26	50	20120615	3	706	13.72	0.0399152868434363	-0.0456122057631507
4	A	26	50	20120615	3	708	13.76	0.0400631428713824	-0.0459061500520899
4	A	26	50	20120615	3	710	13.8	0.0405967963591439	-0.0463034733524387
4	A	26	50	20120615	3	712	13.84	0.0406091707278147	-0.0473951755119126
4	A	26	50	20120615	3	714	13.88	0.0406178681412232	-0.0482883220872293
4	A	26	50	20120615	3	716	13.92	0.040867406124304	-0.0500589881779985
4	A	26	50	20120615	3	718	13.96	0.0413582089411256	-0.0512861719967478
4	A	26	50	20120615	3	720	14	0.0415858973246676	-0.0530764249453559
4	A	26	50	20120615	3	722	14.04	0.0415961503729948	-0.0540272714340174
4	A	26	50	20120615	3	724	14.08	0.0411262779168964	-0.0548354237742355
4	A	26	50	20120615	3	726	14.12	0.0412402635300237	-0.0557427831958541
4	A	26	50	20120615	3	728	14.16	0.0414584059720197	-0.0569046303480217
4	A	26	50	20120615	3	730	14.2	0.040837000532713	-0.0579559567102899
4	A	26	50	20120615	3	732	14.24	0.0403813409229164	-0.0586412846026159
4	A	26	50	20120615	3	734	14.28	0.0399801992459492	-0.0599719888541309
4	A	26	50	20120615	3	736	14.32	0.0397906946285912	-0.0605467252458793
4	A	26	50	20120615	3	738	14.36	0.0391402271005777	-0.0617922938409394
4	A	26	50	20120615	3	740	14.4	0.0389700972090242	-0.063767525923506
4	A	26	50	20120615	3	742	14.44	0.0388633240850651	-0.0637959516161097
4	A	26	50	20120615	3	744	14.48	0.0380602629136715	-0.0652935330679846
4	A	26	50	20120615	3	746	14.52	0.0376521208795706	-0.0669029081019653
4	A	26	50	20120615	3	748	14.56	0.0368157549787832	-0.068162548121971
4	A	26	50	20120615	3	750	14.6	0.0364187145211469	-0.0690704025183363
4	A	26	50	20120615	3	752	14.64	0.0358539483350132	-0.0692434315476926
4	A	26	50	20120615	3	754	14.68	0.0350325023873088	-0.0694791102378621
4	A	26	50	20120615	3	756	14.72	0.0351329822609154	-0.0694001264104036
4	A	26	50	20120615	3	758	14.76	0.0347669130802952	-0.070155387163389
4	A	26	50	20120615	3	760	14.8	0.0345779741483621	-0.0721861978389567
4	A	26	50	20120615	3	762	14.84	0.0341687714540895	-0.0730999919322841
4	A	26	50	20120615	3	764	14.88	0.0338040457763534	-0.074826322427873
4	A	26	50	20120615	3	766	14.92	0.0331598714986925	-0.07544320238378
4	A	26	50	20120615	3	768	14.96	0.033141698854416	-0.0768344349757646
4	A	26	50	20120615	3	770	15	0.0328136013079454	-0.0787188745476267
4	A	26	50	20120615	3	772	15.04	0.0325634976394398	-0.0800005055885274
4	A	26	50	20120615	3	774	15.08	0.0326229653197375	-0.0804443565150783
4	A	26	50	20120615	3	776	15.12	0.0321999740432317	-0.0816041530575803
4	A	26	50	20120615	3	778	15.16	0.0315957512987079	-0.0829931229078651
4	A	26	50	20120615	3	780	15.2	0.0311005644198429	-0.0835646773190981
4	A	26	50	20120615	3	782	15.24	0.0309591430636056	-0.0856031247479027
4	A	26	50	20120615	3	784	15.28	0.0312308841996156	-0.0869532037252223
4	A	26	50	20120615	3	786	15.32	0.0310270960252776	-0.0886410676119146
4	A	26	50	20120615	3	788	15.36	0.0307373943770255	-0.0881861858195773
4	A	26	50	20120615	3	790	15.4	0.0305835279414393	-0.0895270016980631
4	A	26	50	20120615	3	792	15.44	0.0303065542152485	-0.0917537516626976
4	A	26	50	20120615	3	794	15.48	0.030538060975409	-0.0918977186033473
4	A	26	50	20120615	3	796	15.52	0.0304947860404004	-0.0927280033858165
4	A	26	50	20120615	3	798	15.56	0.0300419548577285	-0.0934533535219576
4	A	26	50	20120615	3	800	15.6	0.0298720370982094	-0.0948768301831643
4	A	26	50	20120615	3	802	15.64	0.0292646323731702	-0.095296710189833
4	A	26	50	20120615	3	804	15.68	0.0289459393468894	-0.095583017725535
4	A	26	50	20120615	3	806	15.72	0.0285858805739092	-0.096727257918851
4	A	26	50	20120615	3	808	15.76	0.028385557222799	-0.096725772994611
4	A	26	50	20120615	3	810	15.8	0.0276786625736468	-0.098563189965524
4	A	26	50	20120615	3	812	15.84	0.0270308113407237	-0.099249224964631
4	A	26	50	20120615	3	814	15.88	0.0268512062183023	-0.099243002424957
4	A	26	50	20120615	3	816	15.92	0.02610372363991	-0.10033923006783
4	A	26	50	20120615	3	818	15.96	0.0254398917937321	-0.100748503472781
4	A	26	50	20120615	3	820	16	0.0250377601672713	-0.102438559390495
4	A	26	50	20120615	3	822	16.04	0.024740209633748	-0.102975112016059
4	A	26	50	20120615	3	824	16.08	0.0239033487582137	-0.103221680150659
4	A	26	50	20120615	3	826	16.12	0.0234838223049358	-0.103896754994658
4	A	26	50	20120615	3	828	16.16	0.0230154347730778	-0.104252005441526
4	A	26	50	20120615	3	830	16.2	0.022701479362231	-0.105387760353468
4	A	26	50	20120615	3	832	16.24	0.0222637802646765	-0.104877512100164
4	A	26	50	20120615	3	834	16.28	0.0214953673255611	-0.106066653574085
4	A	26	50	20120615	3	836	16.32	0.020918438902791	-0.106921474961862
4	A	26	50	20120615	3	838	16.36	0.0201879268871472	-0.107927758622168
4	A	26	50	20120615	3	840	16.4	0.0194699306615303	-0.108832855302087
4	A	26	50	20120615	3	842	16.44	0.0186962144215560	-0.10982421900931
4	A	26	50	20120615	3	844	16.48	0.017888698477441	-0.111840887549254
4	A	26	50	20120615	3	846	16.52	0.0172402108484148	-0.112524589095984
4	A	26	50	20120615	3	848	16.56	0.0167622773750108	-0.114370349926915
4	A	26	50	20120615	3	850	16.6	0.0163820660587668	-0.115403079380838
4	A	26	50	20120615	3	852	16.64	0.0157200726902200	-0.115694973060112
4	A	26	50	20120615	3	854	16.68	0.0154796563846165	-0.116975826283553
4	A	26	50	20120615	3	856	16.72	0.0144274814942110	-0.117668225243691
4	A	26	50	20120615	3	858	16.76	0.0144687765302323	-0.119208586655828
4	A	26	50	20120615	3	860	16.8	0.0138538057626343	-0.119539724761457
4	A	26	50	20120615	3	862	16.84	0.0133858424948451	-0.120594162393563
4	A	26	50	20120615	3	864	16.88	0.0128531082458991	-0.122058156273331
4	A	26	50	20120615	3	866	16.92	0.0116305206212276	-0.123732160867112
4	A	26	50	20120615	3	868	16.96	0.0113374248604258	-0.12528037116452
4	A	26	50	20120615	3	870	17	0.0109070796733956	-0.125689078884046
4	A	26	50	20120615	3	872	17.04	0.0111448796839087	-0.125570214234129
4	A	26	50	20120615	3	874	17.08	0.0112228735618735	-0.12727540223696
4	A	26	50	20120615	3	876	17.12	0.0114876850514279	-0.127172659621654
4	A	26	50	20120615	3	878	17.16	0.0113094234318908	-0.127682412900211
4	A	26	50	20120615	3	880	17.2	0.0117795080200236	-0.128664018533854
4	A	26	50	20120615	3	882	17.24	0.0118255406714788	-0.130209824668206
4	A	26	50	20120615	3	884	17.28	0.0118717854549684	-0.131759661311211
4	A	26	50	20120615	3	886	17.32	0.0122545423556247	-0.132790410866146
4	A	26	50	20120615	3	888	17.36	0.0120243790983485	-0.132890466475684
4	A	26	50	20120615	3	890	17.4	0.0117797201520580	-0.133987896200086
4	A	26	50	20120615	3	892	17.44	0.0114040343192135	-0.13551333765914
4	A	26	50	20120615	3	894	17.48	0.0115755784243294	-0.137310378832847
4	A	26	50	20120615	3	896	17.52	0.0112768965199562	-0.137935744070128
4	A	26	50	20120615	3	898	17.56	0.0113627392831922	-0.138831365519179
4	A	26	50	20120615	3	900	17.6	0.0112483294059962	-0.140072903605587
4	A	26	50	20120615	3	902	17.64	0.0110262978767037	-0.140958201295632
4	A	26	50	20120615	3	904	17.68	0.0108466927542823	-0.142570404756738
4	A	26	50	20120615	3	906	17.72	0.0106670876318609	-0.14418685085853
4	A	26	50	20120615	3	908	17.76	0.0111090293701025	-0.146430500675235
4	A	26	50	20120615	3	910	17.8	0.0111132720107896	-0.146840622608323
4	A	26	50	20120615	3	912	17.84	0.0114201563538246	-0.148595661639228
4	A	26	50	20120615	3	914	17.88	0.0115460213608758	-0.148875675924578
4	A	26	50	20120615	3	916	17.92	0.0122623205302178	-0.150088364054313
4	A	26	50	20120615	3	918	17.96	0.0121145352129498	-0.150528891578992
4	A	26	50	20120615	3	920	18	0.0127813369076087	-0.152232311814871
4	A	26	50	20120615	3	922	18.04	0.0137719935080510	-0.153444999944606
4	A	26	50	20120615	3	924	18.08	0.0140307945899653	-0.154408079380582
4	A	26	50	20120615	3	926	18.12	0.0141559524902353	-0.155806029486987
4	A	26	50	20120615	3	928	18.16	0.0142436337311025	-0.157135390235618
4	A	26	50	20120615	3	930	18.2	0.014025844842497	-0.157428132443029
4	A	26	50	20120615	3	932	18.24	0.0137649224402392	-0.158451315955406
4	A	26	50	20120615	3	934	18.28	0.0138462397200756	-0.158675468805042
4	A	26	50	20120615	3	936	18.32	0.0137818930029876	-0.159598243154491
4	A	26	50	20120615	3	938	18.36	0.0140583717544316	-0.159355705528544
4	A	26	50	20120615	3	940	18.4	0.0142655540413192	-0.159905127497526
4	A	26	50	20120615	3	942	18.44	0.0147619430017122	-0.160434043369853
4	A	26	50	20120615	3	944	18.48	0.0147739638169924	-0.160371110866328
4	A	26	50	20120615	3	946	18.52	0.0145696099572295	-0.160658903326271
4	A	26	50	20120615	3	948	18.56	0.0149443765512583	-0.160762140916324
4	A	26	50	20120615	3	950	18.6	0.0143645489906854	-0.160649003831334
4	A	26	50	20120615	3	952	18.64	0.0141962575767630	-0.160458085000414
4	A	26	50	20120615	3	954	18.68	0.0137041112570571	-0.160844165302942
4	A	26	50	20120615	3	956	18.72	0.0133965198072410	-0.161273379119122
4	A	26	50	20120615	3	958	18.76	0.0123945494982996	-0.162443640841986
4	A	26	50	20120615	3	960	18.8	0.0117885589868228	-0.162843156173356
4	A	26	50	20120615	3	962	18.84	0.0113275253654891	-0.163988669158878
4	A	26	50	20120615	3	964	18.88	0.0105341515569978	-0.164260198162854
4	A	26	50	20120615	3	966	18.92	0.00996988034561097	-0.165769164033906
4	A	26	50	20120615	3	968	18.96	0.00974926302988075	-0.165931798593579
4	A	26	50	20120615	3	970	19	0.00928610808820357	-0.166922455194021
4	A	26	50	20120615	3	972	19.04	0.0084807134644321	-0.166964174494111
4	A	26	50	20120615	3	974	19.08	0.00742641725368296	-0.16840596522095
4	A	26	50	20120615	3	976	19.12	0.0067617368793676	-0.169022562334145
4	A	26	50	20120615	3	978	19.16	0.00622150729854107	-0.170128477339921
4	A	26	50	20120615	3	980	19.2	0.0057053193482749	-0.170047867166866
4	A	26	50	20120615	3	982	19.24	0.00485608410406988	-0.171534912727701
4	A	26	50	20120615	3	984	19.28	0.00392482447324717	-0.171763308218024
4	A	26	50	20120615	3	986	19.32	0.00319650448862501	-0.173364197970631
4	A	26	50	20120615	3	988	19.36	0.00213089456937689	-0.173657647284823
4	A	26	50	20120615	3	990	19.4	0.0014054030118795	-0.173855637183555
4	A	26	50	20120615	3	992	19.44	0.00044232357590342	-0.174404352045756
4	A	26	50	20120615	3	994	19.48	0.000245040783952381	-0.175103680652349
4	A	26	50	20120615	3	996	19.52	-2.64882200232703e-05	-0.174799624736439
4	A	26	50	20120615	3	998	19.56	-0.000464894424358939	-0.175618454389053
4	A	26	50	20120615	3	1000	19.6	-0.00056176805338147	-0.176590726213185
4	A	26	50	20120615	3	1002	19.64	-0.0005016639769806	-0.176585776465716
4	A	26	50	20120615	3	1004	19.68	-0.00059641628565962	-0.178340815496621
4	A	26	50	20120615	3	1006	19.72	-0.00116846567163954	-0.17954360413142
4	A	26	50	20120615	3	1008	19.76	-0.00080996253357794	-0.180412638365498
4	A	26	50	20120615	3	1010	19.8	-0.00087077371675999	-0.181394102577785
4	A	26	50	20120615	3	1012	19.84	-0.00089835088122626	-0.182449813002096
4	A	26	50	20120615	3	1014	19.88	-0.00073854474867811	-0.184101614442948
4	A	26	50	20120615	3	1016	19.92	-0.00110765448845749	-0.18600938853859
4	A	26	50	20120615	3	1018	19.96	-0.00102987274252698	-0.187326021365159
4	A	26	50	20120615	3	1020	20	-0.00082622598954525	-0.188723264364784
4	A	26	50	20120615	3	1022	20.04	-0.00051651321938553	-0.188836401449773
4	A	26	50	20120615	3	1024	20.08	0.0002181707262673	-0.190292334312237
4	A	26	50	20120615	3	1026	20.12	0.000123418417588290	-0.19237405667605
4	A	26	50	20120615	3	1028	20.16	0.00043383829452919	-0.193658869697466
4	A	26	50	20120615	3	1030	20.2	0.00073577289009583	-0.194525075504419
4	A	26	50	20120615	3	1032	20.24	0.00124913241323727	-0.195611191520322
4	A	26	50	20120615	3	1034	20.28	0.00131842887779357	-0.196523359268052
4	A	26	50	20120615	3	1036	20.32	0.00181269651784294	-0.197757260601223
4	A	26	50	20120615	3	1038	20.36	0.0021570575202808	-0.19832789577364
4	A	26	50	20120615	3	1040	20.4	0.00323610246837147	-0.19910854166007
4	A	26	50	20120615	3	1042	20.44	0.00379895946619595	-0.199954241370369
4	A	26	50	20120615	3	1044	20.48	0.0046474876036198	-0.200443559262951
4	A	26	50	20120615	3	1046	20.52	0.00524852836762841	-0.201594729102722
4	A	26	50	20120615	3	1048	20.56	0.00627666162747361	-0.202494168928392
4	A	26	50	20120615	3	1050	20.6	0.00706508568849661	-0.20381009464818
4	A	26	50	20120615	3	1052	20.64	0.00768521833559723	-0.204874290353865
4	A	26	50	20120615	3	1054	20.68	0.007991395571851	-0.205582104241833
4	A	26	50	20120615	3	1056	20.72	0.00889154250430147	-0.206849946700501
4	A	26	50	20120615	3	1058	20.76	0.0090421562486942	-0.207567660083405
4	A	26	50	20120615	3	1060	20.8	0.00952935282093173	-0.207545739773188
4	A	26	50	20120615	3	1062	20.84	0.0101445357205641	-0.208368812066489
4	A	26	50	20120615	3	1064	20.88	0.0096728954975126	-0.208567509072003
4	A	26	50	20120615	3	1066	20.92	0.00971744322472736	-0.209215925990351
4	A	26	50	20120615	3	1068	20.96	0.0096382472652345	-0.209433714878956
4	A	26	50	20120615	3	1070	21	0.00968067367210565	-0.21011536581602
4	A	26	50	20120615	3	1072	21.04	0.0102555514852103	-0.211526043844487
4	A	26	50	20120615	3	1074	21.08	0.0100094783253574	-0.211507659068176
4	A	26	50	20120615	3	1076	21.12	0.0106126404097095	-0.212156075986525
4	A	26	50	20120615	3	1078	21.16	0.0114647040810393	-0.21285681880668
4	A	26	50	20120615	3	1080	21.2	0.0120021052347411	-0.212791764982811
4	A	26	50	20120615	3	1082	21.24	0.0125303140002875	-0.213737166749258
4	A	26	50	20120615	3	1084	21.28	0.0136977472960264	-0.21395283431752
4	A	26	50	20120615	3	1086	21.32	0.0149641755411315	-0.215147137670944
4	A	26	50	20120615	3	1088	21.36	0.0156825960308171	-0.215978695245619
4	A	26	50	20120615	3	1090	21.4	0.0159223052296393	-0.216639840086028
4	A	26	50	20120615	3	1092	21.44	0.0165968850988913	-0.216867528469571
4	A	26	50	20120615	3	1094	21.48	0.0165459734106459	-0.216082639942453
4	A	26	50	20120615	3	1096	21.52	0.0165403165563964	-0.217259265626348
4	A	26	50	20120615	3	1098	21.56	0.0161337301572141	-0.217255730092442
4	A	26	50	20120615	3	1100	21.6	0.0161648428555863	-0.217312298634937
4	A	26	50	20120615	3	1102	21.64	0.0157780554462773	-0.217584534745694
4	A	26	50	20120615	3	1104	21.68	0.0157837123005268	-0.216959452351125
4	A	26	50	20120615	3	1106	21.72	0.0161195880215904	-0.217357553468933
4	A	26	50	20120615	3	1108	21.76	0.0161712068166170	-0.217748583518929
4	A	26	50	20120615	3	1110	21.8	0.0166499181074803	-0.217390080380867
4	A	26	50	20120615	3	1112	21.84	0.0172757076088303	-0.217354017935027
4	A	26	50	20120615	3	1114	21.88	0.0175663284958980	-0.217377352458806
4	A	26	50	20120615	3	1116	21.92	0.0178873549745567	-0.217220374753383
4	A	26	50	20120615	3	1118	21.96	0.0182218164820579	-0.217013192466495
4	A	26	50	20120615	3	1120	22	0.0177636112878491	-0.217407758050397
4	A	26	50	20120615	3	1122	22.04	0.0185060734080949	-0.218148805957081
4	A	26	50	20120615	3	1124	22.08	0.0182225235888391	-0.218954200580852
4	A	26	50	20120615	3	1126	22.12	0.0180047347002337	-0.218966928502913
4	A	26	50	20120615	3	1128	22.16	0.0177218919877591	-0.219633023090791
4	A	26	50	20120615	3	1130	22.2	0.017243887803677	-0.219381293076689
4	A	26	50	20120615	3	1132	22.24	0.0167807328619998	-0.220581253284362
4	A	26	50	20120615	3	1134	22.28	0.0166230480497952	-0.220245377563299
4	A	26	50	20120615	3	1136	22.32	0.0160934250706864	-0.221411396645475
4	A	26	50	20120615	3	1138	22.36	0.0155404675677986	-0.221165323485622
4	A	26	50	20120615	3	1140	22.4	0.0149705395021622	-0.221887986615995
4	A	26	50	20120615	3	1142	22.44	0.0144281886009922	-0.221802426695471
4	A	26	50	20120615	3	1144	22.48	0.0143949545822764	-0.221487764177843
4	A	26	50	20120615	3	1146	22.52	0.0141771656936709	-0.221616457612019
4	A	26	50	20120615	3	1148	22.56	0.013351264973245	-0.221211992533181
4	A	26	50	20120615	3	1150	22.6	0.0125338495341934	-0.220975818868264
4	A	26	50	20120615	3	1152	22.64	0.0125147576511013	-0.221392304762383
4	A	26	50	20120615	3	1154	22.68	0.0109612440528345	-0.22093763510208
4	A	26	50	20120615	3	1156	22.72	0.0101671631375620	-0.221720402308854
4	A	26	50	20120615	3	1158	22.76	0.0092740872729234	-0.221613629184895
4	A	26	50	20120615	3	1160	22.8	0.00812928139418237	-0.221933948556772
4	A	26	50	20120615	3	1162	22.84	0.00727933904319615	-0.221709088600355
4	A	26	50	20120615	3	1164	22.88	0.00632545199537552	-0.221844145995561
4	A	26	50	20120615	3	1166	22.92	0.00580148587051627	-0.222628327415897
4	A	26	50	20120615	3	1168	22.96	0.00463334546799607	-0.222225276550621
4	A	26	50	20120615	3	1170	23	0.00343550658066609	-0.222772577199259
4	A	26	50	20120615	3	1172	23.04	0.00261031296702136	-0.22296985999121
4	A	26	50	20120615	3	1174	23.08	0.00129368014045201	-0.223186234666254
4	A	26	50	20120615	3	1176	23.12	0.000389290567314461	-0.223891220127097
4	A	26	50	20120615	3	1178	23.16	-0.00065227772137335	-0.224412357824831
4	A	26	50	20120615	3	1180	23.2	-0.00188476484098154	-0.225680200283498
4	A	26	50	20120615	3	1182	23.24	-0.00267743154269168	-0.226040117635122
4	A	26	50	20120615	3	1184	23.28	-0.00368930134656958	-0.22705764429325
4	A	26	50	20120615	3	1186	23.32	-0.00430519135298308	-0.227317152481945
4	A	26	50	20120615	3	1188	23.36	-0.00519543879049688	-0.228586409154175
4	A	26	50	20120615	3	1190	23.4	-0.00591244506662008	-0.22944766521366
4	A	26	50	20120615	3	1192	23.44	-0.00644984622032188	-0.230027492774233
4	A	26	50	20120615	3	1194	23.48	-0.00748292922763538	-0.230994107744115
4	A	26	50	20120615	3	1196	23.52	-0.00794254863540668	-0.231935973976656
4	A	26	50	20120615	3	1198	23.56	-0.00832438629724738	-0.232788744754767
4	A	26	50	20120615	3	1200	23.6	-0.00872248741505538	-0.232609846739127
4	A	26	50	20120615	3	1202	23.64	-0.00903573571912108	-0.232853798578636
4	A	26	50	20120615	3	1204	23.68	-0.00933059924687588	-0.233127448902955
4	A	26	50	20120615	3	1206	23.72	-0.0100744755806841	-0.23259994724419
4	A	26	50	20120615	3	1208	23.76	-0.0106352112581651	-0.23275480362927
4	A	26	50	20120615	3	1210	23.8	-0.0109307818927010	-0.233437868779896
4	A	26	50	20120615	3	1212	23.84	-0.0105744000749830	-0.23336857231534
4	A	26	50	20120615	3	1214	23.88	-0.0112864566036379	-0.233973148613254
4	A	26	50	20120615	3	1216	23.92	-0.0110877595981245	-0.234122348144085
4	A	26	50	20120615	3	1218	23.96	-0.0115883911992045	-0.234946834650948
4	A	26	50	20120615	3	1220	24	-0.0117821384572496	-0.236510954850933
4	A	26	50	20120615	3	1222	24.04	-0.0114780825413394	-0.237004515384201
4	A	26	50	20120615	3	1224	24.08	-0.0119666933271393	-0.237607677468553
4	A	26	50	20120615	3	1226	24.12	-0.0122884269125792	-0.239571312999908
4	A	26	50	20120615	3	1228	24.16	-0.0123612589110414	-0.24043044773905
4	A	26	50	20120615	3	1230	24.2	-0.0126928919914179	-0.240490551815451
4	A	26	50	20120615	3	1232	24.24	-0.0126716787879823	-0.242411053833153
4	A	26	50	20120615	3	1234	24.28	-0.0119256811338305	-0.242930777317325
4	A	26	50	20120615	3	1236	24.32	-0.0116067759755154	-0.24308846212953
4	A	26	50	20120615	3	1238	24.36	-0.0110311910556295	-0.243423630743813
4	A	26	50	20120615	3	1240	24.4	-0.0105418731630485	-0.243784255202218
4	A	26	50	20120615	3	1242	24.44	-0.00985810090564098	-0.244247410143895
4	A	26	50	20120615	3	1244	24.48	-0.00977961205292938	-0.245221096181589
4	A	26	50	20120615	3	1246	24.52	-0.0101621568215513	-0.246421056389262
4	A	26	50	20120615	3	1248	24.56	-0.0106104625208235	-0.247657079042776
4	A	26	50	20120615	3	1250	24.6	-0.0105899564241691	-0.248814612843579
4	A	26	50	20120615	3	1252	24.64	-0.0108056239924310	-0.250574601621952
4	A	26	50	20120615	3	1254	24.68	-0.0109364387469505	-0.252543894007557
4	A	26	50	20120615	3	1256	24.72	-0.0108289585162102	-0.252494396532874
4	A	26	50	20120615	3	1258	24.76	-0.0106125838411671	-0.254116499488915
