# Supplementary material for: How Do Ants Make Sense of Gravity? A Boltzmann Walker Analysis of Lasius niger Trajectories on Various Inclines
Source: PLoS One. 2013 Oct 29;8(10):e76531. doi: 10.1371/journal.pone.0076531 (PMC3812222; doi:10.1371/journal.pone.0076531)
Supplement: Dataset S4 — Trajectories for . (ZIP) [file pone.0076531.s008.zip › Incline4/4-A-26-50-20120615-04.txt]

Pente	Colonie	Temperature	Humidite	Date	Indiv	Frame	Time	X	Y
4	A	26	50	20120615	4	62	0	0	0
4	A	26	50	20120615	4	64	0.04	-0.0002786637113978	-0.000610409928859287
4	A	26	50	20120615	4	66	0.08	-0.0010529880632039	-0.00119583777513926
4	A	26	50	20120615	4	68	0.12	-0.0009317051080948	-0.00148208874229920
4	A	26	50	20120615	4	70	0.16	-0.0014801229854475	-0.00180772555717122
4	A	26	50	20120615	4	72	0.2	-0.00152492527110350	-0.00251579400358018
4	A	26	50	20120615	4	74	0.24	-0.0016785725035875	-0.00243625156176451
4	A	26	50	20120615	4	76	0.28	-0.0021781858709027	-0.00201300572681749
4	A	26	50	20120615	4	78	0.32	-0.0030278453791764	-0.00308681808472738
4	A	26	50	20120615	4	80	0.36	-0.0030474110238119	-0.00390729529614157
4	A	26	50	20120615	4	82	0.4	-0.0032333164676536	-0.00428339832198688
4	A	26	50	20120615	4	84	0.44	-0.0034798421758465	-0.00542690312425052
4	A	26	50	20120615	4	86	0.48	-0.0040057245600827	-0.0058017333578897
4	A	26	50	20120615	4	88	0.52	-0.0044876814710717	-0.00686749176956187
4	A	26	50	20120615	4	90	0.56	-0.0049571013788302	-0.00839324435559933
4	A	26	50	20120615	4	92	0.6	-0.0056503135117664	-0.00879633057621473
4	A	26	50	20120615	4	94	0.64	-0.0061635598978228	-0.00963139540052479
4	A	26	50	20120615	4	96	0.68	-0.0072963873876906	-0.0111630876835242
4	A	26	50	20120615	4	98	0.72	-0.0076533419619013	-0.0113165227839738
4	A	26	50	20120615	4	100	0.76	-0.0087715464835341	-0.0125522767369111
4	A	26	50	20120615	4	102	0.8	-0.0095793664835651	-0.0124538262597665
4	A	26	50	20120615	4	104	0.84	-0.0099545644127305	-0.0129297020524372
4	A	26	50	20120615	4	106	0.88	-0.0108079079473342	-0.0127150173626012
4	A	26	50	20120615	4	108	0.92	-0.0121566151374982	-0.0133254202203926
4	A	26	50	20120615	4	110	0.96	-0.0126634622071849	-0.0131353569886775
4	A	26	50	20120615	4	112	1	-0.012692474798417	-0.0134154914821802
4	A	26	50	20120615	4	114	1.04	-0.0129725315101737	-0.0139109894880288
4	A	26	50	20120615	4	116	1.08	-0.0130176732070847	-0.0144289876316549
4	A	26	50	20120615	4	118	1.12	-0.0135250859621963	-0.0149058675159549
4	A	26	50	20120615	4	120	1.16	-0.0136834566679787	-0.0156435425232921
4	A	26	50	20120615	4	122	1.2	-0.0142715998042984	-0.0162666733031450
4	A	26	50	20120615	4	124	1.24	-0.0148074523941494	-0.0168415440451818
4	A	26	50	20120615	4	126	1.28	-0.0155153935613377	-0.0170710850484906
4	A	26	50	20120615	4	128	1.32	-0.0163979052506654	-0.0177674013801962
4	A	26	50	20120615	4	130	1.36	-0.0166152203777275	-0.0174421817583251
4	A	26	50	20120615	4	132	1.4	-0.0170091424944587	-0.0175753370362903
4	A	26	50	20120615	4	134	1.44	-0.0173242363472232	-0.0176918611627621
4	A	26	50	20120615	4	136	1.48	-0.0169128557640645	-0.0176200049716579
4	A	26	50	20120615	4	138	1.52	-0.0163814367337316	-0.0179262812028610
4	A	26	50	20120615	4	140	1.56	-0.016674886047924	-0.0181368576022984
4	A	26	50	20120615	4	142	1.6	-0.0162924685585227	-0.0188291292832156
4	A	26	50	20120615	4	144	1.64	-0.0158616071835423	-0.0193028413291359
4	A	26	50	20120615	4	146	1.68	-0.01587357143028	-0.0200290965619570
4	A	26	50	20120615	4	148	1.72	-0.0161081965313455	-0.0206287160413354
4	A	26	50	20120615	4	150	1.76	-0.0165090765788035	-0.0222968304356291
4	A	26	50	20120615	4	152	1.8	-0.0163838550389232	-0.0233288457117031
4	A	26	50	20120615	4	154	1.84	-0.0165031651661128	-0.0244864290099802
4	A	26	50	20120615	4	156	1.88	-0.0163978486821229	-0.0252084840285210
4	A	26	50	20120615	4	158	1.92	-0.0163318119798279	-0.0265832339614361
4	A	26	50	20120615	4	160	1.96	-0.0163886584152878	-0.0280069277044245
4	A	26	50	20120615	4	162	2	-0.0165131141585241	-0.0295188584742101
4	A	26	50	20120615	4	164	2.04	-0.0166763214746898	-0.0309948660981911
4	A	26	50	20120615	4	166	2.08	-0.0167744254695116	-0.0320370424987107
4	A	26	50	20120615	4	168	2.12	-0.0168781156079048	-0.0331354338883347
4	A	26	50	20120615	4	170	2.16	-0.0173750914669262	-0.0343837389866380
4	A	26	50	20120615	4	172	2.2	-0.0177191059870412	-0.0346790904180718
4	A	26	50	20120615	4	174	2.24	-0.0176870386945144	-0.0351050161877195
4	A	26	50	20120615	4	176	2.28	-0.0180725957380242	-0.0358260812567667
4	A	26	50	20120615	4	178	2.32	-0.018788824196688	-0.0360944282802270
4	A	26	50	20120615	4	180	2.36	-0.0192279304367371	-0.0366449886911266
4	A	26	50	20120615	4	182	2.4	-0.0195987584459947	-0.0371020413012822
4	A	26	50	20120615	4	184	2.44	-0.0198899803738264	-0.0381622418536542
4	A	26	50	20120615	4	186	2.48	-0.0198270337281652	-0.0379057176555754
4	A	26	50	20120615	4	188	2.52	-0.0199851003780316	-0.0389818351815919
4	A	26	50	20120615	4	190	2.56	-0.0199380848481505	-0.039273792500476
4	A	26	50	20120615	4	192	2.6	-0.0197254366258443	-0.0401120888027761
4	A	26	50	20120615	4	194	2.64	-0.0197477317026551	-0.0413146440923366
4	A	26	50	20120615	4	196	2.68	-0.0196354643590061	-0.0420470440830862
4	A	26	50	20120615	4	198	2.72	-0.019695716927831	-0.0424243491904596
4	A	26	50	20120615	4	200	2.76	-0.0198899096631483	-0.0433561532935038
4	A	26	50	20120615	4	202	2.8	-0.0196422030866308	-0.0435795353967484
4	A	26	50	20120615	4	204	2.84	-0.0199194667266019	-0.0443041006443624
4	A	26	50	20120615	4	206	2.88	-0.020192855421412	-0.0451828717388177
4	A	26	50	20120615	4	208	2.92	-0.0201876228312313	-0.0458133281449236
4	A	26	50	20120615	4	210	2.96	-0.0205683998329002	-0.0469931358093333
4	A	26	50	20120615	4	212	3	-0.0204481916800985	-0.0472452900875044
4	A	26	50	20120615	4	214	3.04	-0.020586148213108	-0.0485498313881155
4	A	26	50	20120615	4	216	3.08	-0.0208941639269929	-0.0493750250017602
4	A	26	50	20120615	4	218	3.12	-0.0212785471732459	-0.0508443928930659
4	A	26	50	20120615	4	220	3.16	-0.021583734460006	-0.0515004465646507
4	A	26	50	20120615	4	222	3.2	-0.0220743251447932	-0.0523716021190726
4	A	26	50	20120615	4	224	3.24	-0.0220884672804169	-0.0530623040229356
4	A	26	50	20120615	4	226	3.28	-0.0226045138093269	-0.0543592792809879
4	A	26	50	20120615	4	228	3.32	-0.023139722932007	-0.0545478646595304
4	A	26	50	20120615	4	230	3.36	-0.0235758663946429	-0.0558442742321578
4	A	26	50	20120615	4	232	3.4	-0.0239423598393318	-0.0559484310610266
4	A	26	50	20120615	4	234	3.44	-0.0246614874357986	-0.0570163037219745
4	A	26	50	20120615	4	236	3.48	-0.0254414262154473	-0.0568122327049241
4	A	26	50	20120615	4	238	3.52	-0.0258944695301535	-0.0572982271956336
4	A	26	50	20120615	4	240	3.56	-0.0264648925705367	-0.0576139503734334
4	A	26	50	20120615	4	242	3.6	-0.0264898534399126	-0.0579750698065854
4	A	26	50	20120615	4	244	3.64	-0.026531784872037	-0.0575927371699978
4	A	26	50	20120615	4	246	3.68	-0.0270132538793469	-0.058154816350363
4	A	26	50	20120615	4	248	3.72	-0.0270594279521584	-0.058462337089501
4	A	26	50	20120615	4	250	3.76	-0.0278139815983625	-0.0587824443293442
4	A	26	50	20120615	4	252	3.8	-0.0282218407897509	-0.0593344118827384
4	A	26	50	20120615	4	254	3.84	-0.0287919809874216	-0.0594460640434877
4	A	26	50	20120615	4	256	3.88	-0.0296376806977208	-0.0605130881762982
4	A	26	50	20120615	4	258	3.92	-0.0305654047946375	-0.060905673861213
4	A	26	50	20120615	4	260	3.96	-0.0311552732715033	-0.0613757584493458
4	A	26	50	20120615	4	262	4	-0.0316942300601237	-0.0611951633774308
4	A	26	50	20120615	4	264	4.04	-0.0319132210302572	-0.0615883854584486
4	A	26	50	20120615	4	266	4.08	-0.0328539558919478	-0.0627931539922342
4	A	26	50	20120615	4	268	4.12	-0.0332492992933092	-0.063511079507173
4	A	26	50	20120615	4	270	4.16	-0.033111554892334	-0.0631218879348079
4	A	26	50	20120615	4	272	4.2	-0.0335911854220129	-0.0637403942363118
4	A	26	50	20120615	4	274	4.24	-0.0332179037522245	-0.0639511827677835
4	A	26	50	20120615	4	276	4.28	-0.0337982262875443	-0.0644798865080766
4	A	26	50	20120615	4	278	4.32	-0.0339197779432303	-0.064711322557559
4	A	26	50	20120615	4	280	4.36	-0.0338925543321546	-0.0648709165580728
4	A	26	50	20120615	4	282	4.4	-0.0340442287367191	-0.0660346021878715
4	A	26	50	20120615	4	284	4.44	-0.033266481988092	-0.0669512247083236
4	A	26	50	20120615	4	286	4.48	-0.0330806543259962	-0.0674179151839068
4	A	26	50	20120615	4	288	4.52	-0.033179437143328	-0.068933457148024
4	A	26	50	20120615	4	290	4.56	-0.0328438442649768	-0.06993938725494
4	A	26	50	20120615	4	292	4.6	-0.0333799726264725	-0.070628957787953
4	A	26	50	20120615	4	294	4.64	-0.0329628503362505	-0.0709322358864039
4	A	26	50	20120615	4	296	4.68	-0.0328978672230595	-0.0715035074549245
4	A	26	50	20120615	4	298	4.72	-0.0323806893232996	-0.0713852792011101
4	A	26	50	20120615	4	300	4.76	-0.0323409499221969	-0.0711495298002625
4	A	26	50	20120615	4	302	4.8	-0.0317229385954399	-0.0709034566404096
4	A	26	50	20120615	4	304	4.84	-0.0312689760419181	-0.0702478272328934
4	A	26	50	20120615	4	306	4.88	-0.0305925576950351	-0.0697894806173283
4	A	26	50	20120615	4	308	4.92	-0.0304436410069172	-0.0698778689649766
4	A	26	50	20120615	4	310	4.96	-0.029866076188044	-0.0700858997800017
4	A	26	50	20120615	4	312	5	-0.0292238818093704	-0.0702745558692223
4	A	26	50	20120615	4	314	5.04	-0.0281912937768037	-0.0712589192193121
4	A	26	50	20120615	4	316	5.08	-0.0273211988825536	-0.071765419806676
4	A	26	50	20120615	4	318	5.12	-0.0262538919070307	-0.0723564196543917
4	A	26	50	20120615	4	320	5.16	-0.0251609876660287	-0.0727241151806087
4	A	26	50	20120615	4	322	5.2	-0.0240617901746742	-0.0732166150537052
4	A	26	50	20120615	4	324	5.24	-0.0236197777257545	-0.074251041563903
4	A	26	50	20120615	4	326	5.28	-0.0225970891881244	-0.075180109163704
4	A	26	50	20120615	4	328	5.32	-0.0220477379298206	-0.0750367786191575
4	A	26	50	20120615	4	330	5.36	-0.0218528593009256	-0.0758144546571064
4	A	26	50	20120615	4	332	5.4	-0.0210914467189439	-0.0770337895905845
4	A	26	50	20120615	4	334	5.44	-0.0205842390247988	-0.0775854035905881
4	A	26	50	20120615	4	336	5.48	-0.0203319433252714	-0.0784107386255891
4	A	26	50	20120615	4	338	5.52	-0.0201652782569458	-0.0788244668032613
4	A	26	50	20120615	4	340	5.56	-0.0201728442995045	-0.080190102129767
4	A	26	50	20120615	4	342	5.6	-0.0200669904143608	-0.0800903293629415
4	A	26	50	20120615	4	344	5.64	-0.0194712529512112	-0.0810939260174795
4	A	26	50	20120615	4	346	5.68	-0.018691667724953	-0.0825653445184506
4	A	26	50	20120615	4	348	5.72	-0.0184447460369627	-0.0834275905274295
4	A	26	50	20120615	4	350	5.76	-0.0180984758462156	-0.084384376713053
4	A	26	50	20120615	4	352	5.8	-0.0178971625456118	-0.0858815339008593
4	A	26	50	20120615	4	354	5.84	-0.0178613122318057	-0.0870590788235692
4	A	26	50	20120615	4	356	5.88	-0.0175266385922701	-0.0878113697280736
4	A	26	50	20120615	4	358	5.92	-0.0177092135631724	-0.0888949401595639
4	A	26	50	20120615	4	360	5.96	-0.0176848183792215	-0.0905557218565367
4	A	26	50	20120615	4	362	6	-0.0180352604999775	-0.0916607883341751
4	A	26	50	20120615	4	364	6.04	-0.0178630092880805	-0.0929656831881767
4	A	26	50	20120615	4	366	6.08	-0.0172103497290453	-0.093841364225998
4	A	26	50	20120615	4	368	6.12	-0.0178910107166155	-0.0947417940011611
4	A	26	50	20120615	4	370	6.16	-0.0174600291334823	-0.0961115305469975
4	A	26	50	20120615	4	372	6.2	-0.0176727975639413	-0.0967782615309783
4	A	26	50	20120615	4	374	6.24	-0.0179556402764159	-0.09696988746868
4	A	26	50	20120615	4	376	6.28	-0.0185771164264008	-0.0972363960145091
4	A	26	50	20120615	4	378	6.32	-0.0193262960610679	-0.0984399624667667
4	A	26	50	20120615	4	380	6.36	-0.0197147805266518	-0.098473479328195
4	A	26	50	20120615	4	382	6.4	-0.020233372639974	-0.0988848740534893
4	A	26	50	20120615	4	384	6.44	-0.0205543284079546	-0.0990371141434788
4	A	26	50	20120615	4	386	6.48	-0.0205530556157485	-0.0995255835079224
4	A	26	50	20120615	4	388	6.52	-0.020785764457437	-0.100839882882114
4	A	26	50	20120615	4	390	6.56	-0.0202403022864297	-0.102047904107093
4	A	26	50	20120615	4	392	6.6	-0.0205082957564994	-0.103207417806883
4	A	26	50	20120615	4	394	6.64	-0.0201090632678414	-0.103758253989427
4	A	26	50	20120615	4	396	6.68	-0.0201788547071446	-0.104799044460656
4	A	26	50	20120615	4	398	6.72	-0.0203671572429745	-0.105912949773059
4	A	26	50	20120615	4	400	6.76	-0.0209730770437733	-0.107738204507336
4	A	26	50	20120615	4	402	6.8	-0.0210354438618739	-0.109073222110216
4	A	26	50	20120615	4	404	6.84	-0.0209923810588997	-0.109389369552084
4	A	26	50	20120615	4	406	6.88	-0.0211566419641693	-0.110407956870384
4	A	26	50	20120615	4	408	6.92	-0.0211415098790519	-0.111827403022937
4	A	26	50	20120615	4	410	6.96	-0.0212101699475051	-0.113452970802207
4	A	26	50	20120615	4	412	7	-0.0218958513932217	-0.115467023047061
4	A	26	50	20120615	4	414	7.04	-0.0218300904625714	-0.116022101870292
4	A	26	50	20120615	4	416	7.08	-0.0225858461903036	-0.117294328391003
4	A	26	50	20120615	4	418	7.12	-0.0224739111868417	-0.118128926524838
4	A	26	50	20120615	4	420	7.16	-0.0223744919734069	-0.118184505117839
4	A	26	50	20120615	4	422	7.2	-0.0226643350430153	-0.119471510170276
4	A	26	50	20120615	4	424	7.24	-0.023044404937903	-0.119681167330898
4	A	26	50	20120615	4	426	7.28	-0.0227391469404648	-0.120406446756361
4	A	26	50	20120615	4	428	7.32	-0.0222087461438968	-0.121249388750214
4	A	26	50	20120615	4	430	7.36	-0.0218327067576618	-0.122703058870977
4	A	26	50	20120615	4	432	7.4	-0.0218589404192438	-0.122935626291309
4	A	26	50	20120615	4	434	7.44	-0.0214724358526472	-0.123759122848679
4	A	26	50	20120615	4	436	7.48	-0.0215701580098072	-0.124220015048657
4	A	26	50	20120615	4	438	7.52	-0.0213766228837965	-0.124912767562185
4	A	26	50	20120615	4	440	7.56	-0.0213192058131641	-0.125995489465538
4	A	26	50	20120615	4	442	7.6	-0.0209483283064318	-0.127278534720001
4	A	26	50	20120615	4	444	7.64	-0.0204429590899177	-0.128136043113546
4	A	26	50	20120615	4	446	7.68	-0.0199012445848507	-0.129483859349165
4	A	26	50	20120615	4	448	7.72	-0.0195050526553519	-0.131442757265087
4	A	26	50	20120615	4	450	7.76	-0.0189354781431061	-0.131883638343156
4	A	26	50	20120615	4	452	7.8	-0.0180907683823007	-0.133385957410465
4	A	26	50	20120615	4	454	7.84	-0.0171341236180334	-0.133966421367141
4	A	26	50	20120615	4	456	7.88	-0.0164776456823798	-0.133665476721068
4	A	26	50	20120615	4	458	7.92	-0.0156566947094222	-0.133558703597109
4	A	26	50	20120615	4	460	7.96	-0.0147286170591149	-0.133021655996798
4	A	26	50	20120615	4	462	8	-0.0144196113957364	-0.133928873997060
4	A	26	50	20120615	4	464	8.04	-0.0135078679120744	-0.134143410194472
4	A	26	50	20120615	4	466	8.08	-0.0125430207091454	-0.134743390298309
4	A	26	50	20120615	4	468	8.12	-0.0109291201917652	-0.135522904813889
4	A	26	50	20120615	4	470	8.16	-0.01026931885424	-0.135177200308567
4	A	26	50	20120615	4	472	8.2	-0.0095388775492743	-0.135385796809017
4	A	26	50	20120615	4	474	8.24	-0.0088176993431422	-0.134988332087312
4	A	26	50	20120615	4	476	8.28	-0.0068761962540383	-0.134865083375351
4	A	26	50	20120615	4	478	8.32	-0.0053352691564765	-0.135172816246524
4	A	26	50	20120615	4	480	8.36	-0.0039950189634156	-0.135383109803249
4	A	26	50	20120615	4	482	8.4	-0.0029465210282722	-0.136686166179619
4	A	26	50	20120615	4	484	8.44	-0.0022638801417147	-0.137131219187698
4	A	26	50	20120615	4	486	8.48	-0.001555500568322	-0.137736361171037
4	A	26	50	20120615	4	488	8.52	-0.0015200745185845	-0.138026345662002
4	A	26	50	20120615	4	490	8.56	-0.0013794309798065	-0.138731260412167
4	A	26	50	20120615	4	492	8.6	-0.0010299788085441	-0.138790798803143
4	A	26	50	20120615	4	494	8.64	-0.0007030126329235	-0.139672136695214
4	A	26	50	20120615	4	496	8.68	-0.000524043906605199	-0.140578011192592
4	A	26	50	20120615	4	498	8.72	-6.56972910399994e-05	-0.142156414949556
4	A	26	50	20120615	4	500	8.76	0.000260986041868101	-0.143330212206326
4	A	26	50	20120615	4	502	8.8	0.00104318756321668	-0.144999125631283
4	A	26	50	20120615	4	504	8.84	0.00150337265641289	-0.14580579304726
4	A	26	50	20120615	4	506	8.88	0.00237693237389077	-0.14638236791664
4	A	26	50	20120615	4	508	8.92	0.00344784559399779	-0.146512829117769
4	A	26	50	20120615	4	510	8.96	0.00383654219161603	-0.14656352867398
4	A	26	50	20120615	4	512	9	0.00519800558811262	-0.147437088391458
4	A	26	50	20120615	4	514	9.04	0.0065026175994018	-0.148545124717577
4	A	26	50	20120615	4	516	9.08	0.00753004375246584	-0.149421230019467
4	A	26	50	20120615	4	518	9.12	0.00779096615472368	-0.149499718872179
4	A	26	50	20120615	4	520	9.16	0.00823644342687122	-0.150707457254445
4	A	26	50	20120615	4	522	9.2	0.00915780356275728	-0.15159204783771
4	A	26	50	20120615	4	524	9.24	0.00994339919665553	-0.15274816742495
4	A	26	50	20120615	4	526	9.28	0.0108230400324516	-0.15313000508679
4	A	26	50	20120615	4	528	9.32	0.0118971352330739	-0.154677861830808
4	A	26	50	20120615	4	530	9.36	0.0133467041345064	-0.155164351296264
4	A	26	50	20120615	4	532	9.4	0.0144809034115296	-0.155095054831708
4	A	26	50	20120615	4	534	9.44	0.0147778882596280	-0.155780948409459
4	A	26	50	20120615	4	536	9.48	0.0155189361663115	-0.155964796172567
4	A	26	50	20120615	4	538	9.52	0.0155719691749004	-0.157197283292175
4	A	26	50	20120615	4	540	9.56	0.0162408921899029	-0.157803980910434
4	A	26	50	20120615	4	542	9.6	0.0164226186326679	-0.158906360382303
4	A	26	50	20120615	4	544	9.64	0.0165230277955964	-0.160788678633822
4	A	26	50	20120615	4	546	9.68	0.0165619186685616	-0.161592659044031
4	A	26	50	20120615	4	548	9.72	0.0171162903850119	-0.161787820515639
4	A	26	50	20120615	4	550	9.76	0.0168744598658461	-0.163002629965717
4	A	26	50	20120615	4	552	9.8	0.0173164016040877	-0.164731506045718
4	A	26	50	20120615	4	554	9.84	0.0172152853343780	-0.164991014234414
4	A	26	50	20120615	4	556	9.88	0.0168758740794084	-0.16653816387165
4	A	26	50	20120615	4	558	9.92	0.0164176688851995	-0.167680848430047
4	A	26	50	20120615	4	560	9.96	0.0162232145203733	-0.169753378405705
4	A	26	50	20120615	4	562	10	0.0158456194992196	-0.170808381723235
4	A	26	50	20120615	4	564	10.04	0.0155528772918084	-0.171822372847457
4	A	26	50	20120615	4	566	10.08	0.0151088142332233	-0.172298962817977
4	A	26	50	20120615	4	568	10.12	0.0142411942127074	-0.174701004553667
4	A	26	50	20120615	4	570	10.16	0.0140460327410999	-0.174955562994894
4	A	26	50	20120615	4	572	10.2	0.0136974290979749	-0.174366543046166
4	A	26	50	20120615	4	574	10.24	0.0128446583198639	-0.175251840736212
4	A	26	50	20120615	4	576	10.28	0.0128446583198639	-0.175251840736212
4	A	26	50	20120615	4	578	10.32	0.0125900998786368	-0.175413061082322
4	A	26	50	20120615	4	580	10.36	0.0123362485441908	-0.175832375403566
4	A	26	50	20120615	4	582	10.4	0.0118738007092948	-0.175886115518936
4	A	26	50	20120615	4	584	10.44	0.0119176413297284	-0.176618678144245
4	A	26	50	20120615	4	586	10.48	0.0116397483647220	-0.176007030778519
4	A	26	50	20120615	4	588	10.52	0.0115329752407629	-0.177016072155272
4	A	26	50	20120615	4	590	10.56	0.0108654664393228	-0.178329876554717
4	A	26	50	20120615	4	592	10.6	0.0103683703721486	-0.178541301482291
4	A	26	50	20120615	4	594	10.64	0.0100565362816454	-0.178345432903903
4	A	26	50	20120615	4	596	10.68	0.00946963765326052	-0.179135978285269
4	A	26	50	20120615	4	598	10.72	0.00978854281157568	-0.179621760643944
4	A	26	50	20120615	4	600	10.76	0.00967257729946107	-0.180912937626391
4	A	26	50	20120615	4	602	10.8	0.0100841134461117	-0.180528271537426
4	A	26	50	20120615	4	604	10.84	0.00988541644059825	-0.182235934413991
4	A	26	50	20120615	4	606	10.88	0.0103662490518051	-0.182494735495905
4	A	26	50	20120615	4	608	10.92	0.0109877959124681	-0.184220783148782
4	A	26	50	20120615	4	610	10.96	0.0112473041011635	-0.184773033544888
4	A	26	50	20120615	4	612	11	0.0114297376507096	-0.186216945592071
4	A	26	50	20120615	4	614	11.04	0.0117924834294584	-0.186681514747311
4	A	26	50	20120615	4	616	11.08	0.0116270204426607	-0.187054867127777
4	A	26	50	20120615	4	618	11.12	0.0117366219937446	-0.187820663771802
4	A	26	50	20120615	4	620	11.16	0.0113915538845256	-0.18876677264503
4	A	26	50	20120615	4	622	11.2	0.0117111661496219	-0.189360742341227
4	A	26	50	20120615	4	624	11.24	0.0112968015758466	-0.191112952945007
4	A	26	50	20120615	4	626	11.28	0.0114863061932046	-0.191243060592745
4	A	26	50	20120615	4	628	11.32	0.0110387076007135	-0.193141642300231
4	A	26	50	20120615	4	630	11.36	0.0109778964175314	-0.193366502256649
4	A	26	50	20120615	4	632	11.4	0.0107784923052368	-0.193745511491365
4	A	26	50	20120615	4	634	11.44	0.0102234134820054	-0.193370037790555
4	A	26	50	20120615	4	636	11.48	0.00962378693155923	-0.194709298034122
4	A	26	50	20120615	4	638	11.52	0.00923487820190662	-0.194586261454195
4	A	26	50	20120615	4	640	11.56	0.0089046593350925	-0.194965977795693
4	A	26	50	20120615	4	642	11.6	0.00887637506384502	-0.196059164879407
4	A	26	50	20120615	4	644	11.64	0.00868333491258108	-0.196212607050924
4	A	26	50	20120615	4	646	11.68	0.00854262066312496	-0.195654699800568
4	A	26	50	20120615	4	648	11.72	0.00852140745968939	-0.196409889842875
4	A	26	50	20120615	4	650	11.76	0.00875616691104331	-0.196493328443055
4	A	26	50	20120615	4	652	11.8	0.00835099472542342	-0.197959160800455
4	A	26	50	20120615	4	654	11.84	0.00844574703410242	-0.197680560728668
4	A	26	50	20120615	4	656	11.88	0.00896052077080624	-0.198867085907499
4	A	26	50	20120615	4	658	11.92	0.00881980652135012	-0.198822538180284
4	A	26	50	20120615	4	660	11.96	0.00935084371402119	-0.200206346151066
4	A	26	50	20120615	4	662	12	0.00977298646238958	-0.199948252175933
4	A	26	50	20120615	4	664	12.04	0.0100996697952977	-0.200280592363091
4	A	26	50	20120615	4	666	12.08	0.0105020135537929	-0.200873854952506
4	A	26	50	20120615	4	668	12.12	0.0115577239781044	-0.200697785363991
4	A	26	50	20120615	4	670	12.16	0.0116425767918468	-0.200704856431803
4	A	26	50	20120615	4	672	12.2	0.0125922211989803	-0.200803144274387
4	A	26	50	20120615	4	674	12.24	0.0133085203683223	-0.202134626343362
4	A	26	50	20120615	4	676	12.28	0.0144745394504989	-0.202600609712164
4	A	26	50	20120615	4	678	12.32	0.0145798983608957	-0.203079321003027
4	A	26	50	20120615	4	680	12.36	0.0160627012810439	-0.203835218152115
4	A	26	50	20120615	4	682	12.4	0.0168794096133143	-0.204452522372091
4	A	26	50	20120615	4	684	12.44	0.0178219829526360	-0.205791075508877
4	A	26	50	20120615	4	686	12.48	0.0184074673674585	-0.205933911078677
4	A	26	50	20120615	4	688	12.52	0.0195954067598519	-0.206963458552085
4	A	26	50	20120615	4	690	12.56	0.0202643297748544	-0.207036997657328
4	A	26	50	20120615	4	692	12.6	0.0209290101491697	-0.207690364323144
4	A	26	50	20120615	4	694	12.64	0.0216559159202295	-0.208364944192396
4	A	26	50	20120615	4	696	12.68	0.0222039236756491	-0.20945742416933
4	A	26	50	20120615	4	698	12.72	0.0236803626347666	-0.21017867308614
4	A	26	50	20120615	4	700	12.76	0.0236584423245498	-0.210071899962181
4	A	26	50	20120615	4	702	12.8	0.0254580290826696	-0.210530812263171
4	A	26	50	20120615	4	704	12.84	0.0259360332667517	-0.211133267240742
4	A	26	50	20120615	4	706	12.88	0.0264974760510138	-0.211028615437126
4	A	26	50	20120615	4	708	12.92	0.0273452970816565	-0.210779006743367
4	A	26	50	20120615	4	710	12.96	0.0284116141076858	-0.211678446569037
4	A	26	50	20120615	4	712	13	0.0289044675341728	-0.211636727268947
4	A	26	50	20120615	4	714	13.04	0.0299990688314496	-0.211571673445077
4	A	26	50	20120615	4	716	13.08	0.0310180097031394	-0.211733600897969
4	A	26	50	20120615	4	718	13.12	0.0316310712824281	-0.211618342492636
4	A	26	50	20120615	4	720	13.16	0.0323275714618969	-0.211150944910271
4	A	26	50	20120615	4	722	13.2	0.0330834686109853	-0.210888608294451
4	A	26	50	20120615	4	724	13.24	0.034109480550487	-0.211826938993086
4	A	26	50	20120615	4	726	13.28	0.0348215370791418	-0.211421766807466
4	A	26	50	20120615	4	728	13.32	0.0350471041423403	-0.210555561000512
4	A	26	50	20120615	4	730	13.36	0.0360865511106846	-0.210675769153314
4	A	26	50	20120615	4	732	13.4	0.035883611464484	-0.210204128930263
4	A	26	50	20120615	4	734	13.44	0.036675571059413	-0.209781279075113
4	A	26	50	20120615	4	736	13.48	0.0371436757485585	-0.209065687012552
4	A	26	50	20120615	4	738	13.52	0.0381696876880601	-0.209163974855137
4	A	26	50	20120615	4	740	13.56	0.0389185137693367	-0.208911537734254
4	A	26	50	20120615	4	742	13.6	0.0394092458754801	-0.207938558803341
4	A	26	50	20120615	4	744	13.64	0.0398172464882248	-0.20802129029674
4	A	26	50	20120615	4	746	13.68	0.0400916039193251	-0.207001642318269
4	A	26	50	20120615	4	748	13.72	0.0409316467753748	-0.206382216777949
4	A	26	50	20120615	4	750	13.76	0.0411805483623524	-0.206697586402359
4	A	26	50	20120615	4	752	13.8	0.0411275153537634	-0.206227360392869
4	A	26	50	20120615	4	754	13.84	0.0412654011760948	-0.205926840010865
4	A	26	50	20120615	4	756	13.88	0.0411473143436367	-0.205257209889082
4	A	26	50	20120615	4	758	13.92	0.0410355914722092	-0.204359184276975
4	A	26	50	20120615	4	760	13.96	0.0413764169407411	-0.2040763415645
4	A	26	50	20120615	4	762	14	0.0418961404249132	-0.203941284169293
4	A	26	50	20120615	4	764	14.04	0.0415949129361278	-0.204185943115584
4	A	26	50	20120615	4	766	14.08	0.0420700886930851	-0.204067149176345
4	A	26	50	20120615	4	768	14.12	0.0421316069830484	-0.204629299067388
4	A	26	50	20120615	4	770	14.16	0.0425579923721038	-0.20478556966603
4	A	26	50	20120615	4	772	14.2	0.042372730395433	-0.204902949391707
4	A	26	50	20120615	4	774	14.24	0.0427460827758995	-0.204239683230954
4	A	26	50	20120615	4	776	14.28	0.0429037675881041	-0.204370497985474
4	A	26	50	20120615	4	778	14.32	0.0433994494417158	-0.203740465843436
4	A	26	50	20120615	4	780	14.36	0.0436384515337569	-0.20376026483331
4	A	26	50	20120615	4	782	14.4	0.0443215166843831	-0.204071391817032
4	A	26	50	20120615	4	784	14.44	0.0446156731053567	-0.203596216060074
4	A	26	50	20120615	4	786	14.48	0.0458573526131203	-0.203792791745244
4	A	26	50	20120615	4	788	14.52	0.0468649797763111	-0.202946384928164
4	A	26	50	20120615	4	790	14.56	0.047088425519166	-0.203196700728704
4	A	26	50	20120615	4	792	14.6	0.0479786729566799	-0.202652935613972
4	A	26	50	20120615	4	794	14.64	0.048361924832083	-0.203628742972009
4	A	26	50	20120615	4	796	14.68	0.0490053920029628	-0.203722081067126
4	A	26	50	20120615	4	798	14.72	0.049487638827732	-0.20392148517942
4	A	26	50	20120615	4	800	14.76	0.0504153629246488	-0.203859259782676
4	A	26	50	20120615	4	802	14.8	0.0509584209326	-0.204753042754096
4	A	26	50	20120615	4	804	14.84	0.0518316978073654	-0.204815975257621
4	A	26	50	20120615	4	806	14.88	0.0525897162767974	-0.205052148922537
4	A	26	50	20120615	4	808	14.92	0.0540456491392605	-0.205134880415936
4	A	26	50	20120615	4	810	14.96	0.0544981974792199	-0.205815117139438
4	A	26	50	20120615	4	812	15	0.0555482510492819	-0.20579885368347
4	A	26	50	20120615	4	814	15.04	0.0569652930387797	-0.206117051735004
4	A	26	50	20120615	4	816	15.08	0.05772826125568	-0.206106445133287
4	A	26	50	20120615	4	818	15.12	0.059035701694094	-0.206737891488886
4	A	26	50	20120615	4	820	15.16	0.060093533438749	-0.206826986943316
4	A	26	50	20120615	4	822	15.2	0.0619136262935232	-0.207541164792314
4	A	26	50	20120615	4	824	15.24	0.0630138844450495	-0.207685414575676
4	A	26	50	20120615	4	826	15.28	0.063478453600289	-0.207489545997287
4	A	26	50	20120615	4	828	15.32	0.0644556751718888	-0.207613996790776
4	A	26	50	20120615	4	830	15.36	0.0647887224658277	-0.208798400649264
4	A	26	50	20120615	4	832	15.4	0.0656931120389653	-0.209452474421861
4	A	26	50	20120615	4	834	15.44	0.0661463674857059	-0.210990431670942
4	A	26	50	20120615	4	836	15.48	0.0659603984022538	-0.211145288056022
4	A	26	50	20120615	4	838	15.52	0.0666272000969127	-0.213024070773635
4	A	26	50	20120615	4	840	15.56	0.0666865970665324	-0.213528945015402
4	A	26	50	20120615	4	842	15.6	0.0667162955513422	-0.215159533252818
4	A	26	50	20120615	4	844	15.64	0.0667261950462788	-0.215950078634185
4	A	26	50	20120615	4	846	15.68	0.0669779250603813	-0.216654356988246
4	A	26	50	20120615	4	848	15.72	0.067575430290484	-0.217076499736615
4	A	26	50	20120615	4	850	15.76	0.0678002902469012	-0.218060792376026
4	A	26	50	20120615	4	852	15.8	0.0685399239400224	-0.218272924410382
4	A	26	50	20120615	4	854	15.84	0.0692222819838674	-0.218924169755855
4	A	26	50	20120615	4	856	15.88	0.0695560363845874	-0.218726179857123
4	A	26	50	20120615	4	858	15.92	0.0694315855910986	-0.218809618457303
4	A	26	50	20120615	4	860	15.96	0.0704597188509438	-0.219873107056207
4	A	26	50	20120615	4	862	16	0.0701358639451604	-0.219849065425647
4	A	26	50	20120615	4	864	16.04	0.0712743058628707	-0.221676229348233
4	A	26	50	20120615	4	866	16.08	0.0720853573408917	-0.220883562646523
4	A	26	50	20120615	4	868	16.12	0.0733758272165571	-0.220455763043905
4	A	26	50	20120615	4	870	16.16	0.074171322345392	-0.221009427653574
4	A	26	50	20120615	4	872	16.2	0.0751549078780225	-0.220444449335406
4	A	26	50	20120615	4	874	16.24	0.0761038451783748	-0.220731534688568
4	A	26	50	20120615	4	876	16.28	0.0771800616993408	-0.22140045770357
4	A	26	50	20120615	4	878	16.32	0.0788113570435381	-0.22231191834452
4	A	26	50	20120615	4	880	16.36	0.0794109835939843	-0.222775780392978
4	A	26	50	20120615	4	882	16.4	0.080228399033036	-0.223477230319915
4	A	26	50	20120615	4	884	16.44	0.0809758109007502	-0.224487685910231
4	A	26	50	20120615	4	886	16.48	0.0815641237426974	-0.226285151348007
4	A	26	50	20120615	4	888	16.52	0.0819954588792211	-0.226354447812563
4	A	26	50	20120615	4	890	16.56	0.0827768118724323	-0.227690172522225
4	A	26	50	20120615	4	892	16.6	0.0834344211789358	-0.228189389909742
4	A	26	50	20120615	4	894	16.64	0.0841528416686213	-0.228385965594912
4	A	26	50	20120615	4	896	16.68	0.0847234768410389	-0.228997612960639
4	A	26	50	20120615	4	898	16.72	0.0853068399355177	-0.2285217300969
4	A	26	50	20120615	4	900	16.76	0.0866022595586515	-0.228243130025113
4	A	26	50	20120615	4	902	16.8	0.0879436411225624	-0.228089687853595
4	A	26	50	20120615	4	904	16.84	0.0887992403277981	-0.229329953147796
4	A	26	50	20120615	4	906	16.88	0.0895883714956023	-0.22982068525394
4	A	26	50	20120615	4	908	16.92	0.0899030340132303	-0.229790279662349
4	A	26	50	20120615	4	910	16.96	0.0901646635222693	-0.231798462920919
4	A	26	50	20120615	4	912	17	0.0905853920570753	-0.232282831066031
4	A	26	50	20120615	4	914	17.04	0.0903272980819422	-0.233761391345492
4	A	26	50	20120615	4	916	17.08	0.0902855787818523	-0.235181968868896
4	A	26	50	20120615	4	918	17.12	0.0904114437889035	-0.235896146717895
4	A	26	50	20120615	4	920	17.16	0.0903216412276927	-0.237244599349617
4	A	26	50	20120615	4	922	17.2	0.0905981199791367	-0.237307531853143
4	A	26	50	20120615	4	924	17.24	0.091520894328585	-0.238269904182338
4	A	26	50	20120615	4	926	17.28	0.092039910705976	-0.238289703172211
4	A	26	50	20120615	4	928	17.32	0.092392049883007	-0.238849731742911
4	A	26	50	20120615	4	930	17.36	0.0928792464552445	-0.239888471604474
4	A	26	50	20120615	4	932	17.4	0.0932363353797437	-0.240296472217219
4	A	26	50	20120615	4	934	17.44	0.0933317947952039	-0.241835843679862
4	A	26	50	20120615	4	936	17.48	0.0934696806175353	-0.242059996529498
4	A	26	50	20120615	4	938	17.52	0.0928721753874326	-0.244139597572967
4	A	26	50	20120615	4	940	17.56	0.0930107683165452	-0.244242835163021
4	A	26	50	20120615	4	942	17.6	0.0924472042119395	-0.24504115871898
4	A	26	50	20120615	4	944	17.64	0.0920300112110395	-0.245592702008306
4	A	26	50	20120615	4	946	17.68	0.0917528253528143	-0.245886858429279
4	A	26	50	20120615	4	948	17.72	0.0919168741260496	-0.246206470694376
4	A	26	50	20120615	4	950	17.76	0.0915654420558	-0.246229805218155
4	A	26	50	20120615	4	952	17.8	0.0910131916596932	-0.247600885266876
4	A	26	50	20120615	4	954	17.84	0.0903548752464085	-0.248928124695163
4	A	26	50	20120615	4	956	17.88	0.0898061603842078	-0.249300062862067
4	A	26	50	20120615	4	958	17.92	0.0899157619352917	-0.249969692983851
4	A	26	50	20120615	4	960	17.96	0.089241889172821	-0.250096265097683
4	A	26	50	20120615	4	962	18	0.0884951844118879	-0.2501896031928
4	A	26	50	20120615	4	964	18.04	0.0878396964257279	-0.251567754309332
4	A	26	50	20120615	4	966	18.08	0.0873107805534004	-0.25273448049829
4	A	26	50	20120615	4	968	18.12	0.0863929559514203	-0.253564623859403
4	A	26	50	20120615	4	970	18.16	0.0856823136363278	-0.254955502897997
4	A	26	50	20120615	4	972	18.2	0.085133598774127	-0.255342997414087
4	A	26	50	20120615	4	974	18.24	0.085402299350978	-0.255403808597269
4	A	26	50	20120615	4	976	18.28	0.084879747439681	-0.255670387853776
4	A	26	50	20120615	4	978	18.32	0.084845099207403	-0.257267742072477
4	A	26	50	20120615	4	980	18.36	0.0849023748566791	-0.257469267505115
4	A	26	50	20120615	4	982	18.4	0.085053695707853	-0.257894945787389
4	A	26	50	20120615	4	984	18.44	0.0850430891061352	-0.258533463210801
4	A	26	50	20120615	4	986	18.48	0.0849794494958284	-0.259579981246957
4	A	26	50	20120615	4	988	18.52	0.0848571200226831	-0.260262339290802
4	A	26	50	20120615	4	990	18.56	0.0844413412353454	-0.260867622695498
4	A	26	50	20120615	4	992	18.6	0.0844413412353454	-0.260867622695498
4	A	26	50	20120615	4	994	18.64	0.0838197943746824	-0.261671603105707
4	A	26	50	20120615	4	996	18.68	0.0836812014455699	-0.262374467246206
4	A	26	50	20120615	4	998	18.72	0.0834075511212507	-0.263554628464006
4	A	26	50	20120615	4	1000	18.76	0.0834160364026249	-0.264017076298902
4	A	26	50	20120615	4	1002	18.8	0.0832972424633856	-0.264589832791664
