# Supplementary material for: How Do Ants Make Sense of Gravity? A Boltzmann Walker Analysis of Lasius niger Trajectories on Various Inclines
Source: PLoS One. 2013 Oct 29;8(10):e76531. doi: 10.1371/journal.pone.0076531 (PMC3812222; doi:10.1371/journal.pone.0076531)
Supplement: Dataset S4 — Trajectories for . (ZIP) [file pone.0076531.s008.zip › Incline4/4-A-26-50-20120615-05.txt]

Pente	Colonie	Temperature	Humidite	Date	Indiv	Frame	Time	X	Y
4	A	26	50	20120615	5	16	0	0	0
4	A	26	50	20120615	5	18	0.04	0.000191937064685298	-0.0010601227706261
4	A	26	50	20120615	5	20	0.08	0.000557369849202499	-0.0019968978343421
4	A	26	50	20120615	5	22	0.12	0.000829231193365299	-0.0032785076620393
4	A	26	50	20120615	5	24	0.16	0.0009232502747386	-0.0054845132774605
4	A	26	50	20120615	5	26	0.2	0.0015586938625459	-0.0060359525796628
4	A	26	50	20120615	5	28	0.24	0.0019100014820021	-0.0072452635674108
4	A	26	50	20120615	5	30	0.28	0.0030617087229275	-0.0077523722666065
4	A	26	50	20120615	5	32	0.32	0.0037100125041906	-0.007900327289502
4	A	26	50	20120615	5	34	0.36	0.0037295710777582	-0.0074249111162391
4	A	26	50	20120615	5	36	0.4	0.0035220069532087	-0.0064074268845185
4	A	26	50	20120615	5	38	0.44	0.0037623171927949	-0.0054203411733211
4	A	26	50	20120615	5	40	0.48	0.0050042159036607	-0.005069411148886
4	A	26	50	20120615	5	42	0.52	0.0062963545513297	-0.0051109607433486
4	A	26	50	20120615	5	44	0.56	0.0071697162789089	-0.0050356680132878
4	A	26	50	20120615	5	46	0.6	0.009231144678102	-0.004744976415542
4	A	26	50	20120615	5	48	0.64	0.0107350264513974	-0.0043675298868125
4	A	26	50	20120615	5	50	0.68	0.0126735314077490	-0.0045289340806861
4	A	26	50	20120615	5	52	0.72	0.014149051128051	-0.004264264012488
4	A	26	50	20120615	5	54	0.76	0.0163444267648043	-0.0048000600337965
4	A	26	50	20120615	5	56	0.8	0.0183464581943778	-0.004678225535398
4	A	26	50	20120615	5	58	0.84	0.0198160523598534	-0.0046569274791487
4	A	26	50	20120615	5	60	0.88	0.0240064661401143	-0.0054250292912804
4	A	26	50	20120615	5	62	0.92	0.0251515265772965	-0.0052061373160963
4	A	26	50	20120615	5	64	0.96	0.0270356479511071	-0.0057797776923339
4	A	26	50	20120615	5	66	1	0.0277607364577392	-0.0064804992992863
4	A	26	50	20120615	5	68	1.04	0.0282082855527556	-0.0077295822150489
4	A	26	50	20120615	5	70	1.08	0.0288286232608228	-0.009396593522764
4	A	26	50	20120615	5	72	1.12	0.0288634765540675	-0.0118479276721712
4	A	26	50	20120615	5	74	1.16	0.02936439099786	-0.0139078711471239
4	A	26	50	20120615	5	76	1.2	0.030823710901805	-0.0159788525589308
4	A	26	50	20120615	5	78	1.24	0.0318428356212579	-0.016716605348014
4	A	26	50	20120615	5	80	1.28	0.0327878414079069	-0.016279302230257
4	A	26	50	20120615	5	82	1.32	0.0336850538472154	-0.0155544824242017
4	A	26	50	20120615	5	84	1.36	0.0342258491134669	-0.0148041007080066
4	A	26	50	20120615	5	86	1.4	0.0345264048508102	-0.0138209040841057
4	A	26	50	20120615	5	88	1.44	0.0342832591130314	-0.0123404063320642
4	A	26	50	20120615	5	90	1.48	0.0340949141507946	-0.0115229626087413
4	A	26	50	20120615	5	92	1.52	0.033069086059056	-0.0103499714537022
4	A	26	50	20120615	5	94	1.56	0.0329921740544664	-0.0106516019933529
4	A	26	50	20120615	5	96	1.6	0.0326566306735899	-0.0099820637954508
4	A	26	50	20120615	5	98	1.64	0.032364701638977	-0.0095790482855136
4	A	26	50	20120615	5	100	1.68	0.0317254063981063	-0.0094710730800264
4	A	26	50	20120615	5	102	1.72	0.030780902657272	-0.0089647351272221
4	A	26	50	20120615	5	104	1.76	0.0303968658933417	-0.0084207649515231
4	A	26	50	20120615	5	106	1.8	0.0299728988094779	-0.0081855670939649
4	A	26	50	20120615	5	108	1.84	0.0294074467297665	-0.0079474630275359
4	A	26	50	20120615	5	110	1.88	0.028344856156474	-0.007102845190612
4	A	26	50	20120615	5	112	1.92	0.0278520946538685	-0.0060954089462521
4	A	26	50	20120615	5	114	1.96	0.0268548619603612	-0.0048604469529098
4	A	26	50	20120615	5	116	2	0.0262543939528454	-0.0042230538292804
4	A	26	50	20120615	5	118	2.04	0.0254875083643773	-0.002777543720772
4	A	26	50	20120615	5	120	2.08	0.0243706614877644	-0.0018296387963202
4	A	26	50	20120615	5	122	2.12	0.023875078629102	-0.0009169477895715
4	A	26	50	20120615	5	124	2.16	0.0230984986066639	0.0013194541826263
4	A	26	50	20120615	5	126	2.2	0.0224239116663441	0.00175375209656323
4	A	26	50	20120615	5	128	2.24	0.0227225794285816	0.00220627215225138
4	A	26	50	20120615	5	130	2.28	0.0223145010340911	0.00244639854407452
4	A	26	50	20120615	5	132	2.32	0.0207719970884073	0.00421763739133651
4	A	26	50	20120615	5	134	2.36	0.0197060901843111	0.00569141762895676
4	A	26	50	20120615	5	136	2.4	0.0189833775564637	0.0066498230891092
4	A	26	50	20120615	5	138	2.44	0.0184173668623952	0.00712320279484234
4	A	26	50	20120615	5	140	2.48	0.0172344125728091	0.00843528892480867
4	A	26	50	20120615	5	142	2.52	0.0163597455261119	0.0102172871088532
4	A	26	50	20120615	5	144	2.56	0.0163307923318495	0.0103283778268183
4	A	26	50	20120615	5	146	2.6	0.0162728831148974	0.0108835528165720
4	A	26	50	20120615	5	148	2.64	0.0164910057579036	0.0107029492593756
4	A	26	50	20120615	5	150	2.68	0.0162718097268036	0.0108828442955772
4	A	26	50	20120615	5	152	2.72	0.0163378414793511	0.0111978299610042
4	A	26	50	20120615	5	154	2.76	0.0168299828493095	0.0115887390957408
4	A	26	50	20120615	5	156	2.8	0.0168293754445845	0.0116676020079398
4	A	26	50	20120615	5	158	2.84	0.0167601482764927	0.0112202763586662
4	A	26	50	20120615	5	160	2.88	0.0162150750142151	0.0112082088743385
4	A	26	50	20120615	5	162	2.92	0.0162406949071110	0.0106084465593903
4	A	26	50	20120615	5	164	2.96	0.0161359391587986	0.0101749950522704
4	A	26	50	20120615	5	166	3	0.0160170320824743	0.0105686979658995
4	A	26	50	20120615	5	168	3.04	0.0155769224579027	0.00973841954739126
4	A	26	50	20120615	5	170	3.08	0.0149427134361090	0.00979384752664813
4	A	26	50	20120615	5	172	3.12	0.0148272089576158	0.0101066913656349
4	A	26	50	20120615	5	174	3.16	0.0143025074417041	0.0096590079203301
4	A	26	50	20120615	5	176	3.2	0.0135350278835398	0.00949401162400804
4	A	26	50	20120615	5	178	3.24	0.0124356253312188	0.00939913910717624
4	A	26	50	20120615	5	180	3.28	0.0115529934337383	0.00941188824244103
4	A	26	50	20120615	5	182	3.32	0.0109091939226714	0.00885714175939675
4	A	26	50	20120615	5	184	3.36	0.0106367951773549	0.00880213592288825
4	A	26	50	20120615	5	186	3.4	0.00966966401952265	0.00910918290048288
4	A	26	50	20120615	5	188	3.44	0.00812085975241851	0.0087504393461157
4	A	26	50	20120615	5	190	3.48	0.0074198623738214	0.00845373734072982
4	A	26	50	20120615	5	192	3.52	0.0074110164679888	0.00838941183684528
4	A	26	50	20120615	5	194	3.56	0.0070606309157752	0.00832423073375551
4	A	26	50	20120615	5	196	3.6	0.0068342506797783	0.00833389688345433
4	A	26	50	20120615	5	198	3.64	0.0068710131613322	0.00817081684650927
4	A	26	50	20120615	5	200	3.68	0.0061457620201404	0.00656377526490661
4	A	26	50	20120615	5	202	3.72	0.006048358061032	0.00608870557396643
4	A	26	50	20120615	5	204	3.76	0.0056225524995371	0.00567093274550579
4	A	26	50	20120615	5	206	3.8	0.0055285285108427	0.00564701132309825
4	A	26	50	20120615	5	208	3.84	0.0052811047770377	0.00472813313201414
4	A	26	50	20120615	5	210	3.88	0.0048409803032238	0.0040319370084613
4	A	26	50	20120615	5	212	3.92	0.0040711672926816	0.00327892485504012
4	A	26	50	20120615	5	214	3.96	0.003170836512468	0.00218083045026429
4	A	26	50	20120615	5	216	4	0.0029983236710619	0.00153522074583753
4	A	26	50	20120615	5	218	4.04	0.0021660448474697	0.000331597725037401
4	A	26	50	20120615	5	220	4.08	0.0016015756461841	-0.000854870885251099
4	A	26	50	20120615	5	222	4.12	0.0013250898236724	-0.0019351815544801
4	A	26	50	20120615	5	224	4.16	0.0007652309586001	-0.0027277351191052
4	A	26	50	20120615	5	226	4.2	0.000310808785670601	-0.0044678895522663
4	A	26	50	20120615	5	228	4.24	-0.000770626183340499	-0.0056038000277
4	A	26	50	20120615	5	230	4.28	-0.000982048989594902	-0.0067790136193524
4	A	26	50	20120615	5	232	4.32	-0.0013311808414854	-0.0081351404809713
4	A	26	50	20120615	5	234	4.36	-0.0012284919662944	-0.0095497952779759
4	A	26	50	20120615	5	236	4.4	-0.0018268952220091	-0.0103752222368584
4	A	26	50	20120615	5	238	4.44	-0.0017175340872308	-0.012559234667638
4	A	26	50	20120615	5	240	4.48	-0.0012562671206594	-0.0145266390781368
4	A	26	50	20120615	5	242	4.52	-0.000811079762292201	-0.0162365576253343
4	A	26	50	20120615	5	244	4.56	-0.000680102373213	-0.0170708234189816
4	A	26	50	20120615	5	246	4.6	-0.000382452844740300	-0.0181809386390376
4	A	26	50	20120615	5	248	4.64	0.000302125514397601	-0.0195304802152034
4	A	26	50	20120615	5	250	4.68	0.00108011267933030	-0.0203033762113115
4	A	26	50	20120615	5	252	4.72	0.0019086296948466	-0.0215913712132428
4	A	26	50	20120615	5	254	4.76	0.0028504959273871	-0.0228848109373892
4	A	26	50	20120615	5	256	4.8	0.0035064788882938	-0.0241747858383079
4	A	26	50	20120615	5	258	4.84	0.0041530573290108	-0.0255218242564682
4	A	26	50	20120615	5	260	4.88	0.0039019637110115	-0.0268693576493755
4	A	26	50	20120615	5	262	4.92	0.0040785282742738	-0.0279583728030808
4	A	26	50	20120615	5	264	4.96	0.0041202475743637	-0.0287049361426576
4	A	26	50	20120615	5	266	5	0.0036329802914481	-0.0300661874071198
4	A	26	50	20120615	5	268	5.04	0.0038866902045378	-0.0316645315753139
4	A	26	50	20120615	5	270	5.08	0.0039074791439047	-0.0328659059965498
4	A	26	50	20120615	5	272	5.12	0.0035040747252378	-0.0341974587762022
4	A	26	50	20120615	5	274	5.16	0.0037594109839243	-0.0363219611002772
4	A	26	50	20120615	5	276	5.2	0.0036802150244314	-0.038207390621633
4	A	26	50	20120615	5	278	5.24	0.0037092771131381	-0.0404283423106618
4	A	26	50	20120615	5	280	5.28	0.0043161161527524	-0.0412760219199483
4	A	26	50	20120615	5	282	5.32	0.0048233945575757	-0.0412553744019376
4	A	26	50	20120615	5	284	5.36	0.005560765508997	-0.0420819822291447
4	A	26	50	20120615	5	286	5.4	0.0057726147006405	-0.0437228942255662
4	A	26	50	20120615	5	288	5.44	0.0060695288380607	-0.0425467635164186
4	A	26	50	20120615	5	290	5.48	0.0071311082486561	-0.0428817199986667
4	A	26	50	20120615	5	292	5.52	0.0085405134849171	-0.0452257789783001
4	A	26	50	20120615	5	294	5.56	0.0101689096913116	-0.0448867212767211
4	A	26	50	20120615	5	296	5.6	0.0103326756218344	-0.0450328095377143
4	A	26	50	20120615	5	298	5.64	0.0111500203502079	-0.045416414966508
4	A	26	50	20120615	5	300	5.68	0.0113801836074842	-0.0454067276036057
4	A	26	50	20120615	5	302	5.72	0.0115559703532871	-0.0454106874015804
4	A	26	50	20120615	5	304	5.76	0.0120836841440866	-0.0458778728519103
4	A	26	50	20120615	5	306	5.8	0.0119774059948743	-0.0462046268954966
4	A	26	50	20120615	5	308	5.84	0.0127163325812142	-0.0478678834662036
4	A	26	50	20120615	5	310	5.88	0.0133443141135860	-0.048775737862569
4	A	26	50	20120615	5	312	5.92	0.0131685273677830	-0.0496545301702277
4	A	26	50	20120615	5	314	5.96	0.0133998219959092	-0.0505548892347125
4	A	26	50	20120615	5	316	6	0.0138458649534816	-0.0521303231431961
4	A	26	50	20120615	5	318	6.04	0.0147101615721260	-0.0539748111819213
4	A	26	50	20120615	5	320	6.08	0.0151559216869860	-0.0541836905250838
4	A	26	50	20120615	5	322	6.12	0.0154039747458262	-0.0560471997362228
4	A	26	50	20120615	5	324	6.16	0.0158907470539950	-0.0566209461784776
4	A	26	50	20120615	5	326	6.2	0.0159457599615713	-0.0565827624122935
4	A	26	50	20120615	5	328	6.24	0.0166315828286442	-0.0564818582746182
4	A	26	50	20120615	5	330	6.28	0.0172724337044335	-0.0558501997869842
4	A	26	50	20120615	5	332	6.32	0.0172419574021644	-0.0549962269273452
4	A	26	50	20120615	5	334	6.36	0.0176597160884894	-0.0548823827355742
4	A	26	50	20120615	5	336	6.4	0.0180953645763784	-0.0543873372780655
4	A	26	50	20120615	5	338	6.44	0.0179266488983873	-0.0539589719900227
4	A	26	50	20120615	5	340	6.48	0.0183738939374878	-0.0542425925199566
4	A	26	50	20120615	5	342	6.52	0.0177289418423676	-0.0539593962540914
4	A	26	50	20120615	5	344	6.56	0.0177723581987324	-0.0537431630004045
4	A	26	50	20120615	5	346	6.6	0.0177972483574302	-0.0523737800079587
4	A	26	50	20120615	5	348	6.64	0.0174052990686185	-0.0526146912883089
4	A	26	50	20120615	5	350	6.68	0.0171996724166494	-0.0515396061381929
4	A	26	50	20120615	5	352	6.72	0.0170398662841013	-0.050474137640301
4	A	26	50	20120615	5	354	6.76	0.0166334920169534	-0.0495698187778415
4	A	26	50	20120615	5	356	6.8	0.0163070915267577	-0.0491097751060016
4	A	26	50	20120615	5	358	6.84	0.0167932274388234	-0.0477301390652285
4	A	26	50	20120615	5	360	6.88	0.0164792013172985	-0.047272146003054
4	A	26	50	20120615	5	362	6.92	0.0163321231068117	-0.0464381842653225
4	A	26	50	20120615	5	364	6.96	0.0155453253913854	-0.0455456033754308
4	A	26	50	20120615	5	366	7	0.0154362188150483	-0.0443892716561564
4	A	26	50	20120615	5	368	7.04	0.0151827210339929	-0.043827051054435
4	A	26	50	20120615	5	370	7.08	0.0146150557100564	-0.0430694568490717
4	A	26	50	20120615	5	372	7.12	0.0144435823156186	-0.042253809176973
4	A	26	50	20120615	5	374	7.16	0.0141516179256667	-0.0411854415412783
4	A	26	50	20120615	5	376	7.2	0.0135119691314053	-0.039781834580623
4	A	26	50	20120615	5	378	7.24	0.0137551431534554	-0.0394480094692248
4	A	26	50	20120615	5	380	7.28	0.0131563651311466	-0.0388913750110748
4	A	26	50	20120615	5	382	7.32	0.0132629261230715	-0.0378664237317449
4	A	26	50	20120615	5	384	7.36	0.0133998927065873	-0.0366777065218922
4	A	26	50	20120615	5	386	7.4	0.0130722901348636	-0.0361973688854322
4	A	26	50	20120615	5	388	7.44	0.0131548094962280	-0.0350195411200097
4	A	26	50	20120615	5	390	7.48	0.0131491526419785	-0.0336501581275638
4	A	26	50	20120615	5	392	7.52	0.0128175195616021	-0.0324752294999443
4	A	26	50	20120615	5	394	7.56	0.0131812552898444	-0.0316535714202055
4	A	26	50	20120615	5	396	7.6	0.0131755277249168	-0.030292178734387
4	A	26	50	20120615	5	398	7.64	0.0133829928545169	-0.0290633685700411
4	A	26	50	20120615	5	400	7.68	0.0134850990737203	-0.0277239669051175
4	A	26	50	20120615	5	402	7.72	0.0139250609129745	-0.0258976515106689
4	A	26	50	20120615	5	404	7.76	0.0141366272619055	-0.0245664522844071
4	A	26	50	20120615	5	406	7.8	0.0142607952126819	-0.0238078681295502
4	A	26	50	20120615	5	408	7.84	0.0145392538631132	-0.0217981292360618
4	A	26	50	20120615	5	410	7.88	0.0150176116005859	-0.0201142958580222
4	A	26	50	20120615	5	412	7.92	0.0156035909901552	-0.0187223561592565
4	A	26	50	20120615	5	414	7.96	0.0159685287999255	-0.0179021830037582
4	A	26	50	20120615	5	416	8	0.0162715947663421	-0.0163380628037736
4	A	26	50	20120615	5	418	8.04	0.0167144557433992	-0.0150862716690391
4	A	26	50	20120615	5	420	8.08	0.0168590590801519	-0.013770416659929
4	A	26	50	20120615	5	422	8.12	0.0178251083646089	-0.0125403337033769
4	A	26	50	20120615	5	424	8.16	0.0183142141251557	-0.0118043062548398
4	A	26	50	20120615	5	426	8.2	0.0191938549609517	-0.0105603640053764
4	A	26	50	20120615	5	428	8.24	0.0197673185604940	-0.0096289629531975
4	A	26	50	20120615	5	430	8.28	0.0204035732422057	-0.0088734900681778
4	A	26	50	20120615	5	432	8.32	0.0211737539482741	-0.0078701055456741
4	A	26	50	20120615	5	434	8.36	0.0215553016963345	-0.0064496765146944
4	A	26	50	20120615	5	436	8.4	0.0213762622593381	-0.0063178718106812
4	A	26	50	20120615	5	438	8.44	0.0210532700238277	-0.0048633390196449
4	A	26	50	20120615	5	440	8.48	0.0210814482290580	-0.0038097145603378
4	A	26	50	20120615	5	442	8.52	0.0209514749316081	-0.0025449904425754
4	A	26	50	20120615	5	444	8.56	0.0204367011949043	-0.001287330321557
4	A	26	50	20120615	5	446	8.6	0.0203004912156443	0.000136195837124301
4	A	26	50	20120615	5	448	8.64	0.0202272985927237	-0.000150755165748999
4	A	26	50	20120615	5	450	8.68	0.0200549271726738	0.00115362350030240
4	A	26	50	20120615	5	452	8.72	0.0195636293811054	0.0009140981492433
4	A	26	50	20120615	5	454	8.76	0.0194111842301494	0.00149432876068151
4	A	26	50	20120615	5	456	8.8	0.0186353325276959	0.0021564635505846
4	A	26	50	20120615	5	458	8.84	0.0184220761935579	0.00292580279958337
4	A	26	50	20120615	5	460	8.88	0.0182912685101062	0.00366970034659506
4	A	26	50	20120615	5	462	8.92	0.0182207416797506	0.00507664485125756
4	A	26	50	20120615	5	464	8.96	0.0182181395267959	0.00610131328787498
4	A	26	50	20120615	5	466	9	0.0182537423532286	0.00652305298537807
4	A	26	50	20120615	5	468	9.04	0.0180460580205263	0.00658678451956642
4	A	26	50	20120615	5	470	9.08	0.0173928539892696	0.00821629088360738
4	A	26	50	20120615	5	472	9.12	0.0173369289139456	0.0085394740379487
4	A	26	50	20120615	5	474	9.16	0.0170979338929723	0.009156573196958
4	A	26	50	20120615	5	476	9.2	0.0177350724581605	0.00954447076391351
4	A	26	50	20120615	5	478	9.24	0.0183340124079221	0.009947485566744
4	A	26	50	20120615	5	480	9.28	0.0188337735605546	0.0100247079912106
4	A	26	50	20120615	5	482	9.32	0.0194605713961746	0.0111202893384861
4	A	26	50	20120615	5	484	9.36	0.0203182254537165	0.0114339944335324
4	A	26	50	20120615	5	486	9.4	0.0205466068019041	0.0117760502678636
4	A	26	50	20120615	5	488	9.44	0.0210576470148032	0.0123810508298468
4	A	26	50	20120615	5	490	9.48	0.0209451279411402	0.0135704086784432
4	A	26	50	20120615	5	492	9.52	0.0215012150986416	0.0142218619133097
4	A	26	50	20120615	5	494	9.56	0.0212200602500536	0.0143366628205557
4	A	26	50	20120615	5	496	9.6	0.0207866158140016	0.0147040210568381
4	A	26	50	20120615	5	498	9.64	0.0204950346759250	0.0145830336723635
4	A	26	50	20120615	5	500	9.68	0.0204190291822289	0.0149743239376551
4	A	26	50	20120615	5	502	9.72	0.0201682092145538	0.0150676995094312
4	A	26	50	20120615	5	504	9.76	0.0200300596413931	0.0148856569899350
4	A	26	50	20120615	5	506	9.8	0.0195997696086919	0.0149177327677432
4	A	26	50	20120615	5	508	9.84	0.0194492831435198	0.0153070233350577
4	A	26	50	20120615	5	510	9.88	0.0186512070749336	0.0159165705936439
4	A	26	50	20120615	5	512	9.92	0.0184117100081457	0.0156302772000771
4	A	26	50	20120615	5	514	9.96	0.0182012184615221	0.0159646962811715
4	A	26	50	20120615	5	516	10	0.0174522509588893	0.0157723915209600
4	A	26	50	20120615	5	518	10.04	0.0166542031745743	0.0165215782266949
4	A	26	50	20120615	5	520	10.08	0.0156022969847456	0.0167942527436561
4	A	26	50	20120615	5	522	10.12	0.0150109435836393	0.0163256389376281
4	A	26	50	20120615	5	524	10.16	0.0146033177374887	0.0164923252191572
4	A	26	50	20120615	5	526	10.2	0.0138175806822342	0.0172993886149323
4	A	26	50	20120615	5	528	10.24	0.0133955298577474	0.0176622404596982
4	A	26	50	20120615	5	530	10.28	0.0128099605901112	0.0179694359297169
4	A	26	50	20120615	5	532	10.32	0.0116133259056295	0.0179188374897755
4	A	26	50	20120615	5	534	10.36	0.0110155764408447	0.0182410905158568
4	A	26	50	20120615	5	536	10.4	0.0102802507250772	0.0191795996882430
4	A	26	50	20120615	5	538	10.44	0.0099976830771405	0.0196898401633726
4	A	26	50	20120615	5	540	10.48	0.0098335296521016	0.0198221059010071
4	A	26	50	20120615	5	542	10.52	0.00938739123511367	0.0201652400731796
4	A	26	50	20120615	5	544	10.56	0.00996861745289982	0.0203790536074612
4	A	26	50	20120615	5	546	10.6	0.00993051571110237	0.0207823279184804
4	A	26	50	20120615	5	548	10.64	0.0102962030540608	0.021458576559736
4	A	26	50	20120615	5	550	10.68	0.0102342110025542	0.0215976856767988
4	A	26	50	20120615	5	552	10.72	0.0106008458685994	0.021769441913949
4	A	26	50	20120615	5	554	10.76	0.0114592098613496	0.0223967234106074
4	A	26	50	20120615	5	556	10.8	0.0117897681394187	0.0229149478284034
4	A	26	50	20120615	5	558	10.84	0.0122572647167323	0.0233565642975256
4	A	26	50	20120615	5	560	10.88	0.013092569957348	0.0235793736442775
4	A	26	50	20120615	5	562	10.92	0.0136104408217534	0.0247408531009189
4	A	26	50	20120615	5	564	10.96	0.0142984415777123	0.0248918769672447
4	A	26	50	20120615	5	566	11	0.0150505981319282	0.0259169767389987
4	A	26	50	20120615	5	568	11.04	0.0158689893783379	0.0269728144425308
4	A	26	50	20120615	5	570	11.08	0.0161349817362169	0.0275695913526488
4	A	26	50	20120615	5	572	11.12	0.0171189208222379	0.0288855877831151
4	A	26	50	20120615	5	574	11.16	0.0175878740395209	0.030185250046936
4	A	26	50	20120615	5	576	11.2	0.0176343309550448	0.0305260048047898
4	A	26	50	20120615	5	578	11.24	0.0180478470006827	0.0316486075306015
4	A	26	50	20120615	5	580	11.28	0.0179803890137575	0.0329782511219447
4	A	26	50	20120615	5	582	11.32	0.0178280075024118	0.033547542791478
4	A	26	50	20120615	5	584	11.36	0.0178667569540208	0.0339846762036075
4	A	26	50	20120615	5	586	11.4	0.0173302043284565	0.0343807974224282
4	A	26	50	20120615	5	588	11.44	0.017127901078359	0.0353892024030784
4	A	26	50	20120615	5	590	11.48	0.0169067180772039	0.0357409173160406
4	A	26	50	20120615	5	592	11.52	0.0166875149750360	0.0364787125315306
4	A	26	50	20120615	5	594	11.56	0.0160539472990929	0.0375782635762757
4	A	26	50	20120615	5	596	11.6	0.0155536692514034	0.0386443684702707
4	A	26	50	20120615	5	598	11.64	0.0153119094429157	0.0396109127294745
4	A	26	50	20120615	5	600	11.68	0.0144915241553831	0.0408801694017044
4	A	26	50	20120615	5	602	11.72	0.0136763714580312	0.0417665984625999
4	A	26	50	20120615	5	604	11.76	0.0126804822674081	0.0427334962751943
4	A	26	50	20120615	5	606	11.8	0.0117898105658255	0.0438327644772269
4	A	26	50	20120615	5	608	11.84	0.0110970580522971	0.0448746863193053
4	A	26	50	20120615	5	610	11.88	0.0104243873713543	0.0453370634435232
4	A	26	50	20120615	5	612	11.92	0.00987333905677562	0.0463507010143541
4	A	26	50	20120615	5	614	11.96	0.00925907539595887	0.0467426503031658
4	A	26	50	20120615	5	616	12	0.00824840767360894	0.047926276344194
4	A	26	50	20120615	5	618	12.04	0.0072945206257883	0.0487330851815278
4	A	26	50	20120615	5	620	12.08	0.0064980355474598	0.0492437576989008
4	A	26	50	20120615	5	622	12.12	0.0053941004406713	0.0502499706485292
4	A	26	50	20120615	5	624	12.16	0.0044403548142069	0.0512310105967474
4	A	26	50	20120615	5	626	12.2	0.0037731995661574	0.0524951053894746
4	A	26	50	20120615	5	628	12.24	0.0031976853569497	0.0529755844472909
4	A	26	50	20120615	5	630	12.28	0.0025014680201934	0.0537504320581151
4	A	26	50	20120615	5	632	12.32	0.0015154783245069	0.0547460384060258
4	A	26	50	20120615	5	634	12.36	0.000286385317448401	0.0557347151074808
4	A	26	50	20120615	5	636	12.4	-0.000915059814465598	0.0568845414443682
4	A	26	50	20120615	5	638	12.44	-0.0019837102928729	0.0570249021404338
4	A	26	50	20120615	5	640	12.48	-0.0030289555368228	0.0582139729036771
4	A	26	50	20120615	5	642	12.52	-0.0037679528338409	0.0589007857202436
4	A	26	50	20120615	5	644	12.56	-0.0048876564218498	0.059986831025468
4	A	26	50	20120615	5	646	12.6	-0.0061656812181664	0.06057684092369
4	A	26	50	20120615	5	648	12.64	-0.0067269825810722	0.0610745026762891
4	A	26	50	20120615	5	650	12.68	-0.0079493580737094	0.0623107374618376
4	A	26	50	20120615	5	652	12.72	-0.0088980832420274	0.0629525782871206
4	A	26	50	20120615	5	654	12.76	-0.0098378988649025	0.0635498713851889
4	A	26	50	20120615	5	656	12.8	-0.0112420008003046	0.0637494876295178
4	A	26	50	20120615	5	658	12.84	-0.0123141161019396	0.0644116224194209
4	A	26	50	20120615	5	660	12.88	-0.0134863577237907	0.0649433667188732
4	A	26	50	20120615	5	662	12.92	-0.0151078242837295	0.0657540646435036
4	A	26	50	20120615	5	664	12.96	-0.0166278917312463	0.0665468020558918
4	A	26	50	20120615	5	666	13	-0.0180805011918378	0.067694082808367
4	A	26	50	20120615	5	668	13.04	-0.0190500152995227	0.0676126948178524
4	A	26	50	20120615	5	670	13.08	-0.0208962711052007	0.0686447878756723
4	A	26	50	20120615	5	672	13.12	-0.021815368499387	0.0691489550106583
4	A	26	50	20120615	5	674	13.16	-0.0233217887860268	0.0694418386394258
4	A	26	50	20120615	5	676	13.2	-0.0247887525142765	0.0699874422317893
4	A	26	50	20120615	5	678	13.24	-0.0260790102579076	0.0702765781946165
4	A	26	50	20120615	5	680	13.28	-0.0274126631447001	0.070015606294884
4	A	26	50	20120615	5	682	13.32	-0.0281239559980312	0.0705276081730055
4	A	26	50	20120615	5	684	13.36	-0.0291776511680164	0.0710236082246688
4	A	26	50	20120615	5	686	13.4	-0.0310681718581967	0.0716105068530537
4	A	26	50	20120615	5	688	13.44	-0.0321880168675619	0.0721546255211767
4	A	26	50	20120615	5	690	13.48	-0.0332898730804136	0.0724914487653271
4	A	26	50	20120615	5	692	13.52	-0.0342149950243756	0.0732458468480394
4	A	26	50	20120615	5	694	13.56	-0.035156677409153	0.0735285905655647
4	A	26	50	20120615	5	696	13.6	-0.0363567648960471	0.0742277918929376
4	A	26	50	20120615	5	698	13.64	-0.0378918937180031	0.074164293703987
4	A	26	50	20120615	5	700	13.68	-0.0390130751591847	0.075050588414594
4	A	26	50	20120615	5	702	13.72	-0.0406794712840002	0.0752322865730877
4	A	26	50	20120615	5	704	13.76	-0.0419556646737535	0.0761485484690815
4	A	26	50	20120615	5	706	13.8	-0.0431943531198326	0.0769170533320784
4	A	26	50	20120615	5	708	13.84	-0.0447546690853345	0.077399286014712
4	A	26	50	20120615	5	710	13.88	-0.0458683339814321	0.0774746918818578
4	A	26	50	20120615	5	712	13.92	-0.0477958222141328	0.0785838030102845
4	A	26	50	20120615	5	714	13.96	-0.0483847714521831	0.0787767724508703
4	A	26	50	20120615	5	716	14	-0.0497776013983864	0.0791961157634919
4	A	26	50	20120615	5	718	14.04	-0.0509626119544921	0.0794666138057806
4	A	26	50	20120615	5	720	14.08	-0.0522197509378127	0.0795661298928445
4	A	26	50	20120615	5	722	14.12	-0.0532947300219116	0.0794497047613221
4	A	26	50	20120615	5	724	14.16	-0.0542428965758724	0.0798823763296623
4	A	26	50	20120615	5	726	14.2	-0.0547872344470977	0.0799892838039099
4	A	26	50	20120615	5	728	14.24	-0.0560070643553226	0.0800283868089095
4	A	26	50	20120615	5	730	14.28	-0.0564240452241883	0.0800611258528785
4	A	26	50	20120615	5	732	14.32	-0.0577951959835871	0.0806995725656118
4	A	26	50	20120615	5	734	14.36	-0.0589482962248715	0.0805321791773015
4	A	26	50	20120615	5	736	14.4	-0.0600786417699372	0.0811017183342082
4	A	26	50	20120615	5	738	14.44	-0.0608450394547262	0.0807468567960698
4	A	26	50	20120615	5	740	14.48	-0.0621712960045875	0.0809564361749456
4	A	26	50	20120615	5	742	14.52	-0.0629832596503562	0.0811881621382083
4	A	26	50	20120615	5	744	14.56	-0.0648135348427795	0.080801798992968
4	A	26	50	20120615	5	746	14.6	-0.0659720656641434	0.0814817458026891
4	A	26	50	20120615	5	748	14.64	-0.0673905218672036	0.081215873652963
4	A	26	50	20120615	5	750	14.68	-0.0687661273993239	0.0807877912076327
4	A	26	50	20120615	5	752	14.72	-0.0696205245230316	0.0810803212830095
4	A	26	50	20120615	5	754	14.76	-0.070981280812747	0.0811238790607306
4	A	26	50	20120615	5	756	14.8	-0.0721324506525187	0.0809994282672418
4	A	26	50	20120615	5	758	14.84	-0.0730773574442183	0.0803967611576365
4	A	26	50	20120615	5	760	14.88	-0.0744982178103345	0.0811948018708836
4	A	26	50	20120615	5	762	14.92	-0.0755095926394656	0.0808339652804441
4	A	26	50	20120615	5	764	14.96	-0.0762362155678129	0.0809714268387068
4	A	26	50	20120615	5	766	15	-0.0763618684428298	0.0805332327664055
4	A	26	50	20120615	5	768	15.04	-0.076299430914051	0.0801897910027832
4	A	26	50	20120615	5	770	15.08	-0.0762953296947201	0.0800680272150629
4	A	26	50	20120615	5	772	15.12	-0.0761870009358423	0.0792542887312734
4	A	26	50	20120615	5	774	15.16	-0.0762115375411495	0.0793117765125839
4	A	26	50	20120615	5	776	15.2	-0.0758328818598241	0.07862411516788
4	A	26	50	20120615	5	778	15.24	-0.0755534332598992	0.0784255595837228
4	A	26	50	20120615	5	780	15.28	-0.0750916218211063	0.0774533584702694
4	A	26	50	20120615	5	782	15.32	-0.0745711205194748	0.0761099262966931
4	A	26	50	20120615	5	784	15.36	-0.0740362649501853	0.0748048900213352
4	A	26	50	20120615	5	786	15.4	-0.0735951717400812	0.073266084244117
4	A	26	50	20120615	5	788	15.44	-0.0736023135185711	0.0718659421066895
4	A	26	50	20120615	5	790	15.48	-0.0732247184974175	0.0706242625989259
4	A	26	50	20120615	5	792	15.52	-0.0728020100636242	0.0695606325786651
4	A	26	50	20120615	5	794	15.56	-0.0722462948442897	0.0685140438318309
4	A	26	50	20120615	5	796	15.6	-0.0712162523961353	0.0678569295000743
4	A	26	50	20120615	5	798	15.64	-0.070617757216539	0.0670369684766104
4	A	26	50	20120615	5	800	15.68	-0.0697234085596942	0.0663756822148447
4	A	26	50	20120615	5	802	15.72	-0.0690088064466271	0.0653326997125945
4	A	26	50	20120615	5	804	15.76	-0.0686999422046048	0.0650454729380765
4	A	26	50	20120615	5	806	15.8	-0.0679446107409414	0.0633672257036084
4	A	26	50	20120615	5	808	15.84	-0.0673698036385148	0.0622241875918203
4	A	26	50	20120615	5	810	15.88	-0.0670907085919805	0.0612099843355645
4	A	26	50	20120615	5	812	15.92	-0.0660065017643871	0.0602017207762706
4	A	26	50	20120615	5	814	15.96	-0.0654171282622682	0.0585349993823358
4	A	26	50	20120615	5	816	16	-0.0650152087678417	0.0571352107982989
4	A	26	50	20120615	5	818	16.04	-0.0644278151647101	0.0554300227954675
4	A	26	50	20120615	5	820	16.08	-0.0636702916700249	0.054731896270402
4	A	26	50	20120615	5	822	16.12	-0.0630187634818396	0.0528975198586479
4	A	26	50	20120615	5	824	16.16	-0.0619026661384148	0.0520422034961247
4	A	26	50	20120615	5	826	16.2	-0.0611443648262703	0.0508545469464437
4	A	26	50	20120615	5	828	16.24	-0.060392710317869	0.0496271509956601
4	A	26	50	20120615	5	830	16.28	-0.0592168624514339	0.0494182009418195
4	A	26	50	20120615	5	832	16.32	-0.0578007397007516	0.0481492978229802
4	A	26	50	20120615	5	834	16.36	-0.0568280436125514	0.0481460451317868
4	A	26	50	20120615	5	836	16.4	-0.0555663529828802	0.0473096085203212
4	A	26	50	20120615	5	838	16.44	-0.0544007581647723	0.0465411248705277
4	A	26	50	20120615	5	840	16.48	-0.0530083234912598	0.0459793992435531
4	A	26	50	20120615	5	842	16.52	-0.0518548909097883	0.0453323965387674
4	A	26	50	20120615	5	844	16.56	-0.0509127418345353	0.0432850395645199
4	A	26	50	20120615	5	846	16.6	-0.0502599408541439	0.0432669376309215
4	A	26	50	20120615	5	848	16.64	-0.0490963966457015	0.0419039893101844
4	A	26	50	20120615	5	850	16.68	-0.0481522676714612	0.0406498647230719
4	A	26	50	20120615	5	852	16.72	-0.0471374987297804	0.0392606120300747
4	A	26	50	20120615	5	854	16.76	-0.0462181892035597	0.0378386910037867
4	A	26	50	20120615	5	856	16.8	-0.0451192745549177	0.0364191741405547
4	A	26	50	20120615	5	858	16.84	-0.0444537456524649	0.0353867982400224
4	A	26	50	20120615	5	860	16.88	-0.0435724784710721	0.0333322994872848
4	A	26	50	20120615	5	862	16.92	-0.0428816351458529	0.0327055200364411
4	A	26	50	20120615	5	864	16.96	-0.0426549367118045	0.031887256069252
4	A	26	50	20120615	5	866	17	-0.0419641640972634	0.0301608548629851
4	A	26	50	20120615	5	868	17.04	-0.0409158782941543	0.0284087149698829
4	A	26	50	20120615	5	870	17.08	-0.040180345820364	0.0268112193298263
4	A	26	50	20120615	5	872	17.12	-0.0390438130909629	0.0256664841617634
4	A	26	50	20120615	5	874	17.16	-0.0386467019226485	0.0245484069193512
4	A	26	50	20120615	5	876	17.2	-0.0374430647597128	0.0232245616036137
4	A	26	50	20120615	5	878	17.24	-0.0365235431014578	0.0216784019158712
4	A	26	50	20120615	5	880	17.28	-0.0360644186684334	0.0215229091346883
4	A	26	50	20120615	5	882	17.32	-0.0355118854296142	0.0210300557082013
4	A	26	50	20120615	5	884	17.36	-0.034592222350003	0.0196773604357914
4	A	26	50	20120615	5	886	17.4	-0.0336832365827877	0.0195155036935778
4	A	26	50	20120615	5	888	17.44	-0.0324640430706658	0.0182753798207329
4	A	26	50	20120615	5	890	17.48	-0.0316042719354211	0.0175665052725933
4	A	26	50	20120615	5	892	17.52	-0.0307129638377355	0.0165718181634982
4	A	26	50	20120615	5	894	17.56	-0.0296385857944006	0.0157814142034879
4	A	26	50	20120615	5	896	17.6	-0.0285826632380548	0.0152962682409158
4	A	26	50	20120615	5	898	17.64	-0.0277063458041303	0.0145671704388344
4	A	26	50	20120615	5	900	17.68	-0.026825997861553	0.0136081922221892
4	A	26	50	20120615	5	902	17.72	-0.0269400541853584	0.0130718517286592
4	A	26	50	20120615	5	904	17.76	-0.0258566251752244	0.0120253336925031
4	A	26	50	20120615	5	906	17.8	-0.02529977858504	0.0112757297937672
4	A	26	50	20120615	5	908	17.84	-0.0246580084704351	0.00952988315101764
4	A	26	50	20120615	5	910	17.88	-0.0239559221473949	0.00894135817703607
4	A	26	50	20120615	5	912	17.92	-0.0233640737715418	0.00723072545198957
4	A	26	50	20120615	5	914	17.96	-0.0225395872646783	0.00599682411881905
4	A	26	50	20120615	5	916	18	-0.0219098379653536	0.00514235628443322
4	A	26	50	20120615	5	918	18.04	-0.0208158730641798	0.00433858800625848
4	A	26	50	20120615	5	920	18.08	-0.0200715017556248	0.00277708410136422
4	A	26	50	20120615	5	922	18.12	-0.0189365953718204	0.00171812098585925
4	A	26	50	20120615	5	924	18.16	-0.0179671519748136	0.00170709012007274
4	A	26	50	20120615	5	926	18.2	-0.0166165780227473	0.0011481929202229
4	A	26	50	20120615	5	928	18.24	-0.016511501955063	0.0006254995875698
4	A	26	50	20120615	5	930	18.28	-0.0159301894702495	0.000510594735627
4	A	26	50	20120615	5	932	18.32	-0.0153109760619645	0.000400073945727501
4	A	26	50	20120615	5	934	18.36	-0.0144310523834559	0.000177335309653802
4	A	26	50	20120615	5	936	18.4	-0.0137148946354702	0.0007973265353981
4	A	26	50	20120615	5	938	18.44	-0.0132078283626813	0.000590922065969801
4	A	26	50	20120615	5	940	18.48	-0.0120742654817612	0.0012997966141093
4	A	26	50	20120615	5	942	18.52	-0.0109175094984181	0.00175170855796561
4	A	26	50	20120615	5	944	18.56	-0.0100600011048732	0.00202132837363204
4	A	26	50	20120615	5	946	18.6	-0.0088635057204274	0.00309507002086381
4	A	26	50	20120615	5	948	18.64	-0.0082056135712114	0.00284065300099289
4	A	26	50	20120615	5	950	18.68	-0.0074460394668608	0.00347902900304811
4	A	26	50	20120615	5	952	18.72	-0.0068373619496155	0.00361380355554226
4	A	26	50	20120615	5	954	18.76	-0.0059168503418668	0.00419532817239008
4	A	26	50	20120615	5	956	18.8	-0.0047636298924297	0.00422142041261586
4	A	26	50	20120615	5	958	18.84	-0.0031481737401309	0.00425055321200075
4	A	26	50	20120615	5	960	18.88	-0.0020684641116659	0.00508271889850795
4	A	26	50	20120615	5	962	18.92	-0.00100842619385350	0.00461721636231722
4	A	26	50	20120615	5	964	18.96	9.94404266383003e-05	0.00522903343367107
4	A	26	50	20120615	5	966	19	0.0012008653043535	0.00543915021370065
4	A	26	50	20120615	5	968	19.04	0.0025134817644058	0.00534021183287703
4	A	26	50	20120615	5	970	19.08	0.002791226236988	0.00516202799508583
4	A	26	50	20120615	5	972	19.12	0.0031258079526421	0.00580028378898824
4	A	26	50	20120615	5	974	19.16	0.0033191309466185	0.00610363259811727
4	A	26	50	20120615	5	976	19.2	0.0032227169370037	0.00634175080668184
4	A	26	50	20120615	5	978	19.24	0.0032585318954708	0.00681717405101262
4	A	26	50	20120615	5	980	19.28	0.0033581490988043	0.00642043057822447
4	A	26	50	20120615	5	982	19.32	0.0044185052146682	0.00669551632930947
4	A	26	50	20120615	5	984	19.36	0.0048061340810469	0.00694513209413614
4	A	26	50	20120615	5	986	19.4	0.0057953128283166	0.00741768448493529
4	A	26	50	20120615	5	988	19.44	0.0069675332369642	0.00744683849752361
4	A	26	50	20120615	5	990	19.48	0.00821630502574307	0.0074999210035873
4	A	26	50	20120615	5	992	19.52	0.0102418124004519	0.00853355555419016
4	A	26	50	20120615	5	994	19.56	0.0114669385384679	0.00844351964774168
4	A	26	50	20120615	5	996	19.6	0.011824069889374	0.00852975839077519
4	A	26	50	20120615	5	998	19.64	0.0132070151898830	0.00843825877328965
4	A	26	50	20120615	5	1000	19.68	0.0146192881684058	0.00820630257605905
4	A	26	50	20120615	5	1002	19.72	0.0152675943538320	0.00808989625357707
4	A	26	50	20120615	5	1004	19.76	0.0167183448306958	0.00676048530036489
4	A	26	50	20120615	5	1006	19.8	0.0175564997116396	0.00663413238963467
4	A	26	50	20120615	5	1008	19.84	0.0181485814327305	0.00575998577352842
4	A	26	50	20120615	5	1010	19.88	0.0189568398389658	0.00506318153814376
4	A	26	50	20120615	5	1012	19.92	0.0195188200243816	0.00525845614683624
4	A	26	50	20120615	5	1014	19.96	0.0193317195700797	0.00488298244602618
4	A	26	50	20120615	5	1016	20	0.0193370723684133	0.00468024786079219
4	A	26	50	20120615	5	1018	20.04	0.0194850627466478	0.00403496342548478
4	A	26	50	20120615	5	1020	20.08	0.0194950753786694	0.00404077584322613
4	A	26	50	20120615	5	1022	20.12	0.0197738734403556	0.00358537079187075
4	A	26	50	20120615	5	1024	20.16	0.0201047428454084	0.00246537021901375
4	A	26	50	20120615	5	1026	20.2	0.0198697076224098	0.0012508648248512
4	A	26	50	20120615	5	1028	20.24	0.0200123169180395	0.000569525014771101
4	A	26	50	20120615	5	1030	20.28	0.0196904772665825	0.000984971461921601
4	A	26	50	20120615	5	1032	20.32	0.0199596162496377	-0.000615508168751699
4	A	26	50	20120615	5	1034	20.36	0.0204819489578324	-0.00128960013432460
4	A	26	50	20120615	5	1036	20.4	0.0205107989145048	-0.0015816352349546
4	A	26	50	20120615	5	1038	20.44	0.0209961994355181	-0.0015084779673731
4	A	26	50	20120615	5	1040	20.48	0.0210861434180851	-0.0016392927218926
4	A	26	50	20120615	5	1042	20.52	0.0215974240472898	-0.0016057334340575
4	A	26	50	20120615	5	1044	20.56	0.0223488169261821	-0.001508555749119
4	A	26	50	20120615	5	1046	20.6	0.0226717950195568	-0.0014242969050728
4	A	26	50	20120615	5	1048	20.64	0.0237854174892475	-0.0013892951194041
4	A	26	50	20120615	5	1050	20.68	0.0237363089232941	-0.0006833550644065
4	A	26	50	20120615	5	1052	20.72	0.0245031591564231	0.000203137636099301
4	A	26	50	20120615	5	1054	20.76	0.0250565338523119	0.000540986185082401
4	A	26	50	20120615	5	1056	20.8	0.0250360984663356	0.00144092098549849
4	A	26	50	20120615	5	1058	20.84	0.0253839525762725	0.00201080662472798
4	A	26	50	20120615	5	1060	20.88	0.0262881858788115	0.0033371826756353
4	A	26	50	20120615	5	1062	20.92	0.0267533702169507	0.0035309794311551
4	A	26	50	20120615	5	1064	20.96	0.0269118830511960	0.00466049129732583
4	A	26	50	20120615	5	1066	21	0.0277462831951318	0.00540678593632574
4	A	26	50	20120615	5	1068	21.04	0.0283414620439243	0.00559778254899204
4	A	26	50	20120615	5	1070	21.08	0.0291580643101776	0.00554124936183617
4	A	26	50	20120615	5	1072	21.12	0.0293129277663253	0.0055344682078046
4	A	26	50	20120615	5	1074	21.16	0.030299511431708	0.00494618365012863
4	A	26	50	20120615	5	1076	21.2	0.0304116373540007	0.0047032005469095
4	A	26	50	20120615	5	1078	21.24	0.031236548124933	0.00438839660792525
4	A	26	50	20120615	5	1080	21.28	0.0315131895109366	0.0044896755121946
4	A	26	50	20120615	5	1082	21.32	0.0324278321324014	0.00323760153474758
4	A	26	50	20120615	5	1084	21.36	0.0327026986803842	0.00263904978660879
4	A	26	50	20120615	5	1086	21.4	0.0329317022825393	0.00168110394586413
4	A	26	50	20120615	5	1088	21.44	0.0330277768808991	0.0005789153928252
4	A	26	50	20120615	5	1090	21.48	0.033130088161069	0.000699187185237201
4	A	26	50	20120615	5	1092	21.52	0.0335574210732113	-0.0004764909755704
4	A	26	50	20120615	5	1094	21.56	0.0339510037786875	-0.000727648233179999
4	A	26	50	20120615	5	1096	21.6	0.0341602932437831	-0.0021294308583399
4	A	26	50	20120615	5	1098	21.64	0.0348184540935759	-0.0029284756632163
4	A	26	50	20120615	5	1100	21.68	0.0346254634397867	-0.004001955680939
4	A	26	50	20120615	5	1102	21.72	0.0352581557175347	-0.0050323785525417
4	A	26	50	20120615	5	1104	21.76	0.035560053048574	-0.0063489072222822
4	A	26	50	20120615	5	1106	21.8	0.0358213952601278	-0.0079134561411083
4	A	26	50	20120615	5	1108	21.84	0.0356960471481337	-0.0077445064107726
4	A	26	50	20120615	5	1110	21.88	0.0361830365380843	-0.0084110910236497
4	A	26	50	20120615	5	1112	21.92	0.036459832780473	-0.0103097795042596
4	A	26	50	20120615	5	1114	21.96	0.0368664898903334	-0.0109592570827794
4	A	26	50	20120615	5	1116	22	0.0375830153338453	-0.0116996544512242
4	A	26	50	20120615	5	1118	22.04	0.0380697734998785	-0.0129866029351193
4	A	26	50	20120615	5	1120	22.08	0.0383544759031877	-0.0137467215116914
4	A	26	50	20120615	5	1122	22.12	0.0386220238959852	-0.0139349745500467
4	A	26	50	20120615	5	1124	22.16	0.0386771852959856	-0.0132445484178284
4	A	26	50	20120615	5	1126	22.2	0.0388073212279952	-0.0131516063025092
4	A	26	50	20120615	5	1128	22.24	0.0391575229324456	-0.0134372350157017
4	A	26	50	20120615	5	1130	22.28	0.0392889670120004	-0.0132043918237248
4	A	26	50	20120615	5	1132	22.32	0.039605524575802	-0.0131365944255446
4	A	26	50	20120615	5	1134	22.36	0.0397120502123877	-0.0129429532335167
4	A	26	50	20120615	5	1136	22.4	0.0396048669664955	-0.0132901285209437
4	A	26	50	20120615	5	1138	22.44	0.0398835236068255	-0.0124831216937111
4	A	26	50	20120615	5	1140	22.48	0.0403371969536737	-0.011958030561963
4	A	26	50	20120615	5	1142	22.52	0.040392714028385	-0.0113926894980162
4	A	26	50	20120615	5	1144	22.56	0.0402762181861845	-0.011739419308171
4	A	26	50	20120615	5	1146	22.6	0.0402230628481224	-0.0114885187303229
4	A	26	50	20120615	5	1148	22.64	0.0405152563406714	-0.0109976282322605
4	A	26	50	20120615	5	1150	22.68	0.0405902754204078	-0.0106075223708273
4	A	26	50	20120615	5	1152	22.72	0.0406983793193292	-0.0098765988190369
4	A	26	50	20120615	5	1154	22.76	0.0411508074511358	-0.0089550760485911
4	A	26	50	20120615	5	1156	22.8	0.0411905751365097	-0.007515944043249
4	A	26	50	20120615	5	1158	22.84	0.0412620353478164	-0.0065266592299622
4	A	26	50	20120615	5	1160	22.88	0.041677142383712	-0.0055529378369292
4	A	26	50	20120615	5	1162	22.92	0.0413736945796336	-0.0046192316166436
4	A	26	50	20120615	5	1164	22.96	0.0413993837689941	-0.0031490646946752
4	A	26	50	20120615	5	1166	23	0.0411339358833367	-0.0027468623575363
4	A	26	50	20120615	5	1168	23.04	0.0410871607697612	-0.0019765048747727
4	A	26	50	20120615	5	1170	23.08	0.0409296739474553	-0.000670139238666099
4	A	26	50	20120615	5	1172	23.12	0.0404469250768715	-0.0006501351878264
4	A	26	50	20120615	5	1174	23.16	0.0401875512384644	0.00100646750806970
4	A	26	50	20120615	5	1176	23.2	0.0395478458756606	0.001172581033106
4	A	26	50	20120615	5	1178	23.24	0.0389678344673245	0.00260640973758922
4	A	26	50	20120615	5	1180	23.28	0.0385042057641039	0.0029549638832395
4	A	26	50	20120615	5	1182	23.32	0.0382715181356189	0.00335046991916058
4	A	26	50	20120615	5	1184	23.36	0.0378283389605102	0.00375426324655715
4	A	26	50	20120615	5	1186	23.4	0.0373941541836582	0.00344127657200056
4	A	26	50	20120615	5	1188	23.44	0.0372413554793116	0.00357655317030935
4	A	26	50	20120615	5	1190	23.48	0.0363153072254663	0.00409031574431606
4	A	26	50	20120615	5	1192	23.52	0.0354134773788766	0.00438080935216312
4	A	26	50	20120615	5	1194	23.56	0.034703966434634	0.00449988613411493
4	A	26	50	20120615	5	1196	23.6	0.0336541886362166	0.00497392344915458
4	A	26	50	20120615	5	1198	23.64	0.033013196339071	0.00490243495357662
4	A	26	50	20120615	5	1200	23.68	0.0330125882272392	0.0049302525343485
4	A	26	50	20120615	5	1202	23.72	0.03226874724877	0.00501853481597964
4	A	26	50	20120615	5	1204	23.76	0.0324230591616284	0.00563741588407754
4	A	26	50	20120615	5	1206	23.8	0.0317213051787754	0.00562494959152523
4	A	26	50	20120615	5	1208	23.84	0.0315619869499063	0.00598761758852799
4	A	26	50	20120615	5	1210	23.88	0.0311194017444938	0.00630149521762889
4	A	26	50	20120615	5	1212	23.92	0.0308500718426076	0.00625617674402265
4	A	26	50	20120615	5	1214	23.96	0.0302734404046856	0.00666864627162438
4	A	26	50	20120615	5	1216	24	0.0298189616632136	0.00629520196727633
4	A	26	50	20120615	5	1218	24.04	0.0295858356285242	0.00704184308859902
4	A	26	50	20120615	5	1220	24.08	0.0285228702886377	0.00669461123262955
4	A	26	50	20120615	5	1222	24.12	0.0278286823483435	0.00679818116286995
4	A	26	50	20120615	5	1224	24.16	0.0275567856488416	0.00732190687142357
4	A	26	50	20120615	5	1226	24.2	0.0275306580532768	0.00711331744204135
4	A	26	50	20120615	5	1228	24.24	0.0270361358547861	0.00686117730600585
4	A	26	50	20120615	5	1230	24.28	0.0263160678063004	0.00706897477579315
4	A	26	50	20120615	5	1232	24.32	0.0259452185838393	0.006876995284701
4	A	26	50	20120615	5	1234	24.36	0.0252095871150997	0.00718030166742316
4	A	26	50	20120615	5	1236	24.4	0.0247514597026368	0.00666444605734413
4	A	26	50	20120615	5	1238	24.44	0.0242501584714349	0.00633959625231957
4	A	26	50	20120615	5	1240	24.48	0.0238252947761725	0.00620854956677583
4	A	26	50	20120615	5	1242	24.52	0.0236433590298004	0.00594963817620368
4	A	26	50	20120615	5	1244	24.56	0.0236477781643401	0.00563054181621492
4	A	26	50	20120615	5	1246	24.6	0.0232352382089029	0.00543314617002159
4	A	26	50	20120615	5	1248	24.64	0.0228436396450547	0.00522641360304677
4	A	26	50	20120615	5	1250	24.68	0.0220188172624701	0.00477927109442955
4	A	26	50	20120615	5	1252	24.72	0.0215276043237154	0.00393552299884651
4	A	26	50	20120615	5	1254	24.76	0.0213963653051272	0.00327501455454016
4	A	26	50	20120615	5	1256	24.8	0.0206600762270811	0.00281427084698682
4	A	26	50	20120615	5	1258	24.84	0.0201174495542664	0.00261635873000052
4	A	26	50	20120615	5	1260	24.88	0.0195276730012821	0.00224110423229263
4	A	26	50	20120615	5	1262	24.92	0.0195128520431484	0.00179088934471115
4	A	26	50	20120615	5	1264	24.96	0.0191808583383135	0.00171953519942162
4	A	26	50	20120615	5	1266	25	0.0191725286204312	0.00162307169233215
4	A	26	50	20120615	5	1268	25.04	0.0194525853321879	0.00204443662324121
4	A	26	50	20120615	5	1270	25.08	0.0190523275386973	0.001062229948834
4	A	26	50	20120615	5	1272	25.12	0.0186241178141463	0.0010670382749461
4	A	26	50	20120615	5	1274	25.16	0.0186943618017894	-0.000151137003410799
4	A	26	50	20120615	5	1276	25.2	0.0189812138097133	-0.0008724212755602
4	A	26	50	20120615	5	1278	25.24	0.0189365458743458	-0.0016323560043692
4	A	26	50	20120615	5	1280	25.28	0.0194057324368665	-0.0028977023760991
4	A	26	50	20120615	5	1282	25.32	0.0194106468289957	-0.0039275680475582
4	A	26	50	20120615	5	1284	25.36	0.0191947034890892	-0.0045024387895951
4	A	26	50	20120615	5	1286	25.4	0.0188963044274284	-0.0053349863137641
4	A	26	50	20120615	5	1288	25.44	0.0181399830142713	-0.0054771147767826
4	A	26	50	20120615	5	1290	25.48	0.0172261889209439	-0.0060886914318308
4	A	26	50	20120615	5	1292	25.52	0.0168378458767163	-0.0071107435733579
4	A	26	50	20120615	5	1294	25.56	0.0163719332185925	-0.0075615241463643
4	A	26	50	20120615	5	1296	25.6	0.0154901003517747	-0.0091397157712945
4	A	26	50	20120615	5	1298	25.64	0.0151645483897164	-0.0099954563978865
4	A	26	50	20120615	5	1300	25.68	0.0149781550421957	-0.0107934971111336
4	A	26	50	20120615	5	1302	25.72	0.0143737201656374	-0.0124322877872116
4	A	26	50	20120615	5	1304	25.76	0.0143672147832505	-0.0133938115882691
4	A	26	50	20120615	5	1306	25.8	0.0144273188596513	-0.0143208285784046
4	A	26	50	20120615	5	1308	25.84	0.0144421681020563	-0.015534365236277
4	A	26	50	20120615	5	1310	25.88	0.0145381932029414	-0.0154780795364945
4	A	26	50	20120615	5	1312	25.92	0.0150861302476828	-0.0169168297041748
4	A	26	50	20120615	5	1314	25.96	0.0154755339520823	-0.0181491046917486
4	A	26	50	20120615	5	1316	26	0.0153454263043440	-0.0191055373239815
4	A	26	50	20120615	5	1318	26.04	0.0157012424366370	-0.0195674194734526
4	A	26	50	20120615	5	1320	26.08	0.0161878026127715	-0.0212339994460311
4	A	26	50	20120615	5	1322	26.12	0.0166127737882646	-0.0232305861533895
4	A	26	50	20120615	5	1324	26.16	0.0169924194190837	-0.0244321727066598
4	A	26	50	20120615	5	1326	26.2	0.0172649383725530	-0.0251081667894741
4	A	26	50	20120615	5	1328	26.24	0.0178279367917337	-0.0265542001570006
4	A	26	50	20120615	5	1330	26.28	0.0190328467468756	-0.0277632113314734
4	A	26	50	20120615	5	1332	26.32	0.0196707984848621	-0.0287688585956769
4	A	26	50	20120615	5	1334	26.36	0.0200698895521638	-0.0296663185223588
4	A	26	50	20120615	5	1336	26.4	0.0204505958431546	-0.0300451863357186
4	A	26	50	20120615	5	1338	26.44	0.0206279382238762	-0.0301764253543068
4	A	26	50	20120615	5	1340	26.48	0.0202980021997745	-0.0307394237734875
4	A	26	50	20120615	5	1342	26.52	0.0190160883161614	-0.0311176551907442
4	A	26	50	20120615	5	1344	26.56	0.0187534688576288	-0.0315595969289858
4	A	26	50	20120615	5	1346	26.6	0.0178492914165255	-0.0323527586054428
4	A	26	50	20120615	5	1348	26.64	0.0175184361536083	-0.0321678501821625
4	A	26	50	20120615	5	1350	26.68	0.0170832826404661	-0.0319463843382949
4	A	26	50	20120615	5	1352	26.72	0.0164465329840076	-0.0316636123364983
4	A	26	50	20120615	5	1354	26.76	0.0158352391716719	-0.0313354440793497
4	A	26	50	20120615	5	1356	26.8	0.0154698770978328	-0.0314732591910029
4	A	26	50	20120615	5	1358	26.84	0.0152211876428895	-0.0305553638783447
4	A	26	50	20120615	5	1360	26.88	0.0150596137433884	-0.0300771475622282
4	A	26	50	20120615	5	1362	26.92	0.0148784529860484	-0.0304871280739602
4	A	26	50	20120615	5	1364	26.96	0.0143559717854296	-0.0296045881003612
4	A	26	50	20120615	5	1366	27	0.0138167321540968	-0.0289713032671306
4	A	26	50	20120615	5	1368	27.04	0.0134764723709898	-0.027687904459277
4	A	26	50	20120615	5	1370	27.08	0.0132719063791925	-0.0274970563390347
4	A	26	50	20120615	5	1372	27.12	0.0131829523461193	-0.0264062734183764
4	A	26	50	20120615	5	1374	27.16	0.0133117872016514	-0.0257855750858508
4	A	26	50	20120615	5	1376	27.2	0.0130984530857675	-0.025283317139174
4	A	26	50	20120615	5	1378	27.24	0.0131748913288137	-0.0247652200005986
4	A	26	50	20120615	5	1380	27.28	0.0127968013329133	-0.0247480373058158
4	A	26	50	20120615	5	1382	27.32	0.0130340356580014	-0.0246116364077249
4	A	26	50	20120615	5	1384	27.36	0.0126101251426800	-0.0245180861805739
4	A	26	50	20120615	5	1386	27.4	0.0126756739412960	-0.0232706791078827
4	A	26	50	20120615	5	1388	27.44	0.0125896190460256	-0.0230547994075865
4	A	26	50	20120615	5	1390	27.48	0.0122156302694561	-0.0224139485317971
4	A	26	50	20120615	5	1392	27.52	0.0119366059335998	-0.0214592129558391
4	A	26	50	20120615	5	1394	27.56	0.0119231001940792	-0.02049436575291
4	A	26	50	20120615	5	1396	27.6	0.0120146705222428	-0.0198891530588924
4	A	26	50	20120615	5	1398	27.64	0.0120112056990150	-0.0188223410581163
4	A	26	50	20120615	5	1400	27.68	0.0124776133318857	-0.0184594538580114
4	A	26	50	20120615	5	1402	27.72	0.0125786588909172	-0.0174642010634913
4	A	26	50	20120615	5	1404	27.76	0.0127751638654090	-0.0169226279797805
4	A	26	50	20120615	5	1406	27.8	0.0128294696662041	-0.0163228600079781
4	A	26	50	20120615	5	1408	27.84	0.0125671330503839	-0.0156436132339703
4	A	26	50	20120615	5	1410	27.88	0.0125981750380780	-0.0148744931880737
4	A	26	50	20120615	5	1412	27.92	0.0126810479528330	-0.0134720175982683
4	A	26	50	20120615	5	1414	27.96	0.0129993874257232	-0.0127735375198122
4	A	26	50	20120615	5	1416	28	0.0130751185619883	-0.0123183728847624
4	A	26	50	20120615	5	1418	28.04	0.0130961903440677	-0.0109479999428229
4	A	26	50	20120615	5	1420	28.08	0.0130141659574500	-0.0102297208744936
4	A	26	50	20120615	5	1422	28.12	0.0127005640999938	-0.0098021334039101
4	A	26	50	20120615	5	1424	28.16	0.0127735375198122	-0.0086347001081711
4	A	26	50	20120615	5	1426	28.2	0.0119746482784277	-0.0074036272021253
4	A	26	50	20120615	5	1428	28.24	0.0121346029033999	-0.0060469792028086
4	A	26	50	20120615	5	1430	28.28	0.0119438679202426	-0.004249980455508
4	A	26	50	20120615	5	1432	28.32	0.0123094774814551	-0.0037742743684648
4	A	26	50	20120615	5	1434	28.36	0.0122492673390371	-0.0028970730510638
4	A	26	50	20120615	5	1436	28.4	0.0122559141427803	-0.0016688285721428
4	A	26	50	20120615	5	1438	28.44	0.0121299289275763	-0.0010284938843037
4	A	26	50	20120615	5	1440	28.48	0.0120540492988871	-0.0001643316159478
4	A	26	50	20120615	5	1442	28.52	0.0120505420492524	0.000908321086841002
4	A	26	50	20120615	5	1444	28.56	0.0126406721556273	0.00211763631722964
4	A	26	50	20120615	5	1446	28.6	0.0127585892824580	0.00237198262642245
4	A	26	50	20120615	5	1448	28.64	0.0133332973899351	0.00284329758035453
4	A	26	50	20120615	5	1450	28.68	0.0134466253937559	0.00488228948138062
4	A	26	50	20120615	5	1452	28.72	0.0141366131197699	0.00527052645959109
4	A	26	50	20120615	5	1454	28.76	0.0141650670966449	0.0074040938926009
4	A	26	50	20120615	5	1456	28.8	0.0145365350375395	0.0074079723732957
4	A	26	50	20120615	5	1458	28.84	0.0154059744438034	0.00804691901052333
4	A	26	50	20120615	5	1460	28.88	0.0166418783033783	0.00849978413432069
4	A	26	50	20120615	5	1462	28.92	0.0182161879120798	0.00939476211620069
4	A	26	50	20120615	5	1464	28.96	0.0192597403423956	0.0104889575341851
4	A	26	50	20120615	5	1466	29	0.0204895644978658	0.0111842938158920
4	A	26	50	20120615	5	1468	29.04	0.0213430494538258	0.0118405242641722
4	A	26	50	20120615	5	1470	29.08	0.0223773416137351	0.0126036126892252
4	A	26	50	20120615	5	1472	29.12	0.0233313700829120	0.0134932095885004
4	A	26	50	20120615	5	1474	29.16	0.0245164669060451	0.0137611747742989
4	A	26	50	20120615	5	1476	29.2	0.0252671243938849	0.0149367892954962
4	A	26	50	20120615	5	1478	29.24	0.0249880293473505	0.0154320751693105
4	A	26	50	20120615	5	1480	29.28	0.0249153387702446	0.0156207454006667
4	A	26	50	20120615	5	1482	29.32	0.0244221105771635	0.0157294064997316
4	A	26	50	20120615	5	1484	29.36	0.024527745259205	0.0161773657166811
4	A	26	50	20120615	5	1486	29.4	0.0240476126837115	0.0161609113418829
4	A	26	50	20120615	5	1488	29.44	0.0239194241237773	0.0161448925448619
4	A	26	50	20120615	5	1490	29.48	0.0233877710410998	0.016654611175187
4	A	26	50	20120615	5	1492	29.52	0.0235953387011832	0.0167990695550495
4	A	26	50	20120615	5	1494	29.56	0.0231862599627293	0.0166653872704003
4	A	26	50	20120615	5	1496	29.6	0.0225264775049552	0.0176160451736833
4	A	26	50	20120615	5	1498	29.64	0.0225518294043811	0.0175523822288527
4	A	26	50	20120615	5	1500	29.68	0.0220755484395247	0.0181945645867110
4	A	26	50	20120615	5	1502	29.72	0.0218058861974514	0.0188015450476816
4	A	26	50	20120615	5	1504	29.76	0.0214592978086528	0.0196560765216777
4	A	26	50	20120615	5	1506	29.8	0.0208992904511565	0.0202848429425766
4	A	26	50	20120615	5	1508	29.84	0.0208957407751150	0.0208094737478101
4	A	26	50	20120615	5	1510	29.88	0.0208993258064956	0.0207131870174160
4	A	26	50	20120615	5	1512	29.92	0.0207856513203520	0.0217941411538158
4	A	26	50	20120615	5	1514	29.96	0.0206788781963929	0.0223853531335659
4	A	26	50	20120615	5	1516	30	0.0208150386781781	0.0229608107742311
4	A	26	50	20120615	5	1518	30.04	0.0210544013946776	0.0229668141108034
4	A	26	50	20120615	5	1520	30.08	0.0215353188586982	0.0240445014138742
4	A	26	50	20120615	5	1522	30.12	0.021788463086363	0.0250815442191624
4	A	26	50	20120615	5	1524	30.16	0.021751177345791	0.0255136783863489
4	A	26	50	20120615	5	1526	30.2	0.0220198920647775	0.0266340042283253
4	A	26	50	20120615	5	1528	30.24	0.0224323757345149	0.0268976560627585
4	A	26	50	20120615	5	1530	30.28	0.0231152711795136	0.0281539302544858
4	A	26	50	20120615	5	1532	30.32	0.0235804201623137	0.0290848929004604
4	A	26	50	20120615	5	1534	30.36	0.0235611161471874	0.0297346533216927
4	A	26	50	20120615	5	1536	30.4	0.0235310853221904	0.030432900054911
4	A	26	50	20120615	5	1538	30.44	0.0234023353194719	0.0308601905406464
4	A	26	50	20120615	5	1540	30.48	0.0232624059585429	0.0312251212793489
4	A	26	50	20120615	5	1542	30.52	0.0228592136719103	0.0317422991791088
4	A	26	50	20120615	5	1544	30.56	0.0223497432360654	0.0317476024799677
4	A	26	50	20120615	5	1546	30.6	0.0221015487558689	0.0324221823492196
4	A	26	50	20120615	5	1548	30.64	0.0217965028904651	0.0328410724063945
4	A	26	50	20120615	5	1550	30.68	0.0211294183530937	0.0329768369083824
4	A	26	50	20120615	5	1552	30.72	0.0209512981549128	0.0332733267817339
4	A	26	50	20120615	5	1554	30.76	0.0202982143318089	0.033519541362943
4	A	26	50	20120615	5	1556	30.8	0.0196681114790936	0.033791848184378
4	A	26	50	20120615	5	1558	30.84	0.0187896727248255	0.0336215061607901
4	A	26	50	20120615	5	1560	30.88	0.0181674894680595	0.0335422394906191
4	A	26	50	20120615	5	1562	30.92	0.0177166381843749	0.0336374160633668
4	A	26	50	20120615	5	1564	30.96	0.0167985307396823	0.0336442042884662
4	A	26	50	20120615	5	1566	31	0.0162428155203478	0.0335208141551492
4	A	26	50	20120615	5	1568	31.04	0.0156344208458149	0.0338197789022348
4	A	26	50	20120615	5	1570	31.08	0.0144967567455639	0.033779968790454
4	A	26	50	20120615	5	1572	31.12	0.0137540117826055	0.0337082681628417
4	A	26	50	20120615	5	1574	31.16	0.0138404909419446	0.0335468356846968
4	A	26	50	20120615	5	1576	31.2	0.0138967059310490	0.0335652911716858
4	A	26	50	20120615	5	1578	31.24	0.0136497135323805	0.0333289053747351
4	A	26	50	20120615	5	1580	31.28	0.0133402836049333	0.0336613869832491
4	A	26	50	20120615	5	1582	31.32	0.0129202621769085	0.0329076111545042
4	A	26	50	20120615	5	1584	31.36	0.0124207619466783	0.0324711848491559
4	A	26	50	20120615	5	1586	31.4	0.0119658801543410	0.0317034790168216
4	A	26	50	20120615	5	1588	31.44	0.0112733327017791	0.0318511158416656
4	A	26	50	20120615	5	1590	31.48	0.0106077189465125	0.0316883964291789
4	A	26	50	20120615	5	1592	31.52	0.00989482803185588	0.0305990418642185
4	A	26	50	20120615	5	1594	31.56	0.00876477947163823	0.0305609075955092
4	A	26	50	20120615	5	1596	31.6	0.00816433974839367	0.0300468763209256
4	A	26	50	20120615	5	1598	31.64	0.0068486898002502	0.0296658801161545
4	A	26	50	20120615	5	1600	31.68	0.0061966242109112	0.0291532559840655
4	A	26	50	20120615	5	1602	31.72	0.0053529609681419	0.0291910720547233
4	A	26	50	20120615	5	1604	31.76	0.0048643926087489	0.0286531476420035
4	A	26	50	20120615	5	1606	31.8	0.0044084077298329	0.0279008850217704
4	A	26	50	20120615	5	1608	31.84	0.0034636282173539	0.0275183968216909
4	A	26	50	20120615	5	1610	31.88	0.0028822916909099	0.0272453588518442
4	A	26	50	20120615	5	1612	31.92	0.0019608657940932	0.026886789952852
4	A	26	50	20120615	5	1614	31.96	0.0010430602839961	0.0261099815349236
4	A	26	50	20120615	5	1616	32	0.000791860599979599	0.0251587461375324
4	A	26	50	20120615	5	1618	32.04	0.0005899533296796	0.0250818553461461
4	A	26	50	20120615	5	1620	32.08	0.000464965135037101	0.0248954902828966
4	A	26	50	20120615	5	1622	32.12	9.984347750399e-06	0.0245396458663323
4	A	26	50	20120615	5	1624	32.16	-0.000767599766317	0.0234660668536602
4	A	26	50	20120615	5	1626	32.2	-0.0017122519995754	0.0223951253492819
4	A	26	50	20120615	5	1628	32.24	-0.0021584646627753	0.0220003900597523
4	A	26	50	20120615	5	1630	32.28	-0.0028808237372321	0.0215864709632492
4	A	26	50	20120615	5	1632	32.32	-0.0034197805258524	0.0208595651921894
4	A	26	50	20120615	5	1634	32.36	-0.004327253084556	0.0201558808078238
4	A	26	50	20120615	5	1636	32.4	-0.0053440231384276	0.0188760670313508
4	A	26	50	20120615	5	1638	32.44	-0.006108264147534	0.0185660714184786
4	A	26	50	20120615	5	1640	32.48	-0.0071921881324149	0.0177256750090384
4	A	26	50	20120615	5	1642	32.52	-0.0080000576299205	0.0162751868687905
4	A	26	50	20120615	5	1644	32.56	-0.009126054468282	0.0159940412125907
4	A	26	50	20120615	5	1646	32.6	-0.0100734361337157	0.0149323910913172
4	A	26	50	20120615	5	1648	32.64	-0.0106318383588187	0.0136685791413025
4	A	26	50	20120615	5	1650	32.68	-0.0118693459365733	0.0131390268728719
4	A	26	50	20120615	5	1652	32.72	-0.0127808772882009	0.0116971654353544
4	A	26	50	20120615	5	1654	32.76	-0.0135875447041785	0.0106425863818928
4	A	26	50	20120615	5	1656	32.8	-0.014238012232192	0.00936236955455454
4	A	26	50	20120615	5	1658	32.84	-0.0146816510267084	0.00960773560762627
4	A	26	50	20120615	5	1660	32.88	-0.0153169157589264	0.00929745715204161
4	A	26	50	20120615	5	1662	32.92	-0.0160414880776083	0.00968912359814084
4	A	26	50	20120615	5	1664	32.96	-0.0171466252659247	0.009298871365604
4	A	26	50	20120615	5	1666	33	-0.0185268269921228	0.0086454339891095
4	A	26	50	20120615	5	1668	33.04	-0.0195430808580441	0.00839398681771956
4	A	26	50	20120615	5	1670	33.08	-0.0206445410910983	0.00803244312049888
4	A	26	50	20120615	5	1672	33.12	-0.0218389858658787	0.00659234944993436
4	A	26	50	20120615	5	1674	33.16	-0.0228483100853443	0.00563605823905767
4	A	26	50	20120615	5	1676	33.2	-0.0234651193305734	0.00546486768733241
4	A	26	50	20120615	5	1678	33.24	-0.0236025101781579	0.00465558397626441
4	A	26	50	20120615	5	1680	33.28	-0.0244945253826247	0.00308828179576443
4	A	26	50	20120615	5	1682	33.32	-0.0248801814210839	0.00157026495791314
4	A	26	50	20120615	5	1684	33.36	-0.0250643120269049	0.000837560911247601
4	A	26	50	20120615	5	1686	33.4	-0.0256381998905159	-0.0007609246783027
4	A	26	50	20120615	5	1688	33.44	-0.0258544331442027	-0.0018412424185995
4	A	26	50	20120615	5	1690	33.48	-0.026759812666834	-0.0036459203455438
4	A	26	50	20120615	5	1692	33.52	-0.0269742074428897	-0.005000029831516
4	A	26	50	20120615	5	1694	33.56	-0.0274265436508148	-0.0058407090836687
4	A	26	50	20120615	5	1696	33.6	-0.027468404372261	-0.0071375429203648
4	A	26	50	20120615	5	1698	33.64	-0.0277393676908117	-0.0081487056174616
4	A	26	50	20120615	5	1700	33.68	-0.0283607024194403	-0.0086164567532165
4	A	26	50	20120615	5	1702	33.72	-0.0285427117049177	-0.0101776071047202
4	A	26	50	20120615	5	1704	33.76	-0.0289956135982677	-0.0110400652457334
4	A	26	50	20120615	5	1706	33.8	-0.029252646913229	-0.0125363739054022
4	A	26	50	20120615	5	1708	33.84	-0.0291211250519283	-0.0137772048850284
4	A	26	50	20120615	5	1710	33.88	-0.0290024018233671	-0.0149540427009572
4	A	26	50	20120615	5	1712	33.92	-0.0293462678510581	-0.0148982519759216
4	A	26	50	20120615	5	1714	33.96	-0.0289988662894612	-0.0164613115157344
4	A	26	50	20120615	5	1716	34	-0.0291238120576968	-0.0175926116549548
4	A	26	50	20120615	5	1718	34.04	-0.0289005784468762	-0.0183556505825332
4	A	26	50	20120615	5	1720	34.08	-0.0286644754926381	-0.0191710154119194
4	A	26	50	20120615	5	1722	34.12	-0.0285746729314274	-0.0207371155108913
4	A	26	50	20120615	5	1724	34.16	-0.0288085060728979	-0.022300182121772
4	A	26	50	20120615	5	1726	34.2	-0.0284540687988282	-0.0232632969130872
4	A	26	50	20120615	5	1728	34.24	-0.0279448529214245	-0.0241198436414097
4	A	26	50	20120615	5	1730	34.28	-0.0275983140301006	-0.0246165720130576
4	A	26	50	20120615	5	1732	34.32	-0.027480057492015	-0.0263422236861365
4	A	26	50	20120615	5	1734	34.36	-0.0269669030298401	-0.026990435543518
4	A	26	50	20120615	5	1736	34.4	-0.0273143116625048	-0.0275764078620195
4	A	26	50	20120615	5	1738	34.44	-0.0269692647664892	-0.0284810590646661
4	A	26	50	20120615	5	1740	34.48	-0.0266340183704609	-0.0296762887279736
4	A	26	50	20120615	5	1742	34.52	-0.0263281593322586	-0.0304765568275814
4	A	26	50	20120615	5	1744	34.56	-0.0257369770509934	-0.0313303585673794
4	A	26	50	20120615	5	1746	34.6	-0.0250978331309738	-0.0326404054013888
4	A	26	50	20120615	5	1748	34.64	-0.0242422933227077	-0.0336564584489842
4	A	26	50	20120615	5	1750	34.68	-0.0238588717416771	-0.0349142882756301
4	A	26	50	20120615	5	1752	34.72	-0.0232740307940255	-0.0364384498714099
4	A	26	50	20120615	5	1754	34.76	-0.0227235128095327	-0.0368663555400449
4	A	26	50	20120615	5	1756	34.8	-0.0221365010440629	-0.0383330081413108
4	A	26	50	20120615	5	1758	34.84	-0.0214083931914751	-0.0393510297741851
4	A	26	50	20120615	5	1760	34.88	-0.0205882978177228	-0.0405952477952931
4	A	26	50	20120615	5	1762	34.92	-0.0203754162501787	-0.0417388233082349
4	A	26	50	20120615	5	1764	34.96	-0.0199588596453818	-0.0420409700358359
4	A	26	50	20120615	5	1766	35	-0.0193326458799629	-0.0435205202647906
4	A	26	50	20120615	5	1768	35.04	-0.0194779563234968	-0.0437041558958648
4	A	26	50	20120615	5	1770	35.08	-0.0187480099932779	-0.04561666760694
4	A	26	50	20120615	5	1772	35.12	-0.0186439238750872	-0.0468992178866562
4	A	26	50	20120615	5	1774	35.16	-0.0182116694997479	-0.0478479430549742
4	A	26	50	20120615	5	1776	35.2	-0.0180365898607261	-0.0478971576869448
4	A	26	50	20120615	5	1778	35.24	-0.0177747482196528	-0.0486665605755539
4	A	26	50	20120615	5	1780	35.28	-0.0172275182816925	-0.050145757251118
4	A	26	50	20120615	5	1782	35.32	-0.0168359932569495	-0.0505483131416475
4	A	26	50	20120615	5	1784	35.36	-0.0168063654828178	-0.0514688954600742
4	A	26	50	20120615	5	1786	35.4	-0.016157524300401	-0.0527626180269332
4	A	26	50	20120615	5	1788	35.44	-0.0154646303655163	-0.0542358750055353
4	A	26	50	20120615	5	1790	35.48	-0.0151469272887292	-0.0556006618039035
4	A	26	50	20120615	5	1792	35.52	-0.0147281079422324	-0.0567799037828883
4	A	26	50	20120615	5	1794	35.56	-0.0143686148546772	-0.056972236827371
4	A	26	50	20120615	5	1796	35.6	-0.0138290216699537	-0.0582479281713097
4	A	26	50	20120615	5	1798	35.64	-0.0130343750692562	-0.0592542825422944
4	A	26	50	20120615	5	1800	35.68	-0.012979998557783	-0.060608038474876
4	A	26	50	20120615	5	1802	35.72	-0.0123103684359993	-0.06204063681356
4	A	26	50	20120615	5	1804	35.76	-0.0114644565936659	-0.0621867957852312
4	A	26	50	20120615	5	1806	35.8	-0.0106480311041079	-0.0642658311432759
4	A	26	50	20120615	5	1808	35.84	-0.0104646076050681	-0.0639323595852683
4	A	26	50	20120615	5	1810	35.88	-0.0098919925336632	-0.0656432751530273
4	A	26	50	20120615	5	1812	35.92	-0.0088597580544871	-0.0667091679149879
4	A	26	50	20120615	5	1814	35.96	-0.0082979617168344	-0.0671371796496401
4	A	26	50	20120615	5	1816	36	-0.007903184000898	-0.0682409026243942
4	A	26	50	20120615	5	1818	36.04	-0.0072312911374145	-0.068435639831933
4	A	26	50	20120615	5	1820	36.08	-0.0063023649589697	-0.0692070226195294
4	A	26	50	20120615	5	1822	36.12	-0.005796571478387	-0.0701785166262016
4	A	26	50	20120615	5	1824	36.16	-0.0052694940836905	-0.0707326054999394
4	A	26	50	20120615	5	1826	36.2	-0.0051796208118017	-0.0709358986995305
4	A	26	50	20120615	5	1828	36.24	-0.0052806663708333	-0.07138017389015
4	A	26	50	20120615	5	1830	36.28	-0.0052639079401192	-0.0718790377242771
4	A	26	50	20120615	5	1832	36.32	-0.0049353861295799	-0.0721210096647991
4	A	26	50	20120615	5	1834	36.36	-0.0052056423413494	-0.0728571078240143
4	A	26	50	20120615	5	1836	36.4	-0.0047263653650611	-0.0735895290279674
4	A	26	50	20120615	5	1838	36.44	-0.0047274260252329	-0.0747245061224499
4	A	26	50	20120615	5	1840	36.48	-0.0042567757516752	-0.0760281281842454
4	A	26	50	20120615	5	1842	36.52	-0.0044073187853898	-0.0773684490879845
4	A	26	50	20120615	5	1844	36.56	-0.0034731600167642	-0.0793263570544119
4	A	26	50	20120615	5	1846	36.6	-0.0035493861277761	-0.0802259383014375
4	A	26	50	20120615	5	1848	36.64	-0.0029716091768686	-0.0815112462976003
4	A	26	50	20120615	5	1850	36.68	-0.0021731441995528	-0.0823111254884785
4	A	26	50	20120615	5	1852	36.72	-0.00150096849335680	-0.084288761734101
4	A	26	50	20120615	5	1854	36.76	-0.000615882935345601	-0.0862442655374724
4	A	26	50	20120615	5	1856	36.8	0.000167449956852798	-0.0875904554274954
4	A	26	50	20120615	5	1858	36.84	0.000837787185417698	-0.0878969155064616
4	A	26	50	20120615	5	1860	36.88	0.0011777641258122	-0.0887453022225297
4	A	26	50	20120615	5	1862	36.92	0.0017742794064211	-0.0894108311249817
4	A	26	50	20120615	5	1864	36.96	0.0020019677899632	-0.0898234986424827
4	A	26	50	20120615	5	1866	37	0.0021893510869776	-0.0910948766350557
4	A	26	50	20120615	5	1868	37.04	0.0023317623927086	-0.0921341821820437
4	A	26	50	20120615	5	1870	37.08	0.0028420813566909	-0.0929396475164937
4	A	26	50	20120615	5	1872	37.12	0.0031334093505398	-0.0930202576895487
4	A	26	50	20120615	5	1874	37.16	0.0031300152379901	-0.0937770033667747
4	A	26	50	20120615	5	1876	37.2	0.003309337517699	-0.0946340167855727
4	A	26	50	20120615	5	1878	37.24	0.0036891952805524	-0.0956928384797217
4	A	26	50	20120615	5	1880	37.28	0.0041959079999507	-0.0958146022674417
4	A	26	50	20120615	5	1882	37.32	0.0046536889300909	-0.0971619235283147
4	A	26	50	20120615	5	1884	37.36	0.0047211469170161	-0.0987582877975217
4	A	26	50	20120615	5	1886	37.4	0.0051575732223644	-0.0994817994560317
4	A	26	50	20120615	5	1888	37.44	0.0050796500550777	-0.100633534981228
4	A	26	50	20120615	5	1890	37.48	0.0052249604986115	-0.101989695076866
4	A	26	50	20120615	5	1892	37.52	0.0054538509636816	-0.102247576919965
4	A	26	50	20120615	5	1894	37.56	0.0057943228788229	-0.103979493559125
4	A	26	50	20120615	5	1896	37.6	0.005932632965223	-0.105165311631175
4	A	26	50	20120615	5	1898	37.64	0.0065263905293853	-0.105793717427615
4	A	26	50	20120615	5	1900	37.68	0.0070251836528343	-0.106673641106124
4	A	26	50	20120615	5	1902	37.72	0.0067759285124661	-0.108552777377127
4	A	26	50	20120615	5	1904	37.76	0.0072400734036369	-0.109829670802594
4	A	26	50	20120615	5	1906	37.8	0.00786748925058374	-0.111870310262420
4	A	26	50	20120615	5	1908	37.84	0.0080584080815041	-0.111619570197811
4	A	26	50	20120615	5	1910	37.88	0.00812522967232623	-0.112930334038097
4	A	26	50	20120615	5	1912	37.92	0.00815796871629517	-0.114658856564707
4	A	26	50	20120615	5	1914	37.96	0.00850657235942013	-0.115229067473056
4	A	26	50	20120615	5	1916	38	0.00896102988768874	-0.116276929012096
4	A	26	50	20120615	5	1918	38.04	0.00942920528751233	-0.117611593061586
4	A	26	50	20120615	5	1920	38.08	0.00925780260375273	-0.119145166248623
4	A	26	50	20120615	5	1922	38.12	0.00964459001306177	-0.120711266347595
4	A	26	50	20120615	5	1924	38.16	0.0102259732085534	-0.121392917284659
4	A	26	50	20120615	5	1926	38.2	0.0105285442002231	-0.122605534703716
4	A	26	50	20120615	5	1928	38.24	0.0109950225437718	-0.122862850861390
4	A	26	50	20120615	5	1930	38.28	0.0113924872654768	-0.122868295583605
4	A	26	50	20120615	5	1932	38.32	0.0119244436969634	-0.123814616588867
4	A	26	50	20120615	5	1934	38.36	0.0123327271524206	-0.124535865505677
4	A	26	50	20120615	5	1936	38.4	0.0128361871806254	-0.125518178246102
4	A	26	50	20120615	5	1938	38.44	0.0133761339187394	-0.126335310842441
4	A	26	50	20120615	5	1940	38.48	0.0142238135280258	-0.127399365126770
4	A	26	50	20120615	5	1942	38.52	0.0151298294467602	-0.128861166975517
4	A	26	50	20120615	5	1944	38.56	0.0159691651960286	-0.129621306765293
4	A	26	50	20120615	5	1946	38.6	0.0166846865479113	-0.130882714552251
4	A	26	50	20120615	5	1948	38.64	0.0171559732175721	-0.132083735420097
4	A	26	50	20120615	5	1950	38.68	0.0179154059005664	-0.132515070556621
4	A	26	50	20120615	5	1952	38.72	0.0186727172632172	-0.133910192235902
4	A	26	50	20120615	5	1954	38.76	0.0196089266415082	-0.133798469364474
4	A	26	50	20120615	5	1956	38.8	0.0206024116690753	-0.135091767667264
4	A	26	50	20120615	5	1958	38.84	0.0211009219498118	-0.136090909549081
4	A	26	50	20120615	5	1960	38.88	0.0219480358736733	-0.136909739201695
4	A	26	50	20120615	5	1962	38.92	0.0228686889027782	-0.137838877512174
4	A	26	50	20120615	5	1964	38.96	0.0241740080208486	-0.138203744611266
4	A	26	50	20120615	5	1966	39	0.0245586741098140	-0.139452495186842
4	A	26	50	20120615	5	1968	39.04	0.0251215311076385	-0.140197785734212
4	A	26	50	20120615	5	1970	39.08	0.0252650737842194	-0.140291830936110
4	A	26	50	20120615	5	1972	39.12	0.0264933182631404	-0.140938833640896
4	A	26	50	20120615	5	1974	39.16	0.0270300123100611	-0.140973481873174
4	A	26	50	20120615	5	1976	39.2	0.0273715448853742	-0.140851152400029
4	A	26	50	20120615	5	1978	39.24	0.0283409882823809	-0.141420373358884
4	A	26	50	20120615	5	1980	39.28	0.0290367813550685	-0.141686245508610
4	A	26	50	20120615	5	1982	39.32	0.0294370037932201	-0.142758219388889
4	A	26	50	20120615	5	1984	39.36	0.0303336151917646	-0.143551593197380
4	A	26	50	20120615	5	1986	39.4	0.0304220035394129	-0.143334511415556
4	A	26	50	20120615	5	1988	39.44	0.0315540814960926	-0.144282741609127
4	A	26	50	20120615	5	1990	39.48	0.0318913714307186	-0.145556240922044
4	A	26	50	20120615	5	1992	39.52	0.0322965436163384	-0.146012324795909
4	A	26	50	20120615	5	1994	39.56	0.0329117265159707	-0.146042023280719
4	A	26	50	20120615	5	1996	39.6	0.0334151865441756	-0.147142281432246
4	A	26	50	20120615	5	1998	39.64	0.0338210658365766	-0.147876258271117
4	A	26	50	20120615	5	2000	39.68	0.0342212882747283	-0.149051469741449
4	A	26	50	20120615	5	2002	39.72	0.0344829177837673	-0.149629883088460
4	A	26	50	20120615	5	2004	39.76	0.0354035708128722	-0.150938030633655
4	A	26	50	20120615	5	2006	39.8	0.0357649023780585	-0.151054703252551
4	A	26	50	20120615	5	2008	39.84	0.0362421994553594	-0.152058087775054
4	A	26	50	20120615	5	2010	39.88	0.0377879348790332	-0.153284210933632
4	A	26	50	20120615	5	2012	39.92	0.0382581608885223	-0.153160467246924
4	A	26	50	20120615	5	2014	39.96	0.0392254829651854	-0.154841967172586
4	A	26	50	20120615	5	2016	40	0.0396221698694311	-0.155302293687138
4	A	26	50	20120615	5	2018	40.04	0.0407662686413909	-0.156903183439745
4	A	26	50	20120615	5	2020	40.08	0.0418941039573834	-0.157205118035311
4	A	26	50	20120615	5	2022	40.12	0.0434179190708405	-0.158683678314772
4	A	26	50	20120615	5	2024	40.16	0.0444099898848452	-0.159456546026609
4	A	26	50	20120615	5	2026	40.2	0.0458567303591529	-0.160169309662045
4	A	26	50	20120615	5	2028	40.24	0.0465998995861799	-0.161630899378758
4	A	26	50	20120615	5	2030	40.28	0.0478847126075959	-0.162226990395298
4	A	26	50	20120615	5	2032	40.32	0.0486490950380585	-0.163042284514006
4	A	26	50	20120615	5	2034	40.36	0.0498794608373232	-0.163633425783078
4	A	26	50	20120615	5	2036	40.4	0.0504734305335198	-0.164186383285966
4	A	26	50	20120615	5	2038	40.44	0.0505052503386732	-0.164247901575929
4	A	26	50	20120615	5	2040	40.48	0.0520170446368501	-0.165324118096895
4	A	26	50	20120615	5	2042	40.52	0.0522058421474269	-0.165099965247259
4	A	26	50	20120615	5	2044	40.56	0.0528655020635958	-0.164689206918068
4	A	26	50	20120615	5	2046	40.6	0.0536183586535251	-0.164907915045489
4	A	26	50	20120615	5	2048	40.64	0.0540803115136743	-0.165025789745913
4	A	26	50	20120615	5	2050	40.68	0.0541937314413766	-0.165268751635928
4	A	26	50	20120615	5	2052	40.72	0.0547367894493279	-0.165506339514407
4	A	26	50	20120615	5	2054	40.76	0.0549745894598409	-0.165651791379297
4	A	26	50	20120615	5	2056	40.8	0.0551127581248848	-0.164936623580805
4	A	26	50	20120615	5	2058	40.84	0.0559049298518481	-0.165169756686562
4	A	26	50	20120615	5	2060	40.88	0.0560517252196224	-0.164899924738861
4	A	26	50	20120615	5	2062	40.92	0.0571796312462931	-0.165286641437492
4	A	26	50	20120615	5	2064	40.96	0.0568312397352024	-0.165185313035748
4	A	26	50	20120615	5	2066	41	0.0578293209568473	-0.165020203602341
4	A	26	50	20120615	5	2068	41.04	0.0586444736541991	-0.164943270384548
4	A	26	50	20120615	5	2070	41.08	0.0589568027194492	-0.164558816427617
4	A	26	50	20120615	5	2072	41.12	0.0593276095155034	-0.164538734595031
4	A	26	50	20120615	5	2074	41.16	0.0598337565494768	-0.164572817141884
4	A	26	50	20120615	5	2076	41.2	0.060385158417446	-0.164762463180599
4	A	26	50	20120615	5	2078	41.24	0.0609936238026571	-0.164689984735527
4	A	26	50	20120615	5	2080	41.28	0.0619485007999714	-0.165344482772193
4	A	26	50	20120615	5	2082	41.32	0.062450051639867	-0.166279772911669
4	A	26	50	20120615	5	2084	41.36	0.0634000496003911	-0.166253256407374
4	A	26	50	20120615	5	2086	41.4	0.0644358903241513	-0.166778707456474
4	A	26	50	20120615	5	2088	41.44	0.064995282498748	-0.167435538945518
4	A	26	50	20120615	5	2090	41.48	0.0649645940644445	-0.167307835460836
4	A	26	50	20120615	5	2092	41.52	0.0660093443336476	-0.167852661235740
4	A	26	50	20120615	5	2094	41.56	0.0662456594199201	-0.167859590882196
4	A	26	50	20120615	5	2096	41.6	0.0670392453604458	-0.167419558332263
4	A	26	50	20120615	5	2098	41.64	0.0673213102554611	-0.166619891273420
4	A	26	50	20120615	5	2100	41.68	0.0678614691256095	-0.166443185288801
4	A	26	50	20120615	5	2102	41.72	0.0682922385767084	-0.165151159778217
4	A	26	50	20120615	5	2104	41.76	0.0684036786054234	-0.164994464915506
4	A	26	50	20120615	5	2106	41.8	0.0685610805749155	-0.165315067130096
4	A	26	50	20120615	5	2108	41.84	0.0691538481895842	-0.165111208245080
4	A	26	50	20120615	5	2110	41.88	0.0691304429551269	-0.165212395225468
4	A	26	50	20120615	5	2112	41.92	0.0688738339042343	-0.164439456802953
4	A	26	50	20120615	5	2114	41.96	0.0695027346754216	-0.164907985756167
4	A	26	50	20120615	5	2116	42	0.069219326277522	-0.164888752451719
4	A	26	50	20120615	5	2118	42.04	0.0699388074273794	-0.164976787245976
4	A	26	50	20120615	5	2120	42.08	0.070104270414177	-0.165169120290459
4	A	26	50	20120615	5	2122	42.12	0.0702326102949624	-0.165070478894484
4	A	26	50	20120615	5	2124	42.16	0.0701604146926032	-0.164970140442233
4	A	26	50	20120615	5	2126	42.2	0.0703714153561093	-0.164742169215979
4	A	26	50	20120615	5	2128	42.24	0.0709354037247837	-0.165501884741686
4	A	26	50	20120615	5	2130	42.28	0.070994022876944	-0.165837831173427
4	A	26	50	20120615	5	2132	42.32	0.0711147260044926	-0.166224830714771
4	A	26	50	20120615	5	2134	42.36	0.0715357373820111	-0.165986252886798
4	A	26	50	20120615	5	2136	42.4	0.0716512786300569	-0.166375585880520
4	A	26	50	20120615	5	2138	42.44	0.0719824167356866	-0.167701906069991
4	A	26	50	20120615	5	2140	42.48	0.0724370863959896	-0.168248499611848
4	A	26	50	20120615	5	2142	42.52	0.072511261897336	-0.169181244166912
4	A	26	50	20120615	5	2144	42.56	0.0731624365321307	-0.169992366355611
4	A	26	50	20120615	5	2146	42.6	0.0739851552720413	-0.170839833832863
4	A	26	50	20120615	5	2148	42.64	0.0750009848738939	-0.171771376306398
4	A	26	50	20120615	5	2150	42.68	0.0753963989859334	-0.172634612264870
4	A	26	50	20120615	5	2152	42.72	0.0761839038081408	-0.173323546401781
4	A	26	50	20120615	5	2154	42.76	0.0767479628874933	-0.174968488906855
4	A	26	50	20120615	5	2156	42.8	0.0772561605311321	-0.175967842920706
4	A	26	50	20120615	5	2158	42.84	0.0777585598991651	-0.177180884603831
4	A	26	50	20120615	5	2160	42.88	0.0783399430946567	-0.178102810425142
4	A	26	50	20120615	5	2162	42.92	0.0787454688336672	-0.178929064698959
4	A	26	50	20120615	5	2164	42.96	0.0787697225962619	-0.179367258771260
4	A	26	50	20120615	5	2166	43	0.0788963654207724	-0.180956056997908
4	A	26	50	20120615	5	2168	43.04	0.0788646870369753	-0.180829343462719
4	A	26	50	20120615	5	2170	43.08	0.0793827134648725	-0.181391776196475
4	A	26	50	20120615	5	2172	43.12	0.0793213365962655	-0.182293195921132
4	A	26	50	20120615	5	2174	43.16	0.0790816981081214	-0.182022303313259
4	A	26	50	20120615	5	2176	43.2	0.0794152403768071	-0.183226011186873
4	A	26	50	20120615	5	2178	43.24	0.0794078157556047	-0.183958927365573
4	A	26	50	20120615	5	2180	43.28	0.0794319280968431	-0.184400091286355
4	A	26	50	20120615	5	2182	43.32	0.0794874359791663	-0.185980828495698
4	A	26	50	20120615	5	2184	43.36	0.0796830217148424	-0.186587101849887
4	A	26	50	20120615	5	2186	43.4	0.0798368881504286	-0.188341009509942
4	A	26	50	20120615	5	2188	43.44	0.0795706624473119	-0.188928261691718
4	A	26	50	20120615	5	2190	43.48	0.0795956233166878	-0.189388376074236
4	A	26	50	20120615	5	2192	43.52	0.0794602123680906	-0.190639601523545
4	A	26	50	20120615	5	2194	43.56	0.0792048761094041	-0.191054743914780
4	A	26	50	20120615	5	2196	43.6	0.0791847942768184	-0.191745162975931
4	A	26	50	20120615	5	2198	43.64	0.0795341050267246	-0.193060381588938
4	A	26	50	20120615	5	2200	43.68	0.079039130279894	-0.193708091400504
4	A	26	50	20120615	5	2202	43.72	0.0788736672930963	-0.195034623722010
4	A	26	50	20120615	5	2204	43.76	0.0786579997248344	-0.194671877943262
4	A	26	50	20120615	5	2206	43.8	0.0786820413553948	-0.195922042732399
4	A	26	50	20120615	5	2208	43.84	0.0782754549562125	-0.196392268741889
4	A	26	50	20120615	5	2210	43.88	0.0783631361970797	-0.197995986921620
4	A	26	50	20120615	5	2212	43.92	0.0782408067239344	-0.198825423175951
4	A	26	50	20120615	5	2214	43.96	0.0780958498337911	-0.200169633166987
4	A	26	50	20120615	5	2216	44	0.0778441198196887	-0.200777744998808
4	A	26	50	20120615	5	2218	44.04	0.0778625045959996	-0.202428132226097
4	A	26	50	20120615	5	2220	44.08	0.0777189619194187	-0.201888609752052
4	A	26	50	20120615	5	2222	44.12	0.0779812985352389	-0.203553846221746
4	A	26	50	20120615	5	2224	44.16	0.0778780609451857	-0.203990838212519
4	A	26	50	20120615	5	2226	44.2	0.0775754192428378	-0.205539402063318
4	A	26	50	20120615	5	2228	44.24	0.0776037035140853	-0.206621275438533
4	A	26	50	20120615	5	2230	44.28	0.0773045973456434	-0.206298127639531
4	A	26	50	20120615	5	2232	44.32	0.077757852792384	-0.206218224573257
4	A	26	50	20120615	5	2234	44.36	0.0775923898055863	-0.205991950403277
4	A	26	50	20120615	5	2236	44.4	0.0774672319053163	-0.206467833267016
4	A	26	50	20120615	5	2238	44.44	0.0776850207939218	-0.206324997697216
4	A	26	50	20120615	5	2240	44.48	0.0767664890851604	-0.207096451195491
4	A	26	50	20120615	5	2242	44.52	0.076518294604964	-0.207198981678763
4	A	26	50	20120615	5	2244	44.56	0.0765020311489967	-0.207730018871434
4	A	26	50	20120615	5	2246	44.6	0.0764228351895038	-0.207875682868358
4	A	26	50	20120615	5	2248	44.64	0.0763867727436632	-0.208336009382911
4	A	26	50	20120615	5	2250	44.68	0.0766561804272953	-0.208551676951172
4	A	26	50	20120615	5	2252	44.72	0.0762241381839903	-0.208422276410215
4	A	26	50	20120615	5	2254	44.76	0.0766957784070418	-0.208623801842853
4	A	26	50	20120615	5	2256	44.8	0.0768421495107474	-0.209140696899901
4	A	26	50	20120615	5	2258	44.84	0.0768280073751237	-0.209045944591222
4	A	26	50	20120615	5	2260	44.88	0.0772628780455534	-0.210187922042838
4	A	26	50	20120615	5	2262	44.92	0.0775605700004329	-0.211153122799158
4	A	26	50	20120615	5	2264	44.96	0.0779112949639014	-0.211964881383960
4	A	26	50	20120615	5	2266	45	0.0783977844293578	-0.212799267385760
4	A	26	50	20120615	5	2268	45.04	0.0790341805324257	-0.214387429216305
4	A	26	50	20120615	5	2270	45.08	0.0795326908131622	-0.215021703999029
4	A	26	50	20120615	5	2272	45.12	0.0797526010221112	-0.215285454828412
4	A	26	50	20120615	5	2274	45.16	0.0797349233525815	-0.215218279684199
4	A	26	50	20120615	5	2276	45.2	0.0795892593556571	-0.215352629972625
4	A	26	50	20120615	5	2278	45.24	0.0792555049549371	-0.215850433146580
4	A	26	50	20120615	5	2280	45.28	0.0790985272495137	-0.216102163160682
4	A	26	50	20120615	5	2282	45.32	0.0787485093928263	-0.216652999343227
4	A	26	50	20120615	5	2284	45.36	0.0776263309310833	-0.217094941081468
4	A	26	50	20120615	5	2286	45.4	0.0765380935948372	-0.218258131736520
4	A	26	50	20120615	5	2288	45.44	0.075506424801086	-0.218920690790492
4	A	26	50	20120615	5	2290	45.48	0.0747172936332818	-0.219451020876382
4	A	26	50	20120615	5	2292	45.52	0.0743884889800301	-0.221550420909725
4	A	26	50	20120615	5	2294	45.56	0.0737506786633998	-0.220673608501053
4	A	26	50	20120615	5	2296	45.6	0.0728816444293215	-0.222064487539647
4	A	26	50	20120615	5	2298	45.64	0.0729834678058124	-0.222275205360441
4	A	26	50	20120615	5	2300	45.68	0.0718726030525683	-0.223896601209702
4	A	26	50	20120615	5	2302	45.72	0.0711230698645106	-0.224848366937179
4	A	26	50	20120615	5	2304	45.76	0.0700807944690416	-0.226146614987437
4	A	26	50	20120615	5	2306	45.8	0.0689883144921084	-0.227379102107045
4	A	26	50	20120615	5	2308	45.84	0.0677105725385043	-0.228724726311643
4	A	26	50	20120615	5	2310	45.88	0.0673195424885082	-0.229722453979898
4	A	26	50	20120615	5	2312	45.92	0.066022708651812	-0.230725131395620
4	A	26	50	20120615	5	2314	45.96	0.065276003890879	-0.231647198638287
4	A	26	50	20120615	5	2316	46	0.0649111367917868	-0.232893120786738
4	A	26	50	20120615	5	2318	46.04	0.0643390874058069	-0.234472090229128
4	A	26	50	20120615	5	2320	46.08	0.0637500674570785	-0.235042725401545
4	A	26	50	20120615	5	2322	46.12	0.0631412485184768	-0.235801450977758
4	A	26	50	20120615	5	2324	46.16	0.0630613454522027	-0.235679121504613
4	A	26	50	20120615	5	2326	46.2	0.063066295199671	-0.236111163747918
4	A	26	50	20120615	5	2328	46.24	0.0631999383813153	-0.236760994879829
4	A	26	50	20120615	5	2330	46.28	0.0632169089440638	-0.237039594951616
4	A	26	50	20120615	5	2332	46.32	0.0628520418449715	-0.237678819481809
4	A	26	50	20120615	5	2334	46.36	0.0626427382377403	-0.238487749639486
4	A	26	50	20120615	5	2336	46.4	0.0625600067443415	-0.237757308334520
4	A	26	50	20120615	5	2338	46.44	0.062425656455916	-0.238266425216975
4	A	26	50	20120615	5	2340	46.48	0.0621838259367502	-0.237755894120958
4	A	26	50	20120615	5	2342	46.52	0.0615658146099932	-0.238368248593466
4	A	26	50	20120615	5	2344	46.56	0.0614823760098132	-0.238202785606668
4	A	26	50	20120615	5	2346	46.6	0.0614406567097232	-0.239855294154301
4	A	26	50	20120615	5	2348	46.64	0.0618140090901897	-0.241546693574899
4	A	26	50	20120615	5	2350	46.68	0.0614887399708439	-0.241092731021377
4	A	26	50	20120615	5	2352	46.72	0.0620204842702962	-0.242413606488634
4	A	26	50	20120615	5	2354	46.76	0.0613367120128888	-0.243204858976782
4	A	26	50	20120615	5	2356	46.8	0.0618246156919075	-0.244385727301363
4	A	26	50	20120615	5	2358	46.84	0.0610425555919152	-0.245068792451989
4	A	26	50	20120615	5	2360	46.88	0.0610093215731994	-0.245895400279196
4	A	26	50	20120615	5	2362	46.92	0.0609668951663282	-0.246919290898354
4	A	26	50	20120615	5	2364	46.96	0.0609633596324223	-0.248055611495721
4	A	26	50	20120615	5	2366	47	0.0608707286440868	-0.249439419466503
4	A	26	50	20120615	5	2368	47.04	0.0609329540408313	-0.250207337430872
