# Supplementary material for: How Do Ants Make Sense of Gravity? A Boltzmann Walker Analysis of Lasius niger Trajectories on Various Inclines
Source: PLoS One. 2013 Oct 29;8(10):e76531. doi: 10.1371/journal.pone.0076531 (PMC3812222; doi:10.1371/journal.pone.0076531)
Supplement: Dataset S4 — Trajectories for . (ZIP) [file pone.0076531.s008.zip › Incline4/4-A-26-50-20120615-06.txt]

Pente	Colonie	Temperature	Humidite	Date	Indiv	Frame	Time	X	Y
4	A	26	50	20120615	6	38	0	0	0
4	A	26	50	20120615	6	40	0.04	-0.000305965104219420	-0.000478428448150821
4	A	26	50	20120615	6	42	0.08	0.000181851600665211	-0.00017919287916795
4	A	26	50	20120615	6	44	0.12	-0.000151170944536309	-0.0019485543579259
4	A	26	50	20120615	6	46	0.16	-0.00057531480509543	-0.00332733479949374
4	A	26	50	20120615	6	48	0.2	-0.000340081592198109	-0.00399330917921866
4	A	26	50	20120615	6	50	0.24	-0.00097311893805536	-0.00547019361560832
4	A	26	50	20120615	6	52	0.28	-0.00120116794605584	-0.00549582623642633
4	A	26	50	20120615	6	54	0.32	-0.00171257585448119	-0.0063164095138577
4	A	26	50	20120615	6	56	0.36	-0.00166713010165434	-0.00744231442833764
4	A	26	50	20120615	6	58	0.4	-0.00240310805271673	-0.00810372089825604
4	A	26	50	20120615	6	60	0.44	-0.00228743245438242	-0.00796116110010104
4	A	26	50	20120615	6	62	0.48	-0.00212886375870134	-0.00799061209753744
4	A	26	50	20120615	6	64	0.52	-0.00104798033297958	-0.00821391641903614
4	A	26	50	20120615	6	66	0.56	-0.000544831431758479	-0.00899269554356374
4	A	26	50	20120615	6	68	0.6	-0.00035290850920883	-0.00912253449072524
4	A	26	50	20120615	6	70	0.64	0.00043363464777621	-0.0100565801222658
4	A	26	50	20120615	6	72	0.68	0.00119848376871445	-0.0107105548999140
4	A	26	50	20120615	6	74	0.72	0.00183899523324885	-0.0113611072807412
4	A	26	50	20120615	6	76	0.76	0.00181523644540098	-0.0119231157504283
4	A	26	50	20120615	6	78	0.8	0.00240871116685085	-0.0130702550815472
4	A	26	50	20120615	6	80	0.84	0.00259156898046570	-0.0126813463518946
4	A	26	50	20120615	6	82	0.88	0.00276240597880037	-0.0139042168192786
4	A	26	50	20120615	6	84	0.92	0.00368114981959605	-0.0140128991315470
4	A	26	50	20120615	6	86	0.96	0.003822359043799	-0.0137434207372368
4	A	26	50	20120615	6	88	1	0.00433932481152448	-0.0135920291753848
4	A	26	50	20120615	6	90	1.04	0.00523976165775525	-0.0139245037128309
4	A	26	50	20120615	6	92	1.08	0.00669956239431144	-0.0144424806432535
4	A	26	50	20120615	6	94	1.12	0.00548468223355483	-0.0137128171557471
4	A	26	50	20120615	6	96	1.16	0.00861931487882604	-0.0141625087843105
4	A	26	50	20120615	6	98	1.2	0.00772161453583847	-0.0138190953049594
4	A	26	50	20120615	6	100	1.24	0.0108817878780461	-0.0136116584596305
4	A	26	50	20120615	6	102	1.28	0.0124942458975927	-0.0142496384818883
4	A	26	50	20120615	6	104	1.32	0.0130788888553455	-0.0138984821832832
4	A	26	50	20120615	6	106	1.36	0.0142459968819652	-0.0137090199923321
4	A	26	50	20120615	6	108	1.4	0.0153900885828572	-0.0128521550659580
4	A	26	50	20120615	6	110	1.44	0.0162411764468289	-0.0127470648561381
4	A	26	50	20120615	6	112	1.48	0.0160782449023079	-0.0122362650595446
4	A	26	50	20120615	6	114	1.52	0.0161854663319664	-0.0112891421951927
4	A	26	50	20120615	6	116	1.56	0.0159961971811665	-0.0118070745778881
4	A	26	50	20120615	6	118	1.6	0.0158825444739118	-0.0107442430226046
4	A	26	50	20120615	6	120	1.64	0.0155514093381307	-0.0115180270034086
4	A	26	50	20120615	6	122	1.68	0.0160735779975521	-0.0106052525580597
4	A	26	50	20120615	6	124	1.72	0.0158523589339511	-0.0108816259505932
4	A	26	50	20120615	6	126	1.76	0.0159801911120676	-0.0102421313056102
4	A	26	50	20120615	6	128	1.8	0.0158361018419449	-0.0109390366572645
4	A	26	50	20120615	6	130	1.84	0.0160217979821794	-0.0115276224424293
4	A	26	50	20120615	6	132	1.88	0.0158421928597580	-0.0109763619958162
4	A	26	50	20120615	6	134	1.92	0.0158967114996943	-0.0108996402029507
4	A	26	50	20120615	6	136	1.96	0.0155870701473195	-0.0110202012020363
4	A	26	50	20120615	6	138	2	0.0154052906715459	-0.0111490890905770
4	A	26	50	20120615	6	140	2.04	0.0152486085367570	-0.0111743907854214
4	A	26	50	20120615	6	142	2.08	0.0156261073913884	-0.0115406268432421
4	A	26	50	20120615	6	144	2.12	0.0151417880366435	-0.0123067989609679
4	A	26	50	20120615	6	146	2.16	0.0152410870419256	-0.0134597860651673
4	A	26	50	20120615	6	148	2.2	0.0156405245915500	-0.0143052807144998
4	A	26	50	20120615	6	150	2.24	0.0150156755422189	-0.0144442059837996
4	A	26	50	20120615	6	152	2.28	0.0152303814452584	-0.0162003481012832
4	A	26	50	20120615	6	154	2.32	0.0151975080510010	-0.0163897749368953
4	A	26	50	20120615	6	156	2.36	0.0147787382019789	-0.0174323543882802
4	A	26	50	20120615	6	158	2.4	0.0149766856743043	-0.0167719590810588
4	A	26	50	20120615	6	160	2.44	0.0154967980672061	-0.0193796628240576
4	A	26	50	20120615	6	162	2.48	0.0156196507993694	-0.0202474666923366
4	A	26	50	20120615	6	164	2.52	0.0158955992207275	-0.0205209402399605
4	A	26	50	20120615	6	166	2.56	0.0162927386733131	-0.0217402468891673
4	A	26	50	20120615	6	168	2.6	0.0171438972479629	-0.0227370411764704
4	A	26	50	20120615	6	170	2.64	0.0171503177775361	-0.0230304339221203
4	A	26	50	20120615	6	172	2.68	0.0175149586024584	-0.0238306808085248
4	A	26	50	20120615	6	174	2.72	0.0179975801938217	-0.0244788643816350
4	A	26	50	20120615	6	176	2.76	0.0179473968255608	-0.0247138854624980
4	A	26	50	20120615	6	178	2.8	0.0183063525119624	-0.0257439703370593
4	A	26	50	20120615	6	180	2.84	0.0189690317740870	-0.0255679219617473
4	A	26	50	20120615	6	182	2.88	0.0194079400242373	-0.0255022246707073
4	A	26	50	20120615	6	184	2.92	0.0191788162139294	-0.0257370053352646
4	A	26	50	20120615	6	186	2.96	0.0203703406377034	-0.0257812207222922
4	A	26	50	20120615	6	188	3	0.0208978917939433	-0.0257436945654147
4	A	26	50	20120615	6	190	3.04	0.0209376806925206	-0.0253609588779618
4	A	26	50	20120615	6	192	3.08	0.0211787051099559	-0.0249527744174541
4	A	26	50	20120615	6	194	3.12	0.0214765596993951	-0.0259756538739151
4	A	26	50	20120615	6	196	3.16	0.0220061402520969	-0.0271982839249935
4	A	26	50	20120615	6	198	3.2	0.0214180678264553	-0.0266357521962884
4	A	26	50	20120615	6	200	3.24	0.0219612319004238	-0.0272269288206994
4	A	26	50	20120615	6	202	3.28	0.0219768518892202	-0.0271933483196608
4	A	26	50	20120615	6	204	3.32	0.0218858543175493	-0.0269510157546804
4	A	26	50	20120615	6	206	3.36	0.0212345099771271	-0.0266808585378602
4	A	26	50	20120615	6	208	3.4	0.0207409565149267	-0.0265090245189641
4	A	26	50	20120615	6	210	3.44	0.0202661979509703	-0.0259731860712488
4	A	26	50	20120615	6	212	3.48	0.0200301939916814	-0.0264819918267193
4	A	26	50	20120615	6	214	3.52	0.0194350575692958	-0.0261591622257686
4	A	26	50	20120615	6	216	3.56	0.0192066479368369	-0.0250478873505915
4	A	26	50	20120615	6	218	3.6	0.0187949138002876	-0.0246586109254127
4	A	26	50	20120615	6	220	3.64	0.0179866341808489	-0.0249214283738441
4	A	26	50	20120615	6	222	3.68	0.0181717547361635	-0.0244995684681882
4	A	26	50	20120615	6	224	3.72	0.0190020041632937	-0.0245317064713931
4	A	26	50	20120615	6	226	3.76	0.0193459903991375	-0.0243760934820574
4	A	26	50	20120615	6	228	3.8	0.0191123269632944	-0.0242324447394593
4	A	26	50	20120615	6	230	3.84	0.0194079895217120	-0.0236653945984224
4	A	26	50	20120615	6	232	3.88	0.0194042418557717	-0.0228866579003017
4	A	26	50	20120615	6	234	3.92	0.0185276132948635	-0.0232838680635654
4	A	26	50	20120615	6	236	3.96	0.0187487962960186	-0.0225248596446398
4	A	26	50	20120615	6	238	4	0.0182768732302547	-0.0221147377115516
4	A	26	50	20120615	6	240	4.04	0.0175038004574513	-0.0218749507309834
4	A	26	50	20120615	6	242	4.08	0.0174861015747182	-0.0215861895347502
4	A	26	50	20120615	6	244	4.12	0.0169408868910843	-0.0208474397251056
4	A	26	50	20120615	6	246	4.16	0.0170931835496162	-0.0210124925899701
4	A	26	50	20120615	6	248	4.2	0.0169455608669079	-0.0214395638726034
4	A	26	50	20120615	6	250	4.24	0.0171883035538215	-0.0211272418784211
4	A	26	50	20120615	6	252	4.28	0.0167300417910701	-0.0216986407261623
4	A	26	50	20120615	6	254	4.32	0.0173425094006626	-0.0211499541482328
4	A	26	50	20120615	6	256	4.36	0.0172226265169803	-0.0210766554592950
4	A	26	50	20120615	6	258	4.4	0.0172223083189287	-0.0211061064567314
4	A	26	50	20120615	6	260	4.44	0.0171008768713956	-0.0210958746216077
4	A	26	50	20120615	6	262	4.48	0.0173647054825241	-0.0215548505622080
4	A	26	50	20120615	6	264	4.52	0.0172448013856383	-0.0212401668313766
4	A	26	50	20120615	6	266	4.56	0.0172251650303247	-0.0215381204157652
4	A	26	50	20120615	6	268	4.6	0.0171115188284524	-0.0205953490865448
4	A	26	50	20120615	6	270	4.64	0.0171073610405790	-0.0209423122419374
4	A	26	50	20120615	6	272	4.68	0.0170074044259905	-0.0210104490513725
4	A	26	50	20120615	6	274	4.72	0.0165048919208725	-0.0216304827035238
4	A	26	50	20120615	6	276	4.76	0.0165132923494330	-0.0200889333519946
4	A	26	50	20120615	6	278	4.8	0.0156672815121501	-0.0202511719318700
4	A	26	50	20120615	6	280	4.84	0.0157384376675409	-0.0201292455095900
4	A	26	50	20120615	6	282	4.88	0.0156619075006131	-0.0198110686712595
4	A	26	50	20120615	6	284	4.92	0.0154801527735769	-0.0196758981389679
4	A	26	50	20120615	6	286	4.96	0.0148109752001332	-0.0196992043784758
4	A	26	50	20120615	6	288	5	0.0153747655789089	-0.0199194539986798
4	A	26	50	20120615	6	290	5.04	0.0151145502834322	-0.0194101956948692
4	A	26	50	20120615	6	292	5.08	0.0149927723535763	-0.0196776376216496
4	A	26	50	20120615	6	294	5.12	0.0151985474979694	-0.0195132989346341
4	A	26	50	20120615	6	296	5.16	0.0149058547880328	-0.0192678833840876
4	A	26	50	20120615	6	298	5.2	0.0150930330240807	-0.0197261522179068
4	A	26	50	20120615	6	300	5.24	0.0148575381816744	-0.0199892242247795
4	A	26	50	20120615	6	302	5.28	0.0141993066212034	-0.0194327877565282
4	A	26	50	20120615	6	304	5.32	0.0140139102942441	-0.0189991828072368
4	A	26	50	20120615	6	306	5.36	0.0132901228640894	-0.0184674314367167
4	A	26	50	20120615	6	308	5.4	0.0134848459294925	-0.0190182817613966
4	A	26	50	20120615	6	310	5.44	0.0131561897686648	-0.0187047435435507
4	A	26	50	20120615	6	312	5.48	0.0126001917066179	-0.0187135823783155
4	A	26	50	20120615	6	314	5.52	0.0123318022567507	-0.0184220846788392
4	A	26	50	20120615	6	316	5.56	0.0112011243714978	-0.0175954909937677
4	A	26	50	20120615	6	318	5.6	0.0108491549000944	-0.0173843206246342
4	A	26	50	20120615	6	320	5.64	0.0106185037391391	-0.0170120925439498
4	A	26	50	20120615	6	322	5.68	0.0100682968816301	-0.0164486062210900
4	A	26	50	20120615	6	324	5.72	0.00928714187831768	-0.0166386199553305
4	A	26	50	20120615	6	326	5.76	0.00825743177035039	-0.0159916384637482
4	A	26	50	20120615	6	328	5.8	0.00788371169435768	-0.0159740456470323
4	A	26	50	20120615	6	330	5.84	0.00771851033706906	-0.0155182658290829
4	A	26	50	20120615	6	332	5.88	0.00752750665333495	-0.0147560895717775
4	A	26	50	20120615	6	334	5.92	0.00669367926589197	-0.0142100687864131
4	A	26	50	20120615	6	336	5.96	0.00627430130503804	-0.0142395480681207
4	A	26	50	20120615	6	338	6	0.00561218065727058	-0.0131914602549104
4	A	26	50	20120615	6	340	6.04	0.00582897252531456	-0.0126863102414986
4	A	26	50	20120615	6	342	6.08	0.00485558347246878	-0.0114847802567707
4	A	26	50	20120615	6	344	6.12	0.00455328118137591	-0.0110949664304382
4	A	26	50	20120615	6	346	6.16	0.00446268666057029	-0.0106877577772885
4	A	26	50	20120615	6	348	6.2	0.00414984140736993	-0.0107576411404732
4	A	26	50	20120615	6	350	6.24	0.00369758298119082	-0.0100700434353796
4	A	26	50	20120615	6	352	6.28	0.0033412577320153	-0.0100381670616837
4	A	26	50	20120615	6	354	6.32	0.00203401528350010	-0.0100322273647217
4	A	26	50	20120615	6	356	6.36	0.00162390042147972	-0.0104526094172049
4	A	26	50	20120615	6	358	6.4	0.00130376489736532	-0.0107608231209885
4	A	26	50	20120615	6	360	6.44	-0.0003809594352185	-0.0109609626243356
4	A	26	50	20120615	6	362	6.48	-0.00127636168116721	-0.0108402665678548
4	A	26	50	20120615	6	364	6.52	-0.00269775944843716	-0.0111945553495005
4	A	26	50	20120615	6	366	6.56	-0.00370057828551593	-0.0117885250456972
4	A	26	50	20120615	6	368	6.6	-0.00507088758784515	-0.0119797903589404
4	A	26	50	20120615	6	370	6.64	-0.0054074421314187	-0.0124162449485600
4	A	26	50	20120615	6	372	6.68	-0.00589359218562007	-0.0128945885438971
4	A	26	50	20120615	6	374	6.72	-0.00638865885633221	-0.0135603083651807
4	A	26	50	20120615	6	376	6.76	-0.00690770351799438	-0.0136254753261349
4	A	26	50	20120615	6	378	6.8	-0.00695732120083025	-0.0140667311707987
4	A	26	50	20120615	6	380	6.84	-0.00736606427569513	-0.0134918180023550
4	A	26	50	20120615	6	382	6.88	-0.00719386963234058	-0.0133103178337601
4	A	26	50	20120615	6	384	6.92	-0.0077586499606099	-0.0133305976562445
4	A	26	50	20120615	6	386	6.96	-0.00723297263734019	-0.0124851949307935
4	A	26	50	20120615	6	388	7	-0.00696929251863573	-0.0124530215722495
4	A	26	50	20120615	6	390	7.04	-0.00688311034414472	-0.0119954386320080
4	A	26	50	20120615	6	392	7.08	-0.00703730911991806	-0.0119689433409170
4	A	26	50	20120615	6	394	7.12	-0.00689535743359487	-0.0114498916081870
4	A	26	50	20120615	6	396	7.16	-0.00657123382723458	-0.0109516500280273
4	A	26	50	20120615	6	398	7.2	-0.00663927871278816	-0.0106117932957856
4	A	26	50	20120615	6	400	7.24	-0.00615499542048912	-0.0109374018263864
4	A	26	50	20120615	6	402	7.28	-0.00573576595205924	-0.0110254224785085
4	A	26	50	20120615	6	404	7.32	-0.00493035718615213	-0.00995657401020264
4	A	26	50	20120615	6	406	7.36	-0.00499549586283504	-0.00917004499535314
4	A	26	50	20120615	6	408	7.4	-0.00435501268257189	-0.00870772443967784
4	A	26	50	20120615	6	410	7.44	-0.00399552666608446	-0.00792905138116734
4	A	26	50	20120615	6	412	7.48	-0.00378491491130804	-0.00759292817273034
4	A	26	50	20120615	6	414	7.52	-0.00353964078211787	-0.00682505970583643
4	A	26	50	20120615	6	416	7.56	-0.00345624460834473	-0.00701197631237524
4	A	26	50	20120615	6	418	7.6	-0.00349739822300978	-0.00678711635595796
4	A	26	50	20120615	6	420	7.64	-0.00338678550922877	-0.00670553744661247
4	A	26	50	20120615	6	422	7.68	-0.0025940268836371	-0.00599775891398379
4	A	26	50	20120615	6	424	7.72	-0.00237349442072064	-0.00487577844213947
4	A	26	50	20120615	6	426	7.76	-0.0021098284441518	-0.00463619652253785
4	A	26	50	20120615	6	428	7.8	-0.00130663292246981	-0.00441640652174163
4	A	26	50	20120615	6	430	7.84	-0.000171578046241350	-0.00370140135780923
4	A	26	50	20120615	6	432	7.88	-0.000103370526128100	-0.00292183027368669
4	A	26	50	20120615	6	434	7.92	0.00101079641578411	-0.00180885127116687
4	A	26	50	20120615	6	436	7.96	0.00125045611713167	-0.00076579098717079
4	A	26	50	20120615	6	438	8	0.0020438440677586	8.1676490081289e-05
4	A	26	50	20120615	6	440	8.04	0.00314605100557382	0.00134524519536328
4	A	26	50	20120615	6	442	8.08	0.00318700945876727	0.00234151905207538
4	A	26	50	20120615	6	444	8.12	0.00317371938681486	0.00265791327421052
4	A	26	50	20120615	6	446	8.16	0.00340524382464487	0.00257751594029639
4	A	26	50	20120615	6	448	8.2	0.00371122094967957	0.00417429245275657
4	A	26	50	20120615	6	450	8.24	0.00354293165707751	0.0056141153014239
4	A	26	50	20120615	6	452	8.28	0.00339631660153239	0.00538351717347725
4	A	26	50	20120615	6	454	8.32	0.00368839200724896	0.00589301801491375
4	A	26	50	20120615	6	456	8.36	0.00356517723641364	0.00660345668325325
4	A	26	50	20120615	6	458	8.4	0.00368126295668104	0.00699767578483256
4	A	26	50	20120615	6	460	8.44	0.00317136825676742	0.00758139243270205
4	A	26	50	20120615	6	462	8.48	0.0031960887098377	0.00749498398404106
4	A	26	50	20120615	6	464	8.52	0.00260334937944027	0.00800766468467255
4	A	26	50	20120615	6	466	8.56	0.00311197835821556	0.00758110251892177
4	A	26	50	20120615	6	468	8.6	0.00343199367417716	0.00744103173663652
4	A	26	50	20120615	6	470	8.64	0.00364385700795627	0.00674936816755109
4	A	26	50	20120615	6	472	8.68	0.00371120892886429	0.00717940929866531
4	A	26	50	20120615	6	474	8.72	0.00339688582249124	0.00659635733117013
4	A	26	50	20120615	6	476	8.76	0.00387626886479666	0.00688344975539968
4	A	26	50	20120615	6	478	8.8	0.00354849658744545	0.00717128464174948
4	A	26	50	20120615	6	480	8.84	0.00366596823700397	0.00653803516385787
4	A	26	50	20120615	6	482	8.88	0.00401292432132878	0.00650178179918643
4	A	26	50	20120615	6	484	8.92	0.0040438072099971	0.00562524162662587
4	A	26	50	20120615	6	486	8.96	0.00404676574476958	0.00603495060935385
4	A	26	50	20120615	6	488	9	0.00471042717821325	0.00588802866946569
4	A	26	50	20120615	6	490	9.04	0.00481808984250315	0.00663199127030125
4	A	26	50	20120615	6	492	9.08	0.00538514564039433	0.0064465892864877
4	A	26	50	20120615	6	494	9.12	0.00590869598646622	0.0062451402213819
4	A	26	50	20120615	6	496	9.16	0.00546957348296122	0.00597729736505659
4	A	26	50	20120615	6	498	9.2	0.0058572992229689	0.0057242471825937
4	A	26	50	20120615	6	500	9.24	0.00545250038972947	0.00586174551040899
4	A	26	50	20120615	6	502	9.28	0.00536931677225475	0.00629299536985497
4	A	26	50	20120615	6	504	9.32	0.00577341868105064	0.00602044360663103
4	A	26	50	20120615	6	506	9.36	0.00558906505375088	0.00647417663329162
4	A	26	50	20120615	6	508	9.4	0.00552808656910441	0.00657063773621803
4	A	26	50	20120615	6	510	9.44	0.00621332041622851	0.0052987456770147
4	A	26	50	20120615	6	512	9.48	0.00704092526399706	0.00519572729006363
4	A	26	50	20120615	6	514	9.52	0.00744413876383306	0.00500003548837025
4	A	26	50	20120615	6	516	9.56	0.00774120846474515	0.00509321801999502
4	A	26	50	20120615	6	518	9.6	0.00834660500652583	0.00461930091310817
4	A	26	50	20120615	6	520	9.64	0.00823058999693655	0.0048701470437341
4	A	26	50	20120615	6	522	9.68	0.00834584133120215	0.00437291662627153
4	A	26	50	20120615	6	524	9.72	0.00860723042393557	0.00448712851356878
4	A	26	50	20120615	6	526	9.76	0.0085030806661346	0.00400439378512053
4	A	26	50	20120615	6	528	9.8	0.00847984513730481	0.0043728388445256
4	A	26	50	20120615	6	530	9.84	0.00883651686880312	0.00370477142872836
4	A	26	50	20120615	6	532	9.88	0.0089098155577409	0.00309438271307251
4	A	26	50	20120615	6	534	9.92	0.00889827557507195	0.00257129340062195
4	A	26	50	20120615	6	536	9.96	0.00850538583424127	0.00317268064695329
4	A	26	50	20120615	6	538	10	0.00852928604344537	0.00334914621526621
4	A	26	50	20120615	6	540	10.04	0.00870569504321579	0.00324119929405027
4	A	26	50	20120615	6	542	10.08	0.00874478390607979	0.00344136708166856
4	A	26	50	20120615	6	544	10.12	0.00901666646344601	0.00333278376434955
4	A	26	50	20120615	6	546	10.16	0.00900600329318572	0.00301153101152088
4	A	26	50	20120615	6	548	10.2	0.00906217585588318	0.00327603137409152
4	A	26	50	20120615	6	550	10.24	0.00886245354553704	0.00273941510891686
4	A	26	50	20120615	6	552	10.28	0.00896608711538774	0.00286001924151604
4	A	26	50	20120615	6	554	10.32	0.00897783215902325	0.00336463185377419
4	A	26	50	20120615	6	556	10.36	0.00936957638686841	0.00305157446853947
4	A	26	50	20120615	6	558	10.4	0.00971048670821406	0.00290791865487362
4	A	26	50	20120615	6	560	10.44	0.0102310304362523	0.00249518042669503
4	A	26	50	20120615	6	562	10.48	0.0103690930352790	0.00246097767168903
4	A	26	50	20120615	6	564	10.52	0.0106680789955681	0.00213698841561717
4	A	26	50	20120615	6	566	10.56	0.0116537292799997	0.00222164323946082
4	A	26	50	20120615	6	568	10.6	0.0115806497941641	0.00224440500674722
4	A	26	50	20120615	6	570	10.64	0.0118888917822189	0.00181951868406785
4	A	26	50	20120615	6	572	10.68	0.0124497618099882	0.00179776100841073
4	A	26	50	20120615	6	574	10.72	0.0133963161604880	0.00132235190621558
4	A	26	50	20120615	6	576	10.76	0.0140081898003843	0.00184771810250156
4	A	26	50	20120615	6	578	10.8	0.0148810424110810	0.00192704134121507
4	A	26	50	20120615	6	580	10.84	0.0154126735734483	0.00204046126891739
4	A	26	50	20120615	6	582	10.88	0.0161554821760170	0.00225619247678960
4	A	26	50	20120615	6	584	10.92	0.0164144034660840	0.00175780240420588
4	A	26	50	20120615	6	586	10.96	0.0175706361904090	0.00193653071421859
4	A	26	50	20120615	6	588	11	0.0181404935453673	0.00196955260090001
4	A	26	50	20120615	6	590	11.04	0.0182715204319211	0.00231638847707201
4	A	26	50	20120615	6	592	11.08	0.0188442062140041	0.00238999829299353
4	A	26	50	20120615	6	594	11.12	0.0191998809249409	0.00248475060167252
4	A	26	50	20120615	6	596	11.16	0.0192731371874719	0.00281850500239257
4	A	26	50	20120615	6	598	11.2	0.0189739603083518	0.001932005230819
4	A	26	50	20120615	6	600	11.24	0.0191976888939193	0.00153871243912304
4	A	26	50	20120615	6	602	11.28	0.0187653638079018	0.00161409002199753
4	A	26	50	20120615	6	604	11.32	0.0197353728903335	0.00065440469857115
4	A	26	50	20120615	6	606	11.36	0.0199759306172932	0.00119887692008479
4	A	26	50	20120615	6	608	11.4	0.0201906789467395	0.000892346130440419
4	A	26	50	20120615	6	610	11.44	0.0200947952672106	7.06880507016497e-05
4	A	26	50	20120615	6	612	11.48	0.0208736733866876	-0.00105933929631257
4	A	26	50	20120615	6	614	11.52	0.0205233868294234	-0.00124048591151694
4	A	26	50	20120615	6	616	11.56	0.0203686223682251	-0.00138520945642239
4	A	26	50	20120615	6	618	11.6	0.0205835545454346	-0.00144633176658815
4	A	26	50	20120615	6	620	11.64	0.0204523720953889	-0.00174538136648757
4	A	26	50	20120615	6	622	11.68	0.0200566468563656	-0.0016771031356962
4	A	26	50	20120615	6	624	11.72	0.0200607975731712	-0.00154270334979607
4	A	26	50	20120615	6	626	11.76	0.0198594772014996	-0.00208117223473744
4	A	26	50	20120615	6	628	11.8	0.0197301897976274	-0.0028594422423826
4	A	26	50	20120615	6	630	11.84	0.0194488249383255	-0.00252873547188946
4	A	26	50	20120615	6	632	11.88	0.0193654782620270	-0.00313222989642875
4	A	26	50	20120615	6	634	11.92	0.0192592708234928	-0.00415060508269361
4	A	26	50	20120615	6	636	11.96	0.0194412023272243	-0.00418518967536144
4	A	26	50	20120615	6	638	12	0.0189012060916356	-0.00485854624988196
4	A	26	50	20120615	6	640	12.04	0.0188314429366037	-0.00488263030684917
4	A	26	50	20120615	6	642	12.08	0.0186715519512418	-0.00482459098224938
4	A	26	50	20120615	6	644	12.12	0.0187816767613438	-0.00502601741993818
4	A	26	50	20120615	6	646	12.16	0.01871288941367	-0.00563432724165734
4	A	26	50	20120615	6	648	12.2	0.0185095325744685	-0.00552896126019274
4	A	26	50	20120615	6	650	12.24	0.0186459617568307	-0.00508833474056415
4	A	26	50	20120615	6	652	12.28	0.0180821006673769	-0.00548333873067058
4	A	26	50	20120615	6	654	12.32	0.0182820633940286	-0.0055785223744861
4	A	26	50	20120615	6	656	12.36	0.0185140227025291	-0.0057484825604121
4	A	26	50	20120615	6	658	12.4	0.0182750347526236	-0.00549900114587386
4	A	26	50	20120615	6	660	12.44	0.018215560001258	-0.00533276741268472
4	A	26	50	20120615	6	662	12.48	0.0177837298899874	-0.00594307127552682
4	A	26	50	20120615	6	664	12.52	0.0182618259979511	-0.00606601593157173
4	A	26	50	20120615	6	666	12.56	0.0184129912856331	-0.00568984926611611
4	A	26	50	20120615	6	668	12.6	0.018147607039586	-0.00586882506350224
4	A	26	50	20120615	6	670	12.64	0.0182433139424196	-0.00612935855703042
4	A	26	50	20120615	6	672	12.68	0.0179766781173698	-0.00632655649616773
4	A	26	50	20120615	6	674	12.72	0.0180853462875025	-0.00647456808760569
4	A	26	50	20120615	6	676	12.76	0.0178312686788866	-0.00591080599310129
4	A	26	50	20120615	6	678	12.8	0.0185909347071187	-0.00553396757620353
4	A	26	50	20120615	6	680	12.84	0.0184316023361140	-0.00545613633279833
4	A	26	50	20120615	6	682	12.88	0.0187682700167725	-0.00497168333487181
4	A	26	50	20120615	6	684	12.92	0.0185496608843009	-0.00535320986972882
4	A	26	50	20120615	6	686	12.96	0.0182115294926053	-0.005080259581123
4	A	26	50	20120615	6	688	13	0.0184335327376266	-0.00538618225893555
4	A	26	50	20120615	6	690	13.04	0.0179970286505323	-0.00510695286211279
4	A	26	50	20120615	6	692	13.08	0.0180081372980648	-0.00460525352979313
4	A	26	50	20120615	6	694	13.12	0.0176831580924992	-0.00489855435156149
4	A	26	50	20120615	6	696	13.16	0.0165630019561504	-0.00460647682452458
4	A	26	50	20120615	6	698	13.2	0.0166271860386787	-0.004943787972354
4	A	26	50	20120615	6	700	13.24	0.0160981499581983	-0.00480955789208136
4	A	26	50	20120615	6	702	13.28	0.0160763215718631	-0.00497705027534101
4	A	26	50	20120615	6	704	13.32	0.0162440685135640	-0.0051522501225156
4	A	26	50	20120615	6	706	13.36	0.0163887213477913	-0.00518861662427203
4	A	26	50	20120615	6	708	13.4	0.0158865836092673	-0.00512040203309096
4	A	26	50	20120615	6	710	13.44	0.0158990499018196	-0.00472411817971058
4	A	26	50	20120615	6	712	13.48	0.0157655622836673	-0.00429163753020127
4	A	26	50	20120615	6	714	13.52	0.0155894785530162	-0.00477177717676256
4	A	26	50	20120615	6	716	13.56	0.0159254744822326	-0.00508674375030648
4	A	26	50	20120615	6	718	13.6	0.0156612640334422	-0.00495356018806999
4	A	26	50	20120615	6	720	13.64	0.0154562949907797	-0.00482449198730002
4	A	26	50	20120615	6	722	13.68	0.0148408221773671	-0.00488969430359323
4	A	26	50	20120615	6	724	13.72	0.0148657830467430	-0.00456039467559465
4	A	26	50	20120615	6	726	13.76	0.0147387725267063	-0.0040965467692719
4	A	26	50	20120615	6	728	13.8	0.0146245394262056	-0.00427342953058571
4	A	26	50	20120615	6	730	13.84	0.0150043901179912	-0.00438218962460002
4	A	26	50	20120615	6	732	13.88	0.0147222191569587	-0.00441560042001108
4	A	26	50	20120615	6	734	13.92	0.0148730379623180	-0.00459019215535385
4	A	26	50	20120615	6	736	13.96	0.0149709298251054	-0.00392675628897338
4	A	26	50	20120615	6	738	14	0.0149883600072617	-0.00387298081826415
4	A	26	50	20120615	6	740	14.04	0.0147951077239634	-0.00460179577763312
4	A	26	50	20120615	6	742	14.08	0.0145987158865566	-0.00405134143275064
4	A	26	50	20120615	6	744	14.12	0.0148889761491659	-0.00423950961829219
4	A	26	50	20120615	6	746	14.16	0.0142271100598397	-0.00500857309564631
4	A	26	50	20120615	6	748	14.2	0.0143704476754540	-0.00465649755822571
4	A	26	50	20120615	6	750	14.24	0.0138184306245851	-0.00443041430707694
4	A	26	50	20120615	6	752	14.28	0.0138548395527484	-0.00501272381245187
4	A	26	50	20120615	6	754	14.32	0.0135613124568101	-0.00445263160214182
4	A	26	50	20120615	6	756	14.36	0.0133544130126349	-0.00405622754060864
4	A	26	50	20120615	6	758	14.4	0.0124779965837610	-0.00370383380513651
4	A	26	50	20120615	6	760	14.44	0.0119822157351999	-0.00372656021708385
4	A	26	50	20120615	6	762	14.48	0.0116322827313263	-0.00425114859591053
4	A	26	50	20120615	6	764	14.52	0.011303386154193	-0.00358359029699574
4	A	26	50	20120615	6	766	14.56	0.0110893025051210	-0.00377787495619456
4	A	26	50	20120615	6	768	14.6	0.0104506860867601	-0.0040011368512864
4	A	26	50	20120615	6	770	14.64	0.0100072997293646	-0.00387162529456461
4	A	26	50	20120615	6	772	14.68	0.0095788849438471	-0.00376235608366786
4	A	26	50	20120615	6	774	14.72	0.00920307678152953	-0.00492177998089635
4	A	26	50	20120615	6	776	14.76	0.00925875366237338	-0.00502251512005096
4	A	26	50	20120615	6	778	14.8	0.00863002754656102	-0.00523362397089455
4	A	26	50	20120615	6	780	14.84	0.00822145417732362	-0.0051769210781112
4	A	26	50	20120615	6	782	14.88	0.00755837893540156	-0.00534585595920448
4	A	26	50	20120615	6	784	14.92	0.00734707421597958	-0.00613374969014159
4	A	26	50	20120615	6	786	14.96	0.00697476128248143	-0.00589848819297301
4	A	26	50	20120615	6	788	15	0.00704564166622757	-0.00526009804878218
4	A	26	50	20120615	6	790	15.04	0.00703882515685693	-0.00530968037627898
4	A	26	50	20120615	6	792	15.08	0.00621328506088945	-0.00653252963045956
4	A	26	50	20120615	6	794	15.12	0.00569151803811971	-0.00661215692508897
4	A	26	50	20120615	6	796	15.16	0.0048416463978116	-0.00773741837239804
4	A	26	50	20120615	6	798	15.2	0.00495783818409617	-0.00738117797603624
4	A	26	50	20120615	6	800	15.24	0.00484533042414158	-0.00737716868058684
4	A	26	50	20120615	6	802	15.28	0.0041320647428909	-0.00852591314409914
4	A	26	50	20120615	6	804	15.32	0.00407310617947556	-0.00836011074604654
4	A	26	50	20120615	6	806	15.36	0.003433690730452	-0.00972206204622214
4	A	26	50	20120615	6	808	15.4	0.00305297736839335	-0.0102051927544678
4	A	26	50	20120615	6	810	15.44	0.00261391355475119	-0.0110490610582036
4	A	26	50	20120615	6	812	15.48	0.00218130562602126	-0.0123313284952073
4	A	26	50	20120615	6	814	15.52	0.00182124685304107	-0.0128779220370645
4	A	26	50	20120615	6	816	15.56	0.00121709481919528	-0.0132788515819973
4	A	26	50	20120615	6	818	15.6	0.00083575213210138	-0.0145418150038745
4	A	26	50	20120615	6	820	15.64	0.000421387558326061	-0.0153510280042644
4	A	26	50	20120615	6	822	15.68	0.00055312155166112	-0.0155843025313779
4	A	26	50	20120615	6	824	15.72	0.000195679073771311	-0.0164734893087200
4	A	26	50	20120615	6	826	15.76	-1.99177838124589e-05	-0.0162823583457652
4	A	26	50	20120615	6	828	15.8	-9.93258753397095e-05	-0.0175966577199567
4	A	26	50	20120615	6	830	15.84	-0.00038895681291372	-0.0183227149628790
4	A	26	50	20120615	6	832	15.88	-0.00063361575920427	-0.0188346602724581
4	A	26	50	20120615	6	834	15.92	-0.000519842278111349	-0.0203732539176419
4	A	26	50	20120615	6	836	15.96	-0.000531792382713409	-0.0201720820383943
4	A	26	50	20120615	6	838	16	-0.00078182534054097	-0.0208279942886230
4	A	26	50	20120615	6	840	16.04	-0.00073423705416711	-0.0202024169193072
4	A	26	50	20120615	6	842	16.08	-0.00106707221607162	-0.0204874516628035
4	A	26	50	20120615	6	844	16.12	-0.00089001267806251	-0.0205319993900183
4	A	26	50	20120615	6	846	16.16	-0.00094085365562982	-0.0210902601937650
4	A	26	50	20120615	6	848	16.2	-0.00116832990713754	-0.0209943058035580
4	A	26	50	20120615	6	850	16.24	-0.00095237949616316	-0.0214963516182005
4	A	26	50	20120615	6	852	16.28	-0.0010544857153665	-0.0213253731985096
4	A	26	50	20120615	6	854	16.32	-0.00114534893674897	-0.0214520160230201
4	A	26	50	20120615	6	856	16.36	-0.00091652918235701	-0.0226187422119779
4	A	26	50	20120615	6	858	16.4	-0.00126322363717277	-0.0224022968262567
4	A	26	50	20120615	6	860	16.44	-0.00138873509083338	-0.0224791593333717
4	A	26	50	20120615	6	862	16.48	-0.00169102323979063	-0.0236555728852317
4	A	26	50	20120615	6	864	16.52	-0.00192882325030367	-0.0247195564588831
4	A	26	50	20120615	6	866	16.56	-0.00204259673139658	-0.0252541998961383
4	A	26	50	20120615	6	868	16.6	-0.00197853285702108	-0.0265227494615869
4	A	26	50	20120615	6	870	16.64	-0.00198341189381127	-0.0279818643045654
4	A	26	50	20120615	6	872	16.68	-0.00190152892854986	-0.0297131445476225
4	A	26	50	20120615	6	874	16.72	-0.00141320098546244	-0.0294614145335201
4	A	26	50	20120615	6	876	16.76	-0.00101799900545727	-0.0291756726832426
4	A	26	50	20120615	6	878	16.8	-0.00082446387944652	-0.0298924668273314
4	A	26	50	20120615	6	880	16.84	-0.000235868194786829	-0.0304789411916475
4	A	26	50	20120615	6	882	16.88	0.000269359600370951	-0.0305471769960321
4	A	26	50	20120615	6	884	16.92	0.00069114879534873	-0.0316793256633898
4	A	26	50	20120615	6	886	16.96	0.00090865484124171	-0.0323925135628946
4	A	26	50	20120615	6	888	17	0.0009722944515485	-0.0329324603010086
4	A	26	50	20120615	6	890	17.04	0.00128412854205177	-0.0332440115487994
4	A	26	50	20120615	6	892	17.08	0.00139528572805429	-0.0324540318528578
4	A	26	50	20120615	6	894	17.12	0.00140702370062199	-0.0327282478626020
4	A	26	50	20120615	6	896	17.16	0.00151641311967155	-0.0337964740769405
4	A	26	50	20120615	6	898	17.2	0.00200799375395244	-0.0340641847042977
4	A	26	50	20120615	6	900	17.24	0.00211151418671815	-0.0352941262394936
4	A	26	50	20120615	6	902	17.28	0.00237116379676985	-0.0364037182005315
4	A	26	50	20120615	6	904	17.32	0.00222387345424869	-0.0367010566020205
4	A	26	50	20120615	6	906	17.36	0.00222323705814562	-0.0372303260277386
4	A	26	50	20120615	6	908	17.4	0.00249915012416461	-0.0391098158521324
4	A	26	50	20120615	6	910	17.44	0.00281791386112350	-0.0388815617831654
4	A	26	50	20120615	6	912	17.48	0.00320180213262968	-0.0404340147212605
4	A	26	50	20120615	6	914	17.52	0.00313215211468281	-0.0405032404751386
4	A	26	50	20120615	6	916	17.56	0.00377604354963128	-0.0419648301918512
4	A	26	50	20120615	6	918	17.6	0.00399284248874307	-0.0424347733586278
4	A	26	50	20120615	6	920	17.64	0.00407903880536972	-0.0435233642482645
4	A	26	50	20120615	6	922	17.68	0.00438443822416419	-0.0440769581472555
4	A	26	50	20120615	6	924	17.72	0.00435827527326028	-0.044220925087905
4	A	26	50	20120615	6	926	17.76	0.00481563193933174	-0.0444224505205432
4	A	26	50	20120615	6	928	17.8	0.00481789468103154	-0.0441500729884301
4	A	26	50	20120615	6	930	17.84	0.00497854934171712	-0.0458953539457548
4	A	26	50	20120615	6	932	17.88	0.00508503962296382	-0.0457160316660459
4	A	26	50	20120615	6	934	17.92	0.00569194937325623	-0.0457360427879534
4	A	26	50	20120615	6	936	17.96	0.00567215038338301	-0.0462938086169534
4	A	26	50	20120615	6	938	18	0.00562640057464024	-0.0459005865359356
4	A	26	50	20120615	6	940	18.04	0.00558298421827538	-0.0460531801793156
4	A	26	50	20120615	6	942	18.08	0.00572362775705338	-0.0456005611286781
4	A	26	50	20120615	6	944	18.12	0.00601276371988056	-0.0452701301298296
4	A	26	50	20120615	6	946	18.16	0.00639559133121496	-0.0456714839388311
4	A	26	50	20120615	6	948	18.2	0.00650349582602403	-0.0461306790825337
4	A	26	50	20120615	6	950	18.24	0.00669561673847241	-0.0467576706654118
4	A	26	50	20120615	6	952	18.28	0.00691510268335272	-0.0471775506720803
4	A	26	50	20120615	6	954	18.32	0.00688759622956456	-0.047569499960892
4	A	26	50	20120615	6	956	18.36	0.00724030109202041	-0.0491184880757593
4	A	26	50	20120615	6	958	18.4	0.00742287606292278	-0.0492485957234976
4	A	26	50	20120615	6	960	18.44	0.00795384254491576	-0.0499973510940961
4	A	26	50	20120615	6	962	18.48	0.00875725726969991	-0.05119391718922
4	A	26	50	20120615	6	964	18.52	0.0090722026300404	-0.0523043576783953
4	A	26	50	20120615	6	966	18.56	0.00920089606421635	-0.0530332433484424
4	A	26	50	20120615	6	968	18.6	0.00956201549736832	-0.0532837712810168
4	A	26	50	20120615	6	970	18.64	0.0098643743570037	-0.0532652450833497
4	A	26	50	20120615	6	972	18.68	0.0099239127479796	-0.0536339305590604
4	A	26	50	20120615	6	974	18.72	0.0100688696381228	-0.0548230013223037
4	A	26	50	20120615	6	976	18.76	0.0100709202477883	-0.055194444514461
4	A	26	50	20120615	6	978	18.8	0.0101628441293425	-0.0559483617645620
4	A	26	50	20120615	6	980	18.84	0.0108020686595352	-0.0568131533579532
4	A	26	50	20120615	6	982	18.88	0.0112727896437711	-0.0576275282378457
4	A	26	50	20120615	6	984	18.92	0.0114855580742301	-0.058495360390396
4	A	26	50	20120615	6	986	18.96	0.0121575923590698	-0.0600541065788436
4	A	26	50	20120615	6	988	19	0.0122704466013471	-0.0610731888718897
4	A	26	50	20120615	6	990	19.04	0.0128290609584845	-0.0624613809047151
4	A	26	50	20120615	6	992	19.08	0.0136608306651942	-0.0630216216074492
4	A	26	50	20120615	6	994	19.12	0.0143552095243194	-0.0645109299099843
4	A	26	50	20120615	6	996	19.16	0.0148672255445766	-0.0648392395884892
4	A	26	50	20120615	6	998	19.2	0.0152493460491298	-0.0662507661450938
4	A	26	50	20120615	6	1000	19.24	0.0164741964155012	-0.068473061337007
4	A	26	50	20120615	6	1002	19.28	0.0166728227103365	-0.0686378879277015
4	A	26	50	20120615	6	1004	19.32	0.0179878999019872	-0.0699260950616671
4	A	26	50	20120615	6	1006	19.36	0.0184851373905176	-0.0701662285245581
4	A	26	50	20120615	6	1008	19.4	0.0191086641501679	-0.0713254593816353
4	A	26	50	20120615	6	1010	19.44	0.0190191444316697	-0.071622019965665
4	A	26	50	20120615	6	1012	19.48	0.0198205792574665	-0.0729006104474065
4	A	26	50	20120615	6	1014	19.52	0.0201425249749407	-0.0736609623692163
4	A	26	50	20120615	6	1016	19.56	0.0202800572438815	-0.0733206318754313
4	A	26	50	20120615	6	1018	19.6	0.0202608946501114	-0.073489701106813
4	A	26	50	20120615	6	1020	19.64	0.0203042402957981	-0.0747611498100645
4	A	26	50	20120615	6	1022	19.68	0.0203704254905171	-0.0742892267443006
4	A	26	50	20120615	6	1024	19.72	0.0202256100217301	-0.0744874994857453
4	A	26	50	20120615	6	1026	19.76	0.0200380853033595	-0.0765151988914758
4	A	26	50	20120615	6	1028	19.8	0.0196261956033183	-0.0763898288591715
4	A	26	50	20120615	6	1030	19.84	0.0195649601560676	-0.0765691511388804
4	A	26	50	20120615	6	1032	19.88	0.0197592023888595	-0.0773241290491533
4	A	26	50	20120615	6	1034	19.92	0.0195342717217641	-0.0778297811083798
4	A	26	50	20120615	6	1036	19.96	0.0191982545793442	-0.0778587724864084
4	A	26	50	20120615	6	1038	20	0.0192410345396060	-0.0781295236729247
4	A	26	50	20120615	6	1040	20.04	0.0193681723388633	-0.0790250037006194
4	A	26	50	20120615	6	1042	20.08	0.0194146999650654	-0.0792099828345778
4	A	26	50	20120615	6	1044	20.12	0.0199530203575827	-0.0806303482259472
4	A	26	50	20120615	6	1046	20.16	0.0199733850328809	-0.0807335858160004
4	A	26	50	20120615	6	1048	20.2	0.0197787892466984	-0.0799915479598233
4	A	26	50	20120615	6	1050	20.24	0.0199624248777725	-0.0800607737137014
4	A	26	50	20120615	6	1052	20.28	0.0194970071943955	-0.0806256106105133
4	A	26	50	20120615	6	1054	20.32	0.0194052954448756	-0.0801654962279952
4	A	26	50	20120615	6	1056	20.36	0.0188090630069791	-0.0811434249063761
4	A	26	50	20120615	6	1058	20.4	0.0184948954640980	-0.0807814569450868
4	A	26	50	20120615	6	1060	20.44	0.018589082087352	-0.0806430054373305
4	A	26	50	20120615	6	1062	20.48	0.0185568380181299	-0.0807052308340748
4	A	26	50	20120615	6	1064	20.52	0.018226760572672	-0.080638479953931
4	A	26	50	20120615	6	1066	20.56	0.0180865412979627	-0.0802349341139077
4	A	26	50	20120615	6	1068	20.6	0.0177076027739249	-0.0803837800913475
4	A	26	50	20120615	6	1070	20.64	0.0177520090797834	-0.0802301964984737
4	A	26	50	20120615	6	1072	20.68	0.0172563272261716	-0.0807110291096806
4	A	26	50	20120615	6	1074	20.72	0.0170125168080185	-0.0805493844995013
4	A	26	50	20120615	6	1076	20.76	0.0157071976899481	-0.080776790040331
4	A	26	50	20120615	6	1078	20.8	0.0147251677922362	-0.0810094281713413
4	A	26	50	20120615	6	1080	20.84	0.0145246323090917	-0.0815561631345547
4	A	26	50	20120615	6	1082	20.88	0.0138136364406087	-0.0818906953527341
4	A	26	50	20120615	6	1084	20.92	0.0137375517509530	-0.0815859323300427
4	A	26	50	20120615	6	1086	20.96	0.0131357331694851	-0.0826285612789023
4	A	26	50	20120615	6	1088	21	0.0126822655907102	-0.082677846621551
4	A	26	50	20120615	6	1090	21.04	0.0120883666051916	-0.082105726524893
4	A	26	50	20120615	6	1092	21.08	0.0115799568295185	-0.0828999488615216
4	A	26	50	20120615	6	1094	21.12	0.0105400855971056	-0.0830880392653173
4	A	26	50	20120615	6	1096	21.16	0.0104232715568535	-0.083431693160974
4	A	26	50	20120615	6	1098	21.2	0.00909702207806005	-0.0838720792642969
4	A	26	50	20120615	6	1100	21.24	0.00857574295896933	-0.083000782288519
4	A	26	50	20120615	6	1102	21.28	0.00766011038801086	-0.0834860696724472
4	A	26	50	20120615	6	1104	21.32	0.00664230088717095	-0.0841807313742848
4	A	26	50	20120615	6	1106	21.36	0.00564436108688236	-0.084075867438635
4	A	26	50	20120615	6	1108	21.4	0.00480983366372601	-0.0834534720498345
4	A	26	50	20120615	6	1110	21.44	0.00355860821441642	-0.0831579721259766
4	A	26	50	20120615	6	1112	21.48	0.00280214537990305	-0.083270826368254
4	A	26	50	20120615	6	1114	21.52	0.00176460759986803	-0.083197499395045
4	A	26	50	20120615	6	1116	21.56	0.00113280769087785	-0.0827759930427796
4	A	26	50	20120615	6	1118	21.6	0.000312705246057681	-0.083044976462343
4	A	26	50	20120615	6	1120	21.64	-5.89500781339701e-05	-0.0828666441321278
4	A	26	50	20120615	6	1122	21.68	-0.000239615860727131	-0.0837566794376073
4	A	26	50	20120615	6	1124	21.72	-0.000905710448604859	-0.0847833984838901
4	A	26	50	20120615	6	1126	21.76	-0.00098200727029488	-0.084383388177773
4	A	26	50	20120615	6	1128	21.8	-0.00138138118030905	-0.0845315977591096
4	A	26	50	20120615	6	1130	21.84	-0.00229602380177384	-0.0861319925369691
4	A	26	50	20120615	6	1132	21.88	-0.00278180616044901	-0.0870427460711374
4	A	26	50	20120615	6	1134	21.92	-0.00337634154207066	-0.0870512313525117
4	A	26	50	20120615	6	1136	21.96	-0.00451428848503416	-0.0882543735407006
4	A	26	50	20120615	6	1138	22	-0.0055613722066152	-0.0886131595214746
4	A	26	50	20120615	6	1140	22.04	-0.00595784697882651	-0.0895569349423243
4	A	26	50	20120615	6	1142	22.08	-0.00679647562131375	-0.0903357423511232
4	A	26	50	20120615	6	1144	22.12	-0.007181000288923	-0.0906802447749172
4	A	26	50	20120615	6	1146	22.16	-0.00796801013638358	-0.0925010447364726
4	A	26	50	20120615	6	1148	22.2	-0.00927304641174148	-0.0927165708833782
4	A	26	50	20120615	6	1150	22.24	-0.0102616524025184	-0.093286145395624
4	A	26	50	20120615	6	1152	22.28	-0.0104194079254012	-0.0931486131266832
4	A	26	50	20120615	6	1154	22.32	-0.0108445912329286	-0.0923464004834271
4	A	26	50	20120615	6	1156	22.36	-0.0108799465719880	-0.0932803471200183
4	A	26	50	20120615	6	1158	22.4	-0.0113887806117298	-0.0930390822862774
4	A	26	50	20120615	6	1160	22.44	-0.0112654611890909	-0.0920187272010253
4	A	26	50	20120615	6	1162	22.48	-0.0117794571083354	-0.0923787152633273
4	A	26	50	20120615	6	1164	22.52	-0.0121277779087479	-0.0917553299250333
4	A	26	50	20120615	6	1166	22.56	-0.0120510568229891	-0.092214595779414
4	A	26	50	20120615	6	1168	22.6	-0.0121525973567675	-0.0917621888608108
4	A	26	50	20120615	6	1170	22.64	-0.0124850789652814	-0.091156764034759
4	A	26	50	20120615	6	1172	22.68	-0.0127135451662828	-0.0912739316284015
4	A	26	50	20120615	6	1174	22.72	-0.0131822862515314	-0.092325470122704
4	A	26	50	20120615	6	1176	22.76	-0.0139609522389740	-0.0925271369766984
4	A	26	50	20120615	6	1178	22.8	-0.0138242684981706	-0.0914693759427214
4	A	26	50	20120615	6	1180	22.84	-0.0139319608609453	-0.0917645930238668
4	A	26	50	20120615	6	1182	22.88	-0.0143568613257603	-0.0918663456896795
4	A	26	50	20120615	6	1184	22.92	-0.0144016211850094	-0.0918524156860902
4	A	26	50	20120615	6	1186	22.96	-0.0143543864520262	-0.0914896699073415
4	A	26	50	20120615	6	1188	23	-0.0143536086345669	-0.092744996575982
4	A	26	50	20120615	6	1190	23.04	-0.0142457041397578	-0.0930800237689081
4	A	26	50	20120615	6	1192	23.08	-0.0141033635447050	-0.0931499566295675
4	A	26	50	20120615	6	1194	23.12	-0.0142905347096850	-0.093815273399986
4	A	26	50	20120615	6	1196	23.16	-0.0149845600154196	-0.0951058139863295
4	A	26	50	20120615	6	1198	23.2	-0.0147715087422481	-0.0961556554243571
4	A	26	50	20120615	6	1200	23.24	-0.0146493206904591	-0.0967438268449481
4	A	26	50	20120615	6	1202	23.28	-0.0149532351850131	-0.0965028448539197
4	A	26	50	20120615	6	1204	23.32	-0.0149820851416855	-0.0971333012600255
4	A	26	50	20120615	6	1206	23.36	-0.0149412850804110	-0.0977386553753995
4	A	26	50	20120615	6	1208	23.4	-0.0150110058090360	-0.0988919465355145
4	A	26	50	20120615	6	1210	23.44	-0.0146099348427470	-0.0993437877686925
4	A	26	50	20120615	6	1212	23.48	-0.0147220819782432	-0.100209145047510
4	A	26	50	20120615	6	1214	23.52	-0.0150078238285207	-0.101267613188268
4	A	26	50	20120615	6	1216	23.56	-0.0149477197521198	-0.101209771853567
4	A	26	50	20120615	6	1218	23.6	-0.0150183597195603	-0.103016217547464
4	A	26	50	20120615	6	1220	23.64	-0.0146539168845368	-0.103922445598233
4	A	26	50	20120615	6	1222	23.68	-0.0148223497198154	-0.104756124493252
4	A	26	50	20120615	6	1224	23.72	-0.0147808425517598	-0.106039028326358
4	A	26	50	20120615	6	1226	23.76	-0.0151078794380586	-0.105678333157275
4	A	26	50	20120615	6	1228	23.8	-0.0144491387607052	-0.107667848796821
4	A	26	50	20120615	6	1230	23.84	-0.0135524566514825	-0.107797885733882
4	A	26	50	20120615	6	1232	23.88	-0.0129376273052408	-0.109480163477003
4	A	26	50	20120615	6	1234	23.92	-0.0120939782046071	-0.111633091493681
4	A	26	50	20120615	6	1236	23.96	-0.0121617190342448	-0.111131469943108
4	A	26	50	20120615	6	1238	24	-0.0123429505022629	-0.110725661361385
4	A	26	50	20120615	6	1240	24.04	-0.0124734117033918	-0.111345581876451
4	A	26	50	20120615	6	1242	24.08	-0.0120815331252583	-0.111170926501498
4	A	26	50	20120615	6	1244	24.12	-0.0120802603330521	-0.110877052923237
4	A	26	50	20120615	6	1246	24.16	-0.0124125298095317	-0.110270426015657
4	A	26	50	20120615	6	1248	24.2	-0.0124740480994949	-0.110862698655579
4	A	26	50	20120615	6	1250	24.24	-0.0125059386153264	-0.110827555448554
4	A	26	50	20120615	6	1252	24.28	-0.0123283133918924	-0.110958370203073
4	A	26	50	20120615	6	1254	24.32	-0.0120314699651502	-0.111209675953107
4	A	26	50	20120615	6	1256	24.36	-0.0122682800261696	-0.111099862269988
4	A	26	50	20120615	6	1258	24.4	-0.0120560772811355	-0.111064153377539
4	A	26	50	20120615	6	1260	24.44	-0.0123595675116208	-0.111431000375618
4	A	26	50	20120615	6	1262	24.48	-0.0120589057082603	-0.111544561724677
4	A	26	50	20120615	6	1264	24.52	-0.0119203127791477	-0.112979988490485
4	A	26	50	20120615	6	1266	24.56	-0.0120918568842636	-0.112677912473563
4	A	26	50	20120615	6	1268	24.6	-0.0116429147888882	-0.113319329034777
4	A	26	50	20120615	6	1270	24.64	-0.0114946344968734	-0.114158735494723
4	A	26	50	20120615	6	1272	24.68	-0.0111504856264699	-0.116334998035181
4	A	26	50	20120615	6	1274	24.72	-0.0110425811316609	-0.118225801568074
4	A	26	50	20120615	6	1276	24.76	-0.0108872297718342	-0.118777132725365
4	A	26	50	20120615	6	1278	24.8	-0.0111467379605296	-0.119587477096605
4	A	26	50	20120615	6	1280	24.84	-0.0109670621274301	-0.121557264456956
4	A	26	50	20120615	6	1282	24.88	-0.0107810930439781	-0.121554436029832
4	A	26	50	20120615	6	1284	24.92	-0.0103455859774453	-0.122014691833706
4	A	26	50	20120615	6	1286	24.96	-0.00997690050173458	-0.124053987790648
4	A	26	50	20120615	6	1288	25	-0.00955765689116908	-0.124324738977164
4	A	26	50	20120615	6	1290	25.04	-0.00921294233534068	-0.125525477002297
4	A	26	50	20120615	6	1292	25.08	-0.00840337578156018	-0.126414239515571
4	A	26	50	20120615	6	1294	25.12	-0.00864110508139508	-0.126417350785408
4	A	26	50	20120615	6	1296	25.16	-0.00807046990897758	-0.126977945041532
4	A	26	50	20120615	6	1298	25.2	-0.00773671550825751	-0.127744165949626
4	A	26	50	20120615	6	1300	25.24	-0.00710696620893276	-0.127603593121526
4	A	26	50	20120615	6	1302	25.28	-0.00656192830199417	-0.127865505473278
4	A	26	50	20120615	6	1304	25.32	-0.00618150485371581	-0.128046807651974
4	A	26	50	20120615	6	1306	25.36	-0.00546357933877712	-0.129214453079747
4	A	26	50	20120615	6	1308	25.4	-0.00513053204483824	-0.128747338340096
4	A	26	50	20120615	6	1310	25.44	-0.00434097661296534	-0.129641969839653
4	A	26	50	20120615	6	1312	25.48	-0.00365635582742052	-0.131049112334214
4	A	26	50	20120615	6	1314	25.52	-0.00337994778665471	-0.131684023513041
4	A	26	50	20120615	6	1316	25.56	-0.00282826307597298	-0.132404706744427
4	A	26	50	20120615	6	1318	25.6	-0.00222163616839302	-0.132282872246028
4	A	26	50	20120615	6	1320	25.64	-0.00174490477651705	-0.132455971986063
4	A	26	50	20120615	6	1322	25.68	-0.00101849398020411	-0.132747512111946
4	A	26	50	20120615	6	1324	25.72	-0.000251070990582339	-0.132396292173731
4	A	26	50	20120615	6	1326	25.76	8.00671150473099e-05	-0.131977048563165
4	A	26	50	20120615	6	1328	25.8	0.00150997844796273	-0.131718247481251
4	A	26	50	20120615	6	1330	25.84	0.00378099329709958	-0.132777564150146
4	A	26	50	20120615	6	1332	25.88	0.00448513022980514	-0.131902873061819
4	A	26	50	20120615	6	1334	25.92	0.0054552807335931	-0.131931723018491
4	A	26	50	20120615	6	1336	25.96	0.00665707941889775	-0.132326995709174
4	A	26	50	20120615	6	1338	26	0.00800397641570187	-0.132359098357040
4	A	26	50	20120615	6	1340	26.04	0.00900417895769023	-0.132566634197318
4	A	26	50	20120615	6	1342	26.08	0.0101665917952828	-0.133535441198222
4	A	26	50	20120615	6	1344	26.12	0.0113292874755878	-0.133284913265648
4	A	26	50	20120615	6	1346	26.16	0.0128477992881859	-0.133644477063881
4	A	26	50	20120615	6	1348	26.2	0.0140145254771437	-0.134012172590098
4	A	26	50	20120615	6	1350	26.24	0.0153636145049696	-0.133856679808915
4	A	26	50	20120615	6	1352	26.28	0.0165610291282309	-0.133038274420370
4	A	26	50	20120615	6	1354	26.32	0.0172518724534501	-0.133297782609065
4	A	26	50	20120615	6	1356	26.36	0.0185330085196039	-0.132897701592270
4	A	26	50	20120615	6	1358	26.4	0.0194800366316470	-0.132348067491254
4	A	26	50	20120615	6	1360	26.44	0.0192711572884845	-0.131697104988493
4	A	26	50	20120615	6	1362	26.48	0.0198339435756309	-0.131288467979646
4	A	26	50	20120615	6	1364	26.52	0.0212603193746404	-0.130829414257299
4	A	26	50	20120615	6	1366	26.56	0.0221166963973354	-0.131080366453942
4	A	26	50	20120615	6	1368	26.6	0.0238879988842077	-0.131489781280249
4	A	26	50	20120615	6	1370	26.64	0.024196226730127	-0.131755724140654
4	A	26	50	20120615	6	1372	26.68	0.0263979451147075	-0.131458951424590
4	A	26	50	20120615	6	1374	26.72	0.0279382358161662	-0.131894317069766
4	A	26	50	20120615	6	1376	26.76	0.0296374841220356	-0.131951522008364
4	A	26	50	20120615	6	1378	26.8	0.0293805922284305	-0.131857688938501
4	A	26	50	20120615	6	1380	26.84	0.0302489900664057	-0.130368451346644
4	A	26	50	20120615	6	1382	26.88	0.0313273279077152	-0.129901053764280
4	A	26	50	20120615	6	1384	26.92	0.0323026402910058	-0.129540924280621
4	A	26	50	20120615	6	1386	26.96	0.0335324404048454	-0.129129953819396
4	A	26	50	20120615	6	1388	27	0.0346356684048527	-0.128585340176526
4	A	26	50	20120615	6	1390	27.04	0.0362769339546648	-0.129021554349840
4	A	26	50	20120615	6	1392	27.08	0.0379941427727763	-0.128659162124482
4	A	26	50	20120615	6	1394	27.12	0.0382643989845458	-0.128417190183960
4	A	26	50	20120615	6	1396	27.16	0.0391732433304049	-0.128409199877332
4	A	26	50	20120615	6	1398	27.2	0.0398517829976315	-0.128119568939758
4	A	26	50	20120615	6	1400	27.24	0.0401699810491654	-0.128596158910278
4	A	26	50	20120615	6	1402	27.28	0.0404911489491804	-0.129021695771196
4	A	26	50	20120615	6	1404	27.32	0.0411901947130614	-0.129724135647627
4	A	26	50	20120615	6	1406	27.36	0.0415317979990526	-0.130042970095264
4	A	26	50	20120615	6	1408	27.4	0.0420537135142464	-0.130157450683138
4	A	26	50	20120615	6	1410	27.44	0.0420614209781613	-0.130161056927722
4	A	26	50	20120615	6	1412	27.48	0.0419215552568426	-0.130152430224991
4	A	26	50	20120615	6	1414	27.52	0.0422090648740731	-0.130323125801970
4	A	26	50	20120615	6	1416	27.56	0.0418386116314095	-0.131085316201411
4	A	26	50	20120615	6	1418	27.6	0.0418200147230642	-0.131921328548808
4	A	26	50	20120615	6	1420	27.64	0.0421224442933777	-0.133208475022601
4	A	26	50	20120615	6	1422	27.68	0.0422505013314506	-0.134706763581258
4	A	26	50	20120615	6	1424	27.72	0.0427649215147638	-0.135557059485634
4	A	26	50	20120615	6	1426	27.76	0.0434299554424698	-0.137253762207092
4	A	26	50	20120615	6	1428	27.8	0.0431623155257907	-0.136920361359762
4	A	26	50	20120615	6	1430	27.84	0.0425795181167367	-0.136822922045315
4	A	26	50	20120615	6	1432	27.88	0.042769800551554	-0.136871641702538
4	A	26	50	20120615	6	1434	27.92	0.0422903114432314	-0.137334160248113
4	A	26	50	20120615	6	1436	27.96	0.0416888464151541	-0.138082703486677
4	A	26	50	20120615	6	1438	28	0.0412454197526721	-0.137530523801248
4	A	26	50	20120615	6	1440	28.04	0.0412583598067678	-0.137718402073009
4	A	26	50	20120615	6	1442	28.08	0.040964132675116	-0.137857065712800
4	A	26	50	20120615	6	1444	28.12	0.0407310702800369	-0.138797234889066
4	A	26	50	20120615	6	1446	28.16	0.0406737946307608	-0.138370849500010
4	A	26	50	20120615	6	1448	28.2	0.0403635868858543	-0.138859248153776
4	A	26	50	20120615	6	1450	28.24	0.0410531574188674	-0.137748241979175
4	A	26	50	20120615	6	1452	28.28	0.0411143928661182	-0.137165161727409
4	A	26	50	20120615	6	1454	28.32	0.0410688551894098	-0.136992910515512
4	A	26	50	20120615	6	1456	28.36	0.0402816332099148	-0.136419659048004
4	A	26	50	20120615	6	1458	28.4	0.0403787189709717	-0.136072257486407
4	A	26	50	20120615	6	1460	28.44	0.0399966691770966	-0.135505369979930
4	A	26	50	20120615	6	1462	28.48	0.0392346201990119	-0.135185545582799
4	A	26	50	20120615	6	1464	28.52	0.0391380294127018	-0.134478863065681
4	A	26	50	20120615	6	1466	28.56	0.0385192402684854	-0.134151543336670
4	A	26	50	20120615	6	1468	28.6	0.0378620552260507	-0.134187888625223
4	A	26	50	20120615	6	1470	28.64	0.0373228155947178	-0.134481055096703
4	A	26	50	20120615	6	1472	28.68	0.0375089968102042	-0.133505742713412
4	A	26	50	20120615	6	1474	28.72	0.0363824342864178	-0.132984746437034
4	A	26	50	20120615	6	1476	28.76	0.035771140474082	-0.132129500785189
4	A	26	50	20120615	6	1478	28.8	0.0347179049235047	-0.131494165342293
4	A	26	50	20120615	6	1480	28.84	0.0347410980259276	-0.131169744751084
4	A	26	50	20120615	6	1482	28.88	0.0334104644850907	-0.130485123965540
4	A	26	50	20120615	6	1484	28.92	0.032457143122695	-0.129297325994502
4	A	26	50	20120615	6	1486	28.96	0.0320930538410621	-0.128641767297664
4	A	26	50	20120615	6	1488	29	0.0308813556608208	-0.127603451700170
4	A	26	50	20120615	6	1490	29.04	0.0305473891280664	-0.126615128552106
4	A	26	50	20120615	6	1492	29.08	0.0300458382881708	-0.126531194977179
4	A	26	50	20120615	6	1494	29.12	0.0291497925750512	-0.125921103246371
4	A	26	50	20120615	6	1496	29.16	0.0282185329442285	-0.124426986617724
4	A	26	50	20120615	6	1498	29.2	0.0281944206029901	-0.124067847083559
4	A	26	50	20120615	6	1500	29.24	0.0271657216577199	-0.123330193289425
4	A	26	50	20120615	6	1502	29.28	0.0260779085855425	-0.122169406797430
4	A	26	50	20120615	6	1504	29.32	0.0255409316959094	-0.121065895954710
4	A	26	50	20120615	6	1506	29.36	0.0247916813505642	-0.119678269607309
4	A	26	50	20120615	6	1508	29.4	0.0246191472959546	-0.119542505105322
4	A	26	50	20120615	6	1510	29.44	0.0239631643350479	-0.118951151704215
4	A	26	50	20120615	6	1512	29.48	0.0238146719109987	-0.117603406179274
4	A	26	50	20120615	6	1514	29.52	0.0233715280912291	-0.116872187056849
4	A	26	50	20120615	6	1516	29.56	0.0232005496715382	-0.116235083847000
4	A	26	50	20120615	6	1518	29.6	0.0228747148667674	-0.116215991963908
4	A	26	50	20120615	6	1520	29.64	0.0228594413602938	-0.113969655141434
4	A	26	50	20120615	6	1522	29.68	0.0225473951377562	-0.112915995326788
4	A	26	50	20120615	6	1524	29.72	0.0223734468695843	-0.112795504331274
4	A	26	50	20120615	6	1526	29.76	0.0223337781791597	-0.111798413059123
4	A	26	50	20120615	6	1528	29.8	0.0223539307224235	-0.110669234240246
4	A	26	50	20120615	6	1530	29.84	0.0220303586593526	-0.108830190923736
4	A	26	50	20120615	6	1532	29.88	0.0225411018874036	-0.108269950221002
4	A	26	50	20120615	6	1534	29.92	0.0228850386257728	-0.107365702069220
4	A	26	50	20120615	6	1536	29.96	0.0233496077810123	-0.105860130310718
4	A	26	50	20120615	6	1538	30	0.0238803621309709	-0.105474050008190
4	A	26	50	20120615	6	1540	30.04	0.0245702862173746	-0.104519385142910
4	A	26	50	20120615	6	1542	30.08	0.0246844839625363	-0.103843320349418
4	A	26	50	20120615	6	1544	30.12	0.0247691246442443	-0.103546830476066
4	A	26	50	20120615	6	1546	30.16	0.0257896918615308	-0.103041744102265
4	A	26	50	20120615	6	1548	30.2	0.026754609775138	-0.102355426260445
4	A	26	50	20120615	6	1550	30.24	0.0277483069347395	-0.101355223718457
4	A	26	50	20120615	6	1552	30.28	0.0284347661979154	-0.100347596555266
4	A	26	50	20120615	6	1554	30.32	0.0296009267014482	-0.0993106951713335
4	A	26	50	20120615	6	1556	30.36	0.0297768548686074	-0.0979400393866815
4	A	26	50	20120615	6	1558	30.4	0.0312028064035482	-0.0971571307585515
4	A	26	50	20120615	6	1560	30.44	0.0315594710639787	-0.0960278812289967
4	A	26	50	20120615	6	1562	30.48	0.0317923213270234	-0.0952552256491942
4	A	26	50	20120615	6	1564	30.52	0.0323583603053633	-0.0942340927464827
4	A	26	50	20120615	6	1566	30.56	0.0328958321697432	-0.0936062526354672
4	A	26	50	20120615	6	1568	30.6	0.033269396682244	-0.0933639271415545
4	A	26	50	20120615	6	1570	30.64	0.034246688964522	-0.0927326929179893
4	A	26	50	20120615	6	1572	30.68	0.034973736156938	-0.0930838421455266
4	A	26	50	20120615	6	1574	30.72	0.036356342046192	-0.0932547498545393
4	A	26	50	20120615	6	1576	30.76	0.037595263837509	-0.09326825559406
4	A	26	50	20120615	6	1578	30.8	0.0388436608596938	-0.0919581988605557
4	A	26	50	20120615	6	1580	30.84	0.039692966814577	-0.0923674015548284
4	A	26	50	20120615	6	1582	30.88	0.0409477277977925	-0.0914347984211214
4	A	26	50	20120615	6	1584	30.92	0.0416387832550461	-0.0915390966713464
4	A	26	50	20120615	6	1586	30.96	0.0436280867625583	-0.0907586629169508
4	A	26	50	20120615	6	1588	31	0.0449084450112527	-0.0904689612686987
4	A	26	50	20120615	6	1590	31.04	0.0461637009692151	-0.0906569102511381
4	A	26	50	20120615	6	1592	31.08	0.0478188965226166	-0.0910039582593445
4	A	26	50	20120615	6	1594	31.12	0.0488430699844872	-0.0913017916355802
4	A	26	50	20120615	6	1596	31.16	0.0502367774502058	-0.090870173656344
4	A	26	50	20120615	6	1598	31.2	0.0507574908838716	-0.0915317427608221
4	A	26	50	20120615	6	1600	31.24	0.0519515113945832	-0.0914719215271337
4	A	26	50	20120615	6	1602	31.28	0.0524697499545148	-0.0917555420570676
4	A	26	50	20120615	6	1604	31.32	0.0535444815512403	-0.0922166463890794
4	A	26	50	20120615	6	1606	31.36	0.0540662556450778	-0.091960744444968
4	A	26	50	20120615	6	1608	31.4	0.0545154805831656	-0.0925127827090403
4	A	26	50	20120615	6	1610	31.44	0.0556277595499721	-0.0929731092235927
4	A	26	50	20120615	6	1612	31.48	0.0565189969369796	-0.0929162578383853
4	A	26	50	20120615	6	1614	31.52	0.0570593679391624	-0.0919063679334947
4	A	26	50	20120615	6	1616	31.56	0.0582280740271075	-0.0914956803149816
4	A	26	50	20120615	6	1618	31.6	0.0588262863639913	-0.090326125698899
4	A	26	50	20120615	6	1620	31.64	0.058890491659723	-0.0904599103018995
4	A	26	50	20120615	6	1622	31.68	0.0587458883229704	-0.0893557630630767
4	A	26	50	20120615	6	1624	31.72	0.0582666113466822	-0.0889907545426282
4	A	26	50	20120615	6	1626	31.76	0.058510280343479	-0.0890652835973653
4	A	26	50	20120615	6	1628	31.8	0.0579355439517306	-0.0877166895442863
4	A	26	50	20120615	6	1630	31.84	0.0577666161417051	-0.088000168652864
4	A	26	50	20120615	6	1632	31.88	0.0575384327834162	-0.0881505702652224
4	A	26	50	20120615	6	1634	31.92	0.0574332152943757	-0.0879814303231626
4	A	26	50	20120615	6	1636	31.96	0.0564462356491955	-0.0862757473455844
4	A	26	50	20120615	6	1638	32	0.0561422504439634	-0.0866108452491887
4	A	26	50	20120615	6	1640	32.04	0.0557174206898265	-0.085627118295202
4	A	26	50	20120615	6	1642	32.08	0.0551262087100764	-0.0846720291658533
4	A	26	50	20120615	6	1644	32.12	0.0542363855366313	-0.0843395475573393
4	A	26	50	20120615	6	1646	32.16	0.0537848978568437	-0.0831562043590237
4	A	26	50	20120615	6	1648	32.2	0.0531314604803492	-0.0828564617944787
4	A	26	50	20120615	6	1650	32.24	0.052230252887727	-0.0816418644764346
4	A	26	50	20120615	6	1652	32.28	0.0513069128528536	-0.0801821132373531
4	A	26	50	20120615	6	1654	32.32	0.050802392164477	-0.0796354489848177
4	A	26	50	20120615	6	1656	32.36	0.0499303173712396	-0.0787217963128466
4	A	26	50	20120615	6	1658	32.4	0.0488413022175342	-0.0777348873783445
4	A	26	50	20120615	6	1660	32.44	0.0474314727172045	-0.0764639336498398
4	A	26	50	20120615	6	1662	32.48	0.0465366290856129	-0.0752408510504214
4	A	26	50	20120615	6	1664	32.52	0.0460407350999667	-0.0738136974339527
4	A	26	50	20120615	6	1666	32.56	0.0450676147476978	-0.0732200105804684
4	A	26	50	20120615	6	1668	32.6	0.0447478610612453	-0.0720402736267368
4	A	26	50	20120615	6	1670	32.64	0.0446473104769605	-0.0710119989455353
4	A	26	50	20120615	6	1672	32.68	0.0444718772845482	-0.0694847190088505
4	A	26	50	20120615	6	1674	32.72	0.0447515380165074	-0.0691668745107071
4	A	26	50	20120615	6	1676	32.76	0.0443377391281571	-0.0688462722961172
4	A	26	50	20120615	6	1678	32.8	0.0443208392760867	-0.068989178576595
4	A	26	50	20120615	6	1680	32.84	0.04436093223058	-0.0687028710408925
4	A	26	50	20120615	6	1682	32.88	0.0439689122310902	-0.0693522779087342
4	A	26	50	20120615	6	1684	32.92	0.0434806549986809	-0.0692609904232831
4	A	26	50	20120615	6	1686	32.96	0.0426747654001625	-0.0685622982127926
4	A	26	50	20120615	6	1688	33	0.0412454904633502	-0.0679638737438745
4	A	26	50	20120615	6	1690	33.04	0.0399871232355506	-0.0673311545960687
4	A	26	50	20120615	6	1692	33.08	0.038939685960579	-0.0665668428762842
4	A	26	50	20120615	6	1694	33.12	0.0377813743423173	-0.0656869899084538
4	A	26	50	20120615	6	1696	33.16	0.0376404479608268	-0.0645152432613495
4	A	26	50	20120615	6	1698	33.2	0.037268085529854	-0.0637430826562938
4	A	26	50	20120615	6	1700	33.24	0.036510067060422	-0.0629331625491228
4	A	26	50	20120615	6	1702	33.28	0.0367113096503477	-0.0636862312710864
4	A	26	50	20120615	6	1704	33.32	0.0362723377605871	-0.0632947769570216
4	A	26	50	20120615	6	1706	33.36	0.0369200475721539	-0.0635319405714315
4	A	26	50	20120615	6	1708	33.4	0.0365020060431165	-0.0631731545906575
4	A	26	50	20120615	6	1710	33.44	0.035929037418321	-0.0636003177971723
4	A	26	50	20120615	6	1712	33.48	0.0360252746512405	-0.0634393095830961
4	A	26	50	20120615	6	1714	33.52	0.0361218654375506	-0.0632615429383058
4	A	26	50	20120615	6	1716	33.56	0.0356751153731969	-0.0635544265670733
4	A	26	50	20120615	6	1718	33.6	0.0352114654567729	-0.0638459666929565
4	A	26	50	20120615	6	1720	33.64	0.0336360315482893	-0.0633758821048237
4	A	26	50	20120615	6	1722	33.68	0.0332588607912044	-0.0629381830072692
4	A	26	50	20120615	6	1724	33.72	0.0321935337146687	-0.0631780336274477
4	A	26	50	20120615	6	1726	33.76	0.0307699863427839	-0.0625512541766039
4	A	26	50	20120615	6	1728	33.8	0.0292796880907552	-0.0625414961030235
4	A	26	50	20120615	6	1730	33.84	0.0284356854367309	-0.0613443643224747
4	A	26	50	20120615	6	1732	33.88	0.026785015366729	-0.0610552990703256
4	A	26	50	20120615	6	1734	33.92	0.0254170465878455	-0.061168718998028
4	A	26	50	20120615	6	1736	33.96	0.0241530225057965	-0.0606368332772195
4	A	26	50	20120615	6	1738	34	0.0232764222291595	-0.0602522378989321
4	A	26	50	20120615	6	1740	34.04	0.0222854120753266	-0.0594027905226927
4	A	26	50	20120615	6	1742	34.08	0.0219221713218310	-0.0596487929718675
4	A	26	50	20120615	6	1744	34.12	0.0204083264139888	-0.0595188974561635
4	A	26	50	20120615	6	1746	34.16	0.0187748390387697	-0.0592470148987973
4	A	26	50	20120615	6	1748	34.2	0.0170123046759841	-0.0587902239181508
4	A	26	50	20120615	6	1750	34.24	0.0157224711964217	-0.0584914713030995
4	A	26	50	20120615	6	1752	34.28	0.0138499817291616	-0.0581444940055712
4	A	26	50	20120615	6	1754	34.32	0.0121494606310861	-0.0584892085613997
4	A	26	50	20120615	6	1756	34.36	0.0107587230138484	-0.0575070372423316
4	A	26	50	20120615	6	1758	34.4	0.00888128379912003	-0.0583154724252621
4	A	26	50	20120615	6	1760	34.44	0.00680924879820909	-0.0579571814192349
4	A	26	50	20120615	6	1762	34.48	0.00511770795625463	-0.0585200384170594
4	A	26	50	20120615	6	1764	34.52	0.0038022772112133	-0.0586295692574652
4	A	26	50	20120615	6	1766	34.56	0.00256957795957080	-0.0585559594415437
4	A	26	50	20120615	6	1768	34.6	0.00157694146014111	-0.0586617426160092
4	A	26	50	20120615	6	1770	34.64	0.000307401945198781	-0.0593548486829282
4	A	26	50	20120615	6	1772	34.68	-0.00055342985021772	-0.0600574299807152
4	A	26	50	20120615	6	1774	34.72	-0.00196559280292537	-0.0593506767529192
4	A	26	50	20120615	6	1776	34.76	-0.00300907027992235	-0.0591806175720439
4	A	26	50	20120615	6	1778	34.8	-0.0042199199320262	-0.0595587782786224
4	A	26	50	20120615	6	1780	34.84	-0.00504864907957683	-0.0605053114159188
4	A	26	50	20120615	6	1782	34.88	-0.0072981678825656	-0.0607814366139721
4	A	26	50	20120615	6	1784	34.92	-0.00794474632328258	-0.0610190244924508
4	A	26	50	20120615	6	1786	34.96	-0.00939466877810558	-0.0611545768624042
4	A	26	50	20120615	6	1788	35	-0.0104295195523721	-0.0614687444052854
4	A	26	50	20120615	6	1790	35.04	-0.0114428742804906	-0.0614029127639569
4	A	26	50	20120615	6	1792	35.08	-0.0124626636803178	-0.0617481222945322
4	A	26	50	20120615	6	1794	35.12	-0.0128688965261095	-0.0627538402694138
4	A	26	50	20120615	6	1796	35.16	-0.0146471286594374	-0.0634709879668932
4	A	26	50	20120615	6	1798	35.2	-0.0144543006402078	-0.0636181368880582
4	A	26	50	20120615	6	1800	35.24	-0.0150767667396864	-0.0638029038899822
4	A	26	50	20120615	6	1802	35.28	-0.0153381134060129	-0.0637183339189523
4	A	26	50	20120615	6	1804	35.32	-0.0159047887804558	-0.063838542071754
4	A	26	50	20120615	6	1806	35.36	-0.0166073700782427	-0.0643773574390182
4	A	26	50	20120615	6	1808	35.4	-0.0173477815888232	-0.0643931259202386
4	A	26	50	20120615	6	1810	35.44	-0.0182352005992123	-0.0640900599538221
4	A	26	50	20120615	6	1812	35.48	-0.0190630812186255	-0.0637957621114922
4	A	26	50	20120615	6	1814	35.52	-0.0199880475990956	-0.0636718062927502
4	A	26	50	20120615	6	1816	35.56	-0.0196949518382938	-0.0640773320317607
4	A	26	50	20120615	6	1818	35.6	-0.0202300902502958	-0.0651931465324731
4	A	26	50	20120615	6	1820	35.64	-0.0198832543741238	-0.0645074650867565
4	A	26	50	20120615	6	1822	35.68	-0.0203331157083147	-0.0641670638822933
4	A	26	50	20120615	6	1824	35.72	-0.0203737743482329	-0.0645376585463131
4	A	26	50	20120615	6	1826	35.76	-0.0203798554665511	-0.0637468303222341
4	A	26	50	20120615	6	1828	35.8	-0.0204517682261978	-0.0635617804775976
4	A	26	50	20120615	6	1830	35.84	-0.0205935431358257	-0.0630370365352791
4	A	26	50	20120615	6	1832	35.88	-0.0204040385184677	-0.0630364708498541
4	A	26	50	20120615	6	1834	35.92	-0.020477506913033	-0.0628275207960135
4	A	26	50	20120615	6	1836	35.96	-0.0203711580531425	-0.063109656401707
4	A	26	50	20120615	6	1838	36	-0.0206245144128416	-0.0629217781299457
4	A	26	50	20120615	6	1840	36.04	-0.0206679307692065	-0.061976234942143
4	A	26	50	20120615	6	1842	36.08	-0.0208482429984091	-0.0621678608798446
4	A	26	50	20120615	6	1844	36.12	-0.0210488491922317	-0.0617944377887
4	A	26	50	20120615	6	1846	36.16	-0.0223094084510530	-0.0610660470933997
4	A	26	50	20120615	6	1848	36.2	-0.0231437944528531	-0.0598165894110431
4	A	26	50	20120615	6	1850	36.24	-0.0237078535322056	-0.0586261751449155
4	A	26	50	20120615	6	1852	36.28	-0.0238574066164265	-0.0573978599553163
4	A	26	50	20120615	6	1854	36.32	-0.0244389312332744	-0.0561679184201205
4	A	26	50	20120615	6	1856	36.36	-0.024895227239174	-0.055802273503569
4	A	26	50	20120615	6	1858	36.4	-0.0251147131840543	-0.0554669634679302
4	A	26	50	20120615	6	1860	36.44	-0.0249767566510449	-0.0536315263960043
4	A	26	50	20120615	6	1862	36.48	-0.0253814338619179	-0.0529886956212276
4	A	26	50	20120615	6	1864	36.52	-0.0253763426930934	-0.0523773310982137
4	A	26	50	20120615	6	1866	36.56	-0.0256316082411017	-0.0512439803493279
4	A	26	50	20120615	6	1868	36.6	-0.0260498619021736	-0.0514609914204741
4	A	26	50	20120615	6	1870	36.64	-0.0262838435360682	-0.0499578945357059
4	A	26	50	20120615	6	1872	36.68	-0.0266014051914991	-0.0488876884223800
4	A	26	50	20120615	6	1874	36.72	-0.0265427860393387	-0.0482182704326307
4	A	26	50	20120615	6	1876	36.76	-0.0265833032579007	-0.047963358438013
4	A	26	50	20120615	6	1878	36.8	-0.0263008848094948	-0.0473150829410211
4	A	26	50	20120615	6	1880	36.84	-0.0267524431999605	-0.0466662417586043
4	A	26	50	20120615	6	1882	36.88	-0.0267908390981789	-0.0458886364313335
4	A	26	50	20120615	6	1884	36.92	-0.0269983749384572	-0.0445092832332729
4	A	26	50	20120615	6	1886	36.96	-0.0277682728018131	-0.043098746626162
4	A	26	50	20120615	6	1888	37	-0.027210436262135	-0.0418585520426389
4	A	26	50	20120615	6	1890	37.04	-0.0272989660311396	-0.0412511473175997
4	A	26	50	20120615	6	1892	37.08	-0.0269895997433027	-0.0395134394739015
4	A	26	50	20120615	6	1894	37.12	-0.0278812826075823	-0.0388386969700899
4	A	26	50	20120615	6	1896	37.16	-0.0280043404007122	-0.0374773537817461
4	A	26	50	20120615	6	1898	37.2	-0.0277193692968262	-0.0378292171871323
4	A	26	50	20120615	6	1900	37.24	-0.0278584006321431	-0.0361598653559715
4	A	26	50	20120615	6	1902	37.28	-0.0280674072545263	-0.0363242111140549
4	A	26	50	20120615	6	1904	37.32	-0.0277739084428592	-0.0356625500856952
4	A	26	50	20120615	6	1906	37.36	-0.0278568096418855	-0.0343176047036071
4	A	26	50	20120615	6	1908	37.4	-0.0279655060962895	-0.0332084935751804
4	A	26	50	20120615	6	1910	37.44	-0.0274169255843771	-0.0320167428772364
4	A	26	50	20120615	6	1912	37.48	-0.0274958245590219	-0.0311422073524005
4	A	26	50	20120615	6	1914	37.52	-0.0273493756735704	-0.0302312487572657
4	A	26	50	20120615	6	1916	37.56	-0.0267432013143304	-0.0289429426283507
4	A	26	50	20120615	6	1918	37.6	-0.0262295660195443	-0.0280344447648144
4	A	26	50	20120615	6	1920	37.64	-0.0258959813244517	-0.0271197031484002
4	A	26	50	20120615	6	1922	37.68	-0.0255864029045805	-0.0262109365842871
4	A	26	50	20120615	6	1924	37.72	-0.0251709854488079	-0.0253313586809946
4	A	26	50	20120615	6	1926	37.76	-0.0245013228001124	-0.0247330374496664
4	A	26	50	20120615	6	1928	37.8	-0.0237493493865527	-0.0232501291706079
4	A	26	50	20120615	6	1930	37.84	-0.0230141662235124	-0.0225173586559049
4	A	26	50	20120615	6	1932	37.88	-0.0224363330576158	-0.0216063077833352
4	A	26	50	20120615	6	1934	37.92	-0.0213464258887059	-0.0206511207196973
4	A	26	50	20120615	6	1936	37.96	-0.020472452513761	-0.0209328214547203
4	A	26	50	20120615	6	1938	38	-0.0196513495128455	-0.0201417209945305
4	A	26	50	20120615	6	1940	38.04	-0.0180833564890203	-0.0198375781044862
4	A	26	50	20120615	6	1942	38.08	-0.0174108625847728	-0.0185004745366015
4	A	26	50	20120615	6	1944	38.12	-0.0167707329579003	-0.0188635597266052
4	A	26	50	20120615	6	1946	38.16	-0.0153195872083458	-0.0188378422529734
4	A	26	50	20120615	6	1948	38.2	-0.0145783271696280	-0.0185361197894411
4	A	26	50	20120615	6	1950	38.24	-0.0133285654313554	-0.0181101798776578
4	A	26	50	20120615	6	1952	38.28	-0.0114681533479180	-0.0182231896834270
4	A	26	50	20120615	6	1954	38.32	-0.0109219769990617	-0.0176624610770139
4	A	26	50	20120615	6	1956	38.36	-0.0103842788605118	-0.0176706776578113
4	A	26	50	20120615	6	1958	38.4	-0.00913786173731428	-0.0167604190983898
4	A	26	50	20120615	6	1960	38.44	-0.00805340035127968	-0.0160915385097942
4	A	26	50	20120615	6	1962	38.48	-0.00686345984669554	-0.0157524313107406
4	A	26	50	20120615	6	1964	38.52	-0.00578959092024316	-0.0159728223523008
4	A	26	50	20120615	6	1966	38.56	-0.00468569823986159	-0.0157530111383012
4	A	26	50	20120615	6	1968	38.6	-0.00419404689490258	-0.0154654308103926
4	A	26	50	20120615	6	1970	38.64	-0.00303292099165178	-0.0141912809592369
4	A	26	50	20120615	6	1972	38.68	-0.00257265104564183	-0.0143709709344721
4	A	26	50	20120615	6	1974	38.72	-0.00176328955282789	-0.0131222274299644
4	A	26	50	20120615	6	1976	38.76	-0.00089733123324779	-0.0129010797841483
4	A	26	50	20120615	6	1978	38.8	-0.00082328301112193	-0.0116979517380951
4	A	26	50	20120615	6	1980	38.84	-0.000293858021911939	-0.0113772929549626
4	A	26	50	20120615	6	1982	38.88	0.00108392539909442	-0.0107409534204372
4	A	26	50	20120615	6	1984	38.92	0.00148077493789975	-0.0103094556493537
4	A	26	50	20120615	6	1986	38.96	0.00277118824502270	-0.00933555747962554
4	A	26	50	20120615	6	1988	39	0.00286067260818186	-0.00893928776838074
4	A	26	50	20120615	6	1990	39.04	0.00345063300892923	-0.00861545407580074
4	A	26	50	20120615	6	1992	39.08	0.00303837561336185	-0.00857994317324954
4	A	26	50	20120615	6	1994	39.12	0.00325336435911381	-0.00814500179214174
4	A	26	50	20120615	6	1996	39.16	0.00261514392055046	-0.00739894756944744
4	A	26	50	20120615	6	1998	39.2	0.00231982784445571	-0.00721183297300984
4	A	26	50	20120615	6	2000	39.24	0.00286721334590784	-0.00670929218362057
4	A	26	50	20120615	6	2002	39.28	0.00272104730316877	-0.00622870705978713
4	A	26	50	20120615	6	2004	39.32	0.00233399119328287	-0.00592914834300526
4	A	26	50	20120615	6	2006	39.36	0.00209888525960616	-0.00607003936915668
4	A	26	50	20120615	6	2008	39.4	0.00124855399989028	-0.00550079719709808
4	A	26	50	20120615	6	2010	39.44	0.00107733516389376	-0.0043948114806442
4	A	26	50	20120615	6	2012	39.48	0.00120298803891061	-0.00424941618429662
4	A	26	50	20120615	6	2014	39.52	0.000523769549174061	-0.00463665614194562
4	A	26	50	20120615	6	2016	39.56	0.000329534387449931	-0.00353022494821959
4	A	26	50	20120615	6	2018	39.6	0.00039714086679918	-0.00355411808635589
4	A	26	50	20120615	6	2020	39.64	0.000589169855366011	-0.00326201934611553
4	A	26	50	20120615	6	2022	39.68	0.00050772529630894	-0.00336114157470227
4	A	26	50	20120615	6	2024	39.72	0.00059760563926556	-0.00281940585643182
4	A	26	50	20120615	6	2026	39.76	0.000394913480438441	-0.00204886452590502
4	A	26	50	20120615	6	2028	39.8	0.00065541161862756	-0.00132171833853965
4	A	26	50	20120615	6	2030	39.84	0.000824403068263341	1.10153094373192e-05
4	A	26	50	20120615	6	2032	39.88	0.0011754388051622	0.00192030296714376
4	A	26	50	20120615	6	2034	39.92	0.00146524687298489	0.00334191534132180
4	A	26	50	20120615	6	2036	39.96	0.00161847337693411	0.00422978760715765
4	A	26	50	20120615	6	2038	40	0.00187845179163906	0.00533345754890315
4	A	26	50	20120615	6	2040	40.04	0.00294693609995271	0.00502232702964716
4	A	26	50	20120615	6	2042	40.08	0.00317473196372552	0.00541121313188276
4	A	26	50	20120615	6	2044	40.12	0.00348313587923325	0.00477879874709973
4	A	26	50	20120615	6	2046	40.16	0.00394509602258227	0.00491971784539036
4	A	26	50	20120615	6	2048	40.2	0.00459518079369512	0.00447466575655037
4	A	26	50	20120615	6	2050	40.24	0.00615118694336565	0.00381842470166847
4	A	26	50	20120615	6	2052	40.28	0.00708202938118743	0.00334827647392535
4	A	26	50	20120615	6	2054	40.32	0.00803328599178207	0.003931611284133
4	A	26	50	20120615	6	2056	40.36	0.00945293720530249	0.00312585603590312
4	A	26	50	20120615	6	2058	40.4	0.0100435693574920	0.0036236309255872
4	A	26	50	20120615	6	2060	40.44	0.00939726668841967	0.00400796467436553
4	A	26	50	20120615	6	2062	40.48	0.00902404158717379	0.00440896492997642
4	A	26	50	20120615	6	2064	40.52	0.00864695568290263	0.00486637816459037
4	A	26	50	20120615	6	2066	40.56	0.0085161904258578	0.00455677146044784
4	A	26	50	20120615	6	2068	40.6	0.00820149255289073	0.00514875418658941
4	A	26	50	20120615	6	2070	40.64	0.00801500021042059	0.00517845267139924
4	A	26	50	20120615	6	2072	40.68	0.00804731499032081	0.00505076332885258
4	A	26	50	20120615	6	2074	40.72	0.00774617235434908	0.00536303582556018
4	A	26	50	20120615	6	2076	40.76	0.00719566144092411	0.00560118938946381
4	A	26	50	20120615	6	2078	40.8	0.00709890094898654	0.0055695392899379
4	A	26	50	20120615	6	2080	40.84	0.00653494652143765	0.00653877904019167
4	A	26	50	20120615	6	2082	40.88	0.00569149894623662	0.00765599007679689
4	A	26	50	20120615	6	2084	40.92	0.0049633960433963	0.00766353702747249
4	A	26	50	20120615	6	2086	40.96	0.0039283755635023	0.00846903064619334
4	A	26	50	20120615	6	2088	41	0.0035009719406819	0.00800731820234977
4	A	26	50	20120615	6	2090	41.04	0.00347225633429792	0.0085868841334137
4	A	26	50	20120615	6	2092	41.08	0.00292912054460072	0.00792271994704861
4	A	26	50	20120615	6	2094	41.12	0.00240258055105797	0.00766587047985041
4	A	26	50	20120615	6	2096	41.16	0.00143624135282062	0.00803003754322929
4	A	26	50	20120615	6	2098	41.2	4.74412081633707e-05	0.00839637542442642
4	A	26	50	20120615	6	2100	41.24	-0.00163122321930568	0.00844019483165655
4	A	26	50	20120615	6	2102	41.28	-0.00198595747822354	0.00893782122891658
4	A	26	50	20120615	6	2104	41.32	-0.00255336965793243	0.00872314219593479
4	A	26	50	20120615	6	2106	41.36	-0.00312806857302146	0.00882399895745577
4	A	26	50	20120615	6	2108	41.4	-0.00411731470756737	0.00932923714708324
4	A	26	50	20120615	6	2110	41.44	-0.00478153878587683	0.00962021533520744
4	A	26	50	20120615	6	2112	41.48	-0.00616060277726392	0.00965740137372326
4	A	26	50	20120615	6	2114	41.52	-0.00689784927789177	0.0107563697624806
4	A	26	50	20120615	6	2116	41.56	-0.0077081766785688	0.0112097836011402
4	A	26	50	20120615	6	2118	41.6	-0.00910284580950988	0.0117824269568163
4	A	26	50	20120615	6	2120	41.64	-0.00972751101107788	0.0118910314873388
4	A	26	50	20120615	6	2122	41.68	-0.0102962864926610	0.0116222107023351
4	A	26	50	20120615	6	2124	41.72	-0.0110433518780524	0.0131668783947693
4	A	26	50	20120615	6	2126	41.76	-0.0108617315013046	0.0127970969035478
4	A	26	50	20120615	6	2128	41.8	-0.0110690976359554	0.0130622195200859
4	A	26	50	20120615	6	2130	41.84	-0.0109937907637590	0.0132657955623895
4	A	26	50	20120615	6	2132	41.88	-0.0112461854582357	0.0129876621810775
4	A	26	50	20120615	6	2134	41.92	-0.0110856863610420	0.0125097852762160
4	A	26	50	20120615	6	2136	41.96	-0.0110697835295331	0.0123040808425011
4	A	26	50	20120615	6	2138	42	-0.0121764268552935	0.0120482283958643
4	A	26	50	20120615	6	2140	42.04	-0.0120163308089650	0.0118362448539324
4	A	26	50	20120615	6	2142	42.08	-0.0120910578536008	0.0120411078305778
4	A	26	50	20120615	6	2144	42.12	-0.0121016149578439	0.0119872757913261
4	A	26	50	20120615	6	2146	42.16	-0.0126349714607573	0.0115431561641984
4	A	26	50	20120615	6	2148	42.2	-0.0133545021080893	0.0111092966564658
4	A	26	50	20120615	6	2150	42.24	-0.0139116881095287	0.0109104723717318
4	A	26	50	20120615	6	2152	42.28	-0.0145665396995856	0.00922890173539202
4	A	26	50	20120615	6	2154	42.32	-0.0159496405635865	0.00815169526493244
4	A	26	50	20120615	6	2156	42.36	-0.0166620294324285	0.00744977157645199
4	A	26	50	20120615	6	2158	42.4	-0.0184727177670129	0.00625002350081277
4	A	26	50	20120615	6	2160	42.44	-0.0199410249981467	0.00562953730032158
4	A	26	50	20120615	6	2162	42.48	-0.0210426266525573	0.00451577340927465
4	A	26	50	20120615	6	2164	42.52	-0.0227789273537608	0.00315989615634944
4	A	26	50	20120615	6	2166	42.56	-0.0233327333847861	0.00321773749105050
4	A	26	50	20120615	6	2168	42.6	-0.024225950670781	0.00192260071062922
4	A	26	50	20120615	6	2170	42.64	-0.0257394420252327	0.00091030664268256
4	A	26	50	20120615	6	2172	42.68	-0.0266083348379547	-0.000544636270286881
4	A	26	50	20120615	6	2174	42.72	-0.0270526807392523	0.000347308223501829
4	A	26	50	20120615	6	2176	42.76	-0.0273429480729294	0.000204401943024029
4	A	26	50	20120615	6	2178	42.8	-0.0272182144367281	0.000295477296440859
4	A	26	50	20120615	6	2180	42.84	-0.0271982740254986	0.000182764475519719
4	A	26	50	20120615	6	2182	42.88	-0.028134695535824	-0.00064066137117201
4	A	26	50	20120615	6	2184	42.92	-0.028534564420585	-0.00122649933938507
4	A	26	50	20120615	6	2186	42.96	-0.0292899665949265	-0.00126249107454746
4	A	26	50	20120615	6	2188	43	-0.0305301611784496	-0.00275286003725435
4	A	26	50	20120615	6	2190	43.04	-0.0308066399298936	-0.00319522603956465
4	A	26	50	20120615	6	2192	43.08	-0.0314979782298597	-0.0030801797662656
4	A	26	50	20120615	6	2194	43.12	-0.0329563859660569	-0.00389413038208944
4	A	26	50	20120615	6	2196	43.16	-0.0330158536463547	-0.00374415303379977
4	A	26	50	20120615	6	2198	43.2	-0.0344119652751294	-0.00482234945375302
4	A	26	50	20120615	6	2200	43.24	-0.0355006268754442	-0.00509670688485339
4	A	26	50	20120615	6	2202	43.28	-0.0364705652471978	-0.00550902084896327
4	A	26	50	20120615	6	2204	43.32	-0.0373029713500106	-0.00618515635313385
4	A	26	50	20120615	6	2206	43.36	-0.038261454591909	-0.00638477259746281
4	A	26	50	20120615	6	2208	43.4	-0.0401936945821793	-0.00603192631365072
4	A	26	50	20120615	6	2210	43.44	-0.0410917201942863	-0.00651898146453201
4	A	26	50	20120615	6	2212	43.48	-0.0430144849536887	-0.00754711472437724
4	A	26	50	20120615	6	2214	43.52	-0.0439524620989327	-0.00653234578269644
4	A	26	50	20120615	6	2216	43.56	-0.0464214668468017	-0.00639467209239942
4	A	26	50	20120615	6	2218	43.6	-0.0473984762863672	-0.00604642200266505
4	A	26	50	20120615	6	2220	43.64	-0.047729685102675	-0.00637706513354788
4	A	26	50	20120615	6	2222	43.68	-0.0489825368975813	-0.00616960000394774
4	A	26	50	20120615	6	2224	43.72	-0.0497520812075466	-0.00581781438030744
4	A	26	50	20120615	6	2226	43.76	-0.0500509752439542	-0.00447537215622478
4	A	26	50	20120615	6	2228	43.8	-0.0505479298897721	-0.00480728807931374
4	A	26	50	20120615	6	2230	43.84	-0.0507395558274736	-0.00434427455899279
4	A	26	50	20120615	6	2232	43.88	-0.0515554863422848	-0.00296407283279476
4	A	26	50	20120615	6	2234	43.92	-0.0515472131929449	-0.00294377886817471
4	A	26	50	20120615	6	2236	43.96	-0.0524148332134608	-0.00334456699175125
4	A	26	50	20120615	6	2238	44	-0.052819015449587	-0.00286825986394399
4	A	26	50	20120615	6	2240	44.04	-0.0532234805284257	-0.00272952551347519
4	A	26	50	20120615	6	2242	44.08	-0.0542602404910015	-0.00163181294636119
4	A	26	50	20120615	6	2244	44.12	-0.0550143698731369	-0.000672056912256691
4	A	26	50	20120615	6	2246	44.16	-0.055976247227585	-0.000174748713048191
4	A	26	50	20120615	6	2248	44.2	-0.0574626563923172	0.00140429144001949
4	A	26	50	20120615	6	2250	44.24	-0.0582963352873362	0.00165460724055953
4	A	26	50	20120615	6	2252	44.28	-0.0591075988973915	0.00238752341925938
4	A	26	50	20120615	6	2254	44.32	-0.0600130491307009	0.00321406053578833
4	A	26	50	20120615	6	2256	44.36	-0.060831383808568	0.00369736802072934
4	A	26	50	20120615	6	2258	44.4	-0.0613080444897659	0.00403769851451442
4	A	26	50	20120615	6	2260	44.44	-0.0621046709894507	0.00417374585921472
4	A	26	50	20120615	6	2262	44.48	-0.0626629317931974	0.00487710497446098
4	A	26	50	20120615	6	2264	44.52	-0.0628237985859174	0.00487759994920781
4	A	26	50	20120615	6	2266	44.56	-0.0631501990761131	0.00528234787075899
4	A	26	50	20120615	6	2268	44.6	-0.0634440019436961	0.00534931088293736
4	A	26	50	20120615	6	2270	44.64	-0.0638419616401479	0.00555734169796244
4	A	26	50	20120615	6	2272	44.68	-0.0647717363467301	0.00622987095754896
4	A	26	50	20120615	6	2274	44.72	-0.0651366741565004	0.00627760066527906
4	A	26	50	20120615	6	2276	44.76	-0.0653343105018421	0.00579839439966893
4	A	26	50	20120615	6	2278	44.8	-0.0651017430815098	0.00610110681269489
4	A	26	50	20120615	6	2280	44.84	-0.0657027838455184	0.00672915905574478
4	A	26	50	20120615	6	2282	44.88	-0.0657652213742972	0.00625221553183446
4	A	26	50	20120615	6	2284	44.92	-0.0655698477706553	0.00635948363054045
4	A	26	50	20120615	6	2286	44.96	-0.0654327397657833	0.00603909354798483
4	A	26	50	20120615	6	2288	45	-0.0647247137457812	0.00518101946901496
4	A	26	50	20120615	6	2290	45.04	-0.0640829436311763	0.00539626277320814
4	A	26	50	20120615	6	2292	45.08	-0.0641808072096925	0.00566991309752734
4	A	26	50	20120615	6	2294	45.12	-0.06392306678795	0.00532760270475493
4	A	26	50	20120615	6	2296	45.16	-0.0639937067553905	0.00573765392716501
4	A	26	50	20120615	6	2298	45.2	-0.0633502395845108	0.00543444653939221
4	A	26	50	20120615	6	2300	45.24	-0.0633019441913557	0.00464750740260971
4	A	26	50	20120615	6	2302	45.28	-0.0635742510127906	0.00382125312879322
4	A	26	50	20120615	6	2304	45.32	-0.0640033941182928	0.00245971902161853
4	A	26	50	20120615	6	2306	45.36	-0.0640104651861046	0.00170933730542336
4	A	26	50	20120615	6	2308	45.4	-0.064908137244821	0.00058383544180873
4	A	26	50	20120615	6	2310	45.44	-0.0654717013494266	-0.00042775151935673
4	A	26	50	20120615	6	2312	45.48	-0.0670522264267348	-0.0015007153491292
4	A	26	50	20120615	6	2314	45.52	-0.0672000824546809	-0.00249483677279937
4	A	26	50	20120615	6	2316	45.56	-0.0682601769410358	-0.00346046179318773
4	A	26	50	20120615	6	2318	45.6	-0.068540969043845	-0.00524781560399296
4	A	26	50	20120615	6	2320	45.64	-0.0693653848400304	-0.0068551400283081
4	A	26	50	20120615	6	2322	45.68	-0.0698134076965902	-0.00717630792832304
4	A	26	50	20120615	6	2324	45.72	-0.0699505864121404	-0.00716782264694874
4	A	26	50	20120615	6	2326	45.76	-0.069729261989629	-0.00790434507023274
4	A	26	50	20120615	6	2328	45.8	-0.0698452982124217	-0.00791813365246584
4	A	26	50	20120615	6	2330	45.84	-0.0699729309864258	-0.00802087626777224
4	A	26	50	20120615	6	2332	45.88	-0.0699440103190753	-0.00854943858670914
4	A	26	50	20120615	6	2334	45.92	-0.0699539805246901	-0.00826369673643174
4	A	26	50	20120615	6	2336	45.96	-0.0701620113397151	-0.00774411467361584
4	A	26	50	20120615	6	2338	46	-0.0701027557914517	-0.00775189284820884
4	A	26	50	20120615	6	2340	46.04	-0.0700437830859007	-0.00791014334583844
4	A	26	50	20120615	6	2342	46.08	-0.0701147058960538	-0.00796098432340574
4	A	26	50	20120615	6	2344	46.12	-0.0698546320219333	-0.00798191468412884
4	A	26	50	20120615	6	2346	46.16	-0.0700806233492006	-0.00848806171810224
4	A	26	50	20120615	6	2348	46.2	-0.0699475458529813	-0.00780245098306374
4	A	26	50	20120615	6	2350	46.24	-0.070538545700697	-0.00847759653774064
4	A	26	50	20120615	6	2352	46.28	-0.0706066400837252	-0.00958895626573154
4	A	26	50	20120615	6	2354	46.32	-0.0704711584244499	-0.0105902194678916
4	A	26	50	20120615	6	2356	46.36	-0.0704333989223345	-0.0112935078724598
4	A	26	50	20120615	6	2358	46.4	-0.0708541981678186	-0.0127748258683675
4	A	26	50	20120615	6	2360	46.44	-0.0700897450266779	-0.0134033730861642
4	A	26	50	20120615	6	2362	46.48	-0.0694986037576059	-0.0157238146993060
4	A	26	50	20120615	6	2364	46.52	-0.0693986895694242	-0.0169013596220159
4	A	26	50	20120615	6	2366	46.56	-0.0690273877986232	-0.0178049713776942
4	A	26	50	20120615	6	2368	46.6	-0.0679620607220875	-0.0198270139291753
4	A	26	50	20120615	6	2370	46.64	-0.06780974992142	-0.0208152663665616
4	A	26	50	20120615	6	2372	46.68	-0.067388455701189	-0.0211221507095966
4	A	26	50	20120615	6	2374	46.72	-0.0666217398183484	-0.0215135343129833
4	A	26	50	20120615	6	2376	46.76	-0.0658041122472624	-0.0226343692718421
4	A	26	50	20120615	6	2378	46.8	-0.0646762062205918	-0.0244191774982351
4	A	26	50	20120615	6	2380	46.84	-0.0651656655345291	-0.0244857869570228
4	A	26	50	20120615	6	2382	46.88	-0.0643210264844018	-0.0263421543896719
4	A	26	50	20120615	6	2384	46.92	-0.0637861709151123	-0.0266340480689457
4	A	26	50	20120615	6	2386	46.96	-0.0631620077593589	-0.0264499881738028
4	A	26	50	20120615	6	2388	47	-0.0623596536947465	-0.0273977233926272
4	A	26	50	20120615	6	2390	47.04	-0.0617428444495175	-0.0277041127609153
4	A	26	50	20120615	6	2392	47.08	-0.0606947707784428	-0.0288654649383361
4	A	26	50	20120615	6	2394	47.12	-0.0597148622010745	-0.03036834969107
4	A	26	50	20120615	6	2396	47.16	-0.0579799050027552	-0.0318852351580714
4	A	26	50	20120615	6	2398	47.2	-0.0565413669671093	-0.0326585271339770
4	A	26	50	20120615	6	2400	47.24	-0.0557846920005615	-0.0332971152680665
4	A	26	50	20120615	6	2402	47.28	-0.0541432143187151	-0.0336773972949887
4	A	26	50	20120615	6	2404	47.32	-0.0546560788671097	-0.0346713772973026
4	A	26	50	20120615	6	2406	47.36	-0.0542986363892199	-0.0337366528432521
4	A	26	50	20120615	6	2408	47.4	-0.0538009039259427	-0.0340601541956449
4	A	26	50	20120615	6	2410	47.44	-0.0528325918997858	-0.0354849743597358
4	A	26	50	20120615	6	2412	47.48	-0.0512609056572425	-0.0359036522848764
4	A	26	50	20120615	6	2414	47.52	-0.0501661205122026	-0.0370982809074198
4	A	26	50	20120615	6	2416	47.56	-0.0487422408001307	-0.0378460251153211
4	A	26	50	20120615	6	2418	47.6	-0.0470843228856216	-0.0384308377787015
4	A	26	50	20120615	6	2420	47.64	-0.0466153625972709	-0.0384376330748687
4	A	26	50	20120615	6	2422	47.68	-0.0462967261395326	-0.0388753463145588
4	A	26	50	20120615	6	2424	47.72	-0.0462115197723996	-0.0389014385547846
4	A	26	50	20120615	6	2426	47.76	-0.0463813951055119	-0.0386353966994309
4	A	26	50	20120615	6	2428	47.8	-0.0460843536888711	-0.0389833498043172
4	A	26	50	20120615	6	2430	47.84	-0.0463186676629528	-0.0394386063632485
4	A	26	50	20120615	6	2432	47.88	-0.0465481167423801	-0.039245926836443
4	A	26	50	20120615	6	2434	47.92	-0.0464451266397002	-0.0390086571560159
4	A	26	50	20120615	6	2436	47.96	-0.0459863204047274	-0.0382873021731884
4	A	26	50	20120615	6	2438	48	-0.0462017829120227	-0.0385850577676783
4	A	26	50	20120615	6	2440	48.04	-0.0462360422355712	-0.0384649556808937
4	A	26	50	20120615	6	2442	48.08	-0.0459595988394663	-0.0389453286726928
4	A	26	50	20120615	6	2444	48.12	-0.0460182179916267	-0.0387901187342224
4	A	26	50	20120615	6	2446	48.16	-0.0457564046348246	-0.0397648371478168
4	A	26	50	20120615	6	2448	48.2	-0.0452118051340903	-0.0397175882726979
4	A	26	50	20120615	6	2450	48.24	-0.044672204878299	-0.0398354700441895
4	A	26	50	20120615	6	2452	48.28	-0.0448045540545337	-0.0390631892309810
4	A	26	50	20120615	6	2454	48.32	-0.0445788384989112	-0.0390494784304938
4	A	26	50	20120615	6	2456	48.36	-0.0438694901892283	-0.0399351791714046
4	A	26	50	20120615	6	2458	48.4	-0.0431759669293083	-0.0403559006351428
4	A	26	50	20120615	6	2460	48.44	-0.0419603025871314	-0.0409452097905447
4	A	26	50	20120615	6	2462	48.48	-0.0405063984140235	-0.0419206855155018
4	A	26	50	20120615	6	2464	48.52	-0.0397313669554362	-0.0419599016575864
4	A	26	50	20120615	6	2466	48.56	-0.0383149542909736	-0.0419155731334738
4	A	26	50	20120615	6	2468	48.6	-0.0370927202196926	-0.0416204974736846
4	A	26	50	20120615	6	2470	48.64	-0.0356537508489102	-0.0421529559509859
4	A	26	50	20120615	6	2472	48.68	-0.0341711671318642	-0.0425355643592181
4	A	26	50	20120615	6	2474	48.72	-0.0328050439016796	-0.0415819530830422
4	A	26	50	20120615	6	2476	48.76	-0.0311881311094115	-0.0423318115402192
4	A	26	50	20120615	6	2478	48.8	-0.0303197615557076	-0.0416585468895803
4	A	26	50	20120615	6	2480	48.84	-0.0286455377588244	-0.0417048694548158
4	A	26	50	20120615	6	2482	48.88	-0.0267527967533511	-0.040448015435528
4	A	26	50	20120615	6	2484	48.92	-0.0255289363364734	-0.0404713499593071
4	A	26	50	20120615	6	2486	48.96	-0.024531703642966	-0.0404985735703828
4	A	26	50	20120615	6	2488	49	-0.0234396479301015	-0.0391638388102151
4	A	26	50	20120615	6	2490	49.04	-0.0218627998080555	-0.0393136040264704
4	A	26	50	20120615	6	2492	49.08	-0.0208727796037162	-0.0393597780992819
4	A	26	50	20120615	6	2494	49.12	-0.0199935630319889	-0.0392276905525562
4	A	26	50	20120615	6	2496	49.16	-0.0178314426271548	-0.0380784299010937
4	A	26	50	20120615	6	2498	49.2	-0.0173045773644927	-0.0381859808425122
4	A	26	50	20120615	6	2500	49.24	-0.0162386846025321	-0.0364852476124023
4	A	26	50	20120615	6	2502	49.28	-0.0157228502056565	-0.0361709386481649
4	A	26	50	20120615	6	2504	49.32	-0.0151428105130492	-0.0356046168271126
4	A	26	50	20120615	6	2506	49.36	-0.0151506593983204	-0.0343287840618177
4	A	26	50	20120615	6	2508	49.4	-0.0144784836921244	-0.0341790188455624
4	A	26	50	20120615	6	2510	49.44	-0.0145614980282357	-0.0338121718474828
4	A	26	50	20120615	6	2512	49.48	-0.0139490728450500	-0.0336281119523400
4	A	26	50	20120615	6	2514	49.52	-0.0129282934957291	-0.0333550273134457
4	A	26	50	20120615	6	2516	49.56	-0.0123143126776249	-0.032308721409324
4	A	26	50	20120615	6	2518	49.6	-0.0116486423538158	-0.0321849777226163
4	A	26	50	20120615	6	2520	49.64	-0.0111651934475186	-0.0307948765014817
4	A	26	50	20120615	6	2522	49.68	-0.0105802040074430	-0.0302807391608810
4	A	26	50	20120615	6	2524	49.72	-0.00989537108986378	-0.0296224934582744
4	A	26	50	20120615	6	2526	49.76	-0.00884248909267698	-0.0283058606317051
4	A	26	50	20120615	6	2528	49.8	-0.00889432001973798	-0.0279806622230374
4	A	26	50	20120615	6	2530	49.84	-0.00813099824944708	-0.0273150626099065
4	A	26	50	20120615	6	2532	49.88	-0.00750238032097227	-0.0266052688229514
4	A	26	50	20120615	6	2534	49.92	-0.00703392207843619	-0.0268686660989434
4	A	26	50	20120615	6	2536	49.96	-0.00656496886115327	-0.0267722167339895
4	A	26	50	20120615	6	2538	50	-0.00566743822379318	-0.0259791964788888
4	A	26	50	20120615	6	2540	50.04	-0.0051868884552988	-0.0257365174315856
4	A	26	50	20120615	6	2542	50.08	-0.00520032348414135	-0.0247055557446156
4	A	26	50	20120615	6	2544	50.12	-0.00517416053323745	-0.0241815896197564
4	A	26	50	20120615	6	2546	50.16	-0.00458641337671518	-0.0234720786755138
4	A	26	50	20120615	6	2548	50.2	-0.00406131588100606	-0.0217167568018963
4	A	26	50	20120615	6	2550	50.24	-0.00383567810712943	-0.0205291709628935
4	A	26	50	20120615	6	2552	50.28	-0.00308437715211872	-0.0189654043162995
4	A	26	50	20120615	6	2554	50.32	-0.00260227174870573	-0.0181404935453672
4	A	26	50	20120615	6	2556	50.36	-0.00211245888137781	-0.0171107339399253
4	A	26	50	20120615	6	2558	50.4	-0.00167391125568591	-0.0158386488405707
4	A	26	50	20120615	6	2560	50.44	-0.00125254632477685	-0.0151775747108394
4	A	26	50	20120615	6	2562	50.48	-0.00073936357833072	-0.0139994994580435
4	A	26	50	20120615	6	2564	50.52	-0.000405644532949719	-0.0138680836627600
4	A	26	50	20120615	6	2566	50.56	6.436934450498e-05	-0.0137777861268025
4	A	26	50	20120615	6	2568	50.6	-0.000105110008809819	-0.0133372020335808
4	A	26	50	20120615	6	2570	50.64	0.00037934298911671	-0.0126125024356783
4	A	26	50	20120615	6	2572	50.68	0.00083148120714301	-0.0120939244644917
4	A	26	50	20120615	6	2574	50.72	0.00084372122552535	-0.0111715107395017
4	A	26	50	20120615	6	2576	50.76	0.00106623358742913	-0.0104525811329337
4	A	26	50	20120615	6	2578	50.8	0.000702250371813361	-0.00952702785383524
4	A	26	50	20120615	6	2580	50.84	0.00098110500204209	-0.00896633460276114
4	A	26	50	20120615	6	2582	50.88	0.00108145759642808	-0.00834540999606564
4	A	26	50	20120615	6	2584	50.92	0.00131403915889596	-0.00730767422613184
4	A	26	50	20120615	6	2586	50.96	0.00189108071875106	-0.00633909349939816
4	A	26	50	20120615	6	2588	51	0.00129347649369906	-0.00571678296341151
4	A	26	50	20120615	6	2590	51.04	0.00105189346190667	-0.00490313640350358
4	A	26	50	20120615	6	2592	51.08	0.00112613260286345	-0.00478306260099029
4	A	26	50	20120615	6	2594	51.12	0.00067663896419878	-0.00424014601439526
4	A	26	50	20120615	6	2596	51.16	0.000329251544737461	-0.00279357524571507
4	A	26	50	20120615	6	2598	51.2	0.000421034004935471	-0.00206562295661914
4	A	26	50	20120615	6	2600	51.24	0.00056379179298922	-0.00202248237189895
4	A	26	50	20120615	6	2602	51.28	0.00051278110979442	-0.00114407190190215
4	A	26	50	20120615	6	2604	51.32	8.96766962036402e-05	-0.000261051095692020
4	A	26	50	20120615	6	2606	51.36	0.000701778731590311	0.00064050792900049
4	A	26	50	20120615	6	2608	51.4	0.000691954189972501	0.00131607350510543
4	A	26	50	20120615	6	2610	51.44	0.00105686322049689	0.00204329089812367
4	A	26	50	20120615	6	2612	51.48	0.00148075655312344	0.00190045836888315
4	A	26	50	20120615	6	2614	51.52	0.00198171625174998	0.00160406466205387
4	A	26	50	20120615	6	2616	51.56	0.00226245956419126	0.00207362669827539
4	A	26	50	20120615	6	2618	51.6	0.00293099074799176	0.00233066840447287
4	A	26	50	20120615	6	2620	51.64	0.00307746094069194	0.00307143497670266
4	A	26	50	20120615	6	2622	51.68	0.00302570072430908	0.00307348417215454
4	A	26	50	20120615	6	2624	51.72	0.00302213761323868	0.0033769369259804
4	A	26	50	20120615	6	2626	51.76	0.00276060193726953	0.00372676336886208
4	A	26	50	20120615	6	2628	51.8	0.00276892833175003	0.00432398907965411
4	A	26	50	20120615	6	2630	51.84	0.00253343561066401	0.00448379309088192
4	A	26	50	20120615	6	2632	51.88	0.00220352857794039	0.00430258354317403
4	A	26	50	20120615	6	2634	51.92	0.00246427278928937	0.00445653483157396
4	A	26	50	20120615	6	2636	51.96	0.00206069442235427	0.00472795494110529
4	A	26	50	20120615	6	2638	52	0.00206103736914315	0.00416105965645345
4	A	26	50	20120615	6	2640	52.04	0.00183356536027612	0.00398623316165932
4	A	26	50	20120615	6	2642	52.08	0.00143612326598816	0.00452231626832097
4	A	26	50	20120615	6	2644	52.12	0.00116510550021533	0.00473600605891588
4	A	26	50	20120615	6	2646	52.16	0.000333053799321251	0.00495683635520858
4	A	26	50	20120615	6	2648	52.2	9.20914658613901e-05	0.00553350159283473
4	A	26	50	20120615	6	2650	52.24	-5.84494465328926e-06	0.00563229643098177
4	A	26	50	20120615	6	2652	52.28	-0.000282406215458589	0.00549278659650604
4	A	26	50	20120615	6	2654	52.32	-0.00114968491553121	0.00598807437950865
4	A	26	50	20120615	6	2656	52.36	-0.00129093090928678	0.00706786037550601
4	A	26	50	20120615	6	2658	52.4	-0.00138864316695182	0.00815165283852557
4	A	26	50	20120615	6	2660	52.44	-0.00168505525855741	0.0085483892402459
4	A	26	50	20120615	6	2662	52.48	-0.00138242062727738	0.00846816797592029
4	A	26	50	20120615	6	2664	52.52	-0.00120463418349721	0.0073101872836322
4	A	26	50	20120615	6	2666	52.56	-0.00136885478368032	0.00634386717727795
4	A	26	50	20120615	6	2668	52.6	-0.00151943458694756	0.00778108150902948
4	A	26	50	20120615	6	2670	52.64	-0.00127596994401044	0.00736755909943055
4	A	26	50	20120615	6	2672	52.68	-0.00103315937484591	0.00787854698642789
4	A	26	50	20120615	6	2674	52.72	-0.00071880091313381	0.00798082998232652
4	A	26	50	20120615	6	2676	52.76	-0.000438524998274899	0.00766118236189114
4	A	26	50	20120615	6	2678	52.8	-0.000172624564277510	0.0086247850568853
4	A	26	50	20120615	6	2680	52.84	0.000376189292872621	0.00815700563685915
4	A	26	50	20120615	6	2682	52.88	0.00098312025636847	0.00811202657450787
4	A	26	50	20120615	6	2684	52.92	0.00124252945011457	0.00879639280161146
4	A	26	50	20120615	6	2686	52.96	0.00178399646780817	0.00926045991103638
4	A	26	50	20120615	6	2688	53	0.00278260094847105	0.00949909430755122
4	A	26	50	20120615	6	2690	53.04	0.00373578088951052	0.00910581565799088
4	A	26	50	20120615	6	2692	53.08	0.00382243682554493	0.00983742368914554
4	A	26	50	20120615	6	2694	53.12	0.00459095583067753	0.00977468210445086
4	A	26	50	20120615	6	2696	53.16	0.00580229338646039	0.00992298360966912
4	A	26	50	20120615	6	2698	53.2	0.00674099885168897	0.0102954238223879
4	A	26	50	20120615	6	2700	53.24	0.00775292522410942	0.0109670479852945
4	A	26	50	20120615	6	2702	53.28	0.00877181659832455	0.0112733171454298
4	A	26	50	20120615	6	2704	53.32	0.00996110797888358	0.0113999514846590
4	A	26	50	20120615	6	2706	53.36	0.0113980203760395	0.0110743281048158
4	A	26	50	20120615	6	2708	53.4	0.0123418636791402	0.0121156163792182
4	A	26	50	20120615	6	2710	53.44	0.0131155381998144	0.0123671052699082
4	A	26	50	20120615	6	2712	53.48	0.0146947551295774	0.0128126178973948
4	A	26	50	20120615	6	2714	53.52	0.0154972859708851	0.0138266443769554
4	A	26	50	20120615	6	2716	53.56	0.0169568816464747	0.0129492804249947
4	A	26	50	20120615	6	2718	53.6	0.0183287465837226	0.0137766589985933
4	A	26	50	20120615	6	2720	53.64	0.0198700625900139	0.0138683353927742
4	A	26	50	20120615	6	2722	53.68	0.0213792476641682	0.0144717025380928
4	A	26	50	20120615	6	2724	53.72	0.0225474163509596	0.0150465520669263
4	A	26	50	20120615	6	2726	53.76	0.0241333861504829	0.0155841653526624
4	A	26	50	20120615	6	2728	53.8	0.0251175232264027	0.0160000997034919
4	A	26	50	20120615	6	2730	53.84	0.0262103001881841	0.0162973532521671
4	A	26	50	20120615	6	2732	53.88	0.027332521076334	0.0171613953123702
4	A	26	50	20120615	6	2734	53.92	0.0281883748400109	0.0170877430700418
4	A	26	50	20120615	6	2736	53.96	0.0291415406389148	0.0180895860997626
4	A	26	50	20120615	6	2738	54	0.0298508818775299	0.0178384500553564
4	A	26	50	20120615	6	2740	54.04	0.030572774261511	0.0181927741923411
4	A	26	50	20120615	6	2742	54.08	0.031272385710817	0.0177191540703024
4	A	26	50	20120615	6	2744	54.12	0.0323935035123883	0.0172921322851438
4	A	26	50	20120615	6	2746	54.16	0.0333459056359684	0.0161442858472437
4	A	26	50	20120615	6	2748	54.2	0.0343408048770979	0.0160517962802645
4	A	26	50	20120615	6	2750	54.24	0.035109642080282	0.0160920306561140
4	A	26	50	20120615	6	2752	54.28	0.0365954148489112	0.0147638012783332
4	A	26	50	20120615	6	2754	54.32	0.0374204670411997	0.0144687963292222
4	A	26	50	20120615	6	2756	54.36	0.0377809500782486	0.0145939542294922
4	A	26	50	20120615	6	2758	54.4	0.0388025072450288	0.0143466789881113
4	A	26	50	20120615	6	2760	54.44	0.0406137612650381	0.0135603055367537
4	A	26	50	20120615	6	2762	54.48	0.0416025793878494	0.0137430219290123
4	A	26	50	20120615	6	2764	54.52	0.0426034890366189	0.0143562956403354
4	A	26	50	20120615	6	2766	54.56	0.0437927012212185	0.0137917415862360
4	A	26	50	20120615	6	2768	54.6	0.0452388760101012	0.0140767056190542
4	A	26	50	20120615	6	2770	54.64	0.0454823328748637	0.0138121769722123
4	A	26	50	20120615	6	2772	54.68	0.0455278705515721	0.0136484110416895
4	A	26	50	20120615	6	2774	54.72	0.0454049046823238	0.0144089043848557
4	A	26	50	20120615	6	2776	54.76	0.0454447855047827	0.0137244250206671
4	A	26	50	20120615	6	2778	54.8	0.0465870457991115	0.0137906102153862
4	A	26	50	20120615	6	2780	54.84	0.047231573630163	0.0135994792524314
4	A	26	50	20120615	6	2782	54.88	0.0481184976658053	0.0139508406120030
4	A	26	50	20120615	6	2784	54.92	0.0486539189205198	0.0148287843915242
4	A	26	50	20120615	6	2786	54.96	0.0494564144064884	0.0153130818259589
4	A	26	50	20120615	6	2788	55	0.0496444340996059	0.0155942981928368
4	A	26	50	20120615	6	2790	55.04	0.050575976573141	0.0166682519721029
4	A	26	50	20120615	6	2792	55.08	0.0503240344270043	0.0173515292547635
4	A	26	50	20120615	6	2794	55.12	0.0498203622667651	0.0171265985876680
4	A	26	50	20120615	6	2796	55.16	0.0494809510117955	0.0169097996485562
4	A	26	50	20120615	6	2798	55.2	0.0499117204628944	0.0167253862000228
4	A	26	50	20120615	6	2800	55.24	0.0502092709964177	0.0172992740636338
4	A	26	50	20120615	6	2802	55.28	0.0494159678986045	0.0176152800841461
4	A	26	50	20120615	6	2804	55.32	0.0494338577001685	0.0177467312347686
4	A	26	50	20120615	6	2806	55.36	0.049154055546853	0.0177094667074001
4	A	26	50	20120615	6	2808	55.4	0.0491778143347009	0.0178305233883393
4	A	26	50	20120615	6	2810	55.44	0.0490301704387891	0.0186117349601942
4	A	26	50	20120615	6	2812	55.48	0.0488699400421722	0.0188521512657976
4	A	26	50	20120615	6	2814	55.52	0.0482802129866627	0.0192546364456490
4	A	26	50	20120615	6	2816	55.56	0.0482650809015453	0.0193399135234601
4	A	26	50	20120615	6	2818	55.6	0.0482860112622684	0.0188525755298663
4	A	26	50	20120615	6	2820	55.64	0.0477660049353838	0.0189077298587988
4	A	26	50	20120615	6	2822	55.68	0.0478367156135025	0.0192536464961553
4	A	26	50	20120615	6	2824	55.72	0.0477955619988374	0.0195434188550855
4	A	26	50	20120615	6	2826	55.76	0.0476824249138476	0.0194615358898241
4	A	26	50	20120615	6	2828	55.8	0.0473341041134351	0.0191054369148186
4	A	26	50	20120615	6	2830	55.84	0.0468453519062789	0.0199051746843406
4	A	26	50	20120615	6	2832	55.88	0.0462757773940332	0.0204877599613602
4	A	26	50	20120615	6	2834	55.92	0.0451077784128692	0.0213553799818761
4	A	26	50	20120615	6	2836	55.96	0.0443693468012761	0.0215172367240897
4	A	26	50	20120615	6	2838	56	0.043613661784222	0.0231415317111533
4	A	26	50	20120615	6	2840	56.04	0.0433468703956804	0.0234424056465482
4	A	26	50	20120615	6	2842	56.08	0.0431170606917947	0.0237833725364363
4	A	26	50	20120615	6	2844	56.12	0.0419022512417162	0.0246952574414545
4	A	26	50	20120615	6	2846	56.16	0.0413292826169208	0.0249614831445712
4	A	26	50	20120615	6	2848	56.2	0.040917039363489	0.0256944700339492
4	A	26	50	20120615	6	2850	56.24	0.0401465758147082	0.0259197542544352
4	A	26	50	20120615	6	2852	56.28	0.0394202640133446	0.0266001041150217
4	A	26	50	20120615	6	2854	56.32	0.0387976777057133	0.0272695008915676
4	A	26	50	20120615	6	2856	56.36	0.0380727942600477	0.0280355379518982
4	A	26	50	20120615	6	2858	56.4	0.0368513097219548	0.0286791748284054
4	A	26	50	20120615	6	2860	56.44	0.0364400564180167	0.0289721998785291
4	A	26	50	20120615	6	2862	56.48	0.0356826460604165	0.0290045429427006
4	A	26	50	20120615	6	2864	56.52	0.0350473459728595	0.0302562987220961
4	A	26	50	20120615	6	2866	56.56	0.0345107933472952	0.0302519146600527
4	A	26	50	20120615	6	2868	56.6	0.0343844545787005	0.0307547170789511
4	A	26	50	20120615	6	2870	56.64	0.0332900724845259	0.0310905150182687
4	A	26	50	20120615	6	2872	56.68	0.03187619126234	0.0312521101309733
4	A	26	50	20120615	6	2874	56.72	0.0308724001534371	0.0314602646896851
4	A	26	50	20120615	6	2876	56.76	0.0292354939169310	0.0319172925511033
4	A	26	50	20120615	6	2878	56.8	0.0272280531204815	0.0316789622105044
4	A	26	50	20120615	6	2880	56.84	0.0259558760972453	0.0325090560741427
4	A	26	50	20120615	6	2882	56.88	0.0243270839110534	0.0331013711404714
4	A	26	50	20120615	6	2884	56.92	0.0226723691902631	0.0334852735541132
4	A	26	50	20120615	6	2886	56.96	0.0224897800772251	0.0333291585189629
4	A	26	50	20120615	6	2888	57	0.0226394745828023	0.0337403411122228
4	A	26	50	20120615	6	2890	57.04	0.0225479042546386	0.0340867527243261
4	A	26	50	20120615	6	2892	57.08	0.0224193239575477	0.0339686941761392
4	A	26	50	20120615	6	2894	57.12	0.0221833977800048	0.0341261315009704
4	A	26	50	20120615	6	2896	57.16	0.0222256474101807	0.0344190504850769
4	A	26	50	20120615	6	2898	57.2	0.0220105243141403	0.0340830545558605
4	A	26	50	20120615	6	2900	57.24	0.0221045624449703	0.0345869459192019
4	A	26	50	20120615	6	2902	57.28	0.0222575096417409	0.0343842184050357
4	A	26	50	20120615	6	2904	57.32	0.0221258534301518	0.0337802007214783
4	A	26	50	20120615	6	2906	57.36	0.0222567247532138	0.0344862609846287
4	A	26	50	20120615	6	2908	57.4	0.0215466127682072	0.0341832303735512
4	A	26	50	20120615	6	2910	57.44	0.021154606910853	0.0340205816717427
4	A	26	50	20120615	6	2912	57.48	0.0209367685247729	0.0344546533115097
4	A	26	50	20120615	6	2914	57.52	0.0206040818552924	0.0347150736679529
4	A	26	50	20120615	6	2916	57.56	0.0199858301122298	0.0350001366957204
4	A	26	50	20120615	6	2918	57.6	0.0188718540891485	0.0361496094792173
4	A	26	50	20120615	6	2920	57.64	0.0182974005401126	0.0367104865780544
4	A	26	50	20120615	6	2922	57.68	0.0182616916476626	0.0367350231833616
4	A	26	50	20120615	6	2924	57.72	0.0182411148403301	0.0360794644865236
4	A	26	50	20120615	6	2926	57.76	0.0174150019878699	0.036157175521776
4	A	26	50	20120615	6	2928	57.8	0.0166464476273982	0.0369863996440734
4	A	26	50	20120615	6	2930	57.84	0.0160449118886428	0.0375575297912378
4	A	26	50	20120615	6	2932	57.88	0.0152988435238129	0.0375295990733809
4	A	26	50	20120615	6	2934	57.92	0.0156965910882303	0.0378921327200953
4	A	26	50	20120615	6	2936	57.96	0.0151014193105056	0.0386872742955395
4	A	26	50	20120615	6	2938	58	0.0152985606811004	0.0386537574341113
4	A	26	50	20120615	6	2940	58.04	0.0154003133469132	0.0386604749485326
4	A	26	50	20120615	6	2942	58.08	0.0154128291369402	0.0389433883716853
4	A	26	50	20120615	6	2944	58.12	0.0151663317130185	0.0388527372823372
4	A	26	50	20120615	6	2946	58.16	0.0151770797360926	0.0391724909687898
4	A	26	50	20120615	6	2948	58.2	0.0147917065403459	0.0393808046265273
4	A	26	50	20120615	6	2950	58.24	0.0148028081168105	0.0403425405596191
4	A	26	50	20120615	6	2952	58.28	0.0141773014581729	0.0403749260501975
4	A	26	50	20120615	6	2954	58.32	0.0140367286300730	0.0414312021599339
4	A	26	50	20120615	6	2956	58.36	0.0139033682911412	0.0423880590562356
4	A	26	50	20120615	6	2958	58.4	0.0134199193848440	0.0435494819443345
4	A	26	50	20120615	6	2960	58.44	0.0132233436996741	0.0445626245404186
4	A	26	50	20120615	6	2962	58.48	0.0136349505570028	0.0457753833808316
4	A	26	50	20120615	6	2964	58.52	0.0134537897996628	0.0463180171247142
4	A	26	50	20120615	6	2966	58.56	0.0134030902434518	0.0469802226252954
4	A	26	50	20120615	6	2968	58.6	0.0132411627905600	0.0477154722563731
4	A	26	50	20120615	6	2970	58.64	0.0132080701932005	0.0485272308411753
4	A	26	50	20120615	6	2972	58.68	0.0133537341901249	0.049221326857588
4	A	26	50	20120615	6	2974	58.72	0.0130526481226957	0.0500031041148679
4	A	26	50	20120615	6	2976	58.76	0.0131936452148643	0.0502585110842324
4	A	26	50	20120615	6	2978	58.8	0.0132897410264275	0.050864289463675
4	A	26	50	20120615	6	2980	58.84	0.0137601084572728	0.050752283749535
4	A	26	50	20120615	6	2982	58.88	0.0136138787749235	0.050568718829139
4	A	26	50	20120615	6	2984	58.92	0.0132057367408226	0.0512968973924049
4	A	26	50	20120615	6	2986	58.96	0.0132669014773952	0.0513382631391043
4	A	26	50	20120615	6	2988	59	0.0130776797027497	0.0515153226771134
4	A	26	50	20120615	6	2990	59.04	0.0129928975996854	0.0512546124068899
4	A	26	50	20120615	6	2992	59.08	0.0132483045690500	0.051145576541231
4	A	26	50	20120615	6	2994	59.12	0.0130545573110049	0.0507336161305117
4	A	26	50	20120615	6	2996	59.16	0.0127989382096060	0.0499363532347239
4	A	26	50	20120615	6	2998	59.2	0.0126976805185401	0.0496796734731531
4	A	26	50	20120615	6	3000	59.24	0.0125972006449334	0.0501329996305718
4	A	26	50	20120615	6	3002	59.28	0.0120089585136644	0.0496699153995728
4	A	26	50	20120615	6	3004	59.32	0.0121160144803360	0.0498517832636939
4	A	26	50	20120615	6	3006	59.36	0.0114847095460927	0.0499246152621562
4	A	26	50	20120615	6	3008	59.4	0.0112115541965203	0.0496733802228006
4	A	26	50	20120615	6	3010	59.44	0.0106965683277822	0.0498038414239295
4	A	26	50	20120615	6	3012	59.48	0.0102592934942964	0.050319605110127
4	A	26	50	20120615	6	3014	59.52	0.0100883150746055	0.0496117912221592
4	A	26	50	20120615	6	3016	59.56	0.0095876834735254	0.0494200238631014
4	A	26	50	20120615	6	3018	59.6	0.0086912134963371	0.0485794153216269
4	A	26	50	20120615	6	3020	59.64	0.00758416711971144	0.0489997195923642
4	A	26	50	20120615	6	3022	59.68	0.0062922123198055	0.0483713137959237
4	A	26	50	20120615	6	3024	59.72	0.00553610303868272	0.0481304025155734
4	A	26	50	20120615	6	3026	59.76	0.00481096503457592	0.0484124674105887
4	A	26	50	20120615	6	3028	59.8	0.00253231343220227	0.0484392667575957
4	A	26	50	20120615	6	3030	59.84	0.00136099104916675	0.0480983705783857
4	A	26	50	20120615	6	3032	59.88	0.00051083656614616	0.0477496962245826
4	A	26	50	20120615	6	3034	59.92	-0.00172220664884095	0.0480698741751038
4	A	26	50	20120615	6	3036	59.96	-0.00295624940336771	0.0478409129993556
4	A	26	50	20120615	6	3038	60	-0.00381411135030323	0.0486044469016809
4	A	26	50	20120615	6	3040	60.04	-0.00519494947260432	0.048179617147544
4	A	26	50	20120615	6	3042	60.08	-0.00535765474295535	0.0484673388968088
4	A	26	50	20120615	6	3044	60.12	-0.00508994411559812	0.0482655306214582
4	A	26	50	20120615	6	3046	60.16	-0.00525979116443913	0.0482355492939358
4	A	26	50	20120615	6	3048	60.2	-0.00525066948696182	0.0481596767363145
4	A	26	50	20120615	6	3050	60.24	-0.00543069887345192	0.0485181798743761
4	A	26	50	20120615	6	3052	60.28	-0.00519537373667303	0.0483664347591335
4	A	26	50	20120615	6	3054	60.32	-0.00594547261015572	0.0475130982955975
4	A	26	50	20120615	6	3056	60.36	-0.00638274744364149	0.0475410997241325
4	A	26	50	20120615	6	3058	60.4	-0.00648294447453562	0.0483437366314574
4	A	26	50	20120615	6	3060	60.44	-0.00688245980590602	0.0467460995700445
4	A	26	50	20120615	6	3062	60.48	-0.00708030828328202	0.0467356343896829
4	A	26	50	20120615	6	3064	60.52	-0.00765568107113351	0.0472138507057994
4	A	26	50	20120615	6	3066	60.56	-0.00744552893576487	0.0478881477323389
4	A	26	50	20120615	6	3068	60.6	-0.00866408605178368	0.0483055528652733
4	A	26	50	20120615	6	3070	60.64	-0.00931476571183148	0.048174879532110
4	A	26	50	20120615	6	3072	60.68	-0.00974892927548008	0.0480142248714245
4	A	26	50	20120615	6	3074	60.72	-0.0101584148124652	0.048007365935647
4	A	26	50	20120615	6	3076	60.76	-0.0106848558110586	0.0481925572016397
4	A	26	50	20120615	6	3078	60.8	-0.0115547385732743	0.0490439137661883
4	A	26	50	20120615	6	3080	60.84	-0.0132333393611330	0.0487585961799795
4	A	26	50	20120615	6	3082	60.88	-0.0142642303374249	0.0495039574380283
4	A	26	50	20120615	6	3084	60.92	-0.0155133344663909	0.0497324236390297
4	A	26	50	20120615	6	3086	60.96	-0.0172227651099094	0.0494756731667808
4	A	26	50	20120615	6	3088	61	-0.0175179114803767	0.0499736177620924
4	A	26	50	20120615	6	3090	61.04	-0.0185138713816779	0.0508349445322557
4	A	26	50	20120615	6	3092	61.08	-0.0196955175237188	0.0513753862451166
4	A	26	50	20120615	6	3094	61.12	-0.0205374695680776	0.0517813362481958
4	A	26	50	20120615	6	3096	61.16	-0.0211007508299708	0.0522920087655687
4	A	26	50	20120615	6	3098	61.2	-0.0213239137301133	0.0527352232960164
4	A	26	50	20120615	6	3100	61.24	-0.0219740277047362	0.0528026812829416
4	A	26	50	20120615	6	3102	61.28	-0.0226399808712577	0.0540442193693490
4	A	26	50	20120615	6	3104	61.32	-0.0226814173286352	0.0549538415326674
4	A	26	50	20120615	6	3106	61.36	-0.0230930241859639	0.0552854039023657
4	A	26	50	20120615	6	3108	61.4	-0.0237953226410384	0.0559079407125224
4	A	26	50	20120615	6	3110	61.44	-0.0239810795924561	0.0556345025202375
4	A	26	50	20120615	6	3112	61.48	-0.0246492955006774	0.0564626659823632
4	A	26	50	20120615	6	3114	61.52	-0.0257054301890576	0.0582476863407905
4	A	26	50	20120615	6	3116	61.56	-0.0263603524897926	0.0587046187427933
4	A	26	50	20120615	6	3118	61.6	-0.0266116582398263	0.059824817305549
4	A	26	50	20120615	6	3120	61.64	-0.0270620852594421	0.0607036096132077
4	A	26	50	20120615	6	3122	61.68	-0.0278317002800855	0.0613681485661668
4	A	26	50	20120615	6	3124	61.72	-0.0279735459003916	0.0615480365313006
4	A	26	50	20120615	6	3126	61.76	-0.0287398375191634	0.0622116562454442
4	A	26	50	20120615	6	3128	61.8	-0.0291806478865551	0.0635833019795899
4	A	26	50	20120615	6	3130	61.84	-0.0294110232758657	0.0636016867559007
4	A	26	50	20120615	6	3132	61.88	-0.0295541416883778	0.0639348754711958
4	A	26	50	20120615	6	3134	61.92	-0.0294506919662902	0.0644122432591749
4	A	26	50	20120615	6	3136	61.96	-0.0297160691412696	0.0659854851366368
4	A	26	50	20120615	6	3138	62	-0.0300803705549369	0.0668969457775863
4	A	26	50	20120615	6	3140	62.04	-0.0298499951656263	0.067802042457505
4	A	26	50	20120615	6	3142	62.08	-0.0298097607897768	0.0680402667320868
4	A	26	50	20120615	6	3144	62.12	-0.0297097051802389	0.0693510305723723
4	A	26	50	20120615	6	3146	62.16	-0.0297988713453465	0.0705076451343591
4	A	26	50	20120615	6	3148	62.2	-0.0299678698660501	0.070285896447779
4	A	26	50	20120615	6	3150	62.24	-0.0298645615653187	0.0706389548636255
4	A	26	50	20120615	6	3152	62.28	-0.0298968056345408	0.0713669920055352
4	A	26	50	20120615	6	3154	62.32	-0.0296505203426536	0.0712809371102647
4	A	26	50	20120615	6	3156	62.36	-0.0295012501011451	0.0718956250351502
4	A	26	50	20120615	6	3158	62.4	-0.0289881734207161	0.071909201485349
4	A	26	50	20120615	6	3160	62.44	-0.028995880884631	0.0719376978886308
4	A	26	50	20120615	6	3162	62.48	-0.029219892312911	0.0722993122965296
4	A	26	50	20120615	6	3164	62.52	-0.0298270141952377	0.07205762319872
4	A	26	50	20120615	6	3166	62.56	-0.0296226603354748	0.0724984335661117
4	A	26	50	20120615	6	3168	62.6	-0.0297375651874176	0.07213392002041
4	A	26	50	20120615	6	3170	62.64	-0.0301725772792036	0.0724381173576765
4	A	26	50	20120615	6	3172	62.68	-0.0302999272104953	0.0722802204134376
4	A	26	50	20120615	6	3174	62.72	-0.030603700283693	0.0727313545398346
4	A	26	50	20120615	6	3176	62.76	-0.0313381013866334	0.0736254203539669
4	A	26	50	20120615	6	3178	62.8	-0.0323597999747698	0.0747254663734588
4	A	26	50	20120615	6	3180	62.84	-0.0329399810887334	0.0755405483601325
4	A	26	50	20120615	6	3182	62.88	-0.0339873476530269	0.07697413664831
4	A	26	50	20120615	6	3184	62.92	-0.0349996417209736	0.0777352663875793
4	A	26	50	20120615	6	3186	62.96	-0.0359859849700507	0.0789095586190958
4	A	26	50	20120615	6	3188	63	-0.0363089206370186	0.0790708496758845
4	A	26	50	20120615	6	3190	63.04	-0.0367097794712732	0.0797948563091414
4	A	26	50	20120615	6	3192	63.08	-0.0365622062860396	0.0796298882970905
4	A	26	50	20120615	6	3194	63.12	-0.0372433622483566	0.0803466824411793
4	A	26	50	20120615	6	3196	63.16	-0.037084475354624	0.0802464854102852
4	A	26	50	20120615	6	3198	63.2	-0.0376267555451159	0.0805576831046854
4	A	26	50	20120615	6	3200	63.24	-0.0382449082932292	0.0808593348575396
4	A	26	50	20120615	6	3202	63.28	-0.0382360694584644	0.0812114033238924
4	A	26	50	20120615	6	3204	63.32	-0.0382536764173159	0.081732611732305
4	A	26	50	20120615	6	3206	63.36	-0.0386770212472123	0.082413767694622
4	A	26	50	20120615	6	3208	63.4	-0.0396238372272211	0.0832676698435829
4	A	26	50	20120615	6	3210	63.44	-0.0396151398138125	0.0833429767157792
4	A	26	50	20120615	6	3212	63.48	-0.0393093161309493	0.083841133443125
4	A	26	50	20120615	6	3214	63.52	-0.0399732186878054	0.08382140516393
4	A	26	50	20120615	6	3216	63.56	-0.0406383940368676	0.0848508819266595
4	A	26	50	20120615	6	3218	63.6	-0.0412014631667264	0.0848704687844984
4	A	26	50	20120615	6	3220	63.64	-0.0411713404178479	0.0848996015838833
4	A	26	50	20120615	6	3222	63.68	-0.0417967056551292	0.0860632165030039
4	A	26	50	20120615	6	3224	63.72	-0.0423422385368147	0.0868577923930232
4	A	26	50	20120615	6	3226	63.76	-0.0432959841632791	0.0878484489934656
4	A	26	50	20120615	6	3228	63.8	-0.043913359093933	0.0886495302658718
4	A	26	50	20120615	6	3230	63.84	-0.044934138443254	0.0896018616787738
4	A	26	50	20120615	6	3232	63.88	-0.0460359522296988	0.090632399101675
4	A	26	50	20120615	6	3234	63.92	-0.0467355636790048	0.090850470832993
4	A	26	50	20120615	6	3236	63.96	-0.0476471657413105	0.0912983522681966
4	A	26	50	20120615	6	3238	64	-0.0486706320963999	0.0922714726204655
4	A	26	50	20120615	6	3240	64.04	-0.050271946113075	0.0919514360913005
4	A	26	50	20120615	6	3242	64.08	-0.0523496379682354	0.0922103078838929
4	A	26	50	20120615	6	3244	64.12	-0.0533131416682802	0.0924700989153008
4	A	26	50	20120615	6	3246	64.16	-0.0556092588081491	0.0929656393475564
4	A	26	50	20120615	6	3248	64.2	-0.0573687526117756	0.0932213998703115
4	A	26	50	20120615	6	3250	64.24	-0.0590217561341554	0.0937646700102972
4	A	26	50	20120615	6	3252	64.28	-0.0606451318824035	0.0941169506086843
4	A	26	50	20120615	6	3254	64.32	-0.0626402336655213	0.0939900249414613
4	A	26	50	20120615	6	3256	64.36	-0.0640898025669538	0.0938570888665983
4	A	26	50	20120615	6	3258	64.4	-0.0654202239757562	0.094495252736619
4	A	26	50	20120615	6	3260	64.44	-0.0667684644754446	0.094664463389357
4	A	26	50	20120615	6	3262	64.48	-0.0688780468464366	0.0951174359933852
4	A	26	50	20120615	6	3264	64.52	-0.070035580647239	0.0957177696506125
4	A	26	50	20120615	6	3266	64.56	-0.0714129539463122	0.0971009412252915
4	A	26	50	20120615	6	3268	64.6	-0.071482533253581	0.0969281243279695
4	A	26	50	20120615	6	3270	64.64	-0.0721738715535471	0.0979253570214769
4	A	26	50	20120615	6	3272	64.68	-0.0733504265267634	0.0990794259990515
4	A	26	50	20120615	6	3274	64.72	-0.0740974141304088	0.100018180961755
4	A	26	50	20120615	6	3276	64.76	-0.0747937021778432	0.101665244787173
4	A	26	50	20120615	6	3278	64.8	-0.075334073180026	0.101667931792941
4	A	26	50	20120615	6	3280	64.84	-0.0758307449831314	0.102415767924724
4	A	26	50	20120615	6	3282	64.88	-0.0763216185106311	0.103510227800644
4	A	26	50	20120615	6	3284	64.92	-0.0766851421068391	0.104575059902433
4	A	26	50	20120615	6	3286	64.96	-0.0775188210018581	0.105373383458392
4	A	26	50	20120615	6	3288	65	-0.0782068358999526	0.106805274690295
4	A	26	50	20120615	6	3290	65.04	-0.0779741977689422	0.107088824509551
4	A	26	50	20120615	6	3292	65.08	-0.0788158669705886	0.107681167860151
4	A	26	50	20120615	6	3294	65.12	-0.0793112659814878	0.108687663652492
4	A	26	50	20120615	6	3296	65.16	-0.0795081952200483	0.109575436216272
4	A	26	50	20120615	6	3298	65.2	-0.0798910228313827	0.110546010984128
4	A	26	50	20120615	6	3300	65.24	-0.0800863257243464	0.111589559171803
4	A	26	50	20120615	6	3302	65.28	-0.0802276763699056	0.111455279594056
4	A	26	50	20120615	6	3304	65.32	-0.0803261763445249	0.112970397294104
4	A	26	50	20120615	6	3306	65.36	-0.0806196963693954	0.113348628711361
4	A	26	50	20120615	6	3308	65.4	-0.08109798339619	0.114244957267193
4	A	26	50	20120615	6	3310	65.44	-0.0812084334754114	0.115599632438590
4	A	26	50	20120615	6	3312	65.48	-0.0814640525768103	0.116027078487818
4	A	26	50	20120615	6	3314	65.52	-0.0817113278181912	0.116365287661259
4	A	26	50	20120615	6	3316	65.56	-0.0819039437053864	0.117377581729206
4	A	26	50	20120615	6	3318	65.6	-0.0823108129472812	0.117922478214788
4	A	26	50	20120615	6	3320	65.64	-0.0827074291408487	0.119266758916502
4	A	26	50	20120615	6	3322	65.68	-0.0826387690723955	0.120152834424007
4	A	26	50	20120615	6	3324	65.72	-0.0824601538994678	0.120611463882284
4	A	26	50	20120615	6	3326	65.76	-0.0823581183909426	0.121417777744871
4	A	26	50	20120615	6	3328	65.8	-0.0822232024170922	0.122289498984718
4	A	26	50	20120615	6	3330	65.84	-0.0822920746175797	0.122989958962162
4	A	26	50	20120615	6	3332	65.88	-0.0819993324101685	0.123914854631954
4	A	26	50	20120615	6	3334	65.92	-0.081779210069185	0.124129320118687
4	A	26	50	20120615	6	3336	65.96	-0.0815713913861944	0.124202788513253
4	A	26	50	20120615	6	3338	66	-0.0813300558417754	0.125322350679905
4	A	26	50	20120615	6	3340	66.04	-0.081118843046235	0.126068136202023
4	A	26	50	20120615	6	3342	66.08	-0.0814179492146769	0.126276732702473
4	A	26	50	20120615	6	3344	66.12	-0.0808654866865359	0.126943746529166
4	A	26	50	20120615	6	3346	66.16	-0.0805589558968915	0.128392961877208
4	A	26	50	20120615	6	3348	66.2	-0.0805743001140433	0.128629347674159
4	A	26	50	20120615	6	3350	66.24	-0.0800862550136683	0.129077794794787
4	A	26	50	20120615	6	3352	66.28	-0.0798176958581737	0.129648995652630
4	A	26	50	20120615	6	3354	66.32	-0.0794381209380327	0.129708958307674
4	A	26	50	20120615	6	3356	66.36	-0.0794236959596965	0.130631308393054
4	A	26	50	20120615	6	3358	66.4	-0.0792622634815516	0.131403681130144
4	A	26	50	20120615	6	3360	66.44	-0.0789819663534893	0.132111070754043
4	A	26	50	20120615	6	3362	66.48	-0.0790550104839858	0.132917667459343
4	A	26	50	20120615	6	3364	66.52	-0.0787025177535643	0.134138487317061
4	A	26	50	20120615	6	3366	66.56	-0.0786971437420273	0.134685505122987
4	A	26	50	20120615	6	3368	66.6	-0.0785909363034931	0.135503061983395
4	A	26	50	20120615	6	3370	66.64	-0.0789777237128022	0.136410279983657
4	A	26	50	20120615	6	3372	66.68	-0.0789533285288512	0.137283203305032
4	A	26	50	20120615	6	3374	66.72	-0.0785738243193884	0.137835241569104
4	A	26	50	20120615	6	3376	66.76	-0.0781098915602519	0.138722024183391
4	A	26	50	20120615	6	3378	66.8	-0.0778230890498027	0.139638151729096
4	A	26	50	20120615	6	3380	66.84	-0.077674313783041	0.139847738179039
4	A	26	50	20120615	6	3382	66.88	-0.0771849958904599	0.140874457225322
4	A	26	50	20120615	6	3384	66.92	-0.0770267453928304	0.142456820780262
4	A	26	50	20120615	6	3386	66.96	-0.0769308617133015	0.142985453809877
4	A	26	50	20120615	6	3388	67	-0.0764447965119138	0.144659458403658
4	A	26	50	20120615	6	3390	67.04	-0.0761687420245386	0.145482813539671
4	A	26	50	20120615	6	3392	67.08	-0.0758175220863232	0.146149403102296
4	A	26	50	20120615	6	3394	67.12	-0.0755395584106388	0.147128816704917
4	A	26	50	20120615	6	3396	67.16	-0.0745172234263993	0.147824468356249
4	A	26	50	20120615	6	3398	67.2	-0.0745580234876738	0.147841651051032
4	A	26	50	20120615	6	3400	67.24	-0.0741957726836719	0.148251985116154
4	A	26	50	20120615	6	3402	67.28	-0.0743564980550356	0.148661187810427
4	A	26	50	20120615	6	3404	67.32	-0.0739499823665314	0.149312362445221
4	A	26	50	20120615	6	3406	67.36	-0.0731689829267109	0.149519191178719
4	A	26	50	20120615	6	3408	67.4	-0.0721361827621098	0.149919837880939
4	A	26	50	20120615	6	3410	67.44	-0.0713672041375695	0.150595478410363
4	A	26	50	20120615	6	3412	67.48	-0.0707559810359118	0.150407670849279
4	A	26	50	20120615	6	3414	67.52	-0.0702323684644432	0.150941182915685
4	A	26	50	20120615	6	3416	67.56	-0.0691297061498609	0.151570083686872
4	A	26	50	20120615	6	3418	67.6	-0.0679129875114732	0.151642703553300
4	A	26	50	20120615	6	3420	67.64	-0.0666776719647403	0.151262987211803
4	A	26	50	20120615	6	3422	67.68	-0.0664357707348964	0.151412964560092
4	A	26	50	20120615	6	3424	67.72	-0.0664784092738019	0.151603671258978
4	A	26	50	20120615	6	3426	67.76	-0.0666109210845963	0.151297211180012
4	A	26	50	20120615	6	3428	67.8	-0.0661520087836062	0.152088463668160
4	A	26	50	20120615	6	3430	67.84	-0.065872418762325	0.151727414945686
4	A	26	50	20120615	6	3432	67.88	-0.0656794493217392	0.151819975223343
4	A	26	50	20120615	6	3434	67.92	-0.0658453365726056	0.151787024047340
4	A	26	50	20120615	6	3436	67.96	-0.0653185420206216	0.151929152510359
4	A	26	50	20120615	6	3438	68	-0.0653800603105848	0.152030268780068
4	A	26	50	20120615	6	3440	68.04	-0.0646001922416142	0.151938981294617
4	A	26	50	20120615	6	3442	68.08	-0.0640295570691967	0.151967972672646
4	A	26	50	20120615	6	3444	68.12	-0.0633894840108666	0.151909424231163
4	A	26	50	20120615	6	3446	68.16	-0.0628674977849947	0.151524899563554
4	A	26	50	20120615	6	3448	68.2	-0.0621609566892331	0.150996832219364
4	A	26	50	20120615	6	3450	68.24	-0.0616452637137138	0.149917292296527
4	A	26	50	20120615	6	3452	68.28	-0.061468416307739	0.150040399587131
4	A	26	50	20120615	6	3454	68.32	-0.0610290201539097	0.150242207862482
4	A	26	50	20120615	6	3456	68.36	-0.0602207263923353	0.149605175363311
4	A	26	50	20120615	6	3458	68.4	-0.0599899974496342	0.149483765128981
4	A	26	50	20120615	6	3460	68.44	-0.0596865072191489	0.149650076643916
4	A	26	50	20120615	6	3462	68.48	-0.0594226149684101	0.148963617380740
4	A	26	50	20120615	6	3464	68.52	-0.0589772084069407	0.148510998330103
4	A	26	50	20120615	6	3466	68.56	-0.0590150386197342	0.148855005779150
4	A	26	50	20120615	6	3468	68.6	-0.0587447824079646	0.148388456724923
4	A	26	50	20120615	6	3470	68.64	-0.0581105076252403	0.147515179850158
4	A	26	50	20120615	6	3472	68.68	-0.0580680812183691	0.147153141178190
4	A	26	50	20120615	6	3474	68.72	-0.0574193107466305	0.147192385604546
4	A	26	50	20120615	6	3476	68.76	-0.0566480693803903	0.146365565645305
4	A	26	50	20120615	6	3478	68.8	-0.0560289973934615	0.146451479119219
4	A	26	50	20120615	6	3480	68.84	-0.0556001371306718	0.146902966799006
4	A	26	50	20120615	6	3482	68.88	-0.0549143849742771	0.146383809000259
4	A	26	50	20120615	6	3484	68.92	-0.054411349210141	0.146721381777598
4	A	26	50	20120615	6	3486	68.96	-0.0541905904730546	0.146800719158447
4	A	26	50	20120615	6	3488	69	-0.0539323550765652	0.147129665233055
4	A	26	50	20120615	6	3490	69.04	-0.0531246270004158	0.147235943382267
4	A	26	50	20120615	6	3492	69.08	-0.0524424103779271	0.147373687783242
4	A	26	50	20120615	6	3494	69.12	-0.0517973168614506	0.147488451213829
4	A	26	50	20120615	6	3496	69.16	-0.0518526126117394	0.148008740383426
4	A	26	50	20120615	6	3498	69.2	-0.051727242579435	0.148494734874135
4	A	26	50	20120615	6	3500	69.24	-0.0512700273347198	0.149000033379971
4	A	26	50	20120615	6	3502	69.28	-0.051342293647757	0.149435469735826
4	A	26	50	20120615	6	3504	69.32	-0.05128805855764	0.149641025677117
4	A	26	50	20120615	6	3506	69.36	-0.0510272775767384	0.150374153987851
4	A	26	50	20120615	6	3508	69.4	-0.0514457433698446	0.150689665033617
4	A	26	50	20120615	6	3510	69.44	-0.0517966097546694	0.151314606006829
4	A	26	50	20120615	6	3512	69.48	-0.0520536430696307	0.151552547438699
4	A	26	50	20120615	6	3514	69.52	-0.0521575877664651	0.151534869769169
4	A	26	50	20120615	6	3516	69.56	-0.0525660833539566	0.151938132766480
4	A	26	50	20120615	6	3518	69.6	-0.0530397741866735	0.152530758959792
4	A	26	50	20120615	6	3520	69.64	-0.0525158080618142	0.151142708348323
4	A	26	50	20120615	6	3522	69.68	-0.0518013473701034	0.149191376474960
4	A	26	50	20120615	6	3524	69.72	-0.0523326674054869	0.150443379741729
4	A	26	50	20120615	6	3526	69.76	-0.0525469207601865	0.151021085981959
4	A	26	50	20120615	6	3528	69.8	-0.0522423698695294	0.150939556570088
4	A	26	50	20120615	6	3530	69.84	-0.0525790234080523	0.151123333622518
4	A	26	50	20120615	6	3532	69.88	-0.0527182527332679	0.151033601771986
4	A	26	50	20120615	6	3534	69.92	-0.0529886503663937	0.151419399231801
4	A	26	50	20120615	6	3536	69.96	-0.0531643664015185	0.152010186947482
4	A	26	50	20120615	6	3538	70	-0.0531031309542678	0.151973841658929
4	A	26	50	20120615	6	3540	70.04	-0.054058573637007	0.152582519176175
4	A	26	50	20120615	6	3542	70.08	-0.0541049598418529	0.152824632538053
4	A	26	50	20120615	6	3544	70.12	-0.0546873329868381	0.153656472955441
4	A	26	50	20120615	6	3546	70.16	-0.0550473917598183	0.154641331280278
4	A	26	50	20120615	6	3548	70.2	-0.0555595492014317	0.155106395410264
4	A	26	50	20120615	6	3550	70.24	-0.0563662166174093	0.156473374239654
4	A	26	50	20120615	6	3552	70.28	-0.0564294319636474	0.156685930538079
4	A	26	50	20120615	6	3554	70.32	-0.0578097044005236	0.157725377506423
4	A	26	50	20120615	6	3556	70.36	-0.0587667734288596	0.159053677594882
4	A	26	50	20120615	6	3558	70.4	-0.0591296606289645	0.159824989671800
4	A	26	50	20120615	6	3560	70.44	-0.0602152816701202	0.160505721370048
4	A	26	50	20120615	6	3562	70.48	-0.0606626681305769	0.160577351286982
4	A	26	50	20120615	6	3564	70.52	-0.0616176158385693	0.160715590662704
4	A	26	50	20120615	6	3566	70.56	-0.0627201367317954	0.161871568828588
4	A	26	50	20120615	6	3568	70.6	-0.0640579827618004	0.162177038958061
4	A	26	50	20120615	6	3570	70.64	-0.0648633066748937	0.163344542964478
4	A	26	50	20120615	6	3572	70.68	-0.0662189717957846	0.164559918099981
4	A	26	50	20120615	6	3574	70.72	-0.0678865417178568	0.164934472561976
4	A	26	50	20120615	6	3576	70.76	-0.0693247969107902	0.165876338794516
4	A	26	50	20120615	6	3578	70.8	-0.0702308835402027	0.166282642350986
4	A	26	50	20120615	6	3580	70.84	-0.0716859678745284	0.167220407364196
4	A	26	50	20120615	6	3582	70.88	-0.0726723818342836	0.167969233445472
4	A	26	50	20120615	6	3584	70.92	-0.0741591445524064	0.168265794029502
4	A	26	50	20120615	6	3586	70.96	-0.0756818282950135	0.168990295637506
4	A	26	50	20120615	6	3588	71	-0.0764350384383335	0.169437752808640
4	A	26	50	20120615	6	3590	71.04	-0.077603390972888	0.169878775308067
4	A	26	50	20120615	6	3592	71.08	-0.078583794525003	0.170091968002594
4	A	26	50	20120615	6	3594	71.12	-0.0797426718286898	0.170408115444463
4	A	26	50	20120615	6	3596	71.16	-0.0809148427398627	0.170817035296023
4	A	26	50	20120615	6	3598	71.2	-0.082166563163919	0.171514101160917
4	A	26	50	20120615	6	3600	71.24	-0.0844215973998012	0.171609489865699
4	A	26	50	20120615	6	3602	71.28	-0.0855862729790935	0.171465876478440
4	A	26	50	20120615	6	3604	71.32	-0.0874445496000518	0.171365467315511
4	A	26	50	20120615	6	3606	71.36	-0.0891377167876029	0.171903929129385
4	A	26	50	20120615	6	3608	71.4	-0.0915008676503284	0.171495221409859
4	A	26	50	20120615	6	3610	71.44	-0.0921654066032875	0.171632541546765
4	A	26	50	20120615	6	3612	71.48	-0.0938573009986326	0.171694271968763
4	A	26	50	20120615	6	3614	71.52	-0.0945312444717815	0.171421965147328
4	A	26	50	20120615	6	3616	71.56	-0.0950236029235217	0.171467007849290
4	A	26	50	20120615	6	3618	71.6	-0.0958707875580613	0.171465522925049
4	A	26	50	20120615	6	3620	71.64	-0.0966460594329542	0.170990064325379
4	A	26	50	20120615	6	3622	71.68	-0.0967422966658737	0.171735284162072
4	A	26	50	20120615	6	3624	71.72	-0.096834856943531	0.171792630522026
4	A	26	50	20120615	6	3626	71.76	-0.0963552264138522	0.171153618123868
4	A	26	50	20120615	6	3628	71.8	-0.096370641341682	0.171585094681748
4	A	26	50	20120615	6	3630	71.84	-0.0972148561277406	0.172568043818275
4	A	26	50	20120615	6	3632	71.88	-0.09712392219568	0.172705646797894
4	A	26	50	20120615	6	3634	71.92	-0.097018421863927	0.172771549149901
4	A	26	50	20120615	6	3636	71.96	-0.0972112498831566	0.172649431808790
4	A	26	50	20120615	6	3638	72	-0.0973612979421244	0.172442815207327
4	A	26	50	20120615	6	3640	72.04	-0.0973297609796835	0.172634158302316
4	A	26	50	20120615	6	3642	72.08	-0.097253888422062	0.172458300845835
4	A	26	50	20120615	6	3644	72.12	-0.0973144167625317	0.172677786790715
4	A	26	50	20120615	6	3646	72.16	-0.0972801220836442	0.172543790055681
4	A	26	50	20120615	6	3648	72.2	-0.0973357713873235	0.172787954027224
4	A	26	50	20120615	6	3650	72.24	-0.0974128460264729	0.173157770873785
4	A	26	50	20120615	6	3652	72.28	-0.0975450749945547	0.173011399770079
4	A	26	50	20120615	6	3654	72.32	-0.0973842082018348	0.173487636187208
4	A	26	50	20120615	6	3656	72.36	-0.0973928349045653	0.173224451043251
4	A	26	50	20120615	6	3658	72.4	-0.0976837386343454	0.173333769751622
4	A	26	50	20120615	6	3660	72.44	-0.0975218111814537	0.173119516396923
4	A	26	50	20120615	6	3662	72.48	-0.0974775462969515	0.173207621901858
4	A	26	50	20120615	6	3664	72.52	-0.0978069166356285	0.172777842400253
4	A	26	50	20120615	6	3666	72.56	-0.0976963251350505	0.173290070552545
4	A	26	50	20120615	6	3668	72.6	-0.0977116693522023	0.172779751588562
4	A	26	50	20120615	6	3670	72.64	-0.097641170806118	0.173027026829943
4	A	26	50	20120615	6	3672	72.68	-0.0976300692296534	0.172759528334621
4	A	26	50	20120615	6	3674	72.72	-0.0979105784897505	0.173111172536905
4	A	26	50	20120615	6	3676	72.76	-0.0978820820864685	0.173015218146698
4	A	26	50	20120615	6	3678	72.8	-0.0979946534860335	0.172745669041709
4	A	26	50	20120615	6	3680	72.84	-0.097737195907003	0.172908374312060
4	A	26	50	20120615	6	3682	72.88	-0.0978836377213865	0.172727991372180
4	A	26	50	20120615	6	3684	72.92	-0.0979544898208615	0.172856543384999
4	A	26	50	20120615	6	3686	72.96	-0.0979621265740985	0.172984671133750
4	A	26	50	20120615	6	3688	73	-0.0976797788363708	0.173108626952492
4	A	26	50	20120615	6	3690	73.04	-0.0978086136919025	0.172848270235659
4	A	26	50	20120615	6	3692	73.08	-0.0979007497054915	0.173063018565106
4	A	26	50	20120615	6	3694	73.12	-0.0976823951314612	0.172828824799177
4	A	26	50	20120615	6	3696	73.16	-0.0978285541031325	0.172751962292062
4	A	26	50	20120615	6	3698	73.2	-0.0979462166715215	0.173127860256941
4	A	26	50	20120615	6	3700	73.24	-0.0977354281400502	0.173231168557672
4	A	26	50	20120615	6	3702	73.28	-0.0978871732552925	0.173116192995051
4	A	26	50	20120615	6	3704	73.32	-0.0979426104269375	0.172820339517803
4	A	26	50	20120615	6	3706	73.36	-0.0977974414047605	0.172788731844684
4	A	26	50	20120615	6	3708	73.4	-0.0974299580105776	0.172369912498187
4	A	26	50	20120615	6	3710	73.44	-0.0971907437865022	0.172556800820454
4	A	26	50	20120615	6	3712	73.48	-0.097081495788809	0.172138547159382
4	A	26	50	20120615	6	3714	73.52	-0.0971335388479042	0.172260452368459
4	A	26	50	20120615	6	3716	73.56	-0.0965049209194294	0.172258331048116
4	A	26	50	20120615	6	3718	73.6	-0.0963848541879839	0.172135153046833
4	A	26	50	20120615	6	3720	73.64	-0.0960230983587288	0.172400742353846
4	A	26	50	20120615	6	3722	73.68	-0.0961630347907257	0.172307474969408
4	A	26	50	20120615	6	3724	73.72	-0.0960530796862512	0.172162871632655
4	A	26	50	20120615	6	3726	73.76	-0.0957683984961454	0.172781307223481
4	A	26	50	20120615	6	3728	73.8	-0.0958920007614969	0.172472442981459
4	A	26	50	20120615	6	3730	73.84	-0.0956055518044382	0.172017844031834
4	A	26	50	20120615	6	3732	73.88	-0.0936167432716729	0.171070745209113
4	A	26	50	20120615	6	3734	73.92	-0.0947200419823583	0.171057805155017
4	A	26	50	20120615	6	3736	73.96	-0.0947479727002151	0.171936385330641
4	A	26	50	20120615	6	3738	74	-0.0952756157803365	0.171987155597530
4	A	26	50	20120615	6	3740	74.04	-0.0952544025769009	0.172023925150152
4	A	26	50	20120615	6	3742	74.08	-0.0954269366315105	0.172047966780713
4	A	26	50	20120615	6	3744	74.12	-0.095633411811617	0.171736839796990
4	A	26	50	20120615	6	3746	74.16	-0.0954507661300365	0.171574417369352
4	A	26	50	20120615	6	3748	74.2	-0.0957122542177192	0.171853158862496
4	A	26	50	20120615	6	3750	74.24	-0.0958452610032604	0.171594287069903
4	A	26	50	20120615	6	3752	74.28	-0.0960294623197595	0.171654744699695
4	A	26	50	20120615	6	3754	74.32	-0.0968546559334042	0.171579084274108
4	A	26	50	20120615	6	3756	74.36	-0.0963680250465916	0.170999398134891
4	A	26	50	20120615	6	3758	74.4	-0.0972398169971166	0.171188266356146
4	A	26	50	20120615	6	3760	74.44	-0.0971529135737087	0.171300625623676
4	A	26	50	20120615	6	3762	74.48	-0.0961320635137097	0.171915596391274
4	A	26	50	20120615	6	3764	74.52	-0.0967412360057019	0.171852310334358
4	A	26	50	20120615	6	3766	74.56	-0.0976786474655209	0.172249916477419
4	A	26	50	20120615	6	3768	74.6	-0.0968744549232774	0.171795458949151
4	A	26	50	20120615	6	3770	74.64	-0.0971914508932834	0.172076675316029
4	A	26	50	20120615	6	3772	74.68	-0.0976278064879536	0.172060341149383
4	A	26	50	20120615	6	3774	74.72	-0.0979326402213235	0.171720152076954
4	A	26	50	20120615	6	3776	74.76	-0.0986577075147515	0.171884625114258
4	A	26	50	20120615	6	3778	74.8	-0.0989862293252915	0.171956325741871
4	A	26	50	20120615	6	3780	74.84	-0.0998123421777515	0.171760952138229
4	A	26	50	20120615	6	3782	74.88	-0.100643899752426	0.171364972340764
4	A	26	50	20120615	6	3784	74.92	-0.101433101630908	0.171449754443829
4	A	26	50	20120615	6	3786	74.96	-0.102068649205839	0.171433632409218
4	A	26	50	20120615	6	3788	75	-0.102640557170463	0.171529233246034
4	A	26	50	20120615	6	3790	75.04	-0.103891146223669	0.171856906528436
4	A	26	50	20120615	6	3792	75.08	-0.105768302595685	0.172328758883522
4	A	26	50	20120615	6	3794	75.12	-0.106458933788870	0.172299979637527
4	A	26	50	20120615	6	3796	75.16	-0.108119715485843	0.172777488846863
4	A	26	50	20120615	6	3798	75.2	-0.109167294182171	0.172967347017611
4	A	26	50	20120615	6	3800	75.24	-0.111411368262944	0.173319769037355
4	A	26	50	20120615	6	3802	75.28	-0.112963750490361	0.173659604556393
4	A	26	50	20120615	6	3804	75.32	-0.113902151899674	0.173704081572930
4	A	26	50	20120615	6	3806	75.36	-0.115769620908788	0.174085212127989
4	A	26	50	20120615	6	3808	75.4	-0.118234524437326	0.174054170140295
4	A	26	50	20120615	6	3810	75.44	-0.119638202108659	0.174134002495891
4	A	26	50	20120615	6	3812	75.48	-0.121498741471317	0.174242048412056
4	A	26	50	20120615	6	3814	75.52	-0.122767998143547	0.174961176008523
4	A	26	50	20120615	6	3816	75.56	-0.124016536587088	0.174658746438209
4	A	26	50	20120615	6	3818	75.6	-0.125815204106392	0.175033725164273
4	A	26	50	20120615	6	3820	75.64	-0.127243630515067	0.174808794497177
4	A	26	50	20120615	6	3822	75.68	-0.129360637507262	0.174821593129917
4	A	26	50	20120615	6	3824	75.72	-0.130121555114497	0.174937487931353
4	A	26	50	20120615	6	3826	75.76	-0.131967952341531	0.174375196618954
4	A	26	50	20120615	6	3828	75.8	-0.132690474050547	0.174515345182985
4	A	26	50	20120615	6	3830	75.84	-0.133378913212711	0.174717860565117
4	A	26	50	20120615	6	3832	75.88	-0.134753316663303	0.175205976376170
4	A	26	50	20120615	6	3834	75.92	-0.136053403191192	0.175283333858032
4	A	26	50	20120615	6	3836	75.96	-0.137641918575128	0.175619563132486
4	A	26	50	20120615	6	3838	76	-0.138199755114806	0.175887627313234
4	A	26	50	20120615	6	3840	76.04	-0.139423756953040	0.176452605631402
4	A	26	50	20120615	6	3842	76.08	-0.140367320241855	0.176934569613458
4	A	26	50	20120615	6	3844	76.12	-0.141829334222637	0.177524579511680
4	A	26	50	20120615	6	3846	76.16	-0.142449608291094	0.177549186827666
4	A	26	50	20120615	6	3848	76.2	-0.144016556918203	0.178698942453875
4	A	26	50	20120615	6	3850	76.24	-0.144815941134334	0.179349127139176
4	A	26	50	20120615	6	3852	76.28	-0.145404183265603	0.179593856796145
4	A	26	50	20120615	6	3854	76.32	-0.146165525136907	0.180474416870756
4	A	26	50	20120615	6	3856	76.36	-0.146385718188568	0.181242759099194
4	A	26	50	20120615	6	3858	76.4	-0.146788839764523	0.181753219484532
4	A	26	50	20120615	6	3860	76.44	-0.148593164138077	0.182589231831929
4	A	26	50	20120615	6	3862	76.48	-0.149219377903495	0.182899227444801
4	A	26	50	20120615	6	3864	76.52	-0.150438783547652	0.183724774611837
4	A	26	50	20120615	6	3866	76.56	-0.151508848239621	0.185108370450584
4	A	26	50	20120615	6	3868	76.6	-0.152115545857879	0.185560918790544
4	A	26	50	20120615	6	3870	76.64	-0.153006429691496	0.186819639571734
4	A	26	50	20120615	6	3872	76.68	-0.153182145726621	0.187153040419063
4	A	26	50	20120615	6	3874	76.72	-0.153778590296552	0.187938282499571
4	A	26	50	20120615	6	3876	76.76	-0.154174640804694	0.188717443461760
4	A	26	50	20120615	6	3878	76.8	-0.154445957676636	0.189252228320372
4	A	26	50	20120615	6	3880	76.84	-0.154475585450767	0.189540798597774
4	A	26	50	20120615	6	3882	76.88	-0.154718688762139	0.190279159498689
4	A	26	50	20120615	6	3884	76.92	-0.154965610450130	0.190442359743787
4	A	26	50	20120615	6	3886	76.96	-0.155117638408085	0.190779649678413
4	A	26	50	20120615	6	3888	77	-0.155284091344376	0.190649966294743
4	A	26	50	20120615	6	3890	77.04	-0.155456130424239	0.190586821659183
4	A	26	50	20120615	6	3892	77.08	-0.155699657999679	0.191000903390246
4	A	26	50	20120615	6	3894	77.12	-0.155843766361685	0.190885079299488
4	A	26	50	20120615	6	3896	77.16	-0.156262797840216	0.190768689523304
4	A	26	50	20120615	6	3898	77.2	-0.156823957781766	0.190061865584830
4	A	26	50	20120615	6	3900	77.24	-0.157536367863812	0.189695937825566
4	A	26	50	20120615	6	3902	77.28	-0.158489052830104	0.189734616566497
4	A	26	50	20120615	6	3904	77.32	-0.159484729888693	0.189683634167574
4	A	26	50	20120615	6	3906	77.36	-0.161414777847942	0.189696715643026
4	A	26	50	20120615	6	3908	77.4	-0.162427284047923	0.189958415862743
4	A	26	50	20120615	6	3910	77.44	-0.163219597196242	0.189966547590726
4	A	26	50	20120615	6	3912	77.48	-0.163532986921664	0.189742253319734
4	A	26	50	20120615	6	3914	77.52	-0.164501157526465	0.189899796710582
4	A	26	50	20120615	6	3916	77.56	-0.165502279307269	0.189632651768650
4	A	26	50	20120615	6	3918	77.6	-0.166989395578782	0.189783194802365
4	A	26	50	20120615	6	3920	77.64	-0.168064622150254	0.189429217147703
4	A	26	50	20120615	6	3922	77.68	-0.169734666946061	0.189388346375750
4	A	26	50	20120615	6	3924	77.72	-0.170719108077896	0.189675283236488
4	A	26	50	20120615	6	3926	77.76	-0.172445240583587	0.189448217106913
4	A	26	50	20120615	6	3928	77.8	-0.174081570528066	0.189220443870557
4	A	26	50	20120615	6	3930	77.84	-0.175791991121078	0.189365471471379
4	A	26	50	20120615	6	3932	77.88	-0.177577577164930	0.189616352957344
4	A	26	50	20120615	6	3934	77.92	-0.178503759769064	0.189698504623182
4	A	26	50	20120615	6	3936	77.96	-0.180113311579740	0.189863790833284
4	A	26	50	20120615	6	3938	78	-0.181516119509733	0.189822870563857
4	A	26	50	20120615	6	3940	78.04	-0.183233280244583	0.189901761053221
4	A	26	50	20120615	6	3942	78.08	-0.184259478153168	0.189951779665601
4	A	26	50	20120615	6	3944	78.12	-0.185879017847128	0.189704027127143
4	A	26	50	20120615	6	3946	78.16	-0.186598052105500	0.190689120211431
4	A	26	50	20120615	6	3948	78.2	-0.188143428318929	0.190099752366166
4	A	26	50	20120615	6	3950	78.24	-0.189346895776237	0.190494346234340
4	A	26	50	20120615	6	3952	78.28	-0.190623393221906	0.189926369783419
4	A	26	50	20120615	6	3954	78.32	-0.191900802835323	0.190801393211934
4	A	26	50	20120615	6	3956	78.36	-0.193057785092836	0.190886090462185
4	A	26	50	20120615	6	3958	78.4	-0.194538572758658	0.190945381365787
4	A	26	50	20120615	6	3960	78.44	-0.195006019838497	0.190848458239290
4	A	26	50	20120615	6	3962	78.48	-0.195953585351694	0.190680124398961
4	A	26	50	20120615	6	3964	78.52	-0.197325110877687	0.190438555509304
4	A	26	50	20120615	6	3966	78.56	-0.198670685584810	0.189959893715915
4	A	26	50	20120615	6	3968	78.6	-0.200053779377743	0.190398306991319
4	A	26	50	20120615	6	3970	78.64	-0.201133955696684	0.190193528867487
4	A	26	50	20120615	6	3972	78.68	-0.201979655406983	0.189763607944526
4	A	26	50	20120615	6	3974	78.72	-0.202629486538893	0.189884523204109
4	A	26	50	20120615	6	3976	78.76	-0.202496409042674	0.189900220974651
4	A	26	50	20120615	6	3978	78.8	-0.203311066765279	0.188883330712627
4	A	26	50	20120615	6	3980	78.84	-0.203325986718362	0.188859925478170
4	A	26	50	20120615	6	3982	78.88	-0.203122693518771	0.188791689673785
4	A	26	50	20120615	6	3984	78.92	-0.203388565668497	0.188617741405613
4	A	26	50	20120615	6	3986	78.96	-0.203746149567743	0.188868269338188
4	A	26	50	20120615	6	3988	79	-0.203951705509034	0.189038894204488
4	A	26	50	20120615	6	3990	79.04	-0.204851781730806	0.189042500449072
4	A	26	50	20120615	6	3992	79.08	-0.205298248952447	0.189758516775701
4	A	26	50	20120615	6	3994	79.12	-0.206051246963733	0.190112847983754
4	A	26	50	20120615	6	3996	79.16	-0.206373192681207	0.190399014098100
4	A	26	50	20120615	6	3998	79.2	-0.206883653066546	0.191322566265008
4	A	26	50	20120615	6	4000	79.24	-0.207641388693265	0.191478412599581
4	A	26	50	20120615	6	4002	79.28	-0.208168324666606	0.192256795744312
4	A	26	50	20120615	6	4004	79.32	-0.208933838467918	0.192759831508448
4	A	26	50	20120615	6	4006	79.36	-0.209906675977475	0.193047058282966
4	A	26	50	20120615	6	4008	79.4	-0.210463876121050	0.193771135626901
4	A	26	50	20120615	6	4010	79.44	-0.210946759341922	0.194361640499870
4	A	26	50	20120615	6	4012	79.48	-0.211305757454730	0.194916224348354
4	A	26	50	20120615	6	4014	79.52	-0.211643966628172	0.195282293528974
4	A	26	50	20120615	6	4016	79.56	-0.211947244726623	0.195592784116593
4	A	26	50	20120615	6	4018	79.6	-0.212120839441404	0.196373783556414
4	A	26	50	20120615	6	4020	79.64	-0.212126637717010	0.197155702235050
4	A	26	50	20120615	6	4022	79.68	-0.212389610728933	0.197512154763446
4	A	26	50	20120615	6	4024	79.72	-0.212904455176315	0.198670324960352
4	A	26	50	20120615	6	4026	79.76	-0.213241179425516	0.199747814273524
4	A	26	50	20120615	6	4028	79.8	-0.213563620117737	0.200088639742056
4	A	26	50	20120615	6	4030	79.84	-0.213735659197600	0.201219091353139
4	A	26	50	20120615	6	4032	79.88	-0.213783601037364	0.201864114158937
4	A	26	50	20120615	6	4034	79.92	-0.213842008057490	0.202364321495948
[truncated: 113 more rows]
