# Supplementary material for: How Do Ants Make Sense of Gravity? A Boltzmann Walker Analysis of Lasius niger Trajectories on Various Inclines
Source: PLoS One. 2013 Oct 29;8(10):e76531. doi: 10.1371/journal.pone.0076531 (PMC3812222; doi:10.1371/journal.pone.0076531)
Supplement: Dataset S4 — Trajectories for . (ZIP) [file pone.0076531.s008.zip › Incline4/4-A-26-50-20120615-07.txt]

Pente	Colonie	Temperature	Humidite	Date	Indiv	Frame	Time	X	Y
4	A	26	50	20120615	7	12	0	0	0
4	A	26	50	20120615	7	14	0.04	-8.69741340859022e-05	-0.00265801439048023
4	A	26	50	20120615	7	16	0.08	-0.0010306081335794	-0.00528371400106024
4	A	26	50	20120615	7	18	0.12	-0.002144796288695	-0.00675244549626282
4	A	26	50	20120615	7	20	0.16	-0.0020966423168962	-0.00849539300120954
4	A	26	50	20120615	7	22	0.2	-0.0023161989724546	-0.0101499521585079
4	A	26	50	20120615	7	24	0.24	-0.00171989582388	-0.0131726215160461
4	A	26	50	20120615	7	26	0.28	-0.0014895911452475	-0.0150254534147892
4	A	26	50	20120615	7	28	0.32	-0.0009623723291949	-0.0165071249640875
4	A	26	50	20120615	7	30	0.36	-0.000608345177058201	-0.0193432383395452
4	A	26	50	20120615	7	32	0.4	-0.000391949288811699	-0.0205087129495003
4	A	26	50	20120615	7	34	0.44	0.000178466680503701	-0.0222031458581897
4	A	26	50	20120615	7	36	0.48	0.00118943138770170	-0.0239198031330120
4	A	26	50	20120615	7	38	0.52	0.0028594549703047	-0.0265451279769979
4	A	26	50	20120615	7	40	0.56	0.003928070729769	-0.0284966372634518
4	A	26	50	20120615	7	42	0.6	0.0051935932417981	-0.0297376938808517
4	A	26	50	20120615	7	44	0.64	0.0068123232984937	-0.0311345338296111
4	A	26	50	20120615	7	46	0.68	0.0089978277245817	-0.0334517015383561
4	A	26	50	20120615	7	48	0.72	0.0105748243390517	-0.0337518047273593
4	A	26	50	20120615	7	50	0.76	0.0115687407017553	-0.0340882532049157
4	A	26	50	20120615	7	52	0.8	0.0125939960370012	-0.0344278978051232
4	A	26	50	20120615	7	54	0.84	0.0140282207212818	-0.0338433326291162
4	A	26	50	20120615	7	56	0.88	0.0150717689089569	-0.0333014059920149
4	A	26	50	20120615	7	58	0.92	0.0156716075914375	-0.0320059156582030
4	A	26	50	20120615	7	60	0.96	0.0169568448769222	-0.0308830300896787
4	A	26	50	20120615	7	62	1	0.0185553304664725	-0.0296946664332166
4	A	26	50	20120615	7	64	1.04	0.0203839086026209	-0.0288280363621944
4	A	26	50	20120615	7	66	1.08	0.0222125574494474	-0.0273017463750031
4	A	26	50	20120615	7	68	1.12	0.0237422415491883	-0.0264059127939179
4	A	26	50	20120615	7	70	1.16	0.0255407676471362	-0.0248377620852806
4	A	26	50	20120615	7	72	1.2	0.0273012514002564	-0.0236442365493158
4	A	26	50	20120615	7	74	1.24	0.0289476151899608	-0.0219305561940423
4	A	26	50	20120615	7	76	1.28	0.0310452474563507	-0.0195611120809644
4	A	26	50	20120615	7	78	1.32	0.0319893835016588	-0.0176360775087942
4	A	26	50	20120615	7	80	1.36	0.0332096871714271	-0.0152377339415692
4	A	26	50	20120615	7	82	1.4	0.0331370305354467	-0.0133644609999956
4	A	26	50	20120615	7	84	1.44	0.0333563135406808	-0.0116919179959312
4	A	26	50	20120615	7	86	1.48	0.0336949038446774	-0.0101071085586358
4	A	26	50	20120615	7	88	1.52	0.0331446192054223	-0.00765507437351526
4	A	26	50	20120615	7	90	1.56	0.0326981873391202	-0.00558262217960342
4	A	26	50	20120615	7	92	1.6	0.0318298107143485	-0.00503087382931137
4	A	26	50	20120615	7	94	1.64	0.0312145783172415	-0.00485075251893972
4	A	26	50	20120615	7	96	1.68	0.0300689734078377	-0.0040902096782989
4	A	26	50	20120615	7	98	1.72	0.0287036965844702	-0.00350608785824379
4	A	26	50	20120615	7	100	1.76	0.0274165663741323	-0.00339801577912758
4	A	26	50	20120615	7	102	1.8	0.0257788434292939	-0.00261737696376544
4	A	26	50	20120615	7	104	1.84	0.0248566913338129	-0.00248633593507595
4	A	26	50	20120615	7	106	1.88	0.0231282201431547	-0.0023671936750362
4	A	26	50	20120615	7	108	1.92	0.0217254018894032	-0.00152968551395442
4	A	26	50	20120615	7	110	1.96	0.0196742350238186	-0.00101998031865816
4	A	26	50	20120615	7	112	2	0.0176018676827205	-0.000653225244460131
4	A	26	50	20120615	7	114	2.04	0.0161204082654566	0.000150118769645899
4	A	26	50	20120615	7	116	2.08	0.0146513656432703	0.000390011816231248
4	A	26	50	20120615	7	118	2.12	0.012622605577368	0.000554979828282069
4	A	26	50	20120615	7	120	2.16	0.0116489053975385	0.000510559380287939
4	A	26	50	20120615	7	122	2.2	0.0099538785191528	0.000166813560749719
4	A	26	50	20120615	7	124	2.24	0.0092326013180712	-0.000557009224744082
4	A	26	50	20120615	7	126	2.28	0.0077186503442118	-0.000262746737753301
4	A	26	50	20120615	7	128	2.32	0.0069326163041092	-0.0017227949616829
4	A	26	50	20120615	7	130	2.36	0.0063860934729301	-0.00174690730292136
4	A	26	50	20120615	7	132	2.4	0.0053348378213401	-0.00361133575287593
4	A	26	50	20120615	7	134	2.44	0.0042941180607897	-0.00398963788081074
4	A	26	50	20120615	7	136	2.48	0.0028142142784444	-0.00463246865558743
4	A	26	50	20120615	7	138	2.52	0.0012990258677178	-0.00546176348856301
4	A	26	50	20120615	7	140	2.56	-0.0009444118169527	-0.00623682323142158
4	A	26	50	20120615	7	142	2.6	-0.0025156030847492	-0.00703047988262537
4	A	26	50	20120615	7	144	2.64	-0.0033132902446058	-0.00727959360163738
4	A	26	50	20120615	7	146	2.68	-0.0048404994706125	-0.00941449039539581
4	A	26	50	20120615	7	148	2.72	-0.0051178267501938	-0.00939794409671605
4	A	26	50	20120615	7	150	2.76	-0.0054581572439789	-0.0104554222879805
4	A	26	50	20120615	7	152	2.8	-0.0053805169194046	-0.0112560085856399
4	A	26	50	20120615	7	154	2.84	-0.0063254237111042	-0.0133935216744888
4	A	26	50	20120615	7	156	2.88	-0.006877108421786	-0.0147139728776765
4	A	26	50	20120615	7	158	2.92	-0.0078447133411616	-0.0160502632727628
4	A	26	50	20120615	7	160	2.96	-0.0087254148371295	-0.0185331273135432
4	A	26	50	20120615	7	162	3	-0.0095382340821034	-0.0199936563700840
4	A	26	50	20120615	7	164	3.04	-0.0104024599900696	-0.0218550442608795
4	A	26	50	20120615	7	166	3.08	-0.0108628572153002	-0.0235752229274720
4	A	26	50	20120615	7	168	3.12	-0.0115750551653113	-0.0245119979911880
4	A	26	50	20120615	7	170	3.16	-0.0121931372027464	-0.0262557940242720
4	A	26	50	20120615	7	172	3.2	-0.0131041028689491	-0.0277721845165265
4	A	26	50	20120615	7	174	3.24	-0.0135411655704005	-0.0301550636584472
4	A	26	50	20120615	7	176	3.28	-0.0129713364997135	-0.0316171200656353
4	A	26	50	20120615	7	178	3.32	-0.0125821166430772	-0.0333424888960017
4	A	26	50	20120615	7	180	3.36	-0.0124978860833022	-0.0346696717557464
4	A	26	50	20120615	7	182	3.4	-0.0117860487577495	-0.0366366236179052
4	A	26	50	20120615	7	184	3.44	-0.0117570503086531	-0.0386790379157523
4	A	26	50	20120615	7	186	3.48	-0.0115273961682593	-0.0413231788711856
4	A	26	50	20120615	7	188	3.52	-0.0110806390328378	-0.0428542135448786
4	A	26	50	20120615	7	190	3.56	-0.0106126899071842	-0.0457795001565117
4	A	26	50	20120615	7	192	3.6	-0.0101886379705066	-0.0476995071994675
4	A	26	50	20120615	7	194	3.64	-0.0100419769530207	-0.049109343770865
4	A	26	50	20120615	7	196	3.68	-0.0089194307957514	-0.0505235007646957
4	A	26	50	20120615	7	198	3.72	-0.0077704247027302	-0.0517474601765227
4	A	26	50	20120615	7	200	3.76	-0.0066527929375902	-0.0530128772589307
4	A	26	50	20120615	7	202	3.8	-0.0059906793608905	-0.0544802440380455
4	A	26	50	20120615	7	204	3.84	-0.0049461412237218	-0.0555858762011088
4	A	26	50	20120615	7	206	3.88	-0.0034402159118288	-0.058115126446735
4	A	26	50	20120615	7	208	3.92	-0.0018073649327128	-0.0592679933427815
4	A	26	50	20120615	7	210	3.96	-0.000302641702347801	-0.0611583726116056
4	A	26	50	20120615	7	212	4	0.001262185604418	-0.0623942538437636
4	A	26	50	20120615	7	214	4.04	0.0024348514903378	-0.0624783995507247
4	A	26	50	20120615	7	216	4.08	0.0048704100874567	-0.0643181499740158
4	A	26	50	20120615	7	218	4.12	0.0058288933293551	-0.0651238981511779
4	A	26	50	20120615	7	220	4.16	0.0071282727504635	-0.065718716375512
4	A	26	50	20120615	7	222	4.2	0.0080610880162048	-0.0662928870818355
4	A	26	50	20120615	7	224	4.24	0.009922334485644	-0.0672643103778297
4	A	26	50	20120615	7	226	4.28	0.0114863839749505	-0.0686869385108988
4	A	26	50	20120615	7	228	4.32	0.0128279069602177	-0.0702987177079354
4	A	26	50	20120615	7	230	4.36	0.0136349279295859	-0.071487293496432
4	A	26	50	20120615	7	232	4.4	0.0157960583849263	-0.0734754656330942
4	A	26	50	20120615	7	234	4.44	0.0173065091802189	-0.0737790265742575
4	A	26	50	20120615	7	236	4.48	0.0177977362611092	-0.0739995731793096
4	A	26	50	20120615	7	238	4.52	0.0192036766741424	-0.0739478836736048
4	A	26	50	20120615	7	240	4.56	0.0196071518034874	-0.0732045730252215
4	A	26	50	20120615	7	242	4.6	0.0195444314319962	-0.0732235941976355
4	A	26	50	20120615	7	244	4.64	0.0205443511312721	-0.0714054105311705
4	A	26	50	20120615	7	246	4.68	0.0204848834509743	-0.0710953442076202
4	A	26	50	20120615	7	248	4.72	0.0213718074866166	-0.0699046470987802
4	A	26	50	20120615	7	250	4.76	0.0217365331643526	-0.0685110810544177
4	A	26	50	20120615	7	252	4.8	0.0217469276340361	-0.0672908268821241
4	A	26	50	20120615	7	254	4.84	0.0226124970448865	-0.0658294492974458
4	A	26	50	20120615	7	256	4.88	0.0231969915102153	-0.064382001716357
4	A	26	50	20120615	7	258	4.92	0.0235791120147685	-0.0622480948720922
4	A	26	50	20120615	7	260	4.96	0.0240153968987606	-0.060512571988348
4	A	26	50	20120615	7	262	5	0.0245477068836379	-0.0585520477268301
4	A	26	50	20120615	7	264	5.04	0.0247761023739611	-0.0563881595550431
4	A	26	50	20120615	7	266	5.08	0.02540832654702	-0.0543171145036258
4	A	26	50	20120615	7	268	5.12	0.0265118373897397	-0.053498426272368
4	A	26	50	20120615	7	270	5.16	0.0266736941319533	-0.0515074257085811
4	A	26	50	20120615	7	272	5.2	0.0275156461763122	-0.0492482902533682
4	A	26	50	20120615	7	274	5.24	0.0275032010969633	-0.047885271221953
4	A	26	50	20120615	7	276	5.28	0.0274053375184471	-0.0467992966274067
4	A	26	50	20120615	7	278	5.32	0.0270848767252133	-0.045968729002225
4	A	26	50	20120615	7	280	5.36	0.0263590316143253	-0.0454222061710459
4	A	26	50	20120615	7	282	5.4	0.0251969016194452	-0.0442835521213012
4	A	26	50	20120615	7	284	5.44	0.0244250945677801	-0.0429420998467123
4	A	26	50	20120615	7	286	5.48	0.0241431003834429	-0.0424445795154694
4	A	26	50	20120615	7	288	5.52	0.0227356043354911	-0.0412827323633018
4	A	26	50	20120615	7	290	5.56	0.0217809394702111	-0.0399941716759455
4	A	26	50	20120615	7	292	5.6	0.0212991169095106	-0.0397489470442300
4	A	26	50	20120615	7	294	5.64	0.0213752015991663	-0.0397523411567797
4	A	26	50	20120615	7	296	5.68	0.0213324216389045	-0.0394267184840433
4	A	26	50	20120615	7	298	5.72	0.0212541449182272	-0.0388584167640037
4	A	26	50	20120615	7	300	5.76	0.0213805049000252	-0.0389450373446991
4	A	26	50	20120615	7	302	5.8	0.0214633778147803	-0.0392217989388555
4	A	26	50	20120615	7	304	5.84	0.0215994251594805	-0.0389081263707211
4	A	26	50	20120615	7	306	5.88	0.021488833658903	-0.0391817766950403
4	A	26	50	20120615	7	308	5.92	0.0213022281793478	-0.0394139198513039
4	A	26	50	20120615	7	310	5.96	0.0208977631005091	-0.0389523205445453
4	A	26	50	20120615	7	312	6	0.0209392702685648	-0.0389118033259833
4	A	26	50	20120615	7	314	6.04	0.0210946216283915	-0.0383669775510791
4	A	26	50	20120615	7	316	6.08	0.0210247594784102	-0.0386239401553622
4	A	26	50	20120615	7	318	6.12	0.0212757116750533	-0.0375151260117836
4	A	26	50	20120615	7	320	6.16	0.0217646760142438	-0.0376569009214115
4	A	26	50	20120615	7	322	6.2	0.0220538826877491	-0.0366765680799745
4	A	26	50	20120615	7	324	6.24	0.0221400790043758	-0.0365253179394786
4	A	26	50	20120615	7	326	6.28	0.0222862379760470	-0.0366489909155081
4	A	26	50	20120615	7	328	6.32	0.0222426801983260	-0.0367417633251998
4	A	26	50	20120615	7	330	6.36	0.021808870188068	-0.0359080137195028
4	A	26	50	20120615	7	332	6.4	0.0216839951305105	-0.0354218070967590
4	A	26	50	20120615	7	334	6.44	0.0213483315414812	-0.0352476466965526
4	A	26	50	20120615	7	336	6.48	0.0204781659365530	-0.0342251702909570
4	A	26	50	20120615	7	338	6.52	0.0202427700890960	-0.0336335340471382
4	A	26	50	20120615	7	340	6.56	0.0192899437014472	-0.0329289021396858
4	A	26	50	20120615	7	342	6.6	0.0192323144987805	-0.0316035718997077
4	A	26	50	20120615	7	344	6.64	0.0188036663680252	-0.0301828529549477
4	A	26	50	20120615	7	346	6.68	0.0184995397414369	-0.0286069240717174
4	A	26	50	20120615	7	348	6.72	0.0191660585933833	-0.0275448496863752
4	A	26	50	20120615	7	350	6.76	0.0191916487877944	-0.0265017186917010
4	A	26	50	20120615	7	352	6.8	0.0192219765976395	-0.0265594822446561
4	A	26	50	20120615	7	354	6.84	0.0198087479468037	-0.0258270751828387
4	A	26	50	20120615	7	356	6.88	0.0200657954039007	-0.0247848846401834
4	A	26	50	20120615	7	358	6.92	0.0204288310964297	-0.0241480713441147
4	A	26	50	20120615	7	360	6.96	0.0208654412495411	-0.0238408051634178
4	A	26	50	20120615	7	362	7	0.0206369326221329	-0.0242221054241048
4	A	26	50	20120615	7	364	7.04	0.0210038361887549	-0.0227400661792804
4	A	26	50	20120615	7	366	7.08	0.0213707751107161	-0.0227439764797804
4	A	26	50	20120615	7	368	7.12	0.0218247376642378	-0.0210020896350054
4	A	26	50	20120615	7	370	7.16	0.0229370449153155	-0.0200000061889791
4	A	26	50	20120615	7	372	7.2	0.0232292921479799	-0.0195401746491735
4	A	26	50	20120615	7	374	7.24	0.0233170794548642	-0.0190798127792820
4	A	26	50	20120615	7	376	7.28	0.0244522050417708	-0.0182571011104391
4	A	26	50	20120615	7	378	7.32	0.0250873566369038	-0.0173892406736177
4	A	26	50	20120615	7	380	7.36	0.0262884128600882	-0.0165902453662159
4	A	26	50	20120615	7	382	7.4	0.0268676040245581	-0.0157892630887591
4	A	26	50	20120615	7	384	7.44	0.0276146481967461	-0.0146818065902003
4	A	26	50	20120615	7	386	7.48	0.0275045587419832	-0.0139754281289984
4	A	26	50	20120615	7	388	7.52	0.0281032943378851	-0.0126722020470004
4	A	26	50	20120615	7	390	7.56	0.0285131404993286	-0.0107493877901232
4	A	26	50	20120615	7	392	7.6	0.0285286119957010	-0.00953418236024726
4	A	26	50	20120615	7	394	7.64	0.0280438966611586	-0.00830529512126213
4	A	26	50	20120615	7	396	7.68	0.0271921398741718	-0.00670336309326032
4	A	26	50	20120615	7	398	7.72	0.0271194076484765	-0.00653287745628522
4	A	26	50	20120615	7	400	7.76	0.0257121752806433	-0.00485887929717589
4	A	26	50	20120615	7	402	7.8	0.0251290455314022	-0.00409983552291119
4	A	26	50	20120615	7	404	7.84	0.0250542053496814	-0.00307564791890497
4	A	26	50	20120615	7	406	7.88	0.025528110435753	-0.00263200700306819
4	A	26	50	20120615	7	408	7.92	0.0261853308335268	-0.00189455826990093
4	A	26	50	20120615	7	410	7.96	0.0269434058715013	-0.00206362750128263
4	A	26	50	20120615	7	412	8	0.0279604587680854	-0.00171167924308265
4	A	26	50	20120615	7	414	8.04	0.0286477877726021	-0.00185887766172226
4	A	26	50	20120615	7	416	8.08	0.0292681792207846	-0.00209191601517078
4	A	26	50	20120615	7	418	8.12	0.0297605178735350	-0.00254761239452001
4	A	26	50	20120615	7	420	8.16	0.0305144655292276	-0.00316558341619053
4	A	26	50	20120615	7	422	8.2	0.0313521317993857	-0.00372165148180885
4	A	26	50	20120615	7	424	8.24	0.0323493574218253	-0.00486208036957433
4	A	26	50	20120615	7	426	8.28	0.0333356087470208	-0.00568006856511874
4	A	26	50	20120615	7	428	8.32	0.0346186822857551	-0.00651359189664581
4	A	26	50	20120615	7	430	8.36	0.0359191223670353	-0.00748082912049527
4	A	26	50	20120615	7	432	8.4	0.0370158096293165	-0.00777240460171754
4	A	26	50	20120615	7	434	8.44	0.0380392759844059	-0.00846580765348469
4	A	26	50	20120615	7	436	8.48	0.0389438706185101	-0.00824164773278075
4	A	26	50	20120615	7	438	8.52	0.040463704720789	-0.00837191801507874
4	A	26	50	20120615	7	440	8.56	0.0406279726971265	-0.00838626521166902
4	A	26	50	20120615	7	442	8.6	0.0410703104151655	-0.00821969913829272
4	A	26	50	20120615	7	444	8.64	0.0406736800794624	-0.00784402744758393
4	A	26	50	20120615	7	446	8.68	0.0408966944871808	-0.00777219246968319
4	A	26	50	20120615	7	448	8.72	0.0407644513769633	-0.00651002100740082
4	A	26	50	20120615	7	450	8.76	0.0402006539271198	-0.00581847764646819
4	A	26	50	20120615	7	452	8.8	0.0398863661760858	-0.0053075293574506
4	A	26	50	20120615	7	454	8.84	0.0390257394416359	-0.00470346924748637
4	A	26	50	20120615	7	456	8.88	0.0384069078710126	-0.00378465469601257
4	A	26	50	20120615	7	458	8.92	0.0373622424546233	-0.00299770141709444
4	A	26	50	20120615	7	460	8.96	0.0363027490090324	-0.00161064782618672
4	A	26	50	20120615	7	462	9	0.0352886235345225	-0.000403934748752822
4	A	26	50	20120615	7	464	9.04	0.0344969312259568	0.0013258054157349
4	A	26	50	20120615	7	466	9.08	0.0335003151295626	0.00260696128087856
4	A	26	50	20120615	7	468	9.12	0.0324847895836259	0.00444824612588485
4	A	26	50	20120615	7	470	9.16	0.0313575411662618	0.00578720231353635
4	A	26	50	20120615	7	472	9.2	0.029909527899748	0.00733435195077245
4	A	26	50	20120615	7	474	9.24	0.0285170295866251	0.00826411958628685
4	A	26	50	20120615	7	476	9.28	0.0274595089689538	0.00903992886233345
4	A	26	50	20120615	7	478	9.32	0.0265679109574878	0.0100933129053349
4	A	26	50	20120615	7	480	9.36	0.0252954723047426	0.0103028286446004
4	A	26	50	20120615	7	482	9.4	0.0247318374894588	0.0108165417211324
4	A	26	50	20120615	7	484	9.44	0.0238219041991567	0.0109375701178003
4	A	26	50	20120615	7	486	9.48	0.0223915120336301	0.0114720862758349
4	A	26	50	20120615	7	488	9.52	0.0219238952481636	0.0113263444971645
4	A	26	50	20120615	7	490	9.56	0.021010072870565	0.0108044006976995
4	A	26	50	20120615	7	492	9.6	0.0198201252949130	0.0104259288641372
4	A	26	50	20120615	7	494	9.64	0.0194433434465578	0.0100002152265238
4	A	26	50	20120615	7	496	9.68	0.0188235077843053	0.00954937808497495
4	A	26	50	20120615	7	498	9.72	0.0182790284917238	0.00818833188147925
4	A	26	50	20120615	7	500	9.76	0.0174996907528391	0.00715146585288635
4	A	26	50	20120615	7	502	9.8	0.0166999176279780	0.00543499949689515
4	A	26	50	20120615	7	504	9.84	0.0160395520192415	0.00383220197019312
4	A	26	50	20120615	7	506	9.88	0.0147143193599993	0.00239468075409855
4	A	26	50	20120615	7	508	9.92	0.0139338997477394	0.00152007451858454
4	A	26	50	20120615	7	510	9.96	0.0124827186428458	-0.000401756859866761
4	A	26	50	20120615	7	512	10	0.0109661372317604	-0.00244103160360533
4	A	26	50	20120615	7	514	10.04	0.0101224174204486	-0.00326820511623735
4	A	26	50	20120615	7	516	10.08	0.009506343566272	-0.0044185688542785
4	A	26	50	20120615	7	518	10.12	0.0085419206274116	-0.00597088037101733
4	A	26	50	20120615	7	520	10.16	0.0077476982907829	-0.00683256069457125
4	A	26	50	20120615	7	522	10.2	0.0072034382013036	-0.00883388501736354
4	A	26	50	20120615	7	524	10.24	0.0065471016870063	-0.00997982226695446
4	A	26	50	20120615	7	526	10.28	0.0055404644733091	-0.0110420380736529
4	A	26	50	20120615	7	528	10.32	0.0049332011696261	-0.0117365583541343
4	A	26	50	20120615	7	530	10.36	0.0037678184835526	-0.0125558829814952
4	A	26	50	20120615	7	532	10.4	0.00261254742445	-0.013402006955863
4	A	26	50	20120615	7	534	10.44	0.0010044451826755	-0.0133551964869484
4	A	26	50	20120615	7	536	10.48	-0.000230092546598101	-0.0136781321539163
4	A	26	50	20120615	7	538	10.52	-0.00106419570568570	-0.0131763691819864
4	A	26	50	20120615	7	540	10.56	-0.0019977887888863	-0.0124431701605740
4	A	26	50	20120615	7	542	10.6	-0.0032333164676536	-0.0119827729353435
4	A	26	50	20120615	7	544	10.64	-0.0042015577831323	-0.0116589887402382
4	A	26	50	20120615	7	546	10.68	-0.0049577377749332	-0.0101223042833636
4	A	26	50	20120615	7	548	10.72	-0.0053265646720001	-0.00888628162984946
4	A	26	50	20120615	7	550	10.76	-0.0057936087009738	-0.00834400143935749
4	A	26	50	20120615	7	552	10.8	-0.0061141402048857	-0.00730024111964803
4	A	26	50	20120615	7	554	10.84	-0.0066264390678553	-0.0057998312406483
4	A	26	50	20120615	7	556	10.88	-0.0066666734437049	-0.00476681894401287
4	A	26	50	20120615	7	558	10.92	-0.0071705577359784	-0.00328684445098943
4	A	26	50	20120615	7	560	10.96	-0.0073853767761029	-0.00176797908500072
4	A	26	50	20120615	7	562	11	-0.0077671437272655	-0.00136528177311498
4	A	26	50	20120615	7	564	11.04	-0.0083288693542401	-0.000616031427769722
4	A	26	50	20120615	7	566	11.08	-0.0085694977918779	-0.000553311056278472
4	A	26	50	20120615	7	568	11.12	-0.0095759228735407	-0.00112076424818067
4	A	26	50	20120615	7	570	11.16	-0.0101061115380743	-0.00112260272581176
4	A	26	50	20120615	7	572	11.2	-0.010986105927261	-0.00138331299603524
4	A	26	50	20120615	7	574	11.24	-0.0117044557062684	-0.00197919188054114
4	A	26	50	20120615	7	576	11.28	-0.012580843850871	-0.00269464252174569
4	A	26	50	20120615	7	578	11.32	-0.0130317658452337	-0.00301361839073894
4	A	26	50	20120615	7	580	11.36	-0.0127146991645496	-0.00379610275479998
4	A	26	50	20120615	7	582	11.4	-0.0135032646469289	-0.00476526330909426
4	A	26	50	20120615	7	584	11.44	-0.0139881984774666	-0.00561463997465554
4	A	26	50	20120615	7	586	11.48	-0.0146152607710228	-0.0065044631481007
4	A	26	50	20120615	7	588	11.52	-0.0152618392117398	-0.00755805225206865
4	A	26	50	20120615	7	590	11.56	-0.0155738147235993	-0.00896321484764255
4	A	26	50	20120615	7	592	11.6	-0.0161849671145788	-0.0115399826689645
4	A	26	50	20120615	7	594	11.64	-0.0158575766748895	-0.0119817829858498
4	A	26	50	20120615	7	596	11.68	-0.0160290500693272	-0.0126223510189267
4	A	26	50	20120615	7	598	11.72	-0.0150651928158918	-0.0131487920175201
4	A	26	50	20120615	7	600	11.76	-0.0150082000093282	-0.0143730766984665
4	A	26	50	20120615	7	602	11.8	-0.0142414841264876	-0.0162008770171556
4	A	26	50	20120615	7	604	11.84	-0.01415945973987	-0.0170936700390818
4	A	26	50	20120615	7	606	11.88	-0.0135351551627604	-0.0196784988777092
4	A	26	50	20120615	7	608	11.92	-0.013320972518739	-0.0210775096442868
4	A	26	50	20120615	7	610	11.96	-0.0124583729563695	-0.0222631155843023
4	A	26	50	20120615	7	612	12	-0.0123701260300774	-0.0239685157191680
4	A	26	50	20120615	7	614	12.04	-0.0123250833281158	-0.0257176857637890
4	A	26	50	20120615	7	616	12.08	-0.0116057435996148	-0.0277226870418436
4	A	26	50	20120615	7	618	12.12	-0.0114877981885129	-0.0288648059148160
4	A	26	50	20120615	7	620	12.16	-0.0108634158296573	-0.0308551771535678
4	A	26	50	20120615	7	622	12.2	-0.0104019720863906	-0.0326865695747053
4	A	26	50	20120615	7	624	12.24	-0.0104670046970563	-0.0338462459090546
4	A	26	50	20120615	7	626	12.28	-0.0099831173845548	-0.0367867636007546
4	A	26	50	20120615	7	628	12.32	-0.0094787027621953	-0.0384327314106616
4	A	26	50	20120615	7	630	12.36	-0.0097793079970134	-0.0399946454374889
4	A	26	50	20120615	7	632	12.4	-0.0097118911637028	-0.0420360215611598
4	A	26	50	20120615	7	634	12.44	-0.0098260194709785	-0.0442366780127764
4	A	26	50	20120615	7	636	12.48	-0.0100098035944767	-0.0463109686843193
4	A	26	50	20120615	7	638	12.52	-0.0098632415719402	-0.0487871647081531
4	A	26	50	20120615	7	640	12.56	-0.0105472542456532	-0.0499793891676404
4	A	26	50	20120615	7	642	12.6	-0.010635586024759	-0.0520193073785499
4	A	26	50	20120615	7	644	12.64	-0.0116656143307778	-0.0530189583772489
4	A	26	50	20120615	7	646	12.68	-0.0122705653952864	-0.0552008565587527
4	A	26	50	20120615	7	648	12.72	-0.0131639099605018	-0.0554612274177212
4	A	26	50	20120615	7	650	12.76	-0.0142883440928768	-0.0565902011756315
4	A	26	50	20120615	7	652	12.8	-0.0155065759397763	-0.0568803695143592
4	A	26	50	20120615	7	654	12.84	-0.0165471613500382	-0.0573380019520753
4	A	26	50	20120615	7	656	12.88	-0.0180452731319991	-0.0584943690266888
4	A	26	50	20120615	7	658	12.92	-0.0194397442730415	-0.0591608313100928
4	A	26	50	20120615	7	660	12.96	-0.0205253370299259	-0.0590746632777373
4	A	26	50	20120615	7	662	13	-0.0223928838207855	-0.0595879450191329
4	A	26	50	20120615	7	664	13.04	-0.0236094468956814	-0.0595243902616398
4	A	26	50	20120615	7	666	13.08	-0.0256887155989638	-0.0602547396427239
4	A	26	50	20120615	7	668	13.12	-0.0273244218752623	-0.0601903660555782
4	A	26	50	20120615	7	670	13.16	-0.0287794086288521	-0.0597734120567703
4	A	26	50	20120615	7	672	13.2	-0.0308855544608875	-0.0600373467339159
4	A	26	50	20120615	7	674	13.24	-0.0323915080570517	-0.0597635974146473
4	A	26	50	20120615	7	676	13.28	-0.0338220769992737	-0.0600703898338008
4	A	26	50	20120615	7	678	13.32	-0.0353024757563658	-0.0597198062916885
4	A	26	50	20120615	7	680	13.36	-0.0362170476671525	-0.0591413929446779
4	A	26	50	20120615	7	682	13.4	-0.0364459381322226	-0.0597652732577189
4	A	26	50	20120615	7	684	13.44	-0.0368072414131377	-0.0603550285974997
4	A	26	50	20120615	7	686	13.48	-0.0374744249454584	-0.0613621325016724
4	A	26	50	20120615	7	688	13.52	-0.0378722927180287	-0.0617497189416441
4	A	26	50	20120615	7	690	13.56	-0.0386935477469022	-0.063117525085968
4	A	26	50	20120615	7	692	13.6	-0.0388961338397121	-0.063837996185319
4	A	26	50	20120615	7	694	13.64	-0.0393128955054757	-0.0649396756214754
4	A	26	50	20120615	7	696	13.68	-0.0391382118462513	-0.0663782419413926
4	A	26	50	20120615	7	698	13.72	-0.0386128315078297	-0.0673375030007503
4	A	26	50	20120615	7	700	13.76	-0.0383053531950986	-0.0682881656416486
4	A	26	50	20120615	7	702	13.8	-0.0374676473269608	-0.069483101855642
4	A	26	50	20120615	7	704	13.84	-0.0371249289335756	-0.0702957634158037
4	A	26	50	20120615	7	706	13.88	-0.0359613578550755	-0.0719428541112791
4	A	26	50	20120615	7	708	13.92	-0.0352008291565703	-0.0726881093033108
4	A	26	50	20120615	7	710	13.96	-0.0341663036514231	-0.0748057809758794
4	A	26	50	20120615	7	712	14	-0.0336477115381009	-0.0757036651666301
4	A	26	50	20120615	7	714	14.04	-0.0325549770027264	-0.076806157775585
4	A	26	50	20120615	7	716	14.08	-0.0311614392426352	-0.0775806942594254
4	A	26	50	20120615	7	718	14.12	-0.0297277590305761	-0.0784062626396641
4	A	26	50	20120615	7	720	14.16	-0.0287308091797812	-0.0788748623035564
4	A	26	50	20120615	7	722	14.2	-0.0276852810931187	-0.078968766084098
4	A	26	50	20120615	7	724	14.24	-0.0264044278696774	-0.0793061974400802
4	A	26	50	20120615	7	726	14.28	-0.0250527225467612	-0.0786389714813526
4	A	26	50	20120615	7	728	14.32	-0.0239565656145658	-0.078490761900016
4	A	26	50	20120615	7	730	14.36	-0.0222092340475758	-0.0780692555477506
4	A	26	50	20120615	7	732	14.4	-0.0210664787785002	-0.0784856707311914
4	A	26	50	20120615	7	734	14.44	-0.0191390471143419	-0.0788532248360522
4	A	26	50	20120615	7	736	14.48	-0.0175744319396104	-0.079191009745425
4	A	26	50	20120615	7	738	14.52	-0.0158013616857852	-0.0798802267250475
4	A	26	50	20120615	7	740	14.56	-0.0140623739788131	-0.0810392454500904
4	A	26	50	20120615	7	742	14.6	-0.0122789092553044	-0.0822301546909647
4	A	26	50	20120615	7	744	14.64	-0.0103632155637138	-0.0827395544161316
4	A	26	50	20120615	7	746	14.68	-0.0087870038377708	-0.0835850419943963
4	A	26	50	20120615	7	748	14.72	-0.0070627239518474	-0.084902452638425
4	A	26	50	20120615	7	750	14.76	-0.0059238577700684	-0.0848477225735611
4	A	26	50	20120615	7	752	14.8	-0.0043780516357165	-0.0855862956065104
4	A	26	50	20120615	7	754	14.84	-0.0023046024212432	-0.0861582742818123
4	A	26	50	20120615	7	756	14.88	-0.000608536095889102	-0.0872282682631037
4	A	26	50	20120615	7	758	14.92	0.0013640089809089	-0.0878790893445078
4	A	26	50	20120615	7	760	14.96	0.0028359931673049	-0.088377953178635
4	A	26	50	20120615	7	762	15	0.0045576567581379	-0.0884628059923774
4	A	26	50	20120615	7	764	15.04	0.006321676045164	-0.0886004796826744
4	A	26	50	20120615	7	766	15.08	0.0077649516962439	-0.0887561138852136
4	A	26	50	20120615	7	768	15.12	0.0090006915070455	-0.08981238999495
4	A	26	50	20120615	7	770	15.16	0.0111364368289413	-0.0899334466758892
4	A	26	50	20120615	7	772	15.2	0.0126922838795861	-0.089671180770747
4	A	26	50	20120615	7	774	15.24	0.0137892186292408	-0.0899280726643521
4	A	26	50	20120615	7	776	15.28	0.014865647282241	-0.0895621449050881
4	A	26	50	20120615	7	778	15.32	0.0159155594309468	-0.089587742170567
4	A	26	50	20120615	7	780	15.36	0.0172418796204184	-0.0895480734801424
4	A	26	50	20120615	7	782	15.4	0.0183015498427046	-0.0889999243033666
4	A	26	50	20120615	7	784	15.44	0.0194468506961925	-0.089022198166974
4	A	26	50	20120615	7	786	15.48	0.0199578767669560	-0.0884404614180919
4	A	26	50	20120615	7	788	15.52	0.020583029872203	-0.087492443356555
4	A	26	50	20120615	7	790	15.56	0.0216268609025906	-0.086642642426925
4	A	26	50	20120615	7	792	15.6	0.0218831871107707	-0.0860672696390736
4	A	26	50	20120615	7	794	15.64	0.0228077999378502	-0.0861087060964511
4	A	26	50	20120615	7	796	15.68	0.0232836828015888	-0.0848244587604601
4	A	26	50	20120615	7	798	15.72	0.0240181546152073	-0.084111624414346
4	A	26	50	20120615	7	800	15.76	0.025083552402421	-0.083276177752374
4	A	26	50	20120615	7	802	15.8	0.0267533850661931	-0.0823213714657378
4	A	26	50	20120615	7	804	15.84	0.0273523045098581	-0.0814028397569765
4	A	26	50	20120615	7	806	15.88	0.0290118134146248	-0.0807576048191438
4	A	26	50	20120615	7	808	15.92	0.0301559121865846	-0.0800246179297658
4	A	26	50	20120615	7	810	15.96	0.031206177888681	-0.078676094587365
4	A	26	50	20120615	7	812	16	0.0313538924952708	-0.0773356322622697
4	A	26	50	20120615	7	814	16.04	0.0315426900058477	-0.0760626986347776
4	A	26	50	20120615	7	816	16.08	0.0314336541401887	-0.074422918009206
4	A	26	50	20120615	7	818	16.12	0.031784237682301	-0.0730036132780083
4	A	26	50	20120615	7	820	16.16	0.0321714493556787	-0.0716026933231216
4	A	26	50	20120615	7	822	16.2	0.0325077493408111	-0.0701903182383795
4	A	26	50	20120615	7	824	16.24	0.0332087750036794	-0.0690691297261301
4	A	26	50	20120615	7	826	16.28	0.0333005574638774	-0.0674614517484245
4	A	26	50	20120615	7	828	16.32	0.0332462516630823	-0.0659867098455817
4	A	26	50	20120615	7	830	16.36	0.0327911577387106	-0.064145403787372
4	A	26	50	20120615	7	832	16.4	0.0325010318263898	-0.063470187522017
4	A	26	50	20120615	7	834	16.44	0.0321870764155430	-0.0625181389518275
4	A	26	50	20120615	7	836	16.48	0.0321824802214652	-0.0621688989125993
4	A	26	50	20120615	7	838	16.52	0.0312585745011669	-0.0619931121667965
4	A	26	50	20120615	7	840	16.56	0.0305965811326201	-0.0614186586177605
4	A	26	50	20120615	7	842	16.6	0.0305696403642569	-0.0606822069051546
4	A	26	50	20120615	7	844	16.64	0.0296211980386513	-0.0605305325005902
4	A	26	50	20120615	7	846	16.68	0.0287381630903056	-0.0599953940885881
4	A	26	50	20120615	7	848	16.72	0.0274901903321894	-0.0595502703698313
4	A	26	50	20120615	7	850	16.76	0.0271376268910898	-0.058921369598644
4	A	26	50	20120615	7	852	16.8	0.0263195750559351	-0.0583543406708105
4	A	26	50	20120615	7	854	16.84	0.0253601725752212	-0.0579415317319538
4	A	26	50	20120615	7	856	16.88	0.0241040680891214	-0.0573622698568057
4	A	26	50	20120615	7	858	16.92	0.0225072795558460	-0.0564652341941924
4	A	26	50	20120615	7	860	16.96	0.0209968287605534	-0.055504912474663
4	A	26	50	20120615	7	862	17	0.0203582406264638	-0.0549936035611870
4	A	26	50	20120615	7	864	17.04	0.0188220511443360	-0.0542329687966646
4	A	26	50	20120615	7	866	17.08	0.017049122311867	-0.0526915467243561
4	A	26	50	20120615	7	868	17.12	0.0158961847051423	-0.0525588227815274
4	A	26	50	20120615	7	870	17.16	0.014578349797045	-0.0518202497485781
4	A	26	50	20120615	7	872	17.2	0.0132677980887938	-0.0506174611137798
4	A	26	50	20120615	7	874	17.24	0.0119176484007962	-0.0485725083025883
4	A	26	50	20120615	7	876	17.28	0.011316183372719	-0.0477675379428855
4	A	26	50	20120615	7	878	17.32	0.0103410831214627	-0.0460759971009310
4	A	26	50	20120615	7	880	17.36	0.0098595434034747	-0.0452500963805051
4	A	26	50	20120615	7	882	17.4	0.009202994757143	-0.0437564747266048
4	A	26	50	20120615	7	884	17.44	0.0089406581413227	-0.042163080305879
4	A	26	50	20120615	7	886	17.48	0.0089773569832663	-0.0408294062058831
4	A	26	50	20120615	7	888	17.52	0.0092481788804608	-0.0402057380248765
4	A	26	50	20120615	7	890	17.56	0.0099987727286903	-0.0390979138307916
4	A	26	50	20120615	7	892	17.6	0.0100058437965022	-0.0379955343589217
4	A	26	50	20120615	7	894	17.64	0.0099246962222932	-0.0366448472697705
4	A	26	50	20120615	7	896	17.68	0.009928988360455	-0.0359793678647924
4	A	26	50	20120615	7	898	17.72	0.0095916347862187	-0.0343514029935343
4	A	26	50	20120615	7	900	17.76	0.009343334240005	-0.0331255980330084
4	A	26	50	20120615	7	902	17.8	0.0090132780077506	-0.0317732068165145
4	A	26	50	20120615	7	904	17.84	0.0085028317645477	-0.0305013479913298
4	A	26	50	20120615	7	906	17.88	0.0083500259891332	-0.0290642948799245
4	A	26	50	20120615	7	908	17.92	0.008186387337831	-0.0271939833015504
4	A	26	50	20120615	7	910	17.96	0.0082311047706733	-0.0257542007579696
4	A	26	50	20120615	7	912	18	0.0083117365104854	-0.0242086283224089
4	A	26	50	20120615	7	914	18.04	0.0091071778638495	-0.0233655618424076
4	A	26	50	20120615	7	916	18.08	0.0096643928920223	-0.0227342717927620
4	A	26	50	20120615	7	918	18.12	0.0102568263987369	-0.0216749038586247
4	A	26	50	20120615	7	920	18.16	0.0106333098480304	-0.0213134506710720
4	A	26	50	20120615	7	922	18.2	0.0104267229450525	-0.0208218997352759
4	A	26	50	20120615	7	924	18.24	0.0105548089745035	-0.0208351516234622
4	A	26	50	20120615	7	926	18.28	0.0110529459028595	-0.0210466274627252
4	A	26	50	20120615	7	928	18.32	0.0109713903280378	-0.0207215443124628
4	A	26	50	20120615	7	930	18.36	0.0119669188942025	-0.0197880855795507
4	A	26	50	20120615	7	932	18.4	0.012645044267566	-0.0196965959322708
4	A	26	50	20120615	7	934	18.44	0.0131804774723851	-0.0184696361956605
4	A	26	50	20120615	7	936	18.48	0.0135567615175664	-0.0178408386620632
4	A	26	50	20120615	7	938	18.52	0.0144178712059479	-0.0178689765622069
4	A	26	50	20120615	7	940	18.56	0.0150022984961325	-0.0176427766384393
4	A	26	50	20120615	7	942	18.6	0.0158114754340765	-0.0173601807062312
4	A	26	50	20120615	7	944	18.64	0.0163530958939416	-0.0177278528979245
4	A	26	50	20120615	7	946	18.68	0.0168147482337088	-0.0168191322957522
4	A	26	50	20120615	7	948	18.72	0.0174011554228807	-0.0169923062819987
4	A	26	50	20120615	7	950	18.76	0.0174043656876673	-0.0170865919002020
4	A	26	50	20120615	7	952	18.8	0.0176437496173702	-0.0166338597124796
4	A	26	50	20120615	7	954	18.84	0.0183318352261428	-0.0168498808341321
4	A	26	50	20120615	7	956	18.88	0.0186697474147363	-0.0166175821143767
4	A	26	50	20120615	7	958	18.92	0.0188256786021235	-0.0166627803798301
4	A	26	50	20120615	7	960	18.96	0.0188106525830233	-0.0161513654003370
4	A	26	50	20120615	7	962	19	0.0191245726385311	-0.0163071763795714
4	A	26	50	20120615	7	964	19.04	0.0191604795208797	-0.0166520889252986
4	A	26	50	20120615	7	966	19.08	0.0195692579510837	-0.0166865250255424
4	A	26	50	20120615	7	968	19.12	0.0199443286010284	-0.0165851471263237
4	A	26	50	20120615	7	970	19.16	0.0201923180202584	-0.0161810426719433
4	A	26	50	20120615	7	972	19.2	0.0203399548451023	-0.0158151785522896
4	A	26	50	20120615	7	974	19.24	0.0206455522537955	-0.0154815514307901
4	A	26	50	20120615	7	976	19.28	0.0205126868896106	-0.0150853595012913
4	A	26	50	20120615	7	978	19.32	0.0214156268938467	-0.0149106687709992
4	A	26	50	20120615	7	980	19.36	0.0215951683766578	-0.0147288504043527
4	A	26	50	20120615	7	982	19.4	0.0221615609083882	-0.0138365806414446
4	A	26	50	20120615	7	984	19.44	0.022580005488291	-0.0136171017676321
4	A	26	50	20120615	7	986	19.48	0.0233937934695552	-0.0132115830996895
4	A	26	50	20120615	7	988	19.52	0.0238553362077712	-0.0118468528698638
4	A	26	50	20120615	7	990	19.56	0.0246166427237357	-0.0114804089226495
4	A	26	50	20120615	7	992	19.6	0.0257350664484707	-0.0108645825558463
4	A	26	50	20120615	7	994	19.64	0.0263827904021732	-0.00930928704849088
4	A	26	50	20120615	7	996	19.68	0.0270456393699253	-0.00871214244284665
4	A	26	50	20120615	7	998	19.72	0.0280203860677909	-0.0068725192987761
4	A	26	50	20120615	7	1000	19.76	0.0278109078051848	-0.00519785921700891
4	A	26	50	20120615	7	1002	19.8	0.0275595758922002	-0.0046629774847685
4	A	26	50	20120615	7	1004	19.84	0.0270595651308740	-0.00431834636754024
4	A	26	50	20120615	7	1006	19.88	0.0268451526771487	-0.0044148063390958
4	A	26	50	20120615	7	1008	19.92	0.0273599207569982	-0.00394924157750833
4	A	26	50	20120615	7	1010	19.96	0.0280483293721485	-0.0043368186836706
4	A	26	50	20120615	7	1012	20	0.0281930205315634	-0.00477177717676255
4	A	26	50	20120615	7	1014	20.04	0.0286385154813804	-0.00479773153116601
4	A	26	50	20120615	7	1016	20.08	0.0291774178227787	-0.00481896099805757
4	A	26	50	20120615	7	1018	20.12	0.0296060376692627	-0.00551232162341785
4	A	26	50	20120615	7	1020	20.16	0.030218851761178	-0.00550332015409335
4	A	26	50	20120615	7	1022	20.2	0.0307016854845756	-0.00556823962767408
4	A	26	50	20120615	7	1024	20.24	0.0316018677723652	-0.00563727446272133
4	A	26	50	20120615	7	1026	20.28	0.0320389870423591	-0.00645966793351253
4	A	26	50	20120615	7	1028	20.32	0.0324402630696146	-0.00686974036912604
4	A	26	50	20120615	7	1030	20.36	0.0332478921508147	-0.00845921741828403
4	A	26	50	20120615	7	1032	20.4	0.0339053953913010	-0.0093403502493884
4	A	26	50	20120615	7	1034	20.44	0.0344601418743452	-0.0101757049874788
4	A	26	50	20120615	7	1036	20.48	0.0345745446804734	-0.0115336399211372
4	A	26	50	20120615	7	1038	20.52	0.0352156925411109	-0.0127209146331563
4	A	26	50	20120615	7	1040	20.56	0.0364269735283513	-0.0138835325317154
4	A	26	50	20120615	7	1042	20.6	0.0371944601575833	-0.0146653168600631
4	A	26	50	20120615	7	1044	20.64	0.0377831972635992	-0.0147395630720877
4	A	26	50	20120615	7	1046	20.68	0.0387313001779498	-0.0153248919234183
4	A	26	50	20120615	7	1048	20.72	0.0389650555376744	-0.0149870504455029
4	A	26	50	20120615	7	1050	20.76	0.0397606779457299	-0.0149155053813825
4	A	26	50	20120615	7	1052	20.8	0.0401621166075451	-0.0143433711425888
4	A	26	50	20120615	7	1054	20.84	0.0401661612583335	-0.0143048196808785
4	A	26	50	20120615	7	1056	20.88	0.0408235513617348	-0.0137854568211648
4	A	26	50	20120615	7	1058	20.92	0.0411667173537125	-0.0131704789824991
4	A	26	50	20120615	7	1060	20.96	0.0407887334238292	-0.0123429872718155
4	A	26	50	20120615	7	1062	21	0.0405197500042659	-0.0123320978273853
4	A	26	50	20120615	7	1064	21.04	0.0408024725085877	-0.0111000137586424
4	A	26	50	20120615	7	1066	21.08	0.0401232893741902	-0.00991201072663867
4	A	26	50	20120615	7	1068	21.12	0.0396521087705465	-0.0101081267924008
4	A	26	50	20120615	7	1070	21.16	0.0391705619814907	-0.00892641701074961
4	A	26	50	20120615	7	1072	21.2	0.0387959438798859	-0.0086872664262845
4	A	26	50	20120615	7	1074	21.24	0.0382356112532702	-0.00824725508955556
4	A	26	50	20120615	7	1076	21.28	0.0373462689124363	-0.0078765472884507
4	A	26	50	20120615	7	1078	21.32	0.0362780285559621	-0.00716880411116108
4	A	26	50	20120615	7	1080	21.36	0.0352295801182934	-0.0065664410574717
4	A	26	50	20120615	7	1082	21.4	0.0343612812752676	-0.00652221859937629
4	A	26	50	20120615	7	1084	21.44	0.0330764187563769	-0.0058997030024231
4	A	26	50	20120615	7	1086	21.48	0.0319289046586640	-0.0054215927523238
4	A	26	50	20120615	7	1088	21.52	0.0302811195843293	-0.00480471279641666
4	A	26	50	20120615	7	1090	21.56	0.0290215658313509	-0.0032417395236311
4	A	26	50	20120615	7	1092	21.6	0.027979904204568	-0.00290067929564783
4	A	26	50	20120615	7	1094	21.64	0.0261361586279631	-0.00284150152913033
4	A	26	50	20120615	7	1096	21.68	0.0255793968905925	-0.00284826146995847
4	A	26	50	20120615	7	1098	21.72	0.0247969832372096	-0.00255356764783117
4	A	26	50	20120615	7	1100	21.76	0.0244158548034704	-0.00266411460068153
4	A	26	50	20120615	7	1102	21.8	0.0239336228279435	-0.00283343768339768
4	A	26	50	20120615	7	1104	21.84	0.0232766838586686	-0.00314936733637758
4	A	26	50	20120615	7	1106	21.88	0.0228563138270007	-0.00319984981080683
4	A	26	50	20120615	7	1108	21.92	0.0220030841365887	-0.00417646963453585
4	A	26	50	20120615	7	1110	21.96	0.0216703479696336	-0.00447553337657089
4	A	26	50	20120615	7	1112	22	0.0207902687276332	-0.00518374324433609
4	A	26	50	20120615	7	1114	22.04	0.0201201931285773	-0.0056537076243161
4	A	26	50	20120615	7	1116	22.08	0.0199283692009771	-0.00630813495030425
4	A	26	50	20120615	7	1118	22.12	0.0181582687956328	-0.00680151163580935
4	A	26	50	20120615	7	1120	22.16	0.0168835674011878	-0.00807276234916215
4	A	26	50	20120615	7	1122	22.2	0.016256300046665	-0.00792328704668713
4	A	26	50	20120615	7	1124	22.24	0.0151731821635147	-0.00909828638498481
4	A	26	50	20120615	7	1126	22.28	0.013647401293206	-0.00997101171646087
4	A	26	50	20120615	7	1128	22.32	0.0123726574723541	-0.0100042740194479
4	A	26	50	20120615	7	1130	22.36	0.0108221702911108	-0.010682870255217
4	A	26	50	20120615	7	1132	22.4	0.0097950976914373	-0.0106062905908145
4	A	26	50	20120615	7	1134	22.44	0.0093620301432996	-0.00956737395255615
4	A	26	50	20120615	7	1136	22.48	0.0088195307497055	-0.00878799378726453
4	A	26	50	20120615	7	1138	22.52	0.008151809816231	-0.00844398633821727
4	A	26	50	20120615	7	1140	22.56	0.0080842104079496	-0.00779938779648762
4	A	26	50	20120615	7	1142	22.6	0.008053451262968	-0.00688601796722896
4	A	26	50	20120615	7	1144	22.64	0.007944415397309	-0.0075157672665537
4	A	26	50	20120615	7	1146	22.68	0.0084381880626116	-0.00801477252203704
4	A	26	50	20120615	7	1148	22.72	0.0083589213924406	-0.0083560929653158
4	A	26	50	20120615	7	1150	22.76	0.0085040197039401	-0.00780978226617106
4	A	26	50	20120615	7	1152	22.8	0.0087908929250674	-0.00873800133783464
4	A	26	50	20120615	7	1154	22.84	0.0085062117349617	-0.00913256692173673
4	A	26	50	20120615	7	1156	22.88	0.00804510740295	-0.00941081344013364
4	A	26	50	20120615	7	1158	22.92	0.0082528129488557	-0.0102305906158345
4	A	26	50	20120615	7	1160	22.96	0.0079936088160762	-0.0105287280479861
4	A	26	50	20120615	7	1162	23	0.0075098063563883	-0.0117944491863101
4	A	26	50	20120615	7	1164	23.04	0.0073806815870759	-0.0129685222147244
4	A	26	50	20120615	7	1166	23.08	0.0067407640922376	-0.0142199739382040
4	A	26	50	20120615	7	1168	23.12	0.0064470955749431	-0.0158922036939642
4	A	26	50	20120615	7	1170	23.16	0.0057060123129205	-0.0170843503717057
4	A	26	50	20120615	7	1172	23.2	0.0057401867836553	-0.0187949335992775
4	A	26	50	20120615	7	1174	23.24	0.005292595262232	-0.0200673086124123
4	A	26	50	20120615	7	1176	23.28	0.0053307295309414	-0.0212522286588502
4	A	26	50	20120615	7	1178	23.32	0.0054115589070988	-0.0232949965100877
4	A	26	50	20120615	7	1180	23.36	0.0056340854111382	-0.0243415852569219
4	A	26	50	20120615	7	1182	23.4	0.005357697876469	-0.0258715727054720
4	A	26	50	20120615	7	1184	23.44	0.0052310747802377	-0.0273677596720638
4	A	26	50	20120615	7	1186	23.48	0.0051839624474383	-0.0290199663558119
4	A	26	50	20120615	7	1188	23.52	0.0051283414280301	-0.0302166314458851
4	A	26	50	20120615	7	1190	23.56	0.0053863646924851	-0.0323083240153130
4	A	26	50	20120615	7	1192	23.6	0.005687952805729	-0.0335315551071554
4	A	26	50	20120615	7	1194	23.64	0.0056403291640161	-0.0349548549916667
4	A	26	50	20120615	7	1196	23.68	0.0057537985891931	-0.0373256921051037
4	A	26	50	20120615	7	1198	23.72	0.0057778755750925	-0.0387266474153296
4	A	26	50	20120615	7	1200	23.76	0.0057505034715928	-0.0392594453038858
4	A	26	50	20120615	7	1202	23.8	0.0057862547904496	-0.0409502507547879
4	A	26	50	20120615	7	1204	23.84	0.0059693247360988	-0.0417827275682788
4	A	26	50	20120615	7	1206	23.88	0.0059959119510714	-0.0444642179038944
4	A	26	50	20120615	7	1208	23.92	0.0067367477257205	-0.0457969020543967
4	A	26	50	20120615	7	1210	23.96	0.0069673352470654	-0.0461122009681278
4	A	26	50	20120615	7	1212	24	0.0074015695213921	-0.0462518545574121
4	A	26	50	20120615	7	1214	24.04	0.0077500317431608	-0.0463409500118416
4	A	26	50	20120615	7	1216	24.08	0.008150607734703	-0.0461820631181090
4	A	26	50	20120615	7	1218	24.12	0.0083415972763015	-0.0465083928976266
4	A	26	50	20120615	7	1220	24.16	0.0092972520910751	-0.0467862151519548
4	A	26	50	20120615	7	1222	24.2	0.0100681399039247	-0.0472394705986954
4	A	26	50	20120615	7	1224	24.24	0.0109279110391694	-0.047411509678558
4	A	26	50	20120615	7	1226	24.28	0.0119213960667365	-0.0477485167704716
4	A	26	50	20120615	7	1228	24.32	0.013079566263642	-0.0481810539885234
4	A	26	50	20120615	7	1230	24.36	0.0144991538375521	-0.0485309304238545
4	A	26	50	20120615	7	1232	24.4	0.0160073418911449	-0.0491262436229354
4	A	26	50	20120615	7	1234	24.44	0.0167303585749081	-0.0492801807691998
4	A	26	50	20120615	7	1236	24.48	0.0180230204815952	-0.0494441588317569
4	A	26	50	20120615	7	1238	24.52	0.0193663819444934	-0.0500323302523479
4	A	26	50	20120615	7	1240	24.56	0.0206673877111986	-0.0500712918359913
4	A	26	50	20120615	7	1242	24.6	0.0221243812338334	-0.0503567508435563
4	A	26	50	20120615	7	1244	24.64	0.0231651717050619	-0.0504750498080488
4	A	26	50	20120615	7	1246	24.68	0.0245082503252477	-0.0506464524918084
4	A	26	50	20120615	7	1248	24.72	0.0257186050026047	-0.0510821009796974
4	A	26	50	20120615	7	1250	24.76	0.0270810583485949	-0.0510604635121931
4	A	26	50	20120615	7	1252	24.8	0.0282736646457441	-0.0521286190158535
4	A	26	50	20120615	7	1254	24.84	0.0289096364847433	-0.0516787576816626
4	A	26	50	20120615	7	1256	24.88	0.0294572906867723	-0.0514152189843144
4	A	26	50	20120615	7	1258	24.92	0.0302819186149920	-0.0514886166682016
4	A	26	50	20120615	7	1260	24.96	0.0309089809085483	-0.0513979655788535
4	A	26	50	20120615	7	1262	25	0.0312411089636716	-0.0513615495796224
4	A	26	50	20120615	7	1264	25.04	0.0322454834356690	-0.0508266940103328
4	A	26	50	20120615	7	1266	25.08	0.0332021989106144	-0.0503666503384929
4	A	26	50	20120615	7	1268	25.12	0.0335693287514064	-0.0509119710881439
4	A	26	50	20120615	7	1270	25.16	0.0343125686891116	-0.050729042563851
4	A	26	50	20120615	7	1272	25.2	0.03509703295216	-0.0514333209179128
4	A	26	50	20120615	7	1274	25.24	0.0355670468296147	-0.0514240578190792
4	A	26	50	20120615	7	1276	25.28	0.0358534250759952	-0.0521358315050216
4	A	26	50	20120615	7	1278	25.32	0.0362545667529623	-0.0529161238380610
4	A	26	50	20120615	7	1280	25.36	0.0373227222566227	-0.0538504947387209
4	A	26	50	20120615	7	1282	25.4	0.0379094794636513	-0.0549258627315494
4	A	26	50	20120615	7	1284	25.44	0.0384674574246856	-0.0563008318675666
4	A	26	50	20120615	7	1286	25.48	0.0389839989283424	-0.057092437909105
4	A	26	50	20120615	7	1288	25.52	0.0399307441976731	-0.0582316576442745
4	A	26	50	20120615	7	1290	25.56	0.0408742367758103	-0.0590760138516895
4	A	26	50	20120615	7	1292	25.6	0.0415388464394475	-0.0599561496622324
4	A	26	50	20120615	7	1294	25.64	0.042464024951952	-0.0611818485567411
4	A	26	50	20120615	7	1296	25.68	0.0430782886127688	-0.0615436750966742
4	A	26	50	20120615	7	1298	25.72	0.0444125283981897	-0.062753888352675
4	A	26	50	20120615	7	1300	25.76	0.0452655820190131	-0.0630276800983505
4	A	26	50	20120615	7	1302	25.8	0.0457951342874437	-0.0630390645175276
4	A	26	50	20120615	7	1304	25.84	0.0468217826230485	-0.0630890569669574
4	A	26	50	20120615	7	1306	25.88	0.0475559715939545	-0.063036377511759
4	A	26	50	20120615	7	1308	25.92	0.0487441231183822	-0.0633095328613315
4	A	26	50	20120615	7	1310	25.96	0.0491954693768136	-0.0627053101168075
4	A	26	50	20120615	7	1312	26	0.0497358403789963	-0.0625490395181652
4	A	26	50	20120615	7	1314	26.04	0.0510239768022839	-0.0622440643634395
4	A	26	50	20120615	7	1316	26.08	0.0522567467646045	-0.0622055977545429
4	A	26	50	20120615	7	1318	26.12	0.0536805769792017	-0.06221097176608
4	A	26	50	20120615	7	1320	26.16	0.0551585715732379	-0.0622457614197143
4	A	26	50	20120615	7	1322	26.2	0.056355279089718	-0.0623306142334567
4	A	26	50	20120615	7	1324	26.24	0.0572477892689316	-0.0622361447674902
4	A	26	50	20120615	7	1326	26.28	0.0583080958873209	-0.0623169670725798
4	A	26	50	20120615	7	1328	26.32	0.0593276024444356	-0.0622560144680415
4	A	26	50	20120615	7	1330	26.36	0.0607927276950542	-0.0617326140286072
4	A	26	50	20120615	7	1332	26.4	0.0616887734081737	-0.06166034771557
4	A	26	50	20120615	7	1334	26.44	0.0622540345690543	-0.0622519132487107
4	A	26	50	20120615	7	1336	26.48	0.0635338978430019	-0.0616498825352085
4	A	26	50	20120615	7	1338	26.52	0.0645299991656594	-0.061418446485726
4	A	26	50	20120615	7	1340	26.56	0.0654073772597557	-0.0617971728777296
4	A	26	50	20120615	7	1342	26.6	0.065726989524852	-0.0616075268390154
4	A	26	50	20120615	7	1344	26.64	0.0660721990554273	-0.0620508827908194
4	A	26	50	20120615	7	1346	26.68	0.0670241062042606	-0.0615520896673703
4	A	26	50	20120615	7	1348	26.72	0.0672459963121969	-0.0616591456340420
4	A	26	50	20120615	7	1350	26.76	0.0677001002870749	-0.061830831160514
4	A	26	50	20120615	7	1352	26.8	0.0674157726503598	-0.0620160224265068
4	A	26	50	20120615	7	1354	26.84	0.0682295182052171	-0.0616508654136343
4	A	26	50	20120615	7	1356	26.88	0.0686375117468939	-0.0622109010554018
4	A	26	50	20120615	7	1358	26.92	0.0687878426485742	-0.062647751624819
4	A	26	50	20120615	7	1360	26.96	0.0693026941670239	-0.0623041613687726
4	A	26	50	20120615	7	1362	27	0.0699274300792701	-0.0632415657575238
4	A	26	50	20120615	7	1364	27.04	0.070052177857607	-0.0634497238517694
4	A	26	50	20120615	7	1366	27.08	0.070567206152752	-0.0644225896455971
4	A	26	50	20120615	7	1368	27.12	0.0712022587529357	-0.0644848857530197
4	A	26	50	20120615	7	1370	27.16	0.0715046883232492	-0.0653244336343224
4	A	26	50	20120615	7	1372	27.2	0.0715396901089179	-0.0654476823462832
4	A	26	50	20120615	7	1374	27.24	0.0714424629265047	-0.0656440458994187
4	A	26	50	20120615	7	1376	27.28	0.0712327350552048	-0.0656112361447718
4	A	26	50	20120615	7	1378	27.32	0.0709891367690861	-0.0657327878004577
4	A	26	50	20120615	7	1380	27.36	0.071026684139167	-0.0651988514699837
4	A	26	50	20120615	7	1382	27.4	0.0707412958422802	-0.065532181606635
4	A	26	50	20120615	7	1384	27.44	0.0701589226972949	-0.0656207113756396
4	A	26	50	20120615	7	1386	27.48	0.0697780042742697	-0.0648812898145529
4	A	26	50	20120615	7	1388	27.52	0.0691962675253876	-0.0654955534753696
4	A	26	50	20120615	7	1390	27.56	0.0685084647593274	-0.0660436319414674
4	A	26	50	20120615	7	1392	27.6	0.068029117072361	-0.0662237320386355
4	A	26	50	20120615	7	1394	27.64	0.0672507339276309	-0.0670798969292962
4	A	26	50	20120615	7	1396	27.68	0.0663503041524679	-0.0677127574984581
4	A	26	50	20120615	7	1398	27.72	0.0657515968408373	-0.0682652200265993
4	A	26	50	20120615	7	1400	27.76	0.0653293126711127	-0.0691906813818162
4	A	26	50	20120615	7	1402	27.8	0.0648658041760449	-0.0707118802001828
4	A	26	50	20120615	7	1404	27.84	0.0646457525457396	-0.0721514081853223
4	A	26	50	20120615	7	1406	27.88	0.0638991892061629	-0.0736581113146746
4	A	26	50	20120615	7	1408	27.92	0.0637372617532712	-0.0755097411318897
4	A	26	50	20120615	7	1410	27.96	0.0634026588244137	-0.076085608894488
4	A	26	50	20120615	7	1412	28	0.0626101335440598	-0.0783217633793123
4	A	26	50	20120615	7	1414	28.04	0.0624763489410593	-0.0795201679520673
4	A	26	50	20120615	7	1416	28.08	0.0621431602257642	-0.080765524415093
4	A	26	50	20120615	7	1418	28.12	0.061905855189998	-0.0816430439305457
4	A	26	50	20120615	7	1420	28.16	0.0615180778311953	-0.0834242459123545
4	A	26	50	20120615	7	1422	28.2	0.0617053197068535	-0.0845906892585998
4	A	26	50	20120615	7	1424	28.24	0.0615919704898293	-0.0866010645481913
4	A	26	50	20120615	7	1426	28.28	0.0611258456996711	-0.0873063328517467
4	A	26	50	20120615	7	1428	28.32	0.0616223760814203	-0.0892524321349284
4	A	26	50	20120615	7	1430	28.36	0.061894541481499	-0.0897633167843356
4	A	26	50	20120615	7	1432	28.4	0.062158504442916	-0.0900320880718646
4	A	26	50	20120615	7	1434	28.44	0.0624853291971804	-0.0904163298967614
4	A	26	50	20120615	7	1436	28.48	0.0626582168051805	-0.091587086594372
4	A	26	50	20120615	7	1438	28.52	0.0630924510795072	-0.0918625046856442
4	A	26	50	20120615	7	1440	28.56	0.0636500047764727	-0.092994653353002
4	A	26	50	20120615	7	1442	28.6	0.0640218722326988	-0.0933788244672207
4	A	26	50	20120615	7	1444	28.64	0.064520806777504	-0.0944663546966855
4	A	26	50	20120615	7	1446	28.68	0.0646861283429454	-0.0946451112909694
4	A	26	50	20120615	7	1448	28.72	0.0646878961098984	-0.095274082772835
4	A	26	50	20120615	7	1450	28.76	0.0647843454748522	-0.0950140088987145
4	A	26	50	20120615	7	1452	28.8	0.0642930476832838	-0.095380148790013
4	A	26	50	20120615	7	1454	28.84	0.0639706777017408	-0.0959727749833253
4	A	26	50	20120615	7	1456	28.88	0.063951727240005	-0.0961711891461262
4	A	26	50	20120615	7	1458	28.92	0.0633422719053004	-0.0961216209607652
4	A	26	50	20120615	7	1460	28.96	0.0625551913471616	-0.096107266693107
4	A	26	50	20120615	7	1462	29	0.0615589486031479	-0.096245506068829
4	A	26	50	20120615	7	1464	29.04	0.0611774644946977	-0.095640010532099
4	A	26	50	20120615	7	1466	29.08	0.0598992275663468	-0.0970962969479526
4	A	26	50	20120615	7	1468	29.12	0.0590917823329099	-0.0968191818004056
4	A	26	50	20120615	7	1470	29.16	0.0579255511186989	-0.0974086967238808
4	A	26	50	20120615	7	1472	29.2	0.0572834981613815	-0.097401059970644
4	A	26	50	20120615	7	1474	29.24	0.0560985993281473	-0.0971699067638741
4	A	26	50	20120615	7	1476	29.28	0.0546710921582878	-0.0973171263957172
4	A	26	50	20120615	7	1478	29.32	0.0541560355788716	-0.0967481882795745
4	A	26	50	20120615	7	1480	29.36	0.0532646567705078	-0.0970079793109824
4	A	26	50	20120615	7	1482	29.4	0.0522814247912679	-0.096433879315337
4	A	26	50	20120615	7	1484	29.44	0.0510328156370487	-0.0968899631892024
4	A	26	50	20120615	7	1486	29.48	0.0490730691929902	-0.0965663204154533
4	A	26	50	20120615	7	1488	29.52	0.0476457741551651	-0.0965072769992242
4	A	26	50	20120615	7	1490	29.56	0.0460341363794848	-0.095462456019343
4	A	26	50	20120615	7	1492	29.6	0.0454406616580349	-0.0953423185772194
4	A	26	50	20120615	7	1494	29.64	0.043800103215004	-0.0954519908389814
4	A	26	50	20120615	7	1496	29.68	0.0422416398692688	-0.0955555112717471
4	A	26	50	20120615	7	1498	29.72	0.0405264816608227	-0.0953852399588375
4	A	26	50	20120615	7	1500	29.76	0.0389362692206123	-0.095609604940508
4	A	26	50	20120615	7	1502	29.8	0.0376607192980299	-0.0965726136658058
4	A	26	50	20120615	7	1504	29.84	0.0363104281886761	-0.0961145498929532
4	A	26	50	20120615	7	1506	29.88	0.0342188770406044	-0.096311620552870
4	A	26	50	20120615	7	1508	29.92	0.0339673591585363	-0.096220474488775
4	A	26	50	20120615	7	1510	29.96	0.0321428115310407	-0.096668568056013
4	A	26	50	20120615	7	1512	30	0.0308205218502218	-0.097314580811305
4	A	26	50	20120615	7	1514	30.04	0.0289389814161625	-0.0976755588231007
4	A	26	50	20120615	7	1516	30.08	0.0278375918937864	-0.0969806142785506
4	A	26	50	20120615	7	1518	30.12	0.0263522433892259	-0.0973978072794506
4	A	26	50	20120615	7	1520	30.16	0.0253373330261889	-0.0975257228961672
4	A	26	50	20120615	7	1522	30.2	0.0243640712525637	-0.0987440678801517
4	A	26	50	20120615	7	1524	30.24	0.0229350084477857	-0.0990983283775261
4	A	26	50	20120615	7	1526	30.28	0.0221320179870702	-0.100294045944513
4	A	26	50	20120615	7	1528	30.32	0.0213252091497364	-0.101028305626097
4	A	26	50	20120615	7	1530	30.36	0.020116410107298	-0.101962181552010
4	A	26	50	20120615	7	1532	30.4	0.0199502400137192	-0.103321806470875
4	A	26	50	20120615	7	1534	30.44	0.0189187126413242	-0.104131867999403
4	A	26	50	20120615	7	1536	30.48	0.0183515422921345	-0.106078320835974
4	A	26	50	20120615	7	1538	30.52	0.0182603255173614	-0.106580649493329
4	A	26	50	20120615	7	1540	30.56	0.0179279146195256	-0.107819005599221
4	A	26	50	20120615	7	1542	30.6	0.0178507692696982	-0.108878746532186
4	A	26	50	20120615	7	1544	30.64	0.0173075698403907	-0.109382630824459
4	A	26	50	20120615	7	1546	30.68	0.0170303132714874	-0.110278605826901
4	A	26	50	20120615	7	1548	30.72	0.0168487989607568	-0.111732205236986
4	A	26	50	20120615	7	1550	30.76	0.0171942913340446	-0.113428130140984
4	A	26	50	20120615	7	1552	30.8	0.0171117719726801	-0.113764217994082
4	A	26	50	20120615	7	1554	30.84	0.0166386468253882	-0.115140601343661
4	A	26	50	20120615	7	1556	30.88	0.0169009834412084	-0.116683225497498
4	A	26	50	20120615	7	1558	30.92	0.0169142770486947	-0.117620566246639
4	A	26	50	20120615	7	1560	30.96	0.0173260960380578	-0.118693388655055
4	A	26	50	20120615	7	1562	31	0.0170693455658089	-0.119385716904515
4	A	26	50	20120615	7	1564	31.04	0.0172936398368013	-0.121060428605077
4	A	26	50	20120615	7	1566	31.08	0.0174425565249192	-0.122502360753272
4	A	26	50	20120615	7	1568	31.12	0.0173219948187269	-0.123042802466133
4	A	26	50	20120615	7	1570	31.16	0.0175964229605054	-0.125184982459738
4	A	26	50	20120615	7	1572	31.2	0.0178506985590201	-0.126753203879053
4	A	26	50	20120615	7	1574	31.24	0.0179705531584312	-0.127538445959561
4	A	26	50	20120615	7	1576	31.28	0.0196175462731709	-0.130385116439262
4	A	26	50	20120615	7	1578	31.32	0.0211359166644128	-0.132257747327878
4	A	26	50	20120615	7	1580	31.36	0.0220394577094129	-0.132940812478504
4	A	26	50	20120615	7	1582	31.4	0.0233514236312264	-0.135107104813348
4	A	26	50	20120615	7	1584	31.44	0.0234272254781696	-0.136093094509034
4	A	26	50	20120615	7	1586	31.48	0.0235587473394703	-0.136560067827330
4	A	26	50	20120615	7	1588	31.52	0.0240880167651885	-0.137779190628773
4	A	26	50	20120615	7	1590	31.56	0.0247345952059055	-0.138699419393810
4	A	26	50	20120615	7	1592	31.6	0.0254171653817848	-0.140300945542519
4	A	26	50	20120615	7	1594	31.64	0.0254343480765677	-0.140797263792234
4	A	26	50	20120615	7	1596	31.68	0.0264529353948669	-0.141814578318327
4	A	26	50	20120615	7	1598	31.72	0.0264894221047761	-0.142011719688922
4	A	26	50	20120615	7	1600	31.76	0.0269314345536958	-0.142361949677643
4	A	26	50	20120615	7	1602	31.8	0.0275859325903621	-0.143307634286802
4	A	26	50	20120615	7	1604	31.84	0.0287741548254680	-0.144592588729575
4	A	26	50	20120615	7	1606	31.88	0.0294853628259854	-0.144917009320783
4	A	26	50	20120615	7	1608	31.92	0.0302404114469364	-0.144497129314114
4	A	26	50	20120615	7	1610	31.96	0.0305895100648082	-0.144548253134394
4	A	26	50	20120615	7	1612	32	0.030992843772797	-0.144395235226945
4	A	26	50	20120615	7	1614	32.04	0.0315152542627376	-0.144410225890706
4	A	26	50	20120615	7	1616	32.08	0.0317136684255386	-0.144910433227718
4	A	26	50	20120615	7	1618	32.12	0.0313002230905788	-0.145277209515119
4	A	26	50	20120615	7	1620	32.16	0.0315715399625201	-0.146178275686385
4	A	26	50	20120615	7	1622	32.2	0.0311889951938981	-0.146014934019931
4	A	26	50	20120615	7	1624	32.24	0.0307143851223657	-0.146929364509362
4	A	26	50	20120615	7	1626	32.28	0.0300194405778156	-0.146761638780864
4	A	26	50	20120615	7	1628	32.32	0.0296153290523675	-0.147287372672676
4	A	26	50	20120615	7	1630	32.36	0.0294011464083461	-0.149108101923554
4	A	26	50	20120615	7	1632	32.4	0.0287180105470418	-0.149918517005472
4	A	26	50	20120615	7	1634	32.44	0.0289626694933323	-0.151503850408892
4	A	26	50	20120615	7	1636	32.48	0.0287349811097902	-0.152640878113040
4	A	26	50	20120615	7	1638	32.52	0.0285108282601541	-0.153162015810774
4	A	26	50	20120615	7	1640	32.56	0.0282534413918022	-0.155236667106776
4	A	26	50	20120615	7	1642	32.6	0.0279918118827632	-0.156438748634793
4	A	26	50	20120615	7	1644	32.64	0.0272387431607995	-0.156951401051153
4	A	26	50	20120615	7	1646	32.68	0.0264305201099033	-0.157717197695178
4	A	26	50	20120615	7	1648	32.72	0.0261809114161444	-0.159341421971563
4	A	26	50	20120615	7	1650	32.76	0.0254122863449947	-0.159844174892987
4	A	26	50	20120615	7	1652	32.8	0.0246422470602825	-0.159781242389462
4	A	26	50	20120615	7	1654	32.84	0.0243339485036852	-0.159764271826713
4	A	26	50	20120615	7	1656	32.88	0.0237329077396766	-0.159726088060529
4	A	26	50	20120615	7	1658	32.92	0.0231707578486333	-0.159743765730059
4	A	26	50	20120615	7	1660	32.96	0.0229600400278397	-0.159886601299858
4	A	26	50	20120615	7	1662	33	0.022028780397017	-0.160178636400488
4	A	26	50	20120615	7	1664	33.04	0.021187323327405	-0.159690732721470
4	A	26	50	20120615	7	1666	33.08	0.0201047428454084	-0.159838518038738
4	A	26	50	20120615	7	1668	33.12	0.0185703211302336	-0.159534462122827
4	A	26	50	20120615	7	1670	33.16	0.0174255152514926	-0.159300409778255
4	A	26	50	20120615	7	1672	33.2	0.0162107058014141	-0.159348493039375
4	A	26	50	20120615	7	1674	33.24	0.0149256099372857	-0.158281186063852
4	A	26	50	20120615	7	1676	33.28	0.0131159115521949	-0.158099247489053
4	A	26	50	20120615	7	1678	33.32	0.0121303461205771	-0.156611636242793
4	A	26	50	20120615	7	1680	33.36	0.0102432902536246	-0.156407494515064
4	A	26	50	20120615	7	1682	33.4	0.0091760539887797	-0.155225706951667
4	A	26	50	20120615	7	1684	33.44	0.0076694922807837	-0.154478577926665
4	A	26	50	20120615	7	1686	33.48	0.0063650216908507	-0.154420029485183
4	A	26	50	20120615	7	1688	33.52	0.0044711775987988	-0.153680183660028
4	A	26	50	20120615	7	1690	33.56	0.0028637824638055	-0.154264819546713
4	A	26	50	20120615	7	1692	33.6	0.00047149880169520	-0.154044767916408
4	A	26	50	20120615	7	1694	33.64	-0.000744724861945701	-0.153780309980244
4	A	26	50	20120615	7	1696	33.68	-0.0029252300430906	-0.152926337120605
4	A	26	50	20120615	7	1698	33.72	-0.0043121492837099	-0.153295871124453
4	A	26	50	20120615	7	1700	33.76	-0.0060670468932587	-0.152636989025743
4	A	26	50	20120615	7	1702	33.8	-0.0070032562715497	-0.152187269112909
4	A	26	50	20120615	7	1704	33.84	-0.0076680780672213	-0.152175813983053
4	A	26	50	20120615	7	1706	33.88	-0.008272230101067	-0.151732882295318
4	A	26	50	20120615	7	1708	33.92	-0.0083829630230009	-0.151272838623478
4	A	26	50	20120615	7	1710	33.96	-0.0084971607681625	-0.150942266203273
4	A	26	50	20120615	7	1712	34	-0.0085847005876734	-0.150496930352482
4	A	26	50	20120615	7	1714	34.04	-0.0091288192557964	-0.148805884485275
4	A	26	50	20120615	7	1716	34.08	-0.0095912670906924	-0.147394499350026
4	A	26	50	20120615	7	1718	34.12	-0.0099647608925152	-0.146518959733561
4	A	26	50	20120615	7	1720	34.16	-0.0105636803361802	-0.144090047940185
4	A	26	50	20120615	7	1722	34.2	-0.0109453765766647	-0.143412781065165
4	A	26	50	20120615	7	1724	34.24	-0.012017067614231	-0.141615598470101
4	A	26	50	20120615	7	1726	34.28	-0.0124580194029789	-0.139999435211021
4	A	26	50	20120615	7	1728	34.32	-0.0129222350048279	-0.137996555253310
4	A	26	50	20120615	7	1730	34.36	-0.0135232050581583	-0.136081780800535
4	A	26	50	20120615	7	1732	34.4	-0.0136741723559417	-0.135345329087929
4	A	26	50	20120615	7	1734	34.44	-0.0137629849676587	-0.133446323116375
4	A	26	50	20120615	7	1736	34.48	-0.014129054148279	-0.133003886403386
4	A	26	50	20120615	7	1738	34.52	-0.0140198768612638	-0.131584298829476
4	A	26	50	20120615	7	1740	34.56	-0.0138677781926305	-0.130005400097765
4	A	26	50	20120615	7	1742	34.6	-0.0136062901049478	-0.129817168272613
4	A	26	50	20120615	7	1744	34.64	-0.0143602073550489	-0.128788893591411
4	A	26	50	20120615	7	1746	34.68	-0.014564702636168	-0.126832187706512
4	A	26	50	20120615	7	1748	34.72	-0.015106417141235	-0.126419166635621
4	A	26	50	20120615	7	1750	34.76	-0.0156144733635176	-0.125508059548062
4	A	26	50	20120615	7	1752	34.8	-0.0161098723744169	-0.123145898634830
4	A	26	50	20120615	7	1754	34.84	-0.0165175194337709	-0.123021094287951
4	A	26	50	20120615	7	1756	34.88	-0.0173800482854622	-0.120791020921445
4	A	26	50	20120615	7	1758	34.92	-0.0183291270071708	-0.118973615072439
4	A	26	50	20120615	7	1760	34.96	-0.0193145510174324	-0.118584989185499
4	A	26	50	20120615	7	1762	35	-0.0197533814858368	-0.117109540175875
4	A	26	50	20120615	7	1764	35.04	-0.0203518059547549	-0.115908660729386
4	A	26	50	20120615	7	1766	35.08	-0.0203349768133627	-0.115194341459031
4	A	26	50	20120615	7	1768	35.12	-0.0206218500344901	-0.114428049840259
4	A	26	50	20120615	7	1770	35.16	-0.0203385123472686	-0.112980390127136
4	A	26	50	20120615	7	1772	35.2	-0.0201421487941331	-0.112258929078292
4	A	26	50	20120615	7	1774	35.24	-0.0194673567928468	-0.111553448642702
4	A	26	50	20120615	7	1776	35.28	-0.0191873425074969	-0.111156054631675
4	A	26	50	20120615	7	1778	35.32	-0.0183946758057868	-0.110217723933040
4	A	26	50	20120615	7	1780	35.36	-0.0179641184867223	-0.108709394458091
4	A	26	50	20120615	7	1782	35.4	-0.0173456828958966	-0.108103121103902
4	A	26	50	20120615	7	1784	35.44	-0.0166195549422961	-0.107642723878671
4	A	26	50	20120615	7	1786	35.48	-0.0157262669456231	-0.106389235687662
4	A	26	50	20120615	7	1788	35.52	-0.0150899415532334	-0.10542113579354
4	A	26	50	20120615	7	1790	35.56	-0.0138677781926305	-0.104328655816607
4	A	26	50	20120615	7	1792	35.6	-0.013085576671282	-0.103360485211806
4	A	26	50	20120615	7	1794	35.64	-0.0124718079852121	-0.101825214968494
4	A	26	50	20120615	7	1796	35.68	-0.0112128043613094	-0.100673974418044
4	A	26	50	20120615	7	1798	35.72	-0.0102601901056949	-0.0998178095273834
4	A	26	50	20120615	7	1800	35.76	-0.0090214804464123	-0.098697752385984
4	A	26	50	20120615	7	1802	35.8	-0.0084465319226295	-0.0979997672822747
4	A	26	50	20120615	7	1804	35.84	-0.0075045949794109	-0.097197271796306
4	A	26	50	20120615	7	1806	35.88	-0.0069819016467578	-0.0954822550092162
4	A	26	50	20120615	7	1808	35.92	-0.0060577837944251	-0.0942414947402681
4	A	26	50	20120615	7	1810	35.96	-0.0066605923253867	-0.0939363781641862
4	A	26	50	20120615	7	1812	36	-0.0062944524340883	-0.0934770415991275
4	A	26	50	20120615	7	1814	36.04	-0.0069884777398229	-0.0924003301034146
4	A	26	50	20120615	7	1816	36.08	-0.0070065089627431	-0.0917299221641718
4	A	26	50	20120615	7	1818	36.12	-0.0077959936839379	-0.0895410731230087
4	A	26	50	20120615	7	1820	36.16	-0.0080745937557254	-0.0880011359749407
4	A	26	50	20120615	7	1822	36.2	-0.0083708007863644	-0.0870046103882144
4	A	26	50	20120615	7	1824	36.24	-0.0091409107817547	-0.0858181559200615
4	A	26	50	20120615	7	1826	36.28	-0.0089766498764851	-0.0845032908604451
4	A	26	50	20120615	7	1828	36.32	-0.0096894842225992	-0.0822615502320495
4	A	26	50	20120615	7	1830	36.36	-0.0097436486020381	-0.0809795656377583
4	A	26	50	20120615	7	1832	36.4	-0.0104570486335772	-0.079647447172681
4	A	26	50	20120615	7	1834	36.44	-0.010602924762536	-0.0783813724809665
4	A	26	50	20120615	7	1836	36.48	-0.0108530284310417	-0.0765392886052974
4	A	26	50	20120615	7	1838	36.52	-0.0117734693281122	-0.075641616546581
4	A	26	50	20120615	7	1840	36.56	-0.0124179264484856	-0.0757964729316608
4	A	26	50	20120615	7	1842	36.6	-0.012427684522066	-0.0749326712877633
4	A	26	50	20120615	7	1844	36.64	-0.0128412005677039	-0.0744123821181664
4	A	26	50	20120615	7	1846	36.68	-0.0137705510102174	-0.0736622125340056
4	A	26	50	20120615	7	1848	36.72	-0.0143558232930055	-0.072700052336845
4	A	26	50	20120615	7	1850	36.76	-0.0147115687146205	-0.072197652968812
4	A	26	50	20120615	7	1852	36.8	-0.015593896556185	-0.0709626202647915
4	A	26	50	20120615	7	1854	36.84	-0.0163555919808792	-0.0704447352582504
4	A	26	50	20120615	7	1856	36.88	-0.0171826947828331	-0.0707463163004265
4	A	26	50	20120615	7	1858	36.92	-0.0178707096809276	-0.0699257895915376
4	A	26	50	20120615	7	1860	36.96	-0.0181670581329229	-0.0694388051513345
4	A	26	50	20120615	7	1862	37	-0.019064023084858	-0.0693803274205304
4	A	26	50	20120615	7	1864	37.04	-0.0199824133722631	-0.0698813832856792
4	A	26	50	20120615	7	1866	37.08	-0.0202681552225406	-0.0699040814133552
4	A	26	50	20120615	7	1868	37.12	-0.0209837472851014	-0.070167973664094
4	A	26	50	20120615	7	1870	37.16	-0.0216310328325995	-0.0699592357422879
4	A	26	50	20120615	7	1872	37.2	-0.0228036987185193	-0.0702748882094094
4	A	26	50	20120615	7	1874	37.24	-0.0239755938580476	-0.069656516258194
4	A	26	50	20120615	7	1876	37.28	-0.0242005740226177	-0.0696452237628984
4	A	26	50	20120615	7	1878	37.32	-0.0251373632284693	-0.0692462599748174
4	A	26	50	20120615	7	1880	37.36	-0.0259256175838648	-0.068428307134612
4	A	26	50	20120615	7	1882	37.4	-0.026320968056294	-0.0690206434141442
4	A	26	50	20120615	7	1884	37.44	-0.0262145767699967	-0.0690418990439867
4	A	26	50	20120615	7	1886	37.48	-0.0265943638221719	-0.0690597888455506
4	A	26	50	20120615	7	1888	37.52	-0.0265943638221719	-0.0690597888455506
4	A	26	50	20120615	7	1890	37.56	-0.0265698625722038	-0.0689773755502034
4	A	26	50	20120615	7	1892	37.6	-0.0262012124518322	-0.0686259081246147
4	A	26	50	20120615	7	1894	37.64	-0.0264046612149152	-0.0678960890736164
4	A	26	50	20120615	7	1896	37.68	-0.0260388324506006	-0.0675077177451174
4	A	26	50	20120615	7	1898	37.72	-0.0258292247874534	-0.0676924352495668
4	A	26	50	20120615	7	1900	37.76	-0.025670818726332	-0.0669297640175146
4	A	26	50	20120615	7	1902	37.8	-0.0251868465610167	-0.0666036746543027
4	A	26	50	20120615	7	1904	37.84	-0.0246494878337218	-0.0655118593577437
4	A	26	50	20120615	7	1906	37.88	-0.0239394253461899	-0.0653410082172735
4	A	26	50	20120615	7	1908	37.92	-0.0227527658170704	-0.065145698253242
4	A	26	50	20120615	7	1910	37.96	-0.0218365109921445	-0.0641082170417494
4	A	26	50	20120615	7	1912	38	-0.0213445343780662	-0.063875692047824
4	A	26	50	20120615	7	1914	38.04	-0.0206419318670758	-0.064540535056699
4	A	26	50	20120615	7	1916	38.08	-0.019649712560647	-0.064450032459775
4	A	26	50	20120615	7	1918	38.12	-0.0186155971774329	-0.0644639341790931
4	A	26	50	20120615	7	1920	38.16	-0.0170887910022915	-0.0640889059555552
4	A	26	50	20120615	7	1922	38.2	-0.0160839922662254	-0.0644722992523146
4	A	26	50	20120615	7	1924	38.24	-0.0147192054678573	-0.0637498482539763
4	A	26	50	20120615	7	1926	38.28	-0.0131525396834604	-0.0630763997555742
4	A	26	50	20120615	7	1928	38.32	-0.0123185779457289	-0.0625593632771705
4	A	26	50	20120615	7	1930	38.36	-0.0105131222013253	-0.0610800251802503
4	A	26	50	20120615	7	1932	38.4	-0.0095079699118687	-0.0595922018019557
4	A	26	50	20120615	7	1934	38.44	-0.0088531183218118	-0.058416636778233
4	A	26	50	20120615	7	1936	38.48	-0.0079516985971552	-0.0582350517568243
4	A	26	50	20120615	7	1938	38.52	-0.007485008121572	-0.0563957255976019
4	A	26	50	20120615	7	1940	38.56	-0.0068983216252216	-0.0552442022044396
4	A	26	50	20120615	7	1942	38.6	-0.0062240953093602	-0.0539796831476437
4	A	26	50	20120615	7	1944	38.64	-0.0059194029973469	-0.052615179191988
4	A	26	50	20120615	7	1946	38.68	-0.0059884307613263	-0.05041125463425
4	A	26	50	20120615	7	1948	38.72	-0.0059189928754138	-0.0487622816205231
4	A	26	50	20120615	7	1950	38.76	-0.0058635415616332	-0.0477955393714205
4	A	26	50	20120615	7	1952	38.8	-0.0057181109099465	-0.0464170134882938
4	A	26	50	20120615	7	1954	38.84	-0.0056839717945509	-0.0447289233274316
4	A	26	50	20120615	7	1956	38.88	-0.005656755254543	-0.0433820899702377
4	A	26	50	20120615	7	1958	38.92	-0.0059483943753756	-0.0422376800712942
4	A	26	50	20120615	7	1960	38.96	-0.0059779160834901	-0.0410668880183446
4	A	26	50	20120615	7	1962	39	-0.0058665340375312	-0.0396698698786764
4	A	26	50	20120615	7	1964	39.04	-0.0057389815696441	-0.0381894615261452
4	A	26	50	20120615	7	1966	39.08	-0.0061070479238704	-0.0359916856649206
4	A	26	50	20120615	7	1968	39.12	-0.0057188392299312	-0.0348111072541194
4	A	26	50	20120615	7	1970	39.16	-0.0061286641781713	-0.0329965439743740
4	A	26	50	20120615	7	1972	39.2	-0.0063453075537912	-0.0309906375996397
4	A	26	50	20120615	7	1974	39.24	-0.0064576738923896	-0.0297740533115404
4	A	26	50	20120615	7	1976	39.28	-0.0067509817852257	-0.0278831083572914
4	A	26	50	20120615	7	1978	39.32	-0.0070461210846252	-0.0257511884830817
4	A	26	50	20120615	7	1980	39.36	-0.0075382532621954	-0.0247011490551554
4	A	26	50	20120615	7	1982	39.4	-0.0073481829594124	-0.0230766419360574
4	A	26	50	20120615	7	1984	39.44	-0.008446249079917	-0.0219426547910685
4	A	26	50	20120615	7	1986	39.48	-0.0085844177449609	-0.0211301890994851
4	A	26	50	20120615	7	1988	39.52	-0.0095772663764249	-0.0196351532320225
4	A	26	50	20120615	7	1990	39.56	-0.0101194758562388	-0.0190017269774355
4	A	26	50	20120615	7	1992	39.6	-0.0109395783010589	-0.0182431428225786
4	A	26	50	20120615	7	1994	39.64	-0.0114484123408008	-0.0169277827882153
4	A	26	50	20120615	7	1996	39.68	-0.0122410083318328	-0.0159926340700961
4	A	26	50	20120615	7	1998	39.72	-0.0129864403005596	-0.0153215897347501
4	A	26	50	20120615	7	2000	39.76	-0.0132957288066506	-0.0139322663310748
4	A	26	50	20120615	7	2002	39.8	-0.0132016836047528	-0.0137434688204980
4	A	26	50	20120615	7	2004	39.84	-0.0128606460041865	-0.0134235030020111
4	A	26	50	20120615	7	2006	39.88	-0.0123518826751228	-0.0131817431935234
4	A	26	50	20120615	7	2008	39.92	-0.011920547538599	-0.01319164268846
4	A	26	50	20120615	7	2010	39.96	-0.0114462203097791	-0.0135665507038451
4	A	26	50	20120615	7	2012	40	-0.0108362700003276	-0.0131451150622579
4	A	26	50	20120615	7	2014	40.04	-0.010492050419246	-0.0140953251548164
4	A	26	50	20120615	7	2016	40.08	-0.0098106823248946	-0.0141844206092459
4	A	26	50	20120615	7	2018	40.12	-0.0090730992414389	-0.0136489286438533
4	A	26	50	20120615	7	2020	40.16	-0.0077646688535313	-0.0136933349497118
4	A	26	50	20120615	7	2022	40.2	-0.006501069035551	-0.0134588583410704
4	A	26	50	20120615	7	2024	40.24	-0.005241287594189	-0.0131716315665524
4	A	26	50	20120615	7	2026	40.28	-0.0040031436203314	-0.0125121837824178
4	A	26	50	20120615	7	2028	40.32	-0.0028231238238873	-0.0117661861282660
4	A	26	50	20120615	7	2030	40.36	-0.0016373057518374	-0.0117130116983208
4	A	26	50	20120615	7	2032	40.4	-0.000216657517755500	-0.0112239059377741
4	A	26	50	20120615	7	2034	40.44	0.00105917524753940	-0.00965306822336815
4	A	26	50	20120615	7	2036	40.48	0.0018048900589787	-0.00891725290686543
4	A	26	50	20120615	7	2038	40.52	0.0026071027022348	-0.00817669997492876
4	A	26	50	20120615	7	2040	40.56	0.0032223563125452	-0.00690482700760852
4	A	26	50	20120615	7	2042	40.6	0.0035579491908964	-0.00637166849459386
4	A	26	50	20120615	7	2044	40.64	0.004114937202437	-0.00529424989209992
4	A	26	50	20120615	7	2046	40.68	0.0048079018479998	-0.00469999735319074
4	A	26	50	20120615	7	2048	40.72	0.0055055333983185	-0.00390789633690557
4	A	26	50	20120615	7	2050	40.76	0.0062181556123983	-0.00307888434664246
4	A	26	50	20120615	7	2052	40.8	0.0071759317475155	-0.00220242549136174
4	A	26	50	20120615	7	2054	40.84	0.008582197429668	-0.00155403685728492
4	A	26	50	20120615	7	2056	40.88	0.0096340894773611	-0.000728136136859032
4	A	26	50	20120615	7	2058	40.92	0.0101098592040147	-0.000494055508015042
4	A	26	50	20120615	7	2060	40.96	0.0109605652303246	-0.00102616750299354
4	A	26	50	20120615	7	2062	41	0.0113977905663357	-0.00097601241900398
4	A	26	50	20120615	7	2064	41.04	0.0122630912766093	-0.00127899353260679
4	A	26	50	20120615	7	2066	41.08	0.0127903595901367	-0.00181309249764043
4	A	26	50	20120615	7	2068	41.12	0.0124928797672915	-0.00185954941316438
4	A	26	50	20120615	7	2070	41.16	0.0126311120719456	-0.00219338159563036
4	A	26	50	20120615	7	2072	41.2	0.012567656309402	-0.00215402403218952
4	A	26	50	20120615	7	2074	41.24	0.0124891674566903	-0.00229318264672703
4	A	26	50	20120615	7	2076	41.28	0.0124107210303854	-0.00243244025621391
4	A	26	50	20120615	7	2078	41.32	0.0123318927664187	-0.00245243723598587
4	A	26	50	20120615	7	2080	41.36	0.0126454097710612	-0.00228373570013038
4	A	26	50	20120615	7	2082	41.4	0.0127816692477959	-0.00259790324301156
4	A	26	50	20120615	7	2084	41.44	0.0130916082921256	-0.00319405082809432
4	A	26	50	20120615	7	2086	41.48	0.0127871988228248	-0.00317630244788653
4	A	26	50	20120615	7	2088	41.52	0.0129077746711527	-0.00291854788400841
4	A	26	50	20120615	7	2090	41.56	0.0126842723597552	-0.00331076587339697
4	A	26	50	20120615	7	2092	41.6	0.0128060290764078	-0.0027828470216309
4	A	26	50	20120615	7	2094	41.64	0.0129187631105323	-0.00302394922081208
4	A	26	50	20120615	7	2096	41.68	0.0130428674216984	-0.00302302291092873
4	A	26	50	20120615	7	2098	41.72	0.0128247956903804	-0.00293237182158061
4	A	26	50	20120615	7	2100	41.76	0.0132124740542338	-0.00294067325519174
4	A	26	50	20120615	7	2102	41.8	0.0130745882319024	-0.00306611399817424
4	A	26	50	20120615	7	2104	41.84	0.0131122416680006	-0.00342401609547181
4	A	26	50	20120615	7	2106	41.88	0.0131129275615783	-0.00322703735943667
4	A	26	50	20120615	7	2108	41.92	0.0132436150368772	-0.00318388970364867
4	A	26	50	20120615	7	2110	41.96	0.0133407715086123	-0.00358934473198103
4	A	26	50	20120615	7	2112	42	0.013371339734763	-0.00438298016998138
4	A	26	50	20120615	7	2114	42.04	0.0134977421429679	-0.00450519650604166
4	A	26	50	20120615	7	2116	42.08	0.01380864285252	-0.00513580847563945
4	A	26	50	20120615	7	2118	42.12	0.0135866042521596	-0.00518672723495269
4	A	26	50	20120615	7	2120	42.16	0.0138729683564045	-0.00516807375806499
4	A	26	50	20120615	7	2122	42.2	0.0142268258029137	-0.00535938149771501
4	A	26	50	20120615	7	2124	42.24	0.0143135878049653	-0.00567361975127431
4	A	26	50	20120615	7	2126	42.28	0.0142808699741998	-0.00575634417360533
4	A	26	50	20120615	7	2128	42.32	0.0143484269560743	-0.00623374024585561
4	A	26	50	20120615	7	2130	42.36	0.0143084612808017	-0.0062235437660709
4	A	26	50	20120615	7	2132	42.4	0.0144646965241049	-0.00645706578055776
4	A	26	50	20120615	7	2134	42.44	0.0142162192011959	-0.00610177290728277
4	A	26	50	20120615	7	2136	42.48	0.0143326089773792	-0.00642178115217655
4	A	26	50	20120615	7	2138	42.52	0.0146352648218627	-0.0066185265429739
4	A	26	50	20120615	7	2140	42.56	0.0148980539860228	-0.00636733393002519
4	A	26	50	20120615	7	2142	42.6	0.0154633505022424	-0.0070871757043409
4	A	26	50	20120615	7	2144	42.64	0.0155127065555692	-0.00730777887793548
4	A	26	50	20120615	7	2146	42.68	0.0157619192695306	-0.00693158392820862
4	A	26	50	20120615	7	2148	42.72	0.0160128007554956	-0.00746697689865182
4	A	26	50	20120615	7	2150	42.76	0.0159728775066298	-0.00777097624601954
4	A	26	50	20120615	7	2152	42.8	0.0159224183667244	-0.00782729023007324
4	A	26	50	20120615	7	2154	42.84	0.0159577029951056	-0.00803448665909652
4	A	26	50	20120615	7	2156	42.88	0.0162096804965814	-0.00792333654416181
4	A	26	50	20120615	7	2158	42.92	0.0167251330557951	-0.00837543233578124
4	A	26	50	20120615	7	2160	42.96	0.0169675434025215	-0.00862270757716218
4	A	26	50	20120615	7	2162	43	0.0168925405862410	-0.00871427083425802
4	A	26	50	20120615	7	2164	43.04	0.0175217100580052	-0.00956056451425333
4	A	26	50	20120615	7	2166	43.08	0.0178782545102829	-0.0096025030174455
4	A	26	50	20120615	7	2168	43.12	0.0180899410673667	-0.0102279884628797
4	A	26	50	20120615	7	2170	43.16	0.0184473269767140	-0.0101288662342930
4	A	26	50	20120615	7	2172	43.2	0.0191907790464536	-0.0105640763159777
4	A	26	50	20120615	7	2174	43.24	0.0192403189475435	-0.0109922294719861
4	A	26	50	20120615	7	2176	43.28	0.0195308479107296	-0.0108419763520518
4	A	26	50	20120615	7	2178	43.32	0.0197937643541104	-0.0111331912088157
4	A	26	50	20120615	7	2180	43.36	0.0196242355033209	-0.0114070607362370
4	A	26	50	20120615	7	2182	43.4	0.0199646543854537	-0.0116332535889369
4	A	26	50	20120615	7	2184	43.44	0.0201779991079394	-0.0117274083923858
4	A	26	50	20120615	7	2186	43.48	0.0200876598526817	-0.0119419028704977
4	A	26	50	20120615	7	2188	43.52	0.0199972802923376	-0.0121564843227437
4	A	26	50	20120615	7	2190	43.56	0.0202927618314191	-0.0123970802334695
4	A	26	50	20120615	7	2192	43.6	0.0202019446426881	-0.0123340240569679
4	A	26	50	20120615	7	2194	43.64	0.0203276738145267	-0.0126001139248720
4	A	26	50	20120615	7	2196	43.68	0.020327760081554	-0.0126319210021033
4	A	26	50	20120615	7	2198	43.72	0.020473296092151	-0.0129294001178417
4	A	26	50	20120615	7	2200	43.76	0.0205030278109796	-0.0134168986246748
4	A	26	50	20120615	7	2202	43.8	0.0205030278109796	-0.0134168986246748
4	A	26	50	20120615	7	2204	43.84	0.0206504878591282	-0.0138078013954503
4	A	26	50	20120615	7	2206	43.88	0.0209261746509772	-0.0137318157007440
4	A	26	50	20120615	7	2208	43.92	0.0212489476833854	-0.0138773312052444
4	A	26	50	20120615	7	2210	43.96	0.0215604918601084	-0.0141011799989646
4	A	26	50	20120615	7	2212	44	0.0214196503314317	-0.0142624569136177
4	A	26	50	20120615	7	2214	44.04	0.0219772959522788	-0.0137972160069360
4	A	26	50	20120615	7	2216	44.08	0.0219120582806466	-0.0143350979932490
4	A	26	50	20120615	7	2218	44.12	0.0221960960035814	-0.0138563230627754
4	A	26	50	20120615	7	2220	44.16	0.0226191792039687	-0.0139454680146795
4	A	26	50	20120615	7	2222	44.2	0.0228994197634886	-0.0137186847278174
4	A	26	50	20120615	7	2224	44.24	0.0228608683017783	-0.0131573550806403
4	A	26	50	20120615	7	2226	44.28	0.0237896601299346	-0.0128785782321575
4	A	26	50	20120615	7	2228	44.32	0.0243081461772397	-0.0122900603292437
4	A	26	50	20120615	7	2230	44.36	0.0246569548813312	-0.0121937877409852
4	A	26	50	20120615	7	2232	44.4	0.0251466758247775	-0.0122364757773654
4	A	26	50	20120615	7	2234	44.44	0.0257853417406130	-0.0118945825775939
4	A	26	50	20120615	7	2236	44.48	0.0260775960443453	-0.0109952205336705
4	A	26	50	20120615	7	2238	44.52	0.0260104562554716	-0.0110830926933686
4	A	26	50	20120615	7	2240	44.56	0.0263672481951227	-0.0109157770868042
4	A	26	50	20120615	7	2242	44.6	0.0264996610109677	-0.0103179607297179
4	A	26	50	20120615	7	2244	44.64	0.0267251644345559	-0.0100404001048987
4	A	26	50	20120615	7	2246	44.68	0.0269251271612076	-0.00920064716262938
4	A	26	50	20120615	7	2248	44.72	0.0269337892192772	-0.00920768287510218
4	A	26	50	20120615	7	2250	44.76	0.0272595886687089	-0.00876105301890132
4	A	26	50	20120615	7	2252	44.8	0.0269285990555033	-0.00799861513208693
4	A	26	50	20120615	7	2254	44.84	0.0269119608329420	-0.00828662679513202
4	A	26	50	20120615	7	2256	44.88	0.0266538032181986	-0.00795949798495169
4	A	26	50	20120615	7	2258	44.92	0.0266322859588471	-0.0082472833738268
4	A	26	50	20120615	7	2260	44.96	0.0267576489200836	-0.00788742966181316
4	A	26	50	20120615	7	2262	45	0.0267277100189682	-0.0080702309068855
4	A	26	50	20120615	7	2264	45.04	0.0265549921165955	-0.00857118777708492
4	A	26	50	20120615	7	2266	45.08	0.0267570832346587	-0.00820906425230367
4	A	26	50	20120615	7	2268	45.12	0.0267875807501312	-0.0089042421420916
4	A	26	50	20120615	7	2270	45.16	0.0271756409516464	-0.00867221212291305
4	A	26	50	20120615	7	2272	45.2	0.0270388794290971	-0.00848545815093387
4	A	26	50	20120615	7	2274	45.24	0.0270058646134835	-0.00862807451763138
4	A	26	50	20120615	7	2276	45.28	0.0275594160860676	-0.00858974933009107
4	A	26	50	20120615	7	2278	45.32	0.0279600535958997	-0.00856540576493516
4	A	26	50	20120615	7	2280	45.36	0.0287042848973121	-0.00880377004665958
4	A	26	50	20120615	7	2282	45.4	0.0289329349460766	-0.00852948332623732
4	A	26	50	20120615	7	2284	45.44	0.0293088498815181	-0.00837678785948078
4	A	26	50	20120615	7	2286	45.48	0.0297608466781882	-0.00881954984158854
4	A	26	50	20120615	7	2288	45.52	0.0302824482379712	-0.00899276554713513
4	A	26	50	20120615	7	2290	45.56	0.0306153512821267	-0.00940748650272816
4	A	26	50	20120615	7	2292	45.6	0.0312867449282226	-0.010312573283152
4	A	26	50	20120615	7	2294	45.64	0.0322656699200583	-0.0105859202586621
4	A	26	50	20120615	7	2296	45.68	0.0324048462122653	-0.0115156631454391
4	A	26	50	20120615	7	2298	45.72	0.0332022067594996	-0.0126079464759765
4	A	26	50	20120615	7	2300	45.76	0.0331635101994779	-0.0126313978137959
4	A	26	50	20120615	7	2302	45.8	0.0326612486465565	-0.0120906485801959
4	A	26	50	20120615	7	2304	45.84	0.0319123512889164	-0.0128693151333239
4	A	26	50	20120615	7	2306	45.88	0.0317365362588421	-0.0128842775128138
4	A	26	50	20120615	7	2308	45.92	0.0313557026886307	-0.0127792438715364
4	A	26	50	20120615	7	2310	45.96	0.0311265435229838	-0.0129936527897278
4	A	26	50	20120615	7	2312	46	0.0307176590267626	-0.0137830738713122
4	A	26	50	20120615	7	2314	46.04	0.0301342747190803	-0.0145748284052746
4	A	26	50	20120615	7	2316	46.08	0.0297294773000544	-0.0147255482156845
4	A	26	50	20120615	7	2318	46.12	0.0295647143489702	-0.0146831713062880
4	A	26	50	20120615	7	2320	46.16	0.0292857182973852	-0.0153925408291744
4	A	26	50	20120615	7	2322	46.2	0.0287893646923313	-0.0153671910510688
4	A	26	50	20120615	7	2324	46.24	0.0276472458193588	-0.0159340644154105
4	A	26	50	20120615	7	2326	46.28	0.0275507116015912	-0.0160568888633026
4	A	26	50	20120615	7	2328	46.32	0.0268396096670909	-0.0160763413708531
4	A	26	50	20120615	7	2330	46.36	0.0257765806875941	-0.0165268037458079
4	A	26	50	20120615	7	2332	46.4	0.0254371482194212	-0.0166806206839194
4	A	26	50	20120615	7	2334	46.44	0.0241208901594458	-0.0169397965324278
4	A	26	50	20120615	7	2336	46.48	0.0236437981431115	-0.0165305584828161
4	A	26	50	20120615	7	2338	46.52	0.0229054231000609	-0.0159960140405103
4	A	26	50	20120615	7	2340	46.56	0.0220427174716742	-0.0152828756384802
4	A	26	50	20120615	7	2342	46.6	0.0222447520211948	-0.0150067504404268
4	A	26	50	20120615	7	2344	46.64	0.0220164484547531	-0.0150649948259931
4	A	26	50	20120615	7	2346	46.68	0.0216555552957711	-0.0140965555206157
4	A	26	50	20120615	7	2348	46.72	0.0215275336130373	-0.0132950429130729
4	A	26	50	20120615	7	2350	46.76	0.0211729407754757	-0.0128050249847784
4	A	26	50	20120615	7	2352	46.8	0.0213517581809428	-0.0101628398867019
4	A	26	50	20120615	7	2354	46.84	0.0218431125410537	-0.00956046976194465
4	A	26	50	20120615	7	2356	46.88	0.0219909501842235	-0.00878377943084866
4	A	26	50	20120615	7	2358	46.92	0.0223340242523196	-0.00794196880784607
4	A	26	50	20120615	7	2360	46.96	0.0230235665010615	-0.00722443927270484
4	A	26	50	20120615	7	2362	47	0.0244694796604352	-0.00601288958488762
4	A	26	50	20120615	7	2364	47.04	0.0251104107221336	-0.00435174485929331
4	A	26	50	20120615	7	2366	47.08	0.0262014245838667	-0.00388372035605681
4	A	26	50	20120615	7	2368	47.12	0.0269963681694122	-0.00345211651895616
4	A	26	50	20120615	7	2370	47.16	0.0277388868582006	-0.00308866363342628
4	A	26	50	20120615	7	2372	47.2	0.0285129665510604	-0.00303863865708445
4	A	26	50	20120615	7	2374	47.24	0.02871633258265	-0.00289712042721812
4	A	26	50	20120615	7	2376	47.28	0.0286552746192013	-0.0025835404900721
4	A	26	50	20120615	7	2378	47.32	0.0285623056338245	-0.00234883902147423
4	A	26	50	20120615	7	2380	47.36	0.0278161099897739	-0.00247241300255439
4	A	26	50	20120615	7	2382	47.4	0.0276552149127828	-0.00248335901552716
4	A	26	50	20120615	7	2384	47.44	0.0275584402787096	-0.0023773071404848
4	A	26	50	20120615	7	2386	47.48	0.0271710871839756	-0.00232188411097540
4	A	26	50	20120615	7	2388	47.52	0.0268958458693987	-0.00226487009120832
4	A	26	50	20120615	7	2390	47.56	0.0267617218551433	-0.00186826803977641
4	A	26	50	20120615	7	2392	47.6	0.0264600842444247	-0.00147725213191588
4	A	26	50	20120615	7	2394	47.64	0.0255352804985142	-0.000941512679149891
4	A	26	50	20120615	7	2396	47.68	0.0244974386625633	-0.000687724984314221
4	A	26	50	20120615	7	2398	47.72	0.0232613523694389	-0.00069442128553206
4	A	26	50	20120615	7	2400	47.76	0.0229593470631941	-0.0001841447479566
4	A	26	50	20120615	7	2402	47.8	0.0219030935808747	-0.000519658430348242
4	A	26	50	20120615	7	2404	47.84	0.0208610203472345	-0.000229542488233021
4	A	26	50	20120615	7	2406	47.88	0.0203924150971985	-0.00137804505051540
4	A	26	50	20120615	7	2408	47.92	0.0200841236116690	-0.00162671329225528
4	A	26	50	20120615	7	2410	47.96	0.0196853860977579	-0.00225117343285674
4	A	26	50	20120615	7	2412	48	0.0191411047950752	-0.00249477879004332
4	A	26	50	20120615	7	2414	48.04	0.0189230047794860	-0.00277316672979646
4	A	26	50	20120615	7	2416	48.08	0.0183261854429611	-0.00426980772965247
4	A	26	50	20120615	7	2418	48.12	0.0173283304954863	-0.0048673695282976
4	A	26	50	20120615	7	2420	48.16	0.0167348769872399	-0.00549807342177694
4	A	26	50	20120615	7	2422	48.2	0.0165676038070824	-0.00568801644533927
4	A	26	50	20120615	7	2424	48.24	0.0152343256868839	-0.00615029457460779
4	A	26	50	20120615	7	2426	48.28	0.0147320535980715	-0.00648963511889921
4	A	26	50	20120615	7	2428	48.32	0.0140453680607256	-0.00665031806385604
4	A	26	50	20120615	7	2430	48.36	0.013261328061746	-0.00677206770944074
4	A	26	50	20120615	7	2432	48.4	0.0125094119238356	-0.00721219218325469
4	A	26	50	20120615	7	2434	48.44	0.0127314293109926	-0.00749360654003131
4	A	26	50	20120615	7	2436	48.48	0.0125804902974805	-0.00754589001543224
4	A	26	50	20120615	7	2438	48.52	0.0121845529264229	-0.00860857251260626
4	A	26	50	20120615	7	2440	48.56	0.012134447339908	-0.00932299077791027
4	A	26	50	20120615	7	2442	48.6	0.0122074207597265	-0.0093989340462097
4	A	26	50	20120615	7	2444	48.64	0.0122865247953378	-0.0107068482461670
4	A	26	50	20120615	7	2446	48.68	0.0119526219021937	-0.0117843304882713
4	A	26	50	20120615	7	2448	48.72	0.0123537918634321	-0.0125147293668301
4	A	26	50	20120615	7	2450	48.76	0.0125750880016722	-0.0139291974876444
4	A	26	50	20120615	7	2452	48.8	0.0123413962815579	-0.0147230733419504
4	A	26	50	20120615	7	2454	48.84	0.0125071138267968	-0.0167343395860862
4	A	26	50	20120615	7	2456	48.88	0.0116331652005893	-0.0179851054159880
4	A	26	50	20120615	7	2458	48.92	0.0117636370083199	-0.0194631813273040
4	A	26	50	20120615	7	2460	48.96	0.0109571053568443	-0.0204501553156299
4	A	26	50	20120615	7	2462	49	0.0105172863531598	-0.0213111299466162
4	A	26	50	20120615	7	2464	49.04	0.010226022706028	-0.0220659600715718
4	A	26	50	20120615	7	2466	49.08	0.0095047108567142	-0.0226296026650302
4	A	26	50	20120615	7	2468	49.12	0.0088647410359742	-0.0227424187235414
4	A	26	50	20120615	7	2470	49.16	0.0083898049882157	-0.0231013029921580
4	A	26	50	20120615	7	2472	49.2	0.0086469450763009	-0.0232061322795757
4	A	26	50	20120615	7	2474	49.24	0.0087485358146608	-0.0232589326500336
4	A	26	50	20120615	7	2476	49.28	0.0095028497516661	-0.0231954068839186
4	A	26	50	20120615	7	2478	49.32	0.009852736793599	-0.0232080039912255
4	A	26	50	20120615	7	2480	49.36	0.0100550937838118	-0.0239145281164244
4	A	26	50	20120615	7	2482	49.4	0.0103347969421779	-0.0238218688438177
4	A	26	50	20120615	7	2484	49.44	0.0111597854948561	-0.0247379327499127
4	A	26	50	20120615	7	2486	49.48	0.0116125742511211	-0.0250044695800131
4	A	26	50	20120615	7	2488	49.52	0.0121684167496762	-0.0256392251953486
4	A	26	50	20120615	7	2490	49.56	0.0125142909606258	-0.0264908221762028
4	A	26	50	20120615	7	2492	49.6	0.0130560196078284	-0.0272247424465320
4	A	26	50	20120615	7	2494	49.64	0.0137512823504301	-0.0283790589114800
4	A	26	50	20120615	7	2496	49.68	0.0144809458379365	-0.0294693468573914
4	A	26	50	20120615	7	2498	49.72	0.0151828271000101	-0.0312984977500326
4	A	26	50	20120615	7	2500	49.76	0.0164905079547296	-0.0321902583960582
4	A	26	50	20120615	7	2502	49.8	0.0168571428207748	-0.0334672225322031
4	A	26	50	20120615	7	2504	49.84	0.0175469254858223	-0.0344941537105203
4	A	26	50	20120615	7	2506	49.88	0.0184795993302074	-0.0348943761486719
4	A	26	50	20120615	7	2508	49.92	0.0191443504152009	-0.0360340201479103
4	A	26	50	20120615	7	2510	49.96	0.0196151421101149	-0.0354681933016048
4	A	26	50	20120615	7	2512	50	0.0201438458504080	-0.0360517685281181
4	A	26	50	20120615	7	2514	50.04	0.021126512144223	-0.0358496066993768
4	A	26	50	20120615	7	2516	50.08	0.0218920966562137	-0.0358940837159135
4	A	26	50	20120615	7	2518	50.12	0.0228268211102642	-0.0358348988783281
4	A	26	50	20120615	7	2520	50.16	0.0233256142337131	-0.0351009220394565
4	A	26	50	20120615	7	2522	50.2	0.0242249126380262	-0.0346565761381589
4	A	26	50	20120615	7	2524	50.24	0.0252223574635679	-0.0344718798469130
4	A	26	50	20120615	7	2526	50.28	0.0259610719178735	-0.0333250233585064
4	A	26	50	20120615	7	2528	50.32	0.0266010742655255	-0.0337591162114768
4	A	26	50	20120615	7	2530	50.36	0.0281623660383854	-0.0327384782835122
4	A	26	50	20120615	7	2532	50.4	0.0292630484539803	-0.0318664742009530
4	A	26	50	20120615	7	2534	50.44	0.0303647915297471	-0.0310929700930129
4	A	26	50	20120615	7	2536	50.48	0.0317033446665333	-0.0300051570208357
4	A	26	50	20120615	7	2538	50.52	0.0328105324645151	-0.0287288292807939
4	A	26	50	20120615	7	2540	50.56	0.0339518028093502	-0.0279817002557921
4	A	26	50	20120615	7	2542	50.6	0.0350817028771438	-0.0265425116819075
4	A	26	50	20120615	7	2544	50.64	0.0360192840425903	-0.0255845658411629
4	A	26	50	20120615	7	2546	50.68	0.0372164299652748	-0.0246786064909711
4	A	26	50	20120615	7	2548	50.72	0.037473314787812	-0.0236975029031425
4	A	26	50	20120615	7	2550	50.76	0.0382045126970336	-0.0230602087744625
4	A	26	50	20120615	7	2552	50.8	0.0383543698371705	-0.0225543940806764
4	A	26	50	20120615	7	2554	50.84	0.0388628927499286	-0.0221202588012991
4	A	26	50	20120615	7	2556	50.88	0.0388866020403018	-0.0217848568417789
4	A	26	50	20120615	7	2558	50.92	0.0393470699762105	-0.0210640321890374
4	A	26	50	20120615	7	2560	50.96	0.0400107886853034	-0.0217390080380868
4	A	26	50	20120615	7	2562	51	0.0400439095669342	-0.0211887092566962
4	A	26	50	20120615	7	2564	51.04	0.0406465625344038	-0.0214975169301760
4	A	26	50	20120615	7	2566	51.08	0.0410276322782802	-0.0214820213921730
4	A	26	50	20120615	7	2568	51.12	0.0420602280890215	-0.0223802513581397
4	A	26	50	20120615	7	2570	51.16	0.0426016123752217	-0.0226620807865969
4	A	26	50	20120615	7	2572	51.2	0.0437866490942784	-0.0236310327443906
4	A	26	50	20120615	7	2574	51.24	0.0447393418387456	-0.0242280352215719
4	A	26	50	20120615	7	2576	51.28	0.0452303277962235	-0.0255306963252518
4	A	26	50	20120615	7	2578	51.32	0.0457377737853539	-0.0265860977439000
4	A	26	50	20120615	7	2580	51.36	0.0464101757657198	-0.0272689366203561
4	A	26	50	20120615	7	2582	51.4	0.046867164736265	-0.0282509099495256
4	A	26	50	20120615	7	2584	51.44	0.04756703781508	-0.0295689782028607
4	A	26	50	20120615	7	2586	51.48	0.0481691816656672	-0.0314602342840935
4	A	26	50	20120615	7	2588	51.52	0.0485460130114972	-0.0325823278930228
4	A	26	50	20120615	7	2590	51.56	0.0485139174346991	-0.0335530370111679
4	A	26	50	20120615	7	2592	51.6	0.0485140022875129	-0.0351501649556983
4	A	26	50	20120615	7	2594	51.64	0.0489190613360478	-0.0366842755438894
4	A	26	50	20120615	7	2596	51.68	0.0487809209552752	-0.0366047684574127
4	A	26	50	20120615	7	2598	51.72	0.0486509476578253	-0.0374579705706603
4	A	26	50	20120615	7	2600	51.76	0.0481876937211987	-0.0381458016209917
4	A	26	50	20120615	7	2602	51.8	0.0476139402078761	-0.0394050244479965
4	A	26	50	20120615	7	2604	51.84	0.0475145492787125	-0.0395532057450620
4	A	26	50	20120615	7	2606	51.88	0.047260118116706	-0.0407776459895001
4	A	26	50	20120615	7	2608	51.92	0.0469187269627491	-0.0424417510883446
4	A	26	50	20120615	7	2610	51.96	0.0469013321359319	-0.0431364127901823
4	A	26	50	20120615	7	2612	52	0.0463461118913443	-0.0451464345263832
4	A	26	50	20120615	7	2614	52.04	0.0464345002389926	-0.0458478844533203
4	A	26	50	20120615	7	2616	52.08	0.0457728604238363	-0.0476536230404363
4	A	26	50	20120615	7	2618	52.12	0.0452700367917346	-0.047675472639975
4	A	26	50	20120615	7	2620	52.16	0.0450352773403806	-0.0489353955026932
4	A	26	50	20120615	7	2622	52.2	0.0442361052562836	-0.0499266177885605
4	A	26	50	20120615	7	2624	52.24	0.0439081491311693	-0.0505617410994222
4	A	26	50	20120615	7	2626	52.28	0.0430560854598395	-0.0510823131117318
4	A	26	50	20120615	7	2628	52.32	0.0426506304315071	-0.0518745555493732
4	A	26	50	20120615	7	2630	52.36	0.0420944909481039	-0.0521697726305186
4	A	26	50	20120615	7	2632	52.4	0.0412626505307161	-0.0541796529453631
4	A	26	50	20120615	7	2634	52.44	0.0405953538613103	-0.0553202868940952
4	A	26	50	20120615	7	2636	52.48	0.0399793931442187	-0.0556016446823294
4	A	26	50	20120615	7	2638	52.52	0.039109510382003	-0.0564754872425196
4	A	26	50	20120615	7	2640	52.56	0.0386374458948829	-0.0581681594553241
4	A	26	50	20120615	7	2642	52.6	0.0382393447770749	-0.0587147529971812
4	A	26	50	20120615	7	2644	52.64	0.0381313695715877	-0.059330855135629
4	A	26	50	20120615	7	2646	52.68	0.0379492895754321	-0.0607120468113208
4	A	26	50	20120615	7	2648	52.72	0.0377256317005428	-0.0622647825921283
4	A	26	50	20120615	7	2650	52.76	0.0380126463430264	-0.0629616363249876
4	A	26	50	20120615	7	2652	52.8	0.0383386225691535	-0.0644513688915914
4	A	26	50	20120615	7	2654	52.84	0.0385098131208787	-0.0650981594643427
4	A	26	50	20120615	7	2656	52.88	0.0386987520528118	-0.0664698051984885
4	A	26	50	20120615	7	2658	52.92	0.0389137125142925	-0.0675536584726912
4	A	26	50	20120615	7	2660	52.96	0.0387366529762834	-0.0688352188029136
4	A	26	50	20120615	7	2662	53	0.0386349003104706	-0.069893828365028
4	A	26	50	20120615	7	2664	53.04	0.0389641999384692	-0.0709791665634713
4	A	26	50	20120615	7	2666	53.08	0.0387838877092666	-0.072658969432858
4	A	26	50	20120615	7	2668	53.12	0.0389246726694009	-0.0733774606332217
4	A	26	50	20120615	7	2670	53.16	0.0386958529150089	-0.0747913913528823
4	A	26	50	20120615	7	2672	53.2	0.0387049745924862	-0.076010514154326
4	A	26	50	20120615	7	2674	53.24	0.0388909436759383	-0.077267325747207
4	A	26	50	20120615	7	2676	53.28	0.0391034292636848	-0.0782597501146023
4	A	26	50	20120615	7	2678	53.32	0.0390269910206386	-0.0789096519571909
4	A	26	50	20120615	7	2680	53.36	0.0386389308191234	-0.0802442452960023
4	A	26	50	20120615	7	2682	53.4	0.0383087119523093	-0.0807960714280404
4	A	26	50	20120615	7	2684	53.44	0.0377676338433453	-0.0815376850201488
4	A	26	50	20120615	7	2686	53.48	0.0371526630757474	-0.0813820508176096
4	A	26	50	20120615	7	2688	53.52	0.0368363035018445	-0.0814558727655655
4	A	26	50	20120615	7	2690	53.56	0.0360563647221958	-0.0821716062494825
4	A	26	50	20120615	7	2692	53.6	0.0348448786739888	-0.0824733287130148
4	A	26	50	20120615	7	2694	53.64	0.0342804660412457	-0.0830025274280548
4	A	26	50	20120615	7	2696	53.68	0.0329026684781037	-0.0836546920123432
4	A	26	50	20120615	7	2698	53.72	0.0319967232700475	-0.0842233472857735
4	A	26	50	20120615	7	2700	53.76	0.0309753075246236	-0.0844461566325253
4	A	26	50	20120615	7	2702	53.8	0.0301082531895326	-0.0839499090934885
4	A	26	50	20120615	7	2704	53.84	0.0297326380673663	-0.083397093011957
4	A	26	50	20120615	7	2706	53.88	0.0292559066754903	-0.0830278418508213
4	A	26	50	20120615	7	2708	53.92	0.0284945648041868	-0.0823848696546884
4	A	26	50	20120615	7	2710	53.96	0.0284650784514113	-0.0813740605109822
4	A	26	50	20120615	7	2712	54	0.0276051658948104	-0.0804998643974014
4	A	26	50	20120615	7	2714	54.04	0.0269702547159830	-0.0797174507440184
4	A	26	50	20120615	7	2716	54.08	0.0265661431905349	-0.078795878476098
4	A	26	50	20120615	7	2718	54.12	0.0265935082229668	-0.0779902717202921
4	A	26	50	20120615	7	2720	54.16	0.0259308077476387	-0.077229141981023
4	A	26	50	20120615	7	2722	54.2	0.0257842952225769	-0.0769011858559086
4	A	26	50	20120615	7	2724	54.24	0.0260654408787767	-0.0759243885483775
4	A	26	50	20120615	7	2726	54.28	0.0261067359147980	-0.0752594253313496
4	A	26	50	20120615	7	2728	54.32	0.0264998872851377	-0.0747563895672135
4	A	26	50	20120615	7	2730	54.36	0.0265957002539885	-0.0745979269375496
4	A	26	50	20120615	7	2732	54.4	0.0266154992438617	-0.0731384585411806
4	A	26	50	20120615	7	2734	54.44	0.0266672594602445	-0.0720046835282261
4	A	26	50	20120615	7	2736	54.48	0.0262651985444619	-0.0712517562276187
4	A	26	50	20120615	7	2738	54.52	0.0262072864990827	-0.0702211480940393
4	A	26	50	20120615	7	2740	54.56	0.0255941542091158	-0.0689477194918005
4	A	26	50	20120615	7	2742	54.6	0.0251116952523123	-0.0689541541635093
4	A	26	50	20120615	7	2744	54.64	0.0253318175932956	-0.0684739579484054
4	A	26	50	20120615	7	2746	54.68	0.0245960022767929	-0.0673892561460653
4	A	26	50	20120615	7	2748	54.72	0.0242121847159648	-0.067075017892506
4	A	26	50	20120615	7	2750	54.76	0.0243512019091461	-0.0663626785211387
4	A	26	50	20120615	7	2752	54.8	0.0240903502175664	-0.065206771065933
4	A	26	50	20120615	7	2754	54.84	0.0230172449664377	-0.0642886636212404
4	A	26	50	20120615	7	2756	54.88	0.0221990517099267	-0.063305148799288
4	A	26	50	20120615	7	2758	54.92	0.0219400384959781	-0.062087015947338
4	A	26	50	20120615	7	2760	54.96	0.0206997024910988	-0.0611101479291287
4	A	26	50	20120615	7	2762	55	0.0201437044290518	-0.0604012733809892
4	A	26	50	20120615	7	2764	55.04	0.0189872312884212	-0.0596595890782027
4	A	26	50	20120615	7	2766	55.08	0.0181874228082211	-0.058876751160751
4	A	26	50	20120615	7	2768	55.12	0.0175833414850534	-0.0578536383590522
4	A	26	50	20120615	7	2770	55.16	0.0165791791450904	-0.058059052878987
4	A	26	50	20120615	7	2772	55.2	0.01551816541992	-0.0575993627605376
4	A	26	50	20120615	7	2774	55.24	0.0141561363379985	-0.0570633758203982
4	A	26	50	20120615	7	2776	55.28	0.0135533985177151	-0.056516782278541
4	A	26	50	20120615	7	2778	55.32	0.0124080269535491	-0.0558562031235564
4	A	26	50	20120615	7	2780	55.36	0.0111540437877929	-0.0558909927771909
4	A	26	50	20120615	7	2782	55.4	0.0100204101961946	-0.0557642792420023
4	A	26	50	20120615	7	2784	55.44	0.0087422439785218	-0.0551786534058235
4	A	26	50	20120615	7	2786	55.48	0.0076161057188041	-0.0552076447838522
4	A	26	50	20120615	7	2788	55.52	0.0065352930037605	-0.0559532888846133
4	A	26	50	20120615	7	2790	55.56	0.0054076698198023	-0.0562376165213284
4	A	26	50	20120615	7	2792	55.6	0.0044957849147841	-0.0565504405613255
4	A	26	50	20120615	7	2794	55.64	0.0036656415536711	-0.0574471933812263
4	A	26	50	20120615	7	2796	55.68	0.0025211892283207	-0.0569797250881837
4	A	26	50	20120615	7	2798	55.72	0.0018261739730924	-0.0568334246951562
4	A	26	50	20120615	7	2800	55.76	0.0011675747170953	-0.0572217677393839
4	A	26	50	20120615	7	2802	55.8	-4.0305086527602e-05	-0.0563349144144197
4	A	26	50	20120615	7	2804	55.84	-0.00120830406769150	-0.0569188431943237
4	A	26	50	20120615	7	2806	55.88	-0.00158646477427010	-0.056463183584527
4	A	26	50	20120615	7	2808	55.92	-0.002384929751586	-0.0558129281885479
4	A	26	50	20120615	7	2810	55.96	-0.0031266847650506	-0.0555767545236315
4	A	26	50	20120615	7	2812	56	-0.0039911935157293	-0.0543162659754885
4	A	26	50	20120615	7	2814	56.04	-0.0050057503253758	-0.0532213818354992
4	A	26	50	20120615	7	2816	56.08	-0.0047797589981086	-0.0538856379457458
4	A	26	50	20120615	7	2818	56.12	-0.0052743801915485	-0.0528250484846442
4	A	26	50	20120615	7	2820	56.16	-0.0053957904258783	-0.0529881780190639
4	A	26	50	20120615	7	2822	56.2	-0.0056327701925251	-0.0516687591917767
4	A	26	50	20120615	7	2824	56.24	-0.0052844988895873	-0.0516879429987502
4	A	26	50	20120615	7	2826	56.28	-0.0050120647889318	-0.0507177076421486
4	A	26	50	20120615	7	2828	56.32	-0.0046176123421147	-0.0491452718664172
4	A	26	50	20120615	7	2830	56.36	-0.0044841388660979	-0.0492941602702638
4	A	26	50	20120615	7	2832	56.4	-0.0039548199429051	-0.0485315951042288
4	A	26	50	20120615	7	2834	56.44	-0.0033201138250442	-0.0481417034961503
4	A	26	50	20120615	7	2836	56.48	-0.0028489685767396	-0.0473342582627134
4	A	26	50	20120615	7	2838	56.52	-0.0021817991865545	-0.0463832844948313
4	A	26	50	20120615	7	2840	56.56	-0.0019824233585311	-0.0451237576119105
4	A	26	50	20120615	7	2842	56.6	-0.0010028754056212	-0.0438193506615879
4	A	26	50	20120615	7	2844	56.64	-0.0009482443357068	-0.0431329338248189
4	A	26	50	20120615	7	2846	56.68	-0.000554279792568699	-0.0417910926415002
4	A	26	50	20120615	7	2848	56.72	-0.0006766304789174	-0.0401873532485657
4	A	26	50	20120615	7	2850	56.76	-0.000338661721781399	-0.0394124773534702
4	A	26	50	20120615	7	2852	56.8	3.80282026921988e-05	-0.0388279263195989
4	A	26	50	20120615	7	2854	56.84	-0.000451515964058801	-0.0370580946148314
4	A	26	50	20120615	7	2856	56.88	-0.000880291374034701	-0.0361267077047882
4	A	26	50	20120615	7	2858	56.92	-0.0014605382489289	-0.0350888213211101
4	A	26	50	20120615	7	2860	56.96	-0.0019128095444515	-0.0342333577389550
4	A	26	50	20120615	7	2862	57	-0.0022786869577127	-0.0334528329092059
4	A	26	50	20120615	7	2864	57.04	-0.0028427177527939	-0.0318845690634836
4	A	26	50	20120615	7	2866	57.08	-0.0028191781680482	-0.0305677170338120
4	A	26	50	20120615	7	2868	57.12	-0.0028188387567933	-0.0294419181853493
4	A	26	50	20120615	7	2870	57.16	-0.0029337223955326	-0.0281837843027875
4	A	26	50	20120615	7	2872	57.2	-0.0030042987233629	-0.0268149599246988
4	A	26	50	20120615	7	2874	57.24	-0.0029008277880719	-0.0255704024923358
4	A	26	50	20120615	7	2876	57.28	-0.0021601405058468	-0.0241791628292834
4	A	26	50	20120615	7	2878	57.32	-0.0022197213232295	-0.0232352742713487
4	A	26	50	20120615	7	2880	57.36	-0.00154283628587090	-0.0212105871405061
4	A	26	50	20120615	7	2882	57.4	-0.00145897342162220	-0.0207973539375806
4	A	26	50	20120615	7	2884	57.44	-0.0011643220259017	-0.0192784178609137
4	A	26	50	20120615	7	2886	57.48	-0.000637456763239602	-0.0182408800808787
4	A	26	50	20120615	7	2888	57.52	-0.000240981991028302	-0.0168172619983159
4	A	26	50	20120615	7	2890	57.56	0.000376322228947498	-0.0148837492158394
4	A	26	50	20120615	7	2892	57.6	0.000372503852329099	-0.0140373423987591
4	A	26	50	20120615	7	2894	57.64	0.00095148288476470	-0.0123755000416145
4	A	26	50	20120615	7	2896	57.68	0.0009053795226313	-0.0118562008215111
4	A	26	50	20120615	7	2898	57.72	0.00141880975645080	-0.0100976969673783
4	A	26	50	20120615	7	2900	57.76	0.0015801715239176	-0.00937588236514303
4	A	26	50	20120615	7	2902	57.8	0.0018278003186891	-0.00832964717169941
4	A	26	50	20120615	7	2904	57.84	0.0023942635610977	-0.00689853375725596
4	A	26	50	20120615	7	2906	57.88	0.002768110916311	-0.00565310658355209
4	A	26	50	20120615	7	2908	57.92	0.0028853492206317	-0.00444989368468506
4	A	26	50	20120615	7	2910	57.96	0.0034257202228145	-0.00370375460917701
4	A	26	50	20120615	7	2912	58	0.0039881529565703	-0.00240324381721872
4	A	26	50	20120615	7	2914	58.04	0.0045483936593044	-0.00189518759493618
4	A	26	50	20120615	7	2916	58.08	0.004672137346012	-0.000515198000772522
4	A	26	50	20120615	7	2918	58.12	0.0043489188363317	0.000612283761829428
4	A	26	50	20120615	7	2920	58.16	0.0040556109434955	0.000873206164087269
4	A	26	50	20120615	7	2922	58.2	0.0039943047855666	0.00159721279734417
4	A	26	50	20120615	7	2924	58.24	0.0034573278959335	0.00241590102860196
4	A	26	50	20120615	7	2926	58.28	0.0030517314462449	0.00289800643201495
4	A	26	50	20120615	7	2928	58.32	0.0026954910498832	0.00309840049380321
4	A	26	50	20120615	7	2930	58.36	0.0026496776015301	0.00397154301828018
4	A	26	50	20120615	7	2932	58.4	0.0023164464598281	0.00467238483338545
4	A	26	50	20120615	7	2934	58.44	0.0022906229201792	0.00573098025336415
4	A	26	50	20120615	7	2936	58.48	0.0016911943596317	0.00675620023327095
4	A	26	50	20120615	7	2938	58.52	0.0018744057266371	0.00697434267526695
4	A	26	50	20120615	7	2940	58.56	0.00178770029312810	0.00673843771092755
4	A	26	50	20120615	7	2942	58.6	0.00111599834847550	0.00737318625519525
4	A	26	50	20120615	7	2944	58.64	0.000718611408516499	0.00773905037484895
4	A	26	50	20120615	7	2946	58.68	0.000698444723117	0.00827481104081835
4	A	26	50	20120615	7	2948	58.72	0.0011079656154412	0.00868786746704855
4	A	26	50	20120615	7	2950	58.76	0.0011278918845351	0.00844870981151565
4	A	26	50	20120615	7	2952	58.8	0.0014264677228911	0.00792562757013285
4	A	26	50	20120615	7	2954	58.84	0.0016047576266995	0.00819612419820795
4	A	26	50	20120615	7	2956	58.88	0.0019758967629409	0.00827423828432565
4	A	26	50	20120615	7	2958	58.92	0.00263422731836120	0.00791490076026225
4	A	26	50	20120615	7	2960	58.96	0.002376211124974	0.00821196339010655
4	A	26	50	20120615	7	2962	59	0.0026410226145284	0.00788648213872635
4	A	26	50	20120615	7	2964	59.04	0.0026035035287186	0.00801994147260755
4	A	26	50	20120615	7	2966	59.08	0.0029423632403988	0.00824226998674815
4	A	26	50	20120615	7	2968	59.12	0.0033942751842551	0.00807164512044785
4	A	26	50	20120615	7	2970	59.16	0.0036278608383523	0.00733324179312605
4	A	26	50	20120615	7	2972	59.2	0.0035732792659125	0.00773530977997645
4	A	26	50	20120615	7	2974	59.24	0.0041515582626347	0.00738105635366985
4	A	26	50	20120615	7	2976	59.28	0.004917793312864	0.00704618472423555
4	A	26	50	20120615	7	2978	59.32	0.0053522467902929	0.00756605670083165
4	A	26	50	20120615	7	2980	59.36	0.0058792110479043	0.00680198539735275
4	A	26	50	20120615	7	2982	59.4	0.0068919293799197	0.00665957409162175
4	A	26	50	20120615	7	2984	59.44	0.00771804223238	0.00665554358296905
4	A	26	50	20120615	7	2986	59.48	0.0089195085774975	0.00662155295999735
4	A	26	50	20120615	7	2988	59.52	0.0101589041303578	0.00682404712892575
4	A	26	50	20120615	7	2990	59.56	0.0107365184467057	0.00769199948962885
4	A	26	50	20120615	7	2992	59.6	0.0120076779432837	0.00798636167867575
4	A	26	50	20120615	7	2994	59.64	0.0126622516403755	0.00816392114117915
4	A	26	50	20120615	7	2996	59.68	0.0130175671410675	0.00866221363302705
4	A	26	50	20120615	7	2998	59.72	0.0135333732536719	0.00919923294906705
4	A	26	50	20120615	7	3000	59.76	0.0138927107777352	0.0103106492456003
4	A	26	50	20120615	7	3002	59.8	0.0140047872025533	0.0115925631292134
4	A	26	50	20120615	7	3004	59.84	0.0147341961316185	0.0126052390348219
4	A	26	50	20120615	7	3006	59.88	0.0152878465991519	0.0133049777633485
4	A	26	50	20120615	7	3008	59.92	0.0157028051426234	0.0137996979517380
4	A	26	50	20120615	7	3010	59.96	0.0166091180462059	0.0148669483587185
4	A	26	50	20120615	7	3012	60	0.0171588723553750	0.0154154298756813
4	A	26	50	20120615	7	3014	60.04	0.0179114461025918	0.0162535635434218
4	A	26	50	20120615	7	3016	60.08	0.0184474754691381	0.0158303318506104
4	A	26	50	20120615	7	3018	60.12	0.0184868825300536	0.0164631429222976
4	A	26	50	20120615	7	3020	60.16	0.0185592124827012	0.0158915814399967
4	A	26	50	20120615	7	3022	60.2	0.0190034240337104	0.0160438993117321
4	A	26	50	20120615	7	3024	60.24	0.0188959933004447	0.0157237708586856
4	A	26	50	20120615	7	3026	60.28	0.0190587197839992	0.0158831032296903
4	A	26	50	20120615	7	3028	60.32	0.0195814838273304	0.0153705215240082
4	A	26	50	20120615	7	3030	60.36	0.0198078287079882	0.0153185491755910
4	A	26	50	20120615	7	3032	60.4	0.0206042430756386	0.0150175338188398
4	A	26	50	20120615	7	3034	60.44	0.0214523469489937	0.0149461160339400
4	A	26	50	20120615	7	3036	60.48	0.0224207296858287	0.0146343526541149
4	A	26	50	20120615	7	3038	60.52	0.0229260989023428	0.0142863854070930
4	A	26	50	20120615	7	3040	60.56	0.0240692784354870	0.0143899765505368
4	A	26	50	20120615	7	3042	60.6	0.0246104272551291	0.0138075326948734
4	A	26	50	20120615	7	3044	60.64	0.0254245192923092	0.0140640003244098
4	A	26	50	20120615	7	3046	60.68	0.0267588297884082	0.0144970325172084
4	A	26	50	20120615	7	3048	60.72	0.0278955039391656	0.0145965224413214
4	A	26	50	20120615	7	3050	60.76	0.0281169697830332	0.0149721375634877
4	A	26	50	20120615	7	3052	60.8	0.02829862551512	0.0157835425948992
4	A	26	50	20120615	7	3054	60.84	0.0294716449544304	0.0163474602528955
4	A	26	50	20120615	7	3056	60.88	0.0297089499901966	0.0166153123016091
4	A	26	50	20120615	7	3058	60.92	0.0306756356707567	0.0176978220729275
4	A	26	50	20120615	7	3060	60.96	0.0312196129175235	0.0177234900490846
4	A	26	50	20120615	7	3062	61	0.0315311641653143	0.0189868070243525
4	A	26	50	20120615	7	3064	61.04	0.0316792323252948	0.0193892922042039
4	A	26	50	20120615	7	3066	61.08	0.0323163355351439	0.0201009244687900
4	A	26	50	20120615	7	3068	61.12	0.032470767656155	0.0216470841565325
4	A	26	50	20120615	7	3070	61.16	0.0324951628401060	0.0224130929325918
4	A	26	50	20120615	7	3072	61.2	0.0329548529585553	0.0225968699850222
4	A	26	50	20120615	7	3074	61.24	0.0333839253533793	0.0234584088872200
4	A	26	50	20120615	7	3076	61.28	0.0331661364647739	0.0245008257040451
4	A	26	50	20120615	7	3078	61.32	0.0337557220989272	0.0251235039355580
4	A	26	50	20120615	7	3080	61.36	0.0335162957428174	0.0263832853769199
4	A	26	50	20120615	7	3082	61.4	0.0339169424450377	0.0275577897404708
4	A	26	50	20120615	7	3084	61.44	0.0338982041153363	0.0287441027872676
4	A	26	50	20120615	7	3086	61.48	0.0343702686024564	0.0298519976920306
4	A	26	50	20120615	7	3088	61.52	0.0345925122637834	0.0300026821471014
4	A	26	50	20120615	7	3090	61.56	0.0348624856328404	0.0299533260937747
4	A	26	50	20120615	7	3092	61.6	0.0349647332734000	0.0299036871977353
4	A	26	50	20120615	7	3094	61.64	0.0356372625329865	0.0301604376699841
4	A	26	50	20120615	7	3096	61.68	0.0361422074854318	0.0302323504296308
4	A	26	50	20120615	7	3098	61.72	0.0368474757889873	0.0303426590874959
4	A	26	50	20120615	7	3100	61.76	0.0372370916254211	0.0300759384096323
4	A	26	50	20120615	7	3102	61.8	0.0375142067729681	0.0300946767393338
4	A	26	50	20120615	7	3104	61.84	0.0383531889688459	0.0304509878463737
4	A	26	50	20120615	7	3106	61.88	0.039203626294579	0.0305947426549889
4	A	26	50	20120615	7	3108	61.92	0.0400579527076085	0.0305660341196727
4	A	26	50	20120615	7	3110	61.96	0.0411258253685565	0.0306940204470675
4	A	26	50	20120615	7	3112	62	0.0422631359154169	0.0302284613423343
4	A	26	50	20120615	7	3114	62.04	0.0431979310801455	0.0307218804542462
4	A	26	50	20120615	7	3116	62.08	0.0437288268514604	0.0313199513697738
4	A	26	50	20120615	7	3118	62.12	0.0449410200064485	0.0310954449667471
4	A	26	50	20120615	7	3120	62.16	0.0459661127071346	0.0318816769967484
4	A	26	50	20120615	7	3122	62.2	0.0469412129583909	0.0320663732879943
4	A	26	50	20120615	7	3124	62.24	0.0479038681302982	0.0323186689875217
4	A	26	50	20120615	7	3126	62.28	0.0485853776460058	0.0324810207044821
4	A	26	50	20120615	7	3128	62.32	0.049400742475392	0.0328991329441977
4	A	26	50	20120615	7	3130	62.36	0.0508887072750429	0.0328102496218026
4	A	26	50	20120615	7	3132	62.4	0.0513122783791093	0.0326567933081495
4	A	26	50	20120615	7	3134	62.44	0.051734258492918	0.0325544254594371
4	A	26	50	20120615	7	3136	62.48	0.051870426045771	0.0321403649415777
4	A	26	50	20120615	7	3138	62.52	0.0521380518203145	0.0323265602991997
4	A	26	50	20120615	7	3140	62.56	0.0523802853903456	0.0317914431004012
4	A	26	50	20120615	7	3142	62.6	0.0523224016292377	0.0316107490335368
4	A	26	50	20120615	7	3144	62.64	0.0529595189812224	0.0311335792354565
4	A	26	50	20120615	7	3146	62.68	0.0539473612966756	0.0307240088456576
4	A	26	50	20120615	7	3148	62.72	0.0543443522568372	0.0304968649343371
4	A	26	50	20120615	7	3150	62.76	0.0551671982759683	0.0303092836474239
4	A	26	50	20120615	7	3152	62.8	0.0559057147403752	0.0309615048002547
4	A	26	50	20120615	7	3154	62.84	0.0562136738857176	0.0308673747455432
4	A	26	50	20120615	7	3156	62.88	0.0564642301025632	0.0316411334119244
4	A	26	50	20120615	7	3158	62.92	0.0575258024420907	0.0323118312649476
4	A	26	50	20120615	7	3160	62.96	0.0579592306146869	0.0323032328464884
4	A	26	50	20120615	7	3162	63	0.058182817778898	0.0335405282922086
4	A	26	50	20120615	7	3164	63.04	0.058945121315424	0.0333837910030908
4	A	26	50	20120615	7	3166	63.08	0.0593481226832257	0.0345184640416574
4	A	26	50	20120615	7	3168	63.12	0.0591782756343847	0.0350137216312005
4	A	26	50	20120615	7	3170	63.16	0.0595262711656778	0.0355819950669689
4	A	26	50	20120615	7	3172	63.2	0.059674537315557	0.0362832470040072
4	A	26	50	20120615	7	3174	63.24	0.0596775637325805	0.0373298498929770
4	A	26	50	20120615	7	3176	63.28	0.0596910624010333	0.0380032347517688
4	A	26	50	20120615	7	3178	63.32	0.0601980367499406	0.0388186915050365
4	A	26	50	20120615	7	3180	63.36	0.0598561011237623	0.0388603895919231
4	A	26	50	20120615	7	3182	63.4	0.0603993924769513	0.0393104418449449
4	A	26	50	20120615	7	3184	63.44	0.0606148125578398	0.039447585205156
4	A	26	50	20120615	7	3186	63.48	0.0607676536885933	0.0396511258921206
4	A	26	50	20120615	7	3188	63.52	0.0608589694583157	0.0400918372645629
4	A	26	50	20120615	7	3190	63.56	0.060953297502926	0.0398959686861742
4	A	26	50	20120615	7	3192	63.6	0.0611013868761099	0.0398364090819949
4	A	26	50	20120615	7	3194	63.64	0.0613085408787263	0.0397306541918006
4	A	26	50	20120615	7	3196	63.68	0.0616472167426434	0.0395103480030542
4	A	26	50	20120615	7	3198	63.72	0.0614995374913926	0.0393907408910165
4	A	26	50	20120615	7	3200	63.76	0.0618078077637187	0.0394493176167699
4	A	26	50	20120615	7	3202	63.8	0.0617212649647693	0.0393491842254861
4	A	26	50	20120615	7	3204	63.84	0.0618766941063419	0.0394418081427537
4	A	26	50	20120615	7	3206	63.88	0.0622774398035116	0.0385811601951004
4	A	26	50	20120615	7	3208	63.92	0.062882808061021	0.0387127386249435
4	A	26	50	20120615	7	3210	63.96	0.0632687540132604	0.0380367374710614
4	A	26	50	20120615	7	3212	64	0.063840364993036	0.0375670912891329
4	A	26	50	20120615	7	3214	64.04	0.0645363489845545	0.0367475050322630
4	A	26	50	20120615	7	3216	64.08	0.0649557976560865	0.0368086061292253
4	A	26	50	20120615	7	3218	64.12	0.0660504625929736	0.0357033345906205
4	A	26	50	20120615	7	3220	64.16	0.0668484792645902	0.0356284053134453
4	A	26	50	20120615	7	3222	64.2	0.067783328876541	0.0350991521511831
4	A	26	50	20120615	7	3224	64.24	0.0686741490705476	0.0352026655128810
4	A	26	50	20120615	7	3226	64.28	0.0690356765043123	0.0344868775817418
4	A	26	50	20120615	7	3228	64.32	0.0694426871675633	0.0346901000706548
4	A	26	50	20120615	7	3230	64.36	0.0698703736330961	0.0341163253441288
4	A	26	50	20120615	7	3232	64.4	0.0704863555633912	0.0342856562050196
4	A	26	50	20120615	7	3234	64.44	0.0709515611147338	0.0339378303793539
4	A	26	50	20120615	7	3236	64.48	0.0714745655743706	0.0336648588775446
4	A	26	50	20120615	7	3238	64.52	0.0716366627328898	0.0335095499441248
4	A	26	50	20120615	7	3240	64.56	0.0722183711975007	0.0338383121709697
4	A	26	50	20120615	7	3242	64.6	0.072339123822524	0.0335399343225124
4	A	26	50	20120615	7	3244	64.64	0.0729806605918911	0.0335680276749291
4	A	26	50	20120615	7	3246	64.68	0.0741391489868481	0.0335790938960545
4	A	26	50	20120615	7	3248	64.72	0.0746994886845315	0.0334976069105906
4	A	26	50	20120615	7	3250	64.76	0.0750384544622289	0.0329933195674518
4	A	26	50	20120615	7	3252	64.8	0.0761451614275996	0.0329331306382372
4	A	26	50	20120615	7	3254	64.84	0.0769689054723429	0.0322667885629860
4	A	26	50	20120615	7	3256	64.88	0.077758453833148	0.0328360165929090
4	A	26	50	20120615	7	3258	64.92	0.0780995055758499	0.0327990207661173
4	A	26	50	20120615	7	3260	64.96	0.0787063446154642	0.0330165268120103
4	A	26	50	20120615	7	3262	65	0.0785115791236542	0.0333040647135120
4	A	26	50	20120615	7	3264	65.04	0.0781759650320996	0.0328235361582211
4	A	26	50	20120615	7	3266	65.08	0.07816775552237	0.0325510242758196
4	A	26	50	20120615	7	3268	65.12	0.077690309952645	0.0325267068736146
4	A	26	50	20120615	7	3270	65.16	0.0774013507665131	0.0325142971496048
4	A	26	50	20120615	7	3272	65.2	0.0771576817697163	0.0322751536362075
4	A	26	50	20120615	7	3274	65.24	0.0766104447606882	0.0320632408049537
4	A	26	50	20120615	7	3276	65.28	0.0762824957066417	0.0318665166273598
4	A	26	50	20120615	7	3278	65.32	0.0763009087672238	0.0308878525579263
4	A	26	50	20120615	7	3280	65.36	0.0759718495555308	0.0305184316911633
4	A	26	50	20120615	7	3282	65.4	0.0757538626770266	0.0296490297615588
4	A	26	50	20120615	7	3284	65.44	0.0753986263722941	0.0290071040834620
4	A	26	50	20120615	7	3286	65.48	0.0754992759515282	0.0278814325142199
4	A	26	50	20120615	7	3288	65.52	0.0757003064094195	0.0267120900301717
4	A	26	50	20120615	7	3290	65.56	0.0755774819615274	0.0255213929213316
4	A	26	50	20120615	7	3292	65.6	0.0755016801145842	0.0243262410397702
4	A	26	50	20120615	7	3294	65.64	0.0755676531772689	0.0231236645370062
4	A	26	50	20120615	7	3296	65.68	0.0758868411782966	0.0221504027633810
4	A	26	50	20120615	7	3298	65.72	0.0764914881868892	0.0203361788948907
4	A	26	50	20120615	7	3300	65.76	0.0765687749580729	0.0199214607677249
4	A	26	50	20120615	7	3302	65.8	0.0771011556536282	0.0194621949133441
4	A	26	50	20120615	7	3304	65.84	0.0774397183804603	0.0186443552102238
4	A	26	50	20120615	7	3306	65.88	0.0778923374310978	0.0179091762898241
4	A	26	50	20120615	7	3308	65.92	0.0785326933321404	0.0174409301793224
4	A	26	50	20120615	7	3310	65.96	0.0787009847460628	0.0173430666008062
4	A	26	50	20120615	7	3312	66	0.0796468107765779	0.0169262978639748
4	A	26	50	20120615	7	3314	66.04	0.0800992176951811	0.0165438945167092
4	A	26	50	20120615	7	3316	66.08	0.0803394925794283	0.0159042457224478
4	A	26	50	20120615	7	3318	66.12	0.0805159157213343	0.0161759868584578
4	A	26	50	20120615	7	3320	66.16	0.0807715348227332	0.0155826535583642
4	A	26	50	20120615	7	3322	66.2	0.0805990714788018	0.0158173422990400
4	A	26	50	20120615	7	3324	66.24	0.080804768841449	0.0155385300952181
4	A	26	50	20120615	7	3326	66.28	0.0804732771824287	0.0159695823890295
4	A	26	50	20120615	7	3328	66.32	0.0805627261902488	0.0157220243049360
4	A	26	50	20120615	7	3330	66.36	0.0801044502853618	0.0154972350591968
4	A	26	50	20120615	7	3332	66.4	0.0799886261946035	0.0148510808825485
4	A	26	50	20120615	7	3334	66.44	0.079703450029751	0.0147522980652168
4	A	26	50	20120615	7	3336	66.48	0.0795762415198155	0.0147957851322597
4	A	26	50	20120615	7	3338	66.52	0.0793356130821777	0.0144734151507169
4	A	26	50	20120615	7	3340	66.56	0.0789177836851746	0.0137696317714018
4	A	26	50	20120615	7	3342	66.6	0.0788077578700219	0.0136102499029224
4	A	26	50	20120615	7	3344	66.64	0.0784840443855947	0.0128836269745752
4	A	26	50	20120615	7	3346	66.68	0.0787638465389103	0.0119910460846833
4	A	26	50	20120615	7	3348	66.72	0.0784280415285248	0.0118164614204083
4	A	26	50	20120615	7	3350	66.76	0.0777778568432237	0.0112528266051245
4	A	26	50	20120615	7	3352	66.8	0.0777957466447878	0.0111584278498361
4	A	26	50	20120615	7	3354	66.84	0.0774371727960481	0.0113470132283786
4	A	26	50	20120615	7	3356	66.88	0.0766549005640214	0.0110793733116995
4	A	26	50	20120615	7	3358	66.92	0.0764525266032458	0.0113202138813717
4	A	26	50	20120615	7	3360	66.96	0.0760022410049862	0.0108566346756257
4	A	26	50	20120615	7	3362	67	0.0755231054500542	0.0103521846979272
4	A	26	50	20120615	7	3364	67.04	0.0752816991949571	0.00990529321221735
4	A	26	50	20120615	7	3366	67.08	0.0753193172757162	0.0101211022018355
4	A	26	50	20120615	7	3368	67.12	0.0752272519728057	0.00998194358729805
4	A	26	50	20120615	7	3370	67.16	0.0752573040110062	0.0103398103292565
4	A	26	50	20120615	7	3372	67.2	0.0754558595951634	0.0105146071255658
4	A	26	50	20120615	7	3374	67.24	0.0752454953277604	0.0104882320426275
4	A	26	50	20120615	7	3376	67.28	0.0750350603496792	0.0104617862490112
4	A	26	50	20120615	7	3378	67.32	0.0750062103930068	0.0104500482764436
4	A	26	50	20120615	7	3380	67.36	0.0747924520130541	0.0105930959782775
4	A	26	50	20120615	7	3382	67.4	0.0749025485388849	0.0109264968256070
4	A	26	50	20120615	7	3384	67.44	0.0747336207288594	0.0104679380780075
4	A	26	50	20120615	7	3386	67.48	0.0748757491918779	0.0104011871978635
4	A	26	50	20120615	7	3388	67.52	0.0745746631244487	0.0104942424502676
4	A	26	50	20120615	7	3390	67.56	0.0746536469519072	0.0102956161554323
4	A	26	50	20120615	7	3392	67.6	0.074496174271737	0.0104730292468320
4	A	26	50	20120615	7	3394	67.64	0.0747187007757764	0.00979484313299605
4	A	26	50	20120615	7	3396	67.68	0.0749137915367057	0.00976337688123325
4	A	26	50	20120615	7	3398	67.72	0.0747415403248087	0.00966268487559225
4	A	26	50	20120615	7	3400	67.76	0.0750631324888923	0.00965306822336815
4	A	26	50	20120615	7	3402	67.8	0.075087386251487	0.00939094373958225
4	A	26	50	20120615	7	3404	67.84	0.0749883205914428	0.00896717464561715
4	A	26	50	20120615	7	3406	67.88	0.0748223626298983	0.00877703363215615
4	A	26	50	20120615	7	3408	67.92	0.0750547179181962	0.00809495843102355
4	A	26	50	20120615	7	3410	67.96	0.0748222212085421	0.00804744085532785
4	A	26	50	20120615	7	3412	68	0.0748314135966975	0.00770406980238365
4	A	26	50	20120615	7	3414	68.04	0.0748178371464987	0.00776304250793465
4	A	26	50	20120615	7	3416	68.08	0.0746928913782631	0.00725937034769545
4	A	26	50	20120615	7	3418	68.12	0.0745571975869534	0.00741684302786565
4	A	26	50	20120615	7	3420	68.16	0.0747526419012733	0.00712650498351045
4	A	26	50	20120615	7	3422	68.2	0.074946106316606	0.00689542248741875
4	A	26	50	20120615	7	3424	68.24	0.0751900581561153	0.00645546064816445
4	A	26	50	20120615	7	3426	68.28	0.0749719864247974	0.00654271762496285
4	A	26	50	20120615	7	3428	68.32	0.0748534046175924	0.00630463477173735
4	A	26	50	20120615	7	3430	68.36	0.0750943158979427	0.00595680894607175
4	A	26	50	20120615	7	3432	68.4	0.0745389542319988	0.00616625397465915
4	A	26	50	20120615	7	3434	68.44	0.0745103871180388	0.00617403214925225
4	A	26	50	20120615	7	3436	68.48	0.0741066998566594	0.00634239427385275
4	A	26	50	20120615	7	3438	68.52	0.0739701575372123	0.00630541258919665
4	A	26	50	20120615	7	3440	68.56	0.0741669453544165	0.00648664405721475
4	A	26	50	20120615	7	3442	68.6	0.0741991187129605	0.00631785766854555
4	A	26	50	20120615	7	3444	68.64	0.073983663276733	0.00562948921706045
4	A	26	50	20120615	7	3446	68.68	0.0738002397776932	0.00547378430384315
4	A	26	50	20120615	7	3448	68.72	0.0735427821986631	0.00548347166674545
4	A	26	50	20120615	7	3450	68.76	0.0737580255028563	0.00482826652329795
4	A	26	50	20120615	7	3452	68.8	0.0738566668988319	0.00505234866225595
4	A	26	50	20120615	7	3454	68.84	0.0737329232121242	0.00421541707604355
4	A	26	50	20120615	7	3456	68.88	0.0739047501599525	0.00434425193157575
4	A	26	50	20120615	7	3458	68.92	0.0739692382983968	0.00361847753136592
4	A	26	50	20120615	7	3460	68.96	0.0734903855861772	0.00345103464558094
4	A	26	50	20120615	7	3462	69	0.0733476914377338	0.00326379276992274
4	A	26	50	20120615	7	3464	69.04	0.0735977951062395	0.00289814785337118
4	A	26	50	20120615	7	3466	69.08	0.0734254731836643	0.00343887240894453
4	A	26	50	20120615	7	3468	69.12	0.0730476660304763	0.00334051385568148
4	A	26	50	20120615	7	3470	69.16	0.0731408627042367	0.00279151615076825
4	A	26	50	20120615	7	3472	69.2	0.0730940522353222	0.00280594112910445
4	A	26	50	20120615	7	3474	69.24	0.072996825052909	0.00272115902604019
4	A	26	50	20120615	7	3476	69.28	0.0729266800602153	0.00253533136394436
4	A	26	50	20120615	7	3478	69.32	0.0733708845401567	0.00231499689092663
4	A	26	50	20120615	7	3480	69.36	0.0730400999879176	0.0016110013795773
4	A	26	50	20120615	7	3482	69.4	0.073341893162128	0.00105563971363339
4	A	26	50	20120615	7	3484	69.44	0.0730922844683692	0.00096399867479162
4	A	26	50	20120615	7	3486	69.48	0.0731608738261443	0.000883529923092579
4	A	26	50	20120615	7	3488	69.52	0.0729836728667789	0.000436921280095169
4	A	26	50	20120615	7	3490	69.56	0.0727783997682005	0.000317632366108989
4	A	26	50	20120615	7	3492	69.6	0.0730344431336681	0.000471286669660828
4	A	26	50	20120615	7	3494	69.64	0.0728835465465629	-0.000282489159084021
4	A	26	50	20120615	7	3496	69.68	0.0728679901973768	-0.000348108668378141
4	A	26	50	20120615	7	3498	69.72	0.0730627981155937	-0.00046612479015818
4	A	26	50	20120615	7	3500	69.76	0.0735402366142509	-0.000686883527244622
4	A	26	50	20120615	7	3502	69.8	0.0734002294715759	-0.00060302066299589
4	A	26	50	20120615	7	3504	69.84	0.0737056288903704	-0.00100288954775688
4	A	26	50	20120615	7	3506	69.88	0.0735479440781658	-0.00118065619254718
4	A	26	50	20120615	7	3508	69.92	0.0739391155495182	-0.00148867190643205
4	A	26	50	20120615	7	3510	69.96	0.0745714104332552	-0.0018418010329566
4	A	26	50	20120615	7	3512	70	0.0743236402171274	-0.00195210969082171
4	A	26	50	20120615	7	3514	70.04	0.0746400705017084	-0.00190989541598487
4	A	26	50	20120615	7	3516	70.08	0.074471779087786	-0.00264783205283115
4	A	26	50	20120615	7	3518	70.12	0.0744045332328952	-0.00256304994976688
4	A	26	50	20120615	7	3520	70.16	0.0744147155705443	-0.00319364777722904
4	A	26	50	20120615	7	3522	70.2	0.0737439540779107	-0.00306806561289031
4	A	26	50	20120615	7	3524	70.24	0.0736636267475679	-0.00372892761058727
4	A	26	50	20120615	7	3526	70.28	0.073909204932674	-0.00389714831383154
4	A	26	50	20120615	7	3528	70.32	0.073768561393896	-0.00433378675121423
4	A	26	50	20120615	7	3530	70.36	0.0736277057230836	-0.00477077874198752
4	A	26	50	20120615	7	3532	70.4	0.0734732736020725	-0.0047331606612284
4	A	26	50	20120615	7	3534	70.44	0.0732535048144797	-0.00501685190184044
4	A	26	50	20120615	7	3536	70.48	0.0733874308388365	-0.00537238519142103
4	A	26	50	20120615	7	3538	70.52	0.0732434638981869	-0.00622713586851934
4	A	26	50	20120615	7	3540	70.56	0.0731520349913795	-0.00644739963085894
4	A	26	50	20120615	7	3542	70.6	0.0732624850706008	-0.0072212572921895
4	A	26	50	20120615	7	3544	70.64	0.0732274832849321	-0.0074293588178927
4	A	26	50	20120615	7	3546	70.68	0.07302122023686	-0.00801406541525586
4	A	26	50	20120615	7	3548	70.72	0.0728087346491134	-0.00713675803183771
4	A	26	50	20120615	7	3550	70.76	0.0724513628819017	-0.00737505301709757
4	A	26	50	20120615	7	3552	70.8	0.0726995573620982	-0.00714750605491174
4	A	26	50	20120615	7	3554	70.84	0.0721110323881166	-0.00760069079097421
4	A	26	50	20120615	7	3556	70.88	0.071588621898176	-0.00754977910272877
4	A	26	50	20120615	7	3558	70.92	0.0716540292754358	-0.00766793664586504
4	A	26	50	20120615	7	3560	70.96	0.071486727811007	-0.00760627693454558
4	A	26	50	20120615	7	3562	71	0.0714539887670381	-0.00777124494659641
4	A	26	50	20120615	7	3564	71.04	0.0711238406109021	-0.00825992644307442
4	A	26	50	20120615	7	3566	71.08	0.0708143399727767	-0.00891223244871901
4	A	26	50	20120615	7	3568	71.12	0.0710911015669332	-0.0101752665812744
4	A	26	50	20120615	7	3570	71.16	0.0711564382335148	-0.00999495435207185
4	A	26	50	20120615	7	3572	71.2	0.0715354474682308	-0.0106699584853925
4	A	26	50	20120615	7	3574	71.24	0.0717313867572976	-0.0112891718936776
4	A	26	50	20120615	7	3576	71.28	0.0717615095061761	-0.0118968594614293
4	A	26	50	20120615	7	3578	71.32	0.0719756921501975	-0.0124660097096064
4	A	26	50	20120615	7	3580	71.36	0.0720097039863726	-0.0127492059754716
4	A	26	50	20120615	7	3582	71.4	0.0720538981601968	-0.0127560649112491
4	A	26	50	20120615	7	3584	71.44	0.0720208762735153	-0.0128259977719084
4	A	26	50	20120615	7	3586	71.48	0.0720045421068699	-0.0128552012819714
4	A	26	50	20120615	7	3588	71.52	0.0721801167206386	-0.0126377659467566
4	A	26	50	20120615	7	3590	71.56	0.0718142596720526	-0.0123133453555482
4	A	26	50	20120615	7	3592	71.6	0.0719017994915635	-0.0126575649366298
4	A	26	50	20120615	7	3594	71.64	0.072225088711922	-0.0125423065312964
4	A	26	50	20120615	7	3596	71.68	0.07228830405816	-0.0129298010473866
4	A	26	50	20120615	7	3598	71.72	0.072452706384786	-0.0129904000985343
4	A	26	50	20120615	7	3600	71.76	0.0725867738304989	-0.0130768085471953
4	A	26	50	20120615	7	3602	71.8	0.0729530551431536	-0.0131397410507209
4	A	26	50	20120615	7	3604	71.84	0.0734345241504635	-0.0127527415093775
4	A	26	50	20120615	7	3606	71.88	0.0736977800050992	-0.0132391602641557
4	A	26	50	20120615	7	3608	71.92	0.074013503182899	-0.0130863544887413
4	A	26	50	20120615	7	3610	71.96	0.0746181501914916	-0.0134085830489280
4	A	26	50	20120615	7	3612	72	0.0748356562373846	-0.0141122957175649
4	A	26	50	20120615	7	3614	72.04	0.0750405050718944	-0.0140996385061816
4	A	26	50	20120615	7	3616	72.08	0.0755909877010481	-0.0146639804282466
4	A	26	50	20120615	7	3618	72.12	0.0757812701358654	-0.0149768751789217
4	A	26	50	20120615	7	3620	72.16	0.0762438593921176	-0.0153877042187911
4	A	26	50	20120615	7	3622	72.2	0.0769899277569476	-0.0156151804702988
4	A	26	50	20120615	7	3624	72.24	0.0777511282068949	-0.0161788152855825
4	A	26	50	20120615	7	3626	72.28	0.0788740137754191	-0.0175624818350084
4	A	26	50	20120615	7	3628	72.32	0.0793016012460026	-0.0177096307561734
4	A	26	50	20120615	7	3630	72.36	0.0803606350721857	-0.0185815641280545
4	A	26	50	20120615	7	3632	72.4	0.0811441800964185	-0.0186765285687679
4	A	26	50	20120615	7	3634	72.44	0.0823335337023743	-0.0199364514314860
4	A	26	50	20120615	7	3636	72.48	0.0831031487230177	-0.0202518210558952
4	A	26	50	20120615	7	3638	72.52	0.083615801139378	-0.0208088797781140
4	A	26	50	20120615	7	3640	72.56	0.0840135487037954	-0.0212056373930378
4	A	26	50	20120615	7	3642	72.6	0.084739747368074	-0.0235055729095252
4	A	26	50	20120615	7	3644	72.64	0.08566223887481	-0.0236478427938999
4	A	26	50	20120615	7	3646	72.68	0.0858622793832077	-0.0242164273566519
4	A	26	50	20120615	7	3648	72.72	0.0860671989283955	-0.0257716380111936
4	A	26	50	20120615	7	3650	72.76	0.086781447488072	-0.0267701434969072
4	A	26	50	20120615	7	3652	72.8	0.086845157809057	-0.0280514916950953
4	A	26	50	20120615	7	3654	72.84	0.0867962260197988	-0.0279833266013889
4	A	26	50	20120615	7	3656	72.88	0.0862137821641355	-0.0278112875215262
4	A	26	50	20120615	7	3658	72.92	0.0859749214934507	-0.0284014388411045
4	A	26	50	20120615	7	3660	72.96	0.0859103626443283	-0.0288441583968055
4	A	26	50	20120615	7	3662	73	0.0857536677816174	-0.0288375115930622
4	A	26	50	20120615	7	3664	73.04	0.0854238024681939	-0.0302502402311949
4	A	26	50	20120615	7	3666	73.08	0.085227297493702	-0.0304777164827026
4	A	26	50	20120615	7	3668	73.12	0.0847253223897378	-0.0317133855828260
4	A	26	50	20120615	7	3670	73.16	0.084218892513052	-0.0327535396579514
4	A	26	50	20120615	7	3672	73.2	0.0837344536572611	-0.0336481004468306
4	A	26	50	20120615	7	3674	73.24	0.0832885521210449	-0.0340961233033904
4	A	26	50	20120615	7	3676	73.28	0.0829879610283624	-0.0351251758020511
4	A	26	50	20120615	7	3678	73.32	0.0825966481356538	-0.0361113069190939
4	A	26	50	20120615	7	3680	73.36	0.0819928496551986	-0.0369682496272139
4	A	26	50	20120615	7	3682	73.4	0.081693955618791	-0.0379135806829822
4	A	26	50	20120615	7	3684	73.44	0.0812602163192112	-0.0384020500474259
4	A	26	50	20120615	7	3686	73.48	0.0809006525209779	-0.0395281175964655
4	A	26	50	20120615	7	3688	73.52	0.080208819246265	-0.0408454575298159
4	A	26	50	20120615	7	3690	73.56	0.0800808329188702	-0.041329967096285
4	A	26	50	20120615	7	3692	73.6	0.0798170113788095	-0.0421871926471175
4	A	26	50	20120615	7	3694	73.64	0.0798118494993068	-0.0430670456149479
4	A	26	50	20120615	7	3696	73.68	0.0794922372342105	-0.0443442218831271
4	A	26	50	20120615	7	3698	73.72	0.0791487601152491	-0.0454399191959147
4	A	26	50	20120615	7	3700	73.76	0.079026649845206	-0.0453235930593417
4	A	26	50	20120615	7	3702	73.8	0.0788710015005313	-0.0472614333353190
4	A	26	50	20120615	7	3704	73.84	0.0790164816496926	-0.0480412731200184
4	A	26	50	20120615	7	3706	73.88	0.0790138865678056	-0.0485791480352636
4	A	26	50	20120615	7	3708	73.92	0.0794739231685778	-0.0484035097818847
4	A	26	50	20120615	7	3710	73.96	0.0799312444793102	-0.0485817360460827
4	A	26	50	20120615	7	3712	74	0.080285151423294	-0.0486037270669776
4	A	26	50	20120615	7	3714	74.04	0.08079044992913	-0.0489595431992706
4	A	26	50	20120615	7	3716	74.08	0.0822417441711085	-0.0492454688973113
4	A	26	50	20120615	7	3718	74.12	0.0830740583500397	-0.0499188678982387
4	A	26	50	20120615	7	3720	74.16	0.0835795477747066	-0.0501880846630399
4	A	26	50	20120615	7	3722	74.2	0.084833446087649	-0.0511499761596235
4	A	26	50	20120615	7	3724	74.24	0.0850568140487581	-0.0512613525487282
4	A	26	50	20120615	7	3726	74.28	0.0850549543579235	-0.050827210198283
4	A	26	50	20120615	7	3728	74.32	0.0855349596541964	-0.0506826563590052
4	A	26	50	20120615	7	3730	74.36	0.0856041146973964	-0.0504016521241616
4	A	26	50	20120615	7	3732	74.4	0.0853657490014585	-0.0496874035644851
4	A	26	50	20120615	7	3734	74.44	0.0860652897400863	-0.0497883077021604
4	A	26	50	20120615	7	3736	74.48	0.0862333690219743	-0.0488349156290866
4	A	26	50	20120615	7	3738	74.52	0.0869169998580255	-0.0488664525915274
4	A	26	50	20120615	7	3740	74.56	0.0873379405248659	-0.048159982206444
4	A	26	50	20120615	7	3742	74.6	0.0881686495714038	-0.047897787011980
4	A	26	50	20120615	7	3744	74.64	0.0888236425828169	-0.0480572395911376
4	A	26	50	20120615	7	3746	74.68	0.0897436592158187	-0.047508595439615
4	A	26	50	20120615	7	3748	74.72	0.0903643575483443	-0.0472775129435232
4	A	26	50	20120615	7	3750	74.76	0.0906507357947248	-0.0467156458951924
4	A	26	50	20120615	7	3752	74.8	0.0908869094596411	-0.0473042415798521
4	A	26	50	20120615	7	3754	74.84	0.0916046935532236	-0.0467619613893601
4	A	26	50	20120615	7	3756	74.88	0.0923671667953771	-0.0461960638323765
4	A	26	50	20120615	7	3758	74.92	0.0927865518272988	-0.0452279639382539
4	A	26	50	20120615	7	3760	74.96	0.0931279429812557	-0.0452435202874401
4	A	26	50	20120615	7	3762	75	0.0936340193045509	-0.0455004121810452
4	A	26	50	20120615	7	3764	75.04	0.0936715666746319	-0.0460581072993670
4	A	26	50	20120615	7	3766	75.08	0.0939665009130648	-0.0463329597052142
4	A	26	50	20120615	7	3768	75.12	0.0940331103718526	-0.0462920889332616
4	A	26	50	20120615	7	3770	75.16	0.094073910433127	-0.0457123320833668
4	A	26	50	20120615	7	3772	75.2	0.0947730976183643	-0.0450981391332282
4	A	26	50	20120615	7	3774	75.24	0.0948605667271971	-0.0445902243323019
4	A	26	50	20120615	7	3776	75.28	0.0950591930220324	-0.0439943454477960
4	A	26	50	20120615	7	3778	75.32	0.0951928362036766	-0.0433433829450355
4	A	26	50	20120615	7	3780	75.36	0.0958841037929646	-0.0432364683997202
4	A	26	50	20120615	7	3782	75.4	0.0960654059716608	-0.0430507821589806
4	A	26	50	20120615	7	3784	75.44	0.0965069941565118	-0.0421668279718193
4	A	26	50	20120615	7	3786	75.48	0.096070285008451	-0.0407495031396090
4	A	26	50	20120615	7	3788	75.52	0.0967440870602437	-0.0404497605750640
4	A	26	50	20120615	7	3790	75.56	0.0966402837847655	-0.0395668670480745
4	A	26	50	20120615	7	3792	75.6	0.0968952664900613	-0.0387198945455693
4	A	26	50	20120615	7	3794	75.64	0.0968243436799083	-0.0375187322563677
4	A	26	50	20120615	7	3796	75.68	0.0965520368584734	-0.0364800631054827
4	A	26	50	20120615	7	3798	75.72	0.0965891599644857	-0.0356932653900565
4	A	26	50	20120615	7	3800	75.76	0.096390887223041	-0.0342475148652425
4	A	26	50	20120615	7	3802	75.8	0.097081518416226	-0.0333400847329458
4	A	26	50	20120615	7	3804	75.84	0.0972510119116763	-0.0323312554882269
4	A	26	50	20120615	7	3806	75.88	0.0974255965759513	-0.0323289220358490
4	A	26	50	20120615	7	3808	75.92	0.0981947166218479	-0.0313321136064103
4	A	26	50	20120615	7	3810	75.96	0.0983369865062226	-0.0303742667606149
4	A	26	50	20120615	7	3812	76	0.0986592150664093	-0.0291072021194069
4	A	26	50	20120615	7	3814	76.04	0.0994334969918086	-0.0287841957417609
4	A	26	50	20120615	7	3816	76.08	0.0997422905231528	-0.0275715783227040
4	A	26	50	20120615	7	3818	76.12	0.100041538112951	-0.0266418743268000
4	A	26	50	20120615	7	3820	76.16	0.101075186805689	-0.0268729568228917
4	A	26	50	20120615	7	3822	76.2	0.101556372970287	-0.0264309443739719
4	A	26	50	20120615	7	3824	76.24	0.102359999827105	-0.0260398436132976
4	A	26	50	20120615	7	3826	76.28	0.103147858202703	-0.0268312375228017
4	A	26	50	20120615	7	3828	76.32	0.103925251397940	-0.0263314544498590
4	A	26	50	20120615	7	3830	76.36	0.105084835808408	-0.0268665221511828
4	A	26	50	20120615	7	3832	76.4	0.10585975412991	-0.0272120852351488
4	A	26	50	20120615	7	3834	76.44	0.106585599240798	-0.0273394351664405
4	A	26	50	20120615	7	3836	76.48	0.107702686533717	-0.0281493552736116
4	A	26	50	20120615	7	3838	76.52	0.108955396907267	-0.0292753521119729
4	A	26	50	20120615	7	3840	76.56	0.109523769337984	-0.0294835243483543
4	A	26	50	20120615	7	3842	76.6	0.110609248957784	-0.0303704483839966
4	A	26	50	20120615	7	3844	76.64	0.111206612766530	-0.0306395732249162
4	A	26	50	20120615	7	3846	76.68	0.112271374157641	-0.0315168098976563
4	A	26	50	20120615	7	3848	76.72	0.112953025094705	-0.0327628734674631
4	A	26	50	20120615	7	3850	76.76	0.114012341763600	-0.0330853848703624
4	A	26	50	20120615	7	3852	76.8	0.114710468288666	-0.0340703139058771
4	A	26	50	20120615	7	3854	76.84	0.115971239679521	-0.0356854872154634
4	A	26	50	20120615	7	3856	76.88	0.116898398091013	-0.0368078070985626
4	A	26	50	20120615	7	3858	76.92	0.117595463955907	-0.0371933217156656
4	A	26	50	20120615	7	3860	76.96	0.118606273099613	-0.0387766045094204
4	A	26	50	20120615	7	3862	77	0.118460750524045	-0.0391560380082051
4	A	26	50	20120615	7	3864	77.04	0.11916227116166	-0.0399530180612805
4	A	26	50	20120615	7	3866	77.08	0.119585050306132	-0.0404790347958052
4	A	26	50	20120615	7	3868	77.12	0.120188919497265	-0.0418037286396800
4	A	26	50	20120615	7	3870	77.16	0.120887540997077	-0.0422236086463486
4	A	26	50	20120615	7	3872	77.2	0.121881662420747	-0.0442539243471695
4	A	26	50	20120615	7	3874	77.24	0.122367303358066	-0.0441484240154165
4	A	26	50	20120615	7	3876	77.28	0.123105381416269	-0.0455318077221299
4	A	26	50	20120615	7	3878	77.32	0.124336383611636	-0.0464644108558368
4	A	26	50	20120615	7	3880	77.36	0.125519938941986	-0.0477092016334376
4	A	26	50	20120615	7	3882	77.4	0.126109807418852	-0.0487762257662481
4	A	26	50	20120615	7	3884	77.44	0.126825470192091	-0.0494139653722003
4	A	26	50	20120615	7	3886	77.48	0.127970063938798	-0.0506905052442763
4	A	26	50	20120615	7	3888	77.52	0.128495514987897	-0.0508141782203059
4	A	26	50	20120615	7	3890	77.56	0.128970266480786	-0.051460898082379
4	A	26	50	20120615	7	3892	77.6	0.129601217861639	-0.0516685753440136
4	A	26	50	20120615	7	3894	77.64	0.130245462849978	-0.0527157297762727
4	A	26	50	20120615	7	3896	77.68	0.131078010374147	-0.0531107196242435
4	A	26	50	20120615	7	3898	77.72	0.131855120726671	-0.0531962795447671
4	A	26	50	20120615	7	3900	77.76	0.133141772225718	-0.0542020682303267
4	A	26	50	20120615	7	3902	77.8	0.133549631417106	-0.0551674104080026
4	A	26	50	20120615	7	3904	77.84	0.134924317710411	-0.056104963289178
4	A	26	50	20120615	7	3906	77.88	0.135389806104466	-0.0558968617634747
4	A	26	50	20120615	7	3908	77.92	0.136693993851687	-0.0571679569133356
4	A	26	50	20120615	7	3910	77.96	0.137527531325349	-0.0577161060901114
4	A	26	50	20120615	7	3912	78	0.138384686165504	-0.0584188288092547
4	A	26	50	20120615	7	3914	78.04	0.138852578722615	-0.058547734375465
4	A	26	50	20120615	7	3916	78.08	0.138577867738124	-0.0586583965867206
4	A	26	50	20120615	7	3918	78.12	0.139171625302286	-0.0590545885162194
4	A	26	50	20120615	7	3920	78.16	0.139520299656089	-0.0588487497322160
4	A	26	50	20120615	7	3922	78.2	0.139746432404713	-0.0590553663336787
4	A	26	50	20120615	7	3924	78.24	0.140706541992208	-0.0593666347387572
4	A	26	50	20120615	7	3926	78.28	0.141400638008621	-0.0595790496158256
4	A	26	50	20120615	7	3928	78.32	0.14204523655035	-0.0597221680283376
4	A	26	50	20120615	7	3930	78.36	0.14252408926257	-0.0595162585336561
4	A	26	50	20120615	7	3932	78.4	0.143509089008763	-0.0603725648456730
4	A	26	50	20120615	7	3934	78.44	0.143603346342695	-0.0604508415663504
4	A	26	50	20120615	7	3936	78.48	0.144791073603054	-0.0615569687041606
4	A	26	50	20120615	7	3938	78.52	0.144640459858661	-0.061710410875678
4	A	26	50	20120615	7	3940	78.56	0.144649581536139	-0.0615754241911495
4	A	26	50	20120615	7	3942	78.6	0.144689674490632	-0.0617785759693844
4	A	26	50	20120615	7	3944	78.64	0.145268794944424	-0.062171020232943
4	A	26	50	20120615	7	3946	78.68	0.145635571231825	-0.0629299579411905
4	A	26	50	20120615	7	3948	78.72	0.145836672400394	-0.0631955472482042
4	A	26	50	20120615	7	3950	78.76	0.14666257312082	-0.06393800936845
4	A	26	50	20120615	7	3952	78.8	0.147322728011736	-0.065047035644063
4	A	26	50	20120615	7	3954	78.84	0.148137315023663	-0.0652436113292329
4	A	26	50	20120615	7	3956	78.88	0.14900564215096	-0.0667030797256019
4	A	26	50	20120615	7	3958	78.92	0.149680716994959	-0.067934364763682
4	A	26	50	20120615	7	3960	78.96	0.150366469151354	-0.0688594018548302
4	A	26	50	20120615	7	3962	79	0.151214855867421	-0.0696812013559252
4	A	26	50	20120615	7	3964	79.04	0.151974712814484	-0.0700173599197013
4	A	26	50	20120615	7	3966	79.08	0.153044141110351	-0.0713959353003027
4	A	26	50	20120615	7	3968	79.12	0.153305063512609	-0.0722607268936939
4	A	26	50	20120615	7	3970	79.16	0.154178269676696	-0.0731340744791373
4	A	26	50	20120615	7	3972	79.2	0.154767148204068	-0.074474183250842
4	A	26	50	20120615	7	3974	79.24	0.154890396916029	-0.0752093621712416
4	A	26	50	20120615	7	3976	79.28	0.155774068260478	-0.076479538082287
4	A	26	50	20120615	7	3978	79.32	0.156005433599282	-0.0772169090337085
4	A	26	50	20120615	7	3980	79.36	0.156731066578136	-0.078338238967314
4	A	26	50	20120615	7	3982	79.4	0.157594443957964	-0.079634365697229
4	A	26	50	20120615	7	3984	79.44	0.158227870212551	-0.0800573569737347
4	A	26	50	20120615	7	3986	79.48	0.159068408043348	-0.0808389220989802
4	A	26	50	20120615	7	3988	79.52	0.159978666602769	-0.0823342408091554
4	A	26	50	20120615	7	3990	79.56	0.160103541660327	-0.0828641466309766
4	A	26	50	20120615	7	3992	79.6	0.161127290858129	-0.0842742589740188
4	A	26	50	20120615	7	3994	79.64	0.161728402332815	-0.0849544249868422
4	A	26	50	20120615	7	3996	79.68	0.162229953172711	-0.0860905334521746
4	A	26	50	20120615	7	3998	79.72	0.162025245759557	-0.0868510267953407
4	A	26	50	20120615	7	4000	79.76	0.161798193772118	-0.0872930392442604
4	A	26	50	20120615	7	4002	79.8	0.161766727520356	-0.088764174902519
4	A	26	50	20120615	7	4004	79.84	0.162097724204629	-0.0900057836996045
4	A	26	50	20120615	7	4006	79.88	0.161718361416522	-0.0903738327792121
4	A	26	50	20120615	7	4008	79.92	0.161520442228468	-0.0911303663244036
[truncated: 288 more rows]
