# Supplementary material for: How Do Ants Make Sense of Gravity? A Boltzmann Walker Analysis of Lasius niger Trajectories on Various Inclines
Source: PLoS One. 2013 Oct 29;8(10):e76531. doi: 10.1371/journal.pone.0076531 (PMC3812222; doi:10.1371/journal.pone.0076531)
Supplement: Dataset S4 — Trajectories for . (ZIP) [file pone.0076531.s008.zip › Incline4/4-A-26-50-20120615-08.txt]

Pente	Colonie	Temperature	Humidite	Date	Indiv	Frame	Time	X	Y
4	A	26	50	20120615	8	28	0	0	0
4	A	26	50	20120615	8	30	0.0399999999999999	0.000159905127497501	-8.852976900456e-05
4	A	26	50	20120615	8	32	0.08	0.000240501158417099	-0.00114460788884229
4	A	26	50	20120615	8	34	0.12	0.000408064252354901	-0.00143640964423454
4	A	26	50	20120615	8	36	0.16	0.0010406278366688	-0.00242354485290658
4	A	26	50	20120615	8	38	0.2	0.0009065179645489	-0.00352992654915793
4	A	26	50	20120615	8	40	0.24	0.0015400997826277	-0.00424239319974587
4	A	26	50	20120615	8	42	0.28	0.0021313612598525	-0.00513280327181941
4	A	26	50	20120615	8	44	0.32	0.0020956240831313	-0.0053710558306724
4	A	26	50	20120615	8	46	0.36	0.0024169970441128	-0.00722262200827719
4	A	26	50	20120615	8	48	0.4	0.0027895928203234	-0.00810966625207228
4	A	26	50	20120615	8	50	0.44	0.0034421321712058	-0.00991361585903194
4	A	26	50	20120615	8	52	0.48	0.0035656000862688	-0.0109954821631795
4	A	26	50	20120615	8	54	0.52	0.0040428179676102	-0.0124868495606614
4	A	26	50	20120615	8	56	0.56	0.0046022619024232	-0.0135332451259230
4	A	26	50	20120615	8	58	0.6	0.0050564251328495	-0.0146267972181579
4	A	26	50	20120615	8	60	0.64	0.0049255997717283	-0.0159901096988873
4	A	26	50	20120615	8	62	0.68	0.004864081481765	-0.0161680177650338
4	A	26	50	20120615	8	64	0.72	0.0048334708292075	-0.0174738247867832
4	A	26	50	20120615	8	66	0.76	0.0049140315047881	-0.0190015077743333
4	A	26	50	20120615	8	68	0.8	0.0047076199642919	-0.0201397446310771
4	A	26	50	20120615	8	70	0.84	0.0046681351216304	-0.0197658548494569
4	A	26	50	20120615	8	72	0.88	0.0041998112293828	-0.0223037388688813
4	A	26	50	20120615	8	74	0.92	0.0042475550792485	-0.0231673142386088
4	A	26	50	20120615	8	76	0.96	0.0041711026940666	-0.0237195080661730
4	A	26	50	20120615	8	78	1	0.0040567069590062	-0.0242454399478840
4	A	26	50	20120615	8	80	1.04	0.0035267304265069	-0.0256718864575716
4	A	26	50	20120615	8	82	1.08	0.0032284798572703	-0.0268772136057144
4	A	26	50	20120615	8	84	1.12	0.002495917231961	-0.0270392824799623
4	A	26	50	20120615	8	86	1.16	0.0022755827589433	-0.0286349396423879
4	A	26	50	20120615	8	88	1.2	0.001845166861235	-0.0299185505822758
4	A	26	50	20120615	8	90	1.24	0.0020900379395599	-0.0303573103400021
4	A	26	50	20120615	8	92	1.28	0.0020933613414315	-0.0305248239364652
4	A	26	50	20120615	8	94	1.32	0.0019098671317136	-0.0305456835865102
4	A	26	50	20120615	8	96	1.36	0.0018718247868857	-0.0313097831742604
4	A	26	50	20120615	8	98	1.4	0.0021308380008344	-0.0322807114955076
4	A	26	50	20120615	8	100	1.44	0.0023367474955159	-0.0331686961913217
4	A	26	50	20120615	8	102	1.48	0.002867219002762	-0.0338247498629066
4	A	26	50	20120615	8	104	1.52	0.0031613047130575	-0.0351451303554162
4	A	26	50	20120615	8	106	1.56	0.0036543702715789	-0.0363100887774210
4	A	26	50	20120615	8	108	1.6	0.0035023423136238	-0.0371675264602878
4	A	26	50	20120615	8	110	1.64	0.0043920947763908	-0.0391894983010908
4	A	26	50	20120615	8	112	1.68	0.004801580313376	-0.0405889333317371
4	A	26	50	20120615	8	114	1.72	0.0049513455296313	-0.0421370729184669
4	A	26	50	20120615	8	116	1.76	0.0057684781259704	-0.0438860308310537
4	A	26	50	20120615	8	118	1.8	0.0059137178588262	-0.0458293016871106
4	A	26	50	20120615	8	120	1.84	0.0064960202931333	-0.0465025380534783
4	A	26	50	20120615	8	122	1.88	0.0064031771727635	-0.0473917248308204
4	A	26	50	20120615	8	124	1.92	0.0066727262777518	-0.0489073375056156
4	A	26	50	20120615	8	126	1.96	0.0066808580057355	-0.0494346270323464
4	A	26	50	20120615	8	128	2	0.0064287037275643	-0.0511479467631614
4	A	26	50	20120615	8	130	2.04	0.0069023238496031	-0.0523610591569651
4	A	26	50	20120615	8	132	2.08	0.0070927477057766	-0.0521943940886394
4	A	26	50	20120615	8	134	2.12	0.0070195621539238	-0.0535133603675867
4	A	26	50	20120615	8	136	2.16	0.0070305930197103	-0.0557290087557566
4	A	26	50	20120615	8	138	2.2	0.0066636046002745	-0.0563803955225856
4	A	26	50	20120615	8	140	2.24	0.0062352393122317	-0.0567391815033597
4	A	26	50	20120615	8	142	2.28	0.0058076518416482	-0.0575064630716252
4	A	26	50	20120615	8	144	2.32	0.0050139951904444	-0.0579691937492337
4	A	26	50	20120615	8	146	2.36	0.0047024439426536	-0.0581864169524142
4	A	26	50	20120615	8	148	2.4	0.0043184142497912	-0.0581863462417361
4	A	26	50	20120615	8	150	2.44	0.003742617197871	-0.0579267673423625
4	A	26	50	20120615	8	152	2.48	0.0039046860721189	-0.0571934976102721
4	A	26	50	20120615	8	154	2.52	0.0034903922090217	-0.0570585109257436
4	A	26	50	20120615	8	156	2.56	0.0035247575985874	-0.0569589502909525
4	A	26	50	20120615	8	158	2.6	0.0032103072129938	-0.0570206807129501
4	A	26	50	20120615	8	160	2.64	0.0033205451601807	-0.0568298325927078
4	A	26	50	20120615	8	162	2.68	0.0033365964841137	-0.056291795042903
4	A	26	50	20120615	8	164	2.72	0.0038883519054735	-0.0567424341945532
4	A	26	50	20120615	8	166	2.76	0.0035856394924476	-0.0560673593505544
4	A	26	50	20120615	8	168	2.8	0.0039519208051022	-0.0563684454179836
4	A	26	50	20120615	8	170	2.84	0.0039013626702474	-0.0563202914461848
4	A	26	50	20120615	8	172	2.88	0.0039431526810155	-0.0556610557940846
4	A	26	50	20120615	8	174	2.92	0.0039952664507889	-0.0558347919302221
4	A	26	50	20120615	8	176	2.96	0.0043450014647638	-0.0551521510436646
4	A	26	50	20120615	8	178	3	0.0044143686399982	-0.0549047343809274
4	A	26	50	20120615	8	180	3.04	0.0041892258408684	-0.0551293114946323
4	A	26	50	20120615	8	182	3.08	0.0046197124492548	-0.0553630809964926
4	A	26	50	20120615	8	184	3.12	0.0045689421823656	-0.0548439231977454
4	A	26	50	20120615	8	186	3.16	0.0044490168722764	-0.0550110832408179
4	A	26	50	20120615	8	188	3.2	0.0045419307033243	-0.0550590250805823
4	A	26	50	20120615	8	190	3.24	0.0043542645635974	-0.0546954307736962
4	A	26	50	20120615	8	192	3.28	0.004625793567573	-0.0544189520222523
4	A	26	50	20120615	8	194	3.32	0.0047275462333857	-0.0538469733469505
4	A	26	50	20120615	8	196	3.36	0.004814732499506	-0.0542153052692706
4	A	26	50	20120615	8	198	3.4	0.004705060237744	-0.0541093099627707
4	A	26	50	20120615	8	200	3.44	0.0042975545997462	-0.0538659945193644
4	A	26	50	20120615	8	202	3.48	0.0044520574314355	-0.0534512763921985
4	A	26	50	20120615	8	204	3.52	0.0045147778029267	-0.0536424073551532
4	A	26	50	20120615	8	206	3.56	0.0045789830986584	-0.0534963190941601
4	A	26	50	20120615	8	208	3.6	0.0045929131022478	-0.0526344266385718
4	A	26	50	20120615	8	210	3.64	0.0047141112045432	-0.0523005308164955
4	A	26	50	20120615	8	212	3.68	0.0048324808797138	-0.0523773226129324
4	A	26	50	20120615	8	214	3.72	0.0044900997762633	-0.0524507202968195
4	A	26	50	20120615	8	216	3.76	0.0052277535703971	-0.051138754375006
4	A	26	50	20120615	8	218	3.8	0.0052948580039317	-0.0512840648185398
4	A	26	50	20120615	8	220	3.84	0.0054824534329805	-0.0508219705370344
4	A	26	50	20120615	8	222	3.88	0.0057689023900392	-0.0497745332620628
4	A	26	50	20120615	8	224	3.92	0.0063286481180264	-0.0488603856153448
4	A	26	50	20120615	8	226	3.96	0.0067301433483842	-0.0482382730692569
4	A	26	50	20120615	8	228	4	0.0068089150438083	-0.0472628899752882
4	A	26	50	20120615	8	230	4.04	0.0066863027279506	-0.0465853402575552
4	A	26	50	20120615	8	232	4.08	0.0066988892286557	-0.0458239276755736
4	A	26	50	20120615	8	234	4.12	0.0067685392466026	-0.0453841779683536
4	A	26	50	20120615	8	236	4.16	0.0072287950504769	-0.0451845617240247
4	A	26	50	20120615	8	238	4.2	0.007372479148414	-0.0446444735645544
4	A	26	50	20120615	8	240	4.24	0.0070854645059304	-0.0446188055883973
4	A	26	50	20120615	8	242	4.28	0.007250291096625	-0.0446142093943196
4	A	26	50	20120615	8	244	4.32	0.006960660159051	-0.0447723184705929
4	A	26	50	20120615	8	246	4.36	0.007119193499393	-0.0440669087456812
4	A	26	50	20120615	8	248	4.4	0.0070994652201979	-0.0447298213530436
4	A	26	50	20120615	8	250	4.44	0.0074441797760263	-0.0450073607646593
4	A	26	50	20120615	8	252	4.48	0.0073196582718594	-0.0446067847731172
4	A	26	50	20120615	8	254	4.52	0.0075066880154832	-0.0448673536219844
4	A	26	50	20120615	8	256	4.56	0.007675827957543	-0.0442409984352094
4	A	26	50	20120615	8	258	4.6	0.0079846214888872	-0.0442201387851643
4	A	26	50	20120615	8	260	4.64	0.008033341146111	-0.0442057845175063
4	A	26	50	20120615	8	262	4.68	0.0083284875165782	-0.0448089466018584
4	A	26	50	20120615	8	264	4.72	0.0087205782267462	-0.0445865615191752
4	A	26	50	20120615	8	266	4.76	0.0089713182913549	-0.0440313412745875
4	A	26	50	20120615	8	268	4.8	0.0088800308059037	-0.0441350738393876
4	A	26	50	20120615	8	270	4.84	0.0088157547994939	-0.0439232953584222
4	A	26	50	20120615	8	272	4.88	0.009126881783216	-0.0441443369382211
4	A	26	50	20120615	8	274	4.92	0.0095126085323532	-0.0439769647631143
4	A	26	50	20120615	8	276	4.96	0.0099244982323944	-0.0437784798896352
4	A	26	50	20120615	8	278	5	0.0107351254463466	-0.0429224564203308
4	A	26	50	20120615	8	280	5.04	0.0113852394209696	-0.0430773128054107
4	A	26	50	20120615	8	282	5.08	0.0119393990053854	-0.0429561854137934
4	A	26	50	20120615	8	284	5.12	0.0122505966997856	-0.0421797114573725
4	A	26	50	20120615	8	286	5.16	0.0128460513202228	-0.0425215975860762
4	A	26	50	20120615	8	288	5.2	0.0133548146492866	-0.042106172352129
4	A	26	50	20120615	8	290	5.24	0.0143720584647015	-0.0415287489546121
4	A	26	50	20120615	8	292	5.28	0.0147386226200686	-0.0409831453622486
4	A	26	50	20120615	8	294	5.32	0.0159363200860424	-0.0398367838485889
4	A	26	50	20120615	8	296	5.36	0.0169230310306457	-0.0388934892603505
4	A	26	50	20120615	8	298	5.4	0.0172169611774494	-0.0391161713278817
4	A	26	50	20120615	8	300	5.44	0.0176406524896685	-0.0385275827142899
4	A	26	50	20120615	8	302	5.48	0.0177967463116155	-0.0374116621475603
4	A	26	50	20120615	8	304	5.52	0.0183359576586771	-0.0375092711676353
4	A	26	50	20120615	8	306	5.56	0.0183109190075553	-0.0372141318682358
4	A	26	50	20120615	8	308	5.6	0.0181979445571251	-0.0367867353164833
4	A	26	50	20120615	8	310	5.64	0.0187350487259788	-0.0367837796101379
4	A	26	50	20120615	8	312	5.68	0.0184836581231313	-0.0367346498309811
4	A	26	50	20120615	8	314	5.72	0.0189872807858958	-0.0363144657683966
4	A	26	50	20120615	8	316	5.76	0.0195061698840661	-0.0359802729614722
4	A	26	50	20120615	8	318	5.8	0.0198399667111931	-0.0360669218264388
4	A	26	50	20120615	8	320	5.84	0.0204375497230416	-0.0361279380705874
4	A	26	50	20120615	8	322	5.88	0.0203758051589084	-0.0356911723539841
4	A	26	50	20120615	8	324	5.92	0.021300000792987	-0.0356075852613800
4	A	26	50	20120615	8	326	5.96	0.0223895462767783	-0.0354894630735828
4	A	26	50	20120615	8	328	6	0.0226578013763571	-0.0357917017250654
4	A	26	50	20120615	8	330	6.04	0.0238647831543678	-0.0350601785467244
4	A	26	50	20120615	8	332	6.08	0.0247965016974915	-0.0346937211644813
4	A	26	50	20120615	8	334	6.12	0.0259091151258054	-0.0343174887380950
4	A	26	50	20120615	8	336	6.16	0.0269726800922424	-0.0342351051412325
4	A	26	50	20120615	8	338	6.2	0.0284455905885218	-0.0333151521478410
4	A	26	50	20120615	8	340	6.24	0.0289294213324808	-0.0333572674277285
4	A	26	50	20120615	8	342	6.28	0.0302130393434366	-0.0334385069258190
4	A	26	50	20120615	8	344	6.32	0.0313646263762092	-0.0322942738035708
4	A	26	50	20120615	8	346	6.36	0.0328616209294558	-0.0324413025165829
4	A	26	50	20120615	8	348	6.4	0.0341097492510638	-0.0318765221883136
4	A	26	50	20120615	8	350	6.44	0.034959055205947	-0.0312742793427770
4	A	26	50	20120615	8	352	6.48	0.0364221227758322	-0.0306727506750894
4	A	26	50	20120615	8	354	6.52	0.0376517814683156	-0.0303597852137362
4	A	26	50	20120615	8	356	6.56	0.038567343328596	-0.0292931853449945
4	A	26	50	20120615	8	358	6.6	0.039576879680096	-0.0286833057462211
4	A	26	50	20120615	8	360	6.64	0.0390392663943599	-0.0278774161477027
4	A	26	50	20120615	8	362	6.68	0.0395056033165524	-0.0280380000977102
4	A	26	50	20120615	8	364	6.72	0.0393917591247814	-0.0268132911526951
4	A	26	50	20120615	8	366	6.76	0.0397292611914417	-0.0269277717405692
4	A	26	50	20120615	8	368	6.8	0.039939766880201	-0.0255846224097054
4	A	26	50	20120615	8	370	6.84	0.0398527220354369	-0.0254197958190108
4	A	26	50	20120615	8	372	6.88	0.0399964768440521	-0.0257643689534830
4	A	26	50	20120615	8	374	6.92	0.039766384297454	-0.0255431859523278
4	A	26	50	20120615	8	376	6.96	0.0401276451519622	-0.0257411051403820
4	A	26	50	20120615	8	378	7	0.0399845974501282	-0.0252593532903596
4	A	26	50	20120615	8	380	7.04	0.0404374993434782	-0.0253321145781437
4	A	26	50	20120615	8	382	7.08	0.040439762085178	-0.0241355484830198
4	A	26	50	20120615	8	384	7.12	0.0408505204143692	-0.0243903190562813
4	A	26	50	20120615	8	386	7.16	0.0407206956093434	-0.0234874851180623
4	A	26	50	20120615	8	388	7.2	0.0407076848445695	-0.0234464729247535
4	A	26	50	20120615	8	390	7.24	0.040747282824316	-0.0235833687975912
4	A	26	50	20120615	8	392	7.28	0.0411861132927204	-0.0236339976431242
4	A	26	50	20120615	8	394	7.32	0.0411506872429829	-0.0236435435846702
4	A	26	50	20120615	8	396	7.36	0.0414061649230256	-0.0236054305291642
4	A	26	50	20120615	8	398	7.4	0.0414847244864154	-0.0234097740828099
4	A	26	50	20120615	8	400	7.44	0.0417829114160418	-0.0239536099082205
4	A	26	50	20120615	8	402	7.48	0.0416758554493702	-0.0240541604925052
4	A	26	50	20120615	8	404	7.52	0.0419386870399372	-0.0240149160661494
4	A	26	50	20120615	8	406	7.56	0.0426512385433389	-0.0241941676351801
4	A	26	50	20120615	8	408	7.6	0.04300111497867	-0.0241292552326672
4	A	26	50	20120615	8	410	7.64	0.0436671388558696	-0.0238761817156805
4	A	26	50	20120615	8	412	7.68	0.0442929990678978	-0.0235979351972836
4	A	26	50	20120615	8	414	7.72	0.0449848323426107	-0.0233563875208303
4	A	26	50	20120615	8	416	7.76	0.0465064554250461	-0.0237856720476887
4	A	26	50	20120615	8	418	7.8	0.047613643223028	-0.0234021373295731
4	A	26	50	20120615	8	420	7.84	0.0487121336076013	-0.0235507004643004
4	A	26	50	20120615	8	422	7.88	0.0499227004169926	-0.0236149057600321
4	A	26	50	20120615	8	424	7.92	0.0516158676045438	-0.0240547968886083
4	A	26	50	20120615	8	426	7.96	0.0525561074914876	-0.0236921218205377
4	A	26	50	20120615	8	428	8	0.0533085398173482	-0.0239385485337812
4	A	26	50	20120615	8	430	8.04	0.0538257884277861	-0.0243529838182346
4	A	26	50	20120615	8	432	8.08	0.0540820439252881	-0.0247947841351200
4	A	26	50	20120615	8	434	8.12	0.0543448048051771	-0.0253027696467244
4	A	26	50	20120615	8	436	8.16	0.0552346279786222	-0.0256064012985659
4	A	26	50	20120615	8	438	8.2	0.0552957927151949	-0.0255824303786837
4	A	26	50	20120615	8	440	8.24	0.0558344666611028	-0.0268663948719622
4	A	26	50	20120615	8	442	8.28	0.0566382349392775	-0.0274313024794521
4	A	26	50	20120615	8	444	8.32	0.0575111582606523	-0.0285750476980214
4	A	26	50	20120615	8	446	8.36	0.0582423773830773	-0.0295441375416376
4	A	26	50	20120615	8	448	8.4	0.0590192048928889	-0.0298129795398447
4	A	26	50	20120615	8	450	8.44	0.0596172758084164	-0.0307165205848449
4	A	26	50	20120615	8	452	8.48	0.0603822946349822	-0.0308380722405308
4	A	26	50	20120615	8	454	8.52	0.0607133620299337	-0.0318328300603041
4	A	26	50	20120615	8	456	8.56	0.0607418584332155	-0.0317928785271670
4	A	26	50	20120615	8	458	8.6	0.0605128972574673	-0.0317520077552144
4	A	26	50	20120615	8	460	8.64	0.0606476010992834	-0.0317990303561633
4	A	26	50	20120615	8	462	8.68	0.0608558440463428	-0.0318560938734051
4	A	26	50	20120615	8	464	8.72	0.0606290749016163	-0.0316390828022589
4	A	26	50	20120615	8	466	8.76	0.0608470759222561	-0.0320184455903655
4	A	26	50	20120615	8	468	8.8	0.0604516618102166	-0.0316402848837870
4	A	26	50	20120615	8	470	8.84	0.0605345347249716	-0.0329594632947686
4	A	26	50	20120615	8	472	8.88	0.0607009169505848	-0.0330844090630043
4	A	26	50	20120615	8	474	8.92	0.0609055536530602	-0.0337097743002856
4	A	26	50	20120615	8	476	8.96	0.0604737942524677	-0.0339876672652919
4	A	26	50	20120615	8	478	9	0.0606555206952326	-0.0351829605682097
4	A	26	50	20120615	8	480	9.04	0.0609408382814414	-0.0360993002459493
4	A	26	50	20120615	8	482	9.08	0.0606673293784785	-0.0372747945589938
4	A	26	50	20120615	8	484	9.12	0.0611391110228861	-0.0382071855606664
4	A	26	50	20120615	8	486	9.16	0.0615367878766254	-0.0394764422328963
4	A	26	50	20120615	8	488	9.2	0.0612840679130294	-0.0405058482849477
4	A	26	50	20120615	8	490	9.24	0.0614273984575759	-0.0413470932225253
4	A	26	50	20120615	8	492	9.28	0.0611457578266293	-0.041964326731823
4	A	26	50	20120615	8	494	9.32	0.0613343432051717	-0.0428789693532878
4	A	26	50	20120615	8	496	9.36	0.0608944520765956	-0.0437888036486406
4	A	26	50	20120615	8	498	9.4	0.0606719255725562	-0.0447495496322387
4	A	26	50	20120615	8	500	9.44	0.0603271403060496	-0.044331366681845
4	A	26	50	20120615	8	502	9.48	0.0598896533405295	-0.0445636512594648
4	A	26	50	20120615	8	504	9.52	0.059506189333092	-0.0447909860896163
4	A	26	50	20120615	8	506	9.56	0.0584540851533646	-0.0449531256745423
4	A	26	50	20120615	8	508	9.6	0.0587085021732355	-0.0451115175935281
4	A	26	50	20120615	8	510	9.64	0.0584536608892958	-0.0450777178893874
4	A	26	50	20120615	8	512	9.68	0.0583623734038447	-0.0444737779875760
4	A	26	50	20120615	8	514	9.72	0.0582199620981137	-0.0441971578147758
4	A	26	50	20120615	8	516	9.76	0.0573572918250661	-0.0446050170061642
4	A	26	50	20120615	8	518	9.8	0.0566810148995393	-0.0443691261839604
4	A	26	50	20120615	8	520	9.84	0.0566131326485454	-0.0449464081601211
4	A	26	50	20120615	8	522	9.88	0.0567472708049365	-0.0446451099606575
4	A	26	50	20120615	8	524	9.92	0.0559911615238137	-0.0447419128790019
4	A	26	50	20120615	8	526	9.96	0.055167169991697	-0.0444905364182901
4	A	26	50	20120615	8	528	10	0.054496125656351	-0.0449726418217031
4	A	26	50	20120615	8	530	10.04	0.0544585075755918	-0.0443192751558867
4	A	26	50	20120615	8	532	10.08	0.0543811500937301	-0.0442444632584372
4	A	26	50	20120615	8	534	10.12	0.0539312180488611	-0.0443415490194941
4	A	26	50	20120615	8	536	10.16	0.0535078025082865	-0.0447448827274829
4	A	26	50	20120615	8	538	10.2	0.0533104490056574	-0.0445321142970239
4	A	26	50	20120615	8	540	10.24	0.0523640572897173	-0.0448251393471476
4	A	26	50	20120615	8	542	10.28	0.0518697189389898	-0.0447730255773741
4	A	26	50	20120615	8	544	10.32	0.0512688195963375	-0.0447488425254575
4	A	26	50	20120615	8	546	10.36	0.0510624858375872	-0.0456150483324111
4	A	26	50	20120615	8	548	10.4	0.0508214331358807	-0.0450181794984115
4	A	26	50	20120615	8	550	10.44	0.0508744661444697	-0.0455035375930179
4	A	26	50	20120615	8	552	10.48	0.050940156364442	-0.0456694955545624
4	A	26	50	20120615	8	554	10.52	0.0502774134627071	-0.0456886298640613
4	A	26	50	20120615	8	556	10.56	0.0500236611232104	-0.0461161890503736
4	A	26	50	20120615	8	558	10.6	0.0495678954473967	-0.0459969354917265
4	A	26	50	20120615	8	560	10.64	0.0494003959930692	-0.0462805418795248
4	A	26	50	20120615	8	562	10.68	0.0484020814261866	-0.0474380968935306
4	A	26	50	20120615	8	564	10.72	0.0476314269585748	-0.0479889825735496
4	A	26	50	20120615	8	566	10.76	0.0472468245092196	-0.0488414068693378
4	A	26	50	20120615	8	568	10.8	0.0462610893719743	-0.0501761699137768
4	A	26	50	20120615	8	570	10.84	0.0457885864786499	-0.050542465368567
4	A	26	50	20120615	8	572	10.88	0.0447924003031786	-0.0515612789610362
4	A	26	50	20120615	8	574	10.92	0.044419578252798	-0.0518920988686143
4	A	26	50	20120615	8	576	10.96	0.044075146539682	-0.0522083877318391
4	A	26	50	20120615	8	578	11	0.0436714670564772	-0.0519772267468946
4	A	26	50	20120615	8	580	11.04	0.0431074120076334	-0.0522232251655608
4	A	26	50	20120615	8	582	11.08	0.0428336408387653	-0.0518539534276178
4	A	26	50	20120615	8	584	11.12	0.0421691741521192	-0.0522897417812282
4	A	26	50	20120615	8	586	11.16	0.0418086578810516	-0.0518747033346904
4	A	26	50	20120615	8	588	11.2	0.0409824029001283	-0.0520198730639748
4	A	26	50	20120615	8	590	11.24	0.0406047442393644	-0.0512716763077335
4	A	26	50	20120615	8	592	11.28	0.0401384850989178	-0.051200392873122
4	A	26	50	20120615	8	594	11.32	0.0398792809661382	-0.0514334340549977
4	A	26	50	20120615	8	596	11.36	0.0389506164172025	-0.0516011102860205
4	A	26	50	20120615	8	598	11.4	0.0387666767302125	-0.0509137529972324
4	A	26	50	20120615	8	600	11.44	0.0381253167375406	-0.0514183585384228
4	A	26	50	20120615	8	602	11.48	0.0380620518938279	-0.0507260090757596
4	A	26	50	20120615	8	604	11.52	0.0382274158856762	-0.0506460635830787
4	A	26	50	20120615	8	606	11.56	0.0379198668622669	-0.0504244138914479
4	A	26	50	20120615	8	608	11.6	0.0375835103085921	-0.050756103540367
4	A	26	50	20120615	8	610	11.64	0.0375643618569576	-0.0504867524252773
4	A	26	50	20120615	8	612	11.68	0.0370382249142801	-0.0499525120388875
4	A	26	50	20120615	8	614	11.72	0.0370249949464041	-0.0497743989117744
4	A	26	50	20120615	8	616	11.76	0.0368321315718355	-0.0497643226401425
4	A	26	50	20120615	8	618	11.8	0.036268447259077	-0.0497961212320924
4	A	26	50	20120615	8	620	11.84	0.0361989669467576	-0.0496215082835462
4	A	26	50	20120615	8	622	11.88	0.035905185292378	-0.0492951572908252
4	A	26	50	20120615	8	624	11.92	0.0354532521353182	-0.0489729499438419
4	A	26	50	20120615	8	626	11.96	0.0349635170497362	-0.0484482696411337
4	A	26	50	20120615	8	628	12	0.0343667401396182	-0.0479353131688575
4	A	26	50	20120615	8	630	12.04	0.0343991680566034	-0.0474947432177714
4	A	26	50	20120615	8	632	12.08	0.0342683745152874	-0.0469010351510838
4	A	26	50	20120615	8	634	12.12	0.0342164516643449	-0.047244144574519
4	A	26	50	20120615	8	636	12.16	0.0340444479398212	-0.0467318103562102
4	A	26	50	20120615	8	638	12.2	0.0335798151449714	-0.0462739516443241
4	A	26	50	20120615	8	640	12.24	0.033257947209243	-0.0457687874887766
4	A	26	50	20120615	8	642	12.28	0.0326362659982916	-0.0454478953604064
4	A	26	50	20120615	8	644	12.32	0.0323746364892526	-0.0450944833911693
4	A	26	50	20120615	8	646	12.36	0.032748519199805	-0.0453967361847875
4	A	26	50	20120615	8	648	12.4	0.0323334758035198	-0.0454944300576763
4	A	26	50	20120615	8	650	12.44	0.0321409235559348	-0.0449841181647617
4	A	26	50	20120615	8	652	12.48	0.0321642863639852	-0.0453015808252432
4	A	26	50	20120615	8	654	12.52	0.0319975647271171	-0.0455610748718031
4	A	26	50	20120615	8	656	12.56	0.0316569938170264	-0.0454400464751352
4	A	26	50	20120615	8	658	12.6	0.0314872104077957	-0.0449935156138837
4	A	26	50	20120615	8	660	12.64	0.0311355944897829	-0.0449417978239077
4	A	26	50	20120615	8	662	12.68	0.0313509085046542	-0.0452517227261018
4	A	26	50	20120615	8	664	12.72	0.0309117174117914	-0.0453694630762372
4	A	26	50	20120615	8	666	12.76	0.0304451330022255	-0.0454585938860057
4	A	26	50	20120615	8	668	12.8	0.0303212337520259	-0.0456991657551010
4	A	26	50	20120615	8	670	12.84	0.0298741301342817	-0.0453077821517143
4	A	26	50	20120615	8	672	12.88	0.0294380998087308	-0.0455336603418965
4	A	26	50	20120615	8	674	12.92	0.0290023169705534	-0.0449810493213314
4	A	26	50	20120615	8	676	12.96	0.0288170054964078	-0.0453479458168857
4	A	26	50	20120615	8	678	13	0.0285898686561551	-0.0454881085230524
4	A	26	50	20120615	8	680	13.04	0.0275044951023728	-0.0448902850948983
4	A	26	50	20120615	8	682	13.08	0.0267204833876644	-0.0451753622648014
4	A	26	50	20120615	8	684	13.12	0.0258100904779545	-0.0451286154354972
4	A	26	50	20120615	8	686	13.16	0.0254326015228181	-0.0453973513676871
4	A	26	50	20120615	8	688	13.2	0.0250364095933192	-0.0449964925334325
4	A	26	50	20120615	8	690	13.24	0.0245018297956744	-0.0456436437306422
4	A	26	50	20120615	8	692	13.28	0.0241899674208999	-0.0456162362718034
4	A	26	50	20120615	8	694	13.32	0.0236361048213321	-0.0457369252572164
4	A	26	50	20120615	8	696	13.36	0.023531884352853	-0.0451156541681981
4	A	26	50	20120615	8	698	13.4	0.0225892756581923	-0.0458482521488464
4	A	26	50	20120615	8	700	13.44	0.0220862398940562	-0.0461518838006879
4	A	26	50	20120615	8	702	13.48	0.0212853707536843	-0.0463801378696549
4	A	26	50	20120615	8	704	13.52	0.0212573693251493	-0.0461312362826772
4	A	26	50	20120615	8	706	13.56	0.0208442775435801	-0.0457822083754836
4	A	26	50	20120615	8	708	13.6	0.0200626417076565	-0.0461716827905611
4	A	26	50	20120615	8	710	13.64	0.0199670408708401	-0.0457096592197338
4	A	26	50	20120615	8	712	13.68	0.0192493274879357	-0.046396259904266
4	A	26	50	20120615	8	714	13.72	0.0186395893105186	-0.0457664398942631
4	A	26	50	20120615	8	716	13.76	0.0173234514586961	-0.0463486009072140
4	A	26	50	20120615	8	718	13.8	0.0167069250561795	-0.0454059568572142
4	A	26	50	20120615	8	720	13.84	0.0162896613446013	-0.0460494947387721
4	A	26	50	20120615	8	722	13.88	0.0150175055345686	-0.0463991590420688
4	A	26	50	20120615	8	724	13.92	0.0142527695507154	-0.0459816124877782
4	A	26	50	20120615	8	726	13.96	0.0138230607597883	-0.0457559747139015
4	A	26	50	20120615	8	728	14	0.0126874472692027	-0.0455982899016969
4	A	26	50	20120615	8	730	14.04	0.0110601824336581	-0.0460378981875606
4	A	26	50	20120615	8	732	14.08	0.0105828853563572	-0.0458448580362967
4	A	26	50	20120615	8	734	14.12	0.0096975169556335	-0.0459883300021994
4	A	26	50	20120615	8	736	14.16	0.0084006831189374	-0.0459355798363229
4	A	26	50	20120615	8	738	14.2	0.0081389828992202	-0.0459483784690624
4	A	26	50	20120615	8	740	14.24	0.0081604789453683	-0.0456607274304757
4	A	26	50	20120615	8	742	14.28	0.0081453468602509	-0.0452045021352541
4	A	26	50	20120615	8	744	14.32	0.0081630245297806	-0.0452811525103348
4	A	26	50	20120615	8	746	14.36	0.0081210223869781	-0.0453477619691225
4	A	26	50	20120615	8	748	14.4	0.0077563674199202	-0.0453857336032723
4	A	26	50	20120615	8	750	14.44	0.007314072128288	-0.0447526609020759
4	A	26	50	20120615	8	752	14.48	0.0070372398234535	-0.0448322104149594
4	A	26	50	20120615	8	754	14.52	0.0068299868258877	-0.0446724749930894
4	A	26	50	20120615	8	756	14.56	0.0070608571899451	-0.0450829504795682
4	A	26	50	20120615	8	758	14.6	0.0062546140380362	-0.0445970266995368
4	A	26	50	20120615	8	760	14.64	0.0053787208681804	-0.0437775606508197
4	A	26	50	20120615	8	762	14.68	0.0045117372437676	-0.0439484683598325
4	A	26	50	20120615	8	764	14.72	0.0044138029545733	-0.0435375686092850
4	A	26	50	20120615	8	766	14.76	0.0038714520534032	-0.0438290380244901
4	A	26	50	20120615	8	768	14.8	0.0033193430786527	-0.0433989756801724
4	A	26	50	20120615	8	770	14.84	0.0027516777547162	-0.0436617365600613
4	A	26	50	20120615	8	772	14.88	0.0022050135021808	-0.043034037870402
4	A	26	50	20120615	8	774	14.92	0.0016789967676562	-0.0429899851179341
4	A	26	50	20120615	8	776	14.96	0.00107385478431670	-0.0424192085241603
4	A	26	50	20120615	8	778	15	0.000430882588183801	-0.0422094099421823
4	A	26	50	20120615	8	780	15.04	0.0005718796803524	-0.0416976060539595
4	A	26	50	20120615	8	782	15.08	0.000163384092860900	-0.0414073387202824
4	A	26	50	20120615	8	784	15.12	0.000302542707398400	-0.0407507193632726
4	A	26	50	20120615	8	786	15.16	0.0003231902254091	-0.0406447947674508
4	A	26	50	20120615	8	788	15.2	-0.000224393265941800	-0.0406070352653354
4	A	26	50	20120615	8	790	15.24	0.000168121708294900	-0.0408731195470959
4	A	26	50	20120615	8	792	15.28	-0.000119387908935599	-0.0406056917624512
4	A	26	50	20120615	8	794	15.32	-0.0006623044955306	-0.0407085050884357
4	A	26	50	20120615	8	796	15.36	-0.000765612796262	-0.0403777912468748
4	A	26	50	20120615	8	798	15.4	-0.00142350494547793	-0.0404412894358253
4	A	26	50	20120615	8	800	15.44	-0.00143559647143621	-0.0402091462795618
4	A	26	50	20120615	8	802	15.48	-0.00211908588613113	-0.0403287887469385
4	A	26	50	20120615	8	804	15.52	-0.00284952719109683	-0.0396382282644318
4	A	26	50	20120615	8	806	15.56	-0.00351095487421873	-0.0396561887766739
4	A	26	50	20120615	8	808	15.6	-0.00402594074295689	-0.0399382536716892
4	A	26	50	20120615	8	810	15.64	-0.0043000153313448	-0.0397627497685987
4	A	26	50	20120615	8	812	15.68	-0.00518276743697809	-0.0395004131527785
4	A	26	50	20120615	8	814	15.72	-0.00575905946364512	-0.0390004886584796
4	A	26	50	20120615	8	816	15.76	-0.00619725353594643	-0.0389493648381998
4	A	26	50	20120615	8	818	15.8	-0.00637367667785247	-0.0387579510325326
4	A	26	50	20120615	8	820	15.84	-0.00637784860786147	-0.0384184690668850
4	A	26	50	20120615	8	822	15.88	-0.00660666836225344	-0.0383938617508997
4	A	26	50	20120615	8	824	15.92	-0.00708580391718544	-0.0383262623426182
4	A	26	50	20120615	8	826	15.96	-0.00713318007152494	-0.0380363485623318
4	A	26	50	20120615	8	828	16	-0.00769752199358992	-0.0380270854634982
4	A	26	50	20120615	8	830	16.04	-0.00789247133316305	-0.0382910484249151
4	A	26	50	20120615	8	832	16.08	-0.0080984515385227	-0.0378959878662662
4	A	26	50	20120615	8	834	16.12	-0.00881163943802745	-0.0378626124261942
4	A	26	50	20120615	8	836	16.16	-0.0087909919200168	-0.0381349899583073
4	A	26	50	20120615	8	838	16.2	-0.00891636195232118	-0.0383910333237749
4	A	26	50	20120615	8	840	16.24	-0.0096598140220607	-0.0382136909430533
4	A	26	50	20120615	8	842	16.28	-0.0105118069827124	-0.0381515362569870
4	A	26	50	20120615	8	844	16.32	-0.0113779420789878	-0.0379015740098376
4	A	26	50	20120615	8	846	16.36	-0.0120885136834021	-0.0374800676575723
4	A	26	50	20120615	8	848	16.4	-0.0125665178674843	-0.0381461622454500
4	A	26	50	20120615	8	850	16.44	-0.0134914842479544	-0.0378424598829304
4	A	26	50	20120615	8	852	16.48	-0.0141662762492407	-0.0382428944531163
4	A	26	50	20120615	8	854	16.52	-0.0151409522364282	-0.03873136381756
4	A	26	50	20120615	8	856	16.56	-0.0162006931693925	-0.0384381266354019
4	A	26	50	20120615	8	858	16.6	-0.0170366348061112	-0.0389652040300984
4	A	26	50	20120615	8	860	16.64	-0.0180521108545733	-0.038786800989205
4	A	26	50	20120615	8	862	16.68	-0.0192641625882051	-0.0389606785466988
4	A	26	50	20120615	8	864	16.72	-0.0201188425546253	-0.0394281468397412
4	A	26	50	20120615	8	866	16.76	-0.0211153681413515	-0.0393478902200766
4	A	26	50	20120615	8	868	16.8	-0.0221320462713415	-0.0394320359270378
4	A	26	50	20120615	8	870	16.84	-0.0224105049217728	-0.0395027466051564
4	A	26	50	20120615	8	872	16.88	-0.0224699018913924	-0.0396602899960048
4	A	26	50	20120615	8	874	16.92	-0.0235239859701072	-0.040143738902302
4	A	26	50	20120615	8	876	16.96	-0.0239911714204372	-0.0396267731345765
4	A	26	50	20120615	8	878	17	-0.0240555888482033	-0.0398340261321423
4	A	26	50	20120615	8	880	17.04	-0.024645386614391	-0.0400892209694725
4	A	26	50	20120615	8	882	17.08	-0.0247534325305563	-0.0407208087464284
4	A	26	50	20120615	8	884	17.12	-0.0252960662744388	-0.0414137733919912
4	A	26	50	20120615	8	886	17.16	-0.0261115725251813	-0.0422520484810878
4	A	26	50	20120615	8	888	17.2	-0.0261402810604975	-0.0421765294768571
4	A	26	50	20120615	8	890	17.24	-0.0262875714030186	-0.0433137693130394
4	A	26	50	20120615	8	892	17.28	-0.0273544541144729	-0.0449371450612875
4	A	26	50	20120615	8	894	17.32	-0.027886693388672	-0.0457785314202214
4	A	26	50	20120615	8	896	17.36	-0.0280728746041584	-0.0460791225129038
4	A	26	50	20120615	8	898	17.4	-0.0287826683911135	-0.0467754812710163
4	A	26	50	20120615	8	900	17.44	-0.0295107055330231	-0.0476835477994161
4	A	26	50	20120615	8	902	17.48	-0.030167324890033	-0.0488139286998209
4	A	26	50	20120615	8	904	17.52	-0.0304703908564495	-0.0499700482870609
4	A	26	50	20120615	8	906	17.56	-0.0306867655314926	-0.0504948629400575
4	A	26	50	20120615	8	908	17.6	-0.0311919226159723	-0.0519597053479636
4	A	26	50	20120615	8	910	17.64	-0.0316609465439333	-0.0531277750398056
4	A	26	50	20120615	8	912	17.68	-0.0320370566408464	-0.054220325727417
4	A	26	50	20120615	8	914	17.72	-0.0324590579678586	-0.0551993857766479
4	A	26	50	20120615	8	916	17.76	-0.0330613715240733	-0.0567988613156918
4	A	26	50	20120615	8	918	17.8	-0.0338811911261809	-0.0576281561486674
4	A	26	50	20120615	8	920	17.84	-0.0339596799788927	-0.0582361265591316
4	A	26	50	20120615	8	922	17.88	-0.0340330069521017	-0.0598679168780758
4	A	26	50	20120615	8	924	17.92	-0.0341969850146589	-0.061489524859371
4	A	26	50	20120615	8	926	17.96	-0.03469231331488	-0.0626684839956433
4	A	26	50	20120615	8	928	18	-0.0349766409515952	-0.0634351998784838
4	A	26	50	20120615	8	930	18.04	-0.0351153753020639	-0.0650185533829167
4	A	26	50	20120615	8	932	18.08	-0.0356864347385502	-0.0657736020038677
4	A	26	50	20120615	8	934	18.12	-0.0359347706401029	-0.0670048163312697
4	A	26	50	20120615	8	936	18.16	-0.0359905613651385	-0.0667501871793645
4	A	26	50	20120615	8	938	18.2	-0.0365435188680264	-0.0672024526766114
4	A	26	50	20120615	8	940	18.24	-0.0364453017361196	-0.0673095793539612
4	A	26	50	20120615	8	942	18.28	-0.0363967235002521	-0.0666362015662372
4	A	26	50	20120615	8	944	18.32	-0.0369112143942434	-0.067379229371908
4	A	26	50	20120615	8	946	18.36	-0.0367392460250589	-0.0669350248919666
4	A	26	50	20120615	8	948	18.4	-0.0369857434489805	-0.0672354038526147
4	A	26	50	20120615	8	950	18.44	-0.0370428776769004	-0.066792755007592
4	A	26	50	20120615	8	952	18.48	-0.0367793389795521	-0.0671144178823537
4	A	26	50	20120615	8	954	18.52	-0.0369669344086009	-0.0671441870778416
4	A	26	50	20120615	8	956	18.56	-0.0374465649382798	-0.067526378293073
4	A	26	50	20120615	8	958	18.6	-0.0372524641268441	-0.0671750169335014
4	A	26	50	20120615	8	960	18.64	-0.0369781066957437	-0.0667534398705579
4	A	26	50	20120615	8	962	18.68	-0.036946711154659	-0.0667609352024385
4	A	26	50	20120615	8	964	18.72	-0.0367615198886662	-0.0667762794195903
4	A	26	50	20120615	8	966	18.76	-0.036821553254389	-0.0671637032250024
4	A	26	50	20120615	8	968	18.8	-0.0368816573307898	-0.0675513391624488
4	A	26	50	20120615	8	970	18.84	-0.0368999713964226	-0.0673131148878671
4	A	26	50	20120615	8	972	18.88	-0.0368999713964226	-0.0673131148878671
4	A	26	50	20120615	8	974	18.92	-0.0368984157615039	-0.0679282977874994
4	A	26	50	20120615	8	976	18.96	-0.0369153863242524	-0.06875702693505
4	A	26	50	20120615	8	978	19	-0.0370515043796308	-0.0694998426086865
4	A	26	50	20120615	8	980	19.04	-0.0377921987329237	-0.0708072123364223
4	A	26	50	20120615	8	982	19.08	-0.037955611110056	-0.0715392799869847
4	A	26	50	20120615	8	984	19.12	-0.0385872695976899	-0.0734940766835749
4	A	26	50	20120615	8	986	19.16	-0.0384476160084055	-0.0731417253745097
4	A	26	50	20120615	8	988	19.2	-0.0386648392115861	-0.0738498221051899
4	A	26	50	20120615	8	990	19.24	-0.0383658037538223	-0.0747657375188608
4	A	26	50	20120615	8	992	19.28	-0.0383834814233519	-0.0752536411978795
4	A	26	50	20120615	8	994	19.32	-0.0379502370985189	-0.0759233420303413
4	A	26	50	20120615	8	996	19.36	-0.0380157151864568	-0.0761169478670302
4	A	26	50	20120615	8	998	19.4	-0.037762570958792	-0.0765837797639696
4	A	26	50	20120615	8	1000	19.44	-0.0373627727847091	-0.0771135441644345
4	A	26	50	20120615	8	1002	19.48	-0.0370476860030124	-0.0789057770120299
4	A	26	50	20120615	8	1004	19.52	-0.0368123608662335	-0.0792340159798567
4	A	26	50	20120615	8	1006	19.56	-0.036730972875719	-0.080566700130359
4	A	26	50	20120615	8	1008	19.6	-0.0361068804306437	-0.0815743272935498
4	A	26	50	20120615	8	1010	19.64	-0.0359850459322453	-0.081945629064351
4	A	26	50	20120615	8	1012	19.68	-0.0357738331367049	-0.0834187446215968
4	A	26	50	20120615	8	1014	19.72	-0.0351951369469818	-0.0843314780547524
4	A	26	50	20120615	8	1016	19.76	-0.0351546197284198	-0.085538014355491
4	A	26	50	20120615	8	1018	19.8	-0.0347639432318142	-0.0869248628854322
4	A	26	50	20120615	8	1020	19.84	-0.0348611704142274	-0.0881425714733136
4	A	26	50	20120615	8	1022	19.88	-0.0350046423801301	-0.0903069546198475
4	A	26	50	20120615	8	1024	19.92	-0.0344773528533993	-0.0916406287198434
4	A	26	50	20120615	8	1026	19.96	-0.0343727717604618	-0.092803607242861
4	A	26	50	20120615	8	1028	20	-0.0338507148239118	-0.0938921981324976
4	A	26	50	20120615	8	1030	20.04	-0.0335574776417537	-0.0943600906896088
4	A	26	50	20120615	8	1032	20.08	-0.0329261727075104	-0.0964979573318482
4	A	26	50	20120615	8	1034	20.12	-0.0326247330866906	-0.0974821792605817
4	A	26	50	20120615	8	1036	20.16	-0.0323925192197489	-0.0980470161573935
4	A	26	50	20120615	8	1038	20.2	-0.031746577175135	-0.0990217628552597
4	A	26	50	20120615	8	1040	20.24	-0.0309638099683615	-0.100933355327519
4	A	26	50	20120615	8	1042	20.28	-0.0302301159722023	-0.101405844078708
4	A	26	50	20120615	8	1044	20.32	-0.029254945010268	-0.102196460170753
4	A	26	50	20120615	8	1046	20.36	-0.0287572125469908	-0.103233149422650
4	A	26	50	20120615	8	1048	20.4	-0.0281626771653691	-0.104251100344846
4	A	26	50	20120615	8	1050	20.44	-0.0270459434258412	-0.105541358088478
4	A	26	50	20120615	8	1052	20.48	-0.0263409579649982	-0.106321438289483
4	A	26	50	20120615	8	1054	20.52	-0.0250804694168551	-0.107282820669184
4	A	26	50	20120615	8	1056	20.56	-0.0243180668853797	-0.108266830465883
4	A	26	50	20120615	8	1058	20.6	-0.0236014848733253	-0.109118752715857
4	A	26	50	20120615	8	1060	20.64	-0.0230410320385568	-0.109852446712016
4	A	26	50	20120615	8	1062	20.68	-0.022716965000739	-0.110515076476666
4	A	26	50	20120615	8	1064	20.72	-0.0226159194417075	-0.110472296516404
4	A	26	50	20120615	8	1066	20.76	-0.0218100298431892	-0.110457517984677
4	A	26	50	20120615	8	1068	20.8	-0.021637142235189	-0.110049588082611
4	A	26	50	20120615	8	1070	20.84	-0.0213520367810146	-0.110182948421542
4	A	26	50	20120615	8	1072	20.88	-0.020878487369654	-0.109448900871993
4	A	26	50	20120615	8	1074	20.92	-0.0203724110463588	-0.109338945767518
4	A	26	50	20120615	8	1076	20.96	-0.0201198325041190	-0.108378836180023
4	A	26	50	20120615	8	1078	21	-0.0198193828327928	-0.108308903319364
4	A	26	50	20120615	8	1080	21.04	-0.0188624552258130	-0.107617706440754
4	A	26	50	20120615	8	1082	21.08	-0.0182936585310266	-0.107001957855697
4	A	26	50	20120615	8	1084	21.12	-0.0165852178370018	-0.106718620168475
4	A	26	50	20120615	8	1086	21.16	-0.0152924852196365	-0.105736024585338
4	A	26	50	20120615	8	1088	21.2	-0.0136247738762080	-0.106032938722758
4	A	26	50	20120615	8	1090	21.24	-0.0119591838531231	-0.105905871634179
4	A	26	50	20120615	8	1092	21.28	-0.0104831691580743	-0.105955086266150
4	A	26	50	20120615	8	1094	21.32	-0.00957361770543407	-0.106258081521888
4	A	26	50	20120615	8	1096	21.36	-0.00845554046302191	-0.106292588332810
4	A	26	50	20120615	8	1098	21.4	-0.00665920639609559	-0.106993331152966
4	A	26	50	20120615	8	1100	21.44	-0.00604847826918479	-0.107312307021959
4	A	26	50	20120615	8	1102	21.48	-0.00548915680526622	-0.107601513695465
4	A	26	50	20120615	8	1104	21.52	-0.00483875998793083	-0.107918297533436
4	A	26	50	20120615	8	1106	21.56	-0.00417103905445637	-0.108907610630994
4	A	26	50	20120615	8	1108	21.6	-0.00319721159540626	-0.109825435232974
4	A	26	50	20120615	8	1110	21.64	-0.00216907833556104	-0.110010838631002
4	A	26	50	20120615	8	1112	21.68	-0.00157015889189602	-0.111275711241188
4	A	26	50	20120615	8	1114	21.72	-0.00145412266910332	-0.111771746648190
4	A	26	50	20120615	8	1116	21.76	-0.000109064149930300	-0.113144948017255
4	A	26	50	20120615	8	1118	21.8	5.88029999234012e-05	-0.114385920418237
4	A	26	50	20120615	8	1120	21.84	0.0009412722628442	-0.115286067350688
4	A	26	50	20120615	8	1122	21.88	0.000952444549987	-0.116016932919722
4	A	26	50	20120615	8	1124	21.92	0.0013873859310948	-0.116116140001122
4	A	26	50	20120615	8	1126	21.96	0.0018192160423655	-0.117693341676559
4	A	26	50	20120615	8	1128	22	0.0020853710348041	-0.117825570644641
4	A	26	50	20120615	8	1130	22.04	0.00211634231182	-0.118561810225212
4	A	26	50	20120615	8	1132	22.08	0.002325504497695	-0.119996529884240
4	A	26	50	20120615	8	1134	22.12	0.0027820126356291	-0.121272716202925
4	A	26	50	20120615	8	1136	22.16	0.0036482891532607	-0.120944547945777
4	A	26	50	20120615	8	1138	22.2	0.0040237628540708	-0.122087656768243
4	A	26	50	20120615	8	1140	22.24	0.0035922155855126	-0.122835563610704
4	A	26	50	20120615	8	1142	22.28	0.0038673508340723	-0.123333437495337
4	A	26	50	20120615	8	1144	22.32	0.0038288135144976	-0.123984046444707
4	A	26	50	20120615	8	1146	22.36	0.0040309753432389	-0.125792330616235
4	A	26	50	20120615	8	1148	22.4	0.003840339355031	-0.126162571726865
4	A	26	50	20120615	8	1150	22.44	0.0038471275801304	-0.127415847785840
4	A	26	50	20120615	8	1152	22.48	0.0038533501198048	-0.128483013340006
4	A	26	50	20120615	8	1154	22.52	0.0038669972806817	-0.128641900233739
4	A	26	50	20120615	8	1156	22.56	0.004134778618717	-0.129925511173627
4	A	26	50	20120615	8	1158	22.6	0.0038455012345336	-0.130486317561786
4	A	26	50	20120615	8	1160	22.64	0.003855824993539	-0.131381090482699
4	A	26	50	20120615	8	1162	22.68	0.0042984738385617	-0.131562109818683
4	A	26	50	20120615	8	1164	22.72	0.0047226671965955	-0.132535159460274
4	A	26	50	20120615	8	1166	22.76	0.0044816852055672	-0.132991101912783
4	A	26	50	20120615	8	1168	22.8	0.0045899432537668	-0.133134573878686
4	A	26	50	20120615	8	1170	22.84	0.004344506490017	-0.132436730196333
4	A	26	50	20120615	8	1172	22.88	0.0049019187656263	-0.132657135380029
4	A	26	50	20120615	8	1174	22.92	0.0051626290358498	-0.131897207722288
4	A	26	50	20120615	8	1176	22.96	0.005382609955477	-0.131251548520386
4	A	26	50	20120615	8	1178	23	0.0055260112107016	-0.131306137163894
4	A	26	50	20120615	8	1180	23.04	0.0059534572599288	-0.130764139816114
4	A	26	50	20120615	8	1182	23.08	0.0062440781469965	-0.130076124918020
4	A	26	50	20120615	8	1184	23.12	0.0070339164215819	-0.129665295878150
4	A	26	50	20120615	8	1186	23.16	0.0068360679442059	-0.129112196953906
4	A	26	50	20120615	8	1188	23.2	0.0075025160854742	-0.129540350109915
4	A	26	50	20120615	8	1190	23.24	0.0077241940613762	-0.128829354241432
4	A	26	50	20120615	8	1192	23.28	0.0082231286061814	-0.128005150577281
4	A	26	50	20120615	8	1194	23.32	0.008895092180343	-0.126965491476902
4	A	26	50	20120615	8	1196	23.36	0.0094527872986648	-0.126334257253337
4	A	26	50	20120615	8	1198	23.4	0.0092638483667318	-0.125561530962856
4	A	26	50	20120615	8	1200	23.44	0.009729407471465	-0.125432554685968
4	A	26	50	20120615	8	1202	23.48	0.0097178109202536	-0.124193986448041
4	A	26	50	20120615	8	1204	23.52	0.0097356300111394	-0.124426483157695
4	A	26	50	20120615	8	1206	23.56	0.0098836981711199	-0.123732528562639
4	A	26	50	20120615	8	1208	23.6	0.0097875316488785	-0.123083404537510
4	A	26	50	20120615	8	1210	23.64	0.0099124774171142	-0.121784661512504
4	A	26	50	20120615	8	1212	23.68	0.0100680409089753	-0.120793297805281
4	A	26	50	20120615	8	1214	23.72	0.0099776726623396	-0.119552891089723
4	A	26	50	20120615	8	1216	23.76	0.0101282864067324	-0.118726283262516
4	A	26	50	20120615	8	1218	23.8	0.0102757888812878	-0.117068824967415
4	A	26	50	20120615	8	1220	23.84	0.0101396001152313	-0.116489563092267
4	A	26	50	20120615	8	1222	23.88	0.010394441399171	-0.115540908634627
4	A	26	50	20120615	8	1224	23.92	0.010654303141257	-0.114664591200703
4	A	26	50	20120615	8	1226	23.96	0.0105203064062222	-0.114104491919325
4	A	26	50	20120615	8	1228	24	0.011026170597483	-0.112447599309648
4	A	26	50	20120615	8	1230	24.04	0.0109657129676916	-0.111681449112233
4	A	26	50	20120615	8	1232	24.08	0.0107762790610117	-0.111152603950583
4	A	26	50	20120615	8	1234	24.12	0.0104022902844421	-0.110123975715991
4	A	26	50	20120615	8	1236	24.16	0.0108605661893291	-0.109382998519986
4	A	26	50	20120615	8	1238	24.2	0.0108741426395279	-0.107444253147329
4	A	26	50	20120615	8	1240	24.24	0.0107499039780734	-0.107246051116562
4	A	26	50	20120615	8	1242	24.28	0.0105059521385641	-0.105390320080016
4	A	26	50	20120615	8	1244	24.32	0.010654303141257	-0.104612078356642
4	A	26	50	20120615	8	1246	24.36	0.0102147655660715	-0.103091374513022
4	A	26	50	20120615	8	1248	24.4	0.0106265138447564	-0.102364822295353
4	A	26	50	20120615	8	1250	24.44	0.0108440906013275	-0.101304232834252
4	A	26	50	20120615	8	1252	24.48	0.0108400600926747	-0.0998466736261917
4	A	26	50	20120615	8	1254	24.52	0.0112744357883576	-0.0983630928885837
4	A	26	50	20120615	8	1256	24.56	0.0114711528948837	-0.0968699662094304
4	A	26	50	20120615	8	1258	24.6	0.0118845275191654	-0.0948199222294144
4	A	26	50	20120615	8	1260	24.64	0.012010038972826	-0.094081349196465
4	A	26	50	20120615	8	1262	24.68	0.012455233402261	-0.0923565743357948
4	A	26	50	20120615	8	1264	24.72	0.0125641985572419	-0.0912891966495937
4	A	26	50	20120615	8	1266	24.76	0.0124099785682651	-0.090357866308093
4	A	26	50	20120615	8	1268	24.8	0.0126790326985066	-0.0893037822293781
4	A	26	50	20120615	8	1270	24.84	0.0125929070925581	-0.0888956401952773
4	A	26	50	20120615	8	1272	24.88	0.0130190803495792	-0.087360299241287
4	A	26	50	20120615	8	1274	24.92	0.0127003166126203	-0.0875321261891152
4	A	26	50	20120615	8	1276	24.96	0.013116095399958	-0.085478405253837
4	A	26	50	20120615	8	1278	25	0.012924186619544	-0.0848799100742407
4	A	26	50	20120615	8	1280	25.04	0.0133070142308784	-0.0827850355242975
4	A	26	50	20120615	8	1282	25.08	0.0130871747326075	-0.08135745764376
4	A	26	50	20120615	8	1284	25.12	0.0129760175466049	-0.0812021769946114
4	A	26	50	20120615	8	1286	25.16	0.0129526830228258	-0.079719232653107
4	A	26	50	20120615	8	1288	25.2	0.0127526425144281	-0.0786767451256036
4	A	26	50	20120615	8	1290	25.24	0.0125014074750725	-0.0771320703621016
4	A	26	50	20120615	8	1292	25.28	0.0129201561108912	-0.0761739406735938
4	A	26	50	20120615	8	1294	25.32	0.0125593902311298	-0.07550657329351
4	A	26	50	20120615	8	1296	25.36	0.0126441723341941	-0.0752212557073012
4	A	26	50	20120615	8	1298	25.4	0.0127285301731896	-0.0742951579559812
4	A	26	50	20120615	8	1300	25.44	0.0128029885172486	-0.0730444981920965
4	A	26	50	20120615	8	1302	25.48	0.0126080391776754	-0.0718293351886274
4	A	26	50	20120615	8	1304	25.52	0.0129583398770753	-0.0722299818908477
4	A	26	50	20120615	8	1306	25.56	0.0127067512843291	-0.0704138488340482
4	A	26	50	20120615	8	1308	25.6	0.0123488138316925	-0.0697910291811791
4	A	26	50	20120615	8	1310	25.64	0.0123255500185914	-0.0685113780392658
4	A	26	50	20120615	8	1312	25.68	0.0122356767467026	-0.0675868359228644
4	A	26	50	20120615	8	1314	25.72	0.012477860819259	-0.0659424591032151
4	A	26	50	20120615	8	1316	25.76	0.0126486978175937	-0.0646114012983095
4	A	26	50	20120615	8	1318	25.8	0.0125579053068893	-0.0633690146837648
4	A	26	50	20120615	8	1320	25.84	0.0126897807215806	-0.0622108444868593
4	A	26	50	20120615	8	1322	25.88	0.0128025642531799	-0.061508616742463
4	A	26	50	20120615	8	1324	25.92	0.0127383589574481	-0.0602342689014086
4	A	26	50	20120615	8	1326	25.96	0.0130424148733583	-0.0586538852454566
4	A	26	50	20120615	8	1328	26	0.0130139184700765	-0.0576641478838298
4	A	26	50	20120615	8	1330	26.04	0.0130458796965862	-0.0565736478058839
4	A	26	50	20120615	8	1332	26.08	0.0132461323370182	-0.0559825065368120
4	A	26	50	20120615	8	1334	26.12	0.0129733305408364	-0.0552688943732385
4	A	26	50	20120615	8	1336	26.16	0.013663183916562	-0.0544033956730662
4	A	26	50	20120615	8	1338	26.2	0.0135277022572867	-0.052676782334765
4	A	26	50	20120615	8	1340	26.24	0.0137185503775289	-0.0515695238261049
4	A	26	50	20120615	8	1342	26.28	0.0136088781157669	-0.0504230916017671
4	A	26	50	20120615	8	1344	26.32	0.0138804071197425	-0.0505869989536461
4	A	26	50	20120615	8	1346	26.36	0.0139852003447144	-0.0505417441196502
4	A	26	50	20120615	8	1348	26.4	0.013781765723767	-0.0498113735253626
4	A	26	50	20120615	8	1350	26.44	0.0134656182818985	-0.049262163688415
4	A	26	50	20120615	8	1352	26.48	0.0132662141696039	-0.0490836899368435
4	A	26	50	20120615	8	1354	26.52	0.0130908516878696	-0.0483420763447351
4	A	26	50	20120615	8	1356	26.56	0.0129926345559628	-0.0484289797681429
4	A	26	50	20120615	8	1358	26.6	0.0127138930628191	-0.0476592233261432
4	A	26	50	20120615	8	1360	26.64	0.0125210650435895	-0.0473989373199885
4	A	26	50	20120615	8	1362	26.68	0.0119683903834141	-0.0463613288292753
4	A	26	50	20120615	8	1364	26.72	0.0115745319062932	-0.0460636368743958
4	A	26	50	20120615	8	1366	26.76	0.0111814512466316	-0.0452318671676861
4	A	26	50	20120615	8	1368	26.8	0.0107256502154787	-0.0442943849971889
4	A	26	50	20120615	8	1370	26.84	0.0103137605154376	-0.0443855310612839
4	A	26	50	20120615	8	1372	26.88	0.0103684905803014	-0.0435603374476392
4	A	26	50	20120615	8	1374	26.92	0.0097433374750544	-0.0431884699914132
4	A	26	50	20120615	8	1376	26.96	0.0094329175981135	-0.0424075412622708
4	A	26	50	20120615	8	1378	27	0.0094154520606182	-0.0417392546433713
4	A	26	50	20120615	8	1380	27.04	0.0095334681823982	-0.0412272386231142
4	A	26	50	20120615	8	1382	27.08	0.0096676063387893	-0.0409994795288940
4	A	26	50	20120615	8	1384	27.12	0.0093511053435302	-0.0407508607846288
4	A	26	50	20120615	8	1386	27.16	0.0094766167971908	-0.0403542445910613
4	A	26	50	20120615	8	1388	27.2	0.0091010723857027	-0.0399646994653056
4	A	26	50	20120615	8	1390	27.24	0.0088244522129025	-0.0391888619049877
4	A	26	50	20120615	8	1392	27.28	0.0088093201277851	-0.0377613547351283
4	A	26	50	20120615	8	1394	27.32	0.0089087393412199	-0.037475117910104
4	A	26	50	20120615	8	1396	27.36	0.0088661715129925	-0.0368829866915384
4	A	26	50	20120615	8	1398	27.4	0.0085822681403461	-0.0359338372591517
4	A	26	50	20120615	8	1400	27.44	0.0084993245149129	-0.0351480294932191
4	A	26	50	20120615	8	1402	27.48	0.0085697523503191	-0.0350255585987176
4	A	26	50	20120615	8	1404	27.52	0.0081047589310108	-0.0339486349709704
4	A	26	50	20120615	8	1406	27.56	0.0081394778739671	-0.0332093548312399
4	A	26	50	20120615	8	1408	27.6	0.0081106986279728	-0.0326229511776019
4	A	26	50	20120615	8	1410	27.64	0.0072994350179174	-0.0321590184184654
4	A	26	50	20120615	8	1412	27.68	0.006975580112134	-0.0311489870922185
4	A	26	50	20120615	8	1414	27.72	0.0068098342826239	-0.0311298952091265
4	A	26	50	20120615	8	1416	27.76	0.0061362443628656	-0.0310126569048058
4	A	26	50	20120615	8	1418	27.8	0.0064383203797885	-0.0304574366602181
4	A	26	50	20120615	8	1420	27.84	0.0058783625197668	-0.0299705936413712
4	A	26	50	20120615	8	1422	27.88	0.0054118841762181	-0.0294700327509692
4	A	26	50	20120615	8	1424	27.92	0.0050719072358236	-0.0294990241289979
4	A	26	50	20120615	8	1426	27.96	0.0048292281885204	-0.0294092215677872
4	A	26	50	20120615	8	1428	28	0.0049497191840345	-0.0292918418421102
4	A	26	50	20120615	8	1430	28.04	0.0047930243213236	-0.0287395914460035
4	A	26	50	20120615	8	1432	28.08	0.0042226719916185	-0.0284749920884835
4	A	26	50	20120615	8	1434	28.12	0.003608549752158	-0.0277416516457149
4	A	26	50	20120615	8	1436	28.16	0.0031696485730755	-0.0277592586045665
4	A	26	50	20120615	8	1438	28.2	0.00240236700481	-0.0272813251311625
4	A	26	50	20120615	8	1440	28.24	0.0023487683107961	-0.0264565557815865
4	A	26	50	20120615	8	1442	28.28	0.0013830725797296	-0.0256089468829782
4	A	26	50	20120615	8	1444	28.32	0.001028741371677	-0.0251378016346736
4	A	26	50	20120615	8	1446	28.36	0.0005706775988244	-0.0249071434026505
4	A	26	50	20120615	8	1448	28.4	0.000161474904551701	-0.0240265833280389
4	A	26	50	20120615	8	1450	28.44	0.000179506127472001	-0.0239375585842875
4	A	26	50	20120615	8	1452	28.48	-0.000269153125190900	-0.0235873285955658
4	A	26	50	20120615	8	1454	28.52	-0.000552632233768599	-0.0227705495526173
4	A	26	50	20120615	8	1456	28.56	-0.0007772093474734	-0.0228397045958173
4	A	26	50	20120615	8	1458	28.6	-0.0004420548753266	-0.0225319858667805
4	A	26	50	20120615	8	1460	28.64	-0.00092777359439147	-0.0220187041253850
4	A	26	50	20120615	8	1462	28.68	-0.0007774992612537	-0.0221195941209247
4	A	26	50	20120615	8	1464	28.72	-0.00115720853168307	-0.0222074097120803
4	A	26	50	20120615	8	1466	28.76	-0.00095410625092286	-0.0216434001302025
4	A	26	50	20120615	8	1468	28.8	-0.00131660454229814	-0.0212577794470824
4	A	26	50	20120615	8	1470	28.84	-0.00135962491886553	-0.0205767224797148
4	A	26	50	20120615	8	1472	28.88	-0.00133185683556834	-0.0201096996639445
4	A	26	50	20120615	8	1474	28.92	-0.00157092256721969	-0.0199424618391260
4	A	26	50	20120615	8	1476	28.96	-0.00203071168061843	-0.0192005936885764
4	A	26	50	20120615	8	1478	29	-0.00242066692830719	-0.0186926647455144
4	A	26	50	20120615	8	1480	29.04	-0.00238740462532018	-0.0182727564545746
4	A	26	50	20120615	8	1482	29.08	-0.00247807692787173	-0.0173576400715664
4	A	26	50	20120615	8	1484	29.12	-0.00253269385565058	-0.0175302024104472
4	A	26	50	20120615	8	1486	29.16	-0.00251084425611191	-0.0171770025732445
4	A	26	50	20120615	8	1488	29.2	-0.00254359037114866	-0.0174207493517873
4	A	26	50	20120615	8	1490	29.24	-0.00265707393846129	-0.0174090750188299
4	A	26	50	20120615	8	1492	29.28	-0.0023605416387029	-0.0171464838445685
4	A	26	50	20120615	8	1494	29.32	-0.00276834426154881	-0.0167565285968797
4	A	26	50	20120615	8	1496	29.36	-0.00258369039670975	-0.0167738244287476
4	A	26	50	20120615	8	1498	29.4	-0.00260226609185152	-0.0162629185661369
4	A	26	50	20120615	8	1500	29.44	-0.00308264615471841	-0.0157208222234080
4	A	26	50	20120615	8	1502	29.48	-0.00287152528305955	-0.0152393037186234
4	A	26	50	20120615	8	1504	29.52	-0.00337308319402298	-0.0143043034929282
4	A	26	50	20120615	8	1506	29.56	-0.0034603401708214	-0.0140529977428945
4	A	26	50	20120615	8	1508	29.6	-0.00424971175493119	-0.0135759410818992
4	A	26	50	20120615	8	1510	29.64	-0.00428445191109088	-0.0133892153941913
4	A	26	50	20120615	8	1512	29.68	-0.0045737858638168	-0.0124466279127340
4	A	26	50	20120615	8	1514	29.72	-0.00499703169876381	-0.0115497053872057
4	A	26	50	20120615	8	1516	29.76	-0.00547527629915152	-0.0119586535230372
4	A	26	50	20120615	8	1518	29.8	-0.00555587940113898	-0.0114136085450308
4	A	26	50	20120615	8	1520	29.84	-0.00606783178178585	-0.0113504002698605
4	A	26	50	20120615	8	1522	29.88	-0.00616057590720628	-0.0110820956728071
4	A	26	50	20120615	8	1524	29.92	-0.00659386265844615	-0.0104677330170409
4	A	26	50	20120615	8	1526	29.96	-0.00675234650131349	-0.00939966943726214
4	A	26	50	20120615	8	1528	30	-0.00723906224093981	-0.00903333155606504
4	A	26	50	20120615	8	1530	30.04	-0.00761595722638005	-0.00878387135473024
4	A	26	50	20120615	8	1532	30.08	-0.00755727443460938	-0.00859390711796444
4	A	26	50	20120615	8	1534	30.12	-0.00806839950032227	-0.00897666401862074
4	A	26	50	20120615	8	1536	30.16	-0.00821433219782354	-0.00880636442143974
4	A	26	50	20120615	8	1538	30.2	-0.00851193222882153	-0.00847611019928654
4	A	26	50	20120615	8	1540	30.24	-0.00880268746617762	-0.00878939385869124
4	A	26	50	20120615	8	1542	30.28	-0.00895096068712463	-0.0080177352994502
4	A	26	50	20120615	8	1544	30.32	-0.00931548837496192	-0.00805317549132328
4	A	26	50	20120615	8	1546	30.36	-0.00963387027425898	-0.00638586012769228
4	A	26	50	20120615	8	1548	30.4	-0.0099533128337278	-0.00660557234674256
4	A	26	50	20120615	8	1550	30.44	-0.0100582828353950	-0.00599758072307493
4	A	26	50	20120615	8	1552	30.48	-0.0107007600567810	-0.00519917231430157
4	A	26	50	20120615	8	1554	30.52	-0.0115479517623885	-0.00368696082312384
4	A	26	50	20120615	8	1556	30.56	-0.0114132549916402	-0.00271504962345074
4	A	26	50	20120615	8	1558	30.6	-0.0113637858012284	-0.00185525020393477
4	A	26	50	20120615	8	1560	30.64	-0.0115592089023450	-0.0015396613764234
4	A	26	50	20120615	8	1562	30.68	-0.0111025805562581	-0.00131729750694367
4	A	26	50	20120615	8	1564	30.72	-0.0107636147785607	-0.000869903975419129
4	A	26	50	20120615	8	1566	30.76	-0.0103549424143740	-0.000437303117757009
4	A	26	50	20120615	8	1568	30.8	-0.00955743132410593	0.000153096396301480
4	A	26	50	20120615	8	1570	30.84	-0.00905831929549862	0.00062536665149495
4	A	26	50	20120615	8	1572	30.88	-0.00836526414026781	0.00125179820580236
4	A	26	50	20120615	8	1574	30.92	-0.00805289264861084	0.00194880750215356
4	A	26	50	20120615	8	1576	30.96	-0.00769904227316947	0.00295192332408042
4	A	26	50	20120615	8	1578	31	-0.00808019404143246	0.00303138091308235
4	A	26	50	20120615	8	1580	31.04	-0.0084633094452268	0.00295582443219223
4	A	26	50	20120615	8	1582	31.08	-0.00872619336169564	0.00258467398224235
4	A	26	50	20120615	8	1584	31.12	-0.00904426908375645	0.00325040582434132
4	A	26	50	20120615	8	1586	31.16	-0.0100154929756382	0.00353471790470725
4	A	26	50	20120615	8	1588	31.2	-0.0104279511895315	0.0040754877151146
4	A	26	50	20120615	8	1590	31.24	-0.0111885859540538	0.0039456346258175
4	A	26	50	20120615	8	1592	31.28	-0.0120631851185000	0.00465942356608626
4	A	26	50	20120615	8	1594	31.32	-0.0125066188520499	0.00392099902556096
4	A	26	50	20120615	8	1596	31.36	-0.0123243366233550	0.00420558546335799
4	A	26	50	20120615	8	1598	31.4	-0.0127582159300775	0.00416512622755205
4	A	26	50	20120615	8	1600	31.44	-0.0133752959972037	0.00381080704031476
4	A	26	50	20120615	8	1602	31.48	-0.0142346605460492	0.00351179633128831
4	A	26	50	20120615	8	1604	31.52	-0.0144517423278735	0.00364197468970475
4	A	26	50	20120615	8	1606	31.56	-0.0144212306702653	0.00357080439217832
4	A	26	50	20120615	8	1608	31.6	-0.0148186529655634	0.00285522647175316
4	A	26	50	20120615	8	1610	31.64	-0.0147675927848939	0.00257861337002080
4	A	26	50	20120615	8	1612	31.68	-0.0151419775412609	0.00214317701416612
4	A	26	50	20120615	8	1614	31.72	-0.0156187160042047	0.00137105176444947
4	A	26	50	20120615	8	1616	31.76	-0.0163177688391536	0.00112258151260833
4	A	26	50	20120615	8	1618	31.8	-0.0162739140765844	0.00058977655298426
4	A	26	50	20120615	8	1620	31.84	-0.0160979929804930	-0.000345181246304019
4	A	26	50	20120615	8	1622	31.88	-0.0161834114796603	-0.000320842630895581
4	A	26	50	20120615	8	1624	31.92	-0.0160793395036053	-0.00060439245015139
4	A	26	50	20120615	8	1626	31.96	-0.015985011458995	-0.00068477634903668
4	A	26	50	20120615	8	1628	32	-0.0158087014541739	-0.00080918471611864
4	A	26	50	20120615	8	1630	32.04	-0.0156069356052302	-0.00113425584556572
4	A	26	50	20120615	8	1632	32.08	-0.0154104659860775	-0.00115597109481596
4	A	26	50	20120615	8	1634	32.12	-0.0157342713943862	-0.00142271298588296
4	A	26	50	20120615	8	1636	32.16	-0.0155251374927825	-0.00151571166974461
4	A	26	50	20120615	8	1638	32.2	-0.0154344220567173	-0.00157196272129478
4	A	26	50	20120615	8	1640	32.24	-0.0150739305343870	-0.00126917394073645
4	A	26	50	20120615	8	1642	32.28	-0.0151879861510856	-0.00227571286659104
4	A	26	50	20120615	8	1644	32.32	-0.0152121875877785	-0.00201332958172327
4	A	26	50	20120615	8	1646	32.36	-0.0149591260916071	-0.00254913479541991
4	A	26	50	20120615	8	1648	32.4	-0.0151695405635916	-0.00284022873692419
4	A	26	50	20120615	8	1650	32.44	-0.0146353708878798	-0.00412834394700829
4	A	26	50	20120615	8	1652	32.48	-0.0151287758576562	-0.00491434970283963
4	A	26	50	20120615	8	1654	32.52	-0.0155353410436350	-0.00526153206133441
4	A	26	50	20120615	8	1656	32.56	-0.0157721581757222	-0.00496627962484997
4	A	26	50	20120615	8	1658	32.6	-0.0158725036990404	-0.00515379727215283
4	A	26	50	20120615	8	1660	32.64	-0.0166027498425345	-0.00487925316486222
4	A	26	50	20120615	8	1662	32.68	-0.0170557605949734	-0.00440501506685205
4	A	26	50	20120615	8	1664	32.72	-0.0173262289741326	-0.00443389327244037
4	A	26	50	20120615	8	1666	32.76	-0.0176642132876177	-0.00450986341079749
4	A	26	50	20120615	8	1668	32.8	-0.017714401605626	-0.0039319047334472
4	A	26	50	20120615	8	1670	32.84	-0.0178124582242935	-0.00388706497113182
4	A	26	50	20120615	8	1672	32.88	-0.0178573312206276	-0.00353526520535589
4	A	26	50	20120615	8	1674	32.92	-0.0177726339703771	-0.00350122508490957
4	A	26	50	20120615	8	1676	32.96	-0.0176394786924118	-0.00288965550092913
4	A	26	50	20120615	8	1678	33	-0.0178189141092057	-0.00336140886106555
4	A	26	50	20120615	8	1680	33.04	-0.0178063276085006	-0.00266161356399647
4	A	26	50	20120615	8	1682	33.08	-0.0177448163896052	-0.00254738046349578
4	A	26	50	20120615	8	1684	33.12	-0.0174292063488904	-0.00131237604374661
4	A	26	50	20120615	8	1686	33.16	-0.0176798615606854	-0.00068750578121206
4	A	26	50	20120615	8	1688	33.2	-0.0178964483677628	0.00026796518579846
4	A	26	50	20120615	8	1690	33.24	-0.0177620273686593	0.00038117298146642
4	A	26	50	20120615	8	1692	33.28	-0.0178986403987845	0.00068155194211447
4	A	26	50	20120615	8	1694	33.32	-0.0178568574590842	0.00153527731438005
4	A	26	50	20120615	8	1696	33.36	-0.0176893297204855	0.00169085494837671
4	A	26	50	20120615	8	1698	33.4	-0.0177995959519437	0.00191164196973440
4	A	26	50	20120615	8	1700	33.44	-0.0178522966203455	0.00179730987428434
4	A	26	50	20120615	8	1702	33.48	-0.0175058142975641	0.00241980425803411
4	A	26	50	20120615	8	1704	33.52	-0.017265574768656	0.00176365866256768
4	A	26	50	20120615	8	1706	33.56	-0.0170251513919848	0.00187120253291834
4	A	26	50	20120615	8	1708	33.6	-0.0170125436780762	0.00188925496904203
4	A	26	50	20120615	8	1710	33.64	-0.0167768296325677	0.00183579062531652
4	A	26	50	20120615	8	1712	33.68	-0.0165952799664980	0.00185356021872773
4	A	26	50	20120615	8	1714	33.72	-0.0164398578959932	0.00215283609279713
4	A	26	50	20120615	8	1716	33.76	-0.0162228538959149	0.00274413999642876
4	A	26	50	20120615	8	1718	33.8	-0.0155850506503524	0.00346877595472092
4	A	26	50	20120615	8	1720	33.84	-0.0155623383805407	0.00381712503940466
4	A	26	50	20120615	8	1722	33.88	-0.0153664556600164	0.00403727566465928
4	A	26	50	20120615	8	1724	33.92	-0.0145962629331328	0.00505228290132535
4	A	26	50	20120615	8	1726	33.96	-0.0141339140931861	0.00615051872745743
4	A	26	50	20120615	8	1728	34	-0.0140612037170903	0.0063700810398701
4	A	26	50	20120615	8	1730	34.04	-0.0138254224964375	0.00678904534325703
4	A	26	50	20120615	8	1732	34.08	-0.0134713953443009	0.00767326115992738
4	A	26	50	20120615	8	1734	34.12	-0.0132468677280707	0.00885958127779186
4	A	26	50	20120615	8	1736	34.16	-0.0137926127417905	0.00892025103961766
4	A	26	50	20120615	8	1738	34.2	-0.0137414959925785	0.00992060207403008
4	A	26	50	20120615	8	1740	34.24	-0.0138434466482900	0.0106999185997114
4	A	26	50	20120615	8	1742	34.28	-0.0140151746011689	0.0112923185188539
4	A	26	50	20120615	8	1744	34.32	-0.0137432566884636	0.0113560924794491
4	A	26	50	20120615	8	1746	34.36	-0.0134940369034345	0.0111490728271211
4	A	26	50	20120615	8	1748	34.4	-0.0133989522545683	0.0108922162888551
4	A	26	50	20120615	8	1750	34.44	-0.0132418967673990	0.0108256704696776
4	A	26	50	20120615	8	1752	34.48	-0.0131685697941899	0.0107057875859953
4	A	26	50	20120615	8	1754	34.52	-0.0132391602641558	0.0108618672658066
4	A	26	50	20120615	8	1756	34.56	-0.0130733861503744	0.0096671679325850
4	A	26	50	20120615	8	1758	34.6	-0.0130312779415547	0.00990030810941003
4	A	26	50	20120615	8	1760	34.64	-0.0130078161385550	0.0100117905645319
4	A	26	50	20120615	8	1762	34.68	-0.0128110636766898	0.00976794479103972
4	A	26	50	20120615	8	1764	34.72	-0.0128885908641791	0.00923464485666883
4	A	26	50	20120615	8	1766	34.76	-0.0129410016188006	0.00890192283184931
4	A	26	50	20120615	8	1768	34.8	-0.0129636078225952	0.00889456185025716
4	A	26	50	20120615	8	1770	34.84	-0.0129207147252484	0.00911739948128029
4	A	26	50	20120615	8	1772	34.88	-0.0131057574988171	0.00864948571096571
4	A	26	50	20120615	8	1774	34.92	-0.0129331173781904	0.00863717498190525
4	A	26	50	20120615	8	1776	34.96	-0.0127186023939818	0.0087982185513205
4	A	26	50	20120615	8	1778	35	-0.0128610490550519	0.00851508592506558
4	A	26	50	20120615	8	1780	35.04	-0.0126334313821879	0.00796086977210719
4	A	26	50	20120615	8	1782	35.08	-0.0125178194234639	0.00798427500656447
4	A	26	50	20120615	8	1784	35.12	-0.0120457478652760	0.00798090210721821
4	A	26	50	20120615	8	1786	35.16	-0.0118207252742990	0.00834850570955366
4	A	26	50	20120615	8	1788	35.2	-0.0104305533424862	0.00754168273008418
4	A	26	50	20120615	8	1790	35.24	-0.00975998276868359	0.00790222940674339
4	A	26	50	20120615	8	1792	35.28	-0.00816093856477615	0.00713464378256196
4	A	26	50	20120615	8	1794	35.32	-0.0076691457984609	0.00709450840166181
4	A	26	50	20120615	8	1796	35.36	-0.00651154623672788	0.00641089665749375
4	A	26	50	20120615	8	1798	35.4	-0.00560859421167643	0.00533512773512031
4	A	26	50	20120615	8	1800	35.44	-0.00446745821712977	0.00453689610304226
4	A	26	50	20120615	8	1802	35.48	-0.00442041440297743	0.00356187363353194
4	A	26	50	20120615	8	1804	35.52	-0.00438025073780604	0.00337065781776347
4	A	26	50	20120615	8	1806	35.56	-0.00398156272136962	0.00304649885606412
4	A	26	50	20120615	8	1808	35.6	-0.00406527002212649	0.00244516110720746
4	A	26	50	20120615	8	1810	35.64	-0.00416325380879551	0.00227591509913046
4	A	26	50	20120615	8	1812	35.68	-0.00431875366104624	0.0014913306279293
4	A	26	50	20120615	8	1814	35.72	-0.00444116798700526	0.00112991420992923
4	A	26	50	20120615	8	1816	35.76	-0.00457988112427062	0.00073157974688341
4	A	26	50	20120615	8	1818	35.8	-0.00487154145830664	0.00046898150155417
4	A	26	50	20120615	8	1820	35.84	-0.00572873872486784	0.0001488035510329
4	A	26	50	20120615	8	1822	35.88	-0.00610520237517156	0.00058715318682606
4	A	26	50	20120615	8	1824	35.92	-0.00654821184465274	0.000309436998515040
4	A	26	50	20120615	8	1826	35.96	-0.00684272889008475	2.19768787592806e-05
4	A	26	50	20120615	8	1828	36	-0.0075776673941788	0.00014799744930235
4	A	26	50	20120615	8	1830	36.04	-0.00741294545528783	-0.000325274776200059
4	A	26	50	20120615	8	1832	36.08	-0.0076363756417936	3.16359573902976e-06
4	A	26	50	20120615	8	1834	36.12	-0.00782824835976178	3.63629662225202e-05
4	A	26	50	20120615	8	1836	36.16	-0.00798253057413531	0.000354343228867860
4	A	26	50	20120615	8	1838	36.2	-0.00786448546097725	0.000146171699593320
4	A	26	50	20120615	8	1840	36.24	-0.00769694994420394	-0.000335558230118859
4	A	26	50	20120615	8	1842	36.28	-0.00783835857251919	-0.000191818977852819
4	A	26	50	20120615	8	1844	36.32	-0.00795227701050225	-0.00050676787372721
4	A	26	50	20120615	8	1846	36.36	-0.00860808531603406	-0.00081049357077061
4	A	26	50	20120615	8	1848	36.4	-0.00910196475446058	-0.00111874333700005
4	A	26	50	20120615	8	1850	36.44	-0.00927860851368235	-0.000752230093321191
4	A	26	50	20120615	8	1852	36.48	-0.00983318246267203	-0.00098801202108072
4	A	26	50	20120615	8	1854	36.52	-0.0100148169815554	-0.00043921937713402
4	A	26	50	20120615	8	1856	36.56	-0.0103661217725845	-0.00075768612924482
4	A	26	50	20120615	8	1858	36.6	-0.0108217530981099	-6.68145197543196e-05
4	A	26	50	20120615	8	1860	36.64	-0.0110666100342992	-0.000250153165980359
4	A	26	50	20120615	8	1862	36.68	-0.0111040866937020	-2.22809346751892e-05
4	A	26	50	20120615	8	1864	36.72	-0.0114322365660744	0.000915295988130616
4	A	26	50	20120615	8	1866	36.76	-0.0116227705894845	0.000930000839330815
4	A	26	50	20120615	8	1868	36.8	-0.0122395983609111	0.00178508116961050
4	A	26	50	20120615	8	1870	36.84	-0.0123281055024987	0.00207952043329658
4	A	26	50	20120615	8	1872	36.88	-0.0128709457215614	0.00257072488676988
4	A	26	50	20120615	8	1874	36.92	-0.0132391319798845	0.00268242371656679
4	A	26	50	20120615	8	1876	36.96	-0.0130197931132147	0.00268905072132007
4	A	26	50	20120615	8	1878	37	-0.0134697972829754	0.00247278776914842
4	A	26	50	20120615	8	1880	37.04	-0.0141855307668924	0.00215197342252408
4	A	26	50	20120615	8	1882	37.08	-0.0141344281598161	0.00201894542377946
4	A	26	50	20120615	8	1884	37.12	-0.0144165991208485	0.00231623432779372
4	A	26	50	20120615	8	1886	37.16	-0.0145294462920581	0.00222669339609206
4	A	26	50	20120615	8	1888	37.2	-0.0146455249412577	0.00237443628695318
4	A	26	50	20120615	8	1890	37.24	-0.0149049836324785	0.0020832143591215
4	A	26	50	20120615	8	1892	37.28	-0.0150790450377353	0.00197101065508282
4	A	26	50	20120615	8	1894	37.32	-0.0153473920611956	0.00165653198521791
4	A	26	50	20120615	8	1896	37.36	-0.0159431083111419	0.00130667676309025
4	A	26	50	20120615	8	1898	37.4	-0.0166056320097746	0.000919712577085908
4	A	26	50	20120615	8	1900	37.44	-0.0167671634828689	0.00098627960946681
4	A	26	50	20120615	8	1902	37.48	-0.0171433937879348	0.00115761865361612
4	A	26	50	20120615	8	1904	37.52	-0.0180578737748399	0.000843090486276533
4	A	26	50	20120615	8	1906	37.56	-0.0187075917696654	0.00034971380077143
4	A	26	50	20120615	8	1908	37.6	-0.0190149357321081	0.00040381454060001
4	A	26	50	20120615	8	1910	37.64	-0.0207078695744215	-0.00072778965453625
4	A	26	50	20120615	8	1912	37.68	-0.0213118306894364	-0.00150101799083155
4	A	26	50	20120615	8	1914	37.72	-0.0220934735964278	-0.00152245039736932
4	A	26	50	20120615	8	1916	37.76	-0.0227185701331323	-0.00212559833958582
4	A	26	50	20120615	8	1918	37.8	-0.0234436586397644	-0.00208612056799218
4	A	26	50	20120615	8	1920	37.84	-0.0241541029649582	-0.00201221376722256
4	A	26	50	20120615	8	1922	37.88	-0.0251623877374555	-0.00271399603434677
4	A	26	50	20120615	8	1924	37.92	-0.0264516413894573	-0.00303143041055703
4	A	26	50	20120615	8	1926	37.96	-0.0270653676491204	-0.00302058339253363
4	A	26	50	20120615	8	1928	38	-0.0273882962450205	-0.00329162449283025
4	A	26	50	20120615	8	1930	38.04	-0.0280814376672786	-0.00323643480855864
4	A	26	50	20120615	8	1932	38.08	-0.0295531602241656	-0.00403381791249927
4	A	26	50	20120615	8	1934	38.12	-0.0300681814482428	-0.00395748573547019
4	A	26	50	20120615	8	1936	38.16	-0.0305555547971756	-0.00377034992582917
4	A	26	50	20120615	8	1938	38.2	-0.0315337380339978	-0.004563327754523
4	A	26	50	20120615	8	1940	38.24	-0.0321009790938657	-0.00448568742994872
4	A	26	50	20120615	8	1942	38.28	-0.0324665532997391	-0.00450195088591601
4	A	26	50	20120615	8	1944	38.32	-0.0326448149192763	-0.00453454850852871
4	A	26	50	20120615	8	1946	38.36	-0.0329514164195988	-0.00480522898436692
4	A	26	50	20120615	8	1948	38.4	-0.0335139198640327	-0.00478564212652806
4	A	26	50	20120615	8	1950	38.44	-0.0342681199568462	-0.00527849555301508
4	A	26	50	20120615	8	1952	38.48	-0.0341450126662416	-0.0053816624323902
4	A	26	50	20120615	8	1954	38.52	-0.0344207136002263	-0.00565566631009998
4	A	26	50	20120615	8	1956	38.56	-0.0341057682398858	-0.00590598211064002
4	A	26	50	20120615	8	1958	38.6	-0.0333965401383557	-0.00648694104206289
4	A	26	50	20120615	8	1960	38.64	-0.0333505145579683	-0.00756520110162644
4	A	26	50	20120615	8	1962	38.68	-0.0338074257467676	-0.00781751801435724
4	A	26	50	20120615	8	1964	38.72	-0.0335157795548672	-0.00903264566248724
4	A	26	50	20120615	8	1966	38.76	-0.0331962521425846	-0.0104306523374355
4	A	26	50	20120615	8	1968	38.8	-0.0327174630699754	-0.0112557823114699
4	A	26	50	20120615	8	1970	38.84	-0.0328467292606441	-0.0122585940774809
4	A	26	50	20120615	8	1972	38.88	-0.0325005509937786	-0.0133943277762193
4	A	26	50	20120615	8	1974	38.92	-0.032468285711353	-0.0144755152578569
4	A	26	50	20120615	8	1976	38.96	-0.0318812598037476	-0.0159382222032838
4	A	26	50	20120615	8	1978	39	-0.0315043718893752	-0.0167566275918291
4	A	26	50	20120615	8	1980	39.04	-0.0310111656166043	-0.0177223226157888
4	A	26	50	20120615	8	1982	39.08	-0.0303810832699857	-0.0195653759348549
4	A	26	50	20120615	8	1984	39.12	-0.0300467561127728	-0.0207731213881893
4	A	26	50	20120615	8	1986	39.16	-0.0302906938101466	-0.0221686814736747
4	A	26	50	20120615	8	1988	39.2	-0.0302907786629603	-0.0226936941165701
4	A	26	50	20120615	8	1990	39.24	-0.03021764967965	-0.0237446103569052
4	A	26	50	20120615	8	1992	39.28	-0.0307783217175206	-0.0253677669020511
4	A	26	50	20120615	8	1994	39.32	-0.030769624304112	-0.0265545042129165
4	A	26	50	20120615	8	1996	39.36	-0.0306700283139819	-0.0278984667165787
4	A	26	50	20120615	8	1998	39.4	-0.0304226540776516	-0.0285194761760879
4	A	26	50	20120615	8	2000	39.44	-0.0300325220532676	-0.0287397611516310
4	A	26	50	20120615	8	2002	39.48	-0.029591817751893	-0.0291072091904746
4	A	26	50	20120615	8	2004	39.52	-0.028647830199009	-0.0294780159865288
4	A	26	50	20120615	8	2006	39.56	-0.0282490926850979	-0.0295215030535718
4	A	26	50	20120615	8	2008	39.6	-0.027308633595052	-0.0294343945691974
4	A	26	50	20120615	8	2010	39.64	-0.0262871471389499	-0.0298818517403323
4	A	26	50	20120615	8	2012	39.68	-0.0252542055529926	-0.0294212423830673
4	A	26	50	20120615	8	2014	39.72	-0.0237624223767233	-0.0296652649332548
4	A	26	50	20120615	8	2016	39.76	-0.0223398649543322	-0.0291615220623375
4	A	26	50	20120615	8	2018	39.8	-0.0214156763913214	-0.0292830030073454
4	A	26	50	20120615	8	2020	39.84	-0.0199740270858383	-0.0286755982823061
4	A	26	50	20120615	8	2022	39.88	-0.0184920019831494	-0.0286039683653719
4	A	26	50	20120615	8	2024	39.92	-0.0170133709930102	-0.0290297173583243
4	A	26	50	20120615	8	2026	39.96	-0.015895859436023	-0.0294965492552637
4	A	26	50	20120615	8	2028	40	-0.0144123494090936	-0.0297279145940679
4	A	26	50	20120615	8	2030	40.04	-0.0135023029817065	-0.0299175606327822
4	A	26	50	20120615	8	2032	40.08	-0.0117344653180620	-0.0306817309312105
4	A	26	50	20120615	8	2034	40.12	-0.0106878765712278	-0.0305647047589241
4	A	26	50	20120615	8	2036	40.16	-0.0095851435459674	-0.0315807464928110
4	A	26	50	20120615	8	2038	40.2	-0.00817496049224708	-0.0316711854501248
4	A	26	50	20120615	8	2040	40.24	-0.00690839082578574	-0.0325158952109303
4	A	26	50	20120615	8	2042	40.28	-0.00578543454658338	-0.0325944547743201
4	A	26	50	20120615	8	2044	40.32	-0.00483529516470301	-0.0326030107663724
4	A	26	50	20120615	8	2046	40.36	-0.00361030337697544	-0.0335672215731984
4	A	26	50	20120615	8	2048	40.4	-0.00228447816225066	-0.0331190572952824
4	A	26	50	20120615	8	2050	40.44	-0.00165833510750998	-0.0330970662743875
4	A	26	50	20120615	8	2052	40.48	-0.00085958728748165	-0.0325798883746276
4	A	26	50	20120615	8	2054	40.52	0.000339241549342000	-0.0322860147963665
4	A	26	50	20120615	8	2056	40.56	0.000565869272712301	-0.0317113491152962
4	A	26	50	20120615	8	2058	40.6	0.0012125891347855	-0.0313528459772346
4	A	26	50	20120615	8	2060	40.64	0.0018214080733871	-0.0304867815916373
4	A	26	50	20120615	8	2062	40.68	0.0023610012581106	-0.0302004740559349
4	A	26	50	20120615	8	2064	40.72	0.0024451469650718	-0.0290002310055489
4	A	26	50	20120615	8	2066	40.76	0.0027711231911988	-0.0279644609924668
4	A	26	50	20120615	8	2068	40.8	0.0025782244612911	-0.0276991545281656
4	A	26	50	20120615	8	2070	40.84	0.0025672643061827	-0.0267152154421445
4	A	26	50	20120615	8	2072	40.88	0.0025252621633802	-0.0272520509104214
4	A	26	50	20120615	8	2074	40.92	0.0025959728414989	-0.0268881737608228
4	A	26	50	20120615	8	2076	40.96	0.0026026903559202	-0.0269523083458764
4	A	26	50	20120615	8	2078	41	0.0026203680254498	-0.0268321001930747
4	A	26	50	20120615	8	2080	41.04	0.002337383891619	-0.0273035989947699
4	A	26	50	20120615	8	2082	41.08	0.0023662338482914	-0.0271754712460189
4	A	26	50	20120615	8	2084	41.12	0.0020445002628515	-0.0272748904594537
4	A	26	50	20120615	8	2086	41.16	0.0021615264351379	-0.0273380350950136
4	A	26	50	20120615	8	2088	41.2	0.0022611577806071	-0.0281843712014158
4	A	26	50	20120615	8	2090	41.24	0.0024258429499454	-0.0277279337741599
4	A	26	50	20120615	8	2092	41.28	0.0021410910491616	-0.0279170848381273
4	A	26	50	20120615	8	2094	41.32	0.0027767093347702	-0.0282272925830339
4	A	26	50	20120615	8	2096	41.36	0.0025297169361017	-0.0286157063379396
4	A	26	50	20120615	8	2098	41.4	0.0032298233601545	-0.0288209794365181
4	A	26	50	20120615	8	2100	41.44	0.0038139642720927	-0.0285799267348116
4	A	26	50	20120615	8	2102	41.48	0.0045325968938126	-0.0290923670191375
4	A	26	50	20120615	8	2104	41.52	0.0053898224446451	-0.0291562187614786
4	A	26	50	20120615	8	2106	41.56	0.0060126420975142	-0.0293461476429053
4	A	26	50	20120615	8	2108	41.6	0.0067274987690225	-0.0294119368578269
4	A	26	50	20120615	8	2110	41.64	0.0076671871126769	-0.0294991089818116
4	A	26	50	20120615	8	2112	41.68	0.0087961750127228	-0.0300929160434486
4	A	26	50	20120615	8	2114	41.72	0.0100535664331644	-0.0306341214316332
4	A	26	50	20120615	8	2116	41.76	0.0113218614401718	-0.0314027182185117
4	A	26	50	20120615	8	2118	41.8	0.0124421519268091	-0.0327031370865885
4	A	26	50	20120615	8	2120	41.84	0.01398476193851	-0.0335793979519705
4	A	26	50	20120615	8	2122	41.88	0.0151456332833196	-0.0346075877803582
4	A	26	50	20120615	8	2124	41.92	0.0162963364326157	-0.0348204693479022
4	A	26	50	20120615	8	2126	41.96	0.0169609319541173	-0.0354019373962075
4	A	26	50	20120615	8	2128	42	0.0173615220877951	-0.0360084087402956
4	A	26	50	20120615	8	2130	42.04	0.0177806949876825	-0.0365865392445937
4	A	26	50	20120615	8	2132	42.08	0.0184189719947884	-0.0372588139457390
4	A	26	50	20120615	8	2134	42.12	0.0194645142235864	-0.0379299855603057
4	A	26	50	20120615	8	2136	42.16	0.0201201789864417	-0.0382110958611664
4	A	26	50	20120615	8	2138	42.2	0.0213316296793095	-0.0390164551295988
4	A	26	50	20120615	8	2140	42.24	0.0223692028146836	-0.0398189152602284
4	A	26	50	20120615	8	2142	42.28	0.0235318207132427	-0.0403812136436957
4	A	26	50	20120615	8	2144	42.32	0.0243620418561016	-0.0410265829318169
4	A	26	50	20120615	8	2146	42.36	0.02490934250474	-0.0413920157163341
4	A	26	50	20120615	8	2148	42.4	0.0259216436437545	-0.0424157578430681
4	A	26	50	20120615	8	2150	42.44	0.0264591650056091	-0.0432307903322672
4	A	26	50	20120615	8	2152	42.48	0.0277965726294097	-0.0437819234996596
4	A	26	50	20120615	8	2154	42.52	0.0289024027823717	-0.0443080957976761
4	A	26	50	20120615	8	2156	42.56	0.0297071680811079	-0.0450937550711847
4	A	26	50	20120615	8	2158	42.6	0.030687500922545	-0.0454538138441649
4	A	26	50	20120615	8	2160	42.64	0.0317074529569319	-0.0459835570314264
4	A	26	50	20120615	8	2162	42.68	0.0326363720643088	-0.0472735390034128
4	A	26	50	20120615	8	2164	42.72	0.0336985949420751	-0.0474785928988891
4	A	26	50	20120615	8	2166	42.76	0.034845394861939	-0.0489892416840805
4	A	26	50	20120615	8	2168	42.8	0.0357443821392684	-0.0502757800460425
4	A	26	50	20120615	8	2170	42.84	0.0360677067149659	-0.0513560624310003
4	A	26	50	20120615	8	2172	42.88	0.0359970172500507	-0.05260337757981
4	A	26	50	20120615	8	2174	42.92	0.0358838589518574	-0.0529635989873498
4	A	26	50	20120615	8	2176	42.96	0.0360709876904306	-0.053681284085983
4	A	26	50	20120615	8	2178	43	0.0360278188214392	-0.0549973865824663
4	A	26	50	20120615	8	2180	43.04	0.036092398883765	-0.0563000681922429
4	A	26	50	20120615	8	2182	43.08	0.0361866350044937	-0.0572886953962232
4	A	26	50	20120615	8	2184	43.12	0.0365778701154564	-0.0580411347931516
4	A	26	50	20120615	8	2186	43.16	0.0367817148583368	-0.0590136328914531
4	A	26	50	20120615	8	2188	43.2	0.0367042583815257	-0.0599302836961765
4	A	26	50	20120615	8	2190	43.24	0.0368441948135225	-0.0612416132218869
4	A	26	50	20120615	8	2192	43.28	0.0374634082218075	-0.062636098505065
4	A	26	50	20120615	8	2194	43.32	0.0375472003753781	-0.0633523269637288
4	A	26	50	20120615	8	2196	43.36	0.0379591607860974	-0.0640195529224564
4	A	26	50	20120615	8	2198	43.4	0.0378482864428074	-0.0643794702740804
4	A	26	50	20120615	8	2200	43.44	0.0385752629245453	-0.0653317309763043
4	A	26	50	20120615	8	2202	43.48	0.0386625906120218	-0.0655370040748827
4	A	26	50	20120615	8	2204	43.52	0.0393533632265629	-0.0661857745466214
4	A	26	50	20120615	8	2206	43.56	0.0406174580192901	-0.0672928916339252
4	A	26	50	20120615	8	2208	43.6	0.041569082325411	-0.0677675017054576
4	A	26	50	20120615	8	2210	43.64	0.0422235096513991	-0.0677513089601684
4	A	26	50	20120615	8	2212	43.68	0.0428320457472883	-0.0692082317721252
4	A	26	50	20120615	8	2214	43.72	0.0439507593858035	-0.06913363200671
4	A	26	50	20120615	8	2216	43.76	0.0443844986853833	-0.0701712404974231
4	A	26	50	20120615	8	2218	43.8	0.0449474971045641	-0.0706288800062071
4	A	26	50	20120615	8	2220	43.84	0.0454892823203092	-0.0708762259582661
4	A	26	50	20120615	8	2222	43.88	0.046354427467091	-0.071629365390908
4	A	26	50	20120615	8	2224	43.92	0.0474881317693674	-0.0714658115924194
4	A	26	50	20120615	8	2226	43.96	0.0485317011702459	-0.0715415922261592
4	A	26	50	20120615	8	2228	44	0.0492810929369474	-0.071711297853644
4	A	26	50	20120615	8	2230	44.04	0.0500450723165448	-0.0727473294962351
4	A	26	50	20120615	8	2232	44.08	0.0510112913066293	-0.0728044354398837
4	A	26	50	20120615	8	2234	44.12	0.0518151515086856	-0.072499651203989
4	A	26	50	20120615	8	2236	44.16	0.0520887381933945	-0.0720717738196251
4	A	26	50	20120615	8	2238	44.2	0.0522016207199431	-0.0720993226998201
4	A	26	50	20120615	8	2240	44.24	0.0524265160316995	-0.0712755079443987
4	A	26	50	20120615	8	2242	44.28	0.0522863391833971	-0.0711428829965194
4	A	26	50	20120615	8	2244	44.32	0.0527733519078715	-0.0710498701705221
4	A	26	50	20120615	8	2246	44.36	0.0527558792993084	-0.0704489071882594
4	A	26	50	20120615	8	2248	44.4	0.0525687152053961	-0.06984835432793
4	A	26	50	20120615	8	2250	44.44	0.0526114668813867	-0.068767287054445
4	A	26	50	20120615	8	2252	44.48	0.0522293180925622	-0.0687728307716095
4	A	26	50	20120615	8	2254	44.52	0.0524096727481716	-0.067666873339427
4	A	26	50	20120615	8	2256	44.56	0.0518701502741263	-0.0671511096532295
4	A	26	50	20120615	8	2258	44.6	0.0514306268410764	-0.0671667932816362
4	A	26	50	20120615	8	2260	44.64	0.051360057584314	-0.0666986885924907
4	A	26	50	20120615	8	2262	44.68	0.0503386701231612	-0.0655139028963414
4	A	26	50	20120615	8	2264	44.72	0.0501646864996503	-0.0655784263901246
4	A	26	50	20120615	8	2266	44.76	0.0499864743775878	-0.0655099996669092
4	A	26	50	20120615	8	2268	44.8	0.049879163852475	-0.0649260426027341
4	A	26	50	20120615	8	2270	44.84	0.0493475397611755	-0.0645518629073336
4	A	26	50	20120615	8	2272	44.88	0.0489844262869006	-0.064366402940764
4	A	26	50	20120615	8	2274	44.92	0.0485150134502099	-0.0645839443419961
4	A	26	50	20120615	8	2276	44.96	0.0478234559471416	-0.0640080836504655
4	A	26	50	20120615	8	2278	45	0.0472501903374981	-0.0637331039653977
4	A	26	50	20120615	8	2280	45.04	0.0463310929433118	-0.0639514585394281
4	A	26	50	20120615	8	2282	45.08	0.0457639650205289	-0.0630892408147205
4	A	26	50	20120615	8	2284	45.12	0.045009326521511	-0.0630574351517027
4	A	26	50	20120615	8	2286	45.16	0.044784530204704	-0.0628453808990927
4	A	26	50	20120615	8	2288	45.2	0.0434357523038619	-0.062299819733136
4	A	26	50	20120615	8	2290	45.24	0.0428834453392127	-0.0627432322534825
4	A	26	50	20120615	8	2292	45.28	0.0426383479867179	-0.063118012989647
4	A	26	50	20120615	8	2294	45.32	0.0417483409655096	-0.0625288940459692
4	A	26	50	20120615	8	2296	45.36	0.0412310711418682	-0.0624967419006287
4	A	26	50	20120615	8	2298	45.4	0.0412399736162433	-0.0631010424268985
4	A	26	50	20120615	8	2300	45.44	0.0407051816865641	-0.062454258925215
4	A	26	50	20120615	8	2302	45.48	0.0401050389481677	-0.0622173286560428
4	A	26	50	20120615	8	2304	45.52	0.0391466476301509	-0.0619638803724621
4	A	26	50	20120615	8	2306	45.56	0.0388666616290722	-0.0623908031626713
4	A	26	50	20120615	8	2308	45.6	0.0388658838116129	-0.0620716858723218
4	A	26	50	20120615	8	2310	45.64	0.038347433119647	-0.0620325121566441
4	A	26	50	20120615	8	2312	45.68	0.0377223507250781	-0.0618817569908951
4	A	26	50	20120615	8	2314	45.72	0.0375443719482534	-0.0619771456956772
4	A	26	50	20120615	8	2316	45.76	0.0364989145722691	-0.0617250621281842
4	A	26	50	20120615	8	2318	45.8	0.0361732918995327	-0.061842936828608
4	A	26	50	20120615	8	2320	45.84	0.0353587755982839	-0.0609999948347555
4	A	26	50	20120615	8	2322	45.88	0.0348912365945634	-0.0612988181604849
4	A	26	50	20120615	8	2324	45.92	0.0348820442064079	-0.061105212323796
4	A	26	50	20120615	8	2326	45.96	0.0348651443543376	-0.0615327997943795
4	A	26	50	20120615	8	2328	46	0.0343461279769466	-0.0614769383586658
4	A	26	50	20120615	8	2330	46.04	0.0337733007735074	-0.0618968890760125
4	A	26	50	20120615	8	2332	46.08	0.0334633758713134	-0.0616829892747036
4	A	26	50	20120615	8	2334	46.12	0.0332953673001034	-0.0616066217423354
4	A	26	50	20120615	8	2336	46.16	0.032779603613906	-0.0623533265032684
4	A	26	50	20120615	8	2338	46.2	0.0329121154247003	-0.0625211936531221
4	A	26	50	20120615	8	2340	46.24	0.0326738204394405	-0.0624493516041535
4	A	26	50	20120615	8	2342	46.28	0.0326051603709872	-0.0625484172641978
4	A	26	50	20120615	8	2344	46.32	0.0323363890834582	-0.06283811891245
4	A	26	50	20120615	8	2346	46.36	0.0320676177959292	-0.0631279619820583
4	A	26	50	20120615	8	2348	46.4	0.032486437142426	-0.0631165775628812
4	A	26	50	20120615	8	2350	46.44	0.0318766282543307	-0.063974015245748
4	A	26	50	20120615	8	2352	46.48	0.0310133922958582	-0.0633787727573452
4	A	26	50	20120615	8	2354	46.52	0.0305853098505279	-0.0634673025263497
4	A	26	50	20120615	8	2356	46.56	0.0295690559846066	-0.0638168961189683
4	A	26	50	20120615	8	2358	46.6	0.029844615497235	-0.0637229216277486
4	A	26	50	20120615	8	2360	46.64	0.0297179726727245	-0.063682545830543
4	A	26	50	20120615	8	2362	46.68	0.0297702985745323	-0.0636181991134549
4	A	26	50	20120615	8	2364	46.72	0.0294426960028085	-0.0640463522694634
4	A	26	50	20120615	8	2366	46.76	0.0291387815082546	-0.0643934002776697
4	A	26	50	20120615	8	2368	46.8	0.0288032593405815	-0.065327417624939
4	A	26	50	20120615	8	2370	46.84	0.027692111744625	-0.0652991333536916
4	A	26	50	20120615	8	2372	46.88	0.0272370885309315	-0.0653344179820728
4	A	26	50	20120615	8	2374	46.92	0.0265633571898169	-0.0659910373390826
4	A	26	50	20120615	8	2376	46.96	0.0253974088183184	-0.0663920375946935
4	A	26	50	20120615	8	2378	47	0.0246025500855866	-0.0666263020713006
4	A	26	50	20120615	8	2380	47.04	0.0238972817820311	-0.0671529552019283
4	A	26	50	20120615	8	2382	47.08	0.02314449590278	-0.0674103420702802
4	A	26	50	20120615	8	2384	47.12	0.0220761282670852	-0.0675649863233257
4	A	26	50	20120615	8	2386	47.16	0.0215061294907707	-0.0672243729868282
4	A	26	50	20120615	8	2388	47.2	0.0205156143116846	-0.0674432932462835
4	A	26	50	20120615	8	2390	47.24	0.0200902188721228	-0.067727833015033
4	A	26	50	20120615	8	2392	47.28	0.0187404227375158	-0.0679529051034847
4	A	26	50	20120615	8	2394	47.32	0.0176579129661973	-0.068325479666492
4	A	26	50	20120615	8	2396	47.36	0.0168461543813951	-0.0687276820036308
4	A	26	50	20120615	8	2398	47.4	0.0163485633394742	-0.0686107972527007
4	A	26	50	20120615	8	2400	47.44	0.0160865802770445	-0.0691779676018904
4	A	26	50	20120615	8	2402	47.48	0.015805576042201	-0.0693343796218888
4	A	26	50	20120615	8	2404	47.52	0.0150721648887543	-0.0694353544702423
4	A	26	50	20120615	8	2406	47.56	0.0143181769279751	-0.0696559010752944
4	A	26	50	20120615	8	2408	47.6	0.0135539359188687	-0.0705143287076548
4	A	26	50	20120615	8	2410	47.64	0.0127017308261827	-0.0711057528194393
4	A	26	50	20120615	8	2412	47.68	0.0120335856286395	-0.071054911841872
4	A	26	50	20120615	8	2414	47.72	0.0103351858509075	-0.0714665186992006
4	A	26	50	20120615	8	2416	47.76	0.0097796120529292	-0.0713852721300423
4	A	26	50	20120615	8	2418	47.8	0.0096869810645938	-0.07132785505941
4	A	26	50	20120615	8	2420	47.84	0.0089044259898547	-0.0717883937059967
4	A	26	50	20120615	8	2422	47.88	0.0084567566866855	-0.0721215117106137
4	A	26	50	20120615	8	2424	47.92	0.0069808834129929	-0.071098469619593
4	A	26	50	20120615	8	2426	47.96	0.0066982528325526	-0.0708977220044142
4	A	26	50	20120615	8	2428	48	0.0064170364656747	-0.07099410065869
4	A	26	50	20120615	8	2430	48.04	0.0059408707592237	-0.0703452594762731
4	A	26	50	20120615	8	2432	48.08	0.0060478560152172	-0.0695190052024566
4	A	26	50	20120615	8	2434	48.12	0.0054367036242377	-0.0687476224148602
4	A	26	50	20120615	8	2436	48.16	0.0052360974304151	-0.068844566754561
4	A	26	50	20120615	8	2438	48.2	0.0048456330658439	-0.0683887657234081
4	A	26	50	20120615	8	2440	48.24	0.0047532849202209	-0.068009049381911
4	A	26	50	20120615	8	2442	48.28	0.0043702451768522	-0.0670085639972101
4	A	26	50	20120615	8	2444	48.32	0.0040762301772348	-0.0672436062912765
4	A	26	50	20120615	8	2446	48.36	0.003501847338877	-0.0673882096280291
4	A	26	50	20120615	8	2448	48.4	0.0034329751383894	-0.066913175292428
4	A	26	50	20120615	8	2450	48.44	0.0030880484505266	-0.0667586017500606
4	A	26	50	20120615	8	2452	48.48	0.00281354959807	-0.0654681318743952
4	A	26	50	20120615	8	2454	48.52	0.0028666533173371	-0.0658876583276731
4	A	26	50	20120615	8	2456	48.56	0.0027764972027358	-0.0648877386283972
4	A	26	50	20120615	8	2458	48.6	0.002816519446551	-0.0645343266591602
4	A	26	50	20120615	8	2460	48.64	0.0031328790204538	-0.0646153610962842
4	A	26	50	20120615	8	2462	48.68	0.0029902555826885	-0.063978187175757
4	A	26	50	20120615	8	2464	48.72	0.0031702142585005	-0.0632608273462432
4	A	26	50	20120615	8	2466	48.76	0.0029144537357453	-0.062949629651843
4	A	26	50	20120615	8	2468	48.8	0.0026287825961459	-0.0623461847247784
4	A	26	50	20120615	8	2470	48.84	0.0027142010953133	-0.0619323858364281
4	A	26	50	20120615	8	2472	48.88	0.002538838613579	-0.0621279715721043
4	A	26	50	20120615	8	2474	48.92	0.0022312471637629	-0.0613828224460899
4	A	26	50	20120615	8	2476	48.96	0.0018487023951409	-0.0610152683412291
4	A	26	50	20120615	8	2478	49	0.0013185137306073	-0.060293453738994
4	A	26	50	20120615	8	2480	49.04	0.0013376056136993	-0.0601796095472228
4	A	26	50	20120615	8	2482	49.08	0.001051368788675	-0.059881069064206
4	A	26	50	20120615	8	2484	49.12	0.0006116190814551	-0.0596154090465141
4	A	26	50	20120615	8	2486	49.16	0.000241590102860201	-0.0596130755941362
4	A	26	50	20120615	8	2488	49.2	-0.000176027162108600	-0.059220772751934
4	A	26	50	20120615	8	2490	49.24	-0.000391836151726799	-0.059338152477611
4	A	26	50	20120615	8	2492	49.28	-0.000891548513991289	-0.0589193331311141
4	A	26	50	20120615	8	2494	49.32	-0.00101790849578932	-0.058634439808974
4	A	26	50	20120615	8	2496	49.36	-0.00119037183972072	-0.0585848716236128
4	A	26	50	20120615	8	2498	49.4	-0.00216016879011807	-0.058185709845633
4	A	26	50	20120615	8	2500	49.44	-0.00260281763514085	-0.058355556894474
4	A	26	50	20120615	8	2502	49.48	-0.00294328955028217	-0.058071794943184
4	A	26	50	20120615	8	2504	49.52	-0.0035138540120216	-0.0576341665563075
4	A	26	50	20120615	8	2506	49.56	-0.00338961535056712	-0.0576403183853038
4	A	26	50	20120615	8	2508	49.6	-0.00336939209662519	-0.0577762243086479
4	A	26	50	20120615	8	2510	49.64	-0.00402629429634749	-0.0576878359609996
4	A	26	50	20120615	8	2512	49.68	-0.00445946791050237	-0.0574440255428465
4	A	26	50	20120615	8	2514	49.72	-0.00502536546748596	-0.0574739361596906
4	A	26	50	20120615	8	2516	49.76	-0.00579802104728851	-0.0568732489490727
4	A	26	50	20120615	8	2518	49.8	-0.00627199472271784	-0.056679713823062
4	A	26	50	20120615	8	2520	49.84	-0.00664916547980275	-0.0566111244652868
4	A	26	50	20120615	8	2522	49.88	-0.00694551393179803	-0.0559052197656283
4	A	26	50	20120615	8	2524	49.92	-0.00737776830713737	-0.0557108361114801
4	A	26	50	20120615	8	2526	49.96	-0.00766556076708029	-0.0556262661404502
4	A	26	50	20120615	8	2528	50	-0.00833200890834861	-0.0558753798594622
4	A	26	50	20120615	8	2530	50.04	-0.00899103242841448	-0.0556153059853418
4	A	26	50	20120615	8	2532	50.08	-0.00879601237816323	-0.0558028307037125
4	A	26	50	20120615	8	2534	50.12	-0.0094182663456074	-0.0555160281932632
4	A	26	50	20120615	8	2536	50.16	-0.00989216931035861	-0.0555178666708943
4	A	26	50	20120615	8	2538	50.2	-0.0105495664848277	-0.0550362562422281
4	A	26	50	20120615	8	2540	50.24	-0.0103319897282566	-0.055139281700247
4	A	26	50	20120615	8	2542	50.28	-0.0108482483892009	-0.0547299375846181
4	A	26	50	20120615	8	2544	50.32	-0.0111752852754997	-0.0546605704093837
4	A	26	50	20120615	8	2546	50.36	-0.0113114740415562	-0.0547082294064357
4	A	26	50	20120615	8	2548	50.4	-0.0117614060864253	-0.0542580145188542
4	A	26	50	20120615	8	2550	50.44	-0.0121530018218464	-0.0544094767913844
4	A	26	50	20120615	8	2552	50.48	-0.0122543302235904	-0.0539913645516688
4	A	26	50	20120615	8	2554	50.52	-0.0125866704107481	-0.0543382711385189
4	A	26	50	20120615	8	2556	50.56	-0.0127545375606018	-0.0545331497674139
4	A	26	50	20120615	8	2558	50.6	-0.0129319506520015	-0.053916340522185
4	A	26	50	20120615	8	2560	50.64	-0.0131889839669628	-0.0537701815505136
4	A	26	50	20120615	8	2562	50.68	-0.013802328388964	-0.0533802828713674
4	A	26	50	20120615	8	2564	50.72	-0.0144539979985055	-0.0530217797333058
4	A	26	50	20120615	8	2566	50.76	-0.0148976367930219	-0.0525946872374691
4	A	26	50	20120615	8	2568	50.8	-0.0155060314675548	-0.0525328861047934
4	A	26	50	20120615	8	2570	50.84	-0.0155029909083957	-0.0523662210364677
4	A	26	50	20120615	8	2572	50.88	-0.0160427962251536	-0.0521975053584766
4	A	26	50	20120615	8	2574	50.92	-0.0168954255819083	-0.0517547150920976
4	A	26	50	20120615	8	2576	50.96	-0.0172132700800516	-0.0512429819145529
4	A	26	50	20120615	8	2578	51	-0.0179898854578288	-0.0512413555689562
4	A	26	50	20120615	8	2580	51.04	-0.0180241801367164	-0.0510444263303957
4	A	26	50	20120615	8	2582	51.08	-0.0180948201041569	-0.0505336831023447
4	A	26	50	20120615	8	2584	51.12	-0.0189504193093926	-0.0495997364657535
4	A	26	50	20120615	8	2586	51.16	-0.0196037152645309	-0.0493886650915693
4	A	26	50	20120615	8	2588	51.2	-0.0199225497121679	-0.0489443899009498
4	A	26	50	20120615	8	2590	51.24	-0.0201231559059905	-0.0491633808710833
4	A	26	50	20120615	8	2592	51.28	-0.0201950686656372	-0.0487560166544417
4	A	26	50	20120615	8	2594	51.32	-0.0206882756455148	-0.0488275051500196
4	A	26	50	20120615	8	2596	51.36	-0.0208782045269415	-0.048157309342811
4	A	26	50	20120615	8	2598	51.4	-0.0217563604384971	-0.0476455761652663
4	A	26	50	20120615	8	2600	51.44	-0.0224954284461933	-0.0465615814697074
4	A	26	50	20120615	8	2602	51.48	-0.0229212481498238	-0.0464074321914087
4	A	26	50	20120615	8	2604	51.52	-0.0231519063818469	-0.045910618966947
4	A	26	50	20120615	8	2606	51.56	-0.0241137837362949	-0.0453759755296919
4	A	26	50	20120615	8	2608	51.6	-0.0245777872061095	-0.0450070072112687
4	A	26	50	20120615	8	2610	51.64	-0.024665680579011	-0.0445613178070869
4	A	26	50	20120615	8	2612	51.68	-0.0258886924677513	-0.0438489784357195
4	A	26	50	20120615	8	2614	51.72	-0.0261611407105425	-0.0434943643849545
4	A	26	50	20120615	8	2616	51.76	-0.0264867633832789	-0.0427999148151512
4	A	26	50	20120615	8	2618	51.8	-0.0269317456806796	-0.0424757063559771
4	A	26	50	20120615	8	2620	51.84	-0.0272609038873219	-0.0415230213896845
4	A	26	50	20120615	8	2622	51.88	-0.0277901026023619	-0.0408794127974485
4	A	26	50	20120615	8	2624	51.92	-0.0286732789720639	-0.0396883621352179
4	A	26	50	20120615	8	2626	51.96	-0.0292417928241379	-0.0395057871643155
4	A	26	50	20120615	8	2628	52	-0.0296915834476507	-0.0384323283597962
4	A	26	50	20120615	8	2630	52.04	-0.030027317747358	-0.0380622286705232
4	A	26	50	20120615	8	2632	52.08	-0.0303733050953926	-0.0374776634945163
4	A	26	50	20120615	8	2634	52.12	-0.0307557084426583	-0.0364950679113794
4	A	26	50	20120615	8	2636	52.16	-0.031341334278837	-0.0356789252645339
4	A	26	50	20120615	8	2638	52.2	-0.0317958625177837	-0.0353280588797092
4	A	26	50	20120615	8	2640	52.24	-0.0320466732930706	-0.0350933701390333
4	A	26	50	20120615	8	2642	52.28	-0.0322136919147868	-0.0346880565320572
4	A	26	50	20120615	8	2644	52.32	-0.0324011529935472	-0.0338429861467934
4	A	26	50	20120615	8	2646	52.36	-0.032420930770217	-0.0329372035732968
4	A	26	50	20120615	8	2648	52.4	-0.0326253270563868	-0.0319187859606251
4	A	26	50	20120615	8	2650	52.44	-0.0326529395761921	-0.0316711218105145
4	A	26	50	20120615	8	2652	52.48	-0.0329386814264696	-0.0309307102999341
4	A	26	50	20120615	8	2654	52.52	-0.0333681285878876	-0.0298925856212707
4	A	26	50	20120615	8	2656	52.56	-0.0337100571429982	-0.0289777591520428
4	A	26	50	20120615	8	2658	52.6	-0.0335514318787746	-0.0282966244029292
4	A	26	50	20120615	8	2660	52.64	-0.0340282834788034	-0.0274846041886180
4	A	26	50	20120615	8	2662	52.68	-0.0341680784894439	-0.0275483145096029
4	A	26	50	20120615	8	2664	52.72	-0.0340901199668181	-0.0266281210999058
4	A	26	50	20120615	8	2666	52.76	-0.0341198679491027	-0.0266357083556679
4	A	26	50	20120615	8	2668	52.8	-0.0344426763368499	-0.0253700437858865
4	A	26	50	20120615	8	2670	52.84	-0.0341696765507694	-0.0251288355206881
4	A	26	50	20120615	8	2672	52.88	-0.0340170121967113	-0.0236922066733514
4	A	26	50	20120615	8	2674	52.92	-0.0338903764432686	-0.0231871132284821
4	A	26	50	20120615	8	2676	52.96	-0.0336531774735195	-0.0228647078916001
4	A	26	50	20120615	8	2678	53	-0.0336080357766086	-0.0217076266391376
4	A	26	50	20120615	8	2680	53.04	-0.0335742286478467	-0.0210141037327711
4	A	26	50	20120615	8	2682	53.08	-0.0335300206854403	-0.0198833830675579
4	A	26	50	20120615	8	2684	53.12	-0.033398633174428	-0.0186036682860343
4	A	26	50	20120615	8	2686	53.16	-0.0333329075991167	-0.0176596453778112
4	A	26	50	20120615	8	2688	53.2	-0.0332714105223569	-0.0173132832631826
4	A	26	50	20120615	8	2690	53.24	-0.0333527490153968	-0.0174169239041011
4	A	26	50	20120615	8	2692	53.28	-0.0334516449698136	-0.0163231287085549
4	A	26	50	20120615	8	2694	53.32	-0.0331737025073326	-0.0156023535532880
4	A	26	50	20120615	8	2696	53.36	-0.0331414584381104	-0.0146141011159017
4	A	26	50	20120615	8	2698	53.4	-0.0329566277965761	-0.0143760819022865
4	A	26	50	20120615	8	2700	53.44	-0.032561574308995	-0.0140685540920806
4	A	26	50	20120615	8	2702	53.48	-0.0326818107460679	-0.0133721670496969
4	A	26	50	20120615	8	2704	53.52	-0.0319442771600869	-0.0125576012509734
4	A	26	50	20120615	8	2706	53.56	-0.0318669196782251	-0.0123188820016448
4	A	26	50	20120615	8	2708	53.6	-0.0312616574867329	-0.0112719184882166
4	A	26	50	20120615	8	2710	53.64	-0.0311008048361486	-0.0108826420630378
4	A	26	50	20120615	8	2712	53.68	-0.0307304081620274	-0.0107142233698948
4	A	26	50	20120615	8	2714	53.72	-0.0303678957285165	-0.0101334553573028
4	A	26	50	20120615	8	2716	53.76	-0.0299766747596894	-0.00867233940213364
4	A	26	50	20120615	8	2718	53.8	-0.0292131337862964	-0.00845809311850194
4	A	26	50	20120615	8	2720	53.84	-0.0283795397440912	-0.00718846875074588
4	A	26	50	20120615	8	2722	53.88	-0.028244241932579	-0.00608873385823769
4	A	26	50	20120615	8	2724	53.92	-0.0277690591045538	-0.00464525314619128
4	A	26	50	20120615	8	2726	53.96	-0.0274823202337148	-0.00383739071975346
4	A	26	50	20120615	8	2728	54	-0.0274318540227416	-0.00258197212723143
4	A	26	50	20120615	8	2730	54.04	-0.0269839796586058	-0.0007545182908651
4	A	26	50	20120615	8	2732	54.08	-0.0270192147895123	-0.000129980368517709
4	A	26	50	20120615	8	2734	54.12	-0.0268034057998942	7.16864854766906e-05
4	A	26	50	20120615	8	2736	54.16	-0.0264090523480265	0.00179540068597514
4	A	26	50	20120615	8	2738	54.2	-0.0258696359399983	0.00327244068585666
4	A	26	50	20120615	8	2740	54.24	-0.0261068985493576	0.00366167468462861
4	A	26	50	20120615	8	2742	54.28	-0.0257912248690325	0.00461812853006497
4	A	26	50	20120615	8	2744	54.32	-0.0256059346080904	0.00621522819032415
4	A	26	50	20120615	8	2746	54.36	-0.025634402727101	0.00677252732884852
4	A	26	50	20120615	8	2748	54.4	-0.0257441810548802	0.00762837402145765
4	A	26	50	20120615	8	2750	54.44	-0.0256074195323309	0.00924496861567415
4	A	26	50	20120615	8	2752	54.48	-0.0254210544690814	0.0105222580209383
4	A	26	50	20120615	8	2754	54.52	-0.0249518325512216	0.0113099608330445
4	A	26	50	20120615	8	2756	54.56	-0.0251192683659388	0.0119663044184097
4	A	26	50	20120615	8	2758	54.6	-0.0251952469895773	0.0122502431463951
4	A	26	50	20120615	8	2760	54.64	-0.0248566701206095	0.0126220540340786
4	A	26	50	20120615	8	2762	54.68	-0.0250012098177519	0.0130864746968942
4	A	26	50	20120615	8	2764	54.72	-0.0254717540252924	0.0136791362455457
4	A	26	50	20120615	8	2766	54.76	-0.0253400129608896	0.0138257265523534
4	A	26	50	20120615	8	2768	54.8	-0.0257021223435352	0.0144177870602409
4	A	26	50	20120615	8	2770	54.84	-0.025684953790888	0.0143810740761617
4	A	26	50	20120615	8	2772	54.88	-0.0260950474397049	0.0153037352885252
4	A	26	50	20120615	8	2774	54.92	-0.0261315482917498	0.0155263183611071
4	A	26	50	20120615	8	2776	54.96	-0.0269337093162109	0.0165636249172247
4	A	26	50	20120615	8	2778	55	-0.026863151373157	0.0166787305874933
4	A	26	50	20120615	8	2780	55.04	-0.0273971463934938	0.0177328973977015
4	A	26	50	20120615	8	2782	55.08	-0.0276724195278758	0.0178229156264805
4	A	26	50	20120615	8	2784	55.12	-0.0275705544320849	0.0182394432398994
4	A	26	50	20120615	8	2786	55.16	-0.0280028363845887	0.0192691752681769
4	A	26	50	20120615	8	2788	55.2	-0.027984615657051	0.0193394390548099
4	A	26	50	20120615	8	2790	55.24	-0.0285231107049433	0.0203462551665227
4	A	26	50	20120615	8	2792	55.28	-0.028433287637636	0.0205333761269213
4	A	26	50	20120615	8	2794	55.32	-0.0286862402393631	0.0212823938341356
4	A	26	50	20120615	8	2796	55.36	-0.0287734547897546	0.0215418030278817
4	A	26	50	20120615	8	2798	55.4	-0.0295210929316388	0.0227853775818188
4	A	26	50	20120615	8	2800	55.44	-0.0293677709682741	0.0229368610675524
4	A	26	50	20120615	8	2802	55.48	-0.0298032851058747	0.0235293387684408
4	A	26	50	20120615	8	2804	55.52	-0.0298756150585223	0.0238138148975800
4	A	26	50	20120615	8	2806	55.56	-0.0301112583933527	0.0246248310202619
4	A	26	50	20120615	8	2808	55.6	-0.0303559597660501	0.0251880698557482
4	A	26	50	20120615	8	2810	55.64	-0.0305089918156345	0.0259330634182707
4	A	26	50	20120615	8	2812	55.68	-0.0304622803416693	0.0263190447258492
4	A	26	50	20120615	8	2814	55.72	-0.0308458221308527	0.0270436806841414
4	A	26	50	20120615	8	2816	55.76	-0.0309063504713223	0.0276946431869017
4	A	26	50	20120615	8	2818	55.8	-0.0311783744500447	0.0283980023021480
4	A	26	50	20120615	8	2820	55.84	-0.0314232808837087	0.0289996441069206
4	A	26	50	20120615	8	2822	55.88	-0.0315173543698778	0.0293463809881432
4	A	26	50	20120615	8	2824	55.92	-0.0315068396920415	0.0290478900026009
4	A	26	50	20120615	8	2826	55.96	-0.0314406262130512	0.0300650206809309
4	A	26	50	20120615	8	2828	56	-0.0313042606702994	0.0303231500114030
4	A	26	50	20120615	8	2830	56.04	-0.0312815837558267	0.0305797378490922
4	A	26	50	20120615	8	2832	56.08	-0.0307772751994845	0.0310810765569535
4	A	26	50	20120615	8	2834	56.12	-0.0307640452316085	0.0315445921230891
4	A	26	50	20120615	8	2836	56.16	-0.0305335779184163	0.0320816609366037
4	A	26	50	20120615	8	2838	56.2	-0.0304855441547703	0.0321019761144272
4	A	26	50	20120615	8	2840	56.24	-0.0301090946466022	0.0333379846258056
4	A	26	50	20120615	8	2842	56.28	-0.0300332150179131	0.0335538713971697
4	A	26	50	20120615	8	2844	56.32	-0.0297553574082459	0.0343353304563980
4	A	26	50	20120615	8	2846	56.36	-0.0295027152263957	0.0348662898673232
4	A	26	50	20120615	8	2848	56.4	-0.0292184583003587	0.0360400871240928
4	A	26	50	20120615	8	2850	56.44	-0.0290611977522228	0.0376535633774043
4	A	26	50	20120615	8	2852	56.48	-0.0289162408620796	0.0383386084270178
4	A	26	50	20120615	8	2854	56.52	-0.0281380698493838	0.0393644082344852
4	A	26	50	20120615	8	2856	56.56	-0.027723422432896	0.0404257755130462
4	A	26	50	20120615	8	2858	56.6	-0.027575637115628	0.0416924866008637
4	A	26	50	20120615	8	2860	56.64	-0.0270806623687974	0.0426323729344169
4	A	26	50	20120615	8	2862	56.68	-0.0263855056922129	0.0444037461319673
4	A	26	50	20120615	8	2864	56.72	-0.0259382606531125	0.0453810384142453
4	A	26	50	20120615	8	2866	56.76	-0.0257085216599049	0.0467181066267909
4	A	26	50	20120615	8	2868	56.8	-0.0257339067933495	0.0474278297030678
4	A	26	50	20120615	8	2870	56.84	-0.0253476850694654	0.0486625795643758
4	A	26	50	20120615	8	2872	56.88	-0.0252823484028838	0.0497506754792656
4	A	26	50	20120615	8	2874	56.92	-0.0249031977468116	0.0504870564811933
4	A	26	50	20120615	8	2876	56.96	-0.025119148157786	0.0509483729452394
4	A	26	50	20120615	8	2878	57	-0.0251282698352633	0.0519376860427975
4	A	26	50	20120615	8	2880	57.04	-0.0250801865741426	0.0527229988339833
4	A	26	50	20120615	8	2882	57.08	-0.0250683778908968	0.0531207463984007
4	A	26	50	20120615	8	2884	57.12	-0.0250638524074972	0.0540903312167637
4	A	26	50	20120615	8	2886	57.16	-0.0249538265923445	0.0557982769360417
4	A	26	50	20120615	8	2888	57.2	-0.0252767622593124	0.056122061131147
4	A	26	50	20120615	8	2890	57.24	-0.0248886313471191	0.0569463355059762
4	A	26	50	20120615	8	2892	57.28	-0.0248846715491445	0.0578237136000725
4	A	26	50	20120615	8	2894	57.32	-0.0248450735693981	0.0588668375236788
4	A	26	50	20120615	8	2896	57.36	-0.0248017279237113	0.059977207302176
4	A	26	50	20120615	8	2898	57.4	-0.0248346790997146	0.0610240081810447
4	A	26	50	20120615	8	2900	57.44	-0.0247238754671027	0.0621226399869742
4	A	26	50	20120615	8	2902	57.48	-0.0248731457086112	0.0622235441246495
4	A	26	50	20120615	8	2904	57.52	-0.0247095919101227	0.0639628146743341
4	A	26	50	20120615	8	2906	57.56	-0.0246360528048793	0.0649159946153735
4	A	26	50	20120615	8	2908	57.6	-0.0243868683751892	0.0659268744697578
4	A	26	50	20120615	8	2910	57.64	-0.024392737361473	0.0665656040252036
4	A	26	50	20120615	8	2912	57.68	-0.0239925149233214	0.0668068688589445
4	A	26	50	20120615	8	2914	57.72	-0.0240186071635472	0.0670337794250272
4	A	26	50	20120615	8	2916	57.76	-0.0240669732673804	0.0669173896488439
4	A	26	50	20120615	8	2918	57.8	-0.0240294258972994	0.0675566848897147
4	A	26	50	20120615	8	2920	57.84	-0.0242474976286173	0.0681194004661829
4	A	26	50	20120615	8	2922	57.88	-0.0242156071127858	0.0687512003751731
4	A	26	50	20120615	8	2924	57.92	-0.0242346989958778	0.0695786567305176
4	A	26	50	20120615	8	2926	57.96	-0.0244910959147361	0.0695985971417471
4	A	26	50	20120615	8	2928	58	-0.024330724096763	0.069825012733083
4	A	26	50	20120615	8	2930	58.04	-0.0241071369325518	0.0697736767807688
4	A	26	50	20120615	8	2932	58.08	-0.0242390830579212	0.0701871928264068
4	A	26	50	20120615	8	2934	58.12	-0.0239839589312691	0.070493652905373
4	A	26	50	20120615	8	2936	58.16	-0.0240092026433574	0.0704713790417656
4	A	26	50	20120615	8	2938	58.2	-0.0236852063162178	0.0708516610686878
4	A	26	50	20120615	8	2940	58.24	-0.0235338854650438	0.0710944815373472
4	A	26	50	20120615	8	2942	58.28	-0.0234051213201898	0.0718496008689763
4	A	26	50	20120615	8	2944	58.32	-0.0234518610784262	0.0722158114709529
4	A	26	50	20120615	8	2946	58.36	-0.0229587248092267	0.0729224939880707
4	A	26	50	20120615	8	2948	58.4	-0.0230355166056635	0.073141414247526
4	A	26	50	20120615	8	2950	58.44	-0.0226171215232355	0.0742143073666204
4	A	26	50	20120615	8	2952	58.48	-0.0227799682149427	0.074289755660173
4	A	26	50	20120615	8	2954	58.52	-0.0223390164261948	0.0740135597514415
4	A	26	50	20120615	8	2956	58.56	-0.0223035903764574	0.0745247272435613
4	A	26	50	20120615	8	2958	58.6	-0.0222388901059788	0.0747645071530616
4	A	26	50	20120615	8	2960	58.64	-0.0215502388117812	0.0757214347600414
4	A	26	50	20120615	8	2962	58.68	-0.021232465024316	0.0755992467082524
4	A	26	50	20120615	8	2964	58.72	-0.0213444000277778	0.0758042369641183
4	A	26	50	20120615	8	2966	58.76	-0.02120863552579	0.0762591894671338
4	A	26	50	20120615	8	2968	58.8	-0.0204561324892513	0.0763938225982717
4	A	26	50	20120615	8	2970	58.84	-0.0205040743290157	0.0769728016307072
4	A	26	50	20120615	8	2972	58.88	-0.0196616980205882	0.077478029425865
4	A	26	50	20120615	8	2974	58.92	-0.0192812745723098	0.077355275688651
4	A	26	50	20120615	8	2976	58.96	-0.0191354691540291	0.0778247945913589
4	A	26	50	20120615	8	2978	59	-0.0187923809437974	0.0779324162434555
4	A	26	50	20120615	8	2980	59.04	-0.0188276655721787	0.078164559399719
4	A	26	50	20120615	8	2982	59.08	-0.0181277005694821	0.0788697569925964
4	A	26	50	20120615	8	2984	59.12	-0.0180332311035156	0.07880046052804
4	A	26	50	20120615	8	2986	59.16	-0.0177101540151914	0.07891847664982
4	A	26	50	20120615	8	2988	59.2	-0.0175206493978334	0.0792559080058024
4	A	26	50	20120615	8	2990	59.24	-0.0175546612340085	0.0791861165664992
4	A	26	50	20120615	8	2992	59.28	-0.0174779401482498	0.0792468570390032
4	A	26	50	20120615	8	2994	59.32	-0.0166275028225167	0.079923770360633
4	A	26	50	20120615	8	2996	59.36	-0.0161216386312558	0.0802405541986046
4	A	26	50	20120615	8	2998	59.4	-0.0154613423189838	0.0813198819894078
4	A	26	50	20120615	8	3000	59.44	-0.0154727267381609	0.0814093309972279
4	A	26	50	20120615	8	3002	59.48	-0.0149534982287357	0.082232474001207
4	A	26	50	20120615	8	3004	59.52	-0.0144960708519861	0.0828928410241572
4	A	26	50	20120615	8	3006	59.56	-0.0135022322710284	0.0838794671159468
4	A	26	50	20120615	8	3008	59.6	-0.0130276221994960	0.0853085299207249
4	A	26	50	20120615	8	3010	59.64	-0.0125376679108118	0.085792544512447
4	A	26	50	20120615	8	3012	59.68	-0.0122002365548296	0.0868141723899054
4	A	26	50	20120615	8	3014	59.72	-0.0115311721184709	0.0880507607288444
4	A	26	50	20120615	8	3016	59.76	-0.0110848463181860	0.0887976069111336
4	A	26	50	20120615	8	3018	59.8	-0.0103853762902362	0.090330048727321
4	A	26	50	20120615	8	3020	59.84	-0.0098107106091659	0.0912456812982796
4	A	26	50	20120615	8	3022	59.88	-0.00950990738444916	0.0926399544494232
4	A	26	50	20120615	8	3024	59.92	-0.00924792432201953	0.0935660522007432
4	A	26	50	20120615	8	3026	59.96	-0.00888885549853299	0.095016469630313
4	A	26	50	20120615	8	3028	60	-0.00864433797359871	0.0958420875080265
4	A	26	50	20120615	8	3030	60.04	-0.00815714140136117	0.0974534424409944
4	A	26	50	20120615	8	3032	60.08	-0.0078513884291761	0.0988969302241086
4	A	26	50	20120615	8	3034	60.12	-0.00733654398179419	0.099827412037472
4	A	26	50	20120615	8	3036	60.16	-0.00704295324624552	0.101499719574978
4	A	26	50	20120615	8	3038	60.2	-0.00688632909421271	0.102506710342066
4	A	26	50	20120615	8	3040	60.24	-0.00633054316420008	0.103691679885978
4	A	26	50	20120615	8	3042	60.28	-0.00615100875245681	0.104685235624223
4	A	26	50	20120615	8	3044	60.32	-0.00568481325162053	0.105578947884965
4	A	26	50	20120615	8	3046	60.36	-0.00544460907805145	0.106607293276845
4	A	26	50	20120615	8	3048	60.4	-0.00541653693883835	0.107628709022269
4	A	26	50	20120615	8	3050	60.44	-0.00530424838198592	0.108374706676420
4	A	26	50	20120615	8	3052	60.48	-0.00506913537724139	0.109438124564647
4	A	26	50	20120615	8	3054	60.52	-0.00497530230737794	0.110184192929477
4	A	26	50	20120615	8	3056	60.56	-0.00537856530468864	0.110588021612212
4	A	26	50	20120615	8	3058	60.6	-0.00512902732160789	0.111548343331742
4	A	26	50	20120615	8	3060	60.64	-0.00556142311830347	0.112165293998327
4	A	26	50	20120615	8	3062	60.68	-0.00583266927956663	0.113417438686452
4	A	26	50	20120615	8	3064	60.72	-0.00634001839506798	0.113652410269840
4	A	26	50	20120615	8	3066	60.76	-0.00646121649736336	0.114545203291767
4	A	26	50	20120615	8	3068	60.8	-0.0066930768109144	0.114769992537506
4	A	26	50	20120615	8	3070	60.84	-0.0070000318646275	0.114842046718509
4	A	26	50	20120615	8	3072	60.88	-0.00688526843404091	0.115553749693773
4	A	26	50	20120615	8	3074	60.92	-0.00692670489141846	0.115743395732487
4	A	26	50	20120615	8	3076	60.96	-0.00689000604947487	0.115831430526745
4	A	26	50	20120615	8	3078	61	-0.00690980503934811	0.116227127481497
4	A	26	50	20120615	8	3080	61.04	-0.0070652271098529	0.116484231507136
4	A	26	50	20120615	8	3082	61.08	-0.00687126771977343	0.117468877699939
4	A	26	50	20120615	8	3084	61.12	-0.00685465071041556	0.117917961216670
4	A	26	50	20120615	8	3086	61.16	-0.00656346413792292	0.118248180083484
4	A	26	50	20120615	8	3088	61.2	-0.00606757015227679	0.118851271457158
4	A	26	50	20120615	8	3090	61.24	-0.00595598870220556	0.119462353137460
4	A	26	50	20120615	8	3092	61.28	-0.00564903364849248	0.119706799951716
4	A	26	50	20120615	8	3094	61.32	-0.00496094803971986	0.120133680315518
4	A	26	50	20120615	8	3096	61.36	-0.00459749515418997	0.120865677255403
4	A	26	50	20120615	8	3098	61.4	-0.00412514782435735	0.121309740313988
4	A	26	50	20120615	8	3100	61.44	-0.00362225348157749	0.121498113560496
4	A	26	50	20120615	8	3102	61.48	-0.0030492141461039	0.121575188199645
4	A	26	50	20120615	8	3104	61.52	-0.00265528495830488	0.121809028412184
4	A	26	50	20120615	8	3106	61.56	-0.0022520219609942	0.122235343090561
4	A	26	50	20120615	8	3108	61.6	-0.00155997655424691	0.122588260085051
4	A	26	50	20120615	8	3110	61.64	-0.00107221429658443	0.122329459003137
4	A	26	50	20120615	8	3112	61.68	-0.0006014226016704	0.122701255748685
4	A	26	50	20120615	8	3114	61.72	-0.0003726735579566	0.122502205189781
4	A	26	50	20120615	8	3116	61.76	0.0005198366212571	0.122617322173758
4	A	26	50	20120615	8	3118	61.8	0.000777223489609	0.122824928724714
4	A	26	50	20120615	8	3120	61.84	0.0009406358667412	0.123271466657034
4	A	26	50	20120615	8	3122	61.88	0.0016879063130991	0.123274719348227
4	A	26	50	20120615	8	3124	61.92	0.0023748605510219	0.123671476963151
4	A	26	50	20120615	8	3126	61.96	0.003004821982381	0.124255617875089
4	A	26	50	20120615	8	3128	62	0.0036530267686947	0.124475457373360
4	A	26	50	20120615	8	3130	62.04	0.0045253844046445	0.124856234375029
4	A	26	50	20120615	8	3132	62.08	0.0056292488007548	0.125158663945342
4	A	26	50	20120615	8	3134	62.12	0.0067464068043515	0.125599262180700
4	A	26	50	20120615	8	3136	62.16	0.0083979961131689	0.126217909903560
4	A	26	50	20120615	8	3138	62.2	0.0097966533263559	0.126424385083666
4	A	26	50	20120615	8	3140	62.24	0.0106951739132096	0.126986747106744
4	A	26	50	20120615	8	3142	62.28	0.0110843654855747	0.126897368809602
4	A	26	50	20120615	8	3144	62.32	0.0119019930566607	0.127481226878828
4	A	26	50	20120615	8	3146	62.36	0.012651879798109	0.127653407380047
4	A	26	50	20120615	8	3148	62.4	0.0131848261790893	0.127185514822935
4	A	26	50	20120615	8	3150	62.44	0.0139217728664419	0.127507814093800
4	A	26	50	20120615	8	3152	62.48	0.0143231973861215	0.127182757106489
4	A	26	50	20120615	8	3154	62.52	0.0151894031930751	0.127054770779094
4	A	26	50	20120615	8	3156	62.56	0.0166582761096339	0.127124562218397
4	A	26	50	20120615	8	3158	62.6	0.0172385986449537	0.126928905772043
4	A	26	50	20120615	8	3160	62.64	0.0180073651374597	0.127309894905746
4	A	26	50	20120615	8	3162	62.68	0.0186721869331313	0.127079236673723
4	A	26	50	20120615	8	3164	62.72	0.0189827482314284	0.127235365851009
4	A	26	50	20120615	8	3166	62.76	0.0196021737717478	0.127758624869087
4	A	26	50	20120615	8	3168	62.8	0.0199920724508941	0.128071590330440
4	A	26	50	20120615	8	3170	62.84	0.0199292106580466	0.128188192238658
4	A	26	50	20120615	8	3172	62.88	0.0202311452536133	0.128355776545799
4	A	26	50	20120615	8	3174	62.92	0.0205165335505002	0.128310804554516
4	A	26	50	20120615	8	3176	62.96	0.0202724402896346	0.128419133313393
4	A	26	50	20120615	8	3178	63	0.0201106542580991	0.128603546761927
4	A	26	50	20120615	8	3180	63.04	0.0201214022811731	0.128671994698346
4	A	26	50	20120615	8	3182	63.08	0.0200893703439853	0.128484823533366
4	A	26	50	20120615	8	3184	63.12	0.0198708036379206	0.128472873428764
4	A	26	50	20120615	8	3186	63.16	0.0194992897350852	0.128683166985489
4	A	26	50	20120615	8	3188	63.2	0.0194574997243171	0.128563736650146
4	A	26	50	20120615	8	3190	63.24	0.0191599491907938	0.128694409983309
4	A	26	50	20120615	8	3192	63.28	0.0192191340283791	0.128485318508113
4	A	26	50	20120615	8	3194	63.32	0.0191966480327374	0.128364968933955
4	A	26	50	20120615	8	3196	63.36	0.0190630755617712	0.128713501866401
4	A	26	50	20120615	8	3198	63.4	0.0188881373441057	0.128416092754234
4	A	26	50	20120615	8	3200	63.44	0.0190096182891135	0.128595839298012
4	A	26	50	20120615	8	3202	63.48	0.018869257593048	0.128401031379795
4	A	26	50	20120615	8	3204	63.52	0.0189563731484902	0.128431295550030
4	A	26	50	20120615	8	3206	63.56	0.0183717372618051	0.128421961740518
4	A	26	50	20120615	8	3208	63.6	0.0184465491592547	0.128048750781408
4	A	26	50	20120615	8	3210	63.64	0.0182576809379997	0.128004273764871
4	A	26	50	20120615	8	3212	63.68	0.0178223152928232	0.128612173464657
4	A	26	50	20120615	8	3214	63.72	0.0174775300263166	0.128324805268783
4	A	26	50	20120615	8	3216	63.76	0.0169795147203269	0.128720997198282
4	A	26	50	20120615	8	3218	63.8	0.0171253201386076	0.128464883122136
4	A	26	50	20120615	8	3220	63.84	0.0167848482234663	0.128710602728599
4	A	26	50	20120615	8	3222	63.88	0.0167128647531415	0.128709047093680
4	A	26	50	20120615	8	3224	63.92	0.0169356740998934	0.128634730170977
4	A	26	50	20120615	8	3226	63.96	0.0164529323003773	0.128570171321855
4	A	26	50	20120615	8	3228	64	0.0164648116943013	0.128500309171874
4	A	26	50	20120615	8	3230	64.04	0.0164690543349884	0.128381515232634
4	A	26	50	20120615	8	3232	64.08	0.0162774283972868	0.128491116783718
4	A	26	50	20120615	8	3234	64.12	0.016374089894275	0.128489207595409
4	A	26	50	20120615	8	3236	64.16	0.0162159808180017	0.128641659817433
4	A	26	50	20120615	8	3238	64.2	0.0158084751800039	0.128718239481835
4	A	26	50	20120615	8	3240	64.24	0.0158914895161152	0.129048175505937
4	A	26	50	20120615	8	3242	64.28	0.0153236827708224	0.129153534416334
4	A	26	50	20120615	8	3244	64.32	0.0153339358191496	0.129369555537986
4	A	26	50	20120615	8	3246	64.36	0.0152218593943315	0.129881854400956
4	A	26	50	20120615	8	3248	64.4	0.0147112575876367	0.130033245962808
4	A	26	50	20120615	8	3250	64.44	0.0144093229920701	0.130223457686947
4	A	26	50	20120615	8	3252	64.48	0.0137756846054488	0.130278682726558
4	A	26	50	20120615	8	3254	64.52	0.0135013271743484	0.130568596506844
4	A	26	50	20120615	8	3256	64.56	0.013330065911945	0.130910977610295
4	A	26	50	20120615	8	3258	64.6	0.012831272788496	0.131713826649654
4	A	26	50	20120615	8	3260	64.64	0.0125774921647282	0.131698906696571
4	A	26	50	20120615	8	3262	64.68	0.0121945938427157	0.131842802926543
4	A	26	50	20120615	8	3264	64.72	0.0122327776088998	0.131931898380972
4	A	26	50	20120615	8	3266	64.76	0.0121306006790183	0.131895482381741
4	A	26	50	20120615	8	3268	64.8	0.0119152159534689	0.132035913788485
4	A	26	50	20120615	8	3270	64.84	0.0119439951994632	0.132398871699268
4	A	26	50	20120615	8	3272	64.88	0.0115866941429296	0.132102806089985
4	A	26	50	20120615	8	3274	64.92	0.0115664001783096	0.132422913329828
4	A	26	50	20120615	8	3276	64.96	0.0114591320796036	0.132725342900141
4	A	26	50	20120615	8	3278	65	0.0111064979278258	0.132517948481219
4	A	26	50	20120615	8	3280	65.04	0.0102873854324993	0.133044318769135
4	A	26	50	20120615	8	3282	65.08	0.0099133259452516	0.132663188214075
4	A	26	50	20120615	8	3284	65.12	0.0098438880593391	0.132940515493657
4	A	26	50	20120615	8	3286	65.16	0.010007088304437	0.132671249231381
4	A	26	50	20120615	8	3288	65.2	0.0100705864933875	0.132684118574798
4	A	26	50	20120615	8	3290	65.24	0.0098349785138962	0.132717494014870
4	A	26	50	20120615	8	3292	65.28	0.0099220233586602	0.132839752777337
4	A	26	50	20120615	8	3294	65.32	0.0099762584487772	0.132945323819769
4	A	26	50	20120615	8	3296	65.36	0.0100126037373302	0.133087169440075
4	A	26	50	20120615	8	3298	65.4	0.0098272003393031	0.133122666200490
4	A	26	50	20120615	8	3300	65.44	0.0096576361331746	0.133119696352009
4	A	26	50	20120615	8	3302	65.48	0.0098353320672868	0.132963213621333
4	A	26	50	20120615	8	3304	65.52	0.0096422919160228	0.132518443455966
4	A	26	50	20120615	8	3306	65.56	0.0101660459088477	0.132438752521727
4	A	26	50	20120615	8	3308	65.6	0.0101584091556109	0.132292239996665
4	A	26	50	20120615	8	3310	65.64	0.0099951381998349	0.132520564776310
4	A	26	50	20120615	8	3312	65.68	0.0097930470817718	0.132421428405587
4	A	26	50	20120615	8	3314	65.72	0.0100522017170767	0.132169344838094
4	A	26	50	20120615	8	3316	65.76	0.0101538129615332	0.132162485902317
4	A	26	50	20120615	8	3318	65.8	0.0101951079975545	0.132115534012046
4	A	26	50	20120615	8	3320	65.84	0.009990400584401	0.132458834354312
4	A	26	50	20120615	8	3322	65.88	0.0098734451227927	0.132080815069090
4	A	26	50	20120615	8	3324	65.92	0.0096856375617096	0.132108816497625
4	A	26	50	20120615	8	3326	65.96	0.0099976837842472	0.132056985570564
4	A	26	50	20120615	8	3328	66	0.0097330844267272	0.131887421364435
4	A	26	50	20120615	8	3330	66.04	0.0100538280626734	0.131938615895393
4	A	26	50	20120615	8	3332	66.08	0.0100390495309466	0.131763889809762
4	A	26	50	20120615	8	3334	66.12	0.0102766374094253	0.131435792263292
4	A	26	50	20120615	8	3336	66.16	0.0099857336796451	0.131071915113693
4	A	26	50	20120615	8	3338	66.2	0.0100236346031167	0.131339484319694
4	A	26	50	20120615	8	3340	66.24	0.0102050782031692	0.130687107603371
4	A	26	50	20120615	8	3342	66.28	0.0102571212622646	0.130678905164709
4	A	26	50	20120615	8	3344	66.32	0.0102151191194621	0.130655853483643
4	A	26	50	20120615	8	3346	66.36	0.0097761472297015	0.130516412026393
4	A	26	50	20120615	8	3348	66.4	0.0097378927528393	0.130714472635803
4	A	26	50	20120615	8	3350	66.44	0.0094327054660792	0.130148504368141
4	A	26	50	20120615	8	3352	66.48	0.0095152955381217	0.130347342795011
4	A	26	50	20120615	8	3354	66.52	0.0090717274542834	0.129990466002546
4	A	26	50	20120615	8	3356	66.56	0.0086463320147216	0.129768151630541
4	A	26	50	20120615	8	3358	66.6	0.0081851569720317	0.129871530641951
4	A	26	50	20120615	8	3360	66.64	0.007739538278528	0.129923997965115
4	A	26	50	20120615	8	3362	66.68	0.0074044403749237	0.129373798178673
4	A	26	50	20120615	8	3364	66.72	0.0067114757293608	0.129376626605798
4	A	26	50	20120615	8	3366	66.76	0.0063423659895815	0.128873166577593
4	A	26	50	20120615	8	3368	66.8	0.0055090406479531	0.129194546609643
4	A	26	50	20120615	8	3370	66.84	0.0049367084192607	0.128793899907422
4	A	26	50	20120615	8	3372	66.88	0.0041841346720439	0.128836538446328
4	A	26	50	20120615	8	3374	66.92	0.0037851143154203	0.128609062194820
4	A	26	50	20120615	8	3376	66.96	0.0029899020292979	0.128821901335957
4	A	26	50	20120615	8	3378	67	0.0025551727802244	0.128547968168926
4	A	26	50	20120615	8	3380	67.04	0.0019898409086658	0.128434477530545
4	A	26	50	20120615	8	3382	67.08	0.00132275637129440	0.128043588901905
4	A	26	50	20120615	8	3384	67.12	0.0006774507227836	0.128048538649374
4	A	26	50	20120615	8	3386	67.16	0.000418932483581701	0.128178929139824
4	A	26	50	20120615	8	3388	67.2	-0.000200493056737699	0.128389788381974
4	A	26	50	20120615	8	3390	67.24	-0.0004177162599182	0.128052215604636
4	A	26	50	20120615	8	3392	67.28	-0.00152483334722196	0.127956544057141
4	A	26	50	20120615	8	3394	67.32	-0.00188121516493997	0.127930381106237
4	A	26	50	20120615	8	3396	67.36	-0.00208231633350942	0.127506682722950
4	A	26	50	20120615	8	3398	67.4	-0.00165522383767275	0.127514743740256
4	A	26	50	20120615	8	3400	67.44	-0.0018483346996148	0.127630638541692
4	A	26	50	20120615	8	3402	67.48	-0.00152950025197778	0.127625052398121
4	A	26	50	20120615	8	3404	67.52	-0.00155028919134466	0.127265417889210
4	A	26	50	20120615	8	3406	67.56	-0.00149633694394014	0.127289530230448
4	A	26	50	20120615	8	3408	67.6	-0.0018252830185481	0.127320925771533
4	A	26	50	20120615	8	3410	67.64	-0.0015375612692833	0.127346735169046
4	A	26	50	20120615	8	3412	67.68	-0.00153239938978064	0.127540694559125
4	A	26	50	20120615	8	3414	67.72	-0.00184614266859311	0.127412920363765
4	A	26	50	20120615	8	3416	67.76	-0.00210303456219817	0.127553563902543
4	A	26	50	20120615	8	3418	67.8	-0.00238375595432925	0.127090833224935
4	A	26	50	20120615	8	3420	67.84	-0.00274643102239983	0.126581928474515
4	A	26	50	20120615	8	3422	67.88	-0.0026413549547155	0.126696196930354
4	A	26	50	20120615	8	3424	67.92	-0.00264481977794331	0.126247113413623
4	A	26	50	20120615	8	3426	67.96	-0.00330815664937442	0.125989231570524
4	A	26	50	20120615	8	3428	68	-0.00354418889293449	0.125834799449513
4	A	26	50	20120615	8	3430	68.04	-0.00378029184717268	0.125637587368240
4	A	26	50	20120615	8	3432	68.08	-0.00442948658298006	0.125688852609876
4	A	26	50	20120615	8	3434	68.12	-0.00531089518572908	0.125011090760109
4	A	26	50	20120615	8	3436	68.16	-0.00576400921111342	0.124785947960979
4	A	26	50	20120615	8	3438	68.2	-0.0063026124463432	0.124540652618585
4	A	26	50	20120615	8	3440	68.24	-0.00673564463914185	0.124225848679601
4	A	26	50	20120615	8	3442	68.28	-0.00740400196871938	0.124064911176203
4	A	26	50	20120615	8	3444	68.32	-0.00724539791769924	0.124109953878165
4	A	26	50	20120615	8	3446	68.36	-0.00709563270144392	0.124254345082883
4	A	26	50	20120615	8	3448	68.4	-0.00677170708498236	0.124195725930722
4	A	26	50	20120615	8	3450	68.44	-0.00710977483706766	0.124152521706392
4	A	26	50	20120615	8	3452	68.48	-0.00702810400384062	0.124021777662551
4	A	26	50	20120615	8	3454	68.52	-0.00737592982950626	0.123719065249525
4	A	26	50	20120615	8	3456	68.56	-0.0070940063558472	0.123276345693824
4	A	26	50	20120615	8	3458	68.6	-0.007030720298931	0.123034020199911
4	A	26	50	20120615	8	3460	68.64	-0.00711946219996991	0.122600917296434
4	A	26	50	20120615	8	3462	68.68	-0.00685684274143723	0.122660172844698
4	A	26	50	20120615	8	3464	68.72	-0.00717914201230205	0.122682800261696
4	A	26	50	20120615	8	3466	68.76	-0.00716733332905624	0.122054818729324
4	A	26	50	20120615	8	3468	68.8	-0.00680041562029855	0.122476890767014
4	A	26	50	20120615	8	3470	68.84	-0.00702577055146268	0.122018897704840
4	A	26	50	20120615	8	3472	68.88	-0.00684298344852598	0.121635292276046
4	A	26	50	20120615	8	3474	68.92	-0.00661359800870905	0.121194340487298
4	A	26	50	20120615	8	3476	68.96	-0.00675374657274023	0.120466727609457
4	A	26	50	20120615	8	3478	69	-0.00690428960645485	0.119786844439346
4	A	26	50	20120615	8	3480	69.04	-0.00678386932161876	0.119236644652905
4	A	26	50	20120615	8	3482	69.08	-0.00685889335110267	0.119174914230907
4	A	26	50	20120615	8	3484	69.12	-0.00695583769080334	0.119006410684951
4	A	26	50	20120615	8	3486	69.16	-0.00683973075733251	0.119336629551765
4	A	26	50	20120615	8	3488	69.2	-0.00723104365004114	0.118982651897103
4	A	26	50	20120615	8	3490	69.24	-0.00720502212049348	0.119019987135149
4	A	26	50	20120615	8	3492	69.28	-0.00771654316600382	0.119533629501003
4	A	26	50	20120615	8	3494	69.32	-0.00791835144135446	0.119498274161944
4	A	26	50	20120615	8	3496	69.36	-0.00820359831688512	0.119555832653933
4	A	26	50	20120615	8	3498	69.4	-0.00903338812460754	0.119185096568557
4	A	26	50	20120615	8	3500	69.44	-0.0095673244550815	0.118702779033109
4	A	26	50	20120615	8	3502	69.48	-0.0101977101505093	0.118658584859285
4	A	26	50	20120615	8	3504	69.52	-0.010403124670444	0.118638149473309
4	A	26	50	20120615	8	3506	69.56	-0.0104837348434993	0.118290677201034
4	A	26	50	20120615	8	3508	69.6	-0.0107691938510643	0.118294424866974
4	A	26	50	20120615	8	3510	69.64	-0.0112570975300830	0.118099404816723
4	A	26	50	20120615	8	3512	69.68	-0.0118633708842723	0.118141124116813
4	A	26	50	20120615	8	3514	69.72	-0.0120697046430226	0.117799167277431
4	A	26	50	20120615	8	3516	69.76	-0.0128632905835482	0.117879706739808
4	A	26	50	20120615	8	3518	69.8	-0.012991276910943	0.117634764950805
4	A	26	50	20120615	8	3520	69.84	-0.0133723367553244	0.117430340380364
4	A	26	50	20120615	8	3522	69.88	-0.0136494519028714	0.117862736177060
4	A	26	50	20120615	8	3524	69.92	-0.01372129395184	0.117743235131039
4	A	26	50	20120615	8	3526	69.96	-0.0143291229409479	0.117412167736087
4	A	26	50	20120615	8	3528	70	-0.0147967326553466	0.117309283699425
4	A	26	50	20120615	8	3530	70.04	-0.0151880455480552	0.117040017437149
4	A	26	50	20120615	8	3532	70.08	-0.0161563575742121	0.117442219774288
4	A	26	50	20120615	8	3534	70.12	-0.0163571051893910	0.117215167786849
4	A	26	50	20120615	8	3536	70.16	-0.0168134011952906	0.116784469046428
4	A	26	50	20120615	8	3538	70.2	-0.0172127751053048	0.116531607661476
4	A	26	50	20120615	8	3540	70.24	-0.0180355645558935	0.116846128757748
4	A	26	50	20120615	8	3542	70.28	-0.0188219380072510	0.116695444302677
4	A	26	50	20120615	8	3544	70.32	-0.0195274184428409	0.116880776990026
4	A	26	50	20120615	8	3546	70.36	-0.0204410004041339	0.116919950705704
4	A	26	50	20120615	8	3548	70.4	-0.0206714465041226	0.117051401856326
4	A	26	50	20120615	8	3550	70.44	-0.021023939234544	0.117493979990671
4	A	26	50	20120615	8	3552	70.48	-0.0208413642636417	0.117600470271917
4	A	26	50	20120615	8	3554	70.52	-0.021237839035853	0.117950841681995
4	A	26	50	20120615	8	3556	70.56	-0.0213593199808608	0.117899505729681
4	A	26	50	20120615	8	3558	70.6	-0.0213895134404175	0.118178459354859
4	A	26	50	20120615	8	3560	70.64	-0.0212424352299307	0.117780216815695
4	A	26	50	20120615	8	3562	70.68	-0.0216380614740046	0.117834593327168
4	A	26	50	20120615	8	3564	70.72	-0.0219560473935042	0.117847957645333
4	A	26	50	20120615	8	3566	70.76	-0.0224109291858415	0.117751861833769
4	A	26	50	20120615	8	3568	70.8	-0.0223764930855977	0.117506849334088
4	A	26	50	20120615	8	3570	70.84	-0.0228397894486311	0.117565680618283
4	A	26	50	20120615	8	3572	70.88	-0.0225524212527569	0.117411389918628
4	A	26	50	20120615	8	3574	70.92	-0.0231210765261871	0.117805531238462
4	A	26	50	20120615	8	3576	70.96	-0.0235104802305865	0.117938679445359
4	A	26	50	20120615	8	3578	71	-0.0233809382682732	0.118105415224363
4	A	26	50	20120615	8	3580	71.04	-0.0239941412689181	0.117934436804672
4	A	26	50	20120615	8	3582	71.08	-0.0245641400452326	0.118350144881331
4	A	26	50	20120615	8	3584	71.12	-0.0247187135876	0.118337134116558
4	A	26	50	20120615	8	3586	71.16	-0.0253592816206769	0.118465191154630
4	A	26	50	20120615	8	3588	71.2	-0.0256174463064881	0.118972540270132
4	A	26	50	20120615	8	3590	71.24	-0.0259769393940433	0.119296112333203
4	A	26	50	20120615	8	3592	71.28	-0.0267296545626164	0.119922821073368
4	A	26	50	20120615	8	3594	71.32	-0.0270635503846927	0.119984056520619
4	A	26	50	20120615	8	3596	71.36	-0.0269093303957159	0.120131205441784
4	A	26	50	20120615	8	3598	71.4	-0.0271553328448907	0.120212734853655
4	A	26	50	20120615	8	3600	71.44	-0.0272008705215991	0.120299991830453
4	A	26	50	20120615	8	3602	71.48	-0.0269840008718092	0.120424796177333
4	A	26	50	20120615	8	3604	71.52	-0.027042266470579	0.120644989228994
4	A	26	50	20120615	8	3606	71.56	-0.0272490952040761	0.120453575423327
4	A	26	50	20120615	8	3608	71.6	-0.0272343873830274	0.120807411656633
4	A	26	50	20120615	8	3610	71.64	-0.0275711116322284	0.120693850307574
4	A	26	50	20120615	8	3612	71.68	-0.0277401808636101	0.120597471653299
4	A	26	50	20120615	8	3614	71.72	-0.0277394737568289	0.120680910253479
4	A	26	50	20120615	8	3616	71.76	-0.0279100986231293	0.120962409463069
4	A	26	50	20120615	8	3618	71.8	-0.0284119323057373	0.120869142078630
4	A	26	50	20120615	8	3620	71.84	-0.0286807035932664	0.121300406504476
4	A	26	50	20120615	8	3622	71.88	-0.0295009474594427	0.121971875103891
4	A	26	50	20120615	8	3624	71.92	-0.0295275346744154	0.122077234014288
4	A	26	50	20120615	8	3626	71.96	-0.0297280701575599	0.122148651799187
4	A	26	50	20120615	8	3628	72	-0.0303241611741001	0.122605159937121
4	A	26	50	20120615	8	3630	72.04	-0.0302651177578711	0.122515145243876
4	A	26	50	20120615	8	3632	72.08	-0.0307269999073421	0.122460132336300
4	A	26	50	20120615	8	3634	72.12	-0.0310796340591198	0.122840485073900
4	A	26	50	20120615	8	3636	72.16	-0.0315774372330751	0.123004675268492
4	A	26	50	20120615	8	3638	72.2	-0.0319671237801871	0.123381492472186
4	A	26	50	20120615	8	3640	72.24	-0.0322952920373357	0.123299397374890
4	A	26	50	20120615	8	3642	72.28	-0.0326838472135978	0.123794725675112
4	A	26	50	20120615	8	3644	72.32	-0.0327228795079193	0.123946612211710
4	A	26	50	20120615	8	3646	72.36	-0.0331253646877706	0.124477507983025
4	A	26	50	20120615	8	3648	72.4	-0.0333625990128587	0.124839900208383
4	A	26	50	20120615	8	3650	72.44	-0.0334248244096031	0.124530187438224
4	A	26	50	20120615	8	3652	72.48	-0.0339886006462432	0.125232132339908
4	A	26	50	20120615	8	3654	72.52	-0.0340559879224902	0.125031808988797
4	A	26	50	20120615	8	3656	72.56	-0.0341061217932764	0.124910964439893
4	A	26	50	20120615	8	3658	72.6	-0.0338927169667143	0.125046587520524
4	A	26	50	20120615	8	3660	72.64	-0.034132709008249	0.124890034079170
4	A	26	50	20120615	8	3662	72.68	-0.0340977072225803	0.124862810468094
4	A	26	50	20120615	8	3664	72.72	-0.0340634125436927	0.124836293963799
4	A	26	50	20120615	8	3666	72.76	-0.0341879340478597	0.124857436456557
4	A	26	50	20120615	8	3668	72.8	-0.0344841410784987	0.124903469108012
4	A	26	50	20120615	8	3670	72.84	-0.0344840703678206	0.124989806845995
4	A	26	50	20120615	8	3672	72.88	-0.034781691612022	0.125573240651152
4	A	26	50	20120615	8	3674	72.92	-0.0349509729754381	0.125908833529503
4	A	26	50	20120615	8	3676	72.96	-0.0349339317020115	0.126171947962783
4	A	26	50	20120615	8	3678	73	-0.035373469277197	0.126778928423753
4	A	26	50	20120615	8	3680	73.04	-0.035504566874429	0.127540199584379
4	A	26	50	20120615	8	3682	73.08	-0.0359070520542804	0.127901389728209
4	A	26	50	20120615	8	3684	73.12	-0.0360482612784833	0.127812506405814
4	A	26	50	20120615	8	3686	73.16	-0.0361811266426683	0.128215627981768
4	A	26	50	20120615	8	3688	73.2	-0.0361263258671263	0.127836265193661
4	A	26	50	20120615	8	3690	73.24	-0.0363485695284533	0.128258902916777
4	A	26	50	20120615	8	3692	73.28	-0.0364690605239675	0.129118461919987
4	A	26	50	20120615	8	3694	73.32	-0.0367168307400952	0.129705077705659
4	A	26	50	20120615	8	3696	73.36	-0.0369766217715032	0.129920462431209
4	A	26	50	20120615	8	3698	73.4	-0.0371184673918092	0.130489966232776
4	A	26	50	20120615	8	3700	73.44	-0.0370451404186001	0.130727341979221
4	A	26	50	20120615	8	3702	73.48	-0.0369551964360332	0.130596668646057
4	A	26	50	20120615	8	3704	73.52	-0.0372203614789782	0.130676571712332
4	A	26	50	20120615	8	3706	73.56	-0.0369850363421993	0.130387223617470
4	A	26	50	20120615	8	3708	73.6	-0.0368893647947047	0.130228336723737
4	A	26	50	20120615	8	3710	73.64	-0.0369518730341616	0.130509482379937
4	A	26	50	20120615	8	3712	73.68	-0.0370332610246762	0.130696794966273
4	A	26	50	20120615	8	3714	73.72	-0.0373544996353692	0.130739009241110
4	A	26	50	20120615	8	3716	73.76	-0.037321548459366	0.130838428454545
4	A	26	50	20120615	8	3718	73.8	-0.0376476661068492	0.131155777977942
4	A	26	50	20120615	8	3720	73.84	-0.0377885217776616	0.131351505134974
4	A	26	50	20120615	8	3722	73.88	-0.0379350343027234	0.131442580488391
4	A	26	50	20120615	8	3724	73.92	-0.0376700106811347	0.131451631455190
4	A	26	50	20120615	8	3726	73.96	-0.0379329129823799	0.131697846036399
4	A	26	50	20120615	8	3728	74	-0.0380336049880208	0.131666450495315
4	A	26	50	20120615	8	3730	74.04	-0.0381227711531284	0.132202366724776
4	A	26	50	20120615	8	3732	74.08	-0.0384628895148792	0.132484502330469
4	A	26	50	20120615	8	3734	74.12	-0.038654656873937	0.132458197958209
4	A	26	50	20120615	8	3736	74.16	-0.0388773955100107	0.133178739768238
4	A	26	50	20120615	8	3738	74.2	-0.0388302314877056	0.133244288566854
4	A	26	50	20120615	8	3740	74.24	-0.0390067960509679	0.133592397235232
4	A	26	50	20120615	8	3742	74.28	-0.0392384442324846	0.133616721708505
4	A	26	50	20120615	8	3744	74.32	-0.0396027456461519	0.134105191072949
4	A	26	50	20120615	8	3746	74.36	-0.0401301765942389	0.134342849662106
4	A	26	50	20120615	8	3748	74.4	-0.0403746941191732	0.134204398154349
4	A	26	50	20120615	8	3750	74.44	-0.0405547235056633	0.134269027714150
4	A	26	50	20120615	8	3752	74.48	-0.0408425159656063	0.134460653651851
4	A	26	50	20120615	8	3754	74.52	-0.0410832151139222	0.134546637836444
4	A	26	50	20120615	8	3756	74.56	-0.0412860840494446	0.134837329434189
4	A	26	50	20120615	8	3758	74.6	-0.0418311219563832	0.135020611511873
4	A	26	50	20120615	8	3760	74.64	-0.0418531836879562	0.134711464427138
4	A	26	50	20120615	8	3762	74.68	-0.0423567144268391	0.134770790686080
4	A	26	50	20120615	8	3764	74.72	-0.0427131669552353	0.134762234694027
4	A	26	50	20120615	8	3766	74.76	-0.0431992321566229	0.134662249795168
4	A	26	50	20120615	8	3768	74.8	-0.043766614637847	0.134701564932202
4	A	26	50	20120615	8	3770	74.84	-0.0439735140820222	0.134705383308820
4	A	26	50	20120615	8	3772	74.88	-0.0442812469531945	0.134911009960789
4	A	26	50	20120615	8	3774	74.92	-0.044923936306615	0.134968356320743
4	A	26	50	20120615	8	3776	74.96	-0.0449035716313168	0.135558649061678
4	A	26	50	20120615	8	3778	75	-0.0451949703358438	0.135806065724415
4	A	26	50	20120615	8	3780	75.04	-0.0455109763563561	0.136011904508418
4	A	26	50	20120615	8	3782	75.08	-0.0458341948660365	0.136124263775949
4	A	26	50	20120615	8	3784	75.12	-0.0458651661430524	0.136380377852095
4	A	26	50	20120615	8	3786	75.16	-0.046116966867833	0.136511829002717
4	A	26	50	20120615	8	3788	75.2	-0.0460125979069298	0.136931567588030
4	A	26	50	20120615	8	3790	75.24	-0.0462528020804989	0.136913394943753
4	A	26	50	20120615	8	3792	75.28	-0.0462019611029316	0.137635987363448
4	A	26	50	20120615	8	3794	75.32	-0.0464701667050356	0.137680322958628
4	A	26	50	20120615	8	3796	75.36	-0.046729038497628	0.138247351886462
4	A	26	50	20120615	8	3798	75.4	-0.0467721013006023	0.138823714623807
4	A	26	50	20120615	8	3800	75.44	-0.0469396148970654	0.139349165672906
4	A	26	50	20120615	8	3802	75.48	-0.047240347411104	0.139288849464471
4	A	26	50	20120615	8	3804	75.52	-0.0472146087242688	0.140134832017483
4	A	26	50	20120615	8	3806	75.56	-0.0477163009855207	0.141403735136322
4	A	26	50	20120615	8	3808	75.6	-0.0477552625691641	0.141619331993906
4	A	26	50	20120615	8	3810	75.64	-0.0476994718441284	0.142004634478974
4	A	26	50	20120615	8	3812	75.68	-0.0477481915013522	0.142754945484491
4	A	26	50	20120615	8	3814	75.72	-0.0479917190767929	0.143185997778303
4	A	26	50	20120615	8	3816	75.76	-0.0482160840584633	0.143204877529360
4	A	26	50	20120615	8	3818	75.8	-0.0484827340256488	0.144172836002127
4	A	26	50	20120615	8	3820	75.84	-0.0488026291334576	0.145299681368626
4	A	26	50	20120615	8	3822	75.88	-0.0486663696567229	0.145847476992011
4	A	26	50	20120615	8	3824	75.92	-0.0489137863194601	0.146345350876644
4	A	26	50	20120615	8	3826	75.96	-0.0490962198690062	0.147133067830886
4	A	26	50	20120615	8	3828	76	-0.0492769563622775	0.147878641220969
4	A	26	50	20120615	8	3830	76.04	-0.0492545410773139	0.148162686014972
4	A	26	50	20120615	8	3832	76.08	-0.0491211807383821	0.148428982428767
4	A	26	50	20120615	8	3834	76.12	-0.0491242212975412	0.149084965389673
4	A	26	50	20120615	8	3836	76.16	-0.0488951894111149	0.149014184000877
4	A	26	50	20120615	8	3838	76.2	-0.0487710921710166	0.149822760605163
4	A	26	50	20120615	8	3840	76.24	-0.0486617734626452	0.149752474191114
4	A	26	50	20120615	8	3842	76.28	-0.0483770922725395	0.150312927025882
4	A	26	50	20120615	8	3844	76.32	-0.0478138110106463	0.150460429500437
4	A	26	50	20120615	8	3846	76.36	-0.0479712836908165	0.150765404655163
4	A	26	50	20120615	8	3848	76.4	-0.0472750663540603	0.151635570260091
4	A	26	50	20120615	8	3850	76.44	-0.0467100173252141	0.152192134007563
4	A	26	50	20120615	8	3852	76.48	-0.046117603263936	0.152596457665046
4	A	26	50	20120615	8	3854	76.52	-0.0455527663671242	0.153828803363298
4	A	26	50	20120615	8	3856	76.56	-0.0448203451631712	0.154651734235243
4	A	26	50	20120615	8	3858	76.6	-0.0446040411988062	0.155518576438299
4	A	26	50	20120615	8	3860	76.64	-0.0443273503153279	0.156192661332804
4	A	26	50	20120615	8	3862	76.68	-0.0442722666970735	0.157141527922479
4	A	26	50	20120615	8	3864	76.72	-0.044907248586579	0.157906617459722
4	A	26	50	20120615	8	3866	76.76	-0.0450090719630699	0.158217744443445
4	A	26	50	20120615	8	3868	76.8	-0.0448484173023843	0.158239806175018
4	A	26	50	20120615	8	3870	76.84	-0.045156362305591	0.158308041979402
4	A	26	50	20120615	8	3872	76.88	-0.0449373006247795	0.158419623429473
4	A	26	50	20120615	8	3874	76.92	-0.0447448968696186	0.158449392624961
4	A	26	50	20120615	8	3876	76.96	-0.0448027382043196	0.158844099630220
4	A	26	50	20120615	8	3878	77	-0.0444421137459145	0.158883697609966
4	A	26	50	20120615	8	3880	77.04	-0.0440827620797155	0.158981419767126
4	A	26	50	20120615	8	3882	77.08	-0.0443105918846138	0.159101486498571
4	A	26	50	20120615	8	3884	77.12	-0.0443417752936641	0.159265464561129
4	A	26	50	20120615	8	3886	77.16	-0.0446750347196373	0.158828967545102
4	A	26	50	20120615	8	3888	77.2	-0.0448219715087679	0.158829108966458
4	A	26	50	20120615	8	3890	77.24	-0.0447753731718877	0.158802168198095
4	A	26	50	20120615	8	3892	77.28	-0.0448440332403409	0.158662797451523
4	A	26	50	20120615	8	3894	77.32	-0.0449421796615696	0.158438786023243
4	A	26	50	20120615	8	3896	77.36	-0.0451642111908622	0.157989066110409
4	A	26	50	20120615	8	3898	77.4	-0.0451971623668655	0.158237543433318
4	A	26	50	20120615	8	3900	77.44	-0.0455986575972232	0.158404562055034
4	A	26	50	20120615	8	3902	77.48	-0.0457303915905583	0.158162519403834
4	A	26	50	20120615	8	3904	77.52	-0.0457226134159652	0.158208481344611
4	A	26	50	20120615	8	3906	77.56	-0.0458901977231064	0.158169590471646
4	A	26	50	20120615	8	3908	77.6	-0.0463596459151362	0.158260170850316
4	A	26	50	20120615	8	3910	77.64	-0.0464137395838969	0.158488919894030
4	A	26	50	20120615	8	3912	77.68	-0.0463783842448376	0.158487505680467
4	A	26	50	20120615	8	3914	77.72	-0.0465286444358398	0.158374015042087
4	A	26	50	20120615	8	3916	77.76	-0.0467824250596076	0.158486515730974
4	A	26	50	20120615	8	3918	77.8	-0.0471517469314213	0.158896425532027
4	A	26	50	20120615	8	3920	77.84	-0.0474384787311925	0.159432766025557
4	A	26	50	20120615	8	3922	77.88	-0.0477054822517685	0.160007219574593
4	A	26	50	20120615	8	3924	77.92	-0.0476004061840842	0.160226846940830
4	A	26	50	20120615	8	3926	77.96	-0.0478698845783944	0.160281223452303
4	A	26	50	20120615	8	3928	78	-0.0478152959348868	0.160835029483328
4	A	26	50	20120615	8	3930	78.04	-0.0485069877882435	0.161150257686381
4	A	26	50	20120615	8	3932	78.08	-0.0491434546019895	0.161840323194141
4	A	26	50	20120615	8	3934	78.12	-0.0496402678264511	0.162750652464241
4	A	26	50	20120615	8	3936	78.16	-0.0498734009322084	0.163644647567695
4	A	26	50	20120615	8	3938	78.2	-0.0501025035293128	0.163356148000971
4	A	26	50	20120615	8	3940	78.24	-0.0514182171170666	0.164458739604875
4	A	26	50	20120615	8	3942	78.28	-0.0516273085922635	0.165103833121352
4	A	26	50	20120615	8	3944	78.32	-0.0519371627837794	0.165368149636159
4	A	26	50	20120615	8	3946	78.36	-0.0525530527901929	0.166068892456315
4	A	26	50	20120615	8	3948	78.4	-0.0534164301700217	0.166636699201608
4	A	26	50	20120615	8	3950	78.44	-0.0537362545671524	0.167124390748592
4	A	26	50	20120615	8	3952	78.48	-0.0537698421392587	0.167046962556052
4	A	26	50	20120615	8	3954	78.52	-0.0540516241915615	0.167264397891267
4	A	26	50	20120615	8	3956	78.56	-0.0543305071060615	0.167759089795385
4	A	26	50	20120615	8	3958	78.6	-0.0545825199628764	0.167661226216869
4	A	26	50	20120615	8	3960	78.64	-0.054716375276555	0.168211850267379
4	A	26	50	20120615	8	3962	78.68	-0.0546458767304707	0.168501551915631
4	A	26	50	20120615	8	3964	78.72	-0.0546217643892323	0.169286511153426
4	A	26	50	20120615	8	3966	78.76	-0.0547988239272414	0.169709078165863
4	A	26	50	20120615	8	3968	78.8	-0.05468236344038	0.170056055463392
4	A	26	50	20120615	8	3970	78.84	-0.054824845456789	0.170730988886034
4	A	26	50	20120615	8	3972	78.88	-0.0546413512470711	0.170504361162664
4	A	26	50	20120615	8	3974	78.92	-0.0547621957959759	0.171067995977948
4	A	26	50	20120615	8	3976	78.96	-0.0544957579608248	0.171368374938596
4	A	26	50	20120615	8	3978	79	-0.0544685343497491	0.172105533757983
4	A	26	50	20120615	8	3980	79.04	-0.0541330121820761	0.172822893587496
4	A	26	50	20120615	8	3982	79.08	-0.054016127431146	0.173632742983989
4	A	26	50	20120615	8	3984	79.12	-0.0536839286653446	0.174319909353946
4	A	26	50	20120615	8	3986	79.16	-0.053921375122467	0.174641077253961
4	A	26	50	20120615	8	3988	79.2	-0.0537972071716906	0.174939193472910
4	A	26	50	20120615	8	3990	79.24	-0.0534219456029149	0.175881554680197
4	A	26	50	20120615	8	3992	79.28	-0.0534084398633943	0.176619137763653
4	A	26	50	20120615	8	3994	79.32	-0.0530722812996182	0.177615734061057
4	A	26	50	20120615	8	3996	79.36	-0.0530217938754415	0.178366257198608
4	A	26	50	20120615	8	3998	79.4	-0.0526898779523525	0.179201633149902
4	A	26	50	20120615	8	4000	79.44	-0.0525160003948587	0.180215553563446
4	A	26	50	20120615	8	4002	79.48	-0.0523567599477355	0.180571369695739
4	A	26	50	20120615	8	4004	79.52	-0.0521974487899342	0.181203028183373
4	A	26	50	20120615	8	4006	79.56	-0.0519174345045843	0.182499862020069
4	A	26	50	20120615	8	4008	79.6	-0.0514170857462167	0.182909701110444
4	A	26	50	20120615	8	4010	79.64	-0.050950041717243	0.183673729987516
4	A	26	50	20120615	8	4012	79.68	-0.0506877051014228	0.183824343731909
4	A	26	50	20120615	8	4014	79.72	-0.0502705121005227	0.184790251595010
4	A	26	50	20120615	8	4016	79.76	-0.050085957230633	0.185407555814986
4	A	26	50	20120615	8	4018	79.8	-0.0498844317979949	0.185781615302234
4	A	26	50	20120615	8	4020	79.84	-0.0496496723466409	0.187147745603486
4	A	26	50	20120615	8	4022	79.88	-0.0493873357308207	0.188465085536837
4	A	26	50	20120615	8	4024	79.92	-0.0492890478882358	0.188877328790268
[truncated: 212 more rows]
