# Supplementary material for: How Do Ants Make Sense of Gravity? A Boltzmann Walker Analysis of Lasius niger Trajectories on Various Inclines
Source: PLoS One. 2013 Oct 29;8(10):e76531. doi: 10.1371/journal.pone.0076531 (PMC3812222; doi:10.1371/journal.pone.0076531)
Supplement: Dataset S4 — Trajectories for . (ZIP) [file pone.0076531.s008.zip › Incline4/4-A-26-50-20120615-09.txt]

Pente	Colonie	Temperature	Humidite	Date	Indiv	Frame	Time	X	Y
4	A	26	50	20120615	9	16	0	0	0
4	A	26	50	20120615	9	18	0.04	-2.24859956417306e-05	-0.000776544667099099
4	A	26	50	20120615	9	20	0.08	0.000197424213307280	-0.0015296133890627
4	A	26	50	20120615	9	22	0.12	-5.74170706323504e-05	-0.0014992077974717
4	A	26	50	20120615	9	24	0.16	9.74393144475092e-05	-0.0025187143545865
4	A	26	50	20120615	9	26	0.2	-0.000131663282656940	-0.0033197249163146
4	A	26	50	20120615	9	28	0.24	-5.75584919885906e-05	-0.0040882085661081
4	A	26	50	20120615	9	30	0.28	0.00066199336854685	-0.003577394627379
4	A	26	50	20120615	9	32	0.32	0.00122562818383064	-0.0049481211227091
4	A	26	50	20120615	9	34	0.36	0.00186548911012635	-0.0065565769178741
4	A	26	50	20120615	9	36	0.4	0.00231358267736426	-0.0063686986461129
4	A	26	50	20120615	9	38	0.44	0.00320425437894684	-0.0073832554557593
4	A	26	50	20120615	9	40	0.48	0.00412794796721082	-0.0075354955457488
4	A	26	50	20120615	9	42	0.52	0.0056785624276748	-0.0085255157500881
4	A	26	50	20120615	9	44	0.56	0.00667989634051308	-0.0087380013378346
4	A	26	50	20120615	9	46	0.6	0.00767826040487036	-0.0089994187148393
4	A	26	50	20120615	9	48	0.64	0.0091737912470799	-0.0095669426174196
4	A	26	50	20120615	9	50	0.68	0.00984525984649466	-0.0094086921197901
4	A	26	50	20120615	9	52	0.72	0.0100824234609046	-0.0100527249760948
4	A	26	50	20120615	9	54	0.76	0.0102772313791215	-0.0101072429089243
4	A	26	50	20120615	9	56	0.8	0.0103081319454594	-0.0097570129202026
4	A	26	50	20120615	9	58	0.84	0.0108384620313493	-0.0096360976606197
4	A	26	50	20120615	9	60	0.88	0.0107947628322720	-0.0092238544071879
4	A	26	50	20120615	9	62	0.92	0.0106199660359626	-0.0086925343718043
4	A	26	50	20120615	9	64	0.96	0.0105806508989287	-0.0082398446104887
4	A	26	50	20120615	9	66	1	0.0104383103038758	-0.0075659011373398
4	A	26	50	20120615	9	68	1.04	0.0106956264615496	-0.0073853767761029
4	A	26	50	20120615	9	70	1.08	0.0108232592355538	-0.0064499452152712
4	A	26	50	20120615	9	72	1.12	0.0102552403582266	-0.0059377877736578
4	A	26	50	20120615	9	74	1.16	0.0103744585615347	-0.005710240811472
4	A	26	50	20120615	9	76	1.2	0.00994192134348286	-0.0048268523097356
4	A	26	50	20120615	9	78	1.24	0.00968821143039312	-0.0041142300956558
4	A	26	50	20120615	9	80	1.28	0.00954919423721185	-0.0030272655516158
4	A	26	50	20120615	9	82	1.32	0.00882525831463306	-0.0022627416997969
4	A	26	50	20120615	9	84	1.36	0.00841711628053219	-0.0020709743407392
4	A	26	50	20120615	9	86	1.4	0.00790821153011223	-0.00116241283759260
4	A	26	50	20120615	9	88	1.44	0.00740305444563256	-0.000377382889119201
4	A	26	50	20120615	9	90	1.48	0.00694520280481427	0.000139865721318699
4	A	26	50	20120615	9	92	1.52	0.00701025662868343	0.0002196273662366
4	A	26	50	20120615	9	94	1.56	0.00666412785929262	0.000555573797978302
4	A	26	50	20120615	9	96	1.6	0.00537146595260549	0.0016182845794235
4	A	26	50	20120615	9	98	1.64	0.00456246508424996	0.0022464075331516
4	A	26	50	20120615	9	100	1.68	0.00425466150239945	0.0019821617290221
4	A	26	50	20120615	9	102	1.72	0.00356735371108613	0.0026469835246937
4	A	26	50	20120615	9	104	1.76	0.00247911637484004	0.0035441606086632
4	A	26	50	20120615	9	106	1.8	0.00211620089046385	0.0046376588193613
4	A	26	50	20120615	9	108	1.84	0.00198402849092446	0.0043681945671868
4	A	26	50	20120615	9	110	1.88	0.000549556319270369	0.0063034397612772
4	A	26	50	20120615	9	112	1.92	0.000232129014127920	0.0071391763370294
4	A	26	50	20120615	9	114	1.96	-0.00061347170122182	0.0081889894907858
4	A	26	50	20120615	9	116	2	-0.000495144452458070	0.0091361307399139
4	A	26	50	20120615	9	118	2.04	-0.000670917056125421	0.0099369857381502
4	A	26	50	20120615	9	120	2.08	-0.00070459655211334	0.0097589574638508
4	A	26	50	20120615	9	122	2.12	-0.000255180695194600	0.0104222448378073
4	A	26	50	20120615	9	124	2.16	-0.00054614099351724	0.0104201800860062
4	A	26	50	20120615	9	126	2.2	-0.000929916127938431	0.0102987981359477
4	A	26	50	20120615	9	128	2.24	-0.00124292401569847	0.0112474950199945
4	A	26	50	20120615	9	130	2.28	-0.00179511784326266	0.0104669339863783
4	A	26	50	20120615	9	132	2.32	-0.00232940065605941	0.0106756648371167
4	A	26	50	20120615	9	134	2.36	-0.00221364020491136	0.0100505046608019
4	A	26	50	20120615	9	136	2.4	-0.00335971887585856	0.0102499087730965
4	A	26	50	20120615	9	138	2.44	-0.00388900951478006	0.0099844113899644
4	A	26	50	20120615	9	140	2.48	-0.00473011161678796	0.0101430140267709
4	A	26	50	20120615	9	142	2.52	-0.00544485302989096	0.0096821197054732
4	A	26	50	20120615	9	144	2.56	-0.00597571910272096	0.0098802213270769
4	A	26	50	20120615	9	146	2.6	-0.00628005821489706	0.0095038994516828
4	A	26	50	20120615	9	148	2.64	-0.00782819391253956	0.0091858389324178
4	A	26	50	20120615	9	150	2.68	-0.00763758196596226	0.0083175358467513
4	A	26	50	20120615	9	152	2.72	-0.00809101560361166	0.0078794492546807
4	A	26	50	20120615	9	154	2.76	-0.00937372498235366	0.0074793859155549
4	A	26	50	20120615	9	156	2.8	-0.00991016376372616	0.0070373303331215
4	A	26	50	20120615	9	158	2.84	-0.0103725210889543	0.006881959174305
4	A	26	50	20120615	9	160	2.88	-0.0106342637350783	0.006488779519694
4	A	26	50	20120615	9	162	2.92	-0.0110888669273438	0.0058964404117347
4	A	26	50	20120615	9	164	2.96	-0.0113730913264688	0.0060342937071541
4	A	26	50	20120615	9	166	3	-0.0112934498897038	0.0057920177107162
4	A	26	50	20120615	9	168	3.04	-0.0116491486422712	0.0052250835351914
4	A	26	50	20120615	9	170	3.08	-0.0114016336916914	0.004730505475265
4	A	26	50	20120615	9	172	3.12	-0.0114325943621057	0.0049345658857138
4	A	26	50	20120615	9	174	3.16	-0.0114111174078407	0.0049020580656623
4	A	26	50	20120615	9	176	3.2	-0.0115820613914314	0.0041919469998945
4	A	26	50	20120615	9	178	3.24	-0.0116939869903730	0.0034486976576691
4	A	26	50	20120615	9	180	3.28	-0.0116435745195151	0.0033739607135384
4	A	26	50	20120615	9	182	3.32	-0.0122633804832828	0.0023855230141754
4	A	26	50	20120615	9	184	3.36	-0.0126930758391810	0.000578356778468101
4	A	26	50	20120615	9	186	3.4	-0.0128808126895861	-0.000691112025796099
4	A	26	50	20120615	9	188	3.44	-0.0135004079355330	-0.0021194394395217
4	A	26	50	20120615	9	190	3.48	-0.0142134614847493	-0.0030463079372332
4	A	26	50	20120615	9	192	3.52	-0.0150747670417092	-0.0041878116273061
4	A	26	50	20120615	9	194	3.56	-0.0161209598087459	-0.0050797985475016
4	A	26	50	20120615	9	196	3.6	-0.0168998096439517	-0.0055349914668227
4	A	26	50	20120615	9	198	3.64	-0.0183964930702145	-0.0066888270991594
4	A	26	50	20120615	9	200	3.68	-0.0191588461042152	-0.0069966094678065
4	A	26	50	20120615	9	202	3.72	-0.0198400515640069	-0.0071179702046616
4	A	26	50	20120615	9	204	3.76	-0.0203799134493072	-0.0070868009377469
4	A	26	50	20120615	9	206	3.8	-0.0209970479636556	-0.0069967438180949
4	A	26	50	20120615	9	208	3.84	-0.0213777613257142	-0.0074423554405309
4	A	26	50	20120615	9	210	3.88	-0.0214596372199078	-0.0077817737665683
4	A	26	50	20120615	9	212	3.92	-0.0215125570914118	-0.0080712349985148
4	A	26	50	20120615	9	214	3.96	-0.0218335340725958	-0.0088300100722026
4	A	26	50	20120615	9	216	4	-0.0222954445063381	-0.0094765602286484
4	A	26	50	20120615	9	218	4.04	-0.0226334839741521	-0.0093399047721162
4	A	26	50	20120615	9	220	4.08	-0.0228694030806272	-0.0107263714643956
4	A	26	50	20120615	9	222	4.12	-0.0235357027294715	-0.0118750735015009
4	A	26	50	20120615	9	224	4.16	-0.0236282912914001	-0.0119927784962972
4	A	26	50	20120615	9	226	4.2	-0.0233274527113442	-0.0128923950986618
4	A	26	50	20120615	9	228	4.24	-0.0232635302583250	-0.0132088960939209
4	A	26	50	20120615	9	230	4.28	-0.0231448211718994	-0.0134062354544145
4	A	26	50	20120615	9	232	4.32	-0.0227093141053666	-0.0145511120438336
4	A	26	50	20120615	9	234	4.36	-0.0225047622557049	-0.014360391202812
4	A	26	50	20120615	9	236	4.4	-0.0219706420774679	-0.0157337057089612
4	A	26	50	20120615	9	238	4.44	-0.0213857869876807	-0.0175486437553006
4	A	26	50	20120615	9	240	4.48	-0.0211847777429928	-0.018551512089854
4	A	26	50	20120615	9	242	4.52	-0.0208024451064052	-0.019733865338676
4	A	26	50	20120615	9	244	4.56	-0.0203875855578831	-0.0209747670289803
4	A	26	50	20120615	9	246	4.6	-0.0197985656091547	-0.0212986219347638
4	A	26	50	20120615	9	248	4.64	-0.0190375772912417	-0.0218433769989899
4	A	26	50	20120615	9	250	4.68	-0.0187765841783057	-0.0214331843552235
4	A	26	50	20120615	9	252	4.72	-0.0180122724585212	-0.0214366491784514
4	A	26	50	20120615	9	254	4.76	-0.0168939123733966	-0.0217255730092442
4	A	26	50	20120615	9	256	4.8	-0.0168821036901507	-0.0219538977888893
4	A	26	50	20120615	9	258	4.84	-0.0165845531566274	-0.0218793687341523
4	A	26	50	20120615	9	260	4.88	-0.0156250092545573	-0.0217253608772098
4	A	26	50	20120615	9	262	4.92	-0.0149210844538861	-0.0216204969415599
4	A	26	50	20120615	9	264	4.96	-0.0140437770704679	-0.0214023544995638
4	A	26	50	20120615	9	266	5	-0.0136656163638894	-0.0217045719378429
4	A	26	50	20120615	9	268	5.04	-0.0129380034860484	-0.0208413359793704
4	A	26	50	20120615	9	270	5.08	-0.0124604235660350	-0.0212047888649003
4	A	26	50	20120615	9	272	5.12	-0.0119301641908232	-0.0211324518411849
4	A	26	50	20120615	9	274	5.16	-0.0109340628681657	-0.0199338351363956
4	A	26	50	20120615	9	276	5.2	-0.0107183245892257	-0.019860791005899
4	A	26	50	20120615	9	278	5.24	-0.0107590539398221	-0.0193904235750537
4	A	26	50	20120615	9	280	5.28	-0.0106338253288739	-0.0190563156209431
4	A	26	50	20120615	9	282	5.32	-0.0109170923054173	-0.0179429052832867
4	A	26	50	20120615	9	284	5.36	-0.0110225219264922	-0.0173893113842958
4	A	26	50	20120615	9	286	5.4	-0.0107145769232854	-0.0173067920229313
4	A	26	50	20120615	9	288	5.44	-0.0101778828763649	-0.0163964627528318
4	A	26	50	20120615	9	290	5.48	-0.0101240720503166	-0.0157498136014367
4	A	26	50	20120615	9	292	5.52	-0.00987573614876376	-0.0156134834140239
4	A	26	50	20120615	9	294	5.56	-0.0103362040846725	-0.0156116449363928
4	A	26	50	20120615	9	296	5.6	-0.0101463459139239	-0.0153056798321734
4	A	26	50	20120615	9	298	5.64	-0.0102821811265899	-0.0153814109684385
4	A	26	50	20120615	9	300	5.68	-0.0106314918764960	-0.0150404440785503
4	A	26	50	20120615	9	302	5.72	-0.0109088898667555	-0.0143608437511519
4	A	26	50	20120615	9	304	5.76	-0.0111355883008039	-0.0142991840398325
4	A	26	50	20120615	9	306	5.8	-0.0112059454255320	-0.0143207507966587
4	A	26	50	20120615	9	308	5.84	-0.0111824694803966	-0.0140329583367157
4	A	26	50	20120615	9	310	5.88	-0.0113236079939214	-0.0134095729984217
4	A	26	50	20120615	9	312	5.92	-0.0110041371501813	-0.0123892179131695
4	A	26	50	20120615	9	314	5.96	-0.0112495032032531	-0.0116881922503011
4	A	26	50	20120615	9	316	6	-0.0108011267933027	-0.0108214914686008
4	A	26	50	20120615	9	318	6.04	-0.0109859645059048	-0.0106563113245156
4	A	26	50	20120615	9	320	6.08	-0.0108551497513853	-0.0098674629994239
4	A	26	50	20120615	9	322	6.12	-0.0107440774181965	-0.0085894947716498
4	A	26	50	20120615	9	324	6.16	-0.0107746880707541	-0.0077652274678885
4	A	26	50	20120615	9	326	6.2	-0.0105670956619334	-0.0068380549142611
4	A	26	50	20120615	9	328	6.24	-0.0103236882946455	-0.0054462071393769
4	A	26	50	20120615	9	330	6.28	-0.00989163190920486	-0.005011492032439
4	A	26	50	20120615	9	332	6.32	-0.00981786652979146	-0.0048435683140428
4	A	26	50	20120615	9	334	6.36	-0.00988941866497976	-0.0039804808479944
4	A	26	50	20120615	9	336	6.4	-0.00965625020388346	-0.0029056431852518
4	A	26	50	20120615	9	338	6.44	-0.00956367578409056	-0.0021607203334073
4	A	26	50	20120615	9	340	6.48	-0.00936517676847586	-0.0014990946603867
4	A	26	50	20120615	9	342	6.52	-0.00901312951532656	-0.0013826129603219
4	A	26	50	20120615	9	344	6.56	-0.00895941061315976	-0.000604915709169498
4	A	26	50	20120615	9	346	6.6	-0.00881043735649936	-0.000172930034407000
4	A	26	50	20120615	9	348	6.64	-0.00864481880620986	0.0001485065661848
4	A	26	50	20120615	9	350	6.68	-0.00843420705143346	0.00125184063220920
4	A	26	50	20120615	9	352	6.72	-0.00834110230155466	0.0022721462199867
4	A	26	50	20120615	9	354	6.76	-0.00843429190424716	0.0028893019475386
4	A	26	50	20120615	9	356	6.8	-0.00803738579689936	0.0029317919940201
4	A	26	50	20120615	9	358	6.84	-0.00810406596636526	0.0031688848977519
4	A	26	50	20120615	9	360	6.88	-0.00802085364035526	0.0032566509914328
4	A	26	50	20120615	9	362	6.92	-0.00832987344586936	0.0040784646346634
4	A	26	50	20120615	9	364	6.96	-0.00799228652639526	0.0042316098213328
4	A	26	50	20120615	9	366	7	-0.00779745739497496	0.0053621816405685
4	A	26	50	20120615	9	368	7.04	-0.00779656644043066	0.005528026465028
4	A	26	50	20120615	9	370	7.08	-0.00774611437159306	0.0060914845036165
4	A	26	50	20120615	9	372	7.12	-0.00753309138269276	0.006482613548562
4	A	26	50	20120615	9	374	7.16	-0.00724917386791076	0.0065680886162719
4	A	26	50	20120615	9	376	7.2	-0.00714513017612696	0.007018840905007
4	A	26	50	20120615	9	378	7.24	-0.00731285378330406	0.0072432744760353
4	A	26	50	20120615	9	380	7.28	-0.00716240833032526	0.0080921123262293
4	A	26	50	20120615	9	382	7.32	-0.00715929140363376	0.0087393922168732
4	A	26	50	20120615	9	384	7.36	-0.00651302974675476	0.0096052077008836
4	A	26	50	20120615	9	386	7.4	-0.00653237477407446	0.0102978598052491
4	A	26	50	20120615	9	388	7.44	-0.00596003688852786	0.0107062790252082
4	A	26	50	20120615	9	390	7.48	-0.00592525784149516	0.0116866224732469
4	A	26	50	20120615	9	392	7.52	-0.00550927399319096	0.0118931754350993
4	A	26	50	20120615	9	394	7.56	-0.00562745274953066	0.0127849290100571
4	A	26	50	20120615	9	396	7.6	-0.00521882281175076	0.0129040835737549
4	A	26	50	20120615	9	398	7.64	-0.00483412136744616	0.0139662640251142
4	A	26	50	20120615	9	400	7.68	-0.00426608834798346	0.0145372386087868
4	A	26	50	20120615	9	402	7.72	-0.00402507807268376	0.0149333315433362
4	A	26	50	20120615	9	404	7.76	-0.00381563304409636	0.0157433930718635
4	A	26	50	20120615	9	406	7.8	-0.00408465181899876	0.0161555302592781
4	A	26	50	20120615	9	408	7.84	-0.00375346421589446	0.0163647136583565
4	A	26	50	20120615	9	410	7.88	-0.00357593798740976	0.0166141385043523
4	A	26	50	20120615	9	412	7.92	-0.00372600018851316	0.0168144052869199
4	A	26	50	20120615	9	414	7.96	-0.00345236400632956	0.0169650331734483
4	A	26	50	20120615	9	416	8	-0.00347861181004726	0.0170074030117770
4	A	26	50	20120615	9	418	8.04	-0.00323025469529106	0.017238888558734
4	A	26	50	20120615	9	420	8.08	-0.00273467890769646	0.0177318480512382
4	A	26	50	20120615	9	422	8.12	-0.00255068265216396	0.0180353312106557
4	A	26	50	20120615	9	424	8.16	-0.00216016171905022	0.0180276378888764
4	A	26	50	20120615	9	426	8.2	-0.00159291358811456	0.0184022984168880
4	A	26	50	20120615	9	428	8.24	-0.00147607126359129	0.0184064279204902
4	A	26	50	20120615	9	430	8.28	-0.00128830612891502	0.0184658673165167
4	A	26	50	20120615	9	432	8.32	-0.00059639507245617	0.0184379012433208
4	A	26	50	20120615	9	434	8.36	0.000330756267967820	0.0191477021013437
4	A	26	50	20120615	9	436	8.4	0.00051342316275174	0.0189303586900103
4	A	26	50	20120615	9	438	8.44	0.00088761700028785	0.0192380562058437
4	A	26	50	20120615	9	440	8.48	0.00122221992914532	0.0186056199007504
4	A	26	50	20120615	9	442	8.52	0.00157573089333173	0.0187795116003798
4	A	26	50	20120615	9	444	8.56	0.00184613559752527	0.0193568147897440
4	A	26	50	20120615	9	446	8.6	0.00234339642057943	0.0191755175607952
4	A	26	50	20120615	9	448	8.64	0.00309385733273409	0.0199568479265893
4	A	26	50	20120615	9	450	8.68	0.00342525777497957	0.019959498869912
4	A	26	50	20120615	9	452	8.72	0.00380708313316231	0.0196029172238176
4	A	26	50	20120615	9	454	8.76	0.00405123536673346	0.0206233264734492
4	A	26	50	20120615	9	456	8.8	0.00404981549631684	0.0208247727101279
4	A	26	50	20120615	9	458	8.84	0.00450328661062568	0.0212113585940043
4	A	26	50	20120615	9	460	8.88	0.00505341073664134	0.0215291514733527
4	A	26	50	20120615	9	462	8.92	0.00538168718112754	0.0215347567088071
4	A	26	50	20120615	9	464	8.96	0.0057389359117593	0.0217249500481700
4	A	26	50	20120615	9	466	9	0.00666812089128598	0.0210471980978976
4	A	26	50	20120615	9	468	9.04	0.00714424629265047	0.0209328850943307
4	A	26	50	20120615	9	470	9.08	0.0074981320234309	0.0215534773608390
4	A	26	50	20120615	9	472	9.12	0.00795677562384412	0.0217082630352408
4	A	26	50	20120615	9	474	9.16	0.00859786055197806	0.0215622815473716
4	A	26	50	20120615	9	476	9.2	0.00979896556553037	0.0225511272473473
4	A	26	50	20120615	9	478	9.24	0.0102859570768014	0.0231444534763731
4	A	26	50	20120615	9	480	9.28	0.0106867381293101	0.0237966675581362
4	A	26	50	20120615	9	482	9.32	0.0112632140037402	0.0242380153266816
4	A	26	50	20120615	9	484	9.36	0.0110846200440159	0.0249580833751673
4	A	26	50	20120615	9	486	9.4	0.0112948407687424	0.0257803799723294
4	A	26	50	20120615	9	488	9.44	0.0109660134880736	0.0260265747545487
4	A	26	50	20120615	9	490	9.48	0.0112438442276832	0.0267649837387248
4	A	26	50	20120615	9	492	9.52	0.0109496453803027	0.0274032748879663
4	A	26	50	20120615	9	494	9.56	0.0113817767190621	0.0277433041542626
4	A	26	50	20120615	9	496	9.6	0.0119307822021499	0.0288389441914009
4	A	26	50	20120615	9	498	9.64	0.0117707271680148	0.0284793040256352
4	A	26	50	20120615	9	500	9.68	0.0123080498328639	0.0285959561384343
4	A	26	50	20120615	9	502	9.72	0.0125838653181471	0.0287436551886750
4	A	26	50	20120615	9	504	9.76	0.0125452954716605	0.0285674908478509
4	A	26	50	20120615	9	506	9.8	0.0129031926192106	0.0292079294803868
4	A	26	50	20120615	9	508	9.84	0.0135415269019657	0.0288573452311678
4	A	26	50	20120615	9	510	9.88	0.0137248620126578	0.0287324737091441
4	A	26	50	20120615	9	512	9.92	0.0138671686665852	0.0288548654076861
4	A	26	50	20120615	9	514	9.96	0.0141969392277000	0.0289112034333704
4	A	26	50	20120615	9	516	10	0.0142891643367431	0.0284825369178388
4	A	26	50	20120615	9	518	10.04	0.0147929708472707	0.0279704289737001
4	A	26	50	20120615	9	520	10.08	0.0153025968466074	0.0282224983990575
4	A	26	50	20120615	9	522	10.12	0.0154157480737329	0.0282153141941606
4	A	26	50	20120615	9	524	10.16	0.0154954885054473	0.0277928532477407
4	A	26	50	20120615	9	526	10.2	0.0159730330701217	0.0278881924550481
4	A	26	50	20120615	9	528	10.24	0.0160253094744548	0.0275479114587377
4	A	26	50	20120615	9	530	10.28	0.0163860117146059	0.0276193504568410
4	A	26	50	20120615	9	532	10.32	0.0166043238622294	0.0275197191113718
4	A	26	50	20120615	9	534	10.36	0.0168126163067635	0.0273507135196004
4	A	26	50	20120615	9	536	10.4	0.016483125759934	0.0274888751135764
4	A	26	50	20120615	9	538	10.44	0.0167065290763821	0.0268755448337108
4	A	26	50	20120615	9	540	10.48	0.0166884200717159	0.0267060159829214
4	A	26	50	20120615	9	542	10.52	0.0168137052512065	0.0267872766942153
4	A	26	50	20120615	9	544	10.56	0.0171690051955493	0.0264187962794712
4	A	26	50	20120615	9	546	10.6	0.017459512945532	0.0263551283848932
4	A	26	50	20120615	9	548	10.64	0.0178530532246013	0.0256169584028091
4	A	26	50	20120615	9	550	10.68	0.0180295682903889	0.0257934451843254
4	A	26	50	20120615	9	552	10.72	0.0180277156706222	0.0257171907890423
4	A	26	50	20120615	9	554	10.76	0.0179755453323063	0.0251234190827443
4	A	26	50	20120615	9	556	10.8	0.0181494936004782	0.0248410713450165
4	A	26	50	20120615	9	558	10.84	0.0180884561431262	0.0244250945677801
4	A	26	50	20120615	9	560	10.88	0.0178986757541235	0.0243598356829444
4	A	26	50	20120615	9	562	10.92	0.0179381818099884	0.0247393186792038
4	A	26	50	20120615	9	564	10.96	0.0180885268538043	0.0239834639565222
4	A	26	50	20120615	9	566	11	0.0179334936920291	0.02276511190147
4	A	26	50	20120615	9	568	11.04	0.0181899047530230	0.0221373000747257
4	A	26	50	20120615	9	570	11.08	0.0186087099573842	0.0219198788816465
4	A	26	50	20120615	9	572	11.12	0.0188453785970473	0.0209828775437605
4	A	26	50	20120615	9	574	11.16	0.0190254716231477	0.0198533522425610
4	A	26	50	20120615	9	576	11.2	0.0190460767147515	0.0197200908985785
4	A	26	50	20120615	9	578	11.24	0.0191920164833206	0.0187886827753318
4	A	26	50	20120615	9	580	11.28	0.0193705821587736	0.0187053360990334
4	A	26	50	20120615	9	582	11.32	0.0198487277642120	0.0180011991663278
4	A	26	50	20120615	9	584	11.36	0.0205519949555767	0.0173820352555174
4	A	26	50	20120615	9	586	11.4	0.0209297526112899	0.0167957235257610
4	A	26	50	20120615	9	588	11.44	0.0209025855687568	0.0165725464834829
4	A	26	50	20120615	9	590	11.48	0.0217466518623913	0.0153436585373910
4	A	26	50	20120615	9	592	11.52	0.0223500119366422	0.0153773733887179
4	A	26	50	20120615	9	594	11.56	0.0220733846927742	0.0153067970608877
4	A	26	50	20120615	9	596	11.6	0.0234797635120117	0.0150291303700514
4	A	26	50	20120615	9	598	11.64	0.0239859741855954	0.0138228698409574
4	A	26	50	20120615	9	600	11.68	0.0236191130453802	0.0137981069614803
4	A	26	50	20120615	9	602	11.72	0.0236485711138844	0.0139061953040524
4	A	26	50	20120615	9	604	11.76	0.0232351328499924	0.0140848882587261
4	A	26	50	20120615	9	606	11.8	0.0231384784240721	0.0139535856005276
4	A	26	50	20120615	9	608	11.84	0.0225112464248883	0.0136852810034741
4	A	26	50	20120615	9	610	11.88	0.0224452167936611	0.0136688902682862
4	A	26	50	20120615	9	612	11.92	0.0224424307929433	0.0137947977017443
4	A	26	50	20120615	9	614	11.96	0.0220982253539973	0.0141581233080536
4	A	26	50	20120615	9	616	12	0.0219132108646998	0.0134556480762838
4	A	26	50	20120615	9	618	12.04	0.0220799254305002	0.0132392521880373
4	A	26	50	20120615	9	620	12.08	0.0217338815139231	0.0126175780481537
4	A	26	50	20120615	9	622	12.12	0.0215605554997187	0.0117442163205746
4	A	26	50	20120615	9	624	12.16	0.0219287247874791	0.0110419673629748
4	A	26	50	20120615	9	626	12.2	0.0217755753581690	0.0100138440026245
4	A	26	50	20120615	9	628	12.24	0.0216885474839677	0.0089573727314164
4	A	26	50	20120615	9	630	12.28	0.0216910874115257	0.0076650587212656
4	A	26	50	20120615	9	632	12.32	0.0215378785852460	0.0064031064620854
4	A	26	50	20120615	9	634	12.36	0.0212679193583246	0.0058764674735933
4	A	26	50	20120615	9	636	12.4	0.0209023097971121	0.005132555784446
4	A	26	50	20120615	9	638	12.44	0.0203681613346038	0.0045991144287189
4	A	26	50	20120615	9	640	12.48	0.0196278063925658	0.0039950896740937
4	A	26	50	20120615	9	642	12.52	0.0196531844549426	0.0031645856885223
4	A	26	50	20120615	9	644	12.56	0.0193305740570941	0.0019046345415328
4	A	26	50	20120615	9	646	12.6	0.0186558386243502	0.0009323485752657
4	A	26	50	20120615	9	648	12.64	0.0187897292933679	4.89954288683987e-05
4	A	26	50	20120615	9	650	12.68	0.0179357635047967	-0.00124196235047600
4	A	26	50	20120615	9	652	12.72	0.0175365310161388	-0.0018062335618629
4	A	26	50	20120615	9	654	12.76	0.017513974309819	-0.0029392307573581
4	A	26	50	20120615	9	656	12.8	0.0170904173478883	-0.00369838059764
4	A	26	50	20120615	9	658	12.84	0.0171962712330319	-0.0045875673749821
4	A	26	50	20120615	9	660	12.88	0.0169141356273384	-0.0053611421936002
4	A	26	50	20120615	9	662	12.92	0.0171955641262507	-0.0064123271345121
4	A	26	50	20120615	9	664	12.96	0.0166573851550896	-0.0067054228953139
4	A	26	50	20120615	9	666	13	0.0171116305513239	-0.0073200401095212
4	A	26	50	20120615	9	668	13.04	0.0168813965833695	-0.0085293341267065
4	A	26	50	20120615	9	670	13.08	0.0164965890730478	-0.0091722356121613
4	A	26	50	20120615	9	672	13.12	0.0164987103933913	-0.0090428350712041
4	A	26	50	20120615	9	674	13.16	0.0162327675329871	-0.0094987068130351
4	A	26	50	20120615	9	676	13.2	0.0159867650838123	-0.0103952475009015
4	A	26	50	20120615	9	678	13.24	0.0155668850771437	-0.0107841562305541
4	A	26	50	20120615	9	680	13.28	0.015763107208923	-0.0112295627920236
4	A	26	50	20120615	9	682	13.32	0.0155937551348288	-0.0116710095555183
4	A	26	50	20120615	9	684	13.36	0.0155673093412124	-0.0120717976790948
4	A	26	50	20120615	9	686	13.4	0.0151529447674371	-0.0121379828738139
4	A	26	50	20120615	9	688	13.44	0.0148848098760112	-0.0123564788692006
4	A	26	50	20120615	9	690	13.48	0.0149996440172759	-0.0126998499221447
4	A	26	50	20120615	9	692	13.52	0.0147190640465010	-0.0128655957516549
4	A	26	50	20120615	9	694	13.56	0.0140451205733522	-0.0133035069812437
4	A	26	50	20120615	9	696	13.6	0.0137590958803622	-0.0132038756357745
4	A	26	50	20120615	9	698	13.64	0.0136869709886812	-0.0125547516106453
4	A	26	50	20120615	9	700	13.68	0.0134241393981141	-0.012604036953294
4	A	26	50	20120615	9	702	13.72	0.0133798038029337	-0.0125820459323991
4	A	26	50	20120615	9	704	13.76	0.0131090526164174	-0.0120312804605329
4	A	26	50	20120615	9	706	13.8	0.0135642879621453	-0.0120147341618531
4	A	26	50	20120615	9	708	13.84	0.0134377865589910	-0.0122386748794549
4	A	26	50	20120615	9	710	13.88	0.0132209169092011	-0.0121217901285247
4	A	26	50	20120615	9	712	13.92	0.0126011378154911	-0.0119408415032191
4	A	26	50	20120615	9	714	13.96	0.0124345434578436	-0.0118871013878489
4	A	26	50	20120615	9	716	14	0.0119875105507774	-0.011754872419767
4	A	26	50	20120615	9	718	14.04	0.0114358258400957	-0.0121782879603415
4	A	26	50	20120615	9	720	14.08	0.0108937577816381	-0.0113761460277635
4	A	26	50	20120615	9	722	14.12	0.0104711200585229	-0.0109552053609232
4	A	26	50	20120615	9	724	14.16	0.0095179401174834	-0.0109979146105068
4	A	26	50	20120615	9	726	14.2	0.00937326607005264	-0.0108999096106344
4	A	26	50	20120615	9	728	14.24	0.00887829132322205	-0.0107037581895332
4	A	26	50	20120615	9	730	14.28	0.00844292567804549	-0.0102249761879918
4	A	26	50	20120615	9	732	14.32	0.00751159533654469	-0.0099393757590706
4	A	26	50	20120615	9	734	14.36	0.00744293526809148	-0.0095328600705664
4	A	26	50	20120615	9	736	14.4	0.00661526678071263	-0.009536183472438
4	A	26	50	20120615	9	738	14.44	0.00559731585851647	-0.0096730793452757
4	A	26	50	20120615	9	740	14.48	0.00534339381339238	-0.0091927417088157
4	A	26	50	20120615	9	742	14.52	0.00479276976288242	-0.0089512647430405
4	A	26	50	20120615	9	744	14.56	0.00387939993362375	-0.0084323190763277
4	A	26	50	20120615	9	746	14.6	0.00340189072428848	-0.0086415519728808
4	A	26	50	20120615	9	748	14.64	0.00276125198053347	-0.0079306268150758
4	A	26	50	20120615	9	750	14.68	0.00247642936907152	-0.0075629312888588
4	A	26	50	20120615	9	752	14.72	0.00172371420049844	-0.0073084435583098
4	A	26	50	20120615	9	754	14.76	0.00078375715626717	-0.0067083220331168
4	A	26	50	20120615	9	756	14.8	0.000276832304834529	-0.0063781738769808
4	A	26	50	20120615	9	758	14.84	3.30925973595292e-05	-0.0068525718164788
4	A	26	50	20120615	9	760	14.88	-0.00079917208409704	-0.0060031951509175
4	A	26	50	20120615	9	762	14.92	-0.00160767797770573	-0.005872946081823
4	A	26	50	20120615	9	764	14.96	-0.00193443202129204	-0.0057521015329182
4	A	26	50	20120615	9	766	15	-0.00280403194079526	-0.0049970529119672
4	A	26	50	20120615	9	768	15.04	-0.00309790551905636	-0.0047238268517167
4	A	26	50	20120615	9	770	15.08	-0.00361055793541666	-0.0032039715362344
4	A	26	50	20120615	9	772	15.12	-0.00397740493349626	-0.0031377863415153
4	A	26	50	20120615	9	774	15.16	-0.00429534135552116	-0.0020287388526989
4	A	26	50	20120615	9	776	15.2	-0.00458922200485006	-0.0013825776049828
4	A	26	50	20120615	9	778	15.24	-0.00517856015162996	-0.000106073088245801
4	A	26	50	20120615	9	780	15.28	-0.00516162494422056	0.0005604811190397
4	A	26	50	20120615	9	782	15.32	-0.00536416861062366	0.00159882500080530
4	A	26	50	20120615	9	784	15.36	-0.00566167671774006	0.0023054650915163
4	A	26	50	20120615	9	786	15.4	-0.00569117721265116	0.0028022217474354
4	A	26	50	20120615	9	788	15.44	-0.00563825734114716	0.0037208665932817
4	A	26	50	20120615	9	790	15.48	-0.00561540364997926	0.0045079330092849
4	A	26	50	20120615	9	792	15.52	-0.00537701674083776	0.0051313678450536
4	A	26	50	20120615	9	794	15.56	-0.00524326749317636	0.0058738653206385
4	A	26	50	20120615	9	796	15.6	-0.00544772741895646	0.0062983768767239
4	A	26	50	20120615	9	798	15.64	-0.00516624942256956	0.0067935849687923
4	A	26	50	20120615	9	800	15.68	-0.00542797792655796	0.0073333478591432
4	A	26	50	20120615	9	802	15.72	-0.00521929657329416	0.007664330401281
4	A	26	50	20120615	9	804	15.76	-0.00523449229802186	0.0083683895522406
4	A	26	50	20120615	9	806	15.8	-0.00499480784793696	0.0093536968898833
4	A	26	50	20120615	9	808	15.84	-0.00512289953424206	0.0101665507830895
4	A	26	50	20120615	9	810	15.88	-0.00461822540369396	0.0101825900862072
4	A	26	50	20120615	9	812	15.92	-0.00456250468222966	0.0105501434839612
4	A	26	50	20120615	9	814	15.96	-0.00413761199558926	0.0118664305353145
4	A	26	50	20120615	9	816	16	-0.00373122160640676	0.0120441103473921
4	A	26	50	20120615	9	818	16.04	-0.00356099469980296	0.0124207598253579
4	A	26	50	20120615	9	820	16.08	-0.00366776287401466	0.0134689699680414
4	A	26	50	20120615	9	822	16.12	-0.00280111300400256	0.0140069170081782
4	A	26	50	20120615	9	824	16.16	-0.00236587322383301	0.0148716223345421
4	A	26	50	20120615	9	826	16.2	-0.0015985987266353	0.0159595131884654
4	A	26	50	20120615	9	828	16.24	-0.00165940283874953	0.0161140796597650
4	A	26	50	20120615	9	830	16.28	-0.00124170779203483	0.0170486556213914
4	A	26	50	20120615	9	832	16.32	-0.00066827247676378	0.0177669205475851
4	A	26	50	20120615	9	834	16.36	-0.00020474983956038	0.0175964512447766
4	A	26	50	20120615	9	836	16.4	-0.000280198133112980	0.0177721672799015
4	A	26	50	20120615	9	838	16.44	0.000102940605205140	0.0178627900849783
4	A	26	50	20120615	9	840	16.48	0.0010182761913155	0.0193023322122535
4	A	26	50	20120615	9	842	16.52	0.00125437207448588	0.0193523741591581
4	A	26	50	20120615	9	844	16.56	0.00200734180150018	0.0200632993169631
4	A	26	50	20120615	9	846	16.6	0.00214428010074477	0.0197301106016680
4	A	26	50	20120615	9	848	16.64	0.00302027933661773	0.0203731464374112
4	A	26	50	20120615	9	850	16.68	0.0031994750442128	0.0199659087928835
4	A	26	50	20120615	9	852	16.72	0.00346381206511699	0.0207292524834846
4	A	26	50	20120615	9	854	16.76	0.00379880178138377	0.020572708234518
4	A	26	50	20120615	9	856	16.8	0.00400950404582818	0.0209250185313899
4	A	26	50	20120615	9	858	16.84	0.00447411916300851	0.0217950391794280
4	A	26	50	20120615	9	860	16.88	0.00484156154499785	0.0216507879818524
4	A	26	50	20120615	9	862	16.92	0.00579393962694745	0.0216620267370325
4	A	26	50	20120615	9	864	16.96	0.00654111319967638	0.0227755056640466
4	A	26	50	20120615	9	866	17	0.00669948673388585	0.0226302418895604
4	A	26	50	20120615	9	868	17.04	0.0072108345382348	0.0230330318324344
4	A	26	50	20120615	9	870	17.08	0.0074595621769443	0.0236578426979994
4	A	26	50	20120615	9	872	17.12	0.0073388498570076	0.0237793681907344
4	A	26	50	20120615	9	874	17.16	0.00707758238664055	0.0245129829909341
4	A	26	50	20120615	9	876	17.2	0.00716463218115208	0.0247294616106740
4	A	26	50	20120615	9	878	17.24	0.00684066413828365	0.0251606836101128
4	A	26	50	20120615	9	880	17.28	0.00657757162531435	0.0255155741396293
4	A	26	50	20120615	9	882	17.32	0.00599241177250446	0.0259049205683795
4	A	26	50	20120615	9	884	17.36	0.0056075604215623	0.0260726024562565
4	A	26	50	20120615	9	886	17.4	0.00529757046554437	0.0261600489376723
4	A	26	50	20120615	9	888	17.44	0.00479168223265296	0.0267485640121589
4	A	26	50	20120615	9	890	17.48	0.00398341279555189	0.0267915238603858
4	A	26	50	20120615	9	892	17.52	0.00325860981863801	0.0275713168346163
4	A	26	50	20120615	9	894	17.56	0.00296825041965802	0.0283586023123002
4	A	26	50	20120615	9	896	17.6	0.00266695504862156	0.0291142053049677
4	A	26	50	20120615	9	898	17.64	0.00210551721410691	0.0296901628701272
4	A	26	50	20120615	9	900	17.68	0.0017587527557198	0.0297419237936169
4	A	26	50	20120615	9	902	17.72	0.0011900628340573	0.0303801520103548
4	A	26	50	20120615	9	904	17.76	0.00110345427417723	0.0314784988522515
4	A	26	50	20120615	9	906	17.8	0.00072952135904338	0.0314950303016889
4	A	26	50	20120615	9	908	17.84	-1.79958675812003e-05	0.0325712828851007
4	A	26	50	20120615	9	910	17.88	-0.00054006411783972	0.0327058339918520
4	A	26	50	20120615	9	912	17.92	-0.0009731062101333	0.0327693222813076
4	A	26	50	20120615	9	914	17.96	-0.001840432781335	0.0338999966310266
4	A	26	50	20120615	9	916	18	-0.00206465280611535	0.034034986851089
4	A	26	50	20120615	9	918	18.04	-0.00225166557917644	0.0344150737165395
4	A	26	50	20120615	9	920	18.08	-0.00253371916048326	0.0349676889797453
4	A	26	50	20120615	9	922	18.12	-0.00309658322937556	0.0353833192746589
4	A	26	50	20120615	9	924	18.16	-0.00308553822145346	0.0357032285246034
4	A	26	50	20120615	9	926	18.2	-0.00306292494659106	0.0368410906147531
4	A	26	50	20120615	9	928	18.24	-0.00287310920224936	0.0366721203783208
4	A	26	50	20120615	9	930	18.28	-0.00294108337712486	0.0369125861813989
4	A	26	50	20120615	9	932	18.32	-0.00266631582409136	0.0369029553870391
4	A	26	50	20120615	9	934	18.36	-0.00254597332100126	0.037243632363147
4	A	26	50	20120615	9	936	18.4	-0.00247959720745126	0.037120503859339
4	A	26	50	20120615	9	938	18.44	-0.00213487558055499	0.0373130561069239
4	A	26	50	20120615	9	940	18.48	-0.00173324599990884	0.0382007508889577
4	A	26	50	20120615	9	942	18.52	-0.00144481714386285	0.0383617591030339
4	A	26	50	20120615	9	944	18.56	-0.000764325861920161	0.0391437909187549
4	A	26	50	20120615	9	946	18.6	2.83266976543392e-05	0.0399064621508071
4	A	26	50	20120615	9	948	18.64	0.00053310194447216	0.040817682375451
4	A	26	50	20120615	9	950	18.68	0.00085062117349617	0.0410915024053977
4	A	26	50	20120615	9	952	18.72	0.00175078931915008	0.0409659414542624
4	A	26	50	20120615	9	954	18.76	0.00248276504583096	0.0420584002179921
4	A	26	50	20120615	9	956	18.8	0.00319216285298855	0.0425884757454408
4	A	26	50	20120615	9	958	18.84	0.0042620154129238	0.0428213967191637
4	A	26	50	20120615	9	960	18.88	0.0043840620433566	0.0427543629963072
4	A	26	50	20120615	9	962	18.92	0.00457745574801112	0.042966424319985
4	A	26	50	20120615	9	964	18.96	0.00456444498323729	0.0431689397021169
4	A	26	50	20120615	9	966	19	0.00460057813975592	0.0438297309891357
4	A	26	50	20120615	9	968	19.04	0.00485421734216753	0.044468177701869
4	A	26	50	20120615	9	970	19.08	0.0052304688604369	0.0449642131088714
4	A	26	50	20120615	9	972	19.12	0.00575464711733048	0.0452522177008487
4	A	26	50	20120615	9	974	19.16	0.00532621111860955	0.0455704864630607
4	A	26	50	20120615	9	976	19.2	0.00554180797619333	0.0461930939838955
4	A	26	50	20120615	9	978	19.24	0.00557023366879703	0.0466497435431858
4	A	26	50	20120615	9	980	19.28	0.00537118310989302	0.046754183214767
4	A	26	50	20120615	9	982	19.32	0.0049052704517692	0.0472216515078094
4	A	26	50	20120615	9	984	19.36	0.0047866179338861	0.0473224849348066
4	A	26	50	20120615	9	986	19.4	0.0045539090921976	0.04745916867561
4	A	26	50	20120615	9	988	19.44	0.00458558747599476	0.0473686590076181
4	A	26	50	20120615	9	990	19.48	0.00418444579902764	0.0482896655901136
4	A	26	50	20120615	9	992	19.52	0.00401841712680503	0.0479832055111473
4	A	26	50	20120615	9	994	19.56	0.00332658385209212	0.0484283999405824
4	A	26	50	20120615	9	996	19.6	0.00293930146803624	0.0490874941713264
4	A	26	50	20120615	9	998	19.64	0.00185735738214271	0.0493431132727253
4	A	26	50	20120615	9	1000	19.68	0.00170914780080601	0.0499795093757932
4	A	26	50	20120615	9	1002	19.72	0.00091301627586807	0.0502373912188919
4	A	26	50	20120615	9	1004	19.76	0.000234547319319579	0.0501097584448878
4	A	26	50	20120615	9	1006	19.8	-0.000299530432510621	0.0502057128350948
4	A	26	50	20120615	9	1008	19.84	-0.00090615734009056	0.0499918130337859
4	A	26	50	20120615	9	1010	19.88	-0.00165194286220801	0.0505343760669903
4	A	26	50	20120615	9	1012	19.92	-0.00281110300860716	0.0508403411712097
4	A	26	50	20120615	9	1014	19.96	-0.00372977613872466	0.0509691760267419
4	A	26	50	20120615	9	1016	20	-0.00479354758034176	0.0509669132850421
4	A	26	50	20120615	9	1018	20.04	-0.00566618805900406	0.0514944856544854
4	A	26	50	20120615	9	1020	20.08	-0.00662807248451996	0.0512291014084383
4	A	26	50	20120615	9	1022	20.12	-0.00779902010096136	0.0519971820073665
4	A	26	50	20120615	9	1024	20.16	-0.00917599742023716	0.0526382874415971
4	A	26	50	20120615	9	1026	20.2	-0.0101943867486377	0.0526405360411613
4	A	26	50	20120615	9	1028	20.24	-0.0116417424058450	0.0541548264262757
4	A	26	50	20120615	9	1030	20.28	-0.0131370681870881	0.0545122618330977
4	A	26	50	20120615	9	1032	20.32	-0.0146135707858159	0.0551648577525226
4	A	26	50	20120615	9	1034	20.36	-0.0155346692921929	0.0563358053689641
4	A	26	50	20120615	9	1036	20.4	-0.0168369690643076	0.0566711649020774
4	A	26	50	20120615	9	1038	20.44	-0.0181041256293973	0.0573455821367697
4	A	26	50	20120615	9	1040	20.48	-0.0194453445587485	0.0577711402108912
4	A	26	50	20120615	9	1042	20.52	-0.0202554343715471	0.0585800420842974
4	A	26	50	20120615	9	1044	20.56	-0.0211225594173162	0.0585847796997313
4	A	26	50	20120615	9	1046	20.6	-0.0226394236711141	0.0600864128734625
4	A	26	50	20120615	9	1048	20.64	-0.0240555534928642	0.0604677484894886
4	A	26	50	20120615	9	1050	20.68	-0.0249980490504400	0.0611400019774305
4	A	26	50	20120615	9	1052	20.72	-0.0256804990181665	0.0619180103555666
4	A	26	50	20120615	9	1054	20.76	-0.0266572680414264	0.0618865016773969
4	A	26	50	20120615	9	1056	20.8	-0.0277388797871328	0.0624842685370086
4	A	26	50	20120615	9	1058	20.84	-0.0285877685490150	0.0628473607980801
4	A	26	50	20120615	9	1060	20.88	-0.0293424919008467	0.062350448578669
4	A	26	50	20120615	9	1062	20.92	-0.0293646243430978	0.0624369277380081
4	A	26	50	20120615	9	1064	20.96	-0.0299715835908649	0.062484890790976
4	A	26	50	20120615	9	1066	21	-0.0304713016099837	0.0626850670638757
4	A	26	50	20120615	9	1068	21.04	-0.0307524847428429	0.0624659679064047
4	A	26	50	20120615	9	1070	21.08	-0.0315648811379616	0.0618130948011216
4	A	26	50	20120615	9	1072	21.12	-0.0323041591563718	0.0617305775610775
4	A	26	50	20120615	9	1074	21.16	-0.0335668538776723	0.0621717273397241
4	A	26	50	20120615	9	1076	21.2	-0.0340453954629081	0.0619739071466194
4	A	26	50	20120615	9	1078	21.24	-0.0353613070405606	0.0624853009129091
4	A	26	50	20120615	9	1080	21.28	-0.0359448610538705	0.0623186570577869
4	A	26	50	20120615	9	1082	21.32	-0.0368069302861540	0.061647082392355
4	A	26	50	20120615	9	1084	21.36	-0.0384794994531693	0.0614974798106593
4	A	26	50	20120615	9	1086	21.4	-0.0393714580890936	0.0617344878615774
4	A	26	50	20120615	9	1088	21.44	-0.0407481879209960	0.0615810527611278
4	A	26	50	20120615	9	1090	21.48	-0.0418026962637795	0.0615351615310288
4	A	26	50	20120615	9	1092	21.52	-0.0432924924699936	0.0618138393845622
4	A	26	50	20120615	9	1094	21.56	-0.0446579510198039	0.0622978893316234
4	A	26	50	20120615	9	1096	21.6	-0.0458766636993145	0.0621295130648873
4	A	26	50	20120615	9	1098	21.64	-0.046609933431405	0.0619595245946901
4	A	26	50	20120615	9	1100	21.68	-0.0475793061177336	0.0620607115750778
4	A	26	50	20120615	9	1102	21.72	-0.0481085755434517	0.0619079057996634
4	A	26	50	20120615	9	1104	21.76	-0.048689251632162	0.0612217293792
4	A	26	50	20120615	9	1106	21.8	-0.0493295368225266	0.0610546400468056
4	A	26	50	20120615	9	1108	21.84	-0.0502332899995611	0.0611483316953128
4	A	26	50	20120615	9	1110	21.88	-0.0509313458139484	0.0606813583770173
4	A	26	50	20120615	9	1112	21.92	-0.0517299522126205	0.0613944048551658
4	A	26	50	20120615	9	1114	21.96	-0.0525226896250088	0.0613902329251568
4	A	26	50	20120615	9	1116	22	-0.0532651517452546	0.062139483270502
4	A	26	50	20120615	9	1118	22.04	-0.0536290996055314	0.0621258361096251
4	A	26	50	20120615	9	1120	22.08	-0.0549082557726978	0.0633195737776243
4	A	26	50	20120615	9	1122	22.12	-0.0557006396316955	0.0631893247085297
4	A	26	50	20120615	9	1124	22.16	-0.056910075070237	0.0637660409992655
4	A	26	50	20120615	9	1126	22.2	-0.0581057219265453	0.0643559801868094
4	A	26	50	20120615	9	1128	22.24	-0.0587601492525334	0.0646024069000529
4	A	26	50	20120615	9	1130	22.28	-0.0598341737424777	0.0647661021198976
4	A	26	50	20120615	9	1132	22.32	-0.0609812423629185	0.0649455658209627
4	A	26	50	20120615	9	1134	22.36	-0.0615304521998661	0.0656468036158654
4	A	26	50	20120615	9	1136	22.4	-0.0619627065752053	0.065589315834555
4	A	26	50	20120615	9	1138	22.44	-0.0620654491905118	0.0649128267769938
4	A	26	50	20120615	9	1140	22.48	-0.0624094566395590	0.0651864063906349
4	A	26	50	20120615	9	1142	22.52	-0.0624522365998209	0.0648056293889659
4	A	26	50	20120615	9	1144	22.56	-0.0625122699655436	0.0649348177978887
4	A	26	50	20120615	9	1146	22.6	-0.0633535149031211	0.0641225642383397
4	A	26	50	20120615	9	1148	22.64	-0.0631114722519211	0.0637082703752425
4	A	26	50	20120615	9	1150	22.68	-0.063262863813773	0.0633467266780218
4	A	26	50	20120615	9	1152	22.72	-0.0635903956748187	0.0625288869749015
4	A	26	50	20120615	9	1154	22.76	-0.0639717383619126	0.0621861523180604
4	A	26	50	20120615	9	1156	22.8	-0.0648395705144628	0.0613293510312966
4	A	26	50	20120615	9	1158	22.84	-0.0659448491241355	0.0602978943695798
4	A	26	50	20120615	9	1160	22.88	-0.0666839878425099	0.0595734634722542
4	A	26	50	20120615	9	1162	22.92	-0.0675790436061358	0.0586181622108711
4	A	26	50	20120615	9	1164	22.96	-0.0683690940127555	0.0574585778004033
4	A	26	50	20120615	9	1166	23	-0.0693772868613712	0.0563812299085875
4	A	26	50	20120615	9	1168	23.04	-0.069723415630762	0.0552738299785713
4	A	26	50	20120615	9	1170	23.08	-0.069908748318111	0.0544297566138689
4	A	26	50	20120615	9	1172	23.12	-0.0703678727511355	0.0532720106810321
4	A	26	50	20120615	9	1174	23.16	-0.0707284264988626	0.0525386702382636
4	A	26	50	20120615	9	1176	23.2	-0.071400390073024	0.0512131985769294
4	A	26	50	20120615	9	1178	23.24	-0.0718499685645025	0.0500787164571937
4	A	26	50	20120615	9	1180	23.28	-0.0725915114459329	0.0486986561523519
4	A	26	50	20120615	9	1182	23.32	-0.0735431357520537	0.0484378751714503
4	A	26	50	20120615	9	1184	23.36	-0.0747074577779555	0.047240460548189
4	A	26	50	20120615	9	1186	23.4	-0.0754247468967911	0.0466114183556454
4	A	26	50	20120615	9	1188	23.44	-0.0758105443566064	0.0458324695254903
4	A	26	50	20120615	9	1190	23.48	-0.0760383034508267	0.0449872647899381
4	A	26	50	20120615	9	1192	23.52	-0.076576623843344	0.0439587779767022
4	A	26	50	20120615	9	1194	23.56	-0.0772636487919448	0.0430835212029495
4	A	26	50	20120615	9	1196	23.6	-0.0779444512008712	0.0417422810603949
4	A	26	50	20120615	9	1198	23.64	-0.0787733924804563	0.0402800549475792
4	A	26	50	20120615	9	1200	23.68	-0.0791193798284908	0.0392717913882853
4	A	26	50	20120615	9	1202	23.72	-0.0798638925584021	0.0383995751736917
4	A	26	50	20120615	9	1204	23.76	-0.0803042786617252	0.0369029129606323
4	A	26	50	20120615	9	1206	23.8	-0.0810570645409764	0.0352745874649159
4	A	26	50	20120615	9	1208	23.84	-0.081271388606354	0.033967783422605
4	A	26	50	20120615	9	1210	23.88	-0.0816593073865128	0.0335221647291013
4	A	26	50	20120615	9	1212	23.92	-0.082386990975032	0.0325014560904585
4	A	26	50	20120615	9	1214	23.96	-0.0826777532834558	0.0315956523037585
4	A	26	50	20120615	9	1216	24	-0.082799446360498	0.0303738424965463
4	A	26	50	20120615	9	1218	24.04	-0.0822244271260372	0.0298736351595349
4	A	26	50	20120615	9	1220	24.08	-0.0822143154990661	0.0289192531369674
4	A	26	50	20120615	9	1222	24.12	-0.0815316039018306	0.0280565121532417
4	A	26	50	20120615	9	1224	24.16	-0.081021709201917	0.0274931601806704
4	A	26	50	20120615	9	1226	24.2	-0.0807206231344878	0.0265306464301193
4	A	26	50	20120615	9	1228	24.24	-0.0797199963284307	0.0254530864062691
4	A	26	50	20120615	9	1230	24.28	-0.0792347796551805	0.023866055946574
4	A	26	50	20120615	9	1232	24.32	-0.078492034692222	0.0223184820452691
4	A	26	50	20120615	9	1234	24.36	-0.0779889282174079	0.0210302042006254
4	A	26	50	20120615	9	1236	24.4	-0.078238112647098	0.0217059154407272
4	A	26	50	20120615	9	1238	24.44	-0.0774624165081364	0.0199982525641617
4	A	26	50	20120615	9	1240	24.48	-0.0766713054413449	0.0180794476027339
4	A	26	50	20120615	9	1242	24.52	-0.0762596985840162	0.0165870987410397
4	A	26	50	20120615	9	1244	24.56	-0.076246546397886	0.0154987199834374
4	A	26	50	20120615	9	1246	24.6	-0.0759757245006916	0.0131157701308387
4	A	26	50	20120615	9	1248	24.64	-0.0756610619830636	0.0136680205269454
4	A	26	50	20120615	9	1250	24.68	-0.0753862802878946	0.0126212196480768
4	A	26	50	20120615	9	1252	24.72	-0.0747875022655858	0.0124465642731237
4	A	26	50	20120615	9	1254	24.76	-0.0741805218046152	0.0120992334222049
4	A	26	50	20120615	9	1256	24.8	-0.0736075531798198	0.0119344068315103
4	A	26	50	20120615	9	1258	24.84	-0.0725634393067198	0.0111178399205961
4	A	26	50	20120615	9	1260	24.88	-0.0710700297848538	0.0103304058090668
4	A	26	50	20120615	9	1262	24.92	-0.0695864490472463	0.0099442547958608
4	A	26	50	20120615	9	1264	24.96	-0.068993893564612	0.0093152126033172
4	A	26	50	20120615	9	1266	25	-0.0683406683201518	0.0091602147968812
4	A	26	50	20120615	9	1268	25.04	-0.067772225178756	0.0087064643753937
4	A	26	50	20120615	9	1270	25.08	-0.0675912765534502	0.0083839529724945
4	A	26	50	20120615	9	1272	25.12	-0.0668785836286924	0.0083195355447285
4	A	26	50	20120615	9	1274	25.16	-0.0661315253143687	0.0083934282033625
4	A	26	50	20120615	9	1276	25.2	-0.0652634810297842	0.008097574726114
4	A	26	50	20120615	9	1278	25.24	-0.064552414450623	0.007735253211434
4	A	26	50	20120615	9	1280	25.28	-0.064153111251287	0.0073459909283908
4	A	26	50	20120615	9	1282	25.32	-0.0632063659819563	0.0070414400377338
4	A	26	50	20120615	9	1284	25.36	-0.0623250280898854	0.007434308565361
4	A	26	50	20120615	9	1286	25.4	-0.0613895258183755	0.0070507738472454
4	A	26	50	20120615	9	1288	25.44	-0.060345058391885	0.0064895431950177
4	A	26	50	20120615	9	1290	25.48	-0.0596767717729855	0.0062738049160777
4	A	26	50	20120615	9	1292	25.52	-0.0584967519765414	0.0055979522546196
4	A	26	50	20120615	9	1294	25.56	-0.0575312683775093	0.0054269738349286
4	A	26	50	20120615	9	1296	25.6	-0.0561582084298013	0.0054008108840247
4	A	26	50	20120615	9	1298	25.64	-0.0555356009089665	0.0048310949504227
4	A	26	50	20120615	9	1300	25.68	-0.0546373631648253	0.0044736524725329
4	A	26	50	20120615	9	1302	25.72	-0.0537397618167871	0.0049219581718052
4	A	26	50	20120615	9	1304	25.76	-0.0530306751366132	0.0050192560648965
4	A	26	50	20120615	9	1306	25.8	-0.0524456149858594	0.0053804462087266
4	A	26	50	20120615	9	1308	25.84	-0.0522418975221996	0.0055267466017541
4	A	26	50	20120615	9	1310	25.88	-0.0515388212496658	0.0054187713962669
4	A	26	50	20120615	9	1312	25.92	-0.0513058295652649	0.0058774715652226
4	A	26	50	20120615	9	1314	25.96	-0.0505509930763482	0.0064976749230013
4	A	26	50	20120615	9	1316	26	-0.0500944849384142	0.0068083776426547
4	A	26	50	20120615	9	1318	26.04	-0.0498447348232991	0.0073436574760129
4	A	26	50	20120615	9	1320	26.08	-0.0493213343838648	0.0083176263564193
4	A	26	50	20120615	9	1322	26.12	-0.0490148743048985	0.0083348797618802
4	A	26	50	20120615	9	1324	26.16	-0.0485199702687461	0.009138648040055
4	A	26	50	20120615	9	1326	26.2	-0.0477129492993779	0.0093193138226481
4	A	26	50	20120615	9	1328	26.24	-0.0470250758226396	0.0102966768156042
4	A	26	50	20120615	9	1330	26.28	-0.0463916495680527	0.0104810902641376
4	A	26	50	20120615	9	1332	26.32	-0.0458002254562683	0.0106874240228878
4	A	26	50	20120615	9	1334	26.36	-0.0447577379287649	0.0112592612768334
4	A	26	50	20120615	9	1336	26.4	-0.0443487473665266	0.0117413666802464
4	A	26	50	20120615	9	1338	26.44	-0.04390022953522	0.0114358258400957
4	A	26	50	20120615	9	1340	26.48	-0.0434077296621236	0.0116287952806815
4	A	26	50	20120615	9	1342	26.52	-0.0429871425486738	0.0121489430289223
4	A	26	50	20120615	9	1344	26.56	-0.0425970317374932	0.0120911724048994
4	A	26	50	20120615	9	1346	26.6	-0.0416113955951973	0.0123705502941462
4	A	26	50	20120615	9	1348	26.64	-0.0415114814070156	0.0126489382338993
4	A	26	50	20120615	9	1350	26.68	-0.0405838987314551	0.0123017488043367
4	A	26	50	20120615	9	1352	26.72	-0.0400931666253116	0.0123290431260905
4	A	26	50	20120615	9	1354	26.76	-0.0397803425853147	0.0126478068630494
4	A	26	50	20120615	9	1356	26.8	-0.0391155207896431	0.0129415390199543
4	A	26	50	20120615	9	1358	26.84	-0.0382991660107633	0.0129042744925858
4	A	26	50	20120615	9	1360	26.88	-0.0375871094821084	0.0134288063028700
4	A	26	50	20120615	9	1362	26.92	-0.0373915944571103	0.0131006380457213
4	A	26	50	20120615	9	1364	26.96	-0.0363116302702041	0.0137552067930657
4	A	26	50	20120615	9	1366	27	-0.0355715723130143	0.0142303825500230
4	A	26	50	20120615	9	1368	27.04	-0.0347395904742702	0.0143689754791356
4	A	26	50	20120615	9	1370	27.08	-0.0339556918966468	0.0144614650461148
4	A	26	50	20120615	9	1372	27.12	-0.0329568328575426	0.0146935374917002
4	A	26	50	20120615	9	1374	27.16	-0.0322167749003528	0.0152517275847689
4	A	26	50	20120615	9	1376	27.2	-0.0311382956376871	0.0161708249789552
4	A	26	50	20120615	9	1378	27.24	-0.0304975861832540	0.0162226559060161
4	A	26	50	20120615	9	1380	27.28	-0.0299817517863784	0.0165581780736892
4	A	26	50	20120615	9	1382	27.32	-0.0295731147775307	0.0172963268425698
4	A	26	50	20120615	9	1384	27.36	-0.0291453858855909	0.0172932862834107
4	A	26	50	20120615	9	1386	27.4	-0.0284392690538980	0.0176304347966804
4	A	26	50	20120615	9	1388	27.44	-0.0278656640329995	0.0179561281800950
4	A	26	50	20120615	9	1390	27.48	-0.0270052565016517	0.0180227376388827
4	A	26	50	20120615	9	1392	27.52	-0.0260107108139128	0.0179594515819665
4	A	26	50	20120615	9	1394	27.56	-0.0255884973548663	0.0185195508633444
4	A	26	50	20120615	9	1396	27.6	-0.0246756932110326	0.0184760637963014
4	A	26	50	20120615	9	1398	27.64	-0.0238646417330117	0.0183988477357959
4	A	26	50	20120615	9	1400	27.68	-0.0229792733322880	0.0185454309715358
4	A	26	50	20120615	9	1402	27.72	-0.0222386496896732	0.0185754122990581
4	A	26	50	20120615	9	1404	27.76	-0.0214787927426101	0.0190710941526699
4	A	26	50	20120615	9	1406	27.8	-0.0203246530543575	0.0188646189725634
4	A	26	50	20120615	9	1408	27.84	-0.0192673162844492	0.0187977973817413
4	A	26	50	20120615	9	1410	27.88	-0.0178410111961178	0.0191939893112401
4	A	26	50	20120615	9	1412	27.92	-0.0167137415655502	0.0192225564252001
4	A	26	50	20120615	9	1414	27.96	-0.0153565208097408	0.0198086065254475
4	A	26	50	20120615	9	1416	28	-0.0145311150640617	0.0199680591046051
4	A	26	50	20120615	9	1418	28.04	-0.0135285083590173	0.0201755949448833
4	A	26	50	20120615	9	1420	28.08	-0.0125527010009799	0.0201751706808146
4	A	26	50	20120615	9	1422	28.12	-0.0118726764095128	0.020751674839516
4	A	26	50	20120615	9	1424	28.16	-0.0114956470737841	0.0212149712025494
4	A	26	50	20120615	9	1426	28.2	-0.0107815399354638	0.0212305982624136
4	A	26	50	20120615	9	1428	28.24	-0.0103878228796991	0.0218429527349212
4	A	26	50	20120615	9	1430	28.28	-0.00988803980675646	0.0218258407508165
4	A	26	50	20120615	9	1432	28.32	-0.00952465763190466	0.0217870205885293
4	A	26	50	20120615	9	1434	28.36	-0.00890275721785106	0.0217958594232942
4	A	26	50	20120615	9	1436	28.4	-0.00836648743499926	0.0219078651374341
4	A	26	50	20120615	9	1438	28.44	-0.00794590032154946	0.0217163806210888
4	A	26	50	20120615	9	1440	28.48	-0.00745835019592136	0.0216280629841186
4	A	26	50	20120615	9	1442	28.52	-0.00729902489598436	0.02180744183237
4	A	26	50	20120615	9	1444	28.56	-0.00725032645196406	0.0216596070176273
4	A	26	50	20120615	9	1446	28.6	-0.00690055608265016	0.0213553743250218
4	A	26	50	20120615	9	1448	28.64	-0.00628224069997716	0.0216705813148713
4	A	26	50	20120615	9	1450	28.68	-0.00598761051746016	0.0214946036502374
4	A	26	50	20120615	9	1452	28.72	-0.00561112565395306	0.0218023153082064
4	A	26	50	20120615	9	1454	28.76	-0.00497878834380916	0.0216407696929765
4	A	26	50	20120615	9	1456	28.8	-0.00440884613603716	0.0221370879426913
4	A	26	50	20120615	9	1458	28.84	-0.00416336694588046	0.0220940958503952
4	A	26	50	20120615	9	1460	28.88	-0.00413989100074506	0.0221633498885446
4	A	26	50	20120615	9	1462	28.92	-0.00401667057305546	0.0222027357362567
4	A	26	50	20120615	9	1464	28.96	-0.00372526479746066	0.0222887269919168
4	A	26	50	20120615	9	1466	29	-0.00385096716995226	0.0222104007737648
4	A	26	50	20120615	9	1468	29.04	-0.00357573292644316	0.0219046902279866
4	A	26	50	20120615	9	1470	29.08	-0.00338139169870186	0.0215863083286895
4	A	26	50	20120615	9	1472	29.12	-0.00328405845027156	0.0214621050225741
4	A	26	50	20120615	9	1474	29.16	-0.00290488658099586	0.0214633141751699
4	A	26	50	20120615	9	1476	29.2	-0.00233479588079986	0.0218767100126550
4	A	26	50	20120615	9	1478	29.24	-0.00186272432261191	0.0211251332859997
4	A	26	50	20120615	9	1480	29.28	-0.00152354641288016	0.0209039856401836
4	A	26	50	20120615	9	1482	29.32	-0.000267187368339150	0.0209441634474906
4	A	26	50	20120615	9	1484	29.36	-0.000291830039663501	0.0210847574887939
4	A	26	50	20120615	9	1486	29.4	0.000227546962185830	0.0211129639782954
4	A	26	50	20120615	9	1488	29.44	0.000531489741011059	0.0206557345914446
4	A	26	50	20120615	9	1490	29.48	0.00054966945635536	0.0206624308926624
4	A	26	50	20120615	9	1492	29.52	0.0008288281425	0.0208121041850362
4	A	26	50	20120615	9	1494	29.56	0.00083171313816724	0.0205309161024295
4	A	26	50	20120615	9	1496	29.6	0.0008742385399878	0.0198327754352284
4	A	26	50	20120615	9	1498	29.64	0.00128521607228123	0.0194510721236761
4	A	26	50	20120615	9	1500	29.68	0.0011179146078525	0.0194029181518773
4	A	26	50	20120615	9	1502	29.72	0.00179808062067584	0.0191269343751802
4	A	26	50	20120615	9	1504	29.76	0.00171624008182131	0.0192683698735531
4	A	26	50	20120615	9	1506	29.8	0.00217246749836321	0.0191130305345417
4	A	26	50	20120615	9	1508	29.84	0.00226073563785873	0.0185861299165406
4	A	26	50	20120615	9	1510	29.88	0.00235656062752478	0.0183034448888782
4	A	26	50	20120615	9	1512	29.92	0.00287008278522589	0.0166758335710108
4	A	26	50	20120615	9	1514	29.96	0.00307549730516058	0.0166270149188377
4	A	26	50	20120615	9	1516	30	0.00358401314685089	0.0156831617162420
4	A	26	50	20120615	9	1518	30.04	0.00373080851462521	0.0152317871735394
4	A	26	50	20120615	9	1520	30.08	0.00435738997557024	0.0149813158095075
4	A	26	50	20120615	9	1522	30.12	0.00487525376890783	0.0148846613835871
4	A	26	50	20120615	9	1524	30.16	0.0054258212508753	0.0149955640111484
4	A	26	50	20120615	9	1526	30.2	0.00560491018534642	0.0151431159831786
4	A	26	50	20120615	9	1528	30.24	0.00643480605908601	0.0146902918715746
4	A	26	50	20120615	9	1530	30.28	0.0066656057124653	0.0143980304967746
4	A	26	50	20120615	9	1532	30.32	0.00734839509144684	0.0138603818556994
4	A	26	50	20120615	9	1534	30.36	0.0074826393138551	0.0134053374288024
4	A	26	50	20120615	9	1536	30.4	0.00763757348068089	0.0133872708505431
4	A	26	50	20120615	9	1538	30.44	0.00777058733728989	0.0131231735388377
4	A	26	50	20120615	9	1540	30.48	0.00835140484735652	0.0134923539892952
4	A	26	50	20120615	9	1542	30.52	0.00835238772578237	0.0133533580093174
4	A	26	50	20120615	9	1544	30.56	0.00899294868779145	0.0134927923954995
4	A	26	50	20120615	9	1546	30.6	0.00913464581567342	0.0139505521124363
4	A	26	50	20120615	9	1548	30.64	0.00890703521387729	0.014479574050781
4	A	26	50	20120615	9	1550	30.68	0.00967319955342853	0.0145433550824440
4	A	26	50	20120615	9	1552	30.72	0.00951004880580536	0.0146696089982249
4	A	26	50	20120615	9	1554	30.76	0.00972677703423904	0.0148736375888684
4	A	26	50	20120615	9	1556	30.8	0.00948711026182367	0.0154254071523639
4	A	26	50	20120615	9	1558	30.84	0.00961342074614702	0.0156769745319067
4	A	26	50	20120615	9	1560	30.88	0.00980575379062977	0.0159960211115780
4	A	26	50	20120615	9	1562	30.92	0.0101257478933879	0.0162436781906208
4	A	26	50	20120615	9	1564	30.96	0.00970757908512982	0.0164472259486532
4	A	26	50	20120615	9	1566	31	0.00967131157832277	0.0163043833077857
4	A	26	50	20120615	9	1568	31.04	0.00952868814055744	0.0166635511262216
4	A	26	50	20120615	9	1570	31.08	0.00961984834678801	0.0167840279796001
4	A	26	50	20120615	9	1572	31.12	0.00929197000341962	0.0174282234704645
4	A	26	50	20120615	9	1574	31.16	0.00918396651366119	0.0179860600101426
4	A	26	50	20120615	9	1576	31.2	0.00929925320326584	0.0181937796981839
4	A	26	50	20120615	9	1578	31.24	0.0087975680130818	0.0189645755871520
4	A	26	50	20120615	9	1580	31.28	0.00862777046171547	0.0192657960048696
4	A	26	50	20120615	9	1582	31.32	0.00876447541572227	0.0200543685583167
4	A	26	50	20120615	9	1584	31.36	0.00880062978544434	0.0197928309731592
4	A	26	50	20120615	9	1586	31.4	0.00885341530665991	0.0201954363611634
4	A	26	50	20120615	9	1588	31.44	0.00851081782853434	0.0211163255639332
4	A	26	50	20120615	9	1590	31.48	0.00905191573648816	0.0208306600811881
4	A	26	50	20120615	9	1592	31.52	0.00889820557150061	0.0211146631558906
4	A	26	50	20120615	9	1594	31.56	0.00924287982224253	0.0214038578085806
4	A	26	50	20120615	9	1596	31.6	0.00935554173147542	0.0211867958257462
4	A	26	50	20120615	9	1598	31.64	0.00975953517009107	0.0213169975186865
4	A	26	50	20120615	9	1600	31.68	0.0101527275526241	0.0213052581319052
4	A	26	50	20120615	9	1602	31.72	0.010153467893424	0.0212373525463875
4	A	26	50	20120615	9	1604	31.76	0.0106556339162192	0.0207162784882633
4	A	26	50	20120615	9	1606	31.8	0.0107467078554225	0.0207654917060204
4	A	26	50	20120615	9	1608	31.84	0.0104650785381844	0.0210936854190132
4	A	26	50	20120615	9	1610	31.88	0.0108593238027146	0.0208099425596061
4	A	26	50	20120615	9	1612	31.92	0.0111131928148301	0.0210128433149337
4	A	26	50	20120615	9	1614	31.96	0.0113568752466559	0.020689680666689
4	A	26	50	20120615	9	1616	32	0.0116170247812019	0.020555448465096
4	A	26	50	20120615	9	1618	32.04	0.0120799435492141	0.0205573760381815
4	A	26	50	20120615	9	1620	32.08	0.011930975949408	0.0202962754450148
4	A	26	50	20120615	9	1622	32.12	0.0121356140660969	0.0203971385704968
4	A	26	50	20120615	9	1624	32.16	0.0119042812542046	0.0199867238952012
4	A	26	50	20120615	9	1626	32.2	0.0121072421136086	0.0194626375621892
4	A	26	50	20120615	9	1628	32.24	0.0127628460652807	0.0197264477885414
4	A	26	50	20120615	9	1630	32.28	0.0134529045019728	0.0192690557671309
4	A	26	50	20120615	9	1632	32.32	0.0136750166414384	0.0181962856846165
4	A	26	50	20120615	9	1634	32.36	0.0140153655199998	0.0183767718620872
4	A	26	50	20120615	9	1636	32.4	0.0140341321339725	0.0182440337771229
4	A	26	50	20120615	9	1638	32.44	0.0144175607860709	0.0170651241383252
4	A	26	50	20120615	9	1640	32.48	0.0143534396360462	0.0167075112477012
4	A	26	50	20120615	9	1642	32.52	0.0147931607761521	0.0160290420083100
4	A	26	50	20120615	9	1644	32.56	0.0146000558539070	0.0155758632119445
4	A	26	50	20120615	9	1646	32.6	0.0147929496340672	0.0152645898571187
4	A	26	50	20120615	9	1648	32.64	0.0146569517868416	0.0146988125082879
4	A	26	50	20120615	9	1650	32.68	0.0147662917084165	0.0143457045949668
4	A	26	50	20120615	9	1652	32.72	0.0149633199419263	0.0131978157306598
4	A	26	50	20120615	9	1654	32.76	0.0147432046720108	0.0125609317239129
4	A	26	50	20120615	9	1656	32.8	0.0150138639346455	0.0121949120407673
4	A	26	50	20120615	9	1658	32.84	0.0150959307476700	0.0103899936975173
4	A	26	50	20120615	9	1660	32.88	0.0150325244826010	0.009767407389886
4	A	26	50	20120615	9	1662	32.92	0.0148479483995079	0.0083939019649058
4	A	26	50	20120615	9	1664	32.96	0.0147919526135058	0.0074247484816794
4	A	26	50	20120615	9	1666	33	0.0147213621435399	0.0066223024931854
4	A	26	50	20120615	9	1668	33.04	0.0145136495265664	0.0058382978495449
4	A	26	50	20120615	9	1670	33.08	0.0143129514088622	0.0043192698489965
4	A	26	50	20120615	9	1672	33.12	0.0139129552448806	0.0034023786279675
4	A	26	50	20120615	9	1674	33.16	0.0140947594693914	0.0022740554082959
4	A	26	50	20120615	9	1676	33.2	0.0138186342713381	0.0018734794167538
4	A	26	50	20120615	9	1678	33.24	0.0133545600908454	0.0015711912677965
4	A	26	50	20120615	9	1680	33.28	0.0128506757985718	0.000958836795288999
4	A	26	50	20120615	9	1682	33.32	0.0121812578088225	-9.68736290219915e-06
4	A	26	50	20120615	9	1684	33.36	0.0121448418095914	-9.1216774773098e-05
4	A	26	50	20120615	9	1686	33.4	0.0118972837254980	-0.000223657874889299
4	A	26	50	20120615	9	1688	33.44	0.0115116276870389	-0.000964422938860298
4	A	26	50	20120615	9	1690	33.48	0.0118828587471618	-0.001820587829521
4	A	26	50	20120615	9	1692	33.52	0.0111882677560023	-0.0026400538782381
4	A	26	50	20120615	9	1694	33.56	0.0109019602202998	-0.0040977545076542
4	A	26	50	20120615	9	1696	33.6	0.0105869441492812	-0.0048081846907123
4	A	26	50	20120615	9	1698	33.64	0.0103905805961457	-0.0062158221600203
4	A	26	50	20120615	9	1700	33.68	0.0099238901205626	-0.0077506681392639
4	A	26	50	20120615	9	1702	33.72	0.00937531667971808	-0.0094639878700789
4	A	26	50	20120615	9	1704	33.76	0.009249522383345	-0.0104006922231167
4	A	26	50	20120615	9	1706	33.8	0.00861814673842352	-0.0114672213811803
4	A	26	50	20120615	9	1708	33.84	0.00868779675637039	-0.0129838947161474
4	A	26	50	20120615	9	1710	33.88	0.00806582563163871	-0.0136310388422893
4	A	26	50	20120615	9	1712	33.92	0.00748225040512545	-0.0144182608217843
4	A	26	50	20120615	9	1714	33.96	0.00732732330936748	-0.0147038612507055
4	A	26	50	20120615	9	1716	34	0.00723497516374452	-0.0158369291568789
4	A	26	50	20120615	9	1718	34.04	0.00655282925193385	-0.0172247676363137
4	A	26	50	20120615	9	1720	34.08	0.00567728963546867	-0.017870921812962
4	A	26	50	20120615	9	1722	34.12	0.00544535861123948	-0.018499681162793
4	A	26	50	20120615	9	1724	34.16	0.0048431157657029	-0.0199002475642892
4	A	26	50	20120615	9	1726	34.2	0.00434616111988499	-0.0204937929964172
4	A	26	50	20120615	9	1728	34.24	0.00383202377928426	-0.0211760803295841
4	A	26	50	20120615	9	1730	34.28	0.00334645355264345	-0.0223254824024029
4	A	26	50	20120615	9	1732	34.32	0.00289178389234049	-0.0230163257276221
4	A	26	50	20120615	9	1734	34.36	0.00218092944521366	-0.0239179575843131
4	A	26	50	20120615	9	1736	34.4	0.00123474986130794	-0.0249126446934082
4	A	26	50	20120615	9	1738	34.44	0.00121537513550344	-0.0255036445411239
4	A	26	50	20120615	9	1740	34.48	0.00050423784566412	-0.0263095341396422
4	A	26	50	20120615	9	1742	34.52	0.00011433916651786	-0.0274539157543145
4	A	26	50	20120615	9	1744	34.56	5.58614357137298e-05	-0.0279018679001962
4	A	26	50	20120615	9	1746	34.6	-0.000119713178054880	-0.0283443046131846
4	A	26	50	20120615	9	1748	34.64	-0.00046251854557412	-0.028789074778551
4	A	26	50	20120615	9	1750	34.68	-0.00065011397462291	-0.0308847271459535
4	A	26	50	20120615	9	1752	34.72	-0.000554301005772141	-0.0309051625319298
4	A	26	50	20120615	9	1754	34.76	-0.00017642314190604	-0.0319829346878144
4	A	26	50	20120615	9	1756	34.8	-0.000495823274968010	-0.0326396247555023
4	A	26	50	20120615	9	1758	34.84	-0.000191130962954721	-0.032897506598601
4	A	26	50	20120615	9	1760	34.88	4.17193000899936e-06	-0.0335418222976182
4	A	26	50	20120615	9	1762	34.92	0.000341673996669329	-0.035097669348263
4	A	26	50	20120615	9	1764	34.96	0.00064233580002986	-0.0356289893836466
4	A	26	50	20120615	9	1766	35	0.0009321081589601	-0.0369621685088957
4	A	26	50	20120615	9	1768	35.04	0.00141852691373833	-0.0375989181653542
4	A	26	50	20120615	9	1770	35.08	0.00166382225613194	-0.0388125255339046
4	A	26	50	20120615	9	1772	35.12	0.00241328473351156	-0.0408793279446348
4	A	26	50	20120615	9	1774	35.16	0.00278437437227826	-0.0422556405835363
4	A	26	50	20120615	9	1776	35.2	0.0030104364102236	-0.0433507368555599
4	A	26	50	20120615	9	1778	35.24	0.00300301178902115	-0.0437926078831234
4	A	26	50	20120615	9	1780	35.28	0.00320100168775338	-0.043822164946577
4	A	26	50	20120615	9	1782	35.32	0.00345951992695518	-0.0436862590232329
4	A	26	50	20120615	9	1784	35.36	0.00347649048970366	-0.0435504945212451
4	A	26	50	20120615	9	1786	35.4	0.00363431672326449	-0.0436776323205024
4	A	26	50	20120615	9	1788	35.44	0.00366352023332751	-0.0446414895739378
4	A	26	50	20120615	9	1790	35.48	0.00387289455123684	-0.0447733649886291
4	A	26	50	20120615	9	1792	35.52	0.00437133412129523	-0.0457274641684841
4	A	26	50	20120615	9	1794	35.56	0.00424363063661294	-0.0454519753665338
4	A	26	50	20120615	9	1796	35.6	0.00464498444561442	-0.046166011794176
4	A	26	50	20120615	9	1798	35.64	0.00516484935114278	-0.0473078478244361
4	A	26	50	20120615	9	1800	35.68	0.00545278323244194	-0.0478212073475775
4	A	26	50	20120615	9	1802	35.72	0.00594662660842261	-0.0485510829671182
4	A	26	50	20120615	9	1804	35.76	0.00634204072046214	-0.0495389111404358
4	A	26	50	20120615	9	1806	35.8	0.00692356533730996	-0.0499992376549883
4	A	26	50	20120615	9	1808	35.84	0.00761094383930139	-0.0504819794545043
4	A	26	50	20120615	9	1810	35.88	0.00831112097403231	-0.0514140876134645
4	A	26	50	20120615	9	1812	35.92	0.00902395532014647	-0.0521314474429782
4	A	26	50	20120615	9	1814	35.96	0.00961552085328714	-0.0527568126802596
4	A	26	50	20120615	9	1816	36	0.0100896359500727	-0.0537144473940205
4	A	26	50	20120615	9	1818	36.04	0.0104972122987486	-0.0539547222782677
4	A	26	50	20120615	9	1820	36.08	0.0113159712406845	-0.0544581115957944
4	A	26	50	20120615	9	1822	36.12	0.0117753785164214	-0.055161046446972
4	A	26	50	20120615	9	1824	36.16	0.0119214667774146	-0.0550698296721989
4	A	26	50	20120615	9	1826	36.2	0.0122406547784422	-0.0556666277955204
4	A	26	50	20120615	9	1828	36.24	0.0122086935519326	-0.055970966554143
4	A	26	50	20120615	9	1830	36.28	0.0123413467840832	-0.0562366972825129
4	A	26	50	20120615	9	1832	36.32	0.0125112645436023	-0.0568974885695318
4	A	26	50	20120615	9	1834	36.36	0.0120695349373951	-0.0572820839478191
4	A	26	50	20120615	9	1836	36.4	0.0123252954601502	-0.0584341730264064
4	A	26	50	20120615	9	1838	36.44	0.0123390840423834	-0.0586349206415852
4	A	26	50	20120615	9	1840	36.48	0.0123887936491008	-0.059923764171654
4	A	26	50	20120615	9	1842	36.52	0.0124022993886214	-0.0601027328979723
4	A	26	50	20120615	9	1844	36.56	0.0124892028120293	-0.0612242749636123
4	A	26	50	20120615	9	1846	36.6	0.0128086736557693	-0.0624013249115754
4	A	26	50	20120615	9	1848	36.64	0.0124807175306550	-0.0637427064754863
4	A	26	50	20120615	9	1850	36.68	0.0124853137247327	-0.0641237663198677
4	A	26	50	20120615	9	1852	36.72	0.0123689239485494	-0.0655211507408485
4	A	26	50	20120615	9	1854	36.76	0.0125193255609078	-0.0661955184780662
4	A	26	50	20120615	9	1856	36.8	0.0122998396160275	-0.0673666287290673
4	A	26	50	20120615	9	1858	36.84	0.0119638224736077	-0.0672868670841495
4	A	26	50	20120615	9	1860	36.88	0.0121279419575211	-0.0686994543009259
4	A	26	50	20120615	9	1862	36.92	0.0122928392588938	-0.069591681637427
4	A	26	50	20120615	9	1864	36.96	0.0119631153668265	-0.0705199007090906
4	A	26	50	20120615	9	1866	37	0.0122462409220136	-0.071303799286714
4	A	26	50	20120615	9	1868	37.04	0.0124894149440636	-0.0710563826239768
4	A	26	50	20120615	9	1870	37.08	0.0128820006289784	-0.0718274118581827
4	A	26	50	20120615	9	1872	37.12	0.0131747428363896	-0.0724715861358436
4	A	26	50	20120615	9	1874	37.16	0.0137506813096661	-0.0725406704683655
4	A	26	50	20120615	9	1876	37.2	0.0137470750650820	-0.0730836577656387
4	A	26	50	20120615	9	1878	37.24	0.0138850315980915	-0.0728874356338594
4	A	26	50	20120615	9	1880	37.28	0.0137861780700816	-0.0728259173438962
4	A	26	50	20120615	9	1882	37.32	0.0134517872732585	-0.0731702076356559
4	A	26	50	20120615	9	1884	37.36	0.0132620705238662	-0.0731412869683054
4	A	26	50	20120615	9	1886	37.4	0.0129082342905604	-0.0730097651070047
4	A	26	50	20120615	9	1888	37.44	0.0128351194493857	-0.0724650100427786
4	A	26	50	20120615	9	1890	37.48	0.0129203965271968	-0.0727723186498822
4	A	26	50	20120615	9	1892	37.52	0.012346013688839	-0.0728303721166177
4	A	26	50	20120615	9	1894	37.56	0.0124656561562157	-0.0730236951105941
4	A	26	50	20120615	9	1896	37.6	0.0121342352078736	-0.0733305087429509
4	A	26	50	20120615	9	1898	37.64	0.0116536147287011	-0.0733396304204282
4	A	26	50	20120615	9	1900	37.68	0.0112636453388767	-0.0733358827544879
4	A	26	50	20120615	9	1902	37.72	0.0108231178141975	-0.073181592054833
4	A	26	50	20120615	9	1904	37.76	0.0107492251555635	-0.0729501560053507
4	A	26	50	20120615	9	1906	37.8	0.0100199152214477	-0.072282930046623
4	A	26	50	20120615	9	1908	37.84	0.00933586012132787	-0.0723348316843621
4	A	26	50	20120615	9	1910	37.88	0.0083959737877747	-0.0728170785091314
4	A	26	50	20120615	9	1912	37.92	0.00738155839948448	-0.0725339529539443
4	A	26	50	20120615	9	1914	37.96	0.00644025785236894	-0.072322245183657
4	A	26	50	20120615	9	1916	38	0.00537966839126724	-0.0728857385775846
4	A	26	50	20120615	9	1918	38.04	0.0049530708701774	-0.0729519944829818
4	A	26	50	20120615	9	1920	38.08	0.00434227203258847	-0.0730511308537041
4	A	26	50	20120615	9	1922	38.12	0.00342458885196456	-0.0727028100532916
4	A	26	50	20120615	9	1924	38.16	0.0032852181053927	-0.0724915972577512
4	A	26	50	20120615	9	1926	38.2	0.00243690210000318	-0.0722140578461355
4	A	26	50	20120615	9	1928	38.24	0.00239383929702893	-0.0726201492705709
4	A	26	50	20120615	9	1930	38.28	0.00214592765954493	-0.0716914352241605
4	A	26	50	20120615	9	1932	38.32	0.00161220346110532	-0.0717290533049196
4	A	26	50	20120615	9	1934	38.36	0.0008680442845846	-0.071788874538608
4	A	26	50	20120615	9	1936	38.4	-9.81464212287102e-05	-0.0717956627637074
4	A	26	50	20120615	9	1938	38.44	-0.00080093985105001	-0.0717818741814742
4	A	26	50	20120615	9	1940	38.48	-0.00171954227048945	-0.0706640090710964
4	A	26	50	20120615	9	1942	38.52	-0.00273084638894246	-0.0700389266765275
4	A	26	50	20120615	9	1944	38.56	-0.00418734493683046	-0.0700020157025496
4	A	26	50	20120615	9	1946	38.6	-0.00441701321935986	-0.0697480229467474
4	A	26	50	20120615	9	1948	38.64	-0.00557928463559626	-0.0692682509957123
4	A	26	50	20120615	9	1950	38.68	-0.00743239937705176	-0.0682998682588773
4	A	26	50	20120615	9	1952	38.72	-0.00820116586955786	-0.0674712805326829
4	A	26	50	20120615	9	1954	38.76	-0.00938917597262936	-0.0679700029454538
4	A	26	50	20120615	9	1956	38.8	-0.0108091170999301	-0.0666367531095266
4	A	26	50	20120615	9	1958	38.84	-0.0117798332891430	-0.0667481931382416
4	A	26	50	20120615	9	1960	38.88	-0.0134701720495694	-0.0659577184675531
4	A	26	50	20120615	9	1962	38.92	-0.0141972192419854	-0.0656818054015341
4	A	26	50	20120615	9	1964	38.96	-0.0156243728584542	-0.06572104982789
4	A	26	50	20120615	9	1966	39	-0.0167421672581539	-0.0654657842798816
4	A	26	50	20120615	9	1968	39.04	-0.0183463804126319	-0.0660568548382755
4	A	26	50	20120615	9	1970	39.08	-0.0195890498698891	-0.0659787902496325
4	A	26	50	20120615	9	1972	39.12	-0.0207578973791905	-0.0655921442616797
4	A	26	50	20120615	9	1974	39.16	-0.0216120823708638	-0.0658530666639375
4	A	26	50	20120615	9	1976	39.2	-0.0225188761070574	-0.0664765934235878
4	A	26	50	20120615	9	1978	39.24	-0.0234470244680429	-0.0664959681493923
4	A	26	50	20120615	9	1980	39.28	-0.0238874105713659	-0.0671992565539605
4	A	26	50	20120615	9	1982	39.32	-0.0241440903329366	-0.0672959887616268
4	A	26	50	20120615	9	1984	39.36	-0.0241812841496270	-0.0676194194033415
4	A	26	50	20120615	9	1986	39.4	-0.0245245137812150	-0.0681788822886163
4	A	26	50	20120615	9	1988	39.44	-0.0250018108585159	-0.0685793875694804
4	A	26	50	20120615	9	1990	39.48	-0.0253999826870020	-0.069100030292468
4	A	26	50	20120615	9	1992	39.52	-0.0257638598366006	-0.0691608414756501
4	A	26	50	20120615	9	1994	39.56	-0.0256734208792869	-0.0694287642350417
4	A	26	50	20120615	9	1996	39.6	-0.0260611275274114	-0.0700682008972687
4	A	26	50	20120615	9	1998	39.64	-0.0259957908608298	-0.0696378557102385
4	A	26	50	20120615	9	2000	39.68	-0.0259335654640854	-0.0701858634656581
4	A	26	50	20120615	9	2002	39.72	-0.0257624456230383	-0.0696078743827162
4	A	26	50	20120615	9	2004	39.76	-0.0258946038804420	-0.0693649832033786
4	A	26	50	20120615	9	2006	39.8	-0.0255047052012957	-0.0688968785142331
4	A	26	50	20120615	9	2008	39.84	-0.0255604959263314	-0.0689901458986716
4	A	26	50	20120615	9	2010	39.88	-0.0256149431484827	-0.0690694832795208
4	A	26	50	20120615	9	2012	39.92	-0.0258713400673410	-0.0682400470251889
4	A	26	50	20120615	9	2014	39.96	-0.0257514147572517	-0.0682404712892577
4	A	26	50	20120615	9	2016	40	-0.0256993716981564	-0.0677739222350308
4	A	26	50	20120615	9	2018	40.04	-0.0257630820191413	-0.0673815486821504
4	A	26	50	20120615	9	2020	40.08	-0.0256251961968099	-0.0675334352187492
4	A	26	50	20120615	9	2022	40.12	-0.0251573743503769	-0.0675656792879713
4	A	26	50	20120615	9	2024	40.16	-0.0256128925388173	-0.0676885744465416
4	A	26	50	20120615	9	2026	40.2	-0.0252482375717594	-0.0676927463765505
4	A	26	50	20120615	9	2028	40.24	-0.0252882598155745	-0.0673714370551794
4	A	26	50	20120615	9	2030	40.28	-0.0252326812225733	-0.0669070093212961
4	A	26	50	20120615	9	2032	40.32	-0.0250402774674124	-0.066853339916604
4	A	26	50	20120615	9	2034	40.36	-0.0250416209702967	-0.0668285204685844
4	A	26	50	20120615	9	2036	40.4	-0.0250035079147907	-0.0665304749603142
4	A	26	50	20120615	9	2038	40.44	-0.0250608542747450	-0.0658453592000226
4	A	26	50	20120615	9	2040	40.48	-0.0248121648198017	-0.0659377780563237
4	A	26	50	20120615	9	2042	40.52	-0.0251019371787319	-0.0661387378035369
4	A	26	50	20120615	9	2044	40.56	-0.0247736982109051	-0.0657882956827808
4	A	26	50	20120615	9	2046	40.6	-0.0249239584019072	-0.0659418085649764
4	A	26	50	20120615	9	2048	40.64	-0.0248587631566818	-0.0650954017478961
4	A	26	50	20120615	9	2050	40.68	-0.0247698091236086	-0.065526171198995
4	A	26	50	20120615	9	2052	40.72	-0.0246216702529500	-0.0648881487503303
4	A	26	50	20120615	9	2054	40.76	-0.0248236199496569	-0.0652178019317195
4	A	26	50	20120615	9	2056	40.8	-0.0247673342498744	-0.0652674408277588
4	A	26	50	20120615	9	2058	40.84	-0.0248656220924593	-0.0644725113843489
4	A	26	50	20120615	9	2060	40.88	-0.0243367062201318	-0.0641595459229957
4	A	26	50	20120615	9	2062	40.92	-0.0247910930377223	-0.0637680916089308
4	A	26	50	20120615	9	2064	40.96	-0.0244352061947511	-0.0632529643188364
4	A	26	50	20120615	9	2066	41	-0.0243780012561531	-0.0623776368344056
4	A	26	50	20120615	9	2068	41.04	-0.0244393074140820	-0.0620111433897166
4	A	26	50	20120615	9	2070	41.08	-0.0244839258519749	-0.0620588730974467
4	A	26	50	20120615	9	2072	41.12	-0.0242564496004671	-0.0613857781524353
4	A	26	50	20120615	9	2074	41.16	-0.0243251803795985	-0.0610979856924923
4	A	26	50	20120615	9	2076	41.2	-0.0238914410800186	-0.0612198909015689
4	A	26	50	20120615	9	2078	41.24	-0.0239123007300636	-0.060005435004881
4	A	26	50	20120615	9	2080	41.28	-0.0235313823070384	-0.059263467859382
4	A	26	50	20120615	9	2082	41.32	-0.0234045273504936	-0.0586233948010519
4	A	26	50	20120615	9	2084	41.36	-0.0234612373143447	-0.058026313835018
4	A	26	50	20120615	9	2086	41.4	-0.0228385590828319	-0.0577151868512959
4	A	26	50	20120615	9	2088	41.44	-0.0230387410125858	-0.0572231112422682
4	A	26	50	20120615	9	2090	41.48	-0.0229454736281473	-0.0556955484628709
4	A	26	50	20120615	9	2092	41.52	-0.0224185376548071	-0.0557417932463605
4	A	26	50	20120615	9	2094	41.56	-0.0225801822649863	-0.0545227411555949
4	A	26	50	20120615	9	2096	41.6	-0.0223586457104406	-0.0537185486133514
4	A	26	50	20120615	9	2098	41.64	-0.0225289877340284	-0.0529887437044888
4	A	26	50	20120615	9	2100	41.68	-0.0223448571282074	-0.0522783842321088
4	A	26	50	20120615	9	2102	41.72	-0.0228172044580400	-0.051715951498353
4	A	26	50	20120615	9	2104	41.76	-0.0227622622611418	-0.0504945659552095
4	A	26	50	20120615	9	2106	41.8	-0.0231978400383528	-0.0492352087779162
4	A	26	50	20120615	9	2108	41.84	-0.0235200685985395	-0.048133182859437
4	A	26	50	20120615	9	2110	41.88	-0.0234199422783234	-0.0477233437690613
4	A	26	50	20120615	9	2112	41.92	-0.0238678237135270	-0.0470760582215631
4	A	26	50	20120615	9	2114	41.96	-0.0240358322847369	-0.0454570665353584
4	A	26	50	20120615	9	2116	42	-0.0245281907364771	-0.0446087505299689
4	A	26	50	20120615	9	2118	42.04	-0.0246463482796134	-0.0441623540190058
4	A	26	50	20120615	9	2120	42.08	-0.0248181045167636	-0.0431516862966559
4	A	26	50	20120615	9	2122	42.12	-0.0256544704175511	-0.0421587669545137
4	A	26	50	20120615	9	2124	42.16	-0.0257344441945032	-0.041544503293697
4	A	26	50	20120615	9	2126	42.2	-0.0260107108139128	-0.0404185771660136
4	A	26	50	20120615	9	2128	42.24	-0.0264022358386558	-0.0401468360300037
4	A	26	50	20120615	9	2130	42.28	-0.0267391015092131	-0.0388961055554409
4	A	26	50	20120615	9	2132	42.32	-0.0271760934999864	-0.0379139342363728
4	A	26	50	20120615	9	2134	42.36	-0.0278308036686870	-0.0366345659371719
4	A	26	50	20120615	9	2136	42.4	-0.0284216620950465	-0.0361326615438857
4	A	26	50	20120615	9	2138	42.44	-0.0288727255107654	-0.0348800218810138
4	A	26	50	20120615	9	2140	42.48	-0.0300039549393076	-0.0341657026106591
4	A	26	50	20120615	9	2142	42.52	-0.0302786659237986	-0.0330608482650551
4	A	26	50	20120615	9	2144	42.56	-0.0307469120343003	-0.0331434383370977
4	A	26	50	20120615	9	2146	42.6	-0.0314975765932080	-0.0314534531300619
4	A	26	50	20120615	9	2148	42.64	-0.0324380993228642	-0.0310940307531847
4	A	26	50	20120615	9	2150	42.68	-0.0330161379032808	-0.0298706865242574
4	A	26	50	20120615	9	2152	42.72	-0.0343103766580899	-0.0293247081652998
4	A	26	50	20120615	9	2154	42.76	-0.0348359125600034	-0.028432466686663
4	A	26	50	20120615	9	2156	42.8	-0.0356902672573042	-0.0271401300490952
4	A	26	50	20120615	9	2158	42.84	-0.0363135111742421	-0.0261052085641505
4	A	26	50	20120615	9	2160	42.88	-0.0366626663606564	-0.0247320213372219
4	A	26	50	20120615	9	2162	42.92	-0.0375766867281537	-0.0239442902408445
4	A	26	50	20120615	9	2164	42.96	-0.0377862936841941	-0.022969452326204
4	A	26	50	20120615	9	2166	43	-0.0378492086514715	-0.0222838591274137
4	A	26	50	20120615	9	2168	43.04	-0.0384157742829419	-0.0213904687416788
4	A	26	50	20120615	9	2170	43.08	-0.0383309221763063	-0.0207427582230052
4	A	26	50	20120615	9	2172	43.12	-0.0383873563685128	-0.0193445182028191
4	A	26	50	20120615	9	2174	43.16	-0.0384870089271855	-0.0184155708111709
4	A	26	50	20120615	9	2176	43.2	-0.0384122818825497	-0.0174713569841169
4	A	26	50	20120615	9	2178	43.24	-0.0385104424459140	-0.0160832922305121
4	A	26	50	20120615	9	2180	43.28	-0.0383329162174293	-0.0156363017498528
4	A	26	50	20120615	9	2182	43.32	-0.0383572053353630	-0.0145379174312967
4	A	26	50	20120615	9	2184	43.36	-0.0379329836930580	-0.0138915794068853
4	A	26	50	20120615	9	2186	43.4	-0.0377743018602919	-0.0127810045674215
4	A	26	50	20120615	9	2188	43.44	-0.0379594648420134	-0.0118695015000652
4	A	26	50	20120615	9	2190	43.48	-0.0376886783001580	-0.0102767788307816
4	A	26	50	20120615	9	2192	43.52	-0.0379801618574988	-0.0089295848491293
4	A	26	50	20120615	9	2194	43.56	-0.0377732341290523	-0.0082380627014001
4	A	26	50	20120615	9	2196	43.6	-0.0382271118297603	-0.0079577090047953
4	A	26	50	20120615	9	2198	43.64	-0.0383014287524631	-0.0066957355324116
4	A	26	50	20120615	9	2200	43.68	-0.0381422590160180	-0.0053425452852549
4	A	26	50	20120615	9	2202	43.72	-0.0384527496036370	-0.0046779356216177
4	A	26	50	20120615	9	2204	43.76	-0.0385957265947929	-0.0036598432780653
4	A	26	50	20120615	9	2206	43.8	-0.0390530832608643	-0.0023801214254739
4	A	26	50	20120615	9	2208	43.84	-0.0389847767458017	-0.0018513469745026
4	A	26	50	20120615	9	2210	43.88	-0.039738199021156	-0.000305399418794500
4	A	26	50	20120615	9	2212	43.92	-0.0399061368816878	0.00113179511396720
4	A	26	50	20120615	9	2214	43.96	-0.040145209684407	0.0017696761412756
4	A	26	50	20120615	9	2216	44	-0.0407202289188679	0.0029936779795095
4	A	26	50	20120615	9	2218	44.04	-0.0414370230629567	0.0042867641502653
4	A	26	50	20120615	9	2220	44.08	-0.0420889755152107	0.0052921285717564
4	A	26	50	20120615	9	2222	44.12	-0.0421671815252099	0.0059750523010263
4	A	26	50	20120615	9	2224	44.16	-0.0425840916833975	0.0070249644497321
4	A	26	50	20120615	9	2226	44.2	-0.0428783188150492	0.0081404253970539
4	A	26	50	20120615	9	2228	44.24	-0.0435386151273212	0.0087349607786756
4	A	26	50	20120615	9	2230	44.28	-0.0444686726766159	0.0095882265315334
4	A	26	50	20120615	9	2232	44.32	-0.0448623897323805	0.0101821962277301
4	A	26	50	20120615	9	2234	44.36	-0.0453909520513175	0.011741154548212
4	A	26	50	20120615	9	2236	44.4	-0.0461174335583086	0.0126561507230674
4	A	26	50	20120615	9	2238	44.44	-0.0466616936477878	0.0136202908192153
4	A	26	50	20120615	9	2240	44.48	-0.0468692294880661	0.0150853453591557
4	A	26	50	20120615	9	2242	44.52	-0.04718028576111	0.0160895076991187
4	A	26	50	20120615	9	2244	44.56	-0.0471700327127828	0.0165021045059411
4	A	26	50	20120615	9	2246	44.6	-0.0470873719300621	0.0171696840180593
4	A	26	50	20120615	9	2248	44.64	-0.0467459100654272	0.0180117774837744
4	A	26	50	20120615	9	2250	44.68	-0.046811388153365	0.0185421075696642
4	A	26	50	20120615	9	2252	44.72	-0.0467193935611327	0.0185875745356946
4	A	26	50	20120615	9	2254	44.76	-0.0464143476957288	0.0187234804590386
4	A	26	50	20120615	9	2256	44.8	-0.0459943969783821	0.0191171268041252
4	A	26	50	20120615	9	2258	44.84	-0.0458401769894053	0.0193873123052165
4	A	26	50	20120615	9	2260	44.88	-0.0452848153234614	0.0208128395760886
4	A	26	50	20120615	9	2262	44.92	-0.0446628441987297	0.0219254013856075
4	A	26	50	20120615	9	2264	44.96	-0.0441635561005339	0.0235521005357272
4	A	26	50	20120615	9	2266	45	-0.0440511968330033	0.0234234778122294
4	A	26	50	20120615	9	2268	45.04	-0.0434670559210651	0.0249231805844479
4	A	26	50	20120615	9	2270	45.08	-0.04322444758444	0.0258045891871969
4	A	26	50	20120615	9	2272	45.12	-0.0427017542517869	0.0262179638114786
4	A	26	50	20120615	9	2274	45.16	-0.0423118555726407	0.0269161610472222
4	A	26	50	20120615	9	2276	45.2	-0.0422969356195576	0.0281115250608180
4	A	26	50	20120615	9	2278	45.24	-0.0420263258543975	0.029472634903924
4	A	26	50	20120615	9	2280	45.28	-0.0422001327012132	0.0298500885037214
4	A	26	50	20120615	9	2282	45.32	-0.0420374274308622	0.0314339369829012
4	A	26	50	20120615	9	2284	45.36	-0.0419301593321562	0.0314166128667621
4	A	26	50	20120615	9	2286	45.4	-0.0420209518428605	0.0327172650800766
4	A	26	50	20120615	9	2288	45.44	-0.0415541906565993	0.0339328523476144
4	A	26	50	20120615	9	2290	45.48	-0.0413507560356519	0.0345042653374913
4	A	26	50	20120615	9	2292	45.52	-0.0410730752026800	0.0355896035359345
4	A	26	50	20120615	9	2294	45.56	-0.0408005562492107	0.0366397985273528
4	A	26	50	20120615	9	2296	45.6	-0.0405466342040866	0.0378548201094656
4	A	26	50	20120615	9	2298	45.64	-0.0404301737172251	0.0395182888122069
4	A	26	50	20120615	9	2300	45.68	-0.0398644882922759	0.0401443611562695
4	A	26	50	20120615	9	2302	45.72	-0.0397775848688681	0.0411551702999757
4	A	26	50	20120615	9	2304	45.76	-0.0391992422325356	0.0426340841328273
4	A	26	50	20120615	9	2306	45.8	-0.0387614017136249	0.0438968354226703
4	A	26	50	20120615	9	2308	45.84	-0.0390327892962443	0.0438203264689459
4	A	26	50	20120615	9	2310	45.88	-0.0386294555882555	0.0453594150888765
4	A	26	50	20120615	9	2312	45.92	-0.0384439107688721	0.0458427932844957
4	A	26	50	20120615	9	2314	45.96	-0.03782646512754	0.0464161154626817
4	A	26	50	20120615	9	2316	46	-0.0378205961412562	0.0474755735529335
4	A	26	50	20120615	9	2318	46.04	-0.0370986401176647	0.0490119751670957
4	A	26	50	20120615	9	2320	46.08	-0.0370588300058839	0.049616480754332
4	A	26	50	20120615	9	2322	46.12	-0.0368691839671697	0.050351871806766
4	A	26	50	20120615	9	2324	46.16	-0.0362201306527186	0.0510993543851583
4	A	26	50	20120615	9	2326	46.2	-0.0355990787668024	0.0522241491419918
4	A	26	50	20120615	9	2328	46.24	-0.0355532299631103	0.0533640335575357
4	A	26	50	20120615	9	2330	46.28	-0.0351503205191902	0.0548761106984251
4	A	26	50	20120615	9	2332	46.32	-0.0354411111118853	0.0555373686759195
4	A	26	50	20120615	9	2334	46.36	-0.0350682254218944	0.0561160224392357
4	A	26	50	20120615	9	2336	46.4	-0.0350009229984611	0.0573429799838149
4	A	26	50	20120615	9	2338	46.44	-0.0348886556548121	0.0579041187121612
4	A	26	50	20120615	9	2340	46.48	-0.0348534912345837	0.0587161106422011
4	A	26	50	20120615	9	2342	46.52	-0.0350452020250990	0.059321309194083
4	A	26	50	20120615	9	2344	46.56	-0.0348568641339300	0.0601829541622979
4	A	26	50	20120615	9	2346	46.6	-0.0348385571393650	0.0607687850594432
4	A	26	50	20120615	9	2348	46.64	-0.0346746144321469	0.0614967161353356
4	A	26	50	20120615	9	2350	46.68	-0.0346552184931390	0.0621069705007031
4	A	26	50	20120615	9	2352	46.72	-0.0346086201562588	0.0632872024291815
4	A	26	50	20120615	9	2354	46.76	-0.0343925806498300	0.064233683240576
4	A	26	50	20120615	9	2356	46.8	-0.0345777860579584	0.0645338359270541
4	A	26	50	20120615	9	2358	46.84	-0.0345227766859160	0.0650443634875369
4	A	26	50	20120615	9	2360	46.88	-0.0345442281843368	0.0667389187256995
4	A	26	50	20120615	9	2362	46.92	-0.0345156214723971	0.0676330241378116
4	A	26	50	20120615	9	2364	46.96	-0.0345756689802555	0.0683947761310482
4	A	26	50	20120615	9	2366	47	-0.0344565427008290	0.0695909674595781
4	A	26	50	20120615	9	2368	47.04	-0.0343337111818691	0.0702985762865792
4	A	26	50	20120615	9	2370	47.08	-0.0347227259775389	0.0714315381267354
4	A	26	50	20120615	9	2372	47.12	-0.0346422925811789	0.072795370330949
4	A	26	50	20120615	9	2374	47.16	-0.0347451624757059	0.0729959906669072
4	A	26	50	20120615	9	2376	47.2	-0.0348605764445312	0.074036130599897
4	A	26	50	20120615	9	2378	47.24	-0.0352417918524045	0.0745018876945289
4	A	26	50	20120615	9	2380	47.28	-0.0353742400235885	0.0753756524729733
4	A	26	50	20120615	9	2382	47.32	-0.0358578869197845	0.0758084159651951
4	A	26	50	20120615	9	2384	47.36	-0.0361159667527820	0.0759436289238936
4	A	26	50	20120615	9	2386	47.4	-0.0366166902777436	0.0771405273592046
4	A	26	50	20120615	9	2388	47.44	-0.037027632454698	0.0781589308297408
4	A	26	50	20120615	9	2390	47.48	-0.0372037586117559	0.0781178620678894
4	A	26	50	20120615	9	2392	47.52	-0.0375902066098100	0.079501726607214
4	A	26	50	20120615	9	2394	47.56	-0.0380611397260802	0.0799527193122548
4	A	26	50	20120615	9	2396	47.6	-0.0387800410483770	0.081444092366591
4	A	26	50	20120615	9	2398	47.64	-0.0386295262989336	0.081818477122958
4	A	26	50	20120615	9	2400	47.68	-0.0392340389572378	0.0826051263459602
4	A	26	50	20120615	9	2402	47.72	-0.0390636686493787	0.0840279241846569
4	A	26	50	20120615	9	2404	47.76	-0.0396211728488696	0.0846370047527676
4	A	26	50	20120615	9	2406	47.8	-0.0401206730790998	0.0856935637052165
4	A	26	50	20120615	9	2408	47.84	-0.0403661805535278	0.087195599929813
4	A	26	50	20120615	9	2410	47.88	-0.040835345902845	0.08791847519222
4	A	26	50	20120615	9	2412	47.92	-0.0410493871255102	0.0892357444148924
4	A	26	50	20120615	9	2414	47.96	-0.0410340429083585	0.0901399218559957
4	A	26	50	20120615	9	2416	48	-0.041412203614937	0.0905111529161186
4	A	26	50	20120615	9	2418	48.04	-0.0417010567350517	0.0915150324133691
4	A	26	50	20120615	9	2420	48.08	-0.0416845811470501	0.0916787276332138
4	A	26	50	20120615	9	2422	48.12	-0.0419785254359893	0.0929646013148015
4	A	26	50	20120615	9	2424	48.16	-0.0421816065035461	0.093210391631942
4	A	26	50	20120615	9	2426	48.2	-0.0422092543786905	0.093952358777441
4	A	26	50	20120615	9	2428	48.24	-0.0424529233754874	0.0950883965320953
4	A	26	50	20120615	9	2430	48.28	-0.0426242553485689	0.0958978216645196
4	A	26	50	20120615	9	2432	48.32	-0.0429339681187286	0.0967619061511296
4	A	26	50	20120615	9	2434	48.36	-0.0432984816644302	0.0977482494002067
4	A	26	50	20120615	9	2436	48.4	-0.0432287609358052	0.0989432598604119
4	A	26	50	20120615	9	2438	48.44	-0.0434322662674307	0.0997982933802227
4	A	26	50	20120615	9	2440	48.48	-0.0434574392688410	0.100641730348822
4	A	26	50	20120615	9	2442	48.52	-0.0436442568804305	0.101361282209357
4	A	26	50	20120615	9	2444	48.56	-0.0437176545643176	0.101710168695195
4	A	26	50	20120615	9	2446	48.6	-0.0442441662735891	0.102539746370883
4	A	26	50	20120615	9	2448	48.64	-0.0441938202707687	0.103063853917098
4	A	26	50	20120615	9	2450	48.68	-0.0446002652485947	0.103489390778016
4	A	26	50	20120615	9	2452	48.72	-0.0447910426581588	0.103747060489081
4	A	26	50	20120615	9	2454	48.76	-0.0448846635959879	0.104417680560358
4	A	26	50	20120615	9	2456	48.8	-0.0455645467660988	0.104453813716877
4	A	26	50	20120615	9	2458	48.84	-0.0458766636993145	0.105380830707012
4	A	26	50	20120615	9	2460	48.88	-0.0462261865812550	0.105169759332828
4	A	26	50	20120615	9	2462	48.92	-0.0468209340949110	0.105683896673429
4	A	26	50	20120615	9	2464	48.96	-0.0470996048773767	0.106072734692403
4	A	26	50	20120615	9	2466	49	-0.047373325912374	0.106205317213876
4	A	26	50	20120615	9	2468	49.04	-0.0475597192598947	0.106260895806877
4	A	26	50	20120615	9	2470	49.08	-0.0481632348976375	0.107149658320150
4	A	26	50	20120615	9	2472	49.12	-0.0484450876606184	0.107644633066981
4	A	26	50	20120615	9	2474	49.16	-0.0486297132411862	0.108245037434887
4	A	26	50	20120615	9	2476	49.2	-0.0491251829627636	0.108025905043397
4	A	26	50	20120615	9	2478	49.24	-0.0494993131606894	0.108595055291574
4	A	26	50	20120615	9	2480	49.28	-0.0499172839790488	0.109384822855481
4	A	26	50	20120615	9	2482	49.32	-0.0498952929581539	0.109736325636409
4	A	26	50	20120615	9	2484	49.36	-0.0504890505223163	0.110077363236975
4	A	26	50	20120615	9	2486	49.4	-0.0510181785266781	0.110142204928810
4	A	26	50	20120615	9	2488	49.44	-0.0516390182805599	0.110840826428622
4	A	26	50	20120615	9	2490	49.48	-0.0519411650081609	0.111214673783836
4	A	26	50	20120615	9	2492	49.52	-0.0525820158839503	0.112113901477471
4	A	26	50	20120615	9	2494	49.56	-0.0529033959159996	0.113127539048302
4	A	26	50	20120615	9	2496	49.6	-0.0533607525820711	0.113158086061249
4	A	26	50	20120615	9	2498	49.64	-0.0540560506800118	0.114111760977035
4	A	26	50	20120615	9	2500	49.68	-0.054697467241226	0.114726166059208
4	A	26	50	20120615	9	2502	49.72	-0.0549689962452017	0.115006180344558
4	A	26	50	20120615	9	2504	49.76	-0.0553496318255145	0.115154460636573
4	A	26	50	20120615	9	2506	49.8	-0.055611614887944	0.115851314369432
4	A	26	50	20120615	9	2508	49.84	-0.0560022913845497	0.116476043210611
4	A	26	50	20120615	9	2510	49.88	-0.0562583347500173	0.116816797968464
4	A	26	50	20120615	9	2512	49.92	-0.0565114082670040	0.117255274883478
4	A	26	50	20120615	9	2514	49.96	-0.0568189997168201	0.117060820518652
4	A	26	50	20120615	9	2516	50	-0.0569151662390615	0.117493569868738
4	A	26	50	20120615	9	2518	50.04	-0.0571215707084898	0.117886791949756
4	A	26	50	20120615	9	2520	50.08	-0.0572738107984793	0.118798040458671
4	A	26	50	20120615	9	2522	50.12	-0.0575822507764329	0.119222163106027
4	A	26	50	20120615	9	2524	50.16	-0.0582194246969601	0.119690904191275
4	A	26	50	20120615	9	2526	50.2	-0.0585289960457635	0.119978130965793
4	A	26	50	20120615	9	2528	50.24	-0.0586148388089996	0.120465044695318
4	A	26	50	20120615	9	2530	50.28	-0.0591173795983889	0.121561979444973
4	A	26	50	20120615	9	2532	50.32	-0.05901435414037	0.121895521713659
4	A	26	50	20120615	9	2534	50.36	-0.0593698874299506	0.122269722622263
4	A	26	50	20120615	9	2536	50.4	-0.05930037883336	0.122180839299867
4	A	26	50	20120615	9	2538	50.44	-0.059307591322528	0.123105593548303
4	A	26	50	20120615	9	2540	50.48	-0.0595996971338362	0.123761010823785
4	A	26	50	20120615	9	2542	50.52	-0.0598237792727942	0.12450425076149
4	A	26	50	20120615	9	2544	50.56	-0.0595837165205814	0.124916847568312
4	A	26	50	20120615	9	2546	50.6	-0.0597898381472973	0.125792599316812
4	A	26	50	20120615	9	2548	50.64	-0.0596938130464121	0.126138940218237
4	A	26	50	20120615	9	2550	50.68	-0.0592964190353853	0.126824833795988
4	A	26	50	20120615	9	2552	50.72	-0.0592959240606385	0.127741739159153
4	A	26	50	20120615	9	2554	50.76	-0.0593084398506655	0.128569266225175
4	A	26	50	20120615	9	2556	50.8	-0.0593089348254123	0.128984550037766
4	A	26	50	20120615	9	2558	50.84	-0.0589553107241409	0.129581418871766
4	A	26	50	20120615	9	2560	50.88	-0.0588076668282292	0.130700627485028
4	A	26	50	20120615	9	2562	50.92	-0.0587030150246135	0.131553398263139
4	A	26	50	20120615	9	2564	50.96	-0.0582592348087409	0.132588319748083
4	A	26	50	20120615	9	2566	51	-0.0580067976878573	0.132627210621049
4	A	26	50	20120615	9	2568	51.04	-0.0577710482870097	0.133380562185725
4	A	26	50	20120615	9	2570	51.08	-0.0574679823205931	0.134636808093181
4	A	26	50	20120615	9	2572	51.12	-0.0572306065741488	0.135428555556075
4	A	26	50	20120615	9	2574	51.16	-0.057009070019603	0.13608425567427
4	A	26	50	20120615	9	2576	51.2	-0.0569455011199744	0.136955340518013
4	A	26	50	20120615	9	2578	51.24	-0.056530500150096	0.137969968038338
4	A	26	50	20120615	9	2580	51.28	-0.0567842100631857	0.138699136551097
4	A	26	50	20120615	9	2582	51.32	-0.0567192269499947	0.139103530919258
4	A	26	50	20120615	9	2584	51.36	-0.0566605370871562	0.13923010303309
4	A	26	50	20120615	9	2586	51.4	-0.0567695022421371	0.139384181600711
4	A	26	50	20120615	9	2588	51.44	-0.0568491931763768	0.139592990233195
4	A	26	50	20120615	9	2590	51.48	-0.0571504206651622	0.140468388428304
4	A	26	50	20120615	9	2592	51.52	-0.0573974130638307	0.140338775755313
4	A	26	50	20120615	9	2594	51.56	-0.0574665681070308	0.140691056353700
4	A	26	50	20120615	9	2596	51.6	-0.0577197830453736	0.141453246753141
4	A	26	50	20120615	9	2598	51.64	-0.058161583362259	0.142033922841851
4	A	26	50	20120615	9	2600	51.68	-0.0585176823372645	0.142174212827239
4	A	26	50	20120615	9	2602	51.72	-0.0590086265754424	0.142603921618166
4	A	26	50	20120615	9	2604	51.76	-0.0592410525744184	0.143425084723158
4	A	26	50	20120615	9	2606	51.8	-0.0595184505646779	0.1436850878866
4	A	26	50	20120615	9	2608	51.84	-0.059738431484305	0.144085946720855
4	A	26	50	20120615	9	2610	51.88	-0.0604154862272911	0.144950384760855
4	A	26	50	20120615	9	2612	51.92	-0.0606302345567375	0.145820338233749
4	A	26	50	20120615	9	2614	51.96	-0.0611089458476008	0.146256623117741
4	A	26	50	20120615	9	2616	52	-0.0615609285021352	0.147083089523592
4	A	26	50	20120615	9	2618	52.04	-0.0621983145546968	0.147981539399768
4	A	26	50	20120615	9	2620	52.08	-0.0624516709143959	0.14765747236195
4	A	26	50	20120615	9	2622	52.12	-0.0627856374471503	0.148184761888681
4	A	26	50	20120615	9	2624	52.16	-0.063371828968754	0.148862877291839
4	A	26	50	20120615	9	2626	52.2	-0.0641241198732583	0.149548841580268
4	A	26	50	20120615	9	2628	52.24	-0.0647009775853502	0.149796470375039
4	A	26	50	20120615	9	2630	52.28	-0.065229964168356	0.149878424050979
4	A	26	50	20120615	9	2632	52.32	-0.0659564456753469	0.15065525156079
4	A	26	50	20120615	9	2634	52.36	-0.0666220452884779	0.151195976116364
4	A	26	50	20120615	9	2636	52.4	-0.067226409454358	0.151317103507981
4	A	26	50	20120615	9	2638	52.44	-0.0679246774007798	0.152280536497347
4	A	26	50	20120615	9	2640	52.48	-0.0686829787129243	0.15247400091268
4	A	26	50	20120615	9	2642	52.52	-0.0688089851413317	0.15313288301139
4	A	26	50	20120615	9	2644	52.56	-0.0692140159055953	0.153210099071895
4	A	26	50	20120615	9	2646	52.6	-0.0695185667962523	0.153455677257001
4	A	26	50	20120615	9	2648	52.64	-0.0702325325132164	0.153506801077281
4	A	26	50	20120615	9	2650	52.68	-0.0712127239332972	0.154046889236751
4	A	26	50	20120615	9	2652	52.72	-0.0715285885324533	0.154381562876287
4	A	26	50	20120615	9	2654	52.76	-0.0723165883294074	0.155195867045501
4	A	26	50	20120615	9	2656	52.8	-0.0734865672095587	0.155302923012173
4	A	26	50	20120615	9	2658	52.84	-0.0738829005604139	0.155705620324059
4	A	26	50	20120615	9	2660	52.88	-0.0739523384463264	0.15570972154339
4	A	26	50	20120615	9	2662	52.92	-0.0744464646650194	0.155894417834636
4	A	26	50	20120615	9	2664	52.96	-0.074611291255714	0.156419727462379
4	A	26	50	20120615	9	2666	53	-0.0747294487988504	0.156423192285607
4	A	26	50	20120615	9	2668	53.04	-0.07467082964669	0.156678387122937
4	A	26	50	20120615	9	2670	53.08	-0.0749762997761625	0.157044668435592
4	A	26	50	20120615	9	2672	53.12	-0.0751052053423728	0.156965260344065
4	A	26	50	20120615	9	2674	53.16	-0.0753360757064302	0.157270376920147
4	A	26	50	20120615	9	2676	53.2	-0.0755927554680011	0.157392706393292
4	A	26	50	20120615	9	2678	53.24	-0.0756647389383257	0.157657305750812
4	A	26	50	20120615	9	2680	53.28	-0.075910953519535	0.157618980563272
4	A	26	50	20120615	9	2682	53.32	-0.0758797701104846	0.157798656396371
4	A	26	50	20120615	9	2684	53.36	-0.075849010965503	0.158057103924895
4	A	26	50	20120615	9	2686	53.4	-0.0758239086747708	0.157926642723766
4	A	26	50	20120615	9	2688	53.44	-0.075928277635674	0.158578878018732
4	A	26	50	20120615	9	2690	53.48	-0.0760167366940005	0.158711036276136
4	A	26	50	20120615	9	2692	53.52	-0.076146349366992	0.159147109028094
4	A	26	50	20120615	9	2694	53.56	-0.0765327832229104	0.158994020409967
4	A	26	50	20120615	9	2696	53.6	-0.0764734569639689	0.15989480373852
4	A	26	50	20120615	9	2698	53.64	-0.0767025595610732	0.159825507273964
4	A	26	50	20120615	9	2700	53.68	-0.0767368542399608	0.159767170964516
4	A	26	50	20120615	9	2702	53.72	-0.07687106310703	0.160324512529448
4	A	26	50	20120615	9	2704	53.76	-0.0775524312013815	0.160979576251539
4	A	26	50	20120615	9	2706	53.8	-0.0778070603532866	0.161352857921327
4	A	26	50	20120615	9	2708	53.84	-0.0778719020451215	0.161606214281026
4	A	26	50	20120615	9	2710	53.88	-0.0784981158105404	0.162432397844165
4	A	26	50	20120615	9	2712	53.92	-0.0790220112247215	0.162441660942998
4	A	26	50	20120615	9	2714	53.96	-0.0794922372342104	0.16349171451306
4	A	26	50	20120615	9	2716	54	-0.0797627762886925	0.164236580796362
4	A	26	50	20120615	9	2718	54.04	-0.0798396387958075	0.164453874710221
4	A	26	50	20120615	9	2720	54.08	-0.0807257143033123	0.165547698190038
4	A	26	50	20120615	9	2722	54.12	-0.0807084608978514	0.1659708308879
4	A	26	50	20120615	9	2724	54.16	-0.0815778486853202	0.166886180616146
4	A	26	50	20120615	9	2726	54.2	-0.0819118152180746	0.166707777575253
4	A	26	50	20120615	9	2728	54.24	-0.0828338824607419	0.168071079449381
4	A	26	50	20120615	9	2730	54.28	-0.0830567625181719	0.168474696000082
4	A	26	50	20120615	9	2732	54.32	-0.0836698948081388	0.169189510245183
4	A	26	50	20120615	9	2734	54.36	-0.0844541469391527	0.169826542744354
4	A	26	50	20120615	9	2736	54.4	-0.0852351463789733	0.170393288829475
4	A	26	50	20120615	9	2738	54.44	-0.0858746537518783	0.171131225466322
4	A	26	50	20120615	9	2740	54.48	-0.0870154998326448	0.171367823395307
4	A	26	50	20120615	9	2742	54.52	-0.0875232025015367	0.171671879311217
4	A	26	50	20120615	9	2744	54.56	-0.0882244402964393	0.172203835742703
4	A	26	50	20120615	9	2746	54.6	-0.0885905801877378	0.172162964970751
4	A	26	50	20120615	9	2748	54.64	-0.089556134497448	0.172883153227389
4	A	26	50	20120615	9	2750	54.68	-0.0900100263402916	0.172945449334812
4	A	26	50	20120615	9	2752	54.72	-0.0902375733024774	0.1731435806549
4	A	26	50	20120615	9	2754	54.76	-0.0907129611914692	0.173267819316355
4	A	26	50	20120615	9	2756	54.8	-0.0918115929973988	0.173685224449289
4	A	26	50	20120615	9	2758	54.84	-0.0925223060231694	0.173907892374685
4	A	26	50	20120615	9	2760	54.88	-0.0930751928153793	0.174354854571073
4	A	26	50	20120615	9	2762	54.92	-0.0937323071471353	0.174814968953591
4	A	26	50	20120615	9	2764	54.96	-0.0942873152596893	0.175337591575566
4	A	26	50	20120615	9	2766	55	-0.0953173577078434	0.17574863274747
4	A	26	50	20120615	9	2768	55.04	-0.0956951648610314	0.176437142620311
4	A	26	50	20120615	9	2770	55.08	-0.0961963621475364	0.176870740498535
4	A	26	50	20120615	9	2772	55.12	-0.0970465873412353	0.177912733051291
4	A	26	50	20120615	9	2774	55.16	-0.0972856601439544	0.178314298992327
4	A	26	50	20120615	9	2776	55.2	-0.0977024995914633	0.178768615099239
4	A	26	50	20120615	9	2778	55.24	-0.0978615986172304	0.179152574081424
4	A	26	50	20120615	9	2780	55.28	-0.0981245009184764	0.179919219253586
4	A	26	50	20120615	9	2782	55.32	-0.0985278346264643	0.180170666424976
4	A	26	50	20120615	9	2784	55.36	-0.0984458102398474	0.180720795500739
4	A	26	50	20120615	9	2786	55.4	-0.0987659174796904	0.181541958605731
4	A	26	50	20120615	9	2788	55.44	-0.0988291328259284	0.181639963605603
4	A	26	50	20120615	9	2790	55.48	-0.0991605537742704	0.182958929884551
4	A	26	50	20120615	9	2792	55.52	-0.0991983132763864	0.183584436543188
4	A	26	50	20120615	9	2794	55.56	-0.0990668621257633	0.184410266552936
4	A	26	50	20120615	9	2796	55.6	-0.0991285218370824	0.184765799842517
4	A	26	50	20120615	9	2798	55.64	-0.0992333857727324	0.185656542254777
4	A	26	50	20120615	9	2800	55.68	-0.0989983434786664	0.186984771632558
4	A	26	50	20120615	9	2802	55.72	-0.0987763826600524	0.187707364052253
4	A	26	50	20120615	9	2804	55.76	-0.0988197283057383	0.188784075547966
4	A	26	50	20120615	9	2806	55.8	-0.0986833981183264	0.18963034094369
4	A	26	50	20120615	9	2808	55.84	-0.0983454010769184	0.190608976728852
4	A	26	50	20120615	9	2810	55.88	-0.0984239606403084	0.191609462113553
4	A	26	50	20120615	9	2812	55.92	-0.0982010805828784	0.192539448952169
4	A	26	50	20120615	9	2814	55.96	-0.0980528002908634	0.193532014740921
4	A	26	50	20120615	9	2816	56	-0.0978154952550973	0.194518852964745
4	A	26	50	20120615	9	2818	56.04	-0.0976307282531734	0.195463052649663
4	A	26	50	20120615	9	2820	56.08	-0.0972327685567213	0.195899196112299
4	A	26	50	20120615	9	2822	56.12	-0.0967237223849454	0.196751896179732
4	A	26	50	20120615	9	2824	56.16	-0.0963346015232584	0.19804187108065
4	A	26	50	20120615	9	2826	56.2	-0.0960006349905043	0.198288156372538
4	A	26	50	20120615	9	2828	56.24	-0.0959150750699804	0.19928446982723
4	A	26	50	20120615	9	2830	56.28	-0.0957041451171523	0.199559039390364
4	A	26	50	20120615	9	2832	56.32	-0.0954302826607994	0.200405658339479
4	A	26	50	20120615	9	2834	56.36	-0.0953139635952934	0.201247468962482
4	A	26	50	20120615	9	2836	56.4	-0.0948405556052894	0.20214655523476
4	A	26	50	20120615	9	2838	56.44	-0.0946805373407073	0.202713867005306
4	A	26	50	20120615	9	2840	56.48	-0.0946121601149664	0.203312574316937
4	A	26	50	20120615	9	2842	56.52	-0.0941489344626104	0.203781456823542
4	A	26	50	20120615	9	2844	56.56	-0.0939938659454964	0.204471098067233
4	A	26	50	20120615	9	2846	56.6	-0.0934232307730793	0.205054461161712
4	A	26	50	20120615	9	2848	56.64	-0.0928189373178774	0.206023621716006
4	A	26	50	20120615	9	2850	56.68	-0.0926085023397964	0.206658320762799
4	A	26	50	20120615	9	2852	56.72	-0.0918936173840164	0.20739159049489
4	A	26	50	20120615	9	2854	56.76	-0.0918041683761962	0.20806510970397
4	A	26	50	20120615	9	2856	56.8	-0.0912275935068168	0.208532790129047
4	A	26	50	20120615	9	2858	56.84	-0.0908794141277606	0.208762175568863
4	A	26	50	20120615	9	2860	56.88	-0.090477423922656	0.209639341530925
4	A	26	50	20120615	9	2862	56.92	-0.0897071017952314	0.21030218342761
4	A	26	50	20120615	9	2864	56.96	-0.089622319692167	0.21042656351042
4	A	26	50	20120615	9	2866	57	-0.0890558564497586	0.210867161745778
4	A	26	50	20120615	9	2868	57.04	-0.0889755998300939	0.211296729115348
4	A	26	50	20120615	9	2870	57.08	-0.0885729025182082	0.212057222458515
4	A	26	50	20120615	9	2872	57.12	-0.0878187024253946	0.212094416275205
4	A	26	50	20120615	9	2874	57.16	-0.0871202223469384	0.212647232356737
4	A	26	50	20120615	9	2876	57.2	-0.0866511277082994	0.213039959463008
4	A	26	50	20120615	9	2878	57.24	-0.0859296666594547	0.213540803196122
4	A	26	50	20120615	9	2880	57.28	-0.0852524704951124	0.213696154555949
4	A	26	50	20120615	9	2882	57.32	-0.0845635363582023	0.21423659626881
4	A	26	50	20120615	9	2884	57.36	-0.083861945009909	0.214317347863221
4	A	26	50	20120615	9	2886	57.4	-0.0832763898844084	0.214993412656714
4	A	26	50	20120615	9	2888	57.44	-0.0821479888829909	0.215925237972961
4	A	26	50	20120615	9	2890	57.48	-0.0814556606335312	0.216170674736711
4	A	26	50	20120615	9	2892	57.52	-0.0809878387870982	0.21704720430267
4	A	26	50	20120615	9	2894	57.56	-0.0808349623010056	0.217497065636861
4	A	26	50	20120615	9	2896	57.6	-0.0804062434595721	0.217901742847734
4	A	26	50	20120615	9	2898	57.64	-0.079986575584938	0.218291712237558
4	A	26	50	20120615	9	2900	57.68	-0.0796238298061894	0.218839719992978
4	A	26	50	20120615	9	2902	57.72	-0.0793974142148534	0.21927826761867
4	A	26	50	20120615	9	2904	57.76	-0.0789954947204269	0.219984243029006
4	A	26	50	20120615	9	2906	57.8	-0.0787228343456014	0.22058924359099
4	A	26	50	20120615	9	2908	57.84	-0.078741148411234	0.221169141862241
4	A	26	50	20120615	9	2910	57.88	-0.0786133742158737	0.221596729332824
4	A	26	50	20120615	9	2912	57.92	-0.0780639522468917	0.222365354403974
4	A	26	50	20120615	9	2914	57.96	-0.078001514718113	0.222516887387182
4	A	26	50	20120615	9	2916	58	-0.0778856906273546	0.223256379658947
4	A	26	50	20120615	9	2918	58.04	-0.077972947604153	0.223746121815597
4	A	26	50	20120615	9	2920	58.08	-0.0778157577666952	0.224476068145816
4	A	26	50	20120615	9	2922	58.12	-0.0777572800358911	0.225002650565765
4	A	26	50	20120615	9	2924	58.16	-0.0780495979792337	0.225236420067626
4	A	26	50	20120615	9	2926	58.2	-0.077963967348032	0.225736415272603
4	A	26	50	20120615	9	2928	58.24	-0.0780531335131396	0.226125253291577
4	A	26	50	20120615	9	2930	58.28	-0.0780201823371364	0.225994155694345
4	A	26	50	20120615	9	2932	58.32	-0.078390140605053	0.226321404712678
4	A	26	50	20120615	9	2934	58.36	-0.078148734349956	0.226214914431432
4	A	26	50	20120615	9	2936	58.4	-0.078481852354573	0.226337173193899
4	A	26	50	20120615	9	2938	58.44	-0.0785561692772758	0.226736617814591
4	A	26	50	20120615	9	2940	58.48	-0.0788181523397053	0.226915869383622
4	A	26	50	20120615	9	2942	58.52	-0.0788921864196956	0.22758005478319
4	A	26	50	20120615	9	2944	58.56	-0.0792557100159035	0.227717162788063
4	A	26	50	20120615	9	2946	58.6	-0.07963620417486	0.22826297851246
4	A	26	50	20120615	9	2948	58.64	-0.0798409115880136	0.228393439713589
4	A	26	50	20120615	9	2950	58.68	-0.0806396594080419	0.229163054734233
4	A	26	50	20120615	9	2952	58.72	-0.080947250857858	0.230225836226356
4	A	26	50	20120615	9	2954	58.76	-0.0812424679390033	0.230486405075223
4	A	26	50	20120615	9	2956	58.8	-0.0817961325486724	0.231806573435699
4	A	26	50	20120615	9	2958	58.84	-0.0823729195500864	0.232267819189067
4	A	26	50	20120615	9	2960	58.88	-0.0828801979549096	0.233036161417504
4	A	26	50	20120615	9	2962	58.92	-0.0831515148268508	0.233237191875395
4	A	26	50	20120615	9	2964	58.96	-0.0837915171745028	0.233664920767335
4	A	26	50	20120615	9	2966	59	-0.0848543693773043	0.234847839701582
4	A	26	50	20120615	9	2968	59.04	-0.0855510816888074	0.235418262741965
4	A	26	50	20120615	9	2970	59.08	-0.0863761338810959	0.235696297128328
4	A	26	50	20120615	9	2972	59.12	-0.0870435012611798	0.236386574768122
4	A	26	50	20120615	9	2974	59.16	-0.0877598711411998	0.236985423501109
4	A	26	50	20120615	9	2976	59.2	-0.0886564825397444	0.237542623644684
4	A	26	50	20120615	9	2978	59.24	-0.0892010254719361	0.237864993626227
4	A	26	50	20120615	9	2980	59.28	-0.089739699417844	0.237955644715575
4	A	26	50	20120615	9	2982	59.32	-0.090283181689864	0.238212607319858
4	A	26	50	20120615	9	2984	59.36	-0.0907220828689465	0.238394545894657
4	A	26	50	20120615	9	2986	59.4	-0.091110991598599	0.239064883123222
4	A	26	50	20120615	9	2988	59.44	-0.0919513172973612	0.239498763844158
4	A	26	50	20120615	9	2990	59.48	-0.0924980522605744	0.239806213872618
4	A	26	50	20120615	9	2992	59.52	-0.0933399335942554	0.239737907357556
4	A	26	50	20120615	9	2994	59.56	-0.0939179226771974	0.239871267696487
4	A	26	50	20120615	9	2996	59.6	-0.0945437121785474	0.240098248973248
4	A	26	50	20120615	9	2998	59.64	-0.0952483440859994	0.240298713745715
4	A	26	50	20120615	9	3000	59.68	-0.0959728456940034	0.239902309684182
4	A	26	50	20120615	9	3002	59.72	-0.0968326168292483	0.239814699153993
4	A	26	50	20120615	9	3004	59.76	-0.0972618306454284	0.239808335192962
4	A	26	50	20120615	9	3006	59.8	-0.0979379661495993	0.239789808995295
4	A	26	50	20120615	9	3008	59.84	-0.0982947722313854	0.239718674053107
4	A	26	50	20120615	9	3010	59.88	-0.0991391991494784	0.239702976282565
4	A	26	50	20120615	9	3012	59.92	-0.0993605942826684	0.23965694363111
4	A	26	50	20120615	9	3014	59.96	-0.0996650037519693	0.239633962660721
4	A	26	50	20120615	9	3016	60	-0.100348563877342	0.2389334319726
4	A	26	50	20120615	9	3018	60.04	-0.100910784479063	0.239041548599443
4	A	26	50	20120615	9	3020	60.08	-0.101593708208333	0.238487318304349
4	A	26	50	20120615	9	3022	60.12	-0.101905683720193	0.238357776342036
4	A	26	50	20120615	9	3024	60.16	-0.102253650967214	0.237766564362286
4	A	26	50	20120615	9	3026	60.2	-0.103028286446004	0.237076781697238
4	A	26	50	20120615	9	3028	60.24	-0.103488825092591	0.236722309067829
4	A	26	50	20120615	9	3030	60.28	-0.103520503476388	0.23612918789977
4	A	26	50	20120615	9	3032	60.32	-0.103824912945689	0.235437283914379
4	A	26	50	20120615	9	3034	60.36	-0.104067733414349	0.23508132636073
4	A	26	50	20120615	9	3036	60.4	-0.103862460315770	0.234453627671071
4	A	26	50	20120615	9	3038	60.44	-0.103867692905951	0.23327459782412
4	A	26	50	20120615	9	3040	60.48	-0.104005083753535	0.232513538795529
4	A	26	50	20120615	9	3042	60.52	-0.104191901365125	0.23157011692807
4	A	26	50	20120615	9	3044	60.56	-0.104740828359360	0.230086394769106
4	A	26	50	20120615	9	3046	60.6	-0.104956354506266	0.228557064222756
4	A	26	50	20120615	9	3048	60.64	-0.105349788719318	0.227381569909711
4	A	26	50	20120615	9	3050	60.68	-0.106359183649462	0.226000236812663
4	A	26	50	20120615	9	3052	60.72	-0.106726454911610	0.225198801986867
4	A	26	50	20120615	9	3054	60.76	-0.107416661840726	0.224548193037497
4	A	26	50	20120615	9	3056	60.8	-0.108716182683191	0.223827085542043
4	A	26	50	20120615	9	3058	60.84	-0.110214541952525	0.222593184208872
4	A	26	50	20120615	9	3060	60.88	-0.111255261713075	0.222829499295145
4	A	26	50	20120615	9	3062	60.92	-0.112324690008942	0.221908563423328
4	A	26	50	20120615	9	3064	60.96	-0.113751207229308	0.221931615104394
4	A	26	50	20120615	9	3066	61	-0.115139823526202	0.221844075284883
4	A	26	50	20120615	9	3068	61.04	-0.116335187539798	0.221184698211427
4	A	26	50	20120615	9	3070	61.08	-0.117592211264713	0.221150969217964
4	A	26	50	20120615	9	3072	61.12	-0.118989737107050	0.220758949218474
4	A	26	50	20120615	9	3074	61.16	-0.120080802870421	0.22115563612272
4	A	26	50	20120615	9	3076	61.2	-0.120702066888372	0.221203295119772
4	A	26	50	20120615	9	3078	61.24	-0.121420911642126	0.221396618113748
4	A	26	50	20120615	9	3080	61.28	-0.122333079389856	0.221171758157331
4	A	26	50	20120615	9	3082	61.32	-0.123126028934279	0.221371586533694
4	A	26	50	20120615	9	3084	61.36	-0.124250258005687	0.221382970952872
4	A	26	50	20120615	9	3086	61.4	-0.125053319177081	0.222155343689962
4	A	26	50	20120615	9	3088	61.44	-0.125206973480633	0.222923756629077
4	A	26	50	20120615	9	3090	61.48	-0.125393296117476	0.222969365016464
4	A	26	50	20120615	9	3092	61.52	-0.126106342595624	0.223756799127993
4	A	26	50	20120615	9	3094	61.56	-0.127031379686772	0.224431237575889
4	A	26	50	20120615	9	3096	61.6	-0.127054714210551	0.224941061565124
4	A	26	50	20120615	9	3098	61.64	-0.127801560392841	0.22558014467396
4	A	26	50	20120615	9	3100	61.68	-0.128254886550259	0.226194549756133
4	A	26	50	20120615	9	3102	61.72	-0.128989004810487	0.226866159776905
4	A	26	50	20120615	9	3104	61.76	-0.129745184802288	0.22731771816737
4	A	26	50	20120615	9	3106	61.8	-0.130418562590012	0.227529638069692
4	A	26	50	20120615	9	3108	61.84	-0.131048524021371	0.228458139984068
4	A	26	50	20120615	9	3110	61.88	-0.131337094298773	0.228651816531435
4	A	26	50	20120615	9	3112	61.92	-0.131964015170973	0.229341528485804
4	A	26	50	20120615	9	3114	61.96	-0.132576086800768	0.229655766739364
4	A	26	50	20120615	9	3116	62	-0.133452192102659	0.230444190800387
4	A	26	50	20120615	9	3118	62.04	-0.133963218173422	0.230948570067407
4	A	26	50	20120615	9	3120	62.08	-0.134906427908847	0.231549681542094
4	A	26	50	20120615	9	3122	62.12	-0.135517085325080	0.232066152335072
4	A	26	50	20120615	9	3124	62.16	-0.135471476937693	0.232629362886287
4	A	26	50	20120615	9	3126	62.2	-0.136072871255092	0.233060344469421
4	A	26	50	20120615	9	3128	62.24	-0.136433071449429	0.233243202283035
4	A	26	50	20120615	9	3130	62.28	-0.136492680551083	0.233433908981921
4	A	26	50	20120615	9	3132	62.32	-0.136636930334445	0.233479163815917
4	A	26	50	20120615	9	3134	62.36	-0.136810312917192	0.233737116369694
4	A	26	50	20120615	9	3136	62.4	-0.137234789117938	0.23359406866786
4	A	26	50	20120615	9	3138	62.44	-0.137581483572754	0.233486376305085
4	A	26	50	20120615	9	3140	62.48	-0.137891974160373	0.233785411762849
4	A	26	50	20120615	9	3142	62.52	-0.138263488063208	0.234005039129086
4	A	26	50	20120615	9	3144	62.56	-0.138887085533537	0.23446755767466
4	A	26	50	20120615	9	3146	62.6	-0.139860983703265	0.234810292331501
4	A	26	50	20120615	9	3148	62.64	-0.140447033803512	0.235470164379704
4	A	26	50	20120615	9	3150	62.68	-0.140789485617641	0.23619120116448
4	A	26	50	20120615	9	3152	62.72	-0.141336786266279	0.236929420644039
4	A	26	50	20120615	9	3154	62.76	-0.141328725248974	0.23732214775031
4	A	26	50	20120615	9	3156	62.8	-0.141671742748527	0.237956351822356
4	A	26	50	20120615	9	3158	62.84	-0.141913431846337	0.238222365393439
4	A	26	50	20120615	9	3160	62.88	-0.142131291445620	0.238165726140266
4	A	26	50	20120615	9	3162	62.92	-0.142359686935944	0.238157947965672
4	A	26	50	20120615	9	3164	62.96	-0.142741312465750	0.237995525538034
4	A	26	50	20120615	9	3166	63	-0.142755030337305	0.23777957512706
4	A	26	50	20120615	9	3168	63.04	-0.142635529291285	0.238073024441252
4	A	26	50	20120615	9	3170	63.08	-0.143059510517284	0.237658942710189
4	A	26	50	20120615	9	3172	63.12	-0.142939726628551	0.237487398605073
4	A	26	50	20120615	9	3174	63.16	-0.143075986105286	0.237588727006817
4	A	26	50	20120615	9	3176	63.2	-0.143366465570997	0.236960250499699
4	A	26	50	20120615	9	3178	63.24	-0.143479531945309	0.236707176982712
4	A	26	50	20120615	9	3180	63.28	-0.143925928456272	0.236216939851315
4	A	26	50	20120615	9	3182	63.32	-0.144298785861992	0.235945905822087
4	A	26	50	20120615	9	3184	63.36	-0.144633459501527	0.235298690985267
4	A	26	50	20120615	9	3186	63.4	-0.145090321192852	0.234707479005517
4	A	26	50	20120615	9	3188	63.44	-0.146029146866233	0.233925631037559
4	A	26	50	20120615	9	3190	63.48	-0.146706272319897	0.23313254007178
4	A	26	50	20120615	9	3192	63.52	-0.148097929175951	0.23170694209023
4	A	26	50	20120615	9	3194	63.56	-0.148903323799722	0.231238130294303
4	A	26	50	20120615	9	3196	63.6	-0.149837270436313	0.230427220237638
4	A	26	50	20120615	9	3198	63.64	-0.151051302068932	0.229768974535031
4	A	26	50	20120615	9	3200	63.68	-0.151924437522342	0.228830785257753
4	A	26	50	20120615	9	3202	63.72	-0.153013947650794	0.228936285589506
4	A	26	50	20120615	9	3204	63.76	-0.153875769395704	0.228727830510412
4	A	26	50	20120615	9	3206	63.8	-0.155034788120747	0.228888273039064
4	A	26	50	20120615	9	3208	63.84	-0.155816777510061	0.22899440976692
4	A	26	50	20120615	9	3210	63.88	-0.156573523187287	0.22926014049529
4	A	26	50	20120615	9	3212	63.92	-0.158072660274081	0.229254412930362
4	A	26	50	20120615	9	3214	63.96	-0.158828062448422	0.230205966525805
4	A	26	50	20120615	9	3216	64	-0.159321481560334	0.230059029736674
4	A	26	50	20120615	9	3218	64.04	-0.160245952966057	0.230241887550289
4	A	26	50	20120615	9	3220	64.08	-0.160899743895943	0.230661484714245
4	A	26	50	20120615	9	3222	64.12	-0.161604305092717	0.230610290183287
4	A	26	50	20120615	9	3224	64.16	-0.162025457891591	0.230903315233411
4	A	26	50	20120615	9	3226	64.2	-0.162424266116181	0.230920285796159
4	A	26	50	20120615	9	3228	64.24	-0.162695158724053	0.230814856175085
4	A	26	50	20120615	9	3230	64.28	-0.162781850015427	0.230773419717707
4	A	26	50	20120615	9	3232	64.32	-0.163237156071833	0.230404380688606
4	A	26	50	20120615	9	3234	64.36	-0.163334666096958	0.230369096060225
4	A	26	50	20120615	9	3236	64.4	-0.163891017712396	0.230381258296861
4	A	26	50	20120615	9	3238	64.44	-0.164288341012745	0.23020313809868
4	A	26	50	20120615	9	3240	64.48	-0.164800357033002	0.229882040909343
4	A	26	50	20120615	9	3242	64.52	-0.164948354482304	0.229694445480294
4	A	26	50	20120615	9	3244	64.56	-0.165197397490638	0.229592480682447
4	A	26	50	20120615	9	3246	64.6	-0.165350910372834	0.228905809287237
4	A	26	50	20120615	9	3248	64.64	-0.165598044192858	0.228688373952022
4	A	26	50	20120615	9	3250	64.68	-0.165574214694332	0.228220057130842
4	A	26	50	20120615	9	3252	64.72	-0.165228439478332	0.228086413949198
4	A	26	50	20120615	9	3254	64.76	-0.165263087710610	0.22796832711674
4	A	26	50	20120615	9	3256	64.8	-0.165182972512302	0.227704788419392
4	A	26	50	20120615	9	3258	64.84	-0.165035965012493	0.227475615111609
4	A	26	50	20120615	9	3260	64.88	-0.164903453201699	0.227183862853692
4	A	26	50	20120615	9	3262	64.92	-0.165102715892637	0.226451441649739
4	A	26	50	20120615	9	3264	64.96	-0.165030308158244	0.225492887697162
4	A	26	50	20120615	9	3266	65	-0.165078744972755	0.225363840709596
4	A	26	50	20120615	9	3268	65.04	-0.165196266119788	0.224659420934178
4	A	26	50	20120615	9	3270	65.08	-0.165430106332327	0.223780699337197
4	A	26	50	20120615	9	3272	65.12	-0.166134667529101	0.222559950190157
4	A	26	50	20120615	9	3274	65.16	-0.166350547229397	0.222243661326932
4	A	26	50	20120615	9	3276	65.2	-0.166194205920077	0.221673096865192
4	A	26	50	20120615	9	3278	65.24	-0.165831742984041	0.221475531230529
4	A	26	50	20120615	9	3280	65.28	-0.165434136840979	0.221100976768534
4	A	26	50	20120615	9	3282	65.32	-0.165429752778936	0.220723523168737
4	A	26	50	20120615	9	3284	65.36	-0.165073441671896	0.220665469702002
4	A	26	50	20120615	9	3286	65.4	-0.165171093118378	0.220805406133998
4	A	26	50	20120615	9	3288	65.44	-0.164753617274765	0.220867914373455
4	A	26	50	20120615	9	3290	65.48	-0.164606044089532	0.220321108699564
4	A	26	50	20120615	9	3292	65.52	-0.164517726452562	0.219460489036182
4	A	26	50	20120615	9	3294	65.56	-0.164322282138242	0.218871044823384
4	A	26	50	20120615	9	3296	65.6	-0.164325393408079	0.218094358734929
4	A	26	50	20120615	9	3298	65.64	-0.164467309739063	0.216569341539944
4	A	26	50	20120615	9	3300	65.68	-0.164386982408720	0.215832253431235
4	A	26	50	20120615	9	3302	65.72	-0.164266137859815	0.214913651011796
4	A	26	50	20120615	9	3304	65.76	-0.164912150615107	0.213369612644397
4	A	26	50	20120615	9	3306	65.8	-0.164807923075561	0.213017049203297
4	A	26	50	20120615	9	3308	65.84	-0.165537798695101	0.211912406989728
4	A	26	50	20120615	9	3310	65.88	-0.165902524372837	0.210932498412359
4	A	26	50	20120615	9	3312	65.92	-0.165988911608295	0.210933792417769
4	A	26	50	20120615	9	3314	65.96	-0.166116028194349	0.210495548847993
4	A	26	50	20120615	9	3316	66	-0.165879317128279	0.210761958398873
4	A	26	50	20120615	9	3318	66.04	-0.166355850530256	0.210002582284421
4	A	26	50	20120615	9	3320	66.08	-0.166611271641756	0.209028740683235
4	A	26	50	20120615	9	3322	66.12	-0.166943696681728	0.208308821127174
4	A	26	50	20120615	9	3324	66.16	-0.166926853398200	0.208250711091896
4	A	26	50	20120615	9	3326	66.2	-0.167421806931827	0.207581809290097
4	A	26	50	20120615	9	3328	66.24	-0.167719180688655	0.207062404003976
4	A	26	50	20120615	9	3330	66.28	-0.168261071970417	0.206345150240479
4	A	26	50	20120615	9	3332	66.32	-0.168919501520787	0.205835213114159
4	A	26	50	20120615	9	3334	66.36	-0.169872999659878	0.20535971915915
4	A	26	50	20120615	9	3336	66.4	-0.170925209905623	0.204857637989169
4	A	26	50	20120615	9	3338	66.44	-0.171513133838840	0.204510130361554
4	A	26	50	20120615	9	3340	66.48	-0.172704371177261	0.204294700381171
4	A	26	50	20120615	9	3342	66.52	-0.173534976986209	0.204007152580174
4	A	26	50	20120615	9	3344	66.56	-0.174260633299586	0.204231847780712
4	A	26	50	20120615	9	3346	66.6	-0.174944475560565	0.20402318127669
4	A	26	50	20120615	9	3348	66.64	-0.175728685265172	0.204282661181114
4	A	26	50	20120615	9	3350	66.68	-0.176827875685459	0.204174834468051
4	A	26	50	20120615	9	3352	66.72	-0.177200421964195	0.204382115749888
4	A	26	50	20120615	9	3354	66.76	-0.177748288298258	0.204401349054337
4	A	26	50	20120615	9	3356	66.8	-0.178450940306723	0.204600965298666
4	A	26	50	20120615	9	3358	66.84	-0.178876682228608	0.204508977777501
4	A	26	50	20120615	9	3360	66.88	-0.179307557745724	0.204660758248083
4	A	26	50	20120615	9	3362	66.92	-0.179677791785285	0.205013187338894
4	A	26	50	20120615	9	3364	66.96	-0.179948578327141	0.205177978574249
4	A	26	50	20120615	9	3366	67	-0.180726841263718	0.205246829561534
4	A	26	50	20120615	9	3368	67.04	-0.180897501485357	0.205036571360148
4	A	26	50	20120615	9	3370	67.08	-0.181436910822318	0.20502324946839
4	A	26	50	20120615	9	3372	67.12	-0.182221375085366	0.205479050499543
4	A	26	50	20120615	9	3374	67.16	-0.182343372218324	0.205843542832041
4	A	26	50	20120615	9	3376	67.2	-0.182643652184023	0.205697412144641
4	A	26	50	20120615	9	3378	67.24	-0.182948118221866	0.20618066306104
4	A	26	50	20120615	9	3380	67.28	-0.183332162056864	0.205823489283727
4	A	26	50	20120615	9	3382	67.32	-0.183283880805845	0.205970765484112
4	A	26	50	20120615	9	3384	67.36	-0.183676721049201	0.205877738515979
4	A	26	50	20120615	9	3386	67.4	-0.183856255460944	0.205891951362281
4	A	26	50	20120615	9	3388	67.44	-0.184881560293665	0.206017816369333
4	A	26	50	20120615	9	3390	67.48	-0.185544989088977	0.206304739087935
4	A	26	50	20120615	9	3392	67.52	-0.186259223506518	0.206439032807818
4	A	26	50	20120615	9	3394	67.56	-0.186748986876371	0.206738400605768
4	A	26	50	20120615	9	3396	67.6	-0.187206117268273	0.206832813503193
4	A	26	50	20120615	9	3398	67.64	-0.187788299494427	0.207138757394209
4	A	26	50	20120615	9	3400	67.68	-0.188210817009389	0.207635478694789
4	A	26	50	20120615	9	3402	67.72	-0.188293725279484	0.208279476195754
4	A	26	50	20120615	9	3404	67.76	-0.188689627295202	0.208286625045312
4	A	26	50	20120615	9	3406	67.8	-0.189215608674388	0.208463507806626
4	A	26	50	20120615	9	3408	67.84	-0.189707139811194	0.208959097736356
4	A	26	50	20120615	9	3410	67.88	-0.190031277559690	0.208953158039394
4	A	26	50	20120615	9	3412	67.92	-0.190203486345180	0.208995909715385
4	A	26	50	20120615	9	3414	67.96	-0.190579313599381	0.208866155621037
4	A	26	50	20120615	9	3416	68	-0.190872656847556	0.209285576008298
4	A	26	50	20120615	9	3418	68.04	-0.190881962372796	0.209107979069135
4	A	26	50	20120615	9	3420	68.08	-0.190714774045453	0.209231326776045
4	A	26	50	20120615	9	3422	68.12	-0.190874410472373	0.208981180681133
4	A	26	50	20120615	9	3424	68.16	-0.191352089387336	0.208936251116256
4	A	26	50	20120615	9	3426	68.2	-0.191964783271099	0.208467807015855
4	A	26	50	20120615	9	3428	68.24	-0.192043625677201	0.208647765691667
4	A	26	50	20120615	9	3430	68.28	-0.192108750211748	0.208328082715893
4	A	26	50	20120615	9	3432	68.32	-0.192621190496074	0.207938679011494
4	A	26	50	20120615	9	3434	68.36	-0.193036050044596	0.207854745436567
4	A	26	50	20120615	9	3436	68.4	-0.193832181569534	0.207429137864971
4	A	26	50	20120615	9	3438	68.44	-0.194280982243553	0.207002964607949
4	A	26	50	20120615	9	3440	68.48	-0.194708216160746	0.206628056592564
4	A	26	50	20120615	9	3442	68.52	-0.195475497729012	0.206238370045452
4	A	26	50	20120615	9	3444	68.56	-0.195925429773881	0.205241137351945
4	A	26	50	20120615	9	3446	68.6	-0.196370270649925	0.204814681252211
4	A	26	50	20120615	9	3448	68.64	-0.196442112698894	0.204455753850081
4	A	26	50	20120615	9	3450	68.68	-0.196925844447903	0.203741505290405
4	A	26	50	20120615	9	3452	68.72	-0.197677145402914	0.202646550439737
4	A	26	50	20120615	9	3454	68.76	-0.198300035766461	0.201938807262448
4	A	26	50	20120615	9	3456	68.8	-0.199110450848379	0.200897875369863
4	A	26	50	20120615	9	3458	68.84	-0.199788707672893	0.199999001229619
4	A	26	50	20120615	9	3460	68.88	-0.200098915417800	0.198882691754159
4	A	26	50	20120615	9	3462	68.92	-0.200844135254492	0.198008778483291
4	A	26	50	20120615	9	3464	68.96	-0.201263590997092	0.197092933780298
4	A	26	50	20120615	9	3466	69	-0.201682198211555	0.195940349726964
4	A	26	50	20120615	9	3468	69.04	-0.201981021537284	0.194822696748621
4	A	26	50	20120615	9	3470	69.08	-0.201966313716235	0.194138783069857
4	A	26	50	20120615	9	3472	69.12	-0.202670804202332	0.192932246769118
4	A	26	50	20120615	9	3474	69.16	-0.203028529522934	0.192577349875641
4	A	26	50	20120615	9	3476	69.2	-0.203488714616130	0.190923568535802
4	A	26	50	20120615	9	3478	69.24	-0.203968910831234	0.189856473692313
4	A	26	50	20120615	9	3480	69.28	-0.204225590592805	0.188506606847028
4	A	26	50	20120615	9	3482	69.32	-0.204307685690100	0.186935344868553
4	A	26	50	20120615	9	3484	69.36	-0.204369486822776	0.185870866320155
4	A	26	50	20120615	9	3486	69.4	-0.204296230560245	0.185030540621393
4	A	26	50	20120615	9	3488	69.44	-0.203993942411288	0.183798407055175
4	A	26	50	20120615	9	3490	69.48	-0.204115494066974	0.182978233899677
4	A	26	50	20120615	9	3492	69.52	-0.204292836447695	0.182188537046448
4	A	26	50	20120615	9	3494	69.56	-0.204272613193754	0.180500390317043
4	A	26	50	20120615	9	3496	69.6	-0.204535303362964	0.178633981968101
4	A	26	50	20120615	9	3498	69.64	-0.204654662987629	0.176816151855027
4	A	26	50	20120615	9	3500	69.68	-0.204887796093386	0.176215323223053
4	A	26	50	20120615	9	3502	69.72	-0.204879735076080	0.175510620604922
4	A	26	50	20120615	9	3504	69.76	-0.205402781962124	0.174453000992302
4	A	26	50	20120615	9	3506	69.8	-0.205559335403479	0.173736418980247
4	A	26	50	20120615	9	3508	69.84	-0.205591225919310	0.173035605449413
4	A	26	50	20120615	9	3510	69.88	-0.205519383870342	0.172630857527862
4	A	26	50	20120615	9	3512	69.92	-0.205175376421294	0.171969359134062
4	A	26	50	20120615	9	3514	69.96	-0.204432348615624	0.171634756205204
4	A	26	50	20120615	9	3516	70	-0.203777284893532	0.171151378009585
4	A	26	50	20120615	9	3518	70.04	-0.203346586153112	0.170252716001375
4	A	26	50	20120615	9	3520	70.08	-0.202529524267451	0.169580611005858
4	A	26	50	20120615	9	3522	70.12	-0.201392355141946	0.168784550191598
4	A	26	50	20120615	9	3524	70.16	-0.200489026228981	0.16800496496534
4	A	26	50	20120615	9	3526	70.2	-0.199309006432536	0.167127304028531
4	A	26	50	20120615	9	3528	70.24	-0.198450225246785	0.166508232041602
4	A	26	50	20120615	9	3530	70.28	-0.197763058876828	0.165946647835984
4	A	26	50	20120615	9	3532	70.32	-0.196998817867722	0.16512555544167
4	A	26	50	20120615	9	3534	70.36	-0.195812929084994	0.164168910677403
4	A	26	50	20120615	9	3536	70.4	-0.195371623742855	0.163980890984285
4	A	26	50	20120615	9	3538	70.44	-0.194569411099599	0.163037964091573
4	A	26	50	20120615	9	3540	70.48	-0.193580451555432	0.162718776090545
4	A	26	50	20120615	9	3542	70.52	-0.192907993006523	0.162114199792631
4	A	26	50	20120615	9	3544	70.56	-0.192311407015236	0.161176364068743
4	A	26	50	20120615	9	3546	70.6	-0.191289001320319	0.160497470848126
4	A	26	50	20120615	9	3548	70.64	-0.190785470581436	0.160064792208718
4	A	26	50	20120615	9	3550	70.68	-0.189692990604502	0.159395162086934
4	A	26	50	20120615	9	3552	70.72	-0.188543729953040	0.158988787819786
4	A	26	50	20120615	9	3554	70.76	-0.187377640160185	0.158621870111028
4	A	26	50	20120615	9	3556	70.8	-0.185941506287595	0.15847408479376
4	A	26	50	20120615	9	3558	70.84	-0.185393781374888	0.158410869447522
4	A	26	50	20120615	9	3560	70.88	-0.184519090286560	0.158425718689927
4	A	26	50	20120615	9	3562	70.92	-0.184009124875969	0.158248376309206
4	A	26	50	20120615	9	3564	70.96	-0.183724372975185	0.158625052091544
4	A	26	50	20120615	9	3566	71	-0.183549646889554	0.158241163820038
4	A	26	50	20120615	9	3568	71.04	-0.182788305018250	0.158111551147046
4	A	26	50	20120615	9	3570	71.08	-0.182233014062984	0.157829627673387
4	A	26	50	20120615	9	3572	71.12	-0.181172566023239	0.157799717056543
4	A	26	50	20120615	9	3574	71.16	-0.180836195327428	0.157122096628132
4	A	26	50	20120615	9	3576	71.2	-0.179477984622125	0.157372978114097
4	A	26	50	20120615	9	3578	71.24	-0.179234244914650	0.156980321718504
4	A	26	50	20120615	9	3580	71.28	-0.179026355520982	0.157240537013981
4	A	26	50	20120615	9	3582	71.32	-0.178316208180636	0.157058315596469
4	A	26	50	20120615	9	3584	71.36	-0.178076428271136	0.157354664048464
4	A	26	50	20120615	9	3586	71.4	-0.177202232157555	0.157412858936556
4	A	26	50	20120615	9	3588	71.44	-0.176672467757090	0.157680993827982
4	A	26	50	20120615	9	3590	71.48	-0.176137965741191	0.157693651039365
4	A	26	50	20120615	9	3592	71.52	-0.175057718711572	0.157641113005523
4	A	26	50	20120615	9	3594	71.56	-0.174201978084980	0.158165927658519
4	A	26	50	20120615	9	3596	71.6	-0.173457253223034	0.158401535638011
4	A	26	50	20120615	9	3598	71.64	-0.172397865843461	0.158842911690827
4	A	26	50	20120615	9	3600	71.68	-0.171451615548877	0.159123067397533
4	A	26	50	20120615	9	3602	71.72	-0.170809986855628	0.159614789453171
4	A	26	50	20120615	9	3604	71.76	-0.169413521673463	0.159807758893756
4	A	26	50	20120615	9	3606	71.8	-0.168637118427720	0.160674671807491
4	A	26	50	20120615	9	3608	71.84	-0.168072564373621	0.161218012658155
4	A	26	50	20120615	9	3610	71.88	-0.167090605186587	0.16132457365008
4	A	26	50	20120615	9	3612	71.92	-0.166476270815092	0.161607982047979
4	A	26	50	20120615	9	3614	71.96	-0.165383861548837	0.162448661300132
4	A	26	50	20120615	9	3616	72	-0.164456773848023	0.16265732851126
4	A	26	50	20120615	9	3618	72.04	-0.163954869454737	0.16322711515554
4	A	26	50	20120615	9	3620	72.08	-0.162957424629195	0.163936060414358
4	A	26	50	20120615	9	3622	72.12	-0.162005163926971	0.164294351420385
4	A	26	50	20120615	9	3624	72.16	-0.161327614209238	0.165382023071206
4	A	26	50	20120615	9	3626	72.2	-0.160730957507273	0.165486533453466
4	A	26	50	20120615	9	3628	72.24	-0.159836820982463	0.16600166074356
4	A	26	50	20120615	9	3630	72.28	-0.158917865009633	0.166787680641527
4	A	26	50	20120615	9	3632	72.32	-0.158113389624677	0.166933132506417
4	A	26	50	20120615	9	3634	72.36	-0.157690186216137	0.167407247603203
4	A	26	50	20120615	9	3636	72.4	-0.157709348809907	0.167289090060066
4	A	26	50	20120615	9	3638	72.44	-0.157567998164348	0.167460139190435
4	A	26	50	20120615	9	3640	72.48	-0.157436900567116	0.167432844868682
4	A	26	50	20120615	9	3642	72.52	-0.157112621397264	0.167307404125699
4	A	26	50	20120615	9	3644	72.56	-0.156877366971163	0.16745921995162
4	A	26	50	20120615	9	3646	72.6	-0.156515893984620	0.167662301019177
4	A	26	50	20120615	9	3648	72.64	-0.155938470587103	0.167911626870223
4	A	26	50	20120615	9	3650	72.68	-0.155730369061400	0.167562528252351
4	A	26	50	20120615	9	3652	72.72	-0.155209231363666	0.167626874969439
4	A	26	50	20120615	9	3654	72.76	-0.154463375130870	0.168225652991748
4	A	26	50	20120615	9	3656	72.8	-0.153925691134456	0.168213207912399
4	A	26	50	20120615	9	3658	72.84	-0.153169935406724	0.16815154820108
4	A	26	50	20120615	9	3660	72.88	-0.152337529303911	0.168248563251458
4	A	26	50	20120615	9	3662	72.92	-0.152260383954083	0.168409147201466
4	A	26	50	20120615	9	3664	72.96	-0.151690950863194	0.168381782169034
4	A	26	50	20120615	9	3666	73	-0.150551427072108	0.168708133161755
4	A	26	50	20120615	9	3668	73.04	-0.149731854957374	0.169191122448644
4	A	26	50	20120615	9	3670	73.08	-0.148946683587544	0.169269187037287
4	A	26	50	20120615	9	3672	73.12	-0.148097165500627	0.169577061329816
4	A	26	50	20120615	9	3674	73.16	-0.147606624313314	0.170042146673006
4	A	26	50	20120615	9	3676	73.2	-0.147015772958023	0.170142265922154
4	A	26	50	20120615	9	3678	73.24	-0.146282326449237	0.170858741868191
4	A	26	50	20120615	9	3680	73.28	-0.145655589424800	0.171533562153749
4	A	26	50	20120615	9	3682	73.32	-0.145266072583316	0.172034801866661
4	A	26	50	20120615	9	3684	73.36	-0.145051854583955	0.172465394541064
4	A	26	50	20120615	9	3686	73.4	-0.144673976720089	0.17273579217419
4	A	26	50	20120615	9	3688	73.44	-0.144648902713628	0.173566967911204
4	A	26	50	20120615	9	3690	73.48	-0.144019083410732	0.174089306983359
4	A	26	50	20120615	9	3692	73.52	-0.143910756066068	0.174309357199451
4	A	26	50	20120615	9	3694	73.56	-0.143649235826240	0.174514308896784
4	A	26	50	20120615	9	3696	73.6	-0.143103853183532	0.175437286560645
4	A	26	50	20120615	9	3698	73.64	-0.142715290936202	0.176234556527501
4	A	26	50	20120615	9	3700	73.68	-0.142345467018574	0.176812269838798
4	A	26	50	20120615	9	3702	73.72	-0.141995470375090	0.177423895991321
4	A	26	50	20120615	9	3704	73.76	-0.141680737146784	0.17779378354856
4	A	26	50	20120615	9	3706	73.8	-0.141518611703994	0.178421185253371
4	A	26	50	20120615	9	3708	73.84	-0.141025828988185	0.178652338460141
4	A	26	50	20120615	9	3710	73.88	-0.140702440772877	0.179364635405101
4	A	26	50	20120615	9	3712	73.92	-0.140408298494039	0.179377349185027
4	A	26	50	20120615	9	3714	73.96	-0.140525437803410	0.179130102227917
4	A	26	50	20120615	9	3716	74	-0.140322208243429	0.179486066852635
4	A	26	50	20120615	9	3718	74.04	-0.140162013202152	0.179666060883786
4	A	26	50	20120615	9	3720	74.08	-0.139823068637658	0.179560942389694
4	A	26	50	20120615	9	3722	74.12	-0.139585777744027	0.180028750093992
4	A	26	50	20120615	9	3724	74.16	-0.139322330970560	0.179999454660047
4	A	26	50	20120615	9	3726	74.2	-0.139064272350766	0.180537527565191
4	A	26	50	20120615	9	3728	74.24	-0.138929441229730	0.180484268282432
4	A	26	50	20120615	9	3730	74.28	-0.138405948866414	0.181412225724587
4	A	26	50	20120615	9	3732	74.32	-0.138026939631698	0.181697896864186
4	A	26	50	20120615	9	3734	74.36	-0.137549600127990	0.182052199787967
4	A	26	50	20120615	9	3736	74.4	-0.137294398219592	0.182635499242836
4	A	26	50	20120615	9	3738	74.44	-0.136981857022308	0.183386446644456
4	A	26	50	20120615	9	3740	74.48	-0.136845880388285	0.183734555312834
4	A	26	50	20120615	9	3742	74.52	-0.136464466990513	0.184060814381674
4	A	26	50	20120615	9	3744	74.56	-0.135798018849245	0.184423206607032
4	A	26	50	20120615	9	3746	74.6	-0.135697538975638	0.184939465267976
4	A	26	50	20120615	9	3748	74.64	-0.135443546219836	0.18506335037604
4	A	26	50	20120615	9	3750	74.68	-0.134875598053187	0.185759991976865
4	A	26	50	20120615	9	3752	74.72	-0.134569774370324	0.185880553683057
4	A	26	50	20120615	9	3754	74.76	-0.134164107209957	0.186229652300929
4	A	26	50	20120615	9	3756	74.8	-0.133937338065231	0.18629237267242
4	A	26	50	20120615	9	3758	74.84	-0.133743732228542	0.186579316604226
4	A	26	50	20120615	9	3760	74.88	-0.133269051446331	0.18615597177433
4	A	26	50	20120615	9	3762	74.92	-0.132977864873839	0.186587165489497
4	A	26	50	20120615	9	3764	74.96	-0.132379157562208	0.18663291529824
4	A	26	50	20120615	9	3766	75	-0.132510113738084	0.186540142888548
4	A	26	50	20120615	9	3768	75.04	-0.132294799723213	0.186896878259657
4	A	26	50	20120615	9	3770	75.08	-0.132033948031633	0.186541132838042
4	A	26	50	20120615	9	3772	75.12	-0.131829028486445	0.186583417823557
4	A	26	50	20120615	9	3774	75.16	-0.131608269749358	0.186756093299523
4	A	26	50	20120615	9	3776	75.2	-0.130928174447213	0.187098191560261
4	A	26	50	20120615	9	3778	75.24	-0.130806552080849	0.186962427058273
4	A	26	50	20120615	9	3780	75.28	-0.130846362192630	0.186916960092242
4	A	26	50	20120615	9	3782	75.32	-0.130484535652697	0.186912505319521
4	A	26	50	20120615	9	3784	75.36	-0.130171923744734	0.18765786657757
4	A	26	50	20120615	9	3786	75.4	-0.130126951753451	0.187598186765238
4	A	26	50	20120615	9	3788	75.44	-0.129951165007648	0.188184095444129
4	A	26	50	20120615	9	3790	75.48	-0.129876423820876	0.188353588939579
4	A	26	50	20120615	9	3792	75.52	-0.129742922060588	0.188810945605651
4	A	26	50	20120615	9	3794	75.56	-0.129501940069560	0.18865311937209
4	A	26	50	20120615	9	3796	75.6	-0.129452301173521	0.188970044631418
4	A	26	50	20120615	9	3798	75.64	-0.129257776098016	0.188928396042006
4	A	26	50	20120615	9	3800	75.68	-0.129220865124038	0.188328910912916
4	A	26	50	20120615	9	3802	75.72	-0.129193853644997	0.188433704137888
4	A	26	50	20120615	9	3804	75.76	-0.128679009197615	0.188292353492328
4	A	26	50	20120615	9	3806	75.8	-0.128866816758698	0.18816111447374
4	A	26	50	20120615	9	3808	75.84	-0.128517930272861	0.187807136819078
4	A	26	50	20120615	9	3810	75.88	-0.128207863949310	0.187882443691275
4	A	26	50	20120615	9	3812	75.92	-0.128175478458732	0.187610773265943
4	A	26	50	20120615	9	3814	75.96	-0.127631925476034	0.18696780106981
4	A	26	50	20120615	9	3816	76	-0.127514192196966	0.187436259312346
4	A	26	50	20120615	9	3818	76.04	-0.126367901393985	0.187070755817151
4	A	26	50	20120615	9	3820	76.08	-0.125696291373214	0.187021116921111
4	A	26	50	20120615	9	3822	76.12	-0.124692411875963	0.186370366550385
4	A	26	50	20120615	9	3824	76.16	-0.123918554214633	0.186687433231069
4	A	26	50	20120615	9	3826	76.2	-0.123160040770454	0.18627922048629
4	A	26	50	20120615	9	3828	76.24	-0.122206436565346	0.186258431546923
4	A	26	50	20120615	9	3830	76.28	-0.121841074491507	0.186438531644092
4	A	26	50	20120615	9	3832	76.32	-0.121194778893502	0.186215085901237
4	A	26	50	20120615	9	3834	76.36	-0.120578676755054	0.186566730103521
4	A	26	50	20120615	9	3836	76.4	-0.119967170810684	0.187031157837404
4	A	26	50	20120615	9	3838	76.44	-0.119769817308055	0.187829552104042
4	A	26	50	20120615	9	3840	76.48	-0.119597848938871	0.188418713474126
4	A	26	50	20120615	9	3842	76.52	-0.119121188257673	0.189038209725124
4	A	26	50	20120615	9	3844	76.56	-0.118978211266517	0.189459786788067
4	A	26	50	20120615	9	3846	76.6	-0.118779231418291	0.190330518078421
4	A	26	50	20120615	9	3848	76.64	-0.118540017194215	0.190347700773203
4	A	26	50	20120615	9	3850	76.68	-0.118528915617751	0.190719426808073
4	A	26	50	20120615	9	3852	76.72	-0.117980695730297	0.191431695468762
4	A	26	50	20120615	9	3854	76.76	-0.117704499821565	0.191946893469535
4	A	26	50	20120615	9	3856	76.8	-0.117349037242663	0.192664394720405
4	A	26	50	20120615	9	3858	76.84	-0.117347481607744	0.192989805261107
4	A	26	50	20120615	9	3860	76.88	-0.117290418090503	0.193444262789376
4	A	26	50	20120615	9	3862	76.92	-0.117111025100116	0.194185098564025
4	A	26	50	20120615	9	3864	76.96	-0.117232435334445	0.194866961633123
4	A	26	50	20120615	9	3866	77	-0.117220273097809	0.195669669251126
4	A	26	50	20120615	9	3868	77.04	-0.117179685168569	0.196604040151786
4	A	26	50	20120615	9	3870	77.08	-0.117105014692476	0.196999737106538
4	A	26	50	20120615	9	3872	77.12	-0.117241274169210	0.197836456560716
4	A	26	50	20120615	9	3874	77.16	-0.116954966633508	0.198514501253196
4	A	26	50	20120615	9	3876	77.2	-0.116910277484937	0.199188515437023
4	A	26	50	20120615	9	3878	77.24	-0.116674174530699	0.200172737365756
4	A	26	50	20120615	9	3880	77.28	-0.116403989029607	0.201007194078234
4	A	26	50	20120615	9	3882	77.32	-0.116364815313929	0.20171246238179
4	A	26	50	20120615	9	3884	77.36	-0.116753511911548	0.201971475595738
4	A	26	50	20120615	9	3886	77.4	-0.116768431864631	0.202768314227458
4	A	26	50	20120615	9	3888	77.44	-0.116764613488012	0.203612175460126
4	A	26	50	20120615	9	3890	77.48	-0.116928167286501	0.204120373103764
4	A	26	50	20120615	9	3892	77.52	-0.117137753736444	0.204352021285281
4	A	26	50	20120615	9	3894	77.56	-0.117506227080121	0.204799549167094
4	A	26	50	20120615	9	3896	77.6	-0.117280447884888	0.204930576053648
4	A	26	50	20120615	9	3898	77.64	-0.117473841589542	0.205065279895464
4	A	26	50	20120615	9	3900	77.68	-0.118000353298814	0.205995408155437
4	A	26	50	20120615	9	3902	77.72	-0.117860487577495	0.206276695232993
4	A	26	50	20120615	9	3904	77.76	-0.118122894903994	0.206803419074299
4	A	26	50	20120615	9	3906	77.8	-0.118123672721453	0.207372569322476
4	A	26	50	20120615	9	3908	77.84	-0.118480478803240	0.207851563456051
4	A	26	50	20120615	9	3910	77.88	-0.118938259733380	0.208208369537838
4	A	26	50	20120615	9	3912	77.92	-0.119525582625833	0.209040917062007
4	A	26	50	20120615	9	3914	77.96	-0.119781131016554	0.209690465351205
4	A	26	50	20120615	9	3916	78	-0.120101803941822	0.210197107359925
4	A	26	50	20120615	9	3918	78.04	-0.120603071939005	0.211115709779365
4	A	26	50	20120615	9	3920	78.08	-0.121170666552264	0.211586147920888
4	A	26	50	20120615	9	3922	78.12	-0.121539210606618	0.212220281282256
4	A	26	50	20120615	9	3924	78.16	-0.122058297694687	0.212616190369043
4	A	26	50	20120615	9	3926	78.2	-0.122512048116175	0.213047737637601
4	A	26	50	20120615	9	3928	78.24	-0.122988213822626	0.213707185421735
4	A	26	50	20120615	9	3930	78.28	-0.123076814302308	0.21367091084386
4	A	26	50	20120615	9	3932	78.32	-0.123015508144380	0.213846768300342
4	A	26	50	20120615	9	3934	78.36	-0.123026326878132	0.214057981095882
4	A	26	50	20120615	9	3936	78.4	-0.123061965059903	0.214309428267272
4	A	26	50	20120615	9	3938	78.44	-0.122742494216163	0.214177764984615
4	A	26	50	20120615	9	3940	78.48	-0.122650146070540	0.21438466442879
4	A	26	50	20120615	9	3942	78.52	-0.122542170865053	0.214146157311496
4	A	26	50	20120615	9	3944	78.56	-0.122387385190652	0.21435609731483
4	A	26	50	20120615	9	3946	78.6	-0.122281743437542	0.214139298375718
4	A	26	50	20120615	9	3948	78.64	-0.122059499776215	0.214092841460194
4	A	26	50	20120615	9	3950	78.68	-0.121986950620466	0.214002756056271
4	A	26	50	20120615	9	3952	78.72	-0.121665641299094	0.21388141653262
4	A	26	50	20120615	9	3954	78.76	-0.121801830065151	0.214050697896036
4	A	26	50	20120615	9	3956	78.8	-0.121713512428181	0.214014564739517
4	A	26	50	20120615	9	3958	78.84	-0.121552150660714	0.213686608614403
4	A	26	50	20120615	9	3960	78.88	-0.121738049033488	0.213372016807453
4	A	26	50	20120615	9	3962	78.92	-0.121538432789159	0.213346773095365
4	A	26	50	20120615	9	3964	78.96	-0.121485470491248	0.213012240877185
4	A	26	50	20120615	9	3966	79	-0.121346665430101	0.213076092619526
4	A	26	50	20120615	9	3968	79.04	-0.121316542681223	0.212830443723742
4	A	26	50	20120615	9	3970	79.08	-0.120988091581361	0.212853424694131
4	A	26	50	20120615	9	3972	79.12	-0.120713097754158	0.213015281436344
4	A	26	50	20120615	9	3974	79.16	-0.120618133313445	0.212684567594783
4	A	26	50	20120615	9	3976	79.2	-0.120215153158846	0.212940469538895
4	A	26	50	20120615	9	3978	79.24	-0.120121390799661	0.212854626775659
4	A	26	50	20120615	9	3980	79.28	-0.119918026889392	0.212854343932946
4	A	26	50	20120615	9	3982	79.32	-0.119452397073981	0.213037131035883
4	A	26	50	20120615	9	3984	79.36	-0.119090570534047	0.213034090476724
4	A	26	50	20120615	9	3986	79.4	-0.118714389726456	0.213281577850139
4	A	26	50	20120615	9	3988	79.44	-0.118510460130762	0.213329943953972
4	A	26	50	20120615	9	3990	79.48	-0.118305540585574	0.21331424618343
4	A	26	50	20120615	9	3992	79.52	-0.118032738789392	0.213206624531333
4	A	26	50	20120615	9	3994	79.56	-0.117482539002951	0.213066688099337
4	A	26	50	20120615	9	3996	79.6	-0.116920601243942	0.213239717128693
4	A	26	50	20120615	9	3998	79.64	-0.116725934747081	0.212980421072032
4	A	26	50	20120615	9	4000	79.68	-0.116788796539929	0.212817150116256
4	A	26	50	20120615	9	4002	79.72	-0.116643203253683	0.212648787991655
4	A	26	50	20120615	9	4004	79.76	-0.116390129736696	0.212234352707202
4	A	26	50	20120615	9	4006	79.8	-0.116242768683497	0.212305346228033
4	A	26	50	20120615	9	4008	79.84	-0.115836535837705	0.21195780324508
4	A	26	50	20120615	9	4010	79.88	-0.115664496757842	0.211661737635797
4	A	26	50	20120615	9	4012	79.92	-0.114852101776937	0.211238109963188
[truncated: 2,263 more rows]
