# Supplementary material for: How Do Ants Make Sense of Gravity? A Boltzmann Walker Analysis of Lasius niger Trajectories on Various Inclines
Source: PLoS One. 2013 Oct 29;8(10):e76531. doi: 10.1371/journal.pone.0076531 (PMC3812222; doi:10.1371/journal.pone.0076531)
Supplement: Dataset S4 — Trajectories for . (ZIP) [file pone.0076531.s008.zip › Incline4/4-A-26-50-20120615-10.txt]

Pente	Colonie	Temperature	Humidite	Date	Indiv	Frame	Time	X	Y
4	A	26	50	20120615	10	8	0	0	0
4	A	26	50	20120615	10	10	0.04	0.0011586581005845	0.0030156619293366
4	A	26	50	20120615	10	12	0.08	0.0019290509386872	0.0056277850897178
4	A	26	50	20120615	10	14	0.12	0.0032269454355551	0.0076848294268676
4	A	26	50	20120615	10	16	0.16	0.004677362865125	0.0098112409392518
4	A	26	50	20120615	10	18	0.2	0.00586912063413676	0.0114773259370836
4	A	26	50	20120615	10	20	0.24	0.00850691177067505	0.0141596648008366
4	A	26	50	20120615	10	22	0.28	0.0101669863608667	0.0147770397314906
4	A	26	50	20120615	10	24	0.32	0.0124656490851479	0.0162844499676241
4	A	26	50	20120615	10	26	0.36	0.0141584627193085	0.0163260278463578
4	A	26	50	20120615	10	28	0.4	0.0168873292092637	0.0172315487903453
4	A	26	50	20120615	10	30	0.44	0.0191338781637714	0.0172668334187265
4	A	26	50	20120615	10	32	0.48	0.0214422282509549	0.0176337511274842
4	A	26	50	20120615	10	34	0.52	0.0235383755931043	0.0175791624839766
4	A	26	50	20120615	10	36	0.56	0.024480948932426	0.0167939911141471
4	A	26	50	20120615	10	38	0.6	0.0255689034259596	0.0153916569456979
4	A	26	50	20120615	10	40	0.64	0.0262794043196959	0.0142734382819295
4	A	26	50	20120615	10	42	0.68	0.0277629850573034	0.0123407033169123
4	A	26	50	20120615	10	44	0.72	0.0293910277103073	0.0102677490771859
4	A	26	50	20120615	10	46	0.76	0.0307951296457094	0.0071760660978039
4	A	26	50	20120615	10	48	0.8	0.0316282711395746	0.0051926032923044
4	A	26	50	20120615	10	50	0.84	0.0321876845273747	0.0029026167682283
4	A	26	50	20120615	10	52	0.88	0.0329296375307382	-0.000742433835974603
4	A	26	50	20120615	10	54	0.92	0.0334893974008611	-0.0037763603334692
4	A	26	50	20120615	10	56	0.96	0.03402869501495	-0.0066031483846966
4	A	26	50	20120615	10	58	1	0.0339186819277194	-0.0095311488721559
4	A	26	50	20120615	10	60	1.04	0.0345817783828449	-0.0119310410032318
4	A	26	50	20120615	10	62	1.08	0.0361515412949434	-0.0144223054725726
4	A	26	50	20120615	10	64	1.12	0.0374258113542519	-0.0175986927732729
4	A	26	50	20120615	10	66	1.16	0.0389052201618504	-0.0209679151642706
4	A	26	50	20120615	10	68	1.2	0.0412036707540972	-0.0240508300195658
4	A	26	50	20120615	10	70	1.24	0.043140931202514	-0.0252832464284958
4	A	26	50	20120615	10	72	1.28	0.0459601659391048	-0.0274402049538273
4	A	26	50	20120615	10	74	1.32	0.0480507978483609	-0.0283946576870729
4	A	26	50	20120615	10	76	1.36	0.0512076760729683	-0.0302498937488720
4	A	26	50	20120615	10	78	1.4	0.0542711454917809	-0.0323236965167360
4	A	26	50	20120615	10	80	1.44	0.0565361499332776	-0.0335130501226917
4	A	26	50	20120615	10	82	1.48	0.0573896278181698	-0.0339108683977873
4	A	26	50	20120615	10	84	1.52	0.0575318977025445	-0.0353286174940663
4	A	26	50	20120615	10	86	1.56	0.0577429690767287	-0.0366200066085473
4	A	26	50	20120615	10	88	1.6	0.0581249481599257	-0.0398135836750982
4	A	26	50	20120615	10	90	1.64	0.058783052441176	-0.0424237269364921
4	A	26	50	20120615	10	92	1.68	0.0590318833174756	-0.0444377791813458
4	A	26	50	20120615	10	94	1.72	0.0590764310446903	-0.0461157435731014
4	A	26	50	20120615	10	96	1.76	0.0595202819712411	-0.0473299166270769
4	A	26	50	20120615	10	98	1.8	0.0586790370336635	-0.0490327004668522
4	A	26	50	20120615	10	100	1.84	0.0575044619594345	-0.0516794718595115
4	A	26	50	20120615	10	102	1.88	0.0557686774461812	-0.0535921744894177
4	A	26	50	20120615	10	104	1.92	0.0531173664279866	-0.0564819219142284
4	A	26	50	20120615	10	106	1.96	0.0516927442537944	-0.0570194079207439
4	A	26	50	20120615	10	108	2	0.0494121169950742	-0.0582265056642668
4	A	26	50	20120615	10	110	2.04	0.0477936655384503	-0.0589606493803388
4	A	26	50	20120615	10	112	2.08	0.0466435563588504	-0.0590792311875438
4	A	26	50	20120615	10	114	2.12	0.0455861630203996	-0.0582386085039336
4	A	26	50	20120615	10	116	2.16	0.0442184770842286	-0.0580919545575155
4	A	26	50	20120615	10	118	2.2	0.0431978674405352	-0.0567863243124614
4	A	26	50	20120615	10	120	2.24	0.0426288939690534	-0.0556009658598193
4	A	26	50	20120615	10	122	2.28	0.041894004962434	-0.0549339449620582
4	A	26	50	20120615	10	124	2.32	0.0414889812692382	-0.0541418368747053
4	A	26	50	20120615	10	126	2.36	0.0415857983297183	-0.0537193264308107
4	A	26	50	20120615	10	128	2.4	0.0412318348171919	-0.0524336507391217
4	A	26	50	20120615	10	130	2.44	0.0406610405457486	-0.0513604217443063
4	A	26	50	20120615	10	132	2.48	0.0400767836682983	-0.0502848161635993
4	A	26	50	20120615	10	134	2.52	0.0395145482173344	-0.0492023212415232
4	A	26	50	20120615	10	136	2.56	0.0387871319151787	-0.0471048459528387
4	A	26	50	20120615	10	138	2.6	0.0376402839120536	-0.0451695569181279
4	A	26	50	20120615	10	140	2.64	0.0364996994607962	-0.0438110845833157
4	A	26	50	20120615	10	142	2.68	0.0353145884955276	-0.0408589137718619
4	A	26	50	20120615	10	144	2.72	0.0344209610875996	-0.039700800143499
4	A	26	50	20120615	10	146	2.76	0.0331589451888091	-0.0375300954623412
4	A	26	50	20120615	10	148	2.8	0.0314783362176918	-0.0361011316525126
4	A	26	50	20120615	10	150	2.84	0.0304164598222484	-0.0335908460107579
4	A	26	50	20120615	10	152	2.88	0.0287934941959334	-0.0315517056173077
4	A	26	50	20120615	10	154	2.92	0.0274152016580446	-0.029815899890851
4	A	26	50	20120615	10	156	2.96	0.0252042484589017	-0.0287004672278005
4	A	26	50	20120615	10	158	3	0.0236573958065136	-0.0270710952140479
4	A	26	50	20120615	10	160	3.04	0.0217742643821967	-0.0252829706568512
4	A	26	50	20120615	10	162	3.08	0.0206592206278758	-0.0237292519976178
4	A	26	50	20120615	10	164	3.12	0.0181970882508131	-0.0224030300959888
4	A	26	50	20120615	10	166	3.16	0.0161487915316534	-0.0208983429280696
4	A	26	50	20120615	10	168	3.2	0.0132445625599640	-0.0205931414991739
4	A	26	50	20120615	10	170	3.24	0.0111554580013552	-0.0188043876169419
4	A	26	50	20120615	10	172	3.28	0.00879948710088593	-0.0173907581247701
4	A	26	50	20120615	10	174	3.32	0.00662854978159721	-0.0167080953179024
4	A	26	50	20120615	10	176	3.36	0.00552011394014651	-0.0155642546399177
4	A	26	50	20120615	10	178	3.4	0.004699220949945	-0.0133790952819389
4	A	26	50	20120615	10	180	3.44	0.0043726139845692	-0.0123250055463699
4	A	26	50	20120615	10	182	3.48	0.003853944089501	-0.0101121219457144
4	A	26	50	20120615	10	184	3.52	0.0040378696343555	-0.0087428025928789
4	A	26	50	20120615	10	186	3.56	0.0048211106026724	-0.006805846200378
4	A	26	50	20120615	10	188	3.6	0.0051232785434768	-0.0055008594224948
4	A	26	50	20120615	10	190	3.64	0.00618808236099439	-0.003157040859167
4	A	26	50	20120615	10	192	3.68	0.00697425782245321	-0.0014455454638474
4	A	26	50	20120615	10	194	3.72	0.00809898186860854	0.0006483391366022
4	A	26	50	20120615	10	196	3.76	0.00902041271517273	0.00176676993240490
4	A	26	50	20120615	10	198	3.8	0.0100389293227938	0.0026399053858141
4	A	26	50	20120615	10	200	3.84	0.0111080747759479	0.0030655836680884
4	A	26	50	20120615	10	202	3.88	0.0112302628277369	0.0045903887310391
4	A	26	50	20120615	10	204	3.92	0.0110690424816264	0.0038928986020767
4	A	26	50	20120615	10	206	3.96	0.0105736434707271	0.0037145662718614
4	A	26	50	20120615	10	208	4	0.0100600718155513	0.0031698819183134
4	A	26	50	20120615	10	210	4.04	0.0090221804821257	0.0032794834693973
4	A	26	50	20120615	10	212	4.08	0.00814126685412349	0.0035415372425051
4	A	26	50	20120615	10	214	4.12	0.00669544561863136	0.0042639882408433
4	A	26	50	20120615	10	216	4.16	0.0052796764213397	0.0035871456298916
4	A	26	50	20120615	10	218	4.2	0.0032698668171731	0.003940204045738
4	A	26	50	20120615	10	220	4.24	0.0023335160175259	0.0039334158206386
4	A	26	50	20120615	10	222	4.28	0.000447209683761399	0.0034842333089577
4	A	26	50	20120615	10	224	4.32	-0.0014402987315311	0.00269231614043560
4	A	26	50	20120615	10	226	4.36	-0.0028820470319636	0.00200957625892880
4	A	26	50	20120615	10	228	4.4	-0.004861040922606	0.0021817426180121
4	A	26	50	20120615	10	230	4.44	-0.0073505234828582	0.002649380616682
4	A	26	50	20120615	10	232	4.48	-0.0092498547235322	0.0016656112362884
4	A	26	50	20120615	10	234	4.52	-0.0109878949074174	0.0019008232359823
4	A	26	50	20120615	10	236	4.56	-0.0134256950330327	0.002476712211784
4	A	26	50	20120615	10	238	4.6	-0.0152447979383133	0.0023092693259991
4	A	26	50	20120615	10	240	4.64	-0.0173541681772709	0.0026115574749563
4	A	26	50	20120615	10	242	4.68	-0.0198577999442146	0.0025542323282055
4	A	26	50	20120615	10	244	4.72	-0.0215435354394955	0.0033264000043291
4	A	26	50	20120615	10	246	4.76	-0.0239244558956322	0.0037572189529026
4	A	26	50	20120615	10	248	4.8	-0.0261716412462431	0.0047652703801621
4	A	26	50	20120615	10	250	4.84	-0.0286613712938687	0.0053088870024705
4	A	26	50	20120615	10	252	4.88	-0.0302745010648574	0.0058067538160362
4	A	26	50	20120615	10	254	4.92	-0.030646722074474	0.0064719998757765
4	A	26	50	20120615	10	256	4.96	-0.032379699373806	0.0070672423641793
4	A	26	50	20120615	10	258	5	-0.033862431583276	0.007862666782336
4	A	26	50	20120615	10	260	5.04	-0.0356038234533042	0.0089359841654991
4	A	26	50	20120615	10	262	5.08	-0.0373988847280243	0.0101744109820692
4	A	26	50	20120615	10	264	5.12	-0.0392340389572378	0.0108842754797024
4	A	26	50	20120615	10	266	5.16	-0.0411779462093977	0.0119500975309849
4	A	26	50	20120615	10	268	5.2	-0.042410504039684	0.0119216011277031
4	A	26	50	20120615	10	270	5.24	-0.0434580120253337	0.0117514712361496
4	A	26	50	20120615	10	272	5.28	-0.0445779984560551	0.0111613906272494
4	A	26	50	20120615	10	274	5.32	-0.0448276071498139	0.0104207669846346
4	A	26	50	20120615	10	276	5.36	-0.0462225166970607	0.0089715516365928
4	A	26	50	20120615	10	278	5.4	-0.0479386648550004	0.0077967644303295
4	A	26	50	20120615	10	280	5.44	-0.0493355543012344	0.00583404813779
4	A	26	50	20120615	10	282	5.48	-0.050956243043714	0.0048619177350147
4	A	26	50	20120615	10	284	5.52	-0.0521084735436575	0.003472382199305
4	A	26	50	20120615	10	286	5.56	-0.0533238486791609	0.001795407757043
4	A	26	50	20120615	10	288	5.6	-0.0541316474659884	0.000382325565519800
4	A	26	50	20120615	10	290	5.64	-0.0544790490275854	-0.0012852443565524
4	A	26	50	20120615	10	292	5.68	-0.0552215818585094	-0.0027722192067096
4	A	26	50	20120615	10	294	5.72	-0.0556058943940843	-0.0042727705070656
4	A	26	50	20120615	10	296	5.76	-0.056213016276411	-0.0058076164863091
4	A	26	50	20120615	10	298	5.8	-0.0559854693142252	-0.007051841578485
4	A	26	50	20120615	10	300	5.84	-0.0553916410393847	-0.008405809643101
4	A	26	50	20120615	10	302	5.88	-0.0549441838682499	-0.0094442666619515
4	A	26	50	20120615	10	304	5.92	-0.05399552941061	-0.0103779304558302
4	A	26	50	20120615	10	306	5.96	-0.0531453042169113	-0.0118444699200112
4	A	26	50	20120615	10	308	6	-0.0519696684825106	-0.0145555173190804
4	A	26	50	20120615	10	310	6.04	-0.0510868456661991	-0.0172937883292253
4	A	26	50	20120615	10	312	6.08	-0.0496476712344502	-0.0194846172693756
4	A	26	50	20120615	10	314	6.12	-0.0485451503412241	-0.0211621573970625
4	A	26	50	20120615	10	316	6.16	-0.0476333361468841	-0.0235159037395982
4	A	26	50	20120615	10	318	6.2	-0.0463401792654501	-0.0258758019111302
4	A	26	50	20120615	10	320	6.24	-0.0454681044722127	-0.0288147498257758
4	A	26	50	20120615	10	322	6.28	-0.044452769845107	-0.0306162457722048
4	A	26	50	20120615	10	324	6.32	-0.0437856145970575	-0.0323087058529748
4	A	26	50	20120615	10	326	6.36	-0.0422658299922532	-0.0346539669141362
4	A	26	50	20120615	10	328	6.4	-0.0408485051600429	-0.0367072635853457
4	A	26	50	20120615	10	330	6.44	-0.0394596060204363	-0.0399554292954042
4	A	26	50	20120615	10	332	6.48	-0.0378429477866095	-0.0423233177735636
4	A	26	50	20120615	10	334	6.52	-0.0362417751912907	-0.0445966660750784
4	A	26	50	20120615	10	336	6.56	-0.0342016307062112	-0.0481814146129817
4	A	26	50	20120615	10	338	6.6	-0.0326677039657832	-0.0498294683878932
4	A	26	50	20120615	10	340	6.64	-0.0314678851794659	-0.0527662242715171
4	A	26	50	20120615	10	342	6.68	-0.0300919968046331	-0.054940719045022
4	A	26	50	20120615	10	344	6.72	-0.0287896475350438	-0.0566529074049871
4	A	26	50	20120615	10	346	6.76	-0.0271205714755276	-0.0588175238967588
4	A	26	50	20120615	10	348	6.8	-0.0257276347562004	-0.0605741963443284
4	A	26	50	20120615	10	350	6.84	-0.0241101067810327	-0.0628088871181156
4	A	26	50	20120615	10	352	6.88	-0.0228731719597709	-0.0648266092471636
4	A	26	50	20120615	10	354	6.92	-0.0220239720709049	-0.066707619351137
4	A	26	50	20120615	10	356	6.96	-0.0203310099443203	-0.0695755101053413
4	A	26	50	20120615	10	358	7	-0.0194571249577231	-0.0718053430555418
4	A	26	50	20120615	10	360	7.04	-0.0189356761330049	-0.072710609441088
4	A	26	50	20120615	10	362	7.08	-0.0173961773911411	-0.0745233342432023
4	A	26	50	20120615	10	364	7.12	-0.0153901154529149	-0.0740054492366612
4	A	26	50	20120615	10	366	7.16	-0.0137138481174341	-0.0762339669682488
4	A	26	50	20120615	10	368	7.2	-0.0108393176305545	-0.078564732340396
4	A	26	50	20120615	10	370	7.24	-0.0080668933628783	-0.0810883964424507
4	A	26	50	20120615	10	372	7.28	-0.0060948432608272	-0.083207666176345
4	A	26	50	20120615	10	374	7.32	-0.0034401522722185	-0.084852608681419
4	A	26	50	20120615	10	376	7.36	-0.000601401388467001	-0.0873322907416841
4	A	26	50	20120615	10	378	7.4	0.0022549564541361	-0.0881050877428429
4	A	26	50	20120615	10	380	7.44	0.0046979396724575	-0.0893078056669631
4	A	26	50	20120615	10	382	7.48	0.00669007160709433	-0.0896017499559023
4	A	26	50	20120615	10	384	7.52	0.0083543888379731	-0.0911396364943049
4	A	26	50	20120615	10	386	7.56	0.0106352324713684	-0.0928024688009432
4	A	26	50	20120615	10	388	7.6	0.0137532905336886	-0.095304071171425
4	A	26	50	20120615	10	390	7.64	0.0157344623132171	-0.0963784492147598
4	A	26	50	20120615	10	392	7.68	0.0181599799940432	-0.0980701314780705
4	A	26	50	20120615	10	394	7.72	0.0202139837720339	-0.0995062653506604
4	A	26	50	20120615	10	396	7.76	0.0216559159202295	-0.100465809252731
4	A	26	50	20120615	10	398	7.8	0.0236054800266389	-0.100867375193766
4	A	26	50	20120615	10	400	7.84	0.0249916921604770	-0.100181340194659
4	A	26	50	20120615	10	402	7.88	0.0267723991675391	-0.100333438863292
4	A	26	50	20120615	10	404	7.92	0.0295639860289855	-0.099331397843673
4	A	26	50	20120615	10	406	7.96	0.0321964738646649	-0.0985581765784455
4	A	26	50	20120615	10	408	8	0.0343310171050327	-0.0982039867917492
4	A	26	50	20120615	10	410	8.04	0.0371564743812979	-0.0984527469573706
4	A	26	50	20120615	10	412	8.08	0.0396917350345642	-0.0970839296503497
4	A	26	50	20120615	10	414	8.12	0.0413706893758135	-0.0958858079203072
4	A	26	50	20120615	10	416	8.16	0.04351279865874	-0.0944534924243357
4	A	26	50	20120615	10	418	8.2	0.0453474579132067	-0.0934571789696439
4	A	26	50	20120615	10	420	8.24	0.0476417365754445	-0.0911627588860497
4	A	26	50	20120615	10	422	8.28	0.0491929167213335	-0.0898449239779524
4	A	26	50	20120615	10	424	8.32	0.0504159993207518	-0.0880120324904387
4	A	26	50	20120615	10	426	8.36	0.0514573554774052	-0.0875423014556965
4	A	26	50	20120615	10	428	8.4	0.0519719170820747	-0.0875904554274953
4	A	26	50	20120615	10	430	8.44	0.0532113338481385	-0.0877481402396999
4	A	26	50	20120615	10	432	8.48	0.0551611100865823	-0.0881670302968748
4	A	26	50	20120615	10	434	8.52	0.0576766424606534	-0.0875497967875771
4	A	26	50	20120615	10	436	8.56	0.06005478398714	-0.0875324019607599
4	A	26	50	20120615	10	438	8.6	0.0625693971223956	-0.0866734086429745
4	A	26	50	20120615	10	440	8.64	0.0649795564439343	-0.0862811906535859
4	A	26	50	20120615	10	442	8.68	0.0673205748644086	-0.0853531130032786
4	A	26	50	20120615	10	444	8.72	0.0694782475675891	-0.08455294389862
4	A	26	50	20120615	10	446	8.76	0.0717021549629633	-0.0837630490554922
4	A	26	50	20120615	10	448	8.8	0.0735956957062061	-0.0834241532813661
4	A	26	50	20120615	10	450	8.84	0.0754418235255567	-0.0824077445590598
4	A	26	50	20120615	10	452	8.88	0.0765044565252561	-0.0814989779949466
4	A	26	50	20120615	10	454	8.92	0.0775616306606047	-0.0798450057362766
4	A	26	50	20120615	10	456	8.96	0.0777139909587469	-0.0786869981739308
4	A	26	50	20120615	10	458	9	0.0778167618583246	-0.077150921828888
4	A	26	50	20120615	10	460	9.04	0.0776235449303653	-0.0761076918392645
4	A	26	50	20120615	10	462	9.08	0.0771906965853298	-0.0748388170046965
4	A	26	50	20120615	10	464	9.12	0.0768055708769566	-0.0745654848784288
4	A	26	50	20120615	10	466	9.16	0.0763648736466499	-0.0738359203858718
4	A	26	50	20120615	10	468	9.2	0.075634927316431	-0.0741015804035636
4	A	26	50	20120615	10	470	9.24	0.0750762705328867	-0.0744628129738005
4	A	26	50	20120615	10	472	9.28	0.074797642176828	-0.0737944839284942
4	A	26	50	20120615	10	474	9.32	0.0738331838826286	-0.07383673355867
4	A	26	50	20120615	10	476	9.36	0.0723068585400984	-0.0732920845604612
4	A	26	50	20120615	10	478	9.4	0.0713695743595	-0.0727509498829548
4	A	26	50	20120615	10	480	9.44	0.0698237045855378	-0.0724132286131922
4	A	26	50	20120615	10	482	9.48	0.068410417333048	-0.0719396721307638
4	A	26	50	20120615	10	484	9.52	0.0668974492376144	-0.0709518863838531
4	A	26	50	20120615	10	486	9.56	0.0647207482909522	-0.0694142968302985
4	A	26	50	20120615	10	488	9.6	0.0633729603396038	-0.069502303340285
4	A	26	50	20120615	10	490	9.64	0.0609601281544322	-0.0677635701917542
4	A	26	50	20120615	10	492	9.68	0.0586407330593266	-0.0663375620882709
4	A	26	50	20120615	10	494	9.72	0.0572654527963256	-0.0647055172108855
4	A	26	50	20120615	10	496	9.76	0.055670135045155	-0.0634138593958276
4	A	26	50	20120615	10	498	9.8	0.0542371124424024	-0.0617346222118658
4	A	26	50	20120615	10	500	9.84	0.0531797261750195	-0.0606367470101921
4	A	26	50	20120615	10	502	9.88	0.0524767913238419	-0.0577743080492709
4	A	26	50	20120615	10	504	9.92	0.0523390964203414	-0.056240826786115
4	A	26	50	20120615	10	506	9.96	0.052540155162504	-0.0545829866533519
4	A	26	50	20120615	10	508	10	0.0526531720393411	-0.0521776710132643
4	A	26	50	20120615	10	510	10.04	0.0533144653721745	-0.0504141396299173
4	A	26	50	20120615	10	512	10.08	0.0533279004010171	-0.0486747983695546
4	A	26	50	20120615	10	514	10.12	0.0543175316966267	-0.0468369217792336
4	A	26	50	20120615	10	516	10.16	0.0550587917353446	-0.0458249812646775
4	A	26	50	20120615	10	518	10.2	0.0561920010628741	-0.0442834884816909
4	A	26	50	20120615	10	520	10.24	0.0568455091500467	-0.0424198378491956
4	A	26	50	20120615	10	522	10.28	0.0574819052531146	-0.0401046288262346
4	A	26	50	20120615	10	524	10.32	0.0571497771979913	-0.0391208311615697
4	A	26	50	20120615	10	526	10.36	0.0568679244350104	-0.0380306139263363
4	A	26	50	20120615	10	528	10.4	0.0565509284650044	-0.036514930540863
4	A	26	50	20120615	10	530	10.44	0.0569379280063478	-0.0357364766854547
4	A	26	50	20120615	10	532	10.48	0.0568603583924517	-0.0335375867279989
4	A	26	50	20120615	10	534	10.52	0.0566725508313685	-0.0327180499686037
4	A	26	50	20120615	10	536	10.56	0.0563201288116251	-0.0314937652876573
4	A	26	50	20120615	10	538	10.6	0.0559762627839341	-0.0307089474712183
4	A	26	50	20120615	10	540	10.64	0.0556294269077621	-0.0305205035140321
4	A	26	50	20120615	10	542	10.68	0.0550421040153086	-0.0286711364385168
4	A	26	50	20120615	10	544	10.72	0.0549851819194231	-0.0273953036732219
4	A	26	50	20120615	10	546	10.76	0.0548404371613142	-0.0260819942485242
4	A	26	50	20120615	10	548	10.8	0.0540541344206347	-0.0249036715083549
4	A	26	50	20120615	10	550	10.84	0.0541804236917547	-0.0236621334219476
4	A	26	50	20120615	10	552	10.88	0.0536090814125559	-0.0216432021403037
4	A	26	50	20120615	10	554	10.92	0.0533025506229115	-0.0196404636039491
4	A	26	50	20120615	10	556	10.96	0.0524004945021519	-0.0171035766050861
4	A	26	50	20120615	10	558	11	0.0517336220968148	-0.0150818876069957
4	A	26	50	20120615	10	560	11.04	0.0509914428192814	-0.0135924378831043
4	A	26	50	20120615	10	562	11.08	0.0499338232066607	-0.0135182623817578
4	A	26	50	20120615	10	564	11.12	0.0489187007115893	-0.0129486171588339
4	A	26	50	20120615	10	566	11.16	0.0481405296988935	-0.0123301108573301
4	A	26	50	20120615	10	568	11.2	0.0464911324210978	-0.0114783300287128
4	A	26	50	20120615	10	570	11.24	0.045835715145616	-0.0111767489865367
4	A	26	50	20120615	10	572	11.28	0.0443473260818964	-0.0105496159823023
4	A	26	50	20120615	10	574	11.32	0.0432998393094501	-0.010134424093593
4	A	26	50	20120615	10	576	11.36	0.0424775660468117	-0.0095266870283666
4	A	26	50	20120615	10	578	11.4	0.0415724552247573	-0.0095501488313664
4	A	26	50	20120615	10	580	11.44	0.0403135364536684	-0.0094336317759625
4	A	26	50	20120615	10	582	11.48	0.0390944348654281	-0.0090766347753448
4	A	26	50	20120615	10	584	11.52	0.0376795283384094	-0.0089681787372464
4	A	26	50	20120615	10	586	11.56	0.0364978397699617	-0.0096104014001913
4	A	26	50	20120615	10	588	11.6	0.0347578903977672	-0.0095062728555938
4	A	26	50	20120615	10	590	11.64	0.0331634423879375	-0.0094997038335966
4	A	26	50	20120615	10	592	11.68	0.0328524921809107	-0.0095759652999475
4	A	26	50	20120615	10	594	11.72	0.02967984830351	-0.0094643866783034
4	A	26	50	20120615	10	596	11.76	0.0280343231424481	-0.0083023811342168
4	A	26	50	20120615	10	598	11.8	0.0265180882136854	-0.0082294925672121
4	A	26	50	20120615	10	600	11.84	0.0252125498925128	-0.0082070702111807
4	A	26	50	20120615	10	602	11.88	0.023549738799078	-0.008381605377981
4	A	26	50	20120615	10	604	11.92	0.021748582263904	-0.0083149817770576
4	A	26	50	20120615	10	606	11.96	0.0198729603136032	-0.0088684130414888
4	A	26	50	20120615	10	608	12	0.0177027011097177	-0.0091287626872539
4	A	26	50	20120615	10	610	12.04	0.0168134365506297	-0.0089105424635119
4	A	26	50	20120615	10	612	12.08	0.0170715305257628	-0.0087602115618317
4	A	26	50	20120615	10	614	12.12	0.0173812927933971	-0.009493672212753
4	A	26	50	20120615	10	616	12.16	0.0170401986242884	-0.0097471134252659
4	A	26	50	20120615	10	618	12.2	0.0166810732322594	-0.0100396576427784
4	A	26	50	20120615	10	620	12.24	0.0158053851233701	-0.0099835062932844
4	A	26	50	20120615	10	622	12.28	0.0150229714699872	-0.0095771320261365
4	A	26	50	20120615	10	624	12.32	0.0135586806053705	-0.0103312048397294
4	A	26	50	20120615	10	626	12.36	0.0125406731146318	-0.0113550106060738
4	A	26	50	20120615	10	628	12.4	0.0115689316205862	-0.0136503145731444
4	A	26	50	20120615	10	630	12.44	0.0100971878504958	-0.0141414426590853
4	A	26	50	20120615	10	632	12.48	0.00908165523349129	-0.0148762538839588
4	A	26	50	20120615	10	634	12.52	0.00756859026442866	-0.0160663124753754
4	A	26	50	20120615	10	636	12.56	0.0070472185143496	-0.0168965484674767
4	A	26	50	20120615	10	638	12.6	0.00615081076255804	-0.0183295088448326
4	A	26	50	20120615	10	640	12.64	0.00549850475691345	-0.0195417019998208
4	A	26	50	20120615	10	642	12.68	0.0049044997053777	-0.0204625318056209
4	A	26	50	20120615	10	644	12.72	0.0051276908897914	-0.0217029950897209
4	A	26	50	20120615	10	646	12.76	0.0051306253829333	-0.0219597384909019
4	A	26	50	20120615	10	648	12.8	0.0051278393822155	-0.0224641884686004
4	A	26	50	20120615	10	650	12.84	0.0047224338513578	-0.0233661950918854
4	A	26	50	20120615	10	652	12.88	0.0041101076631215	-0.0247575125366836
4	A	26	50	20120615	10	654	12.92	0.0037940592162023	-0.0247728001852929
4	A	26	50	20120615	10	656	12.96	0.0020452002985649	-0.0261267258235020
4	A	26	50	20120615	10	658	13	0.000348610714192800	-0.0269375368852174
4	A	26	50	20120615	10	660	13.04	-0.0015864011346598	-0.0277296944700451
4	A	26	50	20120615	10	662	13.08	-0.0029996954582174	-0.027782091082531
4	A	26	50	20120615	10	664	13.12	-0.0044847611200654	-0.0286369831809855
4	A	26	50	20120615	10	666	13.16	-0.0066578416800079	-0.0291053707128435
4	A	26	50	20120615	10	668	13.2	-0.0080676711803376	-0.0291479385410709
4	A	26	50	20120615	10	670	13.24	-0.0091769802986631	-0.0293750612391880
4	A	26	50	20120615	10	672	13.28	-0.0105838399505118	-0.0294715106041419
4	A	26	50	20120615	10	674	13.32	-0.0124470663189384	-0.0303102806679854
4	A	26	50	20120615	10	676	13.36	-0.0148020854536802	-0.0309920023157273
4	A	26	50	20120615	10	678	13.4	-0.017075504465873	-0.0311585259626968
4	A	26	50	20120615	10	680	13.44	-0.0189373873314153	-0.0318360049697516
4	A	26	50	20120615	10	682	13.48	-0.0207777034401315	-0.0331138883447119
4	A	26	50	20120615	10	684	13.52	-0.0228580115903823	-0.0347656897855637
4	A	26	50	20120615	10	686	13.56	-0.0239429255247568	-0.0353679326311003
4	A	26	50	20120615	10	688	13.6	-0.0250958631314815	-0.0364975357140458
4	A	26	50	20120615	10	690	13.64	-0.0254415676368036	-0.0369480334443397
4	A	26	50	20120615	10	692	13.68	-0.0264361840352206	-0.0380604538325024
4	A	26	50	20120615	10	694	13.72	-0.027927472236743	-0.0385032440988814
4	A	26	50	20120615	10	696	13.76	-0.0301776981465129	-0.0397305693389869
4	A	26	50	20120615	10	698	13.8	-0.0327201005782692	-0.0403302666001112
4	A	26	50	20120615	10	700	13.84	-0.0349449413545945	-0.0409885830133959
4	A	26	50	20120615	10	702	13.88	-0.0370480183431996	-0.0415580868149635
4	A	26	50	20120615	10	704	13.92	-0.0393705812766849	-0.0419974829687929
4	A	26	50	20120615	10	706	13.96	-0.0411587129049494	-0.0425211662509396
4	A	26	50	20120615	10	708	14	-0.0430440717156271	-0.0430477486708892
4	A	26	50	20120615	10	710	14.04	-0.0449219351944242	-0.0438327079086844
4	A	26	50	20120615	10	712	14.08	-0.046262043966129	-0.044840759335944
4	A	26	50	20120615	10	714	14.12	-0.048103491445695	-0.0468775097084737
4	A	26	50	20120615	10	716	14.16	-0.0496766626124788	-0.0483348567844992
4	A	26	50	20120615	10	718	14.2	-0.0509140994795553	-0.049178576595811
4	A	26	50	20120615	10	720	14.24	-0.052273865819777	-0.0512549249480871
4	A	26	50	20120615	10	722	14.28	-0.0534547341443585	-0.0524611076954352
4	A	26	50	20120615	10	724	14.32	-0.0549602351921828	-0.0541091614703466
4	A	26	50	20120615	10	726	14.36	-0.0556632407540385	-0.0554447447586518
4	A	26	50	20120615	10	728	14.4	-0.0563480736716177	-0.0565910355616333
4	A	26	50	20120615	10	730	14.44	-0.057036017859034	-0.0590020575534451
4	A	26	50	20120615	10	732	14.48	-0.0584379984740926	-0.06165688996341
4	A	26	50	20120615	10	734	14.52	-0.0588676365543416	-0.0638309604728461
4	A	26	50	20120615	10	736	14.56	-0.0592890721959288	-0.0652513965748937
4	A	26	50	20120615	10	738	14.6	-0.0600658997057403	-0.0684278616573399
4	A	26	50	20120615	10	740	14.64	-0.0605521770391623	-0.0699329384410954
4	A	26	50	20120615	10	742	14.68	-0.0605303981503017	-0.0724735731058987
4	A	26	50	20120615	10	744	14.72	-0.0608751127061302	-0.07441592472314
4	A	26	50	20120615	10	746	14.76	-0.0616150292419638	-0.0772439275838175
4	A	26	50	20120615	10	748	14.8	-0.0623652695368027	-0.0796745364334681
4	A	26	50	20120615	10	750	14.84	-0.0625419755214212	-0.0816013317015234
4	A	26	50	20120615	10	752	14.88	-0.0627851495434713	-0.0833533301732693
4	A	26	50	20120615	10	754	14.92	-0.0621412581085228	-0.0859559073921045
4	A	26	50	20120615	10	756	14.96	-0.0623948266002563	-0.0877692120217793
4	A	26	50	20120615	10	758	15	-0.062237056935238	-0.0900156336970664
4	A	26	50	20120615	10	760	15.04	-0.062409534421305	-0.091357778936301
4	A	26	50	20120615	10	762	15.08	-0.0624322113357776	-0.0934889492773226
4	A	26	50	20120615	10	764	15.12	-0.0620801499404927	-0.0946202423454751
4	A	26	50	20120615	10	766	15.16	-0.0619745011163156	-0.0966577068958538
4	A	26	50	20120615	10	768	15.2	-0.0610769987632268	-0.0989312390451317
4	A	26	50	20120615	10	770	15.24	-0.0608115558273168	-0.100930507808511
4	A	26	50	20120615	10	772	15.28	-0.0601621581518632	-0.102463788960448
4	A	26	50	20120615	10	774	15.32	-0.0599989861910366	-0.105492157598642
4	A	26	50	20120615	10	776	15.36	-0.0592554704816868	-0.106828228790627
4	A	26	50	20120615	10	778	15.4	-0.05863383876821	-0.107817556030320
4	A	26	50	20120615	10	780	15.44	-0.0582241340281228	-0.108821230466604
4	A	26	50	20120615	10	782	15.48	-0.0574546604288356	-0.110730560197164
4	A	26	50	20120615	10	784	15.52	-0.0565423159044096	-0.112311827736593
4	A	26	50	20120615	10	786	15.56	-0.0560380780587455	-0.114115727846078
4	A	26	50	20120615	10	788	15.6	-0.0547446383345991	-0.115682110787762
4	A	26	50	20120615	10	790	15.64	-0.0535391626940322	-0.118117952227593
4	A	26	50	20120615	10	792	15.68	-0.0528003775290485	-0.120227110334517
4	A	26	50	20120615	10	794	15.72	-0.0516307522022878	-0.121393907234153
4	A	26	50	20120615	10	796	15.76	-0.0508665111931814	-0.123401241964585
4	A	26	50	20120615	10	798	15.8	-0.050173192994228	-0.125190575674377
4	A	26	50	20120615	10	800	15.84	-0.0495018658161695	-0.127343998665803
4	A	26	50	20120615	10	802	15.88	-0.0481532717630905	-0.129507179730809
4	A	26	50	20120615	10	804	15.92	-0.0469572006427135	-0.131044076319718
4	A	26	50	20120615	10	806	15.96	-0.0455873933861989	-0.132947042089247
4	A	26	50	20120615	10	808	16	-0.0442769123886259	-0.134316920056440
4	A	26	50	20120615	10	810	16.04	-0.043173330835228	-0.135775469213993
4	A	26	50	20120615	10	812	16.08	-0.0416800627347183	-0.137311163721374
4	A	26	50	20120615	10	814	16.12	-0.0415225193438699	-0.137361226881482
4	A	26	50	20120615	10	816	16.16	-0.0412330298276521	-0.138251757161708
4	A	26	50	20120615	10	818	16.2	-0.0405653088941777	-0.138910992813809
4	A	26	50	20120615	10	820	16.24	-0.0404899313113032	-0.139933893483473
4	A	26	50	20120615	10	822	16.28	-0.0401872188982772	-0.140935227396311
4	A	26	50	20120615	10	824	16.32	-0.0396566059696749	-0.142758431520923
4	A	26	50	20120615	10	826	16.36	-0.0395269932966834	-0.14190799419519
4	A	26	50	20120615	10	828	16.4	-0.0389843595528008	-0.145223900734886
4	A	26	50	20120615	10	830	16.44	-0.0378964050592672	-0.14563303271848
4	A	26	50	20120615	10	832	16.48	-0.0376446750451648	-0.147530907319185
4	A	26	50	20120615	10	834	16.52	-0.0369081526218809	-0.148567243017692
4	A	26	50	20120615	10	836	16.56	-0.0361352141993658	-0.15167221960456
4	A	26	50	20120615	10	838	16.6	-0.0355664882152575	-0.152969265573291
4	A	26	50	20120615	10	840	16.64	-0.0346937770259171	-0.155786520410894
4	A	26	50	20120615	10	842	16.68	-0.0346613208246606	-0.156434159511783
4	A	26	50	20120615	10	844	16.72	-0.0336595626477536	-0.158151509751251
4	A	26	50	20120615	10	846	16.76	-0.0334077619229731	-0.160124408381439
4	A	26	50	20120615	10	848	16.8	-0.032782538107048	-0.161272891215443
4	A	26	50	20120615	10	850	16.84	-0.0327848008487478	-0.1628658613721
4	A	26	50	20120615	10	852	16.88	-0.0319236862106188	-0.164517521391595
4	A	26	50	20120615	10	854	16.92	-0.0318894622424093	-0.166006971115487
4	A	26	50	20120615	10	856	16.96	-0.0311513134735287	-0.16799811310063
4	A	26	50	20120615	10	858	17	-0.0309924265797961	-0.169984163916948
4	A	26	50	20120615	10	860	17.04	-0.0301400800657538	-0.171851915768775
4	A	26	50	20120615	10	862	17.08	-0.0293238667082302	-0.173400691751607
4	A	26	50	20120615	10	864	17.12	-0.0279373717316796	-0.175016289325263
4	A	26	50	20120615	10	866	17.16	-0.0275213101016294	-0.176954044748426
4	A	26	50	20120615	10	868	17.2	-0.0261430882744188	-0.178247413761894
4	A	26	50	20120615	10	870	17.24	-0.0253198745597614	-0.179637727115063
4	A	26	50	20120615	10	872	17.28	-0.023575371419896	-0.181435970370299
4	A	26	50	20120615	10	874	17.32	-0.0223008114468073	-0.182694973994202
4	A	26	50	20120615	10	876	17.36	-0.0215452678511095	-0.18455360416855
4	A	26	50	20120615	10	878	17.4	-0.0210897496626691	-0.184804061390447
4	A	26	50	20120615	10	880	17.44	-0.0187636511952778	-0.187434215773748
4	A	26	50	20120615	10	882	17.48	-0.0169572055013806	-0.188757000429314
4	A	26	50	20120615	10	884	17.52	-0.0154987977651833	-0.19000610455828
4	A	26	50	20120615	10	886	17.56	-0.0135833869163052	-0.190805700906446
4	A	26	50	20120615	10	888	17.6	-0.0116368633690549	-0.192702726979013
4	A	26	50	20120615	10	890	17.64	-0.0101166545001819	-0.192350517091304
4	A	26	50	20120615	10	892	17.68	-0.0091026633759604	-0.192039390107582
4	A	26	50	20120615	10	894	17.72	-0.0085497058730725	-0.191984235778649
4	A	26	50	20120615	10	896	17.76	-0.0074805604199184	-0.191241773658403
4	A	26	50	20120615	10	898	17.8	-0.0062459519799667	-0.191212075173594
4	A	26	50	20120615	10	900	17.84	-0.0048543658345916	-0.190045348984636
4	A	26	50	20120615	10	902	17.88	-0.003438030951875	-0.18934460616448
4	A	26	50	20120615	10	904	17.92	-0.0008662835886995	-0.188517998337273
4	A	26	50	20120615	10	906	17.96	0.0009043117913917	-0.188079592132937
4	A	26	50	20120615	10	908	18	0.0025235863203088	-0.187816548410336
4	A	26	50	20120615	10	910	18.04	0.0037596089738229	-0.187067015222278
4	A	26	50	20120615	10	912	18.08	0.0052643322041879	-0.18721692185989
4	A	26	50	20120615	10	914	18.12	0.00740120889693363	-0.186744574530057
4	A	26	50	20120615	10	916	18.16	0.00920645250930289	-0.186507693758359
4	A	26	50	20120615	10	918	18.2	0.0112457484662449	-0.185974535245345
4	A	26	50	20120615	10	920	18.24	0.0122102421157833	-0.18511327918586
4	A	26	50	20120615	10	922	18.28	0.0142134756268848	-0.184292328212902
4	A	26	50	20120615	10	924	18.32	0.0154544480278672	-0.183991807830898
4	A	26	50	20120615	10	926	18.36	0.0167237047000971	-0.183354704621049
4	A	26	50	20120615	10	928	18.4	0.0179922542655457	-0.18189523622468
4	A	26	50	20120615	10	930	18.44	0.0194347520991663	-0.18157986660027
4	A	26	50	20120615	10	932	18.48	0.0213184845642473	-0.1800001900511
4	A	26	50	20120615	10	934	18.52	0.0238852821799544	-0.179331267036097
4	A	26	50	20120615	10	936	18.56	0.0252365632388019	-0.178168076381045
4	A	26	50	20120615	10	938	18.6	0.026968974852709	-0.178329296727156
4	A	26	50	20120615	10	940	18.64	0.0290277162461336	-0.177397683542943
4	A	26	50	20120615	10	942	18.68	0.0309389551650027	-0.175866868072352
4	A	26	50	20120615	10	944	18.72	0.0315281165350873	-0.17483222943012
4	A	26	50	20120615	10	946	18.76	0.0322499311373226	-0.174062331566764
4	A	26	50	20120615	10	948	18.8	0.0330059697077672	-0.173719243356532
4	A	26	50	20120615	10	950	18.84	0.0335831809732498	-0.171809842915294
4	A	26	50	20120615	10	952	18.88	0.033710813747254	-0.171625641598795
4	A	26	50	20120615	10	954	18.92	0.0341398154313999	-0.171041076422788
4	A	26	50	20120615	10	956	18.96	0.0347603016318911	-0.170836369009635
4	A	26	50	20120615	10	958	19	0.0354997231929778	-0.170836581141669
4	A	26	50	20120615	10	960	19.04	0.0370513983136136	-0.169648358906563
4	A	26	50	20120615	10	962	19.08	0.0391205341767217	-0.168993436605828
4	A	26	50	20120615	10	964	19.12	0.0408254393368405	-0.168576880001031
4	A	26	50	20120615	10	966	19.16	0.0420630883359514	-0.168097249471352
4	A	26	50	20120615	10	968	19.2	0.041745809523233	-0.168486653175752
4	A	26	50	20120615	10	970	19.24	0.0418535018860077	-0.168663217739014
4	A	26	50	20120615	10	972	19.28	0.0416095500464983	-0.168832216259717
4	A	26	50	20120615	10	974	19.32	0.041748213686289	-0.169150343600573
4	A	26	50	20120615	10	976	19.36	0.0418216820808543	-0.169325776792986
4	A	26	50	20120615	10	978	19.4	0.0413863164356777	-0.169474057085
4	A	26	50	20120615	10	980	19.44	0.0413044334704163	-0.169980204118974
4	A	26	50	20120615	10	982	19.48	0.0413590221139239	-0.170018953570583
4	A	26	50	20120615	10	984	19.52	0.0412300458370355	-0.171695079484707
4	A	26	50	20120615	10	986	19.56	0.0420756748366565	-0.172887332228466
4	A	26	50	20120615	10	988	19.6	0.0426112375127272	-0.174494303099391
4	A	26	50	20120615	10	990	19.64	0.043348891306861	-0.17564745283815
4	A	26	50	20120615	10	992	19.68	0.0445776307605289	-0.177220270451543
4	A	26	50	20120615	10	994	19.72	0.0455066983603299	-0.179099830986615
4	A	26	50	20120615	10	996	19.76	0.0459064965344127	-0.180959946085204
4	A	26	50	20120615	10	998	19.8	0.0469989765113459	-0.182145764157254
4	A	26	50	20120615	10	1000	19.84	0.0472901630838386	-0.183234850021638
4	A	26	50	20120615	10	1002	19.88	0.0484655159755268	-0.184863882624135
4	A	26	50	20120615	10	1004	19.92	0.0489993108846446	-0.185563281941407
4	A	26	50	20120615	10	1006	19.96	0.0497395809738688	-0.186354605140233
4	A	26	50	20120615	10	1008	20	0.0500289290687303	-0.187127331430713
4	A	26	50	20120615	10	1010	20.04	0.0513466932661495	-0.188222215570702
4	A	26	50	20120615	10	1012	20.08	0.051372573374341	-0.188295330411877
4	A	26	50	20120615	10	1014	20.12	0.05190594401939	-0.189768728811836
4	A	26	50	20120615	10	1016	20.16	0.0527448555045897	-0.190380800441631
4	A	26	50	20120615	10	1018	20.2	0.0531083083901196	-0.190823449286653
4	A	26	50	20120615	10	1020	20.24	0.0538342242116857	-0.190907877836327
4	A	26	50	20120615	10	1022	20.28	0.0546373560937574	-0.191878169761471
4	A	26	50	20120615	10	1024	20.32	0.0555321290146708	-0.192684695756093
4	A	26	50	20120615	10	1026	20.36	0.0561439885124316	-0.193699181855061
4	A	26	50	20120615	10	1028	20.4	0.0567457363832213	-0.194760549133622
4	A	26	50	20120615	10	1030	20.44	0.0576066388893159	-0.194810400161696
4	A	26	50	20120615	10	1032	20.48	0.0596005385909058	-0.196793268997499
4	A	26	50	20120615	10	1034	20.52	0.0602220147408906	-0.197584592196325
4	A	26	50	20120615	10	1036	20.56	0.0607242019768893	-0.197830523934822
4	A	26	50	20120615	10	1038	20.6	0.0612350159156185	-0.197571440010195
4	A	26	50	20120615	10	1040	20.64	0.0611514358940822	-0.197127518372966
4	A	26	50	20120615	10	1042	20.68	0.0616656439453611	-0.197604674028911
4	A	26	50	20120615	10	1044	20.72	0.0616447842953161	-0.197639675814579
4	A	26	50	20120615	10	1046	20.76	0.0615462843206968	-0.197875354504749
4	A	26	50	20120615	10	1048	20.8	0.0610377331236674	-0.197772965442833
4	A	26	50	20120615	10	1050	20.84	0.0608666839932984	-0.198185845092368
4	A	26	50	20120615	10	1052	20.88	0.0597546878692044	-0.198046262213762
4	A	26	50	20120615	10	1054	20.92	0.0594091954959167	-0.197827483375662
4	A	26	50	20120615	10	1056	20.96	0.059094745110323	-0.197665343790736
4	A	26	50	20120615	10	1058	21	0.058512513386694	-0.197202471691772
4	A	26	50	20120615	10	1060	21.04	0.057917765873038	-0.19744083738771
4	A	26	50	20120615	10	1062	21.08	0.057714543384125	-0.196631482965964
4	A	26	50	20120615	10	1064	21.12	0.0571569896871594	-0.196354650661129
4	A	26	50	20120615	10	1066	21.16	0.0566119517802208	-0.19634107421093
4	A	26	50	20120615	10	1068	21.2	0.0555577262801498	-0.196166348125299
4	A	26	50	20120615	10	1070	21.24	0.0538490734540906	-0.196575338687537
4	A	26	50	20120615	10	1072	21.28	0.0517148130564353	-0.197336397716128
4	A	26	50	20120615	10	1074	21.32	0.0501277825967402	-0.196980298741123
4	A	26	50	20120615	10	1076	21.36	0.0489452879265619	-0.197326993195939
4	A	26	50	20120615	10	1078	21.4	0.0475657933071451	-0.196432432407059
4	A	26	50	20120615	10	1080	21.44	0.0465679242175346	-0.19692401304134
4	A	26	50	20120615	10	1082	21.48	0.0455128501893262	-0.197068333535381
4	A	26	50	20120615	10	1084	21.52	0.0450334317916817	-0.196846302006088
4	A	26	50	20120615	10	1086	21.56	0.0441559122762292	-0.196749428377065
4	A	26	50	20120615	10	1088	21.6	0.0432699074794025	-0.196583258283487
4	A	26	50	20120615	10	1090	21.64	0.0415410313994013	-0.196349205938914
4	A	26	50	20120615	10	1092	21.68	0.0403177366679486	-0.19602535103313
4	A	26	50	20120615	10	1094	21.72	0.0382543990804463	-0.195169751827895
4	A	26	50	20120615	10	1096	21.76	0.0356112339323709	-0.194659220731878
4	A	26	50	20120615	10	1098	21.8	0.0341234812647545	-0.195035401539469
4	A	26	50	20120615	10	1100	21.84	0.0319554918736365	-0.194739830904933
4	A	26	50	20120615	10	1102	21.88	0.0295923410109111	-0.194732759837121
4	A	26	50	20120615	10	1104	21.92	0.0281286299738549	-0.194472544541645
4	A	26	50	20120615	10	1106	21.96	0.0252641404032682	-0.193944335776098
4	A	26	50	20120615	10	1108	22	0.0237869943373695	-0.194242027730978
4	A	26	50	20120615	10	1110	22.04	0.0209309900481570	-0.19333763815784
4	A	26	50	20120615	10	1112	22.08	0.0188266402673459	-0.193562498114258
4	A	26	50	20120615	10	1114	22.12	0.0162414578753279	-0.192743668461644
4	A	26	50	20120615	10	1116	22.16	0.0140070004467784	-0.192545678562911
4	A	26	50	20120615	10	1118	22.2	0.0119684115966176	-0.192057067777111
4	A	26	50	20120615	10	1120	22.24	0.00927928450776511	-0.191456734119884
4	A	26	50	20120615	10	1122	22.28	0.00776254046211996	-0.190829530404972
4	A	26	50	20120615	10	1124	22.32	0.00588375774450731	-0.190260309446116
4	A	26	50	20120615	10	1126	22.36	0.0050620996647685	-0.190439914568538
4	A	26	50	20120615	10	1128	22.4	0.0031295768317857	-0.189152273119997
4	A	26	50	20120615	10	1130	22.44	0.0023602446538547	-0.189486027520717
4	A	26	50	20120615	10	1132	22.48	5.50765471865992e-05	-0.189101361431752
4	A	26	50	20120615	10	1134	22.52	-0.0019021950231378	-0.188742151186909
4	A	26	50	20120615	10	1136	22.56	-0.0042250407993356	-0.188527897832209
4	A	26	50	20120615	10	1138	22.6	-0.0056823878753611	-0.188167980480585
4	A	26	50	20120615	10	1140	22.64	-0.0076044455279823	-0.186779081340979
4	A	26	50	20120615	10	1142	22.68	-0.0095697781156122	-0.185854609935256
4	A	26	50	20120615	10	1144	22.72	-0.0114696326153042	-0.184900864308791
4	A	26	50	20120615	10	1146	22.76	-0.0132456020069324	-0.183677852420051
4	A	26	50	20120615	10	1148	22.8	-0.01446232064532	-0.18280478767732
4	A	26	50	20120615	10	1150	22.84	-0.0160169656144368	-0.181989776401324
4	A	26	50	20120615	10	1152	22.88	-0.0179707723615333	-0.180151935166342
4	A	26	50	20120615	10	1154	22.92	-0.0199380848481506	-0.179304679821125
4	A	26	50	20120615	10	1156	22.96	-0.0218508086912602	-0.178179672932257
4	A	26	50	20120615	10	1158	23	-0.0232974784548897	-0.177225149488333
4	A	26	50	20120615	10	1160	23.04	-0.0261960505723296	-0.17511146589801
4	A	26	50	20120615	10	1162	23.08	-0.0281018447689836	-0.173792570329741
4	A	26	50	20120615	10	1164	23.12	-0.029668793396093	-0.172958184327941
4	A	26	50	20120615	10	1166	23.16	-0.0319859823180413	-0.170382194324078
4	A	26	50	20120615	10	1168	23.2	-0.0341146565721253	-0.168949313142682
4	A	26	50	20120615	10	1170	23.24	-0.036231239300251	-0.168109765261379
4	A	26	50	20120615	10	1172	23.28	-0.0383165679086482	-0.166427487518258
4	A	26	50	20120615	10	1174	23.32	-0.0396508784047473	-0.165172372981652
4	A	26	50	20120615	10	1176	23.36	-0.0416222921106953	-0.16321651562489
4	A	26	50	20120615	10	1178	23.4	-0.0428511022750413	-0.161482831218777
4	A	26	50	20120615	10	1180	23.44	-0.0441096816348753	-0.160832363690763
4	A	26	50	20120615	10	1182	23.48	-0.045163129317487	-0.159715276397845
4	A	26	50	20120615	10	1184	23.52	-0.0458153646124535	-0.157940155534354
4	A	26	50	20120615	10	1186	23.56	-0.0467121881430323	-0.156897668006851
4	A	26	50	20120615	10	1188	23.6	-0.0477852226834829	-0.155271675963512
4	A	26	50	20120615	10	1190	23.64	-0.0484249421884224	-0.154548517858393
4	A	26	50	20120615	10	1192	23.68	-0.0492204373172573	-0.153822319194114
4	A	26	50	20120615	10	1194	23.72	-0.0501116039935867	-0.152786902734423
4	A	26	50	20120615	10	1196	23.76	-0.0511024727260634	-0.15253142505438
4	A	26	50	20120615	10	1198	23.8	-0.0530489255626356	-0.152395165577646
4	A	26	50	20120615	10	1200	23.84	-0.0554137027709578	-0.151711888294985
4	A	26	50	20120615	10	1202	23.88	-0.0573939553116707	-0.150991700038347
4	A	26	50	20120615	10	1204	23.92	-0.0591755108468702	-0.150241106190117
4	A	26	50	20120615	10	1206	23.96	-0.0607290951558152	-0.14968171401552
4	A	26	50	20120615	10	1208	24	-0.0616051297470272	-0.149526928341119
4	A	26	50	20120615	10	1210	24.04	-0.0635120553145311	-0.14895784880362
4	A	26	50	20120615	10	1212	24.08	-0.065035234031885	-0.14813470579964
4	A	26	50	20120615	10	1214	24.12	-0.0671109459880581	-0.148079905024098
4	A	26	50	20120615	10	1216	24.16	-0.0688067294706997	-0.147987839721188
4	A	26	50	20120615	10	1218	24.2	-0.0702565812148446	-0.14852071539149
4	A	26	50	20120615	10	1220	24.24	-0.0709506065205792	-0.14891422031522
4	A	26	50	20120615	10	1222	24.28	-0.0713063519421941	-0.150337555555071
4	A	26	50	20120615	10	1224	24.32	-0.0714454398460535	-0.149839257406369
4	A	26	50	20120615	10	1226	24.36	-0.0710962705175036	-0.149660925076153
4	A	26	50	20120615	10	1228	24.4	-0.0715089380350041	-0.150028903445083
4	A	26	50	20120615	10	1230	24.44	-0.0716935636155719	-0.148567243017692
4	A	26	50	20120615	10	1232	24.48	-0.0717975083124063	-0.148821094352138
4	A	26	50	20120615	10	1234	24.52	-0.0723249392604933	-0.147787374948722
4	A	26	50	20120615	10	1236	24.56	-0.0726039635963496	-0.147614416630043
4	A	26	50	20120615	10	1238	24.6	-0.0717691533304807	-0.147460691615813
4	A	26	50	20120615	10	1240	24.64	-0.0719477685034085	-0.14650991583783
4	A	26	50	20120615	10	1242	24.68	-0.071719231591729	-0.145550513357116
4	A	26	50	20120615	10	1244	24.72	-0.0714491168013157	-0.144461568914089
4	A	26	50	20120615	10	1246	24.76	-0.0714217517688838	-0.143507469734234
4	A	26	50	20120615	10	1248	24.8	-0.0712369140562816	-0.142938531618091
4	A	26	50	20120615	10	1250	24.84	-0.0709047152904802	-0.141717923892407
4	A	26	50	20120615	10	1252	24.88	-0.0713586071333238	-0.139426968632041
4	A	26	50	20120615	10	1254	24.92	-0.0714450155819848	-0.137712800373088
4	A	26	50	20120615	10	1256	24.96	-0.0709861739916729	-0.136003652572282
4	A	26	50	20120615	10	1258	25	-0.0713037356471037	-0.134462796185398
4	A	26	50	20120615	10	1260	25.04	-0.0708141349118102	-0.133815369216544
4	A	26	50	20120615	10	1262	25.08	-0.070406982827203	-0.132918616396643
4	A	26	50	20120615	10	1264	25.12	-0.0693181798055319	-0.131739020864268
4	A	26	50	20120615	10	1266	25.16	-0.068969010476982	-0.129872117540579
4	A	26	50	20120615	10	1268	25.2	-0.0683894657591215	-0.128572172434046
4	A	26	50	20120615	10	1270	25.24	-0.0676111533250695	-0.127445539199581
4	A	26	50	20120615	10	1272	25.28	-0.0677301593963432	-0.125882621081125
4	A	26	50	20120615	10	1274	25.32	-0.067193111796032	-0.124120157429017
4	A	26	50	20120615	10	1276	25.36	-0.0671018243105808	-0.122634596792423
4	A	26	50	20120615	10	1278	25.4	-0.0669197301722896	-0.119674308395121
4	A	26	50	20120615	10	1280	25.44	-0.0664281495380088	-0.118228416448950
4	A	26	50	20120615	10	1282	25.48	-0.0658923181613612	-0.116167751725081
4	A	26	50	20120615	10	1284	25.52	-0.0659712029938704	-0.115524595681185
4	A	26	50	20120615	10	1286	25.56	-0.0655262772650122	-0.113860928988545
4	A	26	50	20120615	10	1288	25.6	-0.065191363209171	-0.111382972268826
4	A	26	50	20120615	10	1290	25.64	-0.0649236737950172	-0.109742887587338
4	A	26	50	20120615	10	1292	25.68	-0.0647815665452021	-0.108329359918543
4	A	26	50	20120615	10	1294	25.72	-0.0645852666316769	-0.107589450453777
4	A	26	50	20120615	10	1296	25.76	-0.0645409967974272	-0.104707712427477
4	A	26	50	20120615	10	1298	25.8	-0.0642325752042499	-0.103350190444179
4	A	26	50	20120615	10	1300	25.84	-0.0641620278677977	-0.101180623497832
4	A	26	50	20120615	10	1302	25.88	-0.0641629541776811	-0.0998404369443814
4	A	26	50	20120615	10	1304	25.92	-0.0640835672993573	-0.0971295804641431
4	A	26	50	20120615	10	1306	25.96	-0.0640608338163421	-0.0958696222460858
4	A	26	50	20120615	10	1308	26	-0.0639937364538753	-0.0933812357013444
4	A	26	50	20120615	10	1310	26.04	-0.0641680029200988	-0.0917715424693123
4	A	26	50	20120615	10	1312	26.08	-0.0642334456526976	-0.0886485700148628
4	A	26	50	20120615	10	1314	26.12	-0.0642607399744514	-0.0881404430819022
4	A	26	50	20120615	10	1316	26.16	-0.0642457493106902	-0.087335189879487
4	A	26	50	20120615	10	1318	26.2	-0.0646589825136156	-0.0868837729103775
4	A	26	50	20120615	10	1320	26.24	-0.0648026666115527	-0.0866000816697654
4	A	26	50	20120615	10	1322	26.28	-0.0652561341903277	-0.0862441948267942
4	A	26	50	20120615	10	1324	26.32	-0.0658451541390561	-0.0847626646988522
4	A	26	50	20120615	10	1326	26.36	-0.0667065516198975	-0.0838605378674144
4	A	26	50	20120615	10	1328	26.4	-0.0678022135773461	-0.0821228229526484
4	A	26	50	20120615	10	1330	26.44	-0.0688314074973631	-0.0802364741924771
4	A	26	50	20120615	10	1332	26.48	-0.0698767234519912	-0.0784923953166805
4	A	26	50	20120615	10	1334	26.52	-0.0705099375745437	-0.0774168151918176
4	A	26	50	20120615	10	1336	26.56	-0.071005336585443	-0.0763462555251012
4	A	26	50	20120615	10	1338	26.6	-0.0717750930274427	-0.0748174906641759
4	A	26	50	20120615	10	1340	26.64	-0.0726260960386007	-0.0735938423793325
4	A	26	50	20120615	10	1342	26.68	-0.0734166414199673	-0.0726966652953631
4	A	26	50	20120615	10	1344	26.72	-0.0741921254268946	-0.0723509607900409
4	A	26	50	20120615	10	1346	26.76	-0.0748285215299624	-0.071140111137937
4	A	26	50	20120615	10	1348	26.8	-0.074874129917349	-0.071003003133065
4	A	26	50	20120615	10	1350	26.84	-0.0754251075212495	-0.0705555459619302
4	A	26	50	20120615	10	1352	26.88	-0.0757298705439409	-0.0697041893973816
4	A	26	50	20120615	10	1354	26.92	-0.0755170314028038	-0.069225902370587
4	A	26	50	20120615	10	1356	26.96	-0.0752247134594613	-0.0694926230484506
4	A	26	50	20120615	10	1358	27	-0.0746733823021701	-0.0688673285218473
4	A	26	50	20120615	10	1360	27.04	-0.0741796096368676	-0.0683841624582625
4	A	26	50	20120615	10	1362	27.08	-0.0739643663326744	-0.0685975672848246
4	A	26	50	20120615	10	1364	27.12	-0.0732452387362076	-0.0679318969610156
4	A	26	50	20120615	10	1366	27.16	-0.0726504205118735	-0.0680731768958967
4	A	26	50	20120615	10	1368	27.2	-0.0717294846400562	-0.0659371487312884
4	A	26	50	20120615	10	1370	27.24	-0.0709238778842503	-0.0650968937432044
4	A	26	50	20120615	10	1372	27.28	-0.0705260596091548	-0.062858900780749
4	A	26	50	20120615	10	1374	27.32	-0.0697831025141621	-0.061553228109288
4	A	26	50	20120615	10	1376	27.36	-0.0690373877027227	-0.0601837036954859
4	A	26	50	20120615	10	1378	27.4	-0.0685368268123208	-0.0581820965299811
4	A	26	50	20120615	10	1380	27.44	-0.0677744949915235	-0.0566972430001675
4	A	26	50	20120615	10	1382	27.48	-0.0668669941485487	-0.0556032073883157
4	A	26	50	20120615	10	1384	27.52	-0.0658859542003305	-0.0536819982638318
4	A	26	50	20120615	10	1386	27.56	-0.064795666254419	-0.0521805984353384
4	A	26	50	20120615	10	1388	27.6	-0.0634713259639347	-0.0503495454254559
4	A	26	50	20120615	10	1390	27.64	-0.0632753159641898	-0.0488780562138067
4	A	26	50	20120615	10	1392	27.68	-0.0619736030907035	-0.0468442049790798
4	A	26	50	20120615	10	1394	27.72	-0.0614854165689723	-0.0448784481273812
4	A	26	50	20120615	10	1396	27.76	-0.0609416514542398	-0.0431458950921179
4	A	26	50	20120615	10	1398	27.8	-0.0597932393309148	-0.0421162769080322
4	A	26	50	20120615	10	1400	27.84	-0.0588616968573796	-0.0418628498376549
4	A	26	50	20120615	10	1402	27.88	-0.0579151637200833	-0.0405600763039968
4	A	26	50	20120615	10	1404	27.92	-0.0563699232711563	-0.0392283821029882
4	A	26	50	20120615	10	1406	27.96	-0.0554655336980187	-0.0383965416856004
4	A	26	50	20120615	10	1408	28	-0.054391226365362	-0.0367975611213032
4	A	26	50	20120615	10	1410	28.04	-0.0538071561641019	-0.0356886762670465
4	A	26	50	20120615	10	1412	28.08	-0.0529398189862985	-0.0346022774084315
4	A	26	50	20120615	10	1414	28.12	-0.0516917755175042	-0.0326796540703852
4	A	26	50	20120615	10	1416	28.16	-0.0506680263197024	-0.0305747386041491
4	A	26	50	20120615	10	1418	28.2	-0.0499474137989951	-0.0294821879165378
4	A	26	50	20120615	10	1420	28.24	-0.0491092801312547	-0.0280630953173745
4	A	26	50	20120615	10	1422	28.28	-0.0484958649985754	-0.026638487285318
4	A	26	50	20120615	10	1424	28.32	-0.0474965816954026	-0.0253173289753490
4	A	26	50	20120615	10	1426	28.36	-0.0468372753326242	-0.0243253995827005
4	A	26	50	20120615	10	1428	28.4	-0.0459225620004813	-0.0239431376567911
4	A	26	50	20120615	10	1430	28.44	-0.0449159247867842	-0.0226180195488475
4	A	26	50	20120615	10	1432	28.48	-0.0434244951639055	-0.02171249860486
4	A	26	50	20120615	10	1434	28.52	-0.042663789688705	-0.0205024974808936
4	A	26	50	20120615	10	1436	28.56	-0.0421879068249665	-0.0195443677923858
4	A	26	50	20120615	10	1438	28.6	-0.0412090589077699	-0.0187222147379002
4	A	26	50	20120615	10	1440	28.64	-0.0399760061027368	-0.0174127944004990
4	A	26	50	20120615	10	1442	28.68	-0.0389164065911288	-0.0156366128768365
4	A	26	50	20120615	10	1444	28.72	-0.0374561603773004	-0.0150579873977915
4	A	26	50	20120615	10	1446	28.76	-0.0364935052053931	-0.0134603503363786
4	A	26	50	20120615	10	1448	28.8	-0.0361929141127107	-0.0125483947206824
4	A	26	50	20120615	10	1450	28.84	-0.035765821616874	-0.0116759663740544
4	A	26	50	20120615	10	1452	28.88	-0.0357033840880952	-0.0100648235731208
4	A	26	50	20120615	10	1454	28.92	-0.0354407646295625	-0.0080729037705183
4	A	26	50	20120615	10	1456	28.96	-0.0355939239583675	-0.0062798223947855
4	A	26	50	20120615	10	1458	29	-0.0355168493192182	-0.004694913255434
4	A	26	50	20120615	10	1460	29.04	-0.0352900094638136	-0.00270582187995620
4	A	26	50	20120615	10	1462	29.08	-0.0347189500273273	-0.0001213465947194
4	A	26	50	20120615	10	1464	29.12	-0.0340800083398471	0.0022979485464323
4	A	26	50	20120615	10	1466	29.16	-0.0339340615002102	0.0036452698073051
4	A	26	50	20120615	10	1468	29.2	-0.0342918575314906	0.0027722757752522
4	A	26	50	20120615	10	1470	29.24	-0.0339191415471272	0.0014083375050215
4	A	26	50	20120615	10	1472	29.28	-0.0342758062075577	0.0014524609681675
4	A	26	50	20120615	10	1474	29.32	-0.034306989616608	0.0011507385046352
4	A	26	50	20120615	10	1476	29.36	-0.0345537698832421	0.000571335208130998
4	A	26	50	20120615	10	1478	29.4	-0.0339860338486274	0.0005101704715583
4	A	26	50	20120615	10	1480	29.44	-0.0337900945595607	-0.000112719891988900
4	A	26	50	20120615	10	1482	29.48	-0.0332707953394573	0.000233762430792497
4	A	26	50	20120615	10	1484	29.52	-0.0328258130420566	-8.21021683635008e-05
4	A	26	50	20120615	10	1486	29.56	-0.0320786133063767	-0.000113426998770101
4	A	26	50	20120615	10	1488	29.6	-0.030448873597098	0.000500341687299798
4	A	26	50	20120615	10	1490	29.64	-0.0294210231799652	0.0006874421416018
4	A	26	50	20120615	10	1492	29.68	-0.0277895157037335	0.0013611027720382
4	A	26	50	20120615	10	1494	29.72	-0.0263168244105563	0.002142243633215
4	A	26	50	20120615	10	1496	29.76	-0.0245063764922775	0.0035114569200334
4	A	26	50	20120615	10	1498	29.8	-0.0226030500982898	0.0042961403861839
4	A	26	50	20120615	10	1500	29.84	-0.0213281012164714	0.0055783017571704
4	A	26	50	20120615	10	1502	29.88	-0.0201309765069904	0.0058322874419048
4	A	26	50	20120615	10	1504	29.92	-0.018284269567186	0.0074053440573901
4	A	26	50	20120615	10	1506	29.96	-0.0164717950808723	0.0082435668205849
4	A	26	50	20120615	10	1508	30	-0.0151548186004073	0.009690509527432
4	A	26	50	20120615	10	1510	30.04	-0.0138658760753892	0.0107789165693056
4	A	26	50	20120615	10	1512	30.08	-0.0135374391176637	0.0112443908212251
4	A	26	50	20120615	10	1514	30.12	-0.0133605422142142	0.011923333539317
4	A	26	50	20120615	10	1516	30.16	-0.0136208211493012	0.0122605598343326
4	A	26	50	20120615	10	1518	30.2	-0.0138094135989114	0.0119395969952843
4	A	26	50	20120615	10	1520	30.24	-0.0143970264051453	0.0121224477378313
4	A	26	50	20120615	10	1522	30.28	-0.0146264401292334	0.012465649085148
4	A	26	50	20120615	10	1524	30.32	-0.0147509828466038	0.0128165649674474
4	A	26	50	20120615	10	1526	30.36	-0.0150902031827424	0.0126019368461539
4	A	26	50	20120615	10	1528	30.4	-0.0154197008006398	0.012250660339396
4	A	26	50	20120615	10	1530	30.44	-0.0154498306205861	0.0128251068173642
4	A	26	50	20120615	10	1532	30.48	-0.0157366896995779	0.0130213430912791
4	A	26	50	20120615	10	1534	30.52	-0.0162227266166943	0.0126645652937636
4	A	26	50	20120615	10	1536	30.56	-0.0158448063264213	0.0126944476263365
4	A	26	50	20120615	10	1538	30.6	-0.0161008001944143	0.0131311355611939
4	A	26	50	20120615	10	1540	30.64	-0.0161691349937481	0.0135328853499929
4	A	26	50	20120615	10	1542	30.68	-0.0168785186587701	0.0145122140998006
4	A	26	50	20120615	10	1544	30.72	-0.0175740713151521	0.0153310013260077
4	A	26	50	20120615	10	1546	30.76	-0.0179642386948752	0.0162714674871215
4	A	26	50	20120615	10	1548	30.8	-0.0183538757445124	0.0171102163377615
4	A	26	50	20120615	10	1550	30.84	-0.0190740781432865	0.0179726603366391
4	A	26	50	20120615	10	1552	30.88	-0.019512526774029	0.0191203936374543
4	A	26	50	20120615	10	1554	30.92	-0.0198996111681862	0.0205737667733695
4	A	26	50	20120615	10	1556	30.96	-0.0205840410349001	0.0227592004887793
4	A	26	50	20120615	10	1558	31	-0.0208708011189425	0.0240812497532925
4	A	26	50	20120615	10	1560	31.04	-0.0215619697132811	0.0258926734789294
4	A	26	50	20120615	10	1562	31.08	-0.0220791334709053	0.0271712781028065
4	A	26	50	20120615	10	1564	31.12	-0.0228508698118923	0.0283713797318363
4	A	26	50	20120615	10	1566	31.16	-0.0229768055296216	0.0303274492206327
4	A	26	50	20120615	10	1568	31.2	-0.0236208383859263	0.0320073935113757
4	A	26	50	20120615	10	1570	31.24	-0.0236590221521104	0.0330711649529927
4	A	26	50	20120615	10	1572	31.28	-0.0239842912714562	0.0341407346702155
4	A	26	50	20120615	10	1574	31.32	-0.0245075502895342	0.0357267751804169
4	A	26	50	20120615	10	1576	31.36	-0.0251515124351608	0.0372655102469569
4	A	26	50	20120615	10	1578	31.4	-0.025463841500411	0.0382296503431048
4	A	26	50	20120615	10	1580	31.44	-0.0260036468171687	0.0400348939554741
4	A	26	50	20120615	10	1582	31.48	-0.0267839391502081	0.0414797252414725
4	A	26	50	20120615	10	1584	31.52	-0.02709732887563	0.0425106869284425
4	A	26	50	20120615	10	1586	31.56	-0.0273385937093708	0.0437544877565497
4	A	26	50	20120615	10	1588	31.6	-0.0279001072043111	0.0455001222672649
4	A	26	50	20120615	10	1590	31.64	-0.0285034814206975	0.0461186285687688
4	A	26	50	20120615	10	1592	31.68	-0.0289774550961269	0.0469348419262924
4	A	26	50	20120615	10	1594	31.72	-0.029349958948456	0.0477511259944942
4	A	26	50	20120615	10	1596	31.76	-0.0298476914117332	0.0479958556514628
4	A	26	50	20120615	10	1598	31.8	-0.0304437824282734	0.0482531010984585
4	A	26	50	20120615	10	1600	31.84	-0.0310450353243164	0.0489174279193832
4	A	26	50	20120615	10	1602	31.88	-0.0316424698437409	0.0500303432822927
4	A	26	50	20120615	10	1604	31.92	-0.0315689307384975	0.0500871946675001
4	A	26	50	20120615	10	1606	31.96	-0.0317823355650596	0.0504085039888713
4	A	26	50	20120615	10	1608	32	-0.0319753050056454	0.0513831092653807
4	A	26	50	20120615	10	1610	32.04	-0.0317750523652133	0.0514675378150544
4	A	26	50	20120615	10	1612	32.08	-0.0316259235450611	0.0520064238929967
4	A	26	50	20120615	10	1614	32.12	-0.0320111553194515	0.0528617402555199
4	A	26	50	20120615	10	1616	32.16	-0.0323811135873683	0.0540563264516565
4	A	26	50	20120615	10	1618	32.2	-0.0327452028690013	0.055113238957496
4	A	26	50	20120615	10	1620	32.24	-0.0330717447805532	0.0553402202342569
4	A	26	50	20120615	10	1622	32.28	-0.0331558904875144	0.0552808232646372
4	A	26	50	20120615	10	1624	32.32	-0.0329283435253286	0.0551039051479843
4	A	26	50	20120615	10	1626	32.36	-0.0326718758957922	0.0547945459312152
4	A	26	50	20120615	10	1628	32.4	-0.032388679629927	0.0549636151625969
4	A	26	50	20120615	10	1630	32.44	-0.0317722946487667	0.0545197642360461
4	A	26	50	20120615	10	1632	32.48	-0.0318200950671749	0.0545477656645811
4	A	26	50	20120615	10	1634	32.52	-0.0315308176829915	0.0541602004378128
4	A	26	50	20120615	10	1636	32.56	-0.0311126347325978	0.0541488867293138
4	A	26	50	20120615	10	1638	32.6	-0.0309848605372374	0.053618627354102
4	A	26	50	20120615	10	1640	32.64	-0.030430983795534	0.0536776707703311
4	A	26	50	20120615	10	1642	32.68	-0.0301272814330143	0.0536223043093642
4	A	26	50	20120615	10	1644	32.72	-0.0295380493522516	0.0535498258642925
4	A	26	50	20120615	10	1646	32.76	-0.0285174821349651	0.0536886309254395
4	A	26	50	20120615	10	1648	32.8	-0.027483479888836	0.0537910906980334
4	A	26	50	20120615	10	1650	32.84	-0.0259844135127205	0.0535718875958656
4	A	26	50	20120615	10	1652	32.88	-0.024872700231339	0.0547281486044618
4	A	26	50	20120615	10	1654	32.92	-0.0242957010978908	0.0544231027390579
4	A	26	50	20120615	10	1656	32.96	-0.0236981958677881	0.0546468313246254
4	A	26	50	20120615	10	1658	33	-0.023751158165699	0.0546053241565697
4	A	26	50	20120615	10	1660	33.04	-0.02309262962038	0.0551689589718535
4	A	26	50	20120615	10	1662	33.08	-0.0223725120744196	0.0552132238563558
4	A	26	50	20120615	10	1664	33.12	-0.0222864571791492	0.054488085852249
4	A	26	50	20120615	10	1666	33.16	-0.0224273835606397	0.0545761206465067
4	A	26	50	20120615	10	1668	33.2	-0.0220355049825061	0.0539381689085202
4	A	26	50	20120615	10	1670	33.24	-0.0219488136911326	0.0540497503585914
4	A	26	50	20120615	10	1672	33.28	-0.0211816028335452	0.0532511439599193
4	A	26	50	20120615	10	1674	33.32	-0.020309598750986	0.0524816703606321
4	A	26	50	20120615	10	1676	33.36	-0.0194541409671065	0.0520425570495153
4	A	26	50	20120615	10	1678	33.4	-0.0187077897595641	0.0517196213825474
4	A	26	50	20120615	10	1680	33.44	-0.0171102234088293	0.0513975342437169
4	A	26	50	20120615	10	1682	33.48	-0.0160398758741472	0.0506797501501345
4	A	26	50	20120615	10	1684	33.52	-0.0149427289924582	0.0504240603380574
4	A	26	50	20120615	10	1686	33.56	-0.0146534516082748	0.0501617944329153
4	A	26	50	20120615	10	1688	33.6	-0.0134706033847059	0.0497068419298999
4	A	26	50	20120615	10	1690	33.64	-0.0119475660887082	0.0496796183188242
4	A	26	50	20120615	10	1692	33.68	-0.0106309332621388	0.0486997097414559
4	A	26	50	20120615	10	1694	33.72	-0.0096624091039476	0.0483155386272372
4	A	26	50	20120615	10	1696	33.76	-0.0084769445852884	0.0481365699009189
4	A	26	50	20120615	10	1698	33.8	-0.0070823885914323	0.0480932949659103
4	A	26	50	20120615	10	1700	33.84	-0.0051816855636028	0.0477871177296565
4	A	26	50	20120615	10	1702	33.88	-0.0037923621599275	0.0473908550894796
4	A	26	50	20120615	10	1704	33.92	-0.0025137009675079	0.0470242202234344
4	A	26	50	20120615	10	1706	33.96	-0.0011066998943029	0.0468492820057688
4	A	26	50	20120615	10	1708	34	0.0008244794357957	0.0466083707254185
4	A	26	50	20120615	10	1710	34.04	0.0020625526989752	0.0461301544093021
4	A	26	50	20120615	10	1712	34.08	0.0029303141408474	0.0459699240126852
4	A	26	50	20120615	10	1714	34.12	0.0033851252225065	0.0460658076922141
4	A	26	50	20120615	10	1716	34.16	0.002999257052013	0.0459811670105061
4	A	26	50	20120615	10	1718	34.2	0.003073715396072	0.0454811718055291
4	A	26	50	20120615	10	1720	34.24	0.0032640685415674	0.0452404726572132
4	A	26	50	20120615	10	1722	34.28	0.0032636442774987	0.0450858991148458
4	A	26	50	20120615	10	1724	34.32	0.0038368957450066	0.0442132586361835
4	A	26	50	20120615	10	1726	34.36	0.0042009850266396	0.0429477496298939
4	A	26	50	20120615	10	1728	34.4	0.0047206378001336	0.0422663108248644
4	A	26	50	20120615	10	1730	34.44	0.0052434018434648	0.0414648052883895
4	A	26	50	20120615	10	1732	34.48	0.00619255127585149	0.0402188124292607
4	A	26	50	20120615	10	1734	34.52	0.00710981019240668	0.0387401107284434
4	A	26	50	20120615	10	1736	34.56	0.00773093278900095	0.0386549750719885
4	A	26	50	20120615	10	1738	34.6	0.00795847975118677	0.0385012500577586
4	A	26	50	20120615	10	1740	34.64	0.00773694319664103	0.0382471865912782
4	A	26	50	20120615	10	1742	34.68	0.00755104482386708	0.0373260385874265
4	A	26	50	20120615	10	1744	34.72	0.00822293768735055	0.0362605700895346
4	A	26	50	20120615	10	1746	34.76	0.00792319512280556	0.0364881877623986
4	A	26	50	20120615	10	1748	34.8	0.00838288524125495	0.0359832428099533
4	A	26	50	20120615	10	1750	34.84	0.00868057719613447	0.0356066377382933
4	A	26	50	20120615	10	1752	34.88	0.00903759540995556	0.0348580237890511
4	A	26	50	20120615	10	1754	34.92	0.00970651842495804	0.0337529573114128
4	A	26	50	20120615	10	1756	34.96	0.0103542282365249	0.0327886050832306
4	A	26	50	20120615	10	1758	35	0.0102772243080537	0.0324955093224287
4	A	26	50	20120615	10	1760	35.04	0.0118542138514559	0.0310343438697848
4	A	26	50	20120615	10	1762	35.08	0.0130495778650518	0.0304029682248634
4	A	26	50	20120615	10	1764	35.12	0.0141431185021568	0.0293030636267277
4	A	26	50	20120615	10	1766	35.16	0.0155892932910395	0.0280688794508447
4	A	26	50	20120615	10	1768	35.2	0.0163473824711496	0.0268955771688219
4	A	26	50	20120615	10	1770	35.24	0.0173783441581196	0.025785419522359
4	A	26	50	20120615	10	1772	35.28	0.0186333879840476	0.0244038035825986
4	A	26	50	20120615	10	1774	35.32	0.0195300700932703	0.0237536188972976
4	A	26	50	20120615	10	1776	35.36	0.021008418240697	0.0224196619545891
4	A	26	50	20120615	10	1778	35.4	0.021151465942531	0.0218638053138984
4	A	26	50	20120615	10	1780	35.44	0.0217894176805175	0.0216775533877339
4	A	26	50	20120615	10	1782	35.48	0.0221507492457039	0.0219149998448563
4	A	26	50	20120615	10	1784	35.52	0.0228833825816912	0.0214275911405844
4	A	26	50	20120615	10	1786	35.56	0.0237102025409327	0.0201910735123235
4	A	26	50	20120615	10	1788	35.6	0.0249447402702063	0.0202102361060937
4	A	26	50	20120615	10	1790	35.64	0.0260438670508826	0.0196179634661718
4	A	26	50	20120615	10	1792	35.68	0.0272640505124981	0.0192738853064464
4	A	26	50	20120615	10	1794	35.72	0.0284363628450273	0.018892825462065
4	A	26	50	20120615	10	1796	35.76	0.0291020331688363	0.0187464543583594
4	A	26	50	20120615	10	1798	35.8	0.0301187112988263	0.0188161750869844
4	A	26	50	20120615	10	1800	35.84	0.0308336669652841	0.0186719960143004
4	A	26	50	20120615	10	1802	35.88	0.0317706541610344	0.0197177362329972
4	A	26	50	20120615	10	1804	35.92	0.0327630785284297	0.0196001443752859
4	A	26	50	20120615	10	1806	35.96	0.033051083120407	0.0199732846237181
4	A	26	50	20120615	10	1808	36	0.0338835599338979	0.0200791385088617
4	A	26	50	20120615	10	1810	36.04	0.0346940457264939	0.020510190802673
4	A	26	50	20120615	10	1812	36.08	0.0356777019698025	0.0214877659276634
4	A	26	50	20120615	10	1814	36.12	0.0357836972763024	0.0217705379294599
4	A	26	50	20120615	10	1816	36.16	0.0364842279644239	0.0222170758617792
4	A	26	50	20120615	10	1818	36.2	0.0363360890937653	0.0221755686937236
4	A	26	50	20120615	10	1820	36.24	0.0359328968071327	0.0219840841773782
4	A	26	50	20120615	10	1822	36.28	0.035773373517297	0.0219944079363836
4	A	26	50	20120615	10	1824	36.32	0.0360297704361553	0.0214250455561721
4	A	26	50	20120615	10	1826	36.36	0.0353512307689287	0.0213981754984871
4	A	26	50	20120615	10	1828	36.4	0.0355165523343701	0.0212747146544919
4	A	26	50	20120615	10	1830	36.44	0.0354527005920289	0.0206802499835484
4	A	26	50	20120615	10	1832	36.48	0.0356306086581755	0.0204037712321044
4	A	26	50	20120615	10	1834	36.52	0.035701814311041	0.0193805170090494
4	A	26	50	20120615	10	1836	36.56	0.036370454483331	0.0188449543329787
4	A	26	50	20120615	10	1838	36.6	0.0365890919000738	0.0179046437353568
4	A	26	50	20120615	10	1840	36.64	0.0373410999618657	0.0168379731559369
4	A	26	50	20120615	10	1842	36.68	0.0377004516280647	0.0157440789654413
4	A	26	50	20120615	10	1844	36.72	0.0385659503282371	0.01475526084263
4	A	26	50	20120615	10	1846	36.76	0.0389651121062169	0.0132125659781153
4	A	26	50	20120615	10	1848	36.8	0.039878538504018	0.0121213729355239
4	A	26	50	20120615	10	1850	36.84	0.0403886594781016	0.0113308134120217
4	A	26	50	20120615	10	1852	36.88	0.0411738096347277	0.0098798515102303
4	A	26	50	20120615	10	1854	36.92	0.0421926161561291	0.0082004658338445
4	A	26	50	20120615	10	1856	36.96	0.0433408585738267	0.0068552234669083
4	A	26	50	20120615	10	1858	37	0.0440394022918931	0.0059127279093326
4	A	26	50	20120615	10	1860	37.04	0.0451123190283539	0.0047126733736144
4	A	26	50	20120615	10	1862	37.08	0.046104486433145	0.003833501632457
4	A	26	50	20120615	10	1864	37.12	0.0464887848265842	0.0029972205844833
4	A	26	50	20120615	10	1866	37.16	0.0463451572971896	0.00187583408233520
4	A	26	50	20120615	10	1868	37.2	0.0473984140609704	0.0008143748798926
4	A	26	50	20120615	10	1870	37.24	0.0475598041127084	0.0006774507227836
4	A	26	50	20120615	10	1872	37.28	0.0472905449215004	0.000811935361497498
4	A	26	50	20120615	10	1874	37.32	0.047338557471943	-0.000446078312911501
4	A	26	50	20120615	10	1876	37.36	0.0470955885108595	-0.000251192612948700
4	A	26	50	20120615	10	1878	37.4	0.0471371310342542	-0.0013406673860618
4	A	26	50	20120615	10	1880	37.44	0.0473191686040028	-0.00151549246664240
4	A	26	50	20120615	10	1882	37.48	0.0475950887410897	-0.0028721546080947
4	A	26	50	20120615	10	1884	37.52	0.0478146029702412	-0.0036391109072409
4	A	26	50	20120615	10	1886	37.56	0.0477398122859951	-0.0042452640532774
4	A	26	50	20120615	10	1888	37.6	0.0484388439077405	-0.005714334959735
4	A	26	50	20120615	10	1890	37.64	0.0487069222306239	-0.0069355932236579
4	A	26	50	20120615	10	1892	37.68	0.048989411389708	-0.0074870658023053
4	A	26	50	20120615	10	1894	37.72	0.0494748401949925	-0.0085615145563183
4	A	26	50	20120615	10	1896	37.76	0.0500514857750502	-0.0103750313180274
4	A	26	50	20120615	10	1898	37.8	0.0506297577007045	-0.0111534144627575
4	A	26	50	20120615	10	1900	37.84	0.0511154693487016	-0.0120722997249095
4	A	26	50	20120615	10	1902	37.88	0.0514319703439607	-0.0125558193418848
4	A	26	50	20120615	10	1904	37.92	0.0513215202647393	-0.0135587796003198
4	A	26	50	20120615	10	1906	37.96	0.0517153080311821	-0.0146845643066469
4	A	26	50	20120615	10	1908	38	0.0520259400401574	-0.0156407848068455
4	A	26	50	20120615	10	1910	38.04	0.0520742354333124	-0.0163612559061965
4	A	26	50	20120615	10	1912	38.08	0.0526056261793741	-0.017479545280643
4	A	26	50	20120615	10	1914	38.12	0.0535600082019416	-0.0183906523682019
4	A	26	50	20120615	10	1916	38.16	0.0542364265488246	-0.0198262205553668
4	A	26	50	20120615	10	1918	38.2	0.0553540795271681	-0.0216135036554939
4	A	26	50	20120615	10	1920	38.24	0.055873095904559	-0.0232486173763097
4	A	26	50	20120615	10	1922	38.28	0.0565357256692089	-0.0236692752004376
4	A	26	50	20120615	10	1924	38.32	0.0575477368944431	-0.0247401177098665
4	A	26	50	20120615	10	1926	38.36	0.0586488435741068	-0.0255059143538915
4	A	26	50	20120615	10	1928	38.4	0.0594070741755731	-0.0258687308433183
4	A	26	50	20120615	10	1930	38.44	0.0601800833087663	-0.0269968490020233
4	A	26	50	20120615	10	1932	38.48	0.0603754569124081	-0.0270840352681436
4	A	26	50	20120615	10	1934	38.52	0.0608055192567258	-0.0280976021282964
4	A	26	50	20120615	10	1936	38.56	0.060653703430805	-0.0282190123626262
4	A	26	50	20120615	10	1938	38.6	0.0604370459130495	-0.028421527744758
4	A	26	50	20120615	10	1940	38.64	0.0608839373987594	-0.0291695052978971
4	A	26	50	20120615	10	1942	38.68	0.0610647446027088	-0.0307792338852683
4	A	26	50	20120615	10	1944	38.72	0.0612503601327702	-0.0318224285195528
4	A	26	50	20120615	10	1946	38.76	0.0616279551539238	-0.03298165937663
4	A	26	50	20120615	10	1948	38.8	0.0624350468339702	-0.0343378901829458
4	A	26	50	20120615	10	1950	38.84	0.0630973937559076	-0.036053684787495
4	A	26	50	20120615	10	1952	38.88	0.0637861157607833	-0.0368487556522611
4	A	26	50	20120615	10	1954	38.92	0.0653182040235802	-0.0380463824075568
4	A	26	50	20120615	10	1956	38.96	0.066048716039224	-0.0387037795820259
4	A	26	50	20120615	10	1958	39	0.06736096480375	-0.0396695460237705
4	A	26	50	20120615	10	1960	39.04	0.0682976691567878	-0.0403501363006626
4	A	26	50	20120615	10	1962	39.08	0.0691015788563188	-0.0403758042768196
4	A	26	50	20120615	10	1964	39.12	0.070324520034381	-0.04124250505852
4	A	26	50	20120615	10	1966	39.16	0.0713782505597051	-0.041645980187865
4	A	26	50	20120615	10	1968	39.2	0.0719068835893202	-0.042265122885472
4	A	26	50	20120615	10	1970	39.24	0.0729644324912628	-0.0423612894077133
4	A	26	50	20120615	10	1972	39.28	0.0741366034024357	-0.0431725530177687
4	A	26	50	20120615	10	1974	39.32	0.0750150421567038	-0.0438728008631777
4	A	26	50	20120615	10	1976	39.36	0.0764614290776209	-0.0443546941345563
4	A	26	50	20120615	10	1978	39.4	0.0775387769694367	-0.0450783472144227
4	A	26	50	20120615	10	1980	39.44	0.0787390907305009	-0.0456429719792001
4	A	26	50	20120615	10	1982	39.48	0.0797156759059976	-0.0468072232944238
4	A	26	50	20120615	10	1984	39.52	0.0812686238188395	-0.0477509280045953
4	A	26	50	20120615	10	1986	39.56	0.0825478506966841	-0.0476206082248226
4	A	26	50	20120615	10	1988	39.6	0.0832922927159173	-0.0478294875679852
4	A	26	50	20120615	10	1990	39.64	0.0846443515922241	-0.0477992941084285
4	A	26	50	20120615	10	1992	39.68	0.0861681667056811	-0.0483652623760902
4	A	26	50	20120615	10	1994	39.72	0.0870906582124171	-0.0482789953487854
4	A	26	50	20120615	10	1996	39.76	0.088263394809015	-0.0489919711162558
4	A	26	50	20120615	10	1998	39.8	0.0896878614197152	-0.0488790461633003
4	A	26	50	20120615	10	2000	39.84	0.0909753614468997	-0.0489545651675311
4	A	26	50	20120615	10	2002	39.88	0.092106095900695	-0.0495449286191437
4	A	26	50	20120615	10	2004	39.92	0.0933549171869487	-0.0487889607593772
4	A	26	50	20120615	10	2006	39.96	0.0945709287185552	-0.049444378034859
4	A	26	50	20120615	10	2008	40	0.095508905863799	-0.0498052146252985
4	A	26	50	20120615	10	2010	40.04	0.0970437518430427	-0.0499477673523857
4	A	26	50	20120615	10	2012	40.08	0.0982270243306802	-0.0497794759384633
4	A	26	50	20120615	10	2014	40.12	0.0998612895233586	-0.0494703288537285
4	A	26	50	20120615	10	2016	40.16	0.101249410845506	-0.0494029415774815
4	A	26	50	20120615	10	2018	40.2	0.101955881230589	-0.0489316549078206
4	A	26	50	20120615	10	2020	40.24	0.102995681752324	-0.0482780761099699
4	A	26	50	20120615	10	2022	40.28	0.103258654764248	-0.0484301747786031
4	A	26	50	20120615	10	2024	40.32	0.103070210807061	-0.0485630401427881
4	A	26	50	20120615	10	2026	40.36	0.103353053519536	-0.0481495240971502
4	A	26	50	20120615	10	2028	40.4	0.103218491099076	-0.0483010570803585
4	A	26	50	20120615	10	2030	40.44	0.103269332076643	-0.04816493902498
4	A	26	50	20120615	10	2032	40.48	0.103072968523508	-0.0484690656515684
4	A	26	50	20120615	10	2034	40.52	0.103037471763092	-0.0485971934003194
4	A	26	50	20120615	10	2036	40.56	0.103322365085232	-0.049305502263034
4	A	26	50	20120615	10	2038	40.6	0.103258018368144	-0.0494576716423453
4	A	26	50	20120615	10	2040	40.64	0.103650179788991	-0.0502074876731155
4	A	26	50	20120615	10	2042	40.68	0.103794853836421	-0.0503648896426076
4	A	26	50	20120615	10	2044	40.72	0.104149962861933	-0.0502534496138926
4	A	26	50	20120615	10	2046	40.76	0.104550185300085	-0.0507779814241768
4	A	26	50	20120615	10	2048	40.8	0.104818320191511	-0.0508703295697998
4	A	26	50	20120615	10	2050	40.84	0.104697546353284	-0.0508953611498538
4	A	26	50	20120615	10	2052	40.88	0.105067575331879	-0.0510149329065524
4	A	26	50	20120615	10	2054	40.92	0.105190399779771	-0.0508633999233442
4	A	26	50	20120615	10	2056	40.96	0.105226886489680	-0.0505477474562225
4	A	26	50	20120615	10	2058	41	0.105378773026279	-0.0508081041730554
4	A	26	50	20120615	10	2060	41.04	0.105605895724396	-0.05106351114242
4	A	26	50	20120615	10	2062	41.08	0.105647544313808	-0.051142212127166
4	A	26	50	20120615	10	2064	41.12	0.106256646095122	-0.0516359140817905
4	A	26	50	20120615	10	2066	41.16	0.105965388811951	-0.050391901121649
4	A	26	50	20120615	10	2068	41.2	0.106537791751322	-0.0504502374310968
4	A	26	50	20120615	10	2070	41.24	0.106665848789395	-0.0503129880048686
4	A	26	50	20120615	10	2072	41.28	0.106944943835929	-0.0505670514713489
4	A	26	50	20120615	10	2074	41.32	0.107094001945403	-0.0506637836790152
4	A	26	50	20120615	10	2076	41.36	0.107039201169861	-0.0501973053354664
4	A	26	50	20120615	10	2078	41.4	0.107153257493667	-0.0503506767963058
4	A	26	50	20120615	10	2080	41.44	0.107398128571992	-0.0503941638633488
4	A	26	50	20120615	10	2082	41.48	0.107545772467903	-0.0505518486755534
4	A	26	50	20120615	10	2084	41.52	0.107308326010781	-0.050015296049989
4	A	26	50	20120615	10	2086	41.56	0.107733580028987	-0.0498957950039685
4	A	26	50	20120615	10	2088	41.6	0.107998108675828	-0.0496544594595495
4	A	26	50	20120615	10	2090	41.64	0.108789149031942	-0.05004570164158
4	A	26	50	20120615	10	2092	41.68	0.108636413967205	-0.0498972092175309
4	A	26	50	20120615	10	2094	41.72	0.109040879046044	-0.0503378781635663
4	A	26	50	20120615	10	2096	41.76	0.109242828742751	-0.0505771630983198
4	A	26	50	20120615	10	2098	41.8	0.108887154031814	-0.0507662434516091
4	A	26	50	20120615	10	2100	41.84	0.109231020059505	-0.0513779615280136
4	A	26	50	20120615	10	2102	41.88	0.108878244486371	-0.0511759411206286
4	A	26	50	20120615	10	2104	41.92	0.109061031589308	-0.0515014223720088
4	A	26	50	20120615	10	2106	41.96	0.108902427538288	-0.0513785979241167
4	A	26	50	20120615	10	2108	42	0.109096104085655	-0.0519316261376827
4	A	26	50	20120615	10	2110	42.04	0.108867779306010	-0.052380568233058
4	A	26	50	20120615	10	2112	42.08	0.108846000417149	-0.0530148430157824
4	A	26	50	20120615	10	2114	42.12	0.108862193162438	-0.0529597593975279
4	A	26	50	20120615	10	2116	42.16	0.108989896647121	-0.0533988727086448
4	A	26	50	20120615	10	2118	42.2	0.108780027354465	-0.0533591333075421
4	A	26	50	20120615	10	2120	42.24	0.108391825731593	-0.0533379201041065
4	A	26	50	20120615	10	2122	42.28	0.108138893635963	-0.0539963072280693
4	A	26	50	20120615	10	2124	42.32	0.107890628445088	-0.0537081612147358
4	A	26	50	20120615	10	2126	42.36	0.107882213874392	-0.0539636388947785
4	A	26	50	20120615	10	2128	42.4	0.108069526460728	-0.0542923728373521
4	A	26	50	20120615	10	2130	42.44	0.108145116175637	-0.0537288794434245
4	A	26	50	20120615	10	2132	42.48	0.107884971590839	-0.0537419609188765
4	A	26	50	20120615	10	2134	42.52	0.107802169386762	-0.0539865491544889
4	A	26	50	20120615	10	2136	42.56	0.107656222547125	-0.0540397235844341
4	A	26	50	20120615	10	2138	42.6	0.107410220097950	-0.0541312939125978
4	A	26	50	20120615	10	2140	42.64	0.107145550029752	-0.0541835491037275
4	A	26	50	20120615	10	2142	42.68	0.106772551202676	-0.0541836198144056
4	A	26	50	20120615	10	2144	42.72	0.107243767161659	-0.0543968832196115
4	A	26	50	20120615	10	2146	42.76	0.106669596455335	-0.0549624272232044
4	A	26	50	20120615	10	2148	42.8	0.10691559890451	-0.0558127231275813
4	A	26	50	20120615	10	2150	42.84	0.106871404730686	-0.0562783529429926
4	A	26	50	20120615	10	2152	42.88	0.106892971487512	-0.0568564127366126
4	A	26	50	20120615	10	2154	42.92	0.106938014189474	-0.0579933697300825
4	A	26	50	20120615	10	2156	42.96	0.107172915062184	-0.0590308367994394
4	A	26	50	20120615	10	2158	43	0.107287324939380	-0.0598922342802808
4	A	26	50	20120615	10	2160	43.04	0.107344176324587	-0.0617352373947654
4	A	26	50	20120615	10	2162	43.08	0.107398057861313	-0.0621986751791551
4	A	26	50	20120615	10	2164	43.12	0.107742984549176	-0.0636587092609491
4	A	26	50	20120615	10	2166	43.16	0.108533883483934	-0.0651230566941083
4	A	26	50	20120615	10	2168	43.2	0.108671627884909	-0.0656668218088408
4	A	26	50	20120615	10	2170	43.24	0.10892866119987	-0.0673960514422325
4	A	26	50	20120615	10	2172	43.28	0.109183431773131	-0.0682753387246379
4	A	26	50	20120615	10	2174	43.32	0.109688942411002	-0.069173435047423
4	A	26	50	20120615	10	2176	43.36	0.110075871241667	-0.069844479382769
4	A	26	50	20120615	10	2178	43.4	0.11057713923885	-0.07049466406807
4	A	26	50	20120615	10	2180	43.44	0.111696206430756	-0.0724737145272549
4	A	26	50	20120615	10	2182	43.48	0.112301984810198	-0.0724265505049498
4	A	26	50	20120615	10	2184	43.52	0.113131774617921	-0.0739118282988322
4	A	26	50	20120615	10	2186	43.56	0.113582343058893	-0.0746619271723148
4	A	26	50	20120615	10	2188	43.6	0.114232174190803	-0.0751038689105564
4	A	26	50	20120615	10	2190	43.64	0.115092581722151	-0.0766108548826212
4	A	26	50	20120615	10	2192	43.68	0.115844165519875	-0.0779112949639014
4	A	26	50	20120615	10	2194	43.72	0.116756474688961	-0.0782166236720177
4	A	26	50	20120615	10	2196	43.76	0.117450782837409	-0.0786508579463444
4	A	26	50	20120615	10	2198	43.8	0.118349444845619	-0.0787831576251044
4	A	26	50	20120615	10	2200	43.84	0.118571971349657	-0.0787671063011715
4	A	26	50	20120615	10	2202	43.88	0.119381467192761	-0.0789150330397957
4	A	26	50	20120615	10	2204	43.92	0.120133758097264	-0.0796024115417871
4	A	26	50	20120615	10	2206	43.96	0.121145415769109	-0.0797461663504023
4	A	26	50	20120615	10	2208	44	0.122332011658617	-0.0798295342399042
4	A	26	50	20120615	10	2210	44.04	0.123533456790532	-0.079666121862772
4	A	26	50	20120615	10	2212	44.08	0.124806885392771	-0.0801760165626857
4	A	26	50	20120615	10	2214	44.12	0.125308365521987	-0.080428312262213
4	A	26	50	20120615	10	2216	44.16	0.125824058497506	-0.0794784557230451
4	A	26	50	20120615	10	2218	44.2	0.126798168799270	-0.0796724858238027
4	A	26	50	20120615	10	2220	44.24	0.127523872488801	-0.0797783397089463
4	A	26	50	20120615	10	2222	44.28	0.128512690611612	-0.080028372666774
4	A	26	50	20120615	10	2224	44.32	0.129714842850307	-0.0791811880322343
4	A	26	50	20120615	10	2226	44.36	0.130323591078231	-0.0795298623860374
4	A	26	50	20120615	10	2228	44.4	0.130735339356917	-0.0791350846701009
4	A	26	50	20120615	10	2230	44.44	0.131217091206939	-0.0791511359940339
4	A	26	50	20120615	10	2232	44.48	0.131486074626501	-0.0792880318668716
4	A	26	50	20120615	10	2234	44.52	0.131885943511262	-0.0794071793595015
4	A	26	50	20120615	10	2236	44.56	0.132804404509346	-0.0792396657630384
4	A	26	50	20120615	10	2238	44.6	0.133794566135041	-0.079356833356681
4	A	26	50	20120615	10	2240	44.64	0.133900561441541	-0.0793102350198009
4	A	26	50	20120615	10	2242	44.68	0.134317825153119	-0.0797457420863336
4	A	26	50	20120615	10	2244	44.72	0.134952382778557	-0.0798918303473268
4	A	26	50	20120615	10	2246	44.76	0.135885056622942	-0.0799476917830405
4	A	26	50	20120615	10	2248	44.8	0.136513745262095	-0.0802085434746202
4	A	26	50	20120615	10	2250	44.84	0.136936241563854	-0.0806996291341543
4	A	26	50	20120615	10	2252	44.88	0.137196315437974	-0.0808171502811875
4	A	26	50	20120615	10	2254	44.92	0.137467561599237	-0.0808499600358345
4	A	26	50	20120615	10	2256	44.96	0.138116261360298	-0.0812760625821776
4	A	26	50	20120615	10	2258	45	0.138249197435160	-0.0812845478635518
4	A	26	50	20120615	10	2260	45.04	0.137915089481050	-0.0812651024270692
4	A	26	50	20120615	10	2262	45.08	0.138076875512585	-0.0811641275787157
4	A	26	50	20120615	10	2264	45.12	0.137717735978420	-0.0814836691331339
4	A	26	50	20120615	10	2266	45.16	0.137927888113790	-0.081371097733569
4	A	26	50	20120615	10	2268	45.2	0.137932342886511	-0.0817201963514408
4	A	26	50	20120615	10	2270	45.24	0.137972647973038	-0.0819740476858868
4	A	26	50	20120615	10	2272	45.28	0.138214973466951	-0.0823766035764163
4	A	26	50	20120615	10	2274	45.32	0.138338505021624	-0.0837521383978585
4	A	26	50	20120615	10	2276	45.36	0.138867986579377	-0.0851601294205572
4	A	26	50	20120615	10	2278	45.4	0.138669289573863	-0.0853361990090726
4	A	26	50	20120615	10	2280	45.44	0.138795296002272	-0.0872777728088546
4	A	26	50	20120615	10	2282	45.48	0.139214327480803	-0.0881400188178335
4	A	26	50	20120615	10	2284	45.52	0.139693463035734	-0.0893862238089967
4	A	26	50	20120615	10	2286	45.56	0.140052531859220	-0.0898997247534944
4	A	26	50	20120615	10	2288	45.6	0.140875392020487	-0.091602650014626
4	A	26	50	20120615	10	2290	45.64	0.141185458344037	-0.0929443851319274
4	A	26	50	20120615	10	2292	45.68	0.141718051171627	-0.0936958982189724
4	A	26	50	20120615	10	2294	45.72	0.142444532678618	-0.0944769683694711
4	A	26	50	20120615	10	2296	45.76	0.143124415848729	-0.095482827765709
4	A	26	50	20120615	10	2298	45.8	0.143817097651579	-0.0963160823966592
4	A	26	50	20120615	10	2300	45.84	0.144621290193823	-0.0971283359562082
4	A	26	50	20120615	10	2302	45.88	0.145591794251001	-0.0978888292993743
4	A	26	50	20120615	10	2304	45.92	0.146268566151275	-0.0983137297641893
4	A	26	50	20120615	10	2306	45.96	0.147604361571614	-0.0992618892470824
4	A	26	50	20120615	10	2308	46	0.148015685586231	-0.0995039318982825
4	A	26	50	20120615	10	2310	46.04	0.148846818896837	-0.100152065973918
4	A	26	50	20120615	10	2312	46.08	0.149807423459079	-0.100867304483088
4	A	26	50	20120615	10	2314	46.12	0.151044294640731	-0.101268092606665
4	A	26	50	20120615	10	2316	46.16	0.151622849409098	-0.101492811141726
4	A	26	50	20120615	10	2318	46.2	0.152591939252714	-0.10277656350297
4	A	26	50	20120615	10	2320	46.24	0.153890399435007	-0.103288296680515
4	A	26	50	20120615	10	2322	46.28	0.154159100011858	-0.103931763851394
4	A	26	50	20120615	10	2324	46.32	0.154774707175559	-0.105164533813715
4	A	26	50	20120615	10	2326	46.36	0.156128321686784	-0.105329784668479
4	A	26	50	20120615	10	2328	46.4	0.156719675087890	-0.105927784873328
4	A	26	50	20120615	10	2330	46.44	0.157911786410293	-0.106646276073692
4	A	26	50	20120615	10	2332	46.48	0.158399265825243	-0.107031366426726
4	A	26	50	20120615	10	2334	46.52	0.158890280774099	-0.108019618864112
4	A	26	50	20120615	10	2336	46.56	0.160087836818716	-0.108760949613508
4	A	26	50	20120615	10	2338	46.6	0.160553608055484	-0.109790002112169
4	A	26	50	20120615	10	2340	46.64	0.161688373017932	-0.110785042774655
4	A	26	50	20120615	10	2342	46.68	0.162036340264954	-0.11185977437138
4	A	26	50	20120615	10	2344	46.72	0.162882605660678	-0.112859057674553
4	A	26	50	20120615	10	2346	46.76	0.163734245067939	-0.114326728509584
4	A	26	50	20120615	10	2348	46.8	0.164350771470455	-0.114882585150274
4	A	26	50	20120615	10	2350	46.84	0.165485041458157	-0.115914890340129
4	A	26	50	20120615	10	2352	46.88	0.165803946616472	-0.116798066709831
4	A	26	50	20120615	10	2354	46.92	0.166885254306262	-0.118746004470643
4	A	26	50	20120615	10	2356	46.96	0.168169784484967	-0.12052466086804
4	A	26	50	20120615	10	2358	47	0.168723873358704	-0.121619545008029
4	A	26	50	20120615	10	2360	47.04	0.170160290074006	-0.122676386803191
4	A	26	50	20120615	10	2362	47.08	0.170937895401277	-0.123740087534129
4	A	26	50	20120615	10	2364	47.12	0.171770513636124	-0.125433254721681
4	A	26	50	20120615	10	2366	47.16	0.172740027743809	-0.126972555473646
4	A	26	50	20120615	10	2368	47.2	0.173905693272595	-0.128254893621327
4	A	26	50	20120615	10	2370	47.24	0.174585222889315	-0.129370001015259
4	A	26	50	20120615	10	2372	47.28	0.175109047592818	-0.130968910868878
4	A	26	50	20120615	10	2374	47.32	0.176263328702427	-0.132150910564309
4	A	26	50	20120615	10	2376	47.36	0.176651813168011	-0.133477867149884
4	A	26	50	20120615	10	2378	47.4	0.177691048004321	-0.134858351718794
4	A	26	50	20120615	10	2380	47.44	0.178018933418757	-0.136231765219893
4	A	26	50	20120615	10	2382	47.48	0.178496371917414	-0.137182682419233
4	A	26	50	20120615	10	2384	47.52	0.179234449975617	-0.13769618336373
4	A	26	50	20120615	10	2386	47.56	0.179452945971003	-0.138477536356941
4	A	26	50	20120615	10	2388	47.6	0.179904362940113	-0.140204008273886
4	A	26	50	20120615	10	2390	47.64	0.180428682618363	-0.141682214999957
4	A	26	50	20120615	10	2392	47.68	0.181666968013577	-0.143501459326594
4	A	26	50	20120615	10	2394	47.72	0.182020238561457	-0.144051871245069
4	A	26	50	20120615	10	2396	47.76	0.182124324679648	-0.144667619830126
4	A	26	50	20120615	10	2398	47.8	0.183100697723110	-0.145552351834747
4	A	26	50	20120615	10	2400	47.84	0.183200116936545	-0.147335250872831
4	A	26	50	20120615	10	2402	47.88	0.183961388097171	-0.149205831151782
4	A	26	50	20120615	10	2404	47.92	0.184436917407519	-0.150485340872339
4	A	26	50	20120615	10	2406	47.96	0.185573591558276	-0.153059563109248
4	A	26	50	20120615	10	2408	48	0.186623998681729	-0.153935314857748
4	A	26	50	20120615	10	2410	48.04	0.187447919503167	-0.15549575810247
4	A	26	50	20120615	10	2412	48.08	0.188221352900429	-0.157110931412057
4	A	26	50	20120615	10	2414	48.12	0.188947339432674	-0.158422826623192
4	A	26	50	20120615	10	2416	48.16	0.189306832520229	-0.159073082019171
4	A	26	50	20120615	10	2418	48.2	0.189835748392556	-0.160586290530911
4	A	26	50	20120615	10	2420	48.24	0.190458992309494	-0.162481760968559
4	A	26	50	20120615	10	2422	48.28	0.191413798596130	-0.164045669036509
4	A	26	50	20120615	10	2424	48.32	0.191987898591775	-0.164467175388775
4	A	26	50	20120615	10	2426	48.36	0.192347391679331	-0.165493611592345
4	A	26	50	20120615	10	2428	48.4	0.193262741407577	-0.167341635164976
4	A	26	50	20120615	10	2430	48.44	0.193723987160945	-0.168380870001286
4	A	26	50	20120615	10	2432	48.48	0.194510643455015	-0.170554162693263
4	A	26	50	20120615	10	2434	48.52	0.195568687331704	-0.171020641036812
4	A	26	50	20120615	10	2436	48.56	0.196402861201470	-0.173194499414214
4	A	26	50	20120615	10	2438	48.6	0.195857681873175	-0.171946455945419
4	A	26	50	20120615	10	2440	48.64	0.197468966095465	-0.175255220706625
4	A	26	50	20120615	10	2442	48.68	0.199155415768595	-0.177336235963657
4	A	26	50	20120615	10	2444	48.72	0.199755395872432	-0.178832120359258
4	A	26	50	20120615	10	2446	48.76	0.200929405261236	-0.180823120923045
4	A	26	50	20120615	10	2448	48.8	0.201629653106645	-0.182623202655911
4	A	26	50	20120615	10	2450	48.84	0.202473372917957	-0.183528865021255
4	A	26	50	20120615	10	2452	48.88	0.203538770705170	-0.184688025167654
4	A	26	50	20120615	10	2454	48.92	0.203882212468792	-0.184906026188294
4	A	26	50	20120615	10	2456	48.96	0.204242483373807	-0.185836932265726
4	A	26	50	20120615	10	2458	49	0.204553751778885	-0.186514199140746
4	A	26	50	20120615	10	2460	49.04	0.204977167319460	-0.187697330207028
4	A	26	50	20120615	10	2462	49.08	0.205446544800811	-0.189029660804139
4	A	26	50	20120615	10	2464	49.12	0.205641069876316	-0.189403649580709
4	A	26	50	20120615	10	2466	49.16	0.205742822542129	-0.190908443521752
4	A	26	50	20120615	10	2468	49.2	0.205846837949641	-0.190986861663786
4	A	26	50	20120615	10	2470	49.24	0.205989319966050	-0.191886655042846
4	A	26	50	20120615	10	2472	49.28	0.206121053959385	-0.192587892837748
4	A	26	50	20120615	10	2474	49.32	0.206051191809404	-0.192219348783394
4	A	26	50	20120615	10	2476	49.36	0.205847191503032	-0.192767002985423
4	A	26	50	20120615	10	2478	49.4	0.205664970085520	-0.193746840852113
4	A	26	50	20120615	10	2480	49.44	0.206440383381769	-0.195106890035047
4	A	26	50	20120615	10	2482	49.48	0.206328377667629	-0.195856706065817
4	A	26	50	20120615	10	2484	49.52	0.206447171606869	-0.196174904117351
4	A	26	50	20120615	10	2486	49.56	0.206122114619557	-0.196043170124016
4	A	26	50	20120615	10	2488	49.6	0.206101891365615	-0.196739387460773
4	A	26	50	20120615	10	2490	49.64	0.206341671275116	-0.196830533524868
4	A	26	50	20120615	10	2492	49.68	0.205828948148077	-0.197194764227857
4	A	26	50	20120615	10	2494	49.72	0.205496042275495	-0.197707275222861
4	A	26	50	20120615	10	2496	49.76	0.205644746831578	-0.198377400319391
4	A	26	50	20120615	10	2498	49.8	0.205301941464060	-0.198133307058526
4	A	26	50	20120615	10	2500	49.84	0.205485506384455	-0.198144903609737
4	A	26	50	20120615	10	2502	49.88	0.205219209970660	-0.199020726068915
4	A	26	50	20120615	10	2504	49.92	0.205125023347406	-0.198834898406819
4	A	26	50	20120615	10	2506	49.96	0.204960903863493	-0.19846727359128
4	A	26	50	20120615	10	2508	50	0.205602744688776	-0.198842252317343
4	A	26	50	20120615	10	2510	50.04	0.205432402665188	-0.198132953505135
4	A	26	50	20120615	10	2512	50.08	0.205514002787737	-0.198096608216582
4	A	26	50	20120615	10	2514	50.12	0.205159813001040	-0.197421250529871
4	A	26	50	20120615	10	2516	50.16	0.205739781982970	-0.197467778156073
4	A	26	50	20120615	10	2518	50.2	0.205839271907082	-0.197280606991093
4	A	26	50	20120615	10	2520	50.24	0.205736953555845	-0.196633392154273
4	A	26	50	20120615	10	2522	50.28	0.205874202982073	-0.196489071660233
4	A	26	50	20120615	10	2524	50.32	0.206364298692113	-0.196443039008777
4	A	26	50	20120615	10	2526	50.36	0.206827100080400	-0.196154185888663
4	A	26	50	20120615	10	2528	50.4	0.207143247522269	-0.196024714637027
4	A	26	50	20120615	10	2530	50.44	0.207009675051302	-0.19558411640167
4	A	26	50	20120615	10	2532	50.48	0.207861597301276	-0.19599791529002
4	A	26	50	20120615	10	2534	50.52	0.208183613729428	-0.195748023753549
4	A	26	50	20120615	10	2536	50.56	0.208536530723919	-0.195108021405897
4	A	26	50	20120615	10	2538	50.6	0.208560006669054	-0.194960094667273
4	A	26	50	20120615	10	2540	50.64	0.209070891318461	-0.194572246597792
4	A	26	50	20120615	10	2542	50.68	0.209592877544333	-0.19463433057318
4	A	26	50	20120615	10	2544	50.72	0.210011555469474	-0.193730577396146
4	A	26	50	20120615	10	2546	50.76	0.210820485627151	-0.194147770397046
4	A	26	50	20120615	10	2548	50.8	0.211493651282841	-0.193652795650215
4	A	26	50	20120615	10	2550	50.84	0.211780312371934	-0.193844138745204
4	A	26	50	20120615	10	2552	50.88	0.212124744085050	-0.194471271749439
4	A	26	50	20120615	10	2554	50.92	0.212945270793939	-0.195056473321549
4	A	26	50	20120615	10	2556	50.96	0.213423557820733	-0.195852392714452
4	A	26	50	20120615	10	2558	51	0.213698056673191	-0.19611670922926
4	A	26	50	20120615	10	2560	51.04	0.214238710518085	-0.196867232366811
4	A	26	50	20120615	10	2562	51.08	0.214906007187491	-0.197182814123255
4	A	26	50	20120615	10	2564	51.12	0.215183475888428	-0.197257484599348
4	A	26	50	20120615	10	2566	51.16	0.215039721079813	-0.196955762135816
4	A	26	50	20120615	10	2568	51.2	0.215579031421824	-0.196885970696513
4	A	26	50	20120615	10	2570	51.24	0.216030660522968	-0.197121649386682
4	A	26	50	20120615	10	2572	51.28	0.216606811128279	-0.196732174971604
4	A	26	50	20120615	10	2574	51.32	0.217177446300696	-0.19671166887495
4	A	26	50	20120615	10	2576	51.36	0.217911564560924	-0.197735418072752
4	A	26	50	20120615	10	2578	51.4	0.218783427222127	-0.19782946327465
4	A	26	50	20120615	10	2580	51.44	0.219549648130221	-0.198550995034173
4	A	26	50	20120615	10	2582	51.48	0.219902140860642	-0.198670849633584
4	A	26	50	20120615	10	2584	51.52	0.220209520178424	-0.198680254153773
4	A	26	50	20120615	10	2586	51.56	0.220805611194964	-0.199361197984056
4	A	26	50	20120615	10	2588	51.6	0.221011308557612	-0.1992573239979
4	A	26	50	20120615	10	2590	51.64	0.221718486049476	-0.199732429044179
4	A	26	50	20120615	10	2592	51.68	0.222006844194844	-0.199780653726656
4	A	26	50	20120615	10	2594	51.72	0.222457412635816	-0.200078204260179
4	A	26	50	20120615	10	2596	51.76	0.222880050358931	-0.20070774142747
4	A	26	50	20120615	10	2598	51.8	0.223251847104479	-0.200655556947018
4	A	26	50	20120615	10	2600	51.84	0.223690041176781	-0.201030535673081
4	A	26	50	20120615	10	2602	51.88	0.223684313611853	-0.200677052993166
4	A	26	50	20120615	10	2604	51.92	0.223933285909509	-0.200954168140713
4	A	26	50	20120615	10	2606	51.96	0.224935044086416	-0.20208221558874
4	A	26	50	20120615	10	2608	52	0.225254019955409	-0.202171947439273
4	A	26	50	20120615	10	2610	52.04	0.225904911747491	-0.202421909686422
4	A	26	50	20120615	10	2612	52.08	0.226293537634431	-0.202746047434918
4	A	26	50	20120615	10	2614	52.12	0.226922791959009	-0.2032608918823
4	A	26	50	20120615	10	2616	52.16	0.227914014244877	-0.203467508483763
4	A	26	50	20120615	10	2618	52.2	0.229442142709699	-0.203861296250205
4	A	26	50	20120615	10	2620	52.24	0.229971200003383	-0.204037931524146
4	A	26	50	20120615	10	2622	52.28	0.230878630135679	-0.204748361707204
4	A	26	50	20120615	10	2624	52.32	0.231743916703817	-0.204908379971786
4	A	26	50	20120615	10	2626	52.36	0.233097319083008	-0.205137482568891
4	A	26	50	20120615	10	2628	52.4	0.234694602591031	-0.205887793574408
4	A	26	50	20120615	10	2630	52.44	0.235936140677438	-0.206108552311494
4	A	26	50	20120615	10	2632	52.48	0.237422196288780	-0.20643834691424
4	A	26	50	20120615	10	2634	52.52	0.238357981403002	-0.205991879692599
4	A	26	50	20120615	10	2636	52.56	0.239080644533375	-0.205494076518643
4	A	26	50	20120615	10	2638	52.6	0.240541102879237	-0.206484450276373
4	A	26	50	20120615	10	2640	52.64	0.241142850750027	-0.206886794034868
4	A	26	50	20120615	10	2642	52.68	0.241358871871679	-0.206493996217919
4	A	26	50	20120615	10	2644	52.72	0.242100909727857	-0.206801304825023
4	A	26	50	20120615	10	2646	52.76	0.242633785398159	-0.206187818981665
4	A	26	50	20120615	10	2648	52.8	0.242880494954115	-0.205849185544155
4	A	26	50	20120615	10	2650	52.84	0.242812400571087	-0.205955463693367
4	A	26	50	20120615	10	2652	52.88	0.242361973551471	-0.205531906731437
4	A	26	50	20120615	10	2654	52.92	0.241586277412509	-0.205746160086136
4	A	26	50	20120615	10	2656	52.96	0.241554881871424	-0.205329249927949
4	A	26	50	20120615	10	2658	53	0.240676796670547	-0.204733724596833
4	A	26	50	20120615	10	2660	53.04	0.240778832179072	-0.20436440272502
4	A	26	50	20120615	10	2662	53.08	0.240482483727077	-0.203947987541579
4	A	26	50	20120615	10	2664	53.12	0.240369770906156	-0.203022667607718
4	A	26	50	20120615	10	2666	53.16	0.240546830444165	-0.202192241403893
4	A	26	50	20120615	10	2668	53.2	0.239947486736431	-0.201076144060468
4	A	26	50	20120615	10	2670	53.24	0.239682321693486	-0.19900927093906
4	A	26	50	20120615	10	2672	53.28	0.239582973190729	-0.1987296102071
4	A	26	50	20120615	10	2674	53.32	0.239073219912172	-0.196812573012625
4	A	26	50	20120615	10	2676	53.36	0.237973951710139	-0.195755165532039
4	A	26	50	20120615	10	2678	53.4	0.237618347709881	-0.194565034108624
4	A	26	50	20120615	10	2680	53.44	0.236841378778713	-0.192923697848134
4	A	26	50	20120615	10	2682	53.48	0.236770738811272	-0.192660583414854
4	A	26	50	20120615	10	2684	53.52	0.235674723300433	-0.191372234859532
4	A	26	50	20120615	10	2686	53.56	0.234963656721272	-0.189817731311772
4	A	26	50	20120615	10	2688	53.6	0.234326270668711	-0.188858470252414
4	A	26	50	20120615	10	2690	53.64	0.233330381478087	-0.187232407498398
4	A	26	50	20120615	10	2692	53.68	0.232578514837652	-0.185894066493646
4	A	26	50	20120615	10	2694	53.72	0.231634527284768	-0.184527229085612
4	A	26	50	20120615	10	2696	53.76	0.230224980627151	-0.182763280509264
4	A	26	50	20120615	10	2698	53.8	0.229446243929030	-0.181622929403245
4	A	26	50	20120615	10	2700	53.84	0.228185543248852	-0.180345116738962
4	A	26	50	20120615	10	2702	53.88	0.228021706607651	-0.17938041095739
4	A	26	50	20120615	10	2704	53.92	0.227094194642769	-0.178900780427711
4	A	26	50	20120615	10	2706	53.96	0.227446828794548	-0.177988117705233
4	A	26	50	20120615	10	2708	54	0.227720691250900	-0.177584147601141
4	A	26	50	20120615	10	2710	54.04	0.227198846446385	-0.17709482970856
4	A	26	50	20120615	10	2712	54.08	0.226919115003747	-0.176050857256817
4	A	26	50	20120615	10	2714	54.12	0.226570864914013	-0.174376781952357
4	A	26	50	20120615	10	2716	54.16	0.225930438302292	-0.174163023572405
4	A	26	50	20120615	10	2718	54.2	0.225507164183074	-0.173590691343712
4	A	26	50	20120615	10	2720	54.24	0.224814199537511	-0.173074503393446
4	A	26	50	20120615	10	2722	54.28	0.224010784812727	-0.171892362276658
4	A	26	50	20120615	10	2724	54.32	0.222674706549675	-0.17049900836433
4	A	26	50	20120615	10	2726	54.36	0.222341305702345	-0.170386931939512
4	A	26	50	20120615	10	2728	54.4	0.221488534924234	-0.169894785619807
4	A	26	50	20120615	10	2730	54.44	0.220883251519539	-0.168933120397393
4	A	26	50	20120615	10	2732	54.48	0.220200610632981	-0.168317513233692
4	A	26	50	20120615	10	2734	54.52	0.220144749197268	-0.168364889388031
4	A	26	50	20120615	10	2736	54.56	0.219639521402110	-0.167045781687728
4	A	26	50	20120615	10	2738	54.6	0.219322313300069	-0.166276873773866
4	A	26	50	20120615	10	2740	54.64	0.218704443394669	-0.16643795269862
4	A	26	50	20120615	10	2742	54.68	0.217989841281602	-0.165210839590549
4	A	26	50	20120615	10	2744	54.72	0.217267602415298	-0.164937472108942
4	A	26	50	20120615	10	2746	54.76	0.215282117284404	-0.16378481734493
4	A	26	50	20120615	10	2748	54.8	0.213897885049553	-0.162486286451959
4	A	26	50	20120615	10	2750	54.84	0.212020870098893	-0.161219504653463
4	A	26	50	20120615	10	2752	54.88	0.210394736634199	-0.160611180689608
4	A	26	50	20120615	10	2754	54.92	0.209338884788531	-0.160414039319013
4	A	26	50	20120615	10	2756	54.96	0.208128600821852	-0.160094144211205
4	A	26	50	20120615	10	2758	55	0.206775339864017	-0.159852172270683
4	A	26	50	20120615	10	2760	55.04	0.204864949473286	-0.159523862592178
4	A	26	50	20120615	10	2762	55.08	0.203506597346626	-0.159320922945977
4	A	26	50	20120615	10	2764	55.12	0.201618905083571	-0.159756217880476
4	A	26	50	20120615	10	2766	55.16	0.200131647390701	-0.159338529904829
4	A	26	50	20120615	10	2768	55.2	0.198011458417991	-0.159958238287861
4	A	26	50	20120615	10	2770	55.24	0.196880158278771	-0.159621584749338
4	A	26	50	20120615	10	2772	55.28	0.195003355460145	-0.160611675664355
4	A	26	50	20120615	10	2774	55.32	0.192218344691764	-0.160238747547957
4	A	26	50	20120615	10	2776	55.36	0.189971725026578	-0.160856193189289
4	A	26	50	20120615	10	2778	55.4	0.188095205050665	-0.160421888204285
4	A	26	50	20120615	10	2780	55.44	0.185996865677494	-0.161552905500793
4	A	26	50	20120615	10	2782	55.48	0.183652311723114	-0.161829879226983
4	A	26	50	20120615	10	2784	55.52	0.181826632724768	-0.161537066308894
4	A	26	50	20120615	10	2786	55.56	0.180045784296350	-0.161289932488869
4	A	26	50	20120615	10	2788	55.6	0.177661632362224	-0.162064709389015
4	A	26	50	20120615	10	2790	55.64	0.175863954792413	-0.162616464810375
4	A	26	50	20120615	10	2792	55.68	0.174569666540129	-0.162915146714748
4	A	26	50	20120615	10	2794	55.72	0.173767383186196	-0.162945269463627
4	A	26	50	20120615	10	2796	55.76	0.173903713373608	-0.163268558683985
4	A	26	50	20120615	10	2798	55.8	0.173934613939945	-0.163247557612584
4	A	26	50	20120615	10	2800	55.84	0.173641659600500	-0.164406010652202
4	A	26	50	20120615	10	2802	55.88	0.172665215846359	-0.164343007437998
4	A	26	50	20120615	10	2804	55.92	0.172564594551397	-0.163812889484143
4	A	26	50	20120615	10	2806	55.96	0.171964190183491	-0.164363796377365
4	A	26	50	20120615	10	2808	56	0.171252557918905	-0.164475802091505
4	A	26	50	20120615	10	2810	56.04	0.170395544500107	-0.164808142278663
4	A	26	50	20120615	10	2812	56.08	0.170378573937358	-0.164679448844487
4	A	26	50	20120615	10	2814	56.12	0.169136279246695	-0.164933208255051
4	A	26	50	20120615	10	2816	56.16	0.168467766353626	-0.164426509677789
4	A	26	50	20120615	10	2818	56.2	0.168028907600950	-0.164914865905147
4	A	26	50	20120615	10	2820	56.24	0.167418214829378	-0.164384288331884
4	A	26	50	20120615	10	2822	56.28	0.166674656693622	-0.164796920494046
4	A	26	50	20120615	10	2824	56.32	0.165689183185885	-0.164819314565806
4	A	26	50	20120615	10	2826	56.36	0.165421953391139	-0.165055431662179
4	A	26	50	20120615	10	2828	56.4	0.163817980652967	-0.165933912842854
4	A	26	50	20120615	10	2830	56.44	0.162504897502439	-0.165931777380375
4	A	26	50	20120615	10	2832	56.48	0.161297682379191	-0.166126415592965
4	A	26	50	20120615	10	2834	56.52	0.158545640464482	-0.16685047525923
4	A	26	50	20120615	10	2836	56.56	0.155889531726777	-0.167795385586464
4	A	26	50	20120615	10	2838	56.6	0.154206122612807	-0.168382779189595
4	A	26	50	20120615	10	2840	56.64	0.153973505694999	-0.168240629513373
4	A	26	50	20120615	10	2842	56.68	0.154075413924304	-0.168690264573394
4	A	26	50	20120615	10	2844	56.72	0.153477894552066	-0.168706542171497
4	A	26	50	20120615	10	2846	56.76	0.153050901051179	-0.168750283796981
4	A	26	50	20120615	10	2848	56.8	0.152035057307190	-0.16889638620011
4	A	26	50	20120615	10	2850	56.84	0.152222688091578	-0.169299896684794
4	A	26	50	20120615	10	2852	56.88	0.151938954424559	-0.168760558058512
4	A	26	50	20120615	10	2854	56.92	0.151454367076344	-0.168885935161884
4	A	26	50	20120615	10	2856	56.96	0.151471146720262	-0.168665508764985
4	A	26	50	20120615	10	2858	57	0.151698898743414	-0.168821008617236
4	A	26	50	20120615	10	2860	57.04	0.151341640113288	-0.169227764722045
4	A	26	50	20120615	10	2862	57.08	0.151095736659062	-0.169960157641727
4	A	26	50	20120615	10	2864	57.12	0.150755547586633	-0.170419140653395
4	A	26	50	20120615	10	2866	57.16	0.150512599838753	-0.171605368847378
4	A	26	50	20120615	10	2868	57.2	0.150084022418676	-0.172247492515374
4	A	26	50	20120615	10	2870	57.24	0.150180775839546	-0.173078463191421
4	A	26	50	20120615	10	2872	57.28	0.150791008991710	-0.174411359473957
4	A	26	50	20120615	10	2874	57.32	0.151106406900390	-0.174494769789866
4	A	26	50	20120615	10	2876	57.36	0.151149978820247	-0.174336646571457
4	A	26	50	20120615	10	2878	57.4	0.151387609125132	-0.174912189064936
4	A	26	50	20120615	10	2880	57.44	0.151150926343334	-0.17606952487584
4	A	26	50	20120615	10	2882	57.48	0.150907328057215	-0.177703295093771
4	A	26	50	20120615	10	2884	57.52	0.150361865886208	-0.17748083930041
4	A	26	50	20120615	10	2886	57.56	0.149494104444337	-0.179109447638839
4	A	26	50	20120615	10	2888	57.6	0.148770804917860	-0.180749157553732
4	A	26	50	20120615	10	2890	57.64	0.148827939145780	-0.182660608604636
4	A	26	50	20120615	10	2892	57.68	0.149071254589186	-0.184104449941141
4	A	26	50	20120615	10	2894	57.72	0.149692023632390	-0.185385798139329
4	A	26	50	20120615	10	2896	57.76	0.149917095720841	-0.185651458157021
4	A	26	50	20120615	10	2898	57.8	0.150379331423703	-0.186996587386872
4	A	26	50	20120615	10	2900	57.84	0.150851890885570	-0.187446095167672
4	A	26	50	20120615	10	2902	57.88	0.150781038786096	-0.187140766459556
4	A	26	50	20120615	10	2904	57.92	0.150423596308205	-0.187636801866558
4	A	26	50	20120615	10	2906	57.96	0.149959592838391	-0.187263590907448
4	A	26	50	20120615	10	2908	58	0.149267688853000	-0.187370010478016
4	A	26	50	20120615	10	2910	58.04	0.148936126483301	-0.187200941246635
4	A	26	50	20120615	10	2912	58.08	0.147865425395229	-0.186537816507238
4	A	26	50	20120615	10	2914	58.12	0.147571056842221	-0.187153211538905
4	A	26	50	20120615	10	2916	58.16	0.145786814301253	-0.187166858699782
4	A	26	50	20120615	10	2918	58.2	0.144362489111909	-0.187992971552242
4	A	26	50	20120615	10	2920	58.24	0.142299080813728	-0.188619538871051
4	A	26	50	20120615	10	2922	58.28	0.140467603539777	-0.189438439234343
4	A	26	50	20120615	10	2924	58.32	0.139015630475289	-0.190164920741334
4	A	26	50	20120615	10	2926	58.36	0.136882713580517	-0.191180608921831
4	A	26	50	20120615	10	2928	58.4	0.135786203094932	-0.190667744373436
4	A	26	50	20120615	10	2930	58.44	0.134582353799962	-0.190870330466246
4	A	26	50	20120615	10	2932	58.48	0.133536260027874	-0.190400387299470
4	A	26	50	20120615	10	2934	58.52	0.132738785000052	-0.190789154607766
4	A	26	50	20120615	10	2936	58.56	0.131605434251166	-0.189552283426114
4	A	26	50	20120615	10	2938	58.6	0.130779887084130	-0.189154535861697
4	A	26	50	20120615	10	2940	58.64	0.129166127988108	-0.189419135219217
4	A	26	50	20120615	10	2942	58.68	0.128251768209354	-0.188818872272668
4	A	26	50	20120615	10	2944	58.72	0.126957762799783	-0.18879058800142
4	A	26	50	20120615	10	2946	58.76	0.126299163543787	-0.187678591877326
4	A	26	50	20120615	10	2948	58.8	0.125825189868357	-0.18676663626163
4	A	26	50	20120615	10	2950	58.84	0.124682151756569	-0.185856236280852
4	A	26	50	20120615	10	2952	58.88	0.124012238792073	-0.184877176231621
4	A	26	50	20120615	10	2954	58.92	0.122682241647338	-0.182756492284165
4	A	26	50	20120615	10	2956	58.96	0.121691160782828	-0.18158099797112
4	A	26	50	20120615	10	2958	59	0.120812934160595	-0.180398715432976
4	A	26	50	20120615	10	2960	59.04	0.120308696314930	-0.179669759052251
4	A	26	50	20120615	10	2962	59.08	0.120489079254811	-0.179240474525393
4	A	26	50	20120615	10	2964	59.12	0.120478472653092	-0.178073041229654
4	A	26	50	20120615	10	2966	59.16	0.120658926303652	-0.177216593496281
4	A	26	50	20120615	10	2968	59.2	0.120517929211484	-0.176582601556269
4	A	26	50	20120615	10	2970	59.24	0.120883149863966	-0.175455119793667
4	A	26	50	20120615	10	2972	59.28	0.121268523059713	-0.174413551504979
4	A	26	50	20120615	10	2974	59.32	0.121480513672712	-0.173098474313328
4	A	26	50	20120615	10	2976	59.36	0.122150143794495	-0.171315858117957
4	A	26	50	20120615	10	2978	59.4	0.122887019771171	-0.170331494767867
4	A	26	50	20120615	10	2980	59.44	0.123502131960124	-0.169214336764271
4	A	26	50	20120615	10	2982	59.48	0.124099495768871	-0.167625609248301
4	A	26	50	20120615	10	2984	59.52	0.125180520615950	-0.16626315590231
4	A	26	50	20120615	10	2986	59.56	0.124982530717217	-0.165352402368142
4	A	26	50	20120615	10	2988	59.6	0.125228321034357	-0.164559311402363
4	A	26	50	20120615	10	2990	59.64	0.125098071965262	-0.164051750154828
4	A	26	50	20120615	10	2992	59.68	0.124831492708756	-0.162270548173019
4	A	26	50	20120615	10	2994	59.72	0.124729174357517	-0.16182698008918
4	A	26	50	20120615	10	2996	59.76	0.123849745653756	-0.159804442562953
4	A	26	50	20120615	10	2998	59.8	0.123246159305336	-0.159481719028019
4	A	26	50	20120615	10	3000	59.84	0.122297009872949	-0.158924731016478
4	A	26	50	20120615	10	3002	59.88	0.121211883806539	-0.15763963515235
4	A	26	50	20120615	10	3004	59.92	0.120006408165972	-0.157114113392572
4	A	26	50	20120615	10	3006	59.96	0.118943485252493	-0.156488465312578
4	A	26	50	20120615	10	3008	60	0.117490946502580	-0.156785591582033
4	A	26	50	20120615	10	3010	60.04	0.117677127718067	-0.156043624436534
4	A	26	50	20120615	10	3012	60.08	0.115689804109542	-0.156304193285401
4	A	26	50	20120615	10	3014	60.12	0.114165918285406	-0.155479070382434
4	A	26	50	20120615	10	3016	60.16	0.112609010574590	-0.155350235526902
4	A	26	50	20120615	10	3018	60.2	0.111237576972478	-0.155496960183998
4	A	26	50	20120615	10	3020	60.24	0.109880144084635	-0.155037128644193
4	A	26	50	20120615	10	3022	60.28	0.108439131175254	-0.1546467349903
4	A	26	50	20120615	10	3024	60.32	0.107599300451239	-0.154712990895697
4	A	26	50	20120615	10	3026	60.36	0.105625836135626	-0.154570791722
4	A	26	50	20120615	10	3028	60.4	0.103507414929869	-0.154227067115666
4	A	26	50	20120615	10	3030	60.44	0.101986216111502	-0.153626945590473
4	A	26	50	20120615	10	3032	60.48	0.0999402733508171	-0.153616621831467
4	A	26	50	20120615	10	3034	60.52	0.0977396863370865	-0.153410217362039
4	A	26	50	20120615	10	3036	60.56	0.096107683886108	-0.153082119815568
4	A	26	50	20120615	10	3038	60.6	0.0945149965721633	-0.152581771057201
4	A	26	50	20120615	10	3040	60.64	0.0926121722239903	-0.153223116907737
4	A	26	50	20120615	10	3042	60.68	0.0901967661701352	-0.153252744681869
4	A	26	50	20120615	10	3044	60.72	0.0884562228282445	-0.153685140478564
4	A	26	50	20120615	10	3046	60.76	0.0864495952045933	-0.153119313632259
4	A	26	50	20120615	10	3048	60.8	0.0843509022780316	-0.15347145280929
4	A	26	50	20120615	10	3050	60.84	0.0825511033878775	-0.154079069666363
4	A	26	50	20120615	10	3052	60.88	0.0801002005736069	-0.153967417505614
4	A	26	50	20120615	10	3054	60.92	0.0782115890717357	-0.15491133434782
4	A	26	50	20120615	10	3056	60.96	0.076968071086341	-0.154551134153483
4	A	26	50	20120615	10	3058	61	0.07500804179957	-0.1555848535569
4	A	26	50	20120615	10	3060	61.04	0.073578978994792	-0.155859918094782
4	A	26	50	20120615	10	3062	61.08	0.0722162428060893	-0.157033149666126
4	A	26	50	20120615	10	3064	61.12	0.0706834474365112	-0.157628321443851
4	A	26	50	20120615	10	3066	61.16	0.068987876085904	-0.158423038755227
4	A	26	50	20120615	10	3068	61.2	0.0672074519215544	-0.158779349862266
4	A	26	50	20120615	10	3070	61.24	0.0654097036410657	-0.159547550669347
4	A	26	50	20120615	10	3072	61.28	0.0627741752462272	-0.160532691836897
4	A	26	50	20120615	10	3074	61.32	0.060530313297488	-0.161650839789987
4	A	26	50	20120615	10	3076	61.36	0.0585151296817844	-0.162092003710769
4	A	26	50	20120615	10	3078	61.4	0.0559500291223521	-0.1629996459751
4	A	26	50	20120615	10	3080	61.44	0.0542770851887428	-0.163077357010353
4	A	26	50	20120615	10	3082	61.48	0.0518836701557826	-0.164535976878584
4	A	26	50	20120615	10	3084	61.52	0.0507368843780543	-0.165729431703871
4	A	26	50	20120615	10	3086	61.56	0.0495901693110041	-0.166647044173817
4	A	26	50	20120615	10	3088	61.6	0.0488866687744015	-0.168488986628129
4	A	26	50	20120615	10	3090	61.64	0.0482308979455291	-0.169611447932585
4	A	26	50	20120615	10	3092	61.68	0.0477798345298103	-0.172114535227307
4	A	26	50	20120615	10	3094	61.72	0.0467620250289703	-0.174495646602275
4	A	26	50	20120615	10	3096	61.76	0.0454340077832239	-0.175662443501911
4	A	26	50	20120615	10	3098	61.8	0.0442161577739863	-0.17783488766575
4	A	26	50	20120615	10	3100	61.84	0.043127213330959	-0.179565885066095
4	A	26	50	20120615	10	3102	61.88	0.0416456832030169	-0.181021959349914
4	A	26	50	20120615	10	3104	61.92	0.0403560618554889	-0.182426131995994
4	A	26	50	20120615	10	3106	61.96	0.0395713854604062	-0.183280104855633
4	A	26	50	20120615	10	3108	62	0.0381773244412969	-0.185427941703488
4	A	26	50	20120615	10	3110	62.04	0.037006921297077	-0.186407426016787
4	A	26	50	20120615	10	3112	62.08	0.035937210158498	-0.187570475250483
4	A	26	50	20120615	10	3114	62.12	0.0348984702969349	-0.189334706669543
4	A	26	50	20120615	10	3116	62.16	0.0332855597290484	-0.19116257769891
4	A	26	50	20120615	10	3118	62.2	0.0319180152142336	-0.193350366079902
4	A	26	50	20120615	10	3120	62.24	0.0305879473588217	-0.195934841365139
4	A	26	50	20120615	10	3122	62.28	0.0294021292867719	-0.198011613981483
4	A	26	50	20120615	10	3124	62.32	0.0280225639566769	-0.200412241503612
4	A	26	50	20120615	10	3126	62.36	0.0271931277023451	-0.202797312676554
4	A	26	50	20120615	10	3128	62.4	0.026430866592226	-0.204700844131508
4	A	26	50	20120615	10	3130	62.44	0.0265991580061484	-0.206262135904368
4	A	26	50	20120615	10	3132	62.48	0.0261331746373465	-0.207971212994496
4	A	26	50	20120615	10	3134	62.52	0.0258842730503688	-0.210567709095013
4	A	26	50	20120615	10	3136	62.56	0.0253468718966670	-0.213335325036577
4	A	26	50	20120615	10	3138	62.6	0.0251283759012804	-0.21545876670048
4	A	26	50	20120615	10	3140	62.64	0.0250824139605033	-0.216631856850469
4	A	26	50	20120615	10	3142	62.68	0.0254593018748757	-0.218118902411304
4	A	26	50	20120615	10	3144	62.72	0.0260412507557922	-0.220202746095461
4	A	26	50	20120615	10	3146	62.76	0.0267533072844471	-0.222536905580158
4	A	26	50	20120615	10	3148	62.8	0.027060191627482	-0.225974858750287
4	A	26	50	20120615	10	3150	62.84	0.0277086085458301	-0.227884754166271
4	A	26	50	20120615	10	3152	62.88	0.0287445199802684	-0.230426803044637
4	A	26	50	20120615	10	3154	62.92	0.0289658444027798	-0.232514889369481
4	A	26	50	20120615	10	3156	62.96	0.0294070790342402	-0.235114213897123
4	A	26	50	20120615	10	3158	63	0.0294473841207678	-0.237332407869705
4	A	26	50	20120615	10	3160	63.04	0.0300802446899298	-0.240418928969584
4	A	26	50	20120615	10	3162	63.08	0.0298978111403836	-0.242360644190722
4	A	26	50	20120615	10	3164	63.12	0.0304076351296191	-0.244155988308155
4	A	26	50	20120615	10	3166	63.16	0.0303871290329647	-0.246276601544934
4	A	26	50	20120615	10	3168	63.2	0.0310645373293414	-0.248233873115258
4	A	26	50	20120615	10	3170	63.24	0.031601231376262	-0.249991033466507
4	A	26	50	20120615	10	3172	63.28	0.0316337582881966	-0.251055936278973
4	A	26	50	20120615	10	3174	63.32	0.0313410160807854	-0.252058613694696
4	A	26	50	20120615	10	3176	63.36	0.0309591784189446	-0.252781276825069
4	A	26	50	20120615	10	3178	63.4	0.030392078780433	-0.253891434471532
4	A	26	50	20120615	10	3180	63.44	0.030350359480343	-0.254674201678305
4	A	26	50	20120615	10	3182	63.48	0.0309372581087279	-0.254855221014289
4	A	26	50	20120615	10	3184	63.52	0.031684669976442	-0.254824815422698
4	A	26	50	20120615	10	3186	63.56	0.0319201365345772	-0.254875020004162
4	A	26	50	20120615	10	3188	63.6	0.0316281014339471	-0.257161096227738
4	A	26	50	20120615	10	3190	63.64	0.0315474912608919	-0.256968763183255
4	A	26	50	20120615	10	3192	63.68	0.0312752551501351	-0.259070991643723
4	A	26	50	20120615	10	3194	63.72	0.0314308186419961	-0.260680366677704
4	A	26	50	20120615	10	3196	63.76	0.0313954633029368	-0.261840021798849
4	A	26	50	20120615	10	3198	63.8	0.0309393794290714	-0.262994727172527
4	A	26	50	20120615	10	3200	63.84	0.029808008579173	-0.264517835179203
4	A	26	50	20120615	10	3202	63.88	0.0295074881971687	-0.265063014507498
4	A	26	50	20120615	10	3204	63.92	0.0285069321017897	-0.26577365682259
4	A	26	50	20120615	10	3206	63.96	0.0283216701251188	-0.268193376227811
4	A	26	50	20120615	10	3208	64	0.0286957296123665	-0.26896765815321
4	A	26	50	20120615	10	3210	64.04	0.0297408334349602	-0.269087866306012
4	A	26	50	20120615	10	3212	64.08	0.0303630874024044	-0.270042460460613
4	A	26	50	20120615	10	3214	64.12	0.031131005366773	-0.271924778712132
4	A	26	50	20120615	10	3216	64.16	0.0322439914403606	-0.271909222362946
4	A	26	50	20120615	10	3218	64.2	0.0319180152142336	-0.273360912584722
4	A	26	50	20120615	10	3220	64.24	0.034356826502546	-0.276190046816249
4	A	26	50	20120615	10	3222	64.28	0.03624833714222	-0.277876496489379
4	A	26	50	20120615	10	3224	64.32	0.0376540654232189	-0.278283789995343
4	A	26	50	20120615	10	3226	64.36	0.0385485555014198	-0.279712852800121
4	A	26	50	20120615	10	3228	64.4	0.0385994671896653	-0.279936298542976
4	A	26	50	20120615	10	3230	64.44	0.0385563336760129	-0.279784270585021
4	A	26	50	20120615	10	3232	64.48	0.0383477371755629	-0.280048021414403
4	A	26	50	20120615	10	3234	64.52	0.0383668290586549	-0.280810989631303
4	A	26	50	20120615	10	3236	64.56	0.0384226904943687	-0.281327884688351
4	A	26	50	20120615	10	3238	64.6	0.0387338174780907	-0.281593756838077
4	A	26	50	20120615	10	3240	64.64	0.039129090168774	-0.282484004275591
4	A	26	50	20120615	10	3242	64.68	0.0396954827005044	-0.283054639448008
4	A	26	50	20120615	10	3244	64.72	0.0392627333504183	-0.283669822347641
4	A	26	50	20120615	10	3246	64.76	0.0389607987548516	-0.28427722707268
4	A	26	50	20120615	10	3248	64.8	0.0382126797803563	-0.286037922957834
4	A	26	50	20120615	10	3250	64.84	0.0376639649181555	-0.28731071516397
4	A	26	50	20120615	10	3252	64.88	0.037961656873035	-0.289832965052463
4	A	26	50	20120615	10	3254	64.92	0.0384757235029576	-0.290905646039523
4	A	26	50	20120615	10	3256	64.96	0.0388427119223935	-0.29219753012875
