# Supplementary material for: How Do Ants Make Sense of Gravity? A Boltzmann Walker Analysis of Lasius niger Trajectories on Various Inclines
Source: PLoS One. 2013 Oct 29;8(10):e76531. doi: 10.1371/journal.pone.0076531 (PMC3812222; doi:10.1371/journal.pone.0076531)
Supplement: Dataset S4 — Trajectories for . (ZIP) [file pone.0076531.s008.zip › Incline4/4-A-26-50-20120615-11.txt]

Pente	Colonie	Temperature	Humidite	Date	Indiv	Frame	Time	X	Y
4	A	26	50	20120615	11	14	0	0	0
4	A	26	50	20120615	11	16	0.04	-0.00160016850368954	0.0005190163773909
4	A	26	50	20120615	11	18	0.08	-0.00412041020892338	0.0010094373565506
4	A	26	50	20120615	11	20	0.12	-0.0059239072675431	0.00217550593620195
4	A	26	50	20120615	11	22	0.16	-0.00670037415289624	0.00339306603165925
4	A	26	50	20120615	11	24	0.2	-0.00670128702775075	0.00392064617927713
4	A	26	50	20120615	11	26	0.24	-0.00640270341122014	0.00332622322763369
4	A	26	50	20120615	11	28	0.28	-0.00662498242788613	0.00225347860096339
4	A	26	50	20120615	11	30	0.32	-0.00696383506849853	0.00170703355153023
4	A	26	50	20120615	11	32	0.36	-0.00729317005183617	0.000581849885967101
4	A	26	50	20120615	11	34	0.4	-0.0070197106463479	-0.000296468660148100
4	A	26	50	20120615	11	36	0.44	-0.00699414166514018	-0.0014853697177639
4	A	26	50	20120615	11	38	0.48	-0.00659226459712062	-0.0025786557964277
4	A	26	50	20120615	11	40	0.52	-0.00643882242560315	-0.0042598728793768
4	A	26	50	20120615	11	42	0.56	-0.00592809333968772	-0.0045267915471391
4	A	26	50	20120615	11	44	0.6	-0.00581736748882173	-0.0074430342630409
4	A	26	50	20120615	11	46	0.64	-0.00627089163613916	-0.0088835663398097
4	A	26	50	20120615	11	48	0.68	-0.00629237354015161	-0.0098697115989881
4	A	26	50	20120615	11	50	0.72	-0.00711134461412186	-0.0111784248296082
4	A	26	50	20120615	11	52	0.76	-0.00753433589062766	-0.0120268115456758
4	A	26	50	20120615	11	54	0.8	-0.00656708452464258	-0.0108096686432194
4	A	26	50	20120615	11	56	0.84	-0.0067244864941347	-0.0101408870495732
4	A	26	50	20120615	11	58	0.88	-0.00568899932376512	-0.0099257851667362
4	A	26	50	20120615	11	60	0.92	-0.00513554684613041	-0.0089531597892141
4	A	26	50	20120615	11	62	0.96	-0.00434351654052336	-0.0086446491005824
4	A	26	50	20120615	11	64	1	-0.00363605620594622	-0.0083071470339221
4	A	26	50	20120615	11	66	1.04	-0.00322444934861753	-0.007175988316058
4	A	26	50	20120615	11	68	1.08	-0.00304123798161210	-0.0064982264662907
4	A	26	50	20120615	11	70	1.12	-0.00155164683636452	-0.0058639516835663
4	A	26	50	20120615	11	72	1.16	-0.000601012479737317	-0.0053692597794482
4	A	26	50	20120615	11	74	1.2	0.00047506261987237	-0.0048151709057104
4	A	26	50	20120615	11	76	1.24	0.00183440469602538	-0.0039741381001672
4	A	26	50	20120615	11	78	1.28	0.00240235286267442	-0.0035590664196106
4	A	26	50	20120615	11	80	1.32	0.00291535883242526	-0.0033897143455165
4	A	26	50	20120615	11	82	1.36	0.00401504422745877	-0.0026739879326673
4	A	26	50	20120615	11	84	1.4	0.00430221443343425	-0.0025312089314101
4	A	26	50	20120615	11	86	1.44	0.00457800022023262	-0.0020650699991163
4	A	26	50	20120615	11	88	1.48	0.00374500721879144	-0.0022483732900033
4	A	26	50	20120615	11	90	1.52	0.00348363226819364	-0.0018586443164845
4	A	26	50	20120615	11	92	1.56	0.00303737717858681	-0.001459058274436
4	A	26	50	20120615	11	94	1.6	0.00266024884790878	-0.0016749662590035
4	A	26	50	20120615	11	96	1.64	0.00194264153102161	-0.0012678495297353
4	A	26	50	20120615	11	98	1.68	0.00142481309302308	3.74059487250056e-06
4	A	26	50	20120615	11	100	1.72	0.000843260191904017	0.00114717468645797
4	A	26	50	20120615	11	102	1.76	0.00116077942092802	0.00260102865498439
4	A	26	50	20120615	11	104	1.8	0.000586905699452646	0.00440861986186718
4	A	26	50	20120615	11	106	1.84	0.00110220976624234	0.0056031848448003
4	A	26	50	20120615	11	108	1.88	0.00124432408712521	0.00718877280666177
4	A	26	50	20120615	11	110	1.92	0.00156124086117165	0.00806202705401015
4	A	26	50	20120615	11	112	1.96	0.00162925859382483	0.00930659975987963
4	A	26	50	20120615	11	114	2	0.00151697031981512	0.0109003338747031
4	A	26	50	20120615	11	116	2.04	0.000823312228774135	0.0120389318367379
4	A	26	50	20120615	11	118	2.08	-0.000410800755598136	0.0128783943843943
4	A	26	50	20120615	11	120	2.12	-0.00122730826954275	0.0134615906016729
4	A	26	50	20120615	11	122	2.16	-0.00126082088833030	0.0135235232562099
4	A	26	50	20120615	11	124	2.2	-0.00112657878724238	0.0128393882530237
4	A	26	50	20120615	11	126	2.24	-0.00105520625717653	0.0127969448755898
4	A	26	50	20120615	11	128	2.28	-0.000553497732468705	0.0125300283291478
4	A	26	50	20120615	11	130	2.32	-0.000363368032716142	0.0128105121334004
4	A	26	50	20120615	11	132	2.36	0.000752926239947264	0.0120604708891204
4	A	26	50	20120615	11	134	2.4	0.000960127972271404	0.0125455832641204
4	A	26	50	20120615	11	136	2.44	0.00144815398076327	0.012336496738671
4	A	26	50	20120615	11	138	2.48	0.00181914745300772	0.0122210375150117
4	A	26	50	20120615	11	140	2.52	0.00247849765640649	0.0123968511308724
4	A	26	50	20120615	11	142	2.56	0.00278186414320505	0.0120571676397921
4	A	26	50	20120615	11	144	2.6	0.00369640069865267	0.0115950521450832
4	A	26	50	20120615	11	146	2.64	0.0041981919548539	0.0113141893315959
4	A	26	50	20120615	11	148	2.68	0.00505449119580299	0.0110361903005725
4	A	26	50	20120615	11	150	2.72	0.00666255808223838	0.0107426632046341
4	A	26	50	20120615	11	152	2.76	0.00664221462014364	0.0109014016059427
4	A	26	50	20120615	11	154	2.8	0.0068898009885083	0.0101775929625845
4	A	26	50	20120615	11	156	2.84	0.00696213801222368	0.0101233861567387
4	A	26	50	20120615	11	158	2.88	0.00720644340512364	0.00977249148764273
4	A	26	50	20120615	11	160	2.92	0.00703740245801318	0.0099367099665055
4	A	26	50	20120615	11	162	2.96	0.00734573636994957	0.0087022924453847
4	A	26	50	20120615	11	164	3	0.00729942087578186	0.00757261865176107
4	A	26	50	20120615	11	166	3.04	0.00773409355631285	0.00649956996917486
4	A	26	50	20120615	11	168	3.08	0.0079352512934248	0.00510866264630967
4	A	26	50	20120615	11	170	3.12	0.00806555834527542	0.00354338420541745
4	A	26	50	20120615	11	172	3.16	0.00857379275846681	0.00131285263371711
4	A	26	50	20120615	11	174	3.2	0.00847827394603701	-0.0003907684204871
4	A	26	50	20120615	11	176	3.24	0.00867501933683435	-0.0015895689730396
4	A	26	50	20120615	11	178	3.28	0.00833145736505924	-0.0026893109366156
4	A	26	50	20120615	11	180	3.32	0.00747003867101436	-0.0038436132594279
4	A	26	50	20120615	11	182	3.36	0.00675009083068146	-0.0048417369074796
4	A	26	50	20120615	11	184	3.4	0.00644250645193312	-0.0056355279089718
4	A	26	50	20120615	11	186	3.44	0.0060361816822599	-0.0065993356649325
4	A	26	50	20120615	11	188	3.48	0.00654041952792403	-0.007171738604303
4	A	26	50	20120615	11	190	3.52	0.00744069373959511	-0.0066162496591385
4	A	26	50	20120615	11	192	3.56	0.00831380090873302	-0.0077349208712469
4	A	26	50	20120615	11	194	3.6	0.00930356655463107	-0.0090709708500276
4	A	26	50	20120615	11	196	3.64	0.00938076847300102	-0.0096588735700417
4	A	26	50	20120615	11	198	3.68	0.01014115575015	-0.0112037958209171
4	A	26	50	20120615	11	200	3.72	0.0100881863811713	-0.0129096980015975
4	A	26	50	20120615	11	202	3.76	0.0092990481422993	-0.0128754811044559
4	A	26	50	20120615	11	204	3.8	0.00870189646558725	-0.0131793248883317
4	A	26	50	20120615	11	206	3.84	0.00742613441097048	-0.0130046695133787
4	A	26	50	20120615	11	208	3.88	0.00560045541262494	-0.0137160896459305
4	A	26	50	20120615	11	210	3.92	0.00475687702266938	-0.0141864570767757
4	A	26	50	20120615	11	212	3.96	0.00354751229480603	-0.0141911946922097
4	A	26	50	20120615	11	214	4	0.00332986482755681	-0.014444056077162
4	A	26	50	20120615	11	216	4.04	0.00258344290933630	-0.0147701737246452
4	A	26	50	20120615	11	218	4.08	0.00171341872576437	-0.0139295651831707
4	A	26	50	20120615	11	220	4.12	0.000910923239795754	-0.0135145642132923
4	A	26	50	20120615	11	222	4.16	0.000635646569879833	-0.0131617886401583
4	A	26	50	20120615	11	224	4.2	0.000704660191723641	-0.012457227443384
4	A	26	50	20120615	11	226	4.24	0.000302033590516022	-0.0111363519761276
4	A	26	50	20120615	11	228	4.28	0.00080613001482391	-0.0108026682860856
4	A	26	50	20120615	11	230	4.32	0.000993725443872703	-0.0101490894882349
4	A	26	50	20120615	11	232	4.36	0.000992169808954094	-0.0100421749429195
4	A	26	50	20120615	11	234	4.4	0.000792341432590772	-0.0090088090928935
4	A	26	50	20120615	11	236	4.44	0.000728772532962102	-0.0092512760081624
4	A	26	50	20120615	11	238	4.48	0.000348914770108689	-0.0088643471774971
4	A	26	50	20120615	11	240	4.52	0.000155591776132287	-0.0083730493859287
4	A	26	50	20120615	11	242	4.56	5.3768399641425e-05	-0.0079336532320993
4	A	26	50	20120615	11	244	4.6	-0.000549605816745059	-0.0078698014897582
4	A	26	50	20120615	11	246	4.64	-0.000376859630101183	-0.0076848930664779
4	A	26	50	20120615	11	248	4.68	-0.000783516739961566	-0.0072526386911386
4	A	26	50	20120615	11	250	4.72	-0.00105356081969671	-0.0067331273390008
4	A	26	50	20120615	11	252	4.76	-0.00155009120144590	-0.0057901297356104
4	A	26	50	20120615	11	254	4.8	-0.00177919379855035	-0.0053295203783455
4	A	26	50	20120615	11	256	4.84	-0.00145788447717918	-0.0049896848593073
4	A	26	50	20120615	11	258	4.88	-0.00146771326143767	-0.005002624913403
4	A	26	50	20120615	11	260	4.92	-0.00132791825079709	-0.0048418995420393
4	A	26	50	20120615	11	262	4.96	-0.00169920587946253	-0.003989779302167
4	A	26	50	20120615	11	264	5	-0.00150144932596808	-0.0031340881730497
4	A	26	50	20120615	11	266	5.04	-0.00159863408197436	-0.0019944866002182
4	A	26	50	20120615	11	268	5.08	-0.00167060341016353	-0.0020837376181396
4	A	26	50	20120615	11	270	5.12	-0.00150840725669496	-0.0010732678856884
4	A	26	50	20120615	11	272	5.16	-0.00165761385859313	-0.0009224349381935
4	A	26	50	20120615	11	274	5.2	-0.00170291111899594	0.0001298672314327
4	A	26	50	20120615	11	276	5.24	-0.00151281253194175	0.000130899607333200
4	A	26	50	20120615	11	278	5.28	-0.00171042059301214	0.00140376252414714
4	A	26	50	20120615	11	280	5.32	-0.00178260912430348	0.00226778337114679
4	A	26	50	20120615	11	282	5.36	-0.00209008036596682	0.00297174352715706
4	A	26	50	20120615	11	284	5.4	-0.00179750786418308	0.00331268213277396
4	A	26	50	20120615	11	286	5.44	-0.00170332124092903	0.00294962522704154
4	A	26	50	20120615	11	288	5.48	-0.00188313849538477	0.00376436780246031
4	A	26	50	20120615	11	290	5.52	-0.00192356379006520	0.00426507718528631
4	A	26	50	20120615	11	292	5.56	-0.00189226724392989	0.0048070745330658
4	A	26	50	20120615	11	294	5.6	-0.00183217023859684	0.00498199153752792
4	A	26	50	20120615	11	296	5.64	-0.00202085461208866	0.00619449581949974
4	A	26	50	20120615	11	298	5.68	-0.00164166860067738	0.00721581964104215
4	A	26	50	20120615	11	300	5.72	-0.00218812425671225	0.00784594017142701
4	A	26	50	20120615	11	302	5.76	-0.00226359376346829	0.00802741912681854
4	A	26	50	20120615	11	304	5.8	-0.00230633907549779	0.00873569334130083
4	A	26	50	20120615	11	306	5.84	-0.00246147406064943	0.00950646377442473
4	A	26	50	20120615	11	308	5.88	-0.00371909175526096	0.0102342463578932
4	A	26	50	20120615	11	310	5.92	-0.00370362732995641	0.0107094857544608
4	A	26	50	20120615	11	312	5.96	-0.00386715991524142	0.0108384973866883
4	A	26	50	20120615	11	314	6	-0.00254040839063329	0.0107697878207604
4	A	26	50	20120615	11	316	6.04	-0.00237632426205895	0.0109330799897398
4	A	26	50	20120615	11	318	6.08	-0.00181350969064133	0.0107116141458722
4	A	26	50	20120615	11	320	6.12	-0.00171093678096241	0.0107427834127869
4	A	26	50	20120615	11	322	6.16	-0.00200737079287821	0.0103772523404271
4	A	26	50	20120615	11	324	6.2	-0.00162315159539844	0.0106460603975087
4	A	26	50	20120615	11	326	6.24	-0.00161796920979913	0.0100455506706929
4	A	26	50	20120615	11	328	6.28	-0.00158785423909517	0.0103018422306407
4	A	26	50	20120615	11	330	6.32	-0.00105607034166314	0.0104293788381226
4	A	26	50	20120615	11	332	6.36	-0.000802793177923491	0.00990245135006378
4	A	26	50	20120615	11	334	6.4	-0.000287597298471318	0.0101669764613718
4	A	26	50	20120615	11	336	6.44	-0.00065202033450499	0.00996829359799397
4	A	26	50	20120615	11	338	6.48	-0.000565862908751316	0.0111332428276107
4	A	26	50	20120615	11	340	6.52	-0.000246302898846125	0.0110148264126818
4	A	26	50	20120615	11	342	6.56	-0.000804514982935682	0.0114828144999191
4	A	26	50	20120615	11	344	6.6	-0.00127671382034425	0.0114517032157604
4	A	26	50	20120615	11	346	6.64	-0.00123820195661371	0.0110488899383626
4	A	26	50	20120615	11	348	6.68	-0.00188923304873182	0.0106393683389316
4	A	26	50	20120615	11	350	6.72	-0.00199875045410877	0.0106832379507432
4	A	26	50	20120615	11	352	6.76	-0.00236612071120643	0.0109369054374261
4	A	26	50	20120615	11	354	6.8	-0.00232641666544280	0.0107701625873545
4	A	26	50	20120615	11	356	6.84	-0.00252722792023197	0.0110716941320558
4	A	26	50	20120615	11	358	6.88	-0.00355881893223721	0.0104641833409994
4	A	26	50	20120615	11	360	6.92	-0.00404316586414656	0.0108854846322982
4	A	26	50	20120615	11	362	6.96	-0.00391184906381241	0.0107272836321433
4	A	26	50	20120615	11	364	7	-0.00391133994692995	0.0106286280940322
4	A	26	50	20120615	11	366	7.04	-0.00418417709845079	0.0107209408843161
4	A	26	50	20120615	11	368	7.08	-0.00477070096024159	0.0108559770663193
4	A	26	50	20120615	11	370	7.12	-0.00493518106861339	0.0110277828009441
4	A	26	50	20120615	11	372	7.16	-0.00515793384682278	0.0107593650668057
4	A	26	50	20120615	11	374	7.2	-0.00529111740905927	0.0110699617204419
4	A	26	50	20120615	11	376	7.24	-0.00566994986707996	0.0116759593029866
4	A	26	50	20120615	11	378	7.28	-0.00603659180419299	0.0117790766848870
4	A	26	50	20120615	11	380	7.32	-0.00602227996294178	0.0116362411150874
4	A	26	50	20120615	11	382	7.36	-0.00660201559963319	0.0121650084949909
4	A	26	50	20120615	11	384	7.4	-0.00695102936469125	0.0119615738740435
4	A	26	50	20120615	11	386	7.44	-0.00712300480494363	0.0123799477432681
4	A	26	50	20120615	11	388	7.48	-0.00699489826939606	0.0116666254934749
4	A	26	50	20120615	11	390	7.52	-0.00710494529775213	0.0113272495938445
4	A	26	50	20120615	11	392	7.56	-0.00666875233764157	0.0110994692864208
4	A	26	50	20120615	11	394	7.6	-0.00659358688680145	0.0114269021525171
4	A	26	50	20120615	11	396	7.64	-0.00656679461086229	0.0111583924944971
4	A	26	50	20120615	11	398	7.68	-0.0064452853815832	0.0107082624597294
4	A	26	50	20120615	11	400	7.72	-0.00657542131359277	0.0105795265991466
4	A	26	50	20120615	11	402	7.76	-0.00673376373510387	0.0105143667092602
4	A	26	50	20120615	11	404	7.8	-0.00625662929236262	0.00950079277803961
4	A	26	50	20120615	11	406	7.84	-0.00637944666918692	0.00928719703264659
4	A	26	50	20120615	11	408	7.88	-0.0067765154110944	0.0099457680043725
4	A	26	50	20120615	11	410	7.92	-0.00699149708577856	0.00926847991614858
4	A	26	50	20120615	11	412	7.96	-0.00728498882637785	0.00905934601454485
4	A	26	50	20120615	11	414	8	-0.00741806632259714	0.00847796281905327
4	A	26	50	20120615	11	416	8.04	-0.00778576891988197	0.00828968149642673
4	A	26	50	20120615	11	418	8.08	-0.00774688511798452	0.0080930138873753
4	A	26	50	20120615	11	420	8.12	-0.0086356547023257	0.0073497527364667
4	A	26	50	20120615	11	422	8.16	-0.00966508196758051	0.00661055037848209
4	A	26	50	20120615	11	424	8.2	-0.0101625174460096	0.00530989816516756
4	A	26	50	20120615	11	426	8.24	-0.0110318274517325	0.00528358672183961
4	A	26	50	20120615	11	428	8.28	-0.0117017757715677	0.00497461641380014
4	A	26	50	20120615	11	430	8.32	-0.0127997853235298	0.00449210088845407
4	A	26	50	20120615	11	432	8.36	-0.0133801785695278	0.00434092145863638
4	A	26	50	20120615	11	434	8.4	-0.013778194834522	0.00478348545084542
4	A	26	50	20120615	11	436	8.44	-0.0129562751252742	0.00482734728448242
4	A	26	50	20120615	11	438	8.48	-0.0127004863182478	0.0049866301580125
4	A	26	50	20120615	11	440	8.52	-0.0121403587525987	0.00469817301769526
4	A	26	50	20120615	11	442	8.56	-0.0116688528798357	0.00384214247732301
4	A	26	50	20120615	11	444	8.6	-0.0106280906928785	0.00389089041881802
4	A	26	50	20120615	11	446	8.64	-0.0102707825652771	0.0032737912598087
4	A	26	50	20120615	11	448	8.68	-0.00972601335891535	0.00238282257337803
4	A	26	50	20120615	11	450	8.72	-0.00896589478234325	0.00142612831163607
4	A	26	50	20120615	11	452	8.76	-0.00860628855770303	0.0006138323256802
4	A	26	50	20120615	11	454	8.8	-0.0086245743390645	-0.000153901790925301
4	A	26	50	20120615	11	456	8.84	-0.00809540390829575	-0.0017195493415573
4	A	26	50	20120615	11	458	8.88	-0.00827877790986085	-0.000662191358445599
4	A	26	50	20120615	11	460	8.92	-0.00774126361907409	-0.0007550769052223
4	A	26	50	20120615	11	462	8.96	-0.00759775629783228	-0.0009636380503332
4	A	26	50	20120615	11	464	9	-0.007011550634093	-0.0015110942624635
4	A	26	50	20120615	11	466	9.04	-0.00662537133661579	-0.0016141480047536
4	A	26	50	20120615	11	468	9.08	-0.0068126839229521	-0.0015801361685785
4	A	26	50	20120615	11	470	9.12	-0.0065440328435759	-0.0018644850184971
4	A	26	50	20120615	11	472	9.16	-0.0064229973758402	-0.0023952181552523
4	A	26	50	20120615	11	474	9.2	-0.00633014718440258	-0.0027007660664708
4	A	26	50	20120615	11	476	9.24	-0.00658235803111621	-0.0034991744752441
4	A	26	50	20120615	11	478	9.28	-0.00627999917148084	-0.0044745575692129
4	A	26	50	20120615	11	480	9.32	-0.00635664247549365	-0.0052221179293511
4	A	26	50	20120615	11	482	9.36	-0.00668623908834032	-0.0056851880182145
4	A	26	50	20120615	11	484	9.4	-0.00666714720524829	-0.0063365747850436
4	A	26	50	20120615	11	486	9.44	-0.00720703737481983	-0.0073125801329798
4	A	26	50	20120615	11	488	9.48	-0.00684738872377274	-0.0067087250839821
4	A	26	50	20120615	11	490	9.52	-0.00692563008911103	-0.0054339176235199
4	A	26	50	20120615	11	492	9.56	-0.00691701045744837	-0.0048437592328738
4	A	26	50	20120615	11	494	9.6	-0.00668941399778785	-0.0044208174538427
4	A	26	50	20120615	11	496	9.64	-0.00618926322931898	-0.004152484572518
4	A	26	50	20120615	11	498	9.68	-0.0059844497501483	-0.0031782682047383
4	A	26	50	20120615	11	500	9.72	-0.00574285257622029	-0.0020837164049362
4	A	26	50	20120615	11	502	9.76	-0.00549427625836197	-0.0017100387553503
4	A	26	50	20120615	11	504	9.8	-0.00500645036108919	-0.0012473717173522
4	A	26	50	20120615	11	506	9.84	-0.00443640208730003	-0.000501635692709401
4	A	26	50	20120615	11	508	9.88	-0.00428319326102033	0.000219987990694901
4	A	26	50	20120615	11	510	9.92	-0.00373159340315234	0.000332644243073599
4	A	26	50	20120615	11	512	9.96	-0.00361115190511283	0.000631418071328301
4	A	26	50	20120615	11	514	10	-0.00291837110731312	0.001018969155961
4	A	26	50	20120615	11	516	10.04	-0.00286982115571685	0.00139693187264087
4	A	26	50	20120615	11	518	10.08	-0.00362790326475914	0.00122355636096174
4	A	26	50	20120615	11	520	10.12	-0.00381371678471934	0.0016361531677841
4	A	26	50	20120615	11	522	10.16	-0.00412289215372535	0.00161225295857999
4	A	26	50	20120615	11	524	10.2	-0.0047704110464613	0.00220738938096565
4	A	26	50	20120615	11	526	10.24	-0.00478175303923153	0.00249849110064453
4	A	26	50	20120615	11	528	10.28	-0.00503385074886016	0.00291513255825526
4	A	26	50	20120615	11	530	10.32	-0.00499480431240304	0.00259332826213727
4	A	26	50	20120615	11	532	10.36	-0.00490762511735054	0.0034057868826528
4	A	26	50	20120615	11	534	10.4	-0.00503884999380315	0.00444974519226099
4	A	26	50	20120615	11	536	10.44	-0.00507730953163189	0.00399083996233873
4	A	26	50	20120615	11	538	10.48	-0.00452582988191669	0.00438968354226701
4	A	26	50	20120615	11	540	10.52	-0.00419865157426167	0.00528283011758373
4	A	26	50	20120615	11	542	10.56	-0.00407727952369813	0.0061756896075473
4	A	26	50	20120615	11	544	10.6	-0.00355643386106427	0.00690802100893912
4	A	26	50	20120615	11	546	10.64	-0.00274210706443285	0.00727020675911712
4	A	26	50	20120615	11	548	10.68	-0.00250970934972808	0.00811788636840355
4	A	26	50	20120615	11	550	10.72	-0.00180928967737121	0.00879302980176012
4	A	26	50	20120615	11	552	10.76	-0.00116758249526982	0.0095953760881979
4	A	26	50	20120615	11	554	10.8	-8.02764186545457e-05	0.0103429894813447
4	A	26	50	20120615	11	556	10.84	0.000144890422105812	0.0102885535729019
4	A	26	50	20120615	11	558	10.88	0.00067652370579345	0.0106886423678718
4	A	26	50	20120615	11	560	10.92	0.000190414663785382	0.0115957543021170
4	A	26	50	20120615	11	562	10.96	-0.000195142379724395	0.0113362390423537
4	A	26	50	20120615	11	564	11	-0.000684547953546352	0.011081963443839
4	A	26	50	20120615	11	566	11.04	-0.00085587214845326	0.0111322648989323
4	A	26	50	20120615	11	568	11.08	-0.000952464348976905	0.0111348373534022
4	A	26	50	20120615	11	570	11.12	-0.000772036649236967	0.0104884517407045
4	A	26	50	20120615	11	572	11.16	-0.00120028194125901	0.0102998269763143
4	A	26	50	20120615	11	574	11.2	-0.00132142206079833	0.0101011992672655
4	A	26	50	20120615	11	576	11.24	-0.00180316259711223	0.0099983039168943
4	A	26	50	20120615	11	578	11.28	-0.00174959925843735	0.010379993086311
4	A	26	50	20120615	11	580	11.32	-0.00219204940645461	0.00991303320304424
4	A	26	50	20120615	11	582	11.36	-0.00211291920789237	0.0101732718330447
4	A	26	50	20120615	11	584	11.4	-0.00172454858650025	0.0103765657397426
4	A	26	50	20120615	11	586	11.44	-0.00217712450362411	0.0101192347328264
4	A	26	50	20120615	11	588	11.48	-0.00296653922124755	0.0102610810602392
4	A	26	50	20120615	11	590	11.52	-0.00326063200261085	0.00999074706672377
4	A	26	50	20120615	11	592	11.56	-0.00330983249244581	0.00954924373468651
4	A	26	50	20120615	11	594	11.6	-0.00388314052849624	0.00952066247859095
4	A	26	50	20120615	11	596	11.64	-0.00380294047737406	0.00944691124131319
4	A	26	50	20120615	11	598	11.68	-0.00375201464699300	0.00934589396655288
4	A	26	50	20120615	11	600	11.72	-0.00352478446864514	0.00896964810513777
4	A	26	50	20120615	11	602	11.76	-0.00403151981546042	0.00909464478506168
4	A	26	50	20120615	11	604	11.8	-0.00459482229055706	0.00909083347951108
4	A	26	50	20120615	11	606	11.84	-0.00461085947235437	0.00883708114001448
4	A	26	50	20120615	11	608	11.88	-0.00511832879600851	0.00874713008637974
4	A	26	50	20120615	11	610	11.92	-0.00552708601300902	0.00859696181925915
4	A	26	50	20120615	11	612	11.96	-0.00604471646110883	0.00848386716067618
4	A	26	50	20120615	11	614	12	-0.0063276581685328	0.00844524498828777
4	A	26	50	20120615	11	616	12.04	-0.00719184872115994	0.008575656691942
4	A	26	50	20120615	11	618	12.08	-0.00741319435687478	0.00876982114298802
4	A	26	50	20120615	11	620	12.12	-0.00723129820848235	0.00890417143141346
4	A	26	50	20120615	11	622	12.16	-0.00771947058807792	0.00858724617208565
4	A	26	50	20120615	11	624	12.2	-0.00806955915544338	0.00835421206127781
4	A	26	50	20120615	11	626	12.24	-0.0080251811338561	0.0084520049291159
4	A	26	50	20120615	11	628	12.28	-0.00811101682602434	0.00827937895062484
4	A	26	50	20120615	11	630	12.32	-0.00819253916682734	0.00820894404415085
4	A	26	50	20120615	11	632	12.36	-0.0076504569662341	0.00781821097900278
4	A	26	50	20120615	11	634	12.4	-0.0083048489368832	0.0072347418185067
4	A	26	50	20120615	11	636	12.44	-0.00839616470660563	0.00719675604222136
4	A	26	50	20120615	11	638	12.48	-0.00846562380572159	0.00581708464610923
4	A	26	50	20120615	11	640	12.52	-0.00867262931591395	0.00585728366661969
4	A	26	50	20120615	11	642	12.56	-0.00861070797508544	0.00565234290822839
4	A	26	50	20120615	11	644	12.6	-0.00920480495050276	0.00412280022984377
4	A	26	50	20120615	11	646	12.64	-0.00997060159452778	0.00355697338353829
4	A	26	50	20120615	11	648	12.68	-0.0102622053600213	0.00327384075728339
4	A	26	50	20120615	11	650	12.72	-0.0110012238702428	0.00307155872038935
4	A	26	50	20120615	11	652	12.76	-0.0110875757503613	0.0026698655001329
4	A	26	50	20120615	11	654	12.8	-0.011536128937007	0.00288337639271218
4	A	26	50	20120615	11	656	12.84	-0.0113331397933318	0.00315358310700699
4	A	26	50	20120615	11	658	12.88	-0.0116952350338418	0.00291888022419555
4	A	26	50	20120615	11	660	12.92	-0.0111843150290954	0.00284056814817914
4	A	26	50	20120615	11	662	12.96	-0.0110239432111223	0.00288186318420044
4	A	26	50	20120615	11	664	13	-0.0109673181000849	0.00244849158014683
4	A	26	50	20120615	11	666	13.04	-0.0109161801376695	0.0024526493680202
4	A	26	50	20120615	11	668	13.08	-0.0106582205128248	0.00212171632335709
4	A	26	50	20120615	11	670	13.12	-0.0108383425303033	0.00169259513816519
4	A	26	50	20120615	11	672	13.16	-0.0109531828233969	0.0001979189759221
4	A	26	50	20120615	11	674	13.2	-0.0111111019000782	-0.000426080626032799
4	A	26	50	20120615	11	676	13.24	-0.0117445253262379	-0.0011903244635664
4	A	26	50	20120615	11	678	13.28	-0.0120761223441686	-0.0015611673220664
4	A	26	50	20120615	11	680	13.32	-0.0127716297457166	-0.0022590845435247
4	A	26	50	20120615	11	682	13.36	-0.0132509074291116	-0.0025135008562888
4	A	26	50	20120615	11	684	13.4	-0.0137061552906295	-0.0026266254254886
4	A	26	50	20120615	11	686	13.44	-0.0138721042719179	-0.0028838091420623
4	A	26	50	20120615	11	688	13.48	-0.0141984785991627	-0.0035015637890578
4	A	26	50	20120615	11	690	13.52	-0.0146250223094265	-0.0032987486643614
4	A	26	50	20120615	11	692	13.56	-0.0148515454517038	-0.0041021972595604
4	A	26	50	20120615	11	694	13.6	-0.0161861543468645	-0.0047151018611437
4	A	26	50	20120615	11	696	13.64	-0.0172375040436564	-0.0052885421261622
4	A	26	50	20120615	11	698	13.68	-0.0178665822986458	-0.0053398420160305
4	A	26	50	20120615	11	700	13.72	-0.0183245590973644	-0.0051153518764597
4	A	26	50	20120615	11	702	13.76	-0.018933003269372	-0.0053197976601042
4	A	26	50	20120615	11	704	13.8	-0.0190598087284422	-0.0060368534337021
4	A	26	50	20120615	11	706	13.84	-0.0187008459709728	-0.0060392929520971
4	A	26	50	20120615	11	708	13.88	-0.0193338550325588	-0.0060763382763635
4	A	26	50	20120615	11	710	13.92	-0.0185902219434833	-0.0068103547132149
4	A	26	50	20120615	11	712	13.96	-0.018488955767136	-0.0066030394902524
4	A	26	50	20120615	11	714	14	-0.0181769477283646	-0.0066616204586466
4	A	26	50	20120615	11	716	14.04	-0.0181645174982581	-0.0067779953855874
4	A	26	50	20120615	11	718	14.08	-0.0179463092953314	-0.0076499945183992
4	A	26	50	20120615	11	720	14.12	-0.0183258856296859	-0.0082380231034204
4	A	26	50	20120615	11	722	14.16	-0.0183047035389487	-0.0098264366639795
4	A	26	50	20120615	11	724	14.2	-0.0179865054874147	-0.0107875362009682
4	A	26	50	20120615	11	726	14.24	-0.0181707421592529	-0.0116495347225737
4	A	26	50	20120615	11	728	14.28	-0.0183672824890837	-0.0126283472844312
4	A	26	50	20120615	11	730	14.32	-0.0189431431806142	-0.0135606039358153
4	A	26	50	20120615	11	732	14.36	-0.0193271304470697	-0.0142952595971969
4	A	26	50	20120615	11	734	14.4	-0.0191074040858838	-0.0147604934328108
4	A	26	50	20120615	11	736	14.44	-0.0191349600371467	-0.0155299882453014
4	A	26	50	20120615	11	738	14.48	-0.018846255409456	-0.0147257886319902
4	A	26	50	20120615	11	740	14.52	-0.0184703927999163	-0.0145469966823671
4	A	26	50	20120615	11	742	14.56	-0.0180258701219234	-0.0139947816415995
4	A	26	50	20120615	11	744	14.6	-0.0177248830494435	-0.0145534384251437
4	A	26	50	20120615	11	746	14.64	-0.0168910980884074	-0.0153727984078437
4	A	26	50	20120615	11	748	14.68	-0.0161163353303969	-0.0156491923064739
4	A	26	50	20120615	11	750	14.72	-0.0157534905566989	-0.0162533019139128
4	A	26	50	20120615	11	752	14.76	-0.0158009020663774	-0.0164429125972879
4	A	26	50	20120615	11	754	14.8	-0.0153631605424161	-0.0158595919292159
4	A	26	50	20120615	11	756	14.84	-0.0156913217284969	-0.0159542805982846
4	A	26	50	20120615	11	758	14.88	-0.0156122530482246	-0.0154265102389426
4	A	26	50	20120615	11	760	14.92	-0.0148714172735755	-0.0152137418084836
4	A	26	50	20120615	11	762	14.96	-0.014638559939463	-0.0147945052689859
4	A	26	50	20120615	11	764	15	-0.013878886840163	-0.0154509407782326
4	A	26	50	20120615	11	766	15.04	-0.0132160237302753	-0.0153519670420699
4	A	26	50	20120615	11	768	15.08	-0.0125310352492043	-0.0161611234739173
4	A	26	50	20120615	11	770	15.12	-0.0125371163675225	-0.0161438700684563
4	A	26	50	20120615	11	772	15.16	-0.0119123875263442	-0.0159774878428431
4	A	26	50	20120615	11	774	15.2	-0.0114027049584649	-0.0170133992772814
4	A	26	50	20120615	11	776	15.24	-0.0114340297888715	-0.0173385976859491
4	A	26	50	20120615	11	778	15.28	-0.0110541013153399	-0.018079857724667
4	A	26	50	20120615	11	780	15.32	-0.0104453530874164	-0.0185589225689209
4	A	26	50	20120615	11	782	15.36	-0.0103722382462417	-0.0197098095659801
4	A	26	50	20120615	11	784	15.4	-0.0100308470922849	-0.0198806465643148
4	A	26	50	20120615	11	786	15.44	-0.00990604274540546	-0.0190201683222889
4	A	26	50	20120615	11	788	15.48	-0.00974029691589533	-0.0189166478895232
4	A	26	50	20120615	11	790	15.52	-0.00998714789320756	-0.0180827568624699
4	A	26	50	20120615	11	792	15.56	-0.0099714501226652	-0.01771930397694
4	A	26	50	20120615	11	794	15.6	-0.0098698388782087	-0.0173918428265725
4	A	26	50	20120615	11	796	15.64	-0.0099619041811192	-0.0167480928129803
4	A	26	50	20120615	11	798	15.68	-0.0103448732138098	-0.0167660533252224
4	A	26	50	20120615	11	800	15.72	-0.0105371355476144	-0.0164680078169523
4	A	26	50	20120615	11	802	15.76	-0.0107825723113643	-0.016380821550832
4	A	26	50	20120615	11	804	15.8	-0.0106480098909045	-0.0164265713595747
4	A	26	50	20120615	11	806	15.84	-0.0109231451394642	-0.01576224453865
4	A	26	50	20120615	11	808	15.88	-0.0110028360737039	-0.0154579764907054
4	A	26	50	20120615	11	810	15.92	-0.0111473686997784	-0.0155746491096012
4	A	26	50	20120615	11	812	15.96	-0.011384320182154	-0.0152937155854358
4	A	26	50	20120615	11	814	16	-0.0113840373394416	-0.0151363136159436
4	A	26	50	20120615	11	816	16.04	-0.0113488941324166	-0.0149265150339656
4	A	26	50	20120615	11	818	16.08	-0.0111052958462978	-0.0147133223394378
4	A	26	50	20120615	11	820	16.12	-0.0109124678270683	-0.0140546523727626
4	A	26	50	20120615	11	822	16.16	-0.0112648049939979	-0.013596249188655
4	A	26	50	20120615	11	824	16.2	-0.0113260899387233	-0.0131279535806785
4	A	26	50	20120615	11	826	16.24	-0.0112796047389281	-0.0130157640187755
4	A	26	50	20120615	11	828	16.28	-0.011127654562719	-0.0134067162870257
4	A	26	50	20120615	11	830	16.32	-0.0112110790207633	-0.0132148216487473
4	A	26	50	20120615	11	832	16.36	-0.0112400633277242	-0.013015141764808
4	A	26	50	20120615	11	834	16.4	-0.0109538477159033	-0.0125668148523323
4	A	26	50	20120615	11	836	16.44	-0.0108843037639736	-0.0124312978377179
4	A	26	50	20120615	11	838	16.48	-0.0108306060750103	-0.0120105268765051
4	A	26	50	20120615	11	840	16.52	-0.010490508926463	-0.0114685790262003
4	A	26	50	20120615	11	842	16.56	-0.0100085873708131	-0.0109370751430536
4	A	26	50	20120615	11	844	16.6	-0.00979176014743009	-0.0106712312775987
4	A	26	50	20120615	11	846	16.64	-0.00959735528007847	-0.01039583439953
4	A	26	50	20120615	11	848	16.68	-0.0094424281843205	-0.0095557208328022
4	A	26	50	20120615	11	850	16.72	-0.00926926480467571	-0.0090154134702298
4	A	26	50	20120615	11	852	16.76	-0.00923243868351153	-0.0087986710996605
4	A	26	50	20120615	11	854	16.8	-0.00913836519734246	-0.0080975322997071
4	A	26	50	20120615	11	856	16.84	-0.00954800629781945	-0.0084232822516642
4	A	26	50	20120615	11	858	16.88	-0.00938673645423425	-0.0080177352994502
4	A	26	50	20120615	11	860	16.92	-0.00904468769097088	-0.0075577835514918
4	A	26	50	20120615	11	862	16.96	-0.00883228695603806	-0.0072029432265568
4	A	26	50	20120615	11	864	17	-0.00879645785543533	-0.0062276096300627
4	A	26	50	20120615	11	866	17.04	-0.00871405870222366	-0.0058707540508013
4	A	26	50	20120615	11	868	17.08	-0.00847720621479742	-0.0061504572091675
4	A	26	50	20120615	11	870	17.12	-0.00833326048735128	-0.0052456221587577
4	A	26	50	20120615	11	872	17.16	-0.00829145633444753	-0.0044878299634957
4	A	26	50	20120615	11	874	17.2	-0.00836598538918459	-0.0045005578855571
4	A	26	50	20120615	11	876	17.24	-0.00814065874229169	-0.0033514103711796
4	A	26	50	20120615	11	878	17.28	-0.00806049404650857	-0.0032963762503998
4	A	26	50	20120615	11	880	17.32	-0.00802363964107312	-0.0031376449201591
4	A	26	50	20120615	11	882	17.36	-0.00775151666740129	-0.0026467996769306
4	A	26	50	20120615	11	884	17.4	-0.00755047206737434	-0.0020138825392262
4	A	26	50	20120615	11	886	17.44	-0.0073539105243401	-0.0018601433828606
4	A	26	50	20120615	11	888	17.48	-0.00743459140807348	-0.0016019786970494
4	A	26	50	20120615	11	890	17.52	-0.00739349436195091	-0.0014193471576045
4	A	26	50	20120615	11	892	17.56	-0.00734495148142247	-0.0016165238835384
4	A	26	50	20120615	11	894	17.6	-0.0070616632916757	-0.0012750125214287
4	A	26	50	20120615	11	896	17.64	-0.00735386809793323	-0.000252649252918000
4	A	26	50	20120615	11	898	17.68	-0.0071275161462076	-0.000188663160288399
4	A	26	50	20120615	11	900	17.72	-0.00694958686685763	1.84979133958010e-05
4	A	26	50	20120615	11	902	17.76	-0.00668000947759807	0.000327616713859301
4	A	26	50	20120615	11	904	17.8	-0.0067604782292971	0.0007203438201303
4	A	26	50	20120615	11	906	17.84	-0.00608904498522142	0.0010597904304389
4	A	26	50	20120615	11	908	17.88	-0.00618833691943563	0.0009395964197729
4	A	26	50	20120615	11	910	17.92	-0.00582974892856031	0.0010505273316054
4	A	26	50	20120615	11	912	17.96	-0.00566118174299324	0.0020329885644538
4	A	26	50	20120615	11	914	18	-0.00522882837270454	0.00284947062255428
4	A	26	50	20120615	11	916	18.04	-0.0048518131791115	0.00319763585947491
4	A	26	50	20120615	11	918	18.08	-0.00430005068668382	0.00356668195964398
4	A	26	50	20120615	11	920	18.12	-0.00407493617182528	0.0037305751693874
4	A	26	50	20120615	11	922	18.16	-0.00361724009449885	0.00404680746406965
4	A	26	50	20120615	11	924	18.2	-0.00326513627280700	0.00457933665204905
4	A	26	50	20120615	11	926	18.24	-0.00315496903629814	0.00490374310112181
4	A	26	50	20120615	11	928	18.28	-0.00274554713892332	0.00531733692850564
4	A	26	50	20120615	11	930	18.32	-0.00223299371751244	0.00566336670294709
4	A	26	50	20120615	11	932	18.36	-0.00206003539883421	0.00634354685790605
4	A	26	50	20120615	11	934	18.4	-0.00156500408346113	0.00666161763021938
4	A	26	50	20120615	11	936	18.44	-0.00121209416003874	0.00689243849680211
4	A	26	50	20120615	11	938	18.48	-0.00092317740031372	0.00701378509152153
4	A	26	50	20120615	11	940	18.52	-0.000790269609721896	0.00737767638325575
4	A	26	50	20120615	11	942	18.56	0.000198958635022459	0.00759924122207275
4	A	26	50	20120615	11	944	18.6	0.000798373053434297	0.0076964118359434
4	A	26	50	20120615	11	946	18.64	0.000865449202697651	0.007848383225356
4	A	26	50	20120615	11	948	18.68	0.000915201235821934	0.00807489781164131
4	A	26	50	20120615	11	950	18.72	0.00121849347640847	0.00789771099441159
4	A	26	50	20120615	11	952	18.76	0.00154507781436729	0.00788461537682401
4	A	26	50	20120615	11	954	18.8	0.00138344946764401	0.00840722597798371
4	A	26	50	20120615	11	956	18.84	0.00171488526522855	0.00846191432354746
4	A	26	50	20120615	11	958	18.88	0.00135628808196507	0.00873654540497216
4	A	26	50	20120615	11	960	18.92	0.00129657857114812	0.00901399854956057
4	A	26	50	20120615	11	962	18.96	0.00121447074593030	0.00957961467804525
4	A	26	50	20120615	11	964	19	0.000934616973819753	0.00977903788222295
4	A	26	50	20120615	11	966	19.04	0.000899126577365223	0.00941663787869025
4	A	26	50	20120615	11	968	19.08	0.000579695473026245	0.0103102060310699
4	A	26	50	20120615	11	970	19.12	0.000587124831844137	0.0105046099791827
4	A	26	50	20120615	11	972	19.16	-1.42496158544708e-05	0.0107489833250444
4	A	26	50	20120615	11	974	19.2	6.93169706529363e-05	0.0106651734938042
4	A	26	50	20120615	11	976	19.24	-0.000131685910073932	0.0117661818856253
4	A	26	50	20120615	11	978	19.28	0.000125280229743166	0.0114981155835572
4	A	26	50	20120615	11	980	19.32	-0.000222969859991208	0.0119752966953460
4	A	26	50	20120615	11	982	19.36	-0.000375511884576241	0.0125305162328269
4	A	26	50	20120615	11	984	19.4	-0.00042658974291525	0.0127899289621069
4	A	26	50	20120615	11	986	19.44	-0.000450667435921433	0.0133444343217388
4	A	26	50	20120615	11	988	19.48	-0.000274223080811955	0.0132420947572976
4	A	26	50	20120615	11	990	19.52	-0.000200330422177960	0.0134987603767327
4	A	26	50	20120615	11	992	19.56	0.000272335105706187	0.0131069737224807
4	A	26	50	20120615	11	994	19.6	0.000191138034022537	0.0125565971593441
4	A	26	50	20120615	11	996	19.64	0.000165366820275412	0.0126062402980241
4	A	26	50	20120615	11	998	19.68	7.82060099992331e-05	0.0127977983534747
4	A	26	50	20120615	11	1000	19.72	7.25533983904278e-05	0.0123568706063573
4	A	26	50	20120615	11	1002	19.76	0.000179928977327168	0.0123055261687618
4	A	26	50	20120615	11	1004	19.8	0.000249210592641044	0.0124184235445528
4	A	26	50	20120615	11	1006	19.84	0.00029882544704978	0.0126895381839547
4	A	26	50	20120615	11	1008	19.88	0.00107921606793172	0.0127614657928438
4	A	26	50	20120615	11	1010	19.92	0.00139206202823886	0.0129992863094534
4	A	26	50	20120615	11	1012	19.96	0.00154916559866933	0.0124775843405076
4	A	26	50	20120615	11	1014	20	0.00140263539593794	0.0131855714696367
4	A	26	50	20120615	11	1016	20.04	0.00196116985000904	0.0135771622553103
4	A	26	50	20120615	11	1018	20.08	0.00177761270778761	0.0135701824042733
4	A	26	50	20120615	11	1020	20.12	0.00267511647509001	0.0132889504810462
4	A	26	50	20120615	11	1022	20.16	0.00279121350906590	0.0126415334116867
4	A	26	50	20120615	11	1024	20.2	0.00273892084127681	0.0128970768526601
4	A	26	50	20120615	11	1026	20.24	0.00241935453812127	0.0125996642049591
4	A	26	50	20120615	11	1028	20.28	0.00286822309439137	0.0125486987765983
4	A	26	50	20120615	11	1030	20.32	0.00266661917290049	0.0125172827294169
4	A	26	50	20120615	11	1032	20.36	0.00284779477948289	0.0123623549265522
4	A	26	50	20120615	11	1034	20.4	0.00289953378266231	0.0120510087397280
4	A	26	50	20120615	11	1036	20.44	0.00377906148137338	0.0116903418549159
4	A	26	50	20120615	11	1038	20.48	0.00408866818551591	0.0116144339419556
4	A	26	50	20120615	11	1040	20.52	0.00445901536216237	0.0113895527723348
4	A	26	50	20120615	11	1042	20.56	0.00541333374511954	0.0110081181613593
4	A	26	50	20120615	11	1044	20.6	0.00634615608192865	0.0109030915911497
4	A	26	50	20120615	11	1046	20.64	0.00679646289339168	0.0108093363030322
4	A	26	50	20120615	11	1048	20.68	0.00716808993331208	0.0103052964472668
4	A	26	50	20120615	11	1050	20.72	0.00674483702729725	0.00970260812445806
4	A	26	50	20120615	11	1052	20.76	0.00678292886959977	0.00962429604844165
4	A	26	50	20120615	11	1054	20.8	0.00702165518999616	0.00839591721923219
4	A	26	50	20120615	11	1056	20.84	0.00739594095141382	0.00811986273185696
4	A	26	50	20120615	11	1058	20.88	0.00791077125666012	0.00769115803255918
4	A	26	50	20120615	11	1060	20.92	0.00843163318274994	0.00746409897405237
4	A	26	50	20120615	11	1062	20.96	0.00980674374012342	0.00688305518981576
4	A	26	50	20120615	11	1064	21	0.0101160463883501	0.00696382092636289
4	A	26	50	20120615	11	1066	21.04	0.00962640322664961	0.007352673087473
4	A	26	50	20120615	11	1068	21.08	0.0101543150073479	0.00757280957059199
4	A	26	50	20120615	11	1070	21.12	0.00975145506090245	0.00727584593569708
4	A	26	50	20120615	11	1072	21.16	0.00977541183864905	0.00719114868544655
4	A	26	50	20120615	11	1074	21.2	0.0097789615146906	0.00697381234518105
4	A	26	50	20120615	11	1076	21.24	0.00976496787149092	0.00627743237386511
4	A	26	50	20120615	11	1078	21.28	0.00983985047961858	0.0059684974211647
4	A	26	50	20120615	11	1080	21.32	0.010368094600504	0.00556024932104665
4	A	26	50	20120615	11	1082	21.36	0.0104661066714443	0.00536212507202599
4	A	26	50	20120615	11	1084	21.4	0.0104903321497677	0.00530291195016943
4	A	26	50	20120615	11	1086	21.44	0.0107255936469363	0.00447426058436473
4	A	26	50	20120615	11	1088	21.48	0.010974304315083	0.00421031883615123
4	A	26	50	20120615	11	1090	21.52	0.0106749294460643	0.00451523742233449
4	A	26	50	20120615	11	1092	21.56	0.0109606005856636	0.00419746363486926
4	A	26	50	20120615	11	1094	21.6	0.010648328088956	0.00387614017136246
4	A	26	50	20120615	11	1096	21.64	0.0106500110030953	0.0042599435900549
4	A	26	50	20120615	11	1098	21.68	0.0108021874534744	0.00388461838166889
4	A	26	50	20120615	11	1100	21.72	0.0110436644192496	0.00421830207171082
4	A	26	50	20120615	11	1102	21.76	0.0106028752650614	0.00402302039195053
4	A	26	50	20120615	11	1104	21.8	0.0107958588477828	0.00333226191954502
4	A	26	50	20120615	11	1106	21.84	0.0105927919223616	0.00295920652392662
4	A	26	50	20120615	11	1108	21.88	0.0108387660872652	0.00335155179253579
4	A	26	50	20120615	11	1110	21.92	0.0107048400629085	0.00308596248552212
4	A	26	50	20120615	11	1112	21.96	0.0106950961314637	0.00343825722604488
4	A	26	50	20120615	11	1114	22	0.0106339879634336	0.00316430991687759
4	A	26	50	20120615	11	1116	22.04	0.010608525048243	0.00341772991618704
4	A	26	50	20120615	11	1118	22.08	0.0106941273951735	0.00329049312198033
4	A	26	50	20120615	11	1120	22.12	0.010452473652703	0.00330212502853085
4	A	26	50	20120615	11	1122	22.16	0.0106580720204008	0.00314823030867341
4	A	26	50	20120615	11	1124	22.2	0.0109236825406179	0.0032724194726532
4	A	26	50	20120615	11	1126	22.24	0.0107535455779966	0.00341439944324765
4	A	26	50	20120615	11	1128	22.28	0.0105834863971212	0.00355631577423179
4	A	26	50	20120615	11	1130	22.32	0.0106424166762653	0.00306158144370681
4	A	26	50	20120615	11	1132	22.36	0.0106549748926992	0.0034093082744231
4	A	26	50	20120615	11	1134	22.4	0.0106917939427956	0.00346352215133668
4	A	26	50	20120615	11	1136	22.44	0.0107683736071981	0.00381035802750868
4	A	26	50	20120615	11	1138	22.48	0.0108313273239271	0.00393581998369461
4	A	26	50	20120615	11	1140	22.52	0.0109376337574107	0.00348337063868459
4	A	26	50	20120615	11	1142	22.56	0.0110183712096866	0.00337941179971454
4	A	26	50	20120615	11	1144	22.6	0.0106538435218493	0.00302124807290793
4	A	26	50	20120615	11	1146	22.64	0.010747931150154	0.00328150579479145
4	A	26	50	20120615	11	1148	22.68	0.0108538557459757	0.0029003752397319
4	A	26	50	20120615	11	1150	22.72	0.0109670918259149	0.00319562060514853
4	A	26	50	20120615	11	1152	22.76	0.0107655098247343	0.00336795666985931
4	A	26	50	20120615	11	1154	22.8	0.0110081181613594	0.00343364688983155
4	A	26	50	20120615	11	1156	22.84	0.0107848279819963	0.00276502085967717
4	A	26	50	20120615	11	1158	22.88	0.0110123395888431	0.00279949231526001
4	A	26	50	20120615	11	1160	22.92	0.0108620511135697	0.0030762963358233
4	A	26	50	20120615	11	1162	22.96	0.0108655442210687	0.00283456481160687
4	A	26	50	20120615	11	1164	23	0.0108366164826504	0.00286361982924582
4	A	26	50	20120615	11	1166	23.04	0.0109934810509888	0.0029558548377838
4	A	26	50	20120615	11	1168	23.08	0.0108632814793689	0.00302873633372069
4	A	26	50	20120615	11	1170	23.12	0.0108138829996352	0.00322753233418348
4	A	26	50	20120615	11	1172	23.16	0.0107631268748817	0.00329641867680667
4	A	26	50	20120615	11	1174	23.2	0.0110035714647563	0.00332077143435074
4	A	26	50	20120615	11	1176	23.24	0.0105942556333987	0.00348675768016647
4	A	26	50	20120615	11	1178	23.28	0.0105937111611772	0.00307722264570666
4	A	26	50	20120615	11	1180	23.32	0.010799571158384	0.00320812932410772
4	A	26	50	20120615	11	1182	23.36	0.0106090836626002	0.00327163458412608
4	A	26	50	20120615	11	1184	23.4	0.0109150134114805	0.0033173490375298
4	A	26	50	20120615	11	1186	23.44	0.010821335905109	0.00302992427311309
4	A	26	50	20120615	11	1188	23.48	0.0105974729692531	0.00305453866016619
4	A	26	50	20120615	11	1190	23.52	0.0105723423942497	0.00287384459330178
4	A	26	50	20120615	11	1192	23.56	0.0104627196299624	0.00327927840843071
4	A	26	50	20120615	11	1194	23.6	0.0106117070287584	0.00276174695528028
4	A	26	50	20120615	11	1196	23.64	0.0107491473738176	0.00288561085014072
4	A	26	50	20120615	11	1198	23.68	0.0104507341700213	0.00302730090695488
4	A	26	50	20120615	11	1200	23.72	0.0105881320886736	0.00315112237540846
4	A	26	50	20120615	11	1202	23.76	0.0107372396956224	0.00263342828769835
4	A	26	50	20120615	11	1204	23.8	0.010438755781148	0.00277518905519063
4	A	26	50	20120615	11	1206	23.84	0.0105325534956724	0.00310120063665669
4	A	26	50	20120615	11	1208	23.88	0.0104830630920571	0.00310318760671182
4	A	26	50	20120615	11	1210	23.92	0.0105513059675094	0.00278252175251154
4	A	26	50	20120615	11	1212	23.96	0.0106214792444744	0.00291322336994606
4	A	26	50	20120615	11	1214	24	0.0106651077328736	0.00306150366196088
4	A	26	50	20120615	11	1216	24.04	0.0107971457821246	0.00266929274364014
4	A	26	50	20120615	11	1218	24.08	0.0107011701787141	0.00284145203165562
4	A	26	50	20120615	11	1220	24.12	0.0105625913917372	0.00315033041581353
4	A	26	50	20120615	11	1222	24.16	0.0108177296605249	0.00357475004801732
4	A	26	50	20120615	11	1224	24.2	0.0107411004986477	0.0033948832960869
4	A	26	50	20120615	11	1226	24.24	0.0104766142782127	0.00313874093566988
4	A	26	50	20120615	11	1228	24.28	0.0107399125592553	0.00289278091290196
4	A	26	50	20120615	11	1230	24.32	0.0105556758874172	0.00330604947116643
4	A	26	50	20120615	11	1232	24.36	0.0105242167067222	0.00292117832123441
4	A	26	50	20120615	11	1234	24.4	0.0106484129417698	0.00322087845937251
4	A	26	50	20120615	11	1236	24.44	0.0105327090591642	0.00298128946870308
4	A	26	50	20120615	11	1238	24.48	0.0107597256912642	0.00323107493915722
4	A	26	50	20120615	11	1240	24.52	0.0104361324149898	0.0027417358333727
4	A	26	50	20120615	11	1242	24.56	0.0105684533069532	0.00298705238896975
4	A	26	50	20120615	11	1244	24.6	0.010803255184714	0.00299572151810709
4	A	26	50	20120615	11	1246	24.64	0.0106804590210932	0.00282950899812138
4	A	26	50	20120615	11	1248	24.68	0.0105642177373339	0.00323482967616532
4	A	26	50	20120615	11	1250	24.72	0.0108954406957773	0.00298099248385498
4	A	26	50	20120615	11	1252	24.76	0.0108173548939309	0.00287872363009197
4	A	26	50	20120615	11	1254	24.8	0.0107246178395783	0.00338731018246039
4	A	26	50	20120615	11	1256	24.84	0.0106118979475893	0.00323584083886242
4	A	26	50	20120615	11	1258	24.88	0.0104764375015174	0.00298285924575731
4	A	26	50	20120615	11	1260	24.92	0.0107649794946484	0.00335342562550593
4	A	26	50	20120615	11	1262	24.96	0.0103901492610092	0.00312991624304068
4	A	26	50	20120615	11	1264	25	0.0104372920701109	0.00332173309957315
4	A	26	50	20120615	11	1266	25.04	0.0103764808869289	0.00296195716930544
4	A	26	50	20120615	11	1268	25.08	0.0103864652346792	0.00335222354397791
4	A	26	50	20120615	11	1270	25.12	0.0105575850757264	0.00317077994392544
4	A	26	50	20120615	11	1272	25.16	0.010437702192044	0.00349595006832189
4	A	26	50	20120615	11	1274	25.2	0.0103293380778272	0.00318012082450492
4	A	26	50	20120615	11	1276	25.24	0.0103384243999654	0.00317973191577527
4	A	26	50	20120615	11	1278	25.28	0.0103300239714049	0.00315605798074114
4	A	26	50	20120615	11	1280	25.32	0.0102576233080792	0.0032858898568348
4	A	26	50	20120615	11	1282	25.36	0.0101838296443946	0.0029711142021218
4	A	26	50	20120615	11	1284	25.4	0.0105341869123369	0.00327989359133034
4	A	26	50	20120615	11	1286	25.44	0.0104604286039913	0.0029651532919564
4	A	26	50	20120615	11	1288	25.48	0.0105401619646379	0.0031684889179544
4	A	26	50	20120615	11	1290	25.52	0.0105818105540498	0.00321367304127222
4	A	26	50	20120615	11	1292	25.56	0.0102044842334731	0.00303065966416552
4	A	26	50	20120615	11	1294	25.6	0.0102300532146808	0.00281595376112604
4	A	26	50	20120615	11	1296	25.64	0.0101296794070913	0.00379618053654589
4	A	26	50	20120615	11	1298	25.68	0.0102159747186673	0.00344689807091098
4	A	26	50	20120615	11	1300	25.72	0.0104835227114649	0.00365490767273263
4	A	26	50	20120615	11	1302	25.76	0.0104058116762125	0.00336110480514962
4	A	26	50	20120615	11	1304	25.8	0.0104061723006709	0.00360612437589857
4	A	26	50	20120615	11	1306	25.84	0.0104304826318081	0.00379123078907758
4	A	26	50	20120615	11	1308	25.88	0.0104221175585866	0.00341248318387063
4	A	26	50	20120615	11	1310	25.92	0.010342575116771	0.00376229597959143
4	A	26	50	20120615	11	1312	25.96	0.0107716899380018	0.00332336651623769
4	A	26	50	20120615	11	1314	26	0.0106840228392703	0.00359858661761112
4	A	26	50	20120615	11	1316	26.04	0.0106339172527555	0.00357082560538173
4	A	26	50	20120615	11	1318	26.08	0.0106153132733424	0.00348221805463125
4	A	26	50	20120615	11	1320	26.12	0.0106412923764832	0.00324713333415797
4	A	26	50	20120615	11	1322	26.16	0.0105877926774187	0.00307314263957921
4	A	26	50	20120615	11	1324	26.2	0.0105663107734062	0.00281760839099401
4	A	26	50	20120615	11	1326	26.24	0.0106987448024546	0.0027967416698812
4	A	26	50	20120615	11	1328	26.28	0.0108521374764974	0.00280899583039916
4	A	26	50	20120615	11	1330	26.32	0.0105918090439358	0.00290236220978703
4	A	26	50	20120615	11	1332	26.36	0.0106613317826621	0.00332854960894379
4	A	26	50	20120615	11	1334	26.4	0.0106283664645231	0.00324537970934063
4	A	26	50	20120615	11	1336	26.44	0.0105066026768028	0.00303013640514744
4	A	26	50	20120615	11	1338	26.48	0.0101942029008746	0.0029075240892897
4	A	26	50	20120615	11	1340	26.52	0.0104535979524851	0.00311063344111772
4	A	26	50	20120615	11	1342	26.56	0.0106513545059795	0.00320939504524604
4	A	26	50	20120615	11	1344	26.6	0.0103551333332048	0.00326828289798326
4	A	26	50	20120615	11	1346	26.64	0.0106042470522169	0.00273887205090889
4	A	26	50	20120615	11	1348	26.68	0.0105450975699706	0.00276598959596739
4	A	26	50	20120615	11	1350	26.72	0.0102704148697509	0.00291175258784119
4	A	26	50	20120615	11	1352	26.76	0.0105242874174003	0.00296452396692114
4	A	26	50	20120615	11	1354	26.8	0.0102083026100915	0.00301100209564853
4	A	26	50	20120615	11	1356	26.84	0.0103281289252313	0.00303961163601534
4	A	26	50	20120615	11	1358	26.88	0.0104478845296931	0.00306829188706027
4	A	26	50	20120615	11	1360	26.92	0.0105951183036717	0.0030782055241325
4	A	26	50	20120615	11	1362	26.96	0.010197420236729	0.00262818155538195
4	A	26	50	20120615	11	1364	27	0.0102254782338065	0.00267321011520791
4	A	26	50	20120615	11	1366	27.04	0.0101157635456376	0.00301349818258612
4	A	26	50	20120615	11	1368	27.08	0.0104236378381662	0.00318405233820832
4	A	26	50	20120615	11	1370	27.12	0.0102440327157448	0.00315378816797353
4	A	26	50	20120615	11	1372	27.16	0.0100574060229863	0.00311607816333286
4	A	26	50	20120615	11	1374	27.2	0.0103064985287948	0.00306054906780628
4	A	26	50	20120615	11	1376	27.24	0.0101411769633534	0.00295179604485978
4	A	26	50	20120615	11	1378	27.28	0.010514451562074	0.00266067311197747
4	A	26	50	20120615	11	1380	27.32	0.010542679264779	0.00264025186813681
4	A	26	50	20120615	11	1382	27.36	0.0103437206297565	0.00254410655909887
4	A	26	50	20120615	11	1384	27.4	0.0107373599037752	0.00307945003206739
4	A	26	50	20120615	11	1386	27.44	0.0107069118857773	0.00299087783665597
4	A	26	50	20120615	11	1388	27.48	0.0107271280686515	0.00271425059278798
4	A	26	50	20120615	11	1390	27.52	0.0107902019935333	0.00252304891915513
4	A	26	50	20120615	11	1392	27.56	0.0107441057024678	0.00312749086678121
4	A	26	50	20120615	11	1394	27.6	0.0107172073605114	0.00293484669531474
4	A	26	50	20120615	11	1396	27.64	0.0106991973507946	0.00254716126039359
4	A	26	50	20120615	11	1398	27.68	0.0106055834840333	0.00333771371282797
4	A	26	50	20120615	11	1400	27.72	0.0103934726628808	0.00271788512164327
4	A	26	50	20120615	11	1402	27.76	0.0105163819635866	0.00280444913379613
4	A	26	50	20120615	11	1404	27.8	0.0103811831470238	0.00294940602393937
4	A	26	50	20120615	11	1406	27.84	0.0106817954529096	0.00307649432572203
4	A	26	50	20120615	11	1408	27.88	0.0105467027023639	0.00322127443916998
4	A	26	50	20120615	11	1410	27.92	0.010377265775456	0.0025683178952867
4	A	26	50	20120615	11	1412	27.96	0.0106820782956221	0.00245155335250936
4	A	26	50	20120615	11	1414	28	0.0105393205075683	0.00299440629949409
4	A	26	50	20120615	11	1416	28.04	0.0104501543424607	0.0029823147735358
4	A	26	50	20120615	11	1418	28.08	0.0105324403585874	0.00299869843765589
4	A	26	50	20120615	11	1420	28.12	0.0106539566589343	0.00282110856956089
4	A	26	50	20120615	11	1422	28.16	0.0109687323136473	0.00291837817838091
4	A	26	50	20120615	11	1424	28.2	0.0112365914334286	0.00306546345993552
4	A	26	50	20120615	11	1426	28.24	0.0113684385638486	0.00316577362791465
4	A	26	50	20120615	11	1428	28.28	0.0113778360129706	0.00337344381848132
4	A	26	50	20120615	11	1430	28.32	0.0116585361918982	0.00367988268424414
4	A	26	50	20120615	11	1432	28.36	0.0117329096831434	0.00368538397500177
4	A	26	50	20120615	11	1434	28.4	0.0118247416408161	0.0035628211566187
4	A	26	50	20120615	11	1436	28.44	0.0115011059381348	0.00293527095938345
4	A	26	50	20120615	11	1438	28.48	0.0115109700777324	0.00314849900925026
4	A	26	50	20120615	11	1440	28.52	0.0114031857910761	0.00340869309152347
4	A	26	50	20120615	11	1442	28.56	0.0113320932752956	0.00316916774046434
4	A	26	50	20120615	11	1444	28.6	0.0113998128917299	0.00326899000476444
4	A	26	50	20120615	11	1446	28.64	0.0114943106419676	0.0028805338234518
4	A	26	50	20120615	11	1448	28.68	0.0118680307179603	0.00272151965049857
4	A	26	50	20120615	11	1450	28.72	0.0119163826796579	0.00256891186498289
4	A	26	50	20120615	11	1452	28.76	0.0118808859192423	0.00226994711789722
4	A	26	50	20120615	11	1454	28.8	0.0121041973118088	0.00244050834458723
4	A	26	50	20120615	11	1456	28.84	0.0118219839243695	0.00242826832620489
4	A	26	50	20120615	11	1458	28.88	0.0119947018267421	0.00241841125767515
4	A	26	50	20120615	11	1460	28.92	0.0117678619713374	0.00241954262852505
4	A	26	50	20120615	11	1462	28.96	0.0116711651190102	0.00189589470171735
4	A	26	50	20120615	11	1464	29	0.0114501447524147	0.00184260006361932
4	A	26	50	20120615	11	1466	29.04	0.0110236575399827	0.00129081352956108
4	A	26	50	20120615	11	1468	29.08	0.0107475068860853	0.0010341790228244
4	A	26	50	20120615	11	1470	29.12	0.0109932215428001	0.0008362548850228
4	A	26	50	20120615	11	1472	29.16	0.0107179922490385	5.48785572878994e-05
4	A	26	50	20120615	11	1474	29.2	0.0109309515983285	-0.0015420726105473
4	A	26	50	20120615	11	1476	29.24	0.0109277059782028	-0.0013657131082515
4	A	26	50	20120615	11	1478	29.28	0.0109823582613208	-0.0018450678662857
4	A	26	50	20120615	11	1480	29.32	0.0107134384813677	-0.0017175835847056
4	A	26	50	20120615	11	1482	29.36	0.010491074611888	-0.0023192395316138
4	A	26	50	20120615	11	1484	29.4	0.00944841030768933	-0.002837230604172
4	A	26	50	20120615	11	1486	29.44	0.00919204874417014	-0.0034322963158795
4	A	26	50	20120615	11	1488	29.48	0.00896039349158562	-0.0032928619296973
4	A	26	50	20120615	11	1490	29.52	0.00853062106104825	-0.0037353622822961
4	A	26	50	20120615	11	1492	29.56	0.0089459543711138	-0.0035758602056638
4	A	26	50	20120615	11	1494	29.6	0.00879022117362527	-0.004390475501862
4	A	26	50	20120615	11	1496	29.64	0.00833557979759356	-0.0056910994309053
4	A	26	50	20120615	11	1498	29.68	0.00860975338093083	-0.0054703831202257
4	A	26	50	20120615	11	1500	29.72	0.00848057204307586	-0.0061775535410225
4	A	26	50	20120615	11	1502	29.76	0.00841958408319852	-0.0063898623520738
4	A	26	50	20120615	11	1504	29.8	0.00844641878554455	-0.0075926863422112
4	A	26	50	20120615	11	1506	29.84	0.00809339572503717	-0.0084220165305258
4	A	26	50	20120615	11	1508	29.88	0.00791024799764204	-0.0090141548201593
4	A	26	50	20120615	11	1510	29.92	0.00748726379220406	-0.0101192142267298
4	A	26	50	20120615	11	1512	29.96	0.00714739291782675	-0.0109499586286068
4	A	26	50	20120615	11	1514	30	0.00681073937930383	-0.0106162749385649
4	A	26	50	20120615	11	1516	30.04	0.00629243010869409	-0.0117811626498916
4	A	26	50	20120615	11	1518	30.08	0.00573353290884425	-0.0122061338253847
4	A	26	50	20120615	11	1520	30.12	0.00528727781923742	-0.0130961691308642
4	A	26	50	20120615	11	1522	30.16	0.00493874488679056	-0.0139683853454578
4	A	26	50	20120615	11	1524	30.2	0.00515667519675226	-0.0143604053449476
4	A	26	50	20120615	11	1526	30.24	0.00468531781641331	-0.0144473794790336
4	A	26	50	20120615	11	1528	30.28	0.00497424164720613	-0.0142797951718924
4	A	26	50	20120615	11	1530	30.32	0.00459360606689341	-0.0143292219358973
4	A	26	50	20120615	11	1532	30.36	0.00389519669911546	-0.0150129234826266
4	A	26	50	20120615	11	1534	30.4	0.00344476967949963	-0.0151594360076884
4	A	26	50	20120615	11	1536	30.44	0.00294625939876311	-0.0157648608337404
4	A	26	50	20120615	11	1538	30.48	0.00248996339286343	-0.0166229349127102
4	A	26	50	20120615	11	1540	30.52	0.00243155637273742	-0.0172342994357241
4	A	26	50	20120615	11	1542	30.56	0.00210147892727954	-0.0178698470106546
4	A	26	50	20120615	11	1544	30.6	0.00168287171281711	-0.0186830198090191
4	A	26	50	20120615	11	1546	30.64	0.00103657611481260	-0.0184065410575752
4	A	26	50	20120615	11	1548	30.68	0.00111973187228014	-0.0187281332216588
4	A	26	50	20120615	11	1550	30.72	0.000634090934961223	-0.017578660438162
4	A	26	50	20120615	11	1552	30.76	0.000473860538344353	-0.0173799634326485
4	A	26	50	20120615	11	1554	30.8	0.000382078078146338	-0.0170817057923441
4	A	26	50	20120615	11	1556	30.84	-0.000248236906603350	-0.0174105104455958
4	A	26	50	20120615	11	1558	30.88	-0.000705027887249859	-0.016836764003341
4	A	26	50	20120615	11	1560	30.92	-0.00136758694122166	-0.0164566233977752
4	A	26	50	20120615	11	1562	30.96	-0.00181758969676878	-0.0152539761843331
4	A	26	50	20120615	11	1564	31	-0.00226631966010976	-0.0147510818415532
4	A	26	50	20120615	11	1566	31.04	-0.00256097105583019	-0.0141100895444076
4	A	26	50	20120615	11	1568	31.08	-0.00309978642309434	-0.013699119083182
4	A	26	50	20120615	11	1570	31.12	-0.00309448312223545	-0.0126847744055699
4	A	26	50	20120615	11	1572	31.16	-0.00311725196058965	-0.0119192606042573
4	A	26	50	20120615	11	1574	31.2	-0.00341084269613831	-0.0116543784040248
4	A	26	50	20120615	11	1576	31.24	-0.00370330206083707	-0.0108468624599098
4	A	26	50	20120615	11	1578	31.28	-0.00420216589496417	-0.0099332097879387
4	A	26	50	20120615	11	1580	31.32	-0.0046844127197334	-0.0093771410152136
4	A	26	50	20120615	11	1582	31.36	-0.0058090660552106	-0.0089750093887528
4	A	26	50	20120615	11	1584	31.4	-0.00642506919870908	-0.007746227508678
4	A	26	50	20120615	11	1586	31.44	-0.00763857757231018	-0.0070838381603337
4	A	26	50	20120615	11	1588	31.48	-0.00781870595374964	-0.0065860774127853
4	A	26	50	20120615	11	1590	31.52	-0.00742043513031413	-0.0066262693622279
4	A	26	50	20120615	11	1592	31.56	-0.0074727398189185	-0.0062673631733011
4	A	26	50	20120615	11	1594	31.6	-0.00761891293272537	-0.0062613386235253
4	A	26	50	20120615	11	1596	31.64	-0.00768139995897884	-0.0054522882576951
4	A	26	50	20120615	11	1598	31.68	-0.00815786265027796	-0.0040213728331504
4	A	26	50	20120615	11	1600	31.72	-0.00824338721546247	-0.0033376359310821
4	A	26	50	20120615	11	1602	31.76	-0.00841529194503673	-0.0028142991312581
4	A	26	50	20120615	11	1604	31.8	-0.00829393120818168	-0.0019864397250483
4	A	26	50	20120615	11	1606	31.84	-0.00794237892977917	-0.0019816101857328
4	A	26	50	20120615	11	1608	31.88	-0.00820518223607496	-0.0017776381636318
4	A	26	50	20120615	11	1610	31.92	-0.00775520776479909	-0.0007842662731496
4	A	26	50	20120615	11	1612	31.96	-0.0077801262077681	-0.0007797125054788
4	A	26	50	20120615	11	1614	32	-0.00736361202937798	0.000236937340240001
4	A	26	50	20120615	11	1616	32.04	-0.00677519312141359	0.000690935249100801
4	A	26	50	20120615	11	1618	32.08	-0.00581804631133167	0.00142759202267312
4	A	26	50	20120615	11	1620	32.12	-0.00573202677140033	0.00170049988487207
4	A	26	50	20120615	11	1622	32.16	-0.00488470071550449	0.00327105475656551
4	A	26	50	20120615	11	1624	32.2	-0.0041558221165252	0.00432309529668267
4	A	26	50	20120615	11	1626	32.24	-0.00349192663073697	0.00563365407600163
4	A	26	50	20120615	11	1628	32.28	-0.00311701154428405	0.00658614812346334
4	A	26	50	20120615	11	1630	32.32	-0.00294265951814010	0.00750765604466668
4	A	26	50	20120615	11	1632	32.36	-0.00220056580052722	0.00792451034141856
4	A	26	50	20120615	11	1634	32.4	-0.00123576809507286	0.00817180679600293
4	A	26	50	20120615	11	1636	32.44	-0.000861842958113599	0.00855605569196751
4	A	26	50	20120615	11	1638	32.48	-0.000624453069533652	0.00884942015334619
4	A	26	50	20120615	11	1640	32.52	-2.35537268813233e-05	0.00916518575755285
4	A	26	50	20120615	11	1642	32.56	0.000920430290468814	0.0093411952419919
4	A	26	50	20120615	11	1644	32.6	0.00134167543748914	0.00957180440080434
4	A	26	50	20120615	11	1646	32.64	0.00241735837567798	0.00995080331176132
4	A	26	50	20120615	11	1648	32.68	0.00263818004526795	0.0111754903364662
4	A	26	50	20120615	11	1650	32.72	0.00256460558468549	0.0109948316249409
4	A	26	50	20120615	11	1652	32.76	0.00225130071207735	0.0119205051121922
4	A	26	50	20120615	11	1654	32.8	0.00224812580262982	0.0116331298452501
4	A	26	50	20120615	11	1656	32.84	0.00188074635314401	0.0120207891172204
4	A	26	50	20120615	11	1658	32.88	0.00138247790292666	0.0118836372717279
4	A	26	50	20120615	11	1660	32.92	0.000785630282130533	0.0126539523280847
4	A	26	50	20120615	11	1662	32.96	-3.17066680684038e-05	0.0133391027366086
4	A	26	50	20120615	11	1664	33	-0.00056084174349811	0.0134190977267643
4	A	26	50	20120615	11	1666	33.04	-0.00138422516378298	0.0138235486634673
4	A	26	50	20120615	11	1668	33.08	-0.00205037490598964	0.0138392902746301
4	A	26	50	20120615	11	1670	33.12	-0.00218444659434329	0.0139399921797660
4	A	26	50	20120615	11	1672	33.16	-0.00295232213230501	0.0146433512950123
4	A	26	50	20120615	11	1674	33.2	-0.00378717482458072	0.0147894395560054
4	A	26	50	20120615	11	1676	33.24	-0.00450800301285618	0.0150726464284723
4	A	26	50	20120615	11	1678	33.28	-0.00448549792533137	0.0157960640417805
4	A	26	50	20120615	11	1680	33.32	-0.00452017090634685	0.0158581374105670
4	A	26	50	20120615	11	1682	33.36	-0.00458249459093385	0.0164022709279324
4	A	26	50	20120615	11	1684	33.4	-0.00442577710080592	0.0165848402419805
4	A	26	50	20120615	11	1686	33.44	-0.00422919222324790	0.0163417178387255
4	A	26	50	20120615	11	1688	33.48	-0.00354892933679554	0.0157902289966222
4	A	26	50	20120615	11	1690	33.52	-0.00357689965263215	0.0162368687523180
4	A	26	50	20120615	11	1692	33.56	-0.00323588326526932	0.0162539736653549
4	A	26	50	20120615	11	1694	33.6	-0.00305651148808572	0.0163719685739315
4	A	26	50	20120615	11	1696	33.64	-0.00247274534274155	0.0166728354382585
4	A	26	50	20120615	11	1698	33.68	-0.00176921652186780	0.0166081351677799
4	A	26	50	20120615	11	1700	33.72	-0.00088250461825987	0.0176279811361497
4	A	26	50	20120615	11	1702	33.76	3.72786695041552e-05	0.0182481067121825
4	A	26	50	20120615	11	1704	33.8	0.00084307634414091	0.0191006300029200
4	A	26	50	20120615	11	1706	33.84	0.00121966727366524	0.0192033019075483
4	A	26	50	20120615	11	1708	33.88	0.00105081724538570	0.0191249756893963
4	A	26	50	20120615	11	1710	33.92	0.00138613435209218	0.0188473726381703
4	A	26	50	20120615	11	1712	33.96	0.00128671513865735	0.0185780639494876
4	A	26	50	20120615	11	1714	34	0.00109881565369264	0.0189344811225446
4	A	26	50	20120615	11	1716	34.04	0.00217892833302291	0.0185267279971734
4	A	26	50	20120615	11	1718	34.08	0.00244102453253751	0.0184653087021595
4	A	26	50	20120615	11	1720	34.12	0.00294013585403804	0.0182173334250652
4	A	26	50	20120615	11	1722	34.16	0.00403486443053543	0.0179002101758387
4	A	26	50	20120615	11	1724	34.2	0.00426912183607472	0.0172527054252384
4	A	26	50	20120615	11	1726	34.24	0.0057837478140675	0.0168570335020664
4	A	26	50	20120615	11	1728	34.28	0.00690037223488704	0.0165454218673565
4	A	26	50	20120615	11	1730	34.32	0.00724737781668652	0.0162098289890054
4	A	26	50	20120615	11	1732	34.36	0.00759194388009092	0.0161020588444847
4	A	26	50	20120615	11	1734	34.4	0.00870664115208902	0.0155807938675296
4	A	26	50	20120615	11	1736	34.44	0.00920826270266275	0.0151173277988687
4	A	26	50	20120615	11	1738	34.48	0.0102877177726865	0.0140949645303580
4	A	26	50	20120615	11	1740	34.52	0.0111309284671159	0.0136231546016791
4	A	26	50	20120615	11	1742	34.56	0.0116288447781562	0.0130932346377222
4	A	26	50	20120615	11	1744	34.6	0.0115716539816938	0.0130729689573734
4	A	26	50	20120615	11	1746	34.64	0.0115903286717849	0.0129336901346831
4	A	26	50	20120615	11	1748	34.68	0.0114157086521709	0.0121341149997208
4	A	26	50	20120615	11	1750	34.72	0.0113873890255844	0.0119231779758250
4	A	26	50	20120615	11	1752	34.76	0.0115451728327384	0.0115328974590169
4	A	26	50	20120615	11	1754	34.8	0.0119450063621603	0.0107523152121973
4	A	26	50	20120615	11	1756	34.84	0.0130742841759865	0.00964614564798032
4	A	26	50	20120615	11	1758	34.88	0.0137758048136016	0.00874182678552084
4	A	26	50	20120615	11	1760	34.92	0.0150737770922155	0.00788425475236561
4	A	26	50	20120615	11	1762	34.96	0.0156144662924498	0.0073450504763718
4	A	26	50	20120615	11	1764	35	0.0164360395193748	0.00641469594222904
4	A	26	50	20120615	11	1766	35.04	0.0175251890233686	0.00539963708676794
4	A	26	50	20120615	11	1768	35.08	0.0178039234454446	0.00457754767189265
4	A	26	50	20120615	11	1770	35.12	0.0184549849431543	0.0035374925917166
4	A	26	50	20120615	11	1772	35.16	0.0194200867045245	0.00253372623155105
4	A	26	50	20120615	11	1774	35.2	0.0194006412680419	0.00217218253433037
4	A	26	50	20120615	11	1776	35.24	0.0192352560629902	0.00150786278447342
4	A	26	50	20120615	11	1778	35.28	0.0195132833782849	0.00141253771930166
4	A	26	50	20120615	11	1780	35.32	0.0193174077288284	0.00130363620393112
4	A	26	50	20120615	11	1782	35.36	0.0192188299724632	0.000565551074660801
4	A	26	50	20120615	11	1784	35.4	0.0192751156722457	-0.0002262670989119
4	A	26	50	20120615	11	1786	35.44	0.0195217615885913	-0.0011008096948156
4	A	26	50	20120615	11	1788	35.48	0.0195233455077812	-0.0017858264601579
4	A	26	50	20120615	11	1790	35.52	0.0198029001737233	-0.0025626893253085
4	A	26	50	20120615	11	1792	35.56	0.0197319561503669	-0.0038949704249455
4	A	26	50	20120615	11	1794	35.6	0.0201966808690983	-0.0045101391824422
4	A	26	50	20120615	11	1796	35.64	0.0198991869041175	-0.0046632419427047
4	A	26	50	20120615	11	1798	35.68	0.0199619991994903	-0.0052317345815752
4	A	26	50	20120615	11	1800	35.72	0.0198683499773899	-0.0060767554693644
4	A	26	50	20120615	11	1802	35.76	0.0196229061425723	-0.0067567871318993
4	A	26	50	20120615	11	1804	35.8	0.019735746242714	-0.0070800904943934
4	A	26	50	20120615	11	1806	35.84	0.0198878548108422	-0.0082820914122375
4	A	26	50	20120615	11	1808	35.88	0.0206174907211841	-0.0090505319285174
4	A	26	50	20120615	11	1810	35.92	0.0207867381434747	-0.009787795399708
4	A	26	50	20120615	11	1812	35.96	0.0209037756294695	-0.0106526463900688
4	A	26	50	20120615	11	1814	36	0.0213415581656242	-0.0109550632324602
4	A	26	50	20120615	11	1816	36.04	0.021493380355506	-0.0120104137394201
4	A	26	50	20120615	11	1818	36.08	0.0220040458018111	-0.0135372057724259
4	A	26	50	20120615	11	1820	36.12	0.0224718252218372	-0.0140298187826073
4	A	26	50	20120615	11	1822	36.16	0.0227674736381191	-0.014900189448502
4	A	26	50	20120615	11	1824	36.2	0.0234366017140882	-0.0167258755179154
4	A	26	50	20120615	11	1826	36.24	0.0236243173512898	-0.0169874555294797
4	A	26	50	20120615	11	1828	36.28	0.0243016973633952	-0.0182912472969027
4	A	26	50	20120615	11	1830	36.32	0.0240962404170537	-0.0185430904480901
4	A	26	50	20120615	11	1832	36.36	0.0241192567427813	-0.0189079929025214
4	A	26	50	20120615	11	1834	36.4	0.0240820346418196	-0.0193167289063185
4	A	26	50	20120615	11	1836	36.44	0.0244839399941104	-0.0200573666910689
4	A	26	50	20120615	11	1838	36.48	0.0240856620996071	-0.0208127335100715
4	A	26	50	20120615	11	1840	36.52	0.0239144079082715	-0.0215039940282916
4	A	26	50	20120615	11	1842	36.56	0.0236932178360486	-0.0226639390632178
4	A	26	50	20120615	11	1844	36.6	0.0238259700631485	-0.0238841649512402
4	A	26	50	20120615	11	1846	36.64	0.0236147855518794	-0.0250290132563881
4	A	26	50	20120615	11	1848	36.68	0.0239173636146169	-0.0259874894272186
4	A	26	50	20120615	11	1850	36.72	0.0243404821703433	-0.0275306934086158
4	A	26	50	20120615	11	1852	36.76	0.0246617914917145	-0.0294250324754146
4	A	26	50	20120615	11	1854	36.8	0.0251766359390964	-0.0292199007981923
4	A	26	50	20120615	11	1856	36.84	0.0255543016709281	-0.0296339118185771
4	A	26	50	20120615	11	1858	36.88	0.0266014561031873	-0.0307140174268395
4	A	26	50	20120615	11	1860	36.92	0.0271245736999091	-0.0312695205141397
4	A	26	50	20120615	11	1862	36.96	0.0279834963070164	-0.0318291955314488
4	A	26	50	20120615	11	1864	37	0.0283580507690109	-0.0323733141995719
4	A	26	50	20120615	11	1866	37.04	0.0292703599380978	-0.0331671122721319
4	A	26	50	20120615	11	1868	37.08	0.0296628042016563	-0.0332900074307021
4	A	26	50	20120615	11	1870	37.12	0.0294875124306002	-0.0335101297716855
4	A	26	50	20120615	11	1872	37.16	0.0299229487864549	-0.0341978618270675
4	A	26	50	20120615	11	1874	37.2	0.0304210348031227	-0.034626651379179
4	A	26	50	20120615	11	1876	37.24	0.0311079890410454	-0.0347682848674507
4	A	26	50	20120615	11	1878	37.28	0.031179265404589	-0.0349579309061649
4	A	26	50	20120615	11	1880	37.32	0.0312342783121653	-0.0346815935760772
4	A	26	50	20120615	11	1882	37.36	0.0312342005304194	-0.0343974144317862
4	A	26	50	20120615	11	1884	37.4	0.0311441929082421	-0.0346319546800379
4	A	26	50	20120615	11	1886	37.44	0.0313520115912329	-0.0352883619050134
4	A	26	50	20120615	11	1888	37.48	0.0310058121111639	-0.035100412922574
4	A	26	50	20120615	11	1890	37.52	0.0311238989436221	-0.0353118378501488
4	A	26	50	20120615	11	1892	37.56	0.0310563702460188	-0.0356134188923249
4	A	26	50	20120615	11	1894	37.6	0.0316695025359856	-0.0361664471058909
4	A	26	50	20120615	11	1896	37.64	0.031924202398569	-0.0376312895137969
4	A	26	50	20120615	11	1898	37.68	0.0324077220155444	-0.0375160311084635
4	A	26	50	20120615	11	1900	37.72	0.0327476282452608	-0.0384549982032011
4	A	26	50	20120615	11	1902	37.76	0.0330498456835399	-0.038529385836582
4	A	26	50	20120615	11	1904	37.8	0.033420016083491	-0.0385690545270065
4	A	26	50	20120615	11	1906	37.84	0.0332234403983212	-0.0393960866182823
4	A	26	50	20120615	11	1908	37.88	0.0326728870584893	-0.0398736665382957
4	A	26	50	20120615	11	1910	37.92	0.0322894230510519	-0.0400594234897134
4	A	26	50	20120615	11	1912	37.96	0.0320453297901863	-0.040684930148351
4	A	26	50	20120615	11	1914	38	0.0314114792715307	-0.0410550298376241
4	A	26	50	20120615	11	1916	38.04	0.0311692951989743	-0.0423901181511824
4	A	26	50	20120615	11	1918	38.08	0.030839005621482	-0.0425826633276995
4	A	26	50	20120615	11	1920	38.12	0.0308862403544653	-0.0423860876425296
4	A	26	50	20120615	11	1922	38.16	0.0305208782806262	-0.0435496318509721
4	A	26	50	20120615	11	1924	38.2	0.0299998112935698	-0.0444789822934856
4	A	26	50	20120615	11	1926	38.24	0.029725171019757	-0.0459013982945204
4	A	26	50	20120615	11	1928	38.28	0.0296033365213585	-0.0455303793664318
4	A	26	50	20120615	11	1930	38.32	0.0294657335417396	-0.045715217079034
4	A	26	50	20120615	11	1932	38.36	0.0292911488774647	-0.0457704421186447
4	A	26	50	20120615	11	1934	38.4	0.0293286255368676	-0.0457222174361678
4	A	26	50	20120615	11	1936	38.44	0.0287990025577588	-0.0459093178904697
4	A	26	50	20120615	11	1938	38.48	0.0283256652784326	-0.0476967424119531
4	A	26	50	20120615	11	1940	38.52	0.0284811580596155	-0.0476017779712397
4	A	26	50	20120615	11	1942	38.56	0.0283125838029806	-0.0490114660502132
4	A	26	50	20120615	11	1944	38.6	0.0278079924039259	-0.0498623983506931
4	A	26	50	20120615	11	1946	38.64	0.027786001383031	-0.0504702980504792
4	A	26	50	20120615	11	1948	38.68	0.0278946129846212	-0.0503558881732832
4	A	26	50	20120615	11	1950	38.72	0.0275138359829523	-0.0515342816241306
4	A	26	50	20120615	11	1952	38.76	0.0275441708638652	-0.0511332813685197
4	A	26	50	20120615	11	1954	38.8	0.0272744096268425	-0.051356939243409
4	A	26	50	20120615	11	1956	38.84	0.0270994006984989	-0.0510430545432403
4	A	26	50	20120615	11	1958	38.88	0.0268290737760512	-0.0505368367985888
4	A	26	50	20120615	11	1960	38.92	0.0269345741078043	-0.0502909050600922
4	A	26	50	20120615	11	1962	38.96	0.0270858949589782	-0.0500913595264413
4	A	26	50	20120615	11	1964	39	0.0269109567413126	-0.0495109662804434
4	A	26	50	20120615	11	1966	39.04	0.0267993752912414	-0.0495211486180925
4	A	26	50	20120615	11	1968	39.08	0.0269251695876145	-0.0492454476841078
4	A	26	50	20120615	11	1970	39.12	0.0265271391804846	-0.0485177640955888
4	A	26	50	20120615	11	1972	39.16	0.0268891778524521	-0.0482643370252115
4	A	26	50	20120615	11	1974	39.2	0.026471984851552	-0.0479028640386689
4	A	26	50	20120615	11	1976	39.24	0.0268912991727957	-0.0476518411313477
4	A	26	50	20120615	11	1978	39.28	0.0269648382780391	-0.0473182281519839
4	A	26	50	20120615	11	1980	39.32	0.0265799600570392	-0.047566776185571
4	A	26	50	20120615	11	1982	39.36	0.0264649137837402	-0.0470025756848622
4	A	26	50	20120615	11	1984	39.4	0.0262129009269253	-0.0463271472874728
4	A	26	50	20120615	11	1986	39.44	0.0261807275683813	-0.0463055805306467
4	A	26	50	20120615	11	1988	39.48	0.0260808840908777	-0.0456754069672532
4	A	26	50	20120615	11	1990	39.52	0.0257197646577258	-0.0452530520868505
4	A	26	50	20120615	11	1992	39.56	0.0257021576988742	-0.0453432082014518
4	A	26	50	20120615	11	1994	39.6	0.0249966772632844	-0.044814787303871
4	A	26	50	20120615	11	1996	39.64	0.0242788224590238	-0.0439845025214018
4	A	26	50	20120615	11	1998	39.68	0.023850457170981	-0.0439081349890337
4	A	26	50	20120615	11	2000	39.72	0.0228293242682695	-0.0435133572730972
4	A	26	50	20120615	11	2002	39.76	0.0220376475160531	-0.0424473230897804
4	A	26	50	20120615	11	2004	39.8	0.0213980694324698	-0.0420886078196844
4	A	26	50	20120615	11	2006	39.84	0.020221797301966	-0.0409519336689271
4	A	26	50	20120615	11	2008	39.88	0.0190579702508111	-0.0404902636514904
4	A	26	50	20120615	11	2010	39.92	0.0183518534191182	-0.0397453973681885
4	A	26	50	20120615	11	2012	39.96	0.0177234476226777	-0.0399922483455007
4	A	26	50	20120615	11	2014	40	0.0169560246330559	-0.0394625546557138
4	A	26	50	20120615	11	2016	40.04	0.015816027080427	-0.0390561096778878
4	A	26	50	20120615	11	2018	40.08	0.0150825452163022	-0.0384706959737435
4	A	26	50	20120615	11	2020	40.12	0.0142492198746738	-0.0388060767200602
4	A	26	50	20120615	11	2022	40.16	0.013395954121816	-0.038264786479062
4	A	26	50	20120615	11	2024	40.2	0.0124402993070424	-0.0387086374056127
4	A	26	50	20120615	11	2026	40.24	0.0113044029737443	-0.0384498363236985
4	A	26	50	20120615	11	2028	40.28	0.0104887553016457	-0.0380949394302209
4	A	26	50	20120615	11	2030	40.32	0.00912743332650532	-0.038366751276909
4	A	26	50	20120615	11	2032	40.36	0.00803325629329725	-0.0380769789179788
4	A	26	50	20120615	11	2034	40.4	0.00690527955594847	-0.0379574778719583
4	A	26	50	20120615	11	2036	40.44	0.00576082723059804	-0.0377898228541389
4	A	26	50	20120615	11	2038	40.48	0.00528056030481614	-0.0375684984316276
4	A	26	50	20120615	11	2040	40.52	0.00433367361412923	-0.0378679581534601
4	A	26	50	20120615	11	2042	40.56	0.00307926618430430	-0.036974599446109
4	A	26	50	20120615	11	2044	40.6	0.00235441102290997	-0.0370647555607103
4	A	26	50	20120615	11	2046	40.64	0.00126900211378862	-0.0369947519893728
4	A	26	50	20120615	11	2048	40.68	-4.16203051406428e-05	-0.0372431586016036
4	A	26	50	20120615	11	2050	40.72	-0.00066394498326292	-0.0376622607908129
4	A	26	50	20120615	11	2052	40.76	-0.00136504135680939	-0.0375524471076946
4	A	26	50	20120615	11	2054	40.8	-0.00266724920504253	-0.0372526338324715
4	A	26	50	20120615	11	2056	40.84	-0.00286743113479645	-0.0369298395868599
4	A	26	50	20120615	11	2058	40.88	-0.00399972122351046	-0.0372199654991807
4	A	26	50	20120615	11	2060	40.92	-0.00454122359654312	-0.0368873424693105
4	A	26	50	20120615	11	2062	40.96	-0.00474055699815961	-0.0366185711817815
4	A	26	50	20120615	11	2064	41	-0.00520371193983679	-0.0368034088943837
4	A	26	50	20120615	11	2066	41.04	-0.00574761847592549	-0.0364012065572448
4	A	26	50	20120615	11	2068	41.08	-0.00687015049105914	-0.0359505674055946
4	A	26	50	20120615	11	2070	41.12	-0.00774590223955868	-0.0352803008877079
4	A	26	50	20120615	11	2072	41.16	-0.00830182959092754	-0.0347147568841149
4	A	26	50	20120615	11	2074	41.2	-0.009192430581832	-0.0340162060949807
4	A	26	50	20120615	11	2076	41.24	-0.0098641820239592	-0.0341441924223755
4	A	26	50	20120615	11	2078	41.28	-0.0112929619860247	-0.0333765573007193
4	A	26	50	20120615	11	2080	41.32	-0.0119519147954125	-0.0328380954868458
4	A	26	50	20120615	11	2082	41.36	-0.0122912553397039	-0.0318055074542791
4	A	26	50	20120615	11	2084	41.4	-0.0129016299132241	-0.0313628586092563
4	A	26	50	20120615	11	2086	41.44	-0.0138104742590832	-0.0306974004174816
4	A	26	50	20120615	11	2088	41.48	-0.0145559769384882	-0.0297251993040282
4	A	26	50	20120615	11	2090	41.52	-0.0150690536189171	-0.0296680650761084
4	A	26	50	20120615	11	2092	41.56	-0.0159276226726339	-0.0290940357911411
4	A	26	50	20120615	11	2094	41.6	-0.0168477100163138	-0.0290104557696049
4	A	26	50	20120615	11	2096	41.64	-0.0174800049000508	-0.0282189204387447
4	A	26	50	20120615	11	2098	41.68	-0.0186486402773178	-0.0282071117554989
4	A	26	50	20120615	11	2100	41.72	-0.0196777634866567	-0.0276411434878371
4	A	26	50	20120615	11	2102	41.76	-0.0195406554817846	-0.0265921505779469
4	A	26	50	20120615	11	2104	41.8	-0.0196458729708252	-0.0270777915152658
4	A	26	50	20120615	11	2106	41.84	-0.020493199026721	-0.0261859177321552
4	A	26	50	20120615	11	2108	41.88	-0.0203876279842899	-0.0265634420426307
4	A	26	50	20120615	11	2110	41.92	-0.0207140284744856	-0.0262654672450387
4	A	26	50	20120615	11	2112	41.96	-0.0212734206490823	-0.0261392486845969
4	A	26	50	20120615	11	2114	42	-0.0222427226247328	-0.0256053830648011
4	A	26	50	20120615	11	2116	42.04	-0.0230304678632459	-0.0253131782585435
4	A	26	50	20120615	11	2118	42.08	-0.0242832984449487	-0.0245329778493857
4	A	26	50	20120615	11	2120	42.12	-0.0250389693198672	-0.0240553413608298
4	A	26	50	20120615	11	2122	42.16	-0.0254135167107939	-0.0243521211479616
4	A	26	50	20120615	11	2124	42.2	-0.0268467726587843	-0.0234163855312141
4	A	26	50	20120615	11	2126	42.24	-0.0271587552417116	-0.0231300002137657
4	A	26	50	20120615	11	2128	42.28	-0.0280793799865453	-0.0234997039232413
4	A	26	50	20120615	11	2130	42.32	-0.0288469090421842	-0.0229177196869857
4	A	26	50	20120615	11	2132	42.36	-0.0291047413878083	-0.023117809692858
4	A	26	50	20120615	11	2134	42.4	-0.0293271476836949	-0.0227954184981117
4	A	26	50	20120615	11	2136	42.44	-0.0294244809321252	-0.0229503809492087
4	A	26	50	20120615	11	2138	42.48	-0.0288245573968309	-0.0225906191610766
4	A	26	50	20120615	11	2140	42.52	-0.0288498718195974	-0.0228491374002784
4	A	26	50	20120615	11	2142	42.56	-0.0285425278571547	-0.0231016098765011
4	A	26	50	20120615	11	2144	42.6	-0.0283711605287341	-0.0233469405742337
4	A	26	50	20120615	11	2146	42.64	-0.0280861823537803	-0.022855091239376
4	A	26	50	20120615	11	2148	42.68	-0.0283177103271442	-0.0228764246509644
4	A	26	50	20120615	11	2150	42.72	-0.0281215730481787	-0.0228075383083412
4	A	26	50	20120615	11	2152	42.76	-0.0277314410237946	-0.0228074888108665
4	A	26	50	20120615	11	2154	42.8	-0.0277180201370877	-0.0234010201008589
4	A	26	50	20120615	11	2156	42.84	-0.0269514315334677	-0.0228245300842931
4	A	26	50	20120615	11	2158	42.88	-0.0267529325178531	-0.0232176248860903
4	A	26	50	20120615	11	2160	42.92	-0.0270232735824363	-0.0222574304457815
4	A	26	50	20120615	11	2162	42.96	-0.0271685628127667	-0.0225112322827528
4	A	26	50	20120615	11	2164	43	-0.0272261071626197	-0.0219621072986189
4	A	26	50	20120615	11	2166	43.04	-0.0272567107441094	-0.0216068002832083
4	A	26	50	20120615	11	2168	43.08	-0.0270712154222008	-0.0209628593507852
4	A	26	50	20120615	11	2170	43.12	-0.0272099144173305	-0.0209771782631042
4	A	26	50	20120615	11	2172	43.16	-0.0270936731335712	-0.0203264915319885
4	A	26	50	20120615	11	2174	43.2	-0.027022608902062	-0.0198269205910802
4	A	26	50	20120615	11	2176	43.24	-0.0269152205952032	-0.0192539307530813
4	A	26	50	20120615	11	2178	43.28	-0.026485815860192	-0.0183501563628434
4	A	26	50	20120615	11	2180	43.32	-0.0263327201709973	-0.0182344100538309
4	A	26	50	20120615	11	2182	43.36	-0.0265172114012767	-0.0171197905635788
4	A	26	50	20120615	11	2184	43.4	-0.0264970737072553	-0.0157971324801269
4	A	26	50	20120615	11	2186	43.44	-0.0259816020561585	-0.0154331047167839
4	A	26	50	20120615	11	2188	43.48	-0.0261014891824815	-0.0143304805859678
4	A	26	50	20120615	11	2190	43.52	-0.0258572120738528	-0.0131669080932541
4	A	26	50	20120615	11	2192	43.56	-0.0253269739118445	-0.0118028071884637
4	A	26	50	20120615	11	2194	43.6	-0.0246239117814463	-0.0106468855911224
4	A	26	50	20120615	11	2196	43.64	-0.0242536141022745	-0.0090930042973294
4	A	26	50	20120615	11	2198	43.68	-0.0238938664562781	-0.0079289368298688
4	A	26	50	20120615	11	2200	43.72	-0.0231523165037799	-0.0070452725564878
4	A	26	50	20120615	11	2202	43.76	-0.0231449767353912	-0.0054688345563749
4	A	26	50	20120615	11	2204	43.8	-0.0229325689293906	-0.0044159454881203
4	A	26	50	20120615	11	2206	43.84	-0.0226129990907011	-0.0025573435980427
4	A	26	50	20120615	11	2208	43.88	-0.0222097997330007	-0.0008438895169393
4	A	26	50	20120615	11	2210	43.92	-0.021785189181966	0.000524157043690101
4	A	26	50	20120615	11	2212	43.96	-0.0218528239455865	0.00172952661823978
4	A	26	50	20120615	11	2214	44	-0.0213574249346872	0.00313200220804518
4	A	26	50	20120615	11	2216	44.04	-0.0207029976086991	0.00477652044905073
4	A	26	50	20120615	11	2218	44.08	-0.0203032701452943	0.00573033678619327
4	A	26	50	20120615	11	2220	44.12	-0.0197807889446756	0.00706372804347674
4	A	26	50	20120615	11	2222	44.16	-0.0187457967490528	0.0081408638032582
4	A	26	50	20120615	11	2224	44.2	-0.0177730299501745	0.00888664932537566
4	A	26	50	20120615	11	2226	44.24	-0.0167458159291448	0.0097150249195357
4	A	26	50	20120615	11	2228	44.28	-0.0163537252189769	0.0097669972679529
4	A	26	50	20120615	11	2230	44.32	-0.0162598214384353	0.0109151972592436
4	A	26	50	20120615	11	2232	44.36	-0.0158600939750305	0.0116177078463525
4	A	26	50	20120615	11	2234	44.4	-0.0154848606905261	0.0132445201335571
4	A	26	50	20120615	11	2236	44.44	-0.0148424258955469	0.0139883540409585
4	A	26	50	20120615	11	2238	44.48	-0.0139995263281012	0.0157760896894256
4	A	26	50	20120615	11	2240	44.52	-0.0136626111600693	0.0165119545034030
4	A	26	50	20120615	11	2242	44.56	-0.0135010655448394	0.0175357461276117
4	A	26	50	20120615	11	2244	44.6	-0.0132853555501706	0.0185086260635750
4	A	26	50	20120615	11	2246	44.64	-0.0125007852211051	0.0192651949641056
4	A	26	50	20120615	11	2248	44.68	-0.0123696946949409	0.0199438689816206
4	A	26	50	20120615	11	2250	44.72	-0.012197401056637	0.0206500282397204
4	A	26	50	20120615	11	2252	44.76	-0.0117502691546215	0.0210458241894217
4	A	26	50	20120615	11	2254	44.8	-0.0111573374204689	0.0220316244512016
4	A	26	50	20120615	11	2256	44.84	-0.0100027466688005	0.023300059394641
4	A	26	50	20120615	11	2258	44.88	-0.00896321484764256	0.0235217515126786
4	A	26	50	20120615	11	2260	44.92	-0.00835202003025616	0.0247177236381063
4	A	26	50	20120615	11	2262	44.96	-0.00685765591423557	0.0253716206340086
4	A	26	50	20120615	11	2264	45	-0.00641713546062415	0.0269546842246612
4	A	26	50	20120615	11	2266	45.04	-0.00515956726348732	0.0278035447022722
4	A	26	50	20120615	11	2268	45.08	-0.00443439390404145	0.0287183641004323
4	A	26	50	20120615	11	2270	45.12	-0.00363803610493354	0.0294575876716203
4	A	26	50	20120615	11	2272	45.16	-0.00291219099404555	0.0294084437503279
4	A	26	50	20120615	11	2274	45.2	-0.00195512196570956	0.0300231316752133
4	A	26	50	20120615	11	2276	45.24	-0.00120035618747104	0.0300485875193361
4	A	26	50	20120615	11	2278	45.28	0.000659051804337113	0.0309057423594904
4	A	26	50	20120615	11	2280	45.32	0.00185681998098900	0.0311448151622096
4	A	26	50	20120615	11	2282	45.36	0.00332470294805415	0.0317211778995547
4	A	26	50	20120615	11	2284	45.4	0.00411058142466488	0.032569988879691
4	A	26	50	20120615	11	2286	45.44	0.00450571269399193	0.0333642112163198
4	A	26	50	20120615	11	2288	45.48	0.00457309997023900	0.0335966372152958
4	A	26	50	20120615	11	2290	45.52	0.00493231021508177	0.0344472866730632
4	A	26	50	20120615	11	2292	45.56	0.00550598594665842	0.0355972544313069
4	A	26	50	20120615	11	2294	45.6	0.00568615675450475	0.0356794202392808
4	A	26	50	20120615	11	2296	45.64	0.00615051377770995	0.0364305797729352
4	A	26	50	20120615	11	2298	45.68	0.00629978401921843	0.0368290344441339
4	A	26	50	20120615	11	2300	45.72	0.00638272764465162	0.0374421667341007
4	A	26	50	20120615	11	2302	45.76	0.00689714782796483	0.0388223684602987
4	A	26	50	20120615	11	2304	45.8	0.00751798758184662	0.0397018678747386
4	A	26	50	20120615	11	2306	45.84	0.00840653796308564	0.0407985904923589
4	A	26	50	20120615	11	2308	45.88	0.0087323727678564	0.0413234051453556
4	A	26	50	20120615	11	2310	45.92	0.0094506518361857	0.042023299437374
4	A	26	50	20120615	11	2312	45.96	0.0102460055436643	0.0425543366300451
4	A	26	50	20120615	11	2314	46	0.0113461222738344	0.0426653523946914
4	A	26	50	20120615	11	2316	46.04	0.0118420869701586	0.0432511196522263
4	A	26	50	20120615	11	2318	46.08	0.012555062737629	0.0434360280755066
4	A	26	50	20120615	11	2320	46.12	0.0136334712896166	0.0437224770325653
4	A	26	50	20120615	11	2322	46.16	0.0146377750509359	0.043932699878612
4	A	26	50	20120615	11	2324	46.2	0.0161323866543299	0.0443219621616552
4	A	26	50	20120615	11	2326	46.24	0.0176464436942065	0.0451676618719543
4	A	26	50	20120615	11	2328	46.28	0.0189883202328642	0.0458338271705102
4	A	26	50	20120615	11	2330	46.32	0.0206915283367082	0.0465073463795904
4	A	26	50	20120615	11	2332	46.36	0.0221621053806097	0.0471401291670064
4	A	26	50	20120615	11	2334	46.4	0.0237928703947212	0.048188733168167
4	A	26	50	20120615	11	2336	46.44	0.024796813531582	0.0483631127714754
4	A	26	50	20120615	11	2338	46.48	0.0261773758822385	0.0489395391484309
4	A	26	50	20120615	11	2340	46.52	0.0275222859089875	0.0488357429440205
4	A	26	50	20120615	11	2342	46.56	0.029063785763042	0.0490877487297676
4	A	26	50	20120615	11	2344	46.6	0.0297094025385365	0.0486548296740539
4	A	26	50	20120615	11	2346	46.64	0.0301122059164394	0.0484587843189699
4	A	26	50	20120615	11	2348	46.68	0.0301706341497689	0.0486225290362893
4	A	26	50	20120615	11	2350	46.72	0.0312416887912322	0.0485367569837314
4	A	26	50	20120615	11	2352	46.76	0.0320262732624333	0.0484864321941143
4	A	26	50	20120615	11	2354	46.8	0.0327228017261733	0.0488693729425337
4	A	26	50	20120615	11	2356	46.84	0.0331031120373667	0.0493302368582399
4	A	26	50	20120615	11	2358	46.88	0.0336404778357294	0.0496522886417313
4	A	26	50	20120615	11	2360	46.92	0.0345145890964966	0.0496282611533066
4	A	26	50	20120615	11	2362	46.96	0.0345656492771661	0.0498227084470651
4	A	26	50	20120615	11	2364	47	0.0343143859535392	0.050256971005663
4	A	26	50	20120615	11	2366	47.04	0.0342070330020195	0.0501746779184685
4	A	26	50	20120615	11	2368	47.08	0.0339840044521654	0.0501473906677825
4	A	26	50	20120615	11	2370	47.12	0.0338682864274243	0.0502003176103543
4	A	26	50	20120615	11	2372	47.16	0.033249907405141	0.050574603371772
4	A	26	50	20120615	11	2374	47.2	0.0329471384235726	0.0505075555067798
4	A	26	50	20120615	11	2376	47.24	0.0324391246276969	0.0509078062292027
4	A	26	50	20120615	11	2378	47.28	0.0319605618292576	0.0514757473247839
4	A	26	50	20120615	11	2380	47.32	0.0314583533800555	0.0516219982203367
4	A	26	50	20120615	11	2382	47.36	0.0312979674199468	0.0517060166480773
4	A	26	50	20120615	11	2384	47.4	0.0306896010296851	0.0522668654626432
4	A	26	50	20120615	11	2386	47.44	0.0298497915188733	0.0521160183730127
4	A	26	50	20120615	11	2388	47.48	0.0294959199302285	0.0525227815488903
4	A	26	50	20120615	11	2390	47.52	0.0287455099297621	0.0525444473006658
4	A	26	50	20120615	11	2392	47.56	0.0281593749767009	0.0531602807385368
4	A	26	50	20120615	11	2394	47.6	0.0276895095916703	0.0529527378271907
4	A	26	50	20120615	11	2396	47.64	0.0265058552663709	0.0532198403427162
4	A	26	50	20120615	11	2398	47.68	0.0257944351338191	0.0533996575971719
4	A	26	50	20120615	11	2400	47.72	0.0247815046697694	0.0541400691077523
4	A	26	50	20120615	11	2402	47.76	0.0242665188010312	0.0541187851936386
4	A	26	50	20120615	11	2404	47.8	0.0232697810822706	0.0549793341463426
4	A	26	50	20120615	11	2406	47.84	0.022306348092904	0.055580869885098
4	A	26	50	20120615	11	2408	47.88	0.0212265960380321	0.0562145789823974
4	A	26	50	20120615	11	2410	47.92	0.0206360204543851	0.056662460417601
4	A	26	50	20120615	11	2412	47.96	0.0197297924036164	0.0571169886565477
4	A	26	50	20120615	11	2414	48	0.0189807541903055	0.0575536270939304
4	A	26	50	20120615	11	2416	48.04	0.0181260035132072	0.0580411065088804
4	A	26	50	20120615	11	2418	48.08	0.0169046886807418	0.0588729469262682
4	A	26	50	20120615	11	2420	48.12	0.0162122190099258	0.0597051408970467
4	A	26	50	20120615	11	2422	48.16	0.0152275728171236	0.0603993076241375
4	A	26	50	20120615	11	2424	48.2	0.0143448207114903	0.0606596643409704
4	A	26	50	20120615	11	2426	48.24	0.0129226168424898	0.0618425832752174
4	A	26	50	20120615	11	2428	48.28	0.0118256820928351	0.0622181276867056
4	A	26	50	20120615	11	2430	48.32	0.01086557250534	0.0629188705068614
4	A	26	50	20120615	11	2432	48.36	0.00982824685733931	0.0636740605491687
4	A	26	50	20120615	11	2434	48.4	0.00821187146622498	0.0644779702486996
4	A	26	50	20120615	11	2436	48.44	0.00772467489398745	0.0649186391947351
4	A	26	50	20120615	11	2438	48.48	0.00677927312754103	0.0650826879679704
4	A	26	50	20120615	11	2440	48.52	0.00550641021072713	0.065500800207686
4	A	26	50	20120615	11	2442	48.56	0.00431097548645316	0.0660476765922557
4	A	26	50	20120615	11	2444	48.6	0.00288042775743465	0.0661663998208169
4	A	26	50	20120615	11	2446	48.64	0.00143206093753025	0.0672739411721894
4	A	26	50	20120615	11	2448	48.68	0.00043864662064127	0.0681605823651192
4	A	26	50	20120615	11	2450	48.72	-0.00108142082687545	0.0685772803912724
4	A	26	50	20120615	11	2452	48.76	-0.00195681902198440	0.06863186903478
4	A	26	50	20120615	11	2454	48.8	-0.00306683524709104	0.0692797202677031
4	A	26	50	20120615	11	2456	48.84	-0.00384465270639625	0.0696523655413885
4	A	26	50	20120615	11	2458	48.88	-0.00492079851668406	0.0698459006673992
4	A	26	50	20120615	11	2460	48.92	-0.00616417508072248	0.0705617755726725
4	A	26	50	20120615	11	2462	48.96	-0.00707351440132837	0.0703933427373938
4	A	26	50	20120615	11	2464	49	-0.00799805651772979	0.0710747815424233
4	A	26	50	20120615	11	2466	49.04	-0.00884962521431275	0.0714124250304399
4	A	26	50	20120615	11	2468	49.08	-0.0105026287366925	0.0719935960938971
4	A	26	50	20120615	11	2470	49.12	-0.0112736579708983	0.0724677819013608
4	A	26	50	20120615	11	2472	49.16	-0.0122553343152196	0.0725778784271915
4	A	26	50	20120615	11	2474	49.2	-0.0126764164034162	0.072582333199913
4	A	26	50	20120615	11	2476	49.24	-0.0124471016742774	0.0732728229717417
4	A	26	50	20120615	11	2478	49.28	-0.0123499452025424	0.0730003040182724
4	A	26	50	20120615	11	2480	49.32	-0.0124842247802897	0.0731116733363093
4	A	26	50	20120615	11	2482	49.36	-0.012440313449178	0.0730372149922503
4	A	26	50	20120615	11	2484	49.4	-0.0121863914040539	0.0723479980126278
4	A	26	50	20120615	11	2486	49.44	-0.0125341465190415	0.0723583217716331
4	A	26	50	20120615	11	2488	49.48	-0.012033868471352	0.0723756458877722
4	A	26	50	20120615	11	2490	49.52	-0.0122749918837366	0.0718390932622078
4	A	26	50	20120615	11	2492	49.56	-0.012276406097299	0.0715051974401316
4	A	26	50	20120615	11	2494	49.6	-0.0127667846500519	0.0713136422131081
4	A	26	50	20120615	11	2496	49.64	-0.0133942712076768	0.0707243394216673
4	A	26	50	20120615	11	2498	49.68	-0.0144113028910574	0.0701069644910133
4	A	26	50	20120615	11	2500	49.72	-0.0149487747554373	0.0696529312268134
4	A	26	50	20120615	11	2502	49.76	-0.015807909494579	0.0692460619849187
4	A	26	50	20120615	11	2504	49.8	-0.0176437708305736	0.0687657243484586
4	A	26	50	20120615	11	2506	49.84	-0.0187142597866119	0.0683320557595569
4	A	26	50	20120615	11	2508	49.88	-0.0204332363716764	0.0679082159549137
4	A	26	50	20120615	11	2510	49.92	-0.0215189988341884	0.0681591681515568
4	A	26	50	20120615	11	2512	49.96	-0.022048551102619	0.0679700170875894
4	A	26	50	20120615	11	2514	50	-0.0216847446636985	0.0675183879864456
4	A	26	50	20120615	11	2516	50.04	-0.0212811281129972	0.067422080042848
4	A	26	50	20120615	11	2518	50.08	-0.0215333531018464	0.067297558538681
4	A	26	50	20120615	11	2520	50.12	-0.0216232263737352	0.0676588193931892
4	A	26	50	20120615	11	2522	50.16	-0.0223811741324891	0.0673660064750999
4	A	26	50	20120615	11	2524	50.2	-0.02341623703879	0.066127155394461
4	A	26	50	20120615	11	2526	50.24	-0.0239438801189114	0.065550297682369
4	A	26	50	20120615	11	2528	50.28	-0.0250116113585031	0.0659285998103038
4	A	26	50	20120615	11	2530	50.32	-0.0256055810546998	0.0656659803517712
4	A	26	50	20120615	11	2532	50.36	-0.0259706602858264	0.0657340747347994
4	A	26	50	20120615	11	2534	50.4	-0.0270243201004724	0.0657918453588224
4	A	26	50	20120615	11	2536	50.44	-0.0277995919753654	0.0661615207840267
4	A	26	50	20120615	11	2538	50.48	-0.0281392860730474	0.0663006793985642
4	A	26	50	20120615	11	2540	50.52	-0.0289933296433645	0.066328539405743
4	A	26	50	20120615	11	2542	50.56	-0.029516235108052	0.0659518636234049
4	A	26	50	20120615	11	2544	50.6	-0.0303883806119675	0.0658510301964077
4	A	26	50	20120615	11	2546	50.64	-0.0307577731944593	0.0653680762648573
4	A	26	50	20120615	11	2548	50.68	-0.0318382323561124	0.0648465143030541
4	A	26	50	20120615	11	2550	50.72	-0.032650273783627	0.0648902135021314
4	A	26	50	20120615	11	2552	50.76	-0.0337382989878387	0.0650293014059908
4	A	26	50	20120615	11	2554	50.8	-0.0348458403392112	0.065218311048602
4	A	26	50	20120615	11	2556	50.84	-0.0362040510445143	0.0654840417769719
4	A	26	50	20120615	11	2558	50.88	-0.0368770752788477	0.066212361761594
4	A	26	50	20120615	11	2560	50.92	-0.0376183353175655	0.0662366155241887
4	A	26	50	20120615	11	2562	50.96	-0.0377396748412172	0.0661548739802835
4	A	26	50	20120615	11	2564	51	-0.0379110068142987	0.0664749812201267
4	A	26	50	20120615	11	2566	51.04	-0.03796545403645	0.0661584802248676
4	A	26	50	20120615	11	2568	51.08	-0.0381182598118644	0.0657188719390039
4	A	26	50	20120615	11	2570	51.12	-0.0384734395480544	0.0657438328083798
4	A	26	50	20120615	11	2572	51.16	-0.0392137803479568	0.0661721980964226
4	A	26	50	20120615	11	2574	51.2	-0.0397238871799047	0.0662950932549928
4	A	26	50	20120615	11	2576	51.24	-0.0397604446004921	0.0661543082948586
4	A	26	50	20120615	11	2578	51.28	-0.0409896790289068	0.0667088214326651
4	A	26	50	20120615	11	2580	51.32	-0.0416988364197588	0.0665093466096924
4	A	26	50	20120615	11	2582	51.36	-0.0428067525377253	0.0669136490539714
4	A	26	50	20120615	11	2584	51.4	-0.0437893410497943	0.0666716841845172
4	A	26	50	20120615	11	2586	51.44	-0.0440990043224793	0.0662157912294828
4	A	26	50	20120615	11	2588	51.48	-0.0446934760644907	0.0653183949424111
4	A	26	50	20120615	11	2590	51.52	-0.0451465405924003	0.0647496477450993
4	A	26	50	20120615	11	2592	51.56	-0.0453662881667897	0.0645347084968221
4	A	26	50	20120615	11	2594	51.6	-0.0451668345570204	0.0643659008949494
4	A	26	50	20120615	11	2596	51.64	-0.045398221109028	0.0639594347039199
4	A	26	50	20120615	11	2598	51.68	-0.0458131867235674	0.0631306702010302
4	A	26	50	20120615	11	2600	51.72	-0.0457555504498328	0.062410771858172
4	A	26	50	20120615	11	2602	51.76	-0.0459070692909055	0.061940206437428
4	A	26	50	20120615	11	2604	51.8	-0.0468693991936935	0.0618336171612319
4	A	26	50	20120615	11	2606	51.84	-0.0471677346157439	0.0618083663780758
4	A	26	50	20120615	11	2608	51.88	-0.048757848061005	0.0618806609753843
4	A	26	50	20120615	11	2610	51.92	-0.0496146245990314	0.0617319811680381
4	A	26	50	20120615	11	2612	51.96	-0.0505765203382558	0.06213494293786
4	A	26	50	20120615	11	2614	52	-0.0516599472270694	0.0619724519208637
4	A	26	50	20120615	11	2616	52.04	-0.0527824594432132	0.0619050844436065
4	A	26	50	20120615	11	2618	52.08	-0.0535025062784955	0.0618401013304154
4	A	26	50	20120615	11	2620	52.12	-0.054633085168799	0.0622648745160098
4	A	26	50	20120615	11	2622	52.16	-0.0558782648551295	0.0623333578077677
4	A	26	50	20120615	11	2624	52.2	-0.0566453696466997	0.0622371559301873
4	A	26	50	20120615	11	2626	52.24	-0.0566636059305865	0.0615993526846248
4	A	26	50	20120615	11	2628	52.28	-0.0568005937273058	0.0616606376293503
4	A	26	50	20120615	11	2630	52.32	-0.0570725116400111	0.0620908767503632
4	A	26	50	20120615	11	2632	52.36	-0.0581810782962163	0.0618191002590142
4	A	26	50	20120615	11	2634	52.4	-0.0585429331204207	0.0620858633632846
4	A	26	50	20120615	11	2636	52.44	-0.0595893733748308	0.06128464774059
4	A	26	50	20120615	11	2638	52.48	-0.0605657817736323	0.061558828394995
4	A	26	50	20120615	11	2640	52.52	-0.0613206960442949	0.0612983231857381
4	A	26	50	20120615	11	2642	52.56	-0.0623946144682219	0.0606233544077565
4	A	26	50	20120615	11	2644	52.6	-0.0636924028990726	0.0600487947927034
4	A	26	50	20120615	11	2646	52.64	-0.0639591942876143	0.0596873925168389
4	A	26	50	20120615	11	2648	52.68	-0.0649480124104256	0.0596971505904193
4	A	26	50	20120615	11	2650	52.72	-0.0653917219156202	0.0604552397705294
4	A	26	50	20120615	11	2652	52.76	-0.0659132131667452	0.060633784232779
4	A	26	50	20120615	11	2654	52.8	-0.0658410882750642	0.0610818070893388
4	A	26	50	20120615	11	2656	52.84	-0.0660360376146373	0.0619169709085982
4	A	26	50	20120615	11	2658	52.88	-0.0669831364373586	0.0622964044073829
4	A	26	50	20120615	11	2660	52.92	-0.0678828591057404	0.0630672922202325
4	A	26	50	20120615	11	2662	52.96	-0.0685478930334463	0.0634518875985199
4	A	26	50	20120615	11	2664	53	-0.0688300993498179	0.063755307118327
4	A	26	50	20120615	11	2666	53.04	-0.0691142148544986	0.0633761564622548
4	A	26	50	20120615	11	2668	53.08	-0.0689802888301419	0.0632572211016592
4	A	26	50	20120615	11	2670	53.12	-0.0689636011101059	0.0637340939148914
4	A	26	50	20120615	11	2672	53.16	-0.0694405446340162	0.063787480476871
4	A	26	50	20120615	11	2674	53.2	-0.0695497926317095	0.0644857484232927
4	A	26	50	20120615	11	2676	53.24	-0.0699205994277638	0.0650334733359998
4	A	26	50	20120615	11	2678	53.28	-0.0703459241566475	0.0656590507053155
4	A	26	50	20120615	11	2680	53.32	-0.0707124176013365	0.0654747079674602
4	A	26	50	20120615	11	2682	53.36	-0.0716081097610655	0.0661783499254189
4	A	26	50	20120615	11	2684	53.4	-0.0715854823440675	0.0660085028765779
4	A	26	50	20120615	11	2686	53.44	-0.0719281462902305	0.0662493434462501
4	A	26	50	20120615	11	2688	53.48	-0.0719550870585937	0.0660802742148684
4	A	26	50	20120615	11	2690	53.52	-0.0723768055428934	0.0658800215744363
4	A	26	50	20120615	11	2692	53.56	-0.0725545014770055	0.0660537577105739
4	A	26	50	20120615	11	2694	53.6	-0.0731398444704718	0.0662827188863221
4	A	26	50	20120615	11	2696	53.64	-0.0740777509050376	0.0665886132798634
4	A	26	50	20120615	11	2698	53.68	-0.0754406285150965	0.0670018464827888
4	A	26	50	20120615	11	2700	53.72	-0.0762675898956942	0.0677093068173659
4	A	26	50	20120615	11	2702	53.76	-0.0771019051868162	0.0678667794975362
4	A	26	50	20120615	11	2704	53.8	-0.0770886115793299	0.06800494816258
4	A	26	50	20120615	11	2706	53.84	-0.0778389932955251	0.0674743352339777
4	A	26	50	20120615	11	2708	53.88	-0.0780067190240225	0.0675368434734345
4	A	26	50	20120615	11	2710	53.92	-0.0774769546235576	0.0673829770378483
4	A	26	50	20120615	11	2712	53.96	-0.0773841115031878	0.0670550916234121
4	A	26	50	20120615	11	2714	54	-0.0771272903202608	0.0667551369268328
4	A	26	50	20120615	11	2716	54.04	-0.0770847224920334	0.0662460200443785
4	A	26	50	20120615	11	2718	54.08	-0.0763090970637499	0.0655586415423871
4	A	26	50	20120615	11	2720	54.12	-0.0763993945997074	0.0650498782133233
4	A	26	50	20120615	11	2722	54.16	-0.0761791308373678	0.0649044263484333
4	A	26	50	20120615	11	2724	54.2	-0.0762324466886692	0.0640901221792188
4	A	26	50	20120615	11	2726	54.24	-0.0764259111040019	0.063286283190366
4	A	26	50	20120615	11	2728	54.28	-0.0765747570814417	0.0624166125601846
4	A	26	50	20120615	11	2730	54.32	-0.0768194160277322	0.0615047276551665
4	A	26	50	20120615	11	2732	54.36	-0.0770952583830731	0.0603213844568508
4	A	26	50	20120615	11	2734	54.4	-0.0771135724487058	0.0586593299676718
4	A	26	50	20120615	11	2736	54.44	-0.0779222197636707	0.057512261347231
4	A	26	50	20120615	11	2738	54.48	-0.0783890516606101	0.0564050735492491
4	A	26	50	20120615	11	2740	54.52	-0.0794415093937282	0.0553321097194766
4	A	26	50	20120615	11	2742	54.56	-0.0799530304392385	0.0542205378594514
4	A	26	50	20120615	11	2744	54.6	-0.0808963815960195	0.0534354372002999
4	A	26	50	20120615	11	2746	54.64	-0.081629722038788	0.0526315275007689
4	A	26	50	20120615	11	2748	54.68	-0.0825192623695207	0.0517549979348101
4	A	26	50	20120615	11	2750	54.72	-0.0837179497849882	0.0507374712766827
4	A	26	50	20120615	11	2752	54.76	-0.0845273749174124	0.0501374911728459
4	A	26	50	20120615	11	2754	54.8	-0.0851816608220443	0.0495949281396414
4	A	26	50	20120615	11	2756	54.84	-0.085984721993438	0.0483789166080349
4	A	26	50	20120615	11	2758	54.88	-0.086647422468766	0.0470863254120259
4	A	26	50	20120615	11	2760	54.92	-0.0883259525459465	0.0459852187323622
4	A	26	50	20120615	11	2762	54.96	-0.0889526612861122	0.0449766723303559
4	A	26	50	20120615	11	2764	55	-0.089273758475449	0.0440862127608076
4	A	26	50	20120615	11	2766	55.04	-0.0897560053002182	0.0440075824867397
4	A	26	50	20120615	11	2768	55.08	-0.0906891741193501	0.043824229698378
4	A	26	50	20120615	11	2770	55.12	-0.0916125848649016	0.0432159057345232
4	A	26	50	20120615	11	2772	55.16	-0.0921536629738655	0.0422262390835745
4	A	26	50	20120615	11	2774	55.2	-0.0929969585211086	0.042098959862961
4	A	26	50	20120615	11	2776	55.24	-0.0937323495735426	0.0414950906718277
4	A	26	50	20120615	11	2778	55.28	-0.094433445947089	0.0410499669530707
4	A	26	50	20120615	11	2780	55.32	-0.094579463497404	0.0402822611207365
4	A	26	50	20120615	11	2782	55.36	-0.0946356784865084	0.0400929686354129
4	A	26	50	20120615	11	2784	55.4	-0.0947448557735237	0.0391455869699791
4	A	26	50	20120615	11	2786	55.44	-0.095249164329866	0.0377605062069909
4	A	26	50	20120615	11	2788	55.48	-0.0951797971546315	0.0374309237362799
4	A	26	50	20120615	11	2790	55.52	-0.096091964902362	0.0362626419124034
4	A	26	50	20120615	11	2792	55.56	-0.0963800402050175	0.0348924103918202
4	A	26	50	20120615	11	2794	55.6	-0.0971881218345575	0.0327456342041378
4	A	26	50	20120615	11	2796	55.64	-0.097605597678170	0.0319133695226812
4	A	26	50	20120615	11	2798	55.68	-0.098145544416284	0.031509187286555
4	A	26	50	20120615	11	2800	55.72	-0.098271762976726	0.0317090863735964
4	A	26	50	20120615	11	2802	55.76	-0.0983513124896094	0.0315837163412921
4	A	26	50	20120615	11	2804	55.8	-0.0986550855628072	0.0303747051668193
4	A	26	50	20120615	11	2806	55.84	-0.0991302613197645	0.0300402436593181
4	A	26	50	20120615	11	2808	55.88	-0.0995913656517763	0.0291479456121388
4	A	26	50	20120615	11	2810	55.92	-0.0999861433677127	0.028254799036822
4	A	26	50	20120615	11	2812	55.96	-0.100961667883038	0.0266590004530402
4	A	26	50	20120615	11	2814	56	-0.101231782673451	0.0258929209663027
4	A	26	50	20120615	11	2816	56.04	-0.102270381113658	0.0245119414226454
4	A	26	50	20120615	11	2818	56.08	-0.102757860528608	0.0232182188557865
4	A	26	50	20120615	11	2820	56.12	-0.103642663243906	0.0227216177633592
4	A	26	50	20120615	11	2822	56.16	-0.104071594217374	0.0221627205635093
4	A	26	50	20120615	11	2824	56.2	-0.105061190157645	0.0210507951500935
4	A	26	50	20120615	11	2826	56.24	-0.105941538100222	0.0201609719766483
4	A	26	50	20120615	11	2828	56.28	-0.106446907316736	0.0192575016423263
4	A	26	50	20120615	11	2830	56.32	-0.106837159549273	0.0189506880099694
4	A	26	50	20120615	11	2832	56.36	-0.107043351886667	0.0189901445683597
4	A	26	50	20120615	11	2834	56.4	-0.107011319949479	0.0189306768880619
4	A	26	50	20120615	11	2836	56.44	-0.107267009761556	0.0184047308642153
4	A	26	50	20120615	11	2838	56.48	-0.107323861146764	0.0178243376182174
4	A	26	50	20120615	11	2840	56.52	-0.107460474176889	0.0168165690336703
4	A	26	50	20120615	11	2842	56.56	-0.10768894037789	0.0162889966642270
4	A	26	50	20120615	11	2844	56.6	-0.107737730745792	0.0148214672505525
4	A	26	50	20120615	11	2846	56.64	-0.107870808242011	0.0136357905998589
4	A	26	50	20120615	11	2848	56.68	-0.108571621772845	0.0127211479783941
4	A	26	50	20120615	11	2850	56.72	-0.108730579377256	0.0122011416515095
4	A	26	50	20120615	11	2852	56.76	-0.10840721944622	0.0120575282642505
4	A	26	50	20120615	11	2854	56.8	-0.1082072496485	0.0115573209272391
4	A	26	50	20120615	11	2856	56.84	-0.10792575043891	0.0107409661483593
4	A	26	50	20120615	11	2858	56.88	-0.107529841352123	0.0102085854528039
4	A	26	50	20120615	11	2860	56.92	-0.10704511965362	0.00851966090593984
4	A	26	50	20120615	11	2862	56.96	-0.106561529325966	0.00751931694259524
4	A	26	50	20120615	11	2864	57	-0.106122628146884	0.00660128020858074
4	A	26	50	20120615	11	2866	57.04	-0.105821966343523	0.00475615577375257
4	A	26	50	20120615	11	2868	57.08	-0.105761720845766	0.00467257575221632
4	A	26	50	20120615	11	2870	57.12	-0.105745457389799	0.00435550907153227
4	A	26	50	20120615	11	2872	57.16	-0.105828330304554	0.0042381293458553
4	A	26	50	20120615	11	2874	57.2	-0.106114284286866	0.00496758070132734
4	A	26	50	20120615	11	2876	57.24	-0.106016915683097	0.00525275686617987
4	A	26	50	20120615	11	2878	57.28	-0.105973145773341	0.00570212322562393
4	A	26	50	20120615	11	2880	57.32	-0.105621148017666	0.00618960264057393
4	A	26	50	20120615	11	2882	57.36	-0.105534032462224	0.00663536275543394
4	A	26	50	20120615	11	2884	57.4	-0.105333921243148	0.00721250331023841
4	A	26	50	20120615	11	2886	57.44	-0.1052846359005	0.00682069544278294
4	A	26	50	20120615	11	2888	57.48	-0.105361922671683	0.00630486104590735
4	A	26	50	20120615	11	2890	57.52	-0.105162801402101	0.00646268727946819
4	A	26	50	20120615	11	2892	57.56	-0.104948406626046	0.0070446361603847
4	A	26	50	20120615	11	2894	57.6	-0.10501925872552	0.00744104022191789
4	A	26	50	20120615	11	2896	57.64	-0.105070311835122	0.00730145734331166
4	A	26	50	20120615	11	2898	57.68	-0.104379044245834	0.00820471554559936
4	A	26	50	20120615	11	2900	57.72	-0.104033481161868	0.00761010945329959
4	A	26	50	20120615	11	2902	57.76	-0.103862856295568	0.0080505662673007
4	A	26	50	20120615	11	2904	57.8	-0.103076836397601	0.00810048800605246
4	A	26	50	20120615	11	2906	57.84	-0.102583275864333	0.00812622669288766
4	A	26	50	20120615	11	2908	57.88	-0.101722161226204	0.00861144336613786
4	A	26	50	20120615	11	2910	57.92	-0.10095445539387	0.00871489308822544
4	A	26	50	20120615	11	2912	57.96	-0.099790345500002	0.00893897522718346
4	A	26	50	20120615	11	2914	58	-0.0988523683547582	0.00938013914796576
4	A	26	50	20120615	11	2916	58.04	-0.0972772879996652	0.00921177702336524
4	A	26	50	20120615	11	2918	58.08	-0.095960796594452	0.0096653153128183
4	A	26	50	20120615	11	2920	58.12	-0.0942773167698031	0.00929620557303891
4	A	26	50	20120615	11	2922	58.16	-0.0929023476337859	0.0101817153951188
4	A	26	50	20120615	11	2924	58.2	-0.0917648956655692	0.00969918572763712
4	A	26	50	20120615	11	2926	58.24	-0.0907496317491415	0.00992065157150475
4	A	26	50	20120615	11	2928	58.28	-0.0897964518081021	0.0100110198181404
4	A	26	50	20120615	11	2930	58.32	-0.0890045629238513	0.00956122919462762
4	A	26	50	20120615	11	2932	58.36	-0.0874106735283787	0.0097665022932061
4	A	26	50	20120615	11	2934	58.4	-0.0863145165961833	0.00996618924821316
4	A	26	50	20120615	11	2936	58.44	-0.084277412670263	0.00947114379070446
4	A	26	50	20120615	11	2938	58.48	-0.0831134441977518	0.0096290407349434
4	A	26	50	20120615	11	2940	58.52	-0.0817120292681182	0.00950268075314539
4	A	26	50	20120615	11	2942	58.56	-0.0798875523513006	0.00935913807656451
4	A	26	50	20120615	11	2944	58.6	-0.0779904555680552	0.00846811282159135
4	A	26	50	20120615	11	2946	58.64	-0.0768134056200921	0.00865563753996202
4	A	26	50	20120615	11	2948	58.68	-0.0754165161738581	0.0082632639870816
4	A	26	50	20120615	11	2950	58.72	-0.0731972615411041	0.00772211516743954
4	A	26	50	20120615	11	2952	58.76	-0.0719285705542992	0.00761364498720553
4	A	26	50	20120615	11	2954	58.8	-0.0704420906788888	0.00743545407834651
4	A	26	50	20120615	11	2956	58.84	-0.06953098359133	0.00681058381581195
4	A	26	50	20120615	11	2958	58.88	-0.0678264319846017	0.00656493492002776
4	A	26	50	20120615	11	2960	58.92	-0.0667589835877225	0.00636920776299532
4	A	26	50	20120615	11	2962	58.96	-0.0654479369047245	0.00546630311409821
4	A	26	50	20120615	11	2964	59	-0.064804045469776	0.00464747346148419
4	A	26	50	20120615	11	2966	59.04	-0.0637705381983938	0.00364394751762424
4	A	26	50	20120615	11	2968	59.08	-0.0630958876184637	0.00253767895845789
4	A	26	50	20120615	11	2970	59.12	-0.0624193985609025	0.00236464992910154
4	A	26	50	20120615	11	2972	59.16	-0.0612890883711758	0.00170244442852034
4	A	26	50	20120615	11	2974	59.2	-0.0597589800073663	0.0006209246066955
4	A	26	50	20120615	11	2976	59.24	-0.0584860463798742	-0.0006261289126051
4	A	26	50	20120615	11	2978	59.28	-0.0576499633217993	-0.0013564287962145
4	A	26	50	20120615	11	2980	59.32	-0.0565486445101012	-0.0027931990649075
4	A	26	50	20120615	11	2982	59.36	-0.0553863023831868	-0.0042573343660324
4	A	26	50	20120615	11	2984	59.4	-0.0544409713274185	-0.0054538297504781
4	A	26	50	20120615	11	2986	59.44	-0.0535912411084666	-0.0060494257922715
4	A	26	50	20120615	11	2988	59.48	-0.0524182923798343	-0.007328581959438
4	A	26	50	20120615	11	2990	59.52	-0.0517505007356818	-0.0083916462942739
4	A	26	50	20120615	11	2992	59.56	-0.0505036593484155	-0.0093016220109828
4	A	26	50	20120615	11	2994	59.6	-0.0495917744433974	-0.0101638680199617
4	A	26	50	20120615	11	2996	59.64	-0.0484398974968445	-0.0110307809336964
4	A	26	50	20120615	11	2998	59.68	-0.0481598125008165	-0.0111824553382609
4	A	26	50	20120615	11	3000	59.72	-0.0471322449263962	-0.0127178670029294
4	A	26	50	20120615	11	3002	59.76	-0.04688779811214	-0.0132757035426075
4	A	26	50	20120615	11	3004	59.8	-0.0463817217888448	-0.0137264841156139
4	A	26	50	20120615	11	3006	59.84	-0.0459021619698441	-0.0150743710619117
4	A	26	50	20120615	11	3008	59.88	-0.045071382212628	-0.0156174997805411
4	A	26	50	20120615	11	3010	59.92	-0.044556467054568	-0.0166825440143643
4	A	26	50	20120615	11	3012	59.96	-0.0439168889709847	-0.016455350605569
4	A	26	50	20120615	11	3014	60	-0.0434845638849673	-0.0168989894000855
4	A	26	50	20120615	11	3016	60.04	-0.0428319679655424	-0.0181307057733021
4	A	26	50	20120615	11	3018	60.08	-0.0419803073450779	-0.0192164187383394
4	A	26	50	20120615	11	3020	60.12	-0.0414951684535736	-0.0191563783015488
4	A	26	50	20120615	11	3022	60.16	-0.0407561216590809	-0.0204425843233237
4	A	26	50	20120615	11	3024	60.2	-0.0397683924807126	-0.0209277020016246
4	A	26	50	20120615	11	3026	60.24	-0.0389053332989354	-0.0211047261842946
4	A	26	50	20120615	11	3028	60.28	-0.0380899967538204	-0.0213647010634657
4	A	26	50	20120615	11	3030	60.32	-0.0373463749784534	-0.0214543904875914
4	A	26	50	20120615	11	3032	60.36	-0.0368407441324303	-0.0212772390257007
4	A	26	50	20120615	11	3034	60.4	-0.0360624599826495	-0.0217432648209095
4	A	26	50	20120615	11	3036	60.44	-0.0349463343549534	-0.0209410097512465
4	A	26	50	20120615	11	3038	60.48	-0.0340484148088637	-0.0203971385704969
4	A	26	50	20120615	11	3040	60.52	-0.0333031737589678	-0.0204788306169273
4	A	26	50	20120615	11	3042	60.56	-0.0323723079866222	-0.0205088423500412
4	A	26	50	20120615	11	3044	60.6	-0.031207040558954	-0.0197216465334972
4	A	26	50	20120615	11	3046	60.64	-0.0306314513964275	-0.019688982442847
4	A	26	50	20120615	11	3048	60.68	-0.0295312872901031	-0.0190737054980128
4	A	26	50	20120615	11	3050	60.72	-0.0289136535583672	-0.0184701658186396
4	A	26	50	20120615	11	3052	60.76	-0.0286718336458031	-0.0175589774138009
4	A	26	50	20120615	11	3054	60.8	-0.0281486651373931	-0.017585191276393
4	A	26	50	20120615	11	3056	60.84	-0.0281673022094034	-0.0170974595657435
4	A	26	50	20120615	11	3058	60.88	-0.0278840893265289	-0.0166479684019525
4	A	26	50	20120615	11	3060	60.92	-0.0273912321523759	-0.0163316125757156
4	A	26	50	20120615	11	3062	60.96	-0.0264830397589691	-0.0164025905401976
4	A	26	50	20120615	11	3064	61	-0.0261803068398465	-0.0161482647371014
4	A	26	50	20120615	11	3066	61.04	-0.0248814330000866	-0.0163417892565105
4	A	26	50	20120615	11	3068	61.08	-0.0245235733291959	-0.0169066897929326
4	A	26	50	20120615	11	3070	61.12	-0.023611716708449	-0.0167754224900731
4	A	26	50	20120615	11	3072	61.16	-0.0223853177782269	-0.0170991289034325
4	A	26	50	20120615	11	3074	61.2	-0.021910050097388	-0.0164527838079533
4	A	26	50	20120615	11	3076	61.24	-0.0218225809885552	-0.0165273835733685
4	A	26	50	20120615	11	3078	61.28	-0.0218918067424333	-0.0166387528914054
4	A	26	50	20120615	11	3080	61.32	-0.0209791793752949	-0.0162238579875442
4	A	26	50	20120615	11	3082	61.36	-0.0207086049654739	-0.0158942401614941
4	A	26	50	20120615	11	3084	61.4	-0.0205684917567818	-0.0164416468761496
4	A	26	50	20120615	11	3086	61.44	-0.0197365169891055	-0.0162524180304363
4	A	26	50	20120615	11	3088	61.48	-0.0194241384263807	-0.01547599357149
4	A	26	50	20120615	11	3090	61.52	-0.0195328773071916	-0.0153473142794497
4	A	26	50	20120615	11	3092	61.56	-0.0193437757406989	-0.0148863018713195
4	A	26	50	20120615	11	3094	61.6	-0.0188905980757042	-0.0139027799782993
4	A	26	50	20120615	11	3096	61.64	-0.0183205992993897	-0.014058697023551
4	A	26	50	20120615	11	3098	61.68	-0.0180467156298328	-0.0136546067113063
4	A	26	50	20120615	11	3100	61.72	-0.0174042737637857	-0.0130241149498613
4	A	26	50	20120615	11	3102	61.76	-0.0164484138880456	-0.0120068640633785
4	A	26	50	20120615	11	3104	61.8	-0.0158138279783375	-0.0112720669806407
4	A	26	50	20120615	11	3106	61.84	-0.0154595816230987	-0.0109450866628844
4	A	26	50	20120615	11	3108	61.88	-0.0154417201058059	-0.0100224961611991
4	A	26	50	20120615	11	3110	61.92	-0.0146559194109411	-0.0085302816497933
4	A	26	50	20120615	11	3112	61.96	-0.0145273037585111	-0.0080891106579432
4	A	26	50	20120615	11	3114	62	-0.0133926024356732	-0.0074887133611055
4	A	26	50	20120615	11	3116	62.04	-0.012698676124888	-0.0050840977567313
4	A	26	50	20120615	11	3118	62.08	-0.0122748787466516	-0.0042114855623402
4	A	26	50	20120615	11	3120	62.12	-0.0120563686091294	-0.0039614667466483
4	A	26	50	20120615	11	3122	62.16	-0.0115707276718104	-0.0029824066974174
4	A	26	50	20120615	11	3124	62.2	-0.0112553934027403	-0.0011082555292215
4	A	26	50	20120615	11	3126	62.24	-0.0115055840453801	-0.000318118148467699
4	A	26	50	20120615	11	3128	62.28	-0.0116952576612588	0.000752327674057
4	A	26	50	20120615	11	3130	62.32	-0.0113794482164317	0.00195184806131264
4	A	26	50	20120615	11	3132	62.36	-0.0111832190135846	0.0034262293396969
4	A	26	50	20120615	11	3134	62.4	-0.0110867413643595	0.00380351323386679
4	A	26	50	20120615	11	3136	62.44	-0.0108703596182486	0.00382655784386566
4	A	26	50	20120615	11	3138	62.48	-0.0104837843409739	0.00498218245635884
4	A	26	50	20120615	11	3140	62.52	-0.0099402808557505	0.00489179299651976
4	A	26	50	20120615	11	3142	62.56	-0.00961295405567144	0.004647480532552
4	A	26	50	20120615	11	3144	62.6	-0.00959814016860559	0.00505028391045492
4	A	26	50	20120615	11	3146	62.64	-0.00866793412688686	0.00490440071042832
4	A	26	50	20120615	11	3148	62.68	-0.007948361053148	0.00484198439485298
4	A	26	50	20120615	11	3150	62.72	-0.00763235220420861	0.00497631771271568
4	A	26	50	20120615	11	3152	62.76	-0.00677872087714493	0.00543121576850895
4	A	26	50	20120615	11	3154	62.8	-0.00584159933110621	0.00538820246300937
4	A	26	50	20120615	11	3156	62.84	-0.00514210738284625	0.00543047967034973
4	A	26	50	20120615	11	3158	62.88	-0.00452680781059507	0.00556320007764454
4	A	26	50	20120615	11	3160	62.92	-0.00356547422126174	0.00635697622989434
4	A	26	50	20120615	11	3162	62.96	-0.00388665131366483	0.00613284671478199
4	A	26	50	20120615	11	3164	63	-0.00283126969400656	0.00631635860216943
4	A	26	50	20120615	11	3166	63.04	-0.00224107594802140	0.00634844710789967
4	A	26	50	20120615	11	3168	63.08	-0.00181273187318202	0.00630853093010169
4	A	26	50	20120615	11	3170	63.12	-0.00159273681141927	0.00654860782445015
4	A	26	50	20120615	11	3172	63.16	-0.00126409479272719	0.0066348112121446
4	A	26	50	20120615	11	3174	63.2	-0.00132704850945623	0.00706703023214488
4	A	26	50	20120615	11	3176	63.24	-0.00129982489838055	0.00726230484083736
4	A	26	50	20120615	11	3178	63.28	-0.0010706586616658	0.00790043335551916
4	A	26	50	20120615	11	3180	63.32	-0.000933868854845261	0.008081148635587
4	A	26	50	20120615	11	3182	63.36	-0.000679437692838718	0.00771666337415658
4	A	26	50	20120615	11	3184	63.4	-0.000772309097479757	0.00810379019472059
4	A	26	50	20120615	11	3186	63.44	-0.000434941381107844	0.00767712903402044
4	A	26	50	20120615	11	3188	63.48	-0.00049735769668318	0.0080600485692364
4	A	26	50	20120615	11	3190	63.52	-0.000263842753264135	0.00783583915105776
4	A	26	50	20120615	11	3192	63.56	0.000352146248098713	0.00758582033536582
4	A	26	50	20120615	11	3194	63.6	0.000371188633716065	0.00645106244398546
4	A	26	50	20120615	11	3196	63.64	0.00063930231193857	0.00644061847682734
4	A	26	50	20120615	11	3198	63.68	0.00107516293186195	0.00591028839093743
4	A	26	50	20120615	11	3200	63.72	0.00132168156898702	0.00488791805135886
4	A	26	50	20120615	11	3202	63.76	0.00126813944351558	0.0037168643689002
4	A	26	50	20120615	11	3204	63.8	0.00150891637357741	0.00349082354415829
4	A	26	50	20120615	11	3206	63.84	0.00205191781298618	0.00253702134915138
4	A	26	50	20120615	11	3208	63.88	0.00240198516714820	0.0017919924312898
4	A	26	50	20120615	11	3210	63.92	0.00261987305070303	0.00109785398847021
4	A	26	50	20120615	11	3212	63.96	0.00323528929557311	0.000614129310528301
4	A	26	50	20120615	11	3214	64	0.00306156023050339	0.0009009388920454
4	A	26	50	20120615	11	3216	64.04	0.00338759302517288	0.000669686690326101
4	A	26	50	20120615	11	3218	64.08	0.00350989421404691	0.0008302423560624
4	A	26	50	20120615	11	3220	64.12	0.00368027866404162	0.00147305898870342
4	A	26	50	20120615	11	3222	64.16	0.00396527098113105	0.00179528754889013
4	A	26	50	20120615	11	3224	64.2	0.00398588314380263	0.00233406756081522
4	A	26	50	20120615	11	3226	64.24	0.004347476338498	0.00325635400658464
4	A	26	50	20120615	11	3228	64.28	0.00472867053316785	0.00359288733695476
4	A	26	50	20120615	11	3230	64.32	0.00494447245171818	0.00420850157172358
4	A	26	50	20120615	11	3232	64.36	0.00509680163716207	0.00566022432041149
4	A	26	50	20120615	11	3234	64.4	0.00503015258039455	0.00609166128031178
4	A	26	50	20120615	11	3236	64.44	0.00506782015862836	0.00773939685717173
4	A	26	50	20120615	11	3238	64.48	0.00517297400805861	0.00851787192578344
4	A	26	50	20120615	11	3240	64.52	0.00506869697103703	0.0096060314802836
4	A	26	50	20120615	11	3242	64.56	0.00436341452534594	0.0105174072684193
4	A	26	50	20120615	11	3244	64.6	0.00434743391209113	0.0117804838273816
4	A	26	50	20120615	11	3246	64.64	0.00446935326330331	0.0122048327489073
4	A	26	50	20120615	11	3248	64.68	0.00435311905061187	0.0118823213460081
4	A	26	50	20120615	11	3250	64.72	0.00446023865689382	0.0115988068820913
4	A	26	50	20120615	11	3252	64.76	0.00470225302382273	0.0112577834236607
4	A	26	50	20120615	11	3254	64.8	0.00491932066351137	0.0113485476500938
4	A	26	50	20120615	11	3256	64.84	0.00542666977901272	0.0110654786634492
4	A	26	50	20120615	11	3258	64.88	0.00587835544869906	0.0109268857343366
4	A	26	50	20120615	11	3260	64.92	0.00603978085577614	0.0108218308798558
4	A	26	50	20120615	11	3262	64.96	0.00643624855691962	0.0106355435983522
4	A	26	50	20120615	11	3264	65	0.00685913376740824	0.0105900695612540
4	A	26	50	20120615	11	3266	65.04	0.00690789585103886	0.010278490029192
4	A	26	50	20120615	11	3268	65.08	0.00726444737438437	0.0103764384605220
4	A	26	50	20120615	11	3270	65.12	0.00781447038413032	0.00889443457103652
4	A	26	50	20120615	11	3272	65.16	0.00825774148312055	0.00880753114762869
4	A	26	50	20120615	11	3274	65.2	0.0084886330603814	0.00819618783781824
4	A	26	50	20120615	11	3276	65.24	0.00900552811742876	0.00718832025832181
4	A	26	50	20120615	11	3278	65.28	0.0100690379295368	0.00704607158715051
4	A	26	50	20120615	11	3280	65.32	0.0111216582972145	0.00586239604864766
4	A	26	50	20120615	11	3282	65.36	0.0115827909134975	0.00494863023959153
4	A	26	50	20120615	11	3284	65.4	0.0116791978520445	0.00468752398957059
4	A	26	50	20120615	11	3286	65.44	0.0115214140448905	0.00502726051365948
4	A	26	50	20120615	11	3288	65.48	0.0115291427220089	0.00480348243061737
4	A	26	50	20120615	11	3290	65.52	0.0115127307736175	0.00433593635582902
4	A	26	50	20120615	11	3292	65.56	0.0115145975355199	0.004684426861869
4	A	26	50	20120615	11	3294	65.6	0.0118221253457257	0.00377643811521516
4	A	26	50	20120615	11	3296	65.64	0.0114062122080996	0.00288860191182514
4	A	26	50	20120615	11	3298	65.68	0.0115287113868723	0.00169107415147885
4	A	26	50	20120615	11	3300	65.72	0.0119490227286774	0.0008991216276177
4	A	26	50	20120615	11	3302	65.76	0.0119066231918639	-0.000199554018932201
4	A	26	50	20120615	11	3304	65.8	0.0116279029119236	-0.000308285828675300
4	A	26	50	20120615	11	3306	65.84	0.0109434412254046	-0.0010150920894798
4	A	26	50	20120615	11	3308	65.88	0.0107622288492696	-0.0021527370978478
4	A	26	50	20120615	11	3310	65.92	0.0103351504955685	-0.0030880838058657
4	A	26	50	20120615	11	3312	65.96	0.0099717329653777	-0.003995266450789
4	A	26	50	20120615	11	3314	66	0.00954082916399041	-0.0053758146593098
4	A	26	50	20120615	11	3316	66.04	0.00944081598085938	-0.0066012589953773
4	A	26	50	20120615	11	3318	66.08	0.00908062992865858	-0.0073551621033428
4	A	26	50	20120615	11	3320	66.12	0.00981836857560613	-0.0089404106539493
4	A	26	50	20120615	11	3322	66.16	0.0102649842896714	-0.0106151152834437
4	A	26	50	20120615	11	3324	66.2	0.0107183458024291	-0.0112680930405304
4	A	26	50	20120615	11	3326	66.24	0.0106223136304762	-0.0115031424056647
4	A	26	50	20120615	11	3328	66.28	0.010857264000661	-0.0123609548551255
4	A	26	50	20120615	11	3330	66.32	0.0101013597805048	-0.0121520825830308
4	A	26	50	20120615	11	3332	66.36	0.00957298130933096	-0.0124536211988
4	A	26	50	20120615	11	3334	66.4	0.00925174269863791	-0.0131885172764872
4	A	26	50	20120615	11	3336	66.44	0.0084621165560869	-0.0142389243999398
4	A	26	50	20120615	11	3338	66.48	0.00813020063299793	-0.0148505717656662
4	A	26	50	20120615	11	3340	66.52	0.00797979902063955	-0.015638925116011
4	A	26	50	20120615	11	3342	66.56	0.008374576736576	-0.0168676645696789
4	A	26	50	20120615	11	3344	66.6	0.00848580463325664	-0.0169002621922916
4	A	26	50	20120615	11	3346	66.64	0.00841014420766968	-0.0184690492970321
4	A	26	50	20120615	11	3348	66.68	0.0082244579669301	-0.0180804234100919
4	A	26	50	20120615	11	3350	66.72	0.00807193503422816	-0.0180580081251283
4	A	26	50	20120615	11	3352	66.76	0.00777028328137398	-0.0180621093444592
4	A	26	50	20120615	11	3354	66.8	0.00727141944724687	-0.0173714781512743
4	A	26	50	20120615	11	3356	66.84	0.00745413583950547	-0.0165379406776116
4	A	26	50	20120615	11	3358	66.88	0.00732289682091725	-0.0163024741194765
4	A	26	50	20120615	11	3360	66.92	0.00698857673477225	-0.016107878333294
4	A	26	50	20120615	11	3362	66.96	0.00659903160901658	-0.0153964582007422
4	A	26	50	20120615	11	3364	67	0.00584780136468399	-0.0152321265847944
4	A	26	50	20120615	11	3366	67.04	0.00509437908932972	-0.0152665626850382
4	A	26	50	20120615	11	3368	67.08	0.00388798420994736	-0.0153824574864747
4	A	26	50	20120615	11	3370	67.12	0.00287307384691030	-0.015238419835147
4	A	26	50	20120615	11	3372	67.16	0.00170670121134309	-0.015078118727852
4	A	26	50	20120615	11	3374	67.2	0.000830383777418607	-0.0148192469352596
4	A	26	50	20120615	11	3376	67.24	-0.000312300780978852	-0.0142648752188093
4	A	26	50	20120615	11	3378	67.28	-0.00087268290506919	-0.0130128012413623
4	A	26	50	20120615	11	3380	67.32	-0.00153361561344426	-0.0129841634167243
4	A	26	50	20120615	11	3382	67.36	-0.00179262882739289	-0.0119320592369968
4	A	26	50	20120615	11	3384	67.4	-0.00161288228361527	-0.0115910923471086
4	A	26	50	20120615	11	3386	67.44	-0.00159598243154491	-0.0100291641781457
4	A	26	50	20120615	11	3388	67.48	-0.00181850893558432	-0.0096058193482493
4	A	26	50	20120615	11	3390	67.52	-0.00151763500018945	-0.0087023490139272
4	A	26	50	20120615	11	3392	67.56	-0.00128980519529114	-0.0071387944993675
4	A	26	50	20120615	11	3394	67.6	-0.000919634795339977	-0.0065652601891471
4	A	26	50	20120615	11	3396	67.64	-0.00132204926451324	-0.0065432691682522
4	A	26	50	20120615	11	3398	67.68	-0.00097726399800668	-0.0055418645447358
4	A	26	50	20120615	11	3400	67.72	-0.000227660099270822	-0.0041158422991169
4	A	26	50	20120615	11	3402	67.76	0.000284992317089425	-0.003635575373335
4	A	26	50	20120615	11	3404	67.8	0.00118095317739527	-0.0029417056310923
4	A	26	50	20120615	11	3406	67.84	0.00199579474776340	-0.0024081511382802
4	A	26	50	20120615	11	3408	67.88	0.00267356366859852	-0.0027720919274891
4	A	26	50	20120615	11	3410	67.92	0.00301971365119277	-0.001700167544685
4	A	26	50	20120615	11	3412	67.96	0.00331092850795664	-0.0020057508112425
4	A	26	50	20120615	11	3414	68	0.00386645987952804	-0.0017935904926153
4	A	26	50	20120615	11	3416	68.04	0.00497781253645112	-0.0009172801297586
4	A	26	50	20120615	11	3418	68.08	0.00553748755376027	-0.000516704138216501
4	A	26	50	20120615	11	3420	68.12	0.00538733342877531	1.19642467376994e-05
4	A	26	50	20120615	11	3422	68.16	0.00571719874219884	-0.000189631896578600
4	A	26	50	20120615	11	3424	68.2	0.00541531364410686	0.000109948033406700
4	A	26	50	20120615	11	3426	68.24	0.0054634888291091	0.0003508805269604
4	A	26	50	20120615	11	3428	68.28	0.00493715389653290	0.00114428969079073
4	A	26	50	20120615	11	3430	68.32	0.00521161032258264	0.0007345495953644
4	A	26	50	20120615	11	3432	68.36	0.0049954902059808	0.00162194032148224
4	A	26	50	20120615	11	3434	68.4	0.00472708661397799	0.00217864549031042
4	A	26	50	20120615	11	3436	68.44	0.00409089557187665	0.00325168710182881
4	A	26	50	20120615	11	3438	68.48	0.00378391223389232	0.00327844402242891
4	A	26	50	20120615	11	3440	68.52	0.00325190630493100	0.00365064381884207
4	A	26	50	20120615	11	3442	68.56	0.00260793708823660	0.00460909170540138
4	A	26	50	20120615	11	3444	68.6	0.00221350585462293	0.0049591590595634
4	A	26	50	20120615	11	3446	68.64	0.00114905559049595	0.00563949477801423
4	A	26	50	20120615	11	3448	68.68	0.000788777614413594	0.00575706542252212
4	A	26	50	20120615	11	3450	68.72	0.000363558951547063	0.00598167789156602
4	A	26	50	20120615	11	3452	68.76	0.000163688148776875	0.00636480248774852
4	A	26	50	20120615	11	3454	68.8	-0.000312032080402000	0.00653673550159403
4	A	26	50	20120615	11	3456	68.84	-0.000673639417232988	0.00676109341219671
4	A	26	50	20120615	11	3458	68.88	-0.000505489424666827	0.00690640385573054
4	A	26	50	20120615	11	3460	68.92	-0.00076477133919231	0.00720425137410194
4	A	26	50	20120615	11	3462	68.96	-0.000923071334296543	0.00723507415869386
4	A	26	50	20120615	11	3464	69	-0.000922512719939405	0.00716302704875876
4	A	26	50	20120615	11	3466	69.04	-0.00127159012460777	0.00731927643419756
4	A	26	50	20120615	11	3468	69.08	-0.00151166701895623	0.00747827646501516
4	A	26	50	20120615	11	3470	69.12	-0.00111775197329283	0.00725321851869911
4	A	26	50	20120615	11	3472	69.16	-0.00132529488463889	0.00708626353659315
4	A	26	50	20120615	11	3474	69.2	-0.00108738173704086	0.00718627671972418
4	A	26	50	20120615	11	3476	69.24	-0.00089304050929955	0.00691948533118249
4	A	26	50	20120615	11	3478	69.28	-0.00116178351255731	0.00717701362089063
4	A	26	50	20120615	11	3480	69.32	-0.00148943558175572	0.00695818528531683
4	A	26	50	20120615	11	3482	69.36	-0.00165652491415010	0.0068000620669079
4	A	26	50	20120615	11	3484	69.4	-0.00124177143164514	0.00719746314900255
4	A	26	50	20120615	11	3486	69.44	-0.00137512469950911	0.00747509448449982
4	A	26	50	20120615	11	3488	69.48	-0.00172662748043694	0.00729028505616891
4	A	26	50	20120615	11	3490	69.52	-0.00150377570727819	0.00702743932346624
4	A	26	50	20120615	11	3492	69.56	-0.00139732078137055	0.00743522073310871
4	A	26	50	20120615	11	3494	69.6	-0.00119619132852985	0.00749562179435767
4	A	26	50	20120615	11	3496	69.64	-0.00153920882808344	0.00766266870034518
4	A	26	50	20120615	11	3498	69.68	-0.00134166440662336	0.00839270695444561
4	A	26	50	20120615	11	3500	69.72	-0.00115423161213424	0.00853505462056627
4	A	26	50	20120615	11	3502	69.76	-0.00141789122474205	0.00896430449919234
4	A	26	50	20120615	11	3504	69.8	-0.00121336200249740	0.00960940650095021
4	A	26	50	20120615	11	3506	69.84	-0.00156815282995775	0.0101549747379747
4	A	26	50	20120615	11	3508	69.88	-0.00136764563108450	0.0103203387298230
4	A	26	50	20120615	11	3510	69.92	-0.00172210553257125	0.0100541851515979
4	A	26	50	20120615	11	3512	69.96	-0.00134941995379941	0.0102838272711764
4	A	26	50	20120615	11	3514	70	-0.00143277660030349	0.00988820392624034
4	A	26	50	20120615	11	3516	70.04	-0.00149635893496100	0.00984388176608878
4	A	26	50	20120615	11	3518	70.08	-0.00155499710829378	0.0099191793751863
4	A	26	50	20120615	11	3520	70.12	-0.00166484826807145	0.00987461255608847
4	A	26	50	20120615	11	3522	70.16	-0.00151072437490623	0.00973013359941863
4	A	26	50	20120615	11	3524	70.2	-0.00162989315145028	0.0092957509033786
4	A	26	50	20120615	11	3526	70.24	-0.00136121378780282	0.00919771054816709
4	A	26	50	20120615	11	3528	70.28	-0.00125434308310785	0.00942650343250137
4	A	26	50	20120615	11	3530	70.32	-0.00151357832858578	0.00917028611876555
4	A	26	50	20120615	11	3532	70.36	-0.00134732974615423	0.0089063719477165
4	A	26	50	20120615	11	3534	70.4	-0.00112234675315698	0.00945712752008778
4	A	26	50	20120615	11	3536	70.44	-0.00172228923891300	0.0095306855757929
4	A	26	50	20120615	11	3538	70.48	-0.00153733994486077	0.00912931918029072
4	A	26	50	20120615	11	3540	70.52	-0.00178383878299596	0.00867142652727913
4	A	26	50	20120615	11	3542	70.56	-0.00215190412605953	0.00827935208056715
4	A	26	50	20120615	11	3544	70.6	-0.00229347256050732	0.0086510413458843
4	A	26	50	20120615	11	3546	70.64	-0.00232055192179964	0.0082367587964956
4	A	26	50	20120615	11	3548	70.68	-0.00186671169775102	0.00868957088728437
4	A	26	50	20120615	11	3550	70.72	-0.00204808034448469	0.00878225420152162
4	A	26	50	20120615	11	3552	70.76	-0.00206246713905471	0.00854812124677582
4	A	26	50	20120615	11	3554	70.8	-0.00177367058748250	0.0082562134253664
4	A	26	50	20120615	11	3556	70.84	-0.00183108058704703	0.00830153189897263
4	A	26	50	20120615	11	3558	70.88	-0.00165877987767531	0.00837072229751174
4	A	26	50	20120615	11	3560	70.92	-0.00136283235522496	0.00861549933063474
4	A	26	50	20120615	11	3562	70.96	-0.00130225734570783	0.00821733740164353
4	A	26	50	20120615	11	3564	71	-0.00143490350679062	0.0084888876188226
4	A	26	50	20120615	11	3566	71.04	-0.00107065159059799	0.0087010974349245
4	A	26	50	20120615	11	3568	71.08	-0.000582076160137142	0.00867259396057487
4	A	26	50	20120615	11	3570	71.12	-0.00062327220120907	0.00831426052814077
4	A	26	50	20120615	11	3572	71.16	-0.000515968747164012	0.00829080579620881
4	A	26	50	20120615	11	3574	71.2	-0.000810959554139415	0.00881464464184743
4	A	26	50	20120615	11	3576	71.24	-0.000406996521115352	0.00906458567579344
4	A	26	50	20120615	11	3578	71.28	-0.000458000133242337	0.00896528667051141
4	A	26	50	20120615	11	3580	71.32	-0.000591325116835061	0.00901934498393312
4	A	26	50	20120615	11	3582	71.36	-0.00050402571362977	0.0089680797422971
4	A	26	50	20120615	11	3584	71.4	-0.000365963114603097	0.00888174907538203
4	A	26	50	20120615	11	3586	71.44	-2.1545543622754e-05	0.00928011889376691
4	A	26	50	20120615	11	3588	71.48	0.000152508790566315	0.00916155829976536
4	A	26	50	20120615	11	3590	71.52	-8.312747319629e-05	0.0093255222201869
4	A	26	50	20120615	11	3592	71.56	0.000229572116007149	0.00960962641115916
4	A	26	50	20120615	11	3594	71.6	0.000219450589541245	0.00930621113399269
4	A	26	50	20120615	11	3596	71.64	1.94836202488148e-05	0.0101256050578181
4	A	26	50	20120615	11	3598	71.68	0.000473682347435495	0.00956987569634797
4	A	26	50	20120615	11	3600	71.72	0.00056303377451979	0.00952805881552216
4	A	26	50	20120615	11	3602	71.76	0.000262818862644979	0.00951249680948181
4	A	26	50	20120615	11	3604	71.8	0.0004506349090095	0.00950500996288261
4	A	26	50	20120615	11	3606	71.84	0.000239591819096564	0.0095853372932254
4	A	26	50	20120615	11	3608	71.88	0.000574829729843542	0.00957864664886181
4	A	26	50	20120615	11	3610	71.92	0.000488559167004878	0.00968151300785492
4	A	26	50	20120615	11	3612	71.96	0.000426759448542736	0.00980711072854284
4	A	26	50	20120615	11	3614	72	0.000389081263707212	0.0099654849698591
4	A	26	50	20120615	11	3616	72.04	0.00049996621359898	0.0102019237998183
4	A	26	50	20120615	11	3618	72.08	0.00068630299257726	0.00993320908083184
4	A	26	50	20120615	11	3620	72.12	0.000674618760124932	0.0101106052016688
4	A	26	50	20120615	11	3622	72.16	0.000987945553043284	0.00984819151120943
4	A	26	50	20120615	11	3624	72.2	0.000856052460682464	0.00997290746974121
4	A	26	50	20120615	11	3626	72.24	0.000920283282969003	0.0100806395012063
4	A	26	50	20120615	11	3628	72.28	0.00116364009212199	0.00978164540918926
4	A	26	50	20120615	11	3630	72.32	0.000975091765974875	0.0094996882772474
4	A	26	50	20120615	11	3632	72.36	0.00111887733373508	0.0098211132105773
4	A	26	50	20120615	11	3634	72.4	0.00115610205099183	0.00977891569417116
4	A	26	50	20120615	11	3636	72.44	0.00107472169723049	0.00934163435530302
4	A	26	50	20120615	11	3638	72.48	0.000755761384586433	0.00936833612157418
4	A	26	50	20120615	11	3640	72.52	0.000665243938419961	0.00917523162359317
4	A	26	50	20120615	11	3642	72.56	0.000734930725919458	0.00904138479519593
4	A	26	50	20120615	11	3644	72.6	0.000805048141448697	0.00872942413257883
4	A	26	50	20120615	11	3646	72.64	0.000614181636430136	0.00918850189655569
4	A	26	50	20120615	11	3648	72.68	0.000260696128087858	0.0089131375453989
4	A	26	50	20120615	11	3650	72.72	0.000340959818820341	0.00855971850509406
4	A	26	50	20120615	11	3652	72.76	0.000430736217080129	0.0091876597323793
4	A	26	50	20120615	11	3654	72.8	0.00055954773808854	0.0086888857008134
4	A	26	50	20120615	11	3656	72.84	0.000235643334830418	0.00893103441803074
4	A	26	50	20120615	11	3658	72.88	0.000334935269044634	0.00856090644448645
4	A	26	50	20120615	11	3660	72.92	0.000425946982851153	0.0086820833335784
4	A	26	50	20120615	11	3662	72.96	0.000413452406027586	0.00815765758931139
4	A	26	50	20120615	11	3664	73	7.75625428283532e-05	0.00822487515993098
4	A	26	50	20120615	11	3666	73.04	0.000117450436355086	0.0084184456412808
4	A	26	50	20120615	11	3668	73.08	-0.000251461313525559	0.00858086806891935
4	A	26	50	20120615	11	3670	73.12	-0.000140685965184875	0.00804114760497528
4	A	26	50	20120615	11	3672	73.16	0.000145169022177599	0.00816978447060873
4	A	26	50	20120615	11	3674	73.2	0.000218411142572901	0.00791354311524235
4	A	26	50	20120615	11	3676	73.24	0.000299806204155284	0.0083502734765066
4	A	26	50	20120615	11	3678	73.28	-3.90252232536845e-05	0.00828632273921609
4	A	26	50	20120615	11	3680	73.32	0.000398058691401157	0.00810669640359127
4	A	26	50	20120615	11	3682	73.36	0.000460870986773956	0.00824516912455103
4	A	26	50	20120615	11	3684	73.4	0.000507483465789774	0.00843157661420743
4	A	26	50	20120615	11	3686	73.44	0.000785418857202957	0.00817991731078314
4	A	26	50	20120615	11	3688	73.48	0.000930976788110214	0.00832594193216597
4	A	26	50	20120615	11	3690	73.52	0.000854425407978953	0.00777162678425821
4	A	26	50	20120615	11	3692	73.56	0.000771863620207612	0.00785218038877099
4	A	26	50	20120615	11	3694	73.6	0.000845968410875962	0.00776737000143547
4	A	26	50	20120615	11	3696	73.64	0.000946412929143515	0.00761731487139987
4	A	26	50	20120615	11	3698	73.68	0.00122864752978631	0.007863868863864
4	A	26	50	20120615	11	3700	73.72	0.00133580956247513	0.00743969671903362
4	A	26	50	20120615	11	3702	73.76	0.00132712629120216	0.00714917482691532
4	A	26	50	20120615	11	3704	73.8	0.00154054525989988	0.00702722719143189
4	A	26	50	20120615	11	3706	73.84	0.00135736217716569	0.00646823099663267
4	A	26	50	20120615	11	3708	73.88	0.00165074078067999	0.0060083004618777
4	A	26	50	20120615	11	3710	73.92	0.00140928502810822	0.00572843466895187
4	A	26	50	20120615	11	3712	73.96	0.00161618447228340	0.00543077099834358
4	A	26	50	20120615	11	3714	74	0.00145922090899562	0.00534915673365903
4	A	26	50	20120615	11	3716	74.04	0.00154630110909874	0.00448359439387639
4	A	26	50	20120615	11	3718	74.08	0.00138580908297283	0.00437258570029791
4	A	26	50	20120615	11	3720	74.12	0.00176836799373037	0.0041855700988097
4	A	26	50	20120615	11	3722	74.16	0.00175982614381364	0.00332220686111655
4	A	26	50	20120615	11	3724	74.2	0.00161228831391907	0.00293551137568906
4	A	26	50	20120615	11	3726	74.24	0.00139114773917079	0.00297567504086046
4	A	26	50	20120615	11	3728	74.28	0.000995535637232543	0.00269822048205848
4	A	26	50	20120615	11	3730	74.32	0.000928176645256714	0.00248962398160845
4	A	26	50	20120615	11	3732	74.36	0.000634055579622164	0.00236428930464313
4	A	26	50	20120615	11	3734	74.4	0.000725505699633021	0.00261192517048247
4	A	26	50	20120615	11	3736	74.44	0.000353008918371761	0.00268504708272497
4	A	26	50	20120615	11	3738	74.48	4.30557319064488e-05	0.00296108742796458
4	A	26	50	20120615	11	3740	74.52	-0.000188839936983680	0.00345082251354657
4	A	26	50	20120615	11	3742	74.56	-0.000721948952523652	0.00363343283978799
4	A	26	50	20120615	11	3744	74.6	-0.000474560574057727	0.00314079154533533
4	A	26	50	20120615	11	3746	74.64	-0.000576263742395788	0.00367340558612847
4	A	26	50	20120615	11	3748	74.68	-0.000837122505043319	0.00351309740776567
4	A	26	50	20120615	11	3750	74.72	-0.00098200868450844	0.00387208137843845
4	A	26	50	20120615	11	3752	74.76	-0.00103270824071952	0.00351199432118702
4	A	26	50	20120615	11	3754	74.8	-0.00144468279357443	0.00354254133413427
4	A	26	50	20120615	11	3756	74.84	-0.00177437133030265	0.00322709392797915
4	A	26	50	20120615	11	3758	74.88	-0.00186643663321314	0.00291074849621191
4	A	26	50	20120615	11	3760	74.92	-0.00195024292891937	0.00291417089303285
4	A	26	50	20120615	11	3762	74.96	-0.00230065676540418	0.00288194096594637
4	A	26	50	20120615	11	3764	75	-0.00216451042575452	0.00307660746280702
4	A	26	50	20120615	11	3766	75.04	-0.00215118146292915	0.0031078827957389
4	A	26	50	20120615	11	3768	75.08	-0.00246712384383112	0.0024620043907353
4	A	26	50	20120615	11	3770	75.12	-0.00218734290371903	0.00323182447234528
4	A	26	50	20120615	11	3772	75.16	-0.00206398812574104	0.00329134165011775
4	A	26	50	20120615	11	3774	75.2	-0.00195698165654408	0.00291946712282394
4	A	26	50	20120615	11	3776	75.24	-0.00192489315081383	0.0030382186356564
4	A	26	50	20120615	11	3778	75.28	-0.00179756443272557	0.00316056932200511
4	A	26	50	20120615	11	3780	75.32	-0.00232039211566710	0.00346781428949848
4	A	26	50	20120615	11	3782	75.36	-0.00235463729707996	0.00298250569236672
4	A	26	50	20120615	11	3784	75.4	-0.00276142168616096	0.00289780844211619
4	A	26	50	20120615	11	3786	75.44	-0.00277095348557135	0.00306139052487589
4	A	26	50	20120615	11	3788	75.48	-0.00345763195184942	0.00293672052828489
4	A	26	50	20120615	11	3790	75.52	-0.00335183463524829	0.00241135433199891
4	A	26	50	20120615	11	3792	75.56	-0.00348889314264568	0.00292894942475965
4	A	26	50	20120615	11	3794	75.6	-0.00371834929314071	0.00267721941065724
4	A	26	50	20120615	11	3796	75.64	-0.00414515187519710	0.00264477028046859
4	A	26	50	20120615	11	3798	75.68	-0.00453552431588676	0.00250245089861917
4	A	26	50	20120615	11	3800	75.72	-0.00452507327766082	0.00203359667628562
4	A	26	50	20120615	11	3802	75.76	-0.00459292724438348	0.00218576605559696
4	A	26	50	20120615	11	3804	75.8	-0.00453863558572398	0.00169609460962528
4	A	26	50	20120615	11	3806	75.84	-0.00460651076565007	0.00184835591281818
4	A	26	50	20120615	11	3808	75.88	-0.00486787864518005	0.00128791014911753
4	A	26	50	20120615	11	3810	75.92	-0.00457530614339631	0.00140446963092832
4	A	26	50	20120615	11	3812	75.96	-0.0047233318769699	0.0007813247089399
4	A	26	50	20120615	11	3814	76	-0.00494486136044784	0.0006657056791481
4	A	26	50	20120615	11	3816	76.04	-0.00466947862451474	-0.000230658232023100
4	A	26	50	20120615	11	3818	76.08	-0.0047702908383085	-0.000443518586363699
4	A	26	50	20120615	11	3820	76.12	-0.00461906191101612	-0.0015267142512599
4	A	26	50	20120615	11	3822	76.16	-0.00477847913483464	-0.00128541406218
4	A	26	50	20120615	11	3824	76.2	-0.00489049899111021	-0.0017027343423007
4	A	26	50	20120615	11	3826	76.24	-0.00483593863187386	-0.0028002772037872
4	A	26	50	20120615	11	3828	76.28	-0.00480759072101609	-0.0025732181452804
4	A	26	50	20120615	11	3830	76.32	-0.00474226112550227	-0.0020840346029877
4	A	26	50	20120615	11	3832	76.36	-0.00468032564253814	-0.0020104884266765
4	A	26	50	20120615	11	3834	76.4	-0.00467105547263678	-0.0019261376587487
4	A	26	50	20120615	11	3836	76.44	-0.00501857017131872	-0.0019164785801177
4	A	26	50	20120615	11	3838	76.48	-0.00492948178795703	-0.0019067134354695
4	A	26	50	20120615	11	3840	76.52	-0.00525111637844754	-0.0013481980732815
4	A	26	50	20120615	11	3842	76.56	-0.00546829715522118	-0.0013094910480794
4	A	26	50	20120615	11	3844	76.6	-0.0056235495200985	-0.0011068625288626
4	A	26	50	20120615	11	3846	76.64	-0.00554798101839309	-0.0008287362186185
4	A	26	50	20120615	11	3848	76.68	-0.00591832112397173	-0.0010764074397969
4	A	26	50	20120615	11	3850	76.72	-0.00557697239642174	-0.000465000490376099
4	A	26	50	20120615	11	3852	76.76	-0.00551635213207062	-0.0007138525798791
4	A	26	50	20120615	11	3854	76.8	-0.00618249621742303	5.05793480582994e-05
4	A	26	50	20120615	11	3856	76.84	-0.00623666766792973	-0.000125907433458099
4	A	26	50	20120615	11	3858	76.88	-0.0063583395317685	-0.0001723855621855
4	A	26	50	20120615	11	3860	76.92	-0.00644627533107685	0.000165866037662899
4	A	26	50	20120615	11	3862	76.96	-0.00690221778358593	0.00123147595691103
4	A	26	50	20120615	11	3864	77	-0.0071241786022004	0.0012120305204284
4	A	26	50	20120615	11	3866	77.04	-0.00721561458007563	0.00208552659829596
4	A	26	50	20120615	11	3868	77.08	-0.00709506772312573	0.00281958899708812
4	A	26	50	20120615	11	3870	77.12	-0.0069275251352846	0.00281793366011336
4	A	26	50	20120615	11	3872	77.16	-0.00674703259385283	0.003653878832366
4	A	26	50	20120615	11	3874	77.2	-0.00637254035725507	0.00356883368557913
4	A	26	50	20120615	11	3876	77.24	-0.00608171865186154	0.00464831421144702
4	A	26	50	20120615	11	3878	77.28	-0.00574226709180547	0.00455753796419863
4	A	26	50	20120615	11	3880	77.32	-0.00548941419213453	0.00522973629781156
4	A	26	50	20120615	11	3882	77.36	-0.0048955392482465	0.0050639579413895
4	A	26	50	20120615	11	3884	77.4	-0.00394806000207697	0.00542604045397745
4	A	26	50	20120615	11	3886	77.44	-0.00317331845726993	0.00584934992853477
4	A	26	50	20120615	11	3888	77.48	-0.00266793509862028	0.00604653372553645
4	A	26	50	20120615	11	3890	77.52	-0.00284146617379127	0.00611141077271032
4	A	26	50	20120615	11	3892	77.56	-0.00215875457655566	0.00659890432979595
4	A	26	50	20120615	11	3894	77.6	-0.00156339895106784	0.00705016573541358
4	A	26	50	20120615	11	3896	77.64	-0.00144261097070555	0.00762600521374066
4	A	26	50	20120615	11	3898	77.68	-0.00143728645664322	0.00754748100568989
4	A	26	50	20120615	11	3900	77.72	-0.00173025493822443	0.00791052376928669
4	A	26	50	20120615	11	3902	77.76	-0.00131986430455938	0.0084254247852111
4	A	26	50	20120615	11	3904	77.8	-0.00134733045326101	0.00860824229373942
4	A	26	50	20120615	11	3906	77.84	-0.00116742622467118	0.00843857697134118
4	A	26	50	20120615	11	3908	77.88	-0.00113680213708477	0.00865655748588434
4	A	26	50	20120615	11	3910	77.92	-0.000762183328373167	0.008379236570264
4	A	26	50	20120615	11	3912	77.96	-0.000837539698044218	0.00857740324569153
4	A	26	50	20120615	11	3914	78	-0.000644648039204339	0.00808636708363216
4	A	26	50	20120615	11	3916	78.04	-0.000462688251201606	0.0081604082346902
4	A	26	50	20120615	11	3918	78.08	-0.000386009591849736	0.00760194944104469
4	A	26	50	20120615	11	3920	78.12	8.63235958472545e-05	0.00724136740904642
4	A	26	50	20120615	11	3922	78.16	0.00068641683676903	0.00748510711652142
4	A	26	50	20120615	11	3924	78.2	0.000617898189672053	0.00768800433631509
4	A	26	50	20120615	11	3926	78.24	0.000713421244742544	0.00703939649913611
4	A	26	50	20120615	11	3928	78.28	0.00109665897801003	0.00687942066096046
4	A	26	50	20120615	11	3930	78.32	0.00125266794714321	0.0068569134521153
4	A	26	50	20120615	11	3932	78.36	0.00163730575183745	0.00669464658796861
4	A	26	50	20120615	11	3934	78.4	0.00269570318191747	0.00628668840163084
4	A	26	50	20120615	11	3936	78.44	0.00316812829349602	0.00590016262183084
4	A	26	50	20120615	11	3938	78.48	0.00419485441084669	0.00608855708154237
4	A	26	50	20120615	11	3940	78.52	0.00466919861022938	0.00658162546849087
4	A	26	50	20120615	11	3942	78.56	0.00468768520991672	0.00660854078100996
4	A	26	50	20120615	11	3944	78.6	0.0052865494992528	0.0065987558373719
4	A	26	50	20120615	11	3946	78.64	0.0045749943093058	0.0068606604109488
4	A	26	50	20120615	11	3948	78.68	0.00483808611516832	0.00674909875986744
4	A	26	50	20120615	11	3950	78.72	0.00443983876767794	0.00659801351667301
4	A	26	50	20120615	11	3952	78.76	0.00484996338777191	0.00633106925164523
4	A	26	50	20120615	11	3954	78.8	0.00457642782688330	0.00628000362625354
4	A	26	50	20120615	11	3956	78.84	0.00440049661916493	0.00626181379928226
4	A	26	50	20120615	11	3958	78.88	0.00414421778713914	0.00653743483020062
4	A	26	50	20120615	11	3960	78.92	0.00432155203613275	0.00679544996292761
4	A	26	50	20120615	11	3962	78.96	0.00407846817019730	0.00613653074111197
4	A	26	50	20120615	11	3964	79	0.00427364802658109	0.00642705687587096
4	A	26	50	20120615	11	3966	79.04	0.00449105649173827	0.00580230116463496
4	A	26	50	20120615	11	3968	79.08	0.00419642277368737	0.00600930313929342
4	A	26	50	20120615	11	3970	79.12	0.00448099789777589	0.00542352881069067
4	A	26	50	20120615	11	3972	79.16	0.00431506185654163	0.0056635993410781
4	A	26	50	20120615	11	3974	79.2	0.00434578635329096	0.00498802315837144
4	A	26	50	20120615	11	3976	79.24	0.00426806824697075	0.00447519396531589
4	A	26	50	20120615	11	3978	79.28	0.0041823456918875	0.00460136302828301
4	A	26	50	20120615	11	3980	79.32	0.00413240981100011	0.00391504518646335
4	A	26	50	20120615	11	3982	79.36	0.00430120327073715	0.00292231676315212
4	A	26	50	20120615	11	3984	79.4	0.00412493569232297	0.00306057028100971
4	A	26	50	20120615	11	3986	79.44	0.00407970914259828	0.00283259905475517
4	A	26	50	20120615	11	3988	79.48	0.00359901088167985	0.00244231146687925
4	A	26	50	20120615	11	3990	79.52	0.00354935077243712	0.00172927205979855
4	A	26	50	20120615	11	3992	79.56	0.00319836417945955	0.0010744982514876
4	A	26	50	20120615	11	3994	79.6	0.00293954188434184	0.0009978125210679
4	A	26	50	20120615	11	3996	79.64	0.00229895970912932	0.000370806796054200
4	A	26	50	20120615	11	3998	79.68	0.00233054616904493	-0.000642781277301999
4	A	26	50	20120615	11	4000	79.72	0.00209519274799480	-0.0011677656359262
4	A	26	50	20120615	11	4002	79.76	0.00183032468989794	-0.0016662617745271
4	A	26	50	20120615	11	4004	79.8	0.00206075664775101	-0.0020899035892715
4	A	26	50	20120615	11	4006	79.84	0.00200733473043237	-0.0028698070135813
4	A	26	50	20120615	11	4008	79.88	0.00212456596368528	-0.0026859663215406
4	A	26	50	20120615	11	4010	79.92	0.00246308626411053	-0.0035227989128036
[truncated: 602 more rows]
