# Supplementary material for: How Do Ants Make Sense of Gravity? A Boltzmann Walker Analysis of Lasius niger Trajectories on Various Inclines
Source: PLoS One. 2013 Oct 29;8(10):e76531. doi: 10.1371/journal.pone.0076531 (PMC3812222; doi:10.1371/journal.pone.0076531)
Supplement: Dataset S4 — Trajectories for . (ZIP) [file pone.0076531.s008.zip › Incline4/4-A-26-50-20120615-12.txt]

Pente	Colonie	Temperature	Humidite	Date	Indiv	Frame	Time	X	Y
4	A	26	50	20120615	12	28	0	0	0
4	A	26	50	20120615	12	30	0.0399999999999999	0.00153228625269562	8.81196470714999e-05
4	A	26	50	20120615	12	32	0.08	0.00233752531297524	0.0008897100363602
4	A	26	50	20120615	12	34	0.12	0.00539634196916763	0.0004911705123478
4	A	26	50	20120615	12	36	0.16	0.00733055478735754	-0.0001627547678257
4	A	26	50	20120615	12	38	0.2	0.00836153061646314	-0.0002172161321127
4	A	26	50	20120615	12	40	0.24	0.0107679083309360	-0.0016125725708451
4	A	26	50	20120615	12	42	0.28	0.0122351252034133	-0.0022739705554822
4	A	26	50	20120615	12	44	0.32	0.0133355884159061	-0.0032265070293508
4	A	26	50	20120615	12	46	0.36	0.0133059677128422	-0.0039112055966415
4	A	26	50	20120615	12	48	0.4	0.0133237231641178	-0.0048069048274383
4	A	26	50	20120615	12	50	0.44	0.0135603140220350	-0.0054359399489141
4	A	26	50	20120615	12	52	0.48	0.0139443507859652	-0.00674473096128006
4	A	26	50	20120615	12	54	0.52	0.0143116008349101	-0.0100214425720951
4	A	26	50	20120615	12	56	0.56	0.0149315779185188	-0.0117124035864890
4	A	26	50	20120615	12	58	0.6	0.0155246990865781	-0.0137118187209721
4	A	26	50	20120615	12	60	0.64	0.0155885508289192	-0.015630694393078
4	A	26	50	20120615	12	62	0.68	0.0155838839241634	-0.0173052646722840
4	A	26	50	20120615	12	64	0.72	0.0152868283653869	-0.0192511518234312
4	A	26	50	20120615	12	66	0.76	0.0156534349471609	-0.0215854103030774
4	A	26	50	20120615	12	68	0.8	0.0155092983008838	-0.0225158496900339
4	A	26	50	20120615	12	70	0.84	0.0152432281612590	-0.0234925621447512
4	A	26	50	20120615	12	72	0.88	0.0142196981665593	-0.0244525939505004
4	A	26	50	20120615	12	74	0.92	0.0130263635494254	-0.0259603082425498
4	A	26	50	20120615	12	76	0.96	0.0119117794145123	-0.0270464666848592
4	A	26	50	20120615	12	78	1	0.0108367861882778	-0.0282565173063003
4	A	26	50	20120615	12	80	1.04	0.00930276045290054	-0.0305372478026107
4	A	26	50	20120615	12	82	1.08	0.00821781823425474	-0.0331233777177155
4	A	26	50	20120615	12	84	1.12	0.00721519031600694	-0.0352160814498405
4	A	26	50	20120615	12	86	1.16	0.00624878747815924	-0.0375860912483434
4	A	26	50	20120615	12	88	1.2	0.00565846645295348	-0.0382802155490274
4	A	26	50	20120615	12	90	1.24	0.00541228015601557	-0.0379205527558447
4	A	26	50	20120615	12	92	1.28	0.00451108670552894	-0.0390860627211388
4	A	26	50	20120615	12	94	1.32	0.00362154637479627	-0.0399256813131197
4	A	26	50	20120615	12	96	1.36	0.00301477804586008	-0.0409561480253429
4	A	26	50	20120615	12	98	1.4	0.00235391604816314	-0.0411845435156662
4	A	26	50	20120615	12	100	1.44	0.00192724781639518	-0.0417274601022612
4	A	26	50	20120615	12	102	1.48	0.000958370104813372	-0.0414460316033489
4	A	26	50	20120615	12	104	1.52	0.000114155318754751	-0.0414946098392165
4	A	26	50	20120615	12	106	1.56	-0.0011361508917393	-0.0422018580417592
4	A	26	50	20120615	12	108	1.6	-0.00222106482611382	-0.0422665583122378
4	A	26	50	20120615	12	110	1.64	-0.00244076290302848	-0.0438014750021594
4	A	26	50	20120615	12	112	1.68	-0.00267552235438242	-0.043890004771164
4	A	26	50	20120615	12	114	1.72	-0.00298954847590736	-0.0444034350049836
4	A	26	50	20120615	12	116	1.76	-0.00308316941373646	-0.0458503169006475
4	A	26	50	20120615	12	118	1.8	-0.00305990560063542	-0.0475639901848531
4	A	26	50	20120615	12	120	1.84	-0.00347957347526964	-0.0483949113634254
4	A	26	50	20120615	12	122	1.88	-0.00325796621004578	-0.0488999270265488
4	A	26	50	20120615	12	124	1.92	-0.0040165503649027	-0.0511855789860562
4	A	26	50	20120615	12	126	1.96	-0.00417996274203491	-0.052760517919793
4	A	26	50	20120615	12	128	2	-0.00449999927119995	-0.052713424608166
4	A	26	50	20120615	12	130	2.04	-0.00511489932811977	-0.0527644777177676
4	A	26	50	20120615	12	132	2.08	-0.00590289912507406	-0.0537504674134542
4	A	26	50	20120615	12	134	2.12	-0.0065197790809812	-0.0538894846066354
4	A	26	50	20120615	12	136	2.16	-0.00691349613674587	-0.054359993458837
4	A	26	50	20120615	12	138	2.2	-0.0085139616252835	-0.0536828680051727
4	A	26	50	20120615	12	140	2.24	-0.00756806488409026	-0.0536864742497568
4	A	26	50	20120615	12	142	2.28	-0.00786179704099515	-0.0528953631829653
4	A	26	50	20120615	12	144	2.32	-0.00779631895305727	-0.0527139195829128
4	A	26	50	20120615	12	146	2.36	-0.00789001060156449	-0.0515369403456278
4	A	26	50	20120615	12	148	2.4	-0.00766960541786865	-0.05196495208028
4	A	26	50	20120615	12	150	2.44	-0.00731336502150686	-0.0514545624056196
4	A	26	50	20120615	12	152	2.48	-0.00701645088408663	-0.0505116355129073
4	A	26	50	20120615	12	154	2.52	-0.00681082423211758	-0.0497802042584479
4	A	26	50	20120615	12	156	2.56	-0.00687616089869922	-0.0496721583422826
4	A	26	50	20120615	12	158	2.6	-0.00697169102483753	-0.048758222827599
4	A	26	50	20120615	12	160	2.64	-0.00714655853182496	-0.0480363375146857
4	A	26	50	20120615	12	162	2.68	-0.0068025510827777	-0.0466503375128819
4	A	26	50	20120615	12	164	2.72	-0.00717017589831659	-0.0453094509237179
4	A	26	50	20120615	12	166	2.76	-0.00730325339453589	-0.0451702923091804
4	A	26	50	20120615	12	168	2.8	-0.00767688861771487	-0.0420890037994819
4	A	26	50	20120615	12	170	2.84	-0.0081144462939131	-0.040697559075463
4	A	26	50	20120615	12	172	2.88	-0.00901678525738525	-0.0381397417158769
4	A	26	50	20120615	12	174	2.92	-0.00965431273130304	-0.0378478480366031
4	A	26	50	20120615	12	176	2.96	-0.0110898597052645	-0.0363331051031487
4	A	26	50	20120615	12	178	3	-0.0118679600072822	-0.0351950874495071
4	A	26	50	20120615	12	180	3.04	-0.0124356465444222	-0.0335889438935165
4	A	26	50	20120615	12	182	3.08	-0.0126917535495002	-0.032043498383623
4	A	26	50	20120615	12	184	3.12	-0.0118852770523535	-0.0315320692619942
4	A	26	50	20120615	12	186	3.16	-0.0122717604057466	-0.0296151239914009
4	A	26	50	20120615	12	188	3.2	-0.0115667183763611	-0.0277881580587136
4	A	26	50	20120615	12	190	3.24	-0.0111965621185456	-0.0268780267785128
4	A	26	50	20120615	12	192	3.28	-0.00987791403764986	-0.0260153918608042
4	A	26	50	20120615	12	194	3.32	-0.008773618306403	-0.0247642441932406
4	A	26	50	20120615	12	196	3.36	-0.00753876237907788	-0.024120769951293
4	A	26	50	20120615	12	198	3.4	-0.00755508947465548	-0.0242433044854048
4	A	26	50	20120615	12	200	3.44	-0.00717927636259046	-0.0246716839155832
4	A	26	50	20120615	12	202	3.48	-0.00620720252835769	-0.0247031643094817
4	A	26	50	20120615	12	204	3.52	-0.00454414394754942	-0.0242966910473844
4	A	26	50	20120615	12	206	3.56	-0.00444007197149438	-0.023150584092166
4	A	26	50	20120615	12	208	3.6	-0.00309280727916403	-0.0226110616181207
4	A	26	50	20120615	12	210	3.64	-0.00219982333840698	-0.0209385490196479
4	A	26	50	20120615	12	212	3.68	-0.00162941938990688	-0.0191425451715884
4	A	26	50	20120615	12	214	3.72	-0.00027075542915702	-0.0184065594423515
4	A	26	50	20120615	12	216	3.76	0.000315318005614171	-0.0187046240425047
4	A	26	50	20120615	12	218	3.8	0.00139572979111288	-0.0185734606843420
4	A	26	50	20120615	12	220	3.84	0.00182509917078497	-0.0181957100996966
4	A	26	50	20120615	12	222	3.88	0.00270752600729891	-0.0186761043046991
4	A	26	50	20120615	12	224	3.92	0.00285581337038154	-0.0189997117231091
4	A	26	50	20120615	12	226	3.96	0.00289437897422746	-0.0188606662456566
4	A	26	50	20120615	12	228	4	0.00281425670485121	-0.0181357050182451
4	A	26	50	20120615	12	230	4.04	0.00286316020983807	-0.0179474731930932
4	A	26	50	20120615	12	232	4.08	0.00303548213241323	-0.0171654555195078
4	A	26	50	20120615	12	234	4.12	0.00322637267906235	-0.0161152181016826
4	A	26	50	20120615	12	236	4.16	0.00285309100927397	-0.0151237978259166
4	A	26	50	20120615	12	238	4.2	0.00276415818940414	-0.0141508683924786
4	A	26	50	20120615	12	240	4.24	0.00254325803096146	-0.0128724334742289
4	A	26	50	20120615	12	242	4.28	0.00187643512309911	-0.0111942640215067
4	A	26	50	20120615	12	244	4.32	0.000397435730326931	-0.0109202452945545
4	A	26	50	20120615	12	246	4.36	-0.000683234856253689	-0.00927619445113133
4	A	26	50	20120615	12	248	4.4	-0.0010261392187223	-0.00826743591709061
4	A	26	50	20120615	12	250	4.44	-0.00134293719882949	-0.00805273001405112
4	A	26	50	20120615	12	252	4.48	-0.00101510128186797	-0.00690603616020433
4	A	26	50	20120615	12	254	4.52	-0.00122069964956578	-0.0050230108019046
4	A	26	50	20120615	12	256	4.56	-0.000813830407671039	-0.0040090621040899
4	A	26	50	20120615	12	258	4.6	-0.0006779386264626	-0.0033934407982533
4	A	26	50	20120615	12	260	4.64	-0.000284009438663579	-0.0031048705208511
4	A	26	50	20120615	12	262	4.68	-0.000280799173876989	-0.0029574670412449
4	A	26	50	20120615	12	264	4.72	-0.00085042318359744	-0.0024270167472022
4	A	26	50	20120615	12	266	4.76	-0.00115418211465956	-0.0027821399148497
4	A	26	50	20120615	12	268	4.8	-0.0015173733706804	-0.0021895632190119
4	A	26	50	20120615	12	270	4.84	-0.0018388806819503	-0.0019335339956799
4	A	26	50	20120615	12	272	4.88	-0.00267834371043935	-0.0018437455766048
4	A	26	50	20120615	12	274	4.92	-0.00351782795213183	-0.000813908189417
4	A	26	50	20120615	12	276	4.96	-0.00463027662456575	-0.0011768236737931
4	A	26	50	20120615	12	278	5	-0.0053416119043038	-0.0005794457229111
4	A	26	50	20120615	12	280	5.04	-0.00641259583508894	0.000203745747931099
4	A	26	50	20120615	12	282	5.08	-0.00776017165440302	0.0015679244344674
4	A	26	50	20120615	12	284	5.12	-0.00880855645246144	0.0016097568716424
4	A	26	50	20120615	12	286	5.16	-0.00976288897755424	0.0025385911262057
4	A	26	50	20120615	12	288	5.2	-0.0106668754998265	0.0032253120188906
4	A	26	50	20120615	12	290	5.24	-0.0111279020500924	0.0033419917088542
4	A	26	50	20120615	12	292	5.28	-0.0121217830574569	0.0031686374103785
4	A	26	50	20120615	12	294	5.32	-0.0122302461666231	0.0039953937300096
4	A	26	50	20120615	12	296	5.36	-0.0124095967306033	0.0038758643997178
4	A	26	50	20120615	12	298	5.4	-0.0120032507477266	0.0042174394014378
4	A	26	50	20120615	12	300	5.44	-0.0114717751488512	0.0038967099076272
4	A	26	50	20120615	12	302	5.48	-0.0113566793780775	0.003676919906831
4	A	26	50	20120615	12	304	5.52	-0.0111331699956122	0.0035494214831153
4	A	26	50	20120615	12	306	5.56	-0.0112207875968690	0.003207104019275
4	A	26	50	20120615	12	308	5.6	-0.0109993358951370	0.0035176511754365
4	A	26	50	20120615	12	310	5.64	-0.0108588691330543	0.0040214294016929
4	A	26	50	20120615	12	312	5.68	-0.0102349322514709	0.0044452550642005
4	A	26	50	20120615	12	314	5.72	-0.00998704182719037	0.0041837457633143
4	A	26	50	20120615	12	316	5.76	-0.00936510605779774	0.0044394002200523
4	A	26	50	20120615	12	318	5.8	-0.00883322033698922	0.0045613054291288
4	A	26	50	20120615	12	320	5.84	-0.00851155746222746	0.0056583816001398
4	A	26	50	20120615	12	322	5.88	-0.00725488729070273	0.0058630183026151
4	A	26	50	20120615	12	324	5.92	-0.0063169808561369	0.0064883835398965
4	A	26	50	20120615	12	326	5.96	-0.00499391335785874	0.0074994755263152
4	A	26	50	20120615	12	328	6	-0.00455967908353209	0.0081520643746722
4	A	26	50	20120615	12	330	6.04	-0.00258303278740321	0.0094491810540808
4	A	26	50	20120615	12	332	6.08	-0.00164661127707786	0.0096627980126773
4	A	26	50	20120615	12	334	6.12	-0.00037480902043574	0.0113816331763856
4	A	26	50	20120615	12	336	6.16	0.00067234541182341	0.0122177869451386
4	A	26	50	20120615	12	338	6.2	0.00182676794278858	0.0134334449233546
4	A	26	50	20120615	12	340	6.24	0.00286140658502073	0.014362158969765
4	A	26	50	20120615	12	342	6.28	0.00443761831096366	0.0146932970753946
4	A	26	50	20120615	12	344	6.32	0.00553773504113369	0.0155524318145363
4	A	26	50	20120615	12	346	6.36	0.00645075131700174	0.0162748121021965
4	A	26	50	20120615	12	348	6.4	0.00760651735085114	0.0168279817371187
4	A	26	50	20120615	12	350	6.44	0.00915267703859364	0.016888368656232
4	A	26	50	20120615	12	352	6.48	0.0110975742402472	0.0173193502393652
4	A	26	50	20120615	12	354	6.52	0.0133794078231362	0.0179796465516372
4	A	26	50	20120615	12	356	6.56	0.0151084960351717	0.0187209065903551
4	A	26	50	20120615	12	358	6.6	0.0170009683400681	0.0189979793114952
4	A	26	50	20120615	12	360	6.64	0.0180718462048361	0.0193324054636574
4	A	26	50	20120615	12	362	6.68	0.0194626333195485	0.0198144613695957
4	A	26	50	20120615	12	364	6.72	0.0211414815947806	0.0198619435899524
4	A	26	50	20120615	12	366	6.76	0.0237019647469318	0.0201775465595994
4	A	26	50	20120615	12	368	6.8	0.0252511225674265	0.0202685936287449
4	A	26	50	20120615	12	370	6.84	0.0267492697047265	0.0199231719661353
4	A	26	50	20120615	12	372	6.88	0.0275478831744664	0.0202559293462939
4	A	26	50	20120615	12	374	6.92	0.0279425336111822	0.019804003260302
4	A	26	50	20120615	12	376	6.96	0.0279542786548177	0.0188423309668204
4	A	26	50	20120615	12	378	7	0.0276699863734417	0.0175257334955901
4	A	26	50	20120615	12	380	7.04	0.0273896963164471	0.0176486215830926
4	A	26	50	20120615	12	382	7.08	0.0275836231796147	0.016781246221523
4	A	26	50	20120615	12	384	7.12	0.0279640904685135	0.0153930103480771
4	A	26	50	20120615	12	386	7.16	0.0280822508400769	0.0145212155691251
4	A	26	50	20120615	12	388	7.2	0.0287157831606809	0.013954434128665
4	A	26	50	20120615	12	390	7.24	0.0286263412239287	0.0121930947763396
4	A	26	50	20120615	12	392	7.28	0.0291023584379556	0.0099355927377912
4	A	26	50	20120615	12	394	7.32	0.0294685478267287	0.0074418604657841
4	A	26	50	20120615	12	396	7.36	0.0299847357769949	0.0060084135989627
4	A	26	50	20120615	12	398	7.4	0.0301132948608824	0.0048964104038009
4	A	26	50	20120615	12	400	7.44	0.0303665875809713	0.002652046409247
4	A	26	50	20120615	12	402	7.48	0.0309595673276743	0.0010356003074546
4	A	26	50	20120615	12	404	7.52	0.0312296114074094	-1.59381868479001e-05
4	A	26	50	20120615	12	406	7.56	0.0318236518142843	-0.0011712799566286
4	A	26	50	20120615	12	408	7.6	0.0315984383044763	-0.0018821344037555
4	A	26	50	20120615	12	410	7.64	0.0319867813487040	-0.0029495828006347
4	A	26	50	20120615	12	412	7.68	0.0323846703344777	-0.0046902675638816
4	A	26	50	20120615	12	414	7.72	0.0320892411212979	-0.0053614533205839
4	A	26	50	20120615	12	416	7.76	0.0318409052197452	-0.00680281978335454
4	A	26	50	20120615	12	418	7.8	0.0317407788995292	-0.00874863622382368
4	A	26	50	20120615	12	420	7.84	0.0312433292789645	-0.0105717696377569
4	A	26	50	20120615	12	422	7.88	0.0305014328441435	-0.0120487742822994
4	A	26	50	20120615	12	424	7.92	0.0302710574548329	-0.0139008283635832
4	A	26	50	20120615	12	426	7.96	0.0299430306190405	-0.0162657469932616
4	A	26	50	20120615	12	428	8	0.0297966595153349	-0.0173187704118046
4	A	26	50	20120615	12	430	8.04	0.0293726075786573	-0.0191052756944724
4	A	26	50	20120615	12	432	8.08	0.0290100739319430	-0.0203886037916479
4	A	26	50	20120615	12	434	8.12	0.0284612883590641	-0.0206285251225045
4	A	26	50	20120615	12	436	8.16	0.0282137302749707	-0.0210795885382234
4	A	26	50	20120615	12	438	8.2	0.0283345748238755	-0.0215429556119349
4	A	26	50	20120615	12	440	8.24	0.0280889259280913	-0.0234771755011926
4	A	26	50	20120615	12	442	8.28	0.0278514087602907	-0.0246110212248253
4	A	26	50	20120615	12	444	8.32	0.0281683340196185	-0.0261164515619714
4	A	26	50	20120615	12	446	8.36	0.0280275490594843	-0.027401618136778
4	A	26	50	20120615	12	448	8.4	0.0282553081537045	-0.0291915175319955
4	A	26	50	20120615	12	450	8.44	0.0282780062813805	-0.0306663301455163
4	A	26	50	20120615	12	452	8.48	0.0282561566818419	-0.0321301118932505
4	A	26	50	20120615	12	454	8.52	0.0282031802417954	-0.0342830540520648
4	A	26	50	20120615	12	456	8.56	0.0282835075721382	-0.0363859896193136
4	A	26	50	20120615	12	458	8.6	0.0286821178068286	-0.0383461461853052
4	A	26	50	20120615	12	460	8.64	0.0292630979514550	-0.0405300949764746
4	A	26	50	20120615	12	462	8.68	0.0294333551222291	-0.0412495195577894
4	A	26	50	20120615	12	464	8.72	0.0298480873915306	-0.0432932561453172
4	A	26	50	20120615	12	466	8.76	0.0298903935902490	-0.0443998570446708
4	A	26	50	20120615	12	468	8.8	0.0303926798211970	-0.0446966014764635
4	A	26	50	20120615	12	470	8.84	0.0316919461052204	-0.0473609515437032
4	A	26	50	20120615	12	472	8.88	0.0331341469539929	-0.0492309802793647
4	A	26	50	20120615	12	474	8.92	0.0337330310423188	-0.0499512746020204
4	A	26	50	20120615	12	476	8.96	0.0350732105247017	-0.0520909090112128
4	A	26	50	20120615	12	478	9	0.0365555891807812	-0.0527181127261252
4	A	26	50	20120615	12	480	9.04	0.0384031884893435	-0.0542486453540035
4	A	26	50	20120615	12	482	9.08	0.0405015066493112	-0.055021604989722
4	A	26	50	20120615	12	484	9.12	0.0415735583113359	-0.0552849951946462
4	A	26	50	20120615	12	486	9.16	0.0434014505539066	-0.0563552508054467
4	A	26	50	20120615	12	488	9.2	0.0446503566929739	-0.0566331296283174
4	A	26	50	20120615	12	490	9.24	0.0456979071050305	-0.056326485701588
4	A	26	50	20120615	12	492	9.28	0.0467892627821816	-0.0564373529738102
4	A	26	50	20120615	12	494	9.32	0.0477794809764196	-0.0567022493161783
4	A	26	50	20120615	12	496	9.36	0.0482374740385942	-0.0570755309859667
4	A	26	50	20120615	12	498	9.4	0.0489475506682617	-0.0571861224865443
4	A	26	50	20120615	12	500	9.44	0.0485217946042415	-0.0582550628787318
4	A	26	50	20120615	12	502	9.48	0.0482469846248011	-0.0584574651237787
4	A	26	50	20120615	12	504	9.52	0.0477843458710742	-0.0591015474775581
4	A	26	50	20120615	12	506	9.56	0.0470054041119869	-0.058301661215612
4	A	26	50	20120615	12	508	9.6	0.0470524832814783	-0.0595385465393992
4	A	26	50	20120615	12	510	9.64	0.0461455198396572	-0.0600749860278785
4	A	26	50	20120615	12	512	9.68	0.0454691722034523	-0.061104462790608
4	A	26	50	20120615	12	514	9.72	0.0449542570453922	-0.0620261057692066
4	A	26	50	20120615	12	516	9.76	0.0439208713963763	-0.0628050743983515
4	A	26	50	20120615	12	518	9.8	0.0435513078354648	-0.0631428181541097
4	A	26	50	20120615	12	520	9.84	0.0431780486516720	-0.0632311133050842
4	A	26	50	20120615	12	522	9.88	0.0427673313346741	-0.064173292078822
4	A	26	50	20120615	12	524	9.92	0.0419996113602042	-0.0656047024781136
4	A	26	50	20120615	12	526	9.96	0.0413046173181794	-0.065256006911107
4	A	26	50	20120615	12	528	10	0.0401339454733826	-0.0669128853786477
4	A	26	50	20120615	12	530	10.04	0.0389973278911677	-0.067518748610904
4	A	26	50	20120615	12	532	10.08	0.0384472695260827	-0.0686446747385873
4	A	26	50	20120615	12	534	10.12	0.0364124919814725	-0.070144596713908
4	A	26	50	20120615	12	536	10.16	0.0351180623078324	-0.0708963926436656
4	A	26	50	20120615	12	538	10.2	0.0334369159355614	-0.0712501581662932
4	A	26	50	20120615	12	540	10.24	0.0321469410346427	-0.0719915596263673
4	A	26	50	20120615	12	542	10.28	0.0307477181360308	-0.073092666306031
4	A	26	50	20120615	12	544	10.32	0.0298189333789423	-0.0735076672759094
4	A	26	50	20120615	12	546	10.36	0.0276532774402022	-0.0743004046882976
4	A	26	50	20120615	12	548	10.4	0.0255632112163710	-0.0757720353213031
4	A	26	50	20120615	12	550	10.44	0.0246046572637945	-0.0763218815543537
4	A	26	50	20120615	12	552	10.48	0.0243131878485895	-0.0755709341527336
4	A	26	50	20120615	12	554	10.52	0.0231802613637724	-0.0758301594987166
4	A	26	50	20120615	12	556	10.56	0.0227643411550784	-0.0751784898891751
4	A	26	50	20120615	12	558	10.6	0.0226290716278374	-0.0742019047136783
4	A	26	50	20120615	12	560	10.64	0.0216921551427653	-0.0740583620370975
4	A	26	50	20120615	12	562	10.68	0.0210744266587207	-0.0733020406239403
4	A	26	50	20120615	12	564	10.72	0.0203334494627153	-0.0725620533774286
4	A	26	50	20120615	12	566	10.76	0.0195513186520449	-0.0715861753087131
4	A	26	50	20120615	12	568	10.8	0.0189309738729099	-0.0712184090718179
4	A	26	50	20120615	12	570	10.84	0.0181675813919409	-0.0711783868280028
4	A	26	50	20120615	12	572	10.88	0.0176783342100380	-0.0696742999937409
4	A	26	50	20120615	12	574	10.92	0.0175627222513140	-0.0694000132733186
4	A	26	50	20120615	12	576	10.96	0.0165929253009166	-0.0685026240573148
4	A	26	50	20120615	12	578	11	0.0158997485233194	-0.0676685916089052
4	A	26	50	20120615	12	580	11.04	0.0157413566043336	-0.0662552265746696
4	A	26	50	20120615	12	582	11.08	0.0152615139426205	-0.0659834147279814
4	A	26	50	20120615	12	584	11.12	0.0149427502056616	-0.0642386994560817
4	A	26	50	20120615	12	586	11.16	0.0149501748268640	-0.0639683725336341
4	A	26	50	20120615	12	588	11.2	0.0138234708817214	-0.0627754833937724
4	A	26	50	20120615	12	590	11.24	0.0133269404999722	-0.0626698416406632
4	A	26	50	20120615	12	592	11.28	0.0125540727881353	-0.061651890718467
4	A	26	50	20120615	12	594	11.32	0.0114002866532732	-0.0609589967835823
4	A	26	50	20120615	12	596	11.36	0.0107392125235419	-0.0604834674732344
4	A	26	50	20120615	12	598	11.4	0.00967961301193394	-0.0601493595191237
4	A	26	50	20120615	12	600	11.44	0.00771053275836374	-0.0590930126987091
4	A	26	50	20120615	12	602	11.48	0.00725360035636094	-0.0593938159234259
4	A	26	50	20120615	12	604	11.52	0.00672539159081464	-0.0593764210966087
4	A	26	50	20120615	12	606	11.56	0.00609550087013364	-0.0593123572222332
4	A	26	50	20120615	12	608	11.6	0.00403272896805624	-0.0591883306928131
4	A	26	50	20120615	12	610	11.64	0.00339944413482557	-0.0591669760680212
4	A	26	50	20120615	12	612	11.68	0.00215260274755933	-0.0591182564107975
4	A	26	50	20120615	12	614	11.72	0.00118054305546218	-0.0588984169125266
4	A	26	50	20120615	12	616	11.76	9.76090200749801e-05	-0.05917341073973
4	A	26	50	20120615	12	618	11.8	-0.00090987672175961	-0.0588465859854656
4	A	26	50	20120615	12	620	11.84	-0.00205793529169409	-0.0593482075360394
4	A	26	50	20120615	12	622	11.88	-0.00308196733220845	-0.0590394847153733
4	A	26	50	20120615	12	624	11.92	-0.00417826568576007	-0.0593319440800721
4	A	26	50	20120615	12	626	11.96	-0.00562755174448002	-0.0602564154857954
4	A	26	50	20120615	12	628	12	-0.00618347909584889	-0.0593062053932369
4	A	26	50	20120615	12	630	12.04	-0.00776336777705398	-0.0596558696965336
4	A	26	50	20120615	12	632	12.08	-0.00851565868155835	-0.0588990533086297
4	A	26	50	20120615	12	634	12.12	-0.0099524289502513	-0.0591061648848392
4	A	26	50	20120615	12	636	12.16	-0.0111154074732688	-0.0581925122128681
4	A	26	50	20120615	12	638	12.2	-0.0120663246726085	-0.0581711575880762
4	A	26	50	20120615	12	640	12.24	-0.0134584765034086	-0.0581290140239175
4	A	26	50	20120615	12	642	12.28	-0.0138860639739921	-0.057796178862013
4	A	26	50	20120615	12	644	12.32	-0.0149456634856001	-0.0578709200487844
4	A	26	50	20120615	12	646	12.36	-0.0162313250351535	-0.0583859766282007
4	A	26	50	20120615	12	648	12.4	-0.0173469274038315	-0.0575141846776758
4	A	26	50	20120615	12	650	12.44	-0.0177679387813500	-0.0582309081110865
4	A	26	50	20120615	12	652	12.48	-0.0187194216661146	-0.0587147105707743
4	A	26	50	20120615	12	654	12.52	-0.0194642172387384	-0.0594966999600885
4	A	26	50	20120615	12	656	12.56	-0.0204722686659980	-0.0604039179603509
4	A	26	50	20120615	12	658	12.6	-0.0209732538204686	-0.0602519607130739
4	A	26	50	20120615	12	660	12.64	-0.0229861039837942	-0.0594324239536787
4	A	26	50	20120615	12	662	12.68	-0.0238388747619052	-0.0598689916803832
4	A	26	50	20120615	12	664	12.72	-0.0249737811457096	-0.0595632387081982
4	A	26	50	20120615	12	666	12.76	-0.0262754233085178	-0.0595147311830088
4	A	26	50	20120615	12	668	12.8	-0.0273005867198821	-0.058696042951751
4	A	26	50	20120615	12	670	12.84	-0.0285067694672301	-0.0585199733632356
4	A	26	50	20120615	12	672	12.88	-0.0296179170631866	-0.0574100985594851
4	A	26	50	20120615	12	674	12.92	-0.0297749654792882	-0.057014330894055
4	A	26	50	20120615	12	676	12.96	-0.0308179267683349	-0.0562269179957291
4	A	26	50	20120615	12	678	13	-0.0318799163008634	-0.0563315132308022
4	A	26	50	20120615	12	680	13.04	-0.0328675323421466	-0.0556124563450136
4	A	26	50	20120615	12	682	13.08	-0.0339868540924937	-0.0556522240303876
4	A	26	50	20120615	12	684	13.12	-0.0348365418850387	-0.0558984103273255
4	A	26	50	20120615	12	686	13.16	-0.0353773512934258	-0.0556913553196584
4	A	26	50	20120615	12	688	13.2	-0.0367054958183928	-0.0557973647682939
4	A	26	50	20120615	12	690	13.24	-0.0377749877538697	-0.0556674763236578
4	A	26	50	20120615	12	692	13.28	-0.0388536508642985	-0.0559870461623472
4	A	26	50	20120615	12	694	13.32	-0.0398287299023513	-0.0558286754565649
4	A	26	50	20120615	12	696	13.36	-0.0414783746675205	-0.0557936383155571
4	A	26	50	20120615	12	698	13.4	-0.0421137666789591	-0.0557930867722677
4	A	26	50	20120615	12	700	13.44	-0.043148819685765	-0.0558977484753783
4	A	26	50	20120615	12	702	13.48	-0.0446142716197164	-0.0554854613813261
4	A	26	50	20120615	12	704	13.52	-0.0461331101156475	-0.0552432334681493
4	A	26	50	20120615	12	706	13.56	-0.0467298940968333	-0.0539802134777295
4	A	26	50	20120615	12	708	13.6	-0.0470120438446623	-0.0533570968400123
4	A	26	50	20120615	12	710	13.64	-0.0469660253353427	-0.0529541025432784
4	A	26	50	20120615	12	712	13.68	-0.0470066415488541	-0.0526569479895526
4	A	26	50	20120615	12	714	13.72	-0.046702656343622	-0.0523077079503246
4	A	26	50	20120615	12	716	13.76	-0.0468972026323298	-0.0512937663235777
4	A	26	50	20120615	12	718	13.8	-0.0464260078865506	-0.0507447474054611
4	A	26	50	20120615	12	720	13.84	-0.0464117031163672	-0.0499922655821258
4	A	26	50	20120615	12	722	13.88	-0.0461584598937530	-0.048603748280181
4	A	26	50	20120615	12	724	13.92	-0.0462290150083798	-0.0474009737875183
4	A	26	50	20120615	12	726	13.96	-0.0460923312675764	-0.0471133934596098
4	A	26	50	20120615	12	728	14	-0.0458291744078901	-0.0463308808112775
4	A	26	50	20120615	12	730	14.04	-0.0455410213234887	-0.0461328272729349
4	A	26	50	20120615	12	732	14.08	-0.0448270768197281	-0.0448093142973846
4	A	26	50	20120615	12	734	14.12	-0.0443875675288138	-0.0445974368214699
4	A	26	50	20120615	12	736	14.16	-0.0443101746916129	-0.044226241116686
4	A	26	50	20120615	12	738	14.2	-0.0434706480235136	-0.0431516297281134
4	A	26	50	20120615	12	740	14.24	-0.0431139550788118	-0.0418896138293229
4	A	26	50	20120615	12	742	14.28	-0.0424870624908831	-0.0414228950694685
4	A	26	50	20120615	12	744	14.32	-0.0416967575258221	-0.0397971575845713
4	A	26	50	20120615	12	746	14.36	-0.0410368713354832	-0.0389435524204585
4	A	26	50	20120615	12	748	14.4	-0.0404304919152767	-0.0385769529097523
4	A	26	50	20120615	12	750	14.44	-0.0401172011848042	-0.038598915646376
4	A	26	50	20120615	12	752	14.48	-0.0397700824659197	-0.0373102135376635
4	A	26	50	20120615	12	754	14.52	-0.0395853649614703	-0.0362088452284908
4	A	26	50	20120615	12	756	14.56	-0.0383621409406957	-0.0357599031331154
4	A	26	50	20120615	12	758	14.6	-0.0379457257572550	-0.0345843381093928
4	A	26	50	20120615	12	760	14.64	-0.0364021116539247	-0.0337486793153865
4	A	26	50	20120615	12	762	14.68	-0.0355947371311659	-0.0333307792077053
4	A	26	50	20120615	12	764	14.72	-0.0343485321400028	-0.0316697853786981
4	A	26	50	20120615	12	766	14.76	-0.0334967088849786	-0.0314419980002067
4	A	26	50	20120615	12	768	14.8	-0.0327900263678607	-0.0305323758368883
4	A	26	50	20120615	12	770	14.84	-0.0322639389226580	-0.0304257441342853
4	A	26	50	20120615	12	772	14.88	-0.0316292893733396	-0.0295208807996044
4	A	26	50	20120615	12	774	14.92	-0.0313385058517122	-0.0289955216743862
4	A	26	50	20120615	12	776	14.96	-0.0305175407366190	-0.0283106321882645
4	A	26	50	20120615	12	778	15	-0.0299963606124777	-0.0268657726179948
4	A	26	50	20120615	12	780	15.04	-0.0290816472803348	-0.0262290936722144
4	A	26	50	20120615	12	782	15.08	-0.0281171536307963	-0.0245921414737676
4	A	26	50	20120615	12	784	15.12	-0.0271670849595941	-0.0236768624561997
4	A	26	50	20120615	12	786	15.16	-0.0269620239930500	-0.0237687863377540
4	A	26	50	20120615	12	788	15.2	-0.0259971767901209	-0.0219720987174371
4	A	26	50	20120615	12	790	15.24	-0.0254773825952707	-0.0221917967943517
4	A	26	50	20120615	12	792	15.28	-0.0246739678704865	-0.0215245708356241
4	A	26	50	20120615	12	794	15.32	-0.0239505057094511	-0.0216806505154354
4	A	26	50	20120615	12	796	15.36	-0.0232405775722077	-0.0210565509992923
4	A	26	50	20120615	12	798	15.4	-0.0232831029740282	-0.0207737507132246
4	A	26	50	20120615	12	800	15.44	-0.0224081643983270	-0.020665528020364
4	A	26	50	20120615	12	802	15.48	-0.0220553534698540	-0.0212810998287259
4	A	26	50	20120615	12	804	15.52	-0.0218764625252816	-0.0206523334078271
4	A	26	50	20120615	12	806	15.56	-0.0215617646523146	-0.0206783902927138
4	A	26	50	20120615	12	808	15.6	-0.0210144003640659	-0.0213940459948849
4	A	26	50	20120615	12	810	15.64	-0.0202035327338080	-0.0211757904158038
4	A	26	50	20120615	12	812	15.68	-0.0202520331879296	-0.0215785655094355
4	A	26	50	20120615	12	814	15.72	-0.0199232921742882	-0.0213493992727208
4	A	26	50	20120615	12	816	15.76	-0.0192819321816163	-0.0219196243232052
4	A	26	50	20120615	12	818	15.8	-0.0194439869137287	-0.0220135422458824
4	A	26	50	20120615	12	820	15.84	-0.0194322630832966	-0.0215998706367527
4	A	26	50	20120615	12	822	15.88	-0.0184753991159271	-0.0224342637096206
4	A	26	50	20120615	12	824	15.92	-0.0181825367003631	-0.0221874622297831
4	A	26	50	20120615	12	826	15.96	-0.0178105914623912	-0.0220621699792246
4	A	26	50	20120615	12	828	16	-0.0168461685235308	-0.0221711351342055
4	A	26	50	20120615	12	830	16.04	-0.0163551040772002	-0.0225234652300673
4	A	26	50	20120615	12	832	16.08	-0.0157722500996038	-0.0224246682705999
4	A	26	50	20120615	12	834	16.12	-0.0151199016675523	-0.0229289485426709
4	A	26	50	20120615	12	836	16.16	-0.0142618700149893	-0.0232795603690544
4	A	26	50	20120615	12	838	16.2	-0.0129386745303837	-0.0235481768001983
4	A	26	50	20120615	12	840	16.24	-0.0125302623814924	-0.0235908733218600
4	A	26	50	20120615	12	842	16.28	-0.0116817434364567	-0.0248564438464395
4	A	26	50	20120615	12	844	16.32	-0.0114795108970374	-0.0249176792936902
4	A	26	50	20120615	12	846	16.36	-0.0108499171612045	-0.0261128170331161
4	A	26	50	20120615	12	848	16.4	-0.0100118895594813	-0.0269030442164311
4	A	26	50	20120615	12	850	16.44	-0.00925836828917764	-0.0271764399823091
4	A	26	50	20120615	12	852	16.48	-0.0089385651052504	-0.0279486500848395
4	A	26	50	20120615	12	854	16.52	-0.00876676644169332	-0.0289439453057664
4	A	26	50	20120615	12	856	16.56	-0.00894190972032541	-0.0288054301583998
4	A	26	50	20120615	12	858	16.6	-0.00835440298010876	-0.0292779613359955
4	A	26	50	20120615	12	860	16.64	-0.00817428874080492	-0.0293479083387905
4	A	26	50	20120615	12	862	16.68	-0.00794054752321589	-0.0292717953648636
4	A	26	50	20120615	12	864	16.72	-0.00777908676079976	-0.0291280688405196
4	A	26	50	20120615	12	866	16.76	-0.00706282294679684	-0.0283882583707032
4	A	26	50	20120615	12	868	16.8	-0.00609158349856587	-0.0286450371272233
4	A	26	50	20120615	12	870	16.84	-0.00451574653921697	-0.028343236881945
4	A	26	50	20120615	12	872	16.88	-0.00345423076823191	-0.0277530926334346
4	A	26	50	20120615	12	874	16.92	-0.00245855370964314	-0.0265423278341445
4	A	26	50	20120615	12	876	16.96	-0.00209968287605534	-0.0260163959524335
4	A	26	50	20120615	12	878	17	-0.00247950528356969	-0.0245034773544746
4	A	26	50	20120615	12	880	17.04	-0.00207919092153655	-0.0235013726952448
4	A	26	50	20120615	12	882	17.08	-0.0022101470974123	-0.0227309939992777
4	A	26	50	20120615	12	884	17.12	-0.00103453964728279	-0.0211295951297889
4	A	26	50	20120615	12	886	17.16	-0.00036633271931763	-0.0192169509776135
4	A	26	50	20120615	12	888	17.2	0.00024748030234748	-0.0182660884376281
4	A	26	50	20120615	12	890	17.24	0.00099653265779401	-0.0154498094073827
4	A	26	50	20120615	12	892	17.28	0.000519497210002129	-0.0143280057122336
4	A	26	50	20120615	12	894	17.32	-0.000450122963699919	-0.0143362010798276
4	A	26	50	20120615	12	896	17.36	-0.00144457743466403	-0.0134074368288357
4	A	26	50	20120615	12	898	17.4	-0.00197258891741843	-0.0132559597070631
4	A	26	50	20120615	12	900	17.44	-0.00309128699958448	-0.0132052332807944
4	A	26	50	20120615	12	902	17.48	-0.00366422026904088	-0.0123935666198738
4	A	26	50	20120615	12	904	17.52	-0.00450338631268183	-0.0128849634063916
4	A	26	50	20120615	12	906	17.56	-0.00408101021907567	-0.0126178255355271
4	A	26	50	20120615	12	908	17.6	-0.00391457849598779	-0.0125034510136702
4	A	26	50	20120615	12	910	17.64	-0.00381653106970846	-0.0123854066076189
4	A	26	50	20120615	12	912	17.68	-0.00344735061925097	-0.0122193213668538
4	A	26	50	20120615	12	914	17.72	-0.00320815053731118	-0.0122927897614191
4	A	26	50	20120615	12	916	17.76	-0.0025329059876849	-0.0119641123873880
4	A	26	50	20120615	12	918	17.8	-0.00226367508074812	-0.0116821252741186
4	A	26	50	20120615	12	920	17.84	-0.00141464419040284	-0.0116644978091704
4	A	26	50	20120615	12	922	17.88	-0.00135663385718108	-0.0114004917142398
4	A	26	50	20120615	12	924	17.92	4.82671088838059e-06	-0.0106770196537094
4	A	26	50	20120615	12	926	17.96	0.000337172554900301	-0.0104408799299186
4	A	26	50	20120615	12	928	18	0.00093336185928315	-0.0108460231241605
4	A	26	50	20120615	12	930	18.04	0.0021200701787705	-0.0103683435020910
4	A	26	50	20120615	12	932	18.08	0.00327897223119448	-0.00970535664851654
4	A	26	50	20120615	12	934	18.12	0.00381218801985841	-0.00906259729152475
4	A	26	50	20120615	12	936	18.16	0.00456787445112604	-0.00877247279341747
4	A	26	50	20120615	12	938	18.2	0.00532796474342689	-0.00904225524364358
4	A	26	50	20120615	12	940	18.24	0.00563774115319691	-0.00955723404131393
4	A	26	50	20120615	12	942	18.28	0.00541309332881394	-0.0102028932432154
4	A	26	50	20120615	12	944	18.32	0.00525293364287519	-0.0105992265940704
4	A	26	50	20120615	12	946	18.36	0.00568081102723898	-0.0116693407835147
4	A	26	50	20120615	12	948	18.4	0.00568750732845681	-0.0122064095970293
4	A	26	50	20120615	12	950	18.44	0.00654770979883804	-0.0137566068644924
4	A	26	50	20120615	12	952	18.48	0.00689727510718544	-0.0148582226610386
4	A	26	50	20120615	12	954	18.52	0.00830916228824844	-0.0165882937514999
4	A	26	50	20120615	12	956	18.56	0.00878887059967324	-0.0174787886763871
4	A	26	50	20120615	12	958	18.6	0.00971180051261354	-0.0183900937538448
4	A	26	50	20120615	12	960	18.64	0.00974180305333924	-0.0181374939984015
4	A	26	50	20120615	12	962	18.68	0.00972897613632854	-0.0191760500122014
4	A	26	50	20120615	12	964	18.72	0.00968005141813824	-0.0207644876143911
4	A	26	50	20120615	12	966	18.76	0.00931615305533624	-0.0210851110421845
4	A	26	50	20120615	12	968	18.8	0.00889047477306194	-0.0215751360415468
4	A	26	50	20120615	12	970	18.84	0.00829079872514104	-0.0225795600110188
4	A	26	50	20120615	12	972	18.88	0.00808030717851744	-0.0247054624065205
4	A	26	50	20120615	12	974	18.92	0.00722636048182934	-0.0269286506742983
4	A	26	50	20120615	12	976	18.96	0.00674309047354774	-0.0277292702059764
4	A	26	50	20120615	12	978	19	0.00664081454871694	-0.0298029598367553
4	A	26	50	20120615	12	980	19.04	0.00720900313167154	-0.0299267459498698
4	A	26	50	20120615	12	982	19.08	0.00763728356690064	-0.0304134616894961
4	A	26	50	20120615	12	984	19.12	0.00834823700897684	-0.0319940999038893
4	A	26	50	20120615	12	986	19.16	0.00942187259019144	-0.0324954739670896
4	A	26	50	20120615	12	988	19.2	0.0102167454650588	-0.0319656247138109
4	A	26	50	20120615	12	990	19.24	0.0117215818325087	-0.0334461931765306
4	A	26	50	20120615	12	992	19.28	0.0122855765651442	-0.0331458078519215
4	A	26	50	20120615	12	994	19.32	0.0113005563128546	-0.0332564198585957
4	A	26	50	20120615	12	996	19.36	0.0105569911060301	-0.0324792812218004
4	A	26	50	20120615	12	998	19.4	0.00978978024844274	-0.032478998379088
4	A	26	50	20120615	12	1000	19.44	0.00937627127387264	-0.0325703495041495
4	A	26	50	20120615	12	1002	19.48	0.00750765675177344	-0.0328889859618877
4	A	26	50	20120615	12	1004	19.52	0.00662780378394304	-0.032461822755373
4	A	26	50	20120615	12	1006	19.56	0.00479501836244659	-0.0328167550041895
4	A	26	50	20120615	12	1008	19.6	0.00414612768255513	-0.0327745195161493
4	A	26	50	20120615	12	1010	19.64	0.00260196910700338	-0.0327856705900886
4	A	26	50	20120615	12	1012	19.68	0.00155439041067551	-0.0324095604931755
4	A	26	50	20120615	12	1014	19.72	0.000786217887865691	-0.0326253411985223
4	A	26	50	20120615	12	1016	19.76	0.00106713726989549	-0.0315773523802614
4	A	26	50	20120615	12	1018	19.8	0.00131026179447086	-0.0317700884756094
4	A	26	50	20120615	12	1020	19.84	0.000390471435639020	-0.031399550380132
4	A	26	50	20120615	12	1022	19.88	0.0004147110560981	-0.0314082619356762
4	A	26	50	20120615	12	1024	19.92	-9.06510893481198e-05	-0.0306259826325818
4	A	26	50	20120615	12	1026	19.96	-0.000213836161698630	-0.0305269947542835
4	A	26	50	20120615	12	1028	20	-0.000491806908450869	-0.0295843577753515
4	A	26	50	20120615	12	1030	20.04	-0.000781805541551099	-0.0283861794767665
4	A	26	50	20120615	12	1032	20.08	-0.00062658146094503	-0.0293143844062945
4	A	26	50	20120615	12	1034	20.12	-0.00149946942698076	-0.0280492643087345
4	A	26	50	20120615	12	1036	20.16	-0.00186422338898803	-0.0275909884038475
4	A	26	50	20120615	12	1038	20.2	-0.00220603173594579	-0.0264656491747926
4	A	26	50	20120615	12	1040	20.24	-0.00233006533643373	-0.0268770651132904
4	A	26	50	20120615	12	1042	20.28	-0.00259584556227831	-0.0261451742394232
4	A	26	50	20120615	12	1044	20.32	-0.00242210942614078	-0.0259753130484466
4	A	26	50	20120615	12	1046	20.36	-0.00242662076740475	-0.02548439709454
4	A	26	50	20120615	12	1048	20.4	-0.00219985869374604	-0.0251361965022803
4	A	26	50	20120615	12	1050	20.44	-0.00187913627100325	-0.0244642258570509
4	A	26	50	20120615	12	1052	20.48	-0.0013984238679492	-0.0240764272850448
4	A	26	50	20120615	12	1054	20.52	-0.00146021085848928	-0.0231336418136888
4	A	26	50	20120615	12	1056	20.56	-0.00131661161336592	-0.0227239158603980
4	A	26	50	20120615	12	1058	20.6	-0.00147938052332725	-0.0218128299860426
4	A	26	50	20120615	12	1060	20.64	-0.00106691806679333	-0.0213784472192919
4	A	26	50	20120615	12	1062	20.68	-0.000580930647151619	-0.0213302861764253
4	A	26	50	20120615	12	1064	20.72	-9.82553156730001e-05	-0.0202953745909756
4	A	26	50	20120615	12	1066	20.76	-2.22151737445404e-05	-0.0200985747529561
4	A	26	50	20120615	12	1068	20.8	0.000501343657608731	-0.0204135172848695
4	A	26	50	20120615	12	1070	20.84	0.00072261646132509	-0.0194548735297318
4	A	26	50	20120615	12	1072	20.88	0.00078051153614152	-0.0184258097173625
4	A	26	50	20120615	12	1074	20.92	0.00041522724404836	-0.0179484065740444
4	A	26	50	20120615	12	1076	20.96	9.22279374701608e-05	-0.0169105788802291
4	A	26	50	20120615	12	1078	21	-0.00037610302584532	-0.0153431918469153
4	A	26	50	20120615	12	1080	21.04	-0.00114861718429162	-0.015731648028228
4	A	26	50	20120615	12	1082	21.08	-0.00138249982323688	-0.0153259525835900
4	A	26	50	20120615	12	1084	21.12	-0.001706404226495	-0.0150388884436317
4	A	26	50	20120615	12	1086	21.16	-0.00194093033261115	-0.0152435746435818
4	A	26	50	20120615	12	1088	21.2	-0.00305454926676793	-0.0144409129875196
4	A	26	50	20120615	12	1090	21.24	-0.00316684942017157	-0.0148761821833312
4	A	26	50	20120615	12	1092	21.28	-0.00390336378243817	-0.0145159419667510
4	A	26	50	20120615	12	1094	21.32	-0.00570929187417161	-0.0150214922026010
4	A	26	50	20120615	12	1096	21.36	-0.00666133478750693	-0.0151399552158667
4	A	26	50	20120615	12	1098	21.4	-0.00737017398030739	-0.0151524215084190
4	A	26	50	20120615	12	1100	21.44	-0.00786198795982607	-0.0150359115240829
4	A	26	50	20120615	12	1102	21.48	-0.00822726518085141	-0.0140157544287295
4	A	26	50	20120615	12	1104	21.52	-0.00861845079433944	-0.0141770172012469
4	A	26	50	20120615	12	1106	21.56	-0.00854806538534013	-0.0139102823812477
4	A	26	50	20120615	12	1108	21.6	-0.00868513096380533	-0.0132020018028044
4	A	26	50	20120615	12	1110	21.64	-0.00879568003797603	-0.0132126932573359
4	A	26	50	20120615	12	1112	21.68	-0.00853185354816786	-0.0113668850502503
4	A	26	50	20120615	12	1114	21.72	-0.00779027248297135	-0.0110081881649307
4	A	26	50	20120615	12	1116	21.76	-0.00790467811752664	-0.0107440512552456
4	A	26	50	20120615	12	1118	21.8	-0.00773281369303891	-0.0101906461537652
4	A	26	50	20120615	12	1120	21.84	-0.00678498655033302	-0.00934322817398782
4	A	26	50	20120615	12	1122	21.88	-0.00621710909436211	-0.00886311681169778
4	A	26	50	20120615	12	1124	21.92	-0.0054964965736549	-0.00764631332049634
4	A	26	50	20120615	12	1126	21.96	-0.00502084705515414	-0.00688428555561504
4	A	26	50	20120615	12	1128	22	-0.00481393346884334	-0.00565208127871936
4	A	26	50	20120615	12	1130	22.04	-0.00405329163325315	-0.0044965203058365
4	A	26	50	20120615	12	1132	22.08	-0.00342511211098265	-0.003302796779973
4	A	26	50	20120615	12	1134	22.12	-0.00347754407880763	-0.0019130703254324
4	A	26	50	20120615	12	1136	22.16	-0.00216168906969758	-0.000442019519987499
4	A	26	50	20120615	12	1138	22.2	-0.00201876157601635	0.0007717080567158
4	A	26	50	20120615	12	1140	22.24	-0.00077234445281882	0.0027928313693813
4	A	26	50	20120615	12	1142	22.28	-0.00039552724912451	0.0038610575837198
4	A	26	50	20120615	12	1144	22.32	-0.00014436292044704	0.0055739530504661
4	A	26	50	20120615	12	1146	22.36	0.00083165656962475	0.0072406744444009
4	A	26	50	20120615	12	1148	22.4	0.000789937269534741	0.0086260380501016
4	A	26	50	20120615	12	1150	22.44	0.00088935648296957	0.0100553836975921
4	A	26	50	20120615	12	1152	22.48	0.00055807695598367	0.0113177814340444
4	A	26	50	20120615	12	1154	22.52	0.0011210753751644	0.0132046251689626
4	A	26	50	20120615	12	1156	22.56	0.0014879930839221	0.0150830543331847
4	A	26	50	20120615	12	1158	22.6	0.00199866560129502	0.016215556553933
4	A	26	50	20120615	12	1160	22.64	0.00241274733235786	0.0178624082473165
4	A	26	50	20120615	12	1162	22.68	0.00247801328826138	0.0190757327731545
4	A	26	50	20120615	12	1164	22.72	0.00308874141517221	0.0197537774656343
4	A	26	50	20120615	12	1166	22.76	0.00365287120520283	0.0198075175810045
4	A	26	50	20120615	12	1168	22.8	0.0042569525283705	0.0208518435861389
4	A	26	50	20120615	12	1170	22.84	0.00486633715239707	0.0209399490910747
4	A	26	50	20120615	12	1172	22.88	0.00605632715445594	0.0206365295712676
4	A	26	50	20120615	12	1174	22.92	0.00665319598845544	0.0211062606060098
4	A	26	50	20120615	12	1176	22.96	0.00746445959851084	0.0224167416035828
4	A	26	50	20120615	12	1178	23	0.00794083743699614	0.0232540267431858
4	A	26	50	20120615	12	1180	23.04	0.00850821991822024	0.0238904228462537
4	A	26	50	20120615	12	1182	23.08	0.00916547567133314	0.0250681091903199
4	A	26	50	20120615	12	1184	23.12	0.0100613799630965	0.026167660235065
4	A	26	50	20120615	12	1186	23.16	0.0108386317369767	0.027529406474274
4	A	26	50	20120615	12	1188	23.2	0.0118879074895794	0.0284193003583973
4	A	26	50	20120615	12	1190	23.24	0.0131488910124694	0.0300916786065816
4	A	26	50	20120615	12	1192	23.28	0.0141729937636619	0.0307418632918826
4	A	26	50	20120615	12	1194	23.32	0.0146786458228884	0.0315534097446504
4	A	26	50	20120615	12	1196	23.36	0.0159213859908237	0.0327411370050095
4	A	26	50	20120615	12	1198	23.4	0.0178264730806966	0.0334720025740439
4	A	26	50	20120615	12	1200	23.44	0.0187838956624231	0.0338422436846732
4	A	26	50	20120615	12	1202	23.48	0.0202986598090809	0.0345938981930745
4	A	26	50	20120615	12	1204	23.52	0.0221895340526519	0.0357797869758024
4	A	26	50	20120615	12	1206	23.56	0.0234032121318805	0.0368424270465696
4	A	26	50	20120615	12	1208	23.6	0.0245357143526289	0.0380242853206448
4	A	26	50	20120615	12	1210	23.64	0.0260209921465112	0.0393716772921957
4	A	26	50	20120615	12	1212	23.68	0.0265361194366056	0.0391217150450463
4	A	26	50	20120615	12	1214	23.72	0.0268818239419277	0.039488632753804
4	A	26	50	20120615	12	1216	23.76	0.0272502972856040	0.0405444138887936
4	A	26	50	20120615	12	1218	23.8	0.0277321198463045	0.0409450605910139
4	A	26	50	20120615	12	1220	23.84	0.0269820209728218	0.0417504552147854
4	A	26	50	20120615	12	1222	23.88	0.0268642876937543	0.0417127664233481
4	A	26	50	20120615	12	1224	23.92	0.0261161687192589	0.0417930937536909
4	A	26	50	20120615	12	1226	23.96	0.0257202596324726	0.041804478172868
4	A	26	50	20120615	12	1228	24	0.0250179611773981	0.0422877149471309
4	A	26	50	20120615	12	1230	24.04	0.0241724735991333	0.0429490719195747
4	A	26	50	20120615	12	1232	24.08	0.0230019997442352	0.0428402481859501
4	A	26	50	20120615	12	1234	24.12	0.0223870289766373	0.0431733661905671
4	A	26	50	20120615	12	1236	24.16	0.0207254694622052	0.0439383143064547
4	A	26	50	20120615	12	1238	24.2	0.0191992501856921	0.0444000550345695
4	A	26	50	20120615	12	1240	24.24	0.0179939866771596	0.0445286777580673
4	A	26	50	20120615	12	1242	24.28	0.0167927536772799	0.0444944537898579
4	A	26	50	20120615	12	1244	24.32	0.0155635192488652	0.0438679571817266
4	A	26	50	20120615	12	1246	24.36	0.0144002578831352	0.043361032330294
4	A	26	50	20120615	12	1248	24.4	0.0121440922764033	0.0431776795419323
4	A	26	50	20120615	12	1250	24.44	0.0107085240892384	0.0429062919593129
4	A	26	50	20120615	12	1252	24.48	0.00914963647943454	0.0426575317936915
4	A	26	50	20120615	12	1254	24.52	0.00805517660351404	0.0422151657913812
4	A	26	50	20120615	12	1256	24.56	0.00683400319240484	0.041729383432706
4	A	26	50	20120615	12	1258	24.6	0.00558843459734477	0.0416604405215403
4	A	26	50	20120615	12	1260	24.64	0.00469429807253438	0.0411567683613012
4	A	26	50	20120615	12	1262	24.68	0.0037001059381861	0.0401829409022511
4	A	26	50	20120615	12	1264	24.72	0.00266412379306969	0.0392849860008223
4	A	26	50	20120615	12	1266	24.76	0.00130669090522587	0.0396639245248601
4	A	26	50	20120615	12	1268	24.8	1.96858527882291e-05	0.0385433724087138
4	A	26	50	20120615	12	1270	24.84	-0.0017991342097798	0.0379984759231314
4	A	26	50	20120615	12	1272	24.88	-0.00284989488662301	0.0379158858510889
4	A	26	50	20120615	12	1274	24.92	-0.00486642200521081	0.037410021659828
4	A	26	50	20120615	12	1276	24.96	-0.00616756919327217	0.0368359216641827
4	A	26	50	20120615	12	1278	25	-0.00737962092690404	0.0361980406368743
4	A	26	50	20120615	12	1280	25.04	-0.0070319365225946	0.0360913382235932
4	A	26	50	20120615	12	1282	25.08	-0.0102145534340371	0.035649608617386
4	A	26	50	20120615	12	1284	25.12	-0.0116487781183178	0.0347595733119065
4	A	26	50	20120615	12	1286	25.16	-0.0132441524380309	0.0347913931170599
4	A	26	50	20120615	12	1288	25.2	-0.0147386226200687	0.0344138688065844
4	A	26	50	20120615	12	1290	25.24	-0.0167297646052119	0.0337287530462927
4	A	26	50	20120615	12	1292	25.28	-0.0181337251192578	0.0336984181653798
4	A	26	50	20120615	12	1294	25.32	-0.0203765264078253	0.0332757097315865
4	A	26	50	20120615	12	1296	25.36	-0.0219376060486508	0.0330097668711822
4	A	26	50	20120615	12	1298	25.4	-0.0233803867249839	0.0330110396633884
4	A	26	50	20120615	12	1300	25.44	-0.0255061618412650	0.0329480364491847
4	A	26	50	20120615	12	1302	25.48	-0.0276982635736214	0.0320551727165804
4	A	26	50	20120615	12	1304	25.52	-0.0298156948298845	0.0323318636000587
4	A	26	50	20120615	12	1306	25.56	-0.0314423939800042	0.0326625774416197
4	A	26	50	20120615	12	1308	25.6	-0.0319417527888781	0.032656213480589
4	A	26	50	20120615	12	1310	25.64	-0.0322290502740742	0.0331555015787848
4	A	26	50	20120615	12	1312	25.68	-0.0329104890791037	0.0335266619282296
4	A	26	50	20120615	12	1314	25.72	-0.0342046359100313	0.034862386637891
4	A	26	50	20120615	12	1316	25.76	-0.0345550780307874	0.0349865545886674
4	A	26	50	20120615	12	1318	25.8	-0.0344661239977141	0.0344217176918555
4	A	26	50	20120615	12	1320	25.84	-0.0343635935144420	0.0348445675470051
4	A	26	50	20120615	12	1322	25.88	-0.0340915695357196	0.0344087776377598
4	A	26	50	20120615	12	1324	25.92	-0.0340978627860721	0.0344498605417468
4	A	26	50	20120615	12	1326	25.96	-0.0339611790452688	0.0339975243338217
4	A	26	50	20120615	12	1328	26	-0.0334626687645323	0.0338643054162462
4	A	26	50	20120615	12	1330	26.04	-0.0334831041505085	0.0332170905794261
4	A	26	50	20120615	12	1332	26.08	-0.0332513145476356	0.032550147463411
4	A	26	50	20120615	12	1334	26.12	-0.0337082469496383	0.0313859668588655
4	A	26	50	20120615	12	1336	26.16	-0.0337491177215909	0.0308806683530296
4	A	26	50	20120615	12	1338	26.2	-0.0338353847488957	0.0297460448119376
4	A	26	50	20120615	12	1340	26.24	-0.0338285540973894	0.0283308837264777
4	A	26	50	20120615	12	1342	26.28	-0.0339149554749826	0.0271323448034344
4	A	26	50	20120615	12	1344	26.32	-0.0347211067030100	0.0259896107475622
4	A	26	50	20120615	12	1346	26.36	-0.0349777440381738	0.0244096937820858
4	A	26	50	20120615	12	1348	26.4	-0.0354652022399204	0.0238037244838124
4	A	26	50	20120615	12	1350	26.44	-0.0362122110567693	0.0222436842899552
4	A	26	50	20120615	12	1352	26.48	-0.0368180177204830	0.0209521254698467
4	A	26	50	20120615	12	1354	26.52	-0.0378841070581288	0.018149523298963
4	A	26	50	20120615	12	1356	26.56	-0.0394393544822231	0.0162653298002608
4	A	26	50	20120615	12	1358	26.6	-0.0405625653198667	0.0148217995907397
4	A	26	50	20120615	12	1360	26.64	-0.0412175371180764	0.013904632598066
4	A	26	50	20120615	12	1362	26.68	-0.0420810771324648	0.0121365615891837
4	A	26	50	20120615	12	1364	26.72	-0.043203814208565	0.010493252500774
4	A	26	50	20120615	12	1366	26.76	-0.0445855998539529	0.0094460697842436
4	A	26	50	20120615	12	1368	26.8	-0.0457556494447823	0.0084225327184761
4	A	26	50	20120615	12	1370	26.84	-0.0469699639201139	0.0074292598229433
4	A	26	50	20120615	12	1372	26.88	-0.0483526405200461	0.0058060254960515
4	A	26	50	20120615	12	1374	26.92	-0.0495074166044019	0.0046461582428712
4	A	26	50	20120615	12	1376	26.96	-0.0503143668630919	0.0040415819449567
4	A	26	50	20120615	12	1378	27	-0.0517393991592172	0.0028894928663695
4	A	26	50	20120615	12	1380	27.04	-0.052935328858238	0.001694977380911
4	A	26	50	20120615	12	1382	27.08	-0.0545321173915135	7.23087394442004e-05
4	A	26	50	20120615	12	1384	27.12	-0.0555277944501022	-0.0010319799207349
4	A	26	50	20120615	12	1386	27.16	-0.055950785726608	-0.0009990287447316
4	A	26	50	20120615	12	1388	27.2	-0.0564640038283932	-0.0011760882827407
4	A	26	50	20120615	12	1390	27.24	-0.0571580291341278	-0.002542147873315
4	A	26	50	20120615	12	1392	27.28	-0.0576264873766639	-0.0036530833372372
4	A	26	50	20120615	12	1394	27.32	-0.0581100069936393	-0.0032016663681277
4	A	26	50	20120615	12	1396	27.36	-0.058428063623817	-0.0048724182707153
4	A	26	50	20120615	12	1398	27.4	-0.0589269981686222	-0.005886550816293
4	A	26	50	20120615	12	1400	27.44	-0.0600445097256094	-0.00744656979694676
4	A	26	50	20120615	12	1402	27.48	-0.0603957296638248	-0.00815219165389281
4	A	26	50	20120615	12	1404	27.52	-0.061469754153769	-0.00930993758672955
4	A	26	50	20120615	12	1406	27.56	-0.0618549859281595	-0.0115228989691310
4	A	26	50	20120615	12	1408	27.6	-0.0628911094946321	-0.0118974534311255
4	A	26	50	20120615	12	1410	27.64	-0.0633916703850341	-0.0128429259082500
4	A	26	50	20120615	12	1412	27.68	-0.064107403868951	-0.0135199099405580
4	A	26	50	20120615	12	1414	27.72	-0.0655038690511164	-0.0152508366302246
4	A	26	50	20120615	12	1416	27.76	-0.065572175566179	-0.0158671509007068
4	A	26	50	20120615	12	1418	27.8	-0.0665634685627244	-0.0164210276424102
4	A	26	50	20120615	12	1420	27.84	-0.0674705451416306	-0.0178185534847473
4	A	26	50	20120615	12	1422	27.88	-0.068099516623496	-0.0180069974419335
4	A	26	50	20120615	12	1424	27.92	-0.0687931176651619	-0.0188992954891128
4	A	26	50	20120615	12	1426	27.96	-0.0694418174262224	-0.0197568745933358
4	A	26	50	20120615	12	1428	28	-0.0699015782553499	-0.0193002250340456
4	A	26	50	20120615	12	1430	28.04	-0.0711419142602292	-0.0200211203974653
4	A	26	50	20120615	12	1432	28.08	-0.0719333081697332	-0.0200314441564706
4	A	26	50	20120615	12	1434	28.12	-0.0724545872888239	-0.0200939523959275
4	A	26	50	20120615	12	1436	28.16	-0.0741499465073968	-0.0195433990560956
4	A	26	50	20120615	12	1438	28.2	-0.075259184915044	-0.0191340549404667
4	A	26	50	20120615	12	1440	28.24	-0.0768433162369364	-0.0191547731691555
4	A	26	50	20120615	12	1442	28.28	-0.078138099463967	-0.0191425402218410
4	A	26	50	20120615	12	1444	28.32	-0.0791908400397976	-0.0188666271558220
4	A	26	50	20120615	12	1446	28.36	-0.0802061039562252	-0.0194686578693242
4	A	26	50	20120615	12	1448	28.4	-0.0820023673124734	-0.0185339334152737
4	A	26	50	20120615	12	1450	28.44	-0.0833103027256342	-0.0193154985405192
4	A	26	50	20120615	12	1452	28.48	-0.0846474416488579	-0.018727185698572
4	A	26	50	20120615	12	1454	28.52	-0.0855644177227006	-0.018281425583712
4	A	26	50	20120615	12	1456	28.56	-0.0869388211732929	-0.0182032902843909
4	A	26	50	20120615	12	1458	28.6	-0.0887502873253366	-0.0175401655449941
4	A	26	50	20120615	12	1460	28.64	-0.0903199229582144	-0.0176055022115758
4	A	26	50	20120615	12	1462	28.68	-0.0910291510597446	-0.0168858089296841
4	A	26	50	20120615	12	1464	28.72	-0.0917263583459946	-0.0168262705387082
4	A	26	50	20120615	12	1466	28.76	-0.0929154291092378	-0.0155554582315597
4	A	26	50	20120615	12	1468	28.8	-0.093645516860813	-0.0155118297431605
4	A	26	50	20120615	12	1470	28.84	-0.0944074244175414	-0.0156660497321373
4	A	26	50	20120615	12	1472	28.88	-0.095783242081696	-0.0151048190799096
4	A	26	50	20120615	12	1474	28.92	-0.096397647163869	-0.014446573377303
4	A	26	50	20120615	12	1476	28.96	-0.0977595348244343	-0.0144228145894551
4	A	26	50	20120615	12	1478	29	-0.0997440300058345	-0.0136594928191642
4	A	26	50	20120615	12	1480	29.04	-0.100464006130439	-0.0131428806048293
4	A	26	50	20120615	12	1482	29.08	-0.101964345298760	-0.0130068332601291
4	A	26	50	20120615	12	1484	29.12	-0.104408530598610	-0.0129941053380677
4	A	26	50	20120615	12	1486	29.16	-0.105592580903707	-0.0124077016844297
4	A	26	50	20120615	12	1488	29.2	-0.106583025372115	-0.0115664567468521
4	A	26	50	20120615	12	1490	29.24	-0.108230372040245	-0.010741051001173
4	A	26	50	20120615	12	1492	29.28	-0.108883597284705	-0.00996620339034878
4	A	26	50	20120615	12	1494	29.32	-0.110345681976164	-0.00924884356083503
4	A	26	50	20120615	12	1496	29.36	-0.111629505048087	-0.00788172331008895
4	A	26	50	20120615	12	1498	29.4	-0.112618747434967	-0.00673550321778557
4	A	26	50	20120615	12	1500	29.44	-0.113251325161416	-0.00612357300934673
4	A	26	50	20120615	12	1502	29.48	-0.113502277358059	-0.0051259160517706
4	A	26	50	20120615	12	1504	29.52	-0.113188039104500	-0.0041906966229733
4	A	26	50	20120615	12	1506	29.56	-0.113370755496759	-0.0034893881173925
4	A	26	50	20120615	12	1508	29.6	-0.113196948649943	-0.0028679826780857
4	A	26	50	20120615	12	1510	29.64	-0.113296792127447	-0.0032615583124942
4	A	26	50	20120615	12	1512	29.68	-0.113616616524577	-0.0033405421399527
4	A	26	50	20120615	12	1514	29.72	-0.113465861358828	-0.0037540581855906
4	A	26	50	20120615	12	1516	29.76	-0.113912328580469	-0.0040243143973601
4	A	26	50	20120615	12	1518	29.8	-0.113350320110782	-0.0047792215969549
4	A	26	50	20120615	12	1520	29.84	-0.113534097163213	-0.0045340676759175
4	A	26	50	20120615	12	1522	29.88	-0.113876054002595	-0.0050038694213378
4	A	26	50	20120615	12	1524	29.92	-0.113510762639434	-0.0051952125163269
4	A	26	50	20120615	12	1526	29.96	-0.113419192311270	-0.0049883837828298
4	A	26	50	20120615	12	1528	30	-0.113473215269353	-0.00555774616304126
4	A	26	50	20120615	12	1530	30.04	-0.114251032728658	-0.00641277968285202
4	A	26	50	20120615	12	1532	30.08	-0.114227556783522	-0.00624250836994232
4	A	26	50	20120615	12	1534	30.12	-0.114799535458824	-0.00676654520547965
4	A	26	50	20120615	12	1536	30.16	-0.115227052218730	-0.00814441347929976
4	A	26	50	20120615	12	1538	30.2	-0.115884944367946	-0.00970160403282878
4	A	26	50	20120615	12	1540	30.24	-0.116680934471527	-0.0104949071306420
4	A	26	50	20120615	12	1542	30.28	-0.116443275882370	-0.0111344852142252
4	A	26	50	20120615	12	1544	30.32	-0.116204203079651	-0.0110093980246333
4	A	26	50	20120615	12	1546	30.36	-0.116023890850449	-0.0110217016826259
4	A	26	50	20120615	12	1548	30.4	-0.11579082845537	-0.0112270454918825
4	A	26	50	20120615	12	1550	30.44	-0.115251235270646	-0.0117024333808742
4	A	26	50	20120615	12	1552	30.48	-0.114904045841084	-0.0121665782720451
4	A	26	50	20120615	12	1554	30.52	-0.114879297103742	-0.0126327030622033
4	A	26	50	20120615	12	1556	30.56	-0.114130753865178	-0.0125064137910833
4	A	26	50	20120615	12	1558	30.6	-0.113531763710835	-0.0133842868599264
4	A	26	50	20120615	12	1560	30.64	-0.113454335518295	-0.0133590431478381
4	A	26	50	20120615	12	1562	30.68	-0.112292559076805	-0.0152156227125215
4	A	26	50	20120615	12	1564	30.72	-0.111788462652498	-0.0153613574201240
4	A	26	50	20120615	12	1566	30.76	-0.111260819572376	-0.0169065271583729
4	A	26	50	20120615	12	1568	30.8	-0.110141115984367	-0.0184093412004286
4	A	26	50	20120615	12	1570	30.84	-0.109849575858484	-0.0191052049837943
4	A	26	50	20120615	12	1572	30.88	-0.109416685087042	-0.0209115799670135
4	A	26	50	20120615	12	1574	30.92	-0.109257515350597	-0.0219066913401773
4	A	26	50	20120615	12	1576	30.96	-0.107993774111260	-0.0235775846641211
4	A	26	50	20120615	12	1578	31	-0.107607269544663	-0.0258564483985291
4	A	26	50	20120615	12	1580	31.04	-0.107417764927305	-0.0272255485482625
4	A	26	50	20120615	12	1582	31.08	-0.107121345764632	-0.0280759151633174
4	A	26	50	20120615	12	1584	31.12	-0.106634149192394	-0.0286746931856262
4	A	26	50	20120615	12	1586	31.16	-0.106326345610544	-0.0300837448684967
4	A	26	50	20120615	12	1588	31.2	-0.105726153374673	-0.0319174141734696
4	A	26	50	20120615	12	1590	31.24	-0.10475055814867	-0.032759083375116
4	A	26	50	20120615	12	1592	31.28	-0.104535951240580	-0.0340180869990186
4	A	26	50	20120615	12	1594	31.32	-0.103852037561816	-0.0352559481301638
4	A	26	50	20120615	12	1596	31.36	-0.103040278977014	-0.0366206642178538
4	A	26	50	20120615	12	1598	31.4	-0.101903321983544	-0.0380548889021345
4	A	26	50	20120615	12	1600	31.44	-0.101212761501037	-0.0394710823634949
4	A	26	50	20120615	12	1602	31.48	-0.100135767162612	-0.0408552438876676
4	A	26	50	20120615	12	1604	31.52	-0.09921575052961	-0.0416179999725335
4	A	26	50	20120615	12	1606	31.56	-0.0978280534715314	-0.042441284397869
4	A	26	50	20120615	12	1608	31.6	-0.097286692519855	-0.0437996365245283
4	A	26	50	20120615	12	1610	31.64	-0.0962019200068367	-0.0445442906757959
4	A	26	50	20120615	12	1612	31.68	-0.0949241780532326	-0.0461610196203008
4	A	26	50	20120615	12	1614	31.72	-0.093217646547517	-0.0484991389029723
4	A	26	50	20120615	12	1616	31.76	-0.0919849472958745	-0.0503651229878454
4	A	26	50	20120615	12	1618	31.8	-0.090762430381881	-0.0513521733437037
4	A	26	50	20120615	12	1620	31.84	-0.0895950677968202	-0.0523832057413518
4	A	26	50	20120615	12	1622	31.88	-0.0881040624380102	-0.0535591243184651
4	A	26	50	20120615	12	1624	31.92	-0.0870933947156603	-0.0549219312178459
4	A	26	50	20120615	12	1626	31.96	-0.0854087128094834	-0.0560919808086753
4	A	26	50	20120615	12	1628	32	-0.0838957871404565	-0.0567715104253956
4	A	26	50	20120615	12	1630	32.04	-0.0826408847358849	-0.0577845823108015
4	A	26	50	20120615	12	1632	32.08	-0.0812426517867666	-0.0582659806074333
4	A	26	50	20120615	12	1634	32.12	-0.0797576568355967	-0.0591943411004532
4	A	26	50	20120615	12	1636	32.16	-0.078338988500502	-0.0598565466010344
4	A	26	50	20120615	12	1638	32.2	-0.0770715703059034	-0.0606547287356377
4	A	26	50	20120615	12	1640	32.24	-0.0758443157764759	-0.0613546230276562
4	A	26	50	20120615	12	1642	32.28	-0.0746206674916327	-0.0615699370425275
4	A	26	50	20120615	12	1644	32.32	-0.0733260963966363	-0.0623867867961542
4	A	26	50	20120615	12	1646	32.36	-0.071309922831439	-0.0634609527074547
4	A	26	50	20120615	12	1648	32.4	-0.0692175938659082	-0.0640730243372498
4	A	26	50	20120615	12	1650	32.44	-0.0678207751303522	-0.0643917880742086
4	A	26	50	20120615	12	1652	32.48	-0.0653441407003142	-0.0655178485521804
4	A	26	50	20120615	12	1654	32.52	-0.06333642413222	-0.0665528690320744
4	A	26	50	20120615	12	1656	32.56	-0.0614730846267084	-0.0672780494625881
4	A	26	50	20120615	12	1658	32.6	-0.059650446187522	-0.0686949500307297
4	A	26	50	20120615	12	1660	32.64	-0.0584828863196692	-0.0693068653899261
4	A	26	50	20120615	12	1662	32.68	-0.0575274118171247	-0.0698837549218232
4	A	26	50	20120615	12	1664	32.72	-0.0562932728960757	-0.0714918119087637
4	A	26	50	20120615	12	1666	32.76	-0.055794960605238	-0.0737034439304165
4	A	26	50	20120615	12	1668	32.8	-0.0559392245307356	-0.0744996320238969
4	A	26	50	20120615	12	1670	32.84	-0.0568507700244988	-0.0764459292969773
4	A	26	50	20120615	12	1672	32.88	-0.0565065645855529	-0.0773549716327351
4	A	26	50	20120615	12	1674	32.92	-0.0562649461984214	-0.0800047128738754
4	A	26	50	20120615	12	1676	32.96	-0.0556172081025833	-0.0812254903051871
4	A	26	50	20120615	12	1678	33	-0.0547661697360862	-0.0825392593492927
4	A	26	50	20120615	12	1680	33.04	-0.0538286875655891	-0.0840852776156789
4	A	26	50	20120615	12	1682	33.08	-0.0531764522706226	-0.0855535141361347
4	A	26	50	20120615	12	1684	33.12	-0.0528773461021807	-0.0869947391775491
4	A	26	50	20120615	12	1686	33.16	-0.0516709512227983	-0.0886838051457694
4	A	26	50	20120615	12	1688	33.2	-0.0511655820062843	-0.0901610219223462
4	A	26	50	20120615	12	1690	33.24	-0.0502344637968179	-0.0904984532783284
4	A	26	50	20120615	12	1692	33.28	-0.0490675961865038	-0.0917399913647358
4	A	26	50	20120615	12	1694	33.32	-0.0478056227141202	-0.0926943733873033
4	A	26	50	20120615	12	1696	33.36	-0.0463057078098673	-0.0938035410842725
4	A	26	50	20120615	12	1698	33.4	-0.0450870092724923	-0.0941185571552911
4	A	26	50	20120615	12	1700	33.44	-0.043769810760498	-0.0956139465761444
4	A	26	50	20120615	12	1702	33.48	-0.042170900906879	-0.0964268365317965
4	A	26	50	20120615	12	1704	33.52	-0.0406821582897688	-0.0964532823254128
4	A	26	50	20120615	12	1706	33.56	-0.038972515514216	-0.0969317107735636
4	A	26	50	20120615	12	1708	33.6	-0.0370848232511604	-0.0973756324107926
4	A	26	50	20120615	12	1710	33.64	-0.0357232891439857	-0.0975875523131142
4	A	26	50	20120615	12	1712	33.68	-0.0337619870650085	-0.0978317162846579
4	A	26	50	20120615	12	1714	33.72	-0.0321603194949429	-0.0972993355891026
4	A	26	50	20120615	12	1716	33.76	-0.0301527019217980	-0.0970019264769355
4	A	26	50	20120615	12	1718	33.8	-0.0277788030359986	-0.0973191345789758
4	A	26	50	20120615	12	1720	33.84	-0.0262373102530119	-0.0965420242264518
4	A	26	50	20120615	12	1722	33.88	-0.0240944938633042	-0.0965461254457826
4	A	26	50	20120615	12	1724	33.92	-0.0218608142522140	-0.0968368170435284
4	A	26	50	20120615	12	1726	33.96	-0.0194796321665683	-0.097068394514367
4	A	26	50	20120615	12	1728	34	-0.0177918389905541	-0.096140458285416
4	A	26	50	20120615	12	1730	34.04	-0.0159826355802102	-0.0970068055137257
4	A	26	50	20120615	12	1732	34.08	-0.0135839879570692	-0.096750125752155
4	A	26	50	20120615	12	1734	34.12	-0.0123298633699567	-0.0961230634585987
4	A	26	50	20120615	12	1736	34.16	-0.0104238570412684	-0.0955902584989747
4	A	26	50	20120615	12	1738	34.2	-0.00847620212316815	-0.0947864195101218
4	A	26	50	20120615	12	1740	34.24	-0.00728727278128108	-0.0939067786743257
4	A	26	50	20120615	12	1742	34.28	-0.00584534063308548	-0.0929299813667946
4	A	26	50	20120615	12	1744	34.32	-0.00406774489586062	-0.0932817669904349
4	A	26	50	20120615	12	1746	34.36	-0.0025958314201427	-0.0923976006712393
4	A	26	50	20120615	12	1748	34.4	-0.00067851138295537	-0.0918318445356119
4	A	26	50	20120615	12	1750	34.44	0.000161460762416120	-0.0912259247348132
4	A	26	50	20120615	12	1752	34.48	0.00126263815275794	-0.0916607246945648
4	A	26	50	20120615	12	1754	34.52	0.00291776299548129	-0.0917036460761828
4	A	26	50	20120615	12	1756	34.56	0.00340474743568447	-0.0927393453785867
4	A	26	50	20120615	12	1758	34.6	0.00521593074501568	-0.0930411385527972
4	A	26	50	20120615	12	1760	34.64	0.00702824542519684	-0.0929340825861255
4	A	26	50	20120615	12	1762	34.68	0.00939514395386254	-0.0933630842702714
4	A	26	50	20120615	12	1764	34.72	0.0115036656646827	-0.0934413609909488
4	A	26	50	20120615	12	1766	34.76	0.0135196270978455	-0.0926585937841752
4	A	26	50	20120615	12	1768	34.8	0.0156077134226894	-0.0923799937123877
4	A	26	50	20120615	12	1770	34.84	0.0170573530347999	-0.0913550424330578
4	A	26	50	20120615	12	1772	34.88	0.0189111748830367	-0.090608408382803
4	A	26	50	20120615	12	1774	34.92	0.0194661122849119	-0.0910892409940098
4	A	26	50	20120615	12	1776	34.96	0.0199195798636868	-0.0905070799810589
4	A	26	50	20120615	12	1778	35	0.0213963723761949	-0.0895890432470444
4	A	26	50	20120615	12	1780	35.04	0.0216606888910025	-0.089872451644944
4	A	26	50	20120615	12	1782	35.08	0.0219013173286403	-0.0908907561205308
4	A	26	50	20120615	12	1784	35.12	0.0226713566133524	-0.0914592699726047
4	A	26	50	20120615	12	1786	35.16	0.0230071616237379	-0.0915781346225222
4	A	26	50	20120615	12	1788	35.2	0.0235186119585701	-0.0923065253178225
4	A	26	50	20120615	12	1790	35.24	0.0242469319431923	-0.0935132737505954
4	A	26	50	20120615	12	1792	35.28	0.0249565843087911	-0.0944626353150165
4	A	26	50	20120615	12	1794	35.32	0.0254925005382524	-0.0953221236075487
4	A	26	50	20120615	12	1796	35.36	0.0263292199924304	-0.0970382010548104
4	A	26	50	20120615	12	1798	35.4	0.0273125226823484	-0.0983329135711629
4	A	26	50	20120615	12	1800	35.44	0.0275402817765686	-0.0994874068128062
4	A	26	50	20120615	12	1802	35.48	0.0298677237468441	-0.101802827967802
4	A	26	50	20120615	12	1804	35.52	0.0308587339006771	-0.103453427327125
4	A	26	50	20120615	12	1806	35.56	0.0324417338517194	-0.104700834399816
4	A	26	50	20120615	12	1808	35.6	0.0322739374125438	-0.104028729404299
4	A	26	50	20120615	12	1810	35.64	0.0329924993235856	-0.104018264223937
4	A	26	50	20120615	12	1812	35.68	0.0340543615768934	-0.103964453397889
4	A	26	50	20120615	12	1814	35.72	0.0350292496961153	-0.104520168617223
4	A	26	50	20120615	12	1816	35.76	0.0366946982978440	-0.104224385850653
4	A	26	50	20120615	12	1818	35.8	0.037593360306054	-0.104626941741182
4	A	26	50	20120615	12	1820	35.84	0.0386625764698862	-0.103515864855904
4	A	26	50	20120615	12	1822	35.88	0.0408515669324054	-0.103976969187916
4	A	26	50	20120615	12	1824	35.92	0.0425435320384285	-0.104167180912055
4	A	26	50	20120615	12	1826	35.96	0.0445400480351087	-0.103969827409426
4	A	26	50	20120615	12	1828	36	0.0467262100705032	-0.103057588951017
4	A	26	50	20120615	12	1830	36.04	0.0482836127560666	-0.102616566451591
4	A	26	50	20120615	12	1832	36.08	0.050584750354082	-0.102158431968060
4	A	26	50	20120615	12	1834	36.12	0.0527702052826952	-0.101806080658995
4	A	26	50	20120615	12	1836	36.16	0.0542293201256737	-0.101482579306602
4	A	26	50	20120615	12	1838	36.2	0.0562470493257895	-0.101014828170847
4	A	26	50	20120615	12	1840	36.24	0.0572673337003636	-0.099534924388502
4	A	26	50	20120615	12	1842	36.28	0.0579590962643983	-0.0983481870776366
4	A	26	50	20120615	12	1844	36.32	0.058786623330421	-0.0966466760300674
4	A	26	50	20120615	12	1846	36.36	0.0597093269691913	-0.0957720556524177
4	A	26	50	20120615	12	1848	36.4	0.0609860577600983	-0.0939932790468683
4	A	26	50	20120615	12	1850	36.44	0.0612880418531396	-0.094385673812952
4	A	26	50	20120615	12	1852	36.48	0.0611770685149002	-0.0951811265153801
4	A	26	50	20120615	12	1854	36.52	0.0610852153440241	-0.094919426295663
4	A	26	50	20120615	12	1856	36.56	0.0614413143190296	-0.0952110371322243
4	A	26	50	20120615	12	1858	36.6	0.0619348394969588	-0.0952534988944346
4	A	26	50	20120615	12	1860	36.64	0.062666086903655	-0.0961726387150277
4	A	26	50	20120615	12	1862	36.68	0.0639793963283528	-0.0974883523027815
4	A	26	50	20120615	12	1864	36.72	0.0645398562341891	-0.0988625365502717
4	A	26	50	20120615	12	1866	36.76	0.0656586405833824	-0.0994959628048586
4	A	26	50	20120615	12	1868	36.8	0.0661878392984224	-0.100045809037909
4	A	26	50	20120615	12	1870	36.84	0.0666657727718264	-0.100424888983303
4	A	26	50	20120615	12	1872	36.88	0.0682687131340982	-0.102054840824616
4	A	26	50	20120615	12	1874	36.92	0.0704753246976046	-0.103989046571738
4	A	26	50	20120615	12	1876	36.96	0.0720002994661827	-0.104582563719595
4	A	26	50	20120615	12	1878	37	0.0739467310895515	-0.105267983535803
4	A	26	50	20120615	12	1880	37.04	0.0753037185001232	-0.107102876135507
4	A	26	50	20120615	12	1882	37.08	0.0762648463213833	-0.107630915195426
4	A	26	50	20120615	12	1884	37.12	0.0772783212576545	-0.107627188742689
4	A	26	50	20120615	12	1886	37.16	0.0789215808485896	-0.109018831456607
4	A	26	50	20120615	12	1888	37.2	0.0797314161029468	-0.11026526272194
4	A	26	50	20120615	12	1890	37.24	0.0803316507652248	-0.112019693641013
4	A	26	50	20120615	12	1892	37.28	0.0812759848004316	-0.113452652604156
4	A	26	50	20120615	12	1894	37.32	0.0817713201717206	-0.113934538804466
4	A	26	50	20120615	12	1896	37.36	0.0826933025615741	-0.114897703093256
4	A	26	50	20120615	12	1898	37.4	0.083485495501741	-0.116484217365001
4	A	26	50	20120615	12	1900	37.44	0.0845208907482289	-0.117862884669484
4	A	26	50	20120615	12	1902	37.48	0.0857107746842705	-0.119403847122385
4	A	26	50	20120615	12	1904	37.52	0.086000617753879	-0.121314520355829
4	A	26	50	20120615	12	1906	37.56	0.0859442613434183	-0.123067933041137
4	A	26	50	20120615	12	1908	37.6	0.0859026127540064	-0.124762797284964
4	A	26	50	20120615	12	1910	37.64	0.0858780054380213	-0.125411072781955
4	A	26	50	20120615	12	1912	37.68	0.0856872987391352	-0.126803861008858
4	A	26	50	20120615	12	1914	37.72	0.0858664088868097	-0.128154929935672
4	A	26	50	20120615	12	1916	37.76	0.0854091229314164	-0.128477865602640
4	A	26	50	20120615	12	1918	37.8	0.0850820153344395	-0.130073522765065
4	A	26	50	20120615	12	1920	37.84	0.0845419978856473	-0.131442269361408
4	A	26	50	20120615	12	1922	37.88	0.0843459171752243	-0.132201207069655
4	A	26	50	20120615	12	1924	37.92	0.0833316432082903	-0.132812430171313
4	A	26	50	20120615	12	1926	37.96	0.0829227233567301	-0.134631320944559
4	A	26	50	20120615	12	1928	38	0.0821041765468286	-0.134653665518845
4	A	26	50	20120615	12	1930	38.04	0.0815189042640405	-0.136110093356055
4	A	26	50	20120615	12	1932	38.08	0.0812435568834464	-0.136900214473352
4	A	26	50	20120615	12	1934	38.12	0.0810725077530774	-0.137536539865742
4	A	26	50	20120615	12	1936	38.16	0.0810778110539363	-0.137941358497972
4	A	26	50	20120615	12	1938	38.2	0.0811338846216843	-0.137907912347221
4	A	26	50	20120615	12	1940	38.24	0.0809954331139282	-0.137933226769988
4	A	26	50	20120615	12	1942	38.28	0.0807916449395902	-0.138569764294412
4	A	26	50	20120615	12	1944	38.32	0.0808213434244	-0.139183532980482
4	A	26	50	20120615	12	1946	38.36	0.0807643506178364	-0.140490690576183
4	A	26	50	20120615	12	1948	38.4	0.0809259952280156	-0.141200201520426
4	A	26	50	20120615	12	1950	38.44	0.0808187978399876	-0.141810858936659
4	A	26	50	20120615	12	1952	38.48	0.081361290162514	-0.144273570434175
4	A	26	50	20120615	12	1954	38.52	0.0818846906019483	-0.144011799503780
4	A	26	50	20120615	12	1956	38.56	0.0829860801243244	-0.146090976283181
4	A	26	50	20120615	12	1958	38.6	0.083433325163425	-0.146967435138462
4	A	26	50	20120615	12	1960	38.64	0.0845361996100416	-0.147834560184231
4	A	26	50	20120615	12	1962	38.68	0.085696703259325	-0.148960839865305
4	A	26	50	20120615	12	1964	38.72	0.0868896631098647	-0.149839702883641
4	A	26	50	20120615	12	1966	38.76	0.087846802848879	-0.150583862060162
4	A	26	50	20120615	12	1968	38.8	0.0890310652860101	-0.151106555392815
4	A	26	50	20120615	12	1970	38.84	0.0901325962297425	-0.151224076539848
4	A	26	50	20120615	12	1972	38.88	0.0915241823751176	-0.152322920477812
4	A	26	50	20120615	12	1974	38.92	0.0924118842282192	-0.151032167759434
4	A	26	50	20120615	12	1976	38.96	0.0934893028307131	-0.151035208318593
4	A	26	50	20120615	12	1978	39	0.0952550191740141	-0.152281766863147
4	A	26	50	20120615	12	1980	39.04	0.0966009969320031	-0.152108172148366
4	A	26	50	20120615	12	1982	39.08	0.0977545002241521	-0.153090131335400
4	A	26	50	20120615	12	1984	39.12	0.0993327625597611	-0.153303677583318
4	A	26	50	20120615	12	1986	39.16	0.0997361669784271	-0.153458887521788
4	A	26	50	20120615	12	1988	39.2	0.100519570581304	-0.152293646257071
4	A	26	50	20120615	12	1990	39.24	0.102379544258537	-0.151620197758669
4	A	26	50	20120615	12	1992	39.28	0.103246952147019	-0.151235036694957
4	A	26	50	20120615	12	1994	39.32	0.105364524824638	-0.150345001389477
4	A	26	50	20120615	12	1996	39.36	0.107114614108075	-0.150260855682516
4	A	26	50	20120615	12	1998	39.4	0.108958607172053	-0.150091291476388
4	A	26	50	20120615	12	2000	39.44	0.110576184644695	-0.150027934708793
4	A	26	50	20120615	12	2002	39.48	0.112066907160793	-0.148938848844410
4	A	26	50	20120615	12	2004	39.52	0.114335164293483	-0.149127080669562
4	A	26	50	20120615	12	2006	39.56	0.115801633046986	-0.149684351523815
4	A	26	50	20120615	12	2008	39.6	0.118467503393805	-0.149207683771549
4	A	26	50	20120615	12	2010	39.64	0.120114673285240	-0.148724411641947
4	A	26	50	20120615	12	2012	39.68	0.121804792842564	-0.148478204131806
4	A	26	50	20120615	12	2014	39.72	0.122362388965937	-0.148013946103550
4	A	26	50	20120615	12	2016	39.76	0.123356566958149	-0.147971533838814
4	A	26	50	20120615	12	2018	39.8	0.125196854782594	-0.147925883025021
4	A	26	50	20120615	12	2020	39.84	0.126064899067179	-0.147018240760690
4	A	26	50	20120615	12	2022	39.88	0.127458759267962	-0.146734538206369
4	A	26	50	20120615	12	2024	39.92	0.129689295082303	-0.147189593946975
4	A	26	50	20120615	12	2026	39.96	0.130183541509149	-0.146733531286313
4	A	26	50	20120615	12	2028	40	0.131404700778123	-0.147294281105929
4	A	26	50	20120615	12	2030	40.04	0.132654717074837	-0.147407566683343
4	A	26	50	20120615	12	2032	40.08	0.133567089883534	-0.148090426773003
4	A	26	50	20120615	12	2034	40.12	0.135113390992633	-0.148187441823382
4	A	26	50	20120615	12	2036	40.16	0.135485908987097	-0.148415964592926
4	A	26	50	20120615	12	2038	40.2	0.137089400892658	-0.150383361932357
4	A	26	50	20120615	12	2040	40.24	0.1380166582991	-0.149502773573474
4	A	26	50	20120615	12	2042	40.28	0.139502162367152	-0.150025452763991
4	A	26	50	20120615	12	2044	40.32	0.140136281586384	-0.150313400787426
4	A	26	50	20120615	12	2046	40.36	0.141169414091173	-0.150193850243931
4	A	26	50	20120615	12	2048	40.4	0.141572924575857	-0.150464919628499
4	A	26	50	20120615	12	2050	40.44	0.14187002256104	-0.151778610890858
4	A	26	50	20120615	12	2052	40.48	0.141951728749606	-0.151442346261065
4	A	26	50	20120615	12	2054	40.52	0.142110976267797	-0.151220873346130
4	A	26	50	20120615	12	2056	40.56	0.142679758820448	-0.151946096203050
4	A	26	50	20120615	12	2058	40.6	0.143065266366483	-0.152683474225539
4	A	26	50	20120615	12	2060	40.64	0.143353638653987	-0.153154534621030
4	A	26	50	20120615	12	2062	40.68	0.144231907702627	-0.154250507705462
4	A	26	50	20120615	12	2064	40.72	0.144523044777645	-0.155232162836580
4	A	26	50	20120615	12	2066	40.76	0.144998545803722	-0.156153904810128
4	A	26	50	20120615	12	2068	40.8	0.145507556620159	-0.157199114698739
4	A	26	50	20120615	12	2070	40.84	0.145526089888894	-0.157241392613186
4	A	26	50	20120615	12	2072	40.88	0.145955742111278	-0.158507382452087
4	A	26	50	20120615	12	2074	40.92	0.146085163865439	-0.159179819787792
4	A	26	50	20120615	12	2076	40.96	0.146429065248469	-0.160050727854840
4	A	26	50	20120615	12	2078	41	0.146618435515539	-0.160934745681612
4	A	26	50	20120615	12	2080	41.04	0.146691408935357	-0.160816517427798
4	A	26	50	20120615	12	2082	41.08	0.147553930715981	-0.162277548530153
4	A	26	50	20120615	12	2084	41.12	0.14810203746635	-0.162249872370737
4	A	26	50	20120615	12	2086	41.16	0.148420928482529	-0.161704707184578
4	A	26	50	20120615	12	2088	41.2	0.148901527748498	-0.161997682737227
4	A	26	50	20120615	12	2090	41.24	0.148743234824462	-0.161989098460904
4	A	26	50	20120615	12	2092	41.28	0.149281046100097	-0.161663419219625
4	A	26	50	20120615	12	2094	41.32	0.149078551931168	-0.160781211586213
4	A	26	50	20120615	12	2096	41.36	0.149340435998648	-0.160310023911501
4	A	26	50	20120615	12	2098	41.4	0.149403113943733	-0.160118652532241
4	A	26	50	20120615	12	2100	41.44	0.149160215693327	-0.160099921273608
4	A	26	50	20120615	12	2102	41.48	0.150214250274567	-0.159549346720572
4	A	26	50	20120615	12	2104	41.52	0.149768695220674	-0.158494421184788
4	A	26	50	20120615	12	2106	41.56	0.149647652681871	-0.157938055427215
4	A	26	50	20120615	12	2108	41.6	0.150502311435087	-0.157657567380321
4	A	26	50	20120615	12	2110	41.64	0.150554467631268	-0.156758297260280
4	A	26	50	20120615	12	2112	41.68	0.151194095212325	-0.154821835842526
4	A	26	50	20120615	12	2114	41.72	0.151829925629968	-0.154427835944048
4	A	26	50	20120615	12	2116	41.76	0.151847179035429	-0.152420784056328
4	A	26	50	20120615	12	2118	41.8	0.152588580495504	-0.150634278773661
4	A	26	50	20120615	12	2120	41.84	0.153455564119916	-0.149673957054131
4	A	26	50	20120615	12	2122	41.88	0.153600662431416	-0.148019892871580
4	A	26	50	20120615	12	2124	41.92	0.154277505042368	-0.145283955313813
4	A	26	50	20120615	12	2126	41.96	0.154480727531281	-0.142817991125103
4	A	26	50	20120615	12	2128	42	0.154612885788684	-0.140981705525039
4	A	26	50	20120615	12	2130	42.04	0.154471888696516	-0.139138560989199
4	A	26	50	20120615	12	2132	42.08	0.154660191232346	-0.137533216463871
4	A	26	50	20120615	12	2134	42.12	0.154145558916998	-0.135666313140182
4	A	26	50	20120615	12	2136	42.16	0.154030795486412	-0.133963812143119
4	A	26	50	20120615	12	2138	42.2	0.153830330713945	-0.131765770713801
4	A	26	50	20120615	12	2140	42.24	0.1535351136328	-0.129856228851206
4	A	26	50	20120615	12	2142	42.28	0.153052583965318	-0.128445126558671
4	A	26	50	20120615	12	2144	42.32	0.152842643961984	-0.126475763462388
4	A	26	50	20120615	12	2146	42.36	0.152749800841614	-0.123574716471214
4	A	26	50	20120615	12	2148	42.4	0.152875453716631	-0.122193241952810
4	A	26	50	20120615	12	2150	42.44	0.153498344080178	-0.118497265518226
4	A	26	50	20120615	12	2152	42.48	0.153578035014418	-0.116697890892140
4	A	26	50	20120615	12	2154	42.52	0.153796248167092	-0.114375327958655
4	A	26	50	20120615	12	2156	42.56	0.154250564274004	-0.112713273469476
4	A	26	50	20120615	12	2158	42.6	0.154563671156714	-0.110271775175395
4	A	26	50	20120615	12	2160	42.64	0.155426341429761	-0.107846398915925
4	A	26	50	20120615	12	2162	42.68	0.155400885585639	-0.106439256421364
4	A	26	50	20120615	12	2164	42.72	0.156651191796133	-0.104183444368022
4	A	26	50	20120615	12	2166	42.76	0.156753439436692	-0.102368584103429
4	A	26	50	20120615	12	2168	42.8	0.158034363370812	-0.101057961684500
4	A	26	50	20120615	12	2170	42.84	0.159024737128542	-0.098666102286458
4	A	26	50	20120615	12	2172	42.88	0.159711408523752	-0.0972270692760653
4	A	26	50	20120615	12	2174	42.92	0.160336632339677	-0.0967333673214408
4	A	26	50	20120615	12	2176	42.96	0.159975654327881	-0.0953237499531455
4	A	26	50	20120615	12	2178	43	0.160309125885889	-0.0941120517729042
4	A	26	50	20120615	12	2180	43.04	0.160582422656817	-0.0936322798218691
4	A	26	50	20120615	12	2182	43.08	0.16048045785897	-0.0914149343774243
4	A	26	50	20120615	12	2184	43.12	0.160983210780394	-0.0901697193357548
4	A	26	50	20120615	12	2186	43.16	0.161829334754762	-0.0887692236449368
4	A	26	50	20120615	12	2188	43.2	0.161906126551199	-0.0873008457031248
4	A	26	50	20120615	12	2190	43.24	0.162370907838473	-0.085335583826173
4	A	26	50	20120615	12	2192	43.28	0.162448336031013	-0.0836261531826545
4	A	26	50	20120615	12	2194	43.32	0.162257770753483	-0.0827928278410262
4	A	26	50	20120615	12	2196	43.36	0.162231537091901	-0.0817697150393274
4	A	26	50	20120615	12	2198	43.4	0.161947068033829	-0.0802991450664937
4	A	26	50	20120615	12	2200	43.44	0.162075690757327	-0.0783447726339722
4	A	26	50	20120615	12	2202	43.48	0.162038921204705	-0.0764737680909526
4	A	26	50	20120615	12	2204	43.52	0.16200717211023	-0.0753472762778443
4	A	26	50	20120615	12	2206	43.56	0.162246810598374	-0.0738192892343783
4	A	26	50	20120615	12	2208	43.6	0.162096974671441	-0.0735462753061622
4	A	26	50	20120615	12	2210	43.64	0.16203199155825	-0.0724473606575202
4	A	26	50	20120615	12	2212	43.68	0.161137572190727	-0.0714043074445919
4	A	26	50	20120615	12	2214	43.72	0.161298651115481	-0.0718202276532858
4	A	26	50	20120615	12	2216	43.76	0.161090691011134	-0.0709293438196689
4	A	26	50	20120615	12	2218	43.8	0.161132693153937	-0.070601670537267
4	A	26	50	20120615	12	2220	43.84	0.161351401281358	-0.070511655844022
4	A	26	50	20120615	12	2222	43.88	0.161241799730274	-0.0701701232687089
4	A	26	50	20120615	12	2224	43.92	0.161313924621955	-0.0695620114368885
4	A	26	50	20120615	12	2226	43.96	0.161238900592471	-0.0701150396504545
4	A	26	50	20120615	12	2228	44	0.161428122367117	-0.070282199693527
4	A	26	50	20120615	12	2230	44.04	0.161118763150347	-0.0694106905857145
4	A	26	50	20120615	12	2232	44.08	0.160483427707451	-0.0697207569092648
4	A	26	50	20120615	12	2234	44.12	0.160317045481838	-0.0691899318486281
4	A	26	50	20120615	12	2236	44.16	0.160437748609387	-0.0692940886774969
4	A	26	50	20120615	12	2238	44.2	0.159999978801154	-0.0693684056001996
4	A	26	50	20120615	12	2240	44.24	0.159822494999076	-0.0700917758373534
4	A	26	50	20120615	12	2242	44.28	0.159596998646556	-0.0704332377019884
4	A	26	50	20120615	12	2244	44.32	0.159060233888957	-0.0704552287228833
4	A	26	50	20120615	12	2246	44.36	0.158554723251087	-0.0708476022757637
4	A	26	50	20120615	12	2248	44.4	0.158321378013295	-0.0712916653343489
4	A	26	50	20120615	12	2250	44.44	0.158311337097002	-0.0711659417486539
4	A	26	50	20120615	12	2252	44.48	0.158302073998169	-0.0711624769254261
4	A	26	50	20120615	12	2254	44.52	0.158564622746023	-0.0715957212502591
4	A	26	50	20120615	12	2256	44.56	0.158915276998814	-0.071754183879923
4	A	26	50	20120615	12	2258	44.6	0.158439394135075	-0.072280978431907
4	A	26	50	20120615	12	2260	44.64	0.158865355260062	-0.0721930143483274
4	A	26	50	20120615	12	2262	44.68	0.157912811715126	-0.0726647252820569
4	A	26	50	20120615	12	2264	44.72	0.15767359749105	-0.074255927671761
4	A	26	50	20120615	12	2266	44.76	0.156431281587184	-0.075014582537296
4	A	26	50	20120615	12	2268	44.8	0.1558308065086	-0.0751893793336053
4	A	26	50	20120615	12	2270	44.84	0.154500385099798	-0.0760007843650169
4	A	26	50	20120615	12	2272	44.88	0.153411582078127	-0.0764249070123726
4	A	26	50	20120615	12	2274	44.92	0.153021047002877	-0.0773217305429515
4	A	26	50	20120615	12	2276	44.96	0.151662270612149	-0.0776707584501452
4	A	26	50	20120615	12	2278	45	0.150372578553943	-0.0789661073626008
4	A	26	50	20120615	12	2280	45.04	0.14925980461239	-0.0797210852728737
4	A	26	50	20120615	12	2282	45.08	0.147519119849143	-0.080371411379531
4	A	26	50	20120615	12	2284	45.12	0.146258065615575	-0.0818516687152669
4	A	26	50	20120615	12	2286	45.16	0.144646993525319	-0.0816299200286868
4	A	26	50	20120615	12	2288	45.2	0.143083580432116	-0.0823631897607772
4	A	26	50	20120615	12	2290	45.24	0.14228398408395	-0.0834668420248532
4	A	26	50	20120615	12	2292	45.28	0.141988979134839	-0.0842794491377928
4	A	26	50	20120615	12	2294	45.32	0.140284144685398	-0.0845785553062347
4	A	26	50	20120615	12	2296	45.36	0.139034545581685	-0.0858267401963852
4	A	26	50	20120615	12	2298	45.4	0.137632140702558	-0.0870071135462199
4	A	26	50	20120615	12	2300	45.44	0.136498082846891	-0.0881694556731343
4	A	26	50	20120615	12	2302	45.48	0.135103738985069	-0.089180547659553
4	A	26	50	20120615	12	2304	45.52	0.134010410479999	-0.0911535170004197
4	A	26	50	20120615	12	2306	45.56	0.132553982642789	-0.091334324204369
4	A	26	50	20120615	12	2308	45.6	0.131162608629448	-0.0924089143797383
4	A	26	50	20120615	12	2310	45.64	0.130108595261411	-0.0939013339521106
4	A	26	50	20120615	12	2312	45.68	0.129658663216542	-0.0929837214821648
4	A	26	50	20120615	12	2314	45.72	0.129390669746473	-0.0943689436665093
4	A	26	50	20120615	12	2316	45.76	0.128414933099113	-0.09557802555166
4	A	26	50	20120615	12	2318	45.8	0.128523049725957	-0.0970566565417993
4	A	26	50	20120615	12	2320	45.84	0.127771041664165	-0.0983757642421028
4	A	26	50	20120615	12	2322	45.88	0.127539252061292	-0.0992100088225467
4	A	26	50	20120615	12	2324	45.92	0.126607921719791	-0.101218969898576
4	A	26	50	20120615	12	2326	45.96	0.126457873660823	-0.101890862762059
4	A	26	50	20120615	12	2328	46	0.125260741880275	-0.103870054642600
4	A	26	50	20120615	12	2330	46.04	0.124383010232788	-0.104307965872189
4	A	26	50	20120615	12	2332	46.08	0.123075074819627	-0.106417760375216
4	A	26	50	20120615	12	2334	46.12	0.122883590303282	-0.106548433708379
4	A	26	50	20120615	12	2336	46.16	0.122222162620160	-0.106590435851181
4	A	26	50	20120615	12	2338	46.2	0.121883882736040	-0.107347322949763
4	A	26	50	20120615	12	2340	46.24	0.121211565608488	-0.107832963887082
4	A	26	50	20120615	12	2342	46.28	0.120175088488625	-0.109307847211281
4	A	26	50	20120615	12	2344	46.32	0.119452425358252	-0.109944243314349
4	A	26	50	20120615	12	2346	46.36	0.118364188022006	-0.111923435194890
4	A	26	50	20120615	12	2348	46.4	0.117712376991108	-0.112422511161052
4	A	26	50	20120615	12	2350	46.44	0.115656251892774	-0.114064271685611
4	A	26	50	20120615	12	2352	46.48	0.114731214801626	-0.115557822628833
4	A	26	50	20120615	12	2354	46.52	0.113122971138495	-0.116142175672806
4	A	26	50	20120615	12	2356	46.56	0.111848389952203	-0.118007898128170
4	A	26	50	20120615	12	2358	46.6	0.110517721056027	-0.118391043937556
4	A	26	50	20120615	12	2360	46.64	0.109406743165698	-0.119643443184122
4	A	26	50	20120615	12	2362	46.68	0.108466255791381	-0.121469228248485
4	A	26	50	20120615	12	2364	46.72	0.107659305532691	-0.121624226054921
4	A	26	50	20120615	12	2366	46.76	0.106573521856975	-0.123272866728461
4	A	26	50	20120615	12	2368	46.8	0.105793196997024	-0.125590441730712
4	A	26	50	20120615	12	2370	46.84	0.104307131486187	-0.127077921455111
4	A	26	50	20120615	12	2372	46.88	0.103802250173352	-0.127710081988559
4	A	26	50	20120615	12	2374	46.92	0.103655377023832	-0.127380365167560
4	A	26	50	20120615	12	2376	46.96	0.102922114362809	-0.128967812820256
4	A	26	50	20120615	12	2378	47	0.102147514239359	-0.129787667777703
4	A	26	50	20120615	12	2380	47.04	0.101088133930853	-0.130810278533587
4	A	26	50	20120615	12	2382	47.08	0.0998677100529321	-0.132013731848759
4	A	26	50	20120615	12	2384	47.12	0.0989859266835891	-0.132977539604720
4	A	26	50	20120615	12	2386	47.16	0.0980787086833261	-0.133145123911861
4	A	26	50	20120615	12	2388	47.2	0.0973957142433781	-0.133603258395392
4	A	26	50	20120615	12	2390	47.24	0.0967084771627431	-0.133521163298096
4	A	26	50	20120615	12	2392	47.28	0.0960868595914021	-0.133954690465642
4	A	26	50	20120615	12	2394	47.32	0.0943618018880193	-0.135297910507184
4	A	26	50	20120615	12	2396	47.36	0.0927319914680623	-0.137244504765112
4	A	26	50	20120615	12	2398	47.4	0.0907017464779196	-0.137539509714223
4	A	26	50	20120615	12	2400	47.44	0.0894112766022541	-0.138448141928048
4	A	26	50	20120615	12	2402	47.48	0.0880563185881444	-0.139660264372358
4	A	26	50	20120615	12	2404	47.52	0.0866032141528061	-0.141027101780392
4	A	26	50	20120615	12	2406	47.56	0.0852283864381451	-0.141795231876794
4	A	26	50	20120615	12	2408	47.6	0.0837934546470833	-0.144197485744520
4	A	26	50	20120615	12	2410	47.64	0.0825246222389221	-0.146102714255749
4	A	26	50	20120615	12	2412	47.68	0.0802381217512773	-0.147823529318444
4	A	26	50	20120615	12	2414	47.72	0.0794117260561045	-0.148832358563163
4	A	26	50	20120615	12	2416	47.76	0.07689895139848	-0.150946324996198
4	A	26	50	20120615	12	2418	47.8	0.0759524182611837	-0.151803762679065
4	A	26	50	20120615	12	2420	47.84	0.074632603454099	-0.154112112766249
4	A	26	50	20120615	12	2422	47.88	0.0727558713461518	-0.155813482392462
4	A	26	50	20120615	12	2424	47.92	0.0706939479722118	-0.158035211898950
4	A	26	50	20120615	12	2426	47.96	0.0692024476386551	-0.159062850184048
4	A	26	50	20120615	12	2428	48	0.06754626213576	-0.160894398168677
4	A	26	50	20120615	12	2430	48.04	0.0650585897688675	-0.162209687492363
4	A	26	50	20120615	12	2432	48.08	0.063681640733863	-0.165289349656464
4	A	26	50	20120615	12	2434	48.12	0.0615263085541282	-0.166673935444706
4	A	26	50	20120615	12	2436	48.16	0.060695387375556	-0.168334999984391
4	A	26	50	20120615	12	2438	48.2	0.0599750576975612	-0.168223772087710
4	A	26	50	20120615	12	2440	48.24	0.0590502327384473	-0.169743980956583
4	A	26	50	20120615	12	2442	48.28	0.0588049373960537	-0.168873461798265
4	A	26	50	20120615	12	2444	48.32	0.0579361152940098	-0.169407115286026
4	A	26	50	20120615	12	2446	48.36	0.0573604596634458	-0.170504615721106
4	A	26	50	20120615	12	2448	48.4	0.0567169217818879	-0.171969811682402
4	A	26	50	20120615	12	2450	48.44	0.0556173707371428	-0.172778034733299
4	A	26	50	20120615	12	2452	48.48	0.0544888283143691	-0.173616663375786
4	A	26	50	20120615	12	2454	48.52	0.0538374415475401	-0.174582005553462
4	A	26	50	20120615	12	2456	48.56	0.0535364969014671	-0.175192662969694
4	A	26	50	20120615	12	2458	48.6	0.052615136765581	-0.176620311560910
4	A	26	50	20120615	12	2460	48.64	0.0518982719108141	-0.177440414005730
4	A	26	50	20120615	12	2462	48.68	0.0511473952198721	-0.177437514867927
4	A	26	50	20120615	12	2464	48.72	0.0501884170032269	-0.178533671800123
4	A	26	50	20120615	12	2466	48.76	0.0493735471485875	-0.179069941582975
4	A	26	50	20120615	12	2468	48.8	0.0493820324299617	-0.177971097645011
4	A	26	50	20120615	12	2470	48.84	0.0490977047932466	-0.178556652770511
4	A	26	50	20120615	12	2472	48.88	0.0479935575544239	-0.179861618335191
4	A	26	50	20120615	12	2474	48.92	0.0471225434213583	-0.180708590837696
4	A	26	50	20120615	12	2476	48.96	0.0464751164525039	-0.181856649407631
4	A	26	50	20120615	12	2478	49	0.0445866463719890	-0.184224537885790
4	A	26	50	20120615	12	2480	49.04	0.0433683013880045	-0.184239387128195
4	A	26	50	20120615	12	2482	49.08	0.0425740790513758	-0.184967141427392
4	A	26	50	20120615	12	2484	49.12	0.0416785990236811	-0.186292542378048
4	A	26	50	20120615	12	2486	49.16	0.0400685875935975	-0.188697341830186
4	A	26	50	20120615	12	2488	49.2	0.0387815825411599	-0.189787771197453
4	A	26	50	20120615	12	2490	49.24	0.0378274126506267	-0.191130849817639
4	A	26	50	20120615	12	2492	49.28	0.0369708942065755	-0.191650785433846
4	A	26	50	20120615	12	2494	49.32	0.0359861773030951	-0.191791216840589
4	A	26	50	20120615	12	2496	49.36	0.0341615589649213	-0.193613006751638
4	A	26	50	20120615	12	2498	49.4	0.0329722053589655	-0.195338347297733
4	A	26	50	20120615	12	2500	49.44	0.0316265811543675	-0.197174703608475
4	A	26	50	20120615	12	2502	49.48	0.0306217824183015	-0.197668971248524
4	A	26	50	20120615	12	2504	49.52	0.0295590009261781	-0.198422039970488
4	A	26	50	20120615	12	2506	49.56	0.0285301605595517	-0.199172280265327
4	A	26	50	20120615	12	2508	49.6	0.0275571816286390	-0.199272689428255
4	A	26	50	20120615	12	2510	49.64	0.0262964102377834	-0.200013030228158
4	A	26	50	20120615	12	2512	49.68	0.0251593825336354	-0.201271680298670
4	A	26	50	20120615	12	2514	49.72	0.0238031517273196	-0.200973281237009
4	A	26	50	20120615	12	2516	49.76	0.0229030047948691	-0.201228546785017
4	A	26	50	20120615	12	2518	49.8	0.0214986907274326	-0.201855043393149
4	A	26	50	20120615	12	2520	49.84	0.0204953062049289	-0.202295570917828
4	A	26	50	20120615	12	2522	49.88	0.0190803855357746	-0.202119501329313
4	A	26	50	20120615	12	2524	49.92	0.0172546358267510	-0.203601597142680
4	A	26	50	20120615	12	2526	49.96	0.0156169765215229	-0.203638366695301
4	A	26	50	20120615	12	2528	50	0.0144339868765978	-0.204843983757224
4	A	26	50	20120615	12	2530	50.04	0.0135048485661187	-0.205049044723768
4	A	26	50	20120615	12	2532	50.08	0.0111706890814219	-0.205331180329462
4	A	26	50	20120615	12	2534	50.12	0.00921483172465994	-0.206543161352416
4	A	26	50	20120615	12	2536	50.16	0.00770586585360784	-0.207465228595083
4	A	26	50	20120615	12	2538	50.2	0.00580374861221605	-0.207057935089119
4	A	26	50	20120615	12	2540	50.24	0.00411447051196139	-0.207805346956834
4	A	26	50	20120615	12	2542	50.28	0.00231488375384161	-0.208728121306282
4	A	26	50	20120615	12	2544	50.32	0.000359733503860841	-0.209020156406912
4	A	26	50	20120615	12	2546	50.36	-0.00091023027515021	-0.209452905756998
4	A	26	50	20120615	12	2548	50.4	-0.00343177305686144	-0.209520788007992
4	A	26	50	20120615	12	2550	50.44	-0.00502700595521829	-0.210464068454095
4	A	26	50	20120615	12	2552	50.48	-0.00695670036107636	-0.210444976571003
4	A	26	50	20120615	12	2554	50.52	-0.00872941706151104	-0.211981519606521
4	A	26	50	20120615	12	2556	50.56	-0.0100983757898882	-0.211520485985188
4	A	26	50	20120615	12	2558	50.6	-0.0131339852015220	-0.211365629600108
4	A	26	50	20120615	12	2560	50.64	-0.0140942362103734	-0.210754689341163
4	A	26	50	20120615	12	2562	50.68	-0.0160988839350373	-0.211233400632026
4	A	26	50	20120615	12	2564	50.72	-0.0180073651374598	-0.211050259975699
4	A	26	50	20120615	12	2566	50.76	-0.0198819052143853	-0.210640845149392
4	A	26	50	20120615	12	2568	50.8	-0.0215386564027054	-0.211357144318734
4	A	26	50	20120615	12	2570	50.84	-0.0227676079884076	-0.211318960552549
4	A	26	50	20120615	12	2572	50.88	-0.0245940648042125	-0.210792166000565
4	A	26	50	20120615	12	2574	50.92	-0.0258944341748145	-0.210459118706627
4	A	26	50	20120615	12	2576	50.96	-0.0286309374180065	-0.211432097637539
4	A	26	50	20120615	12	2578	51	-0.0293302660246000	-0.210456997386283
4	A	26	50	20120615	12	2580	51.04	-0.0314402726596606	-0.210482453230406
4	A	26	50	20120615	12	2582	51.08	-0.0329464101035880	-0.210513565928778
4	A	26	50	20120615	12	2584	51.12	-0.0355224001074506	-0.210477503482938
4	A	26	50	20120615	12	2586	51.16	-0.0369295426020118	-0.210065967336287
4	A	26	50	20120615	12	2588	51.2	-0.0393626970360747	-0.209558971774176
4	A	26	50	20120615	12	2590	51.24	-0.0406736730083946	-0.208799539091182
4	A	26	50	20120615	12	2592	51.28	-0.0428600471758234	-0.208325777547787
4	A	26	50	20120615	12	2594	51.32	-0.0440953627225563	-0.206620943098346
4	A	26	50	20120615	12	2596	51.36	-0.0452585533776081	-0.205937170840939
4	A	26	50	20120615	12	2598	51.4	-0.0453193645607902	-0.205568061101159
4	A	26	50	20120615	12	2600	51.44	-0.0457598920854694	-0.206007174412276
4	A	26	50	20120615	12	2602	51.48	-0.0460215215945084	-0.205646549953871
4	A	26	50	20120615	12	2604	51.52	-0.0465037684192776	-0.206854288336138
4	A	26	50	20120615	12	2606	51.56	-0.0471062233968486	-0.208064855145529
4	A	26	50	20120615	12	2608	51.6	-0.0478387860221579	-0.207806054063615
4	A	26	50	20120615	12	2610	51.64	-0.0485925618509027	-0.208787518275902
4	A	26	50	20120615	12	2612	51.68	-0.0494884661426661	-0.210677614702013
4	A	26	50	20120615	12	2614	51.72	-0.0504430602972679	-0.211992833315020
4	A	26	50	20120615	12	2616	51.76	-0.0510978411766467	-0.213592308854064
4	A	26	50	20120615	12	2618	51.8	-0.0516119078065693	-0.214192642511292
4	A	26	50	20120615	12	2620	51.84	-0.0520022307497842	-0.215304214371317
4	A	26	50	20120615	12	2622	51.88	-0.0527142872784391	-0.217546449974459
4	A	26	50	20120615	12	2624	51.92	-0.0532325965490488	-0.217559885003302
4	A	26	50	20120615	12	2626	51.96	-0.053767876382407	-0.219244920462870
4	A	26	50	20120615	12	2628	52	-0.0540881957542846	-0.221622920568000
4	A	26	50	20120615	12	2630	52.04	-0.0541596135391844	-0.222890763026667
4	A	26	50	20120615	12	2632	52.08	-0.0541150658119697	-0.223304420493661
4	A	26	50	20120615	12	2634	52.12	-0.0535755433379243	-0.224411042606218
4	A	26	50	20120615	12	2636	52.16	-0.0533520975950694	-0.225065823485597
4	A	26	50	20120615	12	2638	52.2	-0.0524943770694901	-0.225965970418048
4	A	26	50	20120615	12	2640	52.24	-0.0527178228123451	-0.227626257140274
4	A	26	50	20120615	12	2642	52.28	-0.0519590972361319	-0.230155578096578
4	A	26	50	20120615	12	2644	52.32	-0.0522490110164183	-0.232221744111205
4	A	26	50	20120615	12	2646	52.36	-0.0523812399845003	-0.232915415863549
4	A	26	50	20120615	12	2648	52.4	-0.0528811644787991	-0.234023452189668
4	A	26	50	20120615	12	2650	52.44	-0.0530452132520344	-0.234166287759468
4	A	26	50	20120615	12	2652	52.48	-0.0539771799896383	-0.236998957524901
4	A	26	50	20120615	12	2654	52.52	-0.0540323343185708	-0.239380493163938
4	A	26	50	20120615	12	2656	52.56	-0.0534913976309631	-0.242121946154598
4	A	26	50	20120615	12	2658	52.6	-0.053297650372918	-0.243650711015523
4	A	26	50	20120615	12	2660	52.64	-0.0530070294858503	-0.244972293589561
4	A	26	50	20120615	12	2662	52.68	-0.0524766993999604	-0.247437267828777
4	A	26	50	20120615	12	2664	52.72	-0.0513460356568431	-0.249289180488705
4	A	26	50	20120615	12	2666	52.76	-0.0510978411766467	-0.250411358950448
4	A	26	50	20120615	12	2668	52.8	-0.0505830674399429	-0.250582478791495
4	A	26	50	20120615	12	2670	52.84	-0.0493922996204247	-0.251743548126203
4	A	26	50	20120615	12	2672	52.88	-0.0481152647736018	-0.253149276407202
4	A	26	50	20120615	12	2674	52.92	-0.047012885301732	-0.255002603280692
4	A	26	50	20120615	12	2676	52.96	-0.0456050357003896	-0.255595865870108
4	A	26	50	20120615	12	2678	53	-0.0443499211637834	-0.258318934084457
4	A	26	50	20120615	12	2680	53.04	-0.0429505568438153	-0.261140997248172
4	A	26	50	20120615	12	2682	53.08	-0.0416296813765588	-0.261457781086144
4	A	26	50	20120615	12	2684	53.12	-0.0410675314855155	-0.260495408756949
4	A	26	50	20120615	12	2686	53.16	-0.040281228744836	-0.261063922609023
4	A	26	50	20120615	12	2688	53.2	-0.0400903099139157	-0.260701883937056
4	A	26	50	20120615	12	2690	53.24	-0.0394503782769418	-0.261396969902962
4	A	26	50	20120615	12	2692	53.28	-0.0382461754285811	-0.262089227441744
4	A	26	50	20120615	12	2694	53.32	-0.0360746505035573	-0.262849367231519
4	A	26	50	20120615	12	2696	53.36	-0.0345444714290696	-0.264395102655193
4	A	26	50	20120615	12	2698	53.4	-0.0336386676423696	-0.265435256730318
4	A	26	50	20120615	12	2700	53.44	-0.0317231153721352	-0.266865733748659
4	A	26	50	20120615	12	2702	53.48	-0.0305422470475537	-0.266319847313583
4	A	26	50	20120615	12	2704	53.52	-0.0286988196690004	-0.267266663293591
4	A	26	50	20120615	12	2706	53.56	-0.0264799185896370	-0.267973770074778
4	A	26	50	20120615	12	2708	53.6	-0.0239923169334227	-0.269048572382182
4	A	26	50	20120615	12	2710	53.64	-0.0214453183075888	-0.269619914661380
4	A	26	50	20120615	12	2712	53.68	-0.0189449887293131	-0.269817904560113
4	A	26	50	20120615	12	2714	53.72	-0.0165372901393729	-0.270098625952244
4	A	26	50	20120615	12	2716	53.76	-0.0152376278755521	-0.270117010728554
4	A	26	50	20120615	12	2718	53.8	-0.0121829265808261	-0.270313586413724
4	A	26	50	20120615	12	2720	53.84	-0.00952208376322119	-0.271283029810731
4	A	26	50	20120615	12	2722	53.88	-0.00722822936505201	-0.270714515958657
4	A	26	50	20120615	12	2724	53.92	-0.00616544787292863	-0.270800075879181
4	A	26	50	20120615	12	2726	53.96	-0.00610887933043371	-0.271688201996351
4	A	26	50	20120615	12	2728	54	-0.00597170061488352	-0.271468998894183
4	A	26	50	20120615	12	2730	54.04	-0.0055735994970755	-0.272182469636400
4	A	26	50	20120615	12	2732	54.08	-0.0044584921031443	-0.273492738501939
4	A	26	50	20120615	12	2734	54.12	-0.00191007926374797	-0.274427533666668
4	A	26	50	20120615	12	2736	54.16	-0.00071294748319919	-0.276208735648477
4	A	26	50	20120615	12	2738	54.2	0.000275587796899601	-0.277013423165467
4	A	26	50	20120615	12	2740	54.24	0.000701266079173901	-0.278601584996012
4	A	26	50	20120615	12	2742	54.28	0.00204689028377193	-0.280387029618508
4	A	26	50	20120615	12	2744	54.32	0.00224558728928532	-0.281424355266509
4	A	26	50	20120615	12	2746	54.36	0.0024386274405493	-0.281545270526091
4	A	26	50	20120615	12	2748	54.4	0.00235094619968213	-0.283499713669291
