# Supplementary material for: How Do Ants Make Sense of Gravity? A Boltzmann Walker Analysis of Lasius niger Trajectories on Various Inclines
Source: PLoS One. 2013 Oct 29;8(10):e76531. doi: 10.1371/journal.pone.0076531 (PMC3812222; doi:10.1371/journal.pone.0076531)
Supplement: Dataset S4 — Trajectories for . (ZIP) [file pone.0076531.s008.zip › Incline4/4-A-26-50-20120615-13.txt]

Pente	Colonie	Temperature	Humidite	Date	Indiv	Frame	Time	X	Y
4	A	26	50	20120615	13	68	0	0	0
4	A	26	50	20120615	13	70	0.0399999999999998	0.000482805439126371	0.00063363131555345
4	A	26	50	20120615	13	72	0.0799999999999998	0.00171501678708986	0.00168851442493098
4	A	26	50	20120615	13	74	0.12	0.00139824709125391	0.00158066649866441
4	A	26	50	20120615	13	76	0.16	0.00195891912912453	0.00143089421134129
4	A	26	50	20120615	13	78	0.2	0.00226462260383491	0.00156759916534808
4	A	26	50	20120615	13	80	0.24	0.00251858707536587	0.00162531322082853
4	A	26	50	20120615	13	82	0.28	0.00330095830234192	0.00178561432812352
4	A	26	50	20120615	13	84	0.32	0.0038159583132157	0.00138106439647107
4	A	26	50	20120615	13	86	0.36	0.00439110482689722	0.00173437737075874
4	A	26	50	20120615	13	88	0.4	0.00517855661609609	0.00110882475018034
4	A	26	50	20120615	13	90	0.44	0.00563061351684255	0.00117353562726063
4	A	26	50	20120615	13	92	0.48	0.00571193645353325	0.00122868429933893
4	A	26	50	20120615	13	94	0.52	0.00716793295560666	0.00142566303537407
4	A	26	50	20120615	13	96	0.56	0.00836118413414033	0.00117695095301376
4	A	26	50	20120615	13	98	0.6	0.00904204240450246	0.00140719835599694
4	A	26	50	20120615	13	100	0.64	0.00969176322775503	0.00096934652337773
4	A	26	50	20120615	13	102	0.68	0.0106450096368319	0.00107026056054799
4	A	26	50	20120615	13	104	0.72	0.0106423989985958	0.00047294483506272
4	A	26	50	20120615	13	106	0.76	0.0107201270044109	-2.06128697783706e-05
4	A	26	50	20120615	13	108	0.8	0.0120660750639147	-0.000465511728578880
4	A	26	50	20120615	13	110	0.84	0.0121591317305324	-0.00114617130193549
4	A	26	50	20120615	13	112	0.88	0.012376231897133	-0.00131079566009066
4	A	26	50	20120615	13	114	0.92	0.0124405581081243	-0.00158821415644679
4	A	26	50	20120615	13	116	0.96	0.0128757066715191	-0.00257918683362034
4	A	26	50	20120615	13	118	1	0.0132858137553649	-0.00307081060141488
4	A	26	50	20120615	13	120	1.04	0.0139817305717391	-0.00378165444193999
4	A	26	50	20120615	13	122	1.08	0.0137280256083969	-0.00392350925463417
4	A	26	50	20120615	13	124	1.12	0.0140526300473684	-0.00418095269152857
4	A	26	50	20120615	13	126	1.16	0.0142000264559067	-0.00510792018418945
4	A	26	50	20120615	13	128	1.2	0.0139369049515594	-0.00494280367971458
4	A	26	50	20120615	13	130	1.24	0.0144440136507551	-0.0053345832628988
4	A	26	50	20120615	13	132	1.28	0.0138796787997579	-0.00584630936937569
4	A	26	50	20120615	13	134	1.32	0.0138063023290742	-0.00663570216668892
4	A	26	50	20120615	13	136	1.36	0.0137619455206904	-0.0076752410589147
4	A	26	50	20120615	13	138	1.4	0.0132945832936651	-0.0083451186680718
4	A	26	50	20120615	13	140	1.44	0.0125256188112604	-0.0090607672991751
4	A	26	50	20120615	13	142	1.48	0.0117061244782721	-0.0103434165738406
4	A	26	50	20120615	13	144	1.52	0.0117301590377646	-0.0110444493077767
4	A	26	50	20120615	13	146	1.56	0.0115318862963199	-0.011169748629403
4	A	26	50	20120615	13	148	1.6	0.0117316086066660	-0.0123087208771992
4	A	26	50	20120615	13	150	1.64	0.0115889498135616	-0.0141095450721861
4	A	26	50	20120615	13	152	1.68	0.0115798564203556	-0.0147686110186588
4	A	26	50	20120615	13	154	1.72	0.0117394504208694	-0.0165200438049798
4	A	26	50	20120615	13	156	1.76	0.0118451628846568	-0.0173231049763733
4	A	26	50	20120615	13	158	1.8	0.0112757297937672	-0.018611948506442
4	A	26	50	20120615	13	160	1.84	0.0115686841332128	-0.0197699772819912
4	A	26	50	20120615	13	162	1.88	0.0115630979896414	-0.020551118143168
4	A	26	50	20120615	13	164	1.92	0.0113245908723472	-0.0215903529794779
4	A	26	50	20120615	13	166	1.96	0.0116866295443147	-0.0227648573430288
4	A	26	50	20120615	13	168	2	0.0117024687362133	-0.0239809395853134
4	A	26	50	20120615	13	170	2.04	0.0115831798222271	-0.0243900008582298
4	A	26	50	20120615	13	172	2.08	0.0119723713945922	-0.0255527672492129
4	A	26	50	20120615	13	174	2.12	0.0122534463401139	-0.0259539089261801
4	A	26	50	20120615	13	176	2.16	0.0118978423398552	-0.0256601060585971
4	A	26	50	20120615	13	178	2.2	0.0120295763331902	-0.0258881479955297
4	A	26	50	20120615	13	180	2.24	0.0117374705218821	-0.0255123207413291
4	A	26	50	20120615	13	182	2.28	0.0117419960052817	-0.0255005827687614
4	A	26	50	20120615	13	184	2.32	0.0114397785670025	-0.0261942545211054
4	A	26	50	20120615	13	186	2.36	0.0108030289105440	-0.0258631164154757
4	A	26	50	20120615	13	188	2.4	0.0108884474097114	-0.0260234882334488
4	A	26	50	20120615	13	190	2.44	0.00966677902385536	-0.0264707332725493
4	A	26	50	20120615	13	192	2.48	0.00907910257801122	-0.0265217156714729
4	A	26	50	20120615	13	194	2.52	0.00864168632316922	-0.0269715770056638
4	A	26	50	20120615	13	196	2.56	0.00792128593449637	-0.0268353882396072
4	A	26	50	20120615	13	198	2.6	0.00734513532918557	-0.0273122610528394
4	A	26	50	20120615	13	200	2.64	0.00706943439520094	-0.0275762240142564
4	A	26	50	20120615	13	202	2.68	0.00643911941045125	-0.0283038368920973
4	A	26	50	20120615	13	204	2.72	0.00646697941763	-0.02791209973532
4	A	26	50	20120615	13	206	2.76	0.00669000089641623	-0.0281451621303991
4	A	26	50	20120615	13	208	2.8	0.00623596763221635	-0.0278737038371016
4	A	26	50	20120615	13	210	2.84	0.00632881075258615	-0.0277686984800953
4	A	26	50	20120615	13	212	2.88	0.00616398416189156	-0.0274816838376117
4	A	26	50	20120615	13	214	2.92	0.00598487401421701	-0.0271508285746945
4	A	26	50	20120615	13	216	2.96	0.00554356867207848	-0.0265104019629739
4	A	26	50	20120615	13	218	3	0.00519121736301323	-0.0264773800762925
4	A	26	50	20120615	13	220	3.04	0.00474277024238472	-0.0258819961665334
4	A	26	50	20120615	13	222	3.08	0.00495872065335909	-0.0253806574586721
4	A	26	50	20120615	13	224	3.12	0.00417757979218231	-0.0247864756304411
4	A	26	50	20120615	13	226	3.16	0.00403827975628856	-0.024327563329451
4	A	26	50	20120615	13	228	3.2	0.00366478595446583	-0.0243279875935197
4	A	26	50	20120615	13	230	3.24	0.00380797507765611	-0.0238284166526114
4	A	26	50	20120615	13	232	3.28	0.00360355050721507	-0.0234323661444688
4	A	26	50	20120615	13	234	3.32	0.00331582875795027	-0.0232628726490184
4	A	26	50	20120615	13	236	3.36	0.00334163815546358	-0.0224926212322719
4	A	26	50	20120615	13	238	3.4	0.00331992997728115	-0.0226713071158778
4	A	26	50	20120615	13	240	3.44	0.00331674799676581	-0.021906288289312
4	A	26	50	20120615	13	242	3.48	0.00348673646696306	-0.0219382495158217
4	A	26	50	20120615	13	244	3.52	0.00343709757092376	-0.0217275316950281
4	A	26	50	20120615	13	246	3.56	0.00330515144555435	-0.021073740765143
4	A	26	50	20120615	13	248	3.6	0.00307880656489654	-0.0205724727679599
4	A	26	50	20120615	13	250	3.64	0.00320311593702913	-0.0189609764136357
4	A	26	50	20120615	13	252	3.68	0.0027401731273863	-0.0191962308397365
4	A	26	50	20120615	13	254	3.72	0.00235649698791448	-0.0182331514037604
4	A	26	50	20120615	13	256	3.76	0.00216006272410085	-0.0181898764687518
4	A	26	50	20120615	13	258	3.8	0.00214775906610821	-0.0177264386843621
4	A	26	50	20120615	13	260	3.84	0.00180440215529965	-0.0170665807782945
4	A	26	50	20120615	13	262	3.88	0.00176742047064359	-0.0159809597371388
4	A	26	50	20120615	13	264	3.92	0.00199299460490991	-0.0154468183456982
4	A	26	50	20120615	13	266	3.96	0.00168581327702685	-0.015060865322391
4	A	26	50	20120615	13	268	4	0.00124884957052481	-0.0135959097774
4	A	26	50	20120615	13	270	4.04	0.00104964344812894	-0.0123996830935311
4	A	26	50	20120615	13	272	4.08	0.00045584345755972	-0.0110314597562063
4	A	26	50	20120615	13	274	4.12	0.000323529636664101	-0.0106526485113891
4	A	26	50	20120615	13	276	4.16	1.98484873479114e-05	-0.009860356576273
4	A	26	50	20120615	13	278	4.2	-0.0002601870112054	-0.0090788409485022
4	A	26	50	20120615	13	280	4.24	-0.000934158768625539	-0.0082611850931449
4	A	26	50	20120615	13	282	4.28	-0.00167514727833943	-0.0075002561722016
4	A	26	50	20120615	13	284	4.32	-0.00210620452189825	-0.00604559115219715
4	A	26	50	20120615	13	286	4.36	-0.00232857334112545	-0.00544774863215989
4	A	26	50	20120615	13	288	4.4	-0.00260934423073115	-0.00514873438759954
4	A	26	50	20120615	13	290	4.44	-0.00260789466182975	-0.00440121645386818
4	A	26	50	20120615	13	292	4.48	-0.00255123419545325	-0.00334814353785049
4	A	26	50	20120615	13	294	4.52	-0.00218436598417025	-0.00363892705947783
4	A	26	50	20120615	13	296	4.56	-0.00199599273766215	-0.00297226678617516
4	A	26	50	20120615	13	298	4.6	-0.00187384711227995	-0.00256761785957334
4	A	26	50	20120615	13	300	4.64	-0.00179131360877988	-0.00237395545434197
4	A	26	50	20120615	13	302	4.68	-0.00156222515381106	-0.00228413875099565
4	A	26	50	20120615	13	304	4.72	-0.00102628064007853	-0.00158130289476747
4	A	26	50	20120615	13	306	4.76	-0.000227264119473349	-0.00167500868541032
4	A	26	50	20120615	13	308	4.8	0.00036215888012032	-0.001464693915482
4	A	26	50	20120615	13	310	4.84	0.00077285356970128	-0.00079586282436108
4	A	26	50	20120615	13	312	4.88	0.00092017219649368	-0.00124271188366411
4	A	26	50	20120615	13	314	4.92	0.00159861286877093	-0.00074633706540678
4	A	26	50	20120615	13	316	4.96	0.00205802014450783	-0.000187963124575011
4	A	26	50	20120615	13	318	5	0.00280682501258095	-0.00023210780092448
4	A	26	50	20120615	13	320	5.04	0.00312911721237796	0.00039441002041023
4	A	26	50	20120615	13	322	5.08	0.00333651870236779	0.000373104893093079
4	A	26	50	20120615	13	324	5.12	0.00343405701176466	0.000615642519040069
4	A	26	50	20120615	13	326	5.16	0.00351888861230361	0.00115234363702847
4	A	26	50	20120615	13	328	5.2	0.00377194091608684	0.00161731584313331
4	A	26	50	20120615	13	330	5.24	0.00437298168009541	0.00212834191389683
4	A	26	50	20120615	13	332	5.28	0.00454063669791474	0.00235337157594163
4	A	26	50	20120615	13	334	5.32	0.00476156514062866	0.00230592471092401
4	A	26	50	20120615	13	336	5.36	0.00492130763356651	0.00238392565995670
4	A	26	50	20120615	13	338	5.4	0.00528652828604937	0.0022630669689163
4	A	26	50	20120615	13	340	5.44	0.00519109715486043	0.00230717628992672
4	A	26	50	20120615	13	342	5.48	0.00525310334850268	0.00248066493869083
4	A	26	50	20120615	13	344	5.52	0.00521974912163411	0.00200358706449208
4	A	26	50	20120615	13	346	5.56	0.00566070303170238	0.00203104897055303
4	A	26	50	20120615	13	348	5.6	0.00580588336758848	0.00192402411657975
4	A	26	50	20120615	13	350	5.64	0.0069287731787534	0.00132347408467733
4	A	26	50	20120615	13	352	5.68	0.00720347850639013	0.00181886461029525
4	A	26	50	20120615	13	354	5.72	0.00753356726555651	0.00139224163336129
4	A	26	50	20120615	13	356	5.76	0.00770307985289002	0.00121509229279096
4	A	26	50	20120615	13	358	5.8	0.0080890576249346	0.00173105750442107
4	A	26	50	20120615	13	360	5.84	0.00844554197313589	0.00104327948709826
4	A	26	50	20120615	13	362	5.88	0.0084047843382683	0.00085871047507294
4	A	26	50	20120615	13	364	5.92	0.00888048335424374	0.0006610741297313
4	A	26	50	20120615	13	366	5.96	0.0101517234609948	0.000525539437447368
4	A	26	50	20120615	13	368	6	0.0101867379745856	0.000148777388081989
4	A	26	50	20120615	13	370	6.04	0.0101624078444585	-0.000104414922843910
4	A	26	50	20120615	13	372	6.08	0.0104232673142129	0.000163657036078499
4	A	26	50	20120615	13	374	6.12	0.0103850248581659	-0.000210333861811410
4	A	26	50	20120615	13	376	6.16	0.0105614720417025	-5.50715974391505e-05
4	A	26	50	20120615	13	378	6.2	0.0103700935913744	0.0002071730944995
4	A	26	50	20120615	13	380	6.24	0.0108441598977921	-0.00010616642634091
4	A	26	50	20120615	13	382	6.28	0.0109483478393592	-0.000110462807143401
4	A	26	50	20120615	13	384	6.32	0.0110570782348887	-0.000454903005540741
4	A	26	50	20120615	13	386	6.36	0.011509323226039	-0.000397011466258220
4	A	26	50	20120615	13	388	6.4	0.0115700071300004	-0.00118897106118715
4	A	26	50	20120615	13	390	6.44	0.0122052711551116	-0.00099526693665569
4	A	26	50	20120615	13	392	6.48	0.0131684276657269	-0.00157087377685176
4	A	26	50	20120615	13	394	6.52	0.0131816413701469	-0.00143161121761741
4	A	26	50	20120615	13	396	6.56	0.0130900158876543	-0.00127391084906362
4	A	26	50	20120615	13	398	6.6	0.0135544096804121	-0.00180454357665588
4	A	26	50	20120615	13	400	6.64	0.0134881120557149	-0.00179175837894525
4	A	26	50	20120615	13	402	6.68	0.0134096988634287	-0.00170149831964713
4	A	26	50	20120615	13	404	6.72	0.0132150493371308	-0.00126436207909048
4	A	26	50	20120615	13	406	6.76	0.0131385177559895	-0.00157009525228567
4	A	26	50	20120615	13	408	6.8	0.0129427058168540	-0.00159234076091112
4	A	26	50	20120615	13	410	6.84	0.0128234564301369	-0.00193595512929871
4	A	26	50	20120615	13	412	6.88	0.0129662615943449	-0.00192792451758478
4	A	26	50	20120615	13	414	6.92	0.0129489141436821	-0.0019271983189205
4	A	26	50	20120615	13	416	6.96	0.0127878606747719	-0.0020937530785883
4	A	26	50	20120615	13	418	7	0.0126578590930508	-0.00265593832497067
4	A	26	50	20120615	13	420	7.04	0.0130364009301844	-0.00291903932322134
4	A	26	50	20120615	13	422	7.08	0.0128950905897117	-0.00249916143787311
4	A	26	50	20120615	13	424	7.12	0.0127653562943539	-0.00314465941942844
4	A	26	50	20120615	13	426	7.16	0.0125868542585111	-0.00327644998130599
4	A	26	50	20120615	13	428	7.2	0.0130447412546685	-0.00457450711273357
4	A	26	50	20120615	13	430	7.24	0.0128916597076094	-0.0052844635342483
4	A	26	50	20120615	13	432	7.28	0.0126342304128506	-0.00485124749368655
4	A	26	50	20120615	13	434	7.32	0.0127115101129665	-0.00606071828756708
4	A	26	50	20120615	13	436	7.36	0.0125331282852766	-0.00631047547374998
4	A	26	50	20120615	13	438	7.4	0.0125266016896862	-0.0075667991629519
4	A	26	50	20120615	13	440	7.44	0.0127384508813297	-0.0076536318756816
4	A	26	50	20120615	13	442	7.48	0.0129403227962907	-0.0085766254282322
4	A	26	50	20120615	13	444	7.52	0.0129414117407337	-0.0086656218877124
4	A	26	50	20120615	13	446	7.56	0.0131646877779612	-0.0090791662176215
4	A	26	50	20120615	13	448	7.6	0.0130553973538610	-0.0089593540446173
4	A	26	50	20120615	13	450	7.64	0.0130340073737301	-0.0097594100121908
4	A	26	50	20120615	13	452	7.68	0.0126866694517434	-0.0100824234609046
4	A	26	50	20120615	13	454	7.72	0.0129960357395804	-0.0106228581026977
4	A	26	50	20120615	13	456	7.76	0.0128918152711013	-0.0104073248847242
4	A	26	50	20120615	13	458	7.8	0.0130466080165708	-0.011497040074143
4	A	26	50	20120615	13	460	7.84	0.013440869544557	-0.0121313360700708
4	A	26	50	20120615	13	462	7.88	0.0130488707582706	-0.0124311281320904
4	A	26	50	20120615	13	464	7.92	0.0133380350053691	-0.0126025732422569
4	A	26	50	20120615	13	466	7.96	0.0136504559945007	-0.0127527415093775
4	A	26	50	20120615	13	468	8	0.0133990300363142	-0.0128577963638584
4	A	26	50	20120615	13	470	8.04	0.0131810290156744	-0.0128294413819328
4	A	26	50	20120615	13	472	8.08	0.0130186419433749	-0.0134906215776813
4	A	26	50	20120615	13	474	8.12	0.0126462936545377	-0.014169571366841
4	A	26	50	20120615	13	476	8.16	0.0120267196217942	-0.0137730329550194
4	A	26	50	20120615	13	478	8.2	0.0116400029231633	-0.0142998982176815
4	A	26	50	20120615	13	480	8.24	0.011235071153849	-0.0145332858818799
4	A	26	50	20120615	13	482	8.28	0.0111461878314539	-0.0149690757911252
4	A	26	50	20120615	13	484	8.32	0.0103579051917871	-0.0152581410432742
4	A	26	50	20120615	13	486	8.36	0.0103221255886591	-0.0152345236767826
4	A	26	50	20120615	13	488	8.4	0.0100639609028479	-0.0156058254475837
4	A	26	50	20120615	13	490	8.44	0.00949021446059308	-0.0165834712832522
4	A	26	50	20120615	13	492	8.48	0.00913376193219694	-0.0171168419283012
4	A	26	50	20120615	13	494	8.52	0.00880170458775174	-0.0178089580457266
4	A	26	50	20120615	13	496	8.56	0.00801518971503794	-0.0187053573122368
4	A	26	50	20120615	13	498	8.6	0.00817294523792066	-0.0195304802152034
4	A	26	50	20120615	13	500	8.64	0.00731359836674465	-0.0200498501459849
4	A	26	50	20120615	13	502	8.68	0.00697906614856529	-0.0219292692597006
4	A	26	50	20120615	13	504	8.72	0.0070397359103911	-0.0227594126208136
4	A	26	50	20120615	13	506	8.76	0.00652100237571265	-0.0242519736145422
4	A	26	50	20120615	13	508	8.8	0.00665853464465343	-0.0251915063947047
4	A	26	50	20120615	13	510	8.84	0.00633142704767653	-0.0256656922021684
4	A	26	50	20120615	13	512	8.88	0.00621369376860897	-0.0264639450474499
4	A	26	50	20120615	13	514	8.92	0.00576362030238374	-0.026684491652502
4	A	26	50	20120615	13	516	8.96	0.00559582386320817	-0.0278382777873641
4	A	26	50	20120615	13	518	9	0.00535710461387959	-0.0284048117404508
4	A	26	50	20120615	13	520	9.04	0.00543707839083179	-0.0288213683452478
4	A	26	50	20120615	13	522	9.08	0.00520924858593349	-0.0293736187413545
4	A	26	50	20120615	13	524	9.12	0.00527769652235234	-0.0309323649298021
4	A	26	50	20120615	13	526	9.16	0.00498318654798815	-0.0312548763327013
4	A	26	50	20120615	13	528	9.2	0.00537966132019944	-0.0324498160822284
4	A	26	50	20120615	13	530	9.24	0.00521221843441447	-0.0327903587080479
4	A	26	50	20120615	13	532	9.28	0.00537131746018144	-0.0340119563832257
4	A	26	50	20120615	13	534	9.32	0.00550595059131936	-0.0340565041104405
4	A	26	50	20120615	13	536	9.36	0.00516710502177477	-0.0357730765324489
4	A	26	50	20120615	13	538	9.4	0.00505686707458779	-0.036426231066231
4	A	26	50	20120615	13	540	9.44	0.00523123960682839	-0.0366571721409665
4	A	26	50	20120615	13	542	9.48	0.00484346224802569	-0.0367324083024847
4	A	26	50	20120615	13	544	9.52	0.00493658821110795	-0.0375732289759937
4	A	26	50	20120615	13	546	9.56	0.00474644719764689	-0.0389438140499676
4	A	26	50	20120615	13	548	9.6	0.00439720715841885	-0.0400642247447576
4	A	26	50	20120615	13	550	9.64	0.00457504451388727	-0.0397995546765595
4	A	26	50	20120615	13	552	9.68	0.00417390283692014	-0.0409710184809513
4	A	26	50	20120615	13	554	9.72	0.00455093217264881	-0.0417875853918655
4	A	26	50	20120615	13	556	9.76	0.00410495992575446	-0.0423891211306209
4	A	26	50	20120615	13	558	9.8	0.00453975988550606	-0.0434019101733144
4	A	26	50	20120615	13	560	9.84	0.0044698270248467	-0.0445445240210337
4	A	26	50	20120615	13	562	9.88	0.00398206476718423	-0.0447833846917185
4	A	26	50	20120615	13	564	9.92	0.00427678687358277	-0.0465108465581573
4	A	26	50	20120615	13	566	9.96	0.00469857606856056	-0.0467115941733361
4	A	26	50	20120615	13	568	10	0.00459314644748564	-0.0472172462325626
4	A	26	50	20120615	13	570	10.04	0.00465416976270204	-0.0482584609678598
4	A	26	50	20120615	13	572	10.08	0.00516887278872774	-0.0494720683364103
4	A	26	50	20120615	13	574	10.12	0.00518959101741649	-0.0491576179508166
4	A	26	50	20120615	13	576	10.16	0.00531411252158345	-0.0491500519082579
4	A	26	50	20120615	13	578	10.2	0.005047462554398	-0.0500258036567575
4	A	26	50	20120615	13	580	10.24	0.00554279085461918	-0.0504065806584264
4	A	26	50	20120615	13	582	10.28	0.00556683248517952	-0.0513258194739689
4	A	26	50	20120615	13	584	10.32	0.00565811997063071	-0.051813935285022
4	A	26	50	20120615	13	586	10.36	0.00577118634494244	-0.0512618970209497
4	A	26	50	20120615	13	588	10.4	0.00562736082564909	-0.0523721960887688
4	A	26	50	20120615	13	590	10.44	0.00557609558401306	-0.0523405884156498
4	A	26	50	20120615	13	592	10.48	0.00539910675668207	-0.0529114357201017
4	A	26	50	20120615	13	594	10.52	0.00547215088717864	-0.0531370734939783
4	A	26	50	20120615	13	596	10.56	0.00536000375168245	-0.052928335572172
4	A	26	50	20120615	13	598	10.6	0.00537244883103134	-0.0532451194101436
4	A	26	50	20120615	13	600	10.64	0.00534041689384358	-0.0535377909068767
4	A	26	50	20120615	13	602	10.68	0.00526030169553515	-0.0534463620000693
4	A	26	50	20120615	13	604	10.72	0.00505552357170353	-0.0536904552609349
4	A	26	50	20120615	13	606	10.76	0.00528717175322024	-0.0540663532258137
4	A	26	50	20120615	13	608	10.8	0.00535010425674585	-0.0540268966674234
4	A	26	50	20120615	13	610	10.84	0.00493425475873003	-0.0544960620167407
4	A	26	50	20120615	13	612	10.88	0.004585014719502	-0.0547192956275613
4	A	26	50	20120615	13	614	10.92	0.00448156499741441	-0.0545633785823097
4	A	26	50	20120615	13	616	10.96	0.00407073595754503	-0.0554708794252845
4	A	26	50	20120615	13	618	11	0.00388929235749256	-0.0552615758180533
4	A	26	50	20120615	13	620	11.04	0.0037105357632086	-0.0558389992155702
4	A	26	50	20120615	13	622	11.08	0.00349592885511847	-0.055884749024313
4	A	26	50	20120615	13	624	11.12	0.00313410231518532	-0.0560900221228914
4	A	26	50	20120615	13	626	11.16	0.00294473911918357	-0.0561734607230714
4	A	26	50	20120615	13	628	11.2	0.00284715838337982	-0.0571728854476005
4	A	26	50	20120615	13	630	11.24	0.00260037811674572	-0.0575442579290797
4	A	26	50	20120615	13	632	11.28	0.00248766529582458	-0.0574820325323353
4	A	26	50	20120615	13	634	11.32	0.00234794099586212	-0.0574673247112866
4	A	26	50	20120615	13	636	11.36	0.00242402568551779	-0.058089720100087
4	A	26	50	20120615	13	638	11.4	0.00230756519865636	-0.0579489351399527
4	A	26	50	20120615	13	640	11.44	0.00224845107174917	-0.058985412259816
4	A	26	50	20120615	13	642	11.48	0.00179491278229612	-0.0596684774104422
4	A	26	50	20120615	13	644	11.52	0.00191547448848843	-0.0605488960636976
4	A	26	50	20120615	13	646	11.56	0.00153738449258797	-0.0616356484757032
4	A	26	50	20120615	13	648	11.6	0.0016026504484915	-0.0617402295686407
4	A	26	50	20120615	13	650	11.64	0.00163553091381667	-0.0637118554066231
4	A	26	50	20120615	13	652	11.68	0.00143188416083495	-0.0637472107456824
4	A	26	50	20120615	13	654	11.72	0.00135162754117027	-0.0633378666300535
4	A	26	50	20120615	13	656	11.76	0.00155096094278676	-0.0635694441008921
4	A	26	50	20120615	13	658	11.8	0.00103816710507027	-0.0637742222247238
4	A	26	50	20120615	13	660	11.84	0.00119090216980657	-0.063974616286512
4	A	26	50	20120615	13	662	11.88	0.0013502133276079	-0.064316078151147
4	A	26	50	20120615	13	664	11.92	0.00105853178036845	-0.0642556205213556
4	A	26	50	20120615	13	666	11.96	0.00140289278280629	-0.0647251394240634
4	A	26	50	20120615	13	668	12	0.00160731735324733	-0.0650920571328211
4	A	26	50	20120615	13	670	12.04	0.00146858300277853	-0.0652556816419877
4	A	26	50	20120615	13	672	12.08	0.00115476901328794	-0.0651523026305782
4	A	26	50	20120615	13	674	12.12	0.00127929051745488	-0.0650290539186174
4	A	26	50	20120615	13	676	12.16	0.00134314225979603	-0.0659701423336986
4	A	26	50	20120615	13	678	12.2	0.00133069718044715	-0.0657181294768837
4	A	26	50	20120615	13	680	12.24	0.00099255871768374	-0.0657317059270825
4	A	26	50	20120615	13	682	12.28	0.00101575182010666	-0.0656977648015855
4	A	26	50	20120615	13	684	12.32	0.00073481829594125	-0.0652334077783803
4	A	26	50	20120615	13	686	12.36	0.00033098961320561	-0.0660425500680921
4	A	26	50	20120615	13	688	12.4	0.000185679169671781	-0.0652669246398086
4	A	26	50	20120615	13	690	12.44	-1.62705270351088e-05	-0.0653725663929178
4	A	26	50	20120615	13	692	12.48	-0.00067649612862898	-0.0657329787192886
4	A	26	50	20120615	13	694	12.52	-0.000799744840589799	-0.0652901177422315
4	A	26	50	20120615	13	696	12.56	-0.00148358780867531	-0.0658537525575153
4	A	26	50	20120615	13	698	12.6	-0.00188480019632055	-0.0653194626736507
4	A	26	50	20120615	13	700	12.64	-0.00234109620222025	-0.0649536763357429
4	A	26	50	20120615	13	702	12.68	-0.00215526854012445	-0.0648498730602647
4	A	26	50	20120615	13	704	12.72	-0.00238988657012215	-0.0647648788251661
4	A	26	50	20120615	13	706	12.76	-0.00231613533284435	-0.0639718585700654
4	A	26	50	20120615	13	708	12.8	-0.00281210002916855	-0.0634642973225297
4	A	26	50	20120615	13	710	12.84	-0.00295302641065905	-0.0627366137340106
4	A	26	50	20120615	13	712	12.88	-0.00279880642168225	-0.0623699788679654
4	A	26	50	20120615	13	714	12.92	-0.00355696631247055	-0.0625881920206396
4	A	26	50	20120615	13	716	12.96	-0.00343675815966875	-0.0624822674248178
4	A	26	50	20120615	13	718	13	-0.00404048592944585	-0.0619307241354923
4	A	26	50	20120615	13	720	13.04	-0.00393385422684295	-0.0611783625203098
4	A	26	50	20120615	13	722	13.08	-0.00428846827760795	-0.0610538410161429
4	A	26	50	20120615	13	724	13.12	-0.00459506977793045	-0.0607936257206662
4	A	26	50	20120615	13	726	13.16	-0.00449968107314845	-0.0605244301690685
4	A	26	50	20120615	13	728	13.2	-0.00447139680190095	-0.0610117681626623
4	A	26	50	20120615	13	730	13.24	-0.00442783902417985	-0.0605858070376755
4	A	26	50	20120615	13	732	13.28	-0.00467900335285735	-0.0597415215409388
4	A	26	50	20120615	13	734	13.32	-0.00442317211942405	-0.0591385008779429
4	A	26	50	20120615	13	736	13.36	-0.00471966199277555	-0.0595795233773689
4	A	26	50	20120615	13	738	13.4	-0.00464803207584135	-0.0590769825879796
4	A	26	50	20120615	13	740	13.44	-0.00438498835323995	-0.0585323689451098
4	A	26	50	20120615	13	742	13.48	-0.00454642083138485	-0.0578830327879462
4	A	26	50	20120615	13	744	13.52	-0.00477630124594855	-0.0578939929430545
4	A	26	50	20120615	13	746	13.56	-0.00459167566538075	-0.0571615010284234
4	A	26	50	20120615	13	748	13.6	-0.00501190922543995	-0.0562454441933962
4	A	26	50	20120615	13	750	13.64	-0.00510256031478805	-0.0559469037103793
4	A	26	50	20120615	13	752	13.68	-0.00484453705033305	-0.0561603792476195
4	A	26	50	20120615	13	754	13.72	-0.00521711161334025	-0.0561693595037406
4	A	26	50	20120615	13	756	13.76	-0.00517864500444375	-0.0561040228371589
4	A	26	50	20120615	13	758	13.8	-0.00521025267756275	-0.0557858954963031
4	A	26	50	20120615	13	760	13.84	-0.00518324119852145	-0.0547361247689536
4	A	26	50	20120615	13	762	13.88	-0.00524688080882825	-0.0548465748481749
4	A	26	50	20120615	13	764	13.92	-0.00515403768845845	-0.0543576105089844
4	A	26	50	20120615	13	766	13.96	-0.00515559332337705	-0.0537021225228244
4	A	26	50	20120615	13	768	14	-0.00528379178280615	-0.0538570496185824
4	A	26	50	20120615	13	770	14.04	-0.00565141659834505	-0.0534362503730983
4	A	26	50	20120615	13	772	14.08	-0.00561620268064195	-0.0525191328778994
4	A	26	50	20120615	13	774	14.12	-0.00619702019070855	-0.0521317797831654
4	A	26	50	20120615	13	776	14.16	-0.00608593371538415	-0.0519901462948937
4	A	26	50	20120615	13	778	14.2	-0.00706676153156805	-0.0510011160400481
4	A	26	50	20120615	13	780	14.24	-0.00721779954002945	-0.0497307279969683
4	A	26	50	20120615	13	782	14.28	-0.00774827104727565	-0.0495270812439866
4	A	26	50	20120615	13	784	14.32	-0.00806314569693805	-0.0491238182466759
4	A	26	50	20120615	13	786	14.36	-0.00822040624507395	-0.0485724163787066
4	A	26	50	20120615	13	788	14.4	-0.00875179699113555	-0.047725231744167
4	A	26	50	20120615	13	790	14.44	-0.00919614289243325	-0.0470752591909004
4	A	26	50	20120615	13	792	14.48	-0.00991534119957805	-0.0463126445273907
4	A	26	50	20120615	13	794	14.52	-0.0103706472559840	-0.0460591467463353
4	A	26	50	20120615	13	796	14.56	-0.0108444795100571	-0.0453143511737115
4	A	26	50	20120615	13	798	14.6	-0.0111529901986888	-0.0450385088183706
4	A	26	50	20120615	13	800	14.64	-0.0115038565835136	-0.045029175008859
4	A	26	50	20120615	13	802	14.68	-0.0115979017854115	-0.0443369174700773
4	A	26	50	20120615	13	804	14.72	-0.0122114583394471	-0.0441354627481173
4	A	26	50	20120615	13	806	14.76	-0.0126401771808805	-0.0435985565691624
4	A	26	50	20120615	13	808	14.8	-0.0130618249545020	-0.0435180171067852
4	A	26	50	20120615	13	810	14.84	-0.0132943216641560	-0.0432439425183973
4	A	26	50	20120615	13	812	14.88	-0.0138998172008861	-0.0433380584309732
4	A	26	50	20120615	13	814	14.92	-0.0138495419087437	-0.0436194162192074
4	A	26	50	20120615	13	816	14.96	-0.0140757453680454	-0.0429116730419177
4	A	26	50	20120615	13	818	15	-0.0141513350829541	-0.0424409520576819
4	A	26	50	20120615	13	820	15.04	-0.0138134794629032	-0.0428714386660682
4	A	26	50	20120615	13	822	15.08	-0.0139326976662113	-0.0426477100805008
4	A	26	50	20120615	13	824	15.12	-0.0141539513780446	-0.0424657715057015
4	A	26	50	20120615	13	826	15.16	-0.0142506835857108	-0.042023264082035
4	A	26	50	20120615	13	828	15.2	-0.0141084844120142	-0.041503611308541
4	A	26	50	20120615	13	830	15.24	-0.0139743462556231	-0.0416674479497419
4	A	26	50	20120615	13	832	15.28	-0.0142857560820577	-0.0417463610665223
4	A	26	50	20120615	13	834	15.32	-0.0142407840907743	-0.0418645893203367
4	A	26	50	20120615	13	836	15.36	-0.0144104897182590	-0.0411386734987706
4	A	26	50	20120615	13	838	15.4	-0.0148018026109676	-0.0412611443932721
4	A	26	50	20120615	13	840	15.44	-0.0146013378385013	-0.0402883775943938
4	A	26	50	20120615	13	842	15.48	-0.0147459411752540	-0.0401524009603716
4	A	26	50	20120615	13	844	15.52	-0.0151066363443373	-0.039157996693989
4	A	26	50	20120615	13	846	15.56	-0.0152654525273917	-0.0385503091262372
4	A	26	50	20120615	13	848	15.6	-0.0149910950962914	-0.038450041384665
4	A	26	50	20120615	13	850	15.64	-0.0151752257021123	-0.0386304950352238
4	A	26	50	20120615	13	852	15.68	-0.0151576894539388	-0.0372725671726331
4	A	26	50	20120615	13	854	15.72	-0.0152552701897426	-0.0366124122817174
4	A	26	50	20120615	13	856	15.76	-0.0153765390027162	-0.0366648088942033
4	A	26	50	20120615	13	858	15.8	-0.0155280719859243	-0.0368190288831801
4	A	26	50	20120615	13	860	15.84	-0.0155284962499931	-0.0368130891862181
4	A	26	50	20120615	13	862	15.88	-0.0156147632772978	-0.0363557325201467
4	A	26	50	20120615	13	864	15.92	-0.0160472297846715	-0.0365220440350817
4	A	26	50	20120615	13	866	15.96	-0.0160946059390111	-0.0352404837048592
4	A	26	50	20120615	13	868	16	-0.0162086764049521	-0.0351604957857714
4	A	26	50	20120615	13	870	16.04	-0.0167171568913034	-0.0351168672973722
4	A	26	50	20120615	13	872	16.08	-0.0168478938640769	-0.0353227131524434
4	A	26	50	20120615	13	874	16.12	-0.0167484817217099	-0.0344461765154168
4	A	26	50	20120615	13	876	16.16	-0.0169844503256596	-0.034307364383202
4	A	26	50	20120615	13	878	16.2	-0.0171605128431072	-0.0338824002787767
4	A	26	50	20120615	13	880	16.24	-0.0175679053440202	-0.0338521785349488
4	A	26	50	20120615	13	882	16.28	-0.0177127703102818	-0.0333619626167556
4	A	26	50	20120615	13	884	16.32	-0.0178557543725056	-0.0331386512241891
4	A	26	50	20120615	13	886	16.36	-0.0180758484292176	-0.0331787724629536
4	A	26	50	20120615	13	888	16.4	-0.0183199416900833	-0.0329865808398271
4	A	26	50	20120615	13	890	16.44	-0.0182094138291159	-0.032563525923711
4	A	26	50	20120615	13	892	16.48	-0.0180065943910683	-0.0324966548354142
4	A	26	50	20120615	13	894	16.52	-0.0183115624747261	-0.0322884189594226
4	A	26	50	20120615	13	896	16.56	-0.0179398010845173	-0.0330094910995376
4	A	26	50	20120615	13	898	16.6	-0.0179806859986056	-0.0327328567846018
4	A	26	50	20120615	13	900	16.64	-0.0179697470567006	-0.0325971417800886
4	A	26	50	20120615	13	902	16.68	-0.0179718825191798	-0.0330532115118183
4	A	26	50	20120615	13	904	16.72	-0.0179998980898503	-0.0328832088994855
4	A	26	50	20120615	13	906	16.76	-0.0179947079260764	-0.0325470079093025
4	A	26	50	20120615	13	908	16.8	-0.0177888125735305	-0.0330423927780662
4	A	26	50	20120615	13	910	16.84	-0.0175920671827333	-0.0329257484434416
4	A	26	50	20120615	13	912	16.88	-0.0172889305056385	-0.0327732255107397
4	A	26	50	20120615	13	914	16.92	-0.0171142680596176	-0.0332098003085121
4	A	26	50	20120615	13	916	16.96	-0.0168050007667301	-0.0325965760946637
4	A	26	50	20120615	13	918	17	-0.0169697990731535	-0.0322583952054934
4	A	26	50	20120615	13	920	17.04	-0.0166169174340023	-0.0321745676965837
4	A	26	50	20120615	13	922	17.08	-0.0165384073680872	-0.0320125200355392
4	A	26	50	20120615	13	924	17.12	-0.0164247965215539	-0.0321347575848029
4	A	26	50	20120615	13	926	17.16	-0.0164740960063382	-0.0321004487637798
4	A	26	50	20120615	13	928	17.2	-0.0163118715685984	-0.0321956394786631
4	A	26	50	20120615	13	930	17.24	-0.0161299329937992	-0.03244645025395
4	A	26	50	20120615	13	932	17.28	-0.0162157474727640	-0.0325203004861771
4	A	26	50	20120615	13	934	17.32	-0.0155125580631451	-0.0318294995873647
4	A	26	50	20120615	13	936	17.36	-0.0156841233814645	-0.0320138918226947
4	A	26	50	20120615	13	938	17.4	-0.0152407391453893	-0.0318859337795712
4	A	26	50	20120615	13	940	17.44	-0.0154954177947692	-0.0319394122654323
4	A	26	50	20120615	13	942	17.48	-0.0152677930508374	-0.0319116300399995
4	A	26	50	20120615	13	944	17.52	-0.0146114918918791	-0.0315130693027837
4	A	26	50	20120615	13	946	17.56	-0.0146185134622163	-0.0315711015563157
4	A	26	50	20120615	13	948	17.6	-0.0137436314550576	-0.0316654790984007
4	A	26	50	20120615	13	950	17.64	-0.0135804453520954	-0.0312737277994877
4	A	26	50	20120615	13	952	17.68	-0.0134951824164200	-0.0308634503029076
4	A	26	50	20120615	13	954	17.72	-0.0129872039758834	-0.0311962076830662
4	A	26	50	20120615	13	956	17.76	-0.0125712201275791	-0.0311886345694397
4	A	26	50	20120615	13	958	17.8	-0.0121317391209361	-0.0303301503685367
4	A	26	50	20120615	13	960	17.84	-0.0115135368753481	-0.0302525595414371
4	A	26	50	20120615	13	962	17.88	-0.0108960629497447	-0.0299012971768149
4	A	26	50	20120615	13	964	17.92	-0.0100414041965279	-0.0289174782989466
4	A	26	50	20120615	13	966	17.96	-0.00955624409182025	-0.0283940212909699
4	A	26	50	20120615	13	968	18	-0.00881202834675705	-0.0275424384522513
4	A	26	50	20120615	13	970	18.04	-0.00854489754696045	-0.0277578090356651
4	A	26	50	20120615	13	972	18.08	-0.00845178572601375	-0.0270511830870897
4	A	26	50	20120615	13	974	18.12	-0.00770160199971735	-0.0270587632717841
4	A	26	50	20120615	13	976	18.16	-0.00775438752093295	-0.0268320294823966
4	A	26	50	20120615	13	978	18.2	-0.00757545414995365	-0.0265141496289142
4	A	26	50	20120615	13	980	18.24	-0.00714263408918935	-0.0261533130384747
4	A	26	50	20120615	13	982	18.28	-0.00702017026575565	-0.0251840039917564
4	A	26	50	20120615	13	984	18.32	-0.00689768522911855	-0.0252745278018839
4	A	26	50	20120615	13	986	18.36	-0.00672437335704975	-0.024881871406291
4	A	26	50	20120615	13	988	18.4	-0.00654355201096465	-0.0244158314689465
4	A	26	50	20120615	13	990	18.44	-0.00653777494856235	-0.0242493573194518
4	A	26	50	20120615	13	992	18.48	-0.00619054309259295	-0.0233905478494295
4	A	26	50	20120615	13	994	18.52	-0.00616424579140055	-0.023779873772083
4	A	26	50	20120615	13	996	18.56	-0.00572180907841215	-0.0230828786178674
4	A	26	50	20120615	13	998	18.6	-0.00549837747769285	-0.0225372608833682
4	A	26	50	20120615	13	1000	18.64	-0.00536263418890845	-0.0223231277368215
4	A	26	50	20120615	13	1002	18.68	-0.00479011811245295	-0.0221174020899031
4	A	26	50	20120615	13	1004	18.72	-0.00463022005602325	-0.0212944217204835
4	A	26	50	20120615	13	1006	18.76	-0.00393086316515855	-0.0209254816863316
4	A	26	50	20120615	13	1008	18.8	-0.00400496088475905	-0.0203337818029025
4	A	26	50	20120615	13	1010	18.84	-0.00355123874754285	-0.0197689873324976
4	A	26	50	20120615	13	1012	18.88	-0.00345889060191995	-0.0196712651753376
4	A	26	50	20120615	13	1014	18.92	-0.00284337536210045	-0.0188315546594751
4	A	26	50	20120615	13	1016	18.96	-0.00228942083865115	-0.0185432035851751
4	A	26	50	20120615	13	1018	19	-0.00211950307913195	-0.0181925493323847
4	A	26	50	20120615	13	1020	19.04	-0.00182772253694315	-0.017414901578707
4	A	26	50	20120615	13	1022	19.08	-0.00138013808658771	-0.0170522830791789
4	A	26	50	20120615	13	1024	19.12	-0.00087766800787655	-0.0160406961180134
4	A	26	50	20120615	13	1026	19.16	-0.000223672017024929	-0.0153418554150989
4	A	26	50	20120615	13	1028	19.2	-0.000238563685836720	-0.0150434139270313
4	A	26	50	20120615	13	1030	19.24	0.000169401571568861	-0.0146116191710998
4	A	26	50	20120615	13	1032	19.28	0.000717529535141241	-0.0136879750803105
4	A	26	50	20120615	13	1034	19.32	0.00114490487369039	-0.0137716965232029
4	A	26	50	20120615	13	1036	19.36	0.00182840135945312	-0.0129872393312224
4	A	26	50	20120615	13	1038	19.4	0.00185153789333354	-0.0128198812982512
4	A	26	50	20120615	13	1040	19.44	0.0026476835604071	-0.0121410022197696
4	A	26	50	20120615	13	1042	19.48	0.00290081364593626	-0.0115345733020884
4	A	26	50	20120615	13	1044	19.52	0.00352552834497895	-0.0111666515017014
4	A	26	50	20120615	13	1046	19.56	0.00343275593528727	-0.0107206085441289
4	A	26	50	20120615	13	1048	19.6	0.00365511980476701	-0.0095714681008192
4	A	26	50	20120615	13	1050	19.64	0.00366545770590796	-0.0098953371487383
4	A	26	50	20120615	13	1052	19.68	0.00421855663015207	-0.0089205197401945
4	A	26	50	20120615	13	1054	19.72	0.00398605284943013	-0.0088531961035577
4	A	26	50	20120615	13	1056	19.76	0.00418875915039287	-0.0077556744552747
4	A	26	50	20120615	13	1058	19.8	0.00453103418782622	-0.0078623415132167
4	A	26	50	20120615	13	1060	19.84	0.00457045539087737	-0.0076197685319306
4	A	26	50	20120615	13	1062	19.88	0.00450048717487896	-0.0075929338295846
4	A	26	50	20120615	13	1064	19.92	0.00446977045630422	-0.0074140075296731
4	A	26	50	20120615	13	1066	19.96	0.00465898515988193	-0.0073514780770128
4	A	26	50	20120615	13	1068	20	0.00507610037903606	-0.0077499963878217
4	A	26	50	20120615	13	1070	20.04	0.00476464812619463	-0.0075434222127659
4	A	26	50	20120615	13	1072	20.08	0.00486031967368917	-0.0071519396144298
4	A	26	50	20120615	13	1074	20.12	0.00485215966143428	-0.0074176420585284
4	A	26	50	20120615	13	1076	20.16	0.00476638760887635	-0.0076789462984481
4	A	26	50	20120615	13	1078	20.2	0.00439867086945591	-0.006906425068934
4	A	26	50	20120615	13	1080	20.24	0.00408511143840655	-0.0073403340741413
4	A	26	50	20120615	13	1082	20.28	0.00419008144007369	-0.00660729768728865
4	A	26	50	20120615	13	1084	20.32	0.00422928344002268	-0.00656509755458744
4	A	26	50	20120615	13	1086	20.36	0.00377900491283089	-0.00606543468979759
4	A	26	50	20120615	13	1088	20.4	0.00421199467922266	-0.00576249600260165
4	A	26	50	20120615	13	1090	20.44	0.00421203710562953	-0.0057722399340464
4	A	26	50	20120615	13	1092	20.48	0.0039369937809514	-0.00501370527666416
4	A	26	50	20120615	13	1094	20.52	0.00354312823276268	-0.00516312401059668
4	A	26	50	20120615	13	1096	20.56	0.00297480529951962	-0.0043866288409723
4	A	26	50	20120615	13	1098	20.6	0.00288464140674374	-0.00350741863320598
4	A	26	50	20120615	13	1100	20.64	0.00274636950410984	-0.00316619294223591
4	A	26	50	20120615	13	1102	20.68	0.00291960712996664	-0.00272000502777329
4	A	26	50	20120615	13	1104	20.72	0.00286474905049113	-0.0021097994244895
4	A	26	50	20120615	13	1106	20.76	0.00275961432122824	-0.0023789080302374
4	A	26	50	20120615	13	1108	20.8	0.00281892219539348	-0.00175284558566977
4	A	26	50	20120615	13	1110	20.84	0.00306058018050467	-0.000701304262940131
4	A	26	50	20120615	13	1112	20.88	0.00320575344532296	-0.000275658507577761
4	A	26	50	20120615	13	1114	20.92	0.00336647174561885	0.000132731013896530
4	A	26	50	20120615	13	1116	20.96	0.00344054825201595	0.000339927442919809
4	A	26	50	20120615	13	1118	21	0.00400997427183767	0.000454047406335509
4	A	26	50	20120615	13	1120	21.04	0.00461694695463361	0.000173941904210859
4	A	26	50	20120615	13	1122	21.08	0.00508623887606471	0.00088058270202861
4	A	26	50	20120615	13	1124	21.12	0.00544797702765022	0.00123288097808527
4	A	26	50	20120615	13	1126	21.16	0.00663699475788493	0.00104210003298724
4	A	26	50	20120615	13	1128	21.2	0.0077879439803409	0.00181469338739303
4	A	26	50	20120615	13	1130	21.24	0.00854407376756033	0.00148675211152112
4	A	26	50	20120615	13	1132	21.28	0.00935433682152028	0.00237010172238451
4	A	26	50	20120615	13	1134	21.32	0.0106653481491792	0.00231272000709122
4	A	26	50	20120615	13	1136	21.36	0.0116402857658758	0.00204872169033522
4	A	26	50	20120615	13	1138	21.4	0.0115256778987811	0.00231950116112280
4	A	26	50	20120615	13	1140	21.44	0.0117849032447640	0.00190502345026249
4	A	26	50	20120615	13	1142	21.48	0.0117185978418922	0.00203990406877382
4	A	26	50	20120615	13	1144	21.52	0.0116522995100881	0.0021747493319461
4	A	26	50	20120615	13	1146	21.56	0.0115140742765018	0.00249827896861019
4	A	26	50	20120615	13	1148	21.6	0.0113897012647589	0.0021623537500719
4	A	26	50	20120615	13	1150	21.64	0.0114524569915892	0.00259643953197451
4	A	26	50	20120615	13	1152	21.68	0.0111023472110203	0.00244663896038014
4	A	26	50	20120615	13	1154	21.72	0.0108875352419636	0.00269382227787952
4	A	26	50	20120615	13	1156	21.76	0.0107850401140306	0.0021704006252418
4	A	26	50	20120615	13	1158	21.8	0.0106018853155677	0.00249451008946647
4	A	26	50	20120615	13	1160	21.84	0.0104951475469476	0.00257235547500729
4	A	26	50	20120615	13	1162	21.88	0.0100494927909980	0.00252143600858727
4	A	26	50	20120615	13	1164	21.92	0.0102504482955705	0.00228059119627444
4	A	26	50	20120615	13	1166	21.96	0.0101591091913243	0.00277043729762108
4	A	26	50	20120615	13	1168	22	0.0100739650495881	0.00262709826779320
4	A	26	50	20120615	13	1170	22.04	0.00963410432660352	0.00252124650396991
4	A	26	50	20120615	13	1172	22.08	0.00959084989769155	0.0022333896973099
4	A	26	50	20120615	13	1174	22.12	0.0098246052574162	0.00269647392830897
4	A	26	50	20120615	13	1176	22.16	0.00970689955551311	0.00246688979148654
4	A	26	50	20120615	13	1178	22.2	0.00951067247398637	0.00287813814567717
4	A	26	50	20120615	13	1180	22.24	0.00950853064754616	0.00311246414057423
4	A	26	50	20120615	13	1182	22.28	0.00952675986036515	0.00300435034215794
4	A	26	50	20120615	13	1184	22.32	0.00951150403156105	0.00285901514988676
4	A	26	50	20120615	13	1186	22.36	0.00938554568641473	0.00266189357828182
4	A	26	50	20120615	13	1188	22.4	0.0095098486945863	0.00227699485118533
4	A	26	50	20120615	13	1190	22.44	0.00990814073122524	0.00228504879742304
4	A	26	50	20120615	13	1192	22.48	0.00966483603584202	0.00182840998615585
4	A	26	50	20120615	13	1194	22.52	0.00994740919921165	0.00181914603879417
4	A	26	50	20120615	13	1196	22.56	0.00981638726240525	0.00225165992232220
4	A	26	50	20120615	13	1198	22.6	0.00969136159110331	0.0020504364242796
4	A	26	50	20120615	13	1200	22.64	0.0101045474178744	0.00160259246573544
4	A	26	50	20120615	13	1202	22.68	0.0100093825830993	0.00138000698899048
4	A	26	50	20120615	13	1204	22.72	0.0104648268081703	0.00120283106120519
4	A	26	50	20120615	13	1206	22.76	0.0107471731316845	0.00149690121515149
4	A	26	50	20120615	13	1208	22.8	0.0115139399262134	0.00155636323859503
4	A	26	50	20120615	13	1210	22.84	0.0115757651005196	0.00110936851529508
4	A	26	50	20120615	13	1212	22.88	0.0125029136125165	0.000654646529090318
4	A	26	50	20120615	13	1214	22.92	0.0129221855073532	0.00103113846366528
4	A	26	50	20120615	13	1216	22.96	0.0138492237106922	0.00153222968415313
4	A	26	50	20120615	13	1218	23	0.0142468439958891	0.00128001883743951
4	A	26	50	20120615	13	1220	23.04	0.0149512920555783	0.00168883969405033
4	A	26	50	20120615	13	1222	23.08	0.0158125198307923	0.00187995651486943
4	A	26	50	20120615	13	1224	23.12	0.0160498602218976	0.00212913387349175
4	A	26	50	20120615	13	1226	23.16	0.0160216325191926	0.00184045045900453
4	A	26	50	20120615	13	1228	23.2	0.0157441496761194	0.00174571229246116
4	A	26	50	20120615	13	1230	23.24	0.0157488660783499	0.0014283415558612
4	A	26	50	20120615	13	1232	23.28	0.0157247254528402	0.00138047042677487
4	A	26	50	20120615	13	1234	23.32	0.0153572137743863	0.00147829157888422
4	A	26	50	20120615	13	1236	23.36	0.0153609755824622	0.0017254112567733
4	A	26	50	20120615	13	1238	23.4	0.0147392802293752	0.00118783332637622
4	A	26	50	20120615	13	1240	23.44	0.0146712141306182	0.00167709465041482
4	A	26	50	20120615	13	1242	23.48	0.0147350305176203	0.00149373479098533
4	A	26	50	20120615	13	1244	23.52	0.0145774659135685	0.00116024201977432
4	A	26	50	20120615	13	1246	23.56	0.0146831854484237	0.00158577180962458
4	A	26	50	20120615	13	1248	23.6	0.0146720202323487	0.00111852271968432
4	A	26	50	20120615	13	1250	23.64	0.0143543171555616	0.00091992470912026
4	A	26	50	20120615	13	1252	23.68	0.0141785304097586	0.00100042174509054
4	A	26	50	20120615	13	1254	23.72	0.014288641077725	0.00071517486955989
4	A	26	50	20120615	13	1256	23.76	0.0141254549747628	0.000307541952341469
4	A	26	50	20120615	13	1258	23.8	0.0142271227877618	3.88201622870954e-06
4	A	26	50	20120615	13	1260	23.84	0.0143437671223863	-0.00118760705220624
4	A	26	50	20120615	13	1262	23.88	0.0139959759449529	-0.00183938343487172
4	A	26	50	20120615	13	1264	23.92	0.0140101859628276	-0.0014900189448502
4	A	26	50	20120615	13	1266	23.96	0.0143139286304338	-0.00168058634370032
4	A	26	50	20120615	13	1268	24	0.0144526106550008	-0.00193528196364302
4	A	26	50	20120615	13	1270	24.04	0.0146215031096872	-0.00276113318659423
4	A	26	50	20120615	13	1272	24.08	0.0146961177243448	-0.00206166245153771
4	A	26	50	20120615	13	1274	24.12	0.0142531025980093	-0.00250305123227642
4	A	26	50	20120615	13	1276	24.16	0.0141510465833875	-0.00244264239285287
4	A	26	50	20120615	13	1278	24.2	0.0137746529366551	-0.00286158972567706
4	A	26	50	20120615	13	1280	24.24	0.0134227817530943	-0.00317950564160531
4	A	26	50	20120615	13	1282	24.28	0.0131826666749796	-0.00299971242878013
4	A	26	50	20120615	13	1284	24.32	0.0134438853549788	-0.0026658597402175
4	A	26	50	20120615	13	1286	24.36	0.0127433228470521	-0.00307722971677449
4	A	26	50	20120615	13	1288	24.4	0.0128140540312674	-0.00259128543064644
4	A	26	50	20120615	13	1290	24.44	0.0123602336062087	-0.00245099473815225
4	A	26	50	20120615	13	1292	24.48	0.0123359303461393	-0.00215151380311631
4	A	26	50	20120615	13	1294	24.52	0.0121961919040412	-0.00248591874207505
4	A	26	50	20120615	13	1296	24.56	0.0125280031753266	-0.00228000076211215
4	A	26	50	20120615	13	1298	24.6	0.0121314562782236	-0.00271309093766685
4	A	26	50	20120615	13	1300	24.64	0.0123202891441394	-0.00252616726006019
4	A	26	50	20120615	13	1302	24.68	0.0119570696038473	-0.00256000231953996
4	A	26	50	20120615	13	1304	24.72	0.0119883378657114	-0.0026373739435374
4	A	26	50	20120615	13	1306	24.76	0.0120449205503420	-0.0028451784843925
4	A	26	50	20120615	13	1308	24.8	0.0120594020972207	-0.00294430071297923
4	A	26	50	20120615	13	1310	24.84	0.0117584503800799	-0.00281182425752393
4	A	26	50	20120615	13	1312	24.88	0.0112216644092777	-0.00247971741560404
4	A	26	50	20120615	13	1314	24.92	0.0112309982187894	-0.00255529298837726
4	A	26	50	20120615	13	1316	24.96	0.0109323658118909	-0.00247614652635905
4	A	26	50	20120615	13	1318	25	0.0108600217171077	-0.00272290557978972
4	A	26	50	20120615	13	1320	25.04	0.0105508251348982	-0.00228150831376964
4	A	26	50	20120615	13	1322	25.08	0.0106367244666768	-0.00225195125031604
4	A	26	50	20120615	13	1324	25.12	0.0103937130791864	-0.00206047380503854
4	A	26	50	20120615	13	1326	25.16	0.0105347031002872	-0.00209244210261598
4	A	26	50	20120615	13	1328	25.2	0.0100892541124109	-0.00197275720883235
4	A	26	50	20120615	13	1330	25.24	0.00945605413199396	-0.00142552727087208
4	A	26	50	20120615	13	1332	25.28	0.00952428993637846	-0.00130919406323127
4	A	26	50	20120615	13	1334	25.32	0.00907263255096337	-0.00143524291804558
4	A	26	50	20120615	13	1336	25.36	0.0092306355612195	-0.00140692329145906
4	A	26	50	20120615	13	1338	25.4	0.00912392607687064	-0.0011960428361058
4	A	26	50	20120615	13	1340	25.44	0.00905863890776369	-0.00120535543241402
4	A	26	50	20120615	13	1342	25.48	0.00903302750014911	-0.00089374761608074
4	A	26	50	20120615	13	1344	25.52	0.00882932417862489	-0.000578759829333381
4	A	26	50	20120615	13	1346	25.56	0.00914660299134329	-0.000706166329167571
4	A	26	50	20120615	13	1348	25.6	0.00896956466653762	-0.00130567267146096
4	A	26	50	20120615	13	1350	25.64	0.00922002188843389	-0.00128587368158774
4	A	26	50	20120615	13	1352	25.68	0.00902292294424595	-0.00144048965036199
4	A	26	50	20120615	13	1354	25.72	0.00873604972311857	-0.00080324501915667
4	A	26	50	20120615	13	1356	25.76	0.0085013256271037	-0.00116246233506725
4	A	26	50	20120615	13	1358	25.8	0.0082237437890811	-0.000512786766648671
4	A	26	50	20120615	13	1360	25.84	0.00772188182220176	-0.00093876203377107
4	A	26	50	20120615	13	1362	25.88	0.0071481919484895	-0.000719870058586961
4	A	26	50	20120615	13	1364	25.92	0.00688452597192066	-0.000825384532475621
4	A	26	50	20120615	13	1366	25.96	0.00697200215182124	-0.000527586511578911
4	A	26	50	20120615	13	1368	26	0.00595144907667032	-0.00058969877123833
4	A	26	50	20120615	13	1370	26.04	0.00609316741775573	-0.00064926544648549
4	A	26	50	20120615	13	1372	26.08	0.00568143328120643	-0.00106297948202211
4	A	26	50	20120615	13	1374	26.12	0.00484715546674382	-0.00118097651191905
4	A	26	50	20120615	13	1376	26.16	0.00468686708737089	-0.00073385733782562
4	A	26	50	20120615	13	1378	26.2	0.00438576970623316	-0.000870317632886121
4	A	26	50	20120615	13	1380	26.24	0.00369056706770789	-0.000133268415050231
4	A	26	50	20120615	13	1382	26.28	0.00338240568982611	-0.00035690790516322
4	A	26	50	20120615	13	1384	26.32	0.00318166231728793	0.000321302250303360
4	A	26	50	20120615	13	1386	26.36	0.00316820607524195	-0.000195387745777471
4	A	26	50	20120615	13	1388	26.4	0.003212216401303	-8.31133310606608e-05
4	A	26	50	20120615	13	1390	26.44	0.00296869589693017	-4.60821489299303e-05
4	A	26	50	20120615	13	1392	26.48	0.0030854604397075	0.000257174736317549
4	A	26	50	20120615	13	1394	26.52	0.00318963141071191	0.000120858691040410
4	A	26	50	20120615	13	1396	26.56	0.00336657781163603	-0.000302146727601010
4	A	26	50	20120615	13	1398	26.6	0.00310789693787455	-0.000178961655250501
4	A	26	50	20120615	13	1400	26.64	0.00340203214564472	-0.000136415040226510
4	A	26	50	20120615	13	1402	26.68	0.00332068658153702	-0.00010820147965716
4	A	26	50	20120615	13	1404	26.72	0.00331655000686708	-0.000215066527497891
4	A	26	50	20120615	13	1406	26.76	0.00341337555262852	-0.00043662570946063
4	A	26	50	20120615	13	1408	26.8	0.00336115005998364	-0.00086574194490506
4	A	26	50	20120615	13	1410	26.84	0.00348836564098691	-0.0009375769228058
4	A	26	50	20120615	13	1412	26.88	0.00343047622302473	-0.00252553510659781
4	A	26	50	20120615	13	1414	26.92	0.00332765794729274	-0.00300581122476786
4	A	26	50	20120615	13	1416	26.96	0.00294747632953354	-0.00326877150876908
4	A	26	50	20120615	13	1418	27	0.0031048846629867	-0.00344658694392728
4	A	26	50	20120615	13	1420	27.04	0.0029912384611144	-0.00438866530850212
4	A	26	50	20120615	13	1422	27.08	0.00250365298014721	-0.00494499571073626
4	A	26	50	20120615	13	1424	27.12	0.0020949523316892	-0.00557446923841634
4	A	26	50	20120615	13	1426	27.16	0.00140287864067068	-0.00579215913207243
4	A	26	50	20120615	13	1428	27.2	0.00109342750002001	-0.00549317317178332
4	A	26	50	20120615	13	1430	27.24	0.00108288453791252	-0.0058172331385333
4	A	26	50	20120615	13	1432	27.28	0.00110559680772423	-0.00545131952140489
4	A	26	50	20120615	13	1434	27.32	0.00112919296101242	-0.0054378632793589
4	A	26	50	20120615	13	1436	27.36	0.00129319223677302	-0.00544163215850263
4	A	26	50	20120615	13	1438	27.4	0.00145543788771627	-0.00621623228195343
4	A	26	50	20120615	13	1440	27.44	0.00219665550002726	-0.00653686278081466
4	A	26	50	20120615	13	1442	27.48	0.00244214176125179	-0.00667882860927348
4	A	26	50	20120615	13	1444	27.52	0.00291696396481856	-0.00644951388013469
4	A	26	50	20120615	13	1446	27.56	0.00329038705596318	-0.0072479081467724
4	A	26	50	20120615	13	1448	27.6	0.0035122700928317	-0.0075463001373653
4	A	26	50	20120615	13	1450	27.64	0.00395062679969268	-0.0084247601048368
4	A	26	50	20120615	13	1452	27.68	0.00401296533352209	-0.0094897760543887
4	A	26	50	20120615	13	1454	27.72	0.00376330714228855	-0.0089984287653456
4	A	26	50	20120615	13	1456	27.76	0.00396448609260394	-0.009703774850647
4	A	26	50	20120615	13	1458	27.8	0.00427469383751047	-0.0099432719174349
4	A	26	50	20120615	13	1460	27.84	0.00380593153905848	-0.0104606407360257
4	A	26	50	20120615	13	1462	27.88	0.00400223852365148	-0.0112445534557847
4	A	26	50	20120615	13	1464	27.92	0.00378191112170157	-0.0117187463343162
4	A	26	50	20120615	13	1466	27.96	0.00339201244255531	-0.0114762087083692
4	A	26	50	20120615	13	1468	28	0.0027931495674328	-0.0118289701393676
4	A	26	50	20120615	13	1470	28.04	0.00264776134215303	-0.0114949258248672
4	A	26	50	20120615	13	1472	28.08	0.00243425752064156	-0.0117104943981798
4	A	26	50	20120615	13	1474	28.12	0.00170919022721288	-0.0113085749037533
4	A	26	50	20120615	13	1476	28.16	0.00188439714545528	-0.0116795089790282
4	A	26	50	20120615	13	1478	28.2	0.00135571461836554	-0.0118983797410089
4	A	26	50	20120615	13	1480	28.24	0.000845141095941981	-0.0116842253812587
4	A	26	50	20120615	13	1482	28.28	0.00116861416406358	-0.0119499985360355
4	A	26	50	20120615	13	1484	28.32	0.0009161911853156	-0.0119890449724926
4	A	26	50	20120615	13	1486	28.36	0.00164341515442691	-0.0114775592823213
4	A	26	50	20120615	13	1488	28.4	0.00196405272435595	-0.0118298752360475
4	A	26	50	20120615	13	1490	28.44	0.00199911814963499	-0.0118048365849257
4	A	26	50	20120615	13	1492	28.48	0.00206955305610898	-0.0117813677108581
4	A	26	50	20120615	13	1494	28.52	0.00213182087926027	-0.0120001889753641
4	A	26	50	20120615	13	1496	28.56	0.00244272865988018	-0.0125824843386034
4	A	26	50	20120615	13	1498	28.6	0.00302459975905078	-0.0137403646217286
4	A	26	50	20120615	13	1500	28.64	0.00353675012959638	-0.0140224224456761
4	A	26	50	20120615	13	1502	28.68	0.00397524825781359	-0.0145562385679972
4	A	26	50	20120615	13	1504	28.72	0.00458162060695231	-0.015265141400408
4	A	26	50	20120615	13	1506	28.76	0.00512892125559069	-0.016039847589876
4	A	26	50	20120615	13	1508	28.8	0.00532811323585094	-0.0154538682003067
4	A	26	50	20120615	13	1510	28.84	0.00588453556196664	-0.0152922943008056
4	A	26	50	20120615	13	1512	28.88	0.00618222751684617	-0.0152114012850378
4	A	26	50	20120615	13	1514	28.92	0.00633566968836366	-0.014953448731261
4	A	26	50	20120615	13	1516	28.96	0.00661561326303541	-0.0146773235332076
4	A	26	50	20120615	13	1518	29	0.0064237751932995	-0.0143310533424606
4	A	26	50	20120615	13	1520	29.04	0.00695983284411702	-0.0137856618821314
4	A	26	50	20120615	13	1522	29.08	0.00682795742942573	-0.0139041022679801
4	A	26	50	20120615	13	1524	29.12	0.00750586070054927	-0.0131344165366586
4	A	26	50	20120615	13	1526	29.16	0.00780913879900019	-0.0124638671760594
4	A	26	50	20120615	13	1528	29.2	0.00791605334431559	-0.0118571695578013
4	A	26	50	20120615	13	1530	29.24	0.00879972468876442	-0.0109032117993025
4	A	26	50	20120615	13	1532	29.28	0.00912109057867808	-0.0101575818406769
4	A	26	50	20120615	13	1534	29.32	0.00933916938106383	-0.0100121936153972
4	A	26	50	20120615	13	1536	29.36	0.00938013207689796	-0.0090435351069175
4	A	26	50	20120615	13	1538	29.4	0.00925963401031596	-0.0088621268622041
4	A	26	50	20120615	13	1540	29.44	0.00930716572814732	-0.0076664517216245
4	A	26	50	20120615	13	1542	29.48	0.00947733804610768	-0.0068830198344767
4	A	26	50	20120615	13	1544	29.52	0.00960678101347168	-0.00611392807285136
4	A	26	50	20120615	13	1546	29.56	0.00936635763680045	-0.00516463014804061
4	A	26	50	20120615	13	1548	29.6	0.00922775056555226	-0.00548728297229603
4	A	26	50	20120615	13	1550	29.64	0.0095024332657720	-0.00489628312458032
4	A	26	50	20120615	13	1552	29.68	0.00916730000682862	-0.0046885280811999
4	A	26	50	20120615	13	1554	29.72	0.00918109566012957	-0.0041551645072187
4	A	26	50	20120615	13	1556	29.76	0.00893181930655788	-0.00376756392511129
4	A	26	50	20120615	13	1558	29.8	0.00882548458880305	-0.00281231923227076
4	A	26	50	20120615	13	1560	29.84	0.00872478551209427	-0.00264837652505266
4	A	26	50	20120615	13	1562	29.88	0.00873134746302368	-0.00235588887608266
4	A	26	50	20120615	13	1564	29.92	0.00826621262235917	-0.0022453115176407
4	A	26	50	20120615	13	1566	29.96	0.0080215961024755	-0.00190244958157897
4	A	26	50	20120615	13	1568	30	0.0080667660836577	-0.00101651549543034
4	A	26	50	20120615	13	1570	30.04	0.007644785969849	-0.00082308643543676
4	A	26	50	20120615	13	1572	30.08	0.0072251322373504	-0.000381413397772021
4	A	26	50	20120615	13	1574	30.12	0.00725777935743779	0.000664319749856949
4	A	26	50	20120615	13	1576	30.16	0.00709054153261936	0.00117533874955266
4	A	26	50	20120615	13	1578	30.2	0.00692168584748557	0.00160746443145782
4	A	26	50	20120615	13	1580	30.24	0.00694714664135576	0.0017327588033366
4	A	26	50	20120615	13	1582	30.28	0.00677521009197634	0.00246004287652431
4	A	26	50	20120615	13	1584	30.32	0.00669821535589328	0.00293890053849131
4	A	26	50	20120615	13	1586	30.36	0.00698195892240713	0.00272113003466216
4	A	26	50	20120615	13	1588	30.4	0.00698270350584772	0.00304758921472071
4	A	26	50	20120615	13	1590	30.44	0.00743897405590328	0.00344864462466054
4	A	26	50	20120615	13	1592	30.48	0.0075910656534687	0.00417094571636122
4	A	26	50	20120615	13	1594	30.52	0.00824767935362427	0.00391705902657619
4	A	26	50	20120615	13	1596	30.56	0.00835277946293915	0.00477066984754322
4	A	26	50	20120615	13	1598	30.6	0.00938942346000275	0.00487614472345213
4	A	26	50	20120615	13	1600	30.64	0.0096436028919952	0.00498254732345795
4	A	26	50	20120615	13	1602	30.68	0.0102484028477846	0.00515112419638792
4	A	26	50	20120615	13	1604	30.72	0.0106414677389650	0.00524354467903459
4	A	26	50	20120615	13	1606	30.76	0.0111988305170996	0.00524906718299566
4	A	26	50	20120615	13	1608	30.8	0.0117677276210490	0.00457530614339631
4	A	26	50	20120615	13	1610	30.84	0.0120984697468812	0.00471998019082708
4	A	26	50	20120615	13	1612	30.88	0.0128154406676653	0.00498662308694471
4	A	26	50	20120615	13	1614	30.92	0.0133273435508375	0.00478911402082369
4	A	26	50	20120615	13	1616	30.96	0.0134277173584269	0.00505355074378402
4	A	26	50	20120615	13	1618	31	0.0139955311747876	0.00459519705715109
4	A	26	50	20120615	13	1620	31.04	0.0135916317813738	0.00481196771199163
4	A	26	50	20120615	13	1622	31.08	0.0140728957277172	0.004776548733322
4	A	26	50	20120615	13	1624	31.12	0.0141459752135528	0.00491458304807743
4	A	26	50	20120615	13	1626	31.16	0.0141434649844796	0.00510145015714159
4	A	26	50	20120615	13	1628	31.2	0.0138810930133203	0.00512484832053106
4	A	26	50	20120615	13	1630	31.24	0.0135544379646834	0.00531057698767752
4	A	26	50	20120615	13	1632	31.28	0.0134993684885646	0.00546107759498526
4	A	26	50	20120615	13	1634	31.32	0.0134875739474544	0.00638122150720769
4	A	26	50	20120615	13	1636	31.36	0.0130887727939330	0.00583484716845266
4	A	26	50	20120615	13	1638	31.4	0.0126084068732017	0.00591142683285516
4	A	26	50	20120615	13	1640	31.44	0.0126476866548966	0.00609480083442027
4	A	26	50	20120615	13	1642	31.48	0.0126298817061463	0.0060836144051419
4	A	26	50	20120615	13	1644	31.52	0.012255960104721	0.00662258887143181
4	A	26	50	20120615	13	1646	31.56	0.0122625036708741	0.0069137655444295
4	A	26	50	20120615	13	1648	31.6	0.0119451400053420	0.00639102978536953
4	A	26	50	20120615	13	1650	31.64	0.0118122949351216	0.00669664932650498
4	A	26	50	20120615	13	1652	31.68	0.0116863368021073	0.00684855827838882
4	A	26	50	20120615	13	1654	31.72	0.0114822516429213	0.00668701266315894
4	A	26	50	20120615	13	1656	31.76	0.0112111709446449	0.00647221200781078
4	A	26	50	20120615	13	1658	31.8	0.0111470250458828	0.00639734071339162
4	A	26	50	20120615	13	1660	31.84	0.0111459247877313	0.00650098559695082
4	A	26	50	20120615	13	1662	31.88	0.011144813922978	0.00660459866070487
4	A	26	50	20120615	13	1664	31.92	0.0107123700430213	0.00661164710109973
4	A	26	50	20120615	13	1666	31.96	0.0108018459208991	0.00636969071692688
4	A	26	50	20120615	13	1668	32	0.0100474492524004	0.00622799924589916
4	A	26	50	20120615	13	1670	32.04	0.00986849537532445	0.00667392835927986
4	A	26	50	20120615	13	1672	32.08	0.00914443217352505	0.0061241386947717
4	A	26	50	20120615	13	1674	32.12	0.00887233041305666	0.00628202856794284
4	A	26	50	20120615	13	1676	32.16	0.00813126129316972	0.0061910027120007
4	A	26	50	20120615	13	1678	32.2	0.00790106975162225	0.00602203247556836
4	A	26	50	20120615	13	1680	32.24	0.00733488228085837	0.00648745723001316
4	A	26	50	20120615	13	1682	32.28	0.00605866484947452	0.0066602571567724
4	A	26	50	20120615	13	1684	32.32	0.00531580604232439	0.00654556372975716
4	A	26	50	20120615	13	1686	32.36	0.00451341237973227	0.00627041716748898
4	A	26	50	20120615	13	1688	32.4	0.00353081962502257	0.00655306471849199
4	A	26	50	20120615	13	1690	32.44	0.00307964802196615	0.00613713531740991
4	A	26	50	20120615	13	1692	32.48	0.00254902802229595	0.00580720636437608
4	A	26	50	20120615	13	1694	32.52	0.0015592623763979	0.00579480371143406
4	A	26	50	20120615	13	1696	32.56	6.11859497760808e-05	0.00584885495378796
4	A	26	50	20120615	13	1698	32.6	-0.00090087525243509	0.00576548706428607
4	A	26	50	20120615	13	1700	32.64	-0.00261353737394355	0.00568969228841069
4	A	26	50	20120615	13	1702	32.68	-0.00356714865011955	0.00581010550217894
4	A	26	50	20120615	13	1704	32.72	-0.00483480018995615	0.00559788154394142
4	A	26	50	20120615	13	1706	32.76	-0.00561379851758595	0.00558171001185569
4	A	26	50	20120615	13	1708	32.8	-0.00654239942691135	0.00586509012548401
4	A	26	50	20120615	13	1710	32.84	-0.00808867225173885	0.00526549185930906
4	A	26	50	20120615	13	1712	32.88	-0.00897870755721835	0.00506149155293675
4	A	26	50	20120615	13	1714	32.92	-0.00954990841506085	0.00497861863818168
4	A	26	50	20120615	13	1716	32.96	-0.0101876480210130	0.00472667649204491
4	A	26	50	20120615	13	1718	33	-0.0103306250121689	0.00494686954370641
4	A	26	50	20120615	13	1720	33.04	-0.0117760926942705	0.00458610366394503
4	A	26	50	20120615	13	1722	33.08	-0.0121194637472146	0.00445783449383779
4	A	26	50	20120615	13	1724	33.12	-0.0123467278666880	0.00479653864202615
4	A	26	50	20120615	13	1726	33.16	-0.0130250554018803	0.00471500923015534
4	A	26	50	20120615	13	1728	33.2	-0.0132898668914347	0.00465681434206368
4	A	26	50	20120615	13	1730	33.24	-0.0136116004768744	0.00477673965215292
4	A	26	50	20120615	13	1732	33.28	-0.0139971150939773	0.00499664986110194
4	A	26	50	20120615	13	1734	33.32	-0.0137985595098202	0.00445783449383779
4	A	26	50	20120615	13	1736	33.36	-0.0143740737190280	0.0042645822105395
4	A	26	50	20120615	13	1738	33.4	-0.0144831095846870	0.00380241721835598
4	A	26	50	20120615	13	1740	33.44	-0.0149510021417980	0.00323510544781001
4	A	26	50	20120615	13	1742	33.48	-0.0153460627004469	0.00330334125219451
4	A	26	50	20120615	13	1744	33.52	-0.0158321279018347	0.00225159062585764
4	A	26	50	20120615	13	1746	33.56	-0.0159895298713267	0.00209871413976511
4	A	26	50	20120615	13	1748	33.6	-0.0161472146835313	0.00203224610233358
4	A	26	50	20120615	13	1750	33.64	-0.0161458004699690	0.00152624048971648
4	A	26	50	20120615	13	1752	33.68	-0.0161882268768402	0.00094627150778728
4	A	26	50	20120615	13	1754	33.72	-0.0169824492134688	-0.000344339789234410
4	A	26	50	20120615	13	1756	33.76	-0.0170292596823834	-0.000234313974081780
4	A	26	50	20120615	13	1758	33.8	-0.0177304974772861	-0.00097147279346876
4	A	26	50	20120615	13	1760	33.84	-0.0188095424253768	-0.00204344667374756
4	A	26	50	20120615	13	1762	33.88	-0.0191956934385827	-0.0025503715251802
4	A	26	50	20120615	13	1764	33.92	-0.0199926734916582	-0.00386962064683994
4	A	26	50	20120615	13	1766	33.96	-0.0202252409119903	-0.00440171849968282
4	A	26	50	20120615	13	1768	34	-0.0208937396629242	-0.0046548627273476
4	A	26	50	20120615	13	1770	34.04	-0.0217323683054113	-0.00501774992745254
4	A	26	50	20120615	13	1772	34.08	-0.0223174284561652	-0.00663730729908221
4	A	26	50	20120615	13	1774	34.12	-0.0227389348084304	-0.0068148618118382
4	A	26	50	20120615	13	1776	34.16	-0.0233663506553773	-0.0080532179177302
4	A	26	50	20120615	13	1778	34.2	-0.0237756947710062	-0.0081992354680452
4	A	26	50	20120615	13	1780	34.24	-0.0241953626456403	-0.0091314143376834
4	A	26	50	20120615	13	1782	34.28	-0.0248857109961129	-0.0097868316131652
4	A	26	50	20120615	13	1784	34.32	-0.0253458253786308	-0.0106898776834185
4	A	26	50	20120615	13	1786	34.36	-0.0259783323944023	-0.0105686088704451
4	A	26	50	20120615	13	1788	34.4	-0.0267047431907152	-0.011437430972489
4	A	26	50	20120615	13	1790	34.44	-0.0278878742569966	-0.0121023941895168
4	A	26	50	20120615	13	1792	34.48	-0.0283095927412962	-0.0126284816347196
4	A	26	50	20120615	13	1794	34.52	-0.0290011431732967	-0.0128589984453864
4	A	26	50	20120615	13	1796	34.56	-0.0302126999321817	-0.0135303256234449
4	A	26	50	20120615	13	1798	34.6	-0.0312287416660687	-0.0142055418887999
4	A	26	50	20120615	13	1800	34.64	-0.0322431570543588	-0.0151635301559515
4	A	26	50	20120615	13	1802	34.68	-0.0328573500044975	-0.0152927892755524
4	A	26	50	20120615	13	1804	34.72	-0.0333799019157943	-0.0152939206464023
4	A	26	50	20120615	13	1806	34.76	-0.0345619016112258	-0.0161565909194499
4	A	26	50	20120615	13	1808	34.8	-0.0359498108013388	-0.0163824408253609
4	A	26	50	20120615	13	1810	34.84	-0.0365223551620655	-0.0168705566364139
4	A	26	50	20120615	13	1812	34.88	-0.0370582713915267	-0.0171374894463118
4	A	26	50	20120615	13	1814	34.92	-0.0384634339871007	-0.0177463083849135
4	A	26	50	20120615	13	1816	34.96	-0.0390624948521218	-0.018228130945614
4	A	26	50	20120615	13	1818	35	-0.0403681675235829	-0.0183699058552419
4	A	26	50	20120615	13	1820	35.04	-0.0414988312667001	-0.0187185094983668
4	A	26	50	20120615	13	1822	35.08	-0.0428245150600687	-0.0187308131563595
4	A	26	50	20120615	13	1824	35.12	-0.04421737399765	-0.0198378595329852
4	A	26	50	20120615	13	1826	35.16	-0.0444362235464272	-0.0193907559152409
4	A	26	50	20120615	13	1828	35.2	-0.0454951159512541	-0.0195973018060255
4	A	26	50	20120615	13	1830	35.24	-0.0465376034787574	-0.0194804170550953
4	A	26	50	20120615	13	1832	35.28	-0.0472997231675202	-0.020139299153805
4	A	26	50	20120615	13	1834	35.32	-0.0478565697577047	-0.0201286218414091
4	A	26	50	20120615	13	1836	35.36	-0.0481640904968427	-0.02055705784013
4	A	26	50	20120615	13	1838	35.4	-0.0483910010629254	-0.0211749984562089
4	A	26	50	20120615	13	1840	35.44	-0.0487433523719907	-0.0214111014104471
4	A	26	50	20120615	13	1842	35.48	-0.0489457970434443	-0.0219805345013366
4	A	26	50	20120615	13	1844	35.52	-0.0497045933303357	-0.0230926013361087
4	A	26	50	20120615	13	1846	35.56	-0.0497055125691512	-0.0238760049389853
4	A	26	50	20120615	13	1848	35.6	-0.049915806125876	-0.0237946876591488
4	A	26	50	20120615	13	1850	35.64	-0.050149929181127	-0.0247759397394014
4	A	26	50	20120615	13	1852	35.68	-0.0502212762553487	-0.0253661617696578
4	A	26	50	20120615	13	1854	35.72	-0.0506430654503265	-0.0260368525516133
4	A	26	50	20120615	13	1856	35.76	-0.0509058263302154	-0.0269068767351852
4	A	26	50	20120615	13	1858	35.8	-0.0515924270147475	-0.0278215900673281
4	A	26	50	20120615	13	1860	35.84	-0.0520210044348246	-0.0284098321985972
4	A	26	50	20120615	13	1862	35.88	-0.052361405639288	-0.0296209646934135
4	A	26	50	20120615	13	1864	35.92	-0.0524804824212397	-0.030442481351796
4	A	26	50	20120615	13	1866	35.96	-0.0532013070739813	-0.0309452342732197
4	A	26	50	20120615	13	1868	36	-0.0536089541333354	-0.0314685640019758
4	A	26	50	20120615	13	1870	36.04	-0.0537826195587948	-0.0331630746924113
4	A	26	50	20120615	13	1872	36.08	-0.0534299854070169	-0.0339631660153239
4	A	26	50	20120615	13	1874	36.12	-0.0537790840248888	-0.0350152701950513
4	A	26	50	20120615	13	1876	36.16	-0.053836996070268	-0.0358710815323214
4	A	26	50	20120615	13	1878	36.2	-0.0539106765968677	-0.0369737438469037
4	A	26	50	20120615	13	1880	36.24	-0.0539802559041364	-0.0379532281602033
4	A	26	50	20120615	13	1882	36.28	-0.0542922314159958	-0.0396453346875827
4	A	26	50	20120615	13	1884	36.32	-0.054791731646226	-0.0406696495708095
4	A	26	50	20120615	13	1886	36.36	-0.0544795440023322	-0.0413100761825302
4	A	26	50	20120615	13	1888	36.4	-0.0551446486407162	-0.0426882272990628
4	A	26	50	20120615	13	1890	36.44	-0.0549718317433942	-0.0437450690942242
4	A	26	50	20120615	13	1892	36.48	-0.0549378906178974	-0.0447341700597479
4	A	26	50	20120615	13	1894	36.52	-0.0546818472524297	-0.0454325794275259
4	A	26	50	20120615	13	1896	36.56	-0.054767789010615	-0.046854047905474
4	A	26	50	20120615	13	1898	36.6	-0.0548765066782226	-0.0481690190311075
4	A	26	50	20120615	13	1900	36.64	-0.0548390583030909	-0.0497247670868029
4	A	26	50	20120615	13	1902	36.68	-0.054819584582337	-0.0504338113405699
4	A	26	50	20120615	13	1904	36.72	-0.0552078357026831	-0.0522282574323905
4	A	26	50	20120615	13	1906	36.76	-0.0551127369116814	-0.0531626919726607
4	A	26	50	20120615	13	1908	36.8	-0.0550265193818513	-0.0545429149120621
4	A	26	50	20120615	13	1910	36.84	-0.054846680914192	-0.0549658566910932
4	A	26	50	20120615	13	1912	36.88	-0.055261356614951	-0.0563513334338789
4	A	26	50	20120615	13	1914	36.92	-0.0554394202445894	-0.0572564159716621
4	A	26	50	20120615	13	1916	36.96	-0.055167451420196	-0.0588168747727337
4	A	26	50	20120615	13	1918	37	-0.0558262819001106	-0.0600082598964718
4	A	26	50	20120615	13	1920	37.04	-0.0556313558950613	-0.0608934635413155
4	A	26	50	20120615	13	1922	37.08	-0.0559908638318589	-0.0620719128535986
4	A	26	50	20120615	13	1924	37.12	-0.0559128918742043	-0.0627728458854786
4	A	26	50	20120615	13	1926	37.16	-0.0566220421939884	-0.0643138507647863
4	A	26	50	20120615	13	1928	37.2	-0.0563940073281236	-0.0646509214963101
4	A	26	50	20120615	13	1930	37.24	-0.0572072437660984	-0.0660652128404291
4	A	26	50	20120615	13	1932	37.28	-0.0573844447254638	-0.0664634553795934
4	A	26	50	20120615	13	1934	37.32	-0.057913035328672	-0.067167776160062
4	A	26	50	20120615	13	1936	37.36	-0.0580980851733085	-0.0675185718342087
4	A	26	50	20120615	13	1938	37.4	-0.0579921393642833	-0.0670380432789178
4	A	26	50	20120615	13	1940	37.44	-0.0582874978667849	-0.0672611354683821
4	A	26	50	20120615	13	1942	37.48	-0.0586969621905666	-0.0676876127813191
4	A	26	50	20120615	13	1944	37.52	-0.0586747590376373	-0.0684583591728125
4	A	26	50	20120615	13	1946	37.56	-0.0588503972910163	-0.0681277231129975
4	A	26	50	20120615	13	1948	37.6	-0.059098315999568	-0.0687817898145272
4	A	26	50	20120615	13	1950	37.64	-0.0591303267235524	-0.069604388346285
4	A	26	50	20120615	13	1952	37.68	-0.0594725946899178	-0.0704048049383169
4	A	26	50	20120615	13	1954	37.72	-0.0601510919307377	-0.0716350717426321
4	A	26	50	20120615	13	1956	37.76	-0.06060608686016	-0.0713950372746905
4	A	26	50	20120615	13	1958	37.8	-0.0607855222769539	-0.0718222994761547
4	A	26	50	20120615	13	1960	37.84	-0.0606975864776454	-0.0721421662996922
4	A	26	50	20120615	13	1962	37.88	-0.0608333014821587	-0.0727828545409219
4	A	26	50	20120615	13	1964	37.92	-0.0610857598162457	-0.0726251485155139
4	A	26	50	20120615	13	1966	37.96	-0.0613229022174522	-0.0743268929083209
4	A	26	50	20120615	13	1968	38	-0.0613026082528322	-0.0742637482727609
4	A	26	50	20120615	13	1970	38.04	-0.0608070324652376	-0.0745783047243717
4	A	26	50	20120615	13	1972	38.08	-0.0607077546731589	-0.0748897145508063
4	A	26	50	20120615	13	1974	38.12	-0.060733196375146	-0.0751640861240423
4	A	26	50	20120615	13	1976	38.16	-0.0605849514384703	-0.0757733646820517
4	A	26	50	20120615	13	1978	38.2	-0.0608670304756212	-0.075939591344173
4	A	26	50	20120615	13	1980	38.24	-0.06049776517235	-0.0774897249720258
4	A	26	50	20120615	13	1982	38.28	-0.0605269616113452	-0.0786329115762379
4	A	26	50	20120615	13	1984	38.32	-0.0603491596112158	-0.079404683272564
4	A	26	50	20120615	13	1986	38.36	-0.0604627987420202	-0.0805567652800834
4	A	26	50	20120615	13	1988	38.4	-0.0599734808494393	-0.0815735848314297
4	A	26	50	20120615	13	1990	38.44	-0.0600074926856143	-0.0825026524312306
4	A	26	50	20120615	13	1992	38.48	-0.0598672027002269	-0.0842664595862224
4	A	26	50	20120615	13	1994	38.52	-0.0593942189742912	-0.0848059113495896
4	A	26	50	20120615	13	1996	38.56	-0.0591404383505233	-0.0866167411055302
4	A	26	50	20120615	13	1998	38.6	-0.0592596565538313	-0.0869585565235558
4	A	26	50	20120615	13	2000	38.64	-0.0589116893068095	-0.087508756309997
4	A	26	50	20120615	13	2002	38.68	-0.0592233112652784	-0.0882450666012466
4	A	26	50	20120615	13	2004	38.72	-0.0590983654970428	-0.0881621229758134
4	A	26	50	20120615	13	2006	38.76	-0.0588578784807612	-0.0884690780295265
4	A	26	50	20120615	13	2008	38.8	-0.0589971078059768	-0.0888842204207611
4	A	26	50	20120615	13	2010	38.84	-0.0590464638593036	-0.088788195319876
4	A	26	50	20120615	13	2012	38.88	-0.0590510600533814	-0.0890918976823956
4	A	26	50	20120615	13	2014	38.92	-0.0587573278964765	-0.0900559670678654
4	A	26	50	20120615	13	2016	38.96	-0.0586871121931047	-0.0899126365233188
4	A	26	50	20120615	13	2018	39	-0.058312487020432	-0.0908798171786258
4	A	26	50	20120615	13	2020	39.04	-0.0581731869845383	-0.0907461739969815
4	A	26	50	20120615	13	2022	39.08	-0.0578030872952653	-0.091527809832905
4	A	26	50	20120615	13	2024	39.12	-0.0575184061051596	-0.0909017374888426
4	A	26	50	20120615	13	2026	39.16	-0.0570030666830307	-0.0919417501426118
4	A	26	50	20120615	13	2028	39.2	-0.0572635648212199	-0.0928465639798181
4	A	26	50	20120615	13	2030	39.24	-0.0565617613408923	-0.0933136080087918
4	A	26	50	20120615	13	2032	39.28	-0.0559646803748583	-0.0940323113411898
4	A	26	50	20120615	13	2034	39.32	-0.0549615786950671	-0.0945305387792138
4	A	26	50	20120615	13	2036	39.36	-0.0549867516964773	-0.094836291751399
4	A	26	50	20120615	13	2038	39.4	-0.0544933325845654	-0.0958176145423296
4	A	26	50	20120615	13	2040	39.44	-0.053887059230376	-0.0959487121395616
4	A	26	50	20120615	13	2042	39.48	-0.0537022215177738	-0.0965606423480004
4	A	26	50	20120615	13	2044	39.52	-0.0532708863812500	-0.0971079429966392
4	A	26	50	20120615	13	2046	39.56	-0.052872148867339	-0.0969763504246602
4	A	26	50	20120615	13	2048	39.6	-0.0519000891752417	-0.0973021145187522
4	A	26	50	20120615	13	2050	39.64	-0.0518005285404508	-0.0977990691645702
4	A	26	50	20120615	13	2052	39.68	-0.0512269942302303	-0.0982255252643042
4	A	26	50	20120615	13	2054	39.72	-0.0509827595480084	-0.0985885538857652
4	A	26	50	20120615	13	2056	39.76	-0.0505370701438266	-0.0983200654409492
4	A	26	50	20120615	13	2058	39.8	-0.0499024418077117	-0.0989207526515672
4	A	26	50	20120615	13	2060	39.84	-0.0494369534136565	-0.0988643962411062
4	A	26	50	20120615	13	2062	39.88	-0.0494192050334488	-0.0988920441162502
4	A	26	50	20120615	13	2064	39.92	-0.0490167905642755	-0.0995886150063972
4	A	26	50	20120615	13	2066	39.96	-0.0482764497643732	-0.100341683728361
4	A	26	50	20120615	13	2068	40	-0.0483113101286858	-0.100029637505823
4	A	26	50	20120615	13	2070	40.04	-0.047836558635797	-0.100453477310467
4	A	26	50	20120615	13	2072	40.08	-0.0481981023330177	-0.100989959225353
4	A	26	50	20120615	13	2074	40.12	-0.0482272351324027	-0.100741623323800
4	A	26	50	20120615	13	2076	40.16	-0.0479069157605252	-0.101056285841428
4	A	26	50	20120615	13	2078	40.2	-0.0476483268106453	-0.101491651486605
4	A	26	50	20120615	13	2080	40.24	-0.0479114412439248	-0.102140704801056
4	A	26	50	20120615	13	2082	40.28	-0.0475641103930059	-0.102752493588138
4	A	26	50	20120615	13	2084	40.32	-0.0475609991231686	-0.102615597715301
4	A	26	50	20120615	13	2086	40.36	-0.0477802729360147	-0.102185606081661
4	A	26	50	20120615	13	2088	40.4	-0.047633336146884	-0.102843073966808
4	A	26	50	20120615	13	2090	40.44	-0.0476488217853921	-0.102417466395212
4	A	26	50	20120615	13	2092	40.48	-0.0475383717061706	-0.102520845406622
4	A	26	50	20120615	13	2094	40.52	-0.0478362050824064	-0.102179171409952
4	A	26	50	20120615	13	2096	40.56	-0.0473987888275644	-0.102370514504941
4	A	26	50	20120615	13	2098	40.6	-0.0473429981025289	-0.101843649242279
4	A	26	50	20120615	13	2100	40.64	-0.0472299317282172	-0.101562150032689
4	A	26	50	20120615	13	2102	40.68	-0.0466782470175354	-0.101744725003591
4	A	26	50	20120615	13	2104	40.72	-0.0466308708631959	-0.101721390479812
4	A	26	50	20120615	13	2106	40.76	-0.0464985711844359	-0.101145169163823
4	A	26	50	20120615	13	2108	40.8	-0.0463584933310829	-0.101862246150624
4	A	26	50	20120615	13	2110	40.84	-0.0454603970082978	-0.101846760512116
4	A	26	50	20120615	13	2112	40.88	-0.0454007171959657	-0.101982807856817
4	A	26	50	20120615	13	2114	40.92	-0.0452757714277300	-0.102154422672611
4	A	26	50	20120615	13	2116	40.96	-0.0448906103640176	-0.102181787705043
4	A	26	50	20120615	13	2118	41	-0.0445714223629901	-0.103027063151273
4	A	26	50	20120615	13	2120	41.04	-0.0445631492136501	-0.102810476344196
4	A	26	50	20120615	13	2122	41.08	-0.0442986205668082	-0.102919441499176
4	A	26	50	20120615	13	2124	41.12	-0.0442523757833187	-0.102986899486102
4	A	26	50	20120615	13	2126	41.16	-0.0445787055628362	-0.103858408593914
4	A	26	50	20120615	13	2128	41.2	-0.0441698564219543	-0.104281399870420
4	A	26	50	20120615	13	2130	41.24	-0.0439657146942257	-0.104378061367408
4	A	26	50	20120615	13	2132	41.28	-0.0441766446470536	-0.104403305079496
4	A	26	50	20120615	13	2134	41.32	-0.0439768869813685	-0.105433206106295
4	A	26	50	20120615	13	2136	41.36	-0.0435010041176298	-0.105859591495350
4	A	26	50	20120615	13	2138	41.4	-0.0435545321009656	-0.106804498287050
4	A	26	50	20120615	13	2140	41.44	-0.0432926197492142	-0.107739576294491
4	A	26	50	20120615	13	2142	41.48	-0.0431769370798120	-0.108056077289750
4	A	26	50	20120615	13	2144	41.52	-0.0432029586093598	-0.109127485484604
4	A	26	50	20120615	13	2146	41.56	-0.043203665716141	-0.109129606804947
4	A	26	50	20120615	13	2148	41.6	-0.0431945440386637	-0.110927708638827
4	A	26	50	20120615	13	2150	41.64	-0.0427522487470315	-0.111328991737150
4	A	26	50	20120615	13	2152	41.68	-0.0434935087857493	-0.112740164740364
4	A	26	50	20120615	13	2154	41.72	-0.043050506387336	-0.113538134742933
4	A	26	50	20120615	13	2156	41.76	-0.0429761894646332	-0.114697153467976
4	A	26	50	20120615	13	2158	41.8	-0.0431830889088085	-0.115406664412218
4	A	26	50	20120615	13	2160	41.84	-0.043047607249533	-0.116971915983053
4	A	26	50	20120615	13	2162	41.88	-0.0432195049080396	-0.117651374889095
4	A	26	50	20120615	13	2164	41.92	-0.0438327786193626	-0.118252910627851
4	A	26	50	20120615	13	2166	41.96	-0.0438868015774452	-0.120115147046783
4	A	26	50	20120615	13	2168	42	-0.0438951454374633	-0.120348633705931
4	A	26	50	20120615	13	2170	42.04	-0.0437053579773928	-0.121314824411745
4	A	26	50	20120615	13	2172	42.08	-0.0439918776451295	-0.121210738293554
4	A	26	50	20120615	13	2174	42.12	-0.044048163344912	-0.122478156488153
4	A	26	50	20120615	13	2176	42.16	-0.0439459157043525	-0.122160382700687
4	A	26	50	20120615	13	2178	42.2	-0.0443292382904337	-0.122188596261257
4	A	26	50	20120615	13	2180	42.24	-0.0444961862014718	-0.123372222302285
4	A	26	50	20120615	13	2182	42.28	-0.0450143540507253	-0.123506006905285
4	A	26	50	20120615	13	2184	42.32	-0.0449670486070640	-0.124039801814403
4	A	26	50	20120615	13	2186	42.36	-0.0455640588624198	-0.124400214140774
4	A	26	50	20120615	13	2188	42.4	-0.0457165817951217	-0.124505078076424
4	A	26	50	20120615	13	2190	42.44	-0.0464689434103042	-0.126001316025415
4	A	26	50	20120615	13	2192	42.48	-0.0467573015556721	-0.126591184502280
4	A	26	50	20120615	13	2194	42.52	-0.0470310933013475	-0.126890149249366
4	A	26	50	20120615	13	2196	42.56	-0.0474042335497797	-0.127531000125155
4	A	26	50	20120615	13	2198	42.6	-0.0478815306270805	-0.128013954056706
4	A	26	50	20120615	13	2200	42.64	-0.0477942736502821	-0.128225661826993
4	A	26	50	20120615	13	2202	42.68	-0.0483275028739748	-0.128788448114139
4	A	26	50	20120615	13	2204	42.72	-0.0484385893492992	-0.128797569791617
4	A	26	50	20120615	13	2206	42.76	-0.0484351245260714	-0.128925485408333
4	A	26	50	20120615	13	2208	42.8	-0.0484745810844616	-0.129082604535113
4	A	26	50	20120615	13	2210	42.84	-0.0489000472347016	-0.129447683766240
4	A	26	50	20120615	13	2212	42.88	-0.0491372108491117	-0.129715394393597
4	A	26	50	20120615	13	2214	42.92	-0.0489584542548277	-0.130008702286433
4	A	26	50	20120615	13	2216	42.96	-0.0487927791359957	-0.129297564996594
4	A	26	50	20120615	13	2218	43	-0.0492880367255387	-0.129355264909939
4	A	26	50	20120615	13	2220	43.04	-0.0493540097882234	-0.129491524386673
4	A	26	50	20120615	13	2222	43.08	-0.0494929562707266	-0.129597236850461
4	A	26	50	20120615	13	2224	43.12	-0.0491607575049252	-0.129451431432180
4	A	26	50	20120615	13	2226	43.16	-0.0495705965953008	-0.129819409801109
4	A	26	50	20120615	13	2228	43.2	-0.0497672429911488	-0.129919748253360
4	A	26	50	20120615	13	2230	43.24	-0.049964667204456	-0.130020723101713
4	A	26	50	20120615	13	2232	43.28	-0.0496855721579218	-0.130151325724198
4	A	26	50	20120615	13	2234	43.32	-0.0499991033046999	-0.129653946814312
4	A	26	50	20120615	13	2236	43.36	-0.0500398326552963	-0.130103949569859
4	A	26	50	20120615	13	2238	43.4	-0.0498145484348101	-0.130201954569731
4	A	26	50	20120615	13	2240	43.44	-0.0496688137272076	-0.130316576578962
4	A	26	50	20120615	13	2242	43.48	-0.0497013406391422	-0.129869685093252
4	A	26	50	20120615	13	2244	43.52	-0.0497311098346302	-0.129364740140807
4	A	26	50	20120615	13	2246	43.56	-0.0492668235221031	-0.129622551273227
4	A	26	50	20120615	13	2248	43.6	-0.0494254982838014	-0.129688736467946
4	A	26	50	20120615	13	2250	43.64	-0.0495428072988001	-0.130098929111712
4	A	26	50	20120615	13	2252	43.68	-0.0498067702602172	-0.130590156192603
4	A	26	50	20120615	13	2254	43.72	-0.049559919282905	-0.130501838555633
4	A	26	50	20120615	13	2256	43.76	-0.0491413827791206	-0.130725213587809
4	A	26	50	20120615	13	2258	43.8	-0.0493718995897875	-0.130918960845855
4	A	26	50	20120615	13	2260	43.84	-0.0492091943194364	-0.130641845698308
4	A	26	50	20120615	13	2262	43.88	-0.0487158459182025	-0.130568094461030
4	A	26	50	20120615	13	2264	43.92	-0.0484650351429157	-0.131012652494362
4	A	26	50	20120615	13	2266	43.96	-0.0485211087106638	-0.130727476329509
4	A	26	50	20120615	13	2268	44	-0.048291228296100	-0.130670271390911
4	A	26	50	20120615	13	2270	44.04	-0.0482251845227371	-0.131118152826115
4	A	26	50	20120615	13	2272	44.08	-0.0483543022209818	-0.131209652443600
4	A	26	50	20120615	13	2274	44.12	-0.0477463318105177	-0.130949295726767
4	A	26	50	20120615	13	2276	44.16	-0.0478976526616915	-0.131621047168895
4	A	26	50	20120615	13	2278	44.2	-0.046946735462352	-0.132471555205306
4	A	26	50	20120615	13	2280	44.24	-0.0468031927857711	-0.132595298892014
4	A	26	50	20120615	13	2282	44.28	-0.0458825397566661	-0.133588076812799
4	A	26	50	20120615	13	2284	44.32	-0.0458401133497949	-0.133735155023286
4	A	26	50	20120615	13	2286	44.36	-0.0458752565568200	-0.133462423937783
4	A	26	50	20120615	13	2288	44.4	-0.0450675284806706	-0.132796541481939
4	A	26	50	20120615	13	2290	44.44	-0.0452177886716727	-0.132970136196720
4	A	26	50	20120615	13	2292	44.48	-0.0446443250721304	-0.133297526636410
4	A	26	50	20120615	13	2294	44.52	-0.0441776345965472	-0.133000541788312
4	A	26	50	20120615	13	2296	44.56	-0.044341966212495	-0.133544731167113
4	A	26	50	20120615	13	2298	44.6	-0.0438690531972375	-0.133782884731016
4	A	26	50	20120615	13	2300	44.64	-0.0436331623750336	-0.133759974471306
4	A	26	50	20120615	13	2302	44.68	-0.0430012917553654	-0.133578672292610
4	A	26	50	20120615	13	2304	44.72	-0.0429038524409179	-0.134790511894207
4	A	26	50	20120615	13	2306	44.76	-0.0423638349921256	-0.135153752647703
4	A	26	50	20120615	13	2308	44.8	-0.0415284590408319	-0.135151914170072
4	A	26	50	20120615	13	2310	44.84	-0.0411810574792350	-0.135174046612323
4	A	26	50	20120615	13	2312	44.88	-0.0412645667900930	-0.135168319047395
4	A	26	50	20120615	13	2314	44.92	-0.0409558439694269	-0.135628362719235
4	A	26	50	20120615	13	2316	44.96	-0.0402944162863051	-0.136596674745392
4	A	26	50	20120615	13	2318	45	-0.0405233067513752	-0.136332428941263
4	A	26	50	20120615	13	2320	45.04	-0.0404368275920361	-0.136291628879988
4	A	26	50	20120615	13	2322	45.08	-0.0400310897209912	-0.135967632552848
4	A	26	50	20120615	13	2324	45.12	-0.0394577675428052	-0.136437717140981
4	A	26	50	20120615	13	2326	45.16	-0.0394120177340623	-0.135759389605789
4	A	26	50	20120615	13	2328	45.2	-0.0394249577881581	-0.136159399911906
4	A	26	50	20120615	13	2330	45.24	-0.0390860415079354	-0.136305983147646
4	A	26	50	20120615	13	2332	45.28	-0.0387594288857054	-0.136498245481451
4	A	26	50	20120615	13	2334	45.32	-0.0382709595212617	-0.137050354456201
4	A	26	50	20120615	13	2336	45.36	-0.0383652875658719	-0.137555652962037
4	A	26	50	20120615	13	2338	45.4	-0.0378094309251813	-0.137647647554269
4	A	26	50	20120615	13	2340	45.44	-0.0374639385518934	-0.138638021311999
4	A	26	50	20120615	13	2342	45.48	-0.0371555692846181	-0.139422980549795
4	A	26	50	20120615	13	2344	45.52	-0.0369296486680289	-0.139466467616838
4	A	26	50	20120615	13	2346	45.56	-0.0362431186941749	-0.139286084676957
4	A	26	50	20120615	13	2348	45.6	-0.0362070562483344	-0.140297954480835
4	A	26	50	20120615	13	2350	45.64	-0.0355657811084764	-0.140377786836431
4	A	26	50	20120615	13	2352	45.68	-0.0350570177794125	-0.141102924840538
4	A	26	50	20120615	13	2354	45.72	-0.0353496185654675	-0.140797596132421
4	A	26	50	20120615	13	2356	45.76	-0.0347964489305454	-0.141018425580186
4	A	26	50	20120615	13	2358	45.8	-0.0344164497463357	-0.141842487822981
4	A	26	50	20120615	13	2360	45.84	-0.0345307889128535	-0.141870984226262
4	A	26	50	20120615	13	2362	45.88	-0.0342963123042122	-0.141355927646846
4	A	26	50	20120615	13	2364	45.92	-0.0337894581634575	-0.142113097588141
4	A	26	50	20120615	13	2366	45.96	-0.0336563806672383	-0.142275873569170
4	A	26	50	20120615	13	2368	46	-0.0330363894414940	-0.142676661692746
4	A	26	50	20120615	13	2370	46.04	-0.0324699261990854	-0.142326714546737
4	A	26	50	20120615	13	2372	46.08	-0.0323720626205691	-0.142722977186914
4	A	26	50	20120615	13	2374	46.12	-0.0316890681806210	-0.143353645725054
4	A	26	50	20120615	13	2376	46.16	-0.0315438991584435	-0.143363050245244
4	A	26	50	20120615	13	2378	46.2	-0.0307962751586950	-0.144271894591103
4	A	26	50	20120615	13	2380	46.24	-0.0304902393437974	-0.144715109121551
4	A	26	50	20120615	13	2382	46.28	-0.0304027702349647	-0.144758737609950
4	A	26	50	20120615	13	2384	46.32	-0.0302442368946226	-0.144560889132574
4	A	26	50	20120615	13	2386	46.36	-0.0301019670102478	-0.145441378496508
4	A	26	50	20120615	13	2388	46.4	-0.0295879003803253	-0.146013427882488
4	A	26	50	20120615	13	2390	46.44	-0.0295247557447653	-0.146755395027987
4	A	26	50	20120615	13	2392	46.48	-0.0291979309905008	-0.147003023822758
4	A	26	50	20120615	13	2394	46.52	-0.0290616008030881	-0.147676755163873
4	A	26	50	20120615	13	2396	46.56	-0.0289496657996263	-0.148092746083245
4	A	26	50	20120615	13	2398	46.6	-0.0288936629425563	-0.149328203051334
4	A	26	50	20120615	13	2400	46.64	-0.0291936883498138	-0.149796095608445
4	A	26	50	20120615	13	2402	46.68	-0.0292003351535569	-0.150093504720612
4	A	26	50	20120615	13	2404	46.72	-0.0290460444539020	-0.150732870672161
4	A	26	50	20120615	13	2406	46.76	-0.0289279576214438	-0.150904697619989
4	A	26	50	20120615	13	2408	46.8	-0.0292266395258171	-0.152083868888296
4	A	26	50	20120615	13	2410	46.84	-0.0289478980326734	-0.152371095662814
4	A	26	50	20120615	13	2412	46.88	-0.0292891477652740	-0.152676141528218
4	A	26	50	20120615	13	2414	46.92	-0.0292420544536468	-0.153151741549244
4	A	26	50	20120615	13	2416	46.96	-0.0292491962321369	-0.154751146377610
4	A	26	50	20120615	13	2418	47	-0.0296337916104242	-0.155316902513237
4	A	26	50	20120615	13	2420	47.04	-0.0293806473827594	-0.156183815426972
4	A	26	50	20120615	13	2422	47.08	-0.0291854152004738	-0.158353289742330
4	A	26	50	20120615	13	2424	47.12	-0.0291538782380330	-0.158304216531716
4	A	26	50	20120615	13	2426	47.16	-0.0297619900698534	-0.158966068478906
4	A	26	50	20120615	13	2428	47.2	-0.0299908098242453	-0.159161512793226
4	A	26	50	20120615	13	2430	47.24	-0.0304224985141598	-0.160241618401489
4	A	26	50	20120615	13	2432	47.28	-0.0306827845203145	-0.160573887877968
4	A	26	50	20120615	13	2434	47.32	-0.0307161599603865	-0.161485207097562
4	A	26	50	20120615	13	2436	47.36	-0.0311054222434296	-0.161821436372016
4	A	26	50	20120615	13	2438	47.4	-0.0315702742413818	-0.162746756305877
4	A	26	50	20120615	13	2440	47.44	-0.0317630315499332	-0.164335908085915
4	A	26	50	20120615	13	2442	47.48	-0.0316861690428182	-0.164743696566626
4	A	26	50	20120615	13	2444	47.52	-0.0322058925269904	-0.166164274090029
4	A	26	50	20120615	13	2446	47.56	-0.0324441168015721	-0.167539667490115
4	A	26	50	20120615	13	2448	47.6	-0.0327964681106374	-0.168875887174523
4	A	26	50	20120615	13	2450	47.64	-0.0326771791966512	-0.169477422913279
4	A	26	50	20120615	13	2452	47.68	-0.0334789675758386	-0.170873322410019
4	A	26	50	20120615	13	2454	47.72	-0.0337222830192448	-0.172447271394262
4	A	26	50	20120615	13	2456	47.76	-0.0343839935450792	-0.174041231500413
4	A	26	50	20120615	13	2458	47.8	-0.0345923072028168	-0.174409916976124
4	A	26	50	20120615	13	2460	47.84	-0.0354319257947977	-0.176094669592979
4	A	26	50	20120615	13	2462	47.88	-0.0355259002860173	-0.17610251847825
4	A	26	50	20120615	13	2464	47.92	-0.0362298250866886	-0.176324903560933
4	A	26	50	20120615	13	2466	47.96	-0.0368216734625418	-0.178019838515437
4	A	26	50	20120615	13	2468	48	-0.0372105114815162	-0.178550239312005
4	A	26	50	20120615	13	2470	48.04	-0.0374204514848504	-0.179113874127289
4	A	26	50	20120615	13	2472	48.08	-0.0378171383890961	-0.180927603021033
4	A	26	50	20120615	13	2474	48.12	-0.0381021731325925	-0.180363968205749
4	A	26	50	20120615	13	2476	48.16	-0.0386399278396849	-0.182158251663010
4	A	26	50	20120615	13	2478	48.2	-0.0387305789290329	-0.182282561035142
4	A	26	50	20120615	13	2480	48.24	-0.0393314782716852	-0.181841467825038
4	A	26	50	20120615	13	2482	48.28	-0.0395296095917737	-0.182258519404582
4	A	26	50	20120615	13	2484	48.32	-0.0400721019143001	-0.182455660775177
4	A	26	50	20120615	13	2486	48.36	-0.0405586620904346	-0.182621053051296
4	A	26	50	20120615	13	2488	48.4	-0.0411621777281772	-0.182799597513546
4	A	26	50	20120615	13	2490	48.44	-0.0420622539499497	-0.183614962342932
4	A	26	50	20120615	13	2492	48.48	-0.0428535064380973	-0.183745777097452
4	A	26	50	20120615	13	2494	48.52	-0.0434862962965812	-0.184071824034257
4	A	26	50	20120615	13	2496	48.56	-0.0443983933336338	-0.184300997342039
4	A	26	50	20120615	13	2498	48.6	-0.0447238038743357	-0.184616225545092
4	A	26	50	20120615	13	2500	48.64	-0.0457507350526530	-0.185409387221549
4	A	26	50	20120615	13	2502	48.68	-0.0462633874690132	-0.186506109839170
4	A	26	50	20120615	13	2504	48.72	-0.0463253300230451	-0.185942121470495
4	A	26	50	20120615	13	2506	48.76	-0.0463879089731802	-0.186438156877498
4	A	26	50	20120615	13	2508	48.8	-0.0469352096218185	-0.186993942807510
4	A	26	50	20120615	13	2510	48.84	-0.0470515286873237	-0.187342900004026
4	A	26	50	20120615	13	2512	48.88	-0.0472174866488683	-0.188656209428723
4	A	26	50	20120615	13	2514	48.92	-0.0475531502378976	-0.189470301465904
4	A	26	50	20120615	13	2516	48.96	-0.048173212174320	-0.190462442990586
4	A	26	50	20120615	13	2518	49	-0.0480845409839591	-0.191562276878044
4	A	26	50	20120615	13	2520	49.04	-0.0481886271021499	-0.191056554108139
4	A	26	50	20120615	13	2522	49.08	-0.0484136284799234	-0.191883727620771
4	A	26	50	20120615	13	2524	49.12	-0.0485747074046777	-0.192998269329278
4	A	26	50	20120615	13	2526	49.16	-0.0484976327655283	-0.194256212293008
4	A	26	50	20120615	13	2528	49.2	-0.0483789802476453	-0.194792057811792
4	A	26	50	20120615	13	2530	49.24	-0.0485720203989092	-0.195880295148038
4	A	26	50	20120615	13	2532	49.28	-0.0485543427293796	-0.197364512281748
4	A	26	50	20120615	13	2534	49.32	-0.0487565752687989	-0.200396586159476
4	A	26	50	20120615	13	2536	49.36	-0.0485854554277518	-0.200710541570323
4	A	26	50	20120615	13	2538	49.4	-0.0485677777582220	-0.201685641821579
4	A	26	50	20120615	13	2540	49.44	-0.048377566034083	-0.203152888392541
4	A	26	50	20120615	13	2542	49.48	-0.0482884705796534	-0.203838781970292
4	A	26	50	20120615	13	2544	49.52	-0.0480982588555142	-0.204893078181041
4	A	26	50	20120615	13	2546	49.56	-0.047828144065101	-0.205764233735463
4	A	26	50	20120615	13	2548	49.6	-0.0477517765327328	-0.206240823705983
4	A	26	50	20120615	13	2550	49.64	-0.047203061670532	-0.205884441888265
4	A	26	50	20120615	13	2552	49.68	-0.0478465288414119	-0.206522252204895
4	A	26	50	20120615	13	2554	49.72	-0.0474562058981969	-0.206082431786997
4	A	26	50	20120615	13	2556	49.76	-0.0478642065109414	-0.206691250725599
4	A	26	50	20120615	13	2558	49.8	-0.0478981476364384	-0.207025005126319
4	A	26	50	20120615	13	2560	49.84	-0.0479879501976491	-0.209002782793298
4	A	26	50	20120615	13	2562	49.88	-0.0480218913231460	-0.20889105992187
4	A	26	50	20120615	13	2564	49.92	-0.0479108755584998	-0.210017481024300
4	A	26	50	20120615	13	2566	49.96	-0.0482813995118416	-0.210238098340031
4	A	26	50	20120615	13	2568	50	-0.0479624943535264	-0.211486141808825
4	A	26	50	20120615	13	2570	50.04	-0.0483450391221483	-0.212407501944711
4	A	26	50	20120615	13	2572	50.08	-0.0480996730690765	-0.212747620306462
4	A	26	50	20120615	13	2574	50.12	-0.04792289637378	-0.213751711935747
4	A	26	50	20120615	13	2576	50.16	-0.0475318663237838	-0.21389666882589
4	A	26	50	20120615	13	2578	50.2	-0.047460448538884	-0.214140620665399
4	A	26	50	20120615	13	2580	50.24	-0.0473664033369861	-0.213766561178151
4	A	26	50	20120615	13	2582	50.28	-0.0473982231421396	-0.213467455009710
4	A	26	50	20120615	13	2584	50.32	-0.0475198455085036	-0.214000613522724
4	A	26	50	20120615	13	2586	50.36	-0.0472773078825567	-0.213903739893702
4	A	26	50	20120615	13	2588	50.4	-0.0475057033728798	-0.213654131199943
4	A	26	50	20120615	13	2590	50.44	-0.0472433667570596	-0.214400128854095
4	A	26	50	20120615	13	2592	50.48	-0.0473501398810189	-0.214651151761416
4	A	26	50	20120615	13	2594	50.52	-0.0476711663596776	-0.214110922180589
4	A	26	50	20120615	13	2596	50.56	-0.0474936825575997	-0.215104407208156
4	A	26	50	20120615	13	2598	50.6	-0.0473600393759555	-0.215197038196492
4	A	26	50	20120615	13	2600	50.64	-0.0473444830267694	-0.214744489856532
4	A	26	50	20120615	13	2602	50.68	-0.0475735856238737	-0.215478466695404
4	A	26	50	20120615	13	2604	50.72	-0.0477708684158249	-0.215306639747576
4	A	26	50	20120615	13	2606	50.76	-0.0476379323409618	-0.215373107785007
4	A	26	50	20120615	13	2608	50.8	-0.0480515898079558	-0.215952228238799
4	A	26	50	20120615	13	2610	50.84	-0.0478125877159148	-0.215527964170087
4	A	26	50	20120615	13	2612	50.88	-0.0477574333869823	-0.215663728672075
4	A	26	50	20120615	13	2614	50.92	-0.0477178354072359	-0.215643929682202
4	A	26	50	20120615	13	2616	50.96	-0.0473310479979268	-0.216512963916280
4	A	26	50	20120615	13	2618	51	-0.0472327601553418	-0.215591603780394
4	A	26	50	20120615	13	2620	51.04	-0.0471556855161925	-0.216228706990243
4	A	26	50	20120615	13	2622	51.08	-0.0469301184529941	-0.216252041514022
4	A	26	50	20120615	13	2624	51.12	-0.0468070818730675	-0.215600089061768
4	A	26	50	20120615	13	2626	51.16	-0.0463969599399793	-0.215717468787445
4	A	26	50	20120615	13	2628	51.2	-0.0465956569454928	-0.216599230943585
4	A	26	50	20120615	13	2630	51.24	-0.0460306786273248	-0.216554683216370
4	A	26	50	20120615	13	2632	51.28	-0.0462421035548995	-0.216712368028575
4	A	26	50	20120615	13	2634	51.32	-0.0456813678774186	-0.217485235740412
4	A	26	50	20120615	13	2636	51.36	-0.0452033636933365	-0.217384826577483
4	A	26	50	20120615	13	2638	51.4	-0.0447677859161256	-0.218999858465713
4	A	26	50	20120615	13	2640	51.44	-0.0448215260314958	-0.219274215896813
4	A	26	50	20120615	13	2642	51.48	-0.0439015801091721	-0.220191333392012
4	A	26	50	20120615	13	2644	51.52	-0.0437078328511269	-0.220249316148070
4	A	26	50	20120615	13	2646	51.56	-0.0440613862417202	-0.221673429205379
4	A	26	50	20120615	13	2648	51.6	-0.0437509663647793	-0.221798587105649
4	A	26	50	20120615	13	2650	51.64	-0.0439531989041986	-0.221884854132954
4	A	26	50	20120615	13	2652	51.68	-0.0439708765737283	-0.22267469240754
4	A	26	50	20120615	13	2654	51.72	-0.0436597495900062	-0.223090471194877
4	A	26	50	20120615	13	2656	51.76	-0.0440889634061865	-0.223406547926068
4	A	26	50	20120615	13	2658	51.8	-0.0443003883337613	-0.223856974945683
4	A	26	50	20120615	13	2660	51.84	-0.0443428147406325	-0.223642014484203
4	A	26	50	20120615	13	2662	51.88	-0.0442416984709228	-0.224229620219369
4	A	26	50	20120615	13	2664	51.92	-0.0448172833908086	-0.225947889697652
4	A	26	50	20120615	13	2666	51.96	-0.0448957722435204	-0.225711008925955
4	A	26	50	20120615	13	2668	52	-0.0453200363122322	-0.226944203152344
4	A	26	50	20120615	13	2670	52.04	-0.0454091317666618	-0.227767275445645
4	A	26	50	20120615	13	2672	52.08	-0.0455378252008378	-0.228767124434243
4	A	26	50	20120615	13	2674	52.12	-0.0457428861673819	-0.229516657622301
4	A	26	50	20120615	13	2676	52.16	-0.0458574374659341	-0.230747023421565
4	A	26	50	20120615	13	2678	52.2	-0.0459528968813943	-0.231521305346964
4	A	26	50	20120615	13	2680	52.24	-0.04664161888627	-0.232351448708077
4	A	26	50	20120615	13	2682	52.28	-0.0465369670826544	-0.232596107654368
4	A	26	50	20120615	13	2684	52.32	-0.0468848636189982	-0.234008907003179
4	A	26	50	20120615	13	2686	52.36	-0.0471867982145648	-0.235297962665282
4	A	26	50	20120615	13	2688	52.4	-0.0471747773992846	-0.235383522585805
4	A	26	50	20120615	13	2690	52.44	-0.0471160875364461	-0.235575148523507
4	A	26	50	20120615	13	2692	52.48	-0.0470390128972968	-0.235581512484538
4	A	26	50	20120615	13	2694	52.52	-0.0470757824499184	-0.236995726046911
4	A	26	50	20120615	13	2696	52.56	-0.0470757824499184	-0.237264426623762
4	A	26	50	20120615	13	2698	52.6	-0.0472426596502784	-0.237772129292654
4	A	26	50	20120615	13	2700	52.64	-0.0476421749816489	-0.237723338924752
4	A	26	50	20120615	13	2702	52.68	-0.0477984455802912	-0.238360442134601
4	A	26	50	20120615	13	2704	52.72	-0.0476980364173627	-0.239542724672745
4	A	26	50	20120615	13	2706	52.76	-0.0483351396272117	-0.240148715184222
4	A	26	50	20120615	13	2708	52.8	-0.0486936427652734	-0.24054681630203
4	A	26	50	20120615	13	2710	52.84	-0.0486681869211505	-0.241229881452656
4	A	26	50	20120615	13	2712	52.88	-0.048889511343662	-0.241572828241531
4	A	26	50	20120615	13	2714	52.92	-0.0487862737536087	-0.24161384043484
4	A	26	50	20120615	13	2716	52.96	-0.0482990771813712	-0.242730362042334
4	A	26	50	20120615	13	2718	53	-0.048325240132275	-0.243459389133737
4	A	26	50	20120615	13	2720	53.04	-0.0486872788042425	-0.243769101903897
4	A	26	50	20120615	13	2722	53.08	-0.0484058503053303	-0.244398426939153
4	A	26	50	20120615	13	2724	53.12	-0.0480254268570521	-0.245242712435889
4	A	26	50	20120615	13	2726	53.16	-0.0473989302489208	-0.247287665247081
4	A	26	50	20120615	13	2728	53.2	-0.0470269920820165	-0.247393731264259
4	A	26	50	20120615	13	2730	53.24	-0.0468183955815666	-0.249022198181331
4	A	26	50	20120615	13	2732	53.28	-0.0463368558635786	-0.250210844680506
4	A	26	50	20120615	13	2734	53.32	-0.0463297847957666	-0.251040988041619
4	A	26	50	20120615	13	2736	53.36	-0.0463135213397994	-0.252133468018552
4	A	26	50	20120615	13	2738	53.4	-0.0462314969531818	-0.253649504957416
4	A	26	50	20120615	13	2740	53.44	-0.0462520030498361	-0.254555308744116
4	A	26	50	20120615	13	2742	53.48	-0.04636160460092	-0.255940530928461
4	A	26	50	20120615	13	2744	53.52	-0.0463248350482983	-0.257354744490834
4	A	26	50	20120615	13	2746	53.56	-0.0463608974941389	-0.257757088249329
4	A	26	50	20120615	13	2748	53.6	-0.0468374874646585	-0.258622586949501
