# Supplementary material for: How Do Ants Make Sense of Gravity? A Boltzmann Walker Analysis of Lasius niger Trajectories on Various Inclines
Source: PLoS One. 2013 Oct 29;8(10):e76531. doi: 10.1371/journal.pone.0076531 (PMC3812222; doi:10.1371/journal.pone.0076531)
Supplement: Dataset S4 — Trajectories for . (ZIP) [file pone.0076531.s008.zip › Incline4/4-A-26-50-20120615-14.txt]

Pente	Colonie	Temperature	Humidite	Date	Indiv	Frame	Time	X	Y
4	A	26	50	20120615	14	14	0	0	0
4	A	26	50	20120615	14	16	0.04	0.00091322982211599	-0.00016517872987162
4	A	26	50	20120615	14	18	0.08	0.00352690649609548	0.00040760392584039
4	A	26	50	20120615	14	20	0.12	0.00509630171266778	-0.00067142688011466
4	A	26	50	20120615	14	22	0.16	0.00630711600943256	-0.00043567040819925
4	A	26	50	20120615	14	24	0.2	0.00753386849304529	-0.00186605550265808
4	A	26	50	20120615	14	26	0.24	0.0090342755436179	-0.00330010765288415
4	A	26	50	20120615	14	28	0.28	0.0100306342531437	-0.00440185355707803
4	A	26	50	20120615	14	30	0.32	0.0110247698189495	-0.00533478195990432
4	A	26	50	20120615	14	32	0.36	0.0110032384174624	-0.00591979261318338
4	A	26	50	20120615	14	34	0.4	0.0111769179850574	-0.00794177859612194
4	A	26	50	20120615	14	36	0.44	0.0104786005411610	-0.00795376405606305
4	A	26	50	20120615	14	38	0.48	0.0100414742000993	-0.00798417671872188
4	A	26	50	20120615	14	40	0.52	0.00990632134547724	-0.00907621475391686
4	A	26	50	20120615	14	42	0.56	0.00966558330628838	-0.0120213109620249
4	A	26	50	20120615	14	44	0.6	0.0102237663282892	-0.0134220965666233
4	A	26	50	20120615	14	46	0.64	0.0108391755020915	-0.0150134969462261
4	A	26	50	20120615	14	48	0.68	0.0121521030891274	-0.0172568497780829
4	A	26	50	20120615	14	50	0.72	0.0126236160329582	-0.0180731197041491
4	A	26	50	20120615	14	52	0.76	0.0132127066923648	-0.0199041727140316
4	A	26	50	20120615	14	54	0.8	0.0142911011022167	-0.0208843075655699
4	A	26	50	20120615	14	56	0.84	0.0151955472438968	-0.0211437591857229
4	A	26	50	20120615	14	58	0.88	0.0162251442147791	-0.0208174506194087
4	A	26	50	20120615	14	60	0.92	0.0165938509036932	-0.0203344754746549
4	A	26	50	20120615	14	62	0.96	0.0175574535986874	-0.0200209867542836
4	A	26	50	20120615	14	64	1	0.0184983015974629	-0.0196653403276181
4	A	26	50	20120615	14	66	1.04	0.0195948266494486	-0.0190264547844163
4	A	26	50	20120615	14	68	1.08	0.0205198159401784	-0.0188077237467356
4	A	26	50	20120615	14	70	1.12	0.0214193384973411	-0.0191453552139369
4	A	26	50	20120615	14	72	1.16	0.0210848840609077	-0.0193569144918001
4	A	26	50	20120615	14	74	1.2	0.0206413407258067	-0.0196200041763423
4	A	26	50	20120615	14	76	1.24	0.0200776040871464	-0.0193774976630937
4	A	26	50	20120615	14	78	1.28	0.0197972956453756	-0.0196838276344122
4	A	26	50	20120615	14	80	1.32	0.0192117581975445	-0.0202091195844861
4	A	26	50	20120615	14	82	1.36	0.0188961410857619	-0.0201390806578096
4	A	26	50	20120615	14	84	1.4	0.0182753932557617	-0.0217295547275291
4	A	26	50	20120615	14	86	1.44	0.017818722483268	-0.0223808212862053
4	A	26	50	20120615	14	88	1.48	0.0169494266196807	-0.0227612235212802
4	A	26	50	20120615	14	90	1.52	0.0157791719678848	-0.023654292314851
4	A	26	50	20120615	14	92	1.56	0.0151883135415253	-0.0243107702505046
4	A	26	50	20120615	14	94	1.6	0.0147876809814406	-0.0253197974851222
4	A	26	50	20120615	14	96	1.64	0.0142087655886154	-0.0267388971553533
4	A	26	50	20120615	14	98	1.68	0.0141268048416080	-0.0285470469765932
4	A	26	50	20120615	14	100	1.72	0.0139627560683728	-0.0296784178264917
4	A	26	50	20120615	14	102	1.76	0.0140755395999720	-0.0316135569545649
4	A	26	50	20120615	14	104	1.8	0.0138540737561044	-0.0330163153870828
4	A	26	50	20120615	14	106	1.84	0.0136089905457451	-0.0344128512799262
4	A	26	50	20120615	14	108	1.88	0.0136430023819202	-0.0357620817291083
4	A	26	50	20120615	14	110	1.92	0.0136973788933935	-0.0375378389887021
4	A	26	50	20120615	14	112	1.96	0.0135152281865598	-0.0391838421539481
4	A	26	50	20120615	14	114	2	0.0134429618735225	-0.0405997527725961
4	A	26	50	20120615	14	116	2.04	0.0140143748633994	-0.0408075714555868
4	A	26	50	20120615	14	118	2.08	0.0137368354517837	-0.0421756109451484
4	A	26	50	20120615	14	120	2.12	0.0138313049177502	-0.0434826271194936
4	A	26	50	20120615	14	122	2.16	0.0138374567467465	-0.0451111647472444
4	A	26	50	20120615	14	124	2.2	0.0133407849436411	-0.0460312520909243
4	A	26	50	20120615	14	126	2.24	0.0134624073100052	-0.0468547486482941
4	A	26	50	20120615	14	128	2.28	0.0132187383132083	-0.0483613103562902
4	A	26	50	20120615	14	130	2.32	0.0135172080855471	-0.049690741815599
4	A	26	50	20120615	14	132	2.36	0.0131682508890316	-0.051044073484112
4	A	26	50	20120615	14	134	2.4	0.0127625837286648	-0.0518479831836429
4	A	26	50	20120615	14	136	2.44	0.0124206975999611	-0.0520594788218958
4	A	26	50	20120615	14	138	2.48	0.0115008930989937	-0.052802082363498
4	A	26	50	20120615	14	140	2.52	0.0111063275150916	-0.0533213815836014
4	A	26	50	20120615	14	142	2.56	0.0106341923172933	-0.0547997297310281
4	A	26	50	20120615	14	144	2.6	0.00998259341842992	-0.055930181342111
4	A	26	50	20120615	14	146	2.64	0.00981274636958892	-0.0561003112336645
4	A	26	50	20120615	14	148	2.68	0.00920887717845561	-0.0569279090103652
4	A	26	50	20120615	14	150	2.72	0.00902227169890048	-0.0561662842963492
4	A	26	50	20120615	14	152	2.76	0.00883792896104514	-0.0560157412626346
4	A	26	50	20120615	14	154	2.8	0.00889485105693066	-0.0557589907903857
4	A	26	50	20120615	14	156	2.84	0.00890022506846768	-0.055187648511187
4	A	26	50	20120615	14	158	2.88	0.00909467943329398	-0.0543739100273975
4	A	26	50	20120615	14	160	2.92	0.00879380549789911	-0.054267490456829
4	A	26	50	20120615	14	162	2.96	0.0085272969520699	-0.0533016533044063
4	A	26	50	20120615	14	164	3	0.00850042689438481	-0.0527444531608312
4	A	26	50	20120615	14	166	3.04	0.00773710512409393	-0.0518998141107039
4	A	26	50	20120615	14	168	3.08	0.0067946732061285	-0.0512091122068409
4	A	26	50	20120615	14	170	3.12	0.00572185079771227	-0.049859952468337
4	A	26	50	20120615	14	172	3.16	0.00522878523919089	-0.0484056459514706
4	A	26	50	20120615	14	174	3.2	0.00428698971732852	-0.0474024735610012
4	A	26	50	20120615	14	176	3.24	0.00293917348170884	-0.0458012302550043
4	A	26	50	20120615	14	178	3.28	0.00187844259925091	-0.0443182152028218
4	A	26	50	20120615	14	180	3.32	0.00097412373679143	-0.0429689847536397
4	A	26	50	20120615	14	182	3.36	-0.000469293335644669	-0.0417378411369158
4	A	26	50	20120615	14	184	3.4	-0.00168587055267612	-0.0413246786446685
4	A	26	50	20120615	14	186	3.44	-0.00336595626477536	-0.0398176926726037
4	A	26	50	20120615	14	188	3.48	-0.00429346822965779	-0.0390946759888405
4	A	26	50	20120615	14	190	3.52	-0.00518576627683709	-0.037550284068051
4	A	26	50	20120615	14	192	3.56	-0.00555190616813549	-0.037477593490945
4	A	26	50	20120615	14	194	3.6	-0.00614191606635749	-0.036617044538241
4	A	26	50	20120615	14	196	3.64	-0.00648429716980799	-0.0350991691217459
4	A	26	50	20120615	14	198	3.68	-0.00640891958693359	-0.0342263165110492
4	A	26	50	20120615	14	200	3.72	-0.00653025911058519	-0.0329877482731229
4	A	26	50	20120615	14	202	3.76	-0.00682585802939239	-0.0316638746731142
4	A	26	50	20120615	14	204	3.8	-0.00691665761116459	-0.030146982135045
4	A	26	50	20120615	14	206	3.84	-0.00751947321319389	-0.0283179019530819
4	A	26	50	20120615	14	208	3.88	-0.00806450404906469	-0.0269185447041816
4	A	26	50	20120615	14	210	3.92	-0.00809308530516019	-0.025279739885968
4	A	26	50	20120615	14	212	3.96	-0.0089431761485705	-0.0233111475360768
4	A	26	50	20120615	14	214	4	-0.00926032202521409	-0.021548109713263
4	A	26	50	20120615	14	216	4.04	-0.0100475638036989	-0.0197460282824193
4	A	26	50	20120615	14	218	4.08	-0.0097336437481911	-0.0182272689824477
4	A	26	50	20120615	14	220	4.12	-0.0098145438350267	-0.0174665564361794
4	A	26	50	20120615	14	222	4.16	-0.0097088737976462	-0.0157843776880079
4	A	26	50	20120615	14	224	4.2	-0.00900632785519829	-0.0146951150469291
4	A	26	50	20120615	14	226	4.24	-0.00788339986026719	-0.0132191427782871
4	A	26	50	20120615	14	228	4.28	-0.00728194897432549	-0.0129997841126274
4	A	26	50	20120615	14	230	4.32	-0.00607701073491239	-0.0116444301187203
4	A	26	50	20120615	14	232	4.36	-0.00548439161266779	-0.0109635499280480
4	A	26	50	20120615	14	234	4.4	-0.00480662269183269	-0.0104801080928185
4	A	26	50	20120615	14	236	4.44	-0.00463756760258659	-0.0110367991195111
4	A	26	50	20120615	14	238	4.48	-0.00379372051205419	-0.0113408408932857
4	A	26	50	20120615	14	240	4.52	-0.00355977423349859	-0.0114569831820956
4	A	26	50	20120615	14	242	4.56	-0.00359683369990058	-0.0110393588460590
4	A	26	50	20120615	14	244	4.6	-0.00366881717022537	-0.0109611528360597
4	A	26	50	20120615	14	246	4.64	-0.00373363057778889	-0.0112978346588539
4	A	26	50	20120615	14	248	4.68	-0.00340534211248745	-0.011123511624088
4	A	26	50	20120615	14	250	4.72	-0.00359642357796749	-0.0110909634989500
4	A	26	50	20120615	14	252	4.76	-0.00355166371871838	-0.0119165106659853
4	A	26	50	20120615	14	254	4.8	-0.00339145453530495	-0.0118460616173757
4	A	26	50	20120615	14	256	4.84	-0.00315902853632893	-0.0124442032435814
4	A	26	50	20120615	14	258	4.88	-0.00301734555058258	-0.0125465710922937
4	A	26	50	20120615	14	260	4.92	-0.00293044919824256	-0.0121778078348371
4	A	26	50	20120615	14	262	4.96	-0.00265298049730496	-0.0125722319973830
4	A	26	50	20120615	14	264	5	-0.00220443438172709	-0.0123317732653727
4	A	26	50	20120615	14	266	5.04	-0.00190136134424272	-0.0125310430273789
4	A	26	50	20120615	14	268	5.08	-0.00190114991931515	-0.0129812572078536
4	A	26	50	20120615	14	270	5.12	-0.00132634988795641	-0.0129362074348242
4	A	26	50	20120615	14	272	5.16	-0.00063266894322426	-0.0127940033113801
4	A	26	50	20120615	14	274	5.2	0.000156393635222159	-0.0131087386610066
4	A	26	50	20120615	14	276	5.24	0.00112972258399153	-0.0130743980201782
4	A	26	50	20120615	14	278	5.28	0.00183124322160671	-0.0127619982442500
4	A	26	50	20120615	14	280	5.32	0.00254946572139351	-0.0128151302477884
4	A	26	50	20120615	14	282	5.36	0.00345355123861519	-0.0125226638120218
4	A	26	50	20120615	14	284	5.4	0.00458338766679849	-0.0121231838359905
4	A	26	50	20120615	14	286	5.44	0.00561522616617715	-0.0115548114052727
4	A	26	50	20120615	14	288	5.48	0.00604773509995771	-0.0108135655086905
4	A	26	50	20120615	14	290	5.52	0.00684391612237033	-0.00990912643807821
4	A	26	50	20120615	14	292	5.56	0.00734987223751274	-0.008403547608508
4	A	26	50	20120615	14	294	5.6	0.00769293824459152	-0.00735140906339097
4	A	26	50	20120615	14	296	5.64	0.00790051750122614	-0.00598360900018547
4	A	26	50	20120615	14	298	5.68	0.00809264053499487	-0.00494926946412175
4	A	26	50	20120615	14	300	5.72	0.00865976067960314	-0.00404454684369022
4	A	26	50	20120615	14	302	5.76	0.00930990011007017	-0.00331137327812201
4	A	26	50	20120615	14	304	5.8	0.00995967608765167	-0.00371005563770418
4	A	26	50	20120615	14	306	5.84	0.0107593502175633	-0.0041044020185041
4	A	26	50	20120615	14	308	5.88	0.0115454761815475	-0.00377877227469988
4	A	26	50	20120615	14	310	5.92	0.0123957791569921	-0.00411181249757094
4	A	26	50	20120615	14	312	5.96	0.0132383605263862	-0.00387574489867181
4	A	26	50	20120615	14	314	6	0.0139489038465293	-0.0049364474968585
4	A	26	50	20120615	14	316	6.04	0.0144616199024999	-0.0056202268253337
4	A	26	50	20120615	14	318	6.08	0.0154968383722926	-0.00609036798200902
4	A	26	50	20120615	14	320	6.12	0.0163859473678888	-0.00679128757886018
4	A	26	50	20120615	14	322	6.16	0.0171721228293476	-0.00682469130320343
4	A	26	50	20120615	14	324	6.2	0.0182791197084986	-0.00749769432433335
4	A	26	50	20120615	14	326	6.24	0.0184561226779652	-0.00758464017414805
4	A	26	50	20120615	14	328	6.28	0.0185944539775687	-0.00839661796205238
4	A	26	50	20120615	14	330	6.32	0.0193409324643317	-0.00888531360066602
4	A	26	50	20120615	14	332	6.36	0.0195642933543729	-0.00921278889316913
4	A	26	50	20120615	14	334	6.4	0.0200392781924994	-0.0100948833894959
4	A	26	50	20120615	14	336	6.44	0.0206276263897856	-0.0105445679469915
4	A	26	50	20120615	14	338	6.48	0.0209651920960563	-0.0104286095059447
4	A	26	50	20120615	14	340	6.52	0.021006246715772	-0.0100547904350026
4	A	26	50	20120615	14	342	6.56	0.0210047830047349	-0.00998639199605847
4	A	26	50	20120615	14	344	6.6	0.0204281374246773	-0.00935925899182412
4	A	26	50	20120615	14	346	6.64	0.0200814571119971	-0.0089237377831557
4	A	26	50	20120615	14	348	6.68	0.0198439116599253	-0.00863463010459977
4	A	26	50	20120615	14	350	6.72	0.019872337352529	-0.007966131353666
4	A	26	50	20120615	14	352	6.76	0.0196413114249798	-0.00749457598342832
4	A	26	50	20120615	14	354	6.8	0.0193960655800608	-0.00659661401093171
4	A	26	50	20120615	14	356	6.84	0.0185946448963996	-0.00545047877144206
4	A	26	50	20120615	14	358	6.88	0.018066407846582	-0.00486424482343154
4	A	26	50	20120615	14	360	6.92	0.017483575082189	-0.00349680637463394
4	A	26	50	20120615	14	362	6.96	0.0166108143953739	-0.00253120256744902
4	A	26	50	20120615	14	364	7	0.0159141869366845	-0.00143983981923008
4	A	26	50	20120615	14	366	7.04	0.0149061284383572	-0.00059215313887583
4	A	26	50	20120615	14	368	7.08	0.0138732674625729	0.00064755071254111
4	A	26	50	20120615	14	370	7.12	0.0132821543363509	0.00117211094851789
4	A	26	50	20120615	14	372	7.16	0.0119827015175586	0.00150465181258007
4	A	26	50	20120615	14	374	7.2	0.0113001596259505	0.00219978020489332
4	A	26	50	20120615	14	376	7.24	0.0103841876437370	0.00247970963742945
4	A	26	50	20120615	14	378	7.28	0.0092326501084391	0.00266163407009312
4	A	26	50	20120615	14	380	7.32	0.00768739551737652	0.00252451192308543
4	A	26	50	20120615	14	382	7.36	0.00625901153510844	0.00320824175408595
4	A	26	50	20120615	14	384	7.4	0.00550901165657512	0.00321420973531916
4	A	26	50	20120615	14	386	7.44	0.00357835558549462	0.00397672540387949
4	A	26	50	20120615	14	388	7.48	0.00257983595764547	0.00394943108212569
4	A	26	50	20120615	14	390	7.52	0.00138865094512643	0.0038540918748183
4	A	26	50	20120615	14	392	7.56	0.00112673152230711	0.00294321813249723
4	A	26	50	20120615	14	394	7.6	0.00090810824769986	0.00312167774193309
4	A	26	50	20120615	14	396	7.64	-0.0001114548779574	0.00291854010583382
4	A	26	50	20120615	14	398	7.68	-0.00151817240134314	0.00130676161590398
4	A	26	50	20120615	14	400	7.72	-0.00217391565305108	0.00106580720204007
4	A	26	50	20120615	14	402	7.76	-0.00305751628682179	0.00061905713768641
4	A	26	50	20120615	14	404	7.8	-0.00384409479914589	-0.0008767494761678
4	A	26	50	20120615	14	406	7.84	-0.00418885885244899	-0.00113510508080992
4	A	26	50	20120615	14	408	7.88	-0.00518993820684609	-0.00212953763146381
4	A	26	50	20120615	14	410	7.92	-0.00592513126938129	-0.00292681466938727
4	A	26	50	20120615	14	412	7.96	-0.00661197944128689	-0.00370714235776568
4	A	26	50	20120615	14	414	8	-0.00731311117017239	-0.00455393808357563
4	A	26	50	20120615	14	416	8.04	-0.00817564002186379	-0.00536852509550254
4	A	26	50	20120615	14	418	8.08	-0.00895634247683619	-0.0057350043980559
4	A	26	50	20120615	14	420	8.12	-0.0098849151018904	-0.00736347131512852
4	A	26	50	20120615	14	422	8.16	-0.011171283758225	-0.00814553141512084
4	A	26	50	20120615	14	424	8.2	-0.0118477728157861	-0.0092863067852091
4	A	26	50	20120615	14	426	8.24	-0.0127443842143307	-0.00938501889186274
4	A	26	50	20120615	14	428	8.28	-0.0138174187547813	-0.0109550080781312
4	A	26	50	20120615	14	430	8.32	-0.0144055901753722	-0.0112345980994124
4	A	26	50	20120615	14	432	8.36	-0.0145292631514018	-0.0120146075897393
4	A	26	50	20120615	14	434	8.4	-0.0144359816248276	-0.0126891308904487
4	A	26	50	20120615	14	436	8.44	-0.0147972141950646	-0.0131047258300233
4	A	26	50	20120615	14	438	8.48	-0.0148640923544292	-0.0145367726254179
4	A	26	50	20120615	14	440	8.52	-0.0150089290364196	-0.0151721575657887
4	A	26	50	20120615	14	442	8.56	-0.0150162617337406	-0.0158140903149533
4	A	26	50	20120615	14	444	8.6	-0.015102316629011	-0.0178337994140565
4	A	26	50	20120615	14	446	8.64	-0.0154973489033886	-0.019255890145972
4	A	26	50	20120615	14	448	8.68	-0.0156841665149781	-0.0200479911622572
4	A	26	50	20120615	14	450	8.72	-0.0163470437670014	-0.0215143538497428
4	A	26	50	20120615	14	452	8.76	-0.0169244318091793	-0.0231725546069643
4	A	26	50	20120615	14	454	8.8	-0.0171962012294606	-0.0247388385536993
4	A	26	50	20120615	14	456	8.84	-0.0171721878831715	-0.0257912680025462
4	A	26	50	20120615	14	458	8.88	-0.0178495749663447	-0.027165197691595
4	A	26	50	20120615	14	460	8.92	-0.0185354119755532	-0.0282343997132916
4	A	26	50	20120615	14	462	8.96	-0.0187458469536343	-0.0287418195394711
4	A	26	50	20120615	14	464	9	-0.0191278175515499	-0.0299041701516669
4	A	26	50	20120615	14	466	9.04	-0.0194957103605589	-0.0310115849309256
4	A	26	50	20120615	14	468	9.08	-0.0196338691261078	-0.0325533704561196
4	A	26	50	20120615	14	470	9.12	-0.019965031273368	-0.0331864191156854
4	A	26	50	20120615	14	472	9.16	-0.0205102268651188	-0.0345351383266646
4	A	26	50	20120615	14	474	9.2	-0.0202526561490038	-0.0352219228589599
4	A	26	50	20120615	14	476	9.24	-0.0208934504562507	-0.0359401877851536
4	A	26	50	20120615	14	478	9.28	-0.0215677121274511	-0.0364558454053338
4	A	26	50	20120615	14	480	9.32	-0.0213581539617786	-0.0371361952659203
4	A	26	50	20120615	14	482	9.36	-0.0220255142707947	-0.0382064791609921
4	A	26	50	20120615	14	484	9.4	-0.0223760341732967	-0.0393543185278244
4	A	26	50	20120615	14	486	9.44	-0.022556692884822	-0.0404272187179865
4	A	26	50	20120615	14	488	9.48	-0.0228503260467776	-0.0414871293565783
4	A	26	50	20120615	14	490	9.52	-0.023288216063163	-0.041791842881795
4	A	26	50	20120615	14	492	9.56	-0.0231928839269234	-0.0424985395410485
4	A	26	50	20120615	14	494	9.6	-0.0230485775750188	-0.0435664687705389
4	A	26	50	20120615	14	496	9.64	-0.0233641876157336	-0.0447801892761744
4	A	26	50	20120615	14	498	9.68	-0.0231939587292308	-0.0456682729669378
4	A	26	50	20120615	14	500	9.72	-0.0234289515258225	-0.0468957184151961
4	A	26	50	20120615	14	502	9.76	-0.0231550395719943	-0.0468771710043256
4	A	26	50	20120615	14	504	9.8	-0.0233831875749441	-0.0481821719243444
4	A	26	50	20120615	14	506	9.84	-0.0234166478678299	-0.0485929161114
4	A	26	50	20120615	14	508	9.88	-0.0234476474291171	-0.0502654782073474
4	A	26	50	20120615	14	510	9.92	-0.0232385559539202	-0.0511886061101865
4	A	26	50	20120615	14	512	9.96	-0.0230266360515986	-0.0523117038107451
4	A	26	50	20120615	14	514	10	-0.0229631378626481	-0.0529565851951872
4	A	26	50	20120615	14	516	10.04	-0.0230249389953238	-0.0540817335054112
4	A	26	50	20120615	14	518	10.08	-0.0226317169143059	-0.0552613997484648
4	A	26	50	20120615	14	520	10.12	-0.0224101096490821	-0.0564506119330643
4	A	26	50	20120615	14	522	10.16	-0.0220809514424397	-0.0581451933341779
4	A	26	50	20120615	14	524	10.2	-0.0213941386258732	-0.0593399916623488
4	A	26	50	20120615	14	526	10.24	-0.0214852846899682	-0.0602352595580091
4	A	26	50	20120615	14	528	10.28	-0.0212516566094641	-0.0604521999184771
4	A	26	50	20120615	14	530	10.32	-0.0210581214834534	-0.061265584848876
4	A	26	50	20120615	14	532	10.36	-0.0206093208094343	-0.0623234873042092
4	A	26	50	20120615	14	534	10.4	-0.0205791273498776	-0.062569489753384
4	A	26	50	20120615	14	536	10.44	-0.0203072447925114	-0.0642654853680599
4	A	26	50	20120615	14	538	10.48	-0.0195264574847252	-0.0650848807060989
4	A	26	50	20120615	14	540	10.52	-0.019113365703156	-0.0670121709489009
4	A	26	50	20120615	14	542	10.56	-0.0187538019049227	-0.0680902966581761
4	A	26	50	20120615	14	544	10.6	-0.0186267348163434	-0.0699743826766476
4	A	26	50	20120615	14	546	10.64	-0.0182143501415554	-0.0707717162831136
4	A	26	50	20120615	14	548	10.68	-0.018156862360245	-0.0715541299364965
4	A	26	50	20120615	14	550	10.72	-0.0182798989401714	-0.072913189169937
4	A	26	50	20120615	14	552	10.76	-0.0184008141997543	-0.0742589547958913
4	A	26	50	20120615	14	554	10.8	-0.0181392554013934	-0.0748409743874859
4	A	26	50	20120615	14	556	10.84	-0.0181957532332102	-0.0756921188200
4	A	26	50	20120615	14	558	10.88	-0.0184836871145094	-0.076885715066643
4	A	26	50	20120615	14	560	10.92	-0.0184275428360832	-0.0772013675337647
4	A	26	50	20120615	14	562	10.96	-0.0181296387491693	-0.0787686697142647
4	A	26	50	20120615	14	564	11	-0.0181395382441059	-0.078885059490448
4	A	26	50	20120615	14	566	11.04	-0.0177787016536664	-0.0803195670174412
4	A	26	50	20120615	14	568	11.08	-0.0177185975772656	-0.0814691812222943
4	A	26	50	20120615	14	570	11.12	-0.0178439676095699	-0.0827004662603744
4	A	26	50	20120615	14	572	11.16	-0.0181976624215194	-0.0837826224783023
4	A	26	50	20120615	14	574	11.2	-0.0181115368155709	-0.084233049497918
4	A	26	50	20120615	14	576	11.24	-0.0183861770893838	-0.0851023665747088
4	A	26	50	20120615	14	578	11.28	-0.018028168926069	-0.0863214893761526
4	A	26	50	20120615	14	580	11.32	-0.0181176886445673	-0.0868566277881546
4	A	26	50	20120615	14	582	11.36	-0.0183637618044202	-0.0871431474558913
4	A	26	50	20120615	14	584	11.4	-0.0179450131686015	-0.0874856699806981
4	A	26	50	20120615	14	586	11.44	-0.0175750549006847	-0.0882714070359526
4	A	26	50	20120615	14	588	11.48	-0.017425077552395	-0.0876200909798017
4	A	26	50	20120615	14	590	11.52	-0.0171498008824791	-0.0880987315599868
4	A	26	50	20120615	14	592	11.56	-0.0166396940505311	-0.0875846649300642
4	A	26	50	20120615	14	594	11.6	-0.0167125967596714	-0.0872002109731331
4	A	26	50	20120615	14	596	11.64	-0.0166915956882702	-0.086803311936853
4	A	26	50	20120615	14	598	11.68	-0.0164508258292762	-0.086889083989411
4	A	26	50	20120615	14	600	11.72	-0.0162708671534642	-0.0858405153435895
4	A	26	50	20120615	14	602	11.76	-0.0163050204109955	-0.0853440556725184
4	A	26	50	20120615	14	604	11.8	-0.0158354307976096	-0.0854001292402665
4	A	26	50	20120615	14	606	11.84	-0.0157747610357837	-0.0857074378473702
4	A	26	50	20120615	14	608	11.88	-0.0154951710145026	-0.0854026748246788
4	A	26	50	20120615	14	610	11.92	-0.0147219497492751	-0.0850227463511472
4	A	26	50	20120615	14	612	11.96	-0.0142515823184298	-0.0847615411061769
4	A	26	50	20120615	14	614	12	-0.0142232980471823	-0.0843835218209546
4	A	26	50	20120615	14	616	12.04	-0.0142408342953558	-0.0837452872402556
4	A	26	50	20120615	14	618	12.08	-0.0137551226473587	-0.0831987644090765
4	A	26	50	20120615	14	620	12.12	-0.0136053574311034	-0.0827117092581953
4	A	26	50	20120615	14	622	12.16	-0.0131201407578532	-0.0810860707682474
4	A	26	50	20120615	14	624	12.2	-0.0126160443335453	-0.0802719787310673
4	A	26	50	20120615	14	626	12.24	-0.0122293276349144	-0.0790658666943974
4	A	26	50	20120615	14	628	12.28	-0.0121862648319401	-0.0788962317775908
4	A	26	50	20120615	14	630	12.32	-0.011946626343796	-0.0776885641060023
4	A	26	50	20120615	14	632	12.36	-0.0120560864735237	-0.0767461321880368
4	A	26	50	20120615	14	634	12.4	-0.0120775118089936	-0.0758476116011831
4	A	26	50	20120615	14	636	12.44	-0.0116624401284371	-0.0747187863356969
4	A	26	50	20120615	14	638	12.48	-0.0116574196702907	-0.0740852893704318
4	A	26	50	20120615	14	640	12.52	-0.0117123618671889	-0.0728114365041243
4	A	26	50	20120615	14	642	12.56	-0.0117009774480118	-0.071391778219536
4	A	26	50	20120615	14	644	12.6	-0.011768435434937	-0.0703497856667796
4	A	26	50	20120615	14	646	12.64	-0.0116365600202457	-0.0694357087307397
4	A	26	50	20120615	14	648	12.68	-0.0114381458574448	-0.0681392991581123
4	A	26	50	20120615	14	650	12.72	-0.0115478181192068	-0.0668602137016239
4	A	26	50	20120615	14	652	12.76	-0.0110553889567885	-0.066213635260907
4	A	26	50	20120615	14	654	12.8	-0.0112731778453939	-0.0650791531411713
4	A	26	50	20120615	14	656	12.84	-0.0112702787075911	-0.0638979312631991
4	A	26	50	20120615	14	658	12.88	-0.0117298981153623	-0.0626892029314389
4	A	26	50	20120615	14	660	12.92	-0.0118057706729836	-0.0616581705337907
4	A	26	50	20120615	14	662	12.96	-0.0120126701171588	-0.0608850199792414
4	A	26	50	20120615	14	664	13	-0.0119952752903416	-0.0588004691883034
4	A	26	50	20120615	14	666	13.04	-0.0121578391393364	-0.0575888417187403
4	A	26	50	20120615	14	668	13.08	-0.0120290749944824	-0.0564354798479469
4	A	26	50	20120615	14	670	13.12	-0.0117693546737525	-0.055123301794099
4	A	26	50	20120615	14	672	13.16	-0.0114780973905818	-0.0537602120520057
4	A	26	50	20120615	14	674	13.2	-0.0109986789929373	-0.0527344829552165
4	A	26	50	20120615	14	676	13.24	-0.0108358323012301	-0.0516697922747839
4	A	26	50	20120615	14	678	13.28	-0.0103320187196346	-0.051129916247348
4	A	26	50	20120615	14	680	13.32	-0.0094495494567138	-0.0503219760391643
4	A	26	50	20120615	14	682	13.36	-0.0089450994790154	-0.0491237128877655
4	A	26	50	20120615	14	684	13.4	-0.00794638186126749	-0.0484113735163982
4	A	26	50	20120615	14	686	13.44	-0.00714091652681789	-0.0479629971064478
4	A	26	50	20120615	14	688	13.48	-0.00622797096162789	-0.0478113227018833
4	A	26	50	20120615	14	690	13.52	-0.00495326956718289	-0.0466811539335128
4	A	26	50	20120615	14	692	13.56	-0.00384325334207629	-0.046596018277058
4	A	26	50	20120615	14	694	13.6	-0.00264053541795608	-0.0454952651507849
4	A	26	50	20120615	14	696	13.64	-0.00157492549870795	-0.0444542625475221
4	A	26	50	20120615	14	698	13.68	-0.00105824257369494	-0.0441518329772086
4	A	26	50	20120615	14	700	13.72	-0.00036959127949737	-0.0428406448728543
4	A	26	50	20120615	14	702	13.76	0.000270198936120221	-0.0423866823193326
4	A	26	50	20120615	14	704	13.8	0.00114771845157273	-0.0418815252348529
4	A	26	50	20120615	14	706	13.84	0.00174854708354694	-0.040360750680555
4	A	26	50	20120615	14	708	13.88	0.00284901736710756	-0.0389163436586252
4	A	26	50	20120615	14	710	13.92	0.00361212700536408	-0.0386906351740705
4	A	26	50	20120615	14	712	13.96	0.00445761458362883	-0.0378249243418638
4	A	26	50	20120615	14	714	14	0.0052720601741995	-0.0364537028717869
4	A	26	50	20120615	14	716	14.04	0.00623612955966924	-0.0351309889268993
4	A	26	50	20120615	14	718	14.08	0.00715692401013036	-0.0330293261518566
4	A	26	50	20120615	14	720	14.12	0.00835660137509146	-0.0319460385630789
4	A	26	50	20120615	14	722	14.16	0.00933375223601315	-0.0302052123784757
4	A	26	50	20120615	14	724	14.2	0.00976664300745556	-0.0294599218311051
4	A	26	50	20120615	14	726	14.24	0.0103996449979738	-0.0276395461336184
4	A	26	50	20120615	14	728	14.28	0.0104755882662732	-0.0265914724625437
4	A	26	50	20120615	14	730	14.32	0.0102505868884996	-0.0257756126584107
4	A	26	50	20120615	14	732	14.36	0.0103519860009218	-0.0245393071621841
4	A	26	50	20120615	14	734	14.4	0.0104288626501724	-0.0233702333787128
4	A	26	50	20120615	14	736	14.44	0.0106883566967322	-0.0227789648304202
4	A	26	50	20120615	14	738	14.48	0.0110785311475232	-0.0220267517076618
4	A	26	50	20120615	14	740	14.52	0.0102284403041129	-0.0217210058065445
4	A	26	50	20120615	14	742	14.56	0.00995550415764267	-0.0211971740319737
4	A	26	50	20120615	14	744	14.6	0.00994201963132545	-0.0209017943162687
4	A	26	50	20120615	14	746	14.64	0.00976346102694022	-0.0201189705409527
4	A	26	50	20120615	14	748	14.68	0.00976275392015903	-0.0201551744081494
4	A	26	50	20120615	14	750	14.72	0.00979424845619308	-0.019985794049784
4	A	26	50	20120615	14	752	14.76	0.00961206239402037	-0.0196942185685617
4	A	26	50	20120615	14	754	14.8	0.00951523826247249	-0.0192465704785959
4	A	26	50	20120615	14	756	14.84	0.0097847166567827	-0.0193019369395629
4	A	26	50	20120615	14	758	14.88	0.00966466406747283	-0.0190214842480086
4	A	26	50	20120615	14	760	14.92	0.0090588149773522	-0.0183088620339288
4	A	26	50	20120615	14	762	14.96	0.0093997535829691	-0.0181154259028674
4	A	26	50	20120615	14	764	15	0.0086799754482637	-0.0174520748893007
4	A	26	50	20120615	14	766	15.04	0.0087466061202549	-0.0172605550176164
4	A	26	50	20120615	14	768	15.08	0.00821411228761456	-0.0164755533534143
4	A	26	50	20120615	14	770	15.12	0.00850748382006105	-0.016303535486755
4	A	26	50	20120615	14	772	15.16	0.00814809679852299	-0.0153497686470872
4	A	26	50	20120615	14	774	15.2	0.0081405378270321	-0.0146053478410574
4	A	26	50	20120615	14	776	15.24	0.00776118918106114	-0.0141807302189549
4	A	26	50	20120615	14	778	15.28	0.0071466921750066	-0.0139215119440397
4	A	26	50	20120615	14	780	15.32	0.00706009987858249	-0.0127299804491979
4	A	26	50	20120615	14	782	15.36	0.00700388488947816	-0.0123835264106877
4	A	26	50	20120615	14	784	15.4	0.00658191891780509	-0.0114071180118863
4	A	26	50	20120615	14	786	15.44	0.00654292197882265	-0.0106745200312380
4	A	26	50	20120615	14	788	15.48	0.00614839882132743	-0.00959447099151801
4	A	26	50	20120615	14	790	15.52	0.0063228137799749	-0.00868557007711645
4	A	26	50	20120615	14	792	15.56	0.00677518392902544	-0.00764608916764672
4	A	26	50	20120615	14	794	15.6	0.00744066404111031	-0.00724588723559179
4	A	26	50	20120615	14	796	15.64	0.0080583090865547	-0.00620346900455302
4	A	26	50	20120615	14	798	15.68	0.00868590100309004	-0.00586174621751578
4	A	26	50	20120615	14	800	15.72	0.00946138501001733	-0.00501176144012268
4	A	26	50	20120615	14	802	15.76	0.0101279745726419	-0.00486746923035375
4	A	26	50	20120615	14	804	15.8	0.0105679505540318	-0.00360157838640235
4	A	26	50	20120615	14	806	15.84	0.0102651320749886	-0.00357134957150662
4	A	26	50	20120615	14	808	15.88	0.0101026686351568	-0.00312293214936292
4	A	26	50	20120615	14	810	15.92	0.00951695865327112	-0.00283215640591017
4	A	26	50	20120615	14	812	15.96	0.00903726236266164	-0.00279817780375381
4	A	26	50	20120615	14	814	16	0.00851717118296331	-0.00195515095708759
4	A	26	50	20120615	14	816	16.04	0.00795799114040098	-0.00148324203345931
4	A	26	50	20120615	14	818	16.08	0.00751814950929952	-0.00152830594862433
4	A	26	50	20120615	14	820	16.12	0.00680633339695027	-0.0004601928713708
4	A	26	50	20120615	14	822	16.16	0.00612106207316676	-0.000102905956972860
4	A	26	50	20120615	14	824	16.2	0.00505625118458137	0.000114663728530430
4	A	26	50	20120615	14	826	16.24	0.00416535320882882	0.00107352880809063
4	A	26	50	20120615	14	828	16.28	0.00361920514424376	0.00110002409918169
4	A	26	50	20120615	14	830	16.32	0.00334862366335492	0.00124017266321287
4	A	26	50	20120615	14	832	16.36	0.00342395174875472	0.00150113042080976
4	A	26	50	20120615	14	834	16.4	0.00374391756724164	0.00165989003532176
4	A	26	50	20120615	14	836	16.44	0.00422530172173781	0.00183769910651893
4	A	26	50	20120615	14	838	16.48	0.00439743979654987	0.00207722445757806
4	A	26	50	20120615	14	840	16.52	0.00486895274038068	0.00227916001214932
4	A	26	50	20120615	14	842	16.56	0.00511823616502019	0.00254001170372904
4	A	26	50	20120615	14	844	16.6	0.00511959381004006	0.00234335116574543
4	A	26	50	20120615	14	846	16.64	0.00568662273787356	0.0025593581452623
4	A	26	50	20120615	14	848	16.68	0.00577001184057888	0.00319334301420635
4	A	26	50	20120615	14	850	16.72	0.00660320990298662	0.00370124367299702
4	A	26	50	20120615	14	852	16.76	0.0073081317242193	0.00374200837893243
4	A	26	50	20120615	14	854	16.8	0.00749286337080428	0.00410734923956808
4	A	26	50	20120615	14	856	16.84	0.00781502122031288	0.00415229294658029
4	A	26	50	20120615	14	858	16.88	0.0076826154755357	0.00445935406631051
4	A	26	50	20120615	14	860	16.92	0.00768334379552032	0.00427180813473641
4	A	26	50	20120615	14	862	16.96	0.00764504689225125	0.00468969410028211
4	A	26	50	20120615	14	864	17	0.00736911261302883	0.00470049162083081
4	A	26	50	20120615	14	866	17.04	0.00681178519023321	0.00399622740890461
4	A	26	50	20120615	14	868	17.08	0.00691561674998265	0.00397617386059016
4	A	26	50	20120615	14	870	17.12	0.00638380881092006	0.00453545996916971
4	A	26	50	20120615	14	872	17.16	0.00632415728285916	0.00473254477122201
4	A	26	50	20120615	14	874	17.2	0.00558013245662686	0.00505892404821421
4	A	26	50	20120615	14	876	17.24	0.00507262070656584	0.00509910892658911
4	A	26	50	20120615	14	878	17.28	0.00455394374042988	0.00629745693080151
4	A	26	50	20120615	14	880	17.32	0.00415105550971323	0.00581254431346721
4	A	26	50	20120615	14	882	17.36	0.00371214725956292	0.00649408918451391
4	A	26	50	20120615	14	884	17.4	0.00372805009107181	0.00658848086873451
4	A	26	50	20120615	14	886	17.44	0.00333600180731074	0.00630688266419481
4	A	26	50	20120615	14	888	17.48	0.00302741333693312	0.00596548443917011
4	A	26	50	20120615	14	890	17.52	0.00250502406019593	0.00606775329293311
4	A	26	50	20120615	14	892	17.56	0.00172519841763216	0.00556285076689461
4	A	26	50	20120615	14	894	17.6	0.000535639750709841	0.00546916618945521
4	A	26	50	20120615	14	896	17.64	-0.000553467326877109	0.00545132588536591
4	A	26	50	20120615	14	898	17.68	-0.00104094674182712	0.00503187014276601
4	A	26	50	20120615	14	900	17.72	-0.00250576793652973	0.00513795737314751
4	A	26	50	20120615	14	902	17.76	-0.00336149371387929	0.00478243893280931
4	A	26	50	20120615	14	904	17.8	-0.00365992919153924	0.00417867474703298
4	A	26	50	20120615	14	906	17.84	-0.00422193278218949	0.00467407863696901
4	A	26	50	20120615	14	908	17.88	-0.00395800828738149	0.00387974712305332
4	A	26	50	20120615	14	910	17.92	-0.00439177516412579	0.00363534344231078
4	A	26	50	20120615	14	912	17.96	-0.00467346034279959	0.0029163834301512
4	A	26	50	20120615	14	914	18	-0.00507863959948729	0.00231915397169323
4	A	26	50	20120615	14	916	18.04	-0.00577979961264409	0.00189758397981762
4	A	26	50	20120615	14	918	18.08	-0.00580899605163929	0.00183048661735083
4	A	26	50	20120615	14	920	18.12	-0.00673804243823679	0.00141211274812619
4	A	26	50	20120615	14	922	18.16	-0.00726354298481119	0.00084079168213089
4	A	26	50	20120615	14	924	18.2	-0.00777825308190469	0.00062561201754801
4	A	26	50	20120615	14	926	18.24	-0.0087158483894869	-0.00039301772715808
4	A	26	50	20120615	14	928	18.28	-0.00964640091352839	-0.00097581513621203
4	A	26	50	20120615	14	930	18.32	-0.0106457973537862	-0.00197521157646985
4	A	26	50	20120615	14	932	18.36	-0.0111284189451494	-0.00190911830563234
4	A	26	50	20120615	14	934	18.4	-0.011799406711953	-0.00332949783913738
4	A	26	50	20120615	14	936	18.44	-0.0123917500625529	-0.00372710398219858
4	A	26	50	20120615	14	938	18.48	-0.0129653550834515	-0.00504713092131763
4	A	26	50	20120615	14	940	18.52	-0.0137387177700352	-0.00559252238164681
4	A	26	50	20120615	14	942	18.56	-0.0141293235559626	-0.00637246116129557
4	A	26	50	20120615	14	944	18.6	-0.0146075398720791	-0.00628202220398181
4	A	26	50	20120615	14	946	18.64	-0.0156706749175931	-0.00671554937152728
4	A	26	50	20120615	14	948	18.68	-0.0164926865507224	-0.00707313327077332
4	A	26	50	20120615	14	950	18.72	-0.0172857775165013	-0.00855565334820904
4	A	26	50	20120615	14	952	18.76	-0.0183978443512734	-0.00945884083981862
4	A	26	50	20120615	14	954	18.8	-0.0190998599636354	-0.0102198291577316
4	A	26	50	20120615	14	956	18.84	-0.0192313818249361	-0.0106563968844362
4	A	26	50	20120615	14	958	18.88	-0.0196558580256823	-0.0110453763247669
4	A	26	50	20120615	14	960	18.92	-0.0195193157062352	-0.0118498517097228
4	A	26	50	20120615	14	962	18.96	-0.0195979459803032	-0.0129409174730937
4	A	26	50	20120615	14	964	19	-0.0192289069512019	-0.013988779012134
4	A	26	50	20120615	14	966	19.04	-0.019049018986068	-0.0150034772431367
4	A	26	50	20120615	14	968	19.08	-0.0191627217564828	-0.0153778195730969
4	A	26	50	20120615	14	970	19.12	-0.0189331948953097	-0.0166361868008964
4	A	26	50	20120615	14	972	19.16	-0.018670914848032	-0.0172981236009008
4	A	26	50	20120615	14	974	19.2	-0.0186106339949358	-0.0178866132195433
4	A	26	50	20120615	14	976	19.24	-0.0187620326278557	-0.0187390233731959
4	A	26	50	20120615	14	978	19.28	-0.0184568170568243	-0.0191665684173725
4	A	26	50	20120615	14	980	19.32	-0.0180923388664617	-0.0202336279055221
4	A	26	50	20120615	14	982	19.36	-0.0178838130766898	-0.021297328636461
4	A	26	50	20120615	14	984	19.4	-0.0178964773591408	-0.0215833462583831
4	A	26	50	20120615	14	986	19.44	-0.0176210380546652	-0.0217402744663319
4	A	26	50	20120615	14	988	19.48	-0.0174252048316156	-0.0224419718806423
4	A	26	50	20120615	14	990	19.52	-0.0177833190609476	-0.0217158792823809
4	A	26	50	20120615	14	992	19.56	-0.0179469011437073	-0.0221753996952028
4	A	26	50	20120615	14	994	19.6	-0.0178026655024808	-0.0230865633513042
4	A	26	50	20120615	14	996	19.64	-0.0177075242850722	-0.0226938008896941
4	A	26	50	20120615	14	998	19.68	-0.0172641329779291	-0.0223128471113299
4	A	26	50	20120615	14	1000	19.72	-0.0175732093519858	-0.0219828403765501
4	A	26	50	20120615	14	1002	19.76	-0.0174310738178995	-0.0223682206433646
4	A	26	50	20120615	14	1004	19.8	-0.0174358609308081	-0.0225901319645043
4	A	26	50	20120615	14	1006	19.84	-0.0171790043925421	-0.0222286943333008
4	A	26	50	20120615	14	1008	19.88	-0.0169485441504178	-0.0226910855996544
4	A	26	50	20120615	14	1010	19.92	-0.016793348354083	-0.0225698026445452
4	A	26	50	20120615	14	1012	19.96	-0.0163323005906137	-0.0221718570902291
4	A	26	50	20120615	14	1014	20	-0.0153344951406136	-0.022444878089513
4	A	26	50	20120615	14	1016	20.04	-0.0144719521467866	-0.0232146486736483
4	A	26	50	20120615	14	1018	20.08	-0.0139366157448859	-0.0236630109414631
4	A	26	50	20120615	14	1020	20.12	-0.0133945759706995	-0.0237418957739722
4	A	26	50	20120615	14	1022	20.16	-0.0135743295855449	-0.0236213977073902
4	A	26	50	20120615	14	1024	20.2	-0.0132492860332623	-0.0240216774211911
4	A	26	50	20120615	14	1026	20.24	-0.0129051279704707	-0.0245329955270553
4	A	26	50	20120615	14	1028	20.28	-0.0121486524080353	-0.0247845968477235
4	A	26	50	20120615	14	1030	20.32	-0.0120508185280038	-0.0260969573351209
4	A	26	50	20120615	14	1032	20.36	-0.0114241097878382	-0.0264743402242402
4	A	26	50	20120615	14	1034	20.4	-0.0109984739319708	-0.0265990314340346
4	A	26	50	20120615	14	1036	20.44	-0.0107636084145997	-0.0267708230265239
4	A	26	50	20120615	14	1038	20.48	-0.0100379117961357	-0.0268162829214864
4	A	26	50	20120615	14	1040	20.52	-0.0100823181019942	-0.0274799733463081
4	A	26	50	20120615	14	1042	20.56	-0.00957165972675689	-0.0284037235031145
4	A	26	50	20120615	14	1044	20.6	-0.00903797088365639	-0.0289707877862871
4	A	26	50	20120615	14	1046	20.64	-0.00852904492003299	-0.0297761329125839
4	A	26	50	20120615	14	1048	20.68	-0.0081680810503729	-0.0291820783635734
4	A	26	50	20120615	14	1050	20.72	-0.00780829804903739	-0.0293884191933915
4	A	26	50	20120615	14	1052	20.76	-0.00745740337994129	-0.0296482385090707
4	A	26	50	20120615	14	1054	20.8	-0.00666363359165259	-0.0299133752677444
4	A	26	50	20120615	14	1056	20.84	-0.00608610412811849	-0.0293808885061719
4	A	26	50	20120615	14	1058	20.88	-0.00533516379756619	-0.0299068274589506
4	A	26	50	20120615	14	1060	20.92	-0.00421564405732039	-0.0298487315658083
4	A	26	50	20120615	14	1062	20.96	-0.00334651082829273	-0.0297076920472328
4	A	26	50	20120615	14	1064	21	-0.00257406738052454	-0.0296993481872148
4	A	26	50	20120615	14	1066	21.04	-0.00115631828424552	-0.0294698213260417
4	A	26	50	20120615	14	1068	21.08	-0.00017138924873078	-0.029846072844311
4	A	26	50	20120615	14	1070	21.12	0.00125654218519734	-0.029250123249127
4	A	26	50	20120615	14	1072	21.16	0.0025360519057544	-0.0289561789601878
4	A	26	50	20120615	14	1074	21.2	0.00396702389884161	-0.0287814528745566
4	A	26	50	20120615	14	1076	21.24	0.0049210523680185	-0.0283683610929874
4	A	26	50	20120615	14	1078	21.28	0.00542274462927036	-0.0274400005999676
4	A	26	50	20120615	14	1080	21.32	0.00694564050391183	-0.0263357119397886
4	A	26	50	20120615	14	1082	21.36	0.00753550898077764	-0.0261985332242384
4	A	26	50	20120615	14	1084	21.4	0.0082892848095225	-0.0251489039182451
4	A	26	50	20120615	14	1086	21.44	0.0090208574853381	-0.0244968100446348
4	A	26	50	20120615	14	1088	21.48	0.0100838723226993	-0.0229304766004251
4	A	26	50	20120615	14	1090	21.52	0.0106651848075127	-0.021896474354296
4	A	26	50	20120615	14	1092	21.56	0.0110341248416646	-0.0212255997245774
4	A	26	50	20120615	14	1094	21.6	0.0116429367091984	-0.019494892238013
4	A	26	50	20120615	14	1096	21.64	0.012155652765169	-0.0182835546822302
4	A	26	50	20120615	14	1098	21.68	0.0125597572195493	-0.0174370842255396
4	A	26	50	20120615	14	1100	21.72	0.0133180585316938	-0.0157455433835851
4	A	26	50	20120615	14	1102	21.76	0.0139350657668215	-0.0149586890996163
4	A	26	50	20120615	14	1104	21.8	0.0152623447930884	-0.0136760992219204
4	A	26	50	20120615	14	1106	21.84	0.0163842715248173	-0.0121992048860358
4	A	26	50	20120615	14	1108	21.88	0.0157106038233131	-0.0127720391605429
4	A	26	50	20120615	14	1110	21.92	0.0177432954029188	-0.0119879567351563
4	A	26	50	20120615	14	1112	21.96	0.0173960140494747	-0.0123707348490161
4	A	26	50	20120615	14	1114	22	0.0174242417521796	-0.0125960756380446
4	A	26	50	20120615	14	1116	22.04	0.0174098804134537	-0.0129323119835666
4	A	26	50	20120615	14	1118	22.08	0.0170975513482036	-0.0129192305081147
4	A	26	50	20120615	14	1120	22.12	0.0176978708632954	-0.0131179416557637
4	A	26	50	20120615	14	1122	22.16	0.0181370336718869	-0.0134834663641625
4	A	26	50	20120615	14	1124	22.2	0.0184050342130244	-0.0140975108218770
4	A	26	50	20120615	14	1126	22.24	0.0194125482391303	-0.0155067463525106
4	A	26	50	20120615	14	1128	22.28	0.0197306331535792	-0.0157745701169528
4	A	26	50	20120615	14	1130	22.32	0.0209290660106054	-0.0169811488440983
4	A	26	50	20120615	14	1132	22.36	0.0211523491189007	-0.0174236774809683
4	A	26	50	20120615	14	1134	22.4	0.0212176857854824	-0.0173702202083106
4	A	26	50	20120615	14	1136	22.44	0.0212322875405139	-0.0178443706604352
4	A	26	50	20120615	14	1138	22.48	0.021343911416992	-0.0190045490405992
4	A	26	50	20120615	14	1140	22.52	0.0212724017082106	-0.0193846401486904
4	A	26	50	20120615	14	1142	22.56	0.0210712999739557	-0.0207172541542
4	A	26	50	20120615	14	1144	22.6	0.0209952844393432	-0.0213646119680112
4	A	26	50	20120615	14	1146	22.64	0.0209610767345898	-0.0222720965475301
4	A	26	50	20120615	14	1148	22.68	0.0212223173348991	-0.0230500200728525
4	A	26	50	20120615	14	1150	22.72	0.0211266882138115	-0.0239361945753067
4	A	26	50	20120615	14	1152	22.76	0.0211439628324758	-0.0255049604668437
4	A	26	50	20120615	14	1154	22.8	0.0205718073804788	-0.0261923743241742
4	A	26	50	20120615	14	1156	22.84	0.0206314871928109	-0.0269812226492659
4	A	26	50	20120615	14	1158	22.88	0.0204911194256776	-0.0284414759341621
4	A	26	50	20120615	14	1160	22.92	0.0204575459957068	-0.029420309709223
4	A	26	50	20120615	14	1162	22.96	0.0210885327318986	-0.0301557361169961
4	A	26	50	20120615	14	1164	23	0.0211637123248744	-0.0309863603107203
4	A	26	50	20120615	14	1166	23.04	0.0213392445122361	-0.0317794229922279
4	A	26	50	20120615	14	1168	23.08	0.0211068397264636	-0.0332356881948781
4	A	26	50	20120615	14	1170	23.12	0.020824407135922	-0.0337067768746402
4	A	26	50	20120615	14	1172	23.16	0.0205662141658396	-0.034596840464391
4	A	26	50	20120615	14	1174	23.2	0.0203275656271891	-0.0360183372266103
4	A	26	50	20120615	14	1176	23.24	0.0195460005019436	-0.036761860007028
4	A	26	50	20120615	14	1178	23.28	0.0192895328724073	-0.0369047662875058
4	A	26	50	20120615	14	1180	23.32	0.0187861435548806	-0.0383867913901946
4	A	26	50	20120615	14	1182	23.36	0.0186527125052707	-0.0384663409030781
4	A	26	50	20120615	14	1184	23.4	0.0179981437579263	-0.0385406578257808
4	A	26	50	20120615	14	1186	23.44	0.0173980929434114	-0.0389403145785075
4	A	26	50	20120615	14	1188	23.48	0.016586829333356	-0.0393701647907908
4	A	26	50	20120615	14	1190	23.52	0.0156175273577055	-0.0395087577199033
4	A	26	50	20120615	14	1192	23.56	0.0147566248516109	-0.0402470479101402
4	A	26	50	20120615	14	1194	23.6	0.0141320374317888	-0.0410153194278994
4	A	26	50	20120615	14	1196	23.64	0.0135746958668576	-0.0415064757981116
4	A	26	50	20120615	14	1198	23.68	0.0131886862750079	-0.0423450337299207
4	A	26	50	20120615	14	1200	23.72	0.0129262082378314	-0.0431937032887008
4	A	26	50	20120615	14	1202	23.76	0.0122420117163553	-0.0443120633738254
4	A	26	50	20120615	14	1204	23.8	0.0110265658701737	-0.0452981237801901
4	A	26	50	20120615	14	1206	23.84	0.0104117365239320	-0.046472698854419
4	A	26	50	20120615	14	1208	23.88	0.00998337123588923	-0.0474477991056753
4	A	26	50	20120615	14	1210	23.92	0.0098240600780879	-0.0487407438550749
4	A	26	50	20120615	14	1212	23.96	0.00959531103437405	-0.0493154095361452
4	A	26	50	20120615	14	1214	24	0.00975080381555698	-0.0506193851513313
4	A	26	50	20120615	14	1216	24.04	0.00957558275517894	-0.0515479577763855
4	A	26	50	20120615	14	1218	24.08	0.0099139333499767	-0.0524504381612139
4	A	26	50	20120615	14	1220	24.12	0.00991372121794236	-0.0538828243678635
4	A	26	50	20120615	14	1222	24.16	0.00969282105949968	-0.0549706374400409
4	A	26	50	20120615	14	1224	24.2	0.00965088962737532	-0.0560664408188457
4	A	26	50	20120615	14	1226	24.24	0.00938678524460214	-0.0569533648544879
4	A	26	50	20120615	14	1228	24.28	0.0094973060345016	-0.0586753819987115
4	A	26	50	20120615	14	1230	24.32	0.00923808068851861	-0.0594113387365705
4	A	26	50	20120615	14	1232	24.36	0.0094093419509220	-0.0603048388652778
4	A	26	50	20120615	14	1234	24.4	0.00954192447239446	-0.0612589380451328
4	A	26	50	20120615	14	1236	24.44	0.0100399397783842	-0.0617153754723887
4	A	26	50	20120615	14	1238	24.48	0.0100985589305445	-0.0628837280069433
4	A	26	50	20120615	14	1240	24.52	0.0104332325700801	-0.0641140230955298
4	A	26	50	20120615	14	1242	24.56	0.0106054130712990	-0.0647288524417715
4	A	26	50	20120615	14	1244	24.6	0.0109828666710964	-0.0658448083638401
4	A	26	50	20120615	14	1246	24.64	0.0114076964252333	-0.0667654613929449
4	A	26	50	20120615	14	1248	24.68	0.0116815588815868	-0.0668666483733327
4	A	26	50	20120615	14	1250	24.72	0.0119639066193146	-0.0685043783892389
4	A	26	50	20120615	14	1252	24.76	0.0122212227769884	-0.0690124346115214
4	A	26	50	20120615	14	1254	24.8	0.0124272029823481	-0.069567584145431
4	A	26	50	20120615	14	1256	24.84	0.0125595733717862	-0.0710853181405698
4	A	26	50	20120615	14	1258	24.88	0.0128877416289349	-0.0718435487420361
4	A	26	50	20120615	14	1260	24.92	0.0128945298540342	-0.0731979410707208
4	A	26	50	20120615	14	1262	24.96	0.0133753624652411	-0.0741219882123754
4	A	26	50	20120615	14	1264	25	0.0136384768985206	-0.0751295446648881
4	A	26	50	20120615	14	1266	25.04	0.0141229864649896	-0.0762126908323097
4	A	26	50	20120615	14	1268	25.08	0.0147414220558154	-0.0773375562998213
4	A	26	50	20120615	14	1270	25.12	0.0154220830433856	-0.0777319804623671
4	A	26	50	20120615	14	1272	25.16	0.015897895196446	-0.0783615176296575
4	A	26	50	20120615	14	1274	25.2	0.0161921930387758	-0.0790964844180228
4	A	26	50	20120615	14	1276	25.24	0.0159161385514006	-0.078749153567104
4	A	26	50	20120615	14	1278	25.28	0.0160055875592207	-0.0792019140390977
4	A	26	50	20120615	14	1280	25.32	0.0154783687431680	-0.0801259611807523
4	A	26	50	20120615	14	1282	25.36	0.0154024254748686	-0.0793897216001809
4	A	26	50	20120615	14	1284	25.4	0.0153184918999417	-0.0794138339414193
4	A	26	50	20120615	14	1286	25.44	0.0148061223262940	-0.0791756803775157
4	A	26	50	20120615	14	1288	25.48	0.0143720294733235	-0.0786301474958303
4	A	26	50	20120615	14	1290	25.52	0.0142552154330715	-0.0788981409659
4	A	26	50	20120615	14	1292	25.56	0.0137511897194418	-0.0782604720706259
4	A	26	50	20120615	14	1294	25.6	0.0138551344162762	-0.0781652954978782
4	A	26	50	20120615	14	1296	25.64	0.0136038286662425	-0.0783948223590514
4	A	26	50	20120615	14	1298	25.68	0.0134165867905843	-0.0779335058950053
4	A	26	50	20120615	14	1300	25.72	0.0134691248244264	-0.0777651437704048
4	A	26	50	20120615	14	1302	25.76	0.0132321733420508	-0.0771798714876167
4	A	26	50	20120615	14	1304	25.8	0.0127185309761969	-0.0770814422236755
4	A	26	50	20120615	14	1306	25.84	0.0122399611066899	-0.076547152339811
4	A	26	50	20120615	14	1308	25.88	0.0113809677889044	-0.0762240045408087
4	A	26	50	20120615	14	1310	25.92	0.0101687746339163	-0.0748416814942671
4	A	26	50	20120615	14	1312	25.96	0.00905395008269763	-0.0748611976414278
4	A	26	50	20120615	14	1314	26	0.00825110104333843	-0.0741433428371673
4	A	26	50	20120615	14	1316	26.04	0.00713443801448863	-0.0734440142305738
4	A	26	50	20120615	14	1318	26.08	0.00620126919535674	-0.0726839451514763
4	A	26	50	20120615	14	1320	26.12	0.00563162397243286	-0.0723236035357837
4	A	26	50	20120615	14	1322	26.16	0.00461494584244284	-0.0717490085653915
4	A	26	50	20120615	14	1324	26.2	0.00319846953836995	-0.0716411040705824
4	A	26	50	20120615	14	1326	26.24	0.00229309001573869	-0.071434063205051
4	A	26	50	20120615	14	1328	26.28	0.00121651994138217	-0.071209981066093
4	A	26	50	20120615	14	1330	26.32	0.000201963131735721	-0.0704751556990839
4	A	26	50	20120615	14	1332	26.36	-0.000530316650861071	-0.0699246023592521
4	A	26	50	20120615	14	1334	26.4	-0.00181399830142713	-0.0700523058439344
4	A	26	50	20120615	14	1336	26.44	-0.00297754250986959	-0.0690939640233923
4	A	26	50	20120615	14	1338	26.48	-0.00408861939514799	-0.068370381654204
4	A	26	50	20120615	14	1340	26.52	-0.00567932681010529	-0.0682897714811488
4	A	26	50	20120615	14	1342	26.56	-0.00650848022172459	-0.0678211011065784
4	A	26	50	20120615	14	1344	26.6	-0.00688932793407169	-0.0675802605369062
4	A	26	50	20120615	14	1346	26.64	-0.00755506896855879	-0.0668607793870489
4	A	26	50	20120615	14	1348	26.68	-0.00790480398253369	-0.0668200500364526
4	A	26	50	20120615	14	1350	26.72	-0.00872497713803199	-0.0658011798754409
4	A	26	50	20120615	14	1352	26.76	-0.00899431411098589	-0.0651652787471198
4	A	26	50	20120615	14	1354	26.8	-0.009934766129964	-0.0646804863379383
4	A	26	50	20120615	14	1356	26.84	-0.0103718288314154	-0.0633243262423006
4	A	26	50	20120615	14	1358	26.88	-0.0108378829108955	-0.0625092442556269
4	A	26	50	20120615	14	1360	26.92	-0.0109824155369700	-0.0617071023230489
4	A	26	50	20120615	14	1362	26.96	-0.0111521918751329	-0.0603804992908648
4	A	26	50	20120615	14	1364	27	-0.0114898353631495	-0.0595065860199963
4	A	26	50	20120615	14	1366	27.04	-0.0116074979315389	-0.0585751849678174
4	A	26	50	20120615	14	1368	27.08	-0.0120319034216071	-0.057212024515046
4	A	26	50	20120615	14	1370	27.12	-0.0120879062786771	-0.0559525259163965
4	A	26	50	20120615	14	1372	27.16	-0.0119928711272856	-0.0546640359397184
4	A	26	50	20120615	14	1374	27.2	-0.012096179428017	-0.0536266395810396
4	A	26	50	20120615	14	1376	27.24	-0.0118848252111203	-0.0521564938722746
4	A	26	50	20120615	14	1378	27.28	-0.0116331659076960	-0.0509431693464366
4	A	26	50	20120615	14	1380	27.32	-0.0121688700051229	-0.049682397955581
4	A	26	50	20120615	14	1382	27.36	-0.0118097304709583	-0.0482242730620963
4	A	26	50	20120615	14	1384	27.4	-0.0115051795803012	-0.04676883517438
4	A	26	50	20120615	14	1386	27.44	-0.0117620714739063	-0.0464818205318964
4	A	26	50	20120615	14	1388	27.48	-0.0116813905901729	-0.0449947042603829
4	A	26	50	20120615	14	1390	27.52	-0.0112489947934774	-0.0446866178358199
4	A	26	50	20120615	14	1392	27.56	-0.0108121442240603	-0.0436504235586692
4	A	26	50	20120615	14	1394	27.6	-0.00990853246838199	-0.0426005821206415
4	A	26	50	20120615	14	1396	27.64	-0.0094736617979523	-0.0421949856709529
4	A	26	50	20120615	14	1398	27.68	-0.00861134507829529	-0.0412415935978791
4	A	26	50	20120615	14	1400	27.72	-0.00781514284267919	-0.0396284001872801
4	A	26	50	20120615	14	1402	27.76	-0.0071984750188065	-0.0387039994922349
4	A	26	50	20120615	14	1404	27.8	-0.00668539833837749	-0.0372951599413988
4	A	26	50	20120615	14	1406	27.84	-0.00578730201559249	-0.0361156351197016
4	A	26	50	20120615	14	1408	27.88	-0.00501733344155839	-0.0347007851612254
4	A	26	50	20120615	14	1410	27.92	-0.00405863806762569	-0.0335969914757932
4	A	26	50	20120615	14	1412	27.96	-0.00262950455216957	-0.0330698433704186
4	A	26	50	20120615	14	1414	28	-0.00136880387199207	-0.0319432101359541
4	A	26	50	20120615	14	1416	28.04	-0.000449777188483920	-0.0316373864530909
4	A	26	50	20120615	14	1418	28.08	0.00021087267717867	-0.0304164251740161
4	A	26	50	20120615	14	1420	28.12	0.00104441015084137	-0.0295295718490519
4	A	26	50	20120615	14	1422	28.16	0.00137222485459946	-0.0288152525786973
4	A	26	50	20120615	14	1424	28.2	0.0020247429922784	-0.0282300510065873
4	A	26	50	20120615	14	1426	28.24	0.0021952971479006	-0.0269511776821333
4	A	26	50	20120615	14	1428	28.28	0.00230298951067531	-0.0270273330824671
4	A	26	50	20120615	14	1430	28.32	0.00331839484845919	-0.0264520310052937
4	A	26	50	20120615	14	1432	28.36	0.00380615710612167	-0.0256476263310159
4	A	26	50	20120615	14	1434	28.4	0.00476612527226053	-0.024510032941443
4	A	26	50	20120615	14	1436	28.44	0.00498532837442836	-0.0245196495936671
4	A	26	50	20120615	14	1438	28.48	0.00622389661235472	-0.0237831271703832
4	A	26	50	20120615	14	1440	28.52	0.00722961458723634	-0.0232503222107592
4	A	26	50	20120615	14	1442	28.56	0.00793361009858567	-0.0224710905378916
4	A	26	50	20120615	14	1444	28.6	0.00873660763036892	-0.0211066502218462
4	A	26	50	20120615	14	1446	28.64	0.00918318091802729	-0.0204131552461975
4	A	26	50	20120615	14	1448	28.68	0.00973393224775787	-0.0196583328994165
4	A	26	50	20120615	14	1450	28.72	0.00955675250159595	-0.017577862114606
4	A	26	50	20120615	14	1452	28.76	0.00938263452779658	-0.0168869056523018
4	A	26	50	20120615	14	1454	28.8	0.00939136022547642	-0.0167669803422125
4	A	26	50	20120615	14	1456	28.84	0.00930868530062009	-0.0158189057121332
4	A	26	50	20120615	14	1458	28.88	0.00884048161652523	-0.0151948274091936
4	A	26	50	20120615	14	1460	28.92	0.00917116010274712	-0.0151169254551103
4	A	26	50	20120615	14	1462	28.96	0.0091644143040546	-0.0144739532589773
4	A	26	50	20120615	14	1464	29	0.00935713625726699	-0.0141462587633720
4	A	26	50	20120615	14	1466	29.04	0.00932966515881789	-0.0130670936071286
4	A	26	50	20120615	14	1468	29.08	0.00992680269339431	-0.0122031646840105
4	A	26	50	20120615	14	1470	29.12	0.0106029848666124	-0.0113354838523114
4	A	26	50	20120615	14	1472	29.16	0.0100984415508189	-0.0106175385383828
4	A	26	50	20120615	14	1474	29.2	0.0100570644904109	-0.00976544375435467
4	A	26	50	20120615	14	1476	29.24	0.00954000892012424	-0.00924187855904037
4	A	26	50	20120615	14	1478	29.28	0.00887688205940715	-0.00856820590778866
4	A	26	50	20120615	14	1480	29.32	0.00852359157111512	-0.00807803114321013
4	A	26	50	20120615	14	1482	29.36	0.00789658103777528	-0.00757921454381601
4	A	26	50	20120615	14	1484	29.4	0.00737165607612075	-0.00596930352289528
4	A	26	50	20120615	14	1486	29.44	0.0070037632671118	-0.0052638520786835
4	A	26	50	20120615	14	1488	29.48	0.0063835966788857	-0.00405588742224689
4	A	26	50	20120615	14	1490	29.52	0.00596480985930084	-0.00418089965851999
4	A	26	50	20120615	14	1492	29.56	0.00632794737520632	-0.00349383652615295
4	A	26	50	20120615	14	1494	29.6	0.00683455402858742	-0.0034714000279859
4	A	26	50	20120615	14	1496	29.64	0.00762570045071799	-0.00287332204139051
4	A	26	50	20120615	14	1498	29.68	0.008171263737995	-0.00313054132543527
4	A	26	50	20120615	14	1500	29.72	0.0088970341784069	-0.0032884625941475
4	A	26	50	20120615	14	1502	29.76	0.00949463953482975	-0.00283445874558972
4	A	26	50	20120615	14	1504	29.8	0.00983725115509094	-0.00301167808973138
4	A	26	50	20120615	14	1506	29.84	0.0111721945117591	-0.00364258350864335
4	A	26	50	20120615	14	1508	29.88	0.0119001609429907	-0.00325295353007394
4	A	26	50	20120615	14	1510	29.92	0.0123909496176766	-0.00346450573686933
4	A	26	50	20120615	14	1512	29.96	0.0138494563488232	-0.00447610684017043
4	A	26	50	20120615	14	1514	30	0.0142027834652465	-0.00474697116377175
4	A	26	50	20120615	14	1516	30.04	0.0148218625232432	-0.00491384129306396
4	A	26	50	20120615	14	1518	30.08	0.0157509937626545	-0.00518000335657039
4	A	26	50	20120615	14	1520	30.12	0.0170941855199252	-0.00535614365576396
4	A	26	50	20120615	14	1522	30.16	0.0182654654765538	-0.0062622302851764
4	A	26	50	20120615	14	1524	30.2	0.0193984202456422	-0.00606691325007706
4	A	26	50	20120615	14	1526	30.24	0.0202993944930266	-0.00669450587371918
4	A	26	50	20120615	14	1528	30.28	0.0204163994521096	-0.00619014781990225
4	A	26	50	20120615	14	1530	30.32	0.0206669061714805	-0.00576258156252218
4	A	26	50	20120615	14	1532	30.36	0.0204242624795164	-0.00582760003105228
4	A	26	50	20120615	14	1534	30.4	0.0201746184304185	-0.00556804234488213
4	A	26	50	20120615	14	1536	30.44	0.0197245944616679	-0.00545939538795282
4	A	26	50	20120615	14	1538	30.48	0.0194973020579233	-0.00454362139563812
4	A	26	50	20120615	14	1540	30.52	0.0190625728088498	-0.00453475427660205
4	A	26	50	20120615	14	1542	30.56	0.0191129188116703	-0.00442595882724868
4	A	26	50	20120615	14	1544	30.6	0.018724413132883	-0.00432831445183463
4	A	26	50	20120615	14	1546	30.64	0.0187560561613411	-0.00415502379296925
4	A	26	50	20120615	14	1548	30.68	0.0187785138727116	-0.00353930349218325
4	A	26	50	20120615	14	1550	30.72	0.0185945529725181	-0.00287083302552073
4	A	26	50	20120615	14	1552	30.76	0.0180836824652464	-0.00280261136327185
4	A	26	50	20120615	14	1554	30.8	0.0174053761432576	-0.00292211948036019
4	A	26	50	20120615	14	1556	30.84	0.0171260972489601	-0.00245525929914959
4	A	26	50	20120615	14	1558	30.88	0.0164862504648001	-0.00225059431240295
4	A	26	50	20120615	14	1560	30.92	0.0157813145014318	-0.00187640047486684
4	A	26	50	20120615	14	1562	30.96	0.0150304448815576	-0.001787580792082
4	A	26	50	20120615	14	1564	31	0.014328789893654	-0.00127200802471545
4	A	26	50	20120615	14	1566	31.04	0.0130201650513816	9.48258477842401e-05
4	A	26	50	20120615	14	1568	31.08	0.0118220765553578	0.000293136065888350
4	A	26	50	20120615	14	1570	31.12	0.0108157702676342	0.00069035471443345
4	A	26	50	20120615	14	1572	31.16	0.00926746097527692	0.00064239873253338
4	A	26	50	20120615	14	1574	31.2	0.0084795672443398	0.00117330157491605
4	A	26	50	20120615	14	1576	31.24	0.00668786472683027	0.00128838320355416
4	A	26	50	20120615	14	1578	31.28	0.00522209600904087	0.0016583626846744
4	A	26	50	20120615	14	1580	31.32	0.00366733790283913	0.00213011604481082
4	A	26	50	20120615	14	1582	31.36	0.00261511351495887	0.00251193249344812
4	A	26	50	20120615	14	1584	31.4	0.00124087976999406	0.00288101394895625
4	A	26	50	20120615	14	1586	31.44	0.00049956316273371	0.00379868298744453
4	A	26	50	20120615	14	1588	31.48	-9.71430367061894e-05	0.00470005321462641
4	A	26	50	20120615	14	1590	31.52	-0.00095772027368146	0.00479491866039041
4	A	26	50	20120615	14	1592	31.56	-0.00211385400305709	0.00530882972682121
4	A	26	50	20120615	14	1594	31.6	-0.00214107761413277	0.00597556071080201
4	A	26	50	20120615	14	1596	31.64	-0.00247184802423622	0.00579003003355431
4	A	26	50	20120615	14	1598	31.68	-0.00314309742054879	0.00533968079568441
4	A	26	50	20120615	14	1600	31.72	-0.00375386443833259	0.00501628197377481
4	A	26	50	20120615	14	1602	31.76	-0.00449601189606079	0.00463306191817681
4	A	26	50	20120615	14	1604	31.8	-0.00482229076389019	0.00444325465911651
4	A	26	50	20120615	14	1606	31.84	-0.00551502347842879	0.00364502161282488
4	A	26	50	20120615	14	1608	31.88	-0.00589780866335629	0.00376923199000811
4	A	26	50	20120615	14	1610	31.92	-0.00661645542721179	0.00217730835138721
4	A	26	50	20120615	14	1612	31.96	-0.00765810856871329	0.00128457189800357
4	A	26	50	20120615	14	1614	32	-0.00870012233467329	0.00111993622613991
4	A	26	50	20120615	14	1616	32.04	-0.00940153690627129	0.00052416340765118
4	A	26	50	20120615	14	1618	32.08	-0.0104476306783586	-0.000252664102160361
4	A	26	50	20120615	14	1620	32.12	-0.0119262758106335	-0.000777705029327
4	A	26	50	20120615	14	1622	32.16	-0.0129175546650432	-0.00127881746301828
4	A	26	50	20120615	14	1624	32.2	-0.013861966481996	-0.00169162640187498
4	A	26	50	20120615	14	1626	32.24	-0.0150329353116409	-0.00236394352942715
4	A	26	50	20120615	14	1628	32.28	-0.0164344209519527	-0.00298478328330894
4	A	26	50	20120615	14	1630	32.32	-0.0176135215095812	-0.00277003495386259
4	A	26	50	20120615	14	1632	32.36	-0.0194167852229632	-0.00363327091233513
4	A	26	50	20120615	14	1634	32.4	-0.0202125631945105	-0.00387255584708865
4	A	26	50	20120615	14	1636	32.44	-0.0217483991232477	-0.00378600597707142
4	A	26	50	20120615	14	1638	32.48	-0.0221190644979457	-0.00384045319922278
4	A	26	50	20120615	14	1640	32.52	-0.0229208528771331	-0.00416112612449089
4	A	26	50	20120615	14	1642	32.56	-0.0239576835503869	-0.00393393271569565
4	A	26	50	20120615	14	1644	32.6	-0.024598958690245	-0.00500852289106484
4	A	26	50	20120615	14	1646	32.64	-0.025421960272868	-0.00551474063571629
4	A	26	50	20120615	14	1648	32.68	-0.0263500379231754	-0.00573316592042481
4	A	26	50	20120615	14	1650	32.72	-0.0275251079721512	-0.00732839881878167
4	A	26	50	20120615	14	1652	32.76	-0.0275092687802526	-0.00799406914259068
4	A	26	50	20120615	14	1654	32.8	-0.0275356438631909	-0.00822847504055402
4	A	26	50	20120615	14	1656	32.84	-0.0282480539452363	-0.00891175232321458
4	A	26	50	20120615	14	1658	32.88	-0.029011870690274	-0.00955366385917573
4	A	26	50	20120615	14	1660	32.92	-0.0301461406779754	-0.00977661462728385
4	A	26	50	20120615	14	1662	32.96	-0.0305881531268951	-0.0103330369533996
4	A	26	50	20120615	14	1664	33	-0.0313172509289765	-0.0111973335720439
4	A	26	50	20120615	14	1666	33.04	-0.0309733849012855	-0.011467377651779
4	A	26	50	20120615	14	1668	33.08	-0.0313318880393471	-0.0123433415323129
4	A	26	50	20120615	14	1670	33.12	-0.0318172461339535	-0.0128313866326879
4	A	26	50	20120615	14	1672	33.16	-0.0324535715263433	-0.0141434232651795
4	A	26	50	20120615	14	1674	33.2	-0.0328102361867738	-0.0155068665606634
4	A	26	50	20120615	14	1676	33.24	-0.0334812805221198	-0.0163261204773461
4	A	26	50	20120615	14	1678	33.28	-0.0338125600491057	-0.0174301262948127
4	A	26	50	20120615	14	1680	33.32	-0.0337926196378763	-0.0184557139702457
4	A	26	50	20120615	14	1682	33.36	-0.0341971554273931	-0.0194373903145669
4	A	26	50	20120615	14	1684	33.4	-0.0345828821765304	-0.0208946666799143
4	A	26	50	20120615	14	1686	33.44	-0.0351331526736497	-0.0219786613754733
4	A	26	50	20120615	14	1688	33.48	-0.035026662392403	-0.0237259222317852
4	A	26	50	20120615	14	1690	33.52	-0.0353727204511157	-0.0249025479156797
4	A	26	50	20120615	14	1692	33.56	-0.0357561844585532	-0.0266587890281127
4	A	26	50	20120615	14	1694	33.6	-0.0359568613630539	-0.028273962337699
4	A	26	50	20120615	14	1696	33.64	-0.0362180666080243	-0.0297076920472328
4	A	26	50	20120615	14	1698	33.68	-0.0363636598942706	-0.0308316382759289
4	A	26	50	20120615	14	1700	33.72	-0.036801358991825	-0.031638022849194
4	A	26	50	20120615	14	1702	33.76	-0.0368828884036958	-0.0316751459552063
4	A	26	50	20120615	14	1704	33.8	-0.036783469190261	-0.0310308302561891
4	A	26	50	20120615	14	1706	33.84	-0.0367412549154242	-0.0312008894370645
4	A	26	50	20120615	14	1708	33.88	-0.0367760445690586	-0.031339482366177
4	A	26	50	20120615	14	1710	33.92	-0.0369961669100419	-0.0312167993396412
4	A	26	50	20120615	14	1712	33.96	-0.0370255825521393	-0.0308229408625203
4	A	26	50	20120615	14	1714	34	-0.0368249056476385	-0.0310717010281417
4	A	26	50	20120615	14	1716	34.04	-0.0372404015922638	-0.0314299213234908
4	A	26	50	20120615	14	1718	34.08	-0.0374116628546671	-0.03231620896303
4	A	26	50	20120615	14	1720	34.12	-0.0373303455748307	-0.0328456905207825
4	A	26	50	20120615	14	1722	34.16	-0.0377648626918698	-0.0336063252853049
4	A	26	50	20120615	14	1724	34.2	-0.0378446950474658	-0.0338800463203022
4	A	26	50	20120615	14	1726	34.24	-0.0380494024606193	-0.0343162604936162
4	A	26	50	20120615	14	1728	34.28	-0.0388973649126182	-0.0355027856724472
4	A	26	50	20120615	14	1730	34.32	-0.0391406096453464	-0.035739242180076
4	A	26	50	20120615	14	1732	34.36	-0.0395813493020599	-0.0367647591448308
4	A	26	50	20120615	14	1734	34.4	-0.0395234372566808	-0.0371627895519607
4	A	26	50	20120615	14	1736	34.44	-0.0398127146408642	-0.0376401573399398
4	A	26	50	20120615	14	1738	34.48	-0.0402535250082559	-0.0384560171440728
4	A	26	50	20120615	14	1740	34.52	-0.0406310705319348	-0.0389063522398071
4	A	26	50	20120615	14	1742	34.56	-0.040888407902812	-0.0402913410789137
4	A	26	50	20120615	14	1744	34.6	-0.0412214764099543	-0.0405598790212049
4	A	26	50	20120615	14	1746	34.64	-0.0414047514165701	-0.0416083840274162
4	A	26	50	20120615	14	1748	34.68	-0.0413616249739855	-0.0420991090624918
4	A	26	50	20120615	14	1750	34.72	-0.0411992873991607	-0.0433240867080838
4	A	26	50	20120615	14	1752	34.76	-0.0414339337134296	-0.0436305185027788
4	A	26	50	20120615	14	1754	34.8	-0.041156804423747	-0.0446378062547146
4	A	26	50	20120615	14	1756	34.84	-0.0412766873074294	-0.0454586582327228
4	A	26	50	20120615	14	1758	34.88	-0.0415657949859853	-0.0465332766923633
4	A	26	50	20120615	14	1760	34.92	-0.0414421078678202	-0.0473005724027645
4	A	26	50	20120615	14	1762	34.96	-0.0415479829661672	-0.0478046476138689
4	A	26	50	20120615	14	1764	35	-0.0419133167557351	-0.0483485117235507
4	A	26	50	20120615	14	1766	35.04	-0.0419238102203679	-0.0497369583148174
4	A	26	50	20120615	14	1768	35.08	-0.0421990303217413	-0.0502624659324596
4	A	26	50	20120615	14	1770	35.12	-0.0422752422906176	-0.0521589404617375
4	A	26	50	20120615	14	1772	35.16	-0.0424991052264734	-0.0527490988523836
4	A	26	50	20120615	14	1774	35.2	-0.0425580333842972	-0.0540035508299358
4	A	26	50	20120615	14	1776	35.24	-0.042678069391953	-0.054758347331964
4	A	26	50	20120615	14	1778	35.28	-0.0426221785759525	-0.0553314160477243
4	A	26	50	20120615	14	1780	35.32	-0.0425097683967337	-0.0567463169178887
4	A	26	50	20120615	14	1782	35.36	-0.0425318513415102	-0.0580543018285241
4	A	26	50	20120615	14	1784	35.4	-0.0426420397912225	-0.0591484576485288
4	A	26	50	20120615	14	1786	35.44	-0.0422419870586984	-0.0597539956116657
4	A	26	50	20120615	14	1788	35.48	-0.0422503521319198	-0.0608477271676016
4	A	26	50	20120615	14	1790	35.52	-0.041848899327969	-0.0621959959515612
4	A	26	50	20120615	14	1792	35.56	-0.0418780745537607	-0.0633312841730275
4	A	26	50	20120615	14	1794	35.6	-0.0415437898229548	-0.0649779590897157
4	A	26	50	20120615	14	1796	35.64	-0.0417346450142648	-0.0664575729582807
4	A	26	50	20120615	14	1798	35.68	-0.0420282711051526	-0.0676031920098201
4	A	26	50	20120615	14	1800	35.72	-0.0423967656620323	-0.0698504268579056
4	A	26	50	20120615	14	1802	35.76	-0.0424618194859015	-0.0703111776365268
4	A	26	50	20120615	14	1804	35.8	-0.0424641529382794	-0.0704771355980712
4	A	26	50	20120615	14	1806	35.84	-0.0419687539273801	-0.071121168454376
4	A	26	50	20120615	14	1808	35.88	-0.041451434606264	-0.071368514406435
4	A	26	50	20120615	14	1810	35.92	-0.0409893403247586	-0.0719964959388068
4	A	26	50	20120615	14	1812	35.96	-0.0405726422986054	-0.0729446554216998
4	A	26	50	20120615	14	1814	36	-0.0401380544708881	-0.0736956028233199
4	A	26	50	20120615	14	1816	36.04	-0.0397106084216608	-0.0741702836055305
4	A	26	50	20120615	14	1818	36.08	-0.0387901675245903	-0.0757138269981826
4	A	26	50	20120615	14	1820	36.12	-0.0383403769010776	-0.0769511931545809
4	A	26	50	20120615	14	1822	36.16	-0.0381674185823993	-0.0780163788097603
4	A	26	50	20120615	14	1824	36.2	-0.037784661681743	-0.0786394105946638
4	A	26	50	20120615	14	1826	36.24	-0.0370992630787389	-0.0798419870974278
4	A	26	50	20120615	14	1828	36.28	-0.0364589071776964	-0.0807155468149056
4	A	26	50	20120615	14	1830	36.32	-0.0361707611643629	-0.0815145067669683
4	A	26	50	20120615	14	1832	36.36	-0.0350270159457936	-0.0829802684136899
4	A	26	50	20120615	14	1834	36.4	-0.0345829528872085	-0.0834584140191283
4	A	26	50	20120615	14	1836	36.44	-0.0343163736307012	-0.0844072098981244
4	A	26	50	20120615	14	1838	36.48	-0.0334447231015325	-0.0862767295169035
4	A	26	50	20120615	14	1840	36.52	-0.0333907001434498	-0.0865459957791793
4	A	26	50	20120615	14	1842	36.56	-0.0328667340185906	-0.087821757833796
4	A	26	50	20120615	14	1844	36.6	-0.0322576322372765	-0.0882554971333759
4	A	26	50	20120615	14	1846	36.64	-0.0319563340378129	-0.0894898934412933
4	A	26	50	20120615	14	1848	36.68	-0.0308108210522907	-0.0903849492049192
4	A	26	50	20120615	14	1850	36.72	-0.0302594898949996	-0.0917452105198878
4	A	26	50	20120615	14	1852	36.76	-0.0297946378970475	-0.0925315132605672
4	A	26	50	20120615	14	1854	36.8	-0.0287934454055655	-0.0936003051603307
4	A	26	50	20120615	14	1856	36.84	-0.0284424375993845	-0.0941652834784987
4	A	26	50	20120615	14	1858	36.88	-0.0275773631632809	-0.0943332920497086
4	A	26	50	20120615	14	1860	36.92	-0.0269075209094629	-0.095210175169058
4	A	26	50	20120615	14	1862	36.96	-0.0263365321836547	-0.0959596376464377
4	A	26	50	20120615	14	1864	37	-0.0252847815573178	-0.0968982511877847
4	A	26	50	20120615	14	1866	37.04	-0.0249669370591745	-0.097145809271878
4	A	26	50	20120615	14	1868	37.08	-0.024244981035583	-0.0985393753162406
4	A	26	50	20120615	14	1870	37.12	-0.0240034333591297	-0.0993739027393969
4	A	26	50	20120615	14	1872	37.16	-0.023538157097109	-0.0999664582220312
4	A	26	50	20120615	14	1874	37.2	-0.0234034532552929	-0.099856078853488
4	A	26	50	20120615	14	1876	37.24	-0.0234093929522549	-0.101609562249474
4	A	26	50	20120615	14	1878	37.28	-0.0230420509794285	-0.101630139056807
4	A	26	50	20120615	14	1880	37.32	-0.0231425308530351	-0.103149782240255
4	A	26	50	20120615	14	1882	37.36	-0.0224700015934486	-0.104451070849673
4	A	26	50	20120615	14	1884	37.4	-0.0219796937513738	-0.106019999375770
4	A	26	50	20120615	14	1886	37.44	-0.021629958737399	-0.106736298545112
4	A	26	50	20120615	14	1888	37.48	-0.0212877190553047	-0.107712954431287
4	A	26	50	20120615	14	1890	37.52	-0.021044191479864	-0.108481296659724
4	A	26	50	20120615	14	1892	37.56	-0.0205164776890645	-0.109451517874190
4	A	26	50	20120615	14	1894	37.6	-0.0202774755970234	-0.110604526191593
4	A	26	50	20120615	14	1896	37.64	-0.020140721145542	-0.112217719602192
4	A	26	50	20120615	14	1898	37.68	-0.0197394380472186	-0.113655055556310
4	A	26	50	20120615	14	1900	37.72	-0.0196565651324635	-0.114116513441712
4	A	26	50	20120615	14	1902	37.76	-0.0198030776575254	-0.115674552523378
4	A	26	50	20120615	14	1904	37.8	-0.0198178561892522	-0.116693422684390
4	A	26	50	20120615	14	1906	37.84	-0.019744458505365	-0.117376912099085
4	A	26	50	20120615	14	1908	37.88	-0.0199020726068915	-0.118217308508525
4	A	26	50	20120615	14	1910	37.92	-0.0201589645004966	-0.119617450645953
4	A	26	50	20120615	14	1912	37.96	-0.0198317154821634	-0.121095869504057
4	A	26	50	20120615	14	1914	38	-0.0199842384148654	-0.122578884556240
4	A	26	50	20120615	14	1916	38.04	-0.0198913952944956	-0.124825574932104
4	A	26	50	20120615	14	1918	38.08	-0.0196858393532047	-0.126381704825461
4	A	26	50	20120615	14	1920	38.12	-0.0199003048399385	-0.127536198067105
4	A	26	50	20120615	14	1922	38.16	-0.0194612622394998	-0.128587595140051
4	A	26	50	20120615	14	1924	38.2	-0.0194288767489215	-0.129683469229534
4	A	26	50	20120615	14	1926	38.24	-0.0198823443276964	-0.130696541114940
4	A	26	50	20120615	14	1928	38.28	-0.0196827987940456	-0.131212870486562
4	A	26	50	20120615	14	1930	38.32	-0.0193151739785067	-0.132491248836269
4	A	26	50	20120615	14	1932	38.36	-0.019045978426909	-0.132324866610656
4	A	26	50	20120615	14	1934	38.4	-0.0186427154295983	-0.134375688408131
4	A	26	50	20120615	14	1936	38.44	-0.0180651506107251	-0.135062147671307
4	A	26	50	20120615	14	1938	38.48	-0.0179225978836379	-0.137150658260220
4	A	26	50	20120615	14	1940	38.52	-0.0177825907409629	-0.137262381131647
4	A	26	50	20120615	14	1942	38.56	-0.0177033947814701	-0.138590327666716
4	A	26	50	20120615	14	1944	38.6	-0.0177231937713433	-0.140178489497261
4	A	26	50	20120615	14	1946	38.64	-0.0176423714662537	-0.141550488784797
4	A	26	50	20120615	14	1948	38.68	-0.0176924346263617	-0.142186319202440
4	A	26	50	20120615	14	1950	38.72	-0.0174211884650985	-0.143368318897871
4	A	26	50	20120615	14	1952	38.76	-0.0169440328091538	-0.143798805506258
4	A	26	50	20120615	14	1954	38.8	-0.0167590536751954	-0.144565026414351
4	A	26	50	20120615	14	1956	38.84	-0.0166490985707209	-0.145038434404356
4	A	26	50	20120615	14	1958	38.88	-0.0166052579502873	-0.144516589599840
4	A	26	50	20120615	14	1960	38.92	-0.0157040503576651	-0.145914186152855
4	A	26	50	20120615	14	1962	38.96	-0.0157772359095179	-0.145459162939162
4	A	26	50	20120615	14	1964	39	-0.0153413752895945	-0.145861082433588
4	A	26	50	20120615	14	1966	39.04	-0.0154431986660854	-0.146374441956730
4	A	26	50	20120615	14	1968	39.08	-0.0154192984568813	-0.146193281199390
4	A	26	50	20120615	14	1970	39.12	-0.0153939133234367	-0.146498680618184
4	A	26	50	20120615	14	1972	39.16	-0.0153022015739168	-0.147146178297717
4	A	26	50	20120615	14	1974	39.2	-0.0150586739984761	-0.147000797143505
4	A	26	50	20120615	14	1976	39.24	-0.0151679927068476	-0.147073911984679
4	A	26	50	20120615	14	1978	39.28	-0.0154544416639062	-0.146053486188749
4	A	26	50	20120615	14	1980	39.32	-0.0150869582697236	-0.145602139930318
4	A	26	50	20120615	14	1982	39.36	-0.0148739777072302	-0.145636929583952
4	A	26	50	20120615	14	1984	39.4	-0.0148399658710551	-0.145190108808920
4	A	26	50	20120615	14	1986	39.44	-0.0144726946089068	-0.144728650923518
4	A	26	50	20120615	14	1988	39.48	-0.0146805132918976	-0.144215362111055
4	A	26	50	20120615	14	1990	39.52	-0.0142596433357353	-0.143428493684950
4	A	26	50	20120615	14	1992	39.56	-0.0141979836244159	-0.142812745099893
4	A	26	50	20120615	14	1994	39.6	-0.0135968721497292	-0.141811552608411
4	A	26	50	20120615	14	1996	39.64	-0.0138650777518332	-0.141570217063992
4	A	26	50	20120615	14	1998	39.68	-0.013603943217541	-0.140789076202815
4	A	26	50	20120615	14	2000	39.72	-0.0138355913990578	-0.140270342668137
4	A	26	50	20120615	14	2002	39.76	-0.0138519962763813	-0.138582337360088
4	A	26	50	20120615	14	2004	39.8	-0.0139701538195176	-0.137887180683504
4	A	26	50	20120615	14	2006	39.84	-0.0138963318715617	-0.135780285318280
4	A	26	50	20120615	14	2008	39.88	-0.0139087769509106	-0.134735464338399
4	A	26	50	20120615	14	2010	39.92	-0.013535990255869	-0.133848186749366
4	A	26	50	20120615	14	2012	39.96	-0.0137418997505505	-0.132454337862291
4	A	26	50	20120615	14	2014	40	-0.0145062114703351	-0.131367585450286
4	A	26	50	20120615	14	2016	40.04	-0.0146655933388145	-0.130361089657945
4	A	26	50	20120615	14	2018	40.08	-0.0148308441935778	-0.129378423364130
4	A	26	50	20120615	14	2020	40.12	-0.0153953275369991	-0.128833739010582
4	A	26	50	20120615	14	2022	40.16	-0.0159682254511164	-0.127910116132996
4	A	26	50	20120615	14	2024	40.2	-0.0164748674598365	-0.126598786607286
4	A	26	50	20120615	14	2026	40.24	-0.0172831612214109	-0.125101770840836
4	A	26	50	20120615	14	2028	40.28	-0.0179979047558343	-0.123865182501896
4	A	26	50	20120615	14	2030	40.32	-0.0184737876195728	-0.123164439681741
4	A	26	50	20120615	14	2032	40.36	-0.0191661158690325	-0.121523032710572
4	A	26	50	20120615	14	2034	40.4	-0.0196451100026083	-0.120407642473929
4	A	26	50	20120615	14	2036	40.44	-0.0197924710558076	-0.119600126529814
4	A	26	50	20120615	14	2038	40.48	-0.0207155989586466	-0.118491170964879
4	A	26	50	20120615	14	2040	40.52	-0.0210183820823507	-0.117437864703623
4	A	26	50	20120615	14	2042	40.56	-0.0213553891742642	-0.116354718536202
4	A	26	50	20120615	14	2044	40.6	-0.0217156600792788	-0.114723918166751
4	A	26	50	20120615	14	2046	40.64	-0.0221841890324930	-0.113299805109441
4	A	26	50	20120615	14	2048	40.68	-0.0226207567591975	-0.112341392578221
4	A	26	50	20120615	14	2050	40.72	-0.0225673701972179	-0.110631254827922
4	A	26	50	20120615	14	2052	40.76	-0.022869516924819	-0.108922814133897
4	A	26	50	20120615	14	2054	40.8	-0.0231690473573296	-0.107438597000186
4	A	26	50	20120615	14	2056	40.84	-0.0231033571373574	-0.106344773520369
4	A	26	50	20120615	14	2058	40.88	-0.0232886898247063	-0.104851576130537
4	A	26	50	20120615	14	2060	40.92	-0.0232946295216683	-0.103785966211288
4	A	26	50	20120615	14	2062	40.96	-0.0233676029414868	-0.101899122476370
4	A	26	50	20120615	14	2064	41	-0.0234243836160161	-0.099465190224848
4	A	26	50	20120615	14	2066	41.04	-0.0235372378582934	-0.098682140175362
4	A	26	50	20120615	14	2068	41.08	-0.0235714618265029	-0.0967746489224333
4	A	26	50	20120615	14	2070	41.12	-0.0238667496183264	-0.0953631223658287
4	A	26	50	20120615	14	2072	41.16	-0.0239402887235698	-0.093900825542335
4	A	26	50	20120615	14	2074	41.2	-0.0238084840195566	-0.0923170477738333
4	A	26	50	20120615	14	2076	41.24	-0.0241729268545801	-0.0908679031364696
4	A	26	50	20120615	14	2078	41.28	-0.0240336268186864	-0.0894661346534454
4	A	26	50	20120615	14	2080	41.32	-0.0240085952386324	-0.0881011357230429
4	A	26	50	20120615	14	2082	41.36	-0.0240637495675649	-0.0856988111446397
4	A	26	50	20120615	14	2084	41.4	-0.02395831994649	-0.084215088985676
4	A	26	50	20120615	14	2086	41.44	-0.0239644717754863	-0.0828299375120096
4	A	26	50	20120615	14	2088	41.48	-0.0240225252422217	-0.0807256584418766
4	A	26	50	20120615	14	2090	41.52	-0.0238897305887149	-0.0780035801770209
4	A	26	50	20120615	14	2092	41.56	-0.0237865637093398	-0.0765294746702813
4	A	26	50	20120615	14	2094	41.6	-0.0228821741362022	-0.0749956186405314
4	A	26	50	20120615	14	2096	41.64	-0.0218746176836895	-0.0742226802180164
4	A	26	50	20120615	14	2098	41.68	-0.021293305198876	-0.0730918043428647
4	A	26	50	20120615	14	2100	41.72	-0.0201803191252884	-0.0719045720572525
4	A	26	50	20120615	14	2102	41.76	-0.0196521810704202	-0.0705817874016869
4	A	26	50	20120615	14	2104	41.8	-0.0189016579328688	-0.0688882666607451
4	A	26	50	20120615	14	2106	41.84	-0.0175450028624843	-0.0680506279677515
4	A	26	50	20120615	14	2108	41.88	-0.0162732006058421	-0.0664613347663566
4	A	26	50	20120615	14	2110	41.92	-0.0151163032011428	-0.0657287014303692
4	A	26	50	20120615	14	2112	41.96	-0.0142838263876519	-0.0646064522579481
4	A	26	50	20120615	14	2114	42	-0.0129890431606212	-0.0632814048606826
4	A	26	50	20120615	14	2116	42.04	-0.0114104272716223	-0.0629084060336067
4	A	26	50	20120615	14	2118	42.08	-0.009996708683996	-0.0613911670132147
4	A	26	50	20120615	14	2120	42.12	-0.00859805147080899	-0.0606883028727153
4	A	26	50	20120615	14	2122	42.16	-0.00716495815737819	-0.0600758776895296
4	A	26	50	20120615	14	2124	42.2	-0.00531424757897869	-0.0586037520817773
4	A	26	50	20120615	14	2126	42.24	-0.00432854072600459	-0.057740657544661
4	A	26	50	20120615	14	2128	42.28	-0.00205243470804323	-0.0577497792221383
4	A	26	50	20120615	14	2130	42.32	-0.00083324119592138	-0.0569965690788184
4	A	26	50	20120615	14	2132	42.36	0.00053557611109953	-0.0567035440286947
4	A	26	50	20120615	14	2134	42.4	0.00179252912533674	-0.0569639007455276
4	A	26	50	20120615	14	2136	42.44	0.00352833485179348	-0.0558130137484684
4	A	26	50	20120615	14	2138	42.48	0.0052542410833136	-0.0555174431139324
4	A	26	50	20120615	14	2140	42.52	0.00692718501692285	-0.0549328779379255
4	A	26	50	20120615	14	2142	42.56	0.00843735296950297	-0.0546117807485887
4	A	26	50	20120615	14	2144	42.6	0.0101520162032022	-0.0546866633567163
4	A	26	50	20120615	14	2146	42.64	0.0114991253320407	-0.0546171547601257
4	A	26	50	20120615	14	2148	42.68	0.0127118841724538	-0.0538017899307395
4	A	26	50	20120615	14	2150	42.72	0.0133711905352321	-0.0533744145921903
4	A	26	50	20120615	14	2152	42.76	0.0137693623637182	-0.0527223914292582
4	A	26	50	20120615	14	2154	42.8	0.0146451848228959	-0.0512279919578986
4	A	26	50	20120615	14	2156	42.84	0.0150855709262189	-0.0504981163383578
4	A	26	50	20120615	14	2158	42.88	0.0155199466219018	-0.0490872261778563
4	A	26	50	20120615	14	2160	42.92	0.0161407863757836	-0.0477821899024984
4	A	26	50	20120615	14	2162	42.96	0.0161185125121762	-0.0464186758963364
4	A	26	50	20120615	14	2164	43	0.0160699342763087	-0.0450087756853285
4	A	26	50	20120615	14	2166	43.04	0.0159607569892935	-0.0433629139414387
4	A	26	50	20120615	14	2168	43.08	0.0155084207813684	-0.0418578371576832
4	A	26	50	20120615	14	2170	43.12	0.0155469581009431	-0.0401550533179078
4	A	26	50	20120615	14	2172	43.16	0.0154836013333488	-0.0381024637534795
4	A	26	50	20120615	14	2174	43.2	0.0152441042665609	-0.0363754968617876
4	A	26	50	20120615	14	2176	43.24	0.0150398918281542	-0.0351423026353983
4	A	26	50	20120615	14	2178	43.28	0.0151986373005306	-0.0340100125466843
4	A	26	50	20120615	14	2180	43.32	0.0145751812515584	-0.0323345230286627
4	A	26	50	20120615	14	2182	43.36	0.0142473665478003	-0.0306460934565455
4	A	26	50	20120615	14	2184	43.4	0.0142178801950249	-0.0297509669822415
4	A	26	50	20120615	14	2186	43.44	0.0143006823991018	-0.0282965190440188
4	A	26	50	20120615	14	2188	43.48	0.0144769358353804	-0.0272554740143491
4	A	26	50	20120615	14	2190	43.52	0.0143709405288805	-0.0268623933546875
4	A	26	50	20120615	14	2192	43.56	0.0146061313153710	-0.0254286565740859
4	A	26	50	20120615	14	2194	43.6	0.0143824310140748	-0.0245096723169846
4	A	26	50	20120615	14	2196	43.64	0.0150181977921074	-0.0233892545511267
4	A	26	50	20120615	14	2198	43.68	0.0156286713605770	-0.0217731337184536
4	A	26	50	20120615	14	2200	43.72	0.0156481875077378	-0.0204552280996781
4	A	26	50	20120615	14	2202	43.76	0.0158020680854596	-0.0191640369750959
4	A	26	50	20120615	14	2204	43.8	0.0162766145173817	-0.0179576350246457
4	A	26	50	20120615	14	2206	43.84	0.0153515067155553	-0.0168481137742859
4	A	26	50	20120615	14	2208	43.88	0.0146884314736333	-0.0158200724383222
4	A	26	50	20120615	14	2210	43.92	0.0144526806585721	-0.0141695452038901
4	A	26	50	20120615	14	2212	43.96	0.0139666140429709	-0.0132561060781669
4	A	26	50	20120615	14	2214	44	0.0136176844236198	-0.0125017652711038
4	A	26	50	20120615	14	2216	44.04	0.0130636478757839	-0.0116303028323390
4	A	26	50	20120615	14	2218	44.08	0.0128494383617048	-0.0115487437219834
4	A	26	50	20120615	14	2220	44.12	0.0121508126192518	-0.0108698971704137
4	A	26	50	20120615	14	2222	44.16	0.0112210166994661	-0.0103874877110848
4	A	26	50	20120615	14	2224	44.2	0.0109381704514576	-0.00903555964953254
4	A	26	50	20120615	14	2226	44.24	0.0105699255032716	-0.00892646509401073
4	A	26	50	20120615	14	2228	44.28	0.0108273031792354	-0.00762303607236648
4	A	26	50	20120615	14	2230	44.32	0.0109255839507525	-0.00695711826118405
4	A	26	50	20120615	14	2232	44.36	0.0110307802265896	-0.00580488069017276
4	A	26	50	20120615	14	2234	44.4	0.0109237101177824	-0.00489333519640955
4	A	26	50	20120615	14	2236	44.44	0.0110975240356658	-0.00389120225290854
4	A	26	50	20120615	14	2238	44.48	0.0105041765934366	-0.0042728136405793
4	A	26	50	20120615	14	2240	44.52	0.0100240510890109	-0.00419547030085312
4	A	26	50	20120615	14	2242	44.56	0.00964838646936992	-0.00421732697145959
4	A	26	50	20120615	14	2244	44.6	0.0096245428287083	-0.00403354991902921
4	A	26	50	20120615	14	2246	44.64	0.0091089948100791	-0.00407931740544151
4	A	26	50	20120615	14	2248	44.68	0.00835662895225593	-0.00475566079900575
4	A	26	50	20120615	14	2250	44.72	0.0076598911849087	-0.00477103612885587
4	A	26	50	20120615	14	2252	44.76	0.00682634734728497	-0.00465226410992675
4	A	26	50	20120615	14	2254	44.8	0.00630051163209628	-0.00432999029490604
4	A	26	50	20120615	14	2256	44.84	0.00558725231480663	-0.00381101705102877
4	A	26	50	20120615	14	2258	44.88	0.00454806839018501	-0.00355785019594699
4	A	26	50	20120615	14	2260	44.92	0.00375777608233543	-0.00336322761041744
4	A	26	50	20120615	14	2262	44.96	0.00244208448560252	-0.00344548456445542
4	A	26	50	20120615	14	2264	45	0.00272913165499807	-0.00283858471365794
4	A	26	50	20120615	14	2266	45.04	0.00204165698648439	-0.00303544041311315
4	A	26	50	20120615	14	2268	45.08	0.0024048531922527	-0.00169324072665643
4	A	26	50	20120615	14	2270	45.12	0.00220036286088102	-0.00149460948207367
4	A	26	50	20120615	14	2272	45.16	0.00237188858122057	-0.00126983862111077
4	A	26	50	20120615	14	2274	45.2	0.00280980688187721	-0.00128739608248764
4	A	26	50	20120615	14	2276	45.24	0.00346204359105724	-0.00099559998394963
4	A	26	50	20120615	14	2278	45.28	0.00366974913696298	-0.00080975817971818
4	A	26	50	20120615	14	2280	45.32	0.0036388344284895	-0.0006629910962151
4	A	26	50	20120615	14	2282	45.36	0.00421690836424513	-0.00123737393457294
4	A	26	50	20120615	14	2284	45.4	0.00455607213184126	-0.00059497449493277
4	A	26	50	20120615	14	2286	45.44	0.00483682180824356	-0.0004553633320553
4	A	26	50	20120615	14	2288	45.48	0.00510477992297421	-0.00057234000686699
4	A	26	50	20120615	14	2290	45.52	0.00555020769764705	0.000253440505406100
4	A	26	50	20120615	14	2292	45.56	0.00685363176954384	0.00116376977550566
4	A	26	50	20120615	14	2294	45.6	0.00723611289855545	0.00223215862440385
4	A	26	50	20120615	14	2296	45.64	0.00809940542557048	0.00285124475346829
4	A	26	50	20120615	14	2298	45.68	0.0084693141960126	0.00390738651291633
4	A	26	50	20120615	14	2300	45.72	0.0080192619429908	0.00404670776201352
4	A	26	50	20120615	14	2302	45.76	0.00792362575083532	0.00417317380982873
4	A	26	50	20120615	14	2304	45.8	0.00727371683717895	0.00398137109543188
4	A	26	50	20120615	14	2306	45.84	0.00707603806543044	0.00400324897924179
4	A	26	50	20120615	14	2308	45.88	0.00650470285729952	0.00387092808727836
4	A	26	50	20120615	14	2310	45.92	0.00590217716905046	0.00443942779721671
4	A	26	50	20120615	14	2312	45.96	0.00562009813189953	0.00492385251087201
4	A	26	50	20120615	14	2314	46	0.00468974359775676	0.00553084711397811
4	A	26	50	20120615	14	2316	46.04	0.00389543640831429	0.00575395344557811
4	A	26	50	20120615	14	2318	46.08	0.00301416215585368	0.00611203939063881
4	A	26	50	20120615	14	2320	46.12	0.00210591885075862	0.00595587485801381
4	A	26	50	20120615	14	2322	46.16	0.00168915011392727	0.00599660420861011
4	A	26	50	20120615	14	2324	46.2	0.00116651334981667	0.00562953093636051
4	A	26	50	20120615	14	2326	46.24	0.000187467442721400	0.00542292847703351
4	A	26	50	20120615	14	2328	46.28	-0.000394750138771981	0.00458304118447571
4	A	26	50	20120615	14	2330	46.32	-0.00181137493526892	0.00455913390420381
4	A	26	50	20120615	14	2332	46.36	-0.00287702374539001	0.00359007588039278
4	A	26	50	20120615	14	2334	46.4	-0.00390129973774389	0.00290987804776429
4	A	26	50	20120615	14	2336	46.44	-0.00463109050447089	0.00168539537691916
4	A	26	50	20120615	14	2338	46.48	-0.00575780152068139	0.0013076518633415
4	A	26	50	20120615	14	2340	46.52	-0.00653073287212859	0.0006605855189455
4	A	26	50	20120615	14	2342	46.56	-0.00757703170518249	5.88242131269005e-06
4	A	26	50	20120615	14	2344	46.6	-0.00819543194066919	-0.00060445679686848
4	A	26	50	20120615	14	2346	46.64	-0.0094952426969141	-0.00068620541184146
4	A	26	50	20120615	14	2348	46.68	-0.0104062790737949	-0.00104287007227195
4	A	26	50	20120615	14	2350	46.72	-0.0110921160830033	-0.0010467733017041
4	A	26	50	20120615	14	2352	46.76	-0.0125482115800261	-0.00078431647773109
4	A	26	50	20120615	14	2354	46.8	-0.0132188528645068	-0.00073512305896394
4	A	26	50	20120615	14	2356	46.84	-0.0129363637054228	-0.00108690868260425
4	A	26	50	20120615	14	2358	46.88	-0.0129198881174212	-0.0010654833471343
4	A	26	50	20120615	14	2360	46.92	-0.0129265349211643	-0.0017447301211421
4	A	26	50	20120615	14	2362	46.96	-0.0123677084319926	-0.00179854094719039
4	A	26	50	20120615	14	2364	47	-0.0125289287781031	-0.00241895643700347
4	A	26	50	20120615	14	2366	47.04	-0.0128027912344567	-0.00360654227600627
4	A	26	50	20120615	14	2368	47.08	-0.012928161266761	-0.00392184118973735
4	A	26	50	20120615	14	2370	47.12	-0.0130536727204217	-0.00423728152482468
4	A	26	50	20120615	14	2372	47.16	-0.0133283837049126	-0.00435939886593559
4	A	26	50	20120615	14	2374	47.2	-0.0132921798377159	-0.00498886532254786
4	A	26	50	20120615	14	2376	47.24	-0.0136383086071067	-0.00503574650214052
4	A	26	50	20120615	14	2378	47.28	-0.0139202320807658	-0.00614583343792529
4	A	26	50	20120615	14	2380	47.32	-0.0146720987212014	-0.0065454194799738
4	A	26	50	20120615	14	2382	47.36	-0.0152690382658791	-0.00691212505669715
4	A	26	50	20120615	14	2384	47.4	-0.0156088030742393	-0.00686312255676092
4	A	26	50	20120615	14	2386	47.44	-0.0160611392821643	-0.00813909674341204
4	A	26	50	20120615	14	2388	47.48	-0.0163605990039968	-0.00837576538307518
4	A	26	50	20120615	14	2390	47.52	-0.0175860150557931	-0.00968490287776396
4	A	26	50	20120615	14	2392	47.56	-0.0177833685584222	-0.0104230516466446
4	A	26	50	20120615	14	2394	47.6	-0.0181116782369272	-0.0116131830700597
4	A	26	50	20120615	14	2396	47.64	-0.0189406902271903	-0.0127936271305725
4	A	26	50	20120615	14	2398	47.68	-0.0196105324810083	-0.0133825763686228
4	A	26	50	20120615	14	2400	47.72	-0.0205123764697336	-0.0145174827524272
4	A	26	50	20120615	14	2402	47.76	-0.021057909351419	-0.0157774763258235
4	A	26	50	20120615	14	2404	47.8	-0.0213327617572662	-0.01646428914239
4	A	26	50	20120615	14	2406	47.84	-0.0214009975616507	-0.017579891511068
4	A	26	50	20120615	14	2408	47.88	-0.0209340949540333	-0.0176515214280022
4	A	26	50	20120615	14	2410	47.92	-0.0207100835257534	-0.0183340208932035
4	A	26	50	20120615	14	2412	47.96	-0.0209683967039886	-0.0191632379444331
4	A	26	50	20120615	14	2414	48	-0.0206227416961412	-0.0204883772655801
4	A	26	50	20120615	14	2416	48.04	-0.0209992831281908	-0.0209035125857469
4	A	26	50	20120615	14	2418	48.08	-0.0212552133565735	-0.0214946962812258
4	A	26	50	20120615	14	2420	48.12	-0.0211458663639308	-0.0217071394425655
4	A	26	50	20120615	14	2422	48.16	-0.0213489545025554	-0.0224207445350711
4	A	26	50	20120615	14	2424	48.2	-0.0217151014649216	-0.0230462441226409
4	A	26	50	20120615	14	2426	48.24	-0.0216723285757276	-0.0229119574738258
4	A	26	50	20120615	14	2428	48.28	-0.0220467416163659	-0.0233207359040297
4	A	26	50	20120615	14	2430	48.32	-0.0217537377794456	-0.0236868545821247
4	A	26	50	20120615	14	2432	48.36	-0.0220005109750119	-0.0237326821726134
4	A	26	50	20120615	14	2434	48.4	-0.0225918431629148	-0.0242058285331087
4	A	26	50	20120615	14	2436	48.44	-0.0224970060014221	-0.0239466880399395
4	A	26	50	20120615	14	2438	48.48	-0.0227026255823233	-0.0240790655004454
4	A	26	50	20120615	14	2440	48.52	-0.0234086646322703	-0.024007442654579
4	A	26	50	20120615	14	2442	48.56	-0.0237899648929573	-0.0249786962449456
4	A	26	50	20120615	14	2444	48.6	-0.0236430068906233	-0.02471708794911
4	A	26	50	20120615	14	2446	48.64	-0.0230069996962851	-0.0251387003673925
4	A	26	50	20120615	14	2448	48.68	-0.0224893197507106	-0.0247924372477133
4	A	26	50	20120615	14	2450	48.72	-0.0219671072506687	-0.0253077201012995
4	A	26	50	20120615	14	2452	48.76	-0.0217377925215299	-0.0262077963230719
4	A	26	50	20120615	14	2454	48.8	-0.0211725667159884	-0.0270485109305636
4	A	26	50	20120615	14	2456	48.84	-0.020550885505037	-0.0280602322420175
4	A	26	50	20120615	14	2458	48.88	-0.0199214897591029	-0.0289658238966832
4	A	26	50	20120615	14	2460	48.92	-0.0199309013503605	-0.0295874343969564
4	A	26	50	20120615	14	2462	48.96	-0.0199161016054302	-0.0302339633401987
4	A	26	50	20120615	14	2464	49	-0.0194459952384086	-0.0313950544537959
4	A	26	50	20120615	14	2466	49.04	-0.0185045043381475	-0.0324595819339834
4	A	26	50	20120615	14	2468	49.08	-0.0181072517484769	-0.0332547942201058
4	A	26	50	20120615	14	2470	49.12	-0.0174258412277187	-0.0344399476117813
4	A	26	50	20120615	14	2472	49.16	-0.0175659049389361	-0.0348959749171041
4	A	26	50	20120615	14	2474	49.2	-0.0173984620531512	-0.0356744994831905
4	A	26	50	20120615	14	2476	49.24	-0.0172603075302429	-0.0366696674248969
4	A	26	50	20120615	14	2478	49.28	-0.0173957396920436	-0.0367766314676869
4	A	26	50	20120615	14	2480	49.32	-0.0175112173004792	-0.0373498758641271
4	A	26	50	20120615	14	2482	49.36	-0.017382304663201	-0.0375643484219288
4	A	26	50	20120615	14	2484	49.4	-0.0174772054643041	-0.0378941359536064
4	A	26	50	20120615	14	2486	49.44	-0.0176005178158752	-0.0379594796912558
4	A	26	50	20120615	14	2488	49.48	-0.0177081182547684	-0.0381456114092675
4	A	26	50	20120615	14	2490	49.52	-0.0174961771392433	-0.0386360111752238
4	A	26	50	20120615	14	2492	49.56	-0.0170779376203071	-0.0392867474038142
4	A	26	50	20120615	14	2494	49.6	-0.0164342512463252	-0.0395831029268773
4	A	26	50	20120615	14	2496	49.64	-0.0159851253031867	-0.0403717815463415
4	A	26	50	20120615	14	2498	49.68	-0.0149229094964883	-0.0412286535437834
4	A	26	50	20120615	14	2500	49.72	-0.0145412132560038	-0.0409349213868785
4	A	26	50	20120615	14	2502	49.76	-0.0139122417741384	-0.0407681148971966
4	A	26	50	20120615	14	2504	49.8	-0.0138116911898536	-0.0405992577978492
4	A	26	50	20120615	14	2506	49.84	-0.0128346110396101	-0.0405583870258966
4	A	26	50	20120615	14	2508	49.88	-0.0122616424148146	-0.0401998131771569
4	A	26	50	20120615	14	2510	49.92	-0.0116199430108878	-0.0389565073237966
4	A	26	50	20120615	14	2512	49.96	-0.0105155129293526	-0.0385525372197048
4	A	26	50	20120615	14	2514	50	-0.0100021534062111	-0.0384929988287289
4	A	26	50	20120615	14	2516	50.04	-0.00901835574154629	-0.0379708004708226
4	A	26	50	20120615	14	2518	50.08	-0.00850393555823309	-0.037357243916787
4	A	26	50	20120615	14	2520	50.12	-0.00698096897291349	-0.0365116856278442
4	A	26	50	20120615	14	2522	50.16	-0.00635829074140059	-0.035705301054579
4	A	26	50	20120615	14	2524	50.2	-0.00471900509057579	-0.0353709102577559
4	A	26	50	20120615	14	2526	50.24	-0.00355001615991822	-0.034435973671671
4	A	26	50	20120615	14	2528	50.28	-0.00229426522720903	-0.0341208161792962
4	A	26	50	20120615	14	2530	50.32	-0.00124930282597155	-0.0333557266420524
4	A	26	50	20120615	14	2532	50.36	7.15726412849199e-05	-0.0325767778118973
4	A	26	50	20120615	14	2534	50.4	0.00151039351964331	-0.0318647212832424
4	A	26	50	20120615	14	2536	50.44	0.00232377845004219	-0.0310429924928255
4	A	26	50	20120615	14	2538	50.48	0.00308745377372367	-0.0305212891096661
4	A	26	50	20120615	14	2540	50.52	0.00476216547428589	-0.0296662555898553
4	A	26	50	20120615	14	2542	50.56	0.00542734082334807	-0.0296014138980205
4	A	26	50	20120615	14	2544	50.6	0.00696169182784476	-0.0286460419259594
4	A	26	50	20120615	14	2546	50.64	0.00823858525331143	-0.0282535976624008
4	A	26	50	20120615	14	2548	50.68	0.00854080269159056	-0.0274460817182858
4	A	26	50	20120615	14	2550	50.72	0.00989208375043805	-0.0257263980264401
4	A	26	50	20120615	14	2552	50.76	0.0105282677214716	-0.0247063964945785
4	A	26	50	20120615	14	2554	50.8	0.0114905905531918	-0.0233106172059909
4	A	26	50	20120615	14	2556	50.84	0.0120512201646555	-0.0219209756042641
4	A	26	50	20120615	14	2558	50.88	0.0128489073245121	-0.0212133738483307
4	A	26	50	20120615	14	2560	50.92	0.0134354382573707	-0.0195865474189904
4	A	26	50	20120615	14	2562	50.96	0.0136829680571929	-0.0176463454063639
4	A	26	50	20120615	14	2564	51	0.0140939880158932	-0.0164009394458635
4	A	26	50	20120615	14	2566	51.04	0.0146984441056549	-0.0151238833858371
4	A	26	50	20120615	14	2568	51.08	0.0151004003696339	-0.0139408569713594
4	A	26	50	20120615	14	2570	51.12	0.0161230945641183	-0.0125180817600797
4	A	26	50	20120615	14	2572	51.16	0.0163795904779259	-0.0111061733658133
4	A	26	50	20120615	14	2574	51.2	0.0170860820762128	-0.0096245513139897
4	A	26	50	20120615	14	2576	51.24	0.0174155584809067	-0.00836810034556712
4	A	26	50	20120615	14	2578	51.28	0.0177108462727302	-0.00677418266582328
4	A	26	50	20120615	14	2580	51.32	0.0178376093053935	-0.00525693657436349
4	A	26	50	20120615	14	2582	51.36	0.0174168666284519	-0.00447819987624275
4	A	26	50	20120615	14	2584	51.4	0.0176251166465791	-0.00366534527592975
4	A	26	50	20120615	14	2586	51.44	0.0182816087243683	-0.00294778745651726
4	A	26	50	20120615	14	2588	51.48	0.0186602502635581	-0.00202266551255528
4	A	26	50	20120615	14	2590	51.52	0.0192171746354884	-0.00178451901971946
4	A	26	50	20120615	14	2592	51.56	0.0194874308472579	-0.00225842198447069
4	A	26	50	20120615	14	2594	51.6	0.0199124232359545	-0.0019611755068633
4	A	26	50	20120615	14	2596	51.64	0.0206343439042069	-0.00240873874401532
4	A	26	50	20120615	14	2598	51.68	0.0207157743211283	-0.00256243547397403
4	A	26	50	20120615	14	2600	51.72	0.0212282428897255	-0.00266068089015209
4	A	26	50	20120615	14	2602	51.76	0.0213053033867392	-0.00289684041293278
4	A	26	50	20120615	14	2604	51.8	0.0214311896069938	-0.003216756733945
4	A	26	50	20120615	14	2606	51.84	0.0221547295497752	-0.00365957528459527
4	A	26	50	20120615	14	2608	51.88	0.0221248047907953	-0.00319053721449861
4	A	26	50	20120615	14	2610	51.92	0.022047355385052	-0.0033448774116282
4	A	26	50	20120615	14	2612	51.96	0.0219208256976264	-0.0031233125728112
4	A	26	50	20120615	14	2614	52	0.0217086936632705	-0.00329004835181499
4	A	26	50	20120615	14	2616	52.04	0.0217576961632067	-0.00353336379522128
4	A	26	50	20120615	14	2618	52.08	0.0211559553634848	-0.00335461427200513
4	A	26	50	20120615	14	2620	52.12	0.0209014464197323	-0.00379250428839053
4	A	26	50	20120615	14	2622	52.16	0.0209239253443062	-0.00409711881865788
4	A	26	50	20120615	14	2624	52.2	0.0212034800102483	-0.00476204668034665
4	A	26	50	20120615	14	2626	52.24	0.0211662720514223	-0.00452105054718265
4	A	26	50	20120615	14	2628	52.28	0.0210765331298219	-0.00544756549150357
4	A	26	50	20120615	14	2630	52.32	0.0213748614808045	-0.0056034825367552
4	A	26	50	20120615	14	2632	52.36	0.0218998175551574	-0.00698234076006897
4	A	26	50	20120615	14	2634	52.4	0.0222590772974748	-0.0078113032528574
4	A	26	50	20120615	14	2636	52.44	0.0227950147401396	-0.00833645024604121
4	A	26	50	20120615	14	2638	52.48	0.0234724654629232	-0.00963522155531779
4	A	26	50	20120615	14	2640	52.52	0.0237560011400433	-0.0103721823848060
4	A	26	50	20120615	14	2642	52.56	0.0247525550110408	-0.0108879884974104
4	A	26	50	20120615	14	2644	52.6	0.0255401305439264	-0.0121115660715756
4	A	26	50	20120615	14	2646	52.64	0.0256402427220067	-0.0129520473338295
4	A	26	50	20120615	14	2648	52.68	0.0262352377230362	-0.0137326578649204
4	A	26	50	20120615	14	2650	52.72	0.0266697406979397	-0.0139846141531928
4	A	26	50	20120615	14	2652	52.76	0.0273301996447714	-0.0159789169056479
4	A	26	50	20120615	14	2654	52.8	0.0271222678246956	-0.0160643778312221
4	A	26	50	20120615	14	2656	52.84	0.0275106391531945	-0.0159741227216715
4	A	26	50	20120615	14	2658	52.88	0.027107934770241	-0.016332703641479
4	A	26	50	20120615	14	2660	52.92	0.0270129420452564	-0.0168092511855919
4	A	26	50	20120615	14	2662	52.96	0.0270210313468332	-0.0179903740686146
4	A	26	50	20120615	14	2664	53	0.0273119916451558	-0.0185151321530688
4	A	26	50	20120615	14	2666	53.04	0.0268035394430758	-0.0193200035178222
4	A	26	50	20120615	14	2668	53.08	0.0271460478257469	-0.0198905114110191
4	A	26	50	20120615	14	2670	53.12	0.0271348189700617	-0.0212948820469981
4	A	26	50	20120615	14	2672	53.16	0.0278109403320966	-0.0223265649828849
4	A	26	50	20120615	14	2674	53.2	0.0280927011711961	-0.0230336222665967
4	A	26	50	20120615	14	2676	53.24	0.0286178269511764	-0.024364651787231
4	A	26	50	20120615	14	2678	53.28	0.0290899126515	-0.0252937688845067
4	A	26	50	20120615	14	2680	53.32	0.0291614082181458	-0.0259397038580528
4	A	26	50	20120615	14	2682	53.36	0.0290670377471286	-0.0270626318529839
4	A	26	50	20120615	14	2684	53.4	0.0296318088830098	-0.0280138976559667
4	A	26	50	20120615	14	2686	53.44	0.0297314840690994	-0.0285521742078636
4	A	26	50	20120615	14	2688	53.48	0.0293383062529661	-0.0288019507687723
4	A	26	50	20120615	14	2690	53.52	0.029530961313877	-0.0301473943782984
4	A	26	50	20120615	14	2692	53.56	0.029530961313877	-0.0301473943782984
4	A	26	50	20120615	14	2694	53.6	0.0292999870051227	-0.0312844553164651
4	A	26	50	20120615	14	2696	53.64	0.0291332936525258	-0.0307537999614558
4	A	26	50	20120615	14	2698	53.68	0.0294947100705259	-0.0306564172155508
4	A	26	50	20120615	14	2700	53.72	0.0292002778779076	-0.031111079804786
4	A	26	50	20120615	14	2702	53.76	0.0291801748321185	-0.0309727909315893
4	A	26	50	20120615	14	2704	53.8	0.0289096004222974	-0.0309206418064768
4	A	26	50	20120615	14	2706	53.84	0.02847704906211	-0.0304934927420976
4	A	26	50	20120615	14	2708	53.88	0.0286026736528556	-0.0304210425812973
4	A	26	50	20120615	14	2710	53.92	0.0280326253790664	-0.0301029647379161
4	A	26	50	20120615	14	2712	53.96	0.0275732605297364	-0.0305484702943349
4	A	26	50	20120615	14	2714	54	0.0268823040674322	-0.0313449270883922
4	A	26	50	20120615	14	2716	54.04	0.0258732839038824	-0.0311080251034912
4	A	26	50	20120615	14	2718	54.08	0.0247394806066566	-0.0323898965606975
4	A	26	50	20120615	14	2720	54.12	0.0242301091657611	-0.0322724885507493
4	A	26	50	20120615	14	2722	54.16	0.0230479044093631	-0.032917009310733
4	A	26	50	20120615	14	2724	54.2	0.0225804573295241	-0.0337353227753967
4	A	26	50	20120615	14	2726	54.24	0.0217639399160846	-0.0341084842370323
4	A	26	50	20120615	14	2728	54.28	0.0210945077841997	-0.0347039529996051
4	A	26	50	20120615	14	2730	54.32	0.0204618452049364	-0.0358192866677063
4	A	26	50	20120615	14	2732	54.36	0.0199518090836666	-0.0366272975865682
4	A	26	50	20120615	14	2734	54.4	0.019489644091483	-0.0373144639565252
4	A	26	50	20120615	14	2736	54.44	0.0192095590954551	-0.038396549463775
4	A	26	50	20120615	14	2738	54.48	0.0189944572126181	-0.0399038182785523
4	A	26	50	20120615	14	2740	54.52	0.0189670921801862	-0.040835714305478
4	A	26	50	20120615	14	2742	54.56	0.0189593140055931	-0.0419494074858468
4	A	26	50	20120615	14	2744	54.6	0.0186032857412657	-0.0431961074517568
4	A	26	50	20120615	14	2746	54.64	0.0186304386416633	-0.0435861475522593
4	A	26	50	20120615	14	2748	54.68	0.0183348680071273	-0.0450910122039805
4	A	26	50	20120615	14	2750	54.72	0.0186527125052707	-0.0455287820122131
4	A	26	50	20120615	14	2752	54.76	0.0185707588293311	-0.0470192923962763
4	A	26	50	20120615	14	2754	54.8	0.0185138367334456	-0.0479931905660045
4	A	26	50	20120615	14	2756	54.84	0.0183614552220999	-0.048924379486149
4	A	26	50	20120615	14	2758	54.88	0.0185846181222424	-0.0494234554523105
4	A	26	50	20120615	14	2760	54.92	0.0190671477897241	-0.0496058890018566
4	A	26	50	20120615	14	2762	54.96	0.0195847499535526	-0.0506760244045044
4	A	26	50	20120615	14	2764	55	0.0198376113385049	-0.0506830954723162
4	A	26	50	20120615	14	2766	55.04	0.0199974881817312	-0.0511806865142372
4	A	26	50	20120615	14	2768	55.08	0.0204849675966812	-0.0518737925811563
4	A	26	50	20120615	14	2770	55.12	0.0211349401499479	-0.0533937893179949
4	A	26	50	20120615	14	2772	55.16	0.0215340312172496	-0.0541461509331773
4	A	26	50	20120615	14	2774	55.2	0.0221083433449293	-0.054857500355051
4	A	26	50	20120615	14	2776	55.24	0.0223034341058587	-0.0553823857187258
4	A	26	50	20120615	14	2778	55.28	0.0232036517489873	-0.0561838912552007
4	A	26	50	20120615	14	2780	55.32	0.0238336838910245	-0.0579461427752739
4	A	26	50	20120615	14	2782	55.36	0.024363165448777	-0.0582943221543301
4	A	26	50	20120615	14	2784	55.4	0.0248053193190529	-0.0591772863919978
4	A	26	50	20120615	14	2786	55.44	0.0253170524965976	-0.0600933432270249
4	A	26	50	20120615	14	2788	55.48	0.0255591658584759	-0.060707819019876
4	A	26	50	20120615	14	2790	55.52	0.0262836674664796	-0.0616235223015126
4	A	26	50	20120615	14	2792	55.56	0.0271933603404761	-0.062540286243321
4	A	26	50	20120615	14	2794	55.6	0.0284672132067837	-0.0632263919531063
4	A	26	50	20120615	14	2796	55.64	0.0291338027694083	-0.0635742177787719
4	A	26	50	20120615	14	2798	55.68	0.028808887203453	-0.0636690407981291
4	A	26	50	20120615	14	2800	55.72	0.0292608698579875	-0.063886546844022
4	A	26	50	20120615	14	2802	55.76	0.0294220194934199	-0.0645520050357967
4	A	26	50	20120615	14	2804	55.8	0.0302739417433934	-0.0648874564927916
4	A	26	50	20120615	14	2806	55.84	0.0303917457331391	-0.0647724809301707
4	A	26	50	20120615	14	2808	55.88	0.0309102671357832	-0.0657681579887594
4	A	26	50	20120615	14	2810	55.92	0.0309306318110814	-0.0653310245766299
4	A	26	50	20120615	14	2812	55.96	0.0306632747371148	-0.0658071195724028
4	A	26	50	20120615	14	2814	56	0.0312232325971364	-0.0658964271588667
4	A	26	50	20120615	14	2816	56.04	0.0308701034706118	-0.0663369546835459
4	A	26	50	20120615	14	2818	56.08	0.0309701590801497	-0.0664091502859051
4	A	26	50	20120615	14	2820	56.12	0.0308760431675738	-0.0661693703764047
4	A	26	50	20120615	14	2822	56.16	0.0311545725286832	-0.0668034330270947
4	A	26	50	20120615	14	2824	56.2	0.0311611486217482	-0.0663286108235279
4	A	26	50	20120615	14	2826	56.24	0.0312549816916117	-0.0665833813967894
4	A	26	50	20120615	14	2828	56.28	0.0312484763092247	-0.0663210447809692
4	A	26	50	20120615	14	2830	56.32	0.031220050616621	-0.0664157970896482
4	A	26	50	20120615	14	2832	56.36	0.0310417889970839	-0.0665410257005963
4	A	26	50	20120615	14	2834	56.4	0.0314813265722695	-0.0666708505056222
4	A	26	50	20120615	14	2836	56.44	0.0315030347504519	-0.0667933921108018
4	A	26	50	20120615	14	2838	56.48	0.0311794626873809	-0.0668342628827544
4	A	26	50	20120615	14	2840	56.52	0.0319792004569029	-0.0675614514965266
4	A	26	50	20120615	14	2842	56.56	0.0319678867484039	-0.0673993826222787
4	A	26	50	20120615	14	2844	56.6	0.0327693922848789	-0.0683369355034539
4	A	26	50	20120615	14	2846	56.64	0.0333620891888695	-0.0684780740169788
4	A	26	50	20120615	14	2848	56.68	0.0340792368863489	-0.068773786072871
4	A	26	50	20120615	14	2850	56.72	0.0345963440754306	-0.0694593260972313
4	A	26	50	20120615	14	2852	56.76	0.0348453163730863	-0.0703425731776115
4	A	26	50	20120615	14	2854	56.8	0.0350051932163126	-0.0702167788812384
4	A	26	50	20120615	14	2856	56.84	0.0350995212609229	-0.071003223043274
4	A	26	50	20120615	14	2858	56.88	0.0352802577541942	-0.0712613170184071
4	A	26	50	20120615	14	2860	56.92	0.0358786115124343	-0.0724146081785224
4	A	26	50	20120615	14	2862	56.96	0.0361899506281907	-0.0738537826102714
4	A	26	50	20120615	14	2864	57	0.0367111590366033	-0.074190860412863
4	A	26	50	20120615	14	2866	57.04	0.0375178264525809	-0.0753790826479689
4	A	26	50	20120615	14	2868	57.08	0.0380663291827473	-0.0755359896427142
4	A	26	50	20120615	14	2870	57.12	0.038501199853177	-0.0765125041075328
4	A	26	50	20120615	14	2872	57.16	0.0392757646212888	-0.0777768110322944
4	A	26	50	20120615	14	2874	57.2	0.0401744973401769	-0.0784723212622694
4	A	26	50	20120615	14	2876	57.24	0.0405085345836094	-0.0784506837947651
4	A	26	50	20120615	14	2878	57.28	0.0407777301352071	-0.0801158495537813
4	A	26	50	20120615	14	2880	57.32	0.0412352282226348	-0.0805832471361456
4	A	26	50	20120615	14	2882	57.36	0.0411815588179428	-0.0807992682577981
4	A	26	50	20120615	14	2884	57.4	0.0416938576809124	-0.0817673681519206
4	A	26	50	20120615	14	2886	57.44	0.0426308448766627	-0.0828938599650289
4	A	26	50	20120615	14	2888	57.48	0.0429394262759725	-0.084572107199497
4	A	26	50	20120615	14	2890	57.52	0.0434269056909225	-0.0844299787364786
4	A	26	50	20120615	14	2892	57.56	0.044299616880263	-0.0865703909631302
4	A	26	50	20120615	14	2894	57.6	0.0443395684134	-0.0864467179871007
4	A	26	50	20120615	14	2896	57.64	0.0448431698629611	-0.0874170099122449
4	A	26	50	20120615	14	2898	57.68	0.0453368718175855	-0.0881970901132499
4	A	26	50	20120615	14	2900	57.72	0.045972419392516	-0.0890341631208185
4	A	26	50	20120615	14	2902	57.76	0.0463630251784434	-0.0898628922683692
4	A	26	50	20120615	14	2904	57.8	0.0462266242803525	-0.0907649483891289
4	A	26	50	20120615	14	2906	57.84	0.0464572825123756	-0.0911551299109876
4	A	26	50	20120615	14	2908	57.88	0.0462314326064646	-0.0916341240445634
4	A	26	50	20120615	14	2910	57.92	0.0461293970979394	-0.0926824098476724
4	A	26	50	20120615	14	2912	57.96	0.046359206801825	-0.0927580702732594
4	A	26	50	20120615	14	2914	58	0.0460342205251917	-0.0931196846811582
4	A	26	50	20120615	14	2916	58.04	0.04614403420831	-0.0934663791359739
4	A	26	50	20120615	14	2918	58.08	0.0460179570692244	-0.0934726723863265
4	A	26	50	20120615	14	2920	58.12	0.0458354528090001	-0.0930607826862853
4	A	26	50	20120615	14	2922	58.16	0.0456518878886041	-0.093164303119051
4	A	26	50	20120615	14	2924	58.2	0.0451043043972532	-0.0921125524927142
4	A	26	50	20120615	14	2926	58.24	0.0449651457827157	-0.0918813285752662
4	A	26	50	20120615	14	2928	58.28	0.0447467912086853	-0.0912699640522523
4	A	26	50	20120615	14	2930	58.32	0.0445048899788414	-0.0908114053046528
4	A	26	50	20120615	14	2932	58.36	0.0441939751271537	-0.0904382650562207
4	A	26	50	20120615	14	2934	58.4	0.0434715241288154	-0.0902663673977142
4	A	26	50	20120615	14	2936	58.44	0.0429534977009181	-0.0898237185526914
4	A	26	50	20120615	14	2938	58.48	0.0419895697368046	-0.0900436287616405
4	A	26	50	20120615	14	2940	58.52	0.0407957613581274	-0.0893828374746216
4	A	26	50	20120615	14	2942	58.56	0.0395334343323532	-0.0889410371577363
4	A	26	50	20120615	14	2944	58.6	0.0385407271222454	-0.0880601942404122
4	A	26	50	20120615	14	2946	58.64	0.0375297058465048	-0.0878547090097994
4	A	26	50	20120615	14	2948	58.68	0.0368641769440521	-0.0884209601201735
4	A	26	50	20120615	14	2950	58.72	0.035957100365146	-0.0879575223357839
4	A	26	50	20120615	14	2952	58.76	0.0352923492801525	-0.0867482990292768
4	A	26	50	20120615	14	2954	58.8	0.0344919044038493	-0.0860871541888674
4	A	26	50	20120615	14	2956	58.84	0.0336546899749244	-0.0863854118291718
4	A	26	50	20120615	14	2958	58.88	0.0327505832444993	-0.0849919872061656
4	A	26	50	20120615	14	2960	58.92	0.03157940228282	-0.0851322064808749
4	A	26	50	20120615	14	2962	58.96	0.0303281768335104	-0.0841885724813815
4	A	26	50	20120615	14	2964	59	0.029131257184996	-0.0842030681703958
4	A	26	50	20120615	14	2966	59.04	0.0277274380923063	-0.0835680155702122
4	A	26	50	20120615	14	2968	59.08	0.0265583784509706	-0.0826891525518754
4	A	26	50	20120615	14	2970	59.12	0.025237432273036	-0.0825199418991375
4	A	26	50	20120615	14	2972	59.16	0.0244611704486494	-0.082716376162951
4	A	26	50	20120615	14	2974	59.2	0.0232072579935713	-0.082396976029889
4	A	26	50	20120615	14	2976	59.24	0.0222313092141776	-0.0825420743413886
4	A	26	50	20120615	14	2978	59.28	0.0210404706839814	-0.0819456297714578
4	A	26	50	20120615	14	2980	59.32	0.0200720879471464	-0.0820110371487175
4	A	26	50	20120615	14	2982	59.36	0.018702987797413	-0.0819697421126962
4	A	26	50	20120615	14	2984	59.4	0.0177140989639236	-0.0819703785087993
4	A	26	50	20120615	14	2986	59.44	0.0163119062168307	-0.0820591911205163
4	A	26	50	20120615	14	2988	59.48	0.0149963340504331	-0.0825191640816782
4	A	26	50	20120615	14	2990	59.52	0.0134976919383864	-0.0834642830054121
4	A	26	50	20120615	14	2992	59.56	0.0124098081555309	-0.0835633486654563
4	A	26	50	20120615	14	2994	59.6	0.0110906297445492	-0.0841875825318878
4	A	26	50	20120615	14	2996	59.64	0.00967309278030457	-0.0844854866188017
4	A	26	50	20120615	14	2998	59.68	0.00882258474389339	-0.0848577076284183
4	A	26	50	20120615	14	3000	59.72	0.0085921386439047	-0.0848915780432371
4	A	26	50	20120615	14	3002	59.76	0.00740441138354565	-0.0854894368267304
4	A	26	50	20120615	14	3004	59.8	0.00657547010396067	-0.0858340099612026
4	A	26	50	20120615	14	3006	59.84	0.00532042627803266	-0.0869508851220867
4	A	26	50	20120615	14	3008	59.88	0.00452174916868245	-0.0869906952338675
4	A	26	50	20120615	14	3010	59.92	0.00422426934583727	-0.0883740082299028
4	A	26	50	20120615	14	3012	59.96	0.0034465933078883	-0.0888728013533518
4	A	26	50	20120615	14	3014	60	0.00296434648311908	-0.0892163138276522
4	A	26	50	20120615	14	3016	60.04	0.00233077880717593	-0.0908316285585947
4	A	26	50	20120615	14	3018	60.08	0.0022893423497984	-0.0916713885719319
4	A	26	50	20120615	14	3020	60.12	0.00154115266462492	-0.092663671517971
4	A	26	50	20120615	14	3022	60.16	0.00114602139529788	-0.0929872435810419
4	A	26	50	20120615	14	3024	60.2	0.00077429536042811	-0.0937961030280412
4	A	26	50	20120615	14	3026	60.24	0.0006385308584403	-0.0952656123407031
4	A	26	50	20120615	14	3028	60.28	0.000483603762682321	-0.095397912019463
4	A	26	50	20120615	14	3030	60.32	0.000321039913687529	-0.0966603097559155
4	A	26	50	20120615	14	3032	60.36	-2.96143391028698e-05	-0.0975547291234383
4	A	26	50	20120615	14	3034	60.4	5.30464436178293e-05	-0.09901935939931
4	A	26	50	20120615	14	3036	60.44	-0.000108739587917650	-0.100739467355224
4	A	26	50	20120615	14	3038	60.48	-0.000294072275266651	-0.101744761066037
4	A	26	50	20120615	14	3040	60.52	-9.67392787341002e-06	-0.103527377261409
4	A	26	50	20120615	14	3042	60.56	-0.000393279356667121	-0.104011533274487
4	A	26	50	20120615	14	3044	60.6	-0.00080545189942076	-0.105406725664446
4	A	26	50	20120615	14	3046	60.64	-0.00038861245191129	-0.107259557563190
4	A	26	50	20120615	14	3048	60.68	-0.00052119497338377	-0.109244901272727
4	A	26	50	20120615	14	3050	60.72	-0.00054848929513757	-0.109361008206198
4	A	26	50	20120615	14	3052	60.76	-0.000441291907109691	-0.111826265288127
4	A	26	50	20120615	14	3054	60.8	-0.000111497304364270	-0.112278106521305
4	A	26	50	20120615	14	3056	60.84	5.79120453781182e-07	-0.114189486861530
4	A	26	50	20120615	14	3058	60.88	0.000272673809854370	-0.115005346665663
4	A	26	50	20120615	14	3060	60.92	0.000539677330430399	-0.116211529413011
4	A	26	50	20120615	14	3062	60.96	0.000863390814857609	-0.117724596503394
4	A	26	50	20120615	14	3064	61	0.00142448004572914	-0.117792266622354
4	A	26	50	20120615	14	3066	61.04	0.00185906787344637	-0.119843017709151
4	A	26	50	20120615	14	3068	61.08	0.00232427342478902	-0.121061150561101
4	A	26	50	20120615	14	3070	61.12	0.00254800201035643	-0.122695981439205
4	A	26	50	20120615	14	3072	61.16	0.00346207894639628	-0.123710750380885
4	A	26	50	20120615	14	3074	61.2	0.00371260687897069	-0.124484395910182
4	A	26	50	20120615	14	3076	61.24	0.0037611851148382	-0.126251385045689
4	A	26	50	20120615	14	3078	61.28	0.0038415831558591	-0.127575583914817
4	A	26	50	20120615	14	3080	61.32	0.00410639464541348	-0.128435496471418
4	A	26	50	20120615	14	3082	61.36	0.00470983957247808	-0.129214728144285
4	A	26	50	20120615	14	3084	61.4	0.00455222547095159	-0.130521956450665
4	A	26	50	20120615	14	3086	61.44	0.00502400711535926	-0.130513612590647
4	A	26	50	20120615	14	3088	61.48	0.00522397691307881	-0.131781879313383
4	A	26	50	20120615	14	3090	61.52	0.00503426016368645	-0.132949383319800
4	A	26	50	20120615	14	3092	61.56	0.00520368294845877	-0.133908644379158
4	A	26	50	20120615	14	3094	61.6	0.00567440393269464	-0.135006144814237
4	A	26	50	20120615	14	3096	61.64	0.00568225281796582	-0.136192882125103
4	A	26	50	20120615	14	3098	61.68	0.00546552458953215	-0.136539010894494
4	A	26	50	20120615	14	3100	61.72	0.00562292655902427	-0.137539566989873
4	A	26	50	20120615	14	3102	61.76	0.00562214874156496	-0.138323819120887
4	A	26	50	20120615	14	3104	61.8	0.00578853096717813	-0.139905970543791
4	A	26	50	20120615	14	3106	61.84	0.00608240454543929	-0.141607976566107
4	A	26	50	20120615	14	3108	61.88	0.006243129916803	-0.142711840962218
4	A	26	50	20120615	14	3110	61.92	0.00624878677105245	-0.143512851523946
4	A	26	50	20120615	14	3112	61.96	0.00639671350967669	-0.144865829639068
4	A	26	50	20120615	14	3114	62	0.00648375835444076	-0.146658840304123
4	A	26	50	20120615	14	3116	62.04	0.00625677707767988	-0.147870962748433
4	A	26	50	20120615	14	3118	62.08	0.00650285023753279	-0.149271034175182
4	A	26	50	20120615	14	3120	62.12	0.00674114522279266	-0.150374827860615
4	A	26	50	20120615	14	3122	62.16	0.00709823414729187	-0.151429124071364
4	A	26	50	20120615	14	3124	62.2	0.00693277116049423	-0.153257702207512
4	A	26	50	20120615	14	3126	62.24	0.00687408129765575	-0.154078653180470
4	A	26	50	20120615	14	3128	62.28	0.00705368642007712	-0.155693685068700
4	A	26	50	20120615	14	3130	62.32	0.00766674799936586	-0.156926172188308
4	A	26	50	20120615	14	3132	62.36	0.00754866116690771	-0.158400489827082
4	A	26	50	20120615	14	3134	62.4	0.00763492819421245	-0.159444179436113
4	A	26	50	20120615	14	3136	62.44	0.00775796477413893	-0.160196541051296
4	A	26	50	20120615	14	3138	62.48	0.00766250535867873	-0.162884253926586
4	A	26	50	20120615	14	3140	62.52	0.00789302216934554	-0.163727125209760
4	A	26	50	20120615	14	3142	62.56	0.0073655205105804	-0.166187856808289
4	A	26	50	20120615	14	3144	62.6	0.00719510777631442	-0.166925369181067
4	A	26	50	20120615	14	3146	62.64	0.00687266708409336	-0.168291499482319
4	A	26	50	20120615	14	3148	62.68	0.00667043454467402	-0.169708541471817
4	A	26	50	20120615	14	3150	62.72	0.00653537714946738	-0.171020224550918
4	A	26	50	20120615	14	3152	62.76	0.0064024410746043	-0.172860116395566
4	A	26	50	20120615	14	3154	62.8	0.00547895961837468	-0.173572880031002
4	A	26	50	20120615	14	3156	62.84	0.00509782906331513	-0.174422115275207
4	A	26	50	20120615	14	3158	62.88	0.00476831730328219	-0.175735919674651
4	A	26	50	20120615	14	3160	62.92	0.00492388079514324	-0.177011540307912
4	A	26	50	20120615	14	3162	62.96	0.0048369066610573	-0.177348830242538
4	A	26	50	20120615	14	3164	63	0.00464810915048047	-0.176863047883863
4	A	26	50	20120615	14	3166	63.04	0.0044048644177523	-0.177557426742988
4	A	26	50	20120615	14	3168	63.08	0.00447698930943333	-0.178370599541352
4	A	26	50	20120615	14	3170	63.12	0.00470184926585066	-0.179295495211144
4	A	26	50	20120615	14	3172	63.16	0.00480084421521678	-0.179175287058343
4	A	26	50	20120615	14	3174	63.2	0.00565007945942181	-0.180525153903628
4	A	26	50	20120615	14	3176	63.24	0.00626314103871056	-0.181457827748013
4	A	26	50	20120615	14	3178	63.28	0.00634728674567176	-0.181745620207956
4	A	26	50	20120615	14	3180	63.32	0.00707489962351271	-0.183112457615989
4	A	26	50	20120615	14	3182	63.36	0.0074956281583187	-0.183960278646632
4	A	26	50	20120615	14	3184	63.4	0.00793191304231081	-0.184366865045814
4	A	26	50	20120615	14	3186	63.44	0.00857113757250343	-0.184963663169136
4	A	26	50	20120615	14	3188	63.48	0.00856689493181635	-0.184429090442559
4	A	26	50	20120615	14	3190	63.52	0.00984746531254516	-0.185892094372834
4	A	26	50	20120615	14	3192	63.56	0.0105786137242921	-0.186058971573194
4	A	26	50	20120615	14	3194	63.6	0.0112595575545747	-0.186742743830601
4	A	26	50	20120615	14	3196	63.64	0.0110035848997852	-0.186602736687926
4	A	26	50	20120615	14	3198	63.68	0.0113302682326934	-0.186746986471288
4	A	26	50	20120615	14	3200	63.72	0.0109194391928240	-0.186768906781505
4	A	26	50	20120615	14	3202	63.76	0.0112800636512291	-0.187304893721644
4	A	26	50	20120615	14	3204	63.8	0.0113415819411923	-0.187925026368745
4	A	26	50	20120615	14	3206	63.84	0.0109420666098219	-0.187409545525260
4	A	26	50	20120615	14	3208	63.88	0.0113840083480635	-0.187418737913415
4	A	26	50	20120615	14	3210	63.92	0.0113288540191310	-0.187865629399125
4	A	26	50	20120615	14	3212	63.96	0.0114398697837773	-0.187577836939182
4	A	26	50	20120615	14	3214	64	0.0113797657073764	-0.187591271968025
4	A	26	50	20120615	14	3216	64.04	0.0113741088531269	-0.188267266050839
4	A	26	50	20120615	14	3218	64.08	0.0117255409233766	-0.187954017746774
4	A	26	50	20120615	14	3220	64.12	0.0113260255920063	-0.187768048663322
4	A	26	50	20120615	14	3222	64.16	0.0109484305708526	-0.187837345127878
4	A	26	50	20120615	14	3224	64.2	0.0109950996184109	-0.187538946066217
4	A	26	50	20120615	14	3226	64.24	0.0110983372084642	-0.187274488130053
4	A	26	50	20120615	14	3228	64.28	0.0105503294530446	-0.186648698628703
4	A	26	50	20120615	14	3230	64.32	0.00992100441778857	-0.186600615367582
4	A	26	50	20120615	14	3232	64.36	0.0100192922603735	-0.186724359054290
4	A	26	50	20120615	14	3234	64.4	0.00934471239112154	-0.186263325432957
4	A	26	50	20120615	14	3236	64.44	0.00870690207449126	-0.186742743830601
4	A	26	50	20120615	14	3238	64.48	0.00833920654827426	-0.186143117280155
4	A	26	50	20120615	14	3240	64.52	0.0075917946805601	-0.185931692352580
4	A	26	50	20120615	14	3242	64.56	0.00676235842622826	-0.186861537769840
4	A	26	50	20120615	14	3244	64.6	0.00602908869413782	-0.186708095598323
4	A	26	50	20120615	14	3246	64.64	0.00539905655210059	-0.186565967135304
4	A	26	50	20120615	14	3248	64.68	0.00544006874540941	-0.185287518074919
4	A	26	50	20120615	14	3250	64.72	0.00454628577398962	-0.185059829691377
4	A	26	50	20120615	14	3252	64.76	0.00387099879795645	-0.184849818977365
4	A	26	50	20120615	14	3254	64.8	0.00298994374859806	-0.183981491850068
4	A	26	50	20120615	14	3256	64.84	0.00204242066180807	-0.183118821577020
4	A	26	50	20120615	14	3258	64.88	0.00115641586498133	-0.183130842392300
4	A	26	50	20120615	14	3260	64.92	0.000208185671410151	-0.182223624392038
4	A	26	50	20120615	14	3262	64.96	-0.000522962740336719	-0.181645211045027
4	A	26	50	20120615	14	3264	65	-0.00176605646166268	-0.180730214870172
4	A	26	50	20120615	14	3266	65.04	-0.00238901753588803	-0.179838553219096
4	A	26	50	20120615	14	3268	65.08	-0.00391071132900149	-0.180136952280756
4	A	26	50	20120615	14	3270	65.12	-0.00563817319544019	-0.178918607296772
4	A	26	50	20120615	14	3272	65.16	-0.00709905580537159	-0.178047451742350
4	A	26	50	20120615	14	3274	65.2	-0.00844468000996959	-0.177465502861434
4	A	26	50	20120615	14	3276	65.24	-0.00951806810381079	-0.176409085330341
4	A	26	50	20120615	14	3278	65.28	-0.0107272206996398	-0.176124828404304
4	A	26	50	20120615	14	3280	65.32	-0.0117984874731374	-0.175975628873473
4	A	26	50	20120615	14	3282	65.36	-0.0128336918007945	-0.175849763866422
4	A	26	50	20120615	14	3284	65.4	-0.0140074890575642	-0.175268522092287
4	A	26	50	20120615	14	3286	65.44	-0.0153608914367553	-0.175262865238037
4	A	26	50	20120615	14	3288	65.48	-0.0165368100138685	-0.174296250268155
4	A	26	50	20120615	14	3290	65.52	-0.0173372548901717	-0.172982445868711
4	A	26	50	20120615	14	3292	65.56	-0.0180832525443235	-0.172062499946387
4	A	26	50	20120615	14	3294	65.6	-0.0189010215367657	-0.171582727995352
4	A	26	50	20120615	14	3296	65.64	-0.0201385998251984	-0.170956089965865
4	A	26	50	20120615	14	3298	65.68	-0.0211297514003876	-0.169496833701530
4	A	26	50	20120615	14	3300	65.72	-0.0226266257454814	-0.168601000120445
4	A	26	50	20120615	14	3302	65.76	-0.0241242779080345	-0.168065013180305
4	A	26	50	20120615	14	3304	65.8	-0.0249708968571492	-0.167792564937514
4	A	26	50	20120615	14	3306	65.84	-0.0262881660798216	-0.166925015627676
4	A	26	50	20120615	14	3308	65.88	-0.026587555090976	-0.167110701868416
4	A	26	50	20120615	14	3310	65.92	-0.0267990507292288	-0.167187705796887
4	A	26	50	20120615	14	3312	65.96	-0.0282369523687717	-0.166714297806883
4	A	26	50	20120615	14	3314	66	-0.0293278060001082	-0.167034829310794
4	A	26	50	20120615	14	3316	66.04	-0.030629801716307	-0.166553077460772
4	A	26	50	20120615	14	3318	66.08	-0.0314344892332973	-0.166250435758424
4	A	26	50	20120615	14	3320	66.12	-0.0326558040657627	-0.166663951804062
4	A	26	50	20120615	14	3322	66.16	-0.0332391671602416	-0.165898155160037
4	A	26	50	20120615	14	3324	66.2	-0.0340452688907942	-0.165803402851358
4	A	26	50	20120615	14	3326	66.24	-0.0350127323888137	-0.166033778240669
4	A	26	50	20120615	14	3328	66.28	-0.0358987371856404	-0.166389452951606
4	A	26	50	20120615	14	3330	66.32	-0.0362453609297781	-0.166172936855206
4	A	26	50	20120615	14	3332	66.36	-0.0375889345247106	-0.166676326172733
4	A	26	50	20120615	14	3334	66.4	-0.0383308309595315	-0.167245405710232
4	A	26	50	20120615	14	3336	66.44	-0.0393492061457964	-0.166821000220164
4	A	26	50	20120615	14	3338	66.48	-0.0402260185544677	-0.166747461114920
4	A	26	50	20120615	14	3340	66.52	-0.041481203801752	-0.166531722835980
4	A	26	50	20120615	14	3342	66.56	-0.0431332880853162	-0.167476134652933
4	A	26	50	20120615	14	3344	66.6	-0.0438253334920635	-0.166815201944558
4	A	26	50	20120615	14	3346	66.64	-0.0451216016433347	-0.166906277297975
4	A	26	50	20120615	14	3348	66.68	-0.0459909187201254	-0.167231970681389
4	A	26	50	20120615	14	3350	66.72	-0.0470913182930079	-0.167195059707411
4	A	26	50	20120615	14	3352	66.76	-0.0483122795720827	-0.167425081543331
4	A	26	50	20120615	14	3354	66.8	-0.0494808442386716	-0.166912711969684
4	A	26	50	20120615	14	3356	66.84	-0.0505611619789684	-0.168512328930084
4	A	26	50	20120615	14	3358	66.88	-0.0508054673718684	-0.168058719929953
4	A	26	50	20120615	14	3360	66.92	-0.0513686072124053	-0.169171423160828
4	A	26	50	20120615	14	3362	66.96	-0.0520188626083845	-0.169690722380931
4	A	26	50	20120615	14	3364	67	-0.0526662895772389	-0.169669792020208
4	A	26	50	20120615	14	3366	67.04	-0.0531000995874968	-0.170425335615906
4	A	26	50	20120615	14	3368	67.08	-0.0534659566360828	-0.170999930586298
4	A	26	50	20120615	14	3370	67.12	-0.0532713608499002	-0.171483025939205
4	A	26	50	20120615	14	3372	67.16	-0.0534566228265711	-0.171822437194174
4	A	26	50	20120615	14	3374	67.2	-0.0541219395969895	-0.171646438316337
4	A	26	50	20120615	14	3376	67.24	-0.0543084743658665	-0.171267570502977
4	A	26	50	20120615	14	3378	67.28	-0.0541226467037707	-0.170971151340304
4	A	26	50	20120615	14	3380	67.32	-0.0542172575910935	-0.170952907985349
4	A	26	50	20120615	14	3382	67.36	-0.054079301058084	-0.169970807376959
4	A	26	50	20120615	14	3384	67.4	-0.0536863618197786	-0.169816445966626
4	A	26	50	20120615	14	3386	67.44	-0.0539298186845412	-0.169383484484506
4	A	26	50	20120615	14	3388	67.48	-0.0536218736813344	-0.169404344134551
4	A	26	50	20120615	14	3390	67.52	-0.0538668861810155	-0.168527178172489
4	A	26	50	20120615	14	3392	67.56	-0.0539542845791702	-0.168219162458604
4	A	26	50	20120615	14	3394	67.6	-0.0540259852067825	-0.167625617026476
4	A	26	50	20120615	14	3396	67.64	-0.0544548454695722	-0.167475356835474
4	A	26	50	20120615	14	3398	67.68	-0.0545520019413072	-0.165611847624335
4	A	26	50	20120615	14	3400	67.72	-0.0545754778864426	-0.165506347292582
4	A	26	50	20120615	14	3402	67.76	-0.0548762811111593	-0.164354187503316
4	A	26	50	20120615	14	3404	67.8	-0.0554050555621306	-0.163906023225400
4	A	26	50	20120615	14	3406	67.84	-0.0553399310275833	-0.162490466160143
4	A	26	50	20120615	14	3408	67.88	-0.0554937267524914	-0.161080848791848
4	A	26	50	20120615	14	3410	67.92	-0.0556173290178428	-0.160453786498291
4	A	26	50	20120615	14	3412	67.96	-0.0553925397721036	-0.160258554316006
4	A	26	50	20120615	14	3414	68	-0.0551338094008675	-0.160414047097189
4	A	26	50	20120615	14	3416	68.04	-0.0546160658156827	-0.159079170915665
4	A	26	50	20120615	14	3418	68.08	-0.0546480270421923	-0.159322981333818
4	A	26	50	20120615	14	3420	68.12	-0.0538603807986286	-0.158832178516996
4	A	26	50	20120615	14	3422	68.16	-0.0538655426781313	-0.158375882511097
4	A	26	50	20120615	14	3424	68.2	-0.0531071706553087	-0.157608318100118
4	A	26	50	20120615	14	3426	68.24	-0.0528157719507817	-0.156365295089471
4	A	26	50	20120615	14	3428	68.28	-0.0523145039535986	-0.155219004286489
4	A	26	50	20120615	14	3430	68.32	-0.0518859972441995	-0.153763778530807
4	A	26	50	20120615	14	3432	68.36	-0.0512126901671537	-0.152544867861398
4	A	26	50	20120615	14	3434	68.4	-0.0510190136197867	-0.150661064685639
4	A	26	50	20120615	14	3436	68.44	-0.0507347566937497	-0.149549492825614
4	A	26	50	20120615	14	3438	68.48	-0.0508824005896615	-0.147170219928277
4	A	26	50	20120615	14	3440	68.52	-0.0505151293275132	-0.146063880658433
4	A	26	50	20120615	14	3442	68.56	-0.0506682179456401	-0.145536025446277
4	A	26	50	20120615	14	3444	68.6	-0.0509497878659086	-0.144738267575742
4	A	26	50	20120615	14	3446	68.64	-0.0511567580207618	-0.144853738113110
4	A	26	50	20120615	14	3448	68.68	-0.0516160945858206	-0.144411372110800
4	A	26	50	20120615	14	3450	68.72	-0.051666369877963	-0.144023099777250
4	A	26	50	20120615	14	3452	68.76	-0.0516311559602599	-0.143523740968376
4	A	26	50	20120615	14	3454	68.8	-0.0518097004225095	-0.143550257472671
4	A	26	50	20120615	14	3456	68.84	-0.0521723754905801	-0.142896254410751
4	A	26	50	20120615	14	3458	68.88	-0.0521738604148206	-0.143034776629186
4	A	26	50	20120615	14	3460	68.92	-0.0522400456095397	-0.142015411493427
4	A	26	50	20120615	14	3462	68.96	-0.0522080136723519	-0.141221542710189
4	A	26	50	20120615	14	3464	69	-0.0523012810567904	-0.141179187013996
4	A	26	50	20120615	14	3466	69.04	-0.0518980887701578	-0.140633442000276
4	A	26	50	20120615	14	3468	69.08	-0.0517922348850142	-0.140208965799530
4	A	26	50	20120615	14	3470	69.12	-0.0519801838674536	-0.138625188031028
4	A	26	50	20120615	14	3472	69.16	-0.0516279739797446	-0.137426005640814
4	A	26	50	20120615	14	3474	69.2	-0.0514927044525036	-0.135762395516716
4	A	26	50	20120615	14	3476	69.24	-0.0511416966463226	-0.134936777639003
4	A	26	50	20120615	14	3478	69.28	-0.0510002752900853	-0.133968041348777
4	A	26	50	20120615	14	3480	69.32	-0.0508400448934684	-0.132930432858064
4	A	26	50	20120615	14	3482	69.36	-0.0511355448173263	-0.132156928750124
4	A	26	50	20120615	14	3484	69.4	-0.0515305346652971	-0.131539907372861
4	A	26	50	20120615	14	3486	69.44	-0.051248611191638	-0.130167200978543
4	A	26	50	20120615	14	3488	69.48	-0.0515539398997543	-0.129696409283629
4	A	26	50	20120615	14	3490	69.52	-0.0518416616490191	-0.129091903696393
4	A	26	50	20120615	14	3492	69.56	-0.0516897044017422	-0.128692317654345
4	A	26	50	20120615	14	3494	69.6	-0.0518537531749774	-0.126832626819824
4	A	26	50	20120615	14	3496	69.64	-0.0520308127129866	-0.126290700182723
4	A	26	50	20120615	14	3498	69.68	-0.0521256357323437	-0.125476042460118
4	A	26	50	20120615	14	3500	69.72	-0.0524856945053238	-0.124745459733796
4	A	26	50	20120615	14	3502	69.76	-0.0530827047606797	-0.123984400705205
4	A	26	50	20120615	14	3504	69.8	-0.053141889598265	-0.123144569981189
4	A	26	50	20120615	14	3506	69.84	-0.0531081606048024	-0.121573166581358
4	A	26	50	20120615	14	3508	69.88	-0.0542190960687245	-0.120578196629551
4	A	26	50	20120615	14	3510	69.92	-0.0542385415052072	-0.119161508193444
4	A	26	50	20120615	14	3512	69.96	-0.0554620483686943	-0.117506666193433
4	A	26	50	20120615	14	3514	70	-0.0560287944538153	-0.116304938218806
4	A	26	50	20120615	14	3516	70.04	-0.0565263854957363	-0.115233176470562
4	A	26	50	20120615	14	3518	70.08	-0.0571431240302872	-0.114121463189180
4	A	26	50	20120615	14	3520	70.12	-0.057519658391269	-0.112692753937793
4	A	26	50	20120615	14	3522	70.16	-0.0581841973442281	-0.111121704091353
4	A	26	50	20120615	14	3524	70.2	-0.0586467158898022	-0.109742775157361
4	A	26	50	20120615	14	3526	70.24	-0.0591285384505027	-0.108286559452185
4	A	26	50	20120615	14	3528	70.28	-0.0599565604912722	-0.107116297729321
4	A	26	50	20120615	14	3530	70.32	-0.060465394531014	-0.105498720256679
4	A	26	50	20120615	14	3532	70.36	-0.0613151247499659	-0.10360812885582
4	A	26	50	20120615	14	3534	70.4	-0.0619611375052579	-0.101784076203071
4	A	26	50	20120615	14	3536	70.44	-0.0624011700551903	-0.100617137882079
4	A	26	50	20120615	14	3538	70.48	-0.0631312578067655	-0.0993425779089904
4	A	26	50	20120615	14	3540	70.52	-0.0641670985305256	-0.0968939378364195
4	A	26	50	20120615	14	3542	70.56	-0.0644368597675483	-0.0969225756610575
4	A	26	50	20120615	14	3544	70.6	-0.0656513156642362	-0.0949090891016288
4	A	26	50	20120615	14	3546	70.64	-0.0662744181598178	-0.0933653335769424
4	A	26	50	20120615	14	3548	70.68	-0.0672410119164963	-0.0915714248862755
4	A	26	50	20120615	14	3550	70.72	-0.0674487245334699	-0.091413209743985
4	A	26	50	20120615	14	3552	70.76	-0.0684773739812654	-0.08987827184086
4	A	26	50	20120615	14	3554	70.8	-0.0690589763798591	-0.0892259587641476
4	A	26	50	20120615	14	3556	70.84	-0.0700642913038755	-0.0880749798432068
4	A	26	50	20120615	14	3558	70.88	-0.0714823939535451	-0.087717537365317
4	A	26	50	20120615	14	3560	70.92	-0.0726205035310683	-0.086182033776767
4	A	26	50	20120615	14	3562	70.96	-0.0738695065437646	-0.0854265912973389
4	A	26	50	20120615	14	3564	71	-0.0744788862180437	-0.0839333281465766
4	A	26	50	20120615	14	3566	71.04	-0.0760438973725726	-0.0830612816376104
4	A	26	50	20120615	14	3568	71.08	-0.077751192553612	-0.0819140150272709
4	A	26	50	20120615	14	3570	71.12	-0.0785652987329276	-0.081000913898589
4	A	26	50	20120615	14	3572	71.16	-0.0793821838418934	-0.0799421982704575
4	A	26	50	20120615	14	3574	71.2	-0.0807684101178671	-0.0784824328892404
4	A	26	50	20120615	14	3576	71.24	-0.0814758704524443	-0.0780691289756369
4	A	26	50	20120615	14	3578	71.28	-0.0822934273128522	-0.0772091457083578
4	A	26	50	20120615	14	3580	71.32	-0.0831652899740552	-0.0759908007243734
4	A	26	50	20120615	14	3582	71.36	-0.084062042793956	-0.0761349090863792
4	A	26	50	20120615	14	3584	71.4	-0.0854417495454072	-0.0752162359562616
4	A	26	50	20120615	14	3586	71.44	-0.0859850196853928	-0.0749982349356218
4	A	26	50	20120615	14	3588	71.48	-0.0872959249470345	-0.0746249532658334
4	A	26	50	20120615	14	3590	71.52	-0.0879165525688819	-0.0739223012573683
4	A	26	50	20120615	14	3592	71.56	-0.0885360488198795	-0.0736450446884651
4	A	26	50	20120615	14	3594	71.6	-0.088573313347248	-0.0735582826864135
4	A	26	50	20120615	14	3596	71.64	-0.0884513374274933	-0.0737495550707245
4	A	26	50	20120615	14	3598	71.68	-0.0883256138417984	-0.0731172601869875
4	A	26	50	20120615	14	3600	71.72	-0.0883852229434524	-0.0731835160923846
4	A	26	50	20120615	14	3602	71.76	-0.0883978801548356	-0.0729954963992671
4	A	26	50	20120615	14	3604	71.8	-0.088215163762577	-0.0717639992291527
4	A	26	50	20120615	14	3606	71.84	-0.0881979103571161	-0.0706937224051487
4	A	26	50	20120615	14	3608	71.88	-0.0876783990049783	-0.0705966366440918
4	A	26	50	20120615	14	3610	71.92	-0.087712198709119	-0.0688742659464776
4	A	26	50	20120615	14	3612	71.96	-0.0872602867652627	-0.0686530122346443
4	A	26	50	20120615	14	3614	72	-0.0869903133962057	-0.0669133881315692
4	A	26	50	20120615	14	3616	72.04	-0.0869960409611333	-0.0658597283169231
4	A	26	50	20120615	14	3618	72.08	-0.0869178349511341	-0.0640697582110275
4	A	26	50	20120615	14	3620	72.12	-0.086899379464145	-0.0629299727904329
4	A	26	50	20120615	14	3622	72.16	-0.0870413665058074	-0.0615335783189457
4	A	26	50	20120615	14	3624	72.2	-0.0864203853305693	-0.0597956512721454
4	A	26	50	20120615	14	3626	72.24	-0.0863788781625137	-0.058271624026654
4	A	26	50	20120615	14	3628	72.28	-0.0858146776618049	-0.0572137215713208
4	A	26	50	20120615	14	3630	72.32	-0.0860881865647679	-0.0559219789034492
4	A	26	50	20120615	14	3632	72.36	-0.0858324260420127	-0.0553122407260321
4	A	26	50	20120615	14	3634	72.4	-0.0857164605298981	-0.0541998203378694
4	A	26	50	20120615	14	3636	72.44	-0.0862016772031483	-0.0532761974602835
4	A	26	50	20120615	14	3638	72.48	-0.0859922321745609	-0.0515263910195593
4	A	26	50	20120615	14	3640	72.52	-0.085832001777944	-0.0496494467795777
4	A	26	50	20120615	14	3642	72.56	-0.0856431335566891	-0.0483029033361642
4	A	26	50	20120615	14	3644	72.6	-0.085178847244162	-0.0463672692333441
4	A	26	50	20120615	14	3646	72.64	-0.0853689175469449	-0.0451844210097753
4	A	26	50	20120615	14	3648	72.68	-0.0849836857725545	-0.0436116741070602
4	A	26	50	20120615	14	3650	72.72	-0.084748007082385	-0.0420890610751312
4	A	26	50	20120615	14	3652	72.76	-0.084638334820623	-0.0413717012456174
4	A	26	50	20120615	14	3654	72.8	-0.0839107926534602	-0.0398462597865637
4	A	26	50	20120615	14	3656	72.84	-0.0836829628485618	-0.0381746593558387
4	A	26	50	20120615	14	3658	72.88	-0.0832949026470467	-0.03707298699075
4	A	26	50	20120615	14	3660	72.92	-0.0834474962904267	-0.0357041696837291
4	A	26	50	20120615	14	3662	72.96	-0.0831958369870024	-0.0345071086138584
4	A	26	50	20120615	14	3664	73	-0.0833303286967841	-0.0328707221008365
4	A	26	50	20120615	14	3666	73.04	-0.0834535066980668	-0.0312056270524984
4	A	26	50	20120615	14	3668	73.08	-0.0837578454566895	-0.0295757459218634
4	A	26	50	20120615	14	3670	73.12	-0.0841751091682677	-0.0279603604802428
4	A	26	50	20120615	14	3672	73.16	-0.0842937616861508	-0.0267727039305618
4	A	26	50	20120615	14	3674	73.2	-0.0847051564114451	-0.0247870066676338
4	A	26	50	20120615	14	3676	73.24	-0.0849999492285218	-0.02295524655097
4	A	26	50	20120615	14	3678	73.28	-0.0858607103132602	-0.021970176094099
4	A	26	50	20120615	14	3680	73.32	-0.0860526190936742	-0.020666836875016
4	A	26	50	20120615	14	3682	73.36	-0.0865017733210839	-0.0198736044878809
4	A	26	50	20120615	14	3684	73.4	-0.0870943288037182	-0.0186713815385076
4	A	26	50	20120615	14	3686	73.44	-0.0878065974644074	-0.0169615266309204
4	A	26	50	20120615	14	3688	73.48	-0.0880357000615119	-0.0151097553923490
4	A	26	50	20120615	14	3690	73.52	-0.0885562013631433	-0.0140337510034175
4	A	26	50	20120615	14	3692	73.56	-0.0892954815028738	-0.0128717624298936
4	A	26	50	20120615	14	3694	73.6	-0.0902607529698716	-0.0113536748813642
4	A	26	50	20120615	14	3696	73.64	-0.0908417826119726	-0.00959983793198721
4	A	26	50	20120615	14	3698	73.68	-0.0913071295846714	-0.00810833759843042
4	A	26	50	20120615	14	3700	73.72	-0.0921196659869329	-0.00745207179481119
4	A	26	50	20120615	14	3702	73.76	-0.092631045611087	-0.00594098460341553
4	A	26	50	20120615	14	3704	73.8	-0.0930942712634423	-0.00460179507052634
4	A	26	50	20120615	14	3706	73.84	-0.093539889956946	-0.00358129856391791
4	A	26	50	20120615	14	3708	73.88	-0.0940207225681532	-0.00299694551994536
4	A	26	50	20120615	14	3710	73.92	-0.0946970702043582	-0.00138990393834268
4	A	26	50	20120615	14	3712	73.96	-0.0954835850770712	-0.0007664478893705
4	A	26	50	20120615	14	3714	74	-0.0961729434780502	5.78264854586598e-05
4	A	26	50	20120615	14	3716	74.04	-0.0967317699672222	0.00128600025370158
4	A	26	50	20120615	14	3718	74.08	-0.0975961372965442	0.0021237803680514
4	A	26	50	20120615	14	3720	74.12	-0.0978521099513342	0.00204684715025831
4	A	26	50	20120615	14	3722	74.16	-0.0985117698675032	0.00238335926742497
4	A	26	50	20120615	14	3724	74.2	-0.0992139976118992	0.00286341406117252
4	A	26	50	20120615	14	3726	74.24	-0.0999706725784472	0.00349719386915002
4	A	26	50	20120615	14	3728	74.28	-0.100374359839826	0.00429021412425071
4	A	26	50	20120615	14	3730	74.32	-0.100993714669468	0.00578383577815111
4	A	26	50	20120615	14	3732	74.36	-0.101681022460781	0.00655429932693191
4	A	26	50	20120615	14	3734	74.4	-0.102132439429890	0.00783119275239861
4	A	26	50	20120615	14	3736	74.44	-0.102877871398617	0.00905279042757651
4	A	26	50	20120615	14	3738	74.48	-0.103397948436180	0.0097808982801643
4	A	26	50	20120615	14	3740	74.52	-0.104178523611932	0.0111742521924924
4	A	26	50	20120615	14	3742	74.56	-0.104740814924331	0.0125225634028589
4	A	26	50	20120615	14	3744	74.6	-0.105489216741539	0.0139550203201866
4	A	26	50	20120615	14	3746	74.64	-0.106392616365183	0.0151323531108622
4	A	26	50	20120615	14	3748	74.68	-0.106818718911526	0.0164982005694021
4	A	26	50	20120615	14	3750	74.72	-0.107309733860382	0.0178506129990995
4	A	26	50	20120615	14	3752	74.76	-0.107715825284818	0.0193493258218244
4	A	26	50	20120615	14	3754	74.8	-0.108134149656568	0.0206823635257173
4	A	26	50	20120615	14	3756	74.84	-0.108342604735661	0.0221938749811816
4	A	26	50	20120615	14	3758	74.88	-0.108585354493643	0.023720306389729
4	A	26	50	20120615	14	3760	74.92	-0.108951777227653	0.0250749815611262
4	A	26	50	20120615	14	3762	74.96	-0.109135059305337	0.0260626683130876
4	A	26	50	20120615	14	3764	75	-0.108910623612988	0.0279318343784761
4	A	26	50	20120615	14	3766	75.04	-0.109405456938463	0.0287479770253216
4	A	26	50	20120615	14	3768	75.08	-0.109606770239067	0.0309748684113124
4	A	26	50	20120615	14	3770	75.12	-0.109891804982563	0.0321521304913099
4	A	26	50	20120615	14	3772	75.16	-0.109791537240991	0.033229619804482
4	A	26	50	20120615	14	3774	75.2	-0.110279158077297	0.0350118117357845
4	A	26	50	20120615	14	3776	75.24	-0.110274066908472	0.0354340959055091
4	A	26	50	20120615	14	3778	75.28	-0.111114251185878	0.0371889935150579
4	A	26	50	20120615	14	3780	75.32	-0.111343353782983	0.0383924892566374
4	A	26	50	20120615	14	3782	75.36	-0.111909534182679	0.0391980960124433
4	A	26	50	20120615	14	3784	75.4	-0.112790306389325	0.0400751912638271
4	A	26	50	20120615	14	3786	75.44	-0.113431227975792	0.0408866670059167
4	A	26	50	20120615	14	3788	75.48	-0.113902019670706	0.0417650350495067
4	A	26	50	20120615	14	3790	75.52	-0.114808389142831	0.0425741066285403
4	A	26	50	20120615	14	3792	75.56	-0.115217803969138	0.0439890272976946
4	A	26	50	20120615	14	3794	75.6	-0.116108546381399	0.0448816081875864
4	A	26	50	20120615	14	3796	75.64	-0.116863241448959	0.045396876899037
4	A	26	50	20120615	14	3798	75.68	-0.117442644745463	0.0461807754766604
4	A	26	50	20120615	14	3800	75.72	-0.117859696325007	0.0473122877479151
4	A	26	50	20120615	14	3802	75.76	-0.118183197677400	0.0476265967121526
4	A	26	50	20120615	14	3804	75.8	-0.118476788412949	0.0487429768982899
4	A	26	50	20120615	14	3806	75.84	-0.118785440522937	0.0491527452779875
4	A	26	50	20120615	14	3808	75.88	-0.119025220432437	0.0490685288603482
4	A	26	50	20120615	14	3810	75.92	-0.118904729436923	0.0489047629298254
4	A	26	50	20120615	14	3812	75.96	-0.118684819227974	0.0487725339617435
4	A	26	50	20120615	14	3814	76	-0.118269464704705	0.0488216071723578
4	A	26	50	20120615	14	3816	76.04	-0.117967105845070	0.0485328247629212
4	A	26	50	20120615	14	3818	76.08	-0.117802562097087	0.0485007928257335
4	A	26	50	20120615	14	3820	76.12	-0.117338700048629	0.0483975552356803
4	A	26	50	20120615	14	3822	76.16	-0.117132578421913	0.0482897214515493
4	A	26	50	20120615	14	3824	76.2	-0.116430138545482	0.0487517450223766
4	A	26	50	20120615	14	3826	76.24	-0.115970024162964	0.0486150612815732
4	A	26	50	20120615	14	3828	76.28	-0.115310010693405	0.0485849385326947
4	A	26	50	20120615	14	3830	76.32	-0.114566205070275	0.0485721398999552
4	A	26	50	20120615	14	3832	76.36	-0.113858249760951	0.0482590330172458
4	A	26	50	20120615	14	3834	76.4	-0.113093160223707	0.0480963984575729
4	A	26	50	20120615	14	3836	76.44	-0.112076552804395	0.0483380168447043
4	A	26	50	20120615	14	3838	76.48	-0.110378860133444	0.0478535779889134
4	A	26	50	20120615	14	3840	76.52	-0.109149484283673	0.0479487545616611
4	A	26	50	20120615	14	3842	76.56	-0.107882773195856	0.0479723719281528
4	A	26	50	20120615	14	3844	76.6	-0.106946068842818	0.0483561187783027
4	A	26	50	20120615	14	3846	76.64	-0.105886893595279	0.0481396733925815
4	A	26	50	20120615	14	3848	76.68	-0.104412929509895	0.0482121518376531
4	A	26	50	20120615	14	3850	76.72	-0.102490164750493	0.0486782766278113
4	A	26	50	20120615	14	3852	76.76	-0.100783138270030	0.0487122884639864
4	A	26	50	20120615	14	3854	76.8	-0.0991978755772882	0.0491859792967032
4	A	26	50	20120615	14	3856	76.84	-0.0981233561125972	0.0490669025147514
4	A	26	50	20120615	14	3858	76.88	-0.0961782467789092	0.0488949341455669
4	A	26	50	20120615	14	3860	76.92	-0.0945456079318282	0.049206697525392
4	A	26	50	20120615	14	3862	76.96	-0.0929570925478921	0.0491009850616046
4	A	26	50	20120615	14	3864	77	-0.0916777242486913	0.0493720190908334
4	A	26	50	20120615	14	3866	77.04	-0.089515462422501	0.0502360328667653
4	A	26	50	20120615	14	3868	77.08	-0.0889341499376875	0.0503478264488709
4	A	26	50	20120615	14	3870	77.12	-0.0877632518187207	0.0511142594889989
4	A	26	50	20120615	14	3872	77.16	-0.0864606197064188	0.0514000720499546
4	A	26	50	20120615	14	3874	77.2	-0.0851635030270102	0.0517765357002583
4	A	26	50	20120615	14	3876	77.24	-0.0839213992551779	0.0522408220127854
4	A	26	50	20120615	14	3878	77.28	-0.0822198882076087	0.0531192607670534
4	A	26	50	20120615	14	3880	77.32	-0.0808461918637977	0.0536967548752485
4	A	26	50	20120615	14	3882	77.36	-0.0792269173348804	0.0550049024204436
4	A	26	50	20120615	14	3884	77.4	-0.0780792830290147	0.0566206414154548
4	A	26	50	20120615	14	3886	77.44	-0.0771504982719262	0.0574235611654922
4	A	26	50	20120615	14	3888	77.48	-0.0760766152033381	0.0585356280002643
4	A	26	50	20120615	14	3890	77.52	-0.0747466887692825	0.0603690144625247
4	A	26	50	20120615	14	3892	77.56	-0.0743032479646648	0.0616213854248198
4	A	26	50	20120615	14	3894	77.6	-0.0732736792780537	0.0633509898248056
4	A	26	50	20120615	14	3896	77.64	-0.0730462313108173	0.0643718116005333
4	A	26	50	20120615	14	3898	77.68	-0.0721446630937366	0.0658956337850582
4	A	26	50	20120615	14	3900	77.72	-0.0715918187279337	0.0671414427964239
4	A	26	50	20120615	14	3902	77.76	-0.0707288585411058	0.068960411351416
4	A	26	50	20120615	14	3904	77.8	-0.0704011845515972	0.0704972379367536
4	A	26	50	20120615	14	3906	77.84	-0.0693642909458399	0.0726952008772193
4	A	26	50	20120615	14	3908	77.88	-0.0689577399019967	0.0738753267396805
4	A	26	50	20120615	14	3910	77.92	-0.0677350108559689	0.0752663471996307
4	A	26	50	20120615	14	3912	77.96	-0.0670303506642452	0.0769369152544552
4	A	26	50	20120615	14	3914	78	-0.0666088443119799	0.0777247029193751
4	A	26	50	20120615	14	3916	78.04	-0.0665874755450525	0.0789467390007573
4	A	26	50	20120615	14	3918	78.08	-0.0662089188586764	0.0800790715158782
4	A	26	50	20120615	14	3920	78.12	-0.0664050207823029	0.0812985973681872
4	A	26	50	20120615	14	3922	78.16	-0.0663932828097352	0.0827089925539419
4	A	26	50	20120615	14	3924	78.2	-0.0659696551371263	0.0840815575269031
4	A	26	50	20120615	14	3926	78.24	-0.0662454267817891	0.0852185852310511
4	A	26	50	20120615	14	3928	78.28	-0.0660856206492409	0.0864051104098821
4	A	26	50	20120615	14	3930	78.32	-0.0663126726366799	0.0875993430526281
4	A	26	50	20120615	14	3932	78.36	-0.0661536443215911	0.088520632477836
4	A	26	50	20120615	14	3934	78.4	-0.0659537452345497	0.0896312850990457
4	A	26	50	20120615	14	3936	78.44	-0.065734683553738	0.0891206125816728
4	A	26	50	20120615	14	3938	78.48	-0.0654615989148438	0.0889948889959778
4	A	26	50	20120615	14	3940	78.52	-0.0654645687633248	0.0892606197243477
4	A	26	50	20120615	14	3942	78.56	-0.064782422851514	0.088876448610129
4	A	26	50	20120615	14	3944	78.6	-0.0644461228663818	0.0887559576146149
4	A	26	50	20120615	14	3946	78.64	-0.0639466226361516	0.0884790545991023
4	A	26	50	20120615	14	3948	78.68	-0.0631132972945233	0.088695782827536
4	A	26	50	20120615	14	3950	78.72	-0.0618905682484955	0.0883459063922048
4	A	26	50	20120615	14	3952	78.76	-0.0606269684305151	0.0883126723734891
4	A	26	50	20120615	14	3954	78.8	-0.0585820156193236	0.0882504469767447
4	A	26	50	20120615	14	3956	78.84	-0.0569384873278118	0.0880866103355437
4	A	26	50	20120615	14	3958	78.88	-0.0551528305732814	0.0876406380886494
4	A	26	50	20120615	14	3960	78.92	-0.0542024790593666	0.0870523252467022
4	A	26	50	20120615	14	3962	78.96	-0.0526165799705215	0.0869637954776976
4	A	26	50	20120615	14	3964	79	-0.0513171298387349	0.086962169132101
4	A	26	50	20120615	14	3966	79.04	-0.0495905165004336	0.0872180003655342
4	A	26	50	20120615	14	3968	79.08	-0.0479768988257659	0.087421647118516
4	A	26	50	20120615	14	3970	79.12	-0.0467763022219893	0.087843012049425
4	A	26	50	20120615	14	3972	79.16	-0.0450682150813551	0.0884366989029092
4	A	26	50	20120615	14	3974	79.2	-0.0433941397768959	0.089089712015335
4	A	26	50	20120615	14	3976	79.24	-0.0418442324232131	0.0891504524878389
4	A	26	50	20120615	14	3978	79.28	-0.0405379940663272	0.0901738481322502
4	A	26	50	20120615	14	3980	79.32	-0.0387252551220774	0.0902807626775656
4	A	26	50	20120615	14	3982	79.36	-0.0370761406869941	0.0909194215223333
4	A	26	50	20120615	14	3984	79.4	-0.0359871255332887	0.091522937160076
4	A	26	50	20120615	14	3986	79.44	-0.0346004184247038	0.0916573581591796
4	A	26	50	20120615	14	3988	79.48	-0.0335758914094426	0.0922959462932691
4	A	26	50	20120615	14	3990	79.52	-0.0320242162888068	0.0930809762417424
4	A	26	50	20120615	14	3992	79.56	-0.0314504698465521	0.093624741356475
4	A	26	50	20120615	14	3994	79.6	-0.0302265387189963	0.0939637990580538
4	A	26	50	20120615	14	3996	79.64	-0.0287361697562894	0.0938668547183532
4	A	26	50	20120615	14	3998	79.68	-0.0273524324961854	0.0941897903853211
4	A	26	50	20120615	14	4000	79.72	-0.0268924595350236	0.0937279789465281
4	A	26	50	20120615	14	4002	79.76	-0.0261717763036382	0.0931942547480885
4	A	26	50	20120615	14	4004	79.8	-0.0249274097901062	0.0923037244678622
4	A	26	50	20120615	14	4006	79.84	-0.0240586583987404	0.0921280791434154
4	A	26	50	20120615	14	4008	79.88	-0.0227056095729399	0.0920612575525933
4	A	26	50	20120615	14	4010	79.92	-0.0210682331104243	0.0917156237579493
[truncated: 350 more rows]
