# Supplementary material for: How Do Ants Make Sense of Gravity? A Boltzmann Walker Analysis of Lasius niger Trajectories on Various Inclines
Source: PLoS One. 2013 Oct 29;8(10):e76531. doi: 10.1371/journal.pone.0076531 (PMC3812222; doi:10.1371/journal.pone.0076531)
Supplement: Dataset S4 — Trajectories for . (ZIP) [file pone.0076531.s008.zip › Incline4/4-A-26-50-20120615-15.txt]

Pente	Colonie	Temperature	Humidite	Date	Indiv	Frame	Time	X	Y
4	A	26	50	20120615	15	38	0	0	0
4	A	26	50	20120615	15	40	0.04	0.0001230012245874	-0.000482805439126401
4	A	26	50	20120615	15	42	0.08	-0.00020347704735424	-0.000672006000568501
4	A	26	50	20120615	15	44	0.12	-0.000133190633304300	-0.0010903586565897
4	A	26	50	20120615	15	46	0.16	-0.000259225345982991	-0.0012511830229028
4	A	26	50	20120615	15	48	0.2	-8.76812408671301e-05	-0.0020683014771063
4	A	26	50	20120615	15	50	0.24	-0.000334956482248070	-0.0018520399391482
4	A	26	50	20120615	15	52	0.28	-0.00020267094562369	-0.0020802515817084
4	A	26	50	20120615	15	54	0.32	-0.00028661866268616	-0.0031722790103016
4	A	26	50	20120615	15	56	0.36	-0.000207790398719480	-0.0039518500944242
4	A	26	50	20120615	15	58	0.4	0.00034095274775253	-0.0042806830319471
4	A	26	50	20120615	15	60	0.44	0.000883551136296026	-0.0045504796243089
4	A	26	50	20120615	15	62	0.48	0.000733503077328241	-0.0047583690179777
4	A	26	50	20120615	15	64	0.52	0.00107560133806629	-0.0044026943070409
4	A	26	50	20120615	15	66	0.56	0.00107065159059799	-0.0050668089959313
4	A	26	50	20120615	15	68	0.6	0.00105000407258734	-0.0050318779209407
4	A	26	50	20120615	15	70	0.64	0.00107602560213500	-0.0055858253733222
4	A	26	50	20120615	15	72	0.68	0.00112092688274035	-0.0061549756214993
4	A	26	50	20120615	15	74	0.72	0.00156187867148828	-0.00680141264086
4	A	26	50	20120615	15	76	0.76	0.00159221355240118	-0.006945591713544
4	A	26	50	20120615	15	78	0.8	0.00168137971750881	-0.0070449402163007
4	A	26	50	20120615	15	80	0.84	0.00230115881121881	-0.0088008984860212
4	A	26	50	20120615	15	82	0.88	0.00281522544114144	-0.0084415468198222
4	A	26	50	20120615	15	84	0.92	0.00301406386801109	-0.0093385824824355
4	A	26	50	20120615	15	86	0.96	0.00359664914503069	-0.0099911713307925
4	A	26	50	20120615	15	88	1	0.00322400387134538	-0.0106161123040052
4	A	26	50	20120615	15	90	1.04	0.00405018743448374	-0.0115292700012295
4	A	26	50	20120615	15	92	1.08	0.00392347389929511	-0.0121089561404462
4	A	26	50	20120615	15	94	1.12	0.00376472842691873	-0.0119988596146155
4	A	26	50	20120615	15	96	1.16	0.00334371704940026	-0.0124061531205789
4	A	26	50	20120615	15	98	1.2	0.00328241089147139	-0.0126450845019419
4	A	26	50	20120615	15	100	1.24	0.00333905014464443	-0.0135796675346361
4	A	26	50	20120615	15	102	1.28	0.00299673975187202	-0.0134910670549535
4	A	26	50	20120615	15	104	1.32	0.00294278750446749	-0.0143014821368714
4	A	26	50	20120615	15	106	1.36	0.00284308544832018	-0.0154974825465703
4	A	26	50	20120615	15	108	1.4	0.00284838874917908	-0.0157785574920919
4	A	26	50	20120615	15	110	1.44	0.00316538471918502	-0.0162651176682264
4	A	26	50	20120615	15	112	1.48	0.00309226987801033	-0.017420388727329
4	A	26	50	20120615	15	114	1.52	0.00306879393287493	-0.0185612348080954
4	A	26	50	20120615	15	116	1.56	0.00323970164188772	-0.0192204704601956
4	A	26	50	20120615	15	118	1.6	0.00306858180084057	-0.0197277488650188
4	A	26	50	20120615	15	120	1.64	0.0033711527925103	-0.0203888229947501
4	A	26	50	20120615	15	122	1.68	0.00323156991390407	-0.0202609780887116
4	A	26	50	20120615	15	124	1.72	0.00318157746447419	-0.0219343462863895
4	A	26	50	20120615	15	126	1.76	0.00243784255202217	-0.0232193007291617
4	A	26	50	20120615	15	128	1.8	0.00241061894094649	-0.0229410542107648
4	A	26	50	20120615	15	130	1.84	0.00184875189261566	-0.0237284883222942
4	A	26	50	20120615	15	132	1.88	0.00161406315193985	-0.0249074474585665
4	A	26	50	20120615	15	134	1.92	0.00129515799362471	-0.0248757690747694
4	A	26	50	20120615	15	136	1.96	0.000800112536116013	-0.0259292874680592
4	A	26	50	20120615	15	138	2	-1.07268098706002e-05	-0.0262218175434361
4	A	26	50	20120615	15	140	2.04	-0.000233748288656840	-0.0259849367717386
4	A	26	50	20120615	15	142	2.08	-0.00052253069809343	-0.026643677449092
4	A	26	50	20120615	15	144	2.12	-0.00136384634634918	-0.0266056351042641
4	A	26	50	20120615	15	146	2.16	-0.00140662630661097	-0.0271564005761303
4	A	26	50	20120615	15	148	2.2	-0.00210574278117011	-0.0271612796129205
4	A	26	50	20120615	15	150	2.24	-0.00228534790359148	-0.0268443543535927
4	A	26	50	20120615	15	152	2.28	-0.00297357493372036	-0.0279244599618552
4	A	26	50	20120615	15	154	2.32	-0.00310354116010244	-0.0279707047453448
4	A	26	50	20120615	15	156	2.36	-0.00367184288014207	-0.0287365721000479
4	A	26	50	20120615	15	158	2.4	-0.00411866365517385	-0.0299945857744569
4	A	26	50	20120615	15	160	2.44	-0.0045555142245909	-0.0303615741938927
4	A	26	50	20120615	15	162	2.48	-0.00517345484066982	-0.031192495372465
4	A	26	50	20120615	15	164	2.52	-0.00545827745213177	-0.0315625950617381
4	A	26	50	20120615	15	166	2.56	-0.00553994828535881	-0.0316625092499197
4	A	26	50	20120615	15	168	2.6	-0.00578842560826776	-0.0324431551363497
4	A	26	50	20120615	15	170	2.64	-0.00580681038457861	-0.0320563677270406
4	A	26	50	20120615	15	172	2.68	-0.00543579145649003	-0.0329570096342379
4	A	26	50	20120615	15	174	2.72	-0.00537865722857016	-0.0327543528307499
4	A	26	50	20120615	15	176	2.76	-0.00504850907243416	-0.0335957391896837
4	A	26	50	20120615	15	178	2.8	-0.00500028438995724	-0.0343892544195313
4	A	26	50	20120615	15	180	2.84	-0.00495785798308604	-0.0346474898160206
4	A	26	50	20120615	15	182	2.88	-0.00476743412691251	-0.0343344536439893
4	A	26	50	20120615	15	184	2.92	-0.00418725301294894	-0.0354294084946567
4	A	26	50	20120615	15	186	2.96	-0.00389946055300602	-0.0361580113219913
4	A	26	50	20120615	15	188	3	-0.00341530453992759	-0.0363424954812029
4	A	26	50	20120615	15	190	3.04	-0.00274701792102819	-0.0372285709887077
4	A	26	50	20120615	15	192	3.08	-0.0035817574762189	-0.0365237976598991
4	A	26	50	20120615	15	194	3.12	-0.00252675415868858	-0.0369822856968205
4	A	26	50	20120615	15	196	3.16	-0.00289883374694894	-0.0379968425064669
4	A	26	50	20120615	15	198	3.2	-0.00338977798512676	-0.0379297380729323
4	A	26	50	20120615	15	200	3.24	-0.0032929043561042	-0.0382808873004696
4	A	26	50	20120615	15	202	3.28	-0.00286538759619881	-0.0393364563034249
4	A	26	50	20120615	15	204	3.32	-0.00285973074194932	-0.0395446285398062
4	A	26	50	20120615	15	206	3.36	-0.00283752758902007	-0.0397430427026071
4	A	26	50	20120615	15	208	3.4	-0.00242436509677277	-0.0397288298563053
4	A	26	50	20120615	15	210	3.44	-0.00222899149313092	-0.0407527911861415
4	A	26	50	20120615	15	212	3.48	-0.00167935739211461	-0.0404430077053037
4	A	26	50	20120615	15	214	3.52	-0.00218635295422537	-0.0406945962980498
4	A	26	50	20120615	15	216	3.56	-0.00122086935519326	-0.0417740655102092
4	A	26	50	20120615	15	218	3.6	-0.00190888425328777	-0.0406015410456457
4	A	26	50	20120615	15	220	3.64	-0.00146559901216193	-0.0419185274256056
4	A	26	50	20120615	15	222	3.68	-0.00124123403049143	-0.0429737428751703
4	A	26	50	20120615	15	224	3.72	-0.00085289098626379	-0.0428268060860398
4	A	26	50	20120615	15	226	3.76	-0.00060229234301127	-0.0435090227085285
4	A	26	50	20120615	15	228	3.8	-9.480180615369e-05	-0.043976491001571
4	A	26	50	20120615	15	230	3.84	0.000472651385748519	-0.0447962398930005
4	A	26	50	20120615	15	232	3.88	0.000766242121297172	-0.0446162105065104
4	A	26	50	20120615	15	234	3.92	0.000789576645076331	-0.0445358831761676
4	A	26	50	20120615	15	236	3.96	0.00101514370827484	-0.0453284084565215
4	A	26	50	20120615	15	238	4	0.00104399366494725	-0.0466194440176119
4	A	26	50	20120615	15	240	4.04	0.00116257547215224	-0.0463156002337361
4	A	26	50	20120615	15	242	4.08	0.00152942247023181	-0.0476766393661639
4	A	26	50	20120615	15	244	4.12	0.00127677321731386	-0.0479134494271833
4	A	26	50	20120615	15	246	4.16	0.00178843568418045	-0.0478488198673829
4	A	26	50	20120615	15	248	4.2	0.00193714024026397	-0.0483823319337881
4	A	26	50	20120615	15	250	4.24	0.00223716564752143	-0.0486830644478267
4	A	26	50	20120615	15	252	4.28	0.00230391652766544	-0.0481851198525152
4	A	26	50	20120615	15	254	4.32	0.00263816590313232	-0.0486484869262267
4	A	26	50	20120615	15	256	4.36	0.0027946486338089	-0.0491414110633919
4	A	26	50	20120615	15	258	4.4	0.00215952532294714	-0.0487498153279708
4	A	26	50	20120615	15	260	4.44	0.00224642874635497	-0.0485315314646185
4	A	26	50	20120615	15	262	4.48	0.00198628416155644	-0.0498251833207993
4	A	26	50	20120615	15	264	4.52	0.00192031109887174	-0.0500560536848567
4	A	26	50	20120615	15	266	4.56	0.00194315064790406	-0.0493702308177838
4	A	26	50	20120615	15	268	4.6	0.00201569980365381	-0.0503782822450434
4	A	26	50	20120615	15	270	4.64	0.00183977163649459	-0.0506789440484039
4	A	26	50	20120615	15	272	4.68	0.00167720778749981	-0.0509850505739796
4	A	26	50	20120615	15	274	4.72	0.00133107901810898	-0.0509134206570454
4	A	26	50	20120615	15	276	4.76	0.000878954942218303	-0.052157504327865
4	A	26	50	20120615	15	278	4.8	0.00115543369366225	-0.0515735755479611
4	A	26	50	20120615	15	280	4.84	-5.944646709436e-05	-0.0528119316538531
4	A	26	50	20120615	15	282	4.88	-0.000381038631178	-0.0533057750298338
4	A	26	50	20120615	15	284	4.92	-0.00076634111624655	-0.0528900669531742
4	A	26	50	20120615	15	286	4.96	-0.00104317342108108	-0.0539597073810751
4	A	26	50	20120615	15	288	5	-0.00148200388948545	-0.0551161098110276
4	A	26	50	20120615	15	290	5.04	-0.00164400205305529	-0.0551788301825189
4	A	26	50	20120615	15	292	5.08	-0.00177029132417521	-0.0560403690847166
4	A	26	50	20120615	15	294	5.12	-0.00254287619329963	-0.0574183787798929
4	A	26	50	20120615	15	296	5.16	-0.00279623255299877	-0.0576001759333359
4	A	26	50	20120615	15	298	5.2	-0.0030483868311699	-0.0590375825981319
4	A	26	50	20120615	15	300	5.24	-0.00322622418663831	-0.0596630185460915
4	A	26	50	20120615	15	302	5.28	-0.00327642876810256	-0.0598686451980605
4	A	26	50	20120615	15	304	5.32	-0.00342654753774846	-0.0596898178930984
4	A	26	50	20120615	15	306	5.36	-0.00336057447506375	-0.0602987075423782
4	A	26	50	20120615	15	308	5.4	-0.0034445080499906	-0.0613617011665359
4	A	26	50	20120615	15	310	5.44	-0.00310707669400837	-0.0616080571691013
4	A	26	50	20120615	15	312	5.48	-0.0028850451647158	-0.0615827427463348
4	A	26	50	20120615	15	314	5.52	-0.00246778145313762	-0.0624831018108197
4	A	26	50	20120615	15	316	5.56	-0.002279691049342	-0.0628478274885557
4	A	26	50	20120615	15	318	5.6	-0.00187310465015973	-0.0637285996952016
4	A	26	50	20120615	15	320	5.64	-0.00202690037506782	-0.0635155484220301
4	A	26	50	20120615	15	322	5.68	-0.00176470518060384	-0.0647702386945675
4	A	26	50	20120615	15	324	5.72	-0.00150385348902411	-0.0645819361587376
4	A	26	50	20120615	15	326	5.76	-0.00148617581949445	-0.0650911944625481
4	A	26	50	20120615	15	328	5.8	-0.00165602286833547	-0.0659520262579646
4	A	26	50	20120615	15	330	5.84	-0.00169654008689746	-0.0663663201210618
4	A	26	50	20120615	15	332	5.88	-0.0012699425658076	-0.0659398640213282
4	A	26	50	20120615	15	334	5.92	-0.00177297832994371	-0.0663948165243436
4	A	26	50	20120615	15	336	5.96	-0.00160935382077715	-0.0668739520792756
4	A	26	50	20120615	15	338	6	-0.00170969227302752	-0.0673313794560252
4	A	26	50	20120615	15	340	6.04	-0.00196333147543914	-0.0686381834983361
4	A	26	50	20120615	15	342	6.08	-0.00185351779232087	-0.0689923732850324
4	A	26	50	20120615	15	344	6.12	-0.00232911781334694	-0.069470094626402
4	A	26	50	20120615	15	346	6.16	-0.00267453947595656	-0.0703302900257155
4	A	26	50	20120615	15	348	6.2	-0.00269638907549523	-0.0695145009322606
4	A	26	50	20120615	15	350	6.24	-0.00337408021458442	-0.0706581754401517
4	A	26	50	20120615	15	352	6.28	-0.00376122117728405	-0.0710412151835204
4	A	26	50	20120615	15	354	6.32	-0.00393608868427149	-0.0711141178926608
4	A	26	50	20120615	15	356	6.36	-0.0035790704704504	-0.070213193142751
4	A	26	50	20120615	15	358	6.4	-0.00535320138444745	-0.072065954330816
4	A	26	50	20120615	15	360	6.44	-0.0056304579533507	-0.0715741615645007
4	A	26	50	20120615	15	362	6.48	-0.00568144035227424	-0.0709573523192717
4	A	26	50	20120615	15	364	6.52	-0.00581649774748087	-0.0710222647217846
4	A	26	50	20120615	15	366	6.56	-0.00579903220998557	-0.0716728736711544
4	A	26	50	20120615	15	368	6.6	-0.00614183757750481	-0.0722999359647106
4	A	26	50	20120615	15	370	6.64	-0.00643627684119088	-0.0724170328476751
4	A	26	50	20120615	15	372	6.68	-0.00687079395823002	-0.0735285339970222
4	A	26	50	20120615	15	374	6.72	-0.00667443040509452	-0.0730723794124788
4	A	26	50	20120615	15	376	6.76	-0.00730184625204133	-0.0737642833978698
4	A	26	50	20120615	15	378	6.8	-0.0069185236659601	-0.0746949066325894
4	A	26	50	20120615	15	380	6.84	-0.0072130336403243	-0.0743633442628911
4	A	26	50	20120615	15	382	6.88	-0.00730149269865075	-0.0759845279801175
4	A	26	50	20120615	15	384	6.92	-0.00715809144342611	-0.0756915029299938
4	A	26	50	20120615	15	386	6.96	-0.00698173901219819	-0.0762207016450338
4	A	26	50	20120615	15	388	7	-0.00681210409539154	-0.075548596649516
4	A	26	50	20120615	15	390	7.04	-0.00677208185157637	-0.0756303381934211
4	A	26	50	20120615	15	392	7.08	-0.00603937780491087	-0.0778213792656058
4	A	26	50	20120615	15	394	7.12	-0.00649312822639828	-0.0774278743418755
4	A	26	50	20120615	15	396	7.16	-0.00656249540163267	-0.0783252635578793
4	A	26	50	20120615	15	398	7.2	-0.00615032285887904	-0.0795251530548747
4	A	26	50	20120615	15	400	7.24	-0.00612995818358088	-0.0801731457091541
4	A	26	50	20120615	15	402	7.28	-0.00621056835663614	-0.0800083898291376
4	A	26	50	20120615	15	404	7.32	-0.00588395573440608	-0.0805649535766096
4	A	26	50	20120615	15	406	7.36	-0.00583000348700155	-0.0812287147121094
4	A	26	50	20120615	15	408	7.4	-0.00518625347340931	-0.0812260277063409
4	A	26	50	20120615	15	410	7.44	-0.00555875732573837	-0.0823006885923882
4	A	26	50	20120615	15	412	7.48	-0.00548733954083853	-0.0833480551566817
4	A	26	50	20120615	15	414	7.52	-0.00536260590463722	-0.0827293367231435
4	A	26	50	20120615	15	416	7.56	-0.00555444397437314	-0.0830992242803821
4	A	26	50	20120615	15	418	7.6	-0.00560839622177767	-0.0839527728759524
4	A	26	50	20120615	15	420	7.64	-0.00593684732163883	-0.0839244178940269
4	A	26	50	20120615	15	422	7.68	-0.00576890946110701	-0.0838394943696063
4	A	26	50	20120615	15	424	7.72	-0.00590028990105148	-0.084234908481646
4	A	26	50	20120615	15	426	7.76	-0.00539371860300943	-0.0838846077822461
4	A	26	50	20120615	15	428	7.8	-0.00533771574593946	-0.0845914317207201
4	A	26	50	20120615	15	430	7.84	-0.0051774853493226	-0.083314255452541
4	A	26	50	20120615	15	432	7.88	-0.00471935086579182	-0.0839931486731582
4	A	26	50	20120615	15	434	7.92	-0.00443212409127385	-0.0839792893802469
4	A	26	50	20120615	15	436	7.96	-0.0038049910870395	-0.0840446967575067
4	A	26	50	20120615	15	438	8	-0.00379120250480637	-0.0835666218627464
4	A	26	50	20120615	15	440	8.04	-0.00347074171157263	-0.0837346304339564
4	A	26	50	20120615	15	442	8.08	-0.00314943239020146	-0.0835727029810647
4	A	26	50	20120615	15	444	8.12	-0.00235153309831054	-0.0842819310825948
4	A	26	50	20120615	15	446	8.16	-0.00192663263349557	-0.0845048818507029
4	A	26	50	20120615	15	448	8.2	-0.00109846917136986	-0.0853002355581815
4	A	26	50	20120615	15	450	8.24	-0.000125914504525890	-0.0854849318494274
4	A	26	50	20120615	15	452	8.28	0.000598233550087235	-0.0856955789595429
4	A	26	50	20120615	15	454	8.32	0.000958999429848622	-0.0857872199983847
4	A	26	50	20120615	15	456	8.36	0.00184260006361934	-0.0869692196938161
4	A	26	50	20120615	15	458	8.4	0.00250339135063815	-0.0872531230664625
4	A	26	50	20120615	15	460	8.44	0.00311857425027045	-0.0876823368826428
4	A	26	50	20120615	15	462	8.48	0.00393514116118469	-0.0881166418676475
4	A	26	50	20120615	15	464	8.52	0.00470235201877209	-0.089206859102881
4	A	26	50	20120615	15	466	8.56	0.00503631855152651	-0.0887883225990966
4	A	26	50	20120615	15	468	8.6	0.00564520820080622	-0.0895220873059339
4	A	26	50	20120615	15	470	8.64	0.0054392987061247	-0.0902809543035029
4	A	26	50	20120615	15	472	8.68	0.00571768664587785	-0.0900992985714169
4	A	26	50	20120615	15	474	8.72	0.00569003877073346	-0.0901091273556749
4	A	26	50	20120615	15	476	8.76	0.0060692601374838	-0.0905442101581389
4	A	26	50	20120615	15	478	8.8	0.00635981031387336	-0.0913773940784109
4	A	26	50	20120615	15	480	8.84	0.00652456619388982	-0.0915874047924239
4	A	26	50	20120615	15	482	8.88	0.00671357583650098	-0.0922749247157709
4	A	26	50	20120615	15	484	8.92	0.0071904486497332	-0.0926803797441039
4	A	26	50	20120615	15	486	8.96	0.00736517473536439	-0.0929067246247619
4	A	26	50	20120615	15	488	9	0.0076154198252263	-0.0933395446855259
4	A	26	50	20120615	15	490	9.04	0.00788355471665224	-0.094425943544141
4	A	26	50	20120615	15	492	9.08	0.00791042477433734	-0.0947666275913169
4	A	26	50	20120615	15	494	9.12	0.00804152237156932	-0.094588860946526
4	A	26	50	20120615	15	496	9.16	0.00800270220928218	-0.0952544605596569
4	A	26	50	20120615	15	498	9.2	0.00771285913967382	-0.095369506832956
4	A	26	50	20120615	15	500	9.24	0.00793149655641669	-0.0958107414644169
4	A	26	50	20120615	15	502	9.28	0.00800107586368546	-0.0964023069975569
4	A	26	50	20120615	15	504	9.32	0.00800482352962575	-0.0966969583932779
4	A	26	50	20120615	15	506	9.36	0.00755665925170971	-0.0977946709603919
4	A	26	50	20120615	15	508	9.4	0.00763564307916824	-0.097474846563261
4	A	26	50	20120615	15	510	9.44	0.00773937564396831	-0.0976443400587109
4	A	26	50	20120615	15	512	9.48	0.00787874639054018	-0.0983588714611
4	A	26	50	20120615	15	514	9.52	0.00795765950732059	-0.099051553263951
4	A	26	50	20120615	15	516	9.56	0.00789302994752015	-0.098410631677483
4	A	26	50	20120615	15	518	9.6	0.00863853262692513	-0.0982868172800979
4	A	26	50	20120615	15	520	9.64	0.00870097015570389	-0.098222399852331
4	A	26	50	20120615	15	522	9.68	0.00912459782831276	-0.099010187517251
4	A	26	50	20120615	15	524	9.72	0.00968300005341577	-0.0994189659474549
4	A	26	50	20120615	15	526	9.76	0.0103316998144763	-0.098779317153194
4	A	26	50	20120615	15	528	9.8	0.0100123703920925	-0.0989248397287619
4	A	26	50	20120615	15	530	9.84	0.0103440034724690	-0.099010541070642
4	A	26	50	20120615	15	532	9.88	0.0103317705251544	-0.099422006506614
4	A	26	50	20120615	15	534	9.92	0.0105761466287325	-0.0994593417446609
4	A	26	50	20120615	15	536	9.96	0.010718275091751	-0.09960033883683
4	A	26	50	20120615	15	538	10	0.0103939959218988	-0.100177479391634
4	A	26	50	20120615	15	540	10.04	0.0108050370938026	-0.099801510716077
4	A	26	50	20120615	15	542	10.08	0.0113507821075224	-0.101398299249353
4	A	26	50	20120615	15	544	10.12	0.0110764953871001	-0.100576287616223
4	A	26	50	20120615	15	546	10.16	0.0115210534204321	-0.101265646017202
4	A	26	50	20120615	15	548	10.2	0.0117486003826179	-0.102913911924148
4	A	26	50	20120615	15	550	10.24	0.0120086742567383	-0.103193643366785
4	A	26	50	20120615	15	552	10.28	0.0124302513196818	-0.104224180789687
4	A	26	50	20120615	15	554	10.32	0.0130324234545402	-0.104002290681750
4	A	26	50	20120615	15	556	10.36	0.0135966239552490	-0.105258748721241
4	A	26	50	20120615	15	558	10.4	0.0135481871407377	-0.105704013861354
4	A	26	50	20120615	15	560	10.44	0.0135609857734772	-0.106378098755859
4	A	26	50	20120615	15	562	10.48	0.0139322168336001	-0.106964007434750
4	A	26	50	20120615	15	564	10.52	0.0138081195935019	-0.107441940908154
4	A	26	50	20120615	15	566	10.56	0.0134725974258289	-0.107887913155048
4	A	26	50	20120615	15	568	10.6	0.0134379491935507	-0.108838123247607
4	A	26	50	20120615	15	570	10.64	0.0131787945582458	-0.108445466852014
4	A	26	50	20120615	15	572	10.68	0.0133587532340578	-0.108276114777920
4	A	26	50	20120615	15	574	10.72	0.013526903226624	-0.109234951573209
4	A	26	50	20120615	15	576	10.76	0.0131665616109313	-0.110418082639490
4	A	26	50	20120615	15	578	10.8	0.0135995230930518	-0.110321138299789
4	A	26	50	20120615	15	580	10.84	0.0139014576886185	-0.110767464100074
4	A	26	50	20120615	15	582	10.88	0.0140768908810309	-0.110400546391317
4	A	26	50	20120615	15	584	10.92	0.0141956848202702	-0.110791152177244
4	A	26	50	20120615	15	586	10.96	0.0143489148597533	-0.110483914280819
4	A	26	50	20120615	15	588	11	0.0146673250433216	-0.110898915250697
4	A	26	50	20120615	15	590	11.04	0.0146325353896873	-0.110382585879075
4	A	26	50	20120615	15	592	11.08	0.0145348839432054	-0.110318451294021
4	A	26	50	20120615	15	594	11.12	0.0146659815404374	-0.110877489915227
4	A	26	50	20120615	15	596	11.16	0.0147298332827785	-0.110519764594625
4	A	26	50	20120615	15	598	11.2	0.0147989883259786	-0.111194485885233
4	A	26	50	20120615	15	600	11.24	0.014671709105365	-0.110806425683718
4	A	26	50	20120615	15	602	11.28	0.0142165444703152	-0.111384909741407
4	A	26	50	20120615	15	604	11.32	0.0141343079516632	-0.111259115445033
4	A	26	50	20120615	15	606	11.36	0.0142752343331537	-0.111226659243777
4	A	26	50	20120615	15	608	11.4	0.0139354695247935	-0.111165494507204
4	A	26	50	20120615	15	610	11.44	0.0140820527605335	-0.111044649958300
4	A	26	50	20120615	15	612	11.48	0.0142387476232445	-0.111150291711409
4	A	26	50	20120615	15	614	11.52	0.0141960383736608	-0.111914674141871
4	A	26	50	20120615	15	616	11.56	0.0143203477457934	-0.112176303650911
4	A	26	50	20120615	15	618	11.6	0.0145464097837387	-0.111769222276981
4	A	26	50	20120615	15	620	11.64	0.0148842654037897	-0.112105805104826
4	A	26	50	20120615	15	622	11.68	0.014879103524287	-0.111819497569124
4	A	26	50	20120615	15	624	11.72	0.0149430259773063	-0.112944787300704
4	A	26	50	20120615	15	626	11.76	0.0154923772356101	-0.113986143457357
4	A	26	50	20120615	15	628	11.8	0.0158855993166279	-0.113970233554781
4	A	26	50	20120615	15	630	11.84	0.0161184495796727	-0.115264451096387
4	A	26	50	20120615	15	632	11.88	0.0160311926028742	-0.116076633945257
4	A	26	50	20120615	15	634	11.92	0.015954188674403	-0.116482725369693
4	A	26	50	20120615	15	636	11.96	0.0160025547782362	-0.116989296667735
4	A	26	50	20120615	15	638	12	0.015826060925652	-0.117648037345088
4	A	26	50	20120615	15	640	12.04	0.015871315759648	-0.117004570174209
4	A	26	50	20120615	15	642	12.08	0.015842112249585	-0.117344900667994
4	A	26	50	20120615	15	644	12.12	0.0159448548648914	-0.117544799755035
4	A	26	50	20120615	15	646	12.16	0.0158443749912848	-0.116936758633893
4	A	26	50	20120615	15	648	12.2	0.01590469119972	-0.116839672872836
4	A	26	50	20120615	15	650	12.24	0.0160473146374853	-0.116694221007946
4	A	26	50	20120615	15	652	12.28	0.0161902916286412	-0.117401186367776
4	A	26	50	20120615	15	654	12.32	0.0164027772163878	-0.11740931809576
4	A	26	50	20120615	15	656	12.36	0.0163640984754569	-0.117122727717345
4	A	26	50	20120615	15	658	12.4	0.0167139042001099	-0.116961012396487
4	A	26	50	20120615	15	660	12.44	0.0169263897878564	-0.117539072190107
4	A	26	50	20120615	15	662	12.48	0.0169163488715636	-0.11708383684438
4	A	26	50	20120615	15	664	12.52	0.0175647657899116	-0.1178948883224
4	A	26	50	20120615	15	666	12.56	0.0180431942380625	-0.117392418243689
4	A	26	50	20120615	15	668	12.6	0.0189146326351968	-0.117891352788495
4	A	26	50	20120615	15	670	12.64	0.019156745997075	-0.118244623336375
4	A	26	50	20120615	15	672	12.68	0.02059832459188	-0.117986741493277
4	A	26	50	20120615	15	674	12.72	0.0207623733651153	-0.11842373348405
4	A	26	50	20120615	15	676	12.76	0.0213211291436089	-0.118307626550579
4	A	26	50	20120615	15	678	12.8	0.0221690208849297	-0.119306697721718
4	A	26	50	20120615	15	680	12.84	0.0224980376702158	-0.11918557033010
4	A	26	50	20120615	15	682	12.88	0.0230741175648485	-0.119602268356254
4	A	26	50	20120615	15	684	12.92	0.0232705518286621	-0.119974347944514
4	A	26	50	20120615	15	686	12.96	0.0239919421668286	-0.120261291876319
4	A	26	50	20120615	15	688	13	0.0240692996486904	-0.120350811594818
4	A	26	50	20120615	15	690	13.04	0.0247670019096872	-0.121495829605593
4	A	26	50	20120615	15	692	13.08	0.0252809271182536	-0.122103375751988
4	A	26	50	20120615	15	694	13.12	0.0258345210172445	-0.122314871390241
4	A	26	50	20120615	15	696	13.16	0.026657169046477	-0.122707032811087
4	A	26	50	20120615	15	698	13.2	0.026968296030199	-0.123474950775456
4	A	26	50	20120615	15	700	13.24	0.0272249757917698	-0.122768551101051
4	A	26	50	20120615	15	702	13.28	0.028150012882918	-0.123246413863776
4	A	26	50	20120615	15	704	13.32	0.0287824491880113	-0.124079102809302
4	A	26	50	20120615	15	706	13.36	0.0294307953956812	-0.124997705228741
4	A	26	50	20120615	15	708	13.4	0.0298431800704692	-0.12483987899518
4	A	26	50	20120615	15	710	13.44	0.0303291038505006	-0.12534956156306
4	A	26	50	20120615	15	712	13.48	0.0308783843981263	-0.125580926901864
4	A	26	50	20120615	15	714	13.52	0.0318014415902872	-0.126319570645491
4	A	26	50	20120615	15	716	13.56	0.0323670563045584	-0.126223474833928
4	A	26	50	20120615	15	718	13.6	0.0333433586373426	-0.126398342340916
4	A	26	50	20120615	15	720	13.64	0.0335425506176029	-0.126627657070054
4	A	26	50	20120615	15	722	13.68	0.0341161556385014	-0.127478165106466
4	A	26	50	20120615	15	724	13.72	0.0346506576544003	-0.127632385095442
4	A	26	50	20120615	15	726	13.76	0.0342609711072884	-0.127826910170947
4	A	26	50	20120615	15	728	13.8	0.0344899322830366	-0.127375917465906
4	A	26	50	20120615	15	730	13.84	0.0352533954746837	-0.128035153118006
4	A	26	50	20120615	15	732	13.88	0.0352937712718895	-0.129151604014822
4	A	26	50	20120615	15	734	13.92	0.0354864578697628	-0.12974663437119
4	A	26	50	20120615	15	736	13.96	0.0361152172195939	-0.130657953590783
4	A	26	50	20120615	15	738	14	0.0360381425804445	-0.130230153988165
4	A	26	50	20120615	15	740	14.04	0.0360085855169909	-0.13164281191562
4	A	26	50	20120615	15	742	14.08	0.0359717452536911	-0.131771576060474
4	A	26	50	20120615	15	744	14.12	0.0360523554267464	-0.132154827935877
4	A	26	50	20120615	15	746	14.16	0.0363283392034435	-0.132744342859352
4	A	26	50	20120615	15	748	14.2	0.0361901705383997	-0.132625124656044
4	A	26	50	20120615	15	750	14.24	0.0364568205055851	-0.131922896911648
4	A	26	50	20120615	15	752	14.28	0.0363877361730632	-0.131352756713977
4	A	26	50	20120615	15	754	14.32	0.0369339054508517	-0.131587233322619
4	A	26	50	20120615	15	756	14.36	0.0374348198946442	-0.132105966857297
4	A	26	50	20120615	15	758	14.4	0.0377154705760972	-0.131739049148539
4	A	26	50	20120615	15	760	14.44	0.038082458995533	-0.132581213324933
4	A	26	50	20120615	15	762	14.48	0.0379355929170805	-0.132127038639376
4	A	26	50	20120615	15	764	14.52	0.0386906415380315	-0.132169606467604
4	A	26	50	20120615	15	766	14.56	0.0392491851844908	-0.132011285259296
4	A	26	50	20120615	15	768	14.6	0.0398569434629206	-0.131925371785382
4	A	26	50	20120615	15	770	14.64	0.0404154871093799	-0.1324614294362
4	A	26	50	20120615	15	772	14.68	0.0407493829314562	-0.13230431030942
4	A	26	50	20120615	15	774	14.72	0.0416975424143492	-0.132925927880761
4	A	26	50	20120615	15	776	14.76	0.0424016793470548	-0.133357404438641
4	A	26	50	20120615	15	778	14.8	0.042325523946721	-0.132313502697575
4	A	26	50	20120615	15	780	14.84	0.042818943058633	-0.133268238273533
4	A	26	50	20120615	15	782	14.88	0.0431668395949767	-0.133924433366475
4	A	26	50	20120615	15	784	14.92	0.043267107336549	-0.134331868293794
4	A	26	50	20120615	15	786	14.96	0.0437516876136961	-0.134175385563118
4	A	26	50	20120615	15	788	15	0.0438004072709199	-0.134541030479669
4	A	26	50	20120615	15	790	15.04	0.0441138677070199	-0.134701331586964
4	A	26	50	20120615	15	792	15.08	0.0439662945217862	-0.134901230674006
4	A	26	50	20120615	15	794	15.12	0.0438287622528454	-0.134441964819625
4	A	26	50	20120615	15	796	15.16	0.0446791288679004	-0.134862976197143
4	A	26	50	20120615	15	798	15.2	0.0446775732329818	-0.135072421225731
4	A	26	50	20120615	15	800	15.24	0.0451999837229224	-0.135496119609018
4	A	26	50	20120615	15	802	15.28	0.0452288336795948	-0.135204225929744
4	A	26	50	20120615	15	804	15.32	0.0454333996713921	-0.134810155320589
4	A	26	50	20120615	15	806	15.36	0.045186053719333	-0.135897544128697
4	A	26	50	20120615	15	808	15.4	0.0451039586220373	-0.136494412962697
4	A	26	50	20120615	15	810	15.44	0.0453819930083998	-0.136336586729136
4	A	26	50	20120615	15	812	15.48	0.0455151412152972	-0.136433955332906
4	A	26	50	20120615	15	814	15.52	0.0449492436583137	-0.137045107723885
4	A	26	50	20120615	15	816	15.56	0.0453699014824415	-0.136949719019103
4	A	26	50	20120615	15	818	15.6	0.0453626182825953	-0.136777397096528
4	A	26	50	20120615	15	820	15.64	0.0453796595560219	-0.137186034105376
4	A	26	50	20120615	15	822	15.68	0.045427389263752	-0.137118505407772
4	A	26	50	20120615	15	824	15.72	0.0456101056560106	-0.136955588005387
4	A	26	50	20120615	15	826	15.76	0.0456199344402691	-0.136388559077553
4	A	26	50	20120615	15	828	15.8	0.0460548051106988	-0.136348253991026
4	A	26	50	20120615	15	830	15.84	0.0457244448225285	-0.136415570556595
4	A	26	50	20120615	15	832	15.88	0.0459490926469114	-0.136452552241251
4	A	26	50	20120615	15	834	15.92	0.0462735132381198	-0.137190206035385
4	A	26	50	20120615	15	836	15.96	0.0466111567261364	-0.137692605403418
4	A	26	50	20120615	15	838	16	0.0471059900516107	-0.137375962986802
4	A	26	50	20120615	15	840	16.04	0.0482332596821783	-0.137623308938861
4	A	26	50	20120615	15	842	16.08	0.048405298762041	-0.138567084359711
4	A	26	50	20120615	15	844	16.12	0.0485713274342636	-0.138501464850417
4	A	26	50	20120615	15	846	16.16	0.0490893538621609	-0.139495232720697
4	A	26	50	20120615	15	848	16.2	0.0495058397562797	-0.1396642312414
4	A	26	50	20120615	15	850	16.24	0.0501471856068159	-0.140394672546366
4	A	26	50	20120615	15	852	16.28	0.0504899202636571	-0.140462059822613
4	A	26	50	20120615	15	854	16.32	0.051132326774365	-0.141305991765959
4	A	26	50	20120615	15	856	16.36	0.0521943304490291	-0.141704870701226
4	A	26	50	20120615	15	858	16.4	0.0529506518621863	-0.142372662345379
4	A	26	50	20120615	15	860	16.44	0.053426039751178	-0.143099355984404
4	A	26	50	20120615	15	862	16.48	0.0546958621088328	-0.14414177280123
4	A	26	50	20120615	15	864	16.52	0.0543260452622722	-0.144191977382694
4	A	26	50	20120615	15	866	16.56	0.0559591790841007	-0.145897801781628
4	A	26	50	20120615	15	868	16.6	0.0561899080268018	-0.146897438638192
4	A	26	50	20120615	15	870	16.64	0.056552936648263	-0.146912005037884
4	A	26	50	20120615	15	872	16.68	0.0571151572499845	-0.14713467296328
4	A	26	50	20120615	15	874	16.72	0.0576668419606662	-0.149428385940093
4	A	26	50	20120615	15	876	16.76	0.0587386037089106	-0.150500571952406
4	A	26	50	20120615	15	878	16.8	0.0593810809302967	-0.151021992492853
4	A	26	50	20120615	15	880	16.84	0.0601635652943578	-0.152847317937808
4	A	26	50	20120615	15	882	16.88	0.0605718487498149	-0.152417821278915
4	A	26	50	20120615	15	884	16.92	0.0608069617545594	-0.153657733019726
4	A	26	50	20120615	15	886	16.96	0.0614243366852134	-0.155701908013458
4	A	26	50	20120615	15	888	17	0.0620513282680915	-0.156366093413026
4	A	26	50	20120615	15	890	17.04	0.0619780720055606	-0.157423642314969
4	A	26	50	20120615	15	892	17.08	0.0627063919901827	-0.158762902558536
4	A	26	50	20120615	15	894	17.12	0.0627950631805435	-0.15932618382043
4	A	26	50	20120615	15	896	17.16	0.0634273580642805	-0.159934154230894
4	A	26	50	20120615	15	898	17.2	0.0632136703950059	-0.161075565997085
4	A	26	50	20120615	15	900	17.24	0.0633661933277079	-0.1608735455897
4	A	26	50	20120615	15	902	17.28	0.0628748955361395	-0.162194986742381
4	A	26	50	20120615	15	904	17.32	0.0630894317335514	-0.162816250760332
4	A	26	50	20120615	15	906	17.36	0.0630285498396913	-0.163011482942618
4	A	26	50	20120615	15	908	17.4	0.0626810068567381	-0.162825867412556
4	A	26	50	20120615	15	910	17.44	0.0626404896381761	-0.163187411109777
4	A	26	50	20120615	15	912	17.48	0.0624745316766316	-0.16475909735232
4	A	26	50	20120615	15	914	17.52	0.0622016591697717	-0.166007777217217
4	A	26	50	20120615	15	916	17.56	0.0617558990549118	-0.165726631561018
4	A	26	50	20120615	15	918	17.6	0.0614007193187218	-0.165547238570631
4	A	26	50	20120615	15	920	17.64	0.061588597590483	-0.167342087713316
4	A	26	50	20120615	15	922	17.68	0.0614454084672927	-0.167304257500523
4	A	26	50	20120615	15	924	17.72	0.0612810061406669	-0.168629729161857
4	A	26	50	20120615	15	926	17.76	0.0615349988964691	-0.169314774211471
4	A	26	50	20120615	15	928	17.8	0.0610062244454978	-0.169388171895358
4	A	26	50	20120615	15	930	17.84	0.061694663607661	-0.170048892471699
4	A	26	50	20120615	15	932	17.88	0.0612745007582799	-0.169614870329406
4	A	26	50	20120615	15	934	17.92	0.0615725462665501	-0.170327987518233
4	A	26	50	20120615	15	936	17.96	0.0614590556281696	-0.170885541215198
4	A	26	50	20120615	15	938	18	0.0626410553236011	-0.171855974561699
4	A	26	50	20120615	15	940	18.04	0.0631095135661372	-0.17174955499113
4	A	26	50	20120615	15	942	18.08	0.0635116451925979	-0.171720775745136
4	A	26	50	20120615	15	944	18.12	0.0635340604775616	-0.171660176693988
4	A	26	50	20120615	15	946	18.16	0.063840661977884	-0.172346353114452
4	A	26	50	20120615	15	948	18.2	0.0642608955379432	-0.173101331024725
4	A	26	50	20120615	15	950	18.24	0.0644700577238182	-0.172540029661819
4	A	26	50	20120615	15	952	18.28	0.0645916093795042	-0.173899159605937
4	A	26	50	20120615	15	954	18.32	0.065599236542695	-0.175025580708368
4	A	26	50	20120615	15	956	18.36	0.0658315918309929	-0.174548566473779
4	A	26	50	20120615	15	958	18.4	0.0659666492261995	-0.175520838297911
4	A	26	50	20120615	15	960	18.44	0.0663600127285736	-0.175414560148698
4	A	26	50	20120615	15	962	18.48	0.0671733269482944	-0.176257290010516
4	A	26	50	20120615	15	964	18.52	0.0675811154290046	-0.17730614149905
4	A	26	50	20120615	15	966	18.56	0.0687287497348704	-0.178709748459706
4	A	26	50	20120615	15	968	18.6	0.0683824795441234	-0.177750699532382
4	A	26	50	20120615	15	970	18.64	0.0693454882694213	-0.178698293329851
4	A	26	50	20120615	15	972	18.68	0.0692587969780478	-0.178626592702238
4	A	26	50	20120615	15	974	18.72	0.0697769648273014	-0.179434957174491
4	A	26	50	20120615	15	976	18.76	0.0704824452628912	-0.179918830344857
4	A	26	50	20120615	15	978	18.8	0.0706977592777625	-0.180221118493814
4	A	26	50	20120615	15	980	18.84	0.0712965373000712	-0.180176712187955
4	A	26	50	20120615	15	982	18.88	0.0714355544932525	-0.180689647447028
4	A	26	50	20120615	15	984	18.92	0.0721362266027303	-0.181420159462672
4	A	26	50	20120615	15	986	18.96	0.0719687837169453	-0.181491435826216
4	A	26	50	20120615	15	988	19	0.0717857137712961	-0.181103163492666
4	A	26	50	20120615	15	990	19.04	0.0718913555244054	-0.182216573830322
4	A	26	50	20120615	15	992	19.08	0.0719996842832831	-0.183167491029662
4	A	26	50	20120615	15	994	19.12	0.0722408076956677	-0.183605190127216
4	A	26	50	20120615	15	996	19.16	0.0722389692180367	-0.183556116916602
4	A	26	50	20120615	15	998	19.2	0.0731048214715996	-0.185466365885978
4	A	26	50	20120615	15	1000	19.24	0.0738485563840516	-0.186528581692676
4	A	26	50	20120615	15	1002	19.28	0.07413839945366	-0.186606434149285
4	A	26	50	20120615	15	1004	19.32	0.0744609108565592	-0.187118308748186
4	A	26	50	20120615	15	1006	19.36	0.075798120490461	-0.187247638578465
4	A	26	50	20120615	15	1008	19.4	0.0766021716113483	-0.1888406794458
4	A	26	50	20120615	15	1010	19.44	0.0774348605568735	-0.188562362216725
4	A	26	50	20120615	15	1012	19.48	0.0774012022740891	-0.187712137023026
4	A	26	50	20120615	15	1014	19.52	0.0779632107437761	-0.187646517513732
4	A	26	50	20120615	15	1016	19.56	0.0789525945520123	-0.188833608377988
4	A	26	50	20120615	15	1018	19.6	0.0799185024151132	-0.190300147842169
4	A	26	50	20120615	15	1020	19.64	0.0809581615154918	-0.188853195235827
4	A	26	50	20120615	15	1022	19.68	0.0815674047181621	-0.19051093637364
4	A	26	50	20120615	15	1024	19.72	0.0823565358859663	-0.190455782044708
4	A	26	50	20120615	15	1026	19.76	0.0826870375954928	-0.190539644908957
4	A	26	50	20120615	15	1028	19.8	0.083759789293231	-0.192020962904864
4	A	26	50	20120615	15	1030	19.84	0.0846163784479603	-0.19169753226315
4	A	26	50	20120615	15	1032	19.88	0.0853999941828713	-0.192527534202906
4	A	26	50	20120615	15	1034	19.92	0.0860579570427653	-0.19177906167502
4	A	26	50	20120615	15	1036	19.96	0.086880110097251	-0.192249499816544
4	A	26	50	20120615	15	1038	20	0.0869185767061475	-0.191482713223025
4	A	26	50	20120615	15	1040	20.04	0.0873279915324545	-0.191754949333782
4	A	26	50	20120615	15	1042	20.08	0.0883863889625346	-0.193571648076006
4	A	26	50	20120615	15	1044	20.12	0.0890134512560908	-0.193513099634524
4	A	26	50	20120615	15	1046	20.16	0.0889999455165701	-0.193461551550176
4	A	26	50	20120615	15	1048	20.2	0.0898368771027825	-0.193293542978966
4	A	26	50	20120615	15	1050	20.24	0.0898365235493919	-0.19380867026906
4	A	26	50	20120615	15	1052	20.28	0.090542781802441	-0.193513948162662
4	A	26	50	20120615	15	1054	20.32	0.0907402060157483	-0.193508856993837
4	A	26	50	20120615	15	1056	20.36	0.0910660408205191	-0.193594558335717
4	A	26	50	20120615	15	1058	20.4	0.0911651064805633	-0.194027236975125
4	A	26	50	20120615	15	1060	20.44	0.0915120130674134	-0.194202175192791
4	A	26	50	20120615	15	1062	20.48	0.0918094928902586	-0.194975255036662
4	A	26	50	20120615	15	1064	20.52	0.0916346960939493	-0.194505170448529
4	A	26	50	20120615	15	1066	20.56	0.0916182205059477	-0.194112938317005
4	A	26	50	20120615	15	1068	20.6	0.0923410250576766	-0.194627570632352
4	A	26	50	20120615	15	1070	20.64	0.0922021492858515	-0.195723868985904
4	A	26	50	20120615	15	1072	20.68	0.0927049729179533	-0.195512373347651
4	A	26	50	20120615	15	1074	20.72	0.0930207668064312	-0.195852774552114
4	A	26	50	20120615	15	1076	20.76	0.0930839114419911	-0.195946607621978
4	A	26	50	20120615	15	1078	20.8	0.0943190148566897	-0.197733678590071
4	A	26	50	20120615	15	1080	20.84	0.094235151992441	-0.197086393042572
4	A	26	50	20120615	15	1082	20.88	0.0943498447123494	-0.19710039375684
4	A	26	50	20120615	15	1084	20.92	0.0943644111120419	-0.197273917760943
4	A	26	50	20120615	15	1086	20.96	0.0945923823382964	-0.196903110964889
4	A	26	50	20120615	15	1088	21	0.0946558805272469	-0.197511364218065
4	A	26	50	20120615	15	1090	21.04	0.095160047662233	-0.197697333301518
4	A	26	50	20120615	15	1092	21.08	0.0959993834115014	-0.197630158157305
4	A	26	50	20120615	15	1094	21.12	0.0968726602862668	-0.199163872765698
4	A	26	50	20120615	15	1096	21.16	0.0969458458381196	-0.199356559363572
4	A	26	50	20120615	15	1098	21.2	0.0976407196719916	-0.199479100968751
4	A	26	50	20120615	15	1100	21.24	0.0982419725680345	-0.199792844247564
4	A	26	50	20120615	15	1102	21.28	0.0986039405293239	-0.200031917050283
4	A	26	50	20120615	15	1104	21.32	0.0985929803742156	-0.199495576556753
4	A	26	50	20120615	15	1106	21.36	0.0988749038478746	-0.199974499979651
4	A	26	50	20120615	15	1108	21.4	0.0995894352502636	-0.198845604003486
4	A	26	50	20120615	15	1110	21.44	0.099429982671106	-0.198874948934906
4	A	26	50	20120615	15	1112	21.48	0.0993143000017039	-0.198662534057837
4	A	26	50	20120615	15	1114	21.52	0.0999964459135146	-0.199094788433176
4	A	26	50	20120615	15	1116	21.56	0.0999832937273845	-0.198356993217686
4	A	26	50	20120615	15	1118	21.6	0.100308633557408	-0.19856056925999
4	A	26	50	20120615	15	1120	21.64	0.100833660342439	-0.198232118160129
4	A	26	50	20120615	15	1122	21.68	0.100932796713162	-0.198362084386511
4	A	26	50	20120615	15	1124	21.72	0.101138423365131	-0.19782128912026
4	A	26	50	20120615	15	1126	21.76	0.101044802427302	-0.197862584156281
4	A	26	50	20120615	15	1128	21.8	0.101014891810458	-0.197908051122311
4	A	26	50	20120615	15	1130	21.84	0.101285996550364	-0.198106465285112
4	A	26	50	20120615	15	1132	21.88	0.101611972776492	-0.197994035306903
4	A	26	50	20120615	15	1134	21.92	0.101773617386671	-0.197703697262548
4	A	26	50	20120615	15	1136	21.96	0.101867309035178	-0.197447371054368
4	A	26	50	20120615	15	1138	22	0.101670591928652	-0.198086737005917
4	A	26	50	20120615	15	1140	22.04	0.102318231029541	-0.197648401512259
4	A	26	50	20120615	15	1142	22.08	0.102078592541397	-0.197344981992452
4	A	26	50	20120615	15	1144	22.12	0.102597326076075	-0.197089292180375
4	A	26	50	20120615	15	1146	22.16	0.103284563156710	-0.19798738850316
4	A	26	50	20120615	15	1148	22.2	0.103186416735482	-0.197558033265624
4	A	26	50	20120615	15	1150	22.24	0.103873512394761	-0.197978266825683
4	A	26	50	20120615	15	1152	22.28	0.103699564126589	-0.196835582267285
4	A	26	50	20120615	15	1154	22.32	0.104673108742926	-0.197540709149485
4	A	26	50	20120615	15	1156	22.36	0.105251946354006	-0.197660493038218
4	A	26	50	20120615	15	1158	22.4	0.105772801209028	-0.197568144892595
4	A	26	50	20120615	15	1160	22.44	0.106124940386059	-0.197254189481748
4	A	26	50	20120615	15	1162	22.48	0.106497939213134	-0.196827450539302
4	A	26	50	20120615	15	1164	22.52	0.107260836719357	-0.197347244734152
4	A	26	50	20120615	15	1166	22.56	0.108388884167384	-0.19711015183042
4	A	26	50	20120615	15	1168	22.6	0.108871343124187	-0.196599408602369
4	A	26	50	20120615	15	1170	22.64	0.109467787694118	-0.196167012805674
4	A	26	50	20120615	15	1172	22.68	0.110118891618235	-0.197474594665444
4	A	26	50	20120615	15	1174	22.72	0.111082678160992	-0.196698898526482
4	A	26	50	20120615	15	1176	22.76	0.112085426287392	-0.197059452274209
4	A	26	50	20120615	15	1178	22.8	0.113334176862968	-0.19755442702104
4	A	26	50	20120615	15	1180	22.84	0.113302215636458	-0.196709575838878
4	A	26	50	20120615	15	1182	22.88	0.113767916162548	-0.197413429928871
4	A	26	50	20120615	15	1184	22.92	0.114513560263309	-0.197370649968609
4	A	26	50	20120615	15	1186	22.96	0.115628243393171	-0.197073382277799
4	A	26	50	20120615	15	1188	23	0.116344189009123	-0.196566740269078
4	A	26	50	20120615	15	1190	23.04	0.117378049833896	-0.196848098057312
4	A	26	50	20120615	15	1192	23.08	0.118249841784421	-0.196656542830289
4	A	26	50	20120615	15	1194	23.12	0.118858236458953	-0.196270179685049
4	A	26	50	20120615	15	1196	23.16	0.119429013052727	-0.195714959440461
4	A	26	50	20120615	15	1198	23.2	0.120809639042994	-0.196208166420339
4	A	26	50	20120615	15	1200	23.24	0.121938535019158	-0.19582738941867
4	A	26	50	20120615	15	1202	23.28	0.122641611291692	-0.196029409826055
4	A	26	50	20120615	15	1204	23.32	0.123567284778943	-0.196059744706968
4	A	26	50	20120615	15	1206	23.36	0.124885261108397	-0.195827884393416
4	A	26	50	20120615	15	1208	23.4	0.125406964491556	-0.19636259854135
4	A	26	50	20120615	15	1210	23.44	0.126246158819469	-0.195367840721577
4	A	26	50	20120615	15	1212	23.48	0.126595469569375	-0.194305766336234
4	A	26	50	20120615	15	1214	23.52	0.126906667263775	-0.194372163662988
4	A	26	50	20120615	15	1216	23.56	0.127117031531178	-0.194163213609147
4	A	26	50	20120615	15	1218	23.6	0.127505586707440	-0.194435096166513
4	A	26	50	20120615	15	1220	23.64	0.127770963882419	-0.193845864085751
4	A	26	50	20120615	15	1222	23.68	0.127806177800122	-0.193158697715794
4	A	26	50	20120615	15	1224	23.72	0.128287576096754	-0.193952920052422
4	A	26	50	20120615	15	1226	23.76	0.128391450082910	-0.194431702053964
4	A	26	50	20120615	15	1228	23.8	0.128816704101116	-0.193382779854752
4	A	26	50	20120615	15	1230	23.84	0.128982379219948	-0.193758748530308
4	A	26	50	20120615	15	1232	23.88	0.129412441564266	-0.19263713575399
4	A	26	50	20120615	15	1234	23.92	0.129691678032156	-0.1924894211474
4	A	26	50	20120615	15	1236	23.96	0.130334720938967	-0.191893047288148
4	A	26	50	20120615	15	1238	24	0.130644150866415	-0.191388455889093
4	A	26	50	20120615	15	1240	24.04	0.130337620076770	-0.191608719651433
4	A	26	50	20120615	15	1242	24.08	0.130534478604653	-0.192230690776164
4	A	26	50	20120615	15	1244	24.12	0.130570611761171	-0.192426488643875
4	A	26	50	20120615	15	1246	24.16	0.130718609210474	-0.191258843216102
4	A	26	50	20120615	15	1248	24.2	0.130461717316868	-0.191951312886917
4	A	26	50	20120615	15	1250	24.24	0.130297951386346	-0.192444590577473
4	A	26	50	20120615	15	1252	24.28	0.130147903327378	-0.192392406097022
4	A	26	50	20120615	15	1254	24.32	0.130132983374295	-0.192366313856796
4	A	26	50	20120615	15	1256	24.36	0.129945953630671	-0.192314341508379
4	A	26	50	20120615	15	1258	24.4	0.130440574824111	-0.192130847298661
4	A	26	50	20120615	15	1260	24.44	0.130223351620930	-0.191831882551575
4	A	26	50	20120615	15	1262	24.48	0.130087233565552	-0.192775516551069
4	A	26	50	20120615	15	1264	24.52	0.130377005924482	-0.193157495634266
4	A	26	50	20120615	15	1266	24.56	0.130463838637212	-0.193093290338534
4	A	26	50	20120615	15	1268	24.6	0.130427351927303	-0.193288168967429
4	A	26	50	20120615	15	1270	24.64	0.130068070971782	-0.193043580731816
4	A	26	50	20120615	15	1272	24.68	0.130317113980116	-0.192689885919867
4	A	26	50	20120615	15	1274	24.72	0.130101163569141	-0.193225448595938
4	A	26	50	20120615	15	1276	24.76	0.130388248922303	-0.193492734959226
4	A	26	50	20120615	15	1278	24.8	0.130170601455054	-0.193943727664267
4	A	26	50	20120615	15	1280	24.84	0.130545155917049	-0.194546394773872
4	A	26	50	20120615	15	1282	24.88	0.130712881645546	-0.195313464210103
4	A	26	50	20120615	15	1284	24.92	0.131236777059727	-0.196632289067694
4	A	26	50	20120615	15	1286	24.96	0.131039564978454	-0.196600398551863
4	A	26	50	20120615	15	1288	25	0.131657152041142	-0.197377226061674
4	A	26	50	20120615	15	1290	25.04	0.132231393458144	-0.199040270500347
4	A	26	50	20120615	15	1292	25.08	0.133257900372393	-0.200016289990419
4	A	26	50	20120615	15	1294	25.12	0.133937571410469	-0.200589612168605
4	A	26	50	20120615	15	1296	25.16	0.134994766759021	-0.201896981896341
4	A	26	50	20120615	15	1298	25.2	0.135105075416886	-0.201894153469216
4	A	26	50	20120615	15	1300	25.24	0.135884377800432	-0.203076365296682
4	A	26	50	20120615	15	1302	25.28	0.136745633859917	-0.204277032611136
4	A	26	50	20120615	15	1304	25.32	0.137202212708529	-0.205851264438092
4	A	26	50	20120615	15	1306	25.36	0.138037942213214	-0.20710291415147
4	A	26	50	20120615	15	1308	25.4	0.138389939968888	-0.207713995831772
4	A	26	50	20120615	15	1310	25.44	0.138887460300131	-0.208282792526558
4	A	26	50	20120615	15	1312	25.48	0.139542029047476	-0.2097297451329
4	A	26	50	20120615	15	1314	25.52	0.139929594274244	-0.211020851404669
4	A	26	50	20120615	15	1316	25.56	0.140881218580365	-0.212610568870132
4	A	26	50	20120615	15	1318	25.6	0.140954404132218	-0.213093169248292
4	A	26	50	20120615	15	1320	25.64	0.140777486015565	-0.214144071346492
4	A	26	50	20120615	15	1322	25.68	0.141727130422698	-0.216452774987066
4	A	26	50	20120615	15	1324	25.72	0.142539808246316	-0.216490039514434
4	A	26	50	20120615	15	1326	25.76	0.142856167820219	-0.217058977630577
4	A	26	50	20120615	15	1328	25.8	0.143202862275035	-0.219235240171035
4	A	26	50	20120615	15	1330	25.84	0.143704554536286	-0.220402319913383
4	A	26	50	20120615	15	1332	25.88	0.144530808810103	-0.221923660153106
4	A	26	50	20120615	15	1334	25.92	0.144637086959315	-0.222663081714193
4	A	26	50	20120615	15	1336	25.96	0.144564396382209	-0.22478638195674
4	A	26	50	20120615	15	1338	26	0.144749163384133	-0.225799453842146
4	A	26	50	20120615	15	1340	26.04	0.144960093336961	-0.227179514146988
4	A	26	50	20120615	15	1342	26.08	0.145148537294147	-0.228389727402988
4	A	26	50	20120615	15	1344	26.12	0.145414550865230	-0.230018760005486
4	A	26	50	20120615	15	1346	26.16	0.145680493725634	-0.231731301918842
4	A	26	50	20120615	15	1348	26.2	0.145802186802676	-0.232328029331485
4	A	26	50	20120615	15	1350	26.24	0.145714081297740	-0.233615387937313
4	A	26	50	20120615	15	1352	26.28	0.145571033595906	-0.23480919631599
4	A	26	50	20120615	15	1354	26.32	0.145332031503865	-0.235534687873488
4	A	26	50	20120615	15	1356	26.36	0.145457330825492	-0.236805217337924
4	A	26	50	20120615	15	1358	26.4	0.145064320876508	-0.236905485079496
4	A	26	50	20120615	15	1360	26.44	0.145112545558985	-0.237192429011302
4	A	26	50	20120615	15	1362	26.48	0.144859047777930	-0.23707257441189
4	A	26	50	20120615	15	1364	26.52	0.145071604076354	-0.238073413349982
4	A	26	50	20120615	15	1366	26.56	0.145271644584752	-0.237929941384079
4	A	26	50	20120615	15	1368	26.6	0.145433572037644	-0.237649219991948
4	A	26	50	20120615	15	1370	26.64	0.145276028646795	-0.238194257898887
4	A	26	50	20120615	15	1372	26.68	0.145463058390419	-0.238687464878764
4	A	26	50	20120615	15	1374	26.72	0.146039703970477	-0.239485434881333
4	A	26	50	20120615	15	1376	26.76	0.145685726315815	-0.239801228769811
4	A	26	50	20120615	15	1378	26.8	0.145975852228136	-0.24087581894518
4	A	26	50	20120615	15	1380	26.84	0.146333082573991	-0.241204482177076
4	A	26	50	20120615	15	1382	26.88	0.146709404802939	-0.243421827621521
4	A	26	50	20120615	15	1384	26.92	0.147396146908827	-0.244579220000967
4	A	26	50	20120615	15	1386	26.96	0.147768862893190	-0.245781937925087
4	A	26	50	20120615	15	1388	27	0.148005390111497	-0.245532682784719
4	A	26	50	20120615	15	1390	27.04	0.148339427354930	-0.246491236737295
4	A	26	50	20120615	15	1392	27.08	0.149131245528503	-0.247041507234415
4	A	26	50	20120615	15	1394	27.12	0.149705133392114	-0.247823850177119
4	A	26	50	20120615	15	1396	27.16	0.150114053243674	-0.247900005577453
4	A	26	50	20120615	15	1398	27.2	0.150562288232268	-0.247973615393375
4	A	26	50	20120615	15	1400	27.24	0.150923690508132	-0.2481425432034
4	A	26	50	20120615	15	1402	27.28	0.151057475111133	-0.247697631616678
4	A	26	50	20120615	15	1404	27.32	0.151547995085242	-0.247850578813448
4	A	26	50	20120615	15	1406	27.36	0.152629727039101	-0.249494036394282
4	A	26	50	20120615	15	1408	27.4	0.153479810811444	-0.249329846199691
4	A	26	50	20120615	15	1410	27.44	0.154895438587379	-0.250664863802571
4	A	26	50	20120615	15	1412	27.48	0.155951078301012	-0.250920200061257
