# Supplementary material for: How Do Ants Make Sense of Gravity? A Boltzmann Walker Analysis of Lasius niger Trajectories on Various Inclines
Source: PLoS One. 2013 Oct 29;8(10):e76531. doi: 10.1371/journal.pone.0076531 (PMC3812222; doi:10.1371/journal.pone.0076531)
Supplement: Dataset S4 — Trajectories for . (ZIP) [file pone.0076531.s008.zip › Incline4/4-A-26-50-20120615-16.txt]

Pente	Colonie	Temperature	Humidite	Date	Indiv	Frame	Time	X	Y
4	A	26	50	20120615	16	10	0	0	0
4	A	26	50	20120615	16	12	0.04	6.83065150626008e-05	0.00189660180849855
4	A	26	50	20120615	16	14	0.08	0.000964281517504103	0.0045921635690598
4	A	26	50	20120615	16	16	0.12	0.0025189264866208	0.00703182338550962
4	A	26	50	20120615	16	18	0.16	0.0046133767724954	0.00819176134936803
4	A	26	50	20120615	16	20	0.2	0.0067885715817136	0.0096312822634398
4	A	26	50	20120615	16	22	0.24	0.0093040332451066	0.00966946602962387
4	A	26	50	20120615	16	24	0.28	0.0127277523557303	0.00994882270566724
4	A	26	50	20120615	16	26	0.32	0.0158394747412911	0.00997133698558022
4	A	26	50	20120615	16	28	0.36	0.0159826497223458	0.00867484256013906
4	A	26	50	20120615	16	30	0.4	0.0199605178107837	0.00769248385777393
4	A	26	50	20120615	16	32	0.44	0.0210739670393130	0.00592327087144003
4	A	26	50	20120615	16	34	0.48	0.0236500645234063	0.00473467528395369
4	A	26	50	20120615	16	36	0.52	0.0263519775170761	0.00244957203930850
4	A	26	50	20120615	16	38	0.56	0.0301995618881872	0.00148261200131727
4	A	26	50	20120615	16	40	0.6	0.0331038898548259	0.00099661751060775
4	A	26	50	20120615	16	42	0.64	0.0365264422392607	-0.00112374116772948
4	A	26	50	20120615	16	44	0.68	0.0380760455370276	-0.00371834929314071
4	A	26	50	20120615	16	46	0.72	0.0386978045297249	-0.00480552596921503
4	A	26	50	20120615	16	48	0.76	0.0397309087502419	-0.0069695343491549
4	A	26	50	20120615	16	50	0.8	0.039784051360382	-0.0102157519800313
4	A	26	50	20120615	16	52	0.84	0.0393623788380231	-0.0133043484383133
4	A	26	50	20120615	16	54	0.88	0.0386178661081118	-0.0161160171323454
4	A	26	50	20120615	16	56	0.92	0.0367801875076895	-0.0195097549154468
4	A	26	50	20120615	16	58	0.96	0.0346336658784483	-0.0230337205544393
4	A	26	50	20120615	16	60	1	0.0328154115013053	-0.0255373028239084
4	A	26	50	20120615	16	62	1.04	0.0302187032687539	-0.027078159210792
4	A	26	50	20120615	16	64	1.08	0.0285480220768445	-0.0292288244857709
4	A	26	50	20120615	16	66	1.12	0.0255854567957072	-0.0315035162901699
4	A	26	50	20120615	16	68	1.16	0.0240706219383712	-0.0322965365452706
4	A	26	50	20120615	16	70	1.2	0.0220189516127585	-0.0328246746001389
4	A	26	50	20120615	16	72	1.24	0.0200972475135278	-0.0321412558961221
4	A	26	50	20120615	16	74	1.28	0.0180868015132582	-0.0312122590069992
4	A	26	50	20120615	16	76	1.32	0.0156883660221515	-0.0298856559748151
4	A	26	50	20120615	16	78	1.36	0.0134553228071644	-0.0291516791359435
4	A	26	50	20120615	16	80	1.4	0.0112011370994198	-0.028441673216954
4	A	26	50	20120615	16	82	1.44	0.0103008416745453	-0.0264657269565385
4	A	26	50	20120615	16	84	1.48	0.0090641967670638	-0.0244564971799326
4	A	26	50	20120615	16	86	1.52	0.0083197547478306	-0.0225188831781252
4	A	26	50	20120615	16	88	1.56	0.0073864374362746	-0.0211566348931015
4	A	26	50	20120615	16	90	1.6	0.0077468214783742	-0.0193068859799244
4	A	26	50	20120615	16	92	1.64	0.0079266245906943	-0.0174451303936027
4	A	26	50	20120615	16	94	1.68	0.0084188769764173	-0.0157882024285873
4	A	26	50	20120615	16	96	1.72	0.0089924063368902	-0.0142371587543072
4	A	26	50	20120615	16	98	1.76	0.0094763952606363	-0.0131901200754281
4	A	26	50	20120615	16	100	1.8	0.0109406333043765	-0.0110903985206318
4	A	26	50	20120615	16	102	1.84	0.0121797446003108	-0.00899097585987199
4	A	26	50	20120615	16	104	1.88	0.0131752873086111	-0.00750330097400139
4	A	26	50	20120615	16	106	1.92	0.0146168164059414	-0.00603041876199324
4	A	26	50	20120615	16	108	1.96	0.0169061177435466	-0.00490679850952335
4	A	26	50	20120615	16	110	2	0.0196250309984497	-0.00228210581899975
4	A	26	50	20120615	16	112	2.04	0.0211090458996208	-0.00059898944723635
4	A	26	50	20120615	16	114	2.08	0.0218333459821919	-0.000499538413996359
4	A	26	50	20120615	16	116	2.12	0.0258448589183855	-0.000558480006848949
4	A	26	50	20120615	16	118	2.16	0.0274186947655436	-0.00078267528289196
4	A	26	50	20120615	16	120	2.2	0.029334621802372	-0.000522127647228149
4	A	26	50	20120615	16	122	2.24	0.0304319185906987	-0.00159040194482779
4	A	26	50	20120615	16	124	2.28	0.0316779369056716	-0.00230065110854993
4	A	26	50	20120615	16	126	2.32	0.0346662069325186	-0.0045520564724309
4	A	26	50	20120615	16	128	2.36	0.0365085665798323	-0.00523123960682839
4	A	26	50	20120615	16	130	2.4	0.0378621528067865	-0.0044635620587654
4	A	26	50	20120615	16	132	2.44	0.0385865695619765	-0.00355713601809799
4	A	26	50	20120615	16	134	2.48	0.0392402402837087	-0.00135179017572995
4	A	26	50	20120615	16	136	2.52	0.0399291461363475	-2.05485230612892e-05
4	A	26	50	20120615	16	138	2.56	0.0399194517023775	0.00243204427641644
4	A	26	50	20120615	16	140	2.6	0.039410490383415	0.00452969068494196
4	A	26	50	20120615	16	142	2.64	0.038411362643734	0.00718472108480558
4	A	26	50	20120615	16	144	2.68	0.0369105921402759	0.00975718262583005
4	A	26	50	20120615	16	146	2.72	0.0365460644524386	0.0104935070592152
4	A	26	50	20120615	16	148	2.76	0.0368325063384295	0.0117133440385080
4	A	26	50	20120615	16	150	2.8	0.0371656533344245	0.0142120182798088
4	A	26	50	20120615	16	152	2.84	0.0366145618863322	0.0156402049792849
4	A	26	50	20120615	16	154	2.88	0.0356931027554967	0.0165782104088001
4	A	26	50	20120615	16	156	2.92	0.0348138296152269	0.0181377202725715
4	A	26	50	20120615	16	158	2.96	0.0349263020198424	0.0188859382420162
4	A	26	50	20120615	16	160	3	0.0350359389262654	0.0184391528223235
4	A	26	50	20120615	16	162	3.04	0.0356204192494586	0.0181134735810446
4	A	26	50	20120615	16	164	3.08	0.0364826935427087	0.0171824685086631
4	A	26	50	20120615	16	166	3.12	0.037660337460368	0.0169592773242494
4	A	26	50	20120615	16	168	3.16	0.0387558763812366	0.0156431210876506
4	A	26	50	20120615	16	170	3.2	0.0400982860784074	0.014732895055141
4	A	26	50	20120615	16	172	3.24	0.0417472237367953	0.0125971850885843
4	A	26	50	20120615	16	174	3.28	0.0419133372618317	0.0114095851074458
4	A	26	50	20120615	16	176	3.32	0.0424967710669887	0.0112400916119954
4	A	26	50	20120615	16	178	3.36	0.0433853709457024	0.00908520490953285
4	A	26	50	20120615	16	180	3.4	0.0440855622225689	0.00705084455792354
4	A	26	50	20120615	16	182	3.44	0.045053379273979	0.00413706964468813
4	A	26	50	20120615	16	184	3.48	0.0447819916913596	0.00106808479298227
4	A	26	50	20120615	16	186	3.52	0.0453552431588675	-0.00134618989002295
4	A	26	50	20120615	16	188	3.56	0.0461176315482072	-0.0045041429169377
4	A	26	50	20120615	16	190	3.6	0.0466032936987296	-0.00768751643263609
4	A	26	50	20120615	16	192	3.64	0.0468059858575567	-0.0114159137131375
4	A	26	50	20120615	16	194	3.68	0.0474273842257956	-0.0146399034423472
4	A	26	50	20120615	16	196	3.72	0.04834906326684	-0.0191360765587542
4	A	26	50	20120615	16	198	3.76	0.0489805237645752	-0.0209083548529845
4	A	26	50	20120615	16	200	3.8	0.0490711246493419	-0.0239195485745708
4	A	26	50	20120615	16	202	3.84	0.0486228189500696	-0.0257621274249867
4	A	26	50	20120615	16	204	3.88	0.0477427114237979	-0.0284344677988537
4	A	26	50	20120615	16	206	3.92	0.0457620416900841	-0.031416542156084
4	A	26	50	20120615	16	208	3.96	0.0438104269740092	-0.0336228567347422
4	A	26	50	20120615	16	210	4	0.0413578271034637	-0.0366851240720268
4	A	26	50	20120615	16	212	4.04	0.0394990555077586	-0.0381865239005202
4	A	26	50	20120615	16	214	4.08	0.0372157370006292	-0.0398143544214898
4	A	26	50	20120615	16	216	4.12	0.0342507675564358	-0.0403956669063032
4	A	26	50	20120615	16	218	4.16	0.0315533673182435	-0.0420250530621914
4	A	26	50	20120615	16	220	4.2	0.0289642958389290	-0.0445506263525554
4	A	26	50	20120615	16	222	4.24	0.0275176260752994	-0.0452675619180004
4	A	26	50	20120615	16	224	4.28	0.0256377826975150	-0.0462906747196992
4	A	26	50	20120615	16	226	4.32	0.0230839251359035	-0.0490221575047447
4	A	26	50	20120615	16	228	4.36	0.0211431291535808	-0.0505702263807964
4	A	26	50	20120615	16	230	4.4	0.0190796501447222	-0.0519649237960088
4	A	26	50	20120615	16	232	4.44	0.0151253676029708	-0.0556786486108006
4	A	26	50	20120615	16	234	4.48	0.0140755261649431	-0.0576290612453474
4	A	26	50	20120615	16	236	4.52	0.0122601002149248	-0.060377868146532
4	A	26	50	20120615	16	238	4.56	0.0100339866463933	-0.0632211445136831
4	A	26	50	20120615	16	240	4.6	0.0083086461002981	-0.0657713958307105
4	A	26	50	20120615	16	242	4.64	0.0065050288335256	-0.0682742002827203
4	A	26	50	20120615	16	244	4.68	0.005865804303333	-0.0696373607354917
4	A	26	50	20120615	16	246	4.72	0.0040805011021932	-0.0715066682222365
4	A	26	50	20120615	16	248	4.76	0.0025650298487542	-0.0731912794177353
4	A	26	50	20120615	16	250	4.8	0.000358715270095903	-0.0747339035715719
4	A	26	50	20120615	16	252	4.84	-0.0016201937677328	-0.0763755226747746
4	A	26	50	20120615	16	254	4.88	-0.003952797617511	-0.0765746439443567
4	A	26	50	20120615	16	256	4.92	-0.0055908811868077	-0.0771816244053272
4	A	26	50	20120615	16	258	4.96	-0.0088028430296695	-0.0773571283084177
4	A	26	50	20120615	16	260	5	-0.0095460122566965	-0.0757580770334425
4	A	26	50	20120615	16	262	5.04	-0.0111200319516178	-0.0745501972298196
4	A	26	50	20120615	16	264	5.08	-0.0125742677578061	-0.0729907439345908
4	A	26	50	20120615	16	266	5.12	-0.0126577063579861	-0.0710408262747908
4	A	26	50	20120615	16	268	5.16	-0.012245887368623	-0.0695414770559628
4	A	26	50	20120615	16	270	5.2	-0.0116884043823356	-0.0685849030023736
4	A	26	50	20120615	16	272	5.24	-0.0112710699600792	-0.0673829628957127
4	A	26	50	20120615	16	274	5.28	-0.0105872977026719	-0.0668475416409983
4	A	26	50	20120615	16	276	5.32	-0.0092216623761663	-0.0655205143447455
4	A	26	50	20120615	16	278	5.36	-0.0084832307645732	-0.064190092935943
4	A	26	50	20120615	16	280	5.4	-0.0073264747812301	-0.0613262397614594
4	A	26	50	20120615	16	282	5.44	-0.0062387324197308	-0.0596736605031483
4	A	26	50	20120615	16	284	5.48	-0.0047675260507941	-0.0568873769425608
4	A	26	50	20120615	16	286	5.52	-0.0040730057703127	-0.0551174886692509
4	A	26	50	20120615	16	288	5.56	-0.0038062850924491	-0.0539501967948681
4	A	26	50	20120615	16	290	5.6	-0.0034680759190076	-0.0509798533391378
4	A	26	50	20120615	16	292	5.64	-0.0040152351462897	-0.048437097353991
4	A	26	50	20120615	16	294	5.68	-0.0035358874593234	-0.0461942253547454
4	A	26	50	20120615	16	296	5.72	-0.0033777076723719	-0.0440009922515391
4	A	26	50	20120615	16	298	5.76	-0.0031647978205567	-0.0424113454967536
4	A	26	50	20120615	16	300	5.8	-0.00239518279991320	-0.0396205364527665
4	A	26	50	20120615	16	302	5.84	-0.0021090025434314	-0.0378199031766106
4	A	26	50	20120615	16	304	5.88	-0.00206891666000590	-0.0360159959960578
4	A	26	50	20120615	16	306	5.92	-0.00193180158406610	-0.0349691314775789
4	A	26	50	20120615	16	308	5.96	-0.00145724101000830	-0.033294935964967
4	A	26	50	20120615	16	310	6	-0.000157946441713699	-0.0313628939645953
4	A	26	50	20120615	16	312	6.04	0.00122953848433060	-0.0294457860594424
4	A	26	50	20120615	16	314	6.08	0.0019905904418538	-0.0282860531565505
4	A	26	50	20120615	16	316	6.12	0.00287984792987400	-0.0272104023210095
4	A	26	50	20120615	16	318	6.16	0.0043824639820311	-0.0252668627643758
4	A	26	50	20120615	16	320	6.2	0.0058082104560053	-0.0240699501869291
4	A	26	50	20120615	16	322	6.24	0.0073069798472727	-0.0233928105911293
4	A	26	50	20120615	16	324	6.28	0.0090462150416182	-0.0226126243241071
4	A	26	50	20120615	16	326	6.32	0.0104301785758921	-0.021957291901439
4	A	26	50	20120615	16	328	6.36	0.0126918454733817	-0.0209897435506059
4	A	26	50	20120615	16	330	6.4	0.0151140043969971	-0.0203140676658431
4	A	26	50	20120615	16	332	6.44	0.0165883078936355	-0.0189173762095078
4	A	26	50	20120615	16	334	6.48	0.0194703266413278	-0.0173965238734639
4	A	26	50	20120615	16	336	6.52	0.0217005414291902	-0.0161555514724815
4	A	26	50	20120615	16	338	6.56	0.0232122650166889	-0.0139658539031812
4	A	26	50	20120615	16	340	6.6	0.0247797793292232	-0.0110643119372603
4	A	26	50	20120615	16	342	6.64	0.0253992897223564	-0.0094222402857176
4	A	26	50	20120615	16	344	6.68	0.0250431766052152	-0.00756298785740129
4	A	26	50	20120615	16	346	6.72	0.0248085090777428	-0.0058601403780157
4	A	26	50	20120615	16	348	6.76	0.0240355706552278	-0.00304103292064555
4	A	26	50	20120615	16	350	6.8	0.0236951977350359	-0.00124624034650223
4	A	26	50	20120615	16	352	6.84	0.0223101304070765	-0.00066341394607025
4	A	26	50	20120615	16	354	6.88	0.0214372615329239	-9.53363788802584e-05
4	A	26	50	20120615	16	356	6.92	0.0223851657502689	0.000511658931332681
4	A	26	50	20120615	16	358	6.96	0.0225674161591587	0.00097700519692476
4	A	26	50	20120615	16	360	7	0.0229759732649401	0.00159416304579691
4	A	26	50	20120615	16	362	7.04	0.0248501831229988	0.00182317159769946
4	A	26	50	20120615	16	364	7.08	0.0258717411383072	0.00268665730628711
4	A	26	50	20120615	16	366	7.12	0.0275141117545969	0.00322659188216452
4	A	26	50	20120615	16	368	7.16	0.0286487211535532	0.00314699994287416
4	A	26	50	20120615	16	370	7.2	0.0301248984831617	0.00327821774825895
4	A	26	50	20120615	16	372	7.24	0.0305959730207882	0.00336497975031054
4	A	26	50	20120615	16	374	7.28	0.0310866980558638	0.00309791259012419
4	A	26	50	20120615	16	376	7.32	0.0312940924747858	0.00217645345928875
4	A	26	50	20120615	16	378	7.36	0.0322948607021992	0.00217431799680957
4	A	26	50	20120615	16	380	7.4	0.0322735485038142	0.00267958821837423
4	A	26	50	20120615	16	382	7.44	0.0325097080265949	0.00336232809988109
4	A	26	50	20120615	16	384	7.48	0.0319779142296679	0.00411319771975527
4	A	26	50	20120615	16	386	7.52	0.0312249515737214	0.00599311887928564
4	A	26	50	20120615	16	388	7.56	0.0304164598222484	0.00652432577758422
4	A	26	50	20120615	16	390	7.6	0.0298106446732532	0.00682921042264199
4	A	26	50	20120615	16	392	7.64	0.0295980889405140	0.00697877708331314
4	A	26	50	20120615	16	394	7.68	0.0288499064678296	0.0070116220518779
4	A	26	50	20120615	16	396	7.72	0.0277808677877995	0.00694994042024822
4	A	26	50	20120615	16	398	7.76	0.0271460768171249	0.00763584106906698
4	A	26	50	20120615	16	400	7.8	0.0261654964883145	0.00679152021699118
4	A	26	50	20120615	16	402	7.84	0.0247816602332612	0.00623557872348669
4	A	26	50	20120615	16	404	7.88	0.0224076319469207	0.00511023030204358
4	A	26	50	20120615	16	406	7.92	0.0215143814269072	0.00510512004133595
4	A	26	50	20120615	16	408	7.96	0.0209695132255961	0.00488929690958219
4	A	26	50	20120615	16	410	8	0.0199430911641613	0.00429197552724267
4	A	26	50	20120615	16	412	8.04	0.0186489938307084	0.0034930226462478
4	A	26	50	20120615	16	414	8.08	0.0165058592429491	0.00274205403142425
4	A	26	50	20120615	16	416	8.12	0.0136936319345599	0.00287206975528102
4	A	26	50	20120615	16	418	8.16	0.0116039051219837	0.00300506239868659
4	A	26	50	20120615	16	420	8.2	0.0092449968999454	0.00365956043535286
4	A	26	50	20120615	16	422	8.24	0.0080209950617114	0.00554470711399619
4	A	26	50	20120615	16	424	8.28	0.006702523757511	0.00648926035230518
4	A	26	50	20120615	16	426	8.32	0.006508847210144	0.00769975645101843
4	A	26	50	20120615	16	428	8.36	0.0064373162881592	0.00885647000795463
4	A	26	50	20120615	16	430	8.4	0.0067707878461668	0.00976382942957321
4	A	26	50	20120615	16	432	8.44	0.0073619786127134	0.0104429842796995
4	A	26	50	20120615	16	434	8.48	0.008770422183752	0.00984777007556787
4	A	26	50	20120615	16	436	8.52	0.0086598801806491	0.00959524103080272
4	A	26	50	20120615	16	438	8.56	0.0094360995786288	0.00994012529225864
4	A	26	50	20120615	16	440	8.6	0.0101474914269094	0.00941294890261282
4	A	26	50	20120615	16	442	8.64	0.0118332481353937	0.00897413257634408
4	A	26	50	20120615	16	444	8.68	0.0132626291382233	0.0083872693032983
4	A	26	50	20120615	16	446	8.72	0.015451676169285	0.00838159830691318
4	A	26	50	20120615	16	448	8.76	0.0166200287038395	0.0081951342487143
4	A	26	50	20120615	16	450	8.8	0.0191194814697065	0.00732768393382588
4	A	26	50	20120615	16	452	8.84	0.0214133351607688	0.00657983295280058
4	A	26	50	20120615	16	454	8.88	0.0229431741168948	0.00698192144574772
4	A	26	50	20120615	16	456	8.92	0.0254787685245617	0.00712393111482698
4	A	26	50	20120615	16	458	8.96	0.0278381575792113	0.00697341636538361
4	A	26	50	20120615	16	460	9	0.0295491198160178	0.00676344383513739
4	A	26	50	20120615	16	462	9.04	0.0309296920661692	0.00666969278966055
4	A	26	50	20120615	16	464	9.08	0.032821209776911	0.00660939779442877
4	A	26	50	20120615	16	466	9.12	0.0355736229226796	0.00522291696001381
4	A	26	50	20120615	16	468	9.16	0.0365157295715257	0.00506233301000635
4	A	26	50	20120615	16	470	9.2	0.0367990177612725	0.0049549729874188
4	A	26	50	20120615	16	472	9.24	0.0379295542251692	0.00351663294167162
4	A	26	50	20120615	16	474	9.28	0.0387199652562473	0.00233881224731700
4	A	26	50	20120615	16	476	9.32	0.039427255885197	0.000663096455125491
4	A	26	50	20120615	16	478	9.36	0.0397662994446403	-0.000751201960061339
4	A	26	50	20120615	16	480	9.4	0.0415464266241418	-0.00295236880135257
4	A	26	50	20120615	16	482	9.44	0.0426447755873589	-0.00413825758408053
4	A	26	50	20120615	16	484	9.48	0.0448065353677346	-0.0061413567448936
4	A	26	50	20120615	16	486	9.52	0.0473191968882741	-0.00756402730436969
4	A	26	50	20120615	16	488	9.56	0.0493018465209752	-0.00805483719225909
4	A	26	50	20120615	16	490	9.6	0.0511447789247817	-0.00967743512304789
4	A	26	50	20120615	16	492	9.64	0.0543538840562475	-0.0113390229217513
4	A	26	50	20120615	16	494	9.68	0.0563636229497359	-0.0118001979644411
4	A	26	50	20120615	16	496	9.72	0.0583776751945895	-0.0133991785287383
4	A	26	50	20120615	16	498	9.76	0.060907703257675	-0.0151477121772564
4	A	26	50	20120615	16	500	9.8	0.0633808799355531	-0.0163900987918011
4	A	26	50	20120615	16	502	9.84	0.0660144991420824	-0.0175236616727213
4	A	26	50	20120615	16	504	9.88	0.0688811100330126	-0.0182108280426784
4	A	26	50	20120615	16	506	9.92	0.0706121074333573	-0.0184341323641771
4	A	26	50	20120615	16	508	9.96	0.0726378976507787	-0.017126621215085
4	A	26	50	20120615	16	510	10	0.0737395700158673	-0.0167850886397719
4	A	26	50	20120615	16	512	10.04	0.0753579253059689	-0.0157281761339324
4	A	26	50	20120615	16	514	10.08	0.0754558595951633	-0.0156728096729655
4	A	26	50	20120615	16	516	10.12	0.074848454870124	-0.0159466014186409
4	A	26	50	20120615	16	518	10.16	0.0746910529006319	-0.0169851998588477
4	A	26	50	20120615	16	520	10.2	0.0751030840220293	-0.0173919983900643
4	A	26	50	20120615	16	522	10.24	0.0753775828744859	-0.0180541331799674
4	A	26	50	20120615	16	524	10.28	0.0754969424991502	-0.0203914039345014
4	A	26	50	20120615	16	526	10.32	0.0756286057818072	-0.0217948694738005
4	A	26	50	20120615	16	528	10.36	0.0767855031865065	-0.0243283623601138
4	A	26	50	20120615	16	530	10.4	0.0782036058361761	-0.0266918667762298
4	A	26	50	20120615	16	532	10.44	0.079115915005263	-0.029074533786116
4	A	26	50	20120615	16	534	10.48	0.0804803482502405	-0.0319661762571003
4	A	26	50	20120615	16	536	10.52	0.0814939151103933	-0.0338886581737903
4	A	26	50	20120615	16	538	10.56	0.081795284020535	-0.0367095899666559
4	A	26	50	20120615	16	540	10.6	0.082117654002078	-0.0376723158492413
4	A	26	50	20120615	16	542	10.64	0.0823486092189491	-0.0404536355202249
4	A	26	50	20120615	16	544	10.68	0.0825661223359099	-0.0441748485958294
4	A	26	50	20120615	16	546	10.72	0.0826263112651245	-0.0468283940714525
4	A	26	50	20120615	16	548	10.76	0.0820575994231518	-0.0492758886310379
4	A	26	50	20120615	16	550	10.8	0.0818464078408148	-0.0517940867976741
4	A	26	50	20120615	16	552	10.84	0.0812621679339272	-0.055470221815978
4	A	26	50	20120615	16	554	10.88	0.0811076792443736	-0.0569840525816847
4	A	26	50	20120615	16	556	10.92	0.0803759297918627	-0.059454436187777
4	A	26	50	20120615	16	558	10.96	0.0784113396663531	-0.060794651025499
4	A	26	50	20120615	16	560	11	0.0773287096868818	-0.0621626693018571
4	A	26	50	20120615	16	562	11.04	0.0754176051183011	-0.0639640308979977
4	A	26	50	20120615	16	564	11.08	0.0733113461491807	-0.0660185296507352
4	A	26	50	20120615	16	566	11.12	0.0715161434531043	-0.0674600375348621
4	A	26	50	20120615	16	568	11.16	0.0696879188703465	-0.0687217281645332
4	A	26	50	20120615	16	570	11.2	0.067211489501275	-0.0688456132725971
4	A	26	50	20120615	16	572	11.24	0.0648866638260898	-0.0688498559132843
4	A	26	50	20120615	16	574	11.28	0.062896370369084	-0.0680777660189067
4	A	26	50	20120615	16	576	11.32	0.0607191885898107	-0.0677476885734488
4	A	26	50	20120615	16	578	11.36	0.0596206982052374	-0.0677753364485932
4	A	26	50	20120615	16	580	11.4	0.0570921550663924	-0.0664733407323944
4	A	26	50	20120615	16	582	11.44	0.0558396568248767	-0.0665339397835421
4	A	26	50	20120615	16	584	11.48	0.0543921385331097	-0.064953485416912
4	A	26	50	20120615	16	586	11.52	0.0535547826828286	-0.0651248881006716
4	A	26	50	20120615	16	588	11.56	0.0512282599513686	-0.0639351102306472
4	A	26	50	20120615	16	590	11.6	0.049821471010198	-0.0628541560942473
4	A	26	50	20120615	16	592	11.64	0.0486633715239706	-0.0617752525675128
4	A	26	50	20120615	16	594	11.68	0.0471674164176924	-0.0610353360316792
4	A	26	50	20120615	16	596	11.72	0.0455880934219122	-0.0607416745854525
4	A	26	50	20120615	16	598	11.76	0.043052832768646	-0.0601873028690022
4	A	26	50	20120615	16	600	11.8	0.0415595646681362	-0.059465488266767
4	A	26	50	20120615	16	602	11.84	0.0394914187545218	-0.0583959185495442
4	A	26	50	20120615	16	604	11.88	0.0366625673657069	-0.0564830532850784
4	A	26	50	20120615	16	606	11.92	0.0355914420135655	-0.0564126254496722
4	A	26	50	20120615	16	608	11.96	0.0329733791562223	-0.0554264236219513
4	A	26	50	20120615	16	610	12	0.0313888942809395	-0.0549163167900033
4	A	26	50	20120615	16	612	12.04	0.0291187279599401	-0.0532372917380759
4	A	26	50	20120615	16	614	12.08	0.0270122568587854	-0.0522843946397489
4	A	26	50	20120615	16	616	12.12	0.025547202318845	-0.0505150013411858
4	A	26	50	20120615	16	618	12.16	0.0242483885831615	-0.0496483712701636
4	A	26	50	20120615	16	620	12.2	0.0236468528444061	-0.0480083785125576
4	A	26	50	20120615	16	622	12.24	0.0230893698581187	-0.0478505522789968
4	A	26	50	20120615	16	624	12.28	0.0216882377711975	-0.0462560971980992
4	A	26	50	20120615	16	626	12.32	0.0207334314845613	-0.0454452578521126
4	A	26	50	20120615	16	628	12.36	0.0195128944695552	-0.0442943001443753
4	A	26	50	20120615	16	630	12.4	0.0180638205428696	-0.0430922893270362
4	A	26	50	20120615	16	632	12.44	0.0168309798698709	-0.0415258356746737
4	A	26	50	20120615	16	634	12.48	0.0156308782408411	-0.0401417448611791
4	A	26	50	20120615	16	636	12.52	0.0145581972537811	-0.0387774530375578
4	A	26	50	20120615	16	638	12.56	0.0137378826769266	-0.0372068981658644
4	A	26	50	20120615	16	640	12.6	0.0123707624261805	-0.0354846688896064
4	A	26	50	20120615	16	642	12.64	0.0108919900146851	-0.0335175685350236
4	A	26	50	20120615	16	644	12.68	0.0105503160180157	-0.0320846873536271
4	A	26	50	20120615	16	646	12.72	0.0095228898649517	-0.0304610287626666
4	A	26	50	20120615	16	648	12.76	0.0087113434121839	-0.0283269097863675
4	A	26	50	20120615	16	650	12.8	0.0082684965772624	-0.0255449537192809
4	A	26	50	20120615	16	652	12.84	0.0082800012045923	-0.024060786083045
4	A	26	50	20120615	16	654	12.88	0.0082293157905168	-0.0235118732309455
4	A	26	50	20120615	16	656	12.92	0.0076312590171249	-0.0211150782275712
4	A	26	50	20120615	16	658	12.96	0.0081852488959133	-0.0184555506285792
4	A	26	50	20120615	16	660	13	0.0074696342059355	-0.0157618754289102
4	A	26	50	20120615	16	662	13.04	0.0076966381101134	-0.0130845089400424
4	A	26	50	20120615	16	664	13.08	0.0075310549151629	-0.0113439161006771
4	A	26	50	20120615	16	666	13.12	0.0084752475290135	-0.0102889764227570
4	A	26	50	20120615	16	668	13.16	0.0088933385555257	-0.00896602913263169
4	A	26	50	20120615	16	670	13.2	0.0090832674369524	-0.00730588383176189
4	A	26	50	20120615	16	672	13.24	0.0093545065271477	-0.00589039040611486
4	A	26	50	20120615	16	674	13.28	0.0091742508664876	-0.00576797608015585
4	A	26	50	20120615	16	676	13.32	0.0083751353509331	-0.00570368593161037
4	A	26	50	20120615	16	678	13.36	0.0076318954132279	-0.00536943655614348
4	A	26	50	20120615	16	680	13.4	0.007487150655119	-0.0055969128076512
4	A	26	50	20120615	16	682	13.44	0.0064354495262569	-0.00519391143984955
4	A	26	50	20120615	16	684	13.48	0.005784883003294	-0.00555040639465256
4	A	26	50	20120615	16	686	13.52	0.004137974741368	-0.00527429533873484
4	A	26	50	20120615	16	688	13.56	0.0032282606541681	-0.00600719030423126
4	A	26	50	20120615	16	690	13.6	0.00134223009204830	-0.00686247131141545
4	A	26	50	20120615	16	692	13.64	-0.000660579154984499	-0.00686742105888375
4	A	26	50	20120615	16	694	13.68	-0.0029611510675749	-0.00743939973418559
4	A	26	50	20120615	16	696	13.72	-0.0045167152755072	-0.00710783736448719
4	A	26	50	20120615	16	698	13.76	-0.0080151967861058	-0.00761723708965399
4	A	26	50	20120615	16	700	13.8	-0.0115594281054471	-0.00754292016695129
4	A	26	50	20120615	16	702	13.84	-0.0134982441887825	-0.00800063038641329
4	A	26	50	20120615	16	704	13.88	-0.0152534246410438	-0.00774395062484259
4	A	26	50	20120615	16	706	13.92	-0.0162971849607532	-0.00811440386750619
4	A	26	50	20120615	16	708	13.96	-0.0173422887833469	-0.00805811816772379
4	A	26	50	20120615	16	710	14	-0.0184480623677665	-0.00877738718554669
4	A	26	50	20120615	16	712	14.04	-0.0192696497368271	-0.00972766798878329
4	A	26	50	20120615	16	714	14.08	-0.0194952168000256	-0.0100916865597382
4	A	26	50	20120615	16	716	14.12	-0.0199689783434206	-0.0117265174378415
4	A	26	50	20120615	16	718	14.16	-0.020335118234719	-0.0123856823792636
4	A	26	50	20120615	16	720	14.2	-0.0217577463677882	-0.0150866181513618
4	A	26	50	20120615	16	722	14.24	-0.0231979107490309	-0.0160104531609821
4	A	26	50	20120615	16	724	14.28	-0.0245910525293246	-0.0178186666218323
4	A	26	50	20120615	16	726	14.32	-0.0258568443783266	-0.0194778926838865
4	A	26	50	20120615	16	728	14.36	-0.0272331570172281	-0.0201216426974788
4	A	26	50	20120615	16	730	14.4	-0.0287508910123669	-0.0223329070236053
4	A	26	50	20120615	16	732	14.44	-0.0305620743216982	-0.0236745714302287
4	A	26	50	20120615	16	734	14.48	-0.0328597470964857	-0.0254317317814773
4	A	26	50	20120615	16	736	14.52	-0.0345495908821653	-0.0265212419099295
4	A	26	50	20120615	16	738	14.56	-0.0360165546104149	-0.0276008525434451
4	A	26	50	20120615	16	740	14.6	-0.0376793869170532	-0.0288091566111367
4	A	26	50	20120615	16	742	14.64	-0.0393033283507263	-0.029777751480006
4	A	26	50	20120615	16	744	14.68	-0.0408336488465702	-0.0299569323383587
4	A	26	50	20120615	16	746	14.72	-0.0423340587255699	-0.0294724934825678
4	A	26	50	20120615	16	748	14.76	-0.0441170991850099	-0.0290683112464416
4	A	26	50	20120615	16	750	14.8	-0.0468056605884374	-0.0294437849472516
4	A	26	50	20120615	16	752	14.84	-0.0492617959928889	-0.0291496992369561
4	A	26	50	20120615	16	754	14.88	-0.0510413716291011	-0.0287266372497722
4	A	26	50	20120615	16	756	14.92	-0.0519210831755753	-0.0282648258109793
4	A	26	50	20120615	16	758	14.96	-0.0530982745448946	-0.0277121511508039
4	A	26	50	20120615	16	760	15	-0.0536232306192475	-0.0268120042183534
4	A	26	50	20120615	16	762	15.04	-0.0538840116001491	-0.0264962103298755
4	A	26	50	20120615	16	764	15.08	-0.05354721664027	-0.0268096707659755
4	A	26	50	20120615	16	766	15.12	-0.0533597626325774	-0.0267077766788065
4	A	26	50	20120615	16	768	15.16	-0.0533886125892498	-0.0267948922342487
4	A	26	50	20120615	16	770	15.2	-0.0529758036503931	-0.0268670171259297
4	A	26	50	20120615	16	772	15.24	-0.0531646011609699	-0.0271176157691822
4	A	26	50	20120615	16	774	15.28	-0.0529069314499055	-0.0274102165552372
4	A	26	50	20120615	16	776	15.32	-0.0524633633660672	-0.0278137623952604
4	A	26	50	20120615	16	778	15.36	-0.0516850509320152	-0.0283768315251192
4	A	26	50	20120615	16	780	15.4	-0.051442371884712	-0.0288503102258017
4	A	26	50	20120615	16	782	15.44	-0.051163488970212	-0.0292102275774257
4	A	26	50	20120615	16	784	15.48	-0.0507706911532629	-0.0297090914115528
4	A	26	50	20120615	16	786	15.52	-0.0499134656024304	-0.0305929041773579
4	A	26	50	20120615	16	788	15.56	-0.0494339057834297	-0.031338477567441
4	A	26	50	20120615	16	790	15.6	-0.0485609117513768	-0.0335592171244354
4	A	26	50	20120615	16	792	15.64	-0.0476690379682662	-0.0364694565037649
4	A	26	50	20120615	16	794	15.68	-0.0473726895162709	-0.0386918224063561
4	A	26	50	20120615	16	796	15.72	-0.0469863263710306	-0.0403905757374787
4	A	26	50	20120615	16	798	15.76	-0.0472885438093097	-0.0428463575885395
4	A	26	50	20120615	16	800	15.8	-0.0470596533442396	-0.0440137201736004
4	A	26	50	20120615	16	802	15.84	-0.0472277326261277	-0.0467037665012684
4	A	26	50	20120615	16	804	15.88	-0.0476423093319373	-0.0501294867240829
4	A	26	50	20120615	16	806	15.92	-0.0482915747784228	-0.0529287810494442
4	A	26	50	20120615	16	808	15.96	-0.0481812661205577	-0.0562974377550169
4	A	26	50	20120615	16	810	16	-0.0481889099448624	-0.058822933263635
4	A	26	50	20120615	16	812	16.04	-0.0485711718707718	-0.0621889029634392
4	A	26	50	20120615	16	814	16.08	-0.0489768036757995	-0.0641515131899615
4	A	26	50	20120615	16	816	16.12	-0.0493996393888134	-0.0661158699702333
4	A	26	50	20120615	16	818	16.16	-0.0492851517298715	-0.0684238028644159
4	A	26	50	20120615	16	820	16.2	-0.0494416478955769	-0.0710660353386468
4	A	26	50	20120615	16	822	16.24	-0.0497730723794529	-0.0725886448350419
4	A	26	50	20120615	16	824	16.28	-0.0503016163136136	-0.0731306605675977
4	A	26	50	20120615	16	826	16.32	-0.0508065768224081	-0.0754329139801138
4	A	26	50	20120615	16	828	16.36	-0.0518708220255685	-0.077437512207303
4	A	26	50	20120615	16	830	16.4	-0.0536628498121974	-0.0789533299430648
4	A	26	50	20120615	16	832	16.44	-0.0552528218361022	-0.0802851231390228
4	A	26	50	20120615	16	834	16.48	-0.0562304535296351	-0.0809904055847139
4	A	26	50	20120615	16	836	16.52	-0.0575744301754329	-0.081958668113396
4	A	26	50	20120615	16	838	16.56	-0.0583302127732228	-0.0818661516763592
4	A	26	50	20120615	16	840	16.6	-0.0586226092054181	-0.0819782203230026
4	A	26	50	20120615	16	842	16.64	-0.0579561419722666	-0.0815331156961288
4	A	26	50	20120615	16	844	16.68	-0.057409992493468	-0.0824413038468949
4	A	26	50	20120615	16	846	16.72	-0.0572960210224764	-0.0826613413350645
4	A	26	50	20120615	16	848	16.76	-0.056430296048134	-0.0823164995000155
4	A	26	50	20120615	16	850	16.8	-0.0557197173726519	-0.0825575592727898
4	A	26	50	20120615	16	852	16.84	-0.0550711378197442	-0.082559843227693
4	A	26	50	20120615	16	854	16.88	-0.0537583587251323	-0.0840847543566609
4	A	26	50	20120615	16	856	16.92	-0.0522501423872682	-0.0856042844030239
4	A	26	50	20120615	16	858	16.96	-0.0504373610166115	-0.0875994993232267
4	A	26	50	20120615	16	860	17	-0.0494645235070551	-0.0902156529922607
4	A	26	50	20120615	16	862	17.04	-0.0483093231586306	-0.0919832078131927
4	A	26	50	20120615	16	864	17.08	-0.047297665486787	-0.0950751736352871
4	A	26	50	20120615	16	866	17.12	-0.0466102869847956	-0.0969589768110462
4	A	26	50	20120615	16	868	17.16	-0.0463087059426195	-0.099035395874001
4	A	26	50	20120615	16	870	17.2	-0.0455282721882239	-0.101060337563285
4	A	26	50	20120615	16	872	17.24	-0.0459030387822528	-0.103338635612268
4	A	26	50	20120615	16	874	17.28	-0.0447972651978333	-0.105440015544598
4	A	26	50	20120615	16	876	17.32	-0.0439763142248757	-0.107455976977761
4	A	26	50	20120615	16	878	17.36	-0.0428238715928979	-0.107932425526924
4	A	26	50	20120615	16	880	17.4	-0.0417525341087221	-0.108821329461554
4	A	26	50	20120615	16	882	17.44	-0.0400906210408994	-0.109172266557057
4	A	26	50	20120615	16	884	17.48	-0.0388142225901795	-0.109972075037257
4	A	26	50	20120615	16	886	17.52	-0.0382999438282226	-0.110219067435925
4	A	26	50	20120615	16	888	17.56	-0.0371605826716967	-0.110468888261718
4	A	26	50	20120615	16	890	17.6	-0.0361361263671136	-0.110991298751659
4	A	26	50	20120615	16	892	17.64	-0.0348013208962678	-0.110819966778578
4	A	26	50	20120615	16	894	17.68	-0.0339749959117732	-0.11077513620865
4	A	26	50	20120615	16	896	17.72	-0.0332110377453792	-0.109925476700377
4	A	26	50	20120615	16	898	17.76	-0.0320806568449744	-0.110505728525018
4	A	26	50	20120615	16	900	17.8	-0.032008319821259	-0.109018187989436
4	A	26	50	20120615	16	902	17.84	-0.0308307041878709	-0.107825581692287
4	A	26	50	20120615	16	904	17.88	-0.031206177888681	-0.107080998251697
4	A	26	50	20120615	16	906	17.92	-0.0303277391344129	-0.105732050645228
4	A	26	50	20120615	16	908	17.96	-0.0296523814477017	-0.104419024063243
4	A	26	50	20120615	16	910	18	-0.0276787050000538	-0.102980203184884
4	A	26	50	20120615	16	912	18.04	-0.0268226108200712	-0.101900238997978
4	A	26	50	20120615	16	914	18.08	-0.0248422875686802	-0.0993183092971529
4	A	26	50	20120615	16	916	18.12	-0.023548423580465	-0.097700307560442
4	A	26	50	20120615	16	918	18.16	-0.0215384018442642	-0.096378442143692
4	A	26	50	20120615	16	920	18.2	-0.0192408704908328	-0.0957485514230111
4	A	26	50	20120615	16	922	18.24	-0.0168055947364264	-0.0948071094545393
4	A	26	50	20120615	16	924	18.28	-0.0148454947389772	-0.0939283171468807
4	A	26	50	20120615	16	926	18.32	-0.0131100425659111	-0.0924812231191824
4	A	26	50	20120615	16	928	18.36	-0.0102034094311657	-0.0927451153699213
4	A	26	50	20120615	16	930	18.4	-0.0084851399528824	-0.0905738732876098
4	A	26	50	20120615	16	932	18.44	-0.0059750523010264	-0.0909288408917655
4	A	26	50	20120615	16	934	18.48	-0.0034045070193789	-0.0918149163992704
4	A	26	50	20120615	16	936	18.52	-0.0013164914052132	-0.0920484737690963
4	A	26	50	20120615	16	938	18.56	0.000937623591853301	-0.0923704901972486
4	A	26	50	20120615	16	940	18.6	0.0031483929432331	-0.092504204089571
4	A	26	50	20120615	16	942	18.64	0.0059073114713886	-0.0928234628012767
4	A	26	50	20120615	16	944	18.68	0.0083871349530098	-0.0928144118344775
4	A	26	50	20120615	16	946	18.72	0.0103183849937865	-0.0923833595406662
4	A	26	50	20120615	16	948	18.76	0.0117883185705171	-0.0912500087917804
4	A	26	50	20120615	16	950	18.8	0.0140512724023484	-0.0917888948697227
4	A	26	50	20120615	16	952	18.84	0.0160900733845436	-0.0908531804661785
4	A	26	50	20120615	16	954	18.88	0.0180520825703019	-0.0910181484782294
4	A	26	50	20120615	16	956	18.92	0.0202530938481013	-0.0897734284113067
4	A	26	50	20120615	16	958	18.96	0.0219069458986185	-0.0899263756080773
4	A	26	50	20120615	16	960	19	0.0238521259429846	-0.0888932218900856
4	A	26	50	20120615	16	962	19.04	0.0259405658212191	-0.0868416929858291
4	A	26	50	20120615	16	964	19.08	0.0274713105811317	-0.0861065847761076
4	A	26	50	20120615	16	966	19.12	0.0286625733753967	-0.0843616573721735
4	A	26	50	20120615	16	968	19.16	0.0296467953041302	-0.0832367211939839
4	A	26	50	20120615	16	970	19.2	0.0296373200732623	-0.0817778184830398
4	A	26	50	20120615	16	972	19.24	0.0311201229934105	-0.080306612114103
4	A	26	50	20120615	16	974	19.28	0.0315339218817609	-0.079036648335092
4	A	26	50	20120615	16	976	19.32	0.0324029561158392	-0.0771881297877141
4	A	26	50	20120615	16	978	19.36	0.0329665202204448	-0.0749471669767777
4	A	26	50	20120615	16	980	19.4	0.0338151190685468	-0.0739893908416606
4	A	26	50	20120615	16	982	19.44	0.0352733146727097	-0.0715477511262234
4	A	26	50	20120615	16	984	19.48	0.0365705727734745	-0.0694801708980339
4	A	26	50	20120615	16	986	19.52	0.0381008932693185	-0.0686870799322551
4	A	26	50	20120615	16	988	19.56	0.0387927972547095	-0.0681340517186891
4	A	26	50	20120615	16	990	19.6	0.0401258349586024	-0.0668256213307815
4	A	26	50	20120615	16	992	19.64	0.0418566909375908	-0.066274078041456
4	A	26	50	20120615	16	994	19.68	0.0434889055206037	-0.064696027837882
4	A	26	50	20120615	16	996	19.72	0.045212549010424	-0.0637243216991754
4	A	26	50	20120615	16	998	19.76	0.047235722932755	-0.0634153160357969
4	A	26	50	20120615	16	1000	19.8	0.0483791145979336	-0.0627045322993482
4	A	26	50	20120615	16	1002	19.84	0.0493670841926075	-0.0626448524870161
4	A	26	50	20120615	16	1004	19.88	0.0510900912863247	-0.0620141839488758
4	A	26	50	20120615	16	1006	19.92	0.0533092752084006	-0.0612051123698421
4	A	26	50	20120615	16	1008	19.96	0.0540445955501565	-0.0605750095171268
4	A	26	50	20120615	16	1010	20	0.0551695317283462	-0.0599969497235068
4	A	26	50	20120615	16	1012	20.04	0.0568020998647497	-0.059113914775161
4	A	26	50	20120615	16	1014	20.08	0.0576865490266578	-0.0596271328769462
4	A	26	50	20120615	16	1016	20.12	0.0584151518539924	-0.0583536335640293
4	A	26	50	20120615	16	1018	20.16	0.0592737916183873	-0.0574481833307199
4	A	26	50	20120615	16	1020	20.2	0.0605910608410597	-0.0573065498424482
4	A	26	50	20120615	16	1022	20.24	0.0625395642872973	-0.0565355206082424
4	A	26	50	20120615	16	1024	20.28	0.0640227914715142	-0.0556374949961355
4	A	26	50	20120615	16	1026	20.32	0.0655647085185696	-0.0544052907192398
4	A	26	50	20120615	16	1028	20.36	0.0669931349272446	-0.0534700005797644
4	A	26	50	20120615	16	1030	20.4	0.0682692434641841	-0.0522432480961516
4	A	26	50	20120615	16	1032	20.44	0.069122919338975	-0.050690667878836
4	A	26	50	20120615	16	1034	20.48	0.0698080845967413	-0.0501104372673977
4	A	26	50	20120615	16	1036	20.52	0.069885972408689	-0.0494630456538824
4	A	26	50	20120615	16	1038	20.56	0.0695976354765246	-0.0492879448016571
4	A	26	50	20120615	16	1040	20.6	0.0698359728881913	-0.0487908063080761
4	A	26	50	20120615	16	1042	20.64	0.069307085300135	-0.0484734285004084
4	A	26	50	20120615	16	1044	20.68	0.0695037529091864	-0.0472981251061948
4	A	26	50	20120615	16	1046	20.72	0.0690761300832639	-0.0463871947953312
4	A	26	50	20120615	16	1048	20.76	0.0687180229249998	-0.0468556106114604
4	A	26	50	20120615	16	1050	20.8	0.0682375509382513	-0.0463145961421068
4	A	26	50	20120615	16	1052	20.84	0.0673008607273491	-0.0458731352364764
4	A	26	50	20120615	16	1054	20.88	0.067002963711503	-0.0465114334567857
4	A	26	50	20120615	16	1056	20.92	0.0661105030297641	-0.0466959388292007
4	A	26	50	20120615	16	1058	20.96	0.0656718351959194	-0.0463180397521311
4	A	26	50	20120615	16	1060	21	0.0657616377571301	-0.0466216714039727
4	A	26	50	20120615	16	1062	21.04	0.0649470366030675	-0.0468290092543522
4	A	26	50	20120615	16	1064	21.08	0.0641312192253414	-0.047785258038822
4	A	26	50	20120615	16	1066	21.12	0.0634920795479625	-0.0485610107463261
4	A	26	50	20120615	16	1068	21.16	0.0618277198906768	-0.0497079096611395
4	A	26	50	20120615	16	1070	21.2	0.0598823984249545	-0.0505464675929486
4	A	26	50	20120615	16	1072	21.24	0.0579373598019447	-0.0503581650571186
4	A	26	50	20120615	16	1074	21.28	0.056153329393011	-0.051298758497453
4	A	26	50	20120615	16	1076	21.32	0.0549712589869015	-0.0507502557672866
4	A	26	50	20120615	16	1078	21.36	0.0530952339857354	-0.0502987680874989
4	A	26	50	20120615	16	1080	21.4	0.0518088653294009	-0.0502533718321468
4	A	26	50	20120615	16	1082	21.44	0.0496882520926224	-0.0493451638823908
4	A	26	50	20120615	16	1084	21.48	0.0480033580544111	-0.0490966865594818
4	A	26	50	20120615	16	1086	21.52	0.0464250957188027	-0.0483332940785128
4	A	26	50	20120615	16	1088	21.56	0.0447801532137285	-0.0470762703535975
4	A	26	50	20120615	16	1090	21.6	0.0425649998003054	-0.0469374652924506
4	A	26	50	20120615	16	1092	21.64	0.0417261590257838	-0.0465286868622466
4	A	26	50	20120615	16	1094	21.68	0.0389254504868601	-0.0460829267473866
4	A	26	50	20120615	16	1096	21.72	0.038541632926032	-0.0445534547796801
4	A	26	50	20120615	16	1098	21.76	0.0382051915195435	-0.0436784808486399
4	A	26	50	20120615	16	1100	21.8	0.0377207526637526	-0.0427817987394172
4	A	26	50	20120615	16	1102	21.84	0.0370055141545824	-0.0416338108801609
4	A	26	50	20120615	16	1104	21.88	0.0368920235162019	-0.0402768022563858
4	A	26	50	20120615	16	1106	21.92	0.0368741337146379	-0.0383183286045334
4	A	26	50	20120615	16	1108	21.96	0.0368515770083181	-0.0365438441371457
4	A	26	50	20120615	16	1110	22	0.0368965489996015	-0.0346642128913957
4	A	26	50	20120615	16	1112	22.04	0.0368578702586706	-0.0334422616628272
4	A	26	50	20120615	16	1114	22.08	0.0367675727227131	-0.0328872535502739
4	A	26	50	20120615	16	1116	22.12	0.0363698958689738	-0.0326025723601682
4	A	26	50	20120615	16	1118	22.16	0.0363792296784855	-0.0313002230905788
4	A	26	50	20120615	16	1120	22.2	0.0355564402278968	-0.0302906160284006
4	A	26	50	20120615	16	1122	22.24	0.0352620716748888	-0.0289167782632333
4	A	26	50	20120615	16	1124	22.28	0.0348243018666562	-0.0279188384629447
4	A	26	50	20120615	16	1126	22.32	0.0349720871839242	-0.0265470513074428
4	A	26	50	20120615	16	1128	22.36	0.0349250645829753	-0.0252772996604661
4	A	26	50	20120615	16	1130	22.4	0.0336223617599953	-0.0241563232802511
4	A	26	50	20120615	16	1132	22.44	0.0329984107362763	-0.0220246791776861
4	A	26	50	20120615	16	1134	22.48	0.0329632675292514	-0.0208288909000216
4	A	26	50	20120615	16	1136	22.52	0.032650797042645	-0.0189151063967402
4	A	26	50	20120615	16	1138	22.56	0.0327452523664759	-0.0174743197615301
4	A	26	50	20120615	16	1140	22.6	0.0324071209747803	-0.0151438301610276
4	A	26	50	20120615	16	1142	22.64	0.0320373253414232	-0.013508412384296
4	A	26	50	20120615	16	1144	22.68	0.0317517531967732	-0.0121762656349474
4	A	26	50	20120615	16	1146	22.72	0.0313393260955784	-0.0101546897739419
4	A	26	50	20120615	16	1148	22.76	0.0304142536490911	-0.00820169619964369
4	A	26	50	20120615	16	1150	22.8	0.0298877348687517	-0.00667562541555471
4	A	26	50	20120615	16	1152	22.84	0.0289993824774115	-0.00544445351455957
4	A	26	50	20120615	16	1154	22.88	0.0285645259491173	-0.00524523325002807
4	A	26	50	20120615	16	1156	22.92	0.0273172178713755	-0.00453883357562271
4	A	26	50	20120615	16	1158	22.96	0.0267718122689107	-0.00346668998971642
4	A	26	50	20120615	16	1160	23	0.0263315888001474	-0.00303466895961487
4	A	26	50	20120615	16	1162	23.04	0.0252941570861296	-0.00274647344880667
4	A	26	50	20120615	16	1164	23.08	0.0255496489083079	-0.00149408834437593
4	A	26	50	20120615	16	1166	23.12	0.0254002726007822	0.00031220885709729
4	A	26	50	20120615	16	1168	23.16	0.0258258752226309	0.00178547219966049
4	A	26	50	20120615	16	1170	23.2	0.0267385598654186	0.00429768612160753
4	A	26	50	20120615	16	1172	23.24	0.0272875971683116	0.0061643094310109
4	A	26	50	20120615	16	1174	23.28	0.0275432091986427	0.00664531881891305
4	A	26	50	20120615	16	1176	23.32	0.0282389435814675	0.00658158233497724
4	A	26	50	20120615	16	1178	23.36	0.0283564116954921	0.00625376409568525
4	A	26	50	20120615	16	1180	23.4	0.0280404947704342	0.0061396611028323
4	A	26	50	20120615	16	1182	23.44	0.0274572815825930	0.00651532430825972
4	A	26	50	20120615	16	1184	23.48	0.0261797871163623	0.00679694372600288
4	A	26	50	20120615	16	1186	23.52	0.0256613152111929	0.00740807490377898
4	A	26	50	20120615	16	1188	23.56	0.0236317985410347	0.00815655450273275
4	A	26	50	20120615	16	1190	23.6	0.0225098392823938	0.00889537502305552
4	A	26	50	20120615	16	1192	23.64	0.0218575615610204	0.00908700096075707
4	A	26	50	20120615	16	1194	23.68	0.0211347683230001	0.00806394189917363
4	A	26	50	20120615	16	1196	23.72	0.0209931567550386	0.00830614789204024
4	A	26	50	20120615	16	1198	23.76	0.0206381545026507	0.00814606669495419
4	A	26	50	20120615	16	1200	23.8	0.0210657172244969	0.00840710576983093
4	A	26	50	20120615	16	1202	23.84	0.0211688239997956	0.00880251634633654
4	A	26	50	20120615	16	1204	23.88	0.0215813232258821	0.00920934457603797
4	A	26	50	20120615	16	1206	23.92	0.0222687724385517	0.0103133503935045
4	A	26	50	20120615	16	1208	23.96	0.0222853470215027	0.0109377256812923
4	A	26	50	20120615	16	1210	24	0.0228289141463364	0.0115790998160997
4	A	26	50	20120615	16	1212	24.04	0.0237022193053730	0.01226531866297
4	A	26	50	20120615	16	1214	24.08	0.0249147023741414	0.0128070543812404
4	A	26	50	20120615	16	1216	24.12	0.0258637103851719	0.0133391380919477
4	A	26	50	20120615	16	1218	24.16	0.0272359500890138	0.0129218036696914
4	A	26	50	20120615	16	1220	24.2	0.0285832359945475	0.013049570793984
4	A	26	50	20120615	16	1222	24.24	0.0300019043296421	0.0132652525043815
4	A	26	50	20120615	16	1224	24.28	0.0302557273798168	0.0130008228524890
4	A	26	50	20120615	16	1226	24.32	0.0318999627781099	0.0123398901441139
4	A	26	50	20120615	16	1228	24.36	0.0335304689911395	0.0119203750045444
4	A	26	50	20120615	16	1230	24.4	0.0354249466508674	0.0100739806059373
4	A	26	50	20120615	16	1232	24.44	0.037340449423627	0.00939761175652888
4	A	26	50	20120615	16	1234	24.48	0.0394210404165903	0.00909963695893687
4	A	26	50	20120615	16	1236	24.52	0.0412777048340875	0.00802333558515721
4	A	26	50	20120615	16	1238	24.56	0.0423477412417858	0.00754458186788704
4	A	26	50	20120615	16	1240	24.6	0.0435654851850062	0.00674572798184154
4	A	26	50	20120615	16	1242	24.64	0.0447054827376352	0.00621511505323915
4	A	26	50	20120615	16	1244	24.68	0.0461559708778831	0.00481864987107384
4	A	26	50	20120615	16	1246	24.72	0.0478489966440781	0.00267816693374404
4	A	26	50	20120615	16	1248	24.76	0.0490714428473934	0.00116255425894880
4	A	26	50	20120615	16	1250	24.8	0.0501709231814604	-0.000664256110246649
4	A	26	50	20120615	16	1252	24.84	0.0512945865674439	-0.00281393143573187
4	A	26	50	20120615	16	1254	24.88	0.0526543529076656	-0.0038344279423403
4	A	26	50	20120615	16	1256	24.92	0.0542513535729755	-0.00637470905375297
4	A	26	50	20120615	16	1258	24.96	0.0565114082670039	-0.00761850988186009
4	A	26	50	20120615	16	1260	25	0.0581183084272503	-0.00898796358498409
4	A	26	50	20120615	16	1262	25.04	0.0599358556976122	-0.0106819085899946
4	A	26	50	20120615	16	1264	25.08	0.0610458719227189	-0.0118267144687356
4	A	26	50	20120615	16	1266	25.12	0.0632383272084659	-0.0130024916244926
4	A	26	50	20120615	16	1268	25.16	0.0645787188228831	-0.0127087594675877
4	A	26	50	20120615	16	1270	25.2	0.0659572942034844	-0.0122856267697257
4	A	26	50	20120615	16	1272	25.24	0.0673768817773945	-0.0132323013283782
4	A	26	50	20120615	16	1274	25.28	0.0683143639478916	-0.0147698343133903
4	A	26	50	20120615	16	1276	25.32	0.0700653724701439	-0.0161638953324995
4	A	26	50	20120615	16	1278	25.36	0.0719374376733353	-0.0172686082567473
4	A	26	50	20120615	16	1280	25.4	0.0734489491287996	-0.0183756546333729
4	A	26	50	20120615	16	1282	25.44	0.0742271908521735	-0.0199218143211155
4	A	26	50	20120615	16	1284	25.48	0.0751306611864956	-0.0216011222157554
4	A	26	50	20120615	16	1286	25.52	0.0766265455820957	-0.0235648284577885
4	A	26	50	20120615	16	1288	25.56	0.0775459965296726	-0.0260748453989664
4	A	26	50	20120615	16	1290	25.6	0.078496135911553	-0.0274140349318556
4	A	26	50	20120615	16	1292	25.64	0.0795316937926007	-0.0298830396797247
4	A	26	50	20120615	16	1294	25.68	0.0801900102058853	-0.0312522812508143
4	A	26	50	20120615	16	1296	25.72	0.0815349980143803	-0.0332140075938602
4	A	26	50	20120615	16	1298	25.76	0.0824439837815956	-0.0353639657620579
4	A	26	50	20120615	16	1300	25.8	0.0831717380807928	-0.0379468854123761
4	A	26	50	20120615	16	1302	25.84	0.0838101847935261	-0.0401334717118392
4	A	26	50	20120615	16	1304	25.88	0.0845656859628171	-0.042846753568337
4	A	26	50	20120615	16	1306	25.92	0.0854125594703729	-0.0441473633552447
4	A	26	50	20120615	16	1308	25.96	0.0864276041836984	-0.0466149609606192
4	A	26	50	20120615	16	1310	26	0.0878407995123066	-0.0484729830231362
4	A	26	50	20120615	16	1312	26.04	0.0890698430218904	-0.0499336322878298
4	A	26	50	20120615	16	1314	26.08	0.0902809825877745	-0.0502472977848964
4	A	26	50	20120615	16	1316	26.12	0.0924257364500627	-0.0502457845763846
4	A	26	50	20120615	16	1318	26.16	0.09394938892896	-0.0494834032581127
4	A	26	50	20120615	16	1320	26.2	0.0953346111133045	-0.0497403658623959
4	A	26	50	20120615	16	1322	26.24	0.0978594772968873	-0.0496164100436539
4	A	26	50	20120615	16	1324	26.28	0.100350260933617	-0.0508195522318428
4	A	26	50	20120615	16	1326	26.32	0.101916148900555	-0.0495751150076326
4	A	26	50	20120615	16	1328	26.36	0.102585354758269	-0.0499607710460918
4	A	26	50	20120615	16	1330	26.4	0.10274056469674	-0.0495828224715476
4	A	26	50	20120615	16	1332	26.44	0.102222679690199	-0.0494180665915311
4	A	26	50	20120615	16	1334	26.48	0.102604022377293	-0.0488477849725041
4	A	26	50	20120615	16	1336	26.52	0.102539817081561	-0.0483130708245709
4	A	26	50	20120615	16	1338	26.56	0.101659964113731	-0.0476276722215668
4	A	26	50	20120615	16	1340	26.6	0.101472934370107	-0.0459451116357334
4	A	26	50	20120615	16	1342	26.64	0.101088409702497	-0.0451074729427398
4	A	26	50	20120615	16	1344	26.68	0.100766110431633	-0.0443276755844473
4	A	26	50	20120615	16	1346	26.72	0.100307551684033	-0.0430809756185373
4	A	26	50	20120615	16	1348	26.76	0.100035739837345	-0.0424150224520158
4	A	26	50	20120615	16	1350	26.8	0.099851538520846	-0.0432111539769537
4	A	26	50	20120615	16	1352	26.84	0.0994387295819893	-0.0442409842930738
4	A	26	50	20120615	16	1354	26.88	0.098644790088073	-0.0440789154188258
4	A	26	50	20120615	16	1356	26.92	0.09786237643469	-0.0442926737987785
4	A	26	50	20120615	16	1358	26.96	0.096416625909876	-0.0448392673406357
4	A	26	50	20120615	16	1360	27	0.0951745221380438	-0.0443730011291213
4	A	26	50	20120615	16	1362	27.04	0.0932926988612721	-0.0437445953326808
4	A	26	50	20120615	16	1364	27.08	0.0909105975368108	-0.0434262558597906
4	A	26	50	20120615	16	1366	27.12	0.0892604224415558	-0.0427100274011268
4	A	26	50	20120615	16	1368	27.16	0.087512666610497	-0.0426730457164707
4	A	26	50	20120615	16	1370	27.2	0.0871513350453107	-0.0423467866476313
4	A	26	50	20120615	16	1372	27.24	0.0860040542928355	-0.0415478266955686
4	A	26	50	20120615	16	1374	27.28	0.0846244465363337	-0.0423931445682059
4	A	26	50	20120615	16	1376	27.32	0.0826609877816739	-0.0420843863922007
4	A	26	50	20120615	16	1378	27.36	0.080646680978379	-0.0418329816472177
4	A	26	50	20120615	16	1380	27.4	0.0780894929438282	-0.0423951386093288
4	A	26	50	20120615	16	1382	27.44	0.0775273713370561	-0.0415129239048492
4	A	26	50	20120615	16	1384	27.48	0.0755725746404659	-0.0416481934320902
4	A	26	50	20120615	16	1386	27.52	0.0740830966323033	-0.040432846580858
4	A	26	50	20120615	16	1388	27.56	0.072364714016935	-0.0395816031533944
4	A	26	50	20120615	16	1390	27.6	0.0709931319223997	-0.0392052172848366
4	A	26	50	20120615	16	1392	27.64	0.0702364852401232	-0.0384227753471824
4	A	26	50	20120615	16	1394	27.68	0.0691423435622542	-0.0384788842702696
4	A	26	50	20120615	16	1396	27.72	0.067976911378706	-0.0374561038087579
4	A	26	50	20120615	16	1398	27.76	0.0674706087812408	-0.0370878567392516
4	A	26	50	20120615	16	1400	27.8	0.0658577045773153	-0.037370551666409
4	A	26	50	20120615	16	1402	27.84	0.0645995572597247	-0.03750977321345
4	A	26	50	20120615	16	1404	27.88	0.0635908552942264	-0.0380974638014298
4	A	26	50	20120615	16	1406	27.92	0.0612721814480376	-0.0381186062941872
4	A	26	50	20120615	16	1408	27.96	0.0597819397645513	-0.0386724971780263
4	A	26	50	20120615	16	1410	28	0.0576027710152228	-0.0390797977550575
4	A	26	50	20120615	16	1412	28.04	0.0558836035113274	-0.0401379618398998
4	A	26	50	20120615	16	1414	28.08	0.0541181346553999	-0.0404821460656423
4	A	26	50	20120615	16	1416	28.12	0.0533617425315647	-0.0406745498208032
4	A	26	50	20120615	16	1418	28.16	0.0506463110704521	-0.0405079554631556
4	A	26	50	20120615	16	1420	28.2	0.048463331015573	-0.0412335884420093
4	A	26	50	20120615	16	1422	28.24	0.0461776083453874	-0.0413852628465738
4	A	26	50	20120615	16	1424	28.28	0.0441461612737166	-0.0421832328491428
4	A	26	50	20120615	16	1426	28.32	0.0419991729539999	-0.0420657824127877
4	A	26	50	20120615	16	1428	28.36	0.0385472897802815	-0.0419165121712792
4	A	26	50	20120615	16	1430	28.4	0.0357455912918642	-0.041570736955279
4	A	26	50	20120615	16	1432	28.44	0.0336869913197958	-0.0419904048299132
4	A	26	50	20120615	16	1434	28.48	0.0320073298717653	-0.0416051730555228
4	A	26	50	20120615	16	1436	28.52	0.0315717520945544	-0.0413923339143857
4	A	26	50	20120615	16	1438	28.56	0.0292624827685553	-0.0407682414693104
4	A	26	50	20120615	16	1440	28.6	0.0286276423004061	-0.0410666405309711
4	A	26	50	20120615	16	1442	28.64	0.0273164541960518	-0.0398272944755855
4	A	26	50	20120615	16	1444	28.68	0.0261124634797255	-0.0378734877284889
4	A	26	50	20120615	16	1446	28.72	0.0250943711361731	-0.0377033578369354
4	A	26	50	20120615	16	1448	28.76	0.0237095732158974	-0.036967118256364
4	A	26	50	20120615	16	1450	28.8	0.0234951077291635	-0.0367826340971524
4	A	26	50	20120615	16	1452	28.84	0.0230583278704246	-0.036613706287127
4	A	26	50	20120615	16	1454	28.88	0.0228131739493872	-0.0357443184996581
4	A	26	50	20120615	16	1456	28.92	0.0231368874338144	-0.0347382469713859
4	A	26	50	20120615	16	1458	28.96	0.0229864858214560	-0.0343931081514887
4	A	26	50	20120615	16	1460	29	0.0228459837040343	-0.0329853292608244
4	A	26	50	20120615	16	1462	29.04	0.0226023147072374	-0.0331270334597742
4	A	26	50	20120615	16	1464	29.08	0.02191854244983	-0.0318017739304744
4	A	26	50	20120615	16	1466	29.12	0.0217520895135387	-0.0314042384980913
4	A	26	50	20120615	16	1468	29.16	0.022156342460343	-0.0302066117427957
4	A	26	50	20120615	16	1470	29.2	0.0220120926769810	-0.0288375115930623
4	A	26	50	20120615	16	1472	29.24	0.0223570900755219	-0.0287739426934336
4	A	26	50	20120615	16	1474	29.28	0.0226770558940088	-0.0274941501301641
4	A	26	50	20120615	16	1476	29.32	0.02292807880133	-0.0273235959745419
4	A	26	50	20120615	16	1478	29.36	0.0231190683429285	-0.0265895484249921
4	A	26	50	20120615	16	1480	29.4	0.0236178614663775	-0.0254173068031411
4	A	26	50	20120615	16	1482	29.44	0.0240448125408579	-0.0249207764213919
4	A	26	50	20120615	16	1484	29.48	0.0247300697225058	-0.0232574491400067
4	A	26	50	20120615	16	1486	29.52	0.0258494197571241	-0.0224208003965068
4	A	26	50	20120615	16	1488	29.56	0.0260672793564077	-0.0220449731423062
4	A	26	50	20120615	16	1490	29.6	0.0260339746270138	-0.021385171804781
4	A	26	50	20120615	16	1492	29.64	0.0260445105180535	-0.0213238656468521
4	A	26	50	20120615	16	1494	29.68	0.0260911795656118	-0.0200513562834288
4	A	26	50	20120615	16	1496	29.72	0.0263220499296692	-0.0194283244985254
4	A	26	50	20120615	16	1498	29.76	0.0269151003870504	-0.017798796921281
4	A	26	50	20120615	16	1500	29.8	0.0273460819701836	-0.016891791053053
4	A	26	50	20120615	16	1502	29.84	0.0276709975361388	-0.0161107916132324
4	A	26	50	20120615	16	1504	29.88	0.0278689167241929	-0.0147981892953158
4	A	26	50	20120615	16	1506	29.92	0.0279470095971071	-0.0131498951040988
4	A	26	50	20120615	16	1508	29.96	0.0281137736603822	-0.0121122583291144
4	A	26	50	20120615	16	1510	30	0.0281162626762519	-0.00995054804621329
4	A	26	50	20120615	16	1512	30.04	0.0276169321516493	-0.00911085874355429
4	A	26	50	20120615	16	1514	30.08	0.0278088550741989	-0.00746498285752889
4	A	26	50	20120615	16	1516	30.12	0.0275769947606478	-0.00589751097140141
4	A	26	50	20120615	16	1518	30.16	0.0262928393485384	-0.00426579843420315
4	A	26	50	20120615	16	1520	30.2	0.0251038675802445	-0.00265196862750109
4	A	26	50	20120615	16	1522	30.24	0.0248779611057910	-0.00185900494094287
4	A	26	50	20120615	16	1524	30.28	0.0244492988329001	0.000338994061968641
4	A	26	50	20120615	16	1526	30.32	0.0244146315087388	0.00274432172287152
4	A	26	50	20120615	16	1528	30.36	0.0250263955470841	0.00449611584075766
4	A	26	50	20120615	16	1530	30.4	0.0258198344093993	0.00573593707190028
4	A	26	50	20120615	16	1532	30.44	0.0272799745572104	0.00693031820707029
4	A	26	50	20120615	16	1534	30.48	0.0278338300857104	0.00734344534397853
4	A	26	50	20120615	16	1536	30.52	0.0285085160209796	0.00757716534836412
4	A	26	50	20120615	16	1538	30.56	0.0292833318119986	0.00744236604713262
4	A	26	50	20120615	16	1540	30.6	0.0292411451143263	0.00771992030799075
4	A	26	50	20120615	16	1542	30.64	0.0287786598027709	0.00720447694116516
4	A	26	50	20120615	16	1544	30.68	0.0283793841805993	0.00771537643981484
4	A	26	50	20120615	16	1546	30.72	0.0281678107606005	0.00823912336157191
4	A	26	50	20120615	16	1548	30.76	0.0271777198455830	0.00811738785812283
4	A	26	50	20120615	16	1550	30.8	0.0267557185185709	0.00798173649322
4	A	26	50	20120615	16	1552	30.84	0.0257785323023102	0.00803472000433431
4	A	26	50	20120615	16	1554	30.88	0.0253815908396233	0.0087037137300149
4	A	26	50	20120615	16	1556	30.92	0.0240719937255267	0.00936711424105631
4	A	26	50	20120615	16	1558	30.96	0.0228077928667824	0.00850570968914705
4	A	26	50	20120615	16	1560	31	0.0223516170690355	0.00826029413860063
4	A	26	50	20120615	16	1562	31.04	0.0220738181492311	0.0076377948051034
4	A	26	50	20120615	16	1564	31.08	0.0213746344995277	0.00672913784254134
4	A	26	50	20120615	16	1566	31.12	0.0207988671460923	0.00633076943837003
4	A	26	50	20120615	16	1568	31.16	0.0199225497121678	0.00483156164089831
4	A	26	50	20120615	16	1570	31.2	0.0187962134625514	0.00367190651975237
4	A	26	50	20120615	16	1572	31.24	0.0184624519907636	0.00261567990749059
4	A	26	50	20120615	16	1574	31.28	0.0170728386733079	0.00112574227992023
4	A	26	50	20120615	16	1576	31.32	0.0165846309383733	0.001354682242465
4	A	26	50	20120615	16	1578	31.36	0.0153434393342887	-0.000599994245972409
4	A	26	50	20120615	16	1580	31.4	0.0157086741289072	-4.94126218693186e-05
4	A	26	50	20120615	16	1582	31.44	0.015020609733338	-0.00102385526381907
4	A	26	50	20120615	16	1584	31.48	0.0152560480072019	-0.00315518823940031
4	A	26	50	20120615	16	1586	31.52	0.0153539327989216	-0.0046879341115037
4	A	26	50	20120615	16	1588	31.56	0.0151853373290832	-0.00779946557823359
4	A	26	50	20120615	16	1590	31.6	0.0154104921490283	-0.0083455054554811
4	A	26	50	20120615	16	1592	31.64	0.01547531474898	-0.0096446536526720
4	A	26	50	20120615	16	1594	31.68	0.0157317965206520	-0.0118277185603649
4	A	26	50	20120615	16	1596	31.72	0.0158239042499694	-0.0141398587398955
4	A	26	50	20120615	16	1598	31.76	0.0151125124016888	-0.0166742284386175
4	A	26	50	20120615	16	1600	31.8	0.0140544119564569	-0.0185401559549482
4	A	26	50	20120615	16	1602	31.84	0.0131865868749745	-0.0190335114272498
4	A	26	50	20120615	16	1604	31.88	0.0125036631457045	-0.0206155921394766
4	A	26	50	20120615	16	1606	31.92	0.0117524965409822	-0.021241445280437
4	A	26	50	20120615	16	1608	31.96	0.0109216177888168	-0.0213585138791303
4	A	26	50	20120615	16	1610	32	0.0091462706511561	-0.0221058408940307
4	A	26	50	20120615	16	1612	32.04	0.0079233860416365	-0.0228904324362997
4	A	26	50	20120615	16	1614	32.08	0.0067058825147216	-0.0223646207627416
4	A	26	50	20120615	16	1616	32.12	0.0059417758559037	-0.0218615779275376
4	A	26	50	20120615	16	1618	32.16	0.0050890970016742	-0.0211233089505042
4	A	26	50	20120615	16	1620	32.2	0.0044460540948632	-0.0199012870112576
4	A	26	50	20120615	16	1622	32.24	0.0037205539106631	-0.018983029518506
4	A	26	50	20120615	16	1624	32.28	0.0032798143953708	-0.0184414565762166
4	A	26	50	20120615	16	1626	32.32	0.0028041875042871	-0.0165424237346043
4	A	26	50	20120615	16	1628	32.36	0.0031963772094044	-0.0159682813125521
4	A	26	50	20120615	16	1630	32.4	0.0037217504767582	-0.015233307453119
4	A	26	50	20120615	16	1632	32.44	0.0040450396971167	-0.0138994212210887
4	A	26	50	20120615	16	1634	32.48	0.0046654693290654	-0.0134819595196118
4	A	26	50	20120615	16	1636	32.52	0.0055970966554143	-0.0126179598858155
4	A	26	50	20120615	16	1638	32.56	0.0061659357766076	-0.0110541649549502
4	A	26	50	20120615	16	1640	32.6	0.0064688320373967	-0.009934362371992
4	A	26	50	20120615	16	1642	32.64	0.0070662948410924	-0.00869476175816509
4	A	26	50	20120615	16	1644	32.68	0.007410966970514	-0.00873735787066379
4	A	26	50	20120615	16	1646	32.72	0.0083672935367298	-0.00771958372516289
4	A	26	50	20120615	16	1648	32.76	0.0085740727727521	-0.00618150626792936
4	A	26	50	20120615	16	1650	32.8	0.0096243738301876	-0.00615714643931749
4	A	26	50	20120615	16	1652	32.84	0.0098139703714271	-0.00594199505900586
4	A	26	50	20120615	16	1654	32.88	0.0107337324459877	-0.00476843821854179
4	A	26	50	20120615	16	1656	32.92	0.011688609443302	-0.00394154754862224
4	A	26	50	20120615	16	1658	32.96	0.0120473388555336	-0.00359529150001082
4	A	26	50	20120615	16	1660	33	0.0127564255357075	-0.00304261683983541
4	A	26	50	20120615	16	1662	33.04	0.0132289425711675	-0.00153551773068565
4	A	26	50	20120615	16	1664	33.08	0.0135481871407377	-0.00138962745959124
4	A	26	50	20120615	16	1666	33.12	0.0141851418581627	0.000584833876583771
4	A	26	50	20120615	16	1668	33.16	0.0149679302781396	0.00151453080142003
4	A	26	50	20120615	16	1670	33.2	0.0154596099073699	0.00225789801834582
4	A	26	50	20120615	16	1672	33.24	0.0165214650896099	0.00270365106213801
4	A	26	50	20120615	16	1674	33.28	0.0176209242104734	0.00320310179489350
4	A	26	50	20120615	16	1676	33.32	0.0184190639186699	0.00287926103124569
4	A	26	50	20120615	16	1678	33.36	0.0186776599396177	0.00309080616697327
4	A	26	50	20120615	16	1680	33.4	0.0196147744145886	0.00274531379368552
4	A	26	50	20120615	16	1682	33.44	0.0209635098890238	0.00242181244129267
4	A	26	50	20120615	16	1684	33.48	0.0213386653917823	0.00265588599906886
4	A	26	50	20120615	16	1686	33.52	0.0219065357766854	0.00280966051077350
4	A	26	50	20120615	16	1688	33.56	0.0226471382060968	0.00215003594994363
4	A	26	50	20120615	16	1690	33.6	0.0227086282117888	0.00237172806798123
4	A	26	50	20120615	16	1692	33.64	0.0231618475960835	0.00169726911398885
4	A	26	50	20120615	16	1694	33.68	0.0234677030987518	0.00217787191549182
4	A	26	50	20120615	16	1696	33.72	0.0228121698577579	0.0018891206187536
4	A	26	50	20120615	16	1698	33.76	0.0230679720998132	0.00167756911906499
4	A	26	50	20120615	16	1700	33.8	0.0226315889279785	0.00220150625254619
4	A	26	50	20120615	16	1702	33.84	0.0227482615468743	0.00200514269941069
4	A	26	50	20120615	16	1704	33.88	0.0231492229116122	0.00173172925586319
4	A	26	50	20120615	16	1706	33.92	0.0230431109324934	0.00223737070848798
4	A	26	50	20120615	16	1708	33.96	0.0245762987463351	0.00179582848557775
4	A	26	50	20120615	16	1710	34	0.0248497482523284	0.00186505706788304
4	A	26	50	20120615	16	1712	34.04	0.0254206372760804	0.00129886323315813
4	A	26	50	20120615	16	1714	34.08	0.0262552212677793	0.000323508423460650
4	A	26	50	20120615	16	1716	34.12	0.0280607760071322	-0.00088711495447321
4	A	26	50	20120615	16	1718	34.16	0.0287281165171584	-0.000284941405401178
4	A	26	50	20120615	16	1720	34.2	0.0305816562297895	-0.000558732443969829
4	A	26	50	20120615	16	1722	34.24	0.0313896155298563	0.000338011183542791
4	A	26	50	20120615	16	1724	34.28	0.0319421346265399	0.00114616352376089
4	A	26	50	20120615	16	1726	34.32	0.0318386849044523	0.00183973628115553
4	A	26	50	20120615	16	1728	34.36	0.0322974628551539	0.00284650784514113
4	A	26	50	20120615	16	1730	34.4	0.0323952274387208	0.00346563640061244
4	A	26	50	20120615	16	1732	34.44	0.0325783822371837	0.00335918854577262
4	A	26	50	20120615	16	1734	34.48	0.0325054017462975	0.00272340762560436
4	A	26	50	20120615	16	1736	34.52	0.032137685006877	0.00301040105488455
4	A	26	50	20120615	16	1738	34.56	0.0324404893437845	0.00294982321694029
4	A	26	50	20120615	16	1740	34.6	0.0323578144189282	0.00186843067433608
4	A	26	50	20120615	16	1742	34.64	0.0328150225925756	0.00123126382487670
4	A	26	50	20120615	16	1744	34.68	0.0336941967378961	0.000330989613205612
4	A	26	50	20120615	16	1746	34.72	0.0337832709791222	-0.00079249699608264
4	A	26	50	20120615	16	1748	34.76	0.0348455433543631	-0.00161281157293715
4	A	26	50	20120615	16	1750	34.8	0.0353023484771452	-0.00230993400637335
4	A	26	50	20120615	16	1752	34.84	0.0368760641161506	-0.0041946776341514
4	A	26	50	20120615	16	1754	34.88	0.0375834113136427	-0.00554090995058122
4	A	26	50	20120615	16	1756	34.92	0.0377215729076188	-0.00579844531135718
4	A	26	50	20120615	16	1758	34.96	0.0374050153438172	-0.00646586925998354
4	A	26	50	20120615	16	1760	35	0.0370212331383282	-0.0069419996110955
4	A	26	50	20120615	16	1762	35.04	0.0371653634206442	-0.00763253817329209
4	A	26	50	20120615	16	1764	35.08	0.0365869564375946	-0.00882768369089249
4	A	26	50	20120615	16	1766	35.12	0.036570254575423	-0.0105616650818538
4	A	26	50	20120615	16	1768	35.16	0.0369100052416475	-0.0105832459808156
4	A	26	50	20120615	16	1770	35.2	0.0367453200723092	-0.0110651392521943
4	A	26	50	20120615	16	1772	35.24	0.0370482587595051	-0.0116827121727470
4	A	26	50	20120615	16	1774	35.28	0.0373667891512262	-0.0112511861173923
4	A	26	50	20120615	16	1776	35.32	0.0380230903101845	-0.0114528883267257
4	A	26	50	20120615	16	1778	35.36	0.0382433116461173	-0.0116443445587998
4	A	26	50	20120615	16	1780	35.4	0.0391729258394601	-0.0114897193976374
4	A	26	50	20120615	16	1782	35.44	0.0393439728485088	-0.0124794588805845
4	A	26	50	20120615	16	1784	35.48	0.0387239179831541	-0.0131951145827556
4	A	26	50	20120615	16	1786	35.52	0.0387132972393007	-0.0138322319347403
4	A	26	50	20120615	16	1788	35.56	0.0390762905054228	-0.0157113328504045
4	A	26	50	20120615	16	1790	35.6	0.0389631392782973	-0.0173669668100103
4	A	26	50	20120615	16	1792	35.64	0.0390162005711576	-0.0206565406931751
4	A	26	50	20120615	16	1794	35.68	0.0391922206621984	-0.0225148668116081
4	A	26	50	20120615	16	1796	35.72	0.0389740428648632	-0.0241390557326545
4	A	26	50	20120615	16	1798	35.76	0.038685811998716	-0.026694978046067
4	A	26	50	20120615	16	1800	35.8	0.0395106520589701	-0.0288825542950239
4	A	26	50	20120615	16	1802	35.84	0.0403572002974066	-0.0305620743216981
4	A	26	50	20120615	16	1804	35.88	0.0412439122010146	-0.0328190177458894
4	A	26	50	20120615	16	1806	35.92	0.0421188154213767	-0.0350355853728748
4	A	26	50	20120615	16	1808	35.96	0.0430669041935916	-0.0377380060692136
4	A	26	50	20120615	16	1810	36	0.0432819353657504	-0.0396447195046831
4	A	26	50	20120615	16	1812	36.04	0.0430922186163581	-0.040268034132299
4	A	26	50	20120615	16	1814	36.08	0.0429183410588643	-0.0410148096039102
4	A	26	50	20120615	16	1816	36.12	0.0424829754136877	-0.0429276041576979
4	A	26	50	20120615	16	1818	36.16	0.0413322298379848	-0.0446506819620933
4	A	26	50	20120615	16	1820	36.2	0.0403098241430671	-0.0453222212721861
4	A	26	50	20120615	16	1822	36.24	0.0393094801797225	-0.0461210398028926
4	A	26	50	20120615	16	1824	36.28	0.0372140399443543	-0.0478012669363481
4	A	26	50	20120615	16	1826	36.32	0.0358147463350642	-0.0487880344494939
4	A	26	50	20120615	16	1828	36.36	0.0346003611490545	-0.0502005509555921
4	A	26	50	20120615	16	1830	36.4	0.0325567518407472	-0.0516146938072871
4	A	26	50	20120615	16	1832	36.44	0.0307207490833964	-0.0523422359744499
4	A	26	50	20120615	16	1834	36.48	0.0295942572702881	-0.053042483819859
4	A	26	50	20120615	16	1836	36.52	0.0278014587372677	-0.053544246791789
4	A	26	50	20120615	16	1838	36.56	0.02650844327719	-0.0537362969935592
4	A	26	50	20120615	16	1840	36.6	0.0250283980734884	-0.0535441760811108
4	A	26	50	20120615	16	1842	36.64	0.0230234675061121	-0.054200371174052
4	A	26	50	20120615	16	1844	36.68	0.0206284968382332	-0.0547250444056924
4	A	26	50	20120615	16	1846	36.72	0.0189071160901127	-0.0547202360795803
4	A	26	50	20120615	16	1848	36.76	0.0166963467387330	-0.0538326049371568
4	A	26	50	20120615	16	1850	36.8	0.0143969769076705	-0.0537180536386046
4	A	26	50	20120615	16	1852	36.84	0.0123330029240651	-0.0542847997237256
4	A	26	50	20120615	16	1854	36.88	0.0097899640962058	-0.0541719454814482
4	A	26	50	20120615	16	1856	36.92	0.0076919782764253	-0.0541879260947031
4	A	26	50	20120615	16	1858	36.96	0.0055205947727577	-0.0542860725159318
4	A	26	50	20120615	16	1860	37	0.00266119637099550	-0.0541626116719366
4	A	26	50	20120615	16	1862	37.04	0.000457568798105802	-0.0540718191612322
4	A	26	50	20120615	16	1864	37.08	-0.00114643222433780	-0.0537571566436042
4	A	26	50	20120615	16	1866	37.12	-0.0031410390327088	-0.0525963701516084
4	A	26	50	20120615	16	1868	37.16	-0.005585082911202	-0.0526131992930006
4	A	26	50	20120615	16	1870	37.2	-0.0081682854042327	-0.051926315765756
4	A	26	50	20120615	16	1872	37.24	-0.0104912018911086	-0.0524301293473514
4	A	26	50	20120615	16	1874	37.28	-0.0130967489584248	-0.0531291751112324
4	A	26	50	20120615	16	1876	37.32	-0.015298255210971	-0.0522878594629767
4	A	26	50	20120615	16	1878	37.36	-0.0178789899013354	-0.0522865088890246
4	A	26	50	20120615	16	1880	37.4	-0.0197867427837732	-0.0526458817684271
4	A	26	50	20120615	16	1882	37.44	-0.0197316945208578	-0.0527268101395339
4	A	26	50	20120615	16	1884	37.48	-0.0198639164178719	-0.052890300298412
4	A	26	50	20120615	16	1886	37.52	-0.0188930941626418	-0.0523225996191364
4	A	26	50	20120615	16	1888	37.56	-0.0183797558527038	-0.0521189316529512
4	A	26	50	20120615	16	1890	37.6	-0.0186298736633452	-0.0519465955882404
4	A	26	50	20120615	16	1892	37.64	-0.0187880675924322	-0.0507397623026537
4	A	26	50	20120615	16	1894	37.68	-0.0191476738170724	-0.0492107428832872
4	A	26	50	20120615	16	1896	37.72	-0.0191891880561959	-0.0480903251174293
4	A	26	50	20120615	16	1898	37.76	-0.0198635204380744	-0.0475397364222584
4	A	26	50	20120615	16	1900	37.8	-0.0201569131837244	-0.0467401966426351
4	A	26	50	20120615	16	1902	37.84	-0.0209447319613427	-0.0449730349730735
4	A	26	50	20120615	16	1904	37.88	-0.0212558427523195	-0.0439084311960643
4	A	26	50	20120615	16	1906	37.92	-0.0220417275221805	-0.0427596592260983
4	A	26	50	20120615	16	1908	37.96	-0.0212371517280617	-0.0432446227551208
4	A	26	50	20120615	16	1910	38	-0.0210492550715241	-0.0430215489504328
4	A	26	50	20120615	16	1912	38.04	-0.0206325499743031	-0.0438602553746659
4	A	26	50	20120615	16	1914	38.08	-0.0199999071940297	-0.0443011307958815
4	A	26	50	20120615	16	1916	38.12	-0.0192140499306224	-0.0448963520710809
4	A	26	50	20120615	16	1918	38.16	-0.0195022383703628	-0.044354595139607
4	A	26	50	20120615	16	1920	38.2	-0.0192452121264693	-0.0444341375814227
4	A	26	50	20120615	16	1922	38.24	-0.0191688092387621	-0.0449988684122173
4	A	26	50	20120615	16	1924	38.28	-0.0186938173295679	-0.044649939499973
4	A	26	50	20120615	16	1926	38.32	-0.018887677724698	-0.0445102434842818
4	A	26	50	20120615	16	1928	38.36	-0.0188065725768959	-0.0440864743903167
4	A	26	50	20120615	16	1930	38.4	-0.0193896881840013	-0.0440581547637302
4	A	26	50	20120615	16	1932	38.44	-0.0197722188104876	-0.0441792255868049
4	A	26	50	20120615	16	1934	38.48	-0.0200434796795718	-0.0426528501811146
4	A	26	50	20120615	16	1936	38.52	-0.0205578476784046	-0.0424732265324956
4	A	26	50	20120615	16	1938	38.56	-0.0214699468367775	-0.0409011139045632
4	A	26	50	20120615	16	1940	38.6	-0.0225864472310676	-0.0402081704722038
4	A	26	50	20120615	16	1942	38.64	-0.0238166857511116	-0.0386881595932296
4	A	26	50	20120615	16	1944	38.68	-0.0247135163527583	-0.0377081732341153
4	A	26	50	20120615	16	1946	38.72	-0.0255495287001552	-0.0370253202155235
4	A	26	50	20120615	16	1948	38.76	-0.0269491617207002	-0.0365674120061627
4	A	26	50	20120615	16	1950	38.8	-0.0280341675789563	-0.036403342019724
4	A	26	50	20120615	16	1952	38.84	-0.0289302132920758	-0.0357175898633293
4	A	26	50	20120615	16	1954	38.88	-0.0294623818555968	-0.0359353787519347
4	A	26	50	20120615	16	1956	38.92	-0.0291153338473905	-0.0362634762984053
4	A	26	50	20120615	16	1958	38.96	-0.0298541190123742	-0.0366912759010231
4	A	26	50	20120615	16	1960	39	-0.0305407196969063	-0.03774302652736
4	A	26	50	20120615	16	1962	39.04	-0.0313825303199089	-0.0385579670926775
4	A	26	50	20120615	16	1964	39.08	-0.0325329930528994	-0.0398945403304763
4	A	26	50	20120615	16	1966	39.12	-0.034170369515415	-0.040990272998603
4	A	26	50	20120615	16	1968	39.16	-0.0358383637015559	-0.0404967831760129
4	A	26	50	20120615	16	1970	39.2	-0.0375113076351652	-0.0417333008042738
4	A	26	50	20120615	16	1972	39.24	-0.0391680588234853	-0.0418479935241823
4	A	26	50	20120615	16	1974	39.28	-0.0407685243120229	-0.0430273062138452
4	A	26	50	20120615	16	1976	39.32	-0.041795384779662	-0.0438383576918662
4	A	26	50	20120615	16	1978	39.36	-0.0423021682097384	-0.0449463233073074
4	A	26	50	20120615	16	1980	39.4	-0.0429887688942705	-0.0457544049368473
4	A	26	50	20120615	16	1982	39.44	-0.0443329081746281	-0.0469213432578395
4	A	26	50	20120615	16	1984	39.48	-0.0461357476239413	-0.0480541283213004
4	A	26	50	20120615	16	1986	39.52	-0.0480052672427204	-0.049469261122489
4	A	26	50	20120615	16	1988	39.56	-0.0500725646281974	-0.050695101438354
4	A	26	50	20120615	16	1990	39.6	-0.0521428318621553	-0.0511875306007723
4	A	26	50	20120615	16	1992	39.64	-0.0528301396534687	-0.0524244017824238
4	A	26	50	20120615	16	1994	39.68	-0.0543878958924227	-0.0534655458070429
4	A	26	50	20120615	16	1996	39.72	-0.0552956088674318	-0.0533661973042862
4	A	26	50	20120615	16	1998	39.76	-0.0564884272966154	-0.0545539245646452
4	A	26	50	20120615	16	2000	39.8	-0.0577651793007258	-0.0549558440590716
4	A	26	50	20120615	16	2002	39.84	-0.0589037626397924	-0.0559442379178142
4	A	26	50	20120615	16	2004	39.88	-0.0593148038116962	-0.0565486020836944
4	A	26	50	20120615	16	2006	39.92	-0.0595562100667933	-0.057541804268549
4	A	26	50	20120615	16	2008	39.96	-0.0599205821911387	-0.0583526436145356
4	A	26	50	20120615	16	2010	40	-0.0611643830192458	-0.0602625390305205
4	A	26	50	20120615	16	2012	40.04	-0.0630645910723284	-0.0622372761383401
4	A	26	50	20120615	16	2014	40.08	-0.0652203475161318	-0.0643793147105885
4	A	26	50	20120615	16	2016	40.12	-0.0673612547175304	-0.066623883766109
4	A	26	50	20120615	16	2018	40.16	-0.0695985405732046	-0.0689205665914029
4	A	26	50	20120615	16	2020	40.2	-0.0713940261119935	-0.0706931418704813
4	A	26	50	20120615	16	2022	40.24	-0.072214340688848	-0.0712290580999426
4	A	26	50	20120615	16	2024	40.28	-0.0742464948673	-0.073148216614761
4	A	26	50	20120615	16	2026	40.32	-0.0755774112508496	-0.0750162513092997
4	A	26	50	20120615	16	2028	40.36	-0.0766935085942746	-0.0760639007163056
4	A	26	50	20120615	16	2030	40.4	-0.0778429106670926	-0.0769721793767398
4	A	26	50	20120615	16	2032	40.44	-0.0790326178264396	-0.0770100095895332
4	A	26	50	20120615	16	2034	40.48	-0.0808078094006076	-0.0778284856887567
4	A	26	50	20120615	16	2036	40.52	-0.0827408272083376	-0.078548532524039
4	A	26	50	20120615	16	2038	40.56	-0.0843961641830956	-0.0787924843635483
4	A	26	50	20120615	16	2040	40.6	-0.0857514050399176	-0.0788528712826616
4	A	26	50	20120615	16	2042	40.64	-0.0874075905428126	-0.0792204253875224
4	A	26	50	20120615	16	2044	40.68	-0.0887982574493726	-0.0788366785373725
4	A	26	50	20120615	16	2046	40.72	-0.0910791010827676	-0.0792018284791772
4	A	26	50	20120615	16	2048	40.76	-0.0912063095927036	-0.0785612604461003
4	A	26	50	20120615	16	2050	40.8	-0.0930128259972786	-0.0782127982243315
4	A	26	50	20120615	16	2052	40.84	-0.0949191858793576	-0.0784376581807489
4	A	26	50	20120615	16	2054	40.88	-0.0965083376593956	-0.0790405374223885
4	A	26	50	20120615	16	2056	40.92	-0.0981462798073366	-0.0790119703084286
4	A	26	50	20120615	16	2058	40.96	-0.100108147571739	-0.0784600734657125
4	A	26	50	20120615	16	2060	41	-0.101558140737240	-0.0786816807309363
4	A	26	50	20120615	16	2062	41.04	-0.103019730453953	-0.0781152881992059
4	A	26	50	20120615	16	2064	41.08	-0.103894492252959	-0.0784312942197182
4	A	26	50	20120615	16	2066	41.12	-0.105118635512549	-0.0783639776541492
4	A	26	50	20120615	16	2068	41.16	-0.105405155180286	-0.07910700545982
4	A	26	50	20120615	16	2070	41.2	-0.106690958151195	-0.0795055308416968
4	A	26	50	20120615	16	2072	41.24	-0.107130637147737	-0.0799313505453273
4	A	26	50	20120615	16	2074	41.28	-0.106679220178628	-0.0791750291321702
4	A	26	50	20120615	16	2076	41.32	-0.106708989374115	-0.0792979950014185
4	A	26	50	20120615	16	2078	41.36	-0.106333939937374	-0.0803108547547902
4	A	26	50	20120615	16	2080	41.4	-0.105767830248356	-0.0798290321940896
4	A	26	50	20120615	16	2082	41.44	-0.104940373893012	-0.0798588721002557
4	A	26	50	20120615	16	2084	41.48	-0.104671956158873	-0.0796195871655022
4	A	26	50	20120615	16	2086	41.52	-0.103354969778913	-0.0799197539941159
4	A	26	50	20120615	16	2088	41.56	-0.103096805093102	-0.080117107496745
4	A	26	50	20120615	16	2090	41.6	-0.102790557146170	-0.0802310223991942
4	A	26	50	20120615	16	2092	41.64	-0.101542937941445	-0.0793983334536689
4	A	26	50	20120615	16	2094	41.68	-0.100478742235759	-0.0796479421474278
4	A	26	50	20120615	16	2096	41.72	-0.0991737059604006	-0.0796151323927807
4	A	26	50	20120615	16	2098	41.76	-0.0971000446138926	-0.0788660234687917
4	A	26	50	20120615	16	2100	41.8	-0.0955381871556086	-0.079145189226004
4	A	26	50	20120615	16	2102	41.84	-0.0940506466200256	-0.0787009140353846
4	A	26	50	20120615	16	2104	41.88	-0.0913012740334166	-0.0790800646914569
4	A	26	50	20120615	16	2106	41.92	-0.0905796715632156	-0.0792175969603976
4	A	26	50	20120615	16	2108	41.96	-0.0882615634024516	-0.0796632863645795
4	A	26	50	20120615	16	2110	42	-0.0872269954708976	-0.0793133392185703
4	A	26	50	20120615	16	2112	42.04	-0.0857127262989866	-0.0794742060112902
4	A	26	50	20120615	16	2114	42.08	-0.0850175696224026	-0.0783902820264094
4	A	26	50	20120615	16	2116	42.12	-0.0827236445135546	-0.0784143943676478
4	A	26	50	20120615	16	2118	42.16	-0.0811382403994566	-0.0791300571408867
4	A	26	50	20120615	16	2120	42.2	-0.0791674630896116	-0.079236900975524
4	A	26	50	20120615	16	2122	42.24	-0.0778139192890646	-0.0790800646914569
4	A	26	50	20120615	16	2124	42.28	-0.0759625016038836	-0.078268518238689
4	A	26	50	20120615	16	2126	42.32	-0.0744396764399206	-0.078797151268304
4	A	26	50	20120615	16	2128	42.36	-0.0722622825286124	-0.0798049905635293
4	A	26	50	20120615	16	2130	42.4	-0.0693012940955972	-0.0799474513667349
4	A	26	50	20120615	16	2132	42.44	-0.0666916458089501	-0.0812305673318761
4	A	26	50	20120615	16	2134	42.48	-0.0645529659939124	-0.0811800445523603
4	A	26	50	20120615	16	2136	42.52	-0.0634041578907898	-0.0812611214158912
4	A	26	50	20120615	16	2138	42.56	-0.0613964957699178	-0.0829859408242886
4	A	26	50	20120615	16	2140	42.6	-0.0596363443569848	-0.0836529051535072
4	A	26	50	20120615	16	2142	42.64	-0.05699091858853	-0.0855912241407754
4	A	26	50	20120615	16	2144	42.68	-0.0554861034342835	-0.0855107058916017
4	A	26	50	20120615	16	2146	42.72	-0.0534937522965444	-0.0878976226132428
4	A	26	50	20120615	16	2148	42.76	-0.0522551204190078	-0.0890499874634747
4	A	26	50	20120615	16	2150	42.8	-0.0514080772058244	-0.0905419120611002
4	A	26	50	20120615	16	2152	42.84	-0.0506031775567998	-0.0918347153891436
4	A	26	50	20120615	16	2154	42.88	-0.0499309311399257	-0.0939480454260758
4	A	26	50	20120615	16	2156	42.92	-0.0487125861559413	-0.0965707044774967
4	A	26	50	20120615	16	2158	42.96	-0.0487105355462759	-0.0991763222554909
4	A	26	50	20120615	16	2160	43	-0.0485172125522994	-0.100457175478932
4	A	26	50	20120615	16	2162	43.04	-0.0485093636670283	-0.102231377103608
4	A	26	50	20120615	16	2164	43.08	-0.0485081615855003	-0.103361121607909
4	A	26	50	20120615	16	2166	43.12	-0.0490034898857214	-0.105497644747264
4	A	26	50	20120615	16	2168	43.16	-0.0484093080574904	-0.106779134366809
4	A	26	50	20120615	16	2170	43.2	-0.0484976256944606	-0.109990176970855
4	A	26	50	20120615	16	2172	43.24	-0.0486850797021531	-0.111526649295695
4	A	26	50	20120615	16	2174	43.28	-0.0493072629589192	-0.114497982700919
4	A	26	50	20120615	16	2176	43.32	-0.0496973737700998	-0.116374856230223
4	A	26	50	20120615	16	2178	43.36	-0.0504383509661052	-0.117705701903094
4	A	26	50	20120615	16	2180	43.4	-0.0507658121164727	-0.119812102293571
4	A	26	50	20120615	16	2182	43.44	-0.0507169510378927	-0.120046225348821
4	A	26	50	20120615	16	2184	43.48	-0.0507303153560571	-0.121350908070789
4	A	26	50	20120615	16	2186	43.52	-0.0510462506658913	-0.122500098011573
4	A	26	50	20120615	16	2188	43.56	-0.0507072636749904	-0.12340901306811
4	A	26	50	20120615	16	2190	43.6	-0.0505281535273159	-0.124863743849045
4	A	26	50	20120615	16	2192	43.64	-0.0502211984736028	-0.126129535698047
4	A	26	50	20120615	16	2194	43.68	-0.0507433968315091	-0.128174134955848
4	A	26	50	20120615	16	2196	43.72	-0.0511014049948238	-0.129428330253639
4	A	26	50	20120615	16	2198	43.76	-0.0511043748433048	-0.130295101746017
4	A	26	50	20120615	16	2200	43.8	-0.0516540796549992	-0.131186480554381
4	A	26	50	20120615	16	2202	43.84	-0.0520855562128792	-0.132497315105345
4	A	26	50	20120615	16	2204	43.88	-0.0526536458008845	-0.133766288934862
4	A	26	50	20120615	16	2206	43.92	-0.0531042142418566	-0.135455425613761
4	A	26	50	20120615	16	2208	43.96	-0.0538524039270301	-0.137766179864
4	A	26	50	20120615	16	2210	44	-0.0541815621336724	-0.138712642290618
4	A	26	50	20120615	16	2212	44.04	-0.0541940072130213	-0.139316794324464
4	A	26	50	20120615	16	2214	44.08	-0.0545012451094468	-0.139402707798378
4	A	26	50	20120615	16	2216	44.12	-0.0545500354773487	-0.139590091095393
4	A	26	50	20120615	16	2218	44.16	-0.0548452525584941	-0.139593273075908
4	A	26	50	20120615	16	2220	44.2	-0.0548979320136925	-0.139782424139875
4	A	26	50	20120615	16	2222	44.24	-0.0551440051735454	-0.140338210069888
4	A	26	50	20120615	16	2224	44.28	-0.0547565106574552	-0.140331139002076
4	A	26	50	20120615	16	2226	44.32	-0.0548635666241269	-0.139826689024378
4	A	26	50	20120615	16	2228	44.36	-0.054994169246612	-0.140855741523039
4	A	26	50	20120615	16	2230	44.4	-0.0549145490230504	-0.139883186856195
4	A	26	50	20120615	16	2232	44.44	-0.0541453582664757	-0.14008669218782
4	A	26	50	20120615	16	2234	44.48	-0.0538953960193262	-0.139420244046552
4	A	26	50	20120615	16	2236	44.52	-0.0533635810091958	-0.139601334093214
4	A	26	50	20120615	16	2238	44.56	-0.053092546979967	-0.139121420720822
4	A	26	50	20120615	16	2240	44.6	-0.0523900363928582	-0.138764685349714
4	A	26	50	20120615	16	2242	44.64	-0.0520243914763066	-0.139196798303697
4	A	26	50	20120615	16	2244	44.68	-0.0511020413909269	-0.138146320469566
4	A	26	50	20120615	16	2246	44.72	-0.0499587204364264	-0.137804717183575
4	A	26	50	20120615	16	2248	44.76	-0.0489969137926564	-0.13767899359788
4	A	26	50	20120615	16	2250	44.8	-0.0485532042874619	-0.137144067317912
4	A	26	50	20120615	16	2252	44.84	-0.0474382383148869	-0.136062759628122
4	A	26	50	20120615	16	2254	44.88	-0.045928211783663	-0.134607180319049
4	A	26	50	20120615	16	2256	44.92	-0.0446778348624909	-0.134057263375320
4	A	26	50	20120615	16	2258	44.96	-0.0425176943566441	-0.132879859873967
4	A	26	50	20120615	16	2260	45	-0.040093378757346	-0.131515497339667
4	A	26	50	20120615	16	2262	45.04	-0.0381867360325546	-0.13065169569577
4	A	26	50	20120615	16	2264	45.08	-0.0356072104947861	-0.128913627227613
4	A	26	50	20120615	16	2266	45.12	-0.0333234677235879	-0.128299646409509
4	A	26	50	20120615	16	2268	45.16	-0.0321517917871618	-0.126276613908534
4	A	26	50	20120615	16	2270	45.2	-0.0307488919332877	-0.124981194285401
4	A	26	50	20120615	16	2272	45.24	-0.0287160306480544	-0.123156080972480
4	A	26	50	20120615	16	2274	45.28	-0.026674118396022	-0.121709128366138
4	A	26	50	20120615	16	2276	45.32	-0.0252221453315336	-0.120244993065013
4	A	26	50	20120615	16	2278	45.36	-0.023464984980285	-0.118315298659155
4	A	26	50	20120615	16	2280	45.4	-0.0225111686431425	-0.117054456557621
4	A	26	50	20120615	16	2282	45.44	-0.0217358967682496	-0.115323741999989
4	A	26	50	20120615	16	2284	45.48	-0.0200062428707892	-0.114099103765652
4	A	26	50	20120615	16	2286	45.52	-0.018269588616195	-0.111843433133667
4	A	26	50	20120615	16	2288	45.56	-0.0169265099960093	-0.110653655263642
4	A	26	50	20120615	16	2290	45.6	-0.016118286945113	-0.109742194622693
4	A	26	50	20120615	16	2292	45.64	-0.0150968711996891	-0.107759820761636
4	A	26	50	20120615	16	2294	45.68	-0.013452070115971	-0.105419368026587
4	A	26	50	20120615	16	2296	45.72	-0.0121492965823129	-0.103756535719949
4	A	26	50	20120615	16	2298	45.76	-0.0114617766589653	-0.103386223898641
4	A	26	50	20120615	16	2300	45.8	-0.0105688422156829	-0.101412123186925
4	A	26	50	20120615	16	2302	45.84	-0.0095622757126638	-0.100167968805427
4	A	26	50	20120615	16	2304	45.88	-0.0084845035567793	-0.0982167783534209
4	A	26	50	20120615	16	2306	45.92	-0.0070054483025714	-0.095642980380580
4	A	26	50	20120615	16	2308	45.96	-0.0061096854321643	-0.0948351815937524
4	A	26	50	20120615	16	2310	46	-0.0051063009096606	-0.0929868044677308
4	A	26	50	20120615	16	2312	46.04	-0.0033772126976251	-0.092005410966122
4	A	26	50	20120615	16	2314	46.08	-0.0024870359707894	-0.0902609078262567
4	A	26	50	20120615	16	2316	46.12	-0.0015328660802562	-0.0894888886425572
4	A	26	50	20120615	16	2318	46.16	-0.000451629101143897	-0.087903625949815
4	A	26	50	20120615	16	2320	46.2	0.0010611551465266	-0.0873812154598744
4	A	26	50	20120615	16	2322	46.24	0.00284928677479120	-0.0856876947189327
4	A	26	50	20120615	16	2324	46.28	0.0036903195803344	-0.0851848003761528
4	A	26	50	20120615	16	2326	46.32	0.0047753749360652	-0.0844534398323716
4	A	26	50	20120615	16	2328	46.36	0.0055622433621696	-0.0832632376982784
4	A	26	50	20120615	16	2330	46.4	0.0068682695870211	-0.0824185279374729
4	A	26	50	20120615	16	2332	46.44	0.0080897258408428	-0.081595597065528
4	A	26	50	20120615	16	2334	46.48	0.0094484315208927	-0.080662993931821
4	A	26	50	20120615	16	2336	46.52	0.0106578669594342	-0.07961591021024
4	A	26	50	20120615	16	2338	46.56	0.0125296493199131	-0.0792820850988419
4	A	26	50	20120615	16	2340	46.6	0.0138667175324587	-0.0788663770221823
4	A	26	50	20120615	16	2342	46.64	0.015223231181487	-0.0782909335236527
4	A	26	50	20120615	16	2344	46.68	0.0157244991786702	-0.0775000345888955
4	A	26	50	20120615	16	2346	46.72	0.0175882912325217	-0.0761009531116398
4	A	26	50	20120615	16	2348	46.76	0.0180454357665588	-0.0762819017369455
4	A	26	50	20120615	16	2350	46.8	0.0195659274781442	-0.07498315871194
4	A	26	50	20120615	16	2352	46.84	0.0208244361273000	-0.0740502020248426
4	A	26	50	20120615	16	2354	46.88	0.0210842978693861	-0.0747008109742123
4	A	26	50	20120615	16	2356	46.92	0.0224594084267596	-0.0748447072041838
4	A	26	50	20120615	16	2358	46.96	0.0232968349877188	-0.0750713349275541
4	A	26	50	20120615	16	2360	47	0.0238606819350369	-0.074961026269689
4	A	26	50	20120615	16	2362	47.04	0.0250240847221232	-0.0748776583801871
4	A	26	50	20120615	16	2364	47.08	0.0272016907654653	-0.0751300955010707
4	A	26	50	20120615	16	2366	47.12	0.0289950549839106	-0.075009321662844
4	A	26	50	20120615	16	2368	47.16	0.0301465076663948	-0.0755092461571429
4	A	26	50	20120615	16	2370	47.2	0.0313549531554426	-0.0766256263432802
4	A	26	50	20120615	16	2372	47.24	0.0324472210003414	-0.0766838212313719
4	A	26	50	20120615	16	2374	47.28	0.0331889760138061	-0.0765890689226929
4	A	26	50	20120615	16	2376	47.32	0.0348542124835004	-0.0766949935185146
4	A	26	50	20120615	16	2378	47.36	0.0354619000512522	-0.0758246864922302
4	A	26	50	20120615	16	2380	47.4	0.0360736888383348	-0.0756965587434792
4	A	26	50	20120615	16	2382	47.44	0.0370057969972949	-0.0760330001499678
4	A	26	50	20120615	16	2384	47.48	0.0379953222268873	-0.0754543039602447
4	A	26	50	20120615	16	2386	47.52	0.0390591643791825	-0.074683345436717
4	A	26	50	20120615	16	2388	47.56	0.0397321886135158	-0.0735372667657699
4	A	26	50	20120615	16	2390	47.6	0.039545158869892	-0.0739249734138945
4	A	26	50	20120615	16	2392	47.64	0.0402916514987906	-0.0728355339961203
4	A	26	50	20120615	16	2394	47.68	0.0400772567227349	-0.0719526404691308
4	A	26	50	20120615	16	2396	47.72	0.0408982076956924	-0.0713405688393357
4	A	26	50	20120615	16	2398	47.76	0.0409922528975903	-0.0701548921886421
4	A	26	50	20120615	16	2400	47.8	0.0413921217823513	-0.0696471188090721
4	A	26	50	20120615	16	2402	47.84	0.0421120979069554	-0.0681337688759766
4	A	26	50	20120615	16	2404	47.88	0.0422872482566553	-0.0664062362988598
4	A	26	50	20120615	16	2406	47.92	0.0438783799356813	-0.0655660520214539
4	A	26	50	20120615	16	2408	47.96	0.0448855828348034	-0.0639992448157008
4	A	26	50	20120615	16	2410	48	0.046095088984023	-0.0622304172025626
4	A	26	50	20120615	16	2412	48.04	0.0470267728789144	-0.0612171331851223
4	A	26	50	20120615	16	2414	48.08	0.0487442645397384	-0.0594620234435392
4	A	26	50	20120615	16	2416	48.12	0.0495071620459605	-0.0587869485995404
4	A	26	50	20120615	16	2418	48.16	0.0504067432929861	-0.0584305667818224
4	A	26	50	20120615	16	2420	48.2	0.0518316341677551	-0.0571060850699818
4	A	26	50	20120615	16	2422	48.24	0.0530452415363056	-0.0561695221383002
4	A	26	50	20120615	16	2424	48.28	0.0543719859898459	-0.0547847949287026
4	A	26	50	20120615	16	2426	48.32	0.0553843507684707	-0.053807078382356
4	A	26	50	20120615	16	2428	48.36	0.0570413847995032	-0.0533881883251811
4	A	26	50	20120615	16	2430	48.4	0.0587146115758249	-0.0527706719731709
4	A	26	50	20120615	16	2432	48.44	0.0604725497445328	-0.0525045876914104
4	A	26	50	20120615	16	2434	48.48	0.0615537867236452	-0.0520291998024187
4	A	26	50	20120615	16	2436	48.52	0.0635119775327851	-0.0513015162138996
4	A	26	50	20120615	16	2438	48.56	0.0637668895274028	-0.0517947231937772
4	A	26	50	20120615	16	2440	48.6	0.0644008814674147	-0.0519533979554755
4	A	26	50	20120615	16	2442	48.64	0.0657846187275186	-0.0517215376419244
4	A	26	50	20120615	16	2444	48.68	0.067292523938399	-0.0528239878244723
4	A	26	50	20120615	16	2446	48.72	0.0678992498409283	-0.0523886646057027
4	A	26	50	20120615	16	2448	48.76	0.0719230056239312	-0.0548827362889648
4	A	26	50	20120615	16	2450	48.8	0.0735126240944455	-0.0554090641504732
4	A	26	50	20120615	16	2452	48.84	0.0746935065611626	-0.0558972365300688
4	A	26	50	20120615	16	2454	48.88	0.0760258230161387	-0.0573434254610871
4	A	26	50	20120615	16	2456	48.92	0.0776667915811027	-0.0588766592368695
4	A	26	50	20120615	16	2458	48.96	0.0783686657721084	-0.0590450920721481
4	A	26	50	20120615	16	2460	49	0.0800213864517758	-0.0608356985741468
4	A	26	50	20120615	16	2462	49.04	0.0812730432362219	-0.0625517689503407
4	A	26	50	20120615	16	2464	49.08	0.082532782251177	-0.0635779647376055
4	A	26	50	20120615	16	2466	49.12	0.0833241337342741	-0.0646979228840556
4	A	26	50	20120615	16	2468	49.16	0.0845391270321157	-0.0673851690688701
4	A	26	50	20120615	16	2470	49.2	0.0862101688484835	-0.069519068842067
4	A	26	50	20120615	16	2472	49.24	0.087693756657159	-0.0708137035766736
4	A	26	50	20120615	16	2474	49.28	0.08887501389047	-0.0730333471181573
4	A	26	50	20120615	16	2476	49.32	0.0903020260855826	-0.074040337885245
4	A	26	50	20120615	16	2478	49.36	0.0913432691051511	-0.0759406590754126
4	A	26	50	20120615	16	2480	49.4	0.0929660013862282	-0.0779651835716957
4	A	26	50	20120615	16	2482	49.44	0.0942387370238215	-0.080300106731716
4	A	26	50	20120615	16	2484	49.48	0.0959246210115265	-0.0817198357269825
4	A	26	50	20120615	16	2486	49.52	0.0972451429253924	-0.0841780924517775
4	A	26	50	20120615	16	2488	49.56	0.0989209152861264	-0.0860519961326
4	A	26	50	20120615	16	2490	49.6	0.0999258554435487	-0.0876265815129462
4	A	26	50	20120615	16	2492	49.64	0.100929310676730	-0.0887798019623833
4	A	26	50	20120615	16	2494	49.68	0.102624811316660	-0.0929702581690511
4	A	26	50	20120615	16	2496	49.72	0.103480693364608	-0.093805775541701
4	A	26	50	20120615	16	2498	49.76	0.103838489395888	-0.095601826765915
4	A	26	50	20120615	16	2500	49.8	0.104214316650089	-0.0975255107641329
4	A	26	50	20120615	16	2502	49.84	0.103874339709694	-0.0988059397235059
4	A	26	50	20120615	16	2504	49.88	0.103938332873392	-0.100076964162688
4	A	26	50	20120615	16	2506	49.92	0.104496593677138	-0.10098382860956
4	A	26	50	20120615	16	2508	49.96	0.104606265938901	-0.10179905201759
4	A	26	50	20120615	16	2510	50	0.105566658369108	-0.101472227263326
4	A	26	50	20120615	16	2512	50.04	0.106022459400261	-0.102108199102325
4	A	26	50	20120615	16	2514	50.08	0.106546708367833	-0.101470813049763
4	A	26	50	20120615	16	2516	50.12	0.106843905347965	-0.1012386698935
4	A	26	50	20120615	16	2518	50.16	0.108031986161715	-0.101951292107580
4	A	26	50	20120615	16	2520	50.2	0.109357599244405	-0.102987415674052
4	A	26	50	20120615	16	2522	50.24	0.111285596593989	-0.104269683111056
4	A	26	50	20120615	16	2524	50.28	0.111519790359918	-0.105121605361029
4	A	26	50	20120615	16	2526	50.32	0.11347939538262	-0.106491059064153
4	A	26	50	20120615	16	2528	50.36	0.114632050146632	-0.108701404151465
4	A	26	50	20120615	16	2530	50.4	0.115183876278670	-0.109157912289399
4	A	26	50	20120615	16	2532	50.44	0.115210392782965	-0.110225997082381
4	A	26	50	20120615	16	2534	50.48	0.115165279370325	-0.109975539860485
4	A	26	50	20120615	16	2536	50.52	0.115269153356481	-0.111271737301078
4	A	26	50	20120615	16	2538	50.56	0.114869779446467	-0.113181491295706
4	A	26	50	20120615	16	2540	50.6	0.114900821434161	-0.114658000965502
4	A	26	50	20120615	16	2542	50.64	0.115079224475055	-0.116873861485706
4	A	26	50	20120615	16	2544	50.68	0.115095841484412	-0.118516116985012
4	A	26	50	20120615	16	2546	50.72	0.114854647361350	-0.121561696602260
4	A	26	50	20120615	16	2548	50.76	0.114187774956013	-0.123951081126568
4	A	26	50	20120615	16	2550	50.8	0.114087082950372	-0.125985003071973
4	A	26	50	20120615	16	2552	50.84	0.113883577618746	-0.12745281532836
4	A	26	50	20120615	16	2554	50.88	0.113567076623487	-0.128999682122884
4	A	26	50	20120615	16	2556	50.92	0.112469788320442	-0.130236977568604
4	A	26	50	20120615	16	2558	50.96	0.111537043765379	-0.132110174142645
4	A	26	50	20120615	16	2560	51	0.110157195592571	-0.132937064812565
4	A	26	50	20120615	16	2562	51.04	0.109495909330806	-0.134760834622601
4	A	26	50	20120615	16	2564	51.08	0.109760225845613	-0.136909166445202
4	A	26	50	20120615	16	2566	51.12	0.109941810867022	-0.137774099459949
4	A	26	50	20120615	16	2568	51.16	0.109955175185186	-0.138196312918996
4	A	26	50	20120615	16	2570	51.2	0.110667090292485	-0.139253578978226
4	A	26	50	20120615	16	2572	51.24	0.112160853367741	-0.140858357818129
4	A	26	50	20120615	16	2574	51.28	0.113361025707449	-0.141168565563035
4	A	26	50	20120615	16	2576	51.32	0.11476067287013	-0.141514057936323
4	A	26	50	20120615	16	2578	51.36	0.116996049537495	-0.142793001971455
4	A	26	50	20120615	16	2580	51.4	0.119188716955276	-0.144138696886731
4	A	26	50	20120615	16	2582	51.44	0.121186576454841	-0.144844813718424
4	A	26	50	20120615	16	2584	51.48	0.123143353050418	-0.145101281347961
4	A	26	50	20120615	16	2586	51.52	0.124796568704833	-0.145261087480509
4	A	26	50	20120615	16	2588	51.56	0.126817479885463	-0.145454834738554
4	A	26	50	20120615	16	2590	51.6	0.128415329078911	-0.14618336685521
4	A	26	50	20120615	16	2592	51.64	0.130054968283126	-0.14604845088136
4	A	26	50	20120615	16	2594	51.68	0.131158903389914	-0.14568839210838
4	A	26	50	20120615	16	2596	51.72	0.134052384338530	-0.146296503940200
4	A	26	50	20120615	16	2598	51.76	0.137221778353164	-0.146887503787916
4	A	26	50	20120615	16	2600	51.8	0.138506591374580	-0.146951850505004
4	A	26	50	20120615	16	2602	51.84	0.140353412865683	-0.147970225691269
4	A	26	50	20120615	16	2604	51.88	0.142494815041828	-0.147928930655248
4	A	26	50	20120615	16	2606	51.92	0.143688057735081	-0.147891100442454
4	A	26	50	20120615	16	2608	51.96	0.144777992127602	-0.148276190795488
4	A	26	50	20120615	16	2610	52	0.145658057227466	-0.147500777499239
4	A	26	50	20120615	16	2612	52.04	0.146794165692799	-0.147182084472958
4	A	26	50	20120615	16	2614	52.08	0.146660663932511	-0.146789498788044
4	A	26	50	20120615	16	2616	52.12	0.148013288494243	-0.145407175741502
4	A	26	50	20120615	16	2618	52.16	0.148834239467200	-0.144869067481019
4	A	26	50	20120615	16	2620	52.2	0.149768115393113	-0.144045500212971
4	A	26	50	20120615	16	2622	52.24	0.150883081365688	-0.144085946720855
4	A	26	50	20120615	16	2624	52.28	0.153313124529914	-0.142655752545227
4	A	26	50	20120615	16	2626	52.32	0.154483669095490	-0.141640771471512
4	A	26	50	20120615	16	2628	52.36	0.155300518849117	-0.140536836364723
4	A	26	50	20120615	16	2630	52.4	0.155764147552337	-0.139872389335646
4	A	26	50	20120615	16	2632	52.44	0.157193740687201	-0.139101819720848
4	A	26	50	20120615	16	2634	52.48	0.158314957483722	-0.138752763529383
4	A	26	50	20120615	16	2636	52.52	0.159535056092524	-0.136867984546266
4	A	26	50	20120615	16	2638	52.56	0.160390273460098	-0.136855638461866
4	A	26	50	20120615	16	2640	52.6	0.160656944640486	-0.13555376295382
4	A	26	50	20120615	16	2642	52.64	0.160931507132553	-0.135132122251267
4	A	26	50	20120615	16	2644	52.68	0.161301026994266	-0.135056758810528
4	A	26	50	20120615	16	2646	52.72	0.161208890980677	-0.134724630755404
4	A	26	50	20120615	16	2648	52.76	0.161323286715738	-0.135246631123412
4	A	26	50	20120615	16	2650	52.8	0.161601695868694	-0.135980798881114
4	A	26	50	20120615	16	2652	52.84	0.161742494970964	-0.135824443429658
4	A	26	50	20120615	16	2654	52.88	0.162875810364511	-0.136494250328137
4	A	26	50	20120615	16	2656	52.92	0.164842154821944	-0.135802112290402
4	A	26	50	20120615	16	2658	52.96	0.167860538405282	-0.137060310519681
4	A	26	50	20120615	16	2660	53	0.169779993904948	-0.135582089651475
4	A	26	50	20120615	16	2662	53.04	0.172372155440897	-0.135867852714955
4	A	26	50	20120615	16	2664	53.08	0.173650321658569	-0.135831366005046
4	A	26	50	20120615	16	2666	53.12	0.174514625348282	-0.135360213685674
4	A	26	50	20120615	16	2668	53.16	0.176076998994517	-0.135421357209043
4	A	26	50	20120615	16	2670	53.2	0.177224067614958	-0.135230296956766
4	A	26	50	20120615	16	2672	53.24	0.177408558845237	-0.134688009695207
4	A	26	50	20120615	16	2674	53.28	0.177558246279746	-0.135137948811143
4	A	26	50	20120615	16	2676	53.32	0.178644758275446	-0.136533381617408
4	A	26	50	20120615	16	2678	53.36	0.179488499299962	-0.137051528253458
4	A	26	50	20120615	16	2680	53.4	0.180424390480201	-0.138467474227445
4	A	26	50	20120615	16	2682	53.44	0.181450706475619	-0.139203268330745
4	A	26	50	20120615	16	2684	53.48	0.183538403891733	-0.140313107779156
4	A	26	50	20120615	16	2686	53.52	0.185179810862901	-0.141764585868898
4	A	26	50	20120615	16	2688	53.56	0.186695211405662	-0.142987102782891
4	A	26	50	20120615	16	2690	53.6	0.187033279157747	-0.144347505519216
4	A	26	50	20120615	16	2692	53.64	0.188332729289534	-0.145426762599341
4	A	26	50	20120615	16	2694	53.68	0.188767401970065	-0.146576009108668
4	A	26	50	20120615	16	2696	53.72	0.189585969993170	-0.148170089422971
4	A	26	50	20120615	16	2698	53.76	0.189693584574199	-0.148778066904503
4	A	26	50	20120615	16	2700	53.8	0.190354192013454	-0.15084830585419
4	A	26	50	20120615	16	2702	53.84	0.191346361822408	-0.151472582147028
4	A	26	50	20120615	16	2704	53.88	0.192462423810494	-0.153784573834135
4	A	26	50	20120615	16	2706	53.92	0.193384844606552	-0.155187120134618
4	A	26	50	20120615	16	2708	53.96	0.194563400691959	-0.156842648028207
4	A	26	50	20120615	16	2710	54	0.195260162500937	-0.158212052233856
4	A	26	50	20120615	16	2712	54.04	0.195499065598029	-0.158666113782327
4	A	26	50	20120615	16	2714	54.08	0.195839862782289	-0.158347944015065
4	A	26	50	20120615	16	2716	54.12	0.196156872894431	-0.157885269905999
4	A	26	50	20120615	16	2718	54.16	0.196945268671183	-0.157669630622008
4	A	26	50	20120615	16	2720	54.2	0.199164622298886	-0.159141374392099
4	A	26	50	20120615	16	2722	54.24	0.201431026811809	-0.160601422616028
4	A	26	50	20120615	16	2724	54.28	0.203319008988645	-0.160717381057075
4	A	26	50	20120615	16	2726	54.32	0.205981124598456	-0.162150827923896
4	A	26	50	20120615	16	2728	54.36	0.209548478309543	-0.164139919299374
4	A	26	50	20120615	16	2730	54.4	0.211395936196749	-0.166519545750101
4	A	26	50	20120615	16	2732	54.44	0.213355824062163	-0.167665270867658
4	A	26	50	20120615	16	2734	54.48	0.214860830135241	-0.169313961038672
4	A	26	50	20120615	16	2736	54.52	0.216475367048724	-0.170659373111236
4	A	26	50	20120615	16	2738	54.56	0.218385121043353	-0.1717604797909
4	A	26	50	20120615	16	2740	54.6	0.219845367257181	-0.173643434438521
4	A	26	50	20120615	16	2742	54.64	0.220353140636751	-0.174804433062551
4	A	26	50	20120615	16	2744	54.68	0.221047448785198	-0.176331854420593
4	A	26	50	20120615	16	2746	54.72	0.222269470724445	-0.178812243587639
4	A	26	50	20120615	16	2748	54.76	0.223534746385496	-0.181236651110818
4	A	26	50	20120615	16	2750	54.8	0.223550168384394	-0.181837826225115
4	A	26	50	20120615	16	2752	54.84	0.224161391486052	-0.182888304059246
4	A	26	50	20120615	16	2754	54.88	0.224491384078696	-0.18528632942842
4	A	26	50	20120615	16	2756	54.92	0.225827865392613	-0.187239308860582
4	A	26	50	20120615	16	2758	54.96	0.226756537012617	-0.190185582401481
4	A	26	50	20120615	16	2760	55	0.227317145410877	-0.191959840594699
4	A	26	50	20120615	16	2762	55.04	0.227974797143787	-0.19540340819267
4	A	26	50	20120615	16	2764	55.08	0.228097112474797	-0.197012090262005
4	A	26	50	20120615	16	2766	55.12	0.228686634469340	-0.197467672090056
4	A	26	50	20120615	16	2768	55.16	0.228982432085153	-0.199105104414007
4	A	26	50	20120615	16	2770	55.2	0.228722392859265	-0.198438833756541
4	A	26	50	20120615	16	2772	55.24	0.228818699388649	-0.199151457384834
4	A	26	50	20120615	16	2774	55.28	0.228686468299247	-0.199623099729206
4	A	26	50	20120615	16	2776	55.32	0.227885832504112	-0.198923254934662
4	A	26	50	20120615	16	2778	55.36	0.228076324242537	-0.199678872069465
4	A	26	50	20120615	16	2780	55.4	0.227941025723918	-0.2007532083935
4	A	26	50	20120615	16	2782	55.44	0.227695963726762	-0.200508952498075
4	A	26	50	20120615	16	2784	55.48	0.228202215412539	-0.200906383278654
4	A	26	50	20120615	16	2786	55.52	0.228223489427158	-0.200933192525156
4	A	26	50	20120615	16	2788	55.56	0.228591692656044	-0.200734694923755
4	A	26	50	20120615	16	2790	55.6	0.228888249280275	-0.200299545370411
4	A	26	50	20120615	16	2792	55.64	0.229054166653891	-0.20058900476388
4	A	26	50	20120615	16	2794	55.68	0.229093484619352	-0.199457913928267
4	A	26	50	20120615	16	2796	55.72	0.229856257674780	-0.200226734160888
4	A	26	50	20120615	16	2798	55.76	0.230547764266160	-0.20093105635557
4	A	26	50	20120615	16	2800	55.8	0.231016923251517	-0.201454675291
4	A	26	50	20120615	16	2802	55.84	0.230510199218410	-0.200344953222314
4	A	26	50	20120615	16	2804	55.88	0.230828531620232	-0.200121373129171
4	A	26	50	20120615	16	2806	55.92	0.231154373496071	-0.200229694816981
4	A	26	50	20120615	16	2808	55.96	0.231695536457849	-0.20153973740835
4	A	26	50	20120615	16	2810	56	0.232080393465645	-0.201545203343768
4	A	26	50	20120615	16	2812	56.04	0.231715151599959	-0.200917667288669
4	A	26	50	20120615	16	2814	56.08	0.233179442464575	-0.202747079810819
4	A	26	50	20120615	16	2816	56.12	0.233668357306291	-0.203089722543778
4	A	26	50	20120615	16	2818	56.16	0.235325581549048	-0.205652511571143
4	A	26	50	20120615	16	2820	56.2	0.236364906895026	-0.207515152455155
4	A	26	50	20120615	16	2822	56.24	0.237660566934465	-0.207983016727995
4	A	26	50	20120615	16	2824	56.28	0.239692228259491	-0.210297233680142
4	A	26	50	20120615	16	2826	56.32	0.241778575101653	-0.21141125212963
4	A	26	50	20120615	16	2828	56.36	0.242464214120963	-0.211974363685895
4	A	26	50	20120615	16	2830	56.4	0.244655248122079	-0.212813989348944
4	A	26	50	20120615	16	2832	56.44	0.246314297407438	-0.213897100161027
4	A	26	50	20120615	16	2834	56.48	0.247502378221188	-0.214720031032971
4	A	26	50	20120615	16	2836	56.52	0.249409530062862	-0.216150423198498
4	A	26	50	20120615	16	2838	56.56	0.250281908912015	-0.21603182017809
4	A	26	50	20120615	16	2840	56.6	0.251949450549816	-0.217222404149845
4	A	26	50	20120615	16	2842	56.64	0.252678520067626	-0.217856636506162
4	A	26	50	20120615	16	2844	56.68	0.253797580188464	-0.219116283597236
4	A	26	50	20120615	16	2846	56.72	0.254367465827694	-0.219416139298866
4	A	26	50	20120615	16	2848	56.76	0.255335791995986	-0.219747475394394
4	A	26	50	20120615	16	2850	56.8	0.255981578477108	-0.220777531984684
4	A	26	50	20120615	16	2852	56.84	0.257205969224072	-0.221756485967898
4	A	26	50	20120615	16	2854	56.88	0.257299215395307	-0.221074926954716
4	A	26	50	20120615	16	2856	56.92	0.257591073719242	-0.221538258673088
4	A	26	50	20120615	16	2858	56.96	0.258628823631311	-0.222978210922296
4	A	26	50	20120615	16	2860	57	0.259565535055417	-0.22316155663959
4	A	26	50	20120615	16	2862	57.04	0.260758608043042	-0.224835094542896
4	A	26	50	20120615	16	2864	57.08	0.261426187555160	-0.225035842158075
4	A	26	50	20120615	16	2866	57.12	0.261793840654970	-0.22513629374741
4	A	26	50	20120615	16	2868	57.16	0.262884411443594	-0.225824803620251
4	A	26	50	20120615	16	2870	57.2	0.264019247116720	-0.225918919532827
4	A	26	50	20120615	16	2872	57.24	0.264385429434425	-0.226241459219998
4	A	26	50	20120615	16	2874	57.28	0.265476021436253	-0.226566494994106
4	A	26	50	20120615	16	2876	57.32	0.266978736483359	-0.226330915298886
4	A	26	50	20120615	16	2878	57.36	0.268063240295801	-0.226878413937423
4	A	26	50	20120615	16	2880	57.4	0.268192160004147	-0.22682869018857
4	A	26	50	20120615	16	2882	57.44	0.268730254122494	-0.226914264251229
4	A	26	50	20120615	16	2884	57.48	0.269259799319857	-0.227158293872484
4	A	26	50	20120615	16	2886	57.52	0.270218388627772	-0.227990098934533
4	A	26	50	20120615	16	2888	57.56	0.271766273656061	-0.229188616644373
4	A	26	50	20120615	16	2890	57.6	0.273969724452255	-0.23030573929263
4	A	26	50	20120615	16	2892	57.64	0.276221081732875	-0.230096506396077
4	A	26	50	20120615	16	2894	57.68	0.278193485388317	-0.232279062186888
4	A	26	50	20120615	16	2896	57.72	0.280092067095803	-0.231687213811035
4	A	26	50	20120615	16	2898	57.76	0.281731423457306	-0.232194633637214
4	A	26	50	20120615	16	2900	57.8	0.282045025314762	-0.232562682716822
4	A	26	50	20120615	16	2902	57.84	0.282371637936992	-0.232378905664391
4	A	26	50	20120615	16	2904	57.88	0.282150525646515	-0.232495366151253
4	A	26	50	20120615	16	2906	57.92	0.282201932309507	-0.232016866992424
4	A	26	50	20120615	16	2908	57.96	0.282268753900329	-0.232230059686951
4	A	26	50	20120615	16	2910	58	0.282631923943147	-0.232841282788609
4	A	26	50	20120615	16	2912	58.04	0.283674552892006	-0.234530914442254
4	A	26	50	20120615	16	2914	58.08	0.283029388664852	-0.234368562725294
4	A	26	50	20120615	16	2916	58.12	0.283617347953408	-0.234257193407257
