# Supplementary material for: How Do Ants Make Sense of Gravity? A Boltzmann Walker Analysis of Lasius niger Trajectories on Various Inclines
Source: PLoS One. 2013 Oct 29;8(10):e76531. doi: 10.1371/journal.pone.0076531 (PMC3812222; doi:10.1371/journal.pone.0076531)
Supplement: Dataset S4 — Trajectories for . (ZIP) [file pone.0076531.s008.zip › Incline4/4-A-26-50-20120615-17.txt]

Pente	Colonie	Temperature	Humidite	Date	Indiv	Frame	Time	X	Y
4	A	26	50	20120615	17	20	0	0	0
4	A	26	50	20120615	17	22	0.04	0.00145378113652795	-0.000443075230411830
4	A	26	50	20120615	17	24	0.08	0.000987128066893557	-0.00062335005366568
4	A	26	50	20120615	17	26	0.12	0.00189297647203142	-0.00167946840787926
4	A	26	50	20120615	17	28	0.16	0.00251136397959605	-0.00257510965592001
4	A	26	50	20120615	17	30	0.2	0.00304581296248637	-0.00272692194630686
4	A	26	50	20120615	17	32	0.24	0.00363543819461946	-0.0040261344902149
4	A	26	50	20120615	17	34	0.28	0.00456490177421793	-0.00485674454180349
4	A	26	50	20120615	17	36	0.32	0.0054725171684913	-0.00551135430134118
4	A	26	50	20120615	17	38	0.36	0.00629043889599828	-0.00656367344153013
4	A	26	50	20120615	17	40	0.4	0.00713326704565899	-0.0080735309742333
4	A	26	50	20120615	17	42	0.44	0.0071619967941786	-0.00877807095780414
4	A	26	50	20120615	17	44	0.48	0.00733925432208644	-0.00939871272178718
4	A	26	50	20120615	17	46	0.52	0.00734654459300048	-0.00988272024244158
4	A	26	50	20120615	17	48	0.56	0.00679181932315963	-0.0100215253035885
4	A	26	50	20120615	17	50	0.6	0.00686064202617252	-0.00993417640290848
4	A	26	50	20120615	17	52	0.64	0.00629094730577395	-0.0109302565123626
4	A	26	50	20120615	17	54	0.68	0.00571186220732123	-0.0111400904496797
4	A	26	50	20120615	17	56	0.72	0.00539259642454769	-0.0116143540388893
4	A	26	50	20120615	17	58	0.76	0.0047801005306839	-0.0121564220973469
4	A	26	50	20120615	17	60	0.8	0.00447526679731438	-0.0134489425826778
4	A	26	50	20120615	17	62	0.84	0.00430666425640826	-0.0144377889897603
4	A	26	50	20120615	17	64	0.88	0.00390854899646461	-0.0146916544663419
4	A	26	50	20120615	17	66	0.92	0.00391383108412007	-0.0162775040577124
4	A	26	50	20120615	17	68	0.96	0.00420081744233245	-0.0160462377138576
4	A	26	50	20120615	17	70	1	0.00415595151706616	-0.0167605923395513
4	A	26	50	20120615	17	72	1.04	0.00413000069819661	-0.0168189286489992
4	A	26	50	20120615	17	74	1.08	0.00364554770027009	-0.0167470300314881
4	A	26	50	20120615	17	76	1.12	0.00314034818938354	-0.0168835440666640
4	A	26	50	20120615	17	78	1.16	0.0023521362603949	-0.0170924941205046
4	A	26	50	20120615	17	80	1.2	0.00213597371738617	-0.0170078534387966
4	A	26	50	20120615	17	82	1.24	0.000850241457154666	-0.0175567804330317
4	A	26	50	20120615	17	84	1.28	0.000103890249612272	-0.0173908224714872
4	A	26	50	20120615	17	86	1.32	-0.00104890593575616	-0.0172056312054945
4	A	26	50	20120615	17	88	1.36	-0.00115207281513128	-0.0170576337561921
4	A	26	50	20120615	17	90	1.4	-0.00250109113227897	-0.0174379157831142
4	A	26	50	20120615	17	92	1.44	-0.00292280961657862	-0.0172376631426822
4	A	26	50	20120615	17	94	1.48	-0.00433575038674558	-0.0178975351908855
4	A	26	50	20120615	17	96	1.52	-0.00528405129099486	-0.0186438863984279
4	A	26	50	20120615	17	98	1.56	-0.00641167447495305	-0.0192974651962786
4	A	26	50	20120615	17	100	1.6	-0.00647948601526884	-0.0202675449893885
4	A	26	50	20120615	17	102	1.64	-0.00649341601885821	-0.0200083903540836
4	A	26	50	20120615	17	104	1.68	-0.00666672789092704	-0.0202729190009255
4	A	26	50	20120615	17	106	1.72	-0.00695155050238898	-0.0203720553716478
4	A	26	50	20120615	17	108	1.76	-0.00695013628882661	-0.0206714443828022
4	A	26	50	20120615	17	110	1.8	-0.00688571886106051	-0.0202182596467398
4	A	26	50	20120615	17	112	1.84	-0.00682292777889115	-0.0197351642938331
4	A	26	50	20120615	17	114	1.88	-0.00677602538609505	-0.0188342607571268
4	A	26	50	20120615	17	116	1.92	-0.00702758569456997	-0.0186944233200793
4	A	26	50	20120615	17	118	1.96	-0.00708191270856853	-0.0179981847701196
4	A	26	50	20120615	17	120	2	-0.00678868259747828	-0.0173072636631544
4	A	26	50	20120615	17	122	2.04	-0.00736283916166614	-0.0163598961398563
4	A	26	50	20120615	17	124	2.08	-0.00736422509095726	-0.0163514391427533
4	A	26	50	20120615	17	126	2.12	-0.00704329760724793	-0.0154347883380299
4	A	26	50	20120615	17	128	2.16	-0.00688916247108489	-0.0154928983733079
4	A	26	50	20120615	17	130	2.2	-0.00674707643447327	-0.0147389386967999
4	A	26	50	20120615	17	132	2.24	-0.00712847569010967	-0.0137299114621823
4	A	26	50	20120615	17	134	2.28	-0.00721361134656452	-0.0127063036857367
4	A	26	50	20120615	17	136	2.32	-0.00694264802801384	-0.0126379971706740
4	A	26	50	20120615	17	138	2.36	-0.00693980545875347	-0.0120013323670293
4	A	26	50	20120615	17	140	2.4	-0.00658935626692961	-0.0122762625546224
4	A	26	50	20120615	17	142	2.44	-0.00653215132833162	-0.0119428617072930
4	A	26	50	20120615	17	144	2.48	-0.00604975601113834	-0.0120097610798610
4	A	26	50	20120615	17	146	2.52	-0.00585809471809773	-0.0117374189030870
4	A	26	50	20120615	17	148	2.56	-0.00570852749174115	-0.0119139976084849
4	A	26	50	20120615	17	150	2.6	-0.00496610072683433	-0.0113933902408363
4	A	26	50	20120615	17	152	2.64	-0.00448972995941677	-0.0111173993930714
4	A	26	50	20120615	17	154	2.68	-0.00455934462202458	-0.0107512241464340
4	A	26	50	20120615	17	156	2.72	-0.00352142500432772	-0.00984478396363088
4	A	26	50	20120615	17	158	2.76	-0.00369150539840652	-0.00911600435960098
4	A	26	50	20120615	17	160	2.8	-0.00370535762024996	-0.00841087040633396
4	A	26	50	20120615	17	162	2.84	-0.00319771859096833	-0.00677038974504898
4	A	26	50	20120615	17	164	2.88	-0.00341099613830982	-0.00657138161255184
4	A	26	50	20120615	17	166	2.92	-0.00357814203924669	-0.00518132281782408
4	A	26	50	20120615	17	168	2.96	-0.00362382113731134	-0.00430443969847464
4	A	26	50	20120615	17	170	3	-0.00297539007682766	-0.00307367791941259
4	A	26	50	20120615	17	172	3.04	-0.00329116020651772	-0.00184250149293404
4	A	26	50	20120615	17	174	3.08	-0.00272889293574874	-0.00114695307919277
4	A	26	50	20120615	17	176	3.12	-0.00215947158283178	-0.00099487095685822
4	A	26	50	20120615	17	178	3.16	-0.00121018638594309	-0.000336746876618030
4	A	26	50	20120615	17	180	3.2	-0.00103407083548686	-0.00071361004225312
4	A	26	50	20120615	17	182	3.24	-0.000224293563885591	-0.00040169251314967
4	A	26	50	20120615	17	184	3.28	-0.000384310414254544	-0.00066513080133497
4	A	26	50	20120615	17	186	3.32	0.000487241119964748	-0.00110267433539758
4	A	26	50	20120615	17	188	3.36	0.000276101156422787	-0.00085863552175413
4	A	26	50	20120615	17	190	3.4	0.000343389437720498	-0.00105219893203614
4	A	26	50	20120615	17	192	3.44	7.6268537418777e-06	-0.00046655895372182
4	A	26	50	20120615	17	194	3.48	6.81799429487883e-05	-0.00037007069789501
4	A	26	50	20120615	17	196	3.52	-7.03245978161265e-05	-0.000208153851605010
4	A	26	50	20120615	17	198	3.56	-0.000227583731738451	-0.00037962583182918
4	A	26	50	20120615	17	200	3.6	-0.000730233415572035	-0.00019489842788488
4	A	26	50	20120615	17	202	3.64	-0.00115986018211248	-0.00029988681432834
4	A	26	50	20120615	17	204	3.68	-0.00125970507382958	-0.000441462319843940
4	A	26	50	20120615	17	206	3.72	-0.00138474578529276	0.000146379779905824
4	A	26	50	20120615	17	208	3.76	-0.00156250587520319	-0.00023402193898115
4	A	26	50	20120615	17	210	3.8	-0.00187770374337524	-0.000219188889321520
4	A	26	50	20120615	17	212	3.84	-0.00239203122498944	-0.0002224777136715
4	A	26	50	20120615	17	214	3.88	-0.00262748788362962	-0.00029997237424886
4	A	26	50	20120615	17	216	3.92	-0.00258682924371140	0.000287746498002151
4	A	26	50	20120615	17	218	3.96	-0.00281244156174390	7.47687639358883e-05
4	A	26	50	20120615	17	220	4	-0.00310479768885261	-0.000310212694654
4	A	26	50	20120615	17	222	4.04	-0.00396517693592915	-9.23248110991795e-05
4	A	26	50	20120615	17	224	4.08	-0.00394016656907858	5.78434560214074e-05
4	A	26	50	20120615	17	226	4.12	-0.00422248602253512	-6.90822112015795e-05
4	A	26	50	20120615	17	228	4.16	-0.00416673065283856	-0.000217638274861060
4	A	26	50	20120615	17	230	4.2	-0.00444798237505551	-0.00054297103381718
4	A	26	50	20120615	17	232	4.24	-0.00436028699205276	-4.48284486068797e-05
4	A	26	50	20120615	17	234	4.28	-0.00448282152616457	-0.00068215086155813
4	A	26	50	20120615	17	236	4.32	-0.00439423518861752	-0.00090372984251074
4	A	26	50	20120615	17	238	4.36	-0.004773414128961	-0.00083440509368321
4	A	26	50	20120615	17	240	4.4	-0.00498524917846886	-0.00112768470224815
4	A	26	50	20120615	17	242	4.44	-0.00493433041915562	-0.00086181962358982
4	A	26	50	20120615	17	244	4.48	-0.0054319285321444	-0.00162964566407685
4	A	26	50	20120615	17	246	4.52	-0.00523537406017798	-0.00120497854449965
4	A	26	50	20120615	17	248	4.56	-0.00601223692532858	-0.00174124125628371
4	A	26	50	20120615	17	250	4.6	-0.00599404306784865	-0.00205535930169021
4	A	26	50	20120615	17	252	4.64	-0.00627584633335492	-0.00245119060673063
4	A	26	50	20120615	17	254	4.68	-0.00640321040678225	-0.00253146136853093
4	A	26	50	20120615	17	256	4.72	-0.0065583072081677	-0.00295893570202944
4	A	26	50	20120615	17	258	4.76	-0.00707263546759936	-0.00317728320499204
4	A	26	50	20120615	17	260	4.8	-0.00789404605996472	-0.0042395767934364
4	A	26	50	20120615	17	262	4.84	-0.0073519709304393	-0.00324970508152116
4	A	26	50	20120615	17	264	4.88	-0.0081151300661705	-0.00465462018972166
4	A	26	50	20120615	17	266	4.92	-0.00875645470350327	-0.00577459954937522
4	A	26	50	20120615	17	268	4.96	-0.00895702554198683	-0.00551859153924663
4	A	26	50	20120615	17	270	5	-0.00901012006886578	-0.00618476603019063
4	A	26	50	20120615	17	272	5.04	-0.00966558189207481	-0.00597916554117249
4	A	26	50	20120615	17	274	5.08	-0.00988566887771912	-0.00634724997611914
4	A	26	50	20120615	17	276	5.12	-0.0104926281254862	-0.00692243184513972
4	A	26	50	20120615	17	278	5.16	-0.0108406095146438	-0.00725242443778385
4	A	26	50	20120615	17	280	5.2	-0.0112448334700701	-0.00848656689436676
4	A	26	50	20120615	17	282	5.24	-0.0112435585565436	-0.00886642677854052
4	A	26	50	20120615	17	284	5.28	-0.0121669813229104	-0.00989985131842938
4	A	26	50	20120615	17	286	5.32	-0.0124527528716727	-0.00965579906975708
4	A	26	50	20120615	17	288	5.36	-0.0125379309545344	-0.00998738972372668
4	A	26	50	20120615	17	290	5.4	-0.0127227729097773	-0.0106184075726169
4	A	26	50	20120615	17	292	5.44	-0.0130010795322506	-0.0107538998384940
4	A	26	50	20120615	17	294	5.48	-0.0130157145213008	-0.0122564331591576
4	A	26	50	20120615	17	296	5.52	-0.0131535755948948	-0.0122425986149837
4	A	26	50	20120615	17	298	5.56	-0.0137707073515268	-0.0122986325140414
4	A	26	50	20120615	17	300	5.6	-0.0139901713053862	-0.0138565521653725
4	A	26	50	20120615	17	302	5.64	-0.0139673084218301	-0.0141639548176780
4	A	26	50	20120615	17	304	5.68	-0.0141326441294071	-0.0147757294626250
4	A	26	50	20120615	17	306	5.72	-0.0139367401956794	-0.0155896447231098
4	A	26	50	20120615	17	308	5.76	-0.0140130087330981	-0.0164003709320114
4	A	26	50	20120615	17	310	5.8	-0.0136907377465046	-0.0167503605044275
4	A	26	50	20120615	17	312	5.84	-0.0138834596997170	-0.0171496283484245
4	A	26	50	20120615	17	314	5.88	-0.0143515643888625	-0.0181499016010910
4	A	26	50	20120615	17	316	5.92	-0.0139427152479804	-0.0185359819036188
4	A	26	50	20120615	17	318	5.96	-0.0143230538434450	-0.0186285563234118
4	A	26	50	20120615	17	320	6	-0.014456293974224	-0.0180615768930530
4	A	26	50	20120615	17	322	6.04	-0.0144188738833636	-0.018643469205427
4	A	26	50	20120615	17	324	6.08	-0.0141042113657356	-0.0197799312241500
4	A	26	50	20120615	17	326	6.12	-0.0132066170887652	-0.0197249112455059
4	A	26	50	20120615	17	328	6.16	-0.0127573497242705	-0.020122559814974
4	A	26	50	20120615	17	330	6.2	-0.0124573313880809	-0.0197644031592352
4	A	26	50	20120615	17	332	6.24	-0.0121525612943217	-0.0200789313265748
4	A	26	50	20120615	17	334	6.28	-0.0115138105256724	-0.0205298745341409
4	A	26	50	20120615	17	336	6.32	-0.0108340758479856	-0.0205191901506771
4	A	26	50	20120615	17	338	6.36	-0.0102928563176654	-0.0212733902434907
4	A	26	50	20120615	17	340	6.4	-0.0105554474919269	-0.0204766506067209
4	A	26	50	20120615	17	342	6.44	-0.0104396941118466	-0.0206037176953002
4	A	26	50	20120615	17	344	6.48	-0.0105846792862611	-0.0200593586108715
4	A	26	50	20120615	17	346	6.52	-0.0102523178859000	-0.0203823862017210
4	A	26	50	20120615	17	348	6.56	-0.0106114786332681	-0.0200908248626343
4	A	26	50	20120615	17	350	6.6	-0.0106285976884406	-0.0193694274534000
4	A	26	50	20120615	17	352	6.64	-0.0097947137324551	-0.0189996742464497
4	A	26	50	20120615	17	354	6.68	-0.00958705061295623	-0.0192574005260566
4	A	26	50	20120615	17	356	6.72	-0.00918076826968988	-0.0182634700212174
4	A	26	50	20120615	17	358	6.76	-0.00862728043671611	-0.0181047599041800
4	A	26	50	20120615	17	360	6.8	-0.0083257347498791	-0.0174928650510803
4	A	26	50	20120615	17	362	6.84	-0.00753786930321324	-0.0167359850235660
4	A	26	50	20120615	17	364	6.88	-0.00718258350100606	-0.0160622890377905
4	A	26	50	20120615	17	366	6.92	-0.00638895513407353	-0.0156841000469407
4	A	26	50	20120615	17	368	6.96	-0.00549173562369717	-0.0151610248766258
4	A	26	50	20120615	17	370	7	-0.00508566541246516	-0.0145917119938890
4	A	26	50	20120615	17	372	7.04	-0.0038908317289552	-0.0145803629300510
4	A	26	50	20120615	17	374	7.08	-0.00296823415620205	-0.0140521188091656
4	A	26	50	20120615	17	376	7.12	-0.00243071986541528	-0.0139601666433401
4	A	26	50	20120615	17	378	7.16	-0.00179917451486633	-0.0132357640302857
4	A	26	50	20120615	17	380	7.2	-0.00177631375263057	-0.0131753276136977
4	A	26	50	20120615	17	382	7.24	-0.00117692054742217	-0.0129681948242847
4	A	26	50	20120615	17	384	7.28	-0.000663207470890145	-0.0124027639577767
4	A	26	50	20120615	17	386	7.32	-0.000104713321905574	-0.0122005102051539
4	A	26	50	20120615	17	388	7.36	0.000283085250100566	-0.0114084728284791
4	A	26	50	20120615	17	390	7.4	0.000190829028359157	-0.0115519660075852
4	A	26	50	20120615	17	392	7.44	0.00107887029271572	-0.0103438882140636
4	A	26	50	20120615	17	394	7.48	0.00129451664777418	-0.0101111015906292
4	A	26	50	20120615	17	396	7.52	0.00144536373740471	-0.00932631912952928
4	A	26	50	20120615	17	398	7.56	0.00183149353740725	-0.00802891253634043
4	A	26	50	20120615	17	400	7.6	0.00214481962321882	-0.00761629451631464
4	A	26	50	20120615	17	402	7.64	0.00195143298963211	-0.00687333035025412
4	A	26	50	20120615	17	404	7.68	0.00211289375204825	-0.0062512178041662
4	A	26	50	20120615	17	406	7.72	0.00238433083214233	-0.0058420504652326
4	A	26	50	20120615	17	408	7.76	0.00251492638355967	-0.00451826878910545
4	A	26	50	20120615	17	410	7.8	0.00272488194324314	-0.00342269027025708
4	A	26	50	20120615	17	412	7.84	0.0030227047128772	-0.00305574074169423
4	A	26	50	20120615	17	414	7.88	0.0028692031443901	-0.00195955835365472
4	A	26	50	20120615	17	416	7.92	0.00247601842689458	-0.00196645063658803
4	A	26	50	20120615	17	418	7.96	0.00210955691514783	-0.00207322011187621
4	A	26	50	20120615	17	420	8	0.00209445523562203	-0.00205010974094669
4	A	26	50	20120615	17	422	8.04	0.00200562423912868	-0.0020175305031103
4	A	26	50	20120615	17	424	8.08	0.00201993890880702	-0.00232026837198038
4	A	26	50	20120615	17	426	8.12	0.00249849958592592	-0.0022507123992354
4	A	26	50	20120615	17	428	8.16	0.00260259560361152	-0.00243950001031727
4	A	26	50	20120615	17	430	8.2	0.00272436292686575	-0.00249542862117522
4	A	26	50	20120615	17	432	8.24	0.00286233720825545	-0.00245021260734157
4	A	26	50	20120615	17	434	8.28	0.00326477819393301	-0.00283858570360743
4	A	26	50	20120615	17	436	8.32	0.00298639407255649	-0.00288748539021767
4	A	26	50	20120615	17	438	8.36	0.00338730438418481	-0.00286450951099793
4	A	26	50	20120615	17	440	8.4	0.00329615775440444	-0.00249524477341212
4	A	26	50	20120615	17	442	8.44	0.00394293559923371	-0.00288862100370825
4	A	26	50	20120615	17	444	8.48	0.00390655495534167	-0.00302290765252339
4	A	26	50	20120615	17	446	8.52	0.00400054076026986	-0.00333615878501616
4	A	26	50	20120615	17	448	8.56	0.00469142792610955	-0.00317493702469206
4	A	26	50	20120615	17	450	8.6	0.00474486115713669	-0.00351993018059229
4	A	26	50	20120615	17	452	8.64	0.00488362167055639	-0.00394275387279094
4	A	26	50	20120615	17	454	8.68	0.00510338904393561	-0.00407965115984222
4	A	26	50	20120615	17	456	8.72	0.00505763287123181	-0.00394349704201797
4	A	26	50	20120615	17	458	8.76	0.00532673649894798	-0.00462159123197243
4	A	26	50	20120615	17	460	8.8	0.00525972964614918	-0.00402444096947396
4	A	26	50	20120615	17	462	8.84	0.00511953370596366	-0.00433782150250768
4	A	26	50	20120615	17	464	8.88	0.00502240127585919	-0.00401457895119675
4	A	26	50	20120615	17	466	8.92	0.00495893985646126	-0.00441192205053534
4	A	26	50	20120615	17	468	8.96	0.00498631832392202	-0.00429117720368671
4	A	26	50	20120615	17	470	9	0.005009268888719	-0.00428457494767077
4	A	26	50	20120615	17	472	9.04	0.00476052944132626	-0.00433156268825536
4	A	26	50	20120615	17	474	9.08	0.00539399508176088	-0.00506658908572231
4	A	26	50	20120615	17	476	9.12	0.00590630928894768	-0.00549312883618814
4	A	26	50	20120615	17	478	9.16	0.00599993609576307	-0.00596456520035455
4	A	26	50	20120615	17	480	9.2	0.00607681981608148	-0.00628814433449332
4	A	26	50	20120615	17	482	9.24	0.00658890018305575	-0.00727184936816983
4	A	26	50	20120615	17	484	9.28	0.00631162381516263	-0.00688585957530997
4	A	26	50	20120615	17	486	9.32	0.00691786676376038	-0.00732528613473088
4	A	26	50	20120615	17	488	9.36	0.00711923097605244	-0.00831341694975083
4	A	26	50	20120615	17	490	9.4	0.00708504943424988	-0.00920772318018868
4	A	26	50	20120615	17	492	9.44	0.00754210204440543	-0.00942850313047858
4	A	26	50	20120615	17	494	9.48	0.0081177081774947	-0.00974201306405328
4	A	26	50	20120615	17	496	9.52	0.00798521757990379	-0.0108774639200792
4	A	26	50	20120615	17	498	9.56	0.0085638854853556	-0.0112253887406942
4	A	26	50	20120615	17	500	9.6	0.0086697747258383	-0.0117148834099706
4	A	26	50	20120615	17	502	9.64	0.00882350681113607	-0.0117205331931523
4	A	26	50	20120615	17	504	9.68	0.00846514509443072	-0.0120419839358797
4	A	26	50	20120615	17	506	9.72	0.00853038983713081	-0.0126511776410754
4	A	26	50	20120615	17	508	9.76	0.00835943970171114	-0.0135191936413887
4	A	26	50	20120615	17	510	9.8	0.00863554368656106	-0.0136594341293014
4	A	26	50	20120615	17	512	9.84	0.00855653864589908	-0.0135336610461318
4	A	26	50	20120615	17	514	9.88	0.00894344626336093	-0.0149956962401165
4	A	26	50	20120615	17	516	9.92	0.00866726449676509	-0.0151064150199147
4	A	26	50	20120615	17	518	9.96	0.00924210695453069	-0.0156200927411077
4	A	26	50	20120615	17	520	10	0.00969461993915102	-0.0159120217757206
4	A	26	50	20120615	17	522	10.04	0.00970994294309932	-0.0159148007053706
4	A	26	50	20120615	17	524	10.08	0.00968661549038802	-0.0159989393412640
4	A	26	50	20120615	17	526	10.12	0.00976012631136012	-0.0163438943133981
4	A	26	50	20120615	17	528	10.16	0.0100425164754948	-0.0170087443933409
4	A	26	50	20120615	17	530	10.2	0.0101789951553316	-0.0167736950282067
4	A	26	50	20120615	17	532	10.24	0.0105199832584232	-0.0173834827030985
4	A	26	50	20120615	17	534	10.28	0.0110139963400314	-0.0178657012435965
4	A	26	50	20120615	17	536	10.32	0.0111895638827322	-0.0180810223295356
4	A	26	50	20120615	17	538	10.36	0.0116531148042068	-0.0180069458231385
4	A	26	50	20120615	17	540	10.4	0.0121494542671251	-0.0186620590427044
4	A	26	50	20120615	17	542	10.44	0.0121752495225028	-0.0184758919693536
4	A	26	50	20120615	17	544	10.48	0.0130765490390066	-0.0192816896439904
4	A	26	50	20120615	17	546	10.52	0.0133428171685302	-0.0196273517229056
4	A	26	50	20120615	17	548	10.56	0.0134309085313304	-0.0195215826905757
4	A	26	50	20120615	17	550	10.6	0.0140136069454350	-0.0212129396847671
4	A	26	50	20120615	17	552	10.64	0.0141012316177596	-0.0212740902792041
4	A	26	50	20120615	17	554	10.68	0.0146160972783450	-0.0215299710101121
4	A	26	50	20120615	17	556	10.72	0.0155353997334978	-0.0221749301763001
4	A	26	50	20120615	17	558	10.76	0.015857649506888	-0.0227511302790856
4	A	26	50	20120615	17	560	10.8	0.0167588995259171	-0.0230096768025586
4	A	26	50	20120615	17	562	10.84	0.0167415683387102	-0.0231117193821517
4	A	26	50	20120615	17	564	10.88	0.0172437272904376	-0.0235603362084077
4	A	26	50	20120615	17	566	10.92	0.017779678875238	-0.0243725544126176
4	A	26	50	20120615	17	568	10.96	0.0181683471885850	-0.0243715220367171
4	A	26	50	20120615	17	570	11	0.0185362053493617	-0.0253996340833589
4	A	26	50	20120615	17	572	11.04	0.0186461180274293	-0.0256724075952694
4	A	26	50	20120615	17	574	11.08	0.0186988186958311	-0.0257116308084218
4	A	26	50	20120615	17	576	11.12	0.0189626826622987	-0.0256555148142668
4	A	26	50	20120615	17	578	11.16	0.0189814422052036	-0.0262782425432544
4	A	26	50	20120615	17	580	11.2	0.018894941832661	-0.0267123566094283
4	A	26	50	20120615	17	582	11.24	0.0189306295119075	-0.027571300429739
4	A	26	50	20120615	17	584	11.28	0.0189256726933714	-0.0279637517643653
4	A	26	50	20120615	17	586	11.32	0.0189650231857444	-0.0278699540498409
4	A	26	50	20120615	17	588	11.36	0.0189970056254575	-0.0283982830235401
4	A	26	50	20120615	17	590	11.4	0.0186226703665652	-0.0289820633110199
4	A	26	50	20120615	17	592	11.44	0.0184089897683584	-0.0300200889947339
4	A	26	50	20120615	17	594	11.48	0.0187662908248919	-0.0305538839038517
4	A	26	50	20120615	17	596	11.52	0.0184741850135838	-0.0301067802861074
4	A	26	50	20120615	17	598	11.56	0.0185480281747431	-0.0305000518645999
4	A	26	50	20120615	17	600	11.6	0.0182898564178641	-0.0309181711753834
4	A	26	50	20120615	17	602	11.64	0.0180356444589597	-0.0306501140657033
4	A	26	50	20120615	17	604	11.68	0.0177496339081054	-0.0301023043001825
4	A	26	50	20120615	17	606	11.72	0.0176698651921197	-0.0298242769848878
4	A	26	50	20120615	17	608	11.76	0.0172037898994362	-0.0301377586341912
4	A	26	50	20120615	17	610	11.8	0.01698008959814	-0.0305518120809828
4	A	26	50	20120615	17	612	11.84	0.01619756987874	-0.030979222774871
4	A	26	50	20120615	17	614	11.88	0.0159397587463193	-0.0310111840013806
4	A	26	50	20120615	17	616	11.92	0.014919332950389	-0.0313936580593244
4	A	26	50	20120615	17	618	11.96	0.0149273939676946	-0.0311857686656556
4	A	26	50	20120615	17	620	12	0.0145299999566677	-0.030944079567846
4	A	26	50	20120615	17	622	12.04	0.0141792042825211	-0.0313057646864229
4	A	26	50	20120615	17	624	12.08	0.0140172061189512	-0.0307708384064553
4	A	26	50	20120615	17	626	12.12	0.0137762241279229	-0.0307552820572692
4	A	26	50	20120615	17	628	12.16	0.0132316104850530	-0.0304857329522809
4	A	26	50	20120615	17	630	12.2	0.0127680312793071	-0.0300159312068606
4	A	26	50	20120615	17	632	12.24	0.0128839967914217	-0.0299893439918879
4	A	26	50	20120615	17	634	12.28	0.0121502320845844	-0.0294457910091898
4	A	26	50	20120615	17	636	12.32	0.0112859354659401	-0.0285339768148498
4	A	26	50	20120615	17	638	12.36	0.0109548680709885	-0.0289310879831642
4	A	26	50	20120615	17	640	12.4	0.0107657877176993	-0.0288979953858046
4	A	26	50	20120615	17	642	12.44	0.0101713937574338	-0.0289169458475404
4	A	26	50	20120615	17	644	12.48	0.00998408117109752	-0.0292012734842555
4	A	26	50	20120615	17	646	12.52	0.00969140967436442	-0.0284013235826992
4	A	26	50	20120615	17	648	12.56	0.00924755874781364	-0.0284159606930698
4	A	26	50	20120615	17	650	12.6	0.00885560945900194	-0.0283532403215785
4	A	26	50	20120615	17	652	12.64	0.00827797392945064	-0.0279120764007962
4	A	26	50	20120615	17	654	12.68	0.00796995821556578	-0.0278877519275234
4	A	26	50	20120615	17	656	12.72	0.00771129855500774	-0.0282234862272308
4	A	26	50	20120615	17	658	12.76	0.00738991852295846	-0.0282156373419596
4	A	26	50	20120615	17	660	12.8	0.00723965833195632	-0.0280501036444838
4	A	26	50	20120615	17	662	12.84	0.00650172169511004	-0.0285925959670102
4	A	26	50	20120615	17	664	12.88	0.00658148334002788	-0.0284952980739189
4	A	26	50	20120615	17	666	12.92	0.00587296234527896	-0.0286220116091075
4	A	26	50	20120615	17	668	12.96	0.00528655869164096	-0.0289914749022775
4	A	26	50	20120615	17	670	13	0.00459267480726259	-0.0288911364500271
4	A	26	50	20120615	17	672	13.04	0.00411163006402139	-0.0287900908909956
4	A	26	50	20120615	17	674	13.08	0.00429710417272662	-0.0288830754327216
4	A	26	50	20120615	17	676	13.12	0.00376118794326533	-0.0295137439708619
4	A	26	50	20120615	17	678	13.16	0.00302728181507181	-0.0295576553019736
4	A	26	50	20120615	17	680	13.2	0.0030101698309671	-0.0299758382523673
4	A	26	50	20120615	17	682	13.24	0.00252756945280728	-0.0300538321303322
4	A	26	50	20120615	17	684	13.28	0.00168080908233639	-0.031009628366462
4	A	26	50	20120615	17	686	13.32	0.00125300947971853	-0.0309147346364268
4	A	26	50	20120615	17	688	13.36	0.00109970872955729	-0.0309406147446182
4	A	26	50	20120615	17	690	13.4	0.000594410223721377	-0.0317334228676846
4	A	26	50	20120615	17	692	13.44	0.000221199264611113	-0.032124594339037
4	A	26	50	20120615	17	694	13.48	-0.000203347646813283	-0.0328205288330808
4	A	26	50	20120615	17	696	13.52	-0.000631359381465506	-0.0335062102787974
4	A	26	50	20120615	17	698	13.56	-0.000721374074710547	-0.0347274544005846
4	A	26	50	20120615	17	700	13.6	-0.00132694032211871	-0.0352471778847568
4	A	26	50	20120615	17	702	13.64	-0.00114471890460694	-0.0360222376276153
4	A	26	50	20120615	17	704	13.68	-0.00161565202087717	-0.0367581943654743
4	A	26	50	20120615	17	706	13.72	-0.00197521581911053	-0.0372028938201625
4	A	26	50	20120615	17	708	13.76	-0.00216797312766199	-0.0378943028308067
4	A	26	50	20120615	17	710	13.8	-0.00232876920970381	-0.0381839337683807
4	A	26	50	20120615	17	712	13.84	-0.00202124847056578	-0.0382831408497812
4	A	26	50	20120615	17	714	13.88	-0.00203531989551139	-0.0388733628800376
4	A	26	50	20120615	17	716	13.92	-0.00234658830058971	-0.0397363159957977
4	A	26	50	20120615	17	718	13.96	-0.00231278859644899	-0.0403879856053392
4	A	26	50	20120615	17	720	14	-0.00231285930712711	-0.0411604997637855
4	A	26	50	20120615	17	722	14.04	-0.00234255779193695	-0.0425550557576416
4	A	26	50	20120615	17	724	14.08	-0.00223295624085303	-0.0431180541768223
4	A	26	50	20120615	17	726	14.12	-0.00230253554812179	-0.0436796383824407
4	A	26	50	20120615	17	728	14.16	-0.00224999751427963	-0.0448216865447351
4	A	26	50	20120615	17	730	14.2	-0.00201516735224757	-0.0451942611077423
4	A	26	50	20120615	17	732	14.24	-0.00187947356093788	-0.0456842153964264
4	A	26	50	20120615	17	734	14.28	-0.00178337774937462	-0.0469450574979602
4	A	26	50	20120615	17	736	14.32	-0.00195272982346879	-0.0477848882219754
4	A	26	50	20120615	17	738	14.36	-0.00168367569322732	-0.0484940456128274
4	A	26	50	20120615	17	740	14.4	-0.00141193455721733	-0.0488306991513503
4	A	26	50	20120615	17	742	14.44	-0.00160490399780314	-0.0505008146578348
4	A	26	50	20120615	17	744	14.48	-0.00109013026109934	-0.0500445893626133
4	A	26	50	20120615	17	746	14.52	-0.00164718898331810	-0.0507574944194056
4	A	26	50	20120615	17	748	14.56	-0.0013261625046594	-0.0517635659476778
4	A	26	50	20120615	17	750	14.6	-0.00128705949965979	-0.0527585358994854
4	A	26	50	20120615	17	752	14.64	-0.00133118296280583	-0.052313765734119
4	A	26	50	20120615	17	754	14.68	-0.00144156233134905	-0.0530558743009743
4	A	26	50	20120615	17	756	14.72	-0.00159868145812870	-0.0531272920858742
4	A	26	50	20120615	17	758	14.76	-0.00162548080513567	-0.0535483741740707
4	A	26	50	20120615	17	760	14.8	-0.00166677584115696	-0.0536591070960046
4	A	26	50	20120615	17	762	14.84	-0.00218063033904523	-0.053866784357639
4	A	26	50	20120615	17	764	14.88	-0.00226576599550009	-0.0543812752516304
4	A	26	50	20120615	17	766	14.92	-0.00218692358939779	-0.0546200652116371
4	A	26	50	20120615	17	768	14.96	-0.00233760804446864	-0.0554811091390879
4	A	26	50	20120615	17	770	15	-0.00213247636724642	-0.0553324045830044
4	A	26	50	20120615	17	772	15.04	-0.00245109868284908	-0.0562134596323628
4	A	26	50	20120615	17	774	15.08	-0.00233994149684656	-0.0560402184709721
4	A	26	50	20120615	17	776	15.12	-0.00241934958837381	-0.0564002065332742
4	A	26	50	20120615	17	778	15.16	-0.00244183558401554	-0.0578295521807647
4	A	26	50	20120615	17	780	15.2	-0.00211013179296092	-0.0576674125958386
4	A	26	50	20120615	17	782	15.24	-0.00232374875155738	-0.0593598726766086
4	A	26	50	20120615	17	784	15.28	-0.00238731765118605	-0.0598788183433214
4	A	26	50	20120615	17	786	15.32	-0.00259570201960173	-0.0599624690755358
4	A	26	50	20120615	17	788	15.36	-0.00261514745608437	-0.0609877031975782
4	A	26	50	20120615	17	790	15.4	-0.00271315245595681	-0.061340973745459
4	A	26	50	20120615	17	792	15.44	-0.00291439504588251	-0.0615545199933773
4	A	26	50	20120615	17	794	15.48	-0.00284757345506039	-0.0624438481920756
4	A	26	50	20120615	17	796	15.52	-0.00243851218214396	-0.0628008664058967
4	A	26	50	20120615	17	798	15.56	-0.00248249422393376	-0.0627912497536726
4	A	26	50	20120615	17	800	15.6	-0.00212703164503128	-0.0629275092304072
4	A	26	50	20120615	17	802	15.64	-0.00207944335865744	-0.0634622940890186
4	A	26	50	20120615	17	804	15.68	-0.00189545417419269	-0.0644055745351215
4	A	26	50	20120615	17	806	15.72	-0.00228528214266083	-0.0643486524392359
4	A	26	50	20120615	17	808	15.76	-0.00215411383475073	-0.0652444860203212
4	A	26	50	20120615	17	810	15.8	-0.00171910174296477	-0.0661719272745255
4	A	26	50	20120615	17	812	15.84	-0.0019648213494271	-0.0662435571914597
4	A	26	50	20120615	17	814	15.88	-0.00157633688384321	-0.0666159196224325
4	A	26	50	20120615	17	816	15.92	-0.00133839545197393	-0.0672183038893253
4	A	26	50	20120615	17	818	15.96	-0.00151990976270453	-0.0680850046710257
4	A	26	50	20120615	17	820	16	-0.00116720490024868	-0.068613779121997
4	A	26	50	20120615	17	822	16.04	-0.00116317439159590	-0.0693899702357054
4	A	26	50	20120615	17	824	16.08	-0.000846037000233741	-0.0703344527633363
4	A	26	50	20120615	17	826	16.12	-0.00114966865207524	-0.0713416556624584
4	A	26	50	20120615	17	828	16.16	-0.00111947519251858	-0.0713745361277836
4	A	26	50	20120615	17	830	16.2	-0.00123869339582664	-0.0709555046492525
4	A	26	50	20120615	17	832	16.24	-0.00144813842441409	-0.0714298318780724
4	A	26	50	20120615	17	834	16.28	-0.00154084012342765	-0.0715677884110819
4	A	26	50	20120615	17	836	16.32	-0.00149912082333764	-0.0719962951204809
4	A	26	50	20120615	17	838	16.36	-0.00143364273539976	-0.0719654652648212
4	A	26	50	20120615	17	840	16.4	-0.00137254870950525	-0.072231761678616
4	A	26	50	20120615	17	842	16.44	-0.00134412301690155	-0.0726571571181779
4	A	26	50	20120615	17	844	16.48	-0.00139333764887213	-0.0727797694340356
4	A	26	50	20120615	17	846	16.52	-0.00142452105792245	-0.0726555307725812
4	A	26	50	20120615	17	848	16.56	-0.00135586098946924	-0.0723453230276746
4	A	26	50	20120615	17	850	16.6	-0.00158602424674547	-0.0731287266305512
4	A	26	50	20120615	17	852	16.64	-0.00203242075770853	-0.072586305018703
4	A	26	50	20120615	17	854	16.68	-0.00230748529559009	-0.0726237816781059
4	A	26	50	20120615	17	856	16.72	-0.00284099736199535	-0.0725302314509549
4	A	26	50	20120615	17	858	16.76	-0.00326632209087906	-0.0726121851268944
4	A	26	50	20120615	17	860	16.8	-0.00349330336763994	-0.07264768188731
4	A	26	50	20120615	17	862	16.84	-0.00414058891513810	-0.0719950223282748
4	A	26	50	20120615	17	864	16.88	-0.00455962039366924	-0.0716399133027629
4	A	26	50	20120615	17	866	16.92	-0.00477981344533073	-0.071608376340322
4	A	26	50	20120615	17	868	16.96	-0.00470966845263703	-0.07186703600088
4	A	26	50	20120615	17	870	17	-0.00495277176400897	-0.0711701115573426
4	A	26	50	20120615	17	872	17.04	-0.00503734173503889	-0.0702542668543498
4	A	26	50	20120615	17	874	17.08	-0.00508627352429699	-0.0704009208007678
4	A	26	50	20120615	17	876	17.12	-0.00528765753557892	-0.0698082238967773
4	A	26	50	20120615	17	878	17.16	-0.00541232046110211	-0.0700164668438367
4	A	26	50	20120615	17	880	17.2	-0.00538106634137366	-0.0690952481293069
4	A	26	50	20120615	17	882	17.24	-0.00575130745200293	-0.0683327041764753
4	A	26	50	20120615	17	884	17.28	-0.00570060789579185	-0.0682559830907166
4	A	26	50	20120615	17	886	17.32	-0.00557516715280937	-0.0677071268071596
4	A	26	50	20120615	17	888	17.36	-0.00590729520793269	-0.0671351481318578
4	A	26	50	20120615	17	890	17.4	-0.00601159345815771	-0.0662516182087652
4	A	26	50	20120615	17	892	17.44	-0.00598422842572579	-0.0664205460187907
4	A	26	50	20120615	17	894	17.48	-0.00602227077055362	-0.066062608566154
4	A	26	50	20120615	17	896	17.52	-0.00639937081696041	-0.0656874884187346
4	A	26	50	20120615	17	898	17.56	-0.00630525490438448	-0.0656944887758683
4	A	26	50	20120615	17	900	17.6	-0.00620965406756806	-0.065182402044933
4	A	26	50	20120615	17	902	17.64	-0.00604419108077041	-0.065250991402708
4	A	26	50	20120615	17	904	17.68	-0.00601816955122274	-0.065489286387968
4	A	26	50	20120615	17	906	17.72	-0.0056931832745894	-0.0656927917195935
4	A	26	50	20120615	17	908	17.76	-0.00537618730458347	-0.0648560722654154
4	A	26	50	20120615	17	910	17.8	-0.00560359284541306	-0.0651285912188847
4	A	26	50	20120615	17	912	17.84	-0.00552185130150791	-0.0649880183907848
4	A	26	50	20120615	17	914	17.88	-0.00496415618318608	-0.064554915487308
4	A	26	50	20120615	17	916	17.92	-0.00512070962454077	-0.0637240650194139
4	A	26	50	20120615	17	918	17.96	-0.00517070207397066	-0.0635419850232583
4	A	26	50	20120615	17	920	18	-0.00505728214626834	-0.0625377519726172
4	A	26	50	20120615	17	922	18.04	-0.0050594034666119	-0.061955378827632
4	A	26	50	20120615	17	924	18.08	-0.00549278921280114	-0.0620216347330291
4	A	26	50	20120615	17	926	18.12	-0.00577980385528475	-0.061228331635216
4	A	26	50	20120615	17	928	18.16	-0.00602057371427877	-0.0611469436447014
4	A	26	50	20120615	17	930	18.2	-0.00648174875696864	-0.0602332202620521
4	A	26	50	20120615	17	932	18.24	-0.00662529143354951	-0.0595426597795453
4	A	26	50	20120615	17	934	18.28	-0.00734646963968167	-0.0597132846458457
4	A	26	50	20120615	17	936	18.32	-0.00761863503976037	-0.0594191989355502
4	A	26	50	20120615	17	938	18.36	-0.00800103838702606	-0.0580416135044425
4	A	26	50	20120615	17	940	18.4	-0.0084897905941822	-0.0584094504520158
4	A	26	50	20120615	17	942	18.44	-0.00857047147791558	-0.0579639024691901
4	A	26	50	20120615	17	944	18.48	-0.00875191507796805	-0.0574846254929019
4	A	26	50	20120615	17	946	18.52	-0.00942557570840448	-0.0566931608727198
4	A	26	50	20120615	17	948	18.56	-0.00957682584890027	-0.0562988074208521
4	A	26	50	20120615	17	950	18.6	-0.0102724067895535	-0.055124798032048
4	A	26	50	20120615	17	952	18.64	-0.0110980953779450	-0.0541165344727541
4	A	26	50	20120615	17	954	18.68	-0.0108949435997101	-0.0537559807250271
4	A	26	50	20120615	17	956	18.72	-0.0114157277440540	-0.0525679706219556
4	A	26	50	20120615	17	958	18.76	-0.0115871304278137	-0.0520526311998268
4	A	26	50	20120615	17	960	18.8	-0.0123016618302027	-0.0514542067309087
4	A	26	50	20120615	17	962	18.84	-0.0125707159604441	-0.050451458604508
4	A	26	50	20120615	17	964	18.88	-0.0130807520817140	-0.0502014963573586
4	A	26	50	20120615	17	966	18.92	-0.0135721205839605	-0.0493545945655315
4	A	26	50	20120615	17	968	18.96	-0.0137332702193929	-0.049093884295308
4	A	26	50	20120615	17	970	19	-0.0138635192884875	-0.048416334577575
4	A	26	50	20120615	17	972	19.04	-0.0137391392056768	-0.0479522603970823
4	A	26	50	20120615	17	974	19.08	-0.0137187038197005	-0.0469370671913328
4	A	26	50	20120615	17	976	19.12	-0.0141293914382136	-0.0465180357128016
4	A	26	50	20120615	17	978	19.16	-0.0141042891474815	-0.0464810540281456
4	A	26	50	20120615	17	980	19.2	-0.0143005819899389	-0.0455956149167438
4	A	26	50	20120615	17	982	19.24	-0.0145245227075407	-0.0455847961829916
4	A	26	50	20120615	17	984	19.28	-0.0148569336053765	-0.0449535619594264
4	A	26	50	20120615	17	986	19.32	-0.0152951276776778	-0.0444445157876502
4	A	26	50	20120615	17	988	19.36	-0.0155707579009843	-0.0437467428159753
4	A	26	50	20120615	17	990	19.4	-0.0155876577530547	-0.0433959471418286
4	A	26	50	20120615	17	992	19.44	-0.0160174372546598	-0.0423420751951482
4	A	26	50	20120615	17	994	19.48	-0.0163120886503803	-0.0418733341098997
4	A	26	50	20120615	17	996	19.52	-0.0161647275971810	-0.0421076692971849
4	A	26	50	20120615	17	998	19.56	-0.0163047347398559	-0.0421862995712528
4	A	26	50	20120615	17	1000	19.6	-0.0161541917061413	-0.0412816978660809
4	A	26	50	20120615	17	1002	19.64	-0.0161804960784015	-0.0410250181045102
4	A	26	50	20120615	17	1004	19.68	-0.0159008353464422	-0.0408681111097649
4	A	26	50	20120615	17	1006	19.72	-0.0158996332649142	-0.0410759297927556
4	A	26	50	20120615	17	1008	19.76	-0.0160035072510705	-0.0406356144001107
4	A	26	50	20120615	17	1010	19.8	-0.0161657175466747	-0.0398206031241151
4	A	26	50	20120615	17	1012	19.84	-0.0158992090008455	-0.0387020309069561
4	A	26	50	20120615	17	1014	19.88	-0.0160818546824259	-0.0382416336817255
4	A	26	50	20120615	17	1016	19.92	-0.0157800615082155	-0.0373532247218428
4	A	26	50	20120615	17	1018	19.96	-0.0160674297040897	-0.0366516333735495
4	A	26	50	20120615	17	1020	20	-0.0159683640440455	-0.0356394100162809
4	A	26	50	20120615	17	1022	20.04	-0.0161326956599933	-0.0348615925569757
4	A	26	50	20120615	17	1024	20.08	-0.016400689130063	-0.0349382429320564
4	A	26	50	20120615	17	1026	20.12	-0.0165726574992475	-0.0340366817860435
4	A	26	50	20120615	17	1028	20.16	-0.0165674956197449	-0.0332463485367113
4	A	26	50	20120615	17	1030	20.2	-0.0166387719832885	-0.0329301303841647
4	A	26	50	20120615	17	1032	20.24	-0.0164745817886969	-0.0313982542534021
4	A	26	50	20120615	17	1034	20.28	-0.016782102527835	-0.0311398067248785
4	A	26	50	20120615	17	1036	20.32	-0.0166012246132075	-0.0300406799442021
4	A	26	50	20120615	17	1038	20.36	-0.0170698879167101	-0.0289309536328757
4	A	26	50	20120615	17	1040	20.4	-0.0172280535615259	-0.0283278764013373
4	A	26	50	20120615	17	1042	20.44	-0.0172131477505785	-0.0280897794059762
4	A	26	50	20120615	17	1044	20.48	-0.0173988834887928	-0.0273980380551448
4	A	26	50	20120615	17	1046	20.52	-0.0174490315017145	-0.0258360957440463
4	A	26	50	20120615	17	1048	20.56	-0.0177930601639652	-0.025139503640696
4	A	26	50	20120615	17	1050	20.6	-0.0178287902696186	-0.0240800243372407
4	A	26	50	20120615	17	1052	20.64	-0.0178916096360592	-0.0232434887308258
4	A	26	50	20120615	17	1054	20.68	-0.0178440354918209	-0.0223255792760319
4	A	26	50	20120615	17	1056	20.72	-0.0177905357927564	-0.0217012464146511
4	A	26	50	20120615	17	1058	20.76	-0.0181726633683774	-0.0204739848141559
4	A	26	50	20120615	17	1060	20.8	-0.0181073054885923	-0.019504845473065
4	A	26	50	20120615	17	1062	20.84	-0.0179696883668378	-0.0190052179636142
4	A	26	50	20120615	17	1064	20.88	-0.018310270590637	-0.0176585642115428
4	A	26	50	20120615	17	1066	20.92	-0.0181081560673394	-0.0166526575098613
4	A	26	50	20120615	17	1068	20.96	-0.0182409076580433	-0.0161512204434468
4	A	26	50	20120615	17	1070	21	-0.0183585518416564	-0.0156906294709582
4	A	26	50	20120615	17	1072	21.04	-0.0181322451447648	-0.0152461746752162
4	A	26	50	20120615	17	1074	21.08	-0.0180919824846440	-0.0137114276909221
4	A	26	50	20120615	17	1076	21.12	-0.0181472994481362	-0.0126422610245646
4	A	26	50	20120615	17	1078	21.16	-0.0179340996825407	-0.0118478336269693
4	A	26	50	20120615	17	1080	21.2	-0.0175968663164572	-0.0107797629761227
4	A	26	50	20120615	17	1082	21.24	-0.0175889820758469	-0.0102694793674794
4	A	26	50	20120615	17	1084	21.28	-0.017722632328559	-0.00865557177903138
4	A	26	50	20120615	17	1086	21.32	-0.0172929588929710	-0.00865942551098884
4	A	26	50	20120615	17	1088	21.36	-0.0171327284963541	-0.00813107532408626
4	A	26	50	20120615	17	1090	21.4	-0.0171109637496292	-0.00724392501427399
4	A	26	50	20120615	17	1092	21.44	-0.0176154066562599	-0.00722257746054997
4	A	26	50	20120615	17	1094	21.48	-0.0175345277826278	-0.00660695615471334
4	A	26	50	20120615	17	1096	21.52	-0.0181099500679539	-0.00582562437470564
4	A	26	50	20120615	17	1098	21.56	-0.0182820315742235	-0.00573684004725985
4	A	26	50	20120615	17	1100	21.6	-0.0185986457065676	-0.00593655528653818
4	A	26	50	20120615	17	1102	21.64	-0.0190688434317854	-0.00539239419200826
4	A	26	50	20120615	17	1104	21.68	-0.0194575683136749	-0.00521990256380562
4	A	26	50	20120615	17	1106	21.72	-0.0200189757425979	-0.00496806648368602
4	A	26	50	20120615	17	1108	21.76	-0.0202305774468680	-0.00506306627973844
4	A	26	50	20120615	17	1110	21.8	-0.0209187479084544	-0.00438705805478848
4	A	26	50	20120615	17	1112	21.84	-0.0215777007178421	-0.00371212463214591
4	A	26	50	20120615	17	1114	21.88	-0.0219313248191135	-0.00342228156253755
4	A	26	50	20120615	17	1116	21.92	-0.022206318646317	-0.00293020595350983
4	A	26	50	20120615	17	1118	21.96	-0.0228917879599992	-0.00250056787326089
4	A	26	50	20120615	17	1120	22	-0.0232010057554121	-0.00229727467366975
4	A	26	50	20120615	17	1122	22.04	-0.0231760448860362	-0.00212551843651954
4	A	26	50	20120615	17	1124	22.08	-0.0231780954957017	-0.00183921090081711
4	A	26	50	20120615	17	1126	22.12	-0.0229941063112369	-0.00187117212732674
4	A	26	50	20120615	17	1128	22.16	-0.0230028037246455	-0.00171228523359412
4	A	26	50	20120615	17	1130	22.2	-0.0228853532882904	-0.00177344997016676
4	A	26	50	20120615	17	1132	22.24	-0.0225980558030943	-0.00142237145330764
4	A	26	50	20120615	17	1134	22.28	-0.0223045357782238	-0.00146783841933793
4	A	26	50	20120615	17	1136	22.32	-0.0221017375533795	-0.00108628360020967
4	A	26	50	20120615	17	1138	22.36	-0.0221339816226016	-0.00095165046907175
4	A	26	50	20120615	17	1140	22.4	-0.0220918380584429	-0.00101670429294091
4	A	26	50	20120615	17	1142	22.44	-0.0215050101407362	-0.0007096078178716
4	A	26	50	20120615	17	1144	22.48	-0.021195014527864	-0.00074878153354934
4	A	26	50	20120615	17	1146	22.52	-0.0209413046147742	-0.00051784045881381
4	A	26	50	20120615	17	1148	22.56	-0.0206863926201565	0.0003911453084015
4	A	26	50	20120615	17	1150	22.6	-0.01976955796767	0.000371346318528275
4	A	26	50	20120615	17	1152	22.64	-0.0194230756448886	0.000373043374803123
4	A	26	50	20120615	17	1154	22.68	-0.0188000438599851	0.00125247207856483
4	A	26	50	20120615	17	1156	22.72	-0.0187026752562158	0.00114336550222775
4	A	26	50	20120615	17	1158	22.76	-0.0179054830711060	0.00142620821470237
4	A	26	50	20120615	17	1160	22.8	-0.0172312567552447	0.00260728867131826
4	A	26	50	20120615	17	1162	22.84	-0.0163083056291009	0.00333168421330482
4	A	26	50	20120615	17	1164	22.88	-0.0155142176427606	0.00372936813811194
4	A	26	50	20120615	17	1166	22.92	-0.0153515689409521	0.00506878394517112
4	A	26	50	20120615	17	1168	22.96	-0.0145536625779934	0.00583345628941407
4	A	26	50	20120615	17	1170	23	-0.0140316409967824	0.00647879729326397
4	A	26	50	20120615	17	1172	23.04	-0.0133582773511941	0.00758434460351352
4	A	26	50	20120615	17	1174	23.08	-0.0126641954769170	0.00820517021525968
4	A	26	50	20120615	17	1176	23.12	-0.0122910622995527	0.0091256040412624
4	A	26	50	20120615	17	1178	23.16	-0.0119902802880393	0.00945749875114793
4	A	26	50	20120615	17	1180	23.2	-0.0118009241631054	0.010238703251935
4	A	26	50	20120615	17	1182	23.24	-0.0121218424544266	0.0113677781261150
4	A	26	50	20120615	17	1184	23.28	-0.0121725653451614	0.0111728054520180
4	A	26	50	20120615	17	1186	23.32	-0.0120546453899036	0.0118506125566193
4	A	26	50	20120615	17	1188	23.36	-0.0125555506413080	0.0122680975926200
4	A	26	50	20120615	17	1190	23.4	-0.0126994680844829	0.0126733192757146
4	A	26	50	20120615	17	1192	23.44	-0.0127728919313210	0.0139951585295138
4	A	26	50	20120615	17	1194	23.48	-0.0132197101607684	0.0137504314181296
4	A	26	50	20120615	17	1196	23.52	-0.0131791078065499	0.0148843622774187
4	A	26	50	20120615	17	1198	23.56	-0.0130752932173632	0.0146175114919074
4	A	26	50	20120615	17	1200	23.6	-0.0133446676669766	0.0142077056355504
4	A	26	50	20120615	17	1202	23.64	-0.0129036225401335	0.0140168801427251
4	A	26	50	20120615	17	1204	23.68	-0.0129290260583544	0.0138574091787912
4	A	26	50	20120615	17	1206	23.72	-0.0127053575768634	0.0134903606552790
4	A	26	50	20120615	17	1208	23.76	-0.0125052081740215	0.0132574778653224
4	A	26	50	20120615	17	1210	23.8	-0.0123939845199815	0.0135000819593068
4	A	26	50	20120615	17	1212	23.84	-0.0123264925919308	0.0133246119973418
4	A	26	50	20120615	17	1214	23.88	-0.0120630924875117	0.0127664954433783
4	A	26	50	20120615	17	1216	23.92	-0.0118936930372632	0.0133223994602234
4	A	26	50	20120615	17	1218	23.96	-0.0115451933388350	0.0132841117493425
4	A	26	50	20120615	17	1220	24	-0.0115156299114204	0.0125064420753546
4	A	26	50	20120615	17	1222	24.04	-0.0111875033735718	0.0129690603229849
4	A	26	50	20120615	17	1224	24.08	-0.0108170487166946	0.0127967398146233
4	A	26	50	20120615	17	1226	24.12	-0.0104628872142695	0.0125511333452459
4	A	26	50	20120615	17	1228	24.16	-0.0096317821879341	0.0131199017557611
4	A	26	50	20120615	17	1230	24.2	-0.00882175601474584	0.0127377458958689
4	A	26	50	20120615	17	1232	24.24	-0.00803222179607638	0.0127893434776920
4	A	26	50	20120615	17	1234	24.28	-0.00743627220089236	0.0128211632828454
4	A	26	50	20120615	17	1236	24.32	-0.00624962681390853	0.0126965498547969
4	A	26	50	20120615	17	1238	24.36	-0.005539550184241	0.0127654220552845
4	A	26	50	20120615	17	1240	24.4	-0.00467533134734261	0.0121302916733549
4	A	26	50	20120615	17	1242	24.44	-0.00386669110344549	0.0117683307831334
4	A	26	50	20120615	17	1244	24.48	-0.00386618905763084	0.0120834104937623
4	A	26	50	20120615	17	1246	24.52	-0.00347804400330192	0.0122602720418726
4	A	26	50	20120615	17	1248	24.56	-0.00265959618834974	0.0125436662976366
4	A	26	50	20120615	17	1250	24.6	-0.00231184107336220	0.0131325589671444
4	A	26	50	20120615	17	1252	24.64	-0.00127290322190043	0.0133150773695042
4	A	26	50	20120615	17	1254	24.68	-0.000668121863019388	0.0138273267349992
4	A	26	50	20120615	17	1256	24.72	-0.000221640499242578	0.0137863145416904
4	A	26	50	20120615	17	1258	24.76	0.000527949257357658	0.0147257483269036
4	A	26	50	20120615	17	1260	24.8	0.000903288607879287	0.0150406866161763
4	A	26	50	20120615	17	1262	24.84	0.00189571297527461	0.0153858254360734
4	A	26	50	20120615	17	1264	24.88	0.00271293749549534	0.0154430091614680
4	A	26	50	20120615	17	1266	24.92	0.00385091272273010	0.0163891604611025
4	A	26	50	20120615	17	1268	24.96	0.00450720681062058	0.0171214826701061
4	A	26	50	20120615	17	1270	25	0.00510288063415994	0.0174112479579685
4	A	26	50	20120615	17	1272	25.04	0.0059589182456	0.0176573069756858
4	A	26	50	20120615	17	1274	25.08	0.00667301124178467	0.0183493665245687
4	A	26	50	20120615	17	1276	25.12	0.00735689663627705	0.0184744112877538
4	A	26	50	20120615	17	1278	25.16	0.00775038741787173	0.019229261918806
4	A	26	50	20120615	17	1280	25.2	0.00821601016221526	0.0194775341807484
4	A	26	50	20120615	17	1282	25.24	0.00867489417893409	0.019571324824205
4	A	26	50	20120615	17	1284	25.28	0.00940525770215387	0.0198522654194382
4	A	26	50	20120615	17	1286	25.32	0.00983617564567672	0.0201331211618577
4	A	26	50	20120615	17	1288	25.36	0.0102726655906354	0.0201258450330793
4	A	26	50	20120615	17	1290	25.4	0.0107055563620778	0.0204424874496947
4	A	26	50	20120615	17	1292	25.44	0.0114255961262922	0.0207508637880379
4	A	26	50	20120615	17	1294	25.48	0.0126563437632187	0.0206123132853322
4	A	26	50	20120615	17	1296	25.52	0.0136354886652633	0.0207280525232769
4	A	26	50	20120615	17	1298	25.56	0.0142776901150047	0.0211472183520964
4	A	26	50	20120615	17	1300	25.6	0.0151022826878854	0.0221043934464496
4	A	26	50	20120615	17	1302	25.64	0.0158836427521644	0.0221028307404632
4	A	26	50	20120615	17	1304	25.68	0.0159945665929291	0.0228081909679002
4	A	26	50	20120615	17	1306	25.72	0.0164425965205567	0.0230706619340088
4	A	26	50	20120615	17	1308	25.76	0.0162468269371174	0.0238049640419998
4	A	26	50	20120615	17	1310	25.8	0.0162201902246701	0.0237116754443579
4	A	26	50	20120615	17	1312	25.84	0.0165415985409906	0.0237663065142723
4	A	26	50	20120615	17	1314	25.88	0.0170390128062163	0.0240942272840476
4	A	26	50	20120615	17	1316	25.92	0.0168670727213030	0.0247120689051772
4	A	26	50	20120615	17	1318	25.96	0.0170988057556335	0.024640849110176
4	A	26	50	20120615	17	1320	26	0.0171156490391613	0.0246331982148036
4	A	26	50	20120615	17	1322	26.04	0.0170093143214065	0.0246099909702451
4	A	26	50	20120615	17	1324	26.08	0.0171857445343803	0.0244897050356974
4	A	26	50	20120615	17	1326	26.12	0.0174833657785818	0.0243685776440802
4	A	26	50	20120615	17	1328	26.16	0.0175654891601488	0.0245787722058557
4	A	26	50	20120615	17	1330	26.2	0.0173078194490844	0.0244380579563996
4	A	26	50	20120615	17	1332	26.24	0.0175774321936830	0.0241612327226328
4	A	26	50	20120615	17	1334	26.28	0.017831884568893	0.0244914162341079
4	A	26	50	20120615	17	1336	26.32	0.0181717271589991	0.0242921464721017
4	A	26	50	20120615	17	1338	26.36	0.0185494423883055	0.0242138202539497
4	A	26	50	20120615	17	1340	26.4	0.0190602492559668	0.0244712141933694
4	A	26	50	20120615	17	1342	26.44	0.0197921684141052	0.0245596803227636
4	A	26	50	20120615	17	1344	26.48	0.0206012399931389	0.0247207592475179
4	A	26	50	20120615	17	1346	26.52	0.0217587695513005	0.0245329559290755
4	A	26	50	20120615	17	1348	26.56	0.022589557793798	0.0244606104200787
4	A	26	50	20120615	17	1350	26.6	0.0232778251290134	0.0240215275145535
4	A	26	50	20120615	17	1352	26.64	0.0239455651543709	0.0235724249059388
4	A	26	50	20120615	17	1354	26.68	0.0240134686185683	0.0238577919896223
4	A	26	50	20120615	17	1356	26.72	0.0238661655481251	0.0242528652761932
4	A	26	50	20120615	17	1358	26.76	0.0235072091546167	0.0239354033228185
4	A	26	50	20120615	17	1360	26.8	0.0236285911046752	0.0242445079811464
4	A	26	50	20120615	17	1362	26.84	0.024185429916685	0.0240600316001094
4	A	26	50	20120615	17	1364	26.88	0.0242033741654712	0.024456734767811
4	A	26	50	20120615	17	1366	26.92	0.0240816266412069	0.0241072663330927
4	A	26	50	20120615	17	1368	26.96	0.0238191224410795	0.024015792878558
4	A	26	50	20120615	17	1370	27	0.0239406790465129	0.0239348242023647
4	A	26	50	20120615	17	1372	27.04	0.0237842797544365	0.0241506204640608
4	A	26	50	20120615	17	1374	27.08	0.0238890842931169	0.0245052939117955
4	A	26	50	20120615	17	1376	27.12	0.0238611295336295	0.0239595022290281
4	A	26	50	20120615	17	1378	27.16	0.0237450749260604	0.0240300191598887
4	A	26	50	20120615	17	1380	27.2	0.0233839031670067	0.0238837710927630
4	A	26	50	20120615	17	1382	27.24	0.0228189071711691	0.0241053960356564
4	A	26	50	20120615	17	1384	27.28	0.0225168768489006	0.0240428421015451
4	A	26	50	20120615	17	1386	27.32	0.0222250250855026	0.0236469618095611
4	A	26	50	20120615	17	1388	27.36	0.0220970840836525	0.0233755289013971
4	A	26	50	20120615	17	1390	27.4	0.0215002463623513	0.0231644264145145
4	A	26	50	20120615	17	1392	27.44	0.0215383360833335	0.0228137954962479
4	A	26	50	20120615	17	1394	27.48	0.0216126739363969	0.0231608932847716
4	A	26	50	20120615	17	1396	27.52	0.0212312332443031	0.0225222617343257
4	A	26	50	20120615	17	1398	27.56	0.020901841692423	0.0227373848303661
4	A	26	50	20120615	17	1400	27.6	0.0207336132887858	0.0222709141872102
4	A	26	50	20120615	17	1402	27.64	0.0206001977177434	0.0210318354959695
4	A	26	50	20120615	17	1404	27.68	0.0199666491336833	0.0206842027104551
4	A	26	50	20120615	17	1406	27.72	0.0198054549505237	0.0198995708630996
4	A	26	50	20120615	17	1408	27.76	0.0192498528682742	0.0187726830701939
4	A	26	50	20120615	17	1410	27.8	0.0190135307109338	0.0178625022925184
4	A	26	50	20120615	17	1412	27.84	0.0187120203794359	0.0167391924599254
4	A	26	50	20120615	17	1414	27.88	0.0178598435710211	0.0160768879643949
4	A	26	50	20120615	17	1416	27.92	0.0174351198829014	0.0148488202621691
4	A	26	50	20120615	17	1418	27.96	0.0162251894696131	0.0140573556419870
4	A	26	50	20120615	17	1420	28	0.0156233355328062	0.0140577445507167
4	A	26	50	20120615	17	1422	28.04	0.0151111498069215	0.0134862184237548
4	A	26	50	20120615	17	1424	28.08	0.0140693905994028	0.0126384468905868
4	A	26	50	20120615	17	1426	28.12	0.013324446534355	0.0128738498091116
4	A	26	50	20120615	17	1428	28.16	0.0129266918988697	0.0119932968055679
4	A	26	50	20120615	17	1430	28.2	0.0123092603996733	0.0119935655061447
4	A	26	50	20120615	17	1432	28.24	0.0109477057864019	0.0113032376617689
4	A	26	50	20120615	17	1434	28.28	0.0107995803507722	0.0100073096288595
4	A	26	50	20120615	17	1436	28.32	0.00979444220345112	0.00997498070682368
4	A	26	50	20120615	17	1438	28.36	0.00883448110838008	0.00879085261998087
4	A	26	50	20120615	17	1440	28.4	0.00872781405043808	0.0077798666995794
4	A	26	50	20120615	17	1442	28.44	0.0080042246101821	0.00745792805317298
4	A	26	50	20120615	17	1444	28.48	0.0079290238040029	0.00680268755438647
4	A	26	50	20120615	17	1446	28.52	0.00783179662158975	0.00709705610739443
4	A	26	50	20120615	17	1448	28.56	0.00731874115436422	0.00589424625939267
4	A	26	50	20120615	17	1450	28.6	0.0067946053238775	0.00582808934894486
4	A	26	50	20120615	17	1452	28.64	0.00650655830549335	0.00615297663062883
4	A	26	50	20120615	17	1454	28.68	0.0061840044761873	0.00627746985052454
4	A	26	50	20120615	17	1456	28.72	0.00607842424136799	0.00637805791146867
4	A	26	50	20120615	17	1458	28.76	0.00605786369749143	0.00613070983808927
4	A	26	50	20120615	17	1460	28.8	0.00593462205659843	0.00597897179391445
4	A	26	50	20120615	17	1462	28.84	0.00575440882234522	0.00558722049500148
4	A	26	50	20120615	17	1464	28.88	0.00549748157340109	0.00556950747013275
4	A	26	50	20120615	17	1466	28.92	0.00528766884928742	0.00558783567790111
4	A	26	50	20120615	17	1468	28.96	0.00496124926720862	0.00531236596783392
4	A	26	50	20120615	17	1470	29	0.0050748509213537	0.00512529591912355
4	A	26	50	20120615	17	1472	29.04	0.00515457721093249	0.00507084162590437
4	A	26	50	20120615	17	1474	29.08	0.0051915306113173	0.0047245007244792
4	A	26	50	20120615	17	1476	29.12	0.00509447313453163	0.00460748869432845
4	A	26	50	20120615	17	1478	29.16	0.00489525994106794	0.004964301847183
4	A	26	50	20120615	17	1480	29.2	0.00469935600734021	0.00457309502049154
4	A	26	50	20120615	17	1482	29.24	0.0044844669636444	0.00489577542191143
4	A	26	50	20120615	17	1484	29.28	0.00436908198619716	0.00506019118356614
4	A	26	50	20120615	17	1486	29.32	0.00430683891178322	0.00455476893404353
4	A	26	50	20120615	17	1488	29.36	0.00388905335540052	0.0043353664277634
4	A	26	50	20120615	17	1490	29.4	0.00397837579110678	0.00424716122077141
4	A	26	50	20120615	17	1492	29.44	0.00381117120030707	0.00405753144551315
4	A	26	50	20120615	17	1494	29.48	0.00360916917769838	0.00389441181058835
4	A	26	50	20120615	17	1496	29.52	0.00332266577341756	0.00352001079076535
4	A	26	50	20120615	17	1498	29.56	0.00344004832752165	0.00339421366596514
4	A	26	50	20120615	17	1500	29.6	0.00337932129004657	0.00355131935771595
4	A	26	50	20120615	17	1502	29.64	0.00304988094779854	0.00281790749716248
4	A	26	50	20120615	17	1504	29.68	0.0030845433222123	0.00256655932072191
4	A	26	50	20120615	17	1506	29.72	0.00307634088355054	0.00292231888447249
4	A	26	50	20120615	17	1508	29.76	0.00300777981004669	0.00292509074305474
4	A	26	50	20120615	17	1510	29.8	0.00281556697371675	0.00258109036507529
4	A	26	50	20120615	17	1512	29.84	0.00246800277756013	0.00229251301660525
4	A	26	50	20120615	17	1514	29.88	0.002543253081214	0.00186247895655884
4	A	26	50	20120615	17	1516	29.92	0.00262760384914175	0.00199670903683148
4	A	26	50	20120615	17	1518	29.96	0.00275507398858624	0.00189660392981891
4	A	26	50	20120615	17	1520	30	0.00243860834866620	0.00160464661093479
4	A	26	50	20120615	17	1522	30.04	0.00258477439140528	0.00183821105182852
4	A	26	50	20120615	17	1524	30.08	0.00221574950443964	0.00159191161780562
4	A	26	50	20120615	17	1526	30.12	0.00229857292172002	0.00130777489992143
4	A	26	50	20120615	17	1528	30.16	0.00229432320996509	0.00146458997078517
4	A	26	50	20120615	17	1530	30.2	0.00218190737389205	0.00165043177501662
4	A	26	50	20120615	17	1532	30.24	0.00198907228359467	0.00105072744282450
4	A	26	50	20120615	17	1534	30.28	0.00187220167480016	0.00140017961408689
4	A	26	50	20120615	17	1536	30.32	0.00185523111205168	0.000886169552706764
4	A	26	50	20120615	17	1538	30.36	0.00181920402155022	0.00103937837898645
4	A	26	50	20120615	17	1540	30.4	0.00177399868502897	0.00108466856832145
4	A	26	50	20120615	17	1542	30.44	0.00164401831651126	0.000894881108250982
4	A	26	50	20120615	17	1544	30.48	0.00172926711005111	0.00107986024220938
4	A	26	50	20120615	17	1546	30.52	0.00166324454989172	0.00104608175127210
4	A	26	50	20120615	17	1548	30.56	0.00153477102592472	0.00032496789185703
4	A	26	50	20120615	17	1550	30.6	0.00136806848093965	0.000496884642246571
4	A	26	50	20120615	17	1552	30.64	0.00131102122715386	1.68743962262394e-05
4	A	26	50	20120615	17	1554	30.68	0.000980144256058487	-0.00059254607811413
4	A	26	50	20120615	17	1556	30.72	0.00100730896513930	-0.00093427897677835
4	A	26	50	20120615	17	1558	30.76	0.00130321186915176	-0.00075813167722764
4	A	26	50	20120615	17	1560	30.8	0.00134492487599141	-0.00175261294753876
4	A	26	50	20120615	17	1562	30.84	0.00135777937016660	-0.00211240372704888
4	A	26	50	20120615	17	1564	30.88	0.00137385049308941	-0.00190631886988562
4	A	26	50	20120615	17	1566	30.92	0.00109907940452203	-0.00229957277070861
4	A	26	50	20120615	17	1568	30.96	0.000979026815212176	-0.00279162009546508
4	A	26	50	20120615	17	1570	31	0.000880753114762867	-0.00299638407716108
4	A	26	50	20120615	17	1572	31.04	0.000788574674767397	-0.00333143955435852
4	A	26	50	20120615	17	1574	31.08	0.000524130880739247	-0.00361767637938283
4	A	26	50	20120615	17	1576	31.12	0.000183630681326678	-0.00382970941878943
4	A	26	50	20120615	17	1578	31.16	0.00028378528581394	-0.00452751067473556
4	A	26	50	20120615	17	1580	31.2	-8.48316005389385e-06	-0.00480060238469762
4	A	26	50	20120615	17	1582	31.24	2.68509658019975e-05	-0.00487875889722217
4	A	26	50	20120615	17	1584	31.28	0.00039927703638514	-0.00625500789651336
4	A	26	50	20120615	17	1586	31.32	0.000657137666280437	-0.00660452370738606
4	A	26	50	20120615	17	1588	31.36	0.000453837395621494	-0.006115467444314
4	A	26	50	20120615	17	1590	31.4	0.000407649180674388	-0.00645336549077181
4	A	26	50	20120615	17	1592	31.44	0.000193183693940507	-0.00633329875932633
4	A	26	50	20120615	17	1594	31.48	-0.000147026591691775	-0.00641777680647469
4	A	26	50	20120615	17	1596	31.52	-0.000394888731701095	-0.00598354960321584
4	A	26	50	20120615	17	1598	31.56	-0.00123390628291799	-0.00603589671822708
4	A	26	50	20120615	17	1600	31.6	-0.00153004260287892	-0.00579268026977016
4	A	26	50	20120615	17	1602	31.64	-0.00156884155196262	-0.00588414453191664
4	A	26	50	20120615	17	1604	31.68	-0.00190426472468627	-0.00589353490997079
4	A	26	50	20120615	17	1606	31.72	-0.00259497369961711	-0.00585953014486353
4	A	26	50	20120615	17	1608	31.76	-0.00267570408082517	-0.00561567022923573
4	A	26	50	20120615	17	1610	31.8	-0.00314118540381247	-0.00528033898039363
4	A	26	50	20120615	17	1612	31.84	-0.00363369234797671	-0.00524398662077283
4	A	26	50	20120615	17	1614	31.88	-0.00385324193246732	-0.00479845985115062
4	A	26	50	20120615	17	1616	31.92	-0.00416339310883136	-0.00437826871749833
4	A	26	50	20120615	17	1618	31.96	-0.00444949558356725	-0.00449711215421235
4	A	26	50	20120615	17	1620	32	-0.00475187212087215	-0.00404863321377869
4	A	26	50	20120615	17	1622	32.04	-0.00491083467503035	-0.00437279429679838
4	A	26	50	20120615	17	1624	32.08	-0.0048678503609088	-0.00416092318484468
4	A	26	50	20120615	17	1626	32.12	-0.00553331986639196	-0.0035943072073714
4	A	26	50	20120615	17	1628	32.16	-0.00550403086711911	-0.00387763138885333
4	A	26	50	20120615	17	1630	32.2	-0.00581375417316986	-0.00355983292336143
4	A	26	50	20120615	17	1632	32.24	-0.00609583179610724	-0.00328377985019976
4	A	26	50	20120615	17	1634	32.28	-0.00596843519576798	-0.00313457041987446
4	A	26	50	20120615	17	1636	32.32	-0.0061979938767463	-0.0031656371563059
4	A	26	50	20120615	17	1638	32.36	-0.00598895331323767	-0.00315193908374075
4	A	26	50	20120615	17	1640	32.4	-0.00647583946559826	-0.00412121206801324
4	A	26	50	20120615	17	1642	32.44	-0.00680141405507354	-0.004272892129432
4	A	26	50	20120615	17	1644	32.48	-0.00687585260014261	-0.00455151200020938
4	A	26	50	20120615	17	1646	32.52	-0.00688751491228472	-0.0042366564424301
4	A	26	50	20120615	17	1648	32.56	-0.00696311219323613	-0.0053394667544617
4	A	26	50	20120615	17	1650	32.6	-0.00757216893184826	-0.00545602885256758
4	A	26	50	20120615	17	1652	32.64	-0.007571584861647	-0.00653067983911996
4	A	26	50	20120615	17	1654	32.68	-0.00767389048496263	-0.00631297438911469
4	A	26	50	20120615	17	1656	32.72	-0.00781576226821955	-0.00790973675943924
4	A	26	50	20120615	17	1658	32.76	-0.00816425984532734	-0.00857933152588384
4	A	26	50	20120615	17	1660	32.8	-0.0085135705952335	-0.00860648442628141
4	A	26	50	20120615	17	1662	32.84	-0.00856745213195991	-0.00924740601274888
4	A	26	50	20120615	17	1664	32.88	-0.0089211328017738	-0.00982837908630738
4	A	26	50	20120615	17	1666	32.92	-0.00881147468214739	-0.00989348947871908
4	A	26	50	20120615	17	1668	32.96	-0.00932795961726167	-0.00981046100047208
4	A	26	50	20120615	17	1670	33	-0.00947942188979183	-0.00962675465871988
4	A	26	50	20120615	17	1672	33.04	-0.0103426281497796	-0.00992702189649648
4	A	26	50	20120615	17	1674	33.08	-0.0104800536455964	-0.00996510030377018
4	A	26	50	20120615	17	1676	33.12	-0.0109055014110600	-0.0100409912461678
4	A	26	50	20120615	17	1678	33.16	-0.0109167776428996	-0.0102165326259177
4	A	26	50	20120615	17	1680	33.2	-0.0104514907742771	-0.00980670414214368
4	A	26	50	20120615	17	1682	33.24	-0.0100927217640658	-0.00976369507928478
4	A	26	50	20120615	17	1684	33.28	-0.00991841499275587	-0.00993559768753868
4	A	26	50	20120615	17	1686	33.32	-0.00980008774399211	-0.0101164331757594
4	A	26	50	20120615	17	1688	33.36	-0.00926637061662032	-0.0102582717249976
4	A	26	50	20120615	17	1690	33.4	-0.00905595685174264	-0.0104490279213583
4	A	26	50	20120615	17	1692	33.44	-0.00928022990953158	-0.0106213003464588
4	A	26	50	20120615	17	1694	33.48	-0.0093894708361571	-0.0114880081992269
4	A	26	50	20120615	17	1696	33.52	-0.0089380538670476	-0.0117282830834741
4	A	26	50	20120615	17	1698	33.56	-0.00900764024538416	-0.0122634144244083
4	A	26	50	20120615	17	1700	33.6	-0.00892912310840121	-0.0129142637900836
4	A	26	50	20120615	17	1702	33.64	-0.00875726080523382	-0.0129384821973393
4	A	26	50	20120615	17	1704	33.68	-0.00850895318795235	-0.0142888864437781
4	A	26	50	20120615	17	1706	33.72	-0.00827647062043384	-0.0135758258234939
4	A	26	50	20120615	17	1708	33.76	-0.00756319079704753	-0.0143936160291396
4	A	26	50	20120615	17	1710	33.8	-0.007156201347	-0.0150639320445010
4	A	26	50	20120615	17	1712	33.84	-0.00651559088751623	-0.0152446402535011
4	A	26	50	20120615	17	1714	33.88	-0.00591914631758537	-0.0154567015771789
4	A	26	50	20120615	17	1716	33.92	-0.00533709844171948	-0.0157100862211493
4	A	26	50	20120615	17	1718	33.96	-0.00473074023471639	-0.0151777196677296
4	A	26	50	20120615	17	1720	34	-0.00356724552374861	-0.0153583359528481
4	A	26	50	20120615	17	1722	34.04	-0.00302000851472053	-0.0152618229482839
4	A	26	50	20120615	17	1724	34.08	-0.00290550671364299	-0.0150692989849702
4	A	26	50	20120615	17	1726	34.12	-0.00214131520201125	-0.0149022308657793
4	A	26	50	20120615	17	1728	34.16	-0.00147776619854580	-0.0148708353246946
4	A	26	50	20120615	17	1730	34.2	-0.000243016337237849	-0.0150494504976223
4	A	26	50	20120615	17	1732	34.24	0.000378601234103243	-0.0146580668942356
4	A	26	50	20120615	17	1734	34.28	0.00192826110041263	-0.0147124080503698
4	A	26	50	20120615	17	1736	34.32	0.00302102392005832	-0.0142452933107179
4	A	26	50	20120615	17	1738	34.36	0.00335151148744928	-0.0139493125542489
4	A	26	50	20120615	17	1740	34.4	0.00427423633942305	-0.0134911568575147
4	A	26	50	20120615	17	1742	34.44	0.00489586805289976	-0.0138498579854750
4	A	26	50	20120615	17	1744	34.48	0.00539797750715252	-0.0140107318492627
4	A	26	50	20120615	17	1746	34.52	0.0063677391022108	-0.0139623303900905
4	A	26	50	20120615	17	1748	34.56	0.00656943424047646	-0.0138822576181889
4	A	26	50	20120615	17	1750	34.6	0.0070312527503372	-0.0142604819643778
4	A	26	50	20120615	17	1752	34.64	0.0072260606685541	-0.0151131820318107
4	A	26	50	20120615	17	1754	34.68	0.00761296121494813	-0.0149420904750348
4	A	26	50	20120615	17	1756	34.72	0.00744351014590459	-0.0150763276263752
4	A	26	50	20120615	17	1758	34.76	0.00742528800415341	-0.0151321678488855
4	A	26	50	20120615	17	1760	34.8	0.00765862617087716	-0.0152074110814716
4	A	26	50	20120615	17	1762	34.84	0.00775359768265832	-0.0151253089131080
4	A	26	50	20120615	17	1764	34.88	0.00742640523286768	-0.0143801032185511
4	A	26	50	20120615	17	1766	34.92	0.00753220962053663	-0.0137524540263665
4	A	26	50	20120615	17	1768	34.96	0.0076017465013985	-0.0132378641374258
4	A	26	50	20120615	17	1770	35	0.00771737967332595	-0.0127355849775456
4	A	26	50	20120615	17	1772	35.04	0.0079717613378578	-0.0128093008594843
4	A	26	50	20120615	17	1774	35.08	0.00815860723371854	-0.0122359503970270
4	A	26	50	20120615	17	1776	35.12	0.00808227505668944	-0.0120167119395201
4	A	26	50	20120615	17	1778	35.16	0.0081818286204127	-0.0116972481668478
4	A	26	50	20120615	17	1780	35.2	0.0082788436707915	-0.0108225570785201
4	A	26	50	20120615	17	1782	35.24	0.0079748018970169	-0.0103551453540201
4	A	26	50	20120615	17	1784	35.28	0.00801690303476876	-0.0103877146923616
4	A	26	50	20120615	17	1786	35.32	0.00753149544268763	-0.00996420722790548
4	A	26	50	20120615	17	1788	35.36	0.00744372227793895	-0.00992823670594658
4	A	26	50	20120615	17	1790	35.4	0.00736933464455812	-0.00910233598552068
4	A	26	50	20120615	17	1792	35.44	0.00694678177425666	-0.00893770738472481
4	A	26	50	20120615	17	1794	35.48	0.00665237079484183	-0.00824231029183471
4	A	26	50	20120615	17	1796	35.52	0.00618196800865748	-0.00826921570485886
4	A	26	50	20120615	17	1798	35.56	0.00573424213694578	-0.00714702310098019
4	A	26	50	20120615	17	1800	35.6	0.00539311968356577	-0.00721134153379692
4	A	26	50	20120615	17	1802	35.64	0.00550436879344985	-0.00645632826818498
4	A	26	50	20120615	17	1804	35.68	0.00520187346220571	-0.0055167056854612
4	A	26	50	20120615	17	1806	35.72	0.00497719876776506	-0.00559202528557963
4	A	26	50	20120615	17	1808	35.76	0.00501903360910311	-0.00465941974770964
4	A	26	50	20120615	17	1810	35.8	0.00468988289779265	-0.00450639434492899
4	A	26	50	20120615	17	1812	35.84	0.00441594831654742	-0.00387981429819753
4	A	26	50	20120615	17	1814	35.88	0.00421696535705169	-0.00364883390832497
4	A	26	50	20120615	17	1816	35.92	0.00375677206141683	-0.00357873954447679
4	A	26	50	20120615	17	1818	35.96	0.00377914067733288	-0.0027630961150188
4	A	26	50	20120615	17	1820	36	0.00333071971965528	-0.00252613261182791
4	A	26	50	20120615	17	1822	36.04	0.00346021289160075	-0.00174290507853985
4	A	26	50	20120615	17	1824	36.08	0.00284331242959695	-0.00130401026341839
4	A	26	50	20120615	17	1826	36.12	0.00193786926735539	-0.00127429056540512
4	A	26	50	20120615	17	1828	36.16	0.00163543099962849	-0.00109626391745138
4	A	26	50	20120615	17	1830	36.2	0.00137647173792727	-0.00109142992336315
4	A	26	50	20120615	17	1832	36.24	0.000921201743967088	-0.00069712526186331
4	A	26	50	20120615	17	1834	36.28	0.00101553756675197	-0.0008976953932401
4	A	26	50	20120615	17	1836	36.32	0.000473766493142454	-0.000271651333448780
4	A	26	50	20120615	17	1838	36.36	-0.000207890807882407	-0.000117070012906800
4	A	26	50	20120615	17	1840	36.4	-0.00113212674704756	-0.00014884951297367
4	A	26	50	20120615	17	1842	36.44	-0.00162813174845833	0.000175413393422513
4	A	26	50	20120615	17	1844	36.48	-0.00172384642946653	0.000109681454150192
4	A	26	50	20120615	17	1846	36.52	-0.00299990546893139	0.000154639303298033
4	A	26	50	20120615	17	1848	36.56	-0.00345076382368375	-0.00018234657541204
4	A	26	50	20120615	17	1850	36.6	-0.00367622482086508	-0.00048151638346426
4	A	26	50	20120615	17	1852	36.64	-0.00390870031731578	-0.00071844665263643
4	A	26	50	20120615	17	1854	36.68	-0.00431677164073854	-0.000386969135751800
4	A	26	50	20120615	17	1856	36.72	-0.00448137195726314	-0.0003934603760031
4	A	26	50	20120615	17	1858	36.76	-0.0046346232099497	-0.0005518027975142
4	A	26	50	20120615	17	1860	36.8	-0.005024783518605	-1.77179746161898e-05
4	A	26	50	20120615	17	1862	36.84	-0.00499625175998413	-0.00054505699882168
4	A	26	50	20120615	17	1864	36.88	-0.00508329660474819	-0.00027576245227459
4	A	26	50	20120615	17	1866	36.92	-0.00533487105535874	-0.000174518903344300
4	A	26	50	20120615	17	1868	36.96	-0.00578428691227747	-5.36531412360895e-05
4	A	26	50	20120615	17	1870	37	-0.00598035348056488	0.000353682791134234
4	A	26	50	20120615	17	1872	37.04	-0.00654531765659731	0.000723032947219216
4	A	26	50	20120615	17	1874	37.08	-0.00681745477240476	0.000621308565677719
4	A	26	50	20120615	17	1876	37.12	-0.00665897092953742	0.000501970154216865
4	A	26	50	20120615	17	1878	37.16	-0.00651781120280915	0.000820146992547377
4	A	26	50	20120615	17	1880	37.2	-0.00669034525741867	0.000440840772983289
4	A	26	50	20120615	17	1882	37.24	-0.00688728863811474	0.000238042548138986
4	A	26	50	20120615	17	1884	37.28	-0.00669908509723413	0.00053962359031505
4	A	26	50	20120615	17	1886	37.32	-0.00698357536850892	0.000324132798748449
4	A	26	50	20120615	17	1888	37.36	-0.00685370106600838	0.000338890117271812
4	A	26	50	20120615	17	1890	37.4	-0.00667906690425874	-3.13439222896497e-05
4	A	26	50	20120615	17	1892	37.44	-0.0068722414058111	-8.97862977547199e-05
4	A	26	50	20120615	17	1894	37.48	-0.00689850335166436	-0.00064968758923385
4	A	26	50	20120615	17	1896	37.52	-0.00730300378584213	-0.00037226838577093
4	A	26	50	20120615	17	1898	37.56	-0.0072332052754712	-0.00028425480471664
4	A	26	50	20120615	17	1900	37.6	-0.00781192267839771	-0.00047953648447693
4	A	26	50	20120615	17	1902	37.64	-0.00829299570591017	-0.00107489210996476
4	A	26	50	20120615	17	1904	37.68	-0.00870806031539886	-0.00078400959338805
4	A	26	50	20120615	17	1906	37.72	-0.0097188482459016	-0.00175017908599791
4	A	26	50	20120615	17	1908	37.76	-0.0109991499260536	-0.00224474371089541
4	A	26	50	20120615	17	1910	37.8	-0.0114382066686280	-0.00263902645208503
4	A	26	50	20120615	17	1912	37.84	-0.0120278276581204	-0.00326831613200199
4	A	26	50	20120615	17	1914	37.88	-0.0122745160008729	-0.00328410582642589
4	A	26	50	20120615	17	1916	37.92	-0.0131236310369251	-0.00412936005945285
4	A	26	50	20120615	17	1918	37.96	-0.0133018714432588	-0.00455668590052732
4	A	26	50	20120615	17	1920	38	-0.0134551934066235	-0.00481504150516945
4	A	26	50	20120615	17	1922	38.04	-0.0136718862797181	-0.00564486666823092
4	A	26	50	20120615	17	1924	38.08	-0.013967725614831	-0.00601964740439541
4	A	26	50	20120615	17	1926	38.12	-0.0142269721740174	-0.00616444165997898
4	A	26	50	20120615	17	1928	38.16	-0.0143728200187049	-0.00662359437727466
4	A	26	50	20120615	17	1930	38.2	-0.0149879675629982	-0.00719058794976909
4	A	26	50	20120615	17	1932	38.24	-0.0149825723382577	-0.00736696159420045
4	A	26	50	20120615	17	1934	38.28	-0.0154376309072903	-0.00744251595377023
4	A	26	50	20120615	17	1936	38.32	-0.0161245568609418	-0.00742875565580834
4	A	26	50	20120615	17	1938	38.36	-0.0166883330975818	-0.00739757224675801
4	A	26	50	20120615	17	1940	38.4	-0.0166250965381403	-0.00751766019140693
4	A	26	50	20120615	17	1942	38.44	-0.0168557901255024	-0.00760318475659144
4	A	26	50	20120615	17	1944	38.48	-0.016693777819797	-0.0075373672573986
4	A	26	50	20120615	17	1946	38.52	-0.0168469512907376	-0.00771851387260297
4	A	26	50	20120615	17	1948	38.56	-0.0168847673613955	-0.0076768794253267
4	A	26	50	20120615	17	1950	38.6	-0.0164805073435233	-0.00782219693992835
4	A	26	50	20120615	17	1952	38.64	-0.0162651579733129	-0.00798536182968715
4	A	26	50	20120615	17	1954	38.68	-0.0164111330972211	-0.00803327538518035
4	A	26	50	20120615	17	1956	38.72	-0.0160026021543906	-0.00776694361604643
4	A	26	50	20120615	17	1958	38.76	-0.0162793778906826	-0.00849652225073909
4	A	26	50	20120615	17	1960	38.8	-0.0163289672892472	-0.00856501968463263
4	A	26	50	20120615	17	1962	38.84	-0.0162060155621345	-0.00928547664184798
4	A	26	50	20120615	17	1964	38.88	-0.0167373638817893	-0.0107741909746869
4	A	26	50	20120615	17	1966	38.92	-0.0169002529999034	-0.0106967203557401
4	A	26	50	20120615	17	1968	38.96	-0.0170908182774332	-0.0111629158565764
4	A	26	50	20120615	17	1970	39	-0.0174618725608609	-0.0113326568394002
4	A	26	50	20120615	17	1972	39.04	-0.0177752834994862	-0.0121759311734399
4	A	26	50	20120615	17	1974	39.08	-0.0182742039021558	-0.0132947296647689
4	A	26	50	20120615	17	1976	39.12	-0.0189902980105312	-0.0135589683978305
4	A	26	50	20120615	17	1978	39.16	-0.0191666150864201	-0.0141589131463282
4	A	26	50	20120615	17	1980	39.2	-0.0199948563302917	-0.0147883018211945
4	A	26	50	20120615	17	1982	39.24	-0.0206737000534342	-0.0150534456509360
4	A	26	50	20120615	17	1984	39.28	-0.0209684716573074	-0.0155943328410691
4	A	26	50	20120615	17	1986	39.32	-0.0212204350166476	-0.0163639973591872
4	A	26	50	20120615	17	1988	39.36	-0.0216529015240213	-0.0169967165069929
4	A	26	50	20120615	17	1990	39.4	-0.0219765018713635	-0.0179232809487885
4	A	26	50	20120615	17	1992	39.44	-0.0218988191203824	-0.0176211059369163
4	A	26	50	20120615	17	1994	39.48	-0.0221000970656471	-0.0180833769951170
4	A	26	50	20120615	17	1996	39.52	-0.022535300076264	-0.0193329266013551
4	A	26	50	20120615	17	1998	39.56	-0.0226776717840153	-0.0202701655271195
4	A	26	50	20120615	17	2000	39.6	-0.0228192402184630	-0.0212454015428778
4	A	26	50	20120615	17	2002	39.64	-0.0231558675940351	-0.0226079517624970
4	A	26	50	20120615	17	2004	39.68	-0.0236695629928976	-0.0238434971189338
4	A	26	50	20120615	17	2006	39.72	-0.0239495065675693	-0.0250644583980086
4	A	26	50	20120615	17	2008	39.76	-0.0240869256994251	-0.0259722845101028
4	A	26	50	20120615	17	2010	39.8	-0.0246551142823797	-0.0267410934290157
4	A	26	50	20120615	17	2012	39.84	-0.0250563125278894	-0.0275151066538381
4	A	26	50	20120615	17	2014	39.88	-0.0254794098704123	-0.0284615337251172
4	A	26	50	20120615	17	2016	39.92	-0.0258326804182931	-0.0292058343229942
4	A	26	50	20120615	17	2018	39.96	-0.0263013154375245	-0.0294971976721821
4	A	26	50	20120615	17	2020	40	-0.0264643601191305	-0.0307661856438351
4	A	26	50	20120615	17	2022	40.04	-0.0266580649507688	-0.031512932831175
4	A	26	50	20120615	17	2024	40.08	-0.0262290774087585	-0.0319119390456629
4	A	26	50	20120615	17	2026	40.12	-0.0264430408496777	-0.0323144312965821
4	A	26	50	20120615	17	2028	40.16	-0.0261683015809155	-0.0325727656880208
4	A	26	50	20120615	17	2030	40.2	-0.0261537988208334	-0.0334536156764127
4	A	26	50	20120615	17	2032	40.24	-0.0257407211813998	-0.0338040436550331
4	A	26	50	20120615	17	2034	40.28	-0.0256896115032557	-0.0344587396815981
4	A	26	50	20120615	17	2036	40.32	-0.025556809778681	-0.0351080121991514
4	A	26	50	20120615	17	2038	40.36	-0.0253582046970491	-0.0355524075979237
4	A	26	50	20120615	17	2040	40.4	-0.0255315731376605	-0.0356214353619032
4	A	26	50	20120615	17	2042	40.44	-0.0251698526637445	-0.0362497350923265
4	A	26	50	20120615	17	2044	40.48	-0.0249013783610636	-0.0364797427861108
4	A	26	50	20120615	17	2046	40.52	-0.0245679138741238	-0.0373834181813994
4	A	26	50	20120615	17	2048	40.56	-0.0241478217354209	-0.0377149805510978
4	A	26	50	20120615	17	2050	40.6	-0.0240612718654037	-0.0380761706949279
4	A	26	50	20120615	17	2052	40.64	-0.0237996423563646	-0.0384406135299514
4	A	26	50	20120615	17	2054	40.68	-0.0240217445963353	-0.0394512812523014
4	A	26	50	20120615	17	2056	40.72	-0.0235464981286998	-0.0400789799419607
4	A	26	50	20120615	17	2058	40.76	-0.0229729638184794	-0.0410483526282893
4	A	26	50	20120615	17	2060	40.8	-0.0230116425594103	-0.0417273872702628
4	A	26	50	20120615	17	2062	40.84	-0.0224009851431776	-0.0426467675071615
4	A	26	50	20120615	17	2064	40.88	-0.0224049449411523	-0.0429878758184059
4	A	26	50	20120615	17	2066	40.92	-0.0223019901938115	-0.042563611749694
4	A	26	50	20120615	17	2068	40.96	-0.0217414666483649	-0.0436000181588791
4	A	26	50	20120615	17	2070	41	-0.0216059849890896	-0.0436362220260758
4	A	26	50	20120615	17	2072	41.04	-0.0214958177525807	-0.044046909644589
4	A	26	50	20120615	17	2074	41.08	-0.021382751378269	-0.0448750023960365
4	A	26	50	20120615	17	2076	41.12	-0.0211501132472586	-0.0450167065949863
4	A	26	50	20120615	17	2078	41.16	-0.0209656290880471	-0.0455796343034889
4	A	26	50	20120615	17	2080	41.2	-0.0210586843404512	-0.0460502845770467
4	A	26	50	20120615	17	2082	41.24	-0.021168215180857	-0.0469257534828338
4	A	26	50	20120615	17	2084	41.28	-0.0213687506640015	-0.0486073948298516
4	A	26	50	20120615	17	2086	41.32	-0.021146153449284	-0.0488377702191622
4	A	26	50	20120615	17	2088	41.36	-0.0212829786114436	-0.0496718026675717
4	A	26	50	20120615	17	2090	41.4	-0.0214999189719116	-0.0508785511003447
4	A	26	50	20120615	17	2092	41.44	-0.0211443149716529	-0.0513661012259728
4	A	26	50	20120615	17	2094	41.48	-0.0210562094667171	-0.0520996538007757
4	A	26	50	20120615	17	2096	41.52	-0.0211293950185699	-0.0526061543881397
4	A	26	50	20120615	17	2098	41.56	-0.0211834179766525	-0.0533341915300493
4	A	26	50	20120615	17	2100	41.6	-0.0209013530816372	-0.0542447329321832
4	A	26	50	20120615	17	2102	41.64	-0.0206230358525622	-0.0553264648860424
4	A	26	50	20120615	17	2104	41.68	-0.0208991610506155	-0.0561333444340544
4	A	26	50	20120615	17	2106	41.72	-0.0210306122012381	-0.0561102220423096
4	A	26	50	20120615	17	2108	41.76	-0.0212638867283516	-0.0575496793167711
4	A	26	50	20120615	17	2110	41.8	-0.021214672096381	-0.0579875198356818
4	A	26	50	20120615	17	2112	41.84	-0.0210429158592308	-0.0580629681292344
4	A	26	50	20120615	17	2114	41.88	-0.0212871505414526	-0.0591185371321896
4	A	26	50	20120615	17	2116	41.92	-0.0212322083445544	-0.0592014807576228
4	A	26	50	20120615	17	2118	41.96	-0.0211053533880095	-0.0601482967376316
4	A	26	50	20120615	17	2120	42	-0.0213459818256473	-0.0607639746120107
4	A	26	50	20120615	17	2122	42.04	-0.0211243038497453	-0.0611958047232814
4	A	26	50	20120615	17	2124	42.08	-0.0210864029262737	-0.0619894613744852
4	A	26	50	20120615	17	2126	42.12	-0.0213531236041373	-0.0621332868937785
4	A	26	50	20120615	17	2128	42.16	-0.0209930648311571	-0.0621075482069433
4	A	26	50	20120615	17	2130	42.2	-0.0209025551631652	-0.0623608338559643
4	A	26	50	20120615	17	2132	42.24	-0.0208692504337713	-0.0629746732527124
4	A	26	50	20120615	17	2134	42.28	-0.0212148135177372	-0.0635755018846866
4	A	26	50	20120615	17	2136	42.32	-0.0214025503681422	-0.0640301008343114
4	A	26	50	20120615	17	2138	42.36	-0.0217934389967822	-0.064600736006729
4	A	26	50	20120615	17	2140	42.4	-0.0218708671893221	-0.0645880787953457
4	A	26	50	20120615	17	2142	42.44	-0.0220658872395733	-0.0651745531596618
4	A	26	50	20120615	17	2144	42.48	-0.0223337392882868	-0.0648490011976035
4	A	26	50	20120615	17	2146	42.52	-0.0226805044537807	-0.0658116563695109
4	A	26	50	20120615	17	2148	42.56	-0.0230162387534881	-0.0656275257636899
4	A	26	50	20120615	17	2150	42.6	-0.0232598370396068	-0.066268800903548
4	A	26	50	20120615	17	2152	42.64	-0.0236261890629396	-0.0666617401418534
4	A	26	50	20120615	17	2154	42.68	-0.0240650195313439	-0.0664544164336095
4	A	26	50	20120615	17	2156	42.72	-0.0246275229757778	-0.0673646749930309
4	A	26	50	20120615	17	2158	42.76	-0.0251608229101487	-0.0679877774886125
4	A	26	50	20120615	17	2160	42.8	-0.0252176742953561	-0.0686781965497631
4	A	26	50	20120615	17	2162	42.84	-0.0261849963720193	-0.0702046986689886
4	A	26	50	20120615	17	2164	42.88	-0.0263917543948383	-0.07016142373398
4	A	26	50	20120615	17	2166	42.92	-0.0270513436003291	-0.0705599491158567
4	A	26	50	20120615	17	2168	42.96	-0.027583441453172	-0.0715024517445002
4	A	26	50	20120615	17	2170	43	-0.0279707238372278	-0.0715709703915972
4	A	26	50	20120615	17	2172	43.04	-0.0283981698864551	-0.0726240645208183
4	A	26	50	20120615	17	2174	43.08	-0.028632292941706	-0.0738532282385549
4	A	26	50	20120615	17	2176	43.12	-0.0287507333275547	-0.0738866743893051
4	A	26	50	20120615	17	2178	43.16	-0.0288743355929061	-0.0751057264800707
4	A	26	50	20120615	17	2180	43.2	-0.0290917002174429	-0.0748829878439969
4	A	26	50	20120615	17	2182	43.24	-0.0296563956928985	-0.075269209567881
4	A	26	50	20120615	17	2184	43.28	-0.0298155654293435	-0.0758434509848826
4	A	26	50	20120615	17	2186	43.32	-0.0299972918721085	-0.0762467846928714
4	A	26	50	20120615	17	2188	43.36	-0.0300494056418819	-0.0761062825754496
4	A	26	50	20120615	17	2190	43.4	-0.03022462670226	-0.0767476284259858
4	A	26	50	20120615	17	2192	43.44	-0.0304210609660736	-0.0767371632456243
4	A	26	50	20120615	17	2194	43.48	-0.029969573286286	-0.077437835355102
4	A	26	50	20120615	17	2196	43.52	-0.0302336776690592	-0.0786158045418807
4	A	26	50	20120615	17	2198	43.56	-0.0302135958364735	-0.0793848538770992
4	A	26	50	20120615	17	2200	43.6	-0.0302135958364735	-0.0793848538770992
4	A	26	50	20120615	17	2202	43.64	-0.0302786496603426	-0.0808963653325635
4	A	26	50	20120615	17	2204	43.68	-0.030420141727258	-0.0813547826588068
4	A	26	50	20120615	17	2206	43.72	-0.0301843216157323	-0.0810393423237195
4	A	26	50	20120615	17	2208	43.76	-0.0307488756698317	-0.0816829509159555
4	A	26	50	20120615	17	2210	43.8	-0.0304642651904041	-0.082555732815974
4	A	26	50	20120615	17	2212	43.84	-0.030430253354229	-0.082634999486145
4	A	26	50	20120615	17	2214	43.88	-0.0300791041266918	-0.0826259485193458
4	A	26	50	20120615	17	2216	43.92	-0.0299072064681853	-0.0835841489185317
4	A	26	50	20120615	17	2218	43.96	-0.030026212539459	-0.0841008318435447
4	A	26	50	20120615	17	2220	44	-0.0299246720056806	-0.0846249393897602
4	A	26	50	20120615	17	2222	44.04	-0.0294953874788223	-0.0858249703081119
4	A	26	50	20120615	17	2224	44.08	-0.0295189341346358	-0.0859470876492228
4	A	26	50	20120615	17	2226	44.12	-0.0290622845753455	-0.0871108439896996
4	A	26	50	20120615	17	2228	44.16	-0.0291574611480932	-0.0875670692849212
4	A	26	50	20120615	17	2230	44.2	-0.0291639665304801	-0.0875810699991887
4	A	26	50	20120615	17	2232	44.24	-0.0289451169817029	-0.089032406667574
4	A	26	50	20120615	17	2234	44.28	-0.0290251614693332	-0.089148655022401
4	A	26	50	20120615	17	2236	44.32	-0.0285591781005313	-0.0894032134636283
4	A	26	50	20120615	17	2238	44.36	-0.0284524756872502	-0.0897220479112653
4	A	26	50	20120615	17	2240	44.4	-0.0284055945076576	-0.0905965268675587
4	A	26	50	20120615	17	2242	44.44	-0.0288193933960079	-0.0910554391685488
4	A	26	50	20120615	17	2244	44.48	-0.0293400361189956	-0.0914950474544125
4	A	26	50	20120615	17	2246	44.52	-0.029126348449721	-0.091449509777704
4	A	26	50	20120615	17	2248	44.56	-0.029283043312432	-0.092352909401348
4	A	26	50	20120615	17	2250	44.6	-0.0295149743366611	-0.093258147502623
4	A	26	50	20120615	17	2252	44.64	-0.0294252424861286	-0.0935181506660653
4	A	26	50	20120615	17	2254	44.68	-0.0297768159777345	-0.0943429200156413
4	A	26	50	20120615	17	2256	44.72	-0.0296573856423921	-0.0952148533875224
4	A	26	50	20120615	17	2258	44.76	-0.0298543148809526	-0.0958384508578508
4	A	26	50	20120615	17	2260	44.8	-0.0297549663781959	-0.0957316070232135
4	A	26	50	20120615	17	2262	44.84	-0.0296112822802587	-0.0959363851470452
4	A	26	50	20120615	17	2264	44.88	-0.0297702398846695	-0.096421460398939
4	A	26	50	20120615	17	2266	44.92	-0.0302319099021062	-0.0972666651344914
4	A	26	50	20120615	17	2268	44.96	-0.0304026054790846	-0.0982492607176282
4	A	26	50	20120615	17	2270	45	-0.0302362232534714	-0.0985747419690084
4	A	26	50	20120615	17	2272	45.04	-0.0305213287076458	-0.0992425336131607
4	A	26	50	20120615	17	2274	45.08	-0.0306284553849956	-0.0997312151096387
4	A	26	50	20120615	17	2276	45.12	-0.0310232331009321	-0.100461585703927
4	A	26	50	20120615	17	2278	45.16	-0.0309726042553991	-0.100385218171559
4	A	26	50	20120615	17	2280	45.2	-0.03127588235385	-0.101787057365261
4	A	26	50	20120615	17	2282	45.24	-0.031346805164003	-0.101820786358724
4	A	26	50	20120615	17	2284	45.28	-0.0314584573247524	-0.101888032213614
4	A	26	50	20120615	17	2286	45.32	-0.0313371885117789	-0.103268941046594
4	A	26	50	20120615	17	2288	45.36	-0.0314180108168685	-0.103702609635495
4	A	26	50	20120615	17	2290	45.4	-0.0314414160513258	-0.104313337762406
4	A	26	50	20120615	17	2292	45.44	-0.0313105305861282	-0.104696377505775
4	A	26	50	20120615	17	2294	45.48	-0.0310274757416192	-0.105878306490528
4	A	26	50	20120615	17	2296	45.52	-0.0312748924043564	-0.106199969365290
4	A	26	50	20120615	17	2298	45.56	-0.0316899640849128	-0.106788706471306
4	A	26	50	20120615	17	2300	45.6	-0.0317540986699665	-0.106541148387213
4	A	26	50	20120615	17	2302	45.64	-0.0321514926809933	-0.106835163386830
4	A	26	50	20120615	17	2304	45.68	-0.0321169858700714	-0.107168352102125
4	A	26	50	20120615	17	2306	45.72	-0.0326988640403098	-0.107113975590652
4	A	26	50	20120615	17	2308	45.76	-0.0327616551224792	-0.107361745806780
4	A	26	50	20120615	17	2310	45.8	-0.0332866819075102	-0.107443699482719
4	A	26	50	20120615	17	2312	45.84	-0.0329605642600269	-0.107285590406446
4	A	26	50	20120615	17	2314	45.88	-0.0329102182572065	-0.107300015384782
4	A	26	50	20120615	17	2316	45.92	-0.0328149002631025	-0.107657669994706
4	A	26	50	20120615	17	2318	45.96	-0.0330567307822683	-0.108416254149563
4	A	26	50	20120615	17	2320	46	-0.0330930053601432	-0.109607516943828
4	A	26	50	20120615	17	2322	46.04	-0.0330266080333898	-0.109393899985232
4	A	26	50	20120615	17	2324	46.08	-0.0328827825140964	-0.109833296139061
4	A	26	50	20120615	17	2326	46.12	-0.032595272896866	-0.110707704384676
4	A	26	50	20120615	17	2328	46.16	-0.0327674533980849	-0.111316169769887
4	A	26	50	20120615	17	2330	46.2	-0.0328952983041234	-0.111014376595677
4	A	26	50	20120615	17	2332	46.24	-0.0325582205015318	-0.112348474959741
4	A	26	50	20120615	17	2334	46.28	-0.0329563216193398	-0.112972850247529
4	A	26	50	20120615	17	2336	46.32	-0.0327984246751009	-0.113716231606591
4	A	26	50	20120615	17	2338	46.36	-0.0326372750396685	-0.113359779078194
4	A	26	50	20120615	17	2340	46.4	-0.0324172234093632	-0.114039450116271
4	A	26	50	20120615	17	2342	46.44	-0.0323673016706114	-0.113691977843996
4	A	26	50	20120615	17	2344	46.48	-0.0317475932875796	-0.114356941061024
4	A	26	50	20120615	17	2346	46.52	-0.03163106209004	-0.114433874278817
4	A	26	50	20120615	17	2348	46.56	-0.0311372187140593	-0.115366123859133
4	A	26	50	20120615	17	2350	46.6	-0.0312327488401976	-0.115782539042574
4	A	26	50	20120615	17	2352	46.64	-0.0313481486668873	-0.115743506748252
4	A	26	50	20120615	17	2354	46.68	-0.0313282082556578	-0.115793145644292
4	A	26	50	20120615	17	2356	46.72	-0.0309298950058154	-0.116245199009504
4	A	26	50	20120615	17	2358	46.76	-0.0309479262287357	-0.116835279618404
4	A	26	50	20120615	17	2360	46.8	-0.0306568103669212	-0.117232461497397
4	A	26	50	20120615	17	2362	46.84	-0.0303458955152335	-0.117399126565723
4	A	26	50	20120615	17	2364	46.88	-0.029958259577787	-0.117508162431382
4	A	26	50	20120615	17	2366	46.92	-0.0300445266050917	-0.117588772604437
4	A	26	50	20120615	17	2368	46.96	-0.0300001202992332	-0.118552417725838
4	A	26	50	20120615	17	2370	47	-0.0301916755262567	-0.118329749800442
4	A	26	50	20120615	17	2372	47.04	-0.0301939382679565	-0.118951155239749
4	A	26	50	20120615	17	2374	47.08	-0.0304925494616515	-0.119099435531764
4	A	26	50	20120615	17	2376	47.12	-0.0303818165397177	-0.118667110445746
4	A	26	50	20120615	17	2378	47.16	-0.0303895240036327	-0.119090738118355
4	A	26	50	20120615	17	2380	47.2	-0.0301406931273331	-0.118879949586883
4	A	26	50	20120615	17	2382	47.24	-0.0303973021782257	-0.119088616798012
4	A	26	50	20120615	17	2384	47.28	-0.0300110804543416	-0.119306547107973
4	A	26	50	20120615	17	2386	47.32	-0.0298434961472004	-0.119963449307696
4	A	26	50	20120615	17	2388	47.36	-0.0296654466596976	-0.120292819646372
4	A	26	50	20120615	17	2390	47.4	-0.0294011301448901	-0.120753711846350
4	A	26	50	20120615	17	2392	47.44	-0.0295996857290473	-0.120546670980818
4	A	26	50	20120615	17	2394	47.48	-0.0294388189363274	-0.120996037340262
4	A	26	50	20120615	17	2396	47.52	-0.029247334419982	-0.121430766589336
4	A	26	50	20120615	17	2398	47.56	-0.0287494605353486	-0.121921569406157
4	A	26	50	20120615	17	2400	47.6	-0.0290056453221725	-0.122414917807391
4	A	26	50	20120615	17	2402	47.64	-0.0290406471078412	-0.122361531245412
4	A	26	50	20120615	17	2404	47.68	-0.0284635772637149	-0.122183411047231
4	A	26	50	20120615	17	2406	47.72	-0.0281228932165392	-0.123259486146840
4	A	26	50	20120615	17	2408	47.76	-0.0285245298682531	-0.123000685064926
4	A	26	50	20120615	17	2410	47.8	-0.028494053565984	-0.123424312737535
4	A	26	50	20120615	17	2412	47.84	-0.0281969272965294	-0.123977411661779
4	A	26	50	20120615	17	2414	47.88	-0.0283703098792763	-0.123656950868545
4	A	26	50	20120615	17	2416	47.92	-0.0282257065425237	-0.124583614305290
4	A	26	50	20120615	17	2418	47.96	-0.0278273225820032	-0.124332874240682
4	A	26	50	20120615	17	2420	48	-0.0277832698295353	-0.124482993010328
4	A	26	50	20120615	17	2422	48.04	-0.0276758603094731	-0.124314630885727
4	A	26	50	20120615	17	2424	48.08	-0.0274141600897559	-0.124898771797665
4	A	26	50	20120615	17	2426	48.12	-0.027133509408303	-0.125590958625769
4	A	26	50	20120615	17	2428	48.16	-0.0269676928681147	-0.125902439162881
4	A	26	50	20120615	17	2430	48.2	-0.0266106746542936	-0.126395221878690
4	A	26	50	20120615	17	2432	48.24	-0.026140095091414	-0.126161523087508
4	A	26	50	20120615	17	2434	48.28	-0.026140095091414	-0.126161523087508
4	A	26	50	20120615	17	2436	48.32	-0.0262486359823261	-0.126532400594241
4	A	26	50	20120615	17	2438	48.36	-0.0258798090852592	-0.126956381820240
4	A	26	50	20120615	17	2440	48.4	-0.0259347512821574	-0.126598797920994
4	A	26	50	20120615	17	2442	48.44	-0.0256495751173049	-0.126782150709356
4	A	26	50	20120615	17	2444	48.48	-0.0251533275782682	-0.127115763688719
4	A	26	50	20120615	17	2446	48.52	-0.0250568075026362	-0.126906813634879
4	A	26	50	20120615	17	2448	48.56	-0.0248114414495645	-0.126897621246723
4	A	26	50	20120615	17	2450	48.6	-0.0247214267563194	-0.127298762923691
4	A	26	50	20120615	17	2452	48.64	-0.0243342150829417	-0.127357877050598
4	A	26	50	20120615	17	2454	48.68	-0.0243134968542529	-0.127402636909847
4	A	26	50	20120615	17	2456	48.72	-0.0242512007468304	-0.127706763536435
4	A	26	50	20120615	17	2458	48.76	-0.0241919451985669	-0.128780010208920
4	A	26	50	20120615	17	2460	48.8	-0.0241112643148336	-0.128900289072400
4	A	26	50	20120615	17	2462	48.84	-0.0245017993900829	-0.128381060562975
4	A	26	50	20120615	17	2464	48.88	-0.0244578173482931	-0.128457569516699
4	A	26	50	20120615	17	2466	48.92	-0.0243642671211421	-0.129352978833716
4	A	26	50	20120615	17	2468	48.96	-0.0244021680446137	-0.129746413046768
4	A	26	50	20120615	17	2470	49	-0.0243819447906718	-0.130490713644645
4	A	26	50	20120615	17	2472	49.04	-0.024500668019233	-0.130364919348272
4	A	26	50	20120615	17	2474	49.08	-0.0246777275572421	-0.130774758438647
4	A	26	50	20120615	17	2476	49.12	-0.0242453317605465	-0.131102502431727
4	A	26	50	20120615	17	2478	49.16	-0.0247130121856233	-0.131356070923461
4	A	26	50	20120615	17	2480	49.2	-0.0249028703563719	-0.131017720328663
4	A	26	50	20120615	17	2482	49.24	-0.0249341951867785	-0.131216912308923
4	A	26	50	20120615	17	2484	49.28	-0.0253562672244687	-0.132279764511725
4	A	26	50	20120615	17	2486	49.32	-0.0254418271449923	-0.132430378256118
4	A	26	50	20120615	17	2488	49.36	-0.0259859458131153	-0.133200063987439
4	A	26	50	20120615	17	2490	49.4	-0.0258885772093459	-0.133669370758113
4	A	26	50	20120615	17	2492	49.44	-0.0264673441097471	-0.133899534015389
4	A	26	50	20120615	17	2494	49.48	-0.0266055834854691	-0.133846147453409
4	A	26	50	20120615	17	2496	49.52	-0.0265821782510118	-0.135116889049880
4	A	26	50	20120615	17	2498	49.56	-0.0261769353547138	-0.135267573504950
4	A	26	50	20120615	17	2500	49.6	-0.0262728897449208	-0.136721597179104
4	A	26	50	20120615	17	2502	49.64	-0.02637252109039	-0.136728031850813
4	A	26	50	20120615	17	2504	49.68	-0.0262393021728145	-0.137129951345240
4	A	26	50	20120615	17	2506	49.72	-0.0263962798782379	-0.136885292398949
4	A	26	50	20120615	17	2508	49.76	-0.0265412367683811	-0.137956559172447
4	A	26	50	20120615	17	2510	49.8	-0.0267739456100696	-0.138001036188983
4	A	26	50	20120615	17	2512	49.84	-0.026982754242554	-0.137792227556499
4	A	26	50	20120615	17	2514	49.88	-0.0272965682320446	-0.138141679727761
4	A	26	50	20120615	17	2516	49.92	-0.0276484952770411	-0.138527972162324
4	A	26	50	20120615	17	2518	49.96	-0.0277317924558649	-0.138127891145528
4	A	26	50	20120615	17	2520	50	-0.0283245600705336	-0.138639624323073
4	A	26	50	20120615	17	2522	50.04	-0.0288971751419385	-0.139475565959792
4	A	26	50	20120615	17	2524	50.08	-0.0292263333485808	-0.139287829109387
4	A	26	50	20120615	17	2526	50.12	-0.0300545675213846	-0.139945933390637
4	A	26	50	20120615	17	2528	50.16	-0.0307798469468476	-0.140622139605486
4	A	26	50	20120615	17	2530	50.2	-0.0312178288871146	-0.141322599582929
4	A	26	50	20120615	17	2532	50.24	-0.0316476790993979	-0.141406108893787
4	A	26	50	20120615	17	2534	50.28	-0.0326724182466934	-0.142282072774321
4	A	26	50	20120615	17	2536	50.32	-0.033262145302203	-0.142552187564734
4	A	26	50	20120615	17	2538	50.36	-0.0334585088553385	-0.142700892120818
4	A	26	50	20120615	17	2540	50.4	-0.034460549874958	-0.142565764014933
4	A	26	50	20120615	17	2542	50.44	-0.0345901625479495	-0.142760006247725
4	A	26	50	20120615	17	2544	50.48	-0.0348918143008037	-0.143264456225423
4	A	26	50	20120615	17	2546	50.52	-0.0348978954191219	-0.144030535712161
4	A	26	50	20120615	17	2548	50.56	-0.0349401804046368	-0.143811474031349
4	A	26	50	20120615	17	2550	50.6	-0.0349765964038679	-0.143420090427963
4	A	26	50	20120615	17	2552	50.64	-0.0350298415444913	-0.143836364190047
4	A	26	50	20120615	17	2554	50.68	-0.0352629746502485	-0.143917186495137
4	A	26	50	20120615	17	2556	50.72	-0.0351537973632333	-0.143474820492826
4	A	26	50	20120615	17	2558	50.76	-0.0350663282544005	-0.143235606268751
4	A	26	50	20120615	17	2560	50.8	-0.0353029968940636	-0.143950703356565
4	A	26	50	20120615	17	2562	50.84	-0.0346891574973156	-0.143740056246450
4	A	26	50	20120615	17	2564	50.88	-0.0348177802208134	-0.143692043696007
4	A	26	50	20120615	17	2566	50.92	-0.0346775609461041	-0.143164754169276
4	A	26	50	20120615	17	2568	50.96	-0.0343940818375265	-0.143104579382197
4	A	26	50	20120615	17	2570	51	-0.0341601002036318	-0.142830858347200
4	A	26	50	20120615	17	2572	51.04	-0.0340951170904408	-0.142785532802526
4	A	26	50	20120615	17	2574	51.08	-0.033869408605886	-0.142749611778042
4	A	26	50	20120615	17	2576	51.12	-0.0339783737608669	-0.143467961557049
4	A	26	50	20120615	17	2578	51.16	-0.0339954857449716	-0.143736520712544
4	A	26	50	20120615	17	2580	51.2	-0.033733502682542	-0.144063557598842
4	A	26	50	20120615	17	2582	51.24	-0.0332307497611184	-0.144840667951366
4	A	26	50	20120615	17	2584	51.28	-0.0330094253386069	-0.145166644177493
4	A	26	50	20120615	17	2586	51.32	-0.0326408105735744	-0.146059932174166
4	A	26	50	20120615	17	2588	51.36	-0.0322615892068241	-0.146705025690643
4	A	26	50	20120615	17	2590	51.4	-0.0322739635754948	-0.147098530614373
4	A	26	50	20120615	17	2592	51.44	-0.0321599072516894	-0.147906965797304
4	A	26	50	20120615	17	2594	51.48	-0.0318544371222168	-0.149502198695661
4	A	26	50	20120615	17	2596	51.52	-0.0317556543048851	-0.149523199767062
4	A	26	50	20120615	17	2598	51.56	-0.0314388704669135	-0.149161161095094
4	A	26	50	20120615	17	2600	51.6	-0.0310548407740511	-0.149761565463000
4	A	26	50	20120615	17	2602	51.64	-0.0306262633539739	-0.151666581842194
4	A	26	50	20120615	17	2604	51.68	-0.0304091108614715	-0.151315220482623
4	A	26	50	20120615	17	2606	51.72	-0.030127540941203	-0.151448297978842
4	A	26	50	20120615	17	2608	51.76	-0.0295596634852321	-0.152457410066274
4	A	26	50	20120615	17	2610	51.8	-0.0293628049573498	-0.153342990599032
4	A	26	50	20120615	17	2612	51.84	-0.0291463595716286	-0.154403721481489
4	A	26	50	20120615	17	2614	51.88	-0.0287573801312979	-0.154944021772994
4	A	26	50	20120615	17	2616	51.92	-0.0289324597703197	-0.155426551440476
4	A	26	50	20120615	17	2618	51.96	-0.0287636026709723	-0.156541517413051
4	A	26	50	20120615	17	2620	52	-0.028964845260898	-0.156724940912091
4	A	26	50	20120615	17	2622	52.04	-0.0288015035944439	-0.157612359922480
4	A	26	50	20120615	17	2624	52.08	-0.0287119131652676	-0.158578762760327
4	A	26	50	20120615	17	2626	52.12	-0.0286099483674205	-0.158718911324359
4	A	26	50	20120615	17	2628	52.16	-0.0289125193590902	-0.158871717099773
4	A	26	50	20120615	17	2630	52.2	-0.0285649056654589	-0.159332467878394
4	A	26	50	20120615	17	2632	52.24	-0.0287356012424374	-0.159460171363076
4	A	26	50	20120615	17	2634	52.28	-0.0291021653978044	-0.160022745518188
4	A	26	50	20120615	17	2636	52.32	-0.0291622694742053	-0.160188915611767
4	A	26	50	20120615	17	2638	52.36	-0.0289441270322092	-0.161193360794443
4	A	26	50	20120615	17	2640	52.4	-0.0294557894990759	-0.161694275238235
4	A	26	50	20120615	17	2642	52.44	-0.0294697902133433	-0.161099032749832
4	A	26	50	20120615	17	2644	52.48	-0.0293942712091126	-0.162642505431806
4	A	26	50	20120615	17	2646	52.52	-0.0293966753721686	-0.163019110503466
4	A	26	50	20120615	17	2648	52.56	-0.0294355662451339	-0.163357814651655
4	A	26	50	20120615	17	2650	52.6	-0.0292666384351084	-0.164563361002900
4	A	26	50	20120615	17	2652	52.64	-0.0293872708519789	-0.165016899292353
4	A	26	50	20120615	17	2654	52.68	-0.0294157672552607	-0.165184978574241
4	A	26	50	20120615	17	2656	52.72	-0.0296003221251504	-0.165399231928940
4	A	26	50	20120615	17	2658	52.76	-0.0297355916523914	-0.166135117956121
4	A	26	50	20120615	17	2660	52.8	-0.029776462424344	-0.166188999492848
4	A	26	50	20120615	17	2662	52.84	-0.0297078730665688	-0.165563209991497
4	A	26	50	20120615	17	2664	52.88	-0.0296062618221123	-0.165859982707561
4	A	26	50	20120615	17	2666	52.92	-0.0294657597046906	-0.166127764045597
4	A	26	50	20120615	17	2668	52.96	-0.0293169137272508	-0.166095590687053
4	A	26	50	20120615	17	2670	53	-0.029535763276028	-0.166139784860877
4	A	26	50	20120615	17	2672	53.04	-0.029222868525353	-0.165681933220059
4	A	26	50	20120615	17	2674	53.08	-0.0292949227063559	-0.166000201982271
4	A	26	50	20120615	17	2676	53.12	-0.029343854495614	-0.166116733179810
4	A	26	50	20120615	17	2678	53.16	-0.0296389301554032	-0.166216223103923
4	A	26	50	20120615	17	2680	53.2	-0.0294358490878464	-0.166269397533869
4	A	26	50	20120615	17	2682	53.24	-0.0296414050291373	-0.166107682213011
4	A	26	50	20120615	17	2684	53.28	-0.0294584765048444	-0.166174645225189
4	A	26	50	20120615	17	2686	53.32	-0.0293601886622594	-0.166220607165967
4	A	26	50	20120615	17	2688	53.36	-0.0294578401087413	-0.165762331261080
4	A	26	50	20120615	17	2690	53.4	-0.0296417585825279	-0.165510530536299
4	A	26	50	20120615	17	2692	53.44	-0.0293726337416083	-0.165994615838699
4	A	26	50	20120615	17	2694	53.48	-0.0295304599751691	-0.165545461611290
4	A	26	50	20120615	17	2696	53.52	-0.0290191510616931	-0.165597151116994
4	A	26	50	20120615	17	2698	53.56	-0.0287230147417322	-0.165883387942019
4	A	26	50	20120615	17	2700	53.6	-0.0283080137718538	-0.165073679966882
4	A	26	50	20120615	17	2702	53.64	-0.028126923725192	-0.165053951687687
4	A	26	50	20120615	17	2704	53.68	-0.0280306157815943	-0.164588816847022
4	A	26	50	20120615	17	2706	53.72	-0.0279667640392532	-0.164654082802926
4	A	26	50	20120615	17	2708	53.76	-0.027266445483166	-0.164532743279274
4	A	26	50	20120615	17	2710	53.8	-0.0271238220454007	-0.164201605173645
4	A	26	50	20120615	17	2712	53.84	-0.026391612973482	-0.164015989643583
4	A	26	50	20120615	17	2714	53.88	-0.0258496863363807	-0.163402503800226
4	A	26	50	20120615	17	2716	53.92	-0.0255363673216369	-0.163369340492188
4	A	26	50	20120615	17	2718	53.96	-0.0246961123335529	-0.162873163663829
4	A	26	50	20120615	17	2720	54	-0.0247800459084798	-0.162847212844960
4	A	26	50	20120615	17	2722	54.04	-0.0242328159705195	-0.162602483187991
4	A	26	50	20120615	17	2724	54.08	-0.024270080497888	-0.163068678688828
4	A	26	50	20120615	17	2726	54.12	-0.0241992991090913	-0.162993796080700
4	A	26	50	20120615	17	2728	54.16	-0.0242716361328067	-0.162822464107618
4	A	26	50	20120615	17	2730	54.2	-0.0244387961758792	-0.162487012650624
4	A	26	50	20120615	17	2732	54.24	-0.0244957889824428	-0.162268799497949
4	A	26	50	20120615	17	2734	54.28	-0.0246283715039153	-0.161092527367446
4	A	26	50	20120615	17	2736	54.32	-0.0248489181089674	-0.160560853778671
4	A	26	50	20120615	17	2738	54.36	-0.0245712372759954	-0.160946014842384
4	A	26	50	20120615	17	2740	54.4	-0.0250261190683327	-0.159740185648426
4	A	26	50	20120615	17	2742	54.44	-0.0252147044468752	-0.159799087643299
4	A	26	50	20120615	17	2744	54.48	-0.0252449686171099	-0.160024796127854
4	A	26	50	20120615	17	2746	54.52	-0.0259864407878622	-0.159560509815327
4	A	26	50	20120615	17	2748	54.56	-0.0258118561235872	-0.159019502417041
4	A	26	50	20120615	17	2750	54.6	-0.0260169878008094	-0.159494607463320
4	A	26	50	20120615	17	2752	54.64	-0.0260744755821199	-0.159124578484725
4	A	26	50	20120615	17	2754	54.68	-0.026403492367406	-0.159183056215529
4	A	26	50	20120615	17	2756	54.72	-0.0269333274785491	-0.158838483081057
4	A	26	50	20120615	17	2758	54.76	-0.0268369488242733	-0.157957640163733
4	A	26	50	20120615	17	2760	54.8	-0.0269111243256198	-0.158437836378837
4	A	26	50	20120615	17	2762	54.84	-0.0271941084594507	-0.158140710109382
4	A	26	50	20120615	17	2764	54.88	-0.0274272415652079	-0.158539730466006
4	A	26	50	20120615	17	2766	54.92	-0.0271941791701288	-0.157917193655849
4	A	26	50	20120615	17	2768	54.96	-0.0281001950888631	-0.157793237837107
4	A	26	50	20120615	17	2770	55	-0.0280273630904009	-0.157508273804289
4	A	26	50	20120615	17	2772	55.04	-0.0280108167917211	-0.157343800766985
4	A	26	50	20120615	17	2774	55.08	-0.0286994680859187	-0.157646513180011
4	A	26	50	20120615	17	2776	55.12	-0.0286866694531792	-0.156820683170263
4	A	26	50	20120615	17	2778	55.16	-0.0288241310114419	-0.157236179114888
4	A	26	50	20120615	17	2780	55.2	-0.0293700174465179	-0.156465432723395
4	A	26	50	20120615	17	2782	55.24	-0.0294057970496459	-0.156968468487531
4	A	26	50	20120615	17	2784	55.28	-0.0292546176198283	-0.156360215234355
4	A	26	50	20120615	17	2786	55.32	-0.0291645322159051	-0.156481413336650
4	A	26	50	20120615	17	2788	55.36	-0.0292957712344933	-0.156152184419329
4	A	26	50	20120615	17	2790	55.4	-0.0294637090950251	-0.155978589704548
4	A	26	50	20120615	17	2792	55.44	-0.0297346017028977	-0.155584660516749
4	A	26	50	20120615	17	2794	55.48	-0.0300578909232562	-0.155879382623148
4	A	26	50	20120615	17	2796	55.52	-0.0308634269683839	-0.154768376448547
4	A	26	50	20120615	17	2798	55.56	-0.0308696495080583	-0.155124192580840
4	A	26	50	20120615	17	2800	55.6	-0.031274114586897	-0.153885341500202
4	A	26	50	20120615	17	2802	55.64	-0.0316521338721194	-0.153240035851691
4	A	26	50	20120615	17	2804	55.68	-0.0320168595498554	-0.153272704184982
4	A	26	50	20120615	17	2806	55.72	-0.0321510684169246	-0.152451187526599
4	A	26	50	20120615	17	2808	55.76	-0.0325686149712153	-0.152098694796178
4	A	26	50	20120615	17	2810	55.8	-0.0329396338993039	-0.151341595565561
4	A	26	50	20120615	17	2812	55.84	-0.0335687468025255	-0.150681369963967
4	A	26	50	20120615	17	2814	55.88	-0.0339750503589953	-0.150533867489412
4	A	26	50	20120615	17	2816	55.92	-0.0343834752358086	-0.150088673059977
4	A	26	50	20120615	17	2818	55.96	-0.0343001780569849	-0.149750534597213
4	A	26	50	20120615	17	2820	56	-0.0345292806540893	-0.149972566126506
4	A	26	50	20120615	17	2822	56.04	-0.0347539991891504	-0.148694258487477
4	A	26	50	20120615	17	2824	56.08	-0.0347759194993672	-0.148563443732957
4	A	26	50	20120615	17	2826	56.12	-0.0355209979147034	-0.147501581479649
4	A	26	50	20120615	17	2828	56.16	-0.0355848496570446	-0.146483135582706
4	A	26	50	20120615	17	2830	56.2	-0.0361250792378711	-0.145764715093021
4	A	26	50	20120615	17	2832	56.24	-0.0367669200631542	-0.145178028596670
4	A	26	50	20120615	17	2834	56.28	-0.0367035632955598	-0.144460739477835
4	A	26	50	20120615	17	2836	56.32	-0.0371586572199315	-0.143367835236833
4	A	26	50	20120615	17	2838	56.36	-0.0375795271760937	-0.142354409798036
4	A	26	50	20120615	17	2840	56.4	-0.0376418232835162	-0.141572278987366
4	A	26	50	20120615	17	2842	56.44	-0.0380653095347689	-0.140898476935573
4	A	26	50	20120615	17	2844	56.48	-0.0385114939136976	-0.140252888444350
4	A	26	50	20120615	17	2846	56.52	-0.0388596025820757	-0.139320709574712
4	A	26	50	20120615	17	2848	56.56	-0.0391563752981397	-0.138711395661363
4	A	26	50	20120615	17	2850	56.6	-0.039288816398256	-0.138325810333582
4	A	26	50	20120615	17	2852	56.64	-0.0400833922882753	-0.137138083073223
4	A	26	50	20120615	17	2854	56.68	-0.0403474966710484	-0.136504868950671
4	A	26	50	20120615	17	2856	56.72	-0.0408684222367486	-0.136825400454583
4	A	26	50	20120615	17	2858	56.76	-0.0416251679139744	-0.136064412136670
4	A	26	50	20120615	17	2860	56.8	-0.0422075410589597	-0.135889332497648
4	A	26	50	20120615	17	2862	56.84	-0.0425130818991104	-0.134972851398552
4	A	26	50	20120615	17	2864	56.88	-0.0432971926087681	-0.133799831959242
4	A	26	50	20120615	17	2866	56.92	-0.0437447912012592	-0.133519110567110
4	A	26	50	20120615	17	2868	56.96	-0.0440373919873142	-0.132870127963337
4	A	26	50	20120615	17	2870	57	-0.0448761620511577	-0.132342484883216
4	A	26	50	20120615	17	2872	57.04	-0.0449308921160215	-0.132168960879113
4	A	26	50	20120615	17	2874	57.08	-0.0452346651892193	-0.131940141124721
4	A	26	50	20120615	17	2876	57.12	-0.0447570145585278	-0.131928473862831
4	A	26	50	20120615	17	2878	57.16	-0.045215431884771	-0.131044378254314
4	A	26	50	20120615	17	2880	57.2	-0.0449653989269434	-0.131389163520820
4	A	26	50	20120615	17	2882	57.24	-0.045009239547377	-0.131353808181761
4	A	26	50	20120615	17	2884	57.28	-0.0451564591792201	-0.130903946847570
4	A	26	50	20120615	17	2886	57.32	-0.0453403069423286	-0.131090623037803
4	A	26	50	20120615	17	2888	57.36	-0.0449755105539144	-0.130943474116638
4	A	26	50	20120615	17	2890	57.4	-0.0448450493527855	-0.129581940009464
4	A	26	50	20120615	17	2892	57.44	-0.0446571710810242	-0.129595870013053
4	A	26	50	20120615	17	2894	57.48	-0.0445274876973546	-0.128461246471961
4	A	26	50	20120615	17	2896	57.52	-0.0447967539596305	-0.128001061378765
4	A	26	50	20120615	17	2898	57.56	-0.044422835893739	-0.127895561047012
4	A	26	50	20120615	17	2900	57.6	-0.0443187497755484	-0.126883832664490
4	A	26	50	20120615	17	2902	57.64	-0.0442997286031344	-0.126477175554630
4	A	26	50	20120615	17	2904	57.68	-0.0442057541119147	-0.125472306107886
4	A	26	50	20120615	17	2906	57.72	-0.0443961779680883	-0.124907115657683
4	A	26	50	20120615	17	2908	57.76	-0.0439281439896209	-0.124419141267986
4	A	26	50	20120615	17	2910	57.8	-0.0440954454540496	-0.123959097596146
4	A	26	50	20120615	17	2912	57.84	-0.0434737571720304	-0.123774684147613
4	A	26	50	20120615	17	2914	57.88	-0.0435654689215503	-0.123016877810215
4	A	26	50	20120615	17	2916	57.92	-0.0433419524680173	-0.122879769805343
4	A	26	50	20120615	17	2918	57.96	-0.0427527910979326	-0.121766218046331
4	A	26	50	20120615	17	2920	58	-0.0426584630533223	-0.122050050708299
4	A	26	50	20120615	17	2922	58.04	-0.0420663318347567	-0.120824917499215
4	A	26	50	20120615	17	2924	58.08	-0.0411948934376224	-0.120002128048627
4	A	26	50	20120615	17	2926	58.12	-0.0408789581277883	-0.118984459969143
4	A	26	50	20120615	17	2928	58.16	-0.0405240612343107	-0.118663362779806
4	A	26	50	20120615	17	2930	58.2	-0.0402897260470255	-0.117763498690068
4	A	26	50	20120615	17	2932	58.24	-0.0397352836198971	-0.117022521494063
4	A	26	50	20120615	17	2934	58.28	-0.0393266466110494	-0.116674554247041
4	A	26	50	20120615	17	2936	58.32	-0.0388123678490925	-0.115733607253316
4	A	26	50	20120615	17	2938	58.36	-0.0385233025969434	-0.114983225537121
4	A	26	50	20120615	17	2940	58.4	-0.0380742190802118	-0.114551254004494
4	A	26	50	20120615	17	2942	58.44	-0.0377021394919515	-0.113352142324958
4	A	26	50	20120615	17	2944	58.48	-0.0369150589338127	-0.112340343231758
4	A	26	50	20120615	17	2946	58.52	-0.0365568386384636	-0.111428599748096
4	A	26	50	20120615	17	2948	58.56	-0.0357931633147821	-0.111396072836161
4	A	26	50	20120615	17	2950	58.6	-0.0358381353060656	-0.110000526892812
4	A	26	50	20120615	17	2952	58.64	-0.0349220077603603	-0.109976202419539
4	A	26	50	20120615	17	2954	58.68	-0.0346810964800101	-0.109188980440044
4	A	26	50	20120615	17	2956	58.72	-0.0342712573896343	-0.108364211090468
4	A	26	50	20120615	17	2958	58.76	-0.0337104510014753	-0.107721521737047
4	A	26	50	20120615	17	2960	58.8	-0.0333284012076002	-0.106633496532836
4	A	26	50	20120615	17	2962	58.84	-0.0326855704328235	-0.106393009516554
4	A	26	50	20120615	17	2964	58.88	-0.032129855213489	-0.105590231187873
4	A	26	50	20120615	17	2966	58.92	-0.0312531842261739	-0.105313045329648
4	A	26	50	20120615	17	2968	58.96	-0.0305101564205031	-0.104355622747921
4	A	26	50	20120615	17	2970	59	-0.0301903320233724	-0.103653960688950
4	A	26	50	20120615	17	2972	59.04	-0.0293149338282635	-0.102426140474097
4	A	26	50	20120615	17	2974	59.08	-0.0289988570970731	-0.102444242407696
4	A	26	50	20120615	17	2976	59.12	-0.0283505108894031	-0.102436393522425
4	A	26	50	20120615	17	2978	59.16	-0.0274176956236618	-0.101742721770081
4	A	26	50	20120615	17	2980	59.2	-0.0272916891952544	-0.101482506474604
4	A	26	50	20120615	17	2982	59.24	-0.0264582931429479	-0.100886839722132
4	A	26	50	20120615	17	2984	59.28	-0.0259027193449697	-0.100992127921851
4	A	26	50	20120615	17	2986	59.32	-0.0243484279292435	-0.0995969355318917
4	A	26	50	20120615	17	2988	59.36	-0.0242261691667764	-0.0993602668922287
4	A	26	50	20120615	17	2990	59.4	-0.023660978716574	-0.0993575091757817
4	A	26	50	20120615	17	2992	59.44	-0.0230529375954316	-0.0979287999243945
4	A	26	50	20120615	17	2994	59.48	-0.0221430325894008	-0.097131749160641
4	A	26	50	20120615	17	2996	59.52	-0.0215481436543885	-0.0964066111565342
4	A	26	50	20120615	17	2998	59.56	-0.0210423501738058	-0.096450663909002
4	A	26	50	20120615	17	3000	59.6	-0.020973902237387	-0.0963305971775567
4	A	26	50	20120615	17	3002	59.64	-0.0212518659130714	-0.0956679674129068
4	A	26	50	20120615	17	3004	59.68	-0.0213085051662444	-0.0952423598413106
4	A	26	50	20120615	17	3006	59.72	-0.0212600683517331	-0.0950731491885726
4	A	26	50	20120615	17	3008	59.76	-0.0212663616020857	-0.094596064243306
4	A	26	50	20120615	17	3010	59.8	-0.0216440273339174	-0.093818317494679
4	A	26	50	20120615	17	3012	59.84	-0.0217087983150741	-0.0943855585545468
4	A	26	50	20120615	17	3014	59.88	-0.0220198545881181	-0.0936925231983059
4	A	26	50	20120615	17	3016	59.92	-0.0220907773982711	-0.093170607683112
4	A	26	50	20120615	17	3018	59.96	-0.0225697008211688	-0.0931322117848937
4	A	26	50	20120615	17	3020	60	-0.022600813519541	-0.0927954875356926
4	A	26	50	20120615	17	3022	60.04	-0.0226569577979672	-0.0923422320889521
4	A	26	50	20120615	17	3024	60.08	-0.0225506796487548	-0.0922567428791066
4	A	26	50	20120615	17	3026	60.12	-0.0226991013621259	-0.0911018253733946
4	A	26	50	20120615	17	3028	60.16	-0.0231525689409008	-0.090129482838585
4	A	26	50	20120615	17	3030	60.2	-0.0233035362386842	-0.0898515191629006
4	A	26	50	20120615	17	3032	60.24	-0.0231312850267871	-0.0897390891846919
4	A	26	50	20120615	17	3034	60.28	-0.0238446850583262	-0.0886389017438438
4	A	26	50	20120615	17	3036	60.32	-0.0240579484635321	-0.0880733577402508
4	A	26	50	20120615	17	3038	60.36	-0.0246809802484355	-0.0877461794325957
4	A	26	50	20120615	17	3040	60.4	-0.0245874300212846	-0.086853598542704
4	A	26	50	20120615	17	3042	60.44	-0.0250896879679614	-0.0861977570031534
4	A	26	50	20120615	17	3044	60.48	-0.0253149721884474	-0.0860820743337513
4	A	26	50	20120615	17	3046	60.52	-0.0254554743058692	-0.0856680633133666
4	A	26	50	20120615	17	3048	60.56	-0.0258967089373296	-0.0849917863878398
4	A	26	50	20120615	17	3050	60.6	-0.0257600251965262	-0.084388836435522
4	A	26	50	20120615	17	3052	60.64	-0.0264233620679573	-0.0838640924932035
4	A	26	50	20120615	17	3054	60.68	-0.0266147051629464	-0.083255980661383
4	A	26	50	20120615	17	3056	60.72	-0.0270977298051749	-0.0828408382701484
4	A	26	50	20120615	17	3058	60.76	-0.0272884365040609	-0.081909225085935
4	A	26	50	20120615	17	3060	60.8	-0.0278442931447517	-0.0820361507531581
4	A	26	50	20120615	17	3062	60.84	-0.0283838863294751	-0.0811649244880582
4	A	26	50	20120615	17	3064	60.88	-0.0286909120938663	-0.0809295993512793
4	A	26	50	20120615	17	3066	60.92	-0.0294750935142022	-0.0802537466898212
4	A	26	50	20120615	17	3068	60.96	-0.0297660679546605	-0.0793590444795859
4	A	26	50	20120615	17	3070	61	-0.0306870038264778	-0.078875807705323
4	A	26	50	20120615	17	3072	61.04	-0.0306940748942897	-0.0778497957658213
4	A	26	50	20120615	17	3074	61.08	-0.0310908325092135	-0.0774489369315666
4	A	26	50	20120615	17	3076	61.12	-0.0314738722525822	-0.0772074599657914
4	A	26	50	20120615	17	3078	61.16	-0.0325329767894435	-0.0756038832074166
4	A	26	50	20120615	17	3080	61.2	-0.032593505129913	-0.0754863620603834
4	A	26	50	20120615	17	3082	61.24	-0.0333922529499413	-0.0746644211379321
4	A	26	50	20120615	17	3084	61.28	-0.0335345935449942	-0.0745490920219206
4	A	26	50	20120615	17	3086	61.32	-0.0343388567979158	-0.0727524751122818
4	A	26	50	20120615	17	3088	61.36	-0.0350538124643735	-0.0724446715304313
4	A	26	50	20120615	17	3090	61.4	-0.0357382211178839	-0.0710050728346136
4	A	26	50	20120615	17	3092	61.44	-0.0359645659985418	-0.0703220783946655
4	A	26	50	20120615	17	3094	61.48	-0.0364449036350018	-0.0696660954337588
4	A	26	50	20120615	17	3096	61.52	-0.0364567123182476	-0.0690634283241535
4	A	26	50	20120615	17	3098	61.56	-0.0371832645359168	-0.0681527455006633
4	A	26	50	20120615	17	3100	61.6	-0.0379772747405111	-0.0671576341274995
4	A	26	50	20120615	17	3102	61.64	-0.0381859419516393	-0.0659915443346448
4	A	26	50	20120615	17	3104	61.68	-0.0385030793430015	-0.0650109993611734
4	A	26	50	20120615	17	3106	61.72	-0.0388244593750507	-0.0638536776924053
4	A	26	50	20120615	17	3108	61.76	-0.0393813766759133	-0.0634715571878522
4	A	26	50	20120615	17	3110	61.8	-0.0393482840785537	-0.062041787276293
4	A	26	50	20120615	17	3112	61.84	-0.0396856447238578	-0.0620649096680378
4	A	26	50	20120615	17	3114	61.88	-0.0394757047205236	-0.06073731668636
4	A	26	50	20120615	17	3116	61.92	-0.039818651509399	-0.0597303966299504
4	A	26	50	20120615	17	3118	61.96	-0.0396227829310104	-0.0591436394229218
4	A	26	50	20120615	17	3120	62	-0.039676805889093	-0.0579894997346691
4	A	26	50	20120615	17	3122	62.04	-0.0392712801500825	-0.0573101822499832
4	A	26	50	20120615	17	3124	62.08	-0.0392439151176506	-0.0562634520817927
4	A	26	50	20120615	17	3126	62.12	-0.0392023372389168	-0.0557816295210922
4	A	26	50	20120615	17	3128	62.16	-0.0388505516152765	-0.0549806896700422
4	A	26	50	20120615	17	3130	62.2	-0.0380839771537922	-0.0538274692206051
4	A	26	50	20120615	17	3132	62.24	-0.0382864218252459	-0.0536687237482287
4	A	26	50	20120615	17	3134	62.28	-0.0375717490015007	-0.0529177056359305
4	A	26	50	20120615	17	3136	62.32	-0.0371469192473638	-0.0520322665245287
4	A	26	50	20120615	17	3138	62.36	-0.0366849663872146	-0.051174333866915
4	A	26	50	20120615	17	3140	62.4	-0.0363322615247588	-0.0506746922153286
4	A	26	50	20120615	17	3142	62.44	-0.0358298621567257	-0.0498160524509338
4	A	26	50	20120615	17	3144	62.48	-0.0357283923336255	-0.0488527608829234
4	A	26	50	20120615	17	3146	62.52	-0.0348133254480919	-0.048002747821259
4	A	26	50	20120615	17	3148	62.56	-0.0343154869187976	-0.0466520678031755
4	A	26	50	20120615	17	3150	62.6	-0.0333296032891282	-0.0456968018971316
4	A	26	50	20120615	17	3152	62.64	-0.032505781462639	-0.0443383507755228
4	A	26	50	20120615	17	3154	62.68	-0.0321191142614828	-0.0436674690747365
4	A	26	50	20120615	17	3156	62.72	-0.0312342408355059	-0.0430091526614518
4	A	26	50	20120615	17	3158	62.76	-0.0304979234731886	-0.0427519849962021
4	A	26	50	20120615	17	3160	62.8	-0.0299958635164105	-0.0418169211308966
4	A	26	50	20120615	17	3162	62.84	-0.0291477313587841	-0.0404400710908414
4	A	26	50	20120615	17	3164	62.88	-0.0287871210425146	-0.0393250909761308
4	A	26	50	20120615	17	3166	62.92	-0.0283039549789298	-0.0392510568961406
4	A	26	50	20120615	17	3168	62.96	-0.0276403847622609	-0.0386902010105069
4	A	26	50	20120615	17	3170	63	-0.0265394124328857	-0.0378729340638793
4	A	26	50	20120615	17	3172	63.04	-0.025904699243957	-0.0370781601839612
4	A	26	50	20120615	17	3174	63.08	-0.0254429585158422	-0.0370317739791154
4	A	26	50	20120615	17	3176	63.12	-0.0245289593615482	-0.035756711960212
4	A	26	50	20120615	17	3178	63.16	-0.0244925292201815	-0.0350512456667578
4	A	26	50	20120615	17	3180	63.2	-0.0240368201129102	-0.0348090403809979
4	A	26	50	20120615	17	3182	63.24	-0.0242807860945552	-0.0340918785413829
4	A	26	50	20120615	17	3184	63.28	-0.0243959455049392	-0.032958909630159
4	A	26	50	20120615	17	3186	63.32	-0.0236080871293412	-0.0327391408425662
4	A	26	50	20120615	17	3188	63.36	-0.0237842910681451	-0.032697428613544
4	A	26	50	20120615	17	3190	63.4	-0.0233120285911262	-0.0316205615543394
4	A	26	50	20120615	17	3192	63.44	-0.0228066310903409	-0.0316717136588904
4	A	26	50	20120615	17	3194	63.48	-0.0230734719763573	-0.0309574156017392
4	A	26	50	20120615	17	3196	63.52	-0.0228297817663570	-0.0294573804893335
4	A	26	50	20120615	17	3198	63.56	-0.0226786801182852	-0.0292802431695784
4	A	26	50	20120615	17	3200	63.6	-0.0225604660066065	-0.0289140891361444
4	A	26	50	20120615	17	3202	63.64	-0.0221961009533288	-0.0281879541114762
4	A	26	50	20120615	17	3204	63.68	-0.0220198545881181	-0.0272131720582714
4	A	26	50	20120615	17	3206	63.72	-0.0216870759947561	-0.0269543851184928
4	A	26	50	20120615	17	3208	63.76	-0.0215698447615032	-0.0258230071975265
4	A	26	50	20120615	17	3210	63.8	-0.0213732478631299	-0.0254271900346217
4	A	26	50	20120615	17	3212	63.84	-0.0209989762438478	-0.0245940061143496
4	A	26	50	20120615	17	3214	63.88	-0.0210778822895604	-0.0239849114041033
4	A	26	50	20120615	17	3216	63.92	-0.020418165804849	-0.0232215047809987
4	A	26	50	20120615	17	3218	63.96	-0.0197291892415321	-0.0230748225503094
4	A	26	50	20120615	17	3220	64	-0.0191142538292732	-0.0220358352013729
4	A	26	50	20120615	17	3222	64.04	-0.0185577325082081	-0.0228603499925077
4	A	26	50	20120615	17	3224	64.08	-0.0185825943826347	-0.0220433871017960
4	A	26	50	20120615	17	3226	64.12	-0.0185277794649571	-0.0223319715213338
4	A	26	50	20120615	17	3228	64.16	-0.0178166916725925	-0.0212358358023419
4	A	26	50	20120615	17	3230	64.2	-0.0174101406287492	-0.0210567610100064
4	A	26	50	20120615	17	3232	64.24	-0.0168706322968395	-0.0204934656059776
4	A	26	50	20120615	17	3234	64.28	-0.0168596226442565	-0.020013036045636
4	A	26	50	20120615	17	3236	64.32	-0.0160274428156136	-0.0200348715030390
4	A	26	50	20120615	17	3238	64.36	-0.0159334188269193	-0.0193581491002401
4	A	26	50	20120615	17	3240	64.4	-0.0156481931645920	-0.0186848208099908
4	A	26	50	20120615	17	3242	64.44	-0.0152322163873556	-0.0185723059789684
4	A	26	50	20120615	17	3244	64.48	-0.0145662207944273	-0.0173862474906129
4	A	26	50	20120615	17	3246	64.52	-0.0144112795565337	-0.0177763724439292
4	A	26	50	20120615	17	3248	64.56	-0.0137621838156757	-0.0178442264106519
4	A	26	50	20120615	17	3250	64.6	-0.0137145601739627	-0.0192783450289153
4	A	26	50	20120615	17	3252	64.64	-0.0134079940289793	-0.0187225237435637
4	A	26	50	20120615	17	3254	64.68	-0.0131279726725616	-0.0181202172584168
4	A	26	50	20120615	17	3256	64.72	-0.0133858191603213	-0.0181832558279596
4	A	26	50	20120615	17	3258	64.76	-0.0134307204409266	-0.0177644364814628
4	A	26	50	20120615	17	3260	64.8	-0.0130128132621776	-0.0171457251189923
4	A	26	50	20120615	17	3262	64.84	-0.0128172628818404	-0.0167265168637659
4	A	26	50	20120615	17	3264	64.88	-0.0125292795030666	-0.0164990193990548
4	A	26	50	20120615	17	3266	64.92	-0.0124983294392541	-0.0168184690295914
4	A	26	50	20120615	17	3268	64.96	-0.0120375291631582	-0.0164373879720065
4	A	26	50	20120615	17	3270	65	-0.0116212483300059	-0.0164277076801721
4	A	26	50	20120615	17	3272	65.04	-0.0115004391364402	-0.0155748308360439
4	A	26	50	20120615	17	3274	65.08	-0.0110445744656770	-0.0158314328158687
4	A	26	50	20120615	17	3276	65.12	-0.0106768789394600	-0.0149450037549733
4	A	26	50	20120615	17	3278	65.16	-0.0101122966010894	-0.0148116717003127
4	A	26	50	20120615	17	3280	65.2	-0.00979219643231407	-0.0145901280746992
4	A	26	50	20120615	17	3282	65.24	-0.00929165675511555	-0.0144324927599693
4	A	26	50	20120615	17	3284	65.28	-0.0086982527443438	-0.0136476042328522
4	A	26	50	20120615	17	3286	65.32	-0.00867850325194526	-0.0134420695047647
4	A	26	50	20120615	17	3288	65.36	-0.008060838407511	-0.0125702846253076
4	A	26	50	20120615	17	3290	65.4	-0.0073097142291956	-0.0123112360560199
4	A	26	50	20120615	17	3292	65.44	-0.00768024525360515	-0.0121012182709397
4	A	26	50	20120615	17	3294	65.48	-0.00681022814110104	-0.0116271668137644
4	A	26	50	20120615	17	3296	65.52	-0.00655260792751134	-0.0112177024899827
4	A	26	50	20120615	17	3298	65.56	-0.00599646137304031	-0.0107786669606118
4	A	26	50	20120615	17	3300	65.6	-0.00549080931381381	-0.00996160507495078
4	A	26	50	20120615	17	3302	65.64	-0.00493536279505615	-0.00998177176035018
4	A	26	50	20120615	17	3304	65.68	-0.00436001829147591	-0.00957522778757478
4	A	26	50	20120615	17	3306	65.72	-0.00400874178471805	-0.00976104130753498
4	A	26	50	20120615	17	3308	65.76	-0.00316551694815309	-0.00925377704484738
4	A	26	50	20120615	17	3310	65.8	-0.00272662991120623	-0.00925267395826878
4	A	26	50	20120615	17	3312	65.84	-0.00236611151881827	-0.00878374195418925
4	A	26	50	20120615	17	3314	65.88	-0.00181640670712385	-0.00911690238521308
4	A	26	50	20120615	17	3316	65.92	-0.00145803084828288	-0.00856585407063443
4	A	26	50	20120615	17	3318	65.96	-0.000958177064662112	-0.00890320057380291
4	A	26	50	20120615	17	3320	66	0.000405846058382363	-0.00735398618476568
4	A	26	50	20120615	17	3322	66.04	0.000588894790828128	-0.00766780724532408
4	A	26	50	20120615	17	3324	66.08	0.000885851354655227	-0.00742935669657235
4	A	26	50	20120615	17	3326	66.12	0.00125504594724835	-0.0064270186921048
4	A	26	50	20120615	17	3328	66.16	0.00122721422434085	-0.00617633519603854
4	A	26	50	20120615	17	3330	66.2	0.00111638230745767	-0.00557775516362851
4	A	26	50	20120615	17	3332	66.24	0.00101505390571364	-0.00551900873224753
4	A	26	50	20120615	17	3334	66.28	0.000894456844182268	-0.00573653599134395
4	A	26	50	20120615	17	3336	66.32	0.00100026123185121	-0.00534274115383335
4	A	26	50	20120615	17	3338	66.36	0.00101084662036558	-0.00472192261315499
4	A	26	50	20120615	17	3340	66.4	0.000856951900508137	-0.00462470957287747
4	A	26	50	20120615	17	3342	66.44	0.000582240916017157	-0.00379527331854564
4	A	26	50	20120615	17	3344	66.48	0.000744465353756977	-0.00377543190226555
4	A	26	50	20120615	17	3346	66.52	0.000271891749754383	-0.00318653923275777
4	A	26	50	20120615	17	3348	66.56	0.000492933329553297	-0.00236333966023602
4	A	26	50	20120615	17	3350	66.6	0.000263859016720104	-0.00213132378319309
4	A	26	50	20120615	17	3352	66.64	-5.77147625872264e-05	-0.00048237481109662
4	A	26	50	20120615	17	3354	66.68	-0.000388468202127921	-0.00065545758056834
4	A	26	50	20120615	17	3356	66.72	7.56165849665272e-05	-0.00060725057576094
4	A	26	50	20120615	17	3358	66.76	0.000101605587602258	-0.000324723232910730
4	A	26	50	20120615	17	3360	66.8	0.000335150229506113	-0.0007715708780002
4	A	26	50	20120615	17	3362	66.84	0.000363756234339015	-0.00102648640815185
4	A	26	50	20120615	17	3364	66.88	0.000763866242512387	-0.00103180314403959
4	A	26	50	20120615	17	3366	66.92	0.000830660256170058	-0.00105855935753291
4	A	26	50	20120615	17	3368	66.96	0.00135685306028325	-0.000551599857868
4	A	26	50	20120615	17	3370	67	0.00109079706279400	-0.00096351784218041
4	A	26	50	20120615	17	3372	67.04	0.00140467893453558	-0.0005769171090616
4	A	26	50	20120615	17	3374	67.08	0.00203025276831741	-0.00094433332810004
4	A	26	50	20120615	17	3376	67.12	0.00199383676908630	-0.00039925299475458
4	A	26	50	20120615	17	3378	67.16	0.00274961441712870	-0.000862895133004
4	A	26	50	20120615	17	3380	67.2	0.00340203497407185	-0.00164732969756755
4	A	26	50	20120615	17	3382	67.24	0.00359435316931218	-0.00190802653276219
4	A	26	50	20120615	17	3384	67.28	0.00381763415628711	-0.0019107510151901
4	A	26	50	20120615	17	3386	67.32	0.00415148118799550	-0.00234849890311247
4	A	26	50	20120615	17	3388	67.36	0.00436915835372953	-0.00244838339280932
4	A	26	50	20120615	17	3390	67.4	0.00472010605583413	-0.00288952256485427
4	A	26	50	20120615	17	3392	67.44	0.00469604391917713	-0.00282028903280151
4	A	26	50	20120615	17	3394	67.48	0.00496588010951861	-0.00348926437370579
4	A	26	50	20120615	17	3396	67.52	0.00474386767210912	-0.00319595153112215
4	A	26	50	20120615	17	3398	67.56	0.00529661375006943	-0.00380073925396422
4	A	26	50	20120615	17	3400	67.6	0.00517505926595634	-0.00397801375243481
4	A	26	50	20120615	17	3402	67.64	0.00554482449372187	-0.0046053256546848
4	A	26	50	20120615	17	3404	67.68	0.00583311051419807	-0.00474512207953894
4	A	26	50	20120615	17	3406	67.72	0.00581644471447228	-0.00479554515699857
4	A	26	50	20120615	17	3408	67.76	0.00630653476765843	-0.00522412823392999
4	A	26	50	20120615	17	3410	67.8	0.00616462409352854	-0.00552131955720845
4	A	26	50	20120615	17	3412	67.84	0.00633844225405269	-0.00629717408808907
4	A	26	50	20120615	17	3414	67.88	0.00692243820910075	-0.00691257265528963
4	A	26	50	20120615	17	3416	67.92	0.00685846413728646	-0.00701883171261888
4	A	26	50	20120615	17	3418	67.96	0.00718869997466333	-0.00692689086050188
4	A	26	50	20120615	17	3420	68	0.00790640699360664	-0.00776877855814361
4	A	26	50	20120615	17	3422	68.04	0.0089644006657146	-0.00895287906782195
4	A	26	50	20120615	17	3424	68.08	0.00953035974098812	-0.00884201391692006
4	A	26	50	20120615	17	3426	68.12	0.0102840995072872	-0.00939656311717238
4	A	26	50	20120615	17	3428	68.16	0.0105510917141547	-0.00969157937999188
4	A	26	50	20120615	17	3430	68.2	0.0107141006515129	-0.0102116355932599
4	A	26	50	20120615	17	3432	68.24	0.0119154655621626	-0.0108002407885058
4	A	26	50	20120615	17	3434	68.28	0.0120667397442890	-0.0110050655813850
4	A	26	50	20120615	17	3436	68.32	0.0126898528464723	-0.0111668410063188
4	A	26	50	20120615	17	3438	68.36	0.0124388561021020	-0.0106101803852178
4	A	26	50	20120615	17	3440	68.4	0.0124138895758719	-0.0105095647471092
4	A	26	50	20120615	17	3442	68.44	0.0124783720574618	-0.0103537240693900
4	A	26	50	20120615	17	3444	68.48	0.0124983683301270	-0.0107438497298130
4	A	26	50	20120615	17	3446	68.52	0.0125964659609878	-0.0101777888311629
4	A	26	50	20120615	17	3448	68.56	0.0123295402221577	-0.0103711754647496
4	A	26	50	20120615	17	3450	68.6	0.0125780670425413	-0.0100800808161386
4	A	26	50	20120615	17	3452	68.64	0.0125031420080068	-0.00994980346277278
4	A	26	50	20120615	17	3454	68.68	0.0123552789089929	-0.00942294527117848
4	A	26	50	20120615	17	3456	68.72	0.0120588031777770	-0.00940603127697248
4	A	26	50	20120615	17	3458	68.76	0.0117498894382800	-0.00971197516798848
4	A	26	50	20120615	17	3460	68.8	0.0113960461339064	-0.00946421202292848
4	A	26	50	20120615	17	3462	68.84	0.0113924398893224	-0.00918808682487518
4	A	26	50	20120615	17	3464	68.88	0.0115178806323049	-0.00943020018675348
4	A	26	50	20120615	17	3466	68.92	0.0116223273749540	-0.00893019791070861
4	A	26	50	20120615	17	3468	68.96	0.0113167582505320	-0.00900638159531368
4	A	26	50	20120615	17	3470	69	0.0110392754074588	-0.00827920712367703
4	A	26	50	20120615	17	3472	69.04	0.0106861321387986	-0.00810810142476551
4	A	26	50	20120615	17	3474	69.08	0.0106139506785751	-0.00840528426276259
4	A	26	50	20120615	17	3476	69.12	0.0106622177874589	-0.00740086736435835
4	A	26	50	20120615	17	3478	69.16	0.0104301806972125	-0.00761989368983088
4	A	26	50	20120615	17	3480	69.2	0.0100538443261294	-0.00750252810628954
4	A	26	50	20120615	17	3482	69.24	0.0101068631925828	-0.00705777208305882
4	A	26	50	20120615	17	3484	69.28	0.00974816206462242	-0.00688472891156685
4	A	26	50	20120615	17	3486	69.32	0.00977558366559692	-0.00648070223893248
4	A	26	50	20120615	17	3488	69.36	0.00963667253843282	-0.00604261423264836
4	A	26	50	20120615	17	3490	69.4	0.00926570310781889	-0.00575738857032114
4	A	26	50	20120615	17	3492	69.44	0.0091322791292768	-0.00595614921544486
4	A	26	50	20120615	17	3494	69.48	0.00875801458106257	-0.00542008449355953
4	A	26	50	20120615	17	3496	69.52	0.0082069167690092	-0.00474152361312948
4	A	26	50	20120615	17	3498	69.56	0.00785988997400629	-0.00425181681181874
4	A	26	50	20120615	17	3500	69.6	0.00796843793598623	-0.00417827063550753
4	A	26	50	20120615	17	3502	69.64	0.00702452816484812	-0.00279827397027605
4	A	26	50	20120615	17	3504	69.68	0.00676581193574759	-0.00207293797627051
4	A	26	50	20120615	17	3506	69.72	0.00614964615768944	-0.00164296755583441
4	A	26	50	20120615	17	3508	69.76	0.00571710893963763	-0.00085123423507545
4	A	26	50	20120615	17	3510	69.8	0.00525903102464936	0.000574038477355397
4	A	26	50	20120615	17	3512	69.84	0.00510934359013998	0.000166271209848551
4	A	26	50	20120615	17	3514	69.88	0.00463054744646295	0.000626880567113468
4	A	26	50	20120615	17	3516	69.92	0.0041153918720973	0.000256384898042965
4	A	26	50	20120615	17	3518	69.96	0.00393068850978356	0.000961561277716873
4	A	26	50	20120615	17	3520	70	0.00342465461289522	0.000874148737426592
4	A	26	50	20120615	17	3522	70.04	0.00331401361484296	0.00111578833776147
4	A	26	50	20120615	17	3524	70.08	0.00276442194023353	0.00100734644179870
4	A	26	50	20120615	17	3526	70.12	0.00290321993031264	0.00119523178462778
4	A	26	50	20120615	17	3528	70.16	0.00231246049890253	0.00167364609064298
4	A	26	50	20120615	17	3530	70.2	0.00190216886018684	0.00129190742375161
4	A	26	50	20120615	17	3532	70.24	0.00161921371773402	0.00194236010252271
4	A	26	50	20120615	17	3534	70.28	0.00111931114374534	0.00194745763530828
4	A	26	50	20120615	17	3536	70.32	0.000765629766824667	0.00197135855161917
4	A	26	50	20120615	17	3538	70.36	0.000154141500124076	0.00294016201698895
4	A	26	50	20120615	17	3540	70.4	-0.000458648550160687	0.00267964690823708
4	A	26	50	20120615	17	3542	70.44	-0.000570746188182189	0.00298953645509208
4	A	26	50	20120615	17	3544	70.48	-0.00128487312549236	0.00291703821103059
4	A	26	50	20120615	17	3546	70.52	-0.00190558842858065	0.00344149648220952
4	A	26	50	20120615	17	3548	70.56	-0.00264557213955847	0.00404420955375559
4	A	26	50	20120615	17	3550	70.6	-0.00365775519174049	0.00483422955478373
4	A	26	50	20120615	17	3552	70.64	-0.00395087782259999	0.00471246718127697
4	A	26	50	20120615	17	3554	70.68	-0.00509072617569812	0.00469758329063978
4	A	26	50	20120615	17	3556	70.72	-0.00511858830419721	0.00417545352209129
4	A	26	50	20120615	17	3558	70.76	-0.00498149161303364	0.0043003596923472
4	A	26	50	20120615	17	3560	70.8	-0.00511929187544449	0.00443469654574381
4	A	26	50	20120615	17	3562	70.84	-0.00510014837355743	0.00423996853059319
4	A	26	50	20120615	17	3564	70.88	-0.0054409865700114	0.00417621719741497
4	A	26	50	20120615	17	3566	70.92	-0.00582437986677075	0.0035392412667865
4	A	26	50	20120615	17	3568	70.96	-0.00611577150022991	0.00331863102212411
4	A	26	50	20120615	17	3570	71	-0.00679556274645922	0.00312425443904374
4	A	26	50	20120615	17	3572	71.04	-0.00748043101937746	0.00328962550195984
4	A	26	50	20120615	17	3574	71.08	-0.00793690380197243	0.00346534860815251
4	A	26	50	20120615	17	3576	71.12	-0.00952539797270458	0.0047761619459127
4	A	26	50	20120615	17	3578	71.16	-0.0104992678581616	0.0045184215241702
4	A	26	50	20120615	17	3580	71.2	-0.0108261633231041	0.00508496961939249
4	A	26	50	20120615	17	3582	71.24	-0.0112467362944183	0.00579803023967662
4	A	26	50	20120615	17	3584	71.28	-0.0112918850623970	0.00551486932915047
4	A	26	50	20120615	17	3586	71.32	-0.0110753618949299	0.00536440407718178
4	A	26	50	20120615	17	3588	71.36	-0.0116060526052782	0.00529870678614174
4	A	26	50	20120615	17	3590	71.4	-0.0117533429477994	0.00521746021698341
4	A	26	50	20120615	17	3592	71.44	-0.0116170269025222	0.00505862989179329
4	A	26	50	20120615	17	3594	71.48	-0.0116878860730649	0.00464553103915629
4	A	26	50	20120615	17	3596	71.52	-0.0118011504372754	0.00400872481415531
4	A	26	50	20120615	17	3598	71.56	-0.0118762381063696	0.00446128022518251
4	A	26	50	20120615	17	3600	71.6	-0.0120472448103317	0.00412353774221657
4	A	26	50	20120615	17	3602	71.64	-0.0124368465046299	0.00418987850042749
4	A	26	50	20120615	17	3604	71.68	-0.0120423869867450	0.0041703977086058
4	A	26	50	20120615	17	3606	71.72	-0.0121361422748625	0.00329851383419936
4	A	26	50	20120615	17	3608	71.76	-0.0124050620548156	0.00302110877287206
4	A	26	50	20120615	17	3610	71.8	-0.0127132333321923	0.00334582634892855
4	A	26	50	20120615	17	3612	71.84	-0.0129993711622672	0.00273540934900145
4	A	26	50	20120615	17	3614	71.88	-0.0132225482045453	0.00206715101437329
4	A	26	50	20120615	17	3616	71.92	-0.0139340319767074	0.00173050454691819
4	A	26	50	20120615	17	3618	71.96	-0.0138675073707334	0.00149820582716278
4	A	26	50	20120615	17	3620	72	-0.0144280874847225	0.000926509994573458
4	A	26	50	20120615	17	3622	72.04	-0.0148264290188361	0.000741983408955016
4	A	26	50	20120615	17	3624	72.08	-0.0155780411008305	-4.67659211873298e-05
4	A	26	50	20120615	17	3626	72.12	-0.0165778900894283	-0.00057596463622734
4	A	26	50	20120615	17	3628	72.16	-0.0177828000445702	-0.00090392076134166
4	A	26	50	20120615	17	3630	72.2	-0.0182877449970155	-0.00084120038985042
4	A	26	50	20120615	17	3632	72.24	-0.0187562739502297	-0.00116505529563386
4	A	26	50	20120615	17	3634	72.28	-0.0192402178312738	-0.00071646675364911
4	A	26	50	20120615	17	3636	72.32	-0.0189987408654986	-0.00102808871211802
4	A	26	50	20120615	17	3638	72.36	-0.0191543043573596	-0.0010545345057344
4	A	26	50	20120615	17	3640	72.4	-0.0188799469262592	-0.00109865796888044
4	A	26	50	20120615	17	3642	72.44	-0.0190917961179027	-0.00118450073211649
4	A	26	50	20120615	17	3644	72.48	-0.0194152267596174	-0.00138871317052316
4	A	26	50	20120615	17	3646	72.52	-0.0196501276323276	-0.00202525069494729
4	A	26	50	20120615	17	3648	72.56	-0.0202395718451247	-0.00304857562868046
4	A	26	50	20120615	17	3650	72.6	-0.0206246621981589	-0.00280377526103368
4	A	26	50	20120615	17	3652	72.64	-0.0211444563930091	-0.00298090550972091
4	A	26	50	20120615	17	3654	72.68	-0.021576993611061	-0.00304800994325551
4	A	26	50	20120615	17	3656	72.72	-0.0217068891267649	-0.0029118918878771
4	A	26	50	20120615	17	3658	72.76	-0.022662826784251	-0.00330978087365077
4	A	26	50	20120615	17	3660	72.8	-0.0233398815272371	-0.00346668786839607
4	A	26	50	20120615	17	3662	72.84	-0.0244276945994145	-0.00345198004734739
4	A	26	50	20120615	17	3664	72.88	-0.0246685351690867	-0.00317889540845314
4	A	26	50	20120615	17	3666	72.92	-0.025351105344966	-0.00311377087390586
4	A	26	50	20120615	17	3668	72.96	-0.0261823800769289	-0.00312140762714268
4	A	26	50	20120615	17	3670	73	-0.0269002348811895	-0.00270138619911786
4	A	26	50	20120615	17	3672	73.04	-0.0276673043174207	-0.00273348884698374
4	A	26	50	20120615	17	3674	73.08	-0.0280081297859526	-0.00188962761431571
4	A	26	50	20120615	17	3676	73.12	-0.0284275855285525	-0.00197759169789532
4	A	26	50	20120615	17	3678	73.16	-0.0283097108281287	-0.0018839000493881
4	A	26	50	20120615	17	3680	73.2	-0.0283520665243217	-0.00191734620013822
4	A	26	50	20120615	17	3682	73.24	-0.0282653045222701	-0.00241437155663425
4	A	26	50	20120615	17	3684	73.28	-0.0280931947317293	-0.00278192566149501
4	A	26	50	20120615	17	3686	73.32	-0.027602533336264	-0.00299285561432296
4	A	26	50	20120615	17	3688	73.36	-0.0274324741553886	-0.00248296091440934
4	A	26	50	20120615	17	3690	73.4	-0.0276298983686959	-0.00270598239319558
4	A	26	50	20120615	17	3692	73.44	-0.0274941338667081	-0.00354715662009509
4	A	26	50	20120615	17	3694	73.48	-0.0272703345704626	-0.00358413830475115
4	A	26	50	20120615	17	3696	73.52	-0.0271052251370555	-0.00430531651088331
4	A	26	50	20120615	17	3698	73.56	-0.0270270191270563	-0.00509303346512513
4	A	26	50	20120615	17	3700	73.6	-0.0270294232901123	-0.00490777148845425
4	A	26	50	20120615	17	3702	73.64	-0.0273527125104708	-0.00571090337052593
4	A	26	50	20120615	17	3704	73.68	-0.0278465558864515	-0.00610674174663416
4	A	26	50	20120615	17	3706	73.72	-0.02760493749932	-0.00697047267985353
4	A	26	50	20120615	17	3708	73.76	-0.0277994625748245	-0.00709980251013254
4	A	26	50	20120615	17	3710	73.8	-0.0275188118933715	-0.00800299000174213
4	A	26	50	20120615	17	3712	73.84	-0.027748550886579	-0.00775670470985485
4	A	26	50	20120615	17	3714	73.88	-0.0280040285666217	-0.00901217279985158
4	A	26	50	20120615	17	3716	73.92	-0.0278110591260359	-0.00992073430299818
4	A	26	50	20120615	17	3718	73.96	-0.0278300095877717	-0.0110470139840721
4	A	26	50	20120615	17	3720	74	-0.0284028367912109	-0.0122831073482643
4	A	26	50	20120615	17	3722	74.04	-0.0285710150680483	-0.0132894334349778
4	A	26	50	20120615	17	3724	74.08	-0.0286672593720356	-0.0141897854283948
4	A	26	50	20120615	17	3726	74.12	-0.0289149164510784	-0.0150445078212218
4	A	26	50	20120615	17	3728	74.16	-0.0291747711220967	-0.0160632436319451
4	A	26	50	20120615	17	3730	74.2	-0.0293863657552989	-0.0162776101237296
4	A	26	50	20120615	17	3732	74.24	-0.0294972895960637	-0.0170252553366816
4	A	26	50	20120615	17	3734	74.28	-0.0296275810915651	-0.0174739428736157
4	A	26	50	20120615	17	3736	74.32	-0.0296154047127931	-0.0176665729029465
4	A	26	50	20120615	17	3738	74.36	-0.0297693347879896	-0.0179176735920137
4	A	26	50	20120615	17	3740	74.4	-0.0293162702600799	-0.0177457971467107
4	A	26	50	20120615	17	3742	74.44	-0.0292072556076244	-0.0186664289626121
4	A	26	50	20120615	17	3744	74.48	-0.0287263098593325	-0.0190799167239788
4	A	26	50	20120615	17	3746	74.52	-0.0285075805187081	-0.0196852920525560
4	A	26	50	20120615	17	3748	74.56	-0.0282077036038747	-0.0205569355106569
4	A	26	50	20120615	17	3750	74.6	-0.0281293208171802	-0.0210823512044175
4	A	26	50	20120615	17	3752	74.64	-0.0276341480804509	-0.0215672001821415
4	A	26	50	20120615	17	3754	74.68	-0.0273784653394416	-0.0223878612413188
4	A	26	50	20120615	17	3756	74.72	-0.0271774773079571	-0.0232669646759612
4	A	26	50	20120615	17	3758	74.76	-0.0263864291736692	-0.0237519769953516
4	A	26	50	20120615	17	3760	74.8	-0.0261876027676148	-0.0244494551034988
4	A	26	50	20120615	17	3762	74.84	-0.0260213746912799	-0.0250171784101914
4	A	26	50	20120615	17	3764	74.88	-0.0258331471087687	-0.0261853145700709
4	A	26	50	20120615	17	3766	74.92	-0.0252765338638221	-0.0275313418255341
4	A	26	50	20120615	17	3768	74.96	-0.0251136023193011	-0.0291388925240193
4	A	26	50	20120615	17	3770	75	-0.0250027916156214	-0.0306182376920074
4	A	26	50	20120615	17	3772	75.04	-0.0253865101815	-0.0312354994855764
4	A	26	50	20120615	17	3774	75.08	-0.0261627437216154	-0.0311679283615662
4	A	26	50	20120615	17	3776	75.12	-0.0268805419573335	-0.0323170334495369
4	A	26	50	20120615	17	3778	75.16	-0.0273501598549907	-0.0321190859772115
4	A	26	50	20120615	17	3780	75.2	-0.0282669874364094	-0.0325729141804449
4	A	26	50	20120615	17	3782	75.24	-0.0277560391473918	-0.0322192122974275
4	A	26	50	20120615	17	3784	75.28	-0.0277248203830024	-0.032851188983113
4	A	26	50	20120615	17	3786	75.32	-0.0277895630798878	-0.032976799431723
4	A	26	50	20120615	17	3788	75.36	-0.0274947207653365	-0.0335570300431612
4	A	26	50	20120615	17	3790	75.4	-0.0268681251622558	-0.033723016288977
4	A	26	50	20120615	17	3792	75.44	-0.0267081139687411	-0.0342531271717647
4	A	26	50	20120615	17	3794	75.48	-0.026173244257316	-0.0351274081381594
4	A	26	50	20120615	17	3796	75.52	-0.0255726984680543	-0.0354067860274062
4	A	26	50	20120615	17	3798	75.56	-0.0247507858298743	-0.0367201378785108
4	A	26	50	20120615	17	3800	75.6	-0.0236217342902181	-0.0373899942744645
4	A	26	50	20120615	17	3802	75.64	-0.0232545337387479	-0.0375109802447255
4	A	26	50	20120615	17	3804	75.68	-0.0230609986127372	-0.0372382491592218
4	A	26	50	20120615	17	3806	75.72	-0.0222834639961444	-0.0374192684952056
4	A	26	50	20120615	17	3808	75.76	-0.0210444007834713	-0.0376893125749407
4	A	26	50	20120615	17	3810	75.8	-0.0201914178733259	-0.0384425934289388
4	A	26	50	20120615	17	3812	75.84	-0.0196692902260978	-0.0390164812925498
4	A	26	50	20120615	17	3814	75.88	-0.0189785176115566	-0.0392384421111642
4	A	26	50	20120615	17	3816	75.92	-0.0184244994484970	-0.0391016169490046
4	A	26	50	20120615	17	3818	75.96	-0.0171963256802541	-0.0403190426941735
4	A	26	50	20120615	17	3820	76	-0.0164965020989137	-0.040166802604184
4	A	26	50	20120615	17	3822	76.04	-0.0158024767931791	-0.0396004807831317
4	A	26	50	20120615	17	3824	76.08	-0.0147449278912365	-0.0395188806605828
4	A	26	50	20120615	17	3826	76.12	-0.0135496345883188	-0.0395723379332405
4	A	26	50	20120615	17	3828	76.16	-0.0125530382909145	-0.0394918691815415
4	A	26	50	20120615	17	3830	76.2	-0.0116805392336084	-0.040142336709555
4	A	26	50	20120615	17	3832	76.24	-0.0103951605267675	-0.0412573026821299
4	A	26	50	20120615	17	3834	76.28	-0.00984694063931354	-0.0410104517048177
4	A	26	50	20120615	17	3836	76.32	-0.00966676983146721	-0.0409780662142394
4	A	26	50	20120615	17	3838	76.36	-0.00930409476339662	-0.0413010018812073
4	A	26	50	20120615	17	3840	76.4	-0.0085469955327802	-0.0407474079822163
4	A	26	50	20120615	17	3842	76.44	-0.00813383304053289	-0.040732912293202
4	A	26	50	20120615	17	3844	76.48	-0.00770200292926226	-0.040714456806213
4	A	26	50	20120615	17	3846	76.52	-0.007138085271266	-0.0405122949774718
4	A	26	50	20120615	17	3848	76.56	-0.00701130102539924	-0.0407008803560142
4	A	26	50	20120615	17	3850	76.6	-0.00744709093464451	-0.0409382561024586
4	A	26	50	20120615	17	3852	76.64	-0.00701066462929617	-0.0414012696227795
4	A	26	50	20120615	17	3854	76.68	-0.00674889369890092	-0.0413748238291631
4	A	26	50	20120615	17	3856	76.72	-0.0061677226354437	-0.0420657378650605
4	A	26	50	20120615	17	3858	76.76	-0.00609870901359989	-0.0420596567467423
4	A	26	50	20120615	17	3860	76.8	-0.00627145520024376	-0.042365197586893
4	A	26	50	20120615	17	3862	76.84	-0.00528426342302922	-0.0433819464275612
4	A	26	50	20120615	17	3864	76.88	-0.00472805322894788	-0.0443701988649475
4	A	26	50	20120615	17	3866	76.92	-0.00456966130996209	-0.0446817501127383
4	A	26	50	20120615	17	3868	76.96	-0.00431404220856316	-0.0446679615305051
4	A	26	50	20120615	17	3870	77	-0.00386715072285326	-0.0458013122793909
4	A	26	50	20120615	17	3872	77.04	-0.00391233484617108	-0.0456277175646096
4	A	26	50	20120615	17	3874	77.08	-0.00343369426598591	-0.0463763315138518
4	A	26	50	20120615	17	3876	77.12	-0.00303113837545641	-0.0476090307654943
4	A	26	50	20120615	17	3878	77.16	-0.00252548631622991	-0.0480555686978136
4	A	26	50	20120615	17	3880	77.2	-0.0020190564395441	-0.0488646402768473
4	A	26	50	20120615	17	3882	77.24	-0.00120489369168592	-0.0491623322317268
4	A	26	50	20120615	17	3884	77.28	-6.30576614258811e-05	-0.0498702875410508
4	A	26	50	20120615	17	3886	77.32	0.000478656843641137	-0.0505498878684492
4	A	26	50	20120615	17	3888	77.36	0.000724730003494057	-0.0508876020671439
4	A	26	50	20120615	17	3890	77.4	0.00194130722052551	-0.0516114672790445
4	A	26	50	20120615	17	3892	77.44	0.00276119753331132	-0.0514641769365234
4	A	26	50	20120615	17	3894	77.48	0.00286719283981118	-0.0519218871559854
4	A	26	50	20120615	17	3896	77.52	0.00368559822835649	-0.0518964313118627
4	A	26	50	20120615	17	3898	77.56	0.00474894540590482	-0.0517210688301285
4	A	26	50	20120615	17	3900	77.6	0.00572857114056066	-0.0515841729572908
4	A	26	50	20120615	17	3902	77.64	0.00626349742052828	-0.0511840212298173
4	A	26	50	20120615	17	3904	77.68	0.00710163108826869	-0.051313775324165
4	A	26	50	20120615	17	3906	77.72	0.00747752905314746	-0.051384061738215
4	A	26	50	20120615	17	3908	77.76	0.00763860797790177	-0.0512169016951425
4	A	26	50	20120615	17	3910	77.8	0.00807291296290654	-0.0511669799563907
4	A	26	50	20120615	17	3912	77.84	0.00782973894085649	-0.0510677728749902
4	A	26	50	20120615	17	3914	77.88	0.00784091122799924	-0.0514364583507009
4	A	26	50	20120615	17	3916	77.92	0.00791855155257352	-0.0507648483299299
4	A	26	50	20120615	17	3918	77.96	0.00837060491778608	-0.0513772735131156
4	A	26	50	20120615	17	3920	78	0.00824162864089765	-0.0511572218828103
4	A	26	50	20120615	17	3922	78.04	0.00897779751079096	-0.0510635302343031
4	A	26	50	20120615	17	3924	78.08	0.00950494561616552	-0.0520726423217344
4	A	26	50	20120615	17	3926	78.12	0.0113188159312653	-0.0521615963548077
4	A	26	50	20120615	17	3928	78.16	0.0120395698733287	-0.05217015234686
4	A	26	50	20120615	17	3930	78.2	0.0126572276466951	-0.0526670362819998
4	A	26	50	20120615	17	3932	78.24	0.0136345906396512	-0.0523919717441183
4	A	26	50	20120615	17	3934	78.28	0.0146146406383758	-0.0520798548109025
4	A	26	50	20120615	17	3936	78.32	0.0151909326650428	-0.0517603839671624
4	A	26	50	20120615	17	3938	78.36	0.0160659773067611	-0.0520782284653058
4	A	26	50	20120615	17	3940	78.4	0.0170908578754129	-0.0520377819574219
4	A	26	50	20120615	17	3942	78.44	0.0175207080876962	-0.0516215081953374
4	A	26	50	20120615	17	3944	78.48	0.0185815096808323	-0.0514932390252302
4	A	26	50	20120615	17	3946	78.52	0.0195191332726856	-0.0515977494074895
4	A	26	50	20120615	17	3948	78.56	0.0206052492885882	-0.0509179369480568
4	A	26	50	20120615	17	3950	78.6	0.0217410749112081	-0.0509733034090237
4	A	26	50	20120615	17	3952	78.64	0.022167106746873	-0.0501860814295287
4	A	26	50	20120615	17	3954	78.68	0.0225746123848708	-0.0501690401561021
4	A	26	50	20120615	17	3956	78.72	0.022822594733033	-0.049503299121615
4	A	26	50	20120615	17	3958	78.76	0.023891740186187	-0.0498445488542156
4	A	26	50	20120615	17	3960	78.8	0.0246931750119838	-0.0497185424258082
4	A	26	50	20120615	17	3962	78.84	0.0251505316780553	-0.0493458971521229
4	A	26	50	20120615	17	3964	78.88	0.0259451782787527	-0.0486935204358001
4	A	26	50	20120615	17	3966	78.92	0.0267290768563762	-0.0482736404291316
4	A	26	50	20120615	17	3968	78.96	0.0270110003300352	-0.0480299007216566
4	A	26	50	20120615	17	3970	79	0.0284974094947675	-0.046366290597559
4	A	26	50	20120615	17	3972	79.04	0.0296112440964925	-0.0461377536858795
4	A	26	50	20120615	17	3974	79.08	0.0305967388174322	-0.0465674624768066
4	A	26	50	20120615	17	3976	79.12	0.0308151641021407	-0.0458766898622654
4	A	26	50	20120615	17	3978	79.16	0.0314456912189248	-0.045771543083903
4	A	26	50	20120615	17	3980	79.2	0.0319719200854838	-0.0463624015102625
4	A	26	50	20120615	17	3982	79.24	0.0325568105306101	-0.0459136998311927
4	A	26	50	20120615	17	3984	79.28	0.0327130528449811	-0.0461337797457692
4	A	26	50	20120615	17	3986	79.32	0.0327870515696322	-0.0460025053718419
4	A	26	50	20120615	17	3988	79.36	0.0331171007308189	-0.0458869924080673
4	A	26	50	20120615	17	3990	79.4	0.0335702996090169	-0.0464668765371828
4	A	26	50	20120615	17	3992	79.44	0.0338387385563588	-0.0463846895160054
4	A	26	50	20120615	17	3994	79.48	0.0341746779170327	-0.046196818315312
4	A	26	50	20120615	17	3996	79.52	0.0346517487201636	-0.0460532190701886
4	A	26	50	20120615	17	3998	79.56	0.0352506964480999	-0.0463812883323879
4	A	26	50	20120615	17	4000	79.6	0.0360146828987651	-0.0470791744411478
4	A	26	50	20120615	17	4002	79.64	0.0368741216938227	-0.0470812745482879
4	A	26	50	20120615	17	4004	79.68	0.0382142799630021	-0.0474912055625452
4	A	26	50	20120615	17	4006	79.72	0.0394492419563444	-0.0478964484588432
4	A	26	50	20120615	17	4008	79.76	0.0402766276010108	-0.0473800483765427
4	A	26	50	20120615	17	4010	79.8	0.0416973041193639	-0.0472771360556088
4	A	26	50	20120615	17	4012	79.84	0.042863832318423	-0.0473051940526863
4	A	26	50	20120615	17	4014	79.88	0.0442504192188551	-0.0474056527130895
4	A	26	50	20120615	17	4016	79.92	0.0453827234497048	-0.0475229475859527
[truncated: 834 more rows]
