# Supplementary material for: How Do Ants Make Sense of Gravity? A Boltzmann Walker Analysis of Lasius niger Trajectories on Various Inclines
Source: PLoS One. 2013 Oct 29;8(10):e76531. doi: 10.1371/journal.pone.0076531 (PMC3812222; doi:10.1371/journal.pone.0076531)
Supplement: Dataset S4 — Trajectories for . (ZIP) [file pone.0076531.s008.zip › Incline4/4-A-26-50-20120615-18.txt]

Pente	Colonie	Temperature	Humidite	Date	Indiv	Frame	Time	X	Y
4	A	26	50	20120615	18	20	0	0	0
4	A	26	50	20120615	18	22	0.04	-0.000964422938860402	-0.000369604714526199
4	A	26	50	20120615	18	24	0.08	-0.0017338116853338	-0.0015675284546699
4	A	26	50	20120615	18	26	0.12	-0.0025084895905306	-0.0015701023233535
4	A	26	50	20120615	18	28	0.16	-0.002905374484675	-0.0016530600909223
4	A	26	50	20120615	18	30	0.2	-0.0028997388436289	-0.0024403315678919
4	A	26	50	20120615	18	32	0.24	-0.0037425182029217	-0.0031099121922009
4	A	26	50	20120615	18	34	0.28	-0.0037477437220347	-0.0039294560226639
4	A	26	50	20120615	18	36	0.32	-0.0037812110859882	-0.005053663880869
4	A	26	50	20120615	18	38	0.36	-0.004132452237407	-0.005005630117223
4	A	26	50	20120615	18	40	0.4	-0.0043249408453816	-0.0050635987311447
4	A	26	50	20120615	18	42	0.44	-0.0048312575849824	-0.0070395096362211
4	A	26	50	20120615	18	44	0.48	-0.0053399855587071	-0.0079212364370217
4	A	26	50	20120615	18	46	0.52	-0.0055199725187903	-0.0089765650236713
4	A	26	50	20120615	18	48	0.56	-0.0057639809268422	-0.0093689527186874
4	A	26	50	20120615	18	50	0.6	-0.005918950449007	-0.0102562585919915
4	A	26	50	20120615	18	52	0.64	-0.0056887730495952	-0.0105104776219637
4	A	26	50	20120615	18	54	0.68	-0.0055120670649767	-0.0105340242777772
4	A	26	50	20120615	18	56	0.72	-0.0052138023536044	-0.0108450169112109
4	A	26	50	20120615	18	58	0.76	-0.0045805316625093	-0.0110090515423105
4	A	26	50	20120615	18	60	0.8	-0.004252349263225	-0.0128244209237864
4	A	26	50	20120615	18	62	0.84	-0.0041350480264008	-0.0130490609699947
4	A	26	50	20120615	18	64	0.88	-0.004203985987819	-0.0149826494128968
4	A	26	50	20120615	18	66	0.92	-0.0037524318399939	-0.0155542702921673
4	A	26	50	20120615	18	68	0.96	-0.0040116783991804	-0.0165082775481408
4	A	26	50	20120615	18	70	1	-0.003756151221663	-0.0179780484903117
4	A	26	50	20120615	18	72	1.04	-0.0036346914898586	-0.0196131409979241
4	A	26	50	20120615	18	74	1.08	-0.0031563832498606	-0.0210945509177133
4	A	26	50	20120615	18	76	1.12	-0.0030848664700113	-0.0213979987217917
4	A	26	50	20120615	18	78	1.16	-0.0026319999320004	-0.0224264501796885
4	A	26	50	20120615	18	80	1.2	-0.0023845691271276	-0.0225221358693186
4	A	26	50	20120615	18	82	1.24	-0.00204340424734070	-0.0225889433180051
4	A	26	50	20120615	18	84	1.28	-0.00170047867166870	-0.0224540061309513
4	A	26	50	20120615	18	86	1.32	-0.0014183784213143	-0.0233433696849887
4	A	26	50	20120615	18	88	1.36	-0.00114328559916150	-0.022699223691599
4	A	26	50	20120615	18	90	1.4	-0.000403383205463501	-0.0231005633584649
4	A	26	50	20120615	18	92	1.44	7.06258253048986e-05	-0.0222223013808921
4	A	26	50	20120615	18	94	1.48	1.24238661453994e-05	-0.0226890554960855
4	A	26	50	20120615	18	96	1.52	0.0011690030727932	-0.0229676909232121
4	A	26	50	20120615	18	98	1.56	0.0027020742140159	-0.0235761492373553
4	A	26	50	20120615	18	100	1.6	0.0042046761240373	-0.0234225656444816
4	A	26	50	20120615	18	102	1.64	0.0060886207211527	-0.0236101610735304
4	A	26	50	20120615	18	104	1.68	0.0082498218871712	-0.0238992263256794
4	A	26	50	20120615	18	106	1.72	0.0096508832634142	-0.023856658497452
4	A	26	50	20120615	18	108	1.76	0.0103702229919153	-0.0242206063577287
4	A	26	50	20120615	18	110	1.8	0.0123501219792376	-0.0244297685436037
4	A	26	50	20120615	18	112	1.84	0.0142862510568045	-0.026115864663343
4	A	26	50	20120615	18	114	1.88	0.0169047381782164	-0.0267031168451185
4	A	26	50	20120615	18	116	1.92	0.0190083808522464	-0.0272603169886935
4	A	26	50	20120615	18	118	1.96	0.0207018308825101	-0.0272294164223556
4	A	26	50	20120615	18	120	2	0.0223760476083255	-0.027574696663609
4	A	26	50	20120615	18	122	2.04	0.0240355565130922	-0.0274991069487002
4	A	26	50	20120615	18	124	2.08	0.0256898328276781	-0.0280027791089393
4	A	26	50	20120615	18	126	2.12	0.0273272800008718	-0.029467409384811
4	A	26	50	20120615	18	128	2.16	0.0276464680018994	-0.0287825057565537
4	A	26	50	20120615	18	130	2.2	0.0308297920201231	-0.0302024468838545
4	A	26	50	20120615	18	132	2.24	0.0326109232912539	-0.0309468181924095
4	A	26	50	20120615	18	134	2.28	0.0337098379398959	-0.0317613344936583
4	A	26	50	20120615	18	136	2.32	0.0350303598537618	-0.0326829067615787
4	A	26	50	20120615	18	138	2.36	0.0362149051336055	-0.0340998073297203
4	A	26	50	20120615	18	140	2.4	0.0365537507031501	-0.034908313223329
4	A	26	50	20120615	18	142	2.44	0.0366854846964852	-0.0354688367687756
4	A	26	50	20120615	18	144	2.48	0.0371519630400339	-0.0375940461996318
4	A	26	50	20120615	18	146	2.52	0.0376289065639442	-0.0393863497579053
4	A	26	50	20120615	18	148	2.56	0.0382893442975725	-0.0395898550895308
4	A	26	50	20120615	18	150	2.6	0.0391926024998602	-0.0408848504485959
4	A	26	50	20120615	18	152	2.64	0.0388619593689774	-0.0421484502665762
4	A	26	50	20120615	18	154	2.68	0.0391736520381244	-0.0420214538886751
4	A	26	50	20120615	18	156	2.72	0.0395645406667643	-0.0427552893061905
4	A	26	50	20120615	18	158	2.76	0.0393691670631225	-0.0431195200091797
4	A	26	50	20120615	18	160	2.8	0.0397293672574589	-0.0423182266047391
4	A	26	50	20120615	18	162	2.84	0.0398834458250794	-0.0424334142993944
4	A	26	50	20120615	18	164	2.88	0.0396707481052985	-0.0414939522299099
4	A	26	50	20120615	18	166	2.92	0.0395447416768911	-0.0408524649580175
4	A	26	50	20120615	18	168	2.96	0.039615028090941	-0.0407176904055234
4	A	26	50	20120615	18	170	3	0.0396480499776224	-0.0394902237440616
4	A	26	50	20120615	18	172	3.04	0.0397182656809943	-0.0390359076371493
4	A	26	50	20120615	18	174	3.08	0.0396035022504077	-0.0389068606495827
4	A	26	50	20120615	18	176	3.12	0.0394139269223716	-0.0382373012384772
4	A	26	50	20120615	18	178	3.16	0.0397524896492037	-0.0375878943706355
4	A	26	50	20120615	18	180	3.2	0.0390581107900785	-0.0368611300209319
4	A	26	50	20120615	18	182	3.24	0.0393004362839911	-0.036432128336786
4	A	26	50	20120615	18	184	3.28	0.0388505749498002	-0.0365879746713596
4	A	26	50	20120615	18	186	3.32	0.0383440036517582	-0.0358383000619456
4	A	26	50	20120615	18	188	3.36	0.037278959417935	-0.034700282408304
4	A	26	50	20120615	18	190	3.4	0.0365768023842168	-0.0344745739237492
4	A	26	50	20120615	18	192	3.44	0.0357600940519463	-0.0338592496027607
4	A	26	50	20120615	18	194	3.48	0.0351516993774134	-0.0330233079660419
4	A	26	50	20120615	18	196	3.52	0.0334633405159743	-0.031926797480456
4	A	26	50	20120615	18	198	3.56	0.0326277524326462	-0.030395840588509
4	A	26	50	20120615	18	200	3.6	0.0323282927108137	-0.0305640612917532
4	A	26	50	20120615	18	202	3.64	0.0308860777199056	-0.0295627980895931
4	A	26	50	20120615	18	204	3.68	0.0300639246654200	-0.0288796622282888
4	A	26	50	20120615	18	206	3.72	0.0289353115319681	-0.0286274372394395
4	A	26	50	20120615	18	208	3.76	0.0271142994383784	-0.0282188002305918
4	A	26	50	20120615	18	210	3.8	0.0258975100893126	-0.0274141127136015
4	A	26	50	20120615	18	212	3.84	0.0253430676621842	-0.0259186525820701
4	A	26	50	20120615	18	214	3.88	0.0242438701708297	-0.0255894943754278
4	A	26	50	20120615	18	216	3.92	0.0232846091114721	-0.0239328846084639
4	A	26	50	20120615	18	218	3.96	0.0224916595670495	-0.0234789220549422
4	A	26	50	20120615	18	220	4	0.0216878912888747	-0.0223251359200801
4	A	26	50	20120615	18	222	4.04	0.0200560302592524	-0.0200930826545866
4	A	26	50	20120615	18	224	4.08	0.0186425238036605	-0.0198389484774282
4	A	26	50	20120615	18	226	4.12	0.0175769138844124	-0.0185750658167353
4	A	26	50	20120615	18	228	4.16	0.0167841764720241	-0.0174877477193048
4	A	26	50	20120615	18	230	4.2	0.0153048383751038	-0.0163292946796869
4	A	26	50	20120615	18	232	4.24	0.0141837205735325	-0.0152805846125091
4	A	26	50	20120615	18	234	4.28	0.0132243180928186	-0.0137198585250741
4	A	26	50	20120615	18	236	4.32	0.0126729869355274	-0.0121857903632899
4	A	26	50	20120615	18	238	4.36	0.012248404668764	-0.0110713547208009
4	A	26	50	20120615	18	240	4.4	0.0111102597359017	-0.0097967381791696
4	A	26	50	20120615	18	242	4.44	0.010809979770203	-0.0075435707051899
4	A	26	50	20120615	18	244	4.48	0.0102068318279865	-0.0057769492652091
4	A	26	50	20120615	18	246	4.52	0.0102722321341785	-0.0041689106630449
4	A	26	50	20120615	18	248	4.56	0.0106926212577295	-0.0029580044423986
4	A	26	50	20120615	18	250	4.6	0.0106173285276688	-0.0017231980125482
4	A	26	50	20120615	18	252	4.64	0.0099607749315896	0.000200915199486
4	A	26	50	20120615	18	254	4.68	0.0097816768047303	0.0021532957122049
4	A	26	50	20120615	18	256	4.72	0.0091929114144432	0.00413944552347293
4	A	26	50	20120615	18	258	4.76	0.0088500424073136	0.0057502984106262
4	A	26	50	20120615	18	260	4.8	0.0084496361213989	0.00565997259039743
4	A	26	50	20120615	18	262	4.84	0.0077621303401869	0.00649413231802757
4	A	26	50	20120615	18	264	4.88	0.0073613775719494	0.00671231011536268
4	A	26	50	20120615	18	266	4.92	0.0061600526481881	0.0070204177531291
4	A	26	50	20120615	18	268	4.96	0.0053471061239936	0.00628522469059382
4	A	26	50	20120615	18	270	5	0.0043912533193212	0.00609613019516892
4	A	26	50	20120615	18	272	5.04	0.0039161906994489	0.00628934005206033
4	A	26	50	20120615	18	274	5.08	0.00342185234872130	0.00624076181619281
4	A	26	50	20120615	18	276	5.12	0.0027615843207206	0.00660659058050748
4	A	26	50	20120615	18	278	5.16	0.0017887043847573	0.00669035444980684
4	A	26	50	20120615	18	280	5.2	0.0010478686101081	0.00728736470516265
4	A	26	50	20120615	18	282	5.24	-0.000461450814334602	0.00737511665670789
4	A	26	50	20120615	18	284	5.28	-0.0012547539121478	0.00827660709204262
4	A	26	50	20120615	18	286	5.32	-0.0020822102674923	0.0090001187505527
4	A	26	50	20120615	18	288	5.36	-0.0019653962272402	0.00973607548841166
4	A	26	50	20120615	18	290	5.4	-0.002373467550663	0.0108645472005073
4	A	26	50	20120615	18	292	5.44	-0.0019550017575568	0.0113822907856921
4	A	26	50	20120615	18	294	5.48	-0.00105124858052230	0.0123544918991454
4	A	26	50	20120615	18	296	5.52	-0.000583285312733002	0.0111403895558481
4	A	26	50	20120615	18	298	5.56	-0.000266501474761399	0.0123519463147332
4	A	26	50	20120615	18	300	5.6	-0.0001492631704407	0.0125769476925067
4	A	26	50	20120615	18	302	5.64	-0.000513776716142399	0.0126953880783555
4	A	26	50	20120615	18	304	5.68	-0.000853824367215001	0.01240130236806
4	A	26	50	20120615	18	306	5.72	-0.00110378661436440	0.0125801296730221
4	A	26	50	20120615	18	308	5.76	-0.0020455821362268	0.0122932564518947
4	A	26	50	20120615	18	310	5.8	-0.0018997767179461	0.0119411172748638
4	A	26	50	20120615	18	312	5.84	-0.0019243133232533	0.0117994837865921
4	A	26	50	20120615	18	314	5.88	-0.00239595354630470	0.0120001606910929
4	A	26	50	20120615	18	316	5.92	-0.0025008881926328	0.0120704471051428
4	A	26	50	20120615	18	318	5.96	-0.0028303999526657	0.0118124945513660
4	A	26	50	20120615	18	320	6	-0.0034374511243144	0.0112929831992282
4	A	26	50	20120615	18	322	6.04	-0.0039527905464432	0.0110129689138783
4	A	26	50	20120615	18	324	6.08	-0.0047984195460641	0.0112930539099063
4	A	26	50	20120615	18	326	6.12	-0.0047999044703046	0.0106420206964679
4	A	26	50	20120615	18	328	6.16	-0.0047351334891479	0.0105195498019664
4	A	26	50	20120615	18	330	6.2	-0.0049481847623195	0.0105269744231688
4	A	26	50	20120615	18	332	6.24	-0.0051441947620644	0.0107900181457702
4	A	26	50	20120615	18	334	6.28	-0.0054452101188155	0.0114602846636569
4	A	26	50	20120615	18	336	6.32	-0.0065383264918518	0.0114380108000496
4	A	26	50	20120615	18	338	6.36	-0.0063136079567907	0.011923368894656
4	A	26	50	20120615	18	340	6.4	-0.0058578069256378	0.0122534463401139
4	A	26	50	20120615	18	342	6.44	-0.0056885962728999	0.0126629318770990
4	A	26	50	20120615	18	344	6.48	-0.0057571149199969	0.0126727606613575
4	A	26	50	20120615	18	346	6.52	-0.005028370671306	0.0120458397891575
4	A	26	50	20120615	18	348	6.56	-0.0047100311984158	0.0124594972561516
4	A	26	50	20120615	18	350	6.6	-0.0046949698239765	0.0126579821296307
4	A	26	50	20120615	18	352	6.64	-0.0041337391717488	0.0127221167146843
4	A	26	50	20120615	18	354	6.68	-0.0039425374981159	0.0123408447382685
4	A	26	50	20120615	18	356	6.72	-0.0035520731335447	0.0127583205818811
4	A	26	50	20120615	18	358	6.76	-0.0032066514709351	0.0126366275048389
4	A	26	50	20120615	18	360	6.8	-0.0030662200641915	0.0121862004852231
4	A	26	50	20120615	18	362	6.84	-0.0025402740403449	0.0124256268413328
4	A	26	50	20120615	18	364	6.88	-0.00199962019544970	0.0127214803185813
4	A	26	50	20120615	18	366	6.92	-0.0006064784151559	0.0128718112202615
4	A	26	50	20120615	18	368	6.96	0.000302507352059399	0.0131220563101234
4	A	26	50	20120615	18	370	7	0.0018184735802452	0.0135913630807970
4	A	26	50	20120615	18	372	7.04	0.0035536429105989	0.0136395170525958
4	A	26	50	20120615	18	374	7.08	0.0050991662022383	0.0139748977989125
4	A	26	50	20120615	18	376	7.12	0.0069405429711262	0.0142900552912874
4	A	26	50	20120615	18	378	7.16	0.0085863269332701	0.0157782958625829
4	A	26	50	20120615	18	380	7.2	0.0097736370006282	0.0169988399486568
4	A	26	50	20120615	18	382	7.24	0.011656061318164	0.0172338468873841
4	A	26	50	20120615	18	384	7.28	0.0129299000423359	0.018600599442604
4	A	26	50	20120615	18	386	7.32	0.0139267084717746	0.0194234596038708
4	A	26	50	20120615	18	388	7.36	0.0153792168160964	0.0208993024719718
4	A	26	50	20120615	18	390	7.4	0.0167297292498728	0.0223059591841743
4	A	26	50	20120615	18	392	7.44	0.0173833504741304	0.0236381200756585
4	A	26	50	20120615	18	394	7.48	0.0181765828612654	0.0247687838187758
4	A	26	50	20120615	18	396	7.52	0.0179296258179360	0.025938727343588
4	A	26	50	20120615	18	398	7.56	0.0176316722335475	0.0265870240537833
4	A	26	50	20120615	18	400	7.6	0.0176608333172036	0.0265808297983801
4	A	26	50	20120615	18	402	7.64	0.01790970661991	0.0262993730151966
4	A	26	50	20120615	18	404	7.68	0.0178574867841194	0.0257688661526114
4	A	26	50	20120615	18	406	7.72	0.0180434629386393	0.0255804999771711
4	A	26	50	20120615	18	408	7.76	0.0180742998653668	0.0255201201291256
4	A	26	50	20120615	18	410	7.8	0.0182415376901852	0.0247341780129045
4	A	26	50	20120615	18	412	7.84	0.0188710324310687	0.0243246500495125
4	A	26	50	20120615	18	414	7.88	0.0195054627772849	0.023661256609539
4	A	26	50	20120615	18	416	7.92	0.0206695514579489	0.023831817836229
4	A	26	50	20120615	18	418	7.96	0.0206187741199919	0.023348771980797
4	A	26	50	20120615	18	420	8	0.0209939649780895	0.0238297177290888
4	A	26	50	20120615	18	422	8.04	0.0221763606533184	0.0226588903208002
4	A	26	50	20120615	18	424	8.08	0.0232730479155997	0.0223171951109274
4	A	26	50	20120615	18	426	8.12	0.0232236494358660	0.0215396322100634
4	A	26	50	20120615	18	428	8.16	0.0236248123260365	0.021204612088205
4	A	26	50	20120615	18	430	8.2	0.0243012377439874	0.0208195429483743
4	A	26	50	20120615	18	432	8.24	0.0250964076037029	0.0196651911280872
4	A	26	50	20120615	18	434	8.28	0.0254876922121403	0.0191053464051506
4	A	26	50	20120615	18	436	8.32	0.02589858489162	0.0193095941988963
4	A	26	50	20120615	18	438	8.36	0.0265793307320039	0.0183662854685222
4	A	26	50	20120615	18	440	8.4	0.0264032059891595	0.0172328484526091
4	A	26	50	20120615	18	442	8.44	0.0267271139279516	0.0172631444426491
4	A	26	50	20120615	18	444	8.48	0.0273755258965522	0.0156759916534808
4	A	26	50	20120615	18	446	8.52	0.027384965772081	0.0155181017803097
4	A	26	50	20120615	18	448	8.56	0.0276624768994255	0.0142685875294106
4	A	26	50	20120615	18	450	8.6	0.0275061355901051	0.0131205996701542
4	A	26	50	20120615	18	452	8.64	0.0272350732766051	0.0130439492950736
4	A	26	50	20120615	18	454	8.68	0.0273299599355725	0.0129100161996490
4	A	26	50	20120615	18	456	8.72	0.0275347239172685	0.0124626863077348
4	A	26	50	20120615	18	458	8.76	0.0283694493303236	0.0118076650120505
4	A	26	50	20120615	18	460	8.8	0.0282933271640085	0.0105282592361902
4	A	26	50	20120615	18	462	8.84	0.0284831429083502	0.00971593496596312
4	A	26	50	20120615	18	464	8.88	0.0282912164502667	0.00847313469395136
4	A	26	50	20120615	18	466	8.92	0.0282547820662593	0.00816179133555424
4	A	26	50	20120615	18	468	8.96	0.0281848378918914	0.00674510572787411
4	A	26	50	20120615	18	470	9	0.0279302794506643	0.00565517133535317
4	A	26	50	20120615	18	472	9.04	0.0278855478756864	0.00534807486028385
4	A	26	50	20120615	18	474	9.08	0.0283765486824067	0.00537661368997254
4	A	26	50	20120615	18	476	9.12	0.029476128011423	0.0035620645523629
4	A	26	50	20120615	18	478	9.16	0.0299403082579329	0.00375641285117199
4	A	26	50	20120615	18	480	9.2	0.0306410652202244	0.003476554129314
4	A	26	50	20120615	18	482	9.24	0.0306193923973811	0.0034731246614252
4	A	26	50	20120615	18	484	9.28	0.0307431219419531	0.0025886613573815
4	A	26	50	20120615	18	486	9.32	0.0311706740571975	0.0022805395774794
4	A	26	50	20120615	18	488	9.36	0.0307716112741671	0.0018753956761308
4	A	26	50	20120615	18	490	9.4	0.0309383116978318	0.0013700618149558
4	A	26	50	20120615	18	492	9.44	0.0312059657566466	0.0004094713948495
4	A	26	50	20120615	18	494	9.48	0.0316176998931959	-0.0004579506357676
4	A	26	50	20120615	18	496	9.52	0.0318882601608813	-0.0003163666449707
4	A	26	50	20120615	18	498	9.56	0.0320809326166190	-0.0004738534672765
4	A	26	50	20120615	18	500	9.6	0.0327328426424661	-0.0008909474732272
4	A	26	50	20120615	18	502	9.64	0.0330944216950258	-0.0021028224301638
4	A	26	50	20120615	18	504	9.68	0.0337750402561891	-0.0029286241556403
4	A	26	50	20120615	18	506	9.72	0.0343767881269789	-0.0037533935052163
4	A	26	50	20120615	18	508	9.76	0.0348889384975245	-0.0048139900373858
4	A	26	50	20120615	18	510	9.8	0.035462769792593	-0.0056393816409292
4	A	26	50	20120615	18	512	9.84	0.0365473584578482	-0.007168542481652
4	A	26	50	20120615	18	514	9.88	0.0367375984662586	-0.0083773839504973
4	A	26	50	20120615	18	516	9.92	0.0375897045639953	-0.0088291827572686
4	A	26	50	20120615	18	518	9.96	0.037967483432912	-0.0097524803657352
4	A	26	50	20120615	18	520	10	0.0383051269209286	-0.0107473088961865
4	A	26	50	20120615	18	522	10.04	0.0384661422060726	-0.0125314029447305
4	A	26	50	20120615	18	524	10.08	0.0389983673381361	-0.0130862837780632
4	A	26	50	20120615	18	526	10.12	0.0394799706957344	-0.0143742858510623
4	A	26	50	20120615	18	528	10.16	0.0396534239891595	-0.0172667061395059
4	A	26	50	20120615	18	530	10.2	0.0407909466680543	-0.0186409681687419
4	A	26	50	20120615	18	532	10.24	0.041244909221576	-0.0195695407937961
4	A	26	50	20120615	18	534	10.28	0.0414931744124506	-0.021076031791114
4	A	26	50	20120615	18	536	10.32	0.0414951543114379	-0.021544985008397
4	A	26	50	20120615	18	538	10.36	0.0414561927277946	-0.0223535616126838
4	A	26	50	20120615	18	540	10.4	0.041554763413092	-0.0236479912863239
4	A	26	50	20120615	18	542	10.44	0.0414991141094126	-0.0241830589876477
4	A	26	50	20120615	18	544	10.48	0.0416585666885701	-0.0250334963133808
4	A	26	50	20120615	18	546	10.52	0.0420036347977892	-0.0254277790545704
4	A	26	50	20120615	18	548	10.56	0.042336045695625	-0.0259354110127842
4	A	26	50	20120615	18	550	10.6	0.0423173073659235	-0.0269353307120601
4	A	26	50	20120615	18	552	10.64	0.0430937106116664	-0.0282273562226442
4	A	26	50	20120615	18	554	10.68	0.0431808968777867	-0.030309432139848
4	A	26	50	20120615	18	556	10.72	0.0437122876238484	-0.0325063421983165
4	A	26	50	20120615	18	558	10.76	0.0432218383604174	-0.0333844273991939
4	A	26	50	20120615	18	560	10.8	0.0433377331618538	-0.0339383041408973
4	A	26	50	20120615	18	562	10.84	0.0432819424368182	-0.0346617450887293
4	A	26	50	20120615	18	564	10.88	0.0427501981373659	-0.0354316429520852
4	A	26	50	20120615	18	566	10.92	0.0428549206516597	-0.035240794831843
4	A	26	50	20120615	18	568	10.96	0.0421032661432584	-0.0350713720470707
4	A	26	50	20120615	18	570	11	0.0423970690108414	-0.0355180514007462
4	A	26	50	20120615	18	572	11.04	0.0420270400322465	-0.0353969240091289
4	A	26	50	20120615	18	574	11.08	0.0417702188493195	-0.0357492046075161
4	A	26	50	20120615	18	576	11.12	0.0417698652959289	-0.0356789889041442
4	A	26	50	20120615	18	578	11.16	0.0416987303537415	-0.0360403204693306
4	A	26	50	20120615	18	580	11.2	0.0414839113136171	-0.037000005792757
4	A	26	50	20120615	18	582	11.24	0.0415144583265643	-0.0372933136855931
4	A	26	50	20120615	18	584	11.28	0.0409803805747341	-0.0383336798927529
4	A	26	50	20120615	18	586	11.32	0.0405916839771159	-0.0390467970815795
4	A	26	50	20120615	18	588	11.36	0.0400370294179532	-0.0396291702265648
4	A	26	50	20120615	18	590	11.4	0.0399577627477821	-0.0411872800189093
4	A	26	50	20120615	18	592	11.44	0.0393451961432402	-0.041008876978016
4	A	26	50	20120615	18	594	11.48	0.0389169722765537	-0.0409047908598253
4	A	26	50	20120615	18	596	11.52	0.0382314322521933	-0.0426360003922043
4	A	26	50	20120615	18	598	11.56	0.0383737728472462	-0.0427227623942559
4	A	26	50	20120615	18	600	11.6	0.0378164312823149	-0.0428091708429169
4	A	26	50	20120615	18	602	11.64	0.0371062839419693	-0.0425894727660023
4	A	26	50	20120615	18	604	11.68	0.036681807741223	-0.0423279139676414
4	A	26	50	20120615	18	606	11.72	0.0365011419586298	-0.042609554598588
4	A	26	50	20120615	18	608	11.76	0.0365034754110077	-0.0426872656338404
4	A	26	50	20120615	18	610	11.8	0.0361371940983531	-0.0419115694948787
4	A	26	50	20120615	18	612	11.84	0.0348854029636186	-0.0421312675717934
4	A	26	50	20120615	18	614	11.88	0.0340552596025056	-0.0425180549811024
4	A	26	50	20120615	18	616	11.92	0.0330619867069728	-0.0420541222219659
4	A	26	50	20120615	18	618	11.96	0.0330667243224068	-0.041787755097493
4	A	26	50	20120615	18	620	12	0.0327959731358904	-0.041894457510774
4	A	26	50	20120615	18	622	12.04	0.0330031554227781	-0.0415399141706871
4	A	26	50	20120615	18	624	12.08	0.0332957562088331	-0.0411164986301126
4	A	26	50	20120615	18	626	12.12	0.0328152771510168	-0.0408543741463267
4	A	26	50	20120615	18	628	12.16	0.0331559611981925	-0.0400119271272211
4	A	26	50	20120615	18	630	12.2	0.0329909931861417	-0.0396028658543047
4	A	26	50	20120615	18	632	12.24	0.0330194895894235	-0.0395395797973884
4	A	26	50	20120615	18	634	12.28	0.0332225706569803	-0.0390166036220229
4	A	26	50	20120615	18	636	12.32	0.0329293334748222	-0.039290183235664
4	A	26	50	20120615	18	638	12.36	0.0331884881101271	-0.0387708133048824
4	A	26	50	20120615	18	640	12.4	0.0332739773199725	-0.0386601510936267
4	A	26	50	20120615	18	642	12.44	0.0333714166344201	-0.0388181187485438
4	A	26	50	20120615	18	644	12.48	0.0331592846000641	-0.0382037843770489
4	A	26	50	20120615	18	646	12.52	0.0333760835391759	-0.0377369524801096
4	A	26	50	20120615	18	648	12.56	0.0335038577345363	-0.0376383110841341
4	A	26	50	20120615	18	650	12.6	0.0336237830446255	-0.0370555136750801
4	A	26	50	20120615	18	652	12.64	0.0338099642601119	-0.0367877323370448
4	A	26	50	20120615	18	654	12.68	0.0334685731061551	-0.0362613620491295
4	A	26	50	20120615	18	656	12.72	0.0334926854473935	-0.0363441642532064
4	A	26	50	20120615	18	658	12.76	0.0335213232720316	-0.0355381332333319
4	A	26	50	20120615	18	660	12.8	0.0337282227162068	-0.0356242588392804
4	A	26	50	20120615	18	662	12.84	0.033696756464444	-0.0360651399173502
4	A	26	50	20120615	18	664	12.88	0.0338412890905185	-0.0364800701765505
4	A	26	50	20120615	18	666	12.92	0.0340389961465383	-0.0367216178530038
4	A	26	50	20120615	18	668	12.96	0.0343949537001876	-0.0363795195922658
4	A	26	50	20120615	18	670	13	0.0341662753671518	-0.0367787520809237
4	A	26	50	20120615	18	672	13.04	0.0349924589302902	-0.0355338198819667
4	A	26	50	20120615	18	674	13.08	0.0349840443595941	-0.0357890147192969
4	A	26	50	20120615	18	676	13.12	0.0354465629051682	-0.0352634222488409
4	A	26	50	20120615	18	678	13.16	0.0358995355091963	-0.0348887970761683
4	A	26	50	20120615	18	680	13.2	0.035929163283328	-0.0347051614450941
4	A	26	50	20120615	18	682	13.24	0.036090666472151	-0.0342943324052248
4	A	26	50	20120615	18	684	13.28	0.0367219714063944	-0.0337276570307819
4	A	26	50	20120615	18	686	13.32	0.0368503819978579	-0.0327271009354029
4	A	26	50	20120615	18	688	13.36	0.0373249920693903	-0.0326026501419141
4	A	26	50	20120615	18	690	13.4	0.0377776818307059	-0.0314851385849268
4	A	26	50	20120615	18	692	13.44	0.037770610762894	-0.0310364086215859
4	A	26	50	20120615	18	694	13.48	0.0379819649797907	-0.0296559240526754
4	A	26	50	20120615	18	696	13.52	0.037769408681366	-0.0283544233112234
4	A	26	50	20120615	18	698	13.56	0.0379299926313735	-0.0275267548238445
4	A	26	50	20120615	18	700	13.6	0.0379770152323224	-0.0262574274409366
4	A	26	50	20120615	18	702	13.64	0.037847473270009	-0.0262693068348605
4	A	26	50	20120615	18	704	13.68	0.0373056173435858	-0.0250928932830005
4	A	26	50	20120615	18	706	13.72	0.0371504074051153	-0.0247842411730125
4	A	26	50	20120615	18	708	13.76	0.0373179917122565	-0.0242592850986596
4	A	26	50	20120615	18	710	13.8	0.0368432402193679	-0.0236839830214863
4	A	26	50	20120615	18	712	13.84	0.0367270625752189	-0.0233618958826558
4	A	26	50	20120615	18	714	13.88	0.0360836661150173	-0.0226240299564876
4	A	26	50	20120615	18	716	13.92	0.0361324564829192	-0.0207740971955474
4	A	26	50	20120615	18	718	13.96	0.0357221931284747	-0.019725033574979
4	A	26	50	20120615	18	720	14	0.035163366639303	-0.0184015418126322
4	A	26	50	20120615	18	722	14.04	0.0346783620980871	-0.0185474179415909
4	A	26	50	20120615	18	724	14.08	0.0347397389666941	-0.0177670548978735
4	A	26	50	20120615	18	726	14.12	0.034115717232297	-0.0170652514175458
4	A	26	50	20120615	18	728	14.16	0.0335718106962083	-0.0156353400846304
4	A	26	50	20120615	18	730	14.2	0.0330830584890522	-0.0156965755318811
4	A	26	50	20120615	18	732	14.24	0.0324380356832538	-0.0139036355775045
4	A	26	50	20120615	18	734	14.28	0.0318630164487929	-0.0135341015736564
4	A	26	50	20120615	18	736	14.32	0.031265369797334	-0.0124523696197973
4	A	26	50	20120615	18	738	14.36	0.0307222410787047	-0.0119727390901184
4	A	26	50	20120615	18	740	14.4	0.0301458783413595	-0.0112825321610022
4	A	26	50	20120615	18	742	14.44	0.0297845467761732	-0.010309836072802
4	A	26	50	20120615	18	744	14.48	0.0297705460619057	-0.0102054671118989
4	A	26	50	20120615	18	746	14.52	0.0289527063587853	-0.0097175634328802
4	A	26	50	20120615	18	748	14.56	0.0282731767420650	-0.0085997690331805
4	A	26	50	20120615	18	750	14.6	0.0280268207394996	-0.0084419427996196
4	A	26	50	20120615	18	752	14.64	0.0273313105095246	-0.0079768079589551
4	A	26	50	20120615	18	754	14.68	0.0265155921267478	-0.0074198906580926
4	A	26	50	20120615	18	756	14.72	0.0260580940393201	-0.0066362749231817
4	A	26	50	20120615	18	758	14.76	0.0254925500357271	-0.0055925853141503
4	A	26	50	20120615	18	760	14.8	0.0253382593360722	-0.005111469860231
4	A	26	50	20120615	18	762	14.84	0.0243165607479357	-0.0043987769354731
4	A	26	50	20120615	18	764	14.88	0.0240762151530104	-0.0044479208567655
4	A	26	50	20120615	18	766	14.92	0.023288144645378	-0.0034836393392614
4	A	26	50	20120615	18	768	14.96	0.0227867352268386	-0.002882669285931
4	A	26	50	20120615	18	770	15	0.0224655036872134	-0.0014818271127901
4	A	26	50	20120615	18	772	15.04	0.0215451759272278	-0.0006682724767638
4	A	26	50	20120615	18	774	15.08	0.0214069506936415	0.000184837712602200
4	A	26	50	20120615	18	776	15.12	0.0203341070720218	0.0014403977264804
4	A	26	50	20120615	18	778	15.16	0.0198305409777998	0.0028247360273484
4	A	26	50	20120615	18	780	15.2	0.0191449090295579	0.00390125660423025
4	A	26	50	20120615	18	782	15.24	0.0188362074220953	0.00449903760597754
4	A	26	50	20120615	18	784	15.28	0.0189892818980866	0.00573586636122218
4	A	26	50	20120615	18	786	15.32	0.0186786357469757	0.00638839864103675
4	A	26	50	20120615	18	788	15.36	0.0188628017081357	0.00658297321401585
4	A	26	50	20120615	18	790	15.4	0.0187417026007897	0.00680844128226499
4	A	26	50	20120615	18	792	15.44	0.0183478441236688	0.00653596475520257
4	A	26	50	20120615	18	794	15.48	0.0184836086256566	0.0062609567858635
4	A	26	50	20120615	18	796	15.52	0.0179309544715779	0.0068603648403143
4	A	26	50	20120615	18	798	15.56	0.0178975238771769	0.00649314873249494
4	A	26	50	20120615	18	800	15.6	0.0177211870022982	0.00686384097725062
4	A	26	50	20120615	18	802	15.64	0.0180698281220826	0.00661613227941281
4	A	26	50	20120615	18	804	15.68	0.0179869495504733	0.00676540817777554
4	A	26	50	20120615	18	806	15.72	0.0173843816479494	0.00726664767855541
4	A	26	50	20120615	18	808	15.76	0.0171007863617275	0.00796364587333014
4	A	26	50	20120615	18	810	15.8	0.0164048985367313	0.00887688418072751
4	A	26	50	20120615	18	812	15.84	0.0162735746653293	0.00886361885751245
4	A	26	50	20120615	18	814	15.88	0.0162002264789168	0.0091711466677183
4	A	26	50	20120615	18	816	15.92	0.0158759048826578	0.00964978724790346
4	A	26	50	20120615	18	818	15.96	0.0154732075707721	0.0104929555159259
4	A	26	50	20120615	18	820	16	0.0153556652105354	0.0100584878963615
4	A	26	50	20120615	18	822	16.04	0.0151336124680394	0.0114644212383269
4	A	26	50	20120615	18	824	16.08	0.014761009620761	0.0123943656505366
4	A	26	50	20120615	18	826	16.12	0.0146530061310026	0.0128865968230561
4	A	26	50	20120615	18	828	16.16	0.0141344281598160	0.0135415474080624
4	A	26	50	20120615	18	830	16.2	0.0140097935185640	0.0139444427098468
4	A	26	50	20120615	18	832	16.24	0.0135712317507365	0.0148072685463863
4	A	26	50	20120615	18	834	16.28	0.0134620120373144	0.0142684390369865
4	A	26	50	20120615	18	836	16.32	0.0132678758705397	0.0150441281048803
4	A	26	50	20120615	18	838	16.36	0.0132081465607328	0.0145894089471027
4	A	26	50	20120615	18	840	16.4	0.0125321595489863	0.0143682047327441
4	A	26	50	20120615	18	842	16.44	0.0120817961689808	0.014352160479879
4	A	26	50	20120615	18	844	16.48	0.0121378414524576	0.0142237074620086
4	A	26	50	20120615	18	846	16.52	0.0118972695833624	0.0138578362712871
4	A	26	50	20120615	18	848	16.56	0.0115128368396347	0.0140372221906063
4	A	26	50	20120615	18	850	16.6	0.0112994602973438	0.0139820395774025
4	A	26	50	20120615	18	852	16.64	0.0100868216650836	0.0136259900998717
4	A	26	50	20120615	18	854	16.68	0.0101779606581107	0.0137778129968602
4	A	26	50	20120615	18	856	16.72	0.0096559744322388	0.0136192937986538
4	A	26	50	20120615	18	858	16.76	0.0095431909006395	0.0136516085785540
4	A	26	50	20120615	18	860	16.8	0.0085556455700344	0.0132253646108548
4	A	26	50	20120615	18	862	16.84	0.0082511653900555	0.0129016511264276
4	A	26	50	20120615	18	864	16.88	0.0075495033310841	0.0133248545349677
4	A	26	50	20120615	18	866	16.92	0.0073153095651551	0.0127755739873420
4	A	26	50	20120615	18	868	16.96	0.0069263301248244	0.0132410623813971
4	A	26	50	20120615	18	870	17	0.0072518113762045	0.0131014087921128
4	A	26	50	20120615	18	872	17.04	0.0071009147890993	0.0132988330054201
4	A	26	50	20120615	18	874	17.08	0.0067858280074026	0.0133018028539011
4	A	26	50	20120615	18	876	17.12	0.0066117383178745	0.0138920955948356
4	A	26	50	20120615	18	878	17.16	0.0068754184365789	0.0142673571636113
4	A	26	50	20120615	18	880	17.2	0.007017264056885	0.0142467096456006
4	A	26	50	20120615	18	882	17.24	0.0067794640463719	0.0149695849080077
4	A	26	50	20120615	18	884	17.28	0.0071691505934838	0.0145776356191959
4	A	26	50	20120615	18	886	17.32	0.0075055919999724	0.0149419370328633
4	A	26	50	20120615	18	888	17.36	0.0075106124581188	0.0156549128003337
4	A	26	50	20120615	18	890	17.4	0.0074768127539781	0.0161573828790448
4	A	26	50	20120615	18	892	17.44	0.0077626041017303	0.0164856006336682
4	A	26	50	20120615	18	894	17.48	0.0077410939134466	0.0171716214906397
4	A	26	50	20120615	18	896	17.52	0.0076898216007427	0.0186052734184277
4	A	26	50	20120615	18	898	17.56	0.0076234667003962	0.0197921945770561
4	A	26	50	20120615	18	900	17.6	0.0075184189169831	0.0196670649610574
4	A	26	50	20120615	18	902	17.64	0.0076104417934867	0.0203113382336677
4	A	26	50	20120615	18	904	17.68	0.007271900279858	0.0206243249082243
4	A	26	50	20120615	18	906	17.72	0.0069407126767537	0.0208653281124561
4	A	26	50	20120615	18	908	17.76	0.0069343345735874	0.0212762844315461
4	A	26	50	20120615	18	910	17.8	0.0067655835402572	0.0210554903391206
4	A	26	50	20120615	18	912	17.84	0.0066098715559721	0.0212793532749764
4	A	26	50	20120615	18	914	17.88	0.0061829629078986	0.0217684307512519
4	A	26	50	20120615	18	916	17.92	0.0058112934415713	0.0235607908780680
4	A	26	50	20120615	18	918	17.96	0.0051146659828819	0.0239007819605981
4	A	26	50	20120615	18	920	18	0.0046559092453837	0.0240523997966201
4	A	26	50	20120615	18	922	18.04	0.0036659031831801	0.0252418382553896
4	A	26	50	20120615	18	924	18.08	0.0029077927898665	0.0261970475928911
4	A	26	50	20120615	18	926	18.12	0.002391131078057	0.0264079987589225
4	A	26	50	20120615	18	928	18.16	0.0016773704220594	0.0280460752571514
4	A	26	50	20120615	18	930	18.2	0.000738742738576801	0.0280367273055041
4	A	26	50	20120615	18	932	18.24	-0.000204318504423900	0.0292165420409817
4	A	26	50	20120615	18	934	18.28	-0.000470282578031601	0.0295814586375486
4	A	26	50	20120615	18	936	18.32	-0.0014099850638216	0.0305486817192625
4	A	26	50	20120615	18	938	18.36	-0.001991226837957	0.0314738602317669
4	A	26	50	20120615	18	940	18.4	-0.0023651590459841	0.0322086714566404
4	A	26	50	20120615	18	942	18.44	-0.0028062805403595	0.0329699143329946
4	A	26	50	20120615	18	944	18.48	-0.0035153530783977	0.0331534933955262
4	A	26	50	20120615	18	946	18.52	-0.0042447549363951	0.0346752366861144
4	A	26	50	20120615	18	948	18.56	-0.0054512700239302	0.0351645050812208
4	A	26	50	20120615	18	950	18.6	-0.0062492965950418	0.0359321543450125
4	A	26	50	20120615	18	952	18.64	-0.0062326583724804	0.0367657837425568
4	A	26	50	20120615	18	954	18.68	-0.0072739862448626	0.0376718279455623
4	A	26	50	20120615	18	956	18.72	-0.007250255741286	0.0375210444955421
4	A	26	50	20120615	18	958	18.76	-0.0073160873826145	0.0373560764834913
4	A	26	50	20120615	18	960	18.8	-0.0078396151012694	0.0377161493986071
4	A	26	50	20120615	18	962	18.84	-0.0077034475484163	0.0381303513378228
4	A	26	50	20120615	18	964	18.88	-0.0089679595341444	0.038753390193794
4	A	26	50	20120615	18	966	18.92	-0.0095652102058058	0.0390507710216898
4	A	26	50	20120615	18	968	18.96	-0.0102271328636745	0.0396958645381663
4	A	26	50	20120615	18	970	19	-0.0111797541903568	0.0402902514273639
4	A	26	50	20120615	18	972	19.04	-0.0116157986580433	0.0411236050532635
4	A	26	50	20120615	18	974	19.08	-0.0126344708291563	0.0421227327929445
4	A	26	50	20120615	18	976	19.12	-0.0133959116954092	0.0422381043353629
4	A	26	50	20120615	18	978	19.16	-0.0139830860954387	0.0424506677048554
4	A	26	50	20120615	18	980	19.2	-0.0152755570832949	0.0436708299532675
4	A	26	50	20120615	18	982	19.24	-0.0158860306517645	0.0440706705537572
4	A	26	50	20120615	18	984	19.28	-0.0168491242298762	0.0447268515045627
4	A	26	50	20120615	18	986	19.32	-0.0181485955748662	0.0443722162405942
4	A	26	50	20120615	18	988	19.36	-0.0192669061625161	0.0454859589184377
4	A	26	50	20120615	18	990	19.4	-0.0208098414433364	0.0453641668464461
4	A	26	50	20120615	18	992	19.44	-0.0211119952420052	0.0458331837033393
4	A	26	50	20120615	18	994	19.48	-0.0213956652694138	0.0461637066260694
4	A	26	50	20120615	18	996	19.52	-0.0222569001156956	0.0462440551696156
4	A	26	50	20120615	18	998	19.56	-0.0232015806332252	0.046391147522238
4	A	26	50	20120615	18	1000	19.6	-0.0236522904955535	0.0469086082647103
4	A	26	50	20120615	18	1002	19.64	-0.0238961009137066	0.0472600403349601
4	A	26	50	20120615	18	1004	19.68	-0.0246617561363754	0.0473965119437291
4	A	26	50	20120615	18	1006	19.72	-0.0258024607957856	0.0485420249292513
4	A	26	50	20120615	18	1008	19.76	-0.0267646917036242	0.0490567986659551
4	A	26	50	20120615	18	1010	19.8	-0.0275900267386252	0.0496277166810851
4	A	26	50	20120615	18	1012	19.84	-0.0290139276639005	0.0508766793886949
4	A	26	50	20120615	18	1014	19.88	-0.0299583394808533	0.0512835486305896
4	A	26	50	20120615	18	1016	19.92	-0.030436131532901	0.0514818920827125
4	A	26	50	20120615	18	1018	19.96	-0.0315442385696985	0.0524952468108309
4	A	26	50	20120615	18	1020	20	-0.0320964889658052	0.0534395172064274
4	A	26	50	20120615	18	1022	20.04	-0.0333194301438673	0.0537805548069937
4	A	26	50	20120615	18	1024	20.08	-0.0347073393339802	0.0542339516750905
4	A	26	50	20120615	18	1026	20.12	-0.0356714794301281	0.05452563322233
4	A	26	50	20120615	18	1028	20.16	-0.0365496353416837	0.055677015194136
4	A	26	50	20120615	18	1030	20.2	-0.0375249477249743	0.056107855355913
4	A	26	50	20120615	18	1032	20.24	-0.0381447975293624	0.0569181997271527
4	A	26	50	20120615	18	1034	20.28	-0.0392714307638269	0.0572002646221681
4	A	26	50	20120615	18	1036	20.32	-0.0397773656657659	0.0582423278856027
4	A	26	50	20120615	18	1038	20.36	-0.0404605722377484	0.0588821181012203
4	A	26	50	20120615	18	1040	20.4	-0.0412434101552	0.0594464600232853
4	A	26	50	20120615	18	1042	20.44	-0.0419230104825984	0.0601489706103941
4	A	26	50	20120615	18	1044	20.48	-0.0421560021669993	0.0610759168898515
4	A	26	50	20120615	18	1046	20.52	-0.0432842617470606	0.0619767709290832
4	A	26	50	20120615	18	1048	20.56	-0.0442455027054056	0.0623286272634016
4	A	26	50	20120615	18	1050	20.6	-0.0445721153276357	0.0629475578289742
4	A	26	50	20120615	18	1052	20.64	-0.0452459173794283	0.0640958285309431
4	A	26	50	20120615	18	1054	20.68	-0.0456729391645869	0.0650011373428962
4	A	26	50	20120615	18	1056	20.72	-0.0457572262929043	0.0657689138859085
4	A	26	50	20120615	18	1058	20.76	-0.0461066077534886	0.0667637424163599
4	A	26	50	20120615	18	1060	20.8	-0.0465489030451208	0.0676683441215318
4	A	26	50	20120615	18	1062	20.84	-0.0468013401660044	0.0678369183781667
4	A	26	50	20120615	18	1064	20.88	-0.0467582773630301	0.0680830622486978
4	A	26	50	20120615	18	1066	20.92	-0.0464844856173547	0.0691575817133888
4	A	26	50	20120615	18	1068	20.96	-0.0462755355635141	0.068862081789531
4	A	26	50	20120615	18	1070	21	-0.0457257600411415	0.0689726025794304
4	A	26	50	20120615	18	1072	21.04	-0.0454510914830574	0.0691076882589083
4	A	26	50	20120615	18	1074	21.08	-0.0453311096044257	0.068958262453908
4	A	26	50	20120615	18	1076	21.12	-0.0449736317711968	0.0685260434339077
4	A	26	50	20120615	18	1078	21.16	-0.0450418463623779	0.0682240593408664
4	A	26	50	20120615	18	1080	21.2	-0.0445861938236491	0.0683562812378804
4	A	26	50	20120615	18	1082	21.24	-0.0445738760235208	0.0685887920896702
4	A	26	50	20120615	18	1084	21.28	-0.044380531816341	0.0682991823652996
4	A	26	50	20120615	18	1086	21.32	-0.0442529838951505	0.0685706972271396
4	A	26	50	20120615	18	1088	21.36	-0.0438588425753172	0.0679275128989723
4	A	26	50	20120615	18	1090	21.4	-0.0438254459220417	0.0679981033689382
4	A	26	50	20120615	18	1092	21.44	-0.043094290439227	0.0677779173883445
4	A	26	50	20120615	18	1094	21.48	-0.0425886666642718	0.0671821516409236
4	A	26	50	20120615	18	1096	21.52	-0.0418900875908663	0.067678073910841
4	A	26	50	20120615	18	1098	21.56	-0.040505650295049	0.0676751677019703
4	A	26	50	20120615	18	1100	21.6	-0.0390186259474171	0.067643043840901
4	A	26	50	20120615	18	1102	21.64	-0.0379447994473716	0.0676118038633082
4	A	26	50	20120615	18	1104	21.68	-0.0370223857223816	0.0685039534180634
4	A	26	50	20120615	18	1106	21.72	-0.0351374865311116	0.0686537539896578
4	A	26	50	20120615	18	1108	21.76	-0.0342794690206843	0.0689988362410125
4	A	26	50	20120615	18	1110	21.8	-0.0328337312237923	0.0693969246308984
4	A	26	50	20120615	18	1112	21.84	-0.0314039415132432	0.0704096627619037
4	A	26	50	20120615	18	1114	21.88	-0.0302605922744715	0.0708744723334488
4	A	26	50	20120615	18	1116	21.92	-0.0286833693858314	0.0714566545596031
4	A	26	50	20120615	18	1118	21.96	-0.0276111904445861	0.0716593750027015
4	A	26	50	20120615	18	1120	22	-0.0263909504144281	0.0722929992471871
4	A	26	50	20120615	18	1122	22.04	-0.0253280416430841	0.0733233811065966
4	A	26	50	20120615	18	1124	22.08	-0.0237661276162567	0.0739690261663624
4	A	26	50	20120615	18	1126	22.12	-0.0223201013197981	0.0744634281567002
4	A	26	50	20120615	18	1128	22.16	-0.020107917754856	0.0757340283318143
4	A	26	50	20120615	18	1130	22.2	-0.0188702687557451	0.0765696164151425
4	A	26	50	20120615	18	1132	22.24	-0.0173654748147021	0.077637842629481
4	A	26	50	20120615	18	1134	22.28	-0.015934573532293	0.0789182715888536
4	A	26	50	20120615	18	1136	22.32	-0.0151222492620658	0.0803552539895809
4	A	26	50	20120615	18	1138	22.36	-0.013944775050034	0.0807165855547672
4	A	26	50	20120615	18	1140	22.4	-0.0132692052312884	0.0818288645215736
4	A	26	50	20120615	18	1142	22.44	-0.0121703612933245	0.0824680890517663
4	A	26	50	20120615	18	1144	22.48	-0.0113238130548879	0.083458887073565
4	A	26	50	20120615	18	1146	22.52	-0.0103019730453953	0.0842270171699678
4	A	26	50	20120615	18	1148	22.56	-0.0093167611671681	0.0855758233550812
4	A	26	50	20120615	18	1150	22.6	-0.0080957291774151	0.0860696667310618
4	A	26	50	20120615	18	1152	22.64	-0.0069046785151845	0.0876579699829631
4	A	26	50	20120615	18	1154	22.68	-0.0053714588815377	0.0885446111758929
4	A	26	50	20120615	18	1156	22.72	-0.0038465123972308	0.0902254039947733
4	A	26	50	20120615	18	1158	22.76	-0.0027364961721242	0.0914279097868591
4	A	26	50	20120615	18	1160	22.8	-0.0026425216809045	0.0920594268531368
4	A	26	50	20120615	18	1162	22.84	-0.0024766344300381	0.0930642255892029
4	A	26	50	20120615	18	1164	22.88	-0.0020417637596084	0.0939100667208583
4	A	26	50	20120615	18	1166	22.92	-0.0021210304297794	0.0950768636204942
4	A	26	50	20120615	18	1168	22.96	-0.00143676319762520	0.0965184422152992
4	A	26	50	20120615	18	1170	23	-0.0013856393773454	0.0975346253705424
4	A	26	50	20120615	18	1172	23.04	-0.0014691486882035	0.0990715219594514
4	A	26	50	20120615	18	1174	23.08	-0.00133359631825000	0.100588195294418
4	A	26	50	20120615	18	1176	23.12	-0.00120136735016820	0.101608267536958
4	A	26	50	20120615	18	1178	23.16	-0.000929060528733202	0.102750174277896
4	A	26	50	20120615	18	1180	23.2	-0.000853682945858702	0.102955376665797
4	A	26	50	20120615	18	1182	23.24	-0.000418670854072802	0.103103303404421
4	A	26	50	20120615	18	1184	23.28	0.000262980082991100	0.103462372227907
4	A	26	50	20120615	18	1186	23.32	0.000596310219642401	0.103972054795787
4	A	26	50	20120615	18	1188	23.36	0.0018373533313029	0.104857140353798
4	A	26	50	20120615	18	1190	23.4	0.002262324506796	0.105667060460969
4	A	26	50	20120615	18	1192	23.44	0.003261678520647	0.107149368406370
4	A	26	50	20120615	18	1194	23.48	0.0036322024739887	0.108227989090392
4	A	26	50	20120615	18	1196	23.52	0.0041544715425731	0.109335035467018
4	A	26	50	20120615	18	1198	23.56	0.0049931708957385	0.110446819459077
4	A	26	50	20120615	18	1200	23.6	0.0048432642581269	0.111703348209246
4	A	26	50	20120615	18	1202	23.64	0.0055160763604259	0.111981736148999
4	A	26	50	20120615	18	1204	23.68	0.0057565633767075	0.112817041389615
4	A	26	50	20120615	18	1206	23.72	0.0060160715654029	0.113974575190417
4	A	26	50	20120615	18	1208	23.76	0.0058147582647991	0.114781737581142
4	A	26	50	20120615	18	1210	23.8	0.0056336682181372	0.115456812425141
4	A	26	50	20120615	18	1212	23.84	0.0060276681166144	0.115908087972894
4	A	26	50	20120615	18	1214	23.88	0.0059036415871943	0.117197850741778
4	A	26	50	20120615	18	1216	23.92	0.006337310176096	0.117797265160190
4	A	26	50	20120615	18	1218	23.96	0.0061321077881956	0.118532090527199
4	A	26	50	20120615	18	1220	24	0.00611089458476	0.119166223888567
4	A	26	50	20120615	18	1222	24.04	0.0062262237007716	0.120739748608742
4	A	26	50	20120615	18	1224	24.08	0.0062608719330497	0.121408247359675
4	A	26	50	20120615	18	1226	24.12	0.0064567405114384	0.121942678664896
4	A	26	50	20120615	18	1228	24.16	0.0065877673979922	0.123096464799758
4	A	26	50	20120615	18	1230	24.2	0.0068937325022117	0.124149558928979
4	A	26	50	20120615	18	1232	24.24	0.0077071881432887	0.125517386286507
4	A	26	50	20120615	18	1234	24.28	0.0080470236623269	0.127474233592762
4	A	26	50	20120615	18	1236	24.32	0.0085432712013636	0.129094498071173
4	A	26	50	20120615	18	1238	24.36	0.0089662624778694	0.130527096409857
4	A	26	50	20120615	18	1240	24.4	0.0097177755649145	0.132337289769695
4	A	26	50	20120615	18	1242	24.44	0.0098418728050127	0.133793576185548
4	A	26	50	20120615	18	1244	24.48	0.01062449859043	0.135697814747284
4	A	26	50	20120615	18	1246	24.52	0.0108252462056089	0.137123412728834
4	A	26	50	20120615	18	1248	24.56	0.0112826735823585	0.138343949743840
4	A	26	50	20120615	18	1250	24.6	0.0115549804037934	0.139896685524647
4	A	26	50	20120615	18	1252	24.64	0.0119651023368816	0.142192802664516
4	A	26	50	20120615	18	1254	24.68	0.0126857148575888	0.144006743690294
4	A	26	50	20120615	18	1256	24.72	0.0129328486776135	0.145815169283179
4	A	26	50	20120615	18	1258	24.76	0.013350324521226	0.146625796497131
4	A	26	50	20120615	18	1260	24.8	0.013388437576732	0.148549056231280
4	A	26	50	20120615	18	1262	24.84	0.0139187676626219	0.150196615031445
4	A	26	50	20120615	18	1264	24.88	0.0139208889829655	0.151678003738031
4	A	26	50	20120615	18	1266	24.92	0.0140706541992208	0.153219355099661
4	A	26	50	20120615	18	1268	24.96	0.0144897563884300	0.154498299134793
4	A	26	50	20120615	18	1270	25	0.0143532847796610	0.155329149602688
4	A	26	50	20120615	18	1272	25.04	0.0146581892237087	0.156421771000977
4	A	26	50	20120615	18	1274	25.08	0.0147313747755615	0.157739464487718
4	A	26	50	20120615	18	1276	25.12	0.0140151463168976	0.158904140067011
4	A	26	50	20120615	18	1278	25.16	0.0140704420671864	0.159800892886911
4	A	26	50	20120615	18	1280	25.2	0.0135973876305726	0.161228541478127
4	A	26	50	20120615	18	1282	25.24	0.0134565319597603	0.162736658821042
4	A	26	50	20120615	18	1284	25.28	0.0131233432444652	0.16381768366812
4	A	26	50	20120615	18	1286	25.32	0.0128955134395668	0.165146902995394
4	A	26	50	20120615	18	1288	25.36	0.0127946800125697	0.165939852539817
4	A	26	50	20120615	18	1290	25.4	0.0125809923432951	0.167066839327672
4	A	26	50	20120615	18	1292	25.44	0.0124049227547796	0.16872217630243
4	A	26	50	20120615	18	1294	25.48	0.0123808811242193	0.169582018148352
4	A	26	50	20120615	18	1296	25.52	0.0118632789603907	0.170707732144001
4	A	26	50	20120615	18	1298	25.56	0.0117331713126524	0.172182756889557
4	A	26	50	20120615	18	1300	25.6	0.0114163874746808	0.173472519658441
4	A	26	50	20120615	18	1302	25.64	0.0106675613934043	0.175395142996487
4	A	26	50	20120615	18	1304	25.68	0.0105303826778541	0.176440246819081
4	A	26	50	20120615	18	1306	25.72	0.0098381251390725	0.177795770518615
4	A	26	50	20120615	18	1308	25.76	0.0090730356018286	0.179655461353136
4	A	26	50	20120615	18	1310	25.8	0.0088502969657549	0.180538637722838
4	A	26	50	20120615	18	1312	25.84	0.008293803928961	0.181189883068311
4	A	26	50	20120615	18	1314	25.88	0.0084430034597914	0.181930223868213
4	A	26	50	20120615	18	1316	25.92	0.0082846115408056	0.182730668744516
4	A	26	50	20120615	18	1318	25.96	0.0076142743122408	0.183239785626971
4	A	26	50	20120615	18	1320	26	0.0070104051211075	0.184430553446489
4	A	26	50	20120615	18	1322	26.04	0.0064737110741869	0.1852119064397
4	A	26	50	20120615	18	1324	26.08	0.0059051972221129	0.185667283206784
4	A	26	50	20120615	18	1326	26.12	0.0051125305204028	0.186711679922597
4	A	26	50	20120615	18	1328	26.16	0.0040398495333428	0.187866385296274
4	A	26	50	20120615	18	1330	26.2	0.0037902408395839	0.188016999040667
4	A	26	50	20120615	18	1332	26.24	0.0026793760863399	0.189052910475105
4	A	26	50	20120615	18	1334	26.28	0.0022579404447527	0.189358380604578
4	A	26	50	20120615	18	1336	26.32	0.0019128723355336	0.189734561412169
4	A	26	50	20120615	18	1338	26.36	0.0014730519176356	0.190346915884677
4	A	26	50	20120615	18	1340	26.4	0.0018683246083189	0.190442375300137
4	A	26	50	20120615	18	1342	26.44	0.0015020432956642	0.191760422340268
4	A	26	50	20120615	18	1344	26.48	0.0015480052364414	0.192541775333480
4	A	26	50	20120615	18	1346	26.52	0.00155719762459680	0.192384090521275
4	A	26	50	20120615	18	1348	26.56	0.0018237768811041	0.193231911551918
4	A	26	50	20120615	18	1350	26.6	0.0021815729123845	0.193736785793685
4	A	26	50	20120615	18	1352	26.64	0.0023109734533417	0.195001799825228
4	A	26	50	20120615	18	1354	26.68	0.0025535110792886	0.195381516166725
4	A	26	50	20120615	18	1356	26.72	0.0027663502204258	0.196430155523224
4	A	26	50	20120615	18	1358	26.76	0.0028045339866099	0.197585568003683
4	A	26	50	20120615	18	1360	26.8	0.0031517234161724	0.197951142209557
4	A	26	50	20120615	18	1362	26.84	0.0032266767349783	0.198499857071757
4	A	26	50	20120615	18	1364	26.88	0.003510226554234	0.19953859693332
4	A	26	50	20120615	18	1366	26.92	0.0036191209985368	0.200819874420831
4	A	26	50	20120615	18	1368	26.96	0.0037202372682464	0.201585671064856
4	A	26	50	20120615	18	1370	27	0.0035356823983568	0.20271492059441
4	A	26	50	20120615	18	1372	27.04	0.0039910591654409	0.203959428529299
4	A	26	50	20120615	18	1374	27.08	0.0040893470080258	0.205286667957586
4	A	26	50	20120615	18	1376	27.12	0.0042859226931957	0.206576430726470
4	A	26	50	20120615	18	1378	27.16	0.0046118989193227	0.207584057889661
4	A	26	50	20120615	18	1380	27.2	0.0046712958889424	0.208928974987478
4	A	26	50	20120615	18	1382	27.24	0.0050368700948158	0.210300055036199
4	A	26	50	20120615	18	1384	27.28	0.0056838727996015	0.211106863873532
4	A	26	50	20120615	18	1386	27.32	0.0062877419907348	0.212013374767014
4	A	26	50	20120615	18	1388	27.36	0.006686550215324	0.212547947493591
4	A	26	50	20120615	18	1390	27.4	0.007141219875627	0.213443851785354
4	A	26	50	20120615	18	1392	27.44	0.0072635493487722	0.21425207483625
4	A	26	50	20120615	18	1394	27.48	0.0078660043263432	0.215770940202239
4	A	26	50	20120615	18	1396	27.52	0.0084076481207321	0.216728362783965
4	A	26	50	20120615	18	1398	27.56	0.0091246543968552	0.218221772305831
4	A	26	50	20120615	18	1400	27.6	0.0093445646058042	0.219147375082405
4	A	26	50	20120615	18	1402	27.64	0.0096931682489292	0.219692554410699
4	A	26	50	20120615	18	1404	27.68	0.0099187353121277	0.220524819092156
4	A	26	50	20120615	18	1406	27.72	0.0103125937892486	0.221287787309056
4	A	26	50	20120615	18	1408	27.76	0.0108591873311058	0.22192771894603
4	A	26	50	20120615	18	1410	27.8	0.0116164986937566	0.222998985719528
4	A	26	50	20120615	18	1412	27.84	0.0123773455903134	0.223611340192035
4	A	26	50	20120615	18	1414	27.88	0.0128553497743955	0.224739882614809
4	A	26	50	20120615	18	1416	27.92	0.0135765986912057	0.225475273667243
4	A	26	50	20120615	18	1418	27.96	0.0146909989783557	0.226673112554573
4	A	26	50	20120615	18	1420	28	0.0153606291001394	0.228195513454468
4	A	26	50	20120615	18	1422	28.04	0.0163336080310521	0.229266073121184
4	A	26	50	20120615	18	1424	28.08	0.0168236330304144	0.230549471929038
4	A	26	50	20120615	18	1426	28.12	0.0177966119613271	0.232065508867902
4	A	26	50	20120615	18	1428	28.16	0.0181282450417036	0.232984040576663
4	A	26	50	20120615	18	1430	28.2	0.0188091888719862	0.234043993641662
4	A	26	50	20120615	18	1432	28.24	0.0194024514614017	0.234845145624746
4	A	26	50	20120615	18	1434	28.28	0.0200225841085023	0.235640640753581
4	A	26	50	20120615	18	1436	28.32	0.0206589802115702	0.236783325311978
4	A	26	50	20120615	18	1438	28.36	0.0218872246904912	0.237259208175717
4	A	26	50	20120615	18	1440	28.4	0.0222648197116448	0.237737212359799
4	A	26	50	20120615	18	1442	28.44	0.0229627341046760	0.237787416941263
4	A	26	50	20120615	18	1444	28.48	0.0236323642264596	0.238380679530679
4	A	26	50	20120615	18	1446	28.52	0.0239845034034905	0.239111827942426
4	A	26	50	20120615	18	1448	28.56	0.0240714775375765	0.239481644788986
4	A	26	50	20120615	18	1450	28.6	0.0243762405602679	0.240473715602991
4	A	26	50	20120615	18	1452	28.64	0.0244441228112618	0.241187893451989
4	A	26	50	20120615	18	1454	28.68	0.0248782863749103	0.242156629742215
4	A	26	50	20120615	18	1456	28.72	0.0254623565761704	0.243139508168064
4	A	26	50	20120615	18	1458	28.76	0.02609380293177	0.244595441030527
4	A	26	50	20120615	18	1460	28.8	0.0266007984938808	0.245540842796974
4	A	26	50	20120615	18	1462	28.84	0.0274450839906175	0.247008796474717
4	A	26	50	20120615	18	1464	28.88	0.0282851268466671	0.248191079012861
4	A	26	50	20120615	18	1466	28.92	0.0284244268825609	0.249710651485631
4	A	26	50	20120615	18	1468	28.96	0.0286436299847287	0.251386494557043
4	A	26	50	20120615	18	1470	29	0.0288706112614896	0.25232058261499
4	A	26	50	20120615	18	1472	29.04	0.0295791322562385	0.252857983768692
4	A	26	50	20120615	18	1474	29.08	0.0300762283234126	0.253001526445273
4	A	26	50	20120615	18	1476	29.12	0.030930413315086	0.253415891019048
4	A	26	50	20120615	18	1478	29.16	0.0317556069287307	0.254021881530525
4	A	26	50	20120615	18	1480	29.2	0.0329357681465310	0.255391547365683
4	A	26	50	20120615	18	1482	29.24	0.0335240809884782	0.256476249168024
4	A	26	50	20120615	18	1484	29.28	0.0346363599552847	0.25711193816431
4	A	26	50	20120615	18	1486	29.32	0.0350344610730927	0.257648632211231
4	A	26	50	20120615	18	1488	29.36	0.0357811658340257	0.258102594764753
4	A	26	50	20120615	18	1490	29.4	0.0361453258263368	0.258753840110226
4	A	26	50	20120615	18	1492	29.44	0.0365017076440548	0.259401549921792
4	A	26	50	20120615	18	1494	29.48	0.036278969007981	0.260554841081908
4	A	26	50	20120615	18	1496	29.52	0.0366975762224435	0.261133254428918
4	A	26	50	20120615	18	1498	29.56	0.0369471849162023	0.262106940466612
4	A	26	50	20120615	18	1500	29.6	0.0374372099155646	0.262946276215881
4	A	26	50	20120615	18	1502	29.64	0.0378105622960311	0.264038049086033
4	A	26	50	20120615	18	1504	29.68	0.0380827984067879	0.264850514777616
4	A	26	50	20120615	18	1506	29.72	0.0386930315589519	0.265322155000667
4	A	26	50	20120615	18	1508	29.76	0.0392587169839011	0.266013705432668
4	A	26	50	20120615	18	1510	29.8	0.040561914781628	0.266103507993879
4	A	26	50	20120615	18	1512	29.84	0.0410986088285485	0.266405442589445
4	A	26	50	20120615	18	1514	29.88	0.0420843156815226	0.266527064955809
4	A	26	50	20120615	18	1516	29.92	0.0437912714513069	0.266322003989265
4	A	26	50	20120615	18	1518	29.96	0.0447798067314057	0.266763238620726
4	A	26	50	20120615	18	1520	30	0.0454628718820319	0.267594796195401
4	A	26	50	20120615	18	1522	30.04	0.0458942070185557	0.2680233029048
4	A	26	50	20120615	18	1524	30.08	0.0460327999476683	0.269164573249635
4	A	26	50	20120615	18	1526	30.12	0.0469166834241515	0.270015929814184
4	A	26	50	20120615	18	1528	30.16	0.0484673685952936	0.271512874869956
4	A	26	50	20120615	18	1530	30.2	0.0499296654187873	0.272501410150054
4	A	26	50	20120615	18	1532	30.24	0.0516422780428211	0.274255034967397
4	A	26	50	20120615	18	1534	30.28	0.0528903215116154	0.275819862274163
4	A	26	50	20120615	18	1536	30.32	0.0538350161712806	0.277089826053174
4	A	26	50	20120615	18	1538	30.36	0.0552662002964022	0.278829308734893
4	A	26	50	20120615	18	1540	30.4	0.0555476287953145	0.280052603466346
