# Supplementary material for: How Do Ants Make Sense of Gravity? A Boltzmann Walker Analysis of Lasius niger Trajectories on Various Inclines
Source: PLoS One. 2013 Oct 29;8(10):e76531. doi: 10.1371/journal.pone.0076531 (PMC3812222; doi:10.1371/journal.pone.0076531)
Supplement: Dataset S4 — Trajectories for . (ZIP) [file pone.0076531.s008.zip › Incline4/4-A-26-50-20120615-19.txt]

Pente	Colonie	Temperature	Humidite	Date	Indiv	Frame	Time	X	Y
4	A	26	50	20120615	19	34	0	0	0
4	A	26	50	20120615	19	36	0.0399999999999999	-9.10399980778003e-05	-0.00105701857185672
4	A	26	50	20120615	19	38	0.08	-8.19183206004995e-05	-0.00225195832138386
4	A	26	50	20120615	19	40	0.12	-0.000240359737061	-0.00351692285545191
4	A	26	50	20120615	19	42	0.16	-0.0006368627935435	-0.00416722067783793
4	A	26	50	20120615	19	44	0.2	-0.0007034227548566	-0.00517532160257219
4	A	26	50	20120615	19	46	0.24	-0.00093974844773080	-0.00684903274703899
4	A	26	50	20120615	19	48	0.28	-0.0011724728457685	-0.00806135176703419
4	A	26	50	20120615	19	50	0.32	-0.001171537343497	-0.00903371056529969
4	A	26	50	20120615	19	52	0.36	-0.0013338084502844	-0.0109866786837538
4	A	26	50	20120615	19	54	0.4	-0.0016030393572212	-0.0129366316988929
4	A	26	50	20120615	19	56	0.44	-0.0018450395820145	-0.0135751208380331
4	A	26	50	20120615	19	58	0.48	-0.0020230112877713	-0.0145488846574729
4	A	26	50	20120615	19	60	0.52	-0.0020671630351886	-0.0162536908226424
4	A	26	50	20120615	19	62	0.56	-0.0027469825656891	-0.0166908171637041
4	A	26	50	20120615	19	64	0.6	-0.002227450000348	-0.0172831817275075
4	A	26	50	20120615	19	66	0.64	-0.0023472904576234	-0.0168399106285173
4	A	26	50	20120615	19	68	0.68	-0.0016836566013443	-0.0177862457759149
4	A	26	50	20120615	19	70	0.72	-0.0011593439941622	-0.0183478936211436
4	A	26	50	20120615	19	72	0.76	-0.0003556181423944	-0.0194920206773746
4	A	26	50	20120615	19	74	0.8	-1.14197745161998e-05	-0.0210605037261992
4	A	26	50	20120615	19	76	0.84	0.000255088771313	-0.0216633122571607
4	A	26	50	20120615	19	78	0.88	0.0009295272192088	-0.0230959105958447
4	A	26	50	20120615	19	80	0.92	0.0019841769833485	-0.0253369441174592
4	A	26	50	20120615	19	82	0.96	0.00235859002398677	-0.0248778196844348
4	A	26	50	20120615	19	84	1	0.00323377608706136	-0.0266919021315689
4	A	26	50	20120615	19	86	1.04	0.00359143069698551	-0.0277136714303834
4	A	26	50	20120615	19	88	1.08	0.00389287031780534	-0.028837334816367
4	A	26	50	20120615	19	90	1.12	0.00448090031704007	-0.0309405532263282
4	A	26	50	20120615	19	92	1.16	0.00419282501438467	-0.0321596053170938
4	A	26	50	20120615	19	94	1.2	0.00347447523537726	-0.0327792429894476
4	A	26	50	20120615	19	96	1.24	0.00302058339253361	-0.0335666063902989
4	A	26	50	20120615	19	98	1.28	0.00244542273671648	-0.0342730060647042
4	A	26	50	20120615	19	100	1.32	0.0021555796671081	-0.0348445604759373
4	A	26	50	20120615	19	102	1.36	0.0016410180624387	-0.0354895125710575
4	A	26	50	20120615	19	104	1.4	0.0017516095630162	-0.0361133221734203
4	A	26	50	20120615	19	106	1.44	0.00230873899591312	-0.0369346266997685
4	A	26	50	20120615	19	108	1.48	0.00246062553251199	-0.036934909542481
4	A	26	50	20120615	19	110	1.52	0.00262212872133499	-0.0377206465977355
4	A	26	50	20120615	19	112	1.56	0.00304299867749722	-0.038871109330726
4	A	26	50	20120615	19	114	1.6	0.0036645455381602	-0.0398869389325786
4	A	26	50	20120615	19	116	1.64	0.00396181322897102	-0.0400634327851627
4	A	26	50	20120615	19	118	1.68	0.00370541631011278	-0.0399420932615111
4	A	26	50	20120615	19	120	1.72	0.00444950477595539	-0.039991520025516
4	A	26	50	20120615	19	122	1.76	0.0042187051225761	-0.0393661547882347
4	A	26	50	20120615	19	124	1.8	0.00444080736254679	-0.0383182932491943
4	A	26	50	20120615	19	126	1.84	0.00519910867469125	-0.0384577347064443
4	A	26	50	20120615	19	128	1.88	0.00489781047522766	-0.0376893217673289
4	A	26	50	20120615	19	130	1.92	0.00530022494440093	-0.0380211669797397
4	A	26	50	20120615	19	132	1.96	0.00530071991914775	-0.0375643052884151
4	A	26	50	20120615	19	134	2	0.00552374139793399	-0.0371779421431748
4	A	26	50	20120615	19	136	2.04	0.00614196485672539	-0.0371371420819003
4	A	26	50	20120615	19	138	2.08	0.00619450289056755	-0.0363353537027129
4	A	26	50	20120615	19	140	2.12	0.00605011168584925	-0.0358781384579977
4	A	26	50	20120615	19	142	2.16	0.00657810831936125	-0.0344866230233007
4	A	26	50	20120615	19	144	2.2	0.00698313908362491	-0.034689421248145
4	A	26	50	20120615	19	146	2.24	0.00697875502158155	-0.0346189934127388
4	A	26	50	20120615	19	148	2.28	0.00677411831910616	-0.0342166496542436
4	A	26	50	20120615	19	150	2.32	0.00666953722616867	-0.0326451048330565
4	A	26	50	20120615	19	152	2.36	0.00673621739563456	-0.03194513983036
4	A	26	50	20120615	19	154	2.4	0.00684687960689026	-0.0317138452022338
4	A	26	50	20120615	19	156	2.44	0.00695867318899585	-0.0318880056024401
4	A	26	50	20120615	19	158	2.48	0.00696701704901385	-0.0311164106828093
4	A	26	50	20120615	19	160	2.52	0.00760751437141263	-0.0305593519605906
4	A	26	50	20120615	19	162	2.56	0.00735147100594498	-0.0306606803623346
4	A	26	50	20120615	19	164	2.6	0.00725558732641608	-0.0305328354562961
4	A	26	50	20120615	19	166	2.64	0.00703440432526093	-0.0307800399869989
4	A	26	50	20120615	19	168	2.68	0.00686752712490091	-0.0301378456083253
4	A	26	50	20120615	19	170	2.72	0.00667766895415232	-0.0303972830863426
4	A	26	50	20120615	19	172	2.76	0.00711628729052233	-0.0307237542872164
4	A	26	50	20120615	19	174	2.8	0.00666953722616867	-0.0304252138041995
4	A	26	50	20120615	19	176	2.84	0.00688831606426779	-0.0299861004930826
4	A	26	50	20120615	19	178	2.88	0.00675926907670124	-0.0300516492916986
4	A	26	50	20120615	19	180	2.92	0.00631386251523184	-0.0296683267056174
4	A	26	50	20120615	19	182	2.96	0.00622165579096512	-0.0299725240428839
4	A	26	50	20120615	19	184	3	0.00629639697773653	-0.0298132128850825
4	A	26	50	20120615	19	186	3.04	0.00582348396247897	-0.0299563312975947
4	A	26	50	20120615	19	188	3.08	0.00578183537306708	-0.0301541090642926
4	A	26	50	20120615	19	190	3.12	0.00490976057982971	-0.0293056516375468
4	A	26	50	20120615	19	192	3.16	0.00556828912514875	-0.0300633165535882
4	A	26	50	20120615	19	194	3.2	0.00523927233986264	-0.0297546644436003
4	A	26	50	20120615	19	196	3.24	0.00529145682031421	-0.0301384820044283
4	A	26	50	20120615	19	198	3.28	0.00566643554637744	-0.0298813072681108
4	A	26	50	20120615	19	200	3.32	0.00564055543818601	-0.030324804641271
4	A	26	50	20120615	19	202	3.36	0.005309205200522	-0.030233022181073
4	A	26	50	20120615	19	204	3.4	0.00526642524026021	-0.0302011316652415
4	A	26	50	20120615	19	206	3.44	0.00505280828166375	-0.0294007574996164
4	A	26	50	20120615	19	208	3.48	0.00534427769686884	-0.0292576390871043
4	A	26	50	20120615	19	210	3.52	0.00560760426218272	-0.0297746755655079
4	A	26	50	20120615	19	212	3.56	0.00566106153484042	-0.0301095613370778
4	A	26	50	20120615	19	214	3.6	0.0058975180424692	-0.0300780243746369
4	A	26	50	20120615	19	216	3.64	0.00595818780429501	-0.0301145110845461
4	A	26	50	20120615	19	218	3.68	0.00570065951458687	-0.030059639598326
4	A	26	50	20120615	19	220	3.72	0.00578819933409776	-0.0299332089058499
4	A	26	50	20120615	19	222	3.76	0.00576366272879059	-0.0299177232673419
4	A	26	50	20120615	19	224	3.8	0.00558589608400029	-0.0295610586069114
4	A	26	50	20120615	19	226	3.84	0.0056901943342253	-0.0297776454139888
4	A	26	50	20120615	19	228	3.88	0.00536124825961732	-0.0297152785958882
4	A	26	50	20120615	19	230	3.92	0.00537121846523206	-0.0295809990181409
4	A	26	50	20120615	19	232	3.96	0.00524393924461847	-0.0293278547904761
4	A	26	50	20120615	19	234	4	0.00502919091517212	-0.0291271071752972
4	A	26	50	20120615	19	236	4.04	0.00474458043574454	-0.0288126567897036
4	A	26	50	20120615	19	238	4.08	0.00452544804425482	-0.0287367842320822
4	A	26	50	20120615	19	240	4.12	0.00426035371198799	-0.0290287486220342
4	A	26	50	20120615	19	242	4.16	0.0042903350395103	-0.0283659067253499
4	A	26	50	20120615	19	244	4.2	0.00391882113667488	-0.0283943324179536
4	A	26	50	20120615	19	246	4.24	0.0037327813425447	-0.0281988173929555
4	A	26	50	20120615	19	248	4.28	0.00402163446265941	-0.0286699626412601
4	A	26	50	20120615	19	250	4.32	0.00384224147227238	-0.0283866249540387
4	A	26	50	20120615	19	252	4.36	0.00350007250085621	-0.0279675227648294
4	A	26	50	20120615	19	254	4.4	0.00291034544534663	-0.0280182930317186
4	A	26	50	20120615	19	256	4.44	0.00254392271133576	-0.0281304401672148
4	A	26	50	20120615	19	258	4.48	0.00263832146662417	-0.0280347686197202
4	A	26	50	20120615	19	260	4.52	0.00235088256007184	-0.0280782556867632
4	A	26	50	20120615	19	262	4.56	0.00236679246264854	-0.0284311726812534
4	A	26	50	20120615	19	264	4.6	0.00247109071287355	-0.0285704020064691
4	A	26	50	20120615	19	266	4.64	0.0018832728456732	-0.0281300866138242
4	A	26	50	20120615	19	268	4.68	0.0017694993645803	-0.0285921808953296
4	A	26	50	20120615	19	270	4.72	0.0016536752738219	-0.028704469452182
4	A	26	50	20120615	19	272	4.76	0.0012052988638715	-0.0290070404438517
4	A	26	50	20120615	19	274	4.8	0.0006092785580094	-0.0288224148632839
4	A	26	50	20120615	19	276	4.84	0.0006777264944282	-0.0287351578864855
4	A	26	50	20120615	19	278	4.88	0.000545851079736899	-0.0285492595137116
4	A	26	50	20120615	19	280	4.92	0.0006188952102335	-0.0288761549786541
4	A	26	50	20120615	19	282	4.96	0.000429390592875500	-0.0283502089548076
4	A	26	50	20120615	19	284	5	0.0004312997811847	-0.0276792353301396
4	A	26	50	20120615	19	286	5.04	0.0002399566861956	-0.0274693660374835
4	A	26	50	20120615	19	288	5.08	3.62392225357992e-05	-0.0285657351017132
4	A	26	50	20120615	19	290	5.12	-0.000242785113320401	-0.0278625881185013
4	A	26	50	20120615	19	292	5.16	-3.16430284581001e-05	-0.0289161772224693
4	A	26	50	20120615	19	294	5.2	-0.001058362074741	-0.02794645098275
4	A	26	50	20120615	19	296	5.24	-0.0012371893797031	-0.028193726224131
4	A	26	50	20120615	19	298	5.28	-0.0018252193789378	-0.0284628510650506
4	A	26	50	20120615	19	300	5.32	-0.0020484529897584	-0.0282594164441032
4	A	26	50	20120615	19	302	5.36	-0.0018284720701313	-0.028162754947115
4	A	26	50	20120615	19	304	5.4	-0.0017275679324559	-0.0283401680385147
4	A	26	50	20120615	19	306	5.44	-0.0026975063042095	-0.0283310463610374
4	A	26	50	20120615	19	308	5.48	-0.0031270736737803	-0.0286507293368118
4	A	26	50	20120615	19	310	5.52	-0.0029880564805991	-0.0281923827212467
4	A	26	50	20120615	19	312	5.56	-0.0034724246257119	-0.0288133638964847
4	A	26	50	20120615	19	314	5.6	-0.0044002194333067	-0.0294300317203575
4	A	26	50	20120615	19	316	5.64	-0.0049694403921619	-0.0290481940585168
4	A	26	50	20120615	19	318	5.68	-0.0048835976289259	-0.0293638465256385
4	A	26	50	20120615	19	320	5.72	-0.0058420101601461	-0.0291932923700163
4	A	26	50	20120615	19	322	5.76	-0.0057129631725795	-0.0294134147109996
4	A	26	50	20120615	19	324	5.8	-0.0075882103562863	-0.0301640792699073
4	A	26	50	20120615	19	326	5.84	-0.0083875945724177	-0.030368928104417
4	A	26	50	20120615	19	328	5.88	-0.0080418900670956	-0.0299460075385894
4	A	26	50	20120615	19	330	5.92	-0.0083308846085665	-0.0302195871522304
4	A	26	50	20120615	19	332	5.96	-0.0098200514897454	-0.0307073494098929
4	A	26	50	20120615	19	334	6	-0.0106581851574858	-0.0317105218003623
4	A	26	50	20120615	19	336	6.04	-0.0107132051361299	-0.0313412635681588
4	A	26	50	20120615	19	338	6.08	-0.0116996120248173	-0.0326983499736799
4	A	26	50	20120615	19	340	6.12	-0.0119477357943357	-0.0328210330002157
4	A	26	50	20120615	19	342	6.16	-0.0124215751194766	-0.0331095962065502
4	A	26	50	20120615	19	344	6.2	-0.0125172395959033	-0.0332554794065768
4	A	26	50	20120615	19	346	6.24	-0.0123821822006967	-0.0336494793050539
4	A	26	50	20120615	19	348	6.28	-0.013513673258748	-0.0341310402362454
4	A	26	50	20120615	19	350	6.32	-0.0138516208026805	-0.0352886235345224
4	A	26	50	20120615	19	352	6.36	-0.0139165332051934	-0.0353597584767098
4	A	26	50	20120615	19	354	6.4	-0.0146177922132995	-0.0352462466251259
4	A	26	50	20120615	19	356	6.44	-0.0157040708637617	-0.0359865662118248
4	A	26	50	20120615	19	358	6.48	-0.0158975847765691	-0.0360804204948917
4	A	26	50	20120615	19	360	6.52	-0.0159062397635708	-0.0357740735530104
4	A	26	50	20120615	19	362	6.56	-0.0164296119187338	-0.036494785068667
4	A	26	50	20120615	19	364	6.6	-0.0167061613808559	-0.0369626776257782
4	A	26	50	20120615	19	366	6.64	-0.0165126050416417	-0.0374638254148085
4	A	26	50	20120615	19	368	6.68	-0.0169186964660771	-0.0378759979575621
4	A	26	50	20120615	19	370	6.72	-0.0174993018441094	-0.0384133284005858
4	A	26	50	20120615	19	372	6.76	-0.0177501833300744	-0.0392020353043213
4	A	26	50	20120615	19	374	6.8	-0.018066967168046	-0.0395571443298331
4	A	26	50	20120615	19	376	6.84	-0.0186054996925976	-0.0398040660178235
4	A	26	50	20120615	19	378	6.88	-0.01894179967773	-0.0398730796396673
4	A	26	50	20120615	19	380	6.92	-0.0194999897707986	-0.0408470485200737
4	A	26	50	20120615	19	382	6.96	-0.0201715290808915	-0.0409834494181645
4	A	26	50	20120615	19	384	7	-0.0203733373562421	-0.0411954400311643
4	A	26	50	20120615	19	386	7.04	-0.0208602510857672	-0.0412865153845811
4	A	26	50	20120615	19	388	7.08	-0.0212693618561583	-0.0411499235676593
4	A	26	50	20120615	19	390	7.12	-0.0214531601217921	-0.0410027534332909
4	A	26	50	20120615	19	392	7.16	-0.0220714684333972	-0.0415814354808784
4	A	26	50	20120615	19	394	7.2	-0.0225419419302597	-0.0414787989315891
4	A	26	50	20120615	19	396	7.24	-0.0223754536386293	-0.0416010223387172
4	A	26	50	20120615	19	398	7.28	-0.0226221136971106	-0.0418445287009545
4	A	26	50	20120615	19	400	7.32	-0.0232342065401092	-0.0419558060951098
4	A	26	50	20120615	19	402	7.36	-0.0231346529763859	-0.0422765426599882
4	A	26	50	20120615	19	404	7.4	-0.0234270345593387	-0.0428725700369181
4	A	26	50	20120615	19	406	7.44	-0.0238968504468947	-0.0436482520337442
4	A	26	50	20120615	19	408	7.48	-0.0242295866138498	-0.0434109752822492
4	A	26	50	20120615	19	410	7.52	-0.0241650489779309	-0.0433564361362163
4	A	26	50	20120615	19	412	7.56	-0.0247757346784349	-0.0430488164021289
4	A	26	50	20120615	19	414	7.6	-0.024947646479077	-0.0430402462679409
4	A	26	50	20120615	19	416	7.64	-0.0249923426987158	-0.0427926104021016
4	A	26	50	20120615	19	418	7.68	-0.0258227971868125	-0.0424308262885753
4	A	26	50	20120615	19	420	7.72	-0.0253496154709781	-0.0427699405586967
4	A	26	50	20120615	19	422	7.76	-0.0259416759788656	-0.0428077707714902
4	A	26	50	20120615	19	424	7.8	-0.026013560454241	-0.0423370780715256
4	A	26	50	20120615	19	426	7.84	-0.0259725411898644	-0.0418436660306814
4	A	26	50	20120615	19	428	7.88	-0.0257458286136803	-0.0419091582607549
4	A	26	50	20120615	19	430	7.92	-0.0252376097568381	-0.0417304935903525
4	A	26	50	20120615	19	432	7.96	-0.0254617626064743	-0.0414425597090533
4	A	26	50	20120615	19	434	8	-0.0251521276180605	-0.0416905349861477
4	A	26	50	20120615	19	436	8.04	-0.0250684980990496	-0.0418444509192085
4	A	26	50	20120615	19	438	8.08	-0.0250911538003188	-0.0412686962936952
4	A	26	50	20120615	19	440	8.12	-0.0248404703042525	-0.041097802726818
4	A	26	50	20120615	19	442	8.16	-0.0248254160008811	-0.0414427930542911
4	A	26	50	20120615	19	444	8.2	-0.0246379832063919	-0.0412847334754925
4	A	26	50	20120615	19	446	8.24	-0.0245996085213769	-0.0408369015377636
4	A	26	50	20120615	19	448	8.28	-0.02467654173917	-0.0409589481681964
4	A	26	50	20120615	19	450	8.32	-0.0244606620388738	-0.0410571653001032
4	A	26	50	20120615	19	452	8.36	-0.0246911081388625	-0.0403859088327228
4	A	26	50	20120615	19	454	8.4	-0.024100963890352	-0.0401047561054553
4	A	26	50	20120615	19	456	8.44	-0.0241120301114776	-0.039725570094044
4	A	26	50	20120615	19	458	8.48	-0.0241122988120544	-0.0393404938831454
4	A	26	50	20120615	19	460	8.52	-0.0235476386919379	-0.0387042038460947
4	A	26	50	20120615	19	462	8.56	-0.0234509347685428	-0.0386122516802692
4	A	26	50	20120615	19	464	8.6	-0.0233259395028325	-0.0378260691477426
4	A	26	50	20120615	19	466	8.64	-0.0234275578183568	-0.0378521543169005
4	A	26	50	20120615	19	468	8.68	-0.0230456706590414	-0.0379183890090943
4	A	26	50	20120615	19	470	8.72	-0.0227012318748576	-0.0376514632702642
4	A	26	50	20120615	19	472	8.76	-0.0227632097842286	-0.0371295831104094
4	A	26	50	20120615	19	474	8.8	-0.0226904697096479	-0.0370402543107421
4	A	26	50	20120615	19	476	8.84	-0.0223164455777393	-0.0371727307661974
4	A	26	50	20120615	19	478	8.88	-0.0223522534651386	-0.0371697326334452
4	A	26	50	20120615	19	480	8.92	-0.0215614747385343	-0.0366335547744749
4	A	26	50	20120615	19	482	8.96	-0.0215606262103968	-0.0367391965275841
4	A	26	50	20120615	19	484	9	-0.0214010958494933	-0.0367359509074585
4	A	26	50	20120615	19	486	9.04	-0.0215949138182166	-0.0365640532489520
4	A	26	50	20120615	19	488	9.08	-0.0206968033532959	-0.0360446974603062
4	A	26	50	20120615	19	490	9.12	-0.0204663218979682	-0.0362986548607693
4	A	26	50	20120615	19	492	9.16	-0.0205584649826246	-0.0355177897712372
4	A	26	50	20120615	19	494	9.2	-0.0206274503201971	-0.0353710226877341
4	A	26	50	20120615	19	496	9.24	-0.0200119350803777	-0.0357297167446266
4	A	26	50	20120615	19	498	9.28	-0.0196139046732478	-0.035659642462611
4	A	26	50	20120615	19	500	9.32	-0.0195088286055635	-0.0354906439419074
4	A	26	50	20120615	19	502	9.36	-0.0196594989184987	-0.035236170353494
4	A	26	50	20120615	19	504	9.4	-0.0187563043558213	-0.0352775431712612
4	A	26	50	20120615	19	506	9.44	-0.0186426793671524	-0.0350818796538391
4	A	26	50	20120615	19	508	9.48	-0.0187489928717038	-0.0353226141574941
4	A	26	50	20120615	19	510	9.52	-0.0184597154875204	-0.0345014510525021
4	A	26	50	20120615	19	512	9.56	-0.0183176860194513	-0.0345887504557074
4	A	26	50	20120615	19	514	9.6	-0.0184651531386677	-0.0347150750821664
4	A	26	50	20120615	19	516	9.64	-0.0180311734227823	-0.0339606911415897
4	A	26	50	20120615	19	518	9.68	-0.0177042284603651	-0.033484362800579
4	A	26	50	20120615	19	520	9.72	-0.0174996341842966	-0.0327164024098036
4	A	26	50	20120615	19	522	9.76	-0.0167407389024559	-0.0322368708750741
4	A	26	50	20120615	19	524	9.8	-0.0166818298365153	-0.0319099824811994
4	A	26	50	20120615	19	526	9.84	-0.0166647461366818	-0.0321307129340146
4	A	26	50	20120615	19	528	9.88	-0.0166840501518082	-0.0320333443302452
4	A	26	50	20120615	19	530	9.92	-0.0166692079804711	-0.0316810566607902
4	A	26	50	20120615	19	532	9.96	-0.0171820159603232	-0.0319507330449991
4	A	26	50	20120615	19	534	10	-0.0169183782680256	-0.031475585572313
4	A	26	50	20120615	19	536	10.04	-0.0171570480198795	-0.0314214706903488
4	A	26	50	20120615	19	538	10.08	-0.0170809350459526	-0.0321499603805985
4	A	26	50	20120615	19	540	10.12	-0.0170596723450423	-0.0310781774191506
4	A	26	50	20120615	19	542	10.16	-0.017230657835801	-0.0315260517832863
4	A	26	50	20120615	19	544	10.2	-0.0169914931092003	-0.0314385331769789
4	A	26	50	20120615	19	546	10.24	-0.0171893769419153	-0.0313016019488021
4	A	26	50	20120615	19	548	10.28	-0.0171892355205591	-0.0320789951440386
4	A	26	50	20120615	19	550	10.32	-0.0169350730591294	-0.0318400213362688
4	A	26	50	20120615	19	552	10.36	-0.0167752457133778	-0.03162776909376
4	A	26	50	20120615	19	554	10.4	-0.0165513262089795	-0.0315415515639299
4	A	26	50	20120615	19	556	10.44	-0.0168935376068025	-0.0326088868237242
4	A	26	50	20120615	19	558	10.48	-0.0169290555804215	-0.0330385036907697
4	A	26	50	20120615	19	560	10.52	-0.0166420904354126	-0.0330788299905007
4	A	26	50	20120615	19	562	10.56	-0.0165845460855596	-0.0325513141895999
4	A	26	50	20120615	19	564	10.6	-0.0163462298870963	-0.032822864406779
4	A	26	50	20120615	19	566	10.64	-0.0162319331469853	-0.0331881840542112
4	A	26	50	20120615	19	568	10.68	-0.0162296633342177	-0.0326584267248141
4	A	26	50	20120615	19	570	10.72	-0.0160620436717374	-0.0327410521521957
4	A	26	50	20120615	19	572	10.76	-0.0160440831594953	-0.0324102675999567
4	A	26	50	20120615	19	574	10.8	-0.0155674154072296	-0.0325043905836004
4	A	26	50	20120615	19	576	10.84	-0.0156887690730169	-0.0324079270765109
4	A	26	50	20120615	19	578	10.88	-0.0152254868521191	-0.0324847047308122
4	A	26	50	20120615	19	580	10.92	-0.0147486140388869	-0.0319318886492805
4	A	26	50	20120615	19	582	10.96	-0.0142902108547792	-0.0319110148570999
4	A	26	50	20120615	19	584	11	-0.0145253804280663	-0.0318043972966326
4	A	26	50	20120615	19	586	11.04	-0.0141538948095021	-0.0315691852969387
4	A	26	50	20120615	19	588	11.08	-0.0141286015999391	-0.0319734877412177
4	A	26	50	20120615	19	590	11.12	-0.0140713471638664	-0.0315821536353057
4	A	26	50	20120615	19	592	11.16	-0.0138772675656341	-0.0315981837460352
4	A	26	50	20120615	19	594	11.2	-0.0139175372968227	-0.0313619040151017
4	A	26	50	20120615	19	596	11.24	-0.0139645386845682	-0.0311003664299442
4	A	26	50	20120615	19	598	11.28	-0.0135012140372635	-0.0308352296712705
4	A	26	50	20120615	19	600	11.32	-0.0136013827838864	-0.0310191764293284
4	A	26	50	20120615	19	602	11.36	-0.0128670028941495	-0.0306555609092388
4	A	26	50	20120615	19	604	11.4	-0.0128831390708961	-0.0304806085494376
4	A	26	50	20120615	19	606	11.44	-0.0124328958990434	-0.0301946121407189
4	A	26	50	20120615	19	608	11.48	-0.0120613395698011	-0.0295796130888497
4	A	26	50	20120615	19	610	11.52	-0.0117562088515835	-0.0291882436275986
4	A	26	50	20120615	19	612	11.56	-0.0117460335850022	-0.0291426988798224
4	A	26	50	20120615	19	614	11.6	-0.0116814818069477	-0.0292693346332651
4	A	26	50	20120615	19	616	11.64	-0.0113991623534912	-0.0289377439792955
4	A	26	50	20120615	19	618	11.68	-0.0109174741430791	-0.0280185122348208
4	A	26	50	20120615	19	620	11.72	-0.0107234440423215	-0.0279309724153099
4	A	26	50	20120615	19	622	11.76	-0.0107001378028136	-0.0276114732872985
4	A	26	50	20120615	19	624	11.8	-0.010563800544333	-0.0277786404014389
4	A	26	50	20120615	19	626	11.84	-0.0103309785655595	-0.0277035880876837
4	A	26	50	20120615	19	628	11.88	-0.0103302926719818	-0.0272404119328031
4	A	26	50	20120615	19	630	11.92	-0.0101845508933114	-0.0269775874133039
4	A	26	50	20120615	19	632	11.96	-0.0104611781371794	-0.0270280677664128
4	A	26	50	20120615	19	634	12	-0.0100296874371638	-0.026762634022891
4	A	26	50	20120615	19	636	12.04	-0.009777370524433	-0.0270899042544275
4	A	26	50	20120615	19	638	12.08	-0.0096337854214452	-0.02680484122666
4	A	26	50	20120615	19	640	12.12	-0.0097366906713113	-0.0268901678019458
4	A	26	50	20120615	19	642	12.16	-0.009397081426443	-0.0266052603376701
4	A	26	50	20120615	19	644	12.2	-0.0094093426580288	-0.0264512949071345
4	A	26	50	20120615	19	646	12.24	-0.0088941305151207	-0.0256596322970537
4	A	26	50	20120615	19	648	12.28	-0.0091952307246855	-0.0257168938041942
4	A	26	50	20120615	19	650	12.32	-0.009021042040208	-0.0256990322869014
4	A	26	50	20120615	19	652	12.36	-0.0084868157959538	-0.025574376432446
4	A	26	50	20120615	19	654	12.4	-0.0087396771809061	-0.0256655932072191
4	A	26	50	20120615	19	656	12.44	-0.0089447381474502	-0.0254367734528271
4	A	26	50	20120615	19	658	12.48	-0.0089469301784719	-0.025350859978913
4	A	26	50	20120615	19	660	12.52	-0.0091129588506944	-0.0247670726203653
4	A	26	50	20120615	19	662	12.56	-0.0088078281324768	-0.0250552327758345
4	A	26	50	20120615	19	664	12.6	-0.0088069301068647	-0.0242183506870968
4	A	26	50	20120615	19	666	12.64	-0.0087389700741249	-0.0239150796597137
4	A	26	50	20120615	19	668	12.68	-0.008733702128605	-0.0242221407794439
4	A	26	50	20120615	19	670	12.72	-0.008670486782367	-0.0241218730378717
4	A	26	50	20120615	19	672	12.76	-0.008449862395569	-0.0245484069193512
4	A	26	50	20120615	19	674	12.8	-0.0085106594366154	-0.023476447181208
4	A	26	50	20120615	19	676	12.84	-0.0084761172703544	-0.023469270047379
4	A	26	50	20120615	19	678	12.88	-0.008422836774392	-0.0239181060767372
4	A	26	50	20120615	19	680	12.92	-0.0082353403402926	-0.0237811819196282
4	A	26	50	20120615	19	682	12.96	-0.0084230913328332	-0.0235508630988601
4	A	26	50	20120615	19	684	13	-0.0081394708028993	-0.0236330996175121
4	A	26	50	20120615	19	686	13.04	-0.0078013252690681	-0.0228726840560919
4	A	26	50	20120615	19	688	13.08	-0.0076035969998449	-0.0229736801176488
4	A	26	50	20120615	19	690	13.12	-0.0077341925512622	-0.0224278714643187
4	A	26	50	20120615	19	692	13.16	-0.0076499337072161	-0.0224971396446037
4	A	26	50	20120615	19	694	13.2	-0.0078816950258178	-0.0225404428638836
4	A	26	50	20120615	19	696	13.24	-0.0074480830054585	-0.0224785144519873
4	A	26	50	20120615	19	698	13.28	-0.0073147792350692	-0.0218455973142828
4	A	26	50	20120615	19	700	13.32	-0.0072969247888443	-0.0218198939827867
4	A	26	50	20120615	19	702	13.36	-0.0070749993255689	-0.021628161979068
4	A	26	50	20120615	19	704	13.4	-0.0067668916878025	-0.0212771046754123
4	A	26	50	20120615	19	706	13.44	-0.0068717273391812	-0.0214009473570693
4	A	26	50	20120615	19	708	13.48	-0.0066859916009669	-0.0212096537595549
4	A	26	50	20120615	19	710	13.52	-0.0063523856926709	-0.0212168591776552
4	A	26	50	20120615	19	712	13.56	-0.0066831843870456	-0.0209385278064445
4	A	26	50	20120615	19	714	13.6	-0.0064306199869414	-0.0211137347246869
4	A	26	50	20120615	19	716	13.64	-0.0063181122269868	-0.0202930029548315
4	A	26	50	20120615	19	718	13.68	-0.0060226052320611	-0.020459675094225
4	A	26	50	20120615	19	720	13.72	-0.0060118430668515	-0.0202672147705216
4	A	26	50	20120615	19	722	13.76	-0.0054771147767826	-0.0205702948790738
4	A	26	50	20120615	19	724	13.8	-0.0052931397344535	-0.020435506184444
4	A	26	50	20120615	19	726	13.84	-0.0047810530035182	-0.0190980844185078
4	A	26	50	20120615	19	728	13.88	-0.0044464430035929	-0.0190860706742954
4	A	26	50	20120615	19	730	13.92	-0.0045358707982096	-0.0189720355636935
4	A	26	50	20120615	19	732	13.96	-0.0044431761702638	-0.0187968781429258
4	A	26	50	20120615	19	734	14	-0.0040700359218317	-0.0190611239470552
4	A	26	50	20120615	19	736	14.04	-0.0038672023416483	-0.0192185612718864
4	A	26	50	20120615	19	738	14.08	-0.0029069018353223	-0.0183794164414489
4	A	26	50	20120615	19	740	14.12	-0.0024407275476894	-0.0181847287313848
4	A	26	50	20120615	19	742	14.16	-0.0024920776421392	-0.0179451468117831
4	A	26	50	20120615	19	744	14.2	-0.0024530241346143	-0.0176174947425847
4	A	26	50	20120615	19	746	14.24	-0.0022039669841447	-0.0175866790290606
4	A	26	50	20120615	19	748	14.28	-0.0019463184862838	-0.0170724497645783
4	A	26	50	20120615	19	750	14.32	-0.0010912991086087	-0.0169044270512328
4	A	26	50	20120615	19	752	14.36	-0.0005495138928635	-0.0158990626297417
4	A	26	50	20120615	19	754	14.4	-0.0006191497686748	-0.0157317045967705
4	A	26	50	20120615	19	756	14.44	-0.0001312460896561	-0.0156826313861562
4	A	26	50	20120615	19	758	14.48	0.000248067200975800	-0.0150608228959841
4	A	26	50	20120615	19	760	14.52	9.31118209465988e-05	-0.0151580217941261
4	A	26	50	20120615	19	762	14.56	0.000679161921193999	-0.0146040743417445
4	A	26	50	20120615	19	764	14.6	0.0013140731000214	-0.0140767848150137
4	A	26	50	20120615	19	766	14.64	0.0016153500862816	-0.0138719147673005
4	A	26	50	20120615	19	768	14.68	0.00228580045193143	-0.0132479354593103
4	A	26	50	20120615	19	770	14.72	0.00230010522211483	-0.0128184600136210
4	A	26	50	20120615	19	772	14.76	0.00236136895363683	-0.0115629494972174
4	A	26	50	20120615	19	774	14.8	0.00239540200301534	-0.0113876789393647
4	A	26	50	20120615	19	776	14.84	0.00312556046526857	-0.0100990475413303
4	A	26	50	20120615	19	778	14.88	0.00322825358310029	-0.0100525411283317
4	A	26	50	20120615	19	780	14.92	0.00344580912646796	-0.00970808820201229
4	A	26	50	20120615	19	782	14.96	0.00400960657631143	-0.0092044372549766
4	A	26	50	20120615	19	784	15	0.00360767293974937	-0.00923709144613169
4	A	26	50	20120615	19	786	15.04	0.00361489249998529	-0.00857072108660939
4	A	26	50	20120615	19	788	15.08	0.00389613008006661	-0.00786752460592279
4	A	26	50	20120615	19	790	15.12	0.00394985605330116	-0.00801218451121789
4	A	26	50	20120615	19	792	15.16	0.00433080983166542	-0.00770484054877519
4	A	26	50	20120615	19	794	15.2	0.00435846477787762	-0.00790220112247219
4	A	26	50	20120615	19	796	15.24	0.00421731212221716	-0.00759219136746439
4	A	26	50	20120615	19	798	15.28	0.00456835528373722	-0.00703163246667869
4	A	26	50	20120615	19	800	15.32	0.00495050407256168	-0.00699517404104069
4	A	26	50	20120615	19	802	15.36	0.00477891754103896	-0.00683942670141659
4	A	26	50	20120615	19	804	15.4	0.00487075656977946	-0.00616999456953169
4	A	26	50	20120615	19	806	15.44	0.005138530836747	-0.00589117529464199
4	A	26	50	20120615	19	808	15.48	0.00565978167156647	-0.00502861815867939
4	A	26	50	20120615	19	810	15.52	0.0057069386228038	-0.00520121585289919
4	A	26	50	20120615	19	812	15.56	0.00546888405384954	-0.00476700986284379
4	A	26	50	20120615	19	814	15.6	0.00592950755325008	-0.00418238811829438
4	A	26	50	20120615	19	816	15.64	0.00561445612689242	-0.00445069978641559
4	A	26	50	20120615	19	818	15.68	0.00601290372702322	-0.00367831997825774
4	A	26	50	20120615	19	820	15.72	0.00611516550971842	-0.00404546396118542
4	A	26	50	20120615	19	822	15.76	0.0057182594023706	-0.00391838980153839
4	A	26	50	20120615	19	824	15.8	0.00575715027533586	-0.00364587084806909
4	A	26	50	20120615	19	826	15.84	0.00578443045495404	-0.00388910143866164
4	A	26	50	20120615	19	828	15.88	0.00579242076158145	-0.00354240698384588
4	A	26	50	20120615	19	830	15.92	0.00592071821595993	-0.00287874484329543
4	A	26	50	20120615	19	832	15.96	0.00602353154194446	-0.00275132420132561
4	A	26	50	20120615	19	834	16	0.00617411700206594	-0.00303131020240424
4	A	26	50	20120615	19	836	16.04	0.00613918592707533	-0.00262132969067228
4	A	26	50	20120615	19	838	16.08	0.00642323779214578	-0.00218145977529956
4	A	26	50	20120615	19	840	16.12	0.00665079182539942	-0.00169298333978808
4	A	26	50	20120615	19	842	16.16	0.00666839171318315	-0.0015263112003946
4	A	26	50	20120615	19	844	16.2	0.00649785877076439	-0.00258283479750448
4	A	26	50	20120615	19	846	16.24	0.00670140652879675	-0.00232622574661189
4	A	26	50	20120615	19	848	16.28	0.00666908467782872	-0.00208673575089181
4	A	26	50	20120615	19	850	16.32	0.00674528250456938	-0.00166670018073138
4	A	26	50	20120615	19	852	16.36	0.00711003646657665	-0.00164574153573701
4	A	26	50	20120615	19	854	16.4	0.00739684604809372	-0.00119000414419447
4	A	26	50	20120615	19	856	16.44	0.00757930081084329	-0.00129380034860484
4	A	26	50	20120615	19	858	16.48	0.0075535621240081	-0.00141680864426005
4	A	26	50	20120615	19	860	16.52	0.0085485391468835	-0.000941710669048631
4	A	26	50	20120615	19	862	16.56	0.00879162831611981	-0.000357131350906079
4	A	26	50	20120615	19	864	16.6	0.00918472311791704	-0.000373550370365228
4	A	26	50	20120615	19	866	16.64	0.00921524891766086	0.000258171756879011
4	A	26	50	20120615	19	868	16.68	0.00949855832061106	8.38840774521517e-05
4	A	26	50	20120615	19	870	16.72	0.0105277310274246	0.000358333432434091
4	A	26	50	20120615	19	872	16.76	0.0113548762557854	0.00027697372619076
4	A	26	50	20120615	19	874	16.8	0.0110080333085456	0.00055614655447103
4	A	26	50	20120615	19	876	16.84	0.0114122933264178	0.000834442570342622
4	A	26	50	20120615	19	878	16.88	0.0115156935510307	0.00195749077342653
4	A	26	50	20120615	19	880	16.92	0.0119835861081418	0.00154502124582479
4	A	26	50	20120615	19	882	16.96	0.0118035425795161	0.0024734948759296
4	A	26	50	20120615	19	884	17	0.0117642345135499	0.00218176383121546
4	A	26	50	20120615	19	886	17.04	0.0115015726286104	0.00285484463409131
4	A	26	50	20120615	19	888	17.08	0.0115510842454291	0.00288683414487219
4	A	26	50	20120615	19	890	17.12	0.0117981968522503	0.00331886931710936
4	A	26	50	20120615	19	892	17.16	0.0115051237188655	0.00350352883880267
4	A	26	50	20120615	19	894	17.2	0.0120019192656576	0.00432219232132311
4	A	26	50	20120615	19	896	17.24	0.0118898591042955	0.00367855332349552
4	A	26	50	20120615	19	898	17.28	0.0124019882616377	0.00393149956126157
4	A	26	50	20120615	19	900	17.32	0.0126317449325147	0.00412665042626734
4	A	26	50	20120615	19	902	17.36	0.0124460551562413	0.00343174477259017
4	A	26	50	20120615	19	904	17.4	0.0124019529062986	0.00376878721984274
4	A	26	50	20120615	19	906	17.44	0.0126760416368222	0.00355050335649045
4	A	26	50	20120615	19	908	17.48	0.0128998685102322	0.00387411713886151
4	A	26	50	20120615	19	910	17.52	0.0127637525761741	0.00418691501590753
4	A	26	50	20120615	19	912	17.56	0.0128408258011099	0.0033306921424908
4	A	26	50	20120615	19	914	17.6	0.0127525930169534	0.00348789612208419
4	A	26	50	20120615	19	916	17.64	0.0123802800834553	0.00302210367211318
4	A	26	50	20120615	19	918	17.68	0.0123380304532794	0.00324953042614621
4	A	26	50	20120615	19	920	17.72	0.0125707392949679	0.00368621128993577
4	A	26	50	20120615	19	922	17.76	0.0129327716029744	0.00373431647136668
4	A	26	50	20120615	19	924	17.8	0.0132261226293242	0.0041280200921025
4	A	26	50	20120615	19	926	17.84	0.0139693158979818	0.00416421971665857
4	A	26	50	20120615	19	928	17.88	0.0139382505757639	0.00376657609693797
4	A	26	50	20120615	19	930	17.92	0.0140314896759312	0.00434473488550734
4	A	26	50	20120615	19	932	17.96	0.0139375003354691	0.00466092404667593
4	A	26	50	20120615	19	934	18	0.0139140512603914	0.00465035845715144
4	A	26	50	20120615	19	936	18.04	0.0138745070207603	0.00478510189694723
4	A	26	50	20120615	19	938	18.08	0.0139389343480213	0.00503395681487733
4	A	26	50	20120615	19	940	18.12	0.0138652842270133	0.00467013835514157
4	A	26	50	20120615	19	942	18.16	0.0134581554769299	0.00490875365977332
4	A	26	50	20120615	19	944	18.2	0.0134404028540814	0.00452832596885427
4	A	26	50	20120615	19	946	18.24	0.0133105730993081	0.00490204109509951
4	A	26	50	20120615	19	948	18.28	0.0136615087805974	0.00476477611252202
4	A	26	50	20120615	19	950	18.32	0.0131684727084288	0.00473582836298177
4	A	26	50	20120615	19	952	18.36	0.0129976606709635	0.00513261235298848
4	A	26	50	20120615	19	954	18.4	0.0125064258118986	0.00474489509826218
4	A	26	50	20120615	19	956	18.44	0.0125409326228205	0.00515969666402827
4	A	26	50	20120615	19	958	18.48	0.0122437688767065	0.00613154917383853
4	A	26	50	20120615	19	960	18.52	0.0122360797975679	0.00603278191285595
4	A	26	50	20120615	19	962	18.56	0.0121554356833871	0.00661790570322001
4	A	26	50	20120615	19	964	18.6	0.0123082669146457	0.00654278692142744
4	A	26	50	20120615	19	966	18.64	0.0122602734560862	0.00677677067664241
4	A	26	50	20120615	19	968	18.68	0.0119415875008732	0.00634320108269007
4	A	26	50	20120615	19	970	18.72	0.0116690190499293	0.00674216769919826
4	A	26	50	20120615	19	972	18.76	0.0118904325678951	0.0070283097719139
4	A	26	50	20120615	19	974	18.8	0.0118256686578062	0.00687757581936836
4	A	26	50	20120615	19	976	18.84	0.0118778029336763	0.00659666421551316
4	A	26	50	20120615	19	978	18.88	0.0121885155528246	0.00675038357288887
4	A	26	50	20120615	19	980	18.92	0.0122831328041084	0.00694321229922522
4	A	26	50	20120615	19	982	18.96	0.0127441360198504	0.00702542406913988
4	A	26	50	20120615	19	984	19	0.0126331683384653	0.00725551095888373
4	A	26	50	20120615	19	986	19.04	0.0127052211052546	0.00751336593192478
4	A	26	50	20120615	19	988	19.08	0.0128612824002896	0.00769005494598055
4	A	26	50	20120615	19	990	19.12	0.0129474773027027	0.00736060116870368
4	A	26	50	20120615	19	992	19.16	0.0132471731982001	0.00707808796798909
4	A	26	50	20120615	19	994	19.2	0.0130830261371223	0.00739383872295335
4	A	26	50	20120615	19	996	19.24	0.0134076701740735	0.0071526191440465
4	A	26	50	20120615	19	998	19.28	0.0134098042223391	0.0075558552712995
4	A	26	50	20120615	19	1000	19.32	0.0134237556512640	0.00692492489151814
4	A	26	50	20120615	19	1002	19.36	0.013390351644078	0.00671849242066125
4	A	26	50	20120615	19	1004	19.4	0.0134741827592322	0.00716233266989965
4	A	26	50	20120615	19	1006	19.44	0.0133033712167417	0.00734079510776264
4	A	26	50	20120615	19	1008	19.48	0.0132668003611255	0.00706335398398951
4	A	26	50	20120615	19	1010	19.52	0.0136923506570724	0.0072883277845986
4	A	26	50	20120615	19	1012	19.56	0.0137924475616463	0.00732628640798354
4	A	26	50	20120615	19	1014	19.6	0.0137994511714713	0.00744531751083729
4	A	26	50	20120615	19	1016	19.64	0.0144129143874117	0.00712816032048525
4	A	26	50	20120615	19	1018	19.68	0.0147689871994664	0.00691985868356298
4	A	26	50	20120615	19	1020	19.72	0.0144622308427588	0.00663069372935777
4	A	26	50	20120615	19	1022	19.76	0.0149286292832413	0.00688084901665848
4	A	26	50	20120615	19	1024	19.8	0.0147528722359231	0.00720802591009993
4	A	26	50	20120615	19	1026	19.84	0.0151036452826528	0.00688535328685463
4	A	26	50	20120615	19	1028	19.88	0.015227367756157	0.00647422019106934
4	A	26	50	20120615	19	1030	19.92	0.0154386583334433	0.00642218420304182
4	A	26	50	20120615	19	1032	19.96	0.0154547945101900	0.00624204167946674
4	A	26	50	20120615	19	1034	20	0.0156345834803745	0.00602040612997163
4	A	26	50	20120615	19	1036	20.04	0.0161670843840827	0.00633506157653183
4	A	26	50	20120615	19	1038	20.08	0.0160897622575599	0.00648223171090018
4	A	26	50	20120615	19	1040	20.12	0.0162805113828528	0.00664444200650438
4	A	26	50	20120615	19	1042	20.16	0.0166446218776892	0.00601911212456205
4	A	26	50	20120615	19	1044	20.2	0.0170902547133286	0.00613693025644336
4	A	26	50	20120615	19	1046	20.24	0.0178806021047964	0.00627533933779281
4	A	26	50	20120615	19	1048	20.28	0.0181823104261931	0.00658047005601043
4	A	26	50	20120615	19	1050	20.32	0.0184175719233617	0.00657012508380167
4	A	26	50	20120615	19	1052	20.36	0.0182119735556638	0.00673585677117617
4	A	26	50	20120615	19	1054	20.4	0.0185783326500644	0.00641654856199577
4	A	26	50	20120615	19	1056	20.44	0.0186452461647681	0.00664005794446102
4	A	26	50	20120615	19	1058	20.48	0.0191585208350958	0.00627848596296909
4	A	26	50	20120615	19	1060	20.52	0.0196021737717478	0.00650610363583304
4	A	26	50	20120615	19	1062	20.56	0.0196329894852720	0.00699042935453896
4	A	26	50	20120615	19	1064	20.6	0.0201379344377173	0.00750548593395524
4	A	26	50	20120615	19	1066	20.64	0.0201191395394733	0.00767275911411273
4	A	26	50	20120615	19	1068	20.68	0.0204275370910200	0.00756676380761286
4	A	26	50	20120615	19	1070	20.72	0.0201703411414990	0.00781520577518276
4	A	26	50	20120615	19	1072	20.76	0.0202648883892115	0.00742600713174987
4	A	26	50	20120615	19	1074	20.8	0.0205898393105058	0.00754772142199551
4	A	26	50	20120615	19	1076	20.84	0.0207595732222618	0.00762778005176145
4	A	26	50	20120615	19	1078	20.88	0.0204271976797651	0.00732218971413606
4	A	26	50	20120615	19	1080	20.92	0.0207360689928552	0.00697705796530672
4	A	26	50	20120615	19	1082	20.96	0.0211563661925246	0.00734360090747039
4	A	26	50	20120615	19	1084	21	0.0213292608715926	0.00725411654431123
4	A	26	50	20120615	19	1086	21.04	0.0211526043844487	0.00726514033902993
4	A	26	50	20120615	19	1088	21.08	0.0208975721816782	0.00738421004991393
4	A	26	50	20120615	19	1090	21.12	0.0210282172305702	0.00755086097610398
4	A	26	50	20120615	19	1092	21.16	0.0211705931809621	0.00763105395615834
4	A	26	50	20120615	19	1094	21.2	0.0208350568711535	0.0074991502571958
4	A	26	50	20120615	19	1096	21.24	0.0206194953689087	0.00738610509608751
4	A	26	50	20120615	19	1098	21.28	0.0210932710544394	0.00765064788506502
4	A	26	50	20120615	19	1100	21.32	0.0211100224140857	0.00754299087762937
4	A	26	50	20120615	19	1102	21.36	0.0209077969457341	0.00743998663281393
4	A	26	50	20120615	19	1104	21.4	0.0207927011749604	0.0076582634250984
4	A	26	50	20120615	19	1106	21.44	0.0207507768139038	0.00846833202469352
4	A	26	50	20120615	19	1108	21.48	0.0210950034660533	0.00822031432119234
4	A	26	50	20120615	19	1110	21.52	0.0206645380708703	0.00827447162956342
4	A	26	50	20120615	19	1112	21.56	0.0207344285051228	0.0088128910170301
4	A	26	50	20120615	19	1114	21.6	0.0210581985580925	0.00911775303467087
4	A	26	50	20120615	19	1116	21.64	0.0209758064759486	0.00928402212319908
4	A	26	50	20120615	19	1118	21.68	0.0214452900233175	0.00962994583162335
4	A	26	50	20120615	19	1120	21.72	0.0216342006709793	0.00966004029623065
4	A	26	50	20120615	19	1122	21.76	0.0214691336639791	0.00909216284025973
4	A	26	50	20120615	19	1124	21.8	0.0218060276188076	0.00920753438267813
4	A	26	50	20120615	19	1126	21.84	0.0215775472756706	0.00938296757509051
4	A	26	50	20120615	19	1128	21.88	0.0216970412506233	0.00938979115552896
4	A	26	50	20120615	19	1130	21.92	0.0214368259551466	0.00961252979160272
4	A	26	50	20120615	19	1132	21.96	0.0216511075941174	0.0091893405251982
4	A	26	50	20120615	19	1134	22	0.0213405887222272	0.0093701477291476
4	A	26	50	20120615	19	1136	22.04	0.021304738408421	0.00957081049151272
4	A	26	50	20120615	19	1138	22.08	0.0213022706057547	0.00920995268786979
4	A	26	50	20120615	19	1140	22.12	0.0214118509436351	0.00950875480039578
4	A	26	50	20120615	19	1142	22.16	0.0214114266795664	0.00953442277655286
4	A	26	50	20120615	19	1144	22.2	0.0215264022421874	0.00959096303477653
4	A	26	50	20120615	19	1146	22.24	0.0218784070689298	0.00940392622008488
4	A	26	50	20120615	19	1148	22.28	0.021696376570249	0.00962303739837115
4	A	26	50	20120615	19	1150	22.32	0.0218652124563929	0.00952957909510173
4	A	26	50	20120615	19	1152	22.36	0.0218564867587131	0.00897898332886301
4	A	26	50	20120615	19	1154	22.4	0.022086133828039	0.00891129199670002
4	A	26	50	20120615	19	1156	22.44	0.0223396740355013	0.0095480275110229
4	A	26	50	20120615	19	1158	22.48	0.0225008731684084	0.00956398691107427
4	A	26	50	20120615	19	1160	22.52	0.0226929587255177	0.00936808297734653
4	A	26	50	20120615	19	1162	22.56	0.0231406845972294	0.0100483621272549
4	A	26	50	20120615	19	1164	22.6	0.0237172594666089	0.0103935716578301
4	A	26	50	20120615	19	1166	22.64	0.0238396737925679	0.0103677481181812
4	A	26	50	20120615	19	1168	22.68	0.0237383241776204	0.0108645118451682
4	A	26	50	20120615	19	1170	22.72	0.0239591465543172	0.0111246635010345
4	A	26	50	20120615	19	1172	22.76	0.0240459156274366	0.0105673855757136
4	A	26	50	20120615	19	1174	22.8	0.0245841370250045	0.0105010872439096
4	A	26	50	20120615	19	1176	22.84	0.0247208349079435	0.0108785974122494
4	A	26	50	20120615	19	1178	22.88	0.0247833360763326	0.0112888678377617
4	A	26	50	20120615	19	1180	22.92	0.025210888191577	0.0114933277635418
4	A	26	50	20120615	19	1182	22.96	0.0257905814018616	0.0115757693431603
4	A	26	50	20120615	19	1184	23	0.0265707888820872	0.0124817286933521
4	A	26	50	20120615	19	1186	23.04	0.0269784712967803	0.0125735465088892
4	A	26	50	20120615	19	1188	23.08	0.0271593562824756	0.0122690592578425
4	A	26	50	20120615	19	1190	23.12	0.0276231264070525	0.0121193859654687
4	A	26	50	20120615	19	1192	23.16	0.0276735360494832	0.0128797449583464
4	A	26	50	20120615	19	1194	23.2	0.0282773769563453	0.0131948600243144
4	A	26	50	20120615	19	1196	23.24	0.0284880806350033	0.0131776207609891
4	A	26	50	20120615	19	1198	23.28	0.0290529033896795	0.0137673619586343
4	A	26	50	20120615	19	1200	23.32	0.0296069781212816	0.0133774774216236
4	A	26	50	20120615	19	1202	23.36	0.0300541029522293	0.0137119884265995
4	A	26	50	20120615	19	1204	23.4	0.0304527768265301	0.0140110875239736
4	A	26	50	20120615	19	1206	23.44	0.031259359389694	0.0136280619227405
4	A	26	50	20120615	19	1208	23.48	0.0316515066684044	0.0139860135175128
4	A	26	50	20120615	19	1210	23.52	0.0313487094025647	0.0136560916355467
4	A	26	50	20120615	19	1212	23.56	0.0323610458969182	0.0145168810045564
4	A	26	50	20120615	19	1214	23.6	0.0324451916038794	0.0142877784074519
4	A	26	50	20120615	19	1216	23.64	0.0329881930432882	0.0145664350477819
4	A	26	50	20120615	19	1218	23.68	0.0333842152671596	0.0146772669646651
4	A	26	50	20120615	19	1220	23.72	0.0337657418020166	0.0154271112797066
4	A	26	50	20120615	19	1222	23.76	0.0341678946416808	0.0159755927966695
4	A	26	50	20120615	19	1224	23.8	0.0343453572305552	0.0156578402224077
4	A	26	50	20120615	19	1226	23.84	0.0342362294410147	0.0163336433863912
4	A	26	50	20120615	19	1228	23.88	0.0349199451298796	0.0162058550488951
4	A	26	50	20120615	19	1230	23.92	0.0355921844756858	0.016209468364547
4	A	26	50	20120615	19	1232	23.96	0.0355811323966958	0.0160648155303196
4	A	26	50	20120615	19	1234	24	0.0358453711297574	0.0155941016171516
4	A	26	50	20120615	19	1236	24.04	0.0357892551356025	0.0155799311972566
4	A	26	50	20120615	19	1238	24.08	0.035736992873405	0.0158928330189995
4	A	26	50	20120615	19	1240	24.12	0.0359322816242331	0.0160271974495605
4	A	26	50	20120615	19	1242	24.16	0.0359704583193493	0.0159185929190381
4	A	26	50	20120615	19	1244	24.2	0.0360360283311688	0.0160647306775059
4	A	26	50	20120615	19	1246	24.24	0.0363508959097633	0.0169338426933301
4	A	26	50	20120615	19	1248	24.28	0.0363502170872534	0.0169676141131996
4	A	26	50	20120615	19	1250	24.32	0.0368142488413393	0.0170773288013685
4	A	26	50	20120615	19	1252	24.36	0.0367522921451717	0.017574863274747
4	A	26	50	20120615	19	1254	24.4	0.0369387491323028	0.0176067608616463
4	A	26	50	20120615	19	1256	24.44	0.0370999624073455	0.0174635080988457
4	A	26	50	20120615	19	1258	24.48	0.0374304216904652	0.0183282006972875
4	A	26	50	20120615	19	1260	24.52	0.0377887621939671	0.0186454300125312
4	A	26	50	20120615	19	1262	24.56	0.0374665760601873	0.0185433520775991
4	A	26	50	20120615	19	1264	24.6	0.0378292652703935	0.0188029168348371
4	A	26	50	20120615	19	1266	24.64	0.0379734938405521	0.0187087514247865
4	A	26	50	20120615	19	1268	24.68	0.0378555767137214	0.0188625895761014
4	A	26	50	20120615	19	1270	24.72	0.0380998891776892	0.0190952913467221
4	A	26	50	20120615	19	1272	24.76	0.0383393791734093	0.0192626705928968
4	A	26	50	20120615	19	1274	24.8	0.0384490372930357	0.0194440576244067
4	A	26	50	20120615	19	1276	24.84	0.03903121951919	0.0199475671500862
4	A	26	50	20120615	19	1278	24.88	0.0389238877808737	0.0197460346463803
4	A	26	50	20120615	19	1280	24.92	0.0391657041579039	0.0198359927710828
4	A	26	50	20120615	19	1282	24.96	0.0400618488659728	0.0205202317189658
4	A	26	50	20120615	19	1284	25	0.0401124494272345	0.0205140374635626
4	A	26	50	20120615	19	1286	25.04	0.040329036234312	0.0209522315358639
4	A	26	50	20120615	19	1288	25.08	0.0407497576980502	0.0213871092773614
4	A	26	50	20120615	19	1290	25.12	0.0412435374344205	0.0222569142578312
4	A	26	50	20120615	19	1292	25.16	0.0413780291442022	0.0223075431033641
4	A	26	50	20120615	19	1294	25.2	0.0412776129102059	0.0222091209104908
4	A	26	50	20120615	19	1296	25.24	0.0419685552303745	0.0225102494043269
4	A	26	50	20120615	19	1298	25.28	0.0424255229877163	0.0233494083769
4	A	26	50	20120615	19	1300	25.32	0.0426548094325839	0.0235235970613775
4	A	26	50	20120615	19	1302	25.36	0.0433582463295761	0.0227531264415288
4	A	26	50	20120615	19	1304	25.4	0.0435669347539077	0.0226769498279916
4	A	26	50	20120615	19	1306	25.44	0.0432700701139621	0.023020766358208
4	A	26	50	20120615	19	1308	25.48	0.0439681471415529	0.0228237451957659
4	A	26	50	20120615	19	1310	25.52	0.0444302414230583	0.0232500598741433
4	A	26	50	20120615	19	1312	25.56	0.0445877848139067	0.0236697984594557
4	A	26	50	20120615	19	1314	25.6	0.0448279607032045	0.024163316566317
4	A	26	50	20120615	19	1316	25.64	0.0450440101091283	0.0241357818282576
4	A	26	50	20120615	19	1318	25.68	0.0450187805391755	0.0245255956545901
4	A	26	50	20120615	19	1320	25.72	0.0451500124866959	0.0246821561670126
4	A	26	50	20120615	19	1322	25.76	0.0446197389693485	0.0246180357240946
4	A	26	50	20120615	19	1324	25.8	0.0449292891049486	0.0252782118282138
4	A	26	50	20120615	19	1326	25.84	0.0448039473569154	0.0255608141243828
4	A	26	50	20120615	19	1328	25.88	0.0448025331433531	0.0254145844420335
4	A	26	50	20120615	19	1330	25.92	0.0448317295823482	0.0258887066098868
4	A	26	50	20120615	19	1332	25.96	0.0449705982831055	0.0259739907587658
4	A	26	50	20120615	19	1334	26	0.0446242432395447	0.0260547564953129
4	A	26	50	20120615	19	1336	26.04	0.044542784538352	0.0256750401538157
4	A	26	50	20120615	19	1338	26.08	0.044820500726663	0.0257066124715957
4	A	26	50	20120615	19	1340	26.12	0.04450895654994	0.0251485567288155
4	A	26	50	20120615	19	1342	26.16	0.0445841785693226	0.0256128571834782
4	A	26	50	20120615	19	1344	26.2	0.0447620229958589	0.026353403044347
4	A	26	50	20120615	19	1346	26.24	0.0445824390866409	0.0265478361959699
4	A	26	50	20120615	19	1348	26.28	0.044652456800114	0.0265838844996748
4	A	26	50	20120615	19	1350	26.32	0.044595739765195	0.0276257427021428
4	A	26	50	20120615	19	1352	26.36	0.0444866190467223	0.0277826638390238
4	A	26	50	20120615	19	1354	26.4	0.044325052218289	0.0277056528394847
4	A	26	50	20120615	19	1356	26.44	0.0441964507079946	0.0278475479572654
4	A	26	50	20120615	19	1358	26.48	0.0442654006902281	0.027337646186284
4	A	26	50	20120615	19	1360	26.52	0.0442434874510792	0.0276272700527902
4	A	26	50	20120615	19	1362	26.56	0.0442620772883565	0.0274112560022055
4	A	26	50	20120615	19	1364	26.6	0.044145546090817	0.0278967555181682
4	A	26	50	20120615	19	1366	26.64	0.0438846873281695	0.0279951211424991
4	A	26	50	20120615	19	1368	26.68	0.0439466298822014	0.027940249656279
4	A	26	50	20120615	19	1370	26.72	0.0435547866594069	0.0284284008226711
4	A	26	50	20120615	19	1372	26.76	0.0434131531711352	0.0286704434738713
4	A	26	50	20120615	19	1374	26.8	0.042906475807076	0.0289794137819108
4	A	26	50	20120615	19	1376	26.84	0.0429111497828997	0.0293332429441487
4	A	26	50	20120615	19	1378	26.88	0.0429871991172163	0.0286705778241597
4	A	26	50	20120615	19	1380	26.92	0.0431646899903619	0.0283253612225166
4	A	26	50	20120615	19	1382	26.96	0.0429036261667478	0.0281925665690098
4	A	26	50	20120615	19	1384	27	0.0429737358041025	0.0284559284896627
4	A	26	50	20120615	19	1386	27.04	0.0429773066933475	0.0281275127451406
4	A	26	50	20120615	19	1388	27.08	0.0430454788581217	0.0281911452843796
4	A	26	50	20120615	19	1390	27.12	0.043201105989593	0.02830831994909
4	A	26	50	20120615	19	1392	27.16	0.0430865334778373	0.0283302614725103
4	A	26	50	20120615	19	1394	27.2	0.0431713509362407	0.0280467470085935
4	A	26	50	20120615	19	1396	27.24	0.0434387504366142	0.0278564221473693
4	A	26	50	20120615	19	1398	27.28	0.0434130329629824	0.0283223843029678
4	A	26	50	20120615	19	1400	27.32	0.0437037811292707	0.0280562434526648
4	A	26	50	20120615	19	1402	27.36	0.043403727437742	0.0284980013431433
4	A	26	50	20120615	19	1404	27.4	0.0436693096736879	0.0282816337391681
4	A	26	50	20120615	19	1406	27.44	0.0438364980010316	0.0275487599868751
4	A	26	50	20120615	19	1408	27.48	0.0443245431014066	0.0278328754915558
4	A	26	50	20120615	19	1410	27.52	0.0441792892264152	0.0271764116980379
4	A	26	50	20120615	19	1412	27.56	0.0441084583401438	0.0274074729809262
4	A	26	50	20120615	19	1414	27.6	0.0441503332037256	0.027405337518447
4	A	26	50	20120615	19	1416	27.64	0.0443031106948688	0.0273669699044998
4	A	26	50	20120615	19	1418	27.68	0.0443800580547975	0.0271422372273031
4	A	26	50	20120615	19	1420	27.72	0.0440997185003283	0.0273563915870533
4	A	26	50	20120615	19	1422	27.76	0.0441435944761009	0.0273020504309191
4	A	26	50	20120615	19	1424	27.8	0.0441275077968289	0.0271799684451472
4	A	26	50	20120615	19	1426	27.84	0.0440483401216073	0.0268338821021633
4	A	26	50	20120615	19	1428	27.88	0.0440866228827407	0.0272603099176256
4	A	26	50	20120615	19	1430	27.92	0.0440227145718571	0.026914661980846
4	A	26	50	20120615	19	1432	27.96	0.0448330660141647	0.0263898402567816
4	A	26	50	20120615	19	1434	28	0.0451004796566738	0.0266569993408495
4	A	26	50	20120615	19	1436	28.04	0.0452689266340881	0.0267740820816783
4	A	26	50	20120615	19	1438	28.08	0.0454722127626114	0.0273969795162934
4	A	26	50	20120615	19	1440	28.12	0.0458531665409756	0.0274520277792087
4	A	26	50	20120615	19	1442	28.16	0.0461693069117763	0.0274883094281514
4	A	26	50	20120615	19	1444	28.2	0.0463252946677061	0.0273621615783878
4	A	26	50	20120615	19	1446	28.24	0.0466029896428137	0.0273663193662611
4	A	26	50	20120615	19	1448	28.28	0.0471180179379587	0.0274038243099353
4	A	26	50	20120615	19	1450	28.32	0.047491865293172	0.0277990262899404
4	A	26	50	20120615	19	1452	28.36	0.048209366544042	0.0279214264737638
4	A	26	50	20120615	19	1454	28.4	0.0481927707478876	0.0281514270964804
4	A	26	50	20120615	19	1456	28.44	0.0483046138274678	0.0285854704519761
4	A	26	50	20120615	19	1458	28.48	0.0483198166232634	0.0278265327437286
4	A	26	50	20120615	19	1460	28.52	0.0485087201998573	0.0286653381629111
4	A	26	50	20120615	19	1462	28.56	0.0489217978392909	0.0289060514533626
4	A	26	50	20120615	19	1464	28.6	0.0488708507957064	0.0288563064913062
4	A	26	50	20120615	19	1466	28.64	0.0492381998396006	0.0292114791564284
4	A	26	50	20120615	19	1468	28.68	0.0495470782237585	0.0293675941915787
4	A	26	50	20120615	19	1470	28.72	0.0490304589383558	0.0293114569842203
4	A	26	50	20120615	19	1472	28.76	0.0496125916670355	0.029686605415911
4	A	26	50	20120615	19	1474	28.8	0.0496163534751114	0.0298461852742892
4	A	26	50	20120615	19	1476	28.84	0.049508951026117	0.0302664117632806
4	A	26	50	20120615	19	1478	28.88	0.0500647510982652	0.0305813429814854
4	A	26	50	20120615	19	1480	28.92	0.0502768124219431	0.0309411896224313
4	A	26	50	20120615	19	1482	28.96	0.0507279819036791	0.0309813179322636
4	A	26	50	20120615	19	1484	29	0.0511564249734679	0.0317787151783399
4	A	26	50	20120615	19	1486	29.04	0.0511352400543035	0.0314258406102565
4	A	26	50	20120615	19	1488	29.08	0.0514089328050296	0.0316397686958367
4	A	26	50	20120615	19	1490	29.12	0.0513144774811987	0.0314598665885672
4	A	26	50	20120615	19	1492	29.16	0.0511625131628539	0.0314654598032064
4	A	26	50	20120615	19	1494	29.2	0.0512195554668922	0.0318281560844804
4	A	26	50	20120615	19	1496	29.24	0.0514364887562924	0.0317820597934149
4	A	26	50	20120615	19	1498	29.28	0.0518067722933286	0.0324085139751393
4	A	26	50	20120615	19	1500	29.32	0.0519292997563726	0.0326662685390174
4	A	26	50	20120615	19	1502	29.36	0.0524569994050365	0.0326471200873829
4	A	26	50	20120615	19	1504	29.4	0.0523352002619771	0.0336815112422416
4	A	26	50	20120615	19	1506	29.44	0.052551207241494	0.0334520692338822
4	A	26	50	20120615	19	1508	29.48	0.0526916598614411	0.0340535130487561
4	A	26	50	20120615	19	1510	29.52	0.0532151805090281	0.033686121578455
4	A	26	50	20120615	19	1512	29.56	0.0529791199811968	0.0334733107215891
4	A	26	50	20120615	19	1514	29.6	0.0533126410366791	0.0341206881929688
4	A	26	50	20120615	19	1516	29.64	0.053671207814351	0.0339148564800332
4	A	26	50	20120615	19	1518	29.68	0.0536404698825728	0.0341055419657158
4	A	26	50	20120615	19	1520	29.72	0.0540597417774095	0.0343492533889195
4	A	26	50	20120615	19	1522	29.76	0.0543486373239311	0.0341764647758688
4	A	26	50	20120615	19	1524	29.8	0.0545986985660299	0.0347415562311218
4	A	26	50	20120615	19	1526	29.84	0.0545149700520696	0.0342260824587046
4	A	26	50	20120615	19	1528	29.88	0.0547539367887716	0.0342525636076601
4	A	26	50	20120615	19	1530	29.92	0.0555241811344503	0.0346578135750259
4	A	26	50	20120615	19	1532	29.96	0.0552534087347305	0.0348127618839873
4	A	26	50	20120615	19	1534	30	0.0555054923022235	0.0350798361152414
4	A	26	50	20120615	19	1536	30.04	0.0564004985683748	0.0346542073304418
4	A	26	50	20120615	19	1538	30.08	0.0567929428319333	0.034833671031507
4	A	26	50	20120615	19	1540	30.12	0.0570897862586754	0.0347711627920501
4	A	26	50	20120615	19	1542	30.16	0.0573675378023255	0.0351278274524806
4	A	26	50	20120615	19	1544	30.2	0.0574938977841236	0.0350976339929239
4	A	26	50	20120615	19	1546	30.24	0.0571642446027344	0.0350625614965771
4	A	26	50	20120615	19	1548	30.28	0.0571432435313331	0.0348772288092281
4	A	26	50	20120615	19	1550	30.32	0.0570836344296791	0.0352199634660692
4	A	26	50	20120615	19	1552	30.36	0.0571423950031957	0.034874824646172
4	A	26	50	20120615	19	1554	30.4	0.05735233500653	0.0351684860923988
4	A	26	50	20120615	19	1556	30.44	0.0575873065899183	0.034819387474527
4	A	26	50	20120615	19	1558	30.48	0.0579193639343635	0.0352084376255359
4	A	26	50	20120615	19	1560	30.52	0.0579951657813067	0.0349852747253934
4	A	26	50	20120615	19	1562	30.56	0.0583137880969094	0.035019640114959
4	A	26	50	20120615	19	1564	30.6	0.0586143791895918	0.035001750313395
4	A	26	50	20120615	19	1566	30.64	0.0587674678077187	0.0350233170702212
4	A	26	50	20120615	19	1568	30.68	0.0594796657577297	0.0355143320190772
4	A	26	50	20120615	19	1570	30.72	0.060088272564297	0.0351153116624536
4	A	26	50	20120615	19	1572	30.76	0.0605175570911554	0.0354232566656603
4	A	26	50	20120615	19	1574	30.8	0.0602649785489155	0.0351391411609796
4	A	26	50	20120615	19	1576	30.84	0.0606635746414704	0.0354009828020529
4	A	26	50	20120615	19	1578	30.88	0.0605613270009108	0.0350781178457632
4	A	26	50	20120615	19	1580	30.92	0.0606501396126278	0.0353565764961944
4	A	26	50	20120615	19	1582	30.96	0.0607883082776717	0.0354456719506239
4	A	26	50	20120615	19	1584	31	0.0605732063948347	0.0356278226574576
4	A	26	50	20120615	19	1586	31.04	0.0607296184148332	0.0352070941226516
4	A	26	50	20120615	19	1588	31.08	0.0607996926968488	0.0353866285343949
4	A	26	50	20120615	19	1590	31.12	0.0610795655608424	0.0350042251871292
4	A	26	50	20120615	19	1592	31.16	0.0616992739438743	0.0353457577624423
4	A	26	50	20120615	19	1594	31.2	0.0621905010247646	0.0351311508543522
4	A	26	50	20120615	19	1596	31.24	0.0624681111470584	0.0352123267128324
4	A	26	50	20120615	19	1598	31.28	0.0631455901541133	0.0356956341977734
4	A	26	50	20120615	19	1600	31.32	0.0631588130509215	0.0359317371520116
4	A	26	50	20120615	19	1602	31.36	0.0636498279997774	0.0361755475701647
4	A	26	50	20120615	19	1604	31.4	0.0639601064553621	0.03638131564349
4	A	26	50	20120615	19	1606	31.44	0.0641470654883078	0.0368243887525815
4	A	26	50	20120615	19	1608	31.48	0.0647978865697119	0.0361102109035831
4	A	26	50	20120615	19	1610	31.52	0.0649545814324228	0.0371531934058332
4	A	26	50	20120615	19	1612	31.56	0.0654298279000583	0.0379457893968652
4	A	26	50	20120615	19	1614	31.6	0.0661697444358919	0.0377291318791097
4	A	26	50	20120615	19	1616	31.64	0.0663928366253563	0.0385551033102137
4	A	26	50	20120615	19	1618	31.68	0.0664279798323812	0.0384761194827551
4	A	26	50	20120615	19	1620	31.72	0.0663924830719657	0.0383919737757939
4	A	26	50	20120615	19	1622	31.76	0.0661289443746174	0.0383534364562193
4	A	26	50	20120615	19	1624	31.8	0.066495791372697	0.0386748871989467
4	A	26	50	20120615	19	1626	31.84	0.0668002715526759	0.0385920142841916
4	A	26	50	20120615	19	1628	31.88	0.0669040748281541	0.0392726752717618
4	A	26	50	20120615	19	1630	31.92	0.067010070134654	0.0395987222085669
4	A	26	50	20120615	19	1632	31.96	0.0669970593698802	0.0396914946182586
4	A	26	50	20120615	19	1634	32	0.0674240104443606	0.0403421742783064
4	A	26	50	20120615	19	1636	32.04	0.0674947918331574	0.040507000869001
4	A	26	50	20120615	19	1638	32.08	0.0674914684312858	0.0409832372861302
4	A	26	50	20120615	19	1640	32.12	0.0674980445243508	0.0407194157460694
4	A	26	50	20120615	19	1642	32.16	0.067453426086458	0.0408003794725153
4	A	26	50	20120615	19	1644	32.2	0.0675901098272613	0.0406925456883844
4	A	26	50	20120615	19	1646	32.24	0.0677854834309032	0.0398839690840975
4	A	26	50	20120615	19	1648	32.28	0.0680370720236493	0.0398780293871356
4	A	26	50	20120615	19	1650	32.32	0.0680811954867954	0.0397831356571003
4	A	26	50	20120615	19	1652	32.36	0.0675902512486176	0.0399558818437442
4	A	26	50	20120615	19	1654	32.4	0.0678599417749621	0.0394406838429717
4	A	26	50	20120615	19	1656	32.44	0.0680708010171119	0.0397180111225531
4	A	26	50	20120615	19	1658	32.48	0.0681116010783864	0.0400367041488338
4	A	26	50	20120615	19	1660	32.52	0.0681221369694261	0.0396250972915051
4	A	26	50	20120615	19	1662	32.56	0.0679230864105221	0.0397760645892885
4	A	26	50	20120615	19	1664	32.6	0.0676449813134814	0.0398144604875069
4	A	26	50	20120615	19	1666	32.64	0.0676436378105971	0.0395857114437931
4	A	26	50	20120615	19	1668	32.68	0.0679424611363266	0.0394295822665071
4	A	26	50	20120615	19	1670	32.72	0.0676207275508867	0.0399822569266825
4	A	26	50	20120615	19	1672	32.76	0.0677176718905874	0.0398352494268738
4	A	26	50	20120615	19	1674	32.8	0.0676528301987526	0.0396210667828524
4	A	26	50	20120615	19	1676	32.84	0.0673481378867393	0.0393737915414715
4	A	26	50	20120615	19	1678	32.88	0.0672909329481413	0.0397530129082218
4	A	26	50	20120615	19	1680	32.92	0.0675855136331836	0.0390324710981927
4	A	26	50	20120615	19	1682	32.96	0.0670961957406025	0.0390087123103448
4	A	26	50	20120615	19	1684	33	0.0670059689153231	0.0390661293809772
4	A	26	50	20120615	19	1686	33.04	0.0667136509719806	0.0385688918924468
4	A	26	50	20120615	19	1688	33.08	0.0668431222236159	0.0383582447823313
4	A	26	50	20120615	19	1690	33.12	0.0670946401056839	0.0384571690210193
4	A	26	50	20120615	19	1692	33.16	0.0671653507838026	0.0377009890292184
4	A	26	50	20120615	19	1694	33.2	0.0673564817467573	0.0372141460103715
4	A	26	50	20120615	19	1696	33.24	0.0669795231217067	0.0373772755447912
4	A	26	50	20120615	19	1698	33.28	0.067238889889046	0.0364891494276209
4	A	26	50	20120615	19	1700	33.32	0.0676795588350814	0.0361925888435913
4	A	26	50	20120615	19	1702	33.36	0.0677181668653342	0.0351419695881043
4	A	26	50	20120615	19	1704	33.4	0.0677112372188786	0.0354538036786076
4	A	26	50	20120615	19	1706	33.44	0.0678590932468247	0.0351351106523268
4	A	26	50	20120615	19	1708	33.48	0.0679544819516068	0.0351421110094606
4	A	26	50	20120615	19	1710	33.52	0.0683334204756446	0.0341559091817397
4	A	26	50	20120615	19	1712	33.56	0.0682953074201387	0.0345228268904974
4	A	26	50	20120615	19	1714	33.6	0.0682421329901934	0.0339258873458197
4	A	26	50	20120615	19	1716	33.64	0.0681253189499414	0.033624518435678
4	A	26	50	20120615	19	1718	33.68	0.067912904072873	0.0335686569999642
4	A	26	50	20120615	19	1720	33.72	0.0681949689678883	0.0337563938503693
4	A	26	50	20120615	19	1722	33.76	0.0681886050068576	0.033436781585273
4	A	26	50	20120615	19	1724	33.8	0.0681932012009353	0.0318246488348457
4	A	26	50	20120615	19	1726	33.84	0.0679471987517605	0.0315186837306263
4	A	26	50	20120615	19	1728	33.88	0.0683879384084741	0.0304596499044432
4	A	26	50	20120615	19	1730	33.92	0.0688030807997087	0.0298766403633549
4	A	26	50	20120615	19	1732	33.96	0.0688155965897357	0.0295372998190635
4	A	26	50	20120615	19	1734	34	0.068944502155946	0.0291299356024219
4	A	26	50	20120615	19	1736	34.04	0.0686140004464194	0.0290640332504153
4	A	26	50	20120615	19	1738	34.08	0.0693135411850473	0.0283619469273752
4	A	26	50	20120615	19	1740	34.12	0.069369402620761	0.0287327537234295
4	A	26	50	20120615	19	1742	34.16	0.0700174659857185	0.0278531835983115
4	A	26	50	20120615	19	1744	34.2	0.0706046474568158	0.027072820554594
4	A	26	50	20120615	19	1746	34.24	0.0714230528453611	0.0257187110686218
4	A	26	50	20120615	19	1748	34.28	0.0717945667481965	0.0254532631829644
4	A	26	50	20120615	19	1750	34.32	0.0724979965741209	0.0248841836454654
4	A	26	50	20120615	19	1752	34.36	0.0726783088033235	0.0246209985015078
4	A	26	50	20120615	19	1754	34.4	0.0731910319303618	0.0239251347181421
4	A	26	50	20120615	19	1756	34.44	0.0737973052845512	0.0227053755205953
4	A	26	50	20120615	19	1758	34.48	0.0743197864851699	0.0224722424148381
4	A	26	50	20120615	19	1760	34.52	0.0742648442882717	0.0222542413941983
4	A	26	50	20120615	19	1762	34.56	0.0741354437473146	0.0228623532260187
4	A	26	50	20120615	19	1764	34.6	0.0741688898980647	0.0228610097231345
4	A	26	50	20120615	19	1766	34.64	0.0744317921993099	0.0229878646796793
4	A	26	50	20120615	19	1768	34.68	0.0744617028161541	0.0230493122589645
4	A	26	50	20120615	19	1770	34.72	0.0748368936742517	0.0223802478226057
4	A	26	50	20120615	19	1772	34.76	0.075006316459024	0.0219783283281793
4	A	26	50	20120615	19	1774	34.8	0.0751043214588964	0.021313082268439
4	A	26	50	20120615	19	1776	34.84	0.0753256458814078	0.02141377427408
4	A	26	50	20120615	19	1778	34.88	0.0754507330709997	0.0211554681669125
4	A	26	50	20120615	19	1780	34.92	0.0756784921652199	0.0207902475144297
4	A	26	50	20120615	19	1782	34.96	0.0755727089907544	0.0210002582284421
4	A	26	50	20120615	19	1784	35	0.0755577890376713	0.0212232089965502
4	A	26	50	20120615	19	1786	35.04	0.0755468288825629	0.0208909395200706
4	A	26	50	20120615	19	1788	35.08	0.0756427125620918	0.0209606602486956
4	A	26	50	20120615	19	1790	35.12	0.0759444350256241	0.0208068645237876
4	A	26	50	20120615	19	1792	35.16	0.0764745529794797	0.0204051571613955
4	A	26	50	20120615	19	1794	35.2	0.0770649164310924	0.0198053184789149
4	A	26	50	20120615	19	1796	35.24	0.0775965900198665	0.0190221977187508
4	A	26	50	20120615	19	1798	35.28	0.0773125452258639	0.0192066818779624
4	A	26	50	20120615	19	1800	35.32	0.077649905871168	0.0184300665001852
4	A	26	50	20120615	19	1802	35.36	0.0778260461703615	0.0185674573477698
4	A	26	50	20120615	19	1804	35.4	0.0781817208812984	0.0180755938707764
4	A	26	50	20120615	19	1806	35.44	0.0791806506310806	0.0171024028078294
4	A	26	50	20120615	19	1808	35.48	0.0793186071640901	0.0169174943845491
4	A	26	50	20120615	19	1810	35.52	0.079843563238443	0.0168063371985465
4	A	26	50	20120615	19	1812	35.56	0.0801211026500587	0.0154486214679903
4	A	26	50	20120615	19	1814	35.6	0.0803871869318192	0.0153269283909481
4	A	26	50	20120615	19	1816	35.64	0.0804616452758782	0.0156446314677352
4	A	26	50	20120615	19	1818	35.68	0.0802493011094879	0.0156401766950137
4	A	26	50	20120615	19	1820	35.72	0.0804905659432287	0.0156369240038202
4	A	26	50	20120615	19	1822	35.76	0.0804052181547395	0.0154819969080623
4	A	26	50	20120615	19	1824	35.8	0.0803194461021816	0.0159880732313575
4	A	26	50	20120615	19	1826	35.84	0.0805093749836083	0.0158497631449574
4	A	26	50	20120615	19	1828	35.88	0.0806025009466905	0.0157929824704281
4	A	26	50	20120615	19	1830	35.92	0.081460928579051	0.0152072152128932
4	A	26	50	20120615	19	1832	35.96	0.082093789148213	0.0145474845860461
4	A	26	50	20120615	19	1834	36	0.0822518982244863	0.0144425499397180
4	A	26	50	20120615	19	1836	36.04	0.0830534744716393	0.0143171091967356
4	A	26	50	20120615	19	1838	36.08	0.0835326100265713	0.0140329936920548
4	A	26	50	20120615	19	1840	36.12	0.0841999066959771	0.0140740765960417
4	A	26	50	20120615	19	1842	36.16	0.0849316207931489	0.0138946128949766
4	A	26	50	20120615	19	1844	36.2	0.0848737087477697	0.0146551062381427
4	A	26	50	20120615	19	1846	36.24	0.085871436416024	0.0147311909277984
4	A	26	50	20120615	19	1848	36.28	0.0865527337996972	0.0150412572513487
4	A	26	50	20120615	19	1850	36.32	0.0875403498409805	0.0145991033810728
4	A	26	50	20120615	19	1852	36.36	0.08874384558256	0.0145773244922122
4	A	26	50	20120615	19	1854	36.4	0.0893292592867043	0.0143112402104517
4	A	26	50	20120615	19	1856	36.44	0.0898933890767349	0.0151412421502085
4	A	26	50	20120615	19	1858	36.48	0.0900022128103595	0.0150906840153536
4	A	26	50	20120615	19	1860	36.52	0.0909969706301328	0.0148518233446688
4	A	26	50	20120615	19	1862	36.56	0.0915119564988709	0.0143846378943389
4	A	26	50	20120615	19	1864	36.6	0.0919026329954765	0.0146425197374376
4	A	26	50	20120615	19	1866	36.64	0.092607335613607	0.0146850875656650
4	A	26	50	20120615	19	1868	36.68	0.0929037547762804	0.0156876235600313
4	A	26	50	20120615	19	1870	36.72	0.0926772684742664	0.0162191557274492
4	A	26	50	20120615	19	1872	36.76	0.0933500805765654	0.0160705925927219
4	A	26	50	20120615	19	1874	36.8	0.0941803653590346	0.015713079404154
4	A	26	50	20120615	19	1876	36.84	0.0950731583809607	0.0167581832267477
4	A	26	50	20120615	19	1878	36.88	0.0951696784565927	0.0164863006693815
4	A	26	50	20120615	19	1880	36.92	0.094955354391215	0.0169175650952272
4	A	26	50	20120615	19	1882	36.96	0.0951497380453632	0.0165554557125816
4	A	26	50	20120615	19	1884	37	0.095438096190731	0.0167426975882397
4	A	26	50	20120615	19	1886	37.04	0.0954751485860653	0.0161757393710844
4	A	26	50	20120615	19	1888	37.08	0.095741939974607	0.016211872527603
4	A	26	50	20120615	19	1890	37.12	0.0955540617028457	0.0161084228055154
4	A	26	50	20120615	19	1892	37.16	0.0956366517748883	0.01616838546056
4	A	26	50	20120615	19	1894	37.2	0.0953685168834624	0.0155315650934234
4	A	26	50	20120615	19	1896	37.24	0.0953579809924227	0.0158337118210245
4	A	26	50	20120615	19	1898	37.28	0.0953871137918076	0.0155785876943724
4	A	26	50	20120615	19	1900	37.32	0.095466097619266	0.0151935680520163
4	A	26	50	20120615	19	1902	37.36	0.0955137566163181	0.0154288931887952
4	A	26	50	20120615	19	1904	37.4	0.0959138376331134	0.0150097202889078
4	A	26	50	20120615	19	1906	37.44	0.0963103124053247	0.0145934465268233
4	A	26	50	20120615	19	1908	37.48	0.0961443544437802	0.0135412009257396
4	A	26	50	20120615	19	1910	37.52	0.0965081608827007	0.0127013702017243
4	A	26	50	20120615	19	1912	37.56	0.0964590876720864	0.0127282402594094
4	A	26	50	20120615	19	1914	37.6	0.0965996605001863	0.0130536508001114
4	A	26	50	20120615	19	1916	37.64	0.0968135603014952	0.0123262500543048
4	A	26	50	20120615	19	1918	37.68	0.0969346169824343	0.0117573119381621
4	A	26	50	20120615	19	1920	37.72	0.0972343595469793	0.0108115566183251
4	A	26	50	20120615	19	1922	37.76	0.0978443805671089	0.0101892319402028
4	A	26	50	20120615	19	1924	37.8	0.0980920093618805	0.00946034627015575
4	A	26	50	20120615	19	1926	37.84	0.0982223998523313	0.00869652952511805
4	A	26	50	20120615	19	1928	37.88	0.098225864675559	0.00804577915439205
4	A	26	50	20120615	19	1930	37.92	0.098587549794136	0.00771025698671905
4	A	26	50	20120615	19	1932	37.96	0.0991242438410566	0.00695223851728707
4	A	26	50	20120615	19	1934	38	0.09875916460993	0.00715737019450928
4	A	26	50	20120615	19	1936	38.04	0.0993260521164072	0.00603936366277523
4	A	26	50	20120615	19	1938	38.08	0.0992961414995631	0.00584172731743359
4	A	26	50	20120615	19	1940	38.12	0.099036279757477	0.00544284838216626
4	A	26	50	20120615	19	1942	38.16	0.0992427549375835	0.00505224259623881
4	A	26	50	20120615	19	1944	38.2	0.0992054196995368	0.00447170792888466
4	A	26	50	20120615	19	1946	38.24	0.0995400226283943	0.00399879491362709
4	A	26	50	20120615	19	1948	38.28	0.0996437551931943	0.00363201862622563
4	A	26	50	20120615	19	1950	38.32	0.09988183804642	0.0034465445175204
4	A	26	50	20120615	19	1952	38.36	0.0999738326386522	0.00286226218422596
4	A	26	50	20120615	19	1954	38.4	0.100261059413170	0.00191445625472351
4	A	26	50	20120615	19	1956	38.44	0.100466615354461	0.000576398092684199
4	A	26	50	20120615	19	1958	38.48	0.100879282871962	-0.000814622367265969
4	A	26	50	20120615	19	1960	38.52	0.101384934931188	-0.00118111581195497
4	A	26	50	20120615	19	1962	38.56	0.101459181143213	-0.00138377261544303
4	A	26	50	20120615	19	1964	38.6	0.101156185887474	-0.00178887409038481
4	A	26	50	20120615	19	1966	38.64	0.101386985540853	-0.00329133457904998
4	A	26	50	20120615	19	1968	38.68	0.101345054108729	-0.00280802709410897
4	A	26	50	20120615	19	1970	38.72	0.101534841568800	-0.00369657747534798
4	A	26	50	20120615	19	1972	38.76	0.101548912993745	-0.00437773343766499
4	A	26	50	20120615	19	1974	38.8	0.101388965439841	-0.00405896970070609
4	A	26	50	20120615	19	1976	38.84	0.101076848506625	-0.00426586914488127
4	A	26	50	20120615	19	1978	38.88	0.101128962276399	-0.00495565180992879
4	A	26	50	20120615	19	1980	38.92	0.101300789224227	-0.00601023086339039
4	A	26	50	20120615	19	1982	38.96	0.101267484494833	-0.00582136264213549
4	A	26	50	20120615	19	1984	39	0.101022330573796	-0.00738088664804239
4	A	26	50	20120615	19	1986	39.04	0.101200875036045	-0.00706671910516119
4	A	26	50	20120615	19	1988	39.08	0.101228522911190	-0.00827198261369369
4	A	26	50	20120615	19	1990	39.12	0.101124507503677	-0.00828407413965199
4	A	26	50	20120615	19	1992	39.16	0.101039654689935	-0.00849450911773309
4	A	26	50	20120615	19	1994	39.2	0.100725911411122	-0.0082722654564061
4	A	26	50	20120615	19	1996	39.24	0.100928073239863	-0.00864286012042599
4	A	26	50	20120615	19	1998	39.28	0.101116658618406	-0.0094136772225975
4	A	26	50	20120615	19	2000	39.32	0.10115484238459	-0.00974248187584919
4	A	26	50	20120615	19	2002	39.36	0.101185106554825	-0.0102697006919019
4	A	26	50	20120615	19	2004	39.4	0.101602935951828	-0.0118545391205753
4	A	26	50	20120615	19	2006	39.44	0.101797107473942	-0.0127385640184147
4	A	26	50	20120615	19	2008	39.48	0.101883728054637	-0.0139805970795689
4	A	26	50	20120615	19	2010	39.52	0.102407764890174	-0.0149325749390804
4	A	26	50	20120615	19	2012	39.56	0.102188491077328	-0.0155957703891552
4	A	26	50	20120615	19	2014	39.6	0.102368379042462	-0.0163735878484604
4	A	26	50	20120615	19	2016	39.64	0.102632412714557	-0.0171434857118163
4	A	26	50	20120615	19	2018	39.68	0.102819725300894	-0.0176403696469561
4	A	26	50	20120615	19	2020	39.72	0.103061980084128	-0.0191981258859101
4	A	26	50	20120615	19	2022	39.76	0.102845322566373	-0.0203709331931861
4	A	26	50	20120615	19	2024	39.8	0.102774611888254	-0.0208940507899079
4	A	26	50	20120615	19	2026	39.84	0.102965106455106	-0.0213478719220734
4	A	26	50	20120615	19	2028	39.88	0.102896799940043	-0.0223200023248487
4	A	26	50	20120615	19	2030	39.92	0.103106103547274	-0.0229824199574642
4	A	26	50	20120615	19	2032	39.96	0.103061272977347	-0.0244790821705237
4	A	26	50	20120615	19	2034	40	0.102965742851209	-0.0250155640854099
4	A	26	50	20120615	19	2036	40.04	0.102688910546374	-0.0257247214762619
4	A	26	50	20120615	19	2038	40.08	0.103217684997345	-0.026809988964027
4	A	26	50	20120615	19	2040	40.12	0.103259404297435	-0.0278211516611238
4	A	26	50	20120615	19	2042	40.16	0.102891991613931	-0.0293336530660818
4	A	26	50	20120615	19	2044	40.2	0.103120740657645	-0.0298579727443317
4	A	26	50	20120615	19	2046	40.24	0.103011563370630	-0.0294252233942455
4	A	26	50	20120615	19	2048	40.28	0.103106457100665	-0.0294266376078079
4	A	26	50	20120615	19	2050	40.32	0.103382087323971	-0.0294373856308819
4	A	26	50	20120615	19	2052	40.36	0.103341287262697	-0.0286798621361967
4	A	26	50	20120615	19	2054	40.4	0.103559924679440	-0.0291547550504416
4	A	26	50	20120615	19	2056	40.44	0.104363692957614	-0.0295929491227429
4	A	26	50	20120615	19	2058	40.48	0.104918630359490	-0.0297173999162318
4	A	26	50	20120615	19	2060	40.52	0.105313973760851	-0.0300260520262197
4	A	26	50	20120615	19	2062	40.56	0.106027161660356	-0.0313067638283048
4	A	26	50	20120615	19	2064	40.6	0.107311762549737	-0.0322880159085573
4	A	26	50	20120615	19	2066	40.64	0.107358855861364	-0.0321736060313614
4	A	26	50	20120615	19	2068	40.68	0.107772230485646	-0.0323018752014686
4	A	26	50	20120615	19	2070	40.72	0.108697196866116	-0.0334043253840165
4	A	26	50	20120615	19	2072	40.76	0.109168412825099	-0.0330164066038576
4	A	26	50	20120615	19	2074	40.8	0.109189908871247	-0.0335000676421892
4	A	26	50	20120615	19	2076	40.84	0.110094086312350	-0.0338979566279629
4	A	26	50	20120615	19	2078	40.88	0.110141957441437	-0.0335702126348829
4	A	26	50	20120615	19	2080	40.92	0.110363776838695	-0.0344182457975599
4	A	26	50	20120615	19	2082	40.96	0.111337604297745	-0.0352530560634288
4	A	26	50	20120615	19	2084	41	0.111481076263648	-0.0353358582675057
4	A	26	50	20120615	19	2086	41.04	0.112199001778586	-0.0358447630179257
4	A	26	50	20120615	19	2088	41.08	0.112421457571948	-0.0367423643659639
4	A	26	50	20120615	19	2090	41.12	0.112317725007147	-0.0366679060219049
4	A	26	50	20120615	19	2092	41.16	0.112895643379411	-0.0371817605197932
4	A	26	50	20120615	19	2094	41.2	0.112975051470938	-0.0377953170738288
4	A	26	50	20120615	19	2096	41.24	0.112931917957286	-0.0381099795914568
4	A	26	50	20120615	19	2098	41.28	0.112956525273271	-0.0378364706884938
4	A	26	50	20120615	19	2100	41.32	0.113322594453892	-0.0387262231512609
4	A	26	50	20120615	19	2102	41.36	0.113497461960879	-0.0391325974184087
4	A	26	50	20120615	19	2104	41.4	0.113304563230971	-0.0386537447061892
4	A	26	50	20120615	19	2106	41.44	0.113362263144316	-0.0389764682411228
4	A	26	50	20120615	19	2108	41.48	0.114013579200467	-0.0393674275804408
4	A	26	50	20120615	19	2110	41.52	0.113810922396979	-0.0394668467938756
4	A	26	50	20120615	19	2112	41.56	0.114146091011262	-0.039468261007438
4	A	26	50	20120615	19	2114	41.6	0.114274501602725	-0.0394911712671485
4	A	26	50	20120615	19	2116	41.64	0.114354333958321	-0.0394537653184237
4	A	26	50	20120615	19	2118	41.68	0.114888411710151	-0.0396946765987739
4	A	26	50	20120615	19	2120	41.72	0.115474532521077	-0.0397477803180411
4	A	26	50	20120615	19	2122	41.76	0.116005781845782	-0.0399575789000191
4	A	26	50	20120615	19	2124	41.8	0.116053299421478	-0.039434885567366
4	A	26	50	20120615	19	2126	41.84	0.117333445538138	-0.0405348608761798
4	A	26	50	20120615	19	2128	41.88	0.117436895260226	-0.0408033493209963
4	A	26	50	20120615	19	2130	41.92	0.117787337380982	-0.0399961162195938
4	A	26	50	20120615	19	2132	41.96	0.117873180144218	-0.0403076674673846
4	A	26	50	20120615	19	2134	42	0.118752820980014	-0.0403896918540022
4	A	26	50	20120615	19	2136	42.04	0.119040047754532	-0.0404036925682697
4	A	26	50	20120615	19	2138	42.08	0.119727426256523	-0.0402791710641027
4	A	26	50	20120615	19	2140	42.12	0.120729396565465	-0.0396703521255011
4	A	26	50	20120615	19	2142	42.16	0.121211431258199	-0.040032602929503
4	A	26	50	20120615	19	2144	42.2	0.121070434166031	-0.0397366080308983
4	A	26	50	20120615	19	2146	42.24	0.122186107245387	-0.039882413449179
4	A	26	50	20120615	19	2148	42.28	0.122571126887743	-0.0399188294484101
4	A	26	50	20120615	19	2150	42.32	0.123132993936074	-0.0397218294991715
4	A	26	50	20120615	19	2152	42.36	0.123209078625730	-0.0398140362234382
4	A	26	50	20120615	19	2154	42.4	0.123884294891085	-0.0398643115155806
4	A	26	50	20120615	19	2156	42.44	0.124041626149899	-0.039624955870149
4	A	26	50	20120615	19	2158	42.48	0.125009018937240	-0.0391850647415728
4	A	26	50	20120615	19	2160	42.52	0.125552713341294	-0.0392607958778379
4	A	26	50	20120615	19	2162	42.56	0.125603130054793	-0.038856825773746
4	A	26	50	20120615	19	2164	42.6	0.125743561461536	-0.0387206370076895
4	A	26	50	20120615	19	2166	42.64	0.125814908535758	-0.0382603812038152
4	A	26	50	20120615	19	2168	42.68	0.126429525749966	-0.0386993530935758
4	A	26	50	20120615	19	2170	42.72	0.126209332698304	-0.038543365337646
4	A	26	50	20120615	19	2172	42.76	0.126301398001215	-0.0392135611448546
4	A	26	50	20120615	19	2174	42.8	0.126732945269773	-0.038719788479552
4	A	26	50	20120615	19	2176	42.84	0.126652264386039	-0.0390182582518909
4	A	26	50	20120615	19	2178	42.88	0.126913328209653	-0.0388321477470826
4	A	26	50	20120615	19	2180	42.92	0.126677013123381	-0.0387997622565043
4	A	26	50	20120615	19	2182	42.96	0.126686134800858	-0.0385700232632967
4	A	26	50	20120615	19	2184	43	0.126692781604601	-0.0390838070505069
4	A	26	50	20120615	19	2186	43.04	0.126513459324892	-0.0390297840924242
4	A	26	50	20120615	19	2188	43.08	0.126284639570500	-0.0397479217393973
4	A	26	50	20120615	19	2190	43.12	0.126311156074795	-0.0396266529264238
4	A	26	50	20120615	19	2192	43.16	0.126323742575500	-0.039565983164598
4	A	26	50	20120615	19	2194	43.2	0.126236768441414	-0.039429511555829
4	A	26	50	20120615	19	2196	43.24	0.126380311117995	-0.0399181223416289
4	A	26	50	20120615	19	2198	43.28	0.126174118780601	-0.039916425285354
4	A	26	50	20120615	19	2200	43.32	0.126331096486024	-0.0400366334381558
4	A	26	50	20120615	19	2202	43.36	0.126566987308228	-0.0406040159193798
4	A	26	50	20120615	19	2204	43.4	0.126170088271948	-0.0408792925892958
4	A	26	50	20120615	19	2206	43.44	0.126132894455258	-0.0404596954253397
4	A	26	50	20120615	19	2208	43.48	0.126108075007238	-0.0403841057104308
4	A	26	50	20120615	19	2210	43.52	0.126120025111840	-0.0400384012051087
4	A	26	50	20120615	19	2212	43.56	0.126235566359886	-0.0408689688302904
4	A	26	50	20120615	19	2214	43.6	0.126291003531531	-0.0410751611676844
4	A	26	50	20120615	19	2216	43.64	0.126596544371682	-0.0411740854063724
4	A	26	50	20120615	19	2218	43.68	0.126439213112868	-0.0419734696225038
4	A	26	50	20120615	19	2220	43.72	0.126579078834186	-0.0422493826885228
4	A	26	50	20120615	19	2222	43.76	0.126309034754451	-0.0428319679655424
4	A	26	50	20120615	19	2224	43.8	0.126541036489359	-0.0429492769805413
4	A	26	50	20120615	19	2226	43.84	0.126218878639850	-0.0431172855517512
4	A	26	50	20120615	19	2228	43.88	0.126317025061079	-0.0437630154643308
4	A	26	50	20120615	19	2230	43.92	0.126211383307969	-0.0446196046190601
4	A	26	50	20120615	19	2232	43.96	0.126152976287843	-0.0444687080319549
4	A	26	50	20120615	19	2234	44	0.126090043784318	-0.0447847847631453
4	A	26	50	20120615	19	2236	44.04	0.126409656049414	-0.0446334639119714
4	A	26	50	20120615	19	2238	44.08	0.126353441060310	-0.0459978264462708
4	A	26	50	20120615	19	2240	44.12	0.126389503506150	-0.0461908665975348
4	A	26	50	20120615	19	2242	44.16	0.126246738647029	-0.0472358997094504
4	A	26	50	20120615	19	2244	44.2	0.126403221377705	-0.0474456982914284
4	A	26	50	20120615	19	2246	44.24	0.125981007918659	-0.0485043078535428
4	A	26	50	20120615	19	2248	44.28	0.126309176175808	-0.0487361681670939
4	A	26	50	20120615	19	2250	44.32	0.125570603142858	-0.0497816255430782
4	A	26	50	20120615	19	2252	44.36	0.125903509015441	-0.0510255677925415
4	A	26	50	20120615	19	2254	44.4	0.126179422081460	-0.0517707169185559
4	A	26	50	20120615	19	2256	44.44	0.125546844355010	-0.0527554338220363
4	A	26	50	20120615	19	2258	44.48	0.125270224182210	-0.0534831881212335
4	A	26	50	20120615	19	2260	44.52	0.125595988276303	-0.0543340497110353
4	A	26	50	20120615	19	2262	44.56	0.125239323615872	-0.0547189986427132
4	A	26	50	20120615	19	2264	44.6	0.125111690841868	-0.0560911393516057
4	A	26	50	20120615	19	2266	44.64	0.124643515442045	-0.0565211309852453
4	A	26	50	20120615	19	2268	44.68	0.124786492433200	-0.0577867107022129
4	A	26	50	20120615	19	2270	44.72	0.124281335348721	-0.0575960747140051
4	A	26	50	20120615	19	2272	44.76	0.123818392539078	-0.0584960095144212
4	A	26	50	20120615	19	2274	44.8	0.123511508196043	-0.0590913934241802
4	A	26	50	20120615	19	2276	44.84	0.123433372896722	-0.0598992629216859
4	A	26	50	20120615	19	2278	44.88	0.122907356162197	-0.0618847480525796
4	A	26	50	20120615	19	2280	44.92	0.122847181375118	-0.062424341237303
4	A	26	50	20120615	19	2282	44.96	0.122867333918382	-0.0639796226025229
4	A	26	50	20120615	19	2284	45	0.122323710225006	-0.0653576322976992
4	A	26	50	20120615	19	2286	45.04	0.122156550181933	-0.0656987406089436
4	A	26	50	20120615	19	2288	45.08	0.122019442177061	-0.0662714263910266
4	A	26	50	20120615	19	2290	45.12	0.121464999749933	-0.0678511736508754
4	A	26	50	20120615	19	2292	45.16	0.121089172495732	-0.068673892390786
4	A	26	50	20120615	19	2294	45.2	0.120305415339465	-0.0701081877857448
4	A	26	50	20120615	19	2296	45.24	0.119877545026169	-0.0698261228907295
4	A	26	50	20120615	19	2298	45.28	0.119513597165892	-0.0710569836647409
4	A	26	50	20120615	19	2300	45.32	0.119733790217554	-0.0713642922718446
4	A	26	50	20120615	19	2302	45.36	0.119593146678776	-0.0716859551466063
4	A	26	50	20120615	19	2304	45.4	0.119284353147432	-0.072049903006883
4	A	26	50	20120615	19	2306	45.44	0.118952083670952	-0.0719366952112151
4	A	26	50	20120615	19	2308	45.48	0.118532203664284	-0.0729661012632665
4	A	26	50	20120615	19	2310	45.52	0.118320425183318	-0.0731990929476674
4	A	26	50	20120615	19	2312	45.56	0.117752264884635	-0.0738563487007803
4	A	26	50	20120615	19	2314	45.6	0.117404580480325	-0.0746198118924274
4	A	26	50	20120615	19	2316	45.64	0.116968790571080	-0.0757966497083562
4	A	26	50	20120615	19	2318	45.68	0.115497442780787	-0.0773160807597698
4	A	26	50	20120615	19	2320	45.72	0.115067804700538	-0.0782661494309721
4	A	26	50	20120615	19	2322	45.76	0.114677340335967	-0.0784770086731219
4	A	26	50	20120615	19	2324	45.8	0.113786810055741	-0.0798823126900521
4	A	26	50	20120615	19	2326	45.84	0.113108291601717	-0.081276423206636
4	A	26	50	20120615	19	2328	45.88	0.113164145966363	-0.081405830818661
4	A	26	50	20120615	19	2330	45.92	0.112329993309801	-0.082215941844663
4	A	26	50	20120615	19	2332	45.96	0.111752859826065	-0.082510232615925
4	A	26	50	20120615	19	2334	46	0.111579562096131	-0.0841444129557896
4	A	26	50	20120615	19	2336	46.04	0.111028428928739	-0.0843363358783393
4	A	26	50	20120615	19	2338	46.08	0.110969604715612	-0.0844064737999652
4	A	26	50	20120615	19	2340	46.12	0.110232650957192	-0.0845777421334364
4	A	26	50	20120615	19	2342	46.16	0.110017527861151	-0.0865479042603817
4	A	26	50	20120615	19	2344	46.2	0.109197312279246	-0.0869792111126343
4	A	26	50	20120615	19	2346	46.24	0.108619323196304	-0.0866139197494733
4	A	26	50	20120615	19	2348	46.28	0.108142867576073	-0.0879162760901305
4	A	26	50	20120615	19	2350	46.32	0.107614833465901	-0.0884527954816761
4	A	26	50	20120615	19	2352	46.36	0.106695799004219	-0.0888994826135263
4	A	26	50	20120615	19	2354	46.4	0.106400072806191	-0.0892418778591124
4	A	26	50	20120615	19	2356	46.44	0.106150577956624	-0.0894093483220619
4	A	26	50	20120615	19	2358	46.48	0.106358837874246	-0.0891459340755071
4	A	26	50	20120615	19	2360	46.52	0.106328972512236	-0.0894289436651821
4	A	26	50	20120615	19	2362	46.56	0.106530912309448	-0.0896399542281831
4	A	26	50	20120615	19	2364	46.6	0.106367693679574	-0.0889617157884453
4	A	26	50	20120615	19	2366	46.64	0.106821205098969	-0.0889720664175083
4	A	26	50	20120615	19	2368	46.68	0.106731510017989	-0.0892908640955927
4	A	26	50	20120615	19	2370	46.72	0.106957730447853	-0.0898184194944732
4	A	26	50	20120615	19	2372	46.76	0.106980486558285	-0.0899328420995913
4	A	26	50	20120615	19	2374	46.8	0.107189659350762	-0.0908352411671398
4	A	26	50	20120615	19	2376	46.84	0.107548070564942	-0.0917538647997827
4	A	26	50	20120615	19	2378	46.88	0.107492866738535	-0.0920311001554825
4	A	26	50	20120615	19	2380	46.92	0.107560013598476	-0.0918267745799909
4	A	26	50	20120615	19	2382	46.96	0.107811913318206	-0.0915395195212016
4	A	26	50	20120615	19	2384	47	0.107634422445061	-0.0923420927889162
4	A	26	50	20120615	19	2386	47.04	0.107842615894645	-0.0930488955141868
4	A	26	50	20120615	19	2388	47.08	0.107888386916592	-0.0937356871175499
4	A	26	50	20120615	19	2390	47.12	0.107985974723463	-0.0939987237690834
4	A	26	50	20120615	19	2392	47.16	0.107827688870495	-0.0946321853790092
4	A	26	50	20120615	19	2394	47.2	0.107936427751305	-0.0959687727589442
4	A	26	50	20120615	19	2396	47.24	0.108188956796071	-0.0967175069163392
4	A	26	50	20120615	19	2398	47.28	0.108588861036171	-0.0976186791536222
4	A	26	50	20120615	19	2400	47.32	0.108229367948615	-0.0987418475648592
4	A	26	50	20120615	19	2402	47.36	0.108330349868037	-0.0996237440712872
4	A	26	50	20120615	19	2404	47.4	0.108614995702803	-0.100901804222942
4	A	26	50	20120615	19	2406	47.44	0.109039054710549	-0.101443653078298
4	A	26	50	20120615	19	2408	47.48	0.109177781989950	-0.102399527096173
4	A	26	50	20120615	19	2410	47.52	0.108897385866938	-0.102981150707971
4	A	26	50	20120615	19	2412	47.56	0.109413156624203	-0.104057784421937
4	A	26	50	20120615	19	2414	47.6	0.109701882465097	-0.104272518609248
4	A	26	50	20120615	19	2416	47.64	0.109664695719475	-0.105425519855583
4	A	26	50	20120615	19	2418	47.68	0.109642386500528	-0.107252365580118
4	A	26	50	20120615	19	2420	47.72	0.109721158195953	-0.107549774692285
4	A	26	50	20120615	19	2422	47.76	0.109907622254151	-0.107688579753432
4	A	26	50	20120615	19	2424	47.8	0.110420486802546	-0.108987322778437
4	A	26	50	20120615	19	2426	47.84	0.110409950911506	-0.109607384714859
4	A	26	50	20120615	19	2428	47.88	0.110456195694996	-0.110716552411829
4	A	26	50	20120615	19	2430	47.92	0.110751412776141	-0.111562605675518
4	A	26	50	20120615	19	2432	47.96	0.111826144372867	-0.113358727610410
4	A	26	50	20120615	19	2434	48	0.111941049224810	-0.114748545988833
4	A	26	50	20120615	19	2436	48.04	0.112182031215838	-0.114830004690025
4	A	26	50	20120615	19	2438	48.08	0.112759808166745	-0.116308494258808
4	A	26	50	20120615	19	2440	48.12	0.112785405432224	-0.116066522318286
4	A	26	50	20120615	19	2442	48.16	0.112805416554132	-0.116711191570694
4	A	26	50	20120615	19	2444	48.2	0.113333342476966	-0.117878907709145
4	A	26	50	20120615	19	2446	48.24	0.113676925661944	-0.119403500640062
4	A	26	50	20120615	19	2448	48.28	0.114444136519532	-0.121249756445740
4	A	26	50	20120615	19	2450	48.32	0.114725918571834	-0.121379510540087
4	A	26	50	20120615	19	2452	48.36	0.114837994996653	-0.122953176681618
4	A	26	50	20120615	19	2454	48.4	0.115483088513129	-0.124399705023891
4	A	26	50	20120615	19	2456	48.44	0.115864643332257	-0.124353318819046
4	A	26	50	20120615	19	2458	48.48	0.116085048515953	-0.126306559880717
4	A	26	50	20120615	19	2460	48.52	0.115393215241240	-0.124786563143879
4	A	26	50	20120615	19	2462	48.56	0.115426378549278	-0.126591877466926
4	A	26	50	20120615	19	2464	48.6	0.115973254933848	-0.128017829001867
4	A	26	50	20120615	19	2466	48.64	0.115407215955508	-0.130157887675128
4	A	26	50	20120615	19	2468	48.68	0.115770032444935	-0.129882752426568
4	A	26	50	20120615	19	2470	48.72	0.115313948571069	-0.132035892575281
4	A	26	50	20120615	19	2472	48.76	0.115515615425064	-0.132268389284935
4	A	26	50	20120615	19	2474	48.8	0.115146576395962	-0.132341857679501
4	A	26	50	20120615	19	2476	48.84	0.115437833679133	-0.13286094476757
4	A	26	50	20120615	19	2478	48.88	0.115435358805399	-0.133723261487227
4	A	26	50	20120615	19	2480	48.92	0.115695574100876	-0.133325867476200
4	A	26	50	20120615	19	2482	48.96	0.116254047036657	-0.134055743095741
4	A	26	50	20120615	19	2484	49	0.115850289064599	-0.135076098180993
4	A	26	50	20120615	19	2486	49.04	0.115869663790404	-0.136016974464040
4	A	26	50	20120615	19	2488	49.08	0.116416257332261	-0.136231227818739
4	A	26	50	20120615	19	2490	49.12	0.117075351563005	-0.136796842533010
4	A	26	50	20120615	19	2492	49.16	0.117117353705807	-0.137657108643002
4	A	26	50	20120615	19	2494	49.2	0.117198529564288	-0.137775336896816
4	A	26	50	20120615	19	2496	49.24	0.117296958828229	-0.137536900490200
4	A	26	50	20120615	19	2498	49.28	0.118022521096404	-0.139195702288186
4	A	26	50	20120615	19	2500	49.32	0.118118899750680	-0.139725820242041
4	A	26	50	20120615	19	2502	49.36	0.118382650580063	-0.140218673668528
4	A	26	50	20120615	19	2504	49.4	0.118149800317018	-0.139840583672628
4	A	26	50	20120615	19	2506	49.44	0.118210823632234	-0.140398985897731
4	A	26	50	20120615	19	2508	49.48	0.118434552217802	-0.140363347715959
4	A	26	50	20120615	19	2510	49.52	0.118370912607495	-0.140900748869661
4	A	26	50	20120615	19	2512	49.56	0.118647320648261	-0.141412057783137
4	A	26	50	20120615	19	2514	49.6	0.118950598746712	-0.141172419294993
4	A	26	50	20120615	19	2516	49.64	0.119775438806966	-0.141295102321528
4	A	26	50	20120615	19	2518	49.68	0.120252523752232	-0.14236658122706
4	A	26	50	20120615	19	2520	49.72	0.120741629512779	-0.142356893864158
4	A	26	50	20120615	19	2522	49.76	0.121633220453177	-0.142885173340383
4	A	26	50	20120615	19	2524	49.8	0.122848524878002	-0.143409351597276
4	A	26	50	20120615	19	2526	49.84	0.122846262136303	-0.143977299763925
4	A	26	50	20120615	19	2528	49.88	0.123456212445754	-0.145456142886099
4	A	26	50	20120615	19	2530	49.92	0.123801280554973	-0.144237090795333
4	A	26	50	20120615	19	2532	49.96	0.123610432434731	-0.144336015034021
4	A	26	50	20120615	19	2534	50	0.123924034292187	-0.144466476235150
4	A	26	50	20120615	19	2536	50.04	0.123916043985560	-0.145215514448461
4	A	26	50	20120615	19	2538	50.08	0.123986966795713	-0.145759774537940
4	A	26	50	20120615	19	2540	50.12	0.124586169082090	-0.145876164314124
4	A	26	50	20120615	19	2542	50.16	0.124292649057220	-0.145643596893791
4	A	26	50	20120615	19	2544	50.2	0.124671658291936	-0.145719964426160
4	A	26	50	20120615	19	2546	50.24	0.124921832671120	-0.146373472513332
4	A	26	50	20120615	19	2548	50.28	0.124745268107857	-0.146098902950197
4	A	26	50	20120615	19	2550	50.32	0.125178441722012	-0.147007818006735
4	A	26	50	20120615	19	2552	50.36	0.125177946747265	-0.147394393284009
4	A	26	50	20120615	19	2554	50.4	0.125354582021206	-0.148506106565391
4	A	26	50	20120615	19	2556	50.44	0.125572724463202	-0.148716470832794
4	A	26	50	20120615	19	2558	50.48	0.125341854099144	-0.149565352523608
4	A	26	50	20120615	19	2560	50.52	0.125686639365651	-0.150330724903565
4	A	26	50	20120615	19	2562	50.56	0.125638626815208	-0.149981343442980
4	A	26	50	20120615	19	2564	50.6	0.125597190357831	-0.151789132639762
4	A	26	50	20120615	19	2566	50.64	0.125370916187851	-0.151941867704498
4	A	26	50	20120615	19	2568	50.68	0.125675962053255	-0.153591264982294
4	A	26	50	20120615	19	2570	50.72	0.125592523453075	-0.154633540377763
4	A	26	50	20120615	19	2572	50.76	0.125726237345397	-0.154678017394299
4	A	26	50	20120615	19	2574	50.8	0.125267820019154	-0.155123706798481
4	A	26	50	20120615	19	2576	50.84	0.125255021386415	-0.156096756440072
4	A	26	50	20120615	19	2578	50.88	0.124905639925830	-0.156002074842071
4	A	26	50	20120615	19	2580	50.92	0.124713377592026	-0.157624107087435
4	A	26	50	20120615	19	2582	50.96	0.124930742216562	-0.158119506098334
4	A	26	50	20120615	19	2584	51	0.124911438201436	-0.158611157443293
4	A	26	50	20120615	19	2586	51.04	0.124734590795461	-0.159803410187052
4	A	26	50	20120615	19	2588	51.08	0.124487244843402	-0.160098839400232
4	A	26	50	20120615	19	2590	51.12	0.124422261730211	-0.160657383046691
4	A	26	50	20120615	19	2592	51.16	0.124193795529210	-0.161363853431774
4	A	26	50	20120615	19	2594	51.2	0.123883304941591	-0.162374379732768
4	A	26	50	20120615	19	2596	51.24	0.123167359325639	-0.162777784151435
4	A	26	50	20120615	19	2598	51.28	0.123065394527792	-0.163879597937880
4	A	26	50	20120615	19	2600	51.32	0.122671253207959	-0.163937156429869
4	A	26	50	20120615	19	2602	51.36	0.122992633240008	-0.164376623294376
4	A	26	50	20120615	19	2604	51.4	0.122689001588167	-0.163647879045685
4	A	26	50	20120615	19	2606	51.44	0.123086183467159	-0.163676375448967
4	A	26	50	20120615	19	2608	51.48	0.123322145000041	-0.164662294433975
4	A	26	50	20120615	19	2610	51.52	0.123382814761867	-0.16464970793327
4	A	26	50	20120615	19	2612	51.56	0.123519781345383	-0.164886093730221
4	A	26	50	20120615	19	2614	51.6	0.123752490187071	-0.164915014397571
4	A	26	50	20120615	19	2616	51.64	0.124340449475628	-0.165408928484230
4	A	26	50	20120615	19	2618	51.68	0.123938671402558	-0.165230878996727
4	A	26	50	20120615	19	2620	51.72	0.124050040720595	-0.165086982766756
4	A	26	50	20120615	19	2622	51.76	0.124345540644453	-0.165628697271823
4	A	26	50	20120615	19	2624	51.8	0.124244848638812	-0.165259870374756
4	A	26	50	20120615	19	2626	51.84	0.124249656964924	-0.16507969956691
4	A	26	50	20120615	19	2628	51.88	0.125202200509860	-0.166856588197353
4	A	26	50	20120615	19	2630	51.92	0.126100296832645	-0.16735997751488
4	A	26	50	20120615	19	2632	51.96	0.126095842059924	-0.167942845634612
4	A	26	50	20120615	19	2634	52	0.126687549014420	-0.16919527316545
4	A	26	50	20120615	19	2636	52.04	0.127407525139025	-0.169165433259284
4	A	26	50	20120615	19	2638	52.08	0.127447476672162	-0.169268317295946
4	A	26	50	20120615	19	2640	52.12	0.128064285917391	-0.171402153429533
4	A	26	50	20120615	19	2642	52.16	0.128417980729340	-0.171342615038557
4	A	26	50	20120615	19	2644	52.2	0.128299328211457	-0.171172767989716
4	A	26	50	20120615	19	2646	52.24	0.128209949914315	-0.172167242966777
4	A	26	50	20120615	19	2648	52.28	0.128454608860606	-0.172796568002033
4	A	26	50	20120615	19	2650	52.32	0.128112722731902	-0.17235356560362
4	A	26	50	20120615	19	2652	52.36	0.128456235206202	-0.173296987471079
4	A	26	50	20120615	19	2654	52.4	0.128196656306829	-0.174293371636449
4	A	26	50	20120615	19	2656	52.44	0.128483953792025	-0.174157395002426
4	A	26	50	20120615	19	2658	52.48	0.128771251277221	-0.175643521324446
4	A	26	50	20120615	19	2660	52.52	0.128327966036095	-0.175959527344958
4	A	26	50	20120615	19	2662	52.56	0.128607202503986	-0.177897777742869
4	A	26	50	20120615	19	2664	52.6	0.128343734517316	-0.178189530000786
4	A	26	50	20120615	19	2666	52.64	0.128257679622045	-0.177643431433676
4	A	26	50	20120615	19	2668	52.68	0.128328036746773	-0.177946426689415
4	A	26	50	20120615	19	2670	52.72	0.128510116742929	-0.178201338684032
4	A	26	50	20120615	19	2672	52.76	0.128718501111344	-0.179559902942726
4	A	26	50	20120615	19	2674	52.8	0.128780514376055	-0.179391823660838
4	A	26	50	20120615	19	2676	52.84	0.128668084397846	-0.179946902484069
4	A	26	50	20120615	19	2678	52.88	0.128459487897396	-0.180632088955039
4	A	26	50	20120615	19	2680	52.92	0.128452204697550	-0.181332336800448
4	A	26	50	20120615	19	2682	52.96	0.128086489070320	-0.181596229051187
4	A	26	50	20120615	19	2684	53	0.128155573402842	-0.181317841111434
4	A	26	50	20120615	19	2686	53.04	0.128229890325545	-0.181481112067210
4	A	26	50	20120615	19	2688	53.08	0.128155290560129	-0.182329286651243
4	A	26	50	20120615	19	2690	53.12	0.128039678601405	-0.182674001207072
4	A	26	50	20120615	19	2692	53.16	0.127830799258243	-0.183861516335396
4	A	26	50	20120615	19	2694	53.2	0.127246729056983	-0.184616706377703
4	A	26	50	20120615	19	2696	53.24	0.126335692680102	-0.184711741529095
4	A	26	50	20120615	19	2698	53.28	0.126286831601522	-0.184351894888149
4	A	26	50	20120615	19	2700	53.32	0.126245465854823	-0.185224818209524
4	A	26	50	20120615	19	2702	53.36	0.126398200919559	-0.184574279970832
4	A	26	50	20120615	19	2704	53.4	0.126603191175425	-0.185168320377707
4	A	26	50	20120615	19	2706	53.44	0.126295882568321	-0.185716045290414
4	A	26	50	20120615	19	2708	53.48	0.125728287955063	-0.186341622659730
4	A	26	50	20120615	19	2710	53.52	0.125597543911221	-0.187688590367212
4	A	26	50	20120615	19	2712	53.56	0.125800837110813	-0.188287156257487
4	A	26	50	20120615	19	2714	53.6	0.125343692576775	-0.190090632102903
4	A	26	50	20120615	19	2716	53.64	0.124665506462939	-0.190147978462857
4	A	26	50	20120615	19	2718	53.68	0.124743076076836	-0.190524371402483
4	A	26	50	20120615	19	2720	53.72	0.124769521870452	-0.190147200645398
4	A	26	50	20120615	19	2722	53.76	0.124584613447172	-0.190701218808457
4	A	26	50	20120615	19	2724	53.8	0.124404089085935	-0.192062611494276
4	A	26	50	20120615	19	2726	53.84	0.124124357643297	-0.193782012343409
4	A	26	50	20120615	19	2728	53.88	0.124371420752644	-0.193922443750153
4	A	26	50	20120615	19	2730	53.92	0.123844626200660	-0.193839712256754
4	A	26	50	20120615	19	2732	53.96	0.123984491921979	-0.195099917962185
4	A	26	50	20120615	19	2734	54	0.124098901799175	-0.195542708228564
4	A	26	50	20120615	19	2736	54.04	0.123989158826735	-0.194994841894500
4	A	26	50	20120615	19	2738	54.08	0.124827009651762	-0.195780508239077
4	A	26	50	20120615	19	2740	54.12	0.125071315044662	-0.196435642671846
4	A	26	50	20120615	19	2742	54.16	0.124770511819946	-0.196725132188064
4	A	26	50	20120615	19	2744	54.2	0.124948066332702	-0.197338123056674
4	A	26	50	20120615	19	2746	54.24	0.125062617631254	-0.19738903474492
4	A	26	50	20120615	19	2748	54.28	0.125671860833924	-0.197130516505718
4	A	26	50	20120615	19	2750	54.32	0.125793058936219	-0.197221450437779
4	A	26	50	20120615	19	2752	54.36	0.126375219949170	-0.198610703130776
4	A	26	50	20120615	19	2754	54.4	0.126378260508329	-0.197579529311772
4	A	26	50	20120615	19	2756	54.44	0.126951582686516	-0.198495374014764
4	A	26	50	20120615	19	2758	54.48	0.127812838746001	-0.199779479929399
4	A	26	50	20120615	19	2760	54.52	0.128103247501034	-0.200606299888641
4	A	26	50	20120615	19	2762	54.56	0.128276559373103	-0.201103325245137
4	A	26	50	20120615	19	2764	54.6	0.128384958842659	-0.201694961488955
4	A	26	50	20120615	19	2766	54.64	0.129217647788184	-0.202153449525877
4	A	26	50	20120615	19	2768	54.68	0.129368049400542	-0.202884102962877
4	A	26	50	20120615	19	2770	54.72	0.129350371731013	-0.202993704513961
4	A	26	50	20120615	19	2772	54.76	0.130226901296972	-0.203237232089401
4	A	26	50	20120615	19	2774	54.8	0.130182565701791	-0.203120347338471
4	A	26	50	20120615	19	2776	54.84	0.130970565498746	-0.203814443354884
4	A	26	50	20120615	19	2778	54.88	0.131069772580146	-0.2047857959402
4	A	26	50	20120615	19	2780	54.92	0.131383798701671	-0.204122459068769
4	A	26	50	20120615	19	2782	54.96	0.131625417088802	-0.204985341473851
4	A	26	50	20120615	19	2784	55	0.132078106850118	-0.205389665131333
4	A	26	50	20120615	19	2786	55.04	0.132140190825506	-0.205415262396812
4	A	26	50	20120615	19	2788	55.08	0.132501027415946	-0.207940835687176
4	A	26	50	20120615	19	2790	55.12	0.132657651567979	-0.207453285561548
4	A	26	50	20120615	19	2792	55.16	0.133073854619385	-0.207903995423876
4	A	26	50	20120615	19	2794	55.2	0.133275521473379	-0.208006384485792
4	A	26	50	20120615	19	2796	55.24	0.133237479128551	-0.208508288879078
4	A	26	50	20120615	19	2798	55.28	0.133826499077280	-0.209192061136486
4	A	26	50	20120615	19	2800	55.32	0.134348273171117	-0.210580889565414
4	A	26	50	20120615	19	2802	55.36	0.134866016756302	-0.210443569428508
4	A	26	50	20120615	19	2804	55.4	0.135142778350459	-0.211699815335964
4	A	26	50	20120615	19	2806	55.44	0.135364244194326	-0.211631084556832
4	A	26	50	20120615	19	2808	55.48	0.135512665907697	-0.21275686926316
4	A	26	50	20120615	19	2810	55.52	0.136088604380974	-0.213674340311749
4	A	26	50	20120615	19	2812	55.56	0.135683432195354	-0.214560345108576
4	A	26	50	20120615	19	2814	55.6	0.135996044103316	-0.214297230675296
4	A	26	50	20120615	19	2816	55.64	0.136775487908218	-0.215992660604547
4	A	26	50	20120615	19	2818	55.68	0.136626146956032	-0.216653946866313
4	A	26	50	20120615	19	2820	55.72	0.138172872329199	-0.218304758357671
4	A	26	50	20120615	19	2822	55.76	0.138026359804137	-0.217816288993227
4	A	26	50	20120615	19	2824	55.8	0.138997712389453	-0.219349508626874
4	A	26	50	20120615	19	2826	55.84	0.139769024466372	-0.219339043446513
4	A	26	50	20120615	19	2828	55.88	0.140500738563543	-0.219303122422028
4	A	26	50	20120615	19	2830	55.92	0.140911143339344	-0.219659221397034
4	A	26	50	20120615	19	2832	55.96	0.141379672292558	-0.219712537248335
4	A	26	50	20120615	19	2834	56	0.142028725607009	-0.220901961564969
4	A	26	50	20120615	19	2836	56.04	0.142660737648034	-0.221073222827373
4	A	26	50	20120615	19	2838	56.08	0.143481122935567	-0.221610482559718
4	A	26	50	20120615	19	2840	56.12	0.143901285784948	-0.221652767545233
4	A	26	50	20120615	19	2842	56.16	0.144767562302579	-0.221769369453451
4	A	26	50	20120615	19	2844	56.2	0.144949571588057	-0.221898487151696
4	A	26	50	20120615	19	2846	56.24	0.145447374762012	-0.221962126762002
4	A	26	50	20120615	19	2848	56.28	0.145970350937378	-0.221802603472167
4	A	26	50	20120615	19	2850	56.32	0.146298165641136	-0.221484688263345
4	A	26	50	20120615	19	2852	56.36	0.147379756173639	-0.221988431134262
4	A	26	50	20120615	19	2854	56.4	0.148161462720240	-0.221862919680602
4	A	26	50	20120615	19	2856	56.44	0.148073569347339	-0.222178501437045
4	A	26	50	20120615	19	2858	56.48	0.149146957441180	-0.222455687295270
4	A	26	50	20120615	19	2860	56.52	0.149780171563733	-0.22219299712606
4	A	26	50	20120615	19	2862	56.56	0.150948736230321	-0.222918064419488
4	A	26	50	20120615	19	2864	56.6	0.151130462673086	-0.222975340068765
4	A	26	50	20120615	19	2866	56.64	0.151355393340182	-0.223098305938013
4	A	26	50	20120615	19	2868	56.68	0.151704633379410	-0.223549510775088
4	A	26	50	20120615	19	2870	56.72	0.151831912600024	-0.223094134008004
4	A	26	50	20120615	19	2872	56.76	0.153413074073435	-0.223276496846872
4	A	26	50	20120615	19	2874	56.8	0.153908826637725	-0.222975905754189
4	A	26	50	20120615	19	2876	56.84	0.154543879237908	-0.22282027155165
4	A	26	50	20120615	19	2878	56.88	0.154595003058188	-0.222405694845841
4	A	26	50	20120615	19	2880	56.92	0.154911150500057	-0.221856202166181
4	A	26	50	20120615	19	2882	56.96	0.154606175345331	-0.222057939730853
4	A	26	50	20120615	19	2884	57	0.154846803782969	-0.221746600615097
4	A	26	50	20120615	19	2886	57.04	0.154601649861931	-0.221189895446268
4	A	26	50	20120615	19	2888	57.08	0.155268380845912	-0.222401240073119
4	A	26	50	20120615	19	2890	57.12	0.155623914135493	-0.221183036510491
4	A	26	50	20120615	19	2892	57.16	0.155507877912700	-0.222195684131828
4	A	26	50	20120615	19	2894	57.2	0.154836197181251	-0.221953782901984
4	A	26	50	20120615	19	2896	57.24	0.155037651903211	-0.221871122119264
4	A	26	50	20120615	19	2898	57.28	0.154846591650934	-0.222048040235916
4	A	26	50	20120615	19	2900	57.32	0.154745333959868	-0.222371329456275
4	A	26	50	20120615	19	2902	57.36	0.155155668024991	-0.221878971004535
4	A	26	50	20120615	19	2904	57.4	0.154837894237526	-0.222729903305015
4	A	26	50	20120615	19	2906	57.44	0.154858258912824	-0.222667112222845
4	A	26	50	20120615	19	2908	57.48	0.154856773988583	-0.222777491591388
4	A	26	50	20120615	19	2910	57.52	0.154653622210348	-0.222687901162212
4	A	26	50	20120615	19	2912	57.56	0.154444318603117	-0.222369703110678
4	A	26	50	20120615	19	2914	57.6	0.154531787711950	-0.221679779024274
4	A	26	50	20120615	19	2916	57.64	0.154730414006785	-0.221772480723288
4	A	26	50	20120615	19	2918	57.68	0.154813640474931	-0.221892901008124
4	A	26	50	20120615	19	2920	57.72	0.155410862862321	-0.221161328332308
4	A	26	50	20120615	19	2922	57.76	0.155197528746437	-0.221367591380381
4	A	26	50	20120615	19	2924	57.8	0.154939151928592	-0.22077036899299
4	A	26	50	20120615	19	2926	57.84	0.155354365030504	-0.221144287058882
4	A	26	50	20120615	19	2928	57.88	0.155190599099981	-0.220503365472414
4	A	26	50	20120615	19	2930	57.92	0.154904079432245	-0.22080119884865
4	A	26	50	20120615	19	2932	57.96	0.154995579049730	-0.221454989778535
4	A	26	50	20120615	19	2934	58	0.154846096676187	-0.220963833408323
4	A	26	50	20120615	19	2936	58.04	0.154723272228295	-0.220956550208477
4	A	26	50	20120615	19	2938	58.08	0.155216832761563	-0.221201209154767
4	A	26	50	20120615	19	2940	58.12	0.155429035506598	-0.221710255326544
4	A	26	50	20120615	19	2942	58.16	0.154810387783738	-0.221559570871473
4	A	26	50	20120615	19	2944	58.2	0.154974083003582	-0.221752257469346
4	A	26	50	20120615	19	2946	58.24	0.155462693789382	-0.22111091161881
4	A	26	50	20120615	19	2948	58.28	0.154900402476982	-0.221475213032477
4	A	26	50	20120615	19	2950	58.32	0.154788467473521	-0.222038282162336
4	A	26	50	20120615	19	2952	58.36	0.154958102390327	-0.221923801574462
4	A	26	50	20120615	19	2954	58.4	0.154658359825782	-0.221581491181690
4	A	26	50	20120615	19	2956	58.44	0.155005902808736	-0.222215412411023
4	A	26	50	20120615	19	2958	58.48	0.154834570835654	-0.221610341138362
4	A	26	50	20120615	19	2960	58.52	0.154522666034473	-0.221058161452933
4	A	26	50	20120615	19	2962	58.56	0.154791861586070	-0.22085119129808
4	A	26	50	20120615	19	2964	58.6	0.154306291359430	-0.220573086201039
4	A	26	50	20120615	19	2966	58.64	0.154432368498515	-0.221466657040425
4	A	26	50	20120615	19	2968	58.68	0.154108796435444	-0.221040695915438
4	A	26	50	20120615	19	2970	58.72	0.154638702257265	-0.221446999471908
4	A	26	50	20120615	19	2972	58.76	0.154218539407884	-0.222766602146958
4	A	26	50	20120615	19	2974	58.8	0.154585457116642	-0.2224109981467
4	A	26	50	20120615	19	2976	58.84	0.154493816077800	-0.222314548781746
4	A	26	50	20120615	19	2978	58.88	0.154390507777069	-0.22227077887199
4	A	26	50	20120615	19	2980	58.92	0.154057248351096	-0.221358116149513
4	A	26	50	20120615	19	2982	58.96	0.154269733938842	-0.222128508987615
4	A	26	50	20120615	19	2984	59	0.154317180803860	-0.222212583983899
4	A	26	50	20120615	19	2986	59.04	0.154041550580553	-0.222409018247712
4	A	26	50	20120615	19	2988	59.08	0.154241591088951	-0.222172208186693
4	A	26	50	20120615	19	2990	59.12	0.154664794497491	-0.222369844532034
4	A	26	50	20120615	19	2992	59.16	0.154330969386093	-0.222866304203106
4	A	26	50	20120615	19	2994	59.2	0.154948627159459	-0.223969744335147
4	A	26	50	20120615	19	2996	59.24	0.155319433955514	-0.223828040136197
4	A	26	50	20120615	19	2998	59.28	0.155669946786948	-0.224922853565509
4	A	26	50	20120615	19	3000	59.32	0.155925070913600	-0.224864305124026
4	A	26	50	20120615	19	3002	59.36	0.157004045151013	-0.226799019988031
4	A	26	50	20120615	19	3004	59.4	0.157201822917710	-0.226598413794208
4	A	26	50	20120615	19	3006	59.44	0.157230743585061	-0.227587726891766
4	A	26	50	20120615	19	3008	59.48	0.158185549871697	-0.228379474354661
4	A	26	50	20120615	19	3010	59.52	0.158391883630447	-0.228755796583608
4	A	26	50	20120615	19	3012	59.56	0.159237159076678	-0.23039105172578
4	A	26	50	20120615	19	3014	59.6	0.159595945057452	-0.230723816177007
4	A	26	50	20120615	19	3016	59.64	0.159774065255633	-0.230952989484789
4	A	26	50	20120615	19	3018	59.68	0.160365772210130	-0.23286302632213
4	A	26	50	20120615	19	3020	59.72	0.160407703642254	-0.233313241209712
4	A	26	50	20120615	19	3022	59.76	0.161392844809803	-0.235476139432005
4	A	26	50	20120615	19	3024	59.8	0.162283940775454	-0.237007591298699
4	A	26	50	20120615	19	3026	59.84	0.161798936234239	-0.236789731699416
4	A	26	50	20120615	19	3028	59.88	0.162523154999530	-0.238933538038617
4	A	26	50	20120615	19	3030	59.92	0.162168682370121	-0.238941528345244
4	A	26	50	20120615	19	3032	59.96	0.162003714358070	-0.238873151119504
4	A	26	50	20120615	19	3034	60	0.161734943070541	-0.238700687775572
4	A	26	50	20120615	19	3036	60.04	0.161420775527660	-0.238635846083737
4	A	26	50	20120615	19	3038	60.08	0.161745054697512	-0.240142973477158
4	A	26	50	20120615	19	3040	60.12	0.161120043013621	-0.240319679461777
4	A	26	50	20120615	19	3042	60.16	0.161346670736992	-0.241326245964796
4	A	26	50	20120615	19	3044	60.2	0.161345397944785	-0.244032909301822
4	A	26	50	20120615	19	3046	60.24	0.161209067757373	-0.244668456876752
4	A	26	50	20120615	19	3048	60.28	0.160824118825695	-0.245412616053273
4	A	26	50	20120615	19	3050	60.32	0.160415693948881	-0.246960897061359
4	A	26	50	20120615	19	3052	60.36	0.160140134436253	-0.247024324539631
4	A	26	50	20120615	19	3054	60.4	0.160006491254609	-0.247370099755632
4	A	26	50	20120615	19	3056	60.44	0.159486414217046	-0.248403536316336
4	A	26	50	20120615	19	3058	60.48	0.159069362637502	-0.249660630751929
4	A	26	50	20120615	19	3060	60.52	0.159384944393946	-0.249278580958054
4	A	26	50	20120615	19	3062	60.56	0.159051402125260	-0.251621720698872
4	A	26	50	20120615	19	3064	60.6	0.158799672111158	-0.251592022214062
4	A	26	50	20120615	19	3066	60.64	0.158680029643781	-0.251260530555042
4	A	26	50	20120615	19	3068	60.68	0.158546598594171	-0.251246883394165
4	A	26	50	20120615	19	3070	60.72	0.158631097854523	-0.253405326843737
4	A	26	50	20120615	19	3072	60.76	0.158646088518284	-0.254234621676713
4	A	26	50	20120615	19	3074	60.8	0.158631097854523	-0.253405326843737
4	A	26	50	20120615	19	3076	60.84	0.158064846744149	-0.255876523622628
4	A	26	50	20120615	19	3078	60.88	0.158295717108206	-0.255560800444828
4	A	26	50	20120615	19	3080	60.92	0.158628552270111	-0.255506565354711
4	A	26	50	20120615	19	3082	60.96	0.158253644254725	-0.256840310165385
4	A	26	50	20120615	19	3084	61	0.158652311057958	-0.255026015586217
4	A	26	50	20120615	19	3086	61.04	0.158506717771712	-0.256581579794149
4	A	26	50	20120615	19	3088	61.08	0.157623470691332	-0.258276585459331
4	A	26	50	20120615	19	3090	61.12	0.157813894547505	-0.25911853750369
4	A	26	50	20120615	19	3092	61.16	0.157805267844775	-0.258849978348195
4	A	26	50	20120615	19	3094	61.2	0.157642633285102	-0.259148377409856
4	A	26	50	20120615	19	3096	61.24	0.157787448753889	-0.259721982430755
4	A	26	50	20120615	19	3098	61.28	0.157508282996677	-0.259688606990683
