# Supplementary material for: How Do Ants Make Sense of Gravity? A Boltzmann Walker Analysis of Lasius niger Trajectories on Various Inclines
Source: PLoS One. 2013 Oct 29;8(10):e76531. doi: 10.1371/journal.pone.0076531 (PMC3812222; doi:10.1371/journal.pone.0076531)
Supplement: Dataset S4 — Trajectories for . (ZIP) [file pone.0076531.s008.zip › Incline4/4-A-26-50-20120615-20.txt]

Pente	Colonie	Temperature	Humidite	Date	Indiv	Frame	Time	X	Y
4	A	26	50	20120615	20	10	0	0	0
4	A	26	50	20120615	20	12	0.04	-0.00105113544343724	-0.00149279433896640
4	A	26	50	20120615	20	14	0.08	-0.00297171524288583	-0.0039688772257151
4	A	26	50	20120615	20	16	0.12	-0.00527631059306122	-0.0063361222367036
4	A	26	50	20120615	20	18	0.16	-0.00696922322217118	-0.0079653952555068
4	A	26	50	20120615	20	20	0.2	-0.0084396517736486	-0.009206862631236
4	A	26	50	20120615	20	22	0.24	-0.0101975899423565	-0.0103012517964784
4	A	26	50	20120615	20	24	0.28	-0.0121407900877352	-0.0111439109476185
4	A	26	50	20120615	20	26	0.32	-0.0129224966343370	-0.0120769383453941
4	A	26	50	20120615	20	28	0.36	-0.0126294008735351	-0.0124182587886729
4	A	26	50	20120615	20	30	0.4	-0.0120733321008100	-0.0139017688156022
4	A	26	50	20120615	20	32	0.44	-0.0111626492773199	-0.0145420540059666
4	A	26	50	20120615	20	34	0.48	-0.0101491531278452	-0.0158512622113335
4	A	26	50	20120615	20	36	0.52	-0.00972220205336476	-0.0157350138565065
4	A	26	50	20120615	20	38	0.56	-0.0095290204807446	-0.0163528837619073
4	A	26	50	20120615	20	40	0.6	-0.00907442153111977	-0.0165270441621135
4	A	26	50	20120615	20	42	0.64	-0.00958862958239862	-0.0165615509730354
4	A	26	50	20120615	20	44	0.68	-0.0102799678823647	-0.0155227404007943
4	A	26	50	20120615	20	46	0.72	-0.0110705132637313	-0.0150436048458623
4	A	26	50	20120615	20	48	0.76	-0.0115038282992424	-0.0145945920398088
4	A	26	50	20120615	20	50	0.8	-0.0128990913998797	-0.0144285633675862
4	A	26	50	20120615	20	52	0.84	-0.0138138047320226	-0.0131747216231862
4	A	26	50	20120615	20	54	0.88	-0.0148573529196977	-0.0126762113424497
4	A	26	50	20120615	20	56	0.92	-0.0159445295957720	-0.0125669633447564
4	A	26	50	20120615	20	58	0.96	-0.0171674071342238	-0.0109394793061096
4	A	26	50	20120615	20	60	1	-0.0180605749227440	-0.0098719389853488
4	A	26	50	20120615	20	62	1.04	-0.0183229044674965	-0.0081853549619305
4	A	26	50	20120615	20	64	1.08	-0.0181651065182068	-0.007394357032224
4	A	26	50	20120615	20	66	1.12	-0.0177180382558016	-0.0066806388026333
4	A	26	50	20120615	20	68	1.16	-0.0172850484894099	-0.0054693224600539
4	A	26	50	20120615	20	70	1.2	-0.0167523142404639	-0.0050939901806001
4	A	26	50	20120615	20	72	1.24	-0.0160957655941322	-0.0039974796950141
4	A	26	50	20120615	20	74	1.28	-0.0152904699653101	-0.0027152546844173
4	A	26	50	20120615	20	76	1.32	-0.0145505675716121	-0.0016296902118041
4	A	26	50	20120615	20	78	1.36	-0.013266850565707	-0.000305173144624502
4	A	26	50	20120615	20	80	1.4	-0.0128767397545264	0.0011228148578461
4	A	26	50	20120615	20	82	1.44	-0.0124605791295269	0.00345584297169299
4	A	26	50	20120615	20	84	1.48	-0.0124645813539084	0.00461920333237235
4	A	26	50	20120615	20	86	1.52	-0.0124503685076065	0.00797623520246235
4	A	26	50	20120615	20	88	1.56	-0.0119333815266776	0.0091838675187118
4	A	26	50	20120615	20	90	1.6	-0.0115730964795274	0.0109027026824201
4	A	26	50	20120615	20	92	1.64	-0.010177762668212	0.0122361080818391
4	A	26	50	20120615	20	94	1.68	-0.00956487008744397	0.0123500802599376
4	A	26	50	20120615	20	96	1.72	-0.00906129480083382	0.0118757834367092
4	A	26	50	20120615	20	98	1.76	-0.00850997778567829	0.0112699852582768
4	A	26	50	20120615	20	100	1.8	-0.00730978847540762	0.0106231494306915
4	A	26	50	20120615	20	102	1.84	-0.00616995214312477	0.0101810436436767
4	A	26	50	20120615	20	104	1.88	-0.00555473388815342	0.0093016220109828
4	A	26	50	20120615	20	106	1.92	-0.00435265236013629	0.00862567035457532
4	A	26	50	20120615	20	108	1.96	-0.0033861717405427	0.00766658607191295
4	A	26	50	20120615	20	110	2	-0.00182970950699831	0.00602126880024466
4	A	26	50	20120615	20	112	2.04	-0.00053267060933564	0.00534574847897371
4	A	26	50	20120615	20	114	2.08	0.00154753854596582	0.00346804056366846
4	A	26	50	20120615	20	116	2.12	0.00244407923383225	0.00349300143304434
4	A	26	50	20120615	20	118	2.16	0.00286161871705505	0.00404064856400551
4	A	26	50	20120615	20	120	2.2	0.00331722175830925	0.00533488024774687
4	A	26	50	20120615	20	122	2.24	0.00331818342353165	0.00618437005039315
4	A	26	50	20120615	20	124	2.28	0.00381711796833685	0.00734345948611413
4	A	26	50	20120615	20	126	2.32	0.00362870229542185	0.0081936705376772
4	A	26	50	20120615	20	128	2.36	0.00369502891149715	0.00896766962036401
4	A	26	50	20120615	20	130	2.4	0.00319832882412045	0.0104062500824168
4	A	26	50	20120615	20	132	2.44	0.00267478696332995	0.0110282494914197
4	A	26	50	20120615	20	134	2.48	0.00227013803672815	0.0122028811341912
4	A	26	50	20120615	20	136	2.52	0.00131674596365434	0.0131026179447086
4	A	26	50	20120615	20	138	2.56	0.00078964028468664	0.0143987022482166
4	A	26	50	20120615	20	140	2.6	-0.00117286882556597	0.0163259267300881
4	A	26	50	20120615	20	142	2.64	-0.00210134740541825	0.0176094436247741
4	A	26	50	20120615	20	144	2.68	-0.00342473734438862	0.0189304011164172
4	A	26	50	20120615	20	146	2.72	-0.00466144589148045	0.0202928473913396
4	A	26	50	20120615	20	148	2.76	-0.00660519758014853	0.0214316004360337
4	A	26	50	20120615	20	150	2.8	-0.00809497964422703	0.0231545438901406
4	A	26	50	20120615	20	152	2.84	-0.0102163636273970	0.0239636225402421
4	A	26	50	20120615	20	154	2.88	-0.0113873041727707	0.0248717173529131
4	A	26	50	20120615	20	156	2.92	-0.0126854108016729	0.0249052342143413
4	A	26	50	20120615	20	158	2.96	-0.0137564159456615	0.0246568770995852
4	A	26	50	20120615	20	160	3	-0.0150579591135203	0.0237517379932595
4	A	26	50	20120615	20	162	3.04	-0.0153178632820133	0.0232484476706822
4	A	26	50	20120615	20	164	3.08	-0.0158791151474445	0.0231929185751556
4	A	26	50	20120615	20	166	3.12	-0.0175321964515702	0.0218922592907733
4	A	26	50	20120615	20	168	3.16	-0.0190442728853528	0.021767667783035
4	A	26	50	20120615	20	170	3.2	-0.0205775851499879	0.0199646649920553
4	A	26	50	20120615	20	172	3.24	-0.0213658819317903	0.0193612059228551
4	A	26	50	20120615	20	174	3.28	-0.0224469138499361	0.0190760933976129
4	A	26	50	20120615	20	176	3.32	-0.0241497047607791	0.018256054592403
4	A	26	50	20120615	20	178	3.36	-0.0242019528808411	0.0176261002321117
4	A	26	50	20120615	20	180	3.4	-0.0277928886030797	0.0166402873131205
4	A	26	50	20120615	20	182	3.44	-0.0292758965841944	0.0160612446410747
4	A	26	50	20120615	20	184	3.48	-0.0310440170905514	0.0154885588589917
4	A	26	50	20120615	20	186	3.52	-0.0319235165049912	0.0148510313850739
4	A	26	50	20120615	20	188	3.56	-0.0323616398666145	0.0137067911917578
4	A	26	50	20120615	20	190	3.6	-0.0326111071390170	0.0124437570592024
4	A	26	50	20120615	20	192	3.64	-0.0330420180114721	0.011205754506701
4	A	26	50	20120615	20	194	3.68	-0.0332872426431877	0.0100617971560974
4	A	26	50	20120615	20	196	3.72	-0.0340269470469868	0.00767778664332695
4	A	26	50	20120615	20	198	3.76	-0.0344513525370551	0.00685117881611987
4	A	26	50	20120615	20	200	3.8	-0.0346591712200457	0.00425659190391207
4	A	26	50	20120615	20	202	3.84	-0.0346108051162126	0.00313879750421238
4	A	26	50	20120615	20	204	3.88	-0.0349409532723486	0.00189860292068930
4	A	26	50	20120615	20	206	3.92	-0.0342967082840095	-0.00116522005151390
4	A	26	50	20120615	20	208	3.96	-0.0343440844383490	-0.0041487864040524
4	A	26	50	20120615	20	210	4	-0.0342644712858552	-0.0056778270366224
4	A	26	50	20120615	20	212	4.04	-0.0339344221246686	-0.0079542583237031
4	A	26	50	20120615	20	214	4.08	-0.0339269621481271	-0.0089355457592947
4	A	26	50	20120615	20	216	4.12	-0.0332414150526989	-0.0112519639348516
4	A	26	50	20120615	20	218	4.16	-0.0328465736971521	-0.0126414216888153
4	A	26	50	20120615	20	220	4.2	-0.0318702034821170	-0.0141284644212235
4	A	26	50	20120615	20	222	4.24	-0.0311025655320336	-0.015765136605385
4	A	26	50	20120615	20	224	4.28	-0.0302760779129794	-0.017926924670032
4	A	26	50	20120615	20	226	4.32	-0.0290352893597602	-0.0195093872199206
4	A	26	50	20120615	20	228	4.36	-0.0277114228308192	-0.0214344359342263
4	A	26	50	20120615	20	230	4.4	-0.0267069776481437	-0.0232801967651575
4	A	26	50	20120615	20	232	4.44	-0.0261693643624076	-0.0262413478327324
4	A	26	50	20120615	20	234	4.48	-0.0252680153484292	-0.0281605063475508
4	A	26	50	20120615	20	236	4.52	-0.0248598026036502	-0.0305579518891638
4	A	26	50	20120615	20	238	4.56	-0.0239680702418957	-0.0326415834412862
4	A	26	50	20120615	20	240	4.6	-0.0234502559460329	-0.0349366399209834
4	A	26	50	20120615	20	242	4.64	-0.0227082180898558	-0.036069283563088
4	A	26	50	20120615	20	244	4.68	-0.0217597757642502	-0.0387625825819495
4	A	26	50	20120615	20	246	4.72	-0.0208511435504255	-0.0409896860999746
4	A	26	50	20120615	20	248	4.76	-0.0197996050561230	-0.0425079150698602
4	A	26	50	20120615	20	250	4.8	-0.0187499757501296	-0.0428232846942694
4	A	26	50	20120615	20	252	4.84	-0.0175250546730802	-0.0426564782045875
4	A	26	50	20120615	20	254	4.88	-0.0157436405592369	-0.0433673326517144
4	A	26	50	20120615	20	256	4.92	-0.0139458922787482	-0.0436774696859428
4	A	26	50	20120615	20	258	4.96	-0.0116967270291501	-0.0438169111431928
4	A	26	50	20120615	20	260	5	-0.00991934342395957	-0.0440628428816895
4	A	26	50	20120615	20	262	5.04	-0.00813679793926641	-0.0451651516428812
4	A	26	50	20120615	20	264	5.08	-0.00615456549956616	-0.0450728742079363
4	A	26	50	20120615	20	266	5.12	-0.00449951136752093	-0.0451544743304853
4	A	26	50	20120615	20	268	5.16	-0.00308423714497605	-0.0451406857482521
4	A	26	50	20120615	20	270	5.2	-0.00153920882808345	-0.04485812587849
4	A	26	50	20120615	20	272	5.24	-0.0011865039656276	-0.0444890161387106
4	A	26	50	20120615	20	274	5.28	-5.308250606368e-05	-0.0430085466709403
4	A	26	50	20120615	20	276	5.32	0.000255498893246130	-0.0427713830565304
4	A	26	50	20120615	20	278	5.36	0.00048099524576652	-0.0419879794536538
4	A	26	50	20120615	20	280	5.4	0.000543503485223409	-0.0420540232270166
4	A	26	50	20120615	20	282	5.44	3.36794959879191e-05	-0.0420972981620252
4	A	26	50	20120615	20	284	5.48	-0.000216141329805301	-0.0427067534967299
4	A	26	50	20120615	20	286	5.52	-0.000444112556059841	-0.0428855100910139
4	A	26	50	20120615	20	288	5.56	-0.00062880884730576	-0.0440526605440404
4	A	26	50	20120615	20	290	5.6	-0.00052726831352738	-0.0449388067622234
4	A	26	50	20120615	20	292	5.64	-0.00032121739748962	-0.045319371631858
4	A	26	50	20120615	20	294	5.68	0.00056415100323406	-0.0464741477162137
4	A	26	50	20120615	20	296	5.72	0.0013716669473491	-0.0477540109901614
4	A	26	50	20120615	20	298	5.76	0.00194371633332905	-0.0496992617452055
4	A	26	50	20120615	20	300	5.8	0.00235779806439185	-0.0509477294780685
4	A	26	50	20120615	20	302	5.84	0.00278404203209105	-0.0528317447858619
4	A	26	50	20120615	20	304	5.88	0.00363886341986755	-0.0545130325794892
4	A	26	50	20120615	20	306	5.92	0.00477652752011855	-0.0568143115988608
4	A	26	50	20120615	20	308	5.96	0.00517477005928285	-0.0584062918060242
4	A	26	50	20120615	20	310	6	0.00569428141142055	-0.0600837612230331
4	A	26	50	20120615	20	312	6.04	0.00589686750423055	-0.0606451332966171
4	A	26	50	20120615	20	314	6.08	0.00611628273843275	-0.0611445628161691
4	A	26	50	20120615	20	316	6.12	0.00552973766343845	-0.0608103134407022
4	A	26	50	20120615	20	318	6.16	0.00510837273252945	-0.0609403503777625
4	A	26	50	20120615	20	320	6.2	0.00456962807594335	-0.0608353450207562
4	A	26	50	20120615	20	322	6.24	0.00289371429385315	-0.0615029245328745
4	A	26	50	20120615	20	324	6.28	0.00191316932038175	-0.061985949175103
4	A	26	50	20120615	20	326	6.32	0.00066639864379363	-0.0626070717716973
4	A	26	50	20120615	20	328	6.36	-0.000409322902425461	-0.0636900058070845
4	A	26	50	20120615	20	330	6.4	-0.00144827489602285	-0.0633575949092487
4	A	26	50	20120615	20	332	6.44	-0.00381008225586404	-0.0644935619532249
4	A	26	50	20120615	20	334	6.48	-0.0049982337802918	-0.0651156037886347
4	A	26	50	20120615	20	336	6.52	-0.00728296650098365	-0.065913149527135
4	A	26	50	20120615	20	338	6.56	-0.00886419868507302	-0.0678084785434274
4	A	26	50	20120615	20	340	6.6	-0.0107935395375405	-0.0687273638055793
4	A	26	50	20120615	20	342	6.64	-0.0121576899398056	-0.0694162272318112
4	A	26	50	20120615	20	344	6.68	-0.0145677926928018	-0.0699117676640668
4	A	26	50	20120615	20	346	6.72	-0.0163552879249633	-0.0706715539004517
4	A	26	50	20120615	20	348	6.76	-0.0181580566635984	-0.0718954850280075
4	A	26	50	20120615	20	350	6.8	-0.0193772501757202	-0.0729308307770209
4	A	26	50	20120615	20	352	6.84	-0.0205963022664859	-0.0733685298745753
4	A	26	50	20120615	20	354	6.88	-0.0214630737588644	-0.0745021634661736
4	A	26	50	20120615	20	356	6.92	-0.0214528914212153	-0.075292001740759
4	A	26	50	20120615	20	358	6.96	-0.0223795548579602	-0.0770763857030832
4	A	26	50	20120615	20	360	7	-0.0227961114627573	-0.0782229593487772
4	A	26	50	20120615	20	362	7.04	-0.0232051020249954	-0.0783271868883241
4	A	26	50	20120615	20	364	7.08	-0.0240923089033502	-0.0786767097702646
4	A	26	50	20120615	20	366	7.12	-0.0250356600601312	-0.0791431881138134
4	A	26	50	20120615	20	368	7.16	-0.0262272764077867	-0.0799577751257403
4	A	26	50	20120615	20	370	7.2	-0.0270596117999215	-0.0803044695805561
4	A	26	50	20120615	20	372	7.24	-0.0267687080701413	-0.0795898674674889
4	A	26	50	20120615	20	374	7.28	-0.0263007448023520	-0.0793716543148148
4	A	26	50	20120615	20	376	7.32	-0.0256479438219607	-0.0786129287386016
4	A	26	50	20120615	20	378	7.36	-0.0256434183385610	-0.078168017151879
4	A	26	50	20120615	20	380	7.4	-0.0253639697386361	-0.0767557834884932
4	A	26	50	20120615	20	382	7.44	-0.0245952739568083	-0.0770167766014292
4	A	26	50	20120615	20	384	7.48	-0.0241024912409993	-0.0775468945552848
4	A	26	50	20120615	20	386	7.52	-0.0236372149789785	-0.0773851085237493
4	A	26	50	20120615	20	388	7.56	-0.0233258051525441	-0.077114993733336
4	A	26	50	20120615	20	390	7.6	-0.0226592863005977	-0.0763800269449707
4	A	26	50	20120615	20	392	7.64	-0.0221863732853401	-0.0751582878484366
4	A	26	50	20120615	20	394	7.68	-0.0216705388884645	-0.0738967386401217
4	A	26	50	20120615	20	396	7.72	-0.0214029696824634	-0.072316496405526
4	A	26	50	20120615	20	398	7.76	-0.0214782058439817	-0.0713648720994051
4	A	26	50	20120615	20	400	7.8	-0.0216365270522893	-0.068595488390888
4	A	26	50	20120615	20	402	7.84	-0.0216490428423163	-0.0676651479988809
4	A	26	50	20120615	20	404	7.88	-0.0205532394635115	-0.0652177807185161
4	A	26	50	20120615	20	406	7.92	-0.0201301774763277	-0.0637663026287745
4	A	26	50	20120615	20	408	7.96	-0.0198928724405614	-0.0614628315783812
4	A	26	50	20120615	20	410	8	-0.0193657243351869	-0.0610903984367302
4	A	26	50	20120615	20	412	8.04	-0.0190947610166362	-0.0588846495434969
4	A	26	50	20120615	20	414	8.08	-0.0180366464292687	-0.0569476012271145
4	A	26	50	20120615	20	416	8.12	-0.017139964320046	-0.0556557878485648
4	A	26	50	20120615	20	418	8.16	-0.0165928758034420	-0.0539281138500917
4	A	26	50	20120615	20	420	8.2	-0.0154021786946019	-0.0519386689212234
4	A	26	50	20120615	20	422	8.24	-0.0142008749840441	-0.0504917163148813
4	A	26	50	20120615	20	424	8.28	-0.0127259209491671	-0.0486523194449808
4	A	26	50	20120615	20	426	8.32	-0.0117928935513915	-0.0468164581089861
4	A	26	50	20120615	20	428	8.36	-0.0110332487363627	-0.0459835570314265
4	A	26	50	20120615	20	430	8.4	-0.00958799318629556	-0.0435868185965947
4	A	26	50	20120615	20	432	8.44	-0.00938526567212938	-0.0433884751444719
4	A	26	50	20120615	20	434	8.48	-0.00840012450458028	-0.0420418609903802
4	A	26	50	20120615	20	436	8.52	-0.00701681150854504	-0.0408346175828604
4	A	26	50	20120615	20	438	8.56	-0.00569070345110778	-0.0398364656505375
4	A	26	50	20120615	20	440	8.6	-0.00466780278144332	-0.0387181055654128
4	A	26	50	20120615	20	442	8.64	-0.00441939616921249	-0.0381606932898035
4	A	26	50	20120615	20	444	8.68	-0.00410360228073458	-0.0374361916817997
4	A	26	50	20120615	20	446	8.72	-0.00410282446327527	-0.0368461110728996
4	A	26	50	20120615	20	448	8.76	-0.00370854172208566	-0.0363191750995593
4	A	26	50	20120615	20	450	8.8	-0.00400842570798687	-0.0361823499373997
4	A	26	50	20120615	20	452	8.84	-0.00407100465812188	-0.0357824810526388
4	A	26	50	20120615	20	454	8.88	-0.00443481109704236	-0.0352513731492895
4	A	26	50	20120615	20	456	8.92	-0.00488368248173958	-0.034365509773819
4	A	26	50	20120615	20	458	8.96	-0.00547581370030519	-0.0343366598171466
4	A	26	50	20120615	20	460	9	-0.00563144790284436	-0.0333064759476359
4	A	26	50	20120615	20	462	9.04	-0.00567154085733763	-0.0320003790121063
4	A	26	50	20120615	20	464	9.08	-0.0059519086960781	-0.0303612347826377
4	A	26	50	20120615	20	466	9.12	-0.0061418375775048	-0.0285524556363625
4	A	26	50	20120615	20	468	9.16	-0.00604425684170106	-0.0274438536248183
4	A	26	50	20120615	20	470	9.2	-0.00652813001206701	-0.0254668537752988
4	A	26	50	20120615	20	472	9.24	-0.00639045632176999	-0.0244846117455526
4	A	26	50	20120615	20	474	9.28	-0.00617952636894204	-0.022750715207405
4	A	26	50	20120615	20	476	9.32	-0.00663504455738242	-0.0209313294594121
4	A	26	50	20120615	20	478	9.36	-0.00719875008334434	-0.0202738615742648
4	A	26	50	20120615	20	480	9.4	-0.00730290691221311	-0.0187226814283759
4	A	26	50	20120615	20	482	9.44	-0.00747593594156946	-0.0186193731276445
4	A	26	50	20120615	20	484	9.48	-0.00787014797208096	-0.0174484750086777
4	A	26	50	20120615	20	486	9.52	-0.00818473977903085	-0.0168885171486561
4	A	26	50	20120615	20	488	9.56	-0.00811318057277478	-0.0158166846897335
4	A	26	50	20120615	20	490	9.6	-0.00828847234383092	-0.013694869371427
4	A	26	50	20120615	20	492	9.64	-0.00871775687068927	-0.012538113388084
4	A	26	50	20120615	20	494	9.68	-0.0085548394683039	-0.0114529873216751
4	A	26	50	20120615	20	496	9.72	-0.00907095670789195	-0.0096721388932568
4	A	26	50	20120615	20	498	9.76	-0.00873592951496577	-0.0082715017810825
4	A	26	50	20120615	20	500	9.8	-0.00934623337780788	-0.0062305794785437
4	A	26	50	20120615	20	502	9.84	-0.0092560772632066	-0.0057558986963332
4	A	26	50	20120615	20	504	9.88	-0.0088795146179535	-0.004099529345675
4	A	26	50	20120615	20	506	9.92	-0.00848402979523587	-0.0029016056055312
4	A	26	50	20120615	20	508	9.96	-0.00935164981575176	-0.000551239233409603
4	A	26	50	20120615	20	510	10	-0.0094344449487609	0.000416330330626987
4	A	26	50	20120615	20	512	10.04	-0.0100159695656087	0.00213657970789763
4	A	26	50	20120615	20	514	10.08	-0.00974960951220355	0.00350000179017809
4	A	26	50	20120615	20	516	10.12	-0.0096545248633374	0.00493461538318842
4	A	26	50	20120615	20	518	10.16	-0.00996427298883617	0.00694987678063789
4	A	26	50	20120615	20	520	10.2	-0.0110639159574628	0.00896232389309824
4	A	26	50	20120615	20	522	10.24	-0.0112587450888831	0.0094444787939859
4	A	26	50	20120615	20	524	10.28	-0.0116961542726573	0.0100492318685957
4	A	26	50	20120615	20	526	10.32	-0.0125116817366032	0.0103301158952864
4	A	26	50	20120615	20	528	10.36	-0.0129152134344907	0.0105897937896094
4	A	26	50	20120615	20	530	10.4	-0.0133521417856537	0.0100941331492011
4	A	26	50	20120615	20	532	10.44	-0.0138945280421629	0.00966191412920077
4	A	26	50	20120615	20	534	10.48	-0.0137945431433031	0.009801383870722
4	A	26	50	20120615	20	536	10.52	-0.0138529643055647	0.00958909627287418
4	A	26	50	20120615	20	538	10.56	-0.0134095942116251	0.00962149590558815
4	A	26	50	20120615	20	540	10.6	-0.013343260524482	0.0092301759418117
4	A	26	50	20120615	20	542	10.64	-0.0132362328420816	0.00937988458952452
4	A	26	50	20120615	20	544	10.68	-0.0130546407496051	0.0096447597186892
4	A	26	50	20120615	20	546	10.72	-0.0125577780276687	0.0095538894262389
4	A	26	50	20120615	20	548	10.76	-0.0123209113981069	0.0100981495157182
4	A	26	50	20120615	20	550	10.8	-0.0120478833277551	0.0101832003193593
4	A	26	50	20120615	20	552	10.84	-0.0118171331718505	0.00949831790430545
4	A	26	50	20120615	20	554	10.88	-0.0120457195810047	0.00936963154119731
4	A	26	50	20120615	20	556	10.92	-0.0121627669664945	0.00975653915865916
4	A	26	50	20120615	20	558	10.96	-0.0115408877656444	0.0098714652238054
4	A	26	50	20120615	20	560	11	-0.0117526238202029	0.00989078338106742
4	A	26	50	20120615	20	562	11.04	-0.0115306700726562	0.0101761646068865
4	A	26	50	20120615	20	564	11.08	-0.0109407379561801	0.0102339423019773
4	A	26	50	20120615	20	566	11.12	-0.0106600731325915	0.0103540373176940
4	A	26	50	20120615	20	568	11.16	-0.0090154042778416	0.0107377000221370
4	A	26	50	20120615	20	570	11.2	-0.00832877035929074	0.0119963069591354
4	A	26	50	20120615	20	572	11.24	-0.0071085883118888	0.0124549944001690
4	A	26	50	20120615	20	574	11.28	-0.00593614587171188	0.0132142404069731
4	A	26	50	20120615	20	576	11.32	-0.00440480126604569	0.0140979341596358
4	A	26	50	20120615	20	578	11.36	-0.00361375405806759	0.0150370782502719
4	A	26	50	20120615	20	580	11.4	-0.0021147180875437	0.0159639559403715
4	A	26	50	20120615	20	582	11.44	-0.00188868433386961	0.0161337322785344
4	A	26	50	20120615	20	584	11.48	-0.00245715222400282	0.0165857255396706
4	A	26	50	20120615	20	586	11.52	-0.0024230293720631	0.0163971988509910
4	A	26	50	20120615	20	588	11.56	-0.00289446099861408	0.0160296199973929
4	A	26	50	20120615	20	590	11.6	-0.00358283227852631	0.0164432944349497
4	A	26	50	20120615	20	592	11.64	-0.00389286324673755	0.016852136504764
4	A	26	50	20120615	20	594	11.68	-0.0042529573750568	0.0175793463317397
4	A	26	50	20120615	20	596	11.72	-0.00499314261146725	0.0183106220227072
4	A	26	50	20120615	20	598	11.76	-0.00524751013386349	0.0189160680619625
4	A	26	50	20120615	20	600	11.8	-0.0062776515769673	0.0195365684045894
4	A	26	50	20120615	20	602	11.84	-0.00758217166437492	0.0204269219081204
4	A	26	50	20120615	20	604	11.88	-0.00873699724620536	0.0205896908180817
4	A	26	50	20120615	20	606	11.92	-0.0097526712845661	0.0217671226037067
4	A	26	50	20120615	20	608	11.96	-0.0109768711126987	0.0229634058561181
4	A	26	50	20120615	20	610	12	-0.0119832254836834	0.0248380873543999
4	A	26	50	20120615	20	612	12.04	-0.0130301394996370	0.0261939221809182
4	A	26	50	20120615	20	614	12.08	-0.0144287047889424	0.0276053992400481
4	A	26	50	20120615	20	616	12.12	-0.0158423385237549	0.028407131050693
4	A	26	50	20120615	20	618	12.16	-0.0168538406321067	0.0291877203685805
4	A	26	50	20120615	20	620	12.2	-0.0185882180028654	0.0298263933554838
4	A	26	50	20120615	20	622	12.24	-0.0203062682780465	0.0305372548736785
4	A	26	50	20120615	20	624	12.28	-0.0215581796209339	0.0310289274318409
4	A	26	50	20120615	20	626	12.32	-0.0232507033413143	0.0312437535430332
4	A	26	50	20120615	20	628	12.36	-0.0245461936751260	0.0316477236471251
4	A	26	50	20120615	20	630	12.4	-0.0261555333537676	0.0321895442182093
4	A	26	50	20120615	20	632	12.44	-0.0279294733489337	0.0324571629216849
4	A	26	50	20120615	20	634	12.48	-0.0291018351789376	0.0321389860833544
4	A	26	50	20120615	20	636	12.52	-0.0304931773724732	0.0314657815367919
4	A	26	50	20120615	20	638	12.56	-0.0318369524928384	0.0309298052032542
4	A	26	50	20120615	20	640	12.6	-0.0331100770391613	0.0310399229422884
4	A	26	50	20120615	20	642	12.64	-0.0343084179723060	0.030495514360385
4	A	26	50	20120615	20	644	12.68	-0.0357222991944919	0.0301400305682791
4	A	26	50	20120615	20	646	12.72	-0.0373903853045144	0.0301231802136834
4	A	26	50	20120615	20	648	12.76	-0.0389897547775412	0.0301005174413464
4	A	26	50	20120615	20	650	12.8	-0.0408821068742848	0.0299670227521262
4	A	26	50	20120615	20	652	12.84	-0.0425753023461072	0.0298362504240135
4	A	26	50	20120615	20	654	12.88	-0.0444343567845248	0.029258473473106
4	A	26	50	20120615	20	656	12.92	-0.0458035983556144	0.0294028646778243
4	A	26	50	20120615	20	658	12.96	-0.0474790171629578	0.02972926516802
4	A	26	50	20120615	20	660	13	-0.048631601216292	0.0299621861417429
4	A	26	50	20120615	20	662	13.04	-0.0502808570727315	0.0295305681625066
4	A	26	50	20120615	20	664	13.08	-0.0516983940369762	0.0306402308342227
4	A	26	50	20120615	20	666	13.12	-0.0533042335370508	0.0313029313095507
4	A	26	50	20120615	20	668	13.16	-0.0546021280339187	0.0317020930875305
4	A	26	50	20120615	20	670	13.2	-0.0562921839516327	0.0323174881191972
4	A	26	50	20120615	20	672	13.24	-0.0577706735204156	0.0327778853444277
4	A	26	50	20120615	20	674	13.28	-0.0586020896737348	0.0337880580920308
4	A	26	50	20120615	20	676	13.32	-0.0595071156429754	0.0349318033106
4	A	26	50	20120615	20	678	13.36	-0.0597863521108659	0.0354457992298445
4	A	26	50	20120615	20	680	13.4	-0.0604415572543135	0.0355268336669685
4	A	26	50	20120615	20	682	13.44	-0.0613462296701635	0.0359679268770727
4	A	26	50	20120615	20	684	13.48	-0.062102126819252	0.0357968070360256
4	A	26	50	20120615	20	686	13.52	-0.0623257139834631	0.0354456578084883
4	A	26	50	20120615	20	688	13.56	-0.0627550692209995	0.0349383794036651
4	A	26	50	20120615	20	690	13.6	-0.063700470987446	0.0345877958615528
4	A	26	50	20120615	20	692	13.64	-0.0648620352969012	0.0336663650149886
4	A	26	50	20120615	20	694	13.68	-0.0660410651438516	0.0327898354490298
4	A	26	50	20120615	20	696	13.72	-0.0670954320652788	0.0322440197246319
4	A	26	50	20120615	20	698	13.76	-0.0672649255607293	0.0307216895354153
4	A	26	50	20120615	20	700	13.8	-0.0680243582437237	0.0295638728919005
4	A	26	50	20120615	20	702	13.84	-0.0682499253069222	0.0288563418466452
4	A	26	50	20120615	20	704	13.88	-0.0678361264185718	0.0277764483704171
4	A	26	50	20120615	20	706	13.92	-0.0679008266890504	0.026924172567053
4	A	26	50	20120615	20	708	13.96	-0.0674223275302214	0.0255698509490464
4	A	26	50	20120615	20	710	14	-0.0676301462132122	0.0246723203116863
4	A	26	50	20120615	20	712	14.04	-0.0670265598647913	0.023397406785207
4	A	26	50	20120615	20	714	14.08	-0.0669415656296927	0.0217583332664166
4	A	26	50	20120615	20	716	14.12	-0.066473390229869	0.0203385335604721
4	A	26	50	20120615	20	718	14.16	-0.065583001370999	0.019620395913499
4	A	26	50	20120615	20	720	14.2	-0.064785667764533	0.0176656699275869
4	A	26	50	20120615	20	722	14.24	-0.0643882737535062	0.0174972370923083
4	A	26	50	20120615	20	724	14.28	-0.0633937280657672	0.0164427287495248
4	A	26	50	20120615	20	726	14.32	-0.0626580541706208	0.0158322127546483
4	A	26	50	20120615	20	728	14.36	-0.0618455177683593	0.0148987610928040
4	A	26	50	20120615	20	730	14.4	-0.0604511739065376	0.0146841541847139
4	A	26	50	20120615	20	732	14.44	-0.0592582140559978	0.0142957404298081
4	A	26	50	20120615	20	734	14.48	-0.0587616129635705	0.0142757293079005
4	A	26	50	20120615	20	736	14.52	-0.057472345169433	0.0134301003082795
4	A	26	50	20120615	20	738	14.56	-0.056494982176477	0.0130382217301459
4	A	26	50	20120615	20	740	14.6	-0.0553880772212076	0.0130312920836903
4	A	26	50	20120615	20	742	14.64	-0.0539916827497203	0.0130181398975602
4	A	26	50	20120615	20	744	14.68	-0.0530107842228583	0.0129040128630767
4	A	26	50	20120615	20	746	14.72	-0.0513554472481006	0.0138905682441882
4	A	26	50	20120615	20	748	14.76	-0.0500745233139813	0.0132586269138418
4	A	26	50	20120615	20	750	14.8	-0.0483279695644505	0.0137356411484302
4	A	26	50	20120615	20	752	14.84	-0.0475429396159772	0.0136575765597872
4	A	26	50	20120615	20	754	14.88	-0.0459978405884064	0.0135111347454035
4	A	26	50	20120615	20	756	14.92	-0.0444253765284037	0.0135975431940645
4	A	26	50	20120615	20	758	14.96	-0.0424198802756025	0.0137184584536474
4	A	26	50	20120615	20	760	15	-0.0406270817425822	0.0143139837847627
4	A	26	50	20120615	20	762	15.04	-0.0391604008570449	0.0147717647149029
4	A	26	50	20120615	20	764	15.08	-0.0377705824786228	0.0154532035199323
4	A	26	50	20120615	20	766	15.12	-0.0371201856612874	0.0155510670984486
4	A	26	50	20120615	20	768	15.16	-0.0367269635802696	0.0156352835160879
4	A	26	50	20120615	20	770	15.2	-0.0360291906085947	0.0165074290200034
4	A	26	50	20120615	20	772	15.24	-0.0349169823524663	0.0168890545498097
4	A	26	50	20120615	20	774	15.28	-0.0331885305365340	0.0176371735243051
4	A	26	50	20120615	20	776	15.32	-0.0319954999753160	0.0179521188846456
4	A	26	50	20120615	20	778	15.36	-0.0305040632813696	0.0187295191509499
4	A	26	50	20120615	20	780	15.4	-0.0291078526576454	0.0187038794590641
4	A	26	50	20120615	20	782	15.44	-0.0273241333756956	0.0195062759500833
4	A	26	50	20120615	20	784	15.48	-0.0255008373272026	0.020112499806798
4	A	26	50	20120615	20	786	15.52	-0.0237327380340491	0.0212026251181499
4	A	26	50	20120615	20	788	15.56	-0.0226326849434893	0.0213154157208169
4	A	26	50	20120615	20	790	15.6	-0.0207140518090093	0.0218458568224715
4	A	26	50	20120615	20	792	15.64	-0.0191130185137264	0.0231979885307767
4	A	26	50	20120615	20	794	15.68	-0.0173128377859105	0.0233892184886808
4	A	26	50	20120615	20	796	15.72	-0.0157324046324839	0.0243499432590756
4	A	26	50	20120615	20	798	15.76	-0.0141743726218852	0.0250109396070609
4	A	26	50	20120615	20	800	15.8	-0.0121104834910936	0.0257118097064374
4	A	26	50	20120615	20	802	15.84	-0.0105151233135161	0.0260444185941719
4	A	26	50	20120615	20	804	15.88	-0.00904040969494469	0.0259424255120536
4	A	26	50	20120615	20	806	15.92	-0.00804749035280254	0.0256826344806456
4	A	26	50	20120615	20	808	15.96	-0.00685665182260628	0.0260143382717003
4	A	26	50	20120615	20	810	16	-0.00627326044385613	0.0256106934367277
4	A	26	50	20120615	20	812	16.04	-0.00467742650473527	0.0251426948135994
4	A	26	50	20120615	20	814	16.08	-0.00385278443437989	0.0248769499430939
4	A	26	50	20120615	20	816	16.12	-0.00310680092236371	0.0240677510848396
4	A	26	50	20120615	20	818	16.16	-0.00163951899606256	0.0231262737610288
4	A	26	50	20120615	20	820	16.2	-0.00073331215849732	0.0226453209416691
4	A	26	50	20120615	20	822	16.24	0.00055881234703611	0.0214417262051403
4	A	26	50	20120615	20	824	16.28	0.00145058925651768	0.0208839865390912
4	A	26	50	20120615	20	826	16.32	0.00223780204362455	0.0200051327131426
4	A	26	50	20120615	20	828	16.36	0.00236539946228965	0.0190930710314291
4	A	26	50	20120615	20	830	16.4	0.00330771824317005	0.0184273724233489
4	A	26	50	20120615	20	832	16.44	0.00392749733688005	0.0166029662172095
4	A	26	50	20120615	20	834	16.48	0.00496395324353985	0.0159006889753384
4	A	26	50	20120615	20	836	16.52	0.00580462542462475	0.0147863664699344
4	A	26	50	20120615	20	838	16.56	0.00622743285336745	0.0133287789776033
4	A	26	50	20120615	20	840	16.6	0.00695363858871385	0.0124378173622404
4	A	26	50	20120615	20	842	16.64	0.00779643916121005	0.0112440089835632
4	A	26	50	20120615	20	844	16.68	0.00816894301353915	0.00990319310507724
4	A	26	50	20120615	20	846	16.72	0.00925046283536395	0.00889987929325166
4	A	26	50	20120615	20	848	16.76	0.0102113502403183	0.00741106596546338
4	A	26	50	20120615	20	850	16.8	0.0115231040300975	0.00638682179291467
4	A	26	50	20120615	20	852	16.84	0.0128683746813049	0.00498116422259393
4	A	26	50	20120615	20	854	16.88	0.0134555561524023	0.00443471210209297
4	A	26	50	20120615	20	856	16.92	0.0146230601588194	0.00324062088070324
4	A	26	50	20120615	20	858	16.96	0.0150621734699363	0.00209553215924975
4	A	26	50	20120615	20	860	17	0.0168116970679479	0.000574262630205009
4	A	26	50	20120615	20	862	17.04	0.0178326885493033	-9.81252080253028e-05
4	A	26	50	20120615	20	864	17.08	0.0185844137683827	-0.0015793017825767
4	A	26	50	20120615	20	866	17.12	0.0194485689656708	-0.0024881461284358
4	A	26	50	20120615	20	868	17.16	0.0208446805944454	-0.0042808032400999
4	A	26	50	20120615	20	870	17.2	0.0215107044716451	-0.0049285837623449
4	A	26	50	20120615	20	872	17.24	0.0228692687303388	-0.0062317108493936
4	A	26	50	20120615	20	874	17.28	0.0235158471710558	-0.0072458433949714
4	A	26	50	20120615	20	876	17.32	0.0244173658906617	-0.0084206730276416
4	A	26	50	20120615	20	878	17.36	0.0253047141903728	-0.0103126786420624
4	A	26	50	20120615	20	880	17.4	0.0264004185742282	-0.0118037122851436
4	A	26	50	20120615	20	882	17.44	0.0264956517155183	-0.0127173790992504
4	A	26	50	20120615	20	884	17.48	0.0267874463998427	-0.0143289744485239
4	A	26	50	20120615	20	886	17.52	0.0269390288805258	-0.0160577303203722
4	A	26	50	20120615	20	888	17.56	0.0271503265288799	-0.0171612270209563
4	A	26	50	20120615	20	890	17.6	0.0275037809245239	-0.0183462955598181
4	A	26	50	20120615	20	892	17.64	0.0282860814408218	-0.0201606325653934
4	A	26	50	20120615	20	894	17.68	0.0283454359840346	-0.0211040968592594
4	A	26	50	20120615	20	896	17.72	0.0281019225507295	-0.0224071390934943
4	A	26	50	20120615	20	898	17.76	0.0279932402384611	-0.0234129984897322
4	A	26	50	20120615	20	900	17.8	0.0276623637623405	-0.0241002567835708
4	A	26	50	20120615	20	902	17.84	0.0272709080340620	-0.0240944599221787
4	A	26	50	20120615	20	904	17.88	0.0272887497523649	-0.0245848865581926
4	A	26	50	20120615	20	906	17.92	0.0270744228585603	-0.0246808437768268
4	A	26	50	20120615	20	908	17.96	0.0268220218001224	-0.0251409928075771
4	A	26	50	20120615	20	910	18	0.0266207686035951	-0.0261076183840609
4	A	26	50	20120615	20	912	18.04	0.0262345101101584	-0.0274193382327145
4	A	26	50	20120615	20	914	18.08	0.0260389455876855	-0.0279425760375891
4	A	26	50	20120615	20	916	18.12	0.0251722943034599	-0.0296188645862734
4	A	26	50	20120615	20	918	18.16	0.0249438917420688	-0.0302433883664852
4	A	26	50	20120615	20	920	18.2	0.0241424569162721	-0.0322497331474239
4	A	26	50	20120615	20	922	18.24	0.0236733552065650	-0.033659286876109
4	A	26	50	20120615	20	924	18.28	0.0230880192841666	-0.0343679422211463
4	A	26	50	20120615	20	926	18.32	0.0227236047334144	-0.0355756523191417
4	A	26	50	20120615	20	928	18.36	0.0221089168085289	-0.0380552636687286
4	A	26	50	20120615	20	930	18.4	0.0216580655248444	-0.0384648199163918
4	A	26	50	20120615	20	932	18.44	0.0212999159401734	-0.0405822511726549
4	A	26	50	20120615	20	934	18.48	0.0210572368928702	-0.0415085610560093
4	A	26	50	20120615	20	936	18.52	0.0210452160775900	-0.0424880453693089
4	A	26	50	20120615	20	938	18.56	0.0210157297248144	-0.0425603823930243
4	A	26	50	20120615	20	940	18.6	0.0215312812789775	-0.0438036882463846
4	A	26	50	20120615	20	942	18.64	0.0217388171192558	-0.0441495341730629
4	A	26	50	20120615	20	944	18.68	0.0221241196043244	-0.0441876472285689
4	A	26	50	20120615	20	946	18.72	0.0226444794845996	-0.0444477918133674
4	A	26	50	20120615	20	948	18.76	0.0230757439104452	-0.0443992135774999
4	A	26	50	20120615	20	950	18.8	0.0232115791231111	-0.0443710000169306
4	A	26	50	20120615	20	952	18.84	0.0240731180253088	-0.0443933445912161
4	A	26	50	20120615	20	954	18.88	0.0249070797630402	-0.0444756518205462
4	A	26	50	20120615	20	956	18.92	0.0257793666883119	-0.0445764852475434
4	A	26	50	20120615	20	958	18.96	0.0266370165032132	-0.0456360847591514
4	A	26	50	20120615	20	960	19	0.0280807164183617	-0.0459004719846371
4	A	26	50	20120615	20	962	19.04	0.0288924750031639	-0.046603053282424
4	A	26	50	20120615	20	964	19.08	0.0301902280786756	-0.0477363333206317
4	A	26	50	20120615	20	966	19.12	0.0309869252890385	-0.0476290652219257
4	A	26	50	20120615	20	968	19.16	0.0323850875274785	-0.0479852349076094
4	A	26	50	20120615	20	970	19.2	0.0332041293121269	-0.0484232875585544
4	A	26	50	20120615	20	972	19.24	0.0343972305840231	-0.0490975138744158
4	A	26	50	20120615	20	974	19.28	0.0359498956541525	-0.0491768512552649
4	A	26	50	20120615	20	976	19.32	0.0366083534887933	-0.0493840335421526
4	A	26	50	20120615	20	978	19.36	0.0374909641730704	-0.0503691747097017
4	A	26	50	20120615	20	980	19.4	0.0376548715249495	-0.051198893806746
4	A	26	50	20120615	20	982	19.44	0.0382856814844460	-0.0517051115513974
4	A	26	50	20120615	20	984	19.48	0.0392889952962715	-0.052800773508846
4	A	26	50	20120615	20	986	19.52	0.0403425136895615	-0.0541051733881008
4	A	26	50	20120615	20	988	19.56	0.0408971682487242	-0.0545073757252397
4	A	26	50	20120615	20	990	19.6	0.0418811780454234	-0.0562611419639386
4	A	26	50	20120615	20	992	19.64	0.0429379491299067	-0.05747885055182
4	A	26	50	20120615	20	994	19.68	0.0431505761390095	-0.0592447083164771
4	A	26	50	20120615	20	996	19.72	0.0438518846445902	-0.0599455925579892
4	A	26	50	20120615	20	998	19.76	0.0445178378111118	-0.0619342596693983
4	A	26	50	20120615	20	1000	19.8	0.0451430616270369	-0.0625784339470592
4	A	26	50	20120615	20	1002	19.84	0.0458981809586661	-0.0639229974914854
4	A	26	50	20120615	20	1004	19.88	0.0462078937288257	-0.0654230538170946
4	A	26	50	20120615	20	1006	19.92	0.0470909993878496	-0.0669279891794939
4	A	26	50	20120615	20	1008	19.96	0.047497020101607	-0.0689797302157848
4	A	26	50	20120615	20	1010	20	0.0477995203825985	-0.0710886054799956
4	A	26	50	20120615	20	1012	20.04	0.0480957981239157	-0.0725398714377028
4	A	26	50	20120615	20	1014	20.08	0.0483389721459657	-0.0744383824345106
4	A	26	50	20120615	20	1016	20.12	0.0485738730186758	-0.0768607888454995
4	A	26	50	20120615	20	1018	20.16	0.0486365226794890	-0.0789222879553707
4	A	26	50	20120615	20	1020	20.2	0.0490764845187433	-0.0801949387401503
4	A	26	50	20120615	20	1022	20.24	0.0488359267917836	-0.0811270468991104
4	A	26	50	20120615	20	1024	20.28	0.0490230272460856	-0.0831602617377342
4	A	26	50	20120615	20	1026	20.32	0.0483729132714626	-0.0844524286696745
4	A	26	50	20120615	20	1028	20.36	0.0486022280006014	-0.0859625966222546
4	A	26	50	20120615	20	1030	20.4	0.048354033520405	-0.0874694411729631
4	A	26	50	20120615	20	1032	20.44	0.0483569326582078	-0.0887294347463594
4	A	26	50	20120615	20	1034	20.48	0.0482763931958307	-0.0905508711040183
4	A	26	50	20120615	20	1036	20.52	0.0480241682069815	-0.0910406839713453
4	A	26	50	20120615	20	1038	20.56	0.0479935504833561	-0.0914573819974993
4	A	26	50	20120615	20	1040	20.6	0.0478721402490263	-0.0920483111345363
4	A	26	50	20120615	20	1042	20.64	0.0478280167858803	-0.0934910918108693
4	A	26	50	20120615	20	1044	20.68	0.0475535179334236	-0.0946579594211833
4	A	26	50	20120615	20	1046	20.72	0.0468063889084220	-0.0948153613906753
4	A	26	50	20120615	20	1048	20.76	0.0465922062644005	-0.0955867441782723
4	A	26	50	20120615	20	1050	20.8	0.0454726440977479	-0.0960076848451123
4	A	26	50	20120615	20	1052	20.84	0.0450507134814139	-0.0971734917952553
4	A	26	50	20120615	20	1054	20.88	0.0437313936490761	-0.0985055395496543
4	A	26	50	20120615	20	1056	20.92	0.0432219232132312	-0.0989640982972533
4	A	26	50	20120615	20	1058	20.96	0.042233741486523	-0.100321389763741
4	A	26	50	20120615	20	1060	21	0.0408478121953973	-0.101957634855406
4	A	26	50	20120615	20	1062	21.04	0.0396046477633933	-0.102980181971680
4	A	26	50	20120615	20	1064	21.08	0.0379017932129398	-0.104132907446371
4	A	26	50	20120615	20	1066	21.12	0.0367815946501841	-0.104987233859400
4	A	26	50	20120615	20	1068	21.16	0.0364093029298894	-0.104366747658909
4	A	26	50	20120615	20	1070	21.2	0.0357106107193989	-0.104638347373563
4	A	26	50	20120615	20	1072	21.24	0.0343950385530013	-0.105235499050275
4	A	26	50	20120615	20	1074	21.28	0.0335960078902605	-0.106134938875944
4	A	26	50	20120615	20	1076	21.32	0.0323519949301191	-0.105920897653279
4	A	26	50	20120615	20	1078	21.36	0.0315278619766462	-0.106299553334604
4	A	26	50	20120615	20	1080	21.4	0.0306820915556689	-0.106640449513814
4	A	26	50	20120615	20	1082	21.44	0.0288093192456964	-0.106850106674436
4	A	26	50	20120615	20	1084	21.48	0.0269401531803079	-0.106408447778907
4	A	26	50	20120615	20	1086	21.52	0.0258078630915939	-0.106366940610851
4	A	26	50	20120615	20	1088	21.56	0.0241479299227583	-0.106697513031056
4	A	26	50	20120615	20	1090	21.6	0.0225481008303239	-0.106260874593673
4	A	26	50	20120615	20	1092	21.64	0.0202121028679959	-0.106908301562528
4	A	26	50	20120615	20	1094	21.68	0.0186177184977766	-0.106032054839281
4	A	26	50	20120615	20	1096	21.72	0.0170941862270319	-0.105857116621616
4	A	26	50	20120615	20	1098	21.76	0.0160919330753782	-0.105737191311527
4	A	26	50	20120615	20	1100	21.8	0.0150116860457595	-0.105492037390489
4	A	26	50	20120615	20	1102	21.84	0.0136318378729520	-0.104883784137313
4	A	26	50	20120615	20	1104	21.88	0.0122008658798648	-0.104225114170637
4	A	26	50	20120615	20	1106	21.92	0.0108111889227990	-0.104298723986559
4	A	26	50	20120615	20	1108	21.96	0.00968151512917525	-0.102726118505200
4	A	26	50	20120615	20	1110	22	0.00855919524607595	-0.102516673476613
4	A	26	50	20120615	20	1112	22.04	0.00725861374343955	-0.100871306707470
4	A	26	50	20120615	20	1114	22.08	0.00553405101480375	-0.0993757051545823
4	A	26	50	20120615	20	1116	22.12	0.00445705667637845	-0.0981636534209503
4	A	26	50	20120615	20	1118	22.16	0.00389787663381615	-0.0972002911422613
4	A	26	50	20120615	20	1120	22.2	0.00340834660920065	-0.0961067505051563
4	A	26	50	20120615	20	1122	22.24	0.00327908748959985	-0.0948529087607573
4	A	26	50	20120615	20	1124	22.28	0.00263922656330405	-0.0929740553324663
4	A	26	50	20120615	20	1126	22.32	0.00179027416181155	-0.0918087433570703
4	A	26	50	20120615	20	1128	22.36	0.00143162960239371	-0.089463977270656
4	A	26	50	20120615	20	1130	22.4	0.00131347205925743	-0.0884602391947617
4	A	26	50	20120615	20	1132	22.44	0.0008629743289635	-0.0882008017167444
4	A	26	50	20120615	20	1134	22.48	-9.45896741193306e-05	-0.0867112105714968
4	A	26	50	20120615	20	1136	22.52	-0.00065129484294749	-0.0862123467373697
4	A	26	50	20120615	20	1138	22.56	-0.00155936137134726	-0.0856117302374298
4	A	26	50	20120615	20	1140	22.6	-0.00316244315497528	-0.0852363272472979
4	A	26	50	20120615	20	1142	22.64	-0.00461865886015086	-0.0837433419895006
4	A	26	50	20120615	20	1144	22.68	-0.00573341270069145	-0.0831266741656278
4	A	26	50	20120615	20	1146	22.72	-0.00760830633100758	-0.08177164544084
4	A	26	50	20120615	20	1148	22.76	-0.00883739933806604	-0.0802229401686853
4	A	26	50	20120615	20	1150	22.8	-0.00990265570392357	-0.0793435114649235
4	A	26	50	20120615	20	1152	22.84	-0.0110188237580266	-0.0778067562973708
4	A	26	50	20120615	20	1154	22.88	-0.012606066349756	-0.0765819766416776
4	A	26	50	20120615	20	1156	22.92	-0.0140530896667761	-0.0759585913033835
4	A	26	50	20120615	20	1158	22.96	-0.0152169167179311	-0.0748033909549591
4	A	26	50	20120615	20	1160	23	-0.0156792231314708	-0.0740293918722723
4	A	26	50	20120615	20	1162	23.04	-0.0154309579405962	-0.0727515792079901
4	A	26	50	20120615	20	1164	23.08	-0.0151395592360693	-0.0724852120835171
4	A	26	50	20120615	20	1166	23.12	-0.0150185025551301	-0.0711090408659718
4	A	26	50	20120615	20	1168	23.16	-0.0155083154224581	-0.0690241365216433
4	A	26	50	20120615	20	1170	23.2	-0.0159878045307806	-0.0668540965208599
4	A	26	50	20120615	20	1172	23.24	-0.0162064419475235	-0.0659730414715015
4	A	26	50	20120615	20	1174	23.28	-0.0170743448107519	-0.0644755307303046
4	A	26	50	20120615	20	1176	23.32	-0.0175341056398794	-0.0624298708123319
4	A	26	50	20120615	20	1178	23.36	-0.0174979724833608	-0.0608629928959007
4	A	26	50	20120615	20	1180	23.4	-0.0171367116288526	-0.0594293338970449
4	A	26	50	20120615	20	1182	23.44	-0.0166670513047884	-0.0567093769525327
4	A	26	50	20120615	20	1184	23.48	-0.0166823248112621	-0.0558443025164291
4	A	26	50	20120615	20	1186	23.52	-0.0166770215104032	-0.0548595149022706
4	A	26	50	20120615	20	1188	23.56	-0.0160630406922989	-0.053736982887137
4	A	26	50	20120615	20	1190	23.6	-0.0151324881682574	-0.0527211532852844
4	A	26	50	20120615	20	1192	23.64	-0.0142869298793145	-0.0510191472629684
4	A	26	50	20120615	20	1194	23.68	-0.0138429375314075	-0.0498905341295165
4	A	26	50	20120615	20	1196	23.72	-0.0136432505764004	-0.0490644919877344
4	A	26	50	20120615	20	1198	23.76	-0.0139547311135131	-0.0488459252816696
4	A	26	50	20120615	20	1200	23.8	-0.0141054155685839	-0.0482858260002918
4	A	26	50	20120615	20	1202	23.84	-0.0142131079313587	-0.0470894720372023
4	A	26	50	20120615	20	1204	23.88	-0.0141486197929144	-0.0475019981333465
4	A	26	50	20120615	20	1206	23.92	-0.0136387250930008	-0.0473183625022723
4	A	26	50	20120615	20	1208	23.96	-0.0133635191337630	-0.0464527223807438
4	A	26	50	20120615	20	1210	24	-0.0133120417600926	-0.046809811305243
4	A	26	50	20120615	20	1212	24.04	-0.0130747367243264	-0.0454828547196683
4	A	26	50	20120615	20	1214	24.08	-0.0125479421723425	-0.0445035118277249
4	A	26	50	20120615	20	1216	24.12	-0.0122054903582138	-0.0429671809242409
4	A	26	50	20120615	20	1218	24.16	-0.0120627254990922	-0.0420381133244399
4	A	26	50	20120615	20	1220	24.2	-0.0115287891686183	-0.0406528204294173
4	A	26	50	20120615	20	1222	24.24	-0.0114522802148939	-0.0392859830213837
4	A	26	50	20120615	20	1224	24.28	-0.0113245060195335	-0.0380964172833936
4	A	26	50	20120615	20	1226	24.32	-0.0103759929832499	-0.0367681879056128
4	A	26	50	20120615	20	1228	24.36	-0.0098538653360217	-0.0350203613638759
4	A	26	50	20120615	20	1230	24.4	-0.00912349474173412	-0.0339333261091578
4	A	26	50	20120615	20	1232	24.44	-0.0084392275095799	-0.0326136527234294
4	A	26	50	20120615	20	1234	24.48	-0.00746646071070156	-0.0321167687882896
4	A	26	50	20120615	20	1236	24.52	-0.00611051274709824	-0.0306656442519385
4	A	26	50	20120615	20	1238	24.56	-0.00518597063069682	-0.0298207223590987
4	A	26	50	20120615	20	1240	24.6	-0.00408055059966789	-0.0296080953499959
4	A	26	50	20120615	20	1242	24.64	-0.00302526443942509	-0.0288377732225713
4	A	26	50	20120615	20	1244	24.68	-0.00183909281398466	-0.0279944069646501
4	A	26	50	20120615	20	1246	24.72	-0.00098547350773626	-0.0279372727367303
4	A	26	50	20120615	20	1248	24.76	-0.00032121739748962	-0.0268238623990739
4	A	26	50	20120615	20	1250	24.8	-0.00079448396613777	-0.0263201902388347
4	A	26	50	20120615	20	1252	24.84	-0.00092961207202252	-0.0257820112676737
4	A	26	50	20120615	20	1254	24.88	-0.00172786491730401	-0.0242302654363598
4	A	26	50	20120615	20	1256	24.92	-0.00230146993820254	-0.0230539225951778
4	A	26	50	20120615	20	1258	24.96	-0.00296947371438947	-0.0217022879829397
4	A	26	50	20120615	20	1260	25	-0.0037125015200603	-0.0203857965777266
4	A	26	50	20120615	20	1262	25.04	-0.00429862233098583	-0.0189764620521437
4	A	26	50	20120615	20	1264	25.08	-0.0049319071642165	-0.0172864768451079
4	A	26	50	20120615	20	1266	25.12	-0.00530129974670835	-0.0159231749709802
4	A	26	50	20120615	20	1268	25.16	-0.00519049611409642	-0.0154460900257136
4	A	26	50	20120615	20	1270	25.2	-0.0052692678095206	-0.0146640299257213
4	A	26	50	20120615	20	1272	25.24	-0.00526417664069606	-0.0136705448981542
4	A	26	50	20120615	20	1274	25.28	-0.00532329076760325	-0.0130511193578348
4	A	26	50	20120615	20	1276	25.32	-0.00538523332163519	-0.0127784589830093
4	A	26	50	20120615	20	1278	25.36	-0.00494937270171181	-0.0122093794455103
4	A	26	50	20120615	20	1280	25.4	-0.00473872559159633	-0.012108475307835
4	A	26	50	20120615	20	1282	25.44	-0.00376645376746483	-0.0113675688225078
4	A	26	50	20120615	20	1284	25.48	-0.00294133086449825	-0.0106625126509867
4	A	26	50	20120615	20	1286	25.52	-0.0022554372867473	-0.0103461530770838
4	A	26	50	20120615	20	1288	25.56	-0.00159643497988487	-0.0096732914773101
4	A	26	50	20120615	20	1290	25.6	-0.00053748600651552	-0.0088529203319131
4	A	26	50	20120615	20	1292	25.64	-0.00062511067884016	-0.0079350391613905
4	A	26	50	20120615	20	1294	25.68	-0.00083683966233084	-0.0075180087950501
4	A	26	50	20120615	20	1296	25.72	-0.00101421032732368	-0.0073092991575151
4	A	26	50	20120615	20	1298	25.76	-0.00138574544336253	-0.0069512414967256
4	A	26	50	20120615	20	1300	25.8	-0.00170433240362613	-0.007021209712724
4	A	26	50	20120615	20	1302	25.84	-0.00213015210725666	-0.0062182192520086
4	A	26	50	20120615	20	1304	25.88	-0.00205126727474749	-0.0056394099252005
4	A	26	50	20120615	20	1306	25.92	-0.00250051342603874	-0.0056035808245978
4	A	26	50	20120615	20	1308	25.96	-0.00260058317771226	-0.0056651839673748
4	A	26	50	20120615	20	1310	26	-0.00286087625493484	-0.0050389065623457
4	A	26	50	20120615	20	1312	26.04	-0.00282001255405007	-0.0052697132867928
4	A	26	50	20120615	20	1314	26.08	-0.00290973026244702	-0.0046476573092473
4	A	26	50	20120615	20	1316	26.12	-0.00313434273149093	-0.0045260702982223
4	A	26	50	20120615	20	1318	26.16	-0.00349165793016011	-0.0044567172651235
4	A	26	50	20120615	20	1320	26.2	-0.00406663473821414	-0.0049230824715873
4	A	26	50	20120615	20	1322	26.24	-0.00445482929001775	-0.004368562262713
4	A	26	50	20120615	20	1324	26.28	-0.00524659089504795	-0.0033320285743073
4	A	26	50	20120615	20	1326	26.32	-0.00547109022700686	-0.003377064205201
4	A	26	50	20120615	20	1328	26.36	-0.00576962363895601	-0.0031831684547319
4	A	26	50	20120615	20	1330	26.4	-0.00632575605129142	-0.0036244667258026
4	A	26	50	20120615	20	1332	26.44	-0.0071030856069176	-0.003296446961078
4	A	26	50	20120615	20	1334	26.48	-0.00817485442622986	-0.0021318633056672
4	A	26	50	20120615	20	1336	26.52	-0.00857215651337515	-0.0018803949210738
4	A	26	50	20120615	20	1338	26.56	-0.00921994410668796	-0.0014196794977917
4	A	26	50	20120615	20	1340	26.6	-0.00986493155714727	-0.000939476211620102
4	A	26	50	20120615	20	1342	26.64	-0.0107801398640370	1.90635988207982e-05
4	A	26	50	20120615	20	1344	26.68	-0.0116662719400844	0.000469335054944738
4	A	26	50	20120615	20	1346	26.72	-0.0125011599876991	0.0011490980169028
4	A	26	50	20120615	20	1348	26.76	-0.0133311902117272	0.000576299097734819
4	A	26	50	20120615	20	1350	26.8	-0.014130369366892	0.000613499985493048
4	A	26	50	20120615	20	1352	26.84	-0.0143909028604202	0.000175694821921400
4	A	26	50	20120615	20	1354	26.88	-0.0149113758777804	-0.000497569828717601
4	A	26	50	20120615	20	1356	26.92	-0.0145208054471920	-0.000364315555803001
4	A	26	50	20120615	20	1358	26.96	-0.0143391921415120	0.000537924412719829
4	A	26	50	20120615	20	1360	27	-0.0139915077372026	0.00103622256142199
4	A	26	50	20120615	20	1362	27.04	-0.0138433900797475	0.00188917011622826
4	A	26	50	20120615	20	1364	27.08	-0.0142612378615269	0.00294116540151143
4	A	26	50	20120615	20	1366	27.12	-0.0137880752375756	0.00334693650657498
4	A	26	50	20120615	20	1368	27.16	-0.0135847386923387	0.00506620915724876
4	A	26	50	20120615	20	1370	27.2	-0.0132793168582593	0.00693733270633964
4	A	26	50	20120615	20	1372	27.24	-0.0126885220715101	0.0087638531617548
4	A	26	50	20120615	20	1374	27.28	-0.0124539323257837	0.0103462591431009
4	A	26	50	20120615	20	1376	27.32	-0.0117460618692735	0.0110731507720251
4	A	26	50	20120615	20	1378	27.36	-0.0114128590118427	0.0103735393227191
4	A	26	50	20120615	20	1380	27.4	-0.0109596884179159	0.0108209399253115
4	A	26	50	20120615	20	1382	27.44	-0.00999057523977596	0.0110703315372885
4	A	26	50	20120615	20	1384	27.48	-0.0099548345275209	0.0105994868093659
4	A	26	50	20120615	20	1386	27.52	-0.0101745912942984	0.010661370673535
4	A	26	50	20120615	20	1388	27.56	-0.0102106360624694	0.0102242407969394
4	A	26	50	20120615	20	1390	27.6	-0.00998706304039381	0.0102955595868899
4	A	26	50	20120615	20	1392	27.64	-0.0106317393638694	0.00982886204023892
4	A	26	50	20120615	20	1394	27.68	-0.0105527413942752	0.00990890652786923
4	A	26	50	20120615	20	1396	27.72	-0.0106395741070049	0.0100191444750562
4	A	26	50	20120615	20	1398	27.76	-0.0106330828667537	0.0101061893198203
4	A	26	50	20120615	20	1400	27.8	-0.0102246862742115	0.0097996443880403
4	A	26	50	20120615	20	1402	27.84	-0.0102022603826462	0.00935207761535436
4	A	26	50	20120615	20	1404	27.88	-0.0095047928811008	0.00922353408781602
4	A	26	50	20120615	20	1406	27.92	-0.00930575858565276	0.0097447587596846
4	A	26	50	20120615	20	1408	27.96	-0.0091766932133099	0.00916915545502243
4	A	26	50	20120615	20	1410	28	-0.00873956899356853	0.00921062090377799
4	A	26	50	20120615	20	1412	28.04	-0.00862310426406642	0.00854774082332754
4	A	26	50	20120615	20	1414	28.08	-0.00817530980299695	0.00907648769713437
4	A	26	50	20120615	20	1416	28.12	-0.00733956375201389	0.00913028254256941
4	A	26	50	20120615	20	1418	28.16	-0.00680321152051132	0.00911350756555661
4	A	26	50	20120615	20	1420	28.2	-0.0057283781004094	0.00907238506358993
4	A	26	50	20120615	20	1422	28.24	-0.00530889407353829	0.00969346523377732
4	A	26	50	20120615	20	1424	28.28	-0.0048425217960067	0.0100644770907981
4	A	26	50	20120615	20	1426	28.32	-0.00522567467646045	0.0105342788362184
4	A	26	50	20120615	20	1428	28.36	-0.0053410179346076	0.0106453370272716
4	A	26	50	20120615	20	1430	28.4	-0.00577601588425794	0.0111996521751793
4	A	26	50	20120615	20	1432	28.44	-0.00599124646052906	0.0111783696752792
4	A	26	50	20120615	20	1434	28.48	-0.00627060822774125	0.0121661675844266
4	A	26	50	20120615	20	1436	28.52	-0.00682676241896552	0.0136534258429817
4	A	26	50	20120615	20	1438	28.56	-0.00713332149288114	0.0142922685355125
4	A	26	50	20120615	20	1440	28.6	-0.00778426278243804	0.0155691266056401
4	A	26	50	20120615	20	1442	28.64	-0.00807807272108886	0.0171143034149567
4	A	26	50	20120615	20	1444	28.68	-0.00861257473698777	0.0191387077030869
4	A	26	50	20120615	20	1446	28.72	-0.0096184765596325	0.0197898540536104
4	A	26	50	20120615	20	1448	28.76	-0.0108933900861118	0.0206079907415788
4	A	26	50	20120615	20	1450	28.8	-0.0118428152901432	0.0217171796517515
4	A	26	50	20120615	20	1452	28.84	-0.0130635715082515	0.0223578113244387
4	A	26	50	20120615	20	1454	28.88	-0.0137178361996800	0.0227411551237234
4	A	26	50	20120615	20	1456	28.92	-0.0145799549294382	0.023473137921472
4	A	26	50	20120615	20	1458	28.96	-0.0153428170803213	0.0248115142815629
4	A	26	50	20120615	20	1460	29	-0.0161930988425625	0.0259518795297181
4	A	26	50	20120615	20	1462	29.04	-0.0166957739822402	0.027567554885119
4	A	26	50	20120615	20	1464	29.08	-0.0166526475396557	0.0285825288877664
4	A	26	50	20120615	20	1466	29.12	-0.0166193569523974	0.030954504443121
4	A	26	50	20120615	20	1468	29.16	-0.0168237885939062	0.0318926159386534
4	A	26	50	20120615	20	1470	29.2	-0.0162789203925951	0.0331503891967568
4	A	26	50	20120615	20	1472	29.24	-0.0160803648084380	0.0346628906017148
4	A	26	50	20120615	20	1474	29.28	-0.0152553833268276	0.0366022723704751
4	A	26	50	20120615	20	1476	29.32	-0.0145252955752525	0.0377375323076701
4	A	26	50	20120615	20	1478	29.36	-0.0134570693609140	0.039303561695964
4	A	26	50	20120615	20	1480	29.4	-0.0130492808802037	0.0405718991293783
4	A	26	50	20120615	20	1482	29.44	-0.0115910852760408	0.0426572984484537
4	A	26	50	20120615	20	1484	29.48	-0.0104430267061063	0.0435390606045933
4	A	26	50	20120615	20	1486	29.52	-0.00911522159239423	0.044832641750096
4	A	26	50	20120615	20	1488	29.56	-0.00813538372570403	0.0460336626179413
4	A	26	50	20120615	20	1490	29.6	-0.00688295619486642	0.0472225919598284
4	A	26	50	20120615	20	1492	29.64	-0.00582632653173936	0.0484493515145089
4	A	26	50	20120615	20	1494	29.68	-0.00487682354596206	0.0495579535260532
4	A	26	50	20120615	20	1496	29.72	-0.00448232867273809	0.0498097542508337
4	A	26	50	20120615	20	1498	29.76	-0.00476029234842252	0.0504544235032415
4	A	26	50	20120615	20	1500	29.8	-0.00564813562288035	0.0503056482364798
4	A	26	50	20120615	20	1502	29.84	-0.00627632928728648	0.0503880968871662
4	A	26	50	20120615	20	1504	29.88	-0.00681365973031013	0.0503000620929085
4	A	26	50	20120615	20	1506	29.92	-0.00714069661660892	0.0508577572112303
4	A	26	50	20120615	20	1508	29.96	-0.00767314802284239	0.0511943400390751
4	A	26	50	20120615	20	1510	30	-0.00845888507809687	0.0510414635529826
4	A	26	50	20120615	20	1512	30.04	-0.00930734250484262	0.0517762182093135
4	A	26	50	20120615	20	1514	30.08	-0.0102214901515606	0.0520330393922405
4	A	26	50	20120615	20	1516	30.12	-0.0105988730406798	0.0516419386315662
4	A	26	50	20120615	20	1518	30.16	-0.0106784225535633	0.0515514996742524
4	A	26	50	20120615	20	1520	30.2	-0.0107229702807781	0.0510787280803511
4	A	26	50	20120615	20	1522	30.24	-0.0115012827148301	0.051228846849997
4	A	26	50	20120615	20	1524	30.28	-0.0122911209894155	0.0510806372686603
4	A	26	50	20120615	20	1526	30.32	-0.0137992383323302	0.05029023330865
4	A	26	50	20120615	20	1528	30.36	-0.0150683535832038	0.0492971725451516
4	A	26	50	20120615	20	1530	30.4	-0.0157884004184860	0.0493436294606755
4	A	26	50	20120615	20	1532	30.44	-0.0159972090509704	0.0495176484395256
4	A	26	50	20120615	20	1534	30.48	-0.0163583991948005	0.049000046275697
4	A	26	50	20120615	20	1536	30.52	-0.0160920320703275	0.0487505082926163
4	A	26	50	20120615	20	1538	30.56	-0.0163796831089142	0.0482165012514642
4	A	26	50	20120615	20	1540	30.6	-0.0166777286171843	0.0476672914145166
4	A	26	50	20120615	20	1542	30.64	-0.0164624853129912	0.0463889837754876
4	A	26	50	20120615	20	1544	30.68	-0.017159621888563	0.0460032570263503
4	A	26	50	20120615	20	1546	30.72	-0.0176700115632234	0.0449175652745165
4	A	26	50	20120615	20	1548	30.76	-0.0181622993042855	0.0431906690935027
4	A	26	50	20120615	20	1550	30.8	-0.0189210955911768	0.0426711577413649
4	A	26	50	20120615	20	1552	30.84	-0.0196911348758890	0.041160494814038
4	A	26	50	20120615	20	1554	30.88	-0.0201994739408839	0.0401477057713445
4	A	26	50	20120615	20	1556	30.92	-0.0212564571574016	0.0388770348855523
4	A	26	50	20120615	20	1558	30.96	-0.0220378101506127	0.0386145568483758
4	A	26	50	20120615	20	1560	31	-0.0223386345885329	0.0376749321443317
4	A	26	50	20120615	20	1562	31.04	-0.0225099594905466	0.037239573570223
4	A	26	50	20120615	20	1564	31.08	-0.0225581205334133	0.0366731032567466
4	A	26	50	20120615	20	1566	31.12	-0.0235190079383676	0.035725792301991
4	A	26	50	20120615	20	1568	31.16	-0.0233443242791433	0.0343244763673067
4	A	26	50	20120615	20	1570	31.2	-0.0238430537629820	0.0333881892072698
4	A	26	50	20120615	20	1572	31.24	-0.0243540161941352	0.0326126274185966
4	A	26	50	20120615	20	1574	31.28	-0.0249296647536313	0.0314613939392146
4	A	26	50	20120615	20	1576	31.32	-0.0257498449801974	0.0305525425222877
4	A	26	50	20120615	20	1578	31.36	-0.0264672557213994	0.0294996803240908
4	A	26	50	20120615	20	1580	31.4	-0.0271728973773353	0.029534238046701
4	A	26	50	20120615	20	1582	31.44	-0.0283473946698184	0.0283618620745615
4	A	26	50	20120615	20	1584	31.48	-0.0298380606173735	0.027358392699244
4	A	26	50	20120615	20	1586	31.52	-0.0311616301614662	0.0265230096768824
4	A	26	50	20120615	20	1588	31.56	-0.0321687764920459	0.0262027468735474
4	A	26	50	20120615	20	1590	31.6	-0.0335760816211668	0.0251782693557609
4	A	26	50	20120615	20	1592	31.64	-0.0353810848172303	0.0245329212808432
4	A	26	50	20120615	20	1594	31.68	-0.0368729811305846	0.0239667691654184
4	A	26	50	20120615	20	1596	31.72	-0.0380098674133763	0.0247922456217756
4	A	26	50	20120615	20	1598	31.76	-0.0383381770918812	0.0249133730133928
4	A	26	50	20120615	20	1600	31.8	-0.0399341170970193	0.0257524259199488
4	A	26	50	20120615	20	1602	31.84	-0.0411171067419445	0.02639320608506
4	A	26	50	20120615	20	1604	31.88	-0.0417145412613689	0.0263579214566788
4	A	26	50	20120615	20	1606	31.92	-0.0424362851529261	0.0286290777271719
4	A	26	50	20120615	20	1608	31.96	-0.0434241133262437	0.0296812526175775
4	A	26	50	20120615	20	1610	32	-0.0440776921240943	0.0310584844952945
4	A	26	50	20120615	20	1612	32.04	-0.0449062091396107	0.032574874987549
4	A	26	50	20120615	20	1614	32.08	-0.0457853620717276	0.0335634739072582
4	A	26	50	20120615	20	1616	32.12	-0.0463021793470291	0.035528884276634
4	A	26	50	20120615	20	1618	32.16	-0.0463775074324290	0.0368994481374044
4	A	26	50	20120615	20	1620	32.2	-0.0462338516187630	0.0383209873260306
4	A	26	50	20120615	20	1622	32.24	-0.0465012299059332	0.039519299974904
4	A	26	50	20120615	20	1624	32.28	-0.0461779053302356	0.0415310541227188
4	A	26	50	20120615	20	1626	32.32	-0.0461578376397856	0.0425716183197773
4	A	26	50	20120615	20	1628	32.36	-0.0461978103861259	0.0439127665384504
4	A	26	50	20120615	20	1630	32.4	-0.0465179459102404	0.0448201683864758
4	A	26	50	20120615	20	1632	32.44	-0.0475161119846989	0.046160263016045
4	A	26	50	20120615	20	1634	32.48	-0.0482718959967023	0.0465061513691302
4	A	26	50	20120615	20	1636	32.52	-0.048807571809858	0.0472042354677888
4	A	26	50	20120615	20	1638	32.56	-0.0495373908608564	0.0475069337386791
4	A	26	50	20120615	20	1640	32.6	-0.0503698040347369	0.0487767490252661
4	A	26	50	20120615	20	1642	32.64	-0.0512306711854925	0.0499205295991744
4	A	26	50	20120615	20	1644	32.68	-0.052335433607215	0.0512062123619312
4	A	26	50	20120615	20	1646	32.72	-0.0531307378172189	0.0523456937266099
4	A	26	50	20120615	20	1648	32.76	-0.0537110037839962	0.0536130977790731
4	A	26	50	20120615	20	1650	32.8	-0.0542525372697271	0.0551958544853827
4	A	26	50	20120615	20	1652	32.84	-0.054961074527932	0.0561582105511216
4	A	26	50	20120615	20	1654	32.88	-0.0554029172712244	0.056927076038577
4	A	26	50	20120615	20	1656	32.92	-0.056289138124528	0.0581637311637515
4	A	26	50	20120615	20	1658	32.96	-0.0567770944476466	0.0592022769598584
4	A	26	50	20120615	20	1660	33	-0.0575834054818066	0.0600739303174542
4	A	26	50	20120615	20	1662	33.04	-0.0578269167937911	0.0615585879786894
4	A	26	50	20120615	20	1664	33.08	-0.0577307926979566	0.0629532429674949
4	A	26	50	20120615	20	1666	33.12	-0.0577229508837534	0.0630003999187322
4	A	26	50	20120615	20	1668	33.16	-0.057892062541542	0.0644132275518142
4	A	26	50	20120615	20	1670	33.2	-0.0579590255537202	0.0651181423019791
4	A	26	50	20120615	20	1672	33.24	-0.0574664761831492	0.0663192126672991
4	A	26	50	20120615	20	1674	33.28	-0.057549547087803	0.0676043933842413
4	A	26	50	20120615	20	1676	33.32	-0.056831289232677	0.068784391967482
4	A	26	50	20120615	20	1678	33.36	-0.0565141801255861	0.0698515999480556
4	A	26	50	20120615	20	1680	33.4	-0.0560261986648216	0.070500377490862
4	A	26	50	20120615	20	1682	33.44	-0.0554406081839819	0.0707249192492278
4	A	26	50	20120615	20	1684	33.48	-0.0557252540187486	0.0707904326925048
4	A	26	50	20120615	20	1686	33.52	-0.0552552118570225	0.0714141998684607
4	A	26	50	20120615	20	1688	33.56	-0.0556140685484747	0.0717367112713598
4	A	26	50	20120615	20	1690	33.6	-0.0557214497842657	0.0716817973587329
4	A	26	50	20120615	20	1692	33.64	-0.0560227550547972	0.0718477482492096
4	A	26	50	20120615	20	1694	33.68	-0.0562870150010622	0.0717640833748596
4	A	26	50	20120615	20	1696	33.72	-0.0567099850643646	0.0714493006490788
4	A	26	50	20120615	20	1698	33.76	-0.0567236039409702	0.071656723352272
4	A	26	50	20120615	20	1700	33.8	-0.0574773939118507	0.0714582950473355
4	A	26	50	20120615	20	1702	33.84	-0.0581994913567983	0.0718033631565545
4	A	26	50	20120615	20	1704	33.88	-0.0591277033573942	0.0717727525039969
4	A	26	50	20120615	20	1706	33.92	-0.0609316741775573	0.0728676366439862
4	A	26	50	20120615	20	1708	33.96	-0.061913371735082	0.0730591706578062
4	A	26	50	20120615	20	1710	34	-0.0630856699254756	0.0739224914690924
4	A	26	50	20120615	20	1712	34.04	-0.0643880121239972	0.0745905730270253
4	A	26	50	20120615	20	1714	34.08	-0.0659188558788592	0.0755459167148152
4	A	26	50	20120615	20	1716	34.12	-0.0673642669924182	0.0761699243070767
4	A	26	50	20120615	20	1718	34.16	-0.0680780205773479	0.0757878038025235
4	A	26	50	20120615	20	1720	34.2	-0.0681864271179716	0.0758489614680283
4	A	26	50	20120615	20	1722	34.24	-0.068544110012167	0.0760104363725801
4	A	26	50	20120615	20	1724	34.28	-0.0686350156599563	0.0763618967271011
4	A	26	50	20120615	20	1726	34.32	-0.0687484709429978	0.0758158335153297
4	A	26	50	20120615	20	1728	34.36	-0.0685664192311135	0.0759718636976664
4	A	26	50	20120615	20	1730	34.4	-0.068412863922511	0.07573636885526
4	A	26	50	20120615	20	1732	34.44	-0.0685401855695314	0.0758259875687076
4	A	26	50	20120615	20	1734	34.48	-0.068816190559432	0.0755091118068545
4	A	26	50	20120615	20	1736	34.52	-0.0685740771975537	0.0750724026587936
4	A	26	50	20120615	20	1738	34.56	-0.0686858990639305	0.0750088054748937
4	A	26	50	20120615	20	1740	34.6	-0.0689381452659832	0.0742620087900792
4	A	26	50	20120615	20	1742	34.64	-0.069467577326261	0.0734814124011239
4	A	26	50	20120615	20	1744	34.68	-0.0697036449251602	0.0731686944271442
4	A	26	50	20120615	20	1746	34.72	-0.0701775869222057	0.0719460677701783
4	A	26	50	20120615	20	1748	34.76	-0.0700648046633986	0.0712625063720131
4	A	26	50	20120615	20	1750	34.8	-0.0703070120704787	0.0704266121114487
4	A	26	50	20120615	20	1752	34.84	-0.0709014696703545	0.0697232600672702
4	A	26	50	20120615	20	1754	34.88	-0.0711284721603189	0.0687532297716351
4	A	26	50	20120615	20	1756	34.92	-0.071176498852897	0.0674626750431559
4	A	26	50	20120615	20	1758	34.96	-0.0724861030380614	0.0657452116666031
4	A	26	50	20120615	20	1760	35	-0.0730472912638823	0.0641826188172658
4	A	26	50	20120615	20	1762	35.04	-0.0736750323799485	0.0633601404936609
4	A	26	50	20120615	20	1764	35.08	-0.0746014412582522	0.0619082098555793
4	A	26	50	20120615	20	1766	35.12	-0.075070323764857	0.0610705004519076
4	A	26	50	20120615	20	1768	35.16	-0.0755975425809097	0.05944146784941
4	A	26	50	20120615	20	1770	35.2	-0.07601134146926	0.0580494574399662
4	A	26	50	20120615	20	1772	35.24	-0.075797936642698	0.0569738066044252
4	A	26	50	20120615	20	1774	35.28	-0.076083395650263	0.0562408904257254
4	A	26	50	20120615	20	1776	35.32	-0.0756411710693089	0.0556681339329643
4	A	26	50	20120615	20	1778	35.36	-0.0755860167403764	0.0542153123403384
4	A	26	50	20120615	20	1780	35.4	-0.0758038056289818	0.052857525899104
4	A	26	50	20120615	20	1782	35.44	-0.0756362920325187	0.0521738243523747
4	A	26	50	20120615	20	1784	35.48	-0.0758770618915127	0.0508284122798111
4	A	26	50	20120615	20	1786	35.52	-0.0753192253518347	0.0493281438221676
4	A	26	50	20120615	20	1788	35.56	-0.075032210709351	0.0484026117562725
4	A	26	50	20120615	20	1790	35.6	-0.074405855522576	0.0474552300908388
4	A	26	50	20120615	20	1792	35.64	-0.073916042655248	0.0474075003831087
4	A	26	50	20120615	20	1794	35.68	-0.0732240679591789	0.0467866606292269
4	A	26	50	20120615	20	1796	35.72	-0.0721382347859889	0.0456427032786233
4	A	26	50	20120615	20	1798	35.76	-0.071457220245028	0.0449626786871562
4	A	26	50	20120615	20	1800	35.8	-0.0709967523091194	0.04415445563626
4	A	26	50	20120615	20	1802	35.84	-0.0703399915307533	0.043215276409488
4	A	26	50	20120615	20	1804	35.88	-0.0693571838155822	0.0429677183253946
4	A	26	50	20120615	20	1806	35.92	-0.0691135148187852	0.0430327721492637
4	A	26	50	20120615	20	1808	35.96	-0.0690636637907117	0.0432323883935927
4	A	26	50	20120615	20	1810	36	-0.0688474305370248	0.0439259187245805
4	A	26	50	20120615	20	1812	36.04	-0.06844169266598	0.0441339495396055
4	A	26	50	20120615	20	1814	36.08	-0.0676558849000474	0.0440693906904832
4	A	26	50	20120615	20	1816	36.12	-0.0674214082914059	0.0438151150919685
4	A	26	50	20120615	20	1818	36.16	-0.06652522115693	0.0439206154237216
4	A	26	50	20120615	20	1820	36.2	-0.0652766120027109	0.0438999679057109
4	A	26	50	20120615	20	1822	36.24	-0.06394237221729	0.0433516065969007
4	A	26	50	20120615	20	1824	36.28	-0.0622455280744766	0.0429713952806567
4	A	26	50	20120615	20	1826	36.32	-0.0610476184764685	0.0422490857036747
4	A	26	50	20120615	20	1828	36.36	-0.0607103285418424	0.0422961790153017
4	A	26	50	20120615	20	1830	36.4	-0.0601809884054461	0.0427562226871417
4	A	26	50	20120615	20	1832	36.44	-0.0597746141382983	0.0427854261972047
4	A	26	50	20120615	20	1834	36.48	-0.059022323233794	0.042855924743289
4	A	26	50	20120615	20	1836	36.52	-0.0584171812504544	0.0435754766038244
4	A	26	50	20120615	20	1838	36.56	-0.0579439853924845	0.0434220344323069
4	A	26	50	20120615	20	1840	36.6	-0.057613554393636	0.044023994435131
4	A	26	50	20120615	20	1842	36.64	-0.0567477728507512	0.0444455714980745
4	A	26	50	20120615	20	1844	36.68	-0.0559182305304022	0.0449137822532371
4	A	26	50	20120615	20	1846	36.72	-0.0549821979288065	0.0447925487956027
4	A	26	50	20120615	20	1848	36.76	-0.0541323545727695	0.0447119810489543
4	A	26	50	20120615	20	1850	36.8	-0.0529043292969507	0.0448547388370081
4	A	26	50	20120615	20	1852	36.84	-0.0514902783691374	0.0447555812530823
4	A	26	50	20120615	20	1854	36.88	-0.0501477725054444	0.0440430933892909
4	A	26	50	20120615	20	1856	36.92	-0.0494467185583048	0.0437631073882123
4	A	26	50	20120615	20	1858	36.96	-0.0479599275559107	0.0434194817768268
4	A	26	50	20120615	20	1860	37	-0.0478537625437834	0.0442113989453489
4	A	26	50	20120615	20	1862	37.04	-0.0478390193673955	0.043943865094687
4	A	26	50	20120615	20	1864	37.08	-0.0470053192591732	0.0441514928588468
4	A	26	50	20120615	20	1866	37.12	-0.0458669975496157	0.0441848895121222
4	A	26	50	20120615	20	1868	37.16	-0.0450246919518663	0.0443852835739105
4	A	26	50	20120615	20	1870	37.2	-0.0437919007763422	0.0441974972260308
4	A	26	50	20120615	20	1872	37.24	-0.0431326078485927	0.0443900996781971
4	A	26	50	20120615	20	1874	37.28	-0.0418495880499739	0.0440426726607561
4	A	26	50	20120615	20	1876	37.32	-0.0406306498033999	0.0433288052316346
4	A	26	50	20120615	20	1878	37.36	-0.0399352901871693	0.0427577366027602
4	A	26	50	20120615	20	1880	37.4	-0.0391627781500433	0.0420737500919981
4	A	26	50	20120615	20	1882	37.44	-0.0381224480053294	0.041178446133892
4	A	26	50	20120615	20	1884	37.48	-0.0371421201136398	0.040715710506536
4	A	26	50	20120615	20	1886	37.52	-0.0362179951902393	0.0401789528200051
4	A	26	50	20120615	20	1888	37.56	-0.0352574259833364	0.0395106308457667
4	A	26	50	20120615	20	1890	37.6	-0.0342324464197354	0.0382479785508731
4	A	26	50	20120615	20	1892	37.64	-0.0332931964822853	0.0375378312105274
4	A	26	50	20120615	20	1894	37.68	-0.0325393852982013	0.0367945559174832
4	A	26	50	20120615	20	1896	37.72	-0.0313841849497768	0.0356928128417164
4	A	26	50	20120615	20	1898	37.76	-0.0303242389558461	0.0345850522872418
4	A	26	50	20120615	20	1900	37.8	-0.0293647799065897	0.0335458033087963
4	A	26	50	20120615	20	1902	37.84	-0.0280563283054786	0.0321566425396806
4	A	26	50	20120615	20	1904	37.88	-0.0271349116010500	0.0302470865349507
4	A	26	50	20120615	20	1906	37.92	-0.0266996025244160	0.029298163376734
4	A	26	50	20120615	20	1908	37.96	-0.0254861853675896	0.0275297112372967
4	A	26	50	20120615	20	1910	38	-0.0246117124924145	0.0263694136389294
4	A	26	50	20120615	20	1912	38.04	-0.0241617227476323	0.0254197562210311
4	A	26	50	20120615	20	1914	38.08	-0.0232610497277366	0.0238328275847125
4	A	26	50	20120615	20	1916	38.12	-0.0224242341070362	0.0229542021542542
4	A	26	50	20120615	20	1918	38.16	-0.0215427887347346	0.0226570419436741
4	A	26	50	20120615	20	1920	38.2	-0.0208765463615396	0.0218882818151291
4	A	26	50	20120615	20	1922	38.24	-0.0196774085190526	0.0209670892635502
4	A	26	50	20120615	20	1924	38.28	-0.0196863227101870	0.0215578016228619
4	A	26	50	20120615	20	1926	38.32	-0.0193077741060416	0.0210319606538698
4	A	26	50	20120615	20	1928	38.36	-0.0196174430355808	0.0213169685273084
4	A	26	50	20120615	20	1930	38.4	-0.0198112277702854	0.0213320631357664
4	A	26	50	20120615	20	1932	38.44	-0.0196276939625877	0.020507262673492
4	A	26	50	20120615	20	1934	38.48	-0.0195615123034025	0.0208651965905948
4	A	26	50	20120615	20	1936	38.52	-0.0191089597208024	0.0205933889865473
4	A	26	50	20120615	20	1938	38.56	-0.0190547578647041	0.0200826125244776
4	A	26	50	20120615	20	1940	38.6	-0.0182503899599789	0.0202778786478887
4	A	26	50	20120615	20	1942	38.64	-0.0182137229378405	0.0198144797543720
4	A	26	50	20120615	20	1944	38.68	-0.0181603614781517	0.0199046107666825
4	A	26	50	20120615	20	1946	38.72	-0.0175808934813769	0.0197124838438265
4	A	26	50	20120615	20	1948	38.76	-0.0171202805885781	0.0195975118167395
4	A	26	50	20120615	20	1950	38.8	-0.0166140388022961	0.0189472097517128
4	A	26	50	20120615	20	1952	38.84	-0.0165059950074511	0.0187511976306475
4	A	26	50	20120615	20	1954	38.88	-0.0159887704386437	0.0192445219902508
4	A	26	50	20120615	20	1956	38.92	-0.0164395213131654	0.0186158630495827
4	A	26	50	20120615	20	1958	38.96	-0.0163532853985590	0.0185271607465235
4	A	26	50	20120615	20	1960	39	-0.0163258305635658	0.0184338417432900
4	A	26	50	20120615	20	1962	39.04	-0.0161860586046063	0.0181165398788905
4	A	26	50	20120615	20	1964	39.08	-0.0160047519004267	0.0178472781420981
4	A	26	50	20120615	20	1966	39.12	-0.0159124398172496	0.0176687683280807
4	A	26	50	20120615	20	1968	39.16	-0.0155611787254196	0.0167347921344261
4	A	26	50	20120615	20	1970	39.2	-0.0152226902447995	0.0167213818543209
4	A	26	50	20120615	20	1972	39.24	-0.0146949509981558	0.0158934418379381
4	A	26	50	20120615	20	1974	39.28	-0.0142989485732744	0.0159382384667398
4	A	26	50	20120615	20	1976	39.32	-0.0144427832849558	0.0153320266308404
4	A	26	50	20120615	20	1978	39.36	-0.0141327600949192	0.0150826859305516
4	A	26	50	20120615	20	1980	39.4	-0.0140576109075350	0.0145470645646181
4	A	26	50	20120615	20	1982	39.44	-0.0136224616370335	0.0130299910072129
4	A	26	50	20120615	20	1984	39.48	-0.0140092844016816	0.0130136497694997
4	A	26	50	20120615	20	1986	39.52	-0.0136542673000513	0.0129780893694738
4	A	26	50	20120615	20	1988	39.56	-0.0138597878860032	0.0123256348714052
4	A	26	50	20120615	20	1990	39.6	-0.0136122863704522	0.0127520061183250
4	A	26	50	20120615	20	1992	39.64	-0.0138413253279464	0.0124054460137977
4	A	26	50	20120615	20	1994	39.68	-0.0138621213383811	0.0123455045719565
4	A	26	50	20120615	20	1996	39.72	-0.0134281274803600	0.0121440922764033
4	A	26	50	20120615	20	1998	39.76	-0.0136382230471862	0.0119227819960276
4	A	26	50	20120615	20	2000	39.8	-0.0135164592594659	0.011647943732316
4	A	26	50	20120615	20	2002	39.84	-0.0133206967470943	0.0108040330021733
4	A	26	50	20120615	20	2004	39.88	-0.0133015977929345	0.0108526748776511
4	A	26	50	20120615	20	2006	39.92	-0.0128861301325805	0.00985638970723051
4	A	26	50	20120615	20	2008	39.96	-0.0128311525803433	0.00943163773483956
4	A	26	50	20120615	20	2010	40	-0.0125892089240925	0.00908161987815222
4	A	26	50	20120615	20	2012	40.04	-0.0126393569370142	0.00956905686669536
4	A	26	50	20120615	20	2014	40.08	-0.0124261783846221	0.0092757631159948
4	A	26	50	20120615	20	2016	40.12	-0.0125642409836488	0.00915027287553762
4	A	26	50	20120615	20	2018	40.16	-0.0122370697470616	0.00891897117634369
4	A	26	50	20120615	20	2020	40.2	-0.0122543231525225	0.00835836277808337
4	A	26	50	20120615	20	2022	40.24	-0.0118534162350068	0.00807069194050681
4	A	26	50	20120615	20	2024	40.28	-0.0114177175425363	0.00803498941201792
4	A	26	50	20120615	20	2026	40.32	-0.0114761450687589	0.00804667718000416
4	A	26	50	20120615	20	2028	40.36	-0.0113136667796847	0.0080150702139919
4	A	26	50	20120615	20	2030	40.4	-0.0109470304994259	0.00791460306830735
4	A	26	50	20120615	20	2032	40.44	-0.0109681616784749	0.00850878772496553
4	A	26	50	20120615	20	2034	40.48	-0.0108886956041916	0.00799117000478779
4	A	26	50	20120615	20	2036	40.52	-0.0108162241594771	0.00778873233369122
4	A	26	50	20120615	20	2038	40.56	-0.0111253600012140	0.00806300781111566
4	A	26	50	20120615	20	2040	40.6	-0.0109983431172162	0.00785292002246411
4	A	26	50	20120615	20	2042	40.64	-0.0108721676902881	0.0078477447079326
4	A	26	50	20120615	20	2044	40.68	-0.0109851322412233	0.00789137036790469
4	A	26	50	20120615	20	2046	40.72	-0.0112805989310625	0.00837216974509282
4	A	26	50	20120615	20	2048	40.76	-0.0113695402362137	0.00767223444088107
4	A	26	50	20120615	20	2050	40.8	-0.0115377425546817	0.00750335895675741
4	A	26	50	20120615	20	2052	40.84	-0.0115078885063800	0.00764892395873247
4	A	26	50	20120615	20	2054	40.88	-0.0115448468565122	0.0060026287583858
4	A	26	50	20120615	20	2056	40.92	-0.0117526379623385	0.00534756574340136
4	A	26	50	20120615	20	2058	40.96	-0.0121229214993746	0.00419092289714328
4	A	26	50	20120615	20	2060	41	-0.0120624567985154	0.00429041989232404
4	A	26	50	20120615	20	2062	41.04	-0.0125879290608185	0.00352282012600698
4	A	26	50	20120615	20	2064	41.08	-0.0132114558204688	0.00316404828736855
4	A	26	50	20120615	20	2066	41.12	-0.0137336895337142	0.00289901759471202
4	A	26	50	20120615	20	2068	41.16	-0.0135799433062808	0.00258327320370879
4	A	26	50	20120615	20	2070	41.2	-0.0149584925239312	0.00264384609190558
4	A	26	50	20120615	20	2072	41.24	-0.0155915920951852	0.00182652823358973
4	A	26	50	20120615	20	2074	41.28	-0.0172685948217184	0.00217148320572378
4	A	26	50	20120615	20	2076	41.32	-0.0196921106832470	0.00150989218093543
4	A	26	50	20120615	20	2078	41.36	-0.0210854221691682	0.00129679848135705
4	A	26	50	20120615	20	2080	41.4	-0.0214522833093835	0.00180310107882224
4	A	26	50	20120615	20	2082	41.44	-0.0228565549504130	0.00138374433117174
4	A	26	50	20120615	20	2084	41.48	-0.0236717995716464	0.00121314067807487
4	A	26	50	20120615	20	2086	41.52	-0.0252429342709004	0.000637782032358997
4	A	26	50	20120615	20	2088	41.56	-0.0266877514147632	0.0005870683340123
4	A	26	50	20120615	20	2090	41.6	-0.0280864934807641	0.00086928879251948
4	A	26	50	20120615	20	2092	41.64	-0.0285924283827029	0.00143886330476524
4	A	26	50	20120615	20	2094	41.68	-0.0299254802287314	0.00183711998606513
4	A	26	50	20120615	20	2096	41.72	-0.0303422136102237	0.00299461843152844
4	A	26	50	20120615	20	2098	41.76	-0.0307728416399665	0.00369649262253421
4	A	26	50	20120615	20	2100	41.8	-0.0316544623747497	0.00382886301197233
4	A	26	50	20120615	20	2102	41.84	-0.0317992071328587	0.00370448292916162
4	A	26	50	20120615	20	2104	41.88	-0.0321693775328099	0.00366142012618736
4	A	26	50	20120615	20	2106	41.92	-0.0319580233159131	0.00341357919938147
4	A	26	50	20120615	20	2108	41.96	-0.0324953537589368	0.00369196713913462
4	A	26	50	20120615	20	2110	42	-0.0325569427595781	0.00324302504375928
4	A	26	50	20120615	20	2112	42.04	-0.0330924347249707	0.00229924962290959
4	A	26	50	20120615	20	2114	42.08	-0.0331830858143188	0.00259397172930815
4	A	26	50	20120615	20	2116	42.12	-0.0327938942419537	0.00292503912425969
4	A	26	50	20120615	20	2118	42.16	-0.0327740245414024	0.00208492555753195
4	A	26	50	20120615	20	2120	42.2	-0.0327307496063938	0.00250890678353141
4	A	26	50	20120615	20	2122	42.24	-0.0326478059809606	0.00185900494094285
4	A	26	50	20120615	20	2124	42.28	-0.0323657410859454	0.00174622140934359
4	A	26	50	20120615	20	2126	42.32	-0.0323277694517956	0.00162198274788912
4	A	26	50	20120615	20	2128	42.36	-0.0328676454792316	0.000867004837616238
4	A	26	50	20120615	20	2130	42.4	-0.0326070766303643	0.000156998918626798
4	A	26	50	20120615	20	2132	42.44	-0.0327547912369541	6.38729555445978e-05
4	A	26	50	20120615	20	2134	42.48	-0.0324704423870356	-4.76589970520025e-05
4	A	26	50	20120615	20	2136	42.52	-0.0321554970266952	-0.0006535080871726
4	A	26	50	20120615	20	2138	42.56	-0.0319530028577667	-0.0010825592687932
4	A	26	50	20120615	20	2140	42.6	-0.0316209030869146	-0.0018211040174713
4	A	26	50	20120615	20	2142	42.64	-0.0315122278457141	-0.00206172538404130
4	A	26	50	20120615	20	2144	42.68	-0.0308932902090737	-0.0029872645210041
4	A	26	50	20120615	20	2146	42.72	-0.0302725635922769	-0.0043942938784804
4	A	26	50	20120615	20	2148	42.76	-0.0303026721990198	-0.004857321540937
4	A	26	50	20120615	20	2150	42.8	-0.0296100893911189	-0.0061435912023222
4	A	26	50	20120615	20	2152	42.84	-0.0290751206847443	-0.006738381142385
4	A	26	50	20120615	20	2154	42.88	-0.0285034248521550	-0.0079249770318942
4	A	26	50	20120615	20	2156	42.92	-0.0278980813433829	-0.0094433368165343
4	A	26	50	20120615	20	2158	42.96	-0.0275788898068214	-0.0106454218800854
4	A	26	50	20120615	20	2160	43	-0.0266072473077252	-0.0116705216518393
4	A	26	50	20120615	20	2162	43.04	-0.0255325298531353	-0.0135001463060239
4	A	26	50	20120615	20	2164	43.08	-0.0256921874932595	-0.0145735414709329
4	A	26	50	20120615	20	2166	43.12	-0.0250140225926270	-0.0159878045307807
4	A	26	50	20120615	20	2168	43.16	-0.0248554751101492	-0.0177151391179988
4	A	26	50	20120615	20	2170	43.2	-0.0246684736507966	-0.0190504819899983
4	A	26	50	20120615	20	2172	43.24	-0.0243250177450388	-0.0206713970066479
4	A	26	50	20120615	20	2174	43.28	-0.0243244520596137	-0.0228072837499
4	A	26	50	20120615	20	2176	43.32	-0.0244160223877775	-0.024674964891048
4	A	26	50	20120615	20	2178	43.36	-0.0245836066949187	-0.0253385138945134
4	A	26	50	20120615	20	2180	43.4	-0.0247348568354144	-0.0267727385787941
4	A	26	50	20120615	20	2182	43.44	-0.0250432968133680	-0.0283996498609481
4	A	26	50	20120615	20	2184	43.48	-0.0251595451681952	-0.0307151417266216
4	A	26	50	20120615	20	2186	43.52	-0.0254904004311122	-0.0316668367434206
4	A	26	50	20120615	20	2188	43.56	-0.0260463277824812	-0.0327446088993051
4	A	26	50	20120615	20	2190	43.6	-0.0255582119714280	-0.0336100368887993
4	A	26	50	20120615	20	2192	43.64	-0.0258742887026185	-0.0342074006975457
4	A	26	50	20120615	20	2194	43.68	-0.0256341552397275	-0.0340702219819955
4	A	26	50	20120615	20	2196	43.72	-0.0256754502757488	-0.0345009914330944
4	A	26	50	20120615	20	2198	43.76	-0.0254353875235359	-0.0344031985652563
4	A	26	50	20120615	20	2200	43.8	-0.0244184972615116	-0.0349910164324567
4	A	26	50	20120615	20	2202	43.84	-0.0240828336724823	-0.0347918244521964
4	A	26	50	20120615	20	2204	43.88	-0.0233618675983846	-0.0351190734705295
4	A	26	50	20120615	20	2206	43.92	-0.0232767319419296	-0.0353543986073084
4	A	26	50	20120615	20	2208	43.96	-0.0226422450271710	-0.0357268317489594
4	A	26	50	20120615	20	2210	44	-0.0217546138847476	-0.0357727229790584
4	A	26	50	20120615	20	2212	44.04	-0.0206937415809334	-0.0365738042514646
4	A	26	50	20120615	20	2214	44.08	-0.0200434861849543	-0.0371653697846053
4	A	26	50	20120615	20	2216	44.12	-0.0186121606384764	-0.0376863660609835
4	A	26	50	20120615	20	2218	44.16	-0.0172697184143937	-0.0382388285891246
4	A	26	50	20120615	20	2220	44.2	-0.0159123562372280	-0.0392406574767097
4	A	26	50	20120615	20	2222	44.24	-0.0147495191355668	-0.0395667044135148
4	A	26	50	20120615	20	2224	44.28	-0.0133718629937810	-0.0404346779874213
4	A	26	50	20120615	20	2226	44.32	-0.0118937269783886	-0.0404758316020863
4	A	26	50	20120615	20	2228	44.36	-0.0112297537108545	-0.0408957116087549
4	A	26	50	20120615	20	2230	44.4	-0.0104438752342438	-0.0411720489388426
4	A	26	50	20120615	20	2232	44.44	-0.00947400757316828	-0.0414642254608289
4	A	26	50	20120615	20	2234	44.48	-0.0086461976644332	-0.0416200010847243
4	A	26	50	20120615	20	2236	44.52	-0.00804862172365244	-0.0403785337089951
4	A	26	50	20120615	20	2238	44.56	-0.00765872304450619	-0.0401494311118906
4	A	26	50	20120615	20	2240	44.6	-0.00721253866557748	-0.0397852711195796
4	A	26	50	20120615	20	2242	44.64	-0.00684364105783244	-0.0392035343706974
4	A	26	50	20120615	20	2244	44.68	-0.00704028745368043	-0.0384775478384532
4	A	26	50	20120615	20	2246	44.72	-0.0067703140846234	-0.0371907549180499
4	A	26	50	20120615	20	2248	44.76	-0.00686421786516497	-0.0362016539525261
4	A	26	50	20120615	20	2250	44.8	-0.00627505649508035	-0.0351540045455202
4	A	26	50	20120615	20	2252	44.84	-0.00580136566236348	-0.0342873037638198
4	A	26	50	20120615	20	2254	44.88	-0.00490857264043734	-0.0332553521273562
4	A	26	50	20120615	20	2256	44.92	-0.0040657720679411	-0.0317497096581756
4	A	26	50	20120615	20	2258	44.96	-0.00329955115984736	-0.0306993732454011
4	A	26	50	20120615	20	2260	45	-0.00238745412279483	-0.0291819928036529
4	A	26	50	20120615	20	2262	45.04	-0.00161501067502664	-0.0277659407636487
4	A	26	50	20120615	20	2264	45.08	-0.0013093284135197	-0.0269143720670658
4	A	26	50	20120615	20	2266	45.12	-6.53861640563195e-05	-0.0250309224446973
4	A	26	50	20120615	20	2268	45.16	0.000482338748650779	-0.023399061415075
4	A	26	50	20120615	20	2270	45.2	0.000753797041948289	-0.0225682816578589
4	A	26	50	20120615	20	2272	45.24	0.00173851394542865	-0.0207534213932655
4	A	26	50	20120615	20	2274	45.28	0.00182541736883655	-0.0194237070912442
4	A	26	50	20120615	20	2276	45.32	0.00210613876096755	-0.0178119278942076
4	A	26	50	20120615	20	2278	45.36	0.00297333451741475	-0.0168817996342348
4	A	26	50	20120615	20	2280	45.4	0.00322024913433725	-0.0149069988868048
4	A	26	50	20120615	20	2282	45.44	0.00303466895961485	-0.0135788048643631
4	A	26	50	20120615	20	2284	45.48	0.00343112958969055	-0.0120467307437018
4	A	26	50	20120615	20	2286	45.52	0.00402648521517835	-0.0104564758770845
4	A	26	50	20120615	20	2288	45.56	0.00445120183223025	-0.0092431937776534
4	A	26	50	20120615	20	2290	45.6	0.00557492885782415	-0.0077588422936544
4	A	26	50	20120615	20	2292	45.64	0.00588920246672245	-0.0067166729642026
4	A	26	50	20120615	20	2294	45.68	0.00549942399572905	-0.0054535186234944
4	A	26	50	20120615	20	2296	45.72	0.00505643573945125	-0.0051869959355296
4	A	26	50	20120615	20	2298	45.76	0.00464396055499525	-0.0039572863313579
4	A	26	50	20120615	20	2300	45.8	0.00456962736883655	-0.0029298057310717
4	A	26	50	20120615	20	2302	45.84	0.00397326128775845	-0.0013974975580659
4	A	26	50	20120615	20	2304	45.88	0.00296022758611865	-0.000544052200085601
4	A	26	50	20120615	20	2306	45.92	0.00223334910938065	-0.000267404732963702
4	A	26	50	20120615	20	2308	45.96	0.00170732346531055	0.000968962564395527
4	A	26	50	20120615	20	2310	46	0.00118421293965654	0.000982687507018357
4	A	26	50	20120615	20	2312	46.04	0.00091017512082126	0.00127546648398221
4	A	26	50	20120615	20	2314	46.08	0.00106699302011213	0.00143525423175406
4	A	26	50	20120615	20	2316	46.12	0.00056344318934609	0.00156357502065633
4	A	26	50	20120615	20	2318	46.16	8.59865180446607e-05	0.00172590856497248
4	A	26	50	20120615	20	2320	46.2	-0.00043467692317168	0.00255539481175373
4	A	26	50	20120615	20	2322	46.24	-0.00121449549466764	0.00250064353368646
4	A	26	50	20120615	20	2324	46.28	-0.00153982118255595	0.00309717295643105
4	A	26	50	20120615	20	2326	46.32	-0.00234821676750678	0.00274155198560959
4	A	26	50	20120615	20	2328	46.36	-0.00261025639847889	0.00288044189957025
4	A	26	50	20120615	20	2330	46.4	-0.00289813371123556	0.00283397084191067
4	A	26	50	20120615	20	2332	46.44	-0.00327051028434402	0.00266993621081102
4	A	26	50	20120615	20	2334	46.48	-0.00385827865406971	0.00294970300878747
4	A	26	50	20120615	20	2336	46.52	-0.00421840813772802	0.00275346673487258
4	A	26	50	20120615	20	2338	46.56	-0.00431733944748383	0.00328578379081763
4	A	26	50	20120615	20	2340	46.6	-0.00435719198567151	0.00313973795623136
4	A	26	50	20120615	20	2342	46.64	-0.00454988565461265	0.00304759487157494
4	A	26	50	20120615	20	2344	46.68	-0.00453050385774033	0.00279991657932873
4	A	26	50	20120615	20	2346	46.72	-0.00486215815132026	0.00299869136658808
4	A	26	50	20120615	20	2348	46.76	-0.00490138136447267	0.00275386978573786
4	A	26	50	20120615	20	2350	46.8	-0.00513751967404992	0.00305888029580268
4	A	26	50	20120615	20	2352	46.84	-0.00526292506169336	0.00313870558033082
4	A	26	50	20120615	20	2354	46.88	-0.00545467120754771	0.00324895059858562
4	A	26	50	20120615	20	2356	46.92	-0.00567084789269206	0.0038013707003198
4	A	26	50	20120615	20	2358	46.96	-0.00606072535863489	0.00469619311870794
4	A	26	50	20120615	20	2360	47	-0.00671744371059408	0.00518326241172486
4	A	26	50	20120615	20	2362	47.04	-0.00697437803060603	0.00563667342195729
4	A	26	50	20120615	20	2364	47.08	-0.00747474800217706	0.00689282740553176
4	A	26	50	20120615	20	2366	47.12	-0.00775655126768334	0.00777033984991645
4	A	26	50	20120615	20	2368	47.16	-0.00828287912919173	0.0083078399985676
4	A	26	50	20120615	20	2370	47.2	-0.0086836752430749	0.0097809734456151
4	A	26	50	20120615	20	2372	47.24	-0.00901367469465481	0.0107203207516690
4	A	26	50	20120615	20	2374	47.28	-0.0087433025173732	0.0109614003234331
4	A	26	50	20120615	20	2376	47.32	-0.0084541750398274	0.0112314882437887
4	A	26	50	20120615	20	2378	47.36	-0.0074805759762676	0.0116099381570408
4	A	26	50	20120615	20	2380	47.4	-0.00689322692086315	0.0118350689353553
4	A	26	50	20120615	20	2382	47.44	-0.00593868721348346	0.0129646981812517
4	A	26	50	20120615	20	2384	47.48	-0.00555526174336557	0.0128967978990349
4	A	26	50	20120615	20	2386	47.52	-0.0051741590483132	0.0132232545335090
4	A	26	50	20120615	20	2388	47.56	-0.00472398877916962	0.0129040970087837
4	A	26	50	20120615	20	2390	47.6	-0.00439785486823042	0.0130175430994369
4	A	26	50	20120615	20	2392	47.64	-0.00391229524819134	0.0134287504414342
4	A	26	50	20120615	20	2394	47.68	-0.0041978497151718	0.0132950754399848
4	A	26	50	20120615	20	2396	47.72	-0.00420011952793941	0.0135571362841604
4	A	26	50	20120615	20	2398	47.76	-0.00461526545470794	0.0143251992054191
4	A	26	50	20120615	20	2400	47.8	-0.00501174305534636	0.0145227393842385
4	A	26	50	20120615	20	2402	47.84	-0.00492256416231668	0.0149256361002365
4	A	26	50	20120615	20	2404	47.88	-0.0056239101445569	0.0150280484966761
4	A	26	50	20120615	20	2406	47.92	-0.00568245858603914	0.0150303819490540
4	A	26	50	20120615	20	2408	47.96	-0.00595442599621912	0.0152597956731422
4	A	26	50	20120615	20	2410	48	-0.00615014608218374	0.0153528155702073
4	A	26	50	20120615	20	2412	48.04	-0.00616648731989696	0.0155496670270218
4	A	26	50	20120615	20	2414	48.08	-0.00676920392697694	0.0151275172075856
4	A	26	50	20120615	20	2416	48.12	-0.0077914540584027	0.0154529701746945
4	A	26	50	20120615	20	2418	48.16	-0.00810818132783178	0.0156540430589928
4	A	26	50	20120615	20	2420	48.2	-0.00889346583474632	0.0160259670837613
4	A	26	50	20120615	20	2422	48.24	-0.0100779404039119	0.0161395001485486
4	A	26	50	20120615	20	2424	48.28	-0.0109805056415540	0.0160591728182058
4	A	26	50	20120615	20	2426	48.32	-0.0122886743999526	0.0173452515607601
4	A	26	50	20120615	20	2428	48.36	-0.0132463303269170	0.0178158523368431
4	A	26	50	20120615	20	2430	48.4	-0.0149695990501433	0.0191491516702451
4	A	26	50	20120615	20	2432	48.44	-0.0157136663027824	0.0205809934046731
4	A	26	50	20120615	20	2434	48.48	-0.0162232569467801	0.0221258308027348
4	A	26	50	20120615	20	2436	48.52	-0.0167348840583077	0.0238169827359596
4	A	26	50	20120615	20	2438	48.56	-0.0164972183980830	0.0248092727530665
4	A	26	50	20120615	20	2440	48.6	-0.0163769607478067	0.0258012516431897
4	A	26	50	20120615	20	2442	48.64	-0.0163839469628048	0.0270251969128811
4	A	26	50	20120615	20	2444	48.68	-0.0161192344681998	0.0281613478046204
4	A	26	50	20120615	20	2446	48.72	-0.0154011109633623	0.0293417777229976
4	A	26	50	20120615	20	2448	48.76	-0.0150373186665775	0.0297109440313195
4	A	26	50	20120615	20	2450	48.8	-0.0142920210481391	0.0310135832146892
4	A	26	50	20120615	20	2452	48.84	-0.0135904296998458	0.0320415750531782
4	A	26	50	20120615	20	2454	48.88	-0.0128652916957390	0.0327985328624384
4	A	26	50	20120615	20	2456	48.92	-0.0121625689765958	0.0338935584237838
4	A	26	50	20120615	20	2458	48.96	-0.0116115206620171	0.0348691536497869
4	A	26	50	20120615	20	2460	49	-0.0109366579500527	0.0353211363043214
4	A	26	50	20120615	20	2462	49.04	-0.0100878469699163	0.0355799373862356
4	A	26	50	20120615	20	2464	49.08	-0.00947881589928035	0.0358023224689188
4	A	26	50	20120615	20	2466	49.12	-0.00908870508809973	0.0362646995931367
4	A	26	50	20120615	20	2468	49.16	-0.0081682641910292	0.0362844278723318
4	A	26	50	20120615	20	2470	49.2	-0.00696194002232496	0.0366143638964334
4	A	26	50	20120615	20	2472	49.24	-0.00518356646764079	0.037382281860802
4	A	26	50	20120615	20	2474	49.28	-0.00349018714805524	0.0378188495875066
4	A	26	50	20120615	20	2476	49.32	-0.00264137616791891	0.0381383204312467
4	A	26	50	20120615	20	2478	49.36	-0.00141864712189113	0.0388274667001911
4	A	26	50	20120615	20	2480	49.4	-0.000269315759750520	0.0390816008773495
4	A	26	50	20120615	20	2482	49.44	0.00120104208104879	0.0385296333239553
4	A	26	50	20120615	20	2484	49.48	0.00192349307938705	0.0382426186814717
4	A	26	50	20120615	20	2486	49.52	0.00264452986416305	0.038335178959129
4	A	26	50	20120615	20	2488	49.56	0.00385622804440425	0.0371896659736068
4	A	26	50	20120615	20	2490	49.6	0.00452670669432535	0.0374822667596618
4	A	26	50	20120615	20	2492	49.64	0.00541037096770635	0.0362874755025587
4	A	26	50	20120615	20	2494	49.68	0.00558774870376705	0.035943220566138
4	A	26	50	20120615	20	2496	49.72	0.00606930963495845	0.0352819130911689
4	A	26	50	20120615	20	2498	49.76	0.00627770814550975	0.0351326287075248
4	A	26	50	20120615	20	2500	49.8	0.00691635284814185	0.0345983529657959
4	A	26	50	20120615	20	2502	49.84	0.00681338395866545	0.0346949578942416
4	A	26	50	20120615	20	2504	49.88	0.00675182324229535	0.0345210520524766
4	A	26	50	20120615	20	2506	49.92	0.00700940102947815	0.0339514987534343
4	A	26	50	20120615	20	2508	49.96	0.00717889452492865	0.0326357851656805
4	A	26	50	20120615	20	2510	50	0.00717810256533365	0.032674478048747
4	A	26	50	20120615	20	2512	50.04	0.00789230869860335	0.0310701658993197
4	A	26	50	20120615	20	2514	50.08	0.00812445185486685	0.0300880652909297
4	A	26	50	20120615	20	2516	50.12	0.00832714401369405	0.029003045290538
4	A	26	50	20120615	20	2518	50.16	0.00845379744480625	0.0275532536504695
4	A	26	50	20120615	20	2520	50.2	0.00859753669707225	0.0268312424725491
4	A	26	50	20120615	20	2522	50.24	0.00899254563692615	0.0255406120836443
4	A	26	50	20120615	20	2524	50.28	0.00915962789825275	0.023039370337621
4	A	26	50	20120615	20	2526	50.32	0.00955826641721445	0.0228578136004835
4	A	26	50	20120615	20	2528	50.36	0.0100992526022969	0.0216365906918997
4	A	26	50	20120615	20	2530	50.4	0.0106020196658561	0.0207570771353242
4	A	26	50	20120615	20	2532	50.44	0.0113324326865505	0.0195574280546344
4	A	26	50	20120615	20	2534	50.48	0.0118173523749526	0.0181163585767118
4	A	26	50	20120615	20	2536	50.52	0.0123738241985430	0.0161427033422673
4	A	26	50	20120615	20	2538	50.56	0.0129721072461050	0.0157779069538532
4	A	26	50	20120615	20	2540	50.6	0.0136776583923729	0.0146229187374631
4	A	26	50	20120615	20	2542	50.64	0.0142716987992478	0.0133284183531449
4	A	26	50	20120615	20	2544	50.68	0.0150717194114822	0.0123154171784170
4	A	26	50	20120615	20	2546	50.72	0.0157675831948479	0.0118155633947963
4	A	26	50	20120615	20	2548	50.76	0.0166731748495135	0.0100618678667755
4	A	26	50	20120615	20	2550	50.8	0.0168227279337344	0.00963145196906726
4	A	26	50	20120615	20	2552	50.84	0.0175419262408794	0.00880887465051295
4	A	26	50	20120615	20	2554	50.88	0.0183157839022099	0.00778102423338018
4	A	26	50	20120615	20	2556	50.92	0.0187821915350806	0.00648348328990287
4	A	26	50	20120615	20	2558	50.96	0.0195103700983465	0.00536116340680358
4	A	26	50	20120615	20	2560	51	0.0199692823993365	0.00400662965676262
4	A	26	50	20120615	20	2562	51.04	0.0205462815327848	0.00299051721219756
4	A	26	50	20120615	20	2564	51.08	0.0209778288013429	0.00120882025564181
4	A	26	50	20120615	20	2566	51.12	0.0213173814776687	0.000160180899142198
4	A	26	50	20120615	20	2568	51.16	0.0220494491282310	-0.0016109094556958
4	A	26	50	20120615	20	2570	51.2	0.0227376054476819	-0.0025219458325765
4	A	26	50	20120615	20	2572	51.24	0.0232301760314563	-0.0041273610685825
4	A	26	50	20120615	20	2574	51.28	0.0240594001537539	-0.005251590139991
4	A	26	50	20120615	20	2576	51.32	0.0243626075415267	-0.0067534849432312
4	A	26	50	20120615	20	2578	51.36	0.0249463241893962	-0.0083560010414343
4	A	26	50	20120615	20	2580	51.4	0.0248867150877420	-0.0087585569319638
4	A	26	50	20120615	20	2582	51.44	0.0252501043336616	-0.0096154925690159
4	A	26	50	20120615	20	2584	51.48	0.0251478920484412	-0.0097971836564418
4	A	26	50	20120615	20	2586	51.52	0.0252689911557872	-0.0095062375002548
4	A	26	50	20120615	20	2588	51.56	0.0254112186137551	-0.0100589545868371
4	A	26	50	20120615	20	2590	51.6	0.0257254215119753	-0.010205502467238
4	A	26	50	20120615	20	2592	51.64	0.0255379675042827	-0.0106362012076587
4	A	26	50	20120615	20	2594	51.68	0.0261132625103883	-0.0115297084074338
4	A	26	50	20120615	20	2596	51.72	0.0266638724187626	-0.0135533914466472
4	A	26	50	20120615	20	2598	51.76	0.0267163609551301	-0.0139029638260624
4	A	26	50	20120615	20	2600	51.8	0.0272970299727726	-0.0140878086097324
4	A	26	50	20120615	20	2602	51.84	0.0271106366252519	-0.0140677267771467
4	A	26	50	20120615	20	2604	51.88	0.0271803219985378	-0.0147887282065836
4	A	26	50	20120615	20	2606	51.92	0.0276862781136802	-0.0158679640735052
4	A	26	50	20120615	20	2608	51.96	0.0281484218926603	-0.0161300390598163
4	A	26	50	20120615	20	2610	52	0.0283935616715620	-0.016724235030183
4	A	26	50	20120615	20	2612	52.04	0.0293964300061155	-0.0164257864710476
4	A	26	50	20120615	20	2614	52.08	0.0299258903506645	-0.0167598449276836
4	A	26	50	20120615	20	2616	52.12	0.0307459362269423	-0.0168812410198777
4	A	26	50	20120615	20	2618	52.16	0.0316064568953750	-0.0173803452703104
4	A	26	50	20120615	20	2620	52.2	0.0333305034360607	-0.0180533907178472
4	A	26	50	20120615	20	2622	52.24	0.0346623249162899	-0.0183882199208746
4	A	26	50	20120615	20	2624	52.28	0.0353973624153332	-0.0187470766123268
4	A	26	50	20120615	20	2626	52.32	0.0370491638561850	-0.019460547354544
4	A	26	50	20120615	20	2628	52.36	0.0377016112831859	-0.0195860588082047
4	A	26	50	20120615	20	2630	52.4	0.0391098144379188	-0.0202081006436145
4	A	26	50	20120615	20	2632	52.44	0.0402110625389389	-0.0199976656655333
4	A	26	50	20120615	20	2634	52.48	0.0407993046702080	-0.0201356221985428
4	A	26	50	20120615	20	2636	52.52	0.0410583178841566	-0.0205510474324899
4	A	26	50	20120615	20	2638	52.56	0.0412670558059628	-0.0204356476058003
4	A	26	50	20120615	20	2640	52.6	0.041244499099643	-0.0205833622123902
4	A	26	50	20120615	20	2642	52.64	0.0412721469747874	-0.0200358494317174
4	A	26	50	20120615	20	2644	52.68	0.0416519340269626	-0.0205200054447958
4	A	26	50	20120615	20	2646	52.72	0.0416402667650730	-0.0205620782982764
4	A	26	50	20120615	20	2648	52.76	0.0420607831678447	-0.0201962919603686
4	A	26	50	20120615	20	2650	52.8	0.042729635472169	-0.0209994945531184
4	A	26	50	20120615	20	2652	52.84	0.0426292263092405	-0.0210843473668608
4	A	26	50	20120615	20	2654	52.88	0.0426237815870254	-0.020702438994342
4	A	26	50	20120615	20	2656	52.92	0.0427236250645290	-0.0212498810643366
4	A	26	50	20120615	20	2658	52.96	0.0424856836326597	-0.0216951462044498
4	A	26	50	20120615	20	2660	53	0.0425276857754621	-0.022536179009993
4	A	26	50	20120615	20	2662	53.04	0.0421618994375543	-0.0228405884792939
4	A	26	50	20120615	20	2664	53.08	0.0418493582402700	-0.0234342753327781
4	A	26	50	20120615	20	2666	53.12	0.0420038610719592	-0.0236893287487521
4	A	26	50	20120615	20	2668	53.16	0.0419875269053138	-0.0235682013571348
4	A	26	50	20120615	20	2670	53.2	0.0415815769022346	-0.0231150166210724
4	A	26	50	20120615	20	2672	53.24	0.0409343620654146	-0.0231300779955116
4	A	26	50	20120615	20	2674	53.28	0.0402930869255564	-0.0235716661803626
4	A	26	50	20120615	20	2676	53.32	0.0399522614570246	-0.0232707215342896
4	A	26	50	20120615	20	2678	53.36	0.0398562363561394	-0.023108228395973
4	A	26	50	20120615	20	2680	53.4	0.0396273458910694	-0.0235553320137172
4	A	26	50	20120615	20	2682	53.44	0.0389967834189463	-0.0243458420397447
4	A	26	50	20120615	20	2684	53.48	0.0379569404708045	-0.0252790532852835
4	A	26	50	20120615	20	2686	53.52	0.0382150910144802	-0.0257818910595209
4	A	26	50	20120615	20	2688	53.56	0.0378707087988389	-0.0257116258586743
4	A	26	50	20120615	20	2690	53.6	0.0378023598573693	-0.0248354215618348
4	A	26	50	20120615	20	2692	53.64	0.0377071974267573	-0.0248454483359921
4	A	26	50	20120615	20	2694	53.68	0.0378562343230279	-0.0249670919155596
4	A	26	50	20120615	20	2696	53.72	0.0373493589690701	-0.0242167314125679
4	A	26	50	20120615	20	2698	53.76	0.0373034111704285	-0.0247271069450927
4	A	26	50	20120615	20	2700	53.8	0.0369607472242654	-0.0246845391168653
4	A	26	50	20120615	20	2702	53.84	0.0360333342543325	-0.0245409681560131
4	A	26	50	20120615	20	2704	53.88	0.0355977635481894	-0.0243052116840977
4	A	26	50	20120615	20	2706	53.92	0.0347982803371086	-0.0244130030418218
4	A	26	50	20120615	20	2708	53.96	0.0344167538022516	-0.0244917464529747
4	A	26	50	20120615	20	2710	54	0.0332640707539682	-0.0247973155773967
4	A	26	50	20120615	20	2712	54.04	0.0322279118321565	-0.0251816634683107
4	A	26	50	20120615	20	2714	54.08	0.0313069759603391	-0.0252996088794126
4	A	26	50	20120615	20	2716	54.12	0.0306611753370815	-0.0248646674983047
4	A	26	50	20120615	20	2718	54.16	0.0297028476586750	-0.0253916600401874
4	A	26	50	20120615	20	2720	54.2	0.0286624390251082	-0.0249081121389408
4	A	26	50	20120615	20	2722	54.24	0.0279200136744151	-0.0253191872519701
4	A	26	50	20120615	20	2724	54.28	0.0268383340464576	-0.025179552047462
4	A	26	50	20120615	20	2726	54.32	0.0256879519236402	-0.0252565460764383
4	A	26	50	20120615	20	2728	54.36	0.0250983167920122	-0.0256579493829145
4	A	26	50	20120615	20	2730	54.4	0.0237925521966696	-0.026074597911593
4	A	26	50	20120615	20	2732	54.44	0.0227757962849338	-0.0266447451803316
4	A	26	50	20120615	20	2734	54.48	0.0216315348784142	-0.0273701165296761
4	A	26	50	20120615	20	2736	54.52	0.0203706644926092	-0.0274109448752219
4	A	26	50	20120615	20	2738	54.56	0.0189354003613601	-0.0278770484521766
4	A	26	50	20120615	20	2740	54.6	0.0176991938600830	-0.0278605445799037
4	A	26	50	20120615	20	2742	54.64	0.0169124597842670	-0.0291793057978844
4	A	26	50	20120615	20	2744	54.68	0.0158288893527768	-0.0300197729180028
4	A	26	50	20120615	20	2746	54.72	0.0147156204364766	-0.0299985597145672
4	A	26	50	20120615	20	2748	54.76	0.0135660769423016	-0.0309610027544402
4	A	26	50	20120615	20	2750	54.8	0.0125302362185415	-0.031507949849688
4	A	26	50	20120615	20	2752	54.84	0.0113801270389416	-0.0328544932931015
4	A	26	50	20120615	20	2754	54.88	0.0101057084872090	-0.0335374877330496
4	A	26	50	20120615	20	2756	54.92	0.00908556553399125	-0.0350244625832068
4	A	26	50	20120615	20	2758	54.96	0.00831093005520145	-0.03553888276652
4	A	26	50	20120615	20	2760	55	0.00788482750885835	-0.0367190439843203
4	A	26	50	20120615	20	2762	55.04	0.00721265180266245	-0.0381280249565127
4	A	26	50	20120615	20	2764	55.08	0.00678980194751285	-0.0395665629921586
4	A	26	50	20120615	20	2766	55.12	0.00633393020568195	-0.0409440777125881
4	A	26	50	20120615	20	2768	55.16	0.00578365970856255	-0.042034577790534
4	A	26	50	20120615	20	2770	55.2	0.00532312106197575	-0.0430896518187424
4	A	26	50	20120615	20	2772	55.24	0.00494602101556895	-0.0448644191288425
4	A	26	50	20120615	20	2774	55.28	0.00455477883353845	-0.0459609296144285
4	A	26	50	20120615	20	2776	55.32	0.00413546451229485	-0.0464947952342243
4	A	26	50	20120615	20	2778	55.36	0.00374796999620465	-0.0491871750142703
4	A	26	50	20120615	20	2780	55.4	0.00358243629872885	-0.0503030602256607
4	A	26	50	20120615	20	2782	55.44	0.00362047864355665	-0.0508456939695433
4	A	26	50	20120615	20	2784	55.48	0.00318977990313595	-0.0520950809412218
4	A	26	50	20120615	20	2786	55.52	0.00299065863355385	-0.0532383311850442
4	A	26	50	20120615	20	2788	55.56	0.00338289076507795	-0.0546971631853102
4	A	26	50	20120615	20	2790	55.6	0.00292072577289445	-0.0558322109904708
4	A	26	50	20120615	20	2792	55.64	0.00349722993159585	-0.0569086396434711
4	A	26	50	20120615	20	2794	55.68	0.00364869220412605	-0.0576890026871886
4	A	26	50	20120615	20	2796	55.72	0.00414140420925685	-0.0586071101318812
4	A	26	50	20120615	20	2798	55.76	0.00401497351678065	-0.0600750638096245
4	A	26	50	20120615	20	2800	55.8	0.00426811774444545	-0.0612984999624334
4	A	26	50	20120615	20	2802	55.84	0.00473954583546255	-0.0620012933922547
4	A	26	50	20120615	20	2804	55.88	0.00489312942833625	-0.0629089356565858
4	A	26	50	20120615	20	2806	55.92	0.00517010315452695	-0.0644743993594547
4	A	26	50	20120615	20	2808	55.96	0.00533316197826865	-0.0657807084270187
4	A	26	50	20120615	20	2810	56	0.00553115187700085	-0.0670008918886342
4	A	26	50	20120615	20	2812	56.04	0.00602754083739375	-0.06699240660726
4	A	26	50	20120615	20	2814	56.08	0.00692485934271955	-0.0678300453002536
4	A	26	50	20120615	20	2816	56.12	0.00702272292123575	-0.0675767596512326
4	A	26	50	20120615	20	2818	56.16	0.00719631763601705	-0.0681863564072935
4	A	26	50	20120615	20	2820	56.2	0.00754506270049825	-0.0689230202519336
4	A	26	50	20120615	20	2822	56.24	0.00754485056846385	-0.0688919782642395
4	A	26	50	20120615	20	2824	56.28	0.00755199234695385	-0.0699138182737322
4	A	26	50	20120615	20	2826	56.32	0.00716598275510415	-0.0705362843732107
4	A	26	50	20120615	20	2828	56.36	0.00667836191879785	-0.0713569525034558
4	A	26	50	20120615	20	2830	56.4	0.00643723850641325	-0.0729325278332957
4	A	26	50	20120615	20	2832	56.44	0.00582622753678995	-0.0747138005257827
4	A	26	50	20120615	20	2834	56.48	0.00555059731348345	-0.0760847391531472
4	A	26	50	20120615	20	2836	56.52	0.00564358185520955	-0.0771686631380281
4	A	26	50	20120615	20	2838	56.56	0.00531201948551115	-0.077858728645788
4	A	26	50	20120615	20	2840	56.6	0.00533591969471525	-0.0794673965729874
4	A	26	50	20120615	20	2842	56.64	0.00500937778316325	-0.081004081029862
4	A	26	50	20120615	20	2844	56.68	0.00472865639103225	-0.0820580943978987
4	A	26	50	20120615	20	2846	56.72	0.00492197938500865	-0.0831836669721914
4	A	26	50	20120615	20	2848	56.76	0.00450980684225495	-0.0849909611942261
4	A	26	50	20120615	20	2850	56.8	0.00417888086865965	-0.0860934820874522
4	A	26	50	20120615	20	2852	56.84	0.00383105504299405	-0.087997367095797
4	A	26	50	20120615	20	2854	56.88	0.00310485637871545	-0.0891888420220963
4	A	26	50	20120615	20	2856	56.92	0.00261822549190285	-0.0901229300800433
4	A	26	50	20120615	20	2858	56.96	0.00250141145165085	-0.0909195565797283
4	A	26	50	20120615	20	2860	57	0.00252099830948975	-0.0934905261254443
4	A	26	50	20120615	20	2862	57.04	0.00255981847177685	-0.0943323367484473
4	A	26	50	20120615	20	2864	57.08	0.00236126288761965	-0.0958495050581613
4	A	26	50	20120615	20	2866	57.12	0.00230009815104705	-0.0975644511345733
4	A	26	50	20120615	20	2868	57.16	0.00232314983211375	-0.0982994179229383
4	A	26	50	20120615	20	2870	57.2	0.00221715452561385	-0.0997404308323183
4	A	26	50	20120615	20	2872	57.24	0.00223744849023395	-0.101272943359184
4	A	26	50	20120615	20	2874	57.28	0.00225597468790095	-0.102681217224595
4	A	26	50	20120615	20	2876	57.32	0.00214743379698885	-0.104654681540208
4	A	26	50	20120615	20	2878	57.36	0.00199583010310245	-0.105068621849915
4	A	26	50	20120615	20	2880	57.4	0.00188255159675635	-0.106833560375756
4	A	26	50	20120615	20	2882	57.44	0.00178864781621485	-0.107357667921972
4	A	26	50	20120615	20	2884	57.48	0.00179175908605205	-0.109632854701118
4	A	26	50	20120615	20	2886	57.52	0.0015949712688478	-0.110918021275924
4	A	26	50	20120615	20	2888	57.56	0.00189400672661155	-0.112227370902647
4	A	26	50	20120615	20	2890	57.6	0.00177980898144995	-0.113783783638717
4	A	26	50	20120615	20	2892	57.64	0.00201633619975685	-0.115447818026883
4	A	26	50	20120615	20	2894	57.68	0.00202135665790325	-0.115840615843833
4	A	26	50	20120615	20	2896	57.72	0.00210090617078675	-0.117339328666557
4	A	26	50	20120615	20	2898	57.76	0.00284640885019175	-0.118591261222648
4	A	26	50	20120615	20	2900	57.8	0.00335594999671475	-0.120309530700932
4	A	26	50	20120615	20	2902	57.84	0.00356581928937095	-0.121407808953470
4	A	26	50	20120615	20	2904	57.88	0.00380347787852775	-0.121549159599030
4	A	26	50	20120615	20	2906	57.92	0.00384972266201735	-0.122212850023851
4	A	26	50	20120615	20	2908	57.96	0.00444531870381075	-0.121700692582238
4	A	26	50	20120615	20	2910	58	0.00480318544576925	-0.122158827065769
4	A	26	50	20120615	20	2912	58.04	0.00471868618541745	-0.122333835994112
4	A	26	50	20120615	20	2914	58.08	0.00517314371368605	-0.121892106387905
4	A	26	50	20120615	20	2916	58.12	0.00474541482174635	-0.122042649421620
4	A	26	50	20120615	20	2918	58.16	0.00477850741910585	-0.122727977313946
4	A	26	50	20120615	20	2920	58.2	0.00494078842538815	-0.123339271126282
4	A	26	50	20120615	20	2922	58.24	0.00487644170830025	-0.123532311277545
4	A	26	50	20120615	20	2924	58.28	0.00419224518682415	-0.124640771867733
4	A	26	50	20120615	20	2926	58.32	0.00398881056587675	-0.125135534482530
4	A	26	50	20120615	20	2928	58.36	0.00359862904401805	-0.126604760952479
4	A	26	50	20120615	20	2930	58.4	0.00303831763060575	-0.128290786361540
4	A	26	50	20120615	20	2932	58.44	0.00281119493248865	-0.129602610861998
4	A	26	50	20120615	20	2934	58.48	0.00193176622872695	-0.131397035740615
4	A	26	50	20120615	20	2936	58.52	0.00136862638818998	-0.131865423272473
4	A	26	50	20120615	20	2938	58.56	0.0009608379074797	-0.132752630150827
4	A	26	50	20120615	20	2940	58.6	0.00073569510834991	-0.133113537451945
4	A	26	50	20120615	20	2942	58.64	0.00094973633101506	-0.133272848609746
4	A	26	50	20120615	20	2944	58.68	0.000318360686093609	-0.133185803764982
4	A	26	50	20120615	20	2946	58.72	4.08919851560101e-05	-0.133241240936627
4	A	26	50	20120615	20	2948	58.76	-0.00056566421174582	-0.134006189052515
4	A	26	50	20120615	20	2950	58.8	-0.00137940269553528	-0.134771844275184
4	A	26	50	20120615	20	2952	58.84	-0.00148094322931367	-0.134754590869723
4	A	26	50	20120615	20	2954	58.88	-0.00243843652171839	-0.134921538780761
4	A	26	50	20120615	20	2956	58.92	-0.00212370329341225	-0.135593926618991
4	A	26	50	20120615	20	2958	58.96	-0.00244571972156459	-0.135886244562334
4	A	26	50	20120615	20	2960	59	-0.00215962431789653	-0.136599998147263
4	A	26	50	20120615	20	2962	59.04	-0.0017702206134971	-0.136667385423511
4	A	26	50	20120615	20	2964	59.08	-0.00158304944851703	-0.137566330274433
4	A	26	50	20120615	20	2966	59.12	-0.00116097741082678	-0.138228960039083
4	A	26	50	20120615	20	2968	59.16	-0.00090790389384009	-0.139227465524796
4	A	26	50	20120615	20	2970	59.2	-0.000173927054968470	-0.139975584499292
4	A	26	50	20120615	20	2972	59.24	0.000396001010667901	-0.140882095392773
4	A	26	50	20120615	20	2974	59.28	0.000415800000541099	-0.142603193298181
4	A	26	50	20120615	20	2976	59.32	0.00101471944420612	-0.144305199320497
4	A	26	50	20120615	20	2978	59.36	0.00111371439357224	-0.145030690877994
4	A	26	50	20120615	20	2980	59.4	0.00202941767520885	-0.146335302889284
4	A	26	50	20120615	20	2982	59.44	0.00266652088505785	-0.147193023414863
4	A	26	50	20120615	20	2984	59.48	0.00303987326552435	-0.147352829547411
4	A	26	50	20120615	20	2986	59.52	0.00376677903658415	-0.147123726950307
4	A	26	50	20120615	20	2988	59.56	0.00443499494480545	-0.148209135859428
4	A	26	50	20120615	20	2990	59.6	0.00533231345013115	-0.148420560787003
4	A	26	50	20120615	20	2992	59.64	0.00594891056332585	-0.149223834090431
4	A	26	50	20120615	20	2994	59.68	0.00685471435002585	-0.150056098771887
4	A	26	50	20120615	20	2996	59.72	0.00757030641258655	-0.150626026837524
4	A	26	50	20120615	20	2998	59.76	0.00772586990444765	-0.150764619766636
4	A	26	50	20120615	20	3000	59.8	0.00907149410904565	-0.151895283509753
4	A	26	50	20120615	20	3002	59.84	0.0101074055434839	-0.152594612116347
4	A	26	50	20120615	20	3004	59.88	0.0106985468125558	-0.152721891336960
4	A	26	50	20120615	20	3006	59.92	0.0115138409312639	-0.153921851544634
4	A	26	50	20120615	20	3008	59.96	0.0120307359883114	-0.154220957713076
4	A	26	50	20120615	20	3010	60	0.0125575305402954	-0.154645928888569
4	A	26	50	20120615	20	3012	60.04	0.0131967550704879	-0.154736438556561
4	A	26	50	20120615	20	3014	60.08	0.0130977601211218	-0.155051808180970
4	A	26	50	20120615	20	3016	60.12	0.0132702941757314	-0.155849424630149
4	A	26	50	20120615	20	3018	60.16	0.0134053515709379	-0.156120246527343
4	A	26	50	20120615	20	3020	60.2	0.0138041597955272	-0.157265759512865
4	A	26	50	20120615	20	3022	60.24	0.0140184131502268	-0.158057012001013
4	A	26	50	20120615	20	3024	60.28	0.0146074330989551	-0.158459355759508
4	A	26	50	20120615	20	3026	60.32	0.0150691738270699	-0.160208030829382
4	A	26	50	20120615	20	3028	60.36	0.0158165856947842	-0.160924329998724
4	A	26	50	20120615	20	3030	60.4	0.0158971958678393	-0.161316067155502
4	A	26	50	20120615	20	3032	60.44	0.0171268545603228	-0.161859832270234
4	A	26	50	20120615	20	3034	60.48	0.0178297187008222	-0.162613608098979
4	A	26	50	20120615	20	3036	60.52	0.0184696503377961	-0.162996152867601
4	A	26	50	20120615	20	3038	60.56	0.0185057127836366	-0.163300915890292
4	A	26	50	20120615	20	3040	60.6	0.0191435231002669	-0.163433851965155
4	A	26	50	20120615	20	3042	60.64	0.0195465739655432	-0.163049185876190
4	A	26	50	20120615	20	3044	60.68	0.0195444526451996	-0.162949483820043
4	A	26	50	20120615	20	3046	60.72	0.0199680096071304	-0.163312229598791
4	A	26	50	20120615	20	3048	60.76	0.0202713584162593	-0.163254953949515
4	A	26	50	20120615	20	3050	60.8	0.0206602671459120	-0.163925291178080
4	A	26	50	20120615	20	3052	60.84	0.0209805865177895	-0.163771849006563
4	A	26	50	20120615	20	3054	60.88	0.0210951378163417	-0.164372889770571
4	A	26	50	20120615	20	3056	60.92	0.0214076790136262	-0.164777354849410
4	A	26	50	20120615	20	3058	60.96	0.0215731420004238	-0.164539766970931
4	A	26	50	20120615	20	3060	61	0.0223615660614469	-0.166098937423448
4	A	26	50	20120615	20	3062	61.04	0.0227964367318765	-0.165955394746867
4	A	26	50	20120615	20	3064	61.08	0.0229717992136107	-0.167192831613943
4	A	26	50	20120615	20	3066	61.12	0.0233854566806050	-0.168223086194132
4	A	26	50	20120615	20	3068	61.16	0.0233656576907317	-0.168931607188881
4	A	26	50	20120615	20	3070	61.2	0.0235685973369322	-0.168342587240153
4	A	26	50	20120615	20	3072	61.24	0.0233331307787972	-0.168972619382190
4	A	26	50	20120615	20	3074	61.28	0.0232454495379300	-0.169272432657413
4	A	26	50	20120615	20	3076	61.32	0.0226521869485145	-0.170636441638322
4	A	26	50	20120615	20	3078	61.36	0.0224506615158764	-0.170945447301700
4	A	26	50	20120615	20	3080	61.4	0.0223651015953528	-0.171393045894191
4	A	26	50	20120615	20	3082	61.44	0.0223177254410133	-0.171826502351059
4	A	26	50	20120615	20	3084	61.48	0.0222392365883015	-0.172354711116605
4	A	26	50	20120615	20	3086	61.52	0.0219896278945427	-0.172448756318503
4	A	26	50	20120615	20	3088	61.56	0.0222505502968006	-0.172367439038666
4	A	26	50	20120615	20	3090	61.6	0.0222979264511401	-0.172847564543092
4	A	26	50	20120615	20	3092	61.64	0.0224881381752792	-0.172497546686405
4	A	26	50	20120615	20	3094	61.68	0.0228438128862160	-0.172216825294274
4	A	26	50	20120615	20	3096	61.72	0.0230439241052919	-0.172220360828179
4	A	26	50	20120615	20	3098	61.76	0.0228657331964328	-0.171793268332343
4	A	26	50	20120615	20	3100	61.8	0.0232998967600814	-0.172268444089300
4	A	26	50	20120615	20	3102	61.84	0.0231584754038441	-0.171917719125832
4	A	26	50	20120615	20	3104	61.88	0.0232709053820526	-0.172383702494634
4	A	26	50	20120615	20	3106	61.92	0.0242460056333089	-0.172650281751141
4	A	26	50	20120615	20	3108	61.96	0.0244114686201065	-0.172300971001235
4	A	26	50	20120615	20	3110	62	0.0254459658409825	-0.171891556174928
4	A	26	50	20120615	20	3112	62.04	0.0255378897225367	-0.172129144053406
4	A	26	50	20120615	20	3114	62.08	0.0260116512659318	-0.171518203794461
4	A	26	50	20120615	20	3116	62.12	0.0265391529246969	-0.171362640302600
4	A	26	50	20120615	20	3118	62.16	0.0268743215389793	-0.171706294198257
4	A	26	50	20120615	20	3120	62.2	0.0276394110762231	-0.171231118441300
4	A	26	50	20120615	20	3122	62.24	0.0287347194802811	-0.171550023599615
4	A	26	50	20120615	20	3124	62.28	0.0293067688662611	-0.170804025945463
4	A	26	50	20120615	20	3126	62.32	0.0304536960653456	-0.170836552857397
4	A	26	50	20120615	20	3128	62.36	0.0315595403604434	-0.170874807334260
4	A	26	50	20120615	20	3130	62.4	0.0324484442950730	-0.170875443730363
4	A	26	50	20120615	20	3132	62.44	0.0336170796723399	-0.169668624586912
4	A	26	50	20120615	20	3134	62.48	0.0334333733305876	-0.169746264911486
4	A	26	50	20120615	20	3136	62.52	0.0340129887591262	-0.169316556120559
4	A	26	50	20120615	20	3138	62.56	0.0341086603066207	-0.168252148282839
4	A	26	50	20120615	20	3140	62.6	0.0343460360530652	-0.168798246849949
4	A	26	50	20120615	20	3142	62.64	0.0344407883617441	-0.168457421381417
4	A	26	50	20120615	20	3144	62.68	0.0344846289821776	-0.168195791872378
4	A	26	50	20120615	20	3146	62.72	0.0344341415580010	-0.168819035789316
4	A	26	50	20120615	20	3148	62.76	0.0348959529967938	-0.168720677236053
4	A	26	50	20120615	20	3150	62.8	0.0352876194428932	-0.168565184454870
4	A	26	50	20120615	20	3152	62.84	0.0354262830826838	-0.169036046860462
4	A	26	50	20120615	20	3154	62.88	0.0359497542327962	-0.168612984873278
4	A	26	50	20120615	20	3156	62.92	0.0364175053685512	-0.169357214760477
4	A	26	50	20120615	20	3158	62.96	0.0367658968796417	-0.170014329092234
4	A	26	50	20120615	20	3160	63	0.0374200413629174	-0.170893192110571
4	A	26	50	20120615	20	3162	63.04	0.0387864545068822	-0.171245048444889
4	A	26	50	20120615	20	3164	63.08	0.0395571301876975	-0.172058291953932
4	A	26	50	20120615	20	3166	63.12	0.0402289523405028	-0.172466928962779
4	A	26	50	20120615	20	3168	63.16	0.0408300638151895	-0.173456807745762
4	A	26	50	20120615	20	3170	63.2	0.0418284985902250	-0.174308164310311
4	A	26	50	20120615	20	3172	63.24	0.0422067300074817	-0.175272021563746
4	A	26	50	20120615	20	3174	63.28	0.0433898610737629	-0.175583714232893
4	A	26	50	20120615	20	3176	63.32	0.0443564760436449	-0.177702913256109
4	A	26	50	20120615	20	3178	63.36	0.0451406574639808	-0.178397999222016
4	A	26	50	20120615	20	3180	63.4	0.0458036407820214	-0.179877549450971
4	A	26	50	20120615	20	3182	63.44	0.0465191621339041	-0.179929946063456
4	A	26	50	20120615	20	3184	63.48	0.0473763169740583	-0.181512309618396
4	A	26	50	20120615	20	3186	63.52	0.0475040204587407	-0.181965847907849
4	A	26	50	20120615	20	3188	63.56	0.0478432195816759	-0.182428507874779
4	A	26	50	20120615	20	3190	63.6	0.0478970304077242	-0.183435357220511
4	A	26	50	20120615	20	3192	63.64	0.0480227539934190	-0.184272713070792
4	A	26	50	20120615	20	3194	63.68	0.0485726002264698	-0.185484976936458
4	A	26	50	20120615	20	3196	63.72	0.048532860825367	-0.187209044690347
4	A	26	50	20120615	20	3198	63.76	0.0493065770653413	-0.188504322892125
4	A	26	50	20120615	20	3200	63.8	0.0492789999008751	-0.189490736851880
4	A	26	50	20120615	20	3202	63.84	0.0498793335581025	-0.191011723538212
4	A	26	50	20120615	20	3204	63.88	0.0500752021364912	-0.193166277900487
4	A	26	50	20120615	20	3206	63.92	0.0499967132837794	-0.193718528296594
4	A	26	50	20120615	20	3208	63.96	0.0501855107943563	-0.194168955316210
4	A	26	50	20120615	20	3210	64	0.0505581560680416	-0.195989755277765
4	A	26	50	20120615	20	3212	64.04	0.0503799651591825	-0.197057486517357
4	A	26	50	20120615	20	3214	64.08	0.0503255179370311	-0.198273003074217
4	A	26	50	20120615	20	3216	64.12	0.0507780662769906	-0.198780705743109
4	A	26	50	20120615	20	3218	64.16	0.0513939562834040	-0.199430536875019
4	A	26	50	20120615	20	3220	64.2	0.0517206396163123	-0.200854649932329
4	A	26	50	20120615	20	3222	64.24	0.0525104778908976	-0.201693985681597
4	A	26	50	20120615	20	3224	64.28	0.0521399539375558	-0.202866368724805
4	A	26	50	20120615	20	3226	64.32	0.0525755317147667	-0.204116533513942
4	A	26	50	20120615	20	3228	64.36	0.0525472474435194	-0.204776971247571
4	A	26	50	20120615	20	3230	64.4	0.0528145338068078	-0.205952182717903
4	A	26	50	20120615	20	3232	64.44	0.0530478790445994	-0.207519131345012
4	A	26	50	20120615	20	3234	64.48	0.0528286759424315	-0.209067695195811
4	A	26	50	20120615	20	3236	64.52	0.052810998272902	-0.210954963194797
4	A	26	50	20120615	20	3238	64.56	0.0524984570756174	-0.212014209153015
4	A	26	50	20120615	20	3240	64.6	0.0521922798393636	-0.212962439346586
4	A	26	50	20120615	20	3242	64.64	0.0523697636414416	-0.213567015644501
4	A	26	50	20120615	20	3244	64.68	0.0517072045874696	-0.216025625922686
4	A	26	50	20120615	20	3246	64.72	0.0515070933683938	-0.216664143346098
4	A	26	50	20120615	20	3248	64.76	0.0510955572217434	-0.218017545725289
4	A	26	50	20120615	20	3250	64.8	0.0507625099278044	-0.219172251098966
4	A	26	50	20120615	20	3252	64.84	0.0505270433696694	-0.219629749186394
4	A	26	50	20120615	20	3254	64.88	0.0497492259103642	-0.221287207481495
4	A	26	50	20120615	20	3256	64.92	0.0494289065384867	-0.221880470070911
4	A	26	50	20120615	20	3258	64.96	0.0496806365525891	-0.221201647560972
4	A	26	50	20120615	20	3260	65	0.0494812324402944	-0.221360039479957
4	A	26	50	20120615	20	3262	65.04	0.049915396003943	-0.221566514660064
4	A	26	50	20120615	20	3264	65.08	0.0498383213647937	-0.221370646081675
4	A	26	50	20120615	20	3266	65.12	0.0500150980600904	-0.221182555677880
4	A	26	50	20120615	20	3268	65.16	0.0499889351091864	-0.221358625266395
4	A	26	50	20120615	20	3270	65.2	0.0502010671435423	-0.221765918772359
4	A	26	50	20120615	20	3272	65.24	0.0504591611186754	-0.221949059428686
4	A	26	50	20120615	20	3274	65.28	0.051007168874095	-0.222340089478682
4	A	26	50	20120615	20	3276	65.32	0.0511938450643283	-0.222560706794412
4	A	26	50	20120615	20	3278	65.36	0.0519327716506681	-0.222862641389979
4	A	26	50	20120615	20	3280	65.4	0.0524404743195601	-0.222711320538805
4	A	26	50	20120615	20	3282	65.44	0.053038686656444	-0.223373172485996
4	A	26	50	20120615	20	3284	65.48	0.0540526777806654	-0.223251550119631
4	A	26	50	20120615	20	3286	65.52	0.0547986754348172	-0.223956535580474
4	A	26	50	20120615	20	3288	65.56	0.0563111768397753	-0.225563789294111
4	A	26	50	20120615	20	3290	65.6	0.0570614171346142	-0.224945070860573
4	A	26	50	20120615	20	3292	65.64	0.0583554225441857	-0.226314029588950
4	A	26	50	20120615	20	3294	65.68	0.0586022028108197	-0.226029065556132
4	A	26	50	20120615	20	3296	65.72	0.0597625650387468	-0.227301150655487
4	A	26	50	20120615	20	3298	65.76	0.0605255332556472	-0.227409337993008
4	A	26	50	20120615	20	3300	65.8	0.0604838139555572	-0.227083361766881
4	A	26	50	20120615	20	3302	65.84	0.0607235231543794	-0.226480199682529
4	A	26	50	20120615	20	3304	65.88	0.060847266841087	-0.226779305850971
4	A	26	50	20120615	20	3306	65.92	0.0608981785293324	-0.226579901738677
4	A	26	50	20120615	20	3308	65.96	0.0610742481178478	-0.225763193406406
4	A	26	50	20120615	20	3310	66	0.061707815793791	-0.225385598385252
4	A	26	50	20120615	20	3312	66.04	0.0626206906483028	-0.225793598997997
4	A	26	50	20120615	20	3314	66.08	0.0633320400701765	-0.225360849647911
4	A	26	50	20120615	20	3316	66.12	0.062920503923526	-0.225192558233989
4	A	26	50	20120615	20	3318	66.16	0.0636353888793055	-0.225959769091576
4	A	26	50	20120615	20	3320	66.2	0.0636311462386184	-0.225886229986333
4	A	26	50	20120615	20	3322	66.24	0.064175618460132	-0.225651470534979
4	A	26	50	20120615	20	3324	66.28	0.0649965694330896	-0.225416003976844
4	A	26	50	20120615	20	3326	66.32	0.065570033032632	-0.225525605527927
4	A	26	50	20120615	20	3328	66.36	0.065562254858039	-0.225670562418071
4	A	26	50	20120615	20	3330	66.4	0.0661357184575812	-0.225780163969155
4	A	26	50	20120615	20	3332	66.44	0.0665663464873238	-0.225498028363461
4	A	26	50	20120615	20	3334	66.48	0.0672479974243876	-0.226087755418971
4	A	26	50	20120615	20	3336	66.52	0.0676156929506046	-0.225828954337056
4	A	26	50	20120615	20	3338	66.56	0.0678794437799872	-0.225736323348721
4	A	26	50	20120615	20	3340	66.6	0.0688630293126177	-0.226350799141572
4	A	26	50	20120615	20	3342	66.64	0.068996672494262	-0.226207256464991
4	A	26	50	20120615	20	3344	66.68	0.0696868087127	-0.226502827099527
4	A	26	50	20120615	20	3346	66.72	0.071020412102018	-0.227074169378726
4	A	26	50	20120615	20	3348	66.76	0.0715189223827544	-0.226728394162726
4	A	26	50	20120615	20	3350	66.8	0.0717727737172003	-0.226726272842382
4	A	26	50	20120615	20	3352	66.84	0.0726955480666488	-0.227410045099790
4	A	26	50	20120615	20	3354	66.88	0.0733284086358107	-0.228000479262080
4	A	26	50	20120615	20	3356	66.92	0.0735773102227884	-0.227953810214522
4	A	26	50	20120615	20	3358	66.96	0.0740121808932181	-0.227815924392191
4	A	26	50	20120615	20	3360	67	0.0741776438800158	-0.227774912198882
4	A	26	50	20120615	20	3362	67.04	0.0746125145504455	-0.227637026376550
4	A	26	50	20120615	20	3364	67.08	0.074493013504425	-0.227050834854947
4	A	26	50	20120615	20	3366	67.12	0.0751343593549612	-0.227717636549606
4	A	26	50	20120615	20	3368	67.16	0.0747348440235908	-0.227821581246440
4	A	26	50	20120615	20	3370	67.2	0.0752482035467322	-0.228203418908281
4	A	26	50	20120615	20	3372	67.24	0.0753224497587568	-0.227999065048518
4	A	26	50	20120615	20	3374	67.28	0.0752764878179796	-0.228279786440649
4	A	26	50	20120615	20	3376	67.32	0.0757375214393133	-0.228866685069034
4	A	26	50	20120615	20	3378	67.36	0.0757523706817182	-0.228399287486670
4	A	26	50	20120615	20	3380	67.4	0.0760974387909372	-0.229708849245427
4	A	26	50	20120615	20	3382	67.44	0.0761738063233054	-0.229963407686654
4	A	26	50	20120615	20	3384	67.48	0.0759779377449167	-0.230051796034302
4	A	26	50	20120615	20	3386	67.52	0.075899448892205	-0.229901182289910
4	A	26	50	20120615	20	3388	67.56	0.0756250914611046	-0.230541821033665
4	A	26	50	20120615	20	3390	67.6	0.075243253799264	-0.232830018577584
4	A	26	50	20120615	20	3392	67.64	0.0747341369168096	-0.234139580336342
4	A	26	50	20120615	20	3394	67.68	0.0750473852208752	-0.235086396316351
4	A	26	50	20120615	20	3396	67.72	0.0751937563245808	-0.237784008686577
4	A	26	50	20120615	20	3398	67.76	0.0740673352221507	-0.239314894867846
4	A	26	50	20120615	20	3400	67.8	0.074114004269709	-0.240344442341254
4	A	26	50	20120615	20	3402	67.84	0.0737696432672711	-0.241120138480216
4	A	26	50	20120615	20	3404	67.88	0.0728199988601376	-0.242829215570343
4	A	26	50	20120615	20	3406	67.92	0.0730505156708044	-0.242632639885174
4	A	26	50	20120615	20	3408	67.96	0.0730024324096837	-0.243184183174499
4	A	26	50	20120615	20	3410	68	0.0724261403830167	-0.244098472242573
4	A	26	50	20120615	20	3412	68.04	0.0717275188832044	-0.245618751822124
4	A	26	50	20120615	20	3414	68.08	0.0708181795625985	-0.245901594534599
4	A	26	50	20120615	20	3416	68.12	0.0696168051413625	-0.246678704887123
4	A	26	50	20120615	20	3418	68.16	0.0684826058643393	-0.250375459139166
4	A	26	50	20120615	20	3420	68.2	0.0672246629006084	-0.251439654844852
4	A	26	50	20120615	20	3422	68.24	0.065687412758309	-0.252544155637065
4	A	26	50	20120615	20	3424	68.28	0.0643927002419563	-0.253754015339676
4	A	26	50	20120615	20	3426	68.32	0.0632613293920578	-0.254889628830261
4	A	26	50	20120615	20	3428	68.36	0.0622367316661187	-0.2556398691251
4	A	26	50	20120615	20	3430	68.4	0.0616420548631407	-0.255608049319947
4	A	26	50	20120615	20	3432	68.44	0.0615968000291448	-0.257488953357903
