# Supplementary material for: How Do Ants Make Sense of Gravity? A Boltzmann Walker Analysis of Lasius niger Trajectories on Various Inclines
Source: PLoS One. 2013 Oct 29;8(10):e76531. doi: 10.1371/journal.pone.0076531 (PMC3812222; doi:10.1371/journal.pone.0076531)
Supplement: Dataset S4 — Trajectories for . (ZIP) [file pone.0076531.s008.zip › Incline4/4-A-26-50-20120615-21.txt]

Pente	Colonie	Temperature	Humidite	Date	Indiv	Frame	Time	X	Y
4	A	26	50	20120615	21	16	0	0	0
4	A	26	50	20120615	21	18	0.04	-0.00163593396468193	-0.00168345154037769
4	A	26	50	20120615	21	20	0.08	-0.00319271439627783	-0.00344698999479256
4	A	26	50	20120615	21	22	0.12	-0.00468721286258693	-0.00546757590630437
4	A	26	50	20120615	21	24	0.16	-0.00587183592417653	-0.0070300768317601
4	A	26	50	20120615	21	26	0.2	-0.00687755389905813	-0.00950898107456577
4	A	26	50	20120615	21	28	0.24	-0.00783674424773773	-0.0113735509458766
4	A	26	50	20120615	21	30	0.28	-0.00870018526717683	-0.0141971061049004
4	A	26	50	20120615	21	32	0.32	-0.00876343596875393	-0.0163459682575873
4	A	26	50	20120615	21	34	0.36	-0.00889627304866763	-0.0183570789382311
4	A	26	50	20120615	21	36	0.4	-0.00868648860882523	-0.0207547931804210
4	A	26	50	20120615	21	38	0.44	-0.00807311590255273	-0.0219412052221670
4	A	26	50	20120615	21	40	0.48	-0.00673713804866373	-0.0257783611824691
4	A	26	50	20120615	21	42	0.52	-0.00547835221364963	-0.0273990442680944
4	A	26	50	20120615	21	44	0.56	-0.00480583002513093	-0.0300175243184385
4	A	26	50	20120615	21	46	0.6	-0.00348610714192783	-0.0323213984196971
4	A	26	50	20120615	21	48	0.64	-0.00294498660655703	-0.033989505742923
4	A	26	50	20120615	21	50	0.68	-0.00190397693222633	-0.0353491377328563
4	A	26	50	20120615	21	52	0.72	-0.00133546308015233	-0.0351887659148832
4	A	26	50	20120615	21	54	0.76	-6.67013826693309e-05	-0.0353390261058854
4	A	26	50	20120615	21	56	0.8	0.00126598276783296	-0.0351712296667098
4	A	26	50	20120615	21	58	0.84	0.00235301802255103	-0.0352640727870796
4	A	26	50	20120615	21	60	0.88	0.00434698843481898	-0.0358148382589458
4	A	26	50	20120615	21	62	0.92	0.00511497710986569	-0.0371159854470072
4	A	26	50	20120615	21	64	0.96	0.00505685293245216	-0.0378247892844686
4	A	26	50	20120615	21	66	1	0.00534125127984538	-0.0383920303443364
4	A	26	50	20120615	21	68	1.04	0.0054940570552598	-0.0387071878367113
4	A	26	50	20120615	21	70	1.08	0.00631868498347955	-0.0395991323305
4	A	26	50	20120615	21	72	1.12	0.00715957636766659	-0.0410013250775929
4	A	26	50	20120615	21	74	1.16	0.0074901487878713	-0.0416493884425504
4	A	26	50	20120615	21	76	1.2	0.00769414909424362	-0.0427088465328022
4	A	26	50	20120615	21	78	1.24	0.00834730362802564	-0.0436332472278473
4	A	26	50	20120615	21	80	1.28	0.00849367473173125	-0.0439913261018402
4	A	26	50	20120615	21	82	1.32	0.00826839051124522	-0.0443806590955615
4	A	26	50	20120615	21	84	1.36	0.00867285559008392	-0.0444171458054707
4	A	26	50	20120615	21	86	1.4	0.0088319546158509	-0.0445975994560295
4	A	26	50	20120615	21	88	1.44	0.00844523791721997	-0.0439598598500774
4	A	26	50	20120615	21	90	1.48	0.00833903047868576	-0.043259399872634
4	A	26	50	20120615	21	92	1.52	0.00813962636639115	-0.0424385903210327
4	A	26	50	20120615	21	94	1.56	0.00805017735857105	-0.0415530804989528
4	A	26	50	20120615	21	96	1.6	0.00823869202643538	-0.0408075071088697
4	A	26	50	20120615	21	98	1.64	0.00815115220692449	-0.0405851927368646
4	A	26	50	20120615	21	100	1.68	0.0077729207896678	-0.0401329979502958
4	A	26	50	20120615	21	102	1.72	0.00745691476915554	-0.0397813537480117
4	A	26	50	20120615	21	104	1.76	0.00728353218640859	-0.0393221586043092
4	A	26	50	20120615	21	106	1.8	0.00668037010205647	-0.0396604384884288
4	A	26	50	20120615	21	108	1.84	0.00600126474940491	-0.0398615396569983
4	A	26	50	20120615	21	110	1.88	0.00569190553263579	-0.0396738028065933
4	A	26	50	20120615	21	112	1.92	0.00516574737675488	-0.0399164111432184
4	A	26	50	20120615	21	114	1.96	0.00482775033534772	-0.0403770205004833
4	A	26	50	20120615	21	116	2	0.0043220275654431	-0.0401343414531801
4	A	26	50	20120615	21	118	2.04	0.00381920393334134	-0.0397677065871348
4	A	26	50	20120615	21	120	2.08	0.00306804439968687	-0.039767211612388
4	A	26	50	20120615	21	122	2.12	0.00229128760055345	-0.0397609183620355
4	A	26	50	20120615	21	124	2.16	0.00068728657810989	-0.0389623119633634
4	A	26	50	20120615	21	126	2.2	-4.09626958341406e-05	-0.0385327445937925
4	A	26	50	20120615	21	128	2.24	-0.00086537849201953	-0.0378788829532293
4	A	26	50	20120615	21	130	2.28	-0.00166999529833173	-0.0373064800138588
4	A	26	50	20120615	21	132	2.32	-0.00227966276507073	-0.0381148444861113
4	A	26	50	20120615	21	134	2.36	-0.00239103208310763	-0.0380574981261571
4	A	26	50	20120615	21	136	2.4	-0.00330482617643503	-0.0389376339367
4	A	26	50	20120615	21	138	2.44	-0.00382094341602303	-0.0394479529006823
4	A	26	50	20120615	21	140	2.48	-0.00462506524758843	-0.0402826217451949
4	A	26	50	20120615	21	142	2.52	-0.00525785510607223	-0.0414093964010157
4	A	26	50	20120615	21	144	2.56	-0.00608184663818893	-0.0418849257113636
4	A	26	50	20120615	21	146	2.6	-0.00708813029849553	-0.0426473989535171
4	A	26	50	20120615	21	148	2.64	-0.00720430794264443	-0.0441314039551933
4	A	26	50	20120615	21	150	2.68	-0.00769504004878793	-0.0446089838752066
4	A	26	50	20120615	21	152	2.72	-0.00861830937298323	-0.045614560428732
4	A	26	50	20120615	21	154	2.76	-0.00997128748810553	-0.0459016457818938
4	A	26	50	20120615	21	156	2.8	-0.00975215509661583	-0.0453545572652898
4	A	26	50	20120615	21	158	2.84	-0.0103023548830571	-0.0449338994411619
4	A	26	50	20120615	21	160	2.88	-0.0104503523323594	-0.044685492828931
4	A	26	50	20120615	21	162	2.92	-0.0107564588579351	-0.0442371164189806
4	A	26	50	20120615	21	164	2.96	-0.0105110220941852	-0.0438280551460642
4	A	26	50	20120615	21	166	3	-0.0104834449297189	-0.0433057860774798
4	A	26	50	20120615	21	168	3.04	-0.0101627012937727	-0.0434904823687258
4	A	26	50	20120615	21	170	3.08	-0.00960825886664433	-0.042885128253352
4	A	26	50	20120615	21	172	3.12	-0.00929536411596933	-0.0427615966986787
4	A	26	50	20120615	21	174	3.16	-0.00878752002572113	-0.0425812844694761
4	A	26	50	20120615	21	176	3.2	-0.00834168920018303	-0.0419361909529996
4	A	26	50	20120615	21	178	3.24	-0.00785321983573933	-0.0412502973752487
4	A	26	50	20120615	21	180	3.28	-0.00720112596212913	-0.0410832787535324
4	A	26	50	20120615	21	182	3.32	-0.00629461506864793	-0.0407382106443134
4	A	26	50	20120615	21	184	3.36	-0.00551425202493053	-0.0407800713657596
4	A	26	50	20120615	21	186	3.4	-0.00484172276534393	-0.040255893108866
4	A	26	50	20120615	21	188	3.44	-0.00365187418464133	-0.0401498978023662
4	A	26	50	20120615	21	190	3.48	-0.00317514279276543	-0.0400688633652422
4	A	26	50	20120615	21	192	3.52	-0.00178334451535593	-0.0399450489678564
4	A	26	50	20120615	21	194	3.56	-0.00098070760803103	-0.0396788232647397
4	A	26	50	20120615	21	196	3.6	-3.67200551470194e-05	-0.0399039660638695
4	A	26	50	20120615	21	198	3.64	0.000587089547215749	-0.0405740204497219
4	A	26	50	20120615	21	200	3.68	0.00221364727597917	-0.0398568020415643
4	A	26	50	20120615	21	202	3.72	0.00313302751287791	-0.0404770761100212
4	A	26	50	20120615	21	204	3.76	0.00458634408025063	-0.0404095474124179
4	A	26	50	20120615	21	206	3.8	0.00588551136932467	-0.0402496705691916
4	A	26	50	20120615	21	208	3.84	0.00760484150777976	-0.0399801921748814
4	A	26	50	20120615	21	210	3.88	0.00840054876864898	-0.039875045396519
4	A	26	50	20120615	21	212	3.92	0.00917299221641717	-0.0400774193572945
4	A	26	50	20120615	21	214	3.96	0.0111892364922925	-0.0395339370852746
4	A	26	50	20120615	21	216	4	0.0116596746338159	-0.0398554585386801
4	A	26	50	20120615	21	218	4.04	0.0128678372801512	-0.0406475595549653
4	A	26	50	20120615	21	220	4.08	0.0134280072722072	-0.0408934912934619
4	A	26	50	20120615	21	222	4.12	0.0145770557916354	-0.0420640358590382
4	A	26	50	20120615	21	224	4.16	0.0159035881131413	-0.0428948863269324
4	A	26	50	20120615	21	226	4.2	0.0173566925484797	-0.0438104481872127
4	A	26	50	20120615	21	228	4.24	0.0186208580518850	-0.0445687494993571
4	A	26	50	20120615	21	230	4.28	0.0189279545269543	-0.0452630576478042
4	A	26	50	20120615	21	232	4.32	0.0187387327523088	-0.0460485118603462
4	A	26	50	20120615	21	234	4.36	0.0188734365941248	-0.0465390318344553
4	A	26	50	20120615	21	236	4.4	0.0188291717096226	-0.0479975102813307
4	A	26	50	20120615	21	238	4.44	0.0188397783113403	-0.0480289058224154
4	A	26	50	20120615	21	240	4.48	0.0188482635927146	-0.0486998087364052
4	A	26	50	20120615	21	242	4.52	0.0192320811535426	-0.0498089764333744
4	A	26	50	20120615	21	244	4.56	0.0202427488758926	-0.0512208565433696
4	A	26	50	20120615	21	246	4.6	0.0204229196837389	-0.0518701219898551
4	A	26	50	20120615	21	248	4.64	0.0213931408982050	-0.0528168672591857
4	A	26	50	20120615	21	250	4.68	0.0216805090940792	-0.0530719913858378
4	A	26	50	20120615	21	252	4.72	0.0221096521995813	-0.0522535152866144
4	A	26	50	20120615	21	254	4.76	0.0226631046772160	-0.0516159171020185
4	A	26	50	20120615	21	256	4.8	0.0234108700983208	-0.0505827633840268
4	A	26	50	20120615	21	258	4.84	0.0236988039796200	-0.0507329528643509
4	A	26	50	20120615	21	260	4.88	0.0228480131004963	-0.0507643484054356
4	A	26	50	20120615	21	262	4.92	0.0227981620724227	-0.0503876726230975
4	A	26	50	20120615	21	264	4.96	0.0219813123187960	-0.0508711922400728
4	A	26	50	20120615	21	266	5	0.0213998584126263	-0.0507903699349832
4	A	26	50	20120615	21	268	5.04	0.0210508305054326	-0.0502449077639759
4	A	26	50	20120615	21	270	5.08	0.0210813068077017	-0.0501908140952151
4	A	26	50	20120615	21	272	5.12	0.0204803367543713	-0.0505267605269569
4	A	26	50	20120615	21	274	5.16	0.0199341674765828	-0.0507052342785284
4	A	26	50	20120615	21	276	5.2	0.0197579564667111	-0.0503072745820766
4	A	26	50	20120615	21	278	5.24	0.0195270861026537	-0.0506211592822453
4	A	26	50	20120615	21	280	5.28	0.0192701942090486	-0.0506874151876425
4	A	26	50	20120615	21	282	5.32	0.0192537893317251	-0.0503106686946263
4	A	26	50	20120615	21	284	5.36	0.0187786135747677	-0.0504762731027802
4	A	26	50	20120615	21	286	5.4	0.0182195042428835	-0.0499263561590514
4	A	26	50	20120615	21	288	5.44	0.0174980431940389	-0.0498199365884828
4	A	26	50	20120615	21	290	5.48	0.0175209534537493	-0.0498550090848297
4	A	26	50	20120615	21	292	5.52	0.0169498233065849	-0.0489710548976684
4	A	26	50	20120615	21	294	5.56	0.0165423883792652	-0.0487577914924625
4	A	26	50	20120615	21	296	5.6	0.0161913098624061	-0.0484876059913711
4	A	26	50	20120615	21	298	5.64	0.0153447616239696	-0.0474792717213991
4	A	26	50	20120615	21	300	5.68	0.0146461401241573	-0.0473012222338963
4	A	26	50	20120615	21	302	5.72	0.0142728584543689	-0.046637178255684
4	A	26	50	20120615	21	304	5.76	0.0130850604833317	-0.0456158332209382
4	A	26	50	20120615	21	306	5.8	0.0126962224643573	-0.0456953827338217
4	A	26	50	20120615	21	308	5.84	0.0117803777613644	-0.0440519251529879
4	A	26	50	20120615	21	310	5.88	0.0112129952801404	-0.0431349490791452
4	A	26	50	20120615	21	312	5.92	0.0107005549958145	-0.0430497427120122
4	A	26	50	20120615	21	314	5.96	0.0104892714895959	-0.042374455735979
4	A	26	50	20120615	21	316	6	0.0103720331852752	-0.0418459641277202
4	A	26	50	20120615	21	318	6.04	0.00996438612592115	-0.0415473529340251
4	A	26	50	20120615	21	320	6.08	0.00990194859714238	-0.0417649296905962
4	A	26	50	20120615	21	322	6.12	0.00984735995363478	-0.0419674450727281
4	A	26	50	20120615	21	324	6.16	0.00968550321142118	-0.0428472980405585
4	A	26	50	20120615	21	326	6.2	0.00953934423974992	-0.0423644148196862
4	A	26	50	20120615	21	328	6.24	0.00938703343908233	-0.042745121110677
4	A	26	50	20120615	21	330	6.28	0.0091015037208392	-0.0429742237077815
4	A	26	50	20120615	21	332	6.32	0.00867667396670233	-0.0428691476400972
4	A	26	50	20120615	21	334	6.36	0.00799382094811048	-0.0424879463743595
4	A	26	50	20120615	21	336	6.4	0.00702253907347264	-0.0420352566130439
4	A	26	50	20120615	21	338	6.44	0.00572676589694829	-0.042124139935439
4	A	26	50	20120615	21	340	6.48	0.00460656733419256	-0.0420408427566152
4	A	26	50	20120615	21	342	6.52	0.00287373145621681	-0.0412562370722106
4	A	26	50	20120615	21	344	6.56	0.00143349636429605	-0.0404498524989455
4	A	26	50	20120615	21	346	6.6	0.000430677527217279	-0.0396593071175789
4	A	26	50	20120615	21	348	6.64	-0.00079968827204733	-0.0391009756031540
4	A	26	50	20120615	21	350	6.68	-0.00162778102349483	-0.0383201175846897
4	A	26	50	20120615	21	352	6.72	-0.00192229099785903	-0.0372254455767348
4	A	26	50	20120615	21	354	6.76	-0.00217812223129233	-0.0369981814572615
4	A	26	50	20120615	21	356	6.8	-0.00221856873917623	-0.0361811902822786
4	A	26	50	20120615	21	358	6.84	-0.00249377469841403	-0.0359477036231308
4	A	26	50	20120615	21	360	6.88	-0.00253613039460713	-0.0356804879705204
4	A	26	50	20120615	21	362	6.92	-0.00267352124219163	-0.0348833664960888
4	A	26	50	20120615	21	364	6.96	-0.00279238589210913	-0.0363095301630639
4	A	26	50	20120615	21	366	7	-0.00242872087454483	-0.0363476432185699
4	A	26	50	20120615	21	368	7.04	-0.00258195091402803	-0.0362635682222868
4	A	26	50	20120615	21	370	7.08	-0.00250296708656943	-0.0366183236944081
4	A	26	50	20120615	21	372	7.12	-0.00263887300991353	-0.0370189703966284
4	A	26	50	20120615	21	374	7.16	-0.00304977276046103	-0.0372795392454956
4	A	26	50	20120615	21	376	7.2	-0.00332137247511473	-0.0382763476749343
4	A	26	50	20120615	21	378	7.24	-0.00422364072790883	-0.0385942628837558
4	A	26	50	20120615	21	380	7.28	-0.00548172511299593	-0.038971009376772
4	A	26	50	20120615	21	382	7.32	-0.00664753206313813	-0.0402959153526812
4	A	26	50	20120615	21	384	7.36	-0.00795978082766413	-0.0405634845586822
4	A	26	50	20120615	21	386	7.4	-0.00954152919970383	-0.0408359115882699
4	A	26	50	20120615	21	388	7.44	-0.0101598092270377	-0.0410565430461357
4	A	26	50	20120615	21	390	7.48	-0.0107489352417832	-0.0413974038700067
4	A	26	50	20120615	21	392	7.52	-0.0120510865214739	-0.0421141838719599
4	A	26	50	20120615	21	394	7.56	-0.0128111414584357	-0.0421807367622052
4	A	26	50	20120615	21	396	7.6	-0.0136721146752084	-0.0428947731898474
4	A	26	50	20120615	21	398	7.64	-0.0143725251551771	-0.0435182080256161
4	A	26	50	20120615	21	400	7.68	-0.0154014503746173	-0.0445386196794108
4	A	26	50	20120615	21	402	7.72	-0.0158392767513924	-0.0454041325217187
4	A	26	50	20120615	21	404	7.76	-0.0163010245505750	-0.0454635224202706
4	A	26	50	20120615	21	406	7.8	-0.0167267735435274	-0.0460056611894063
4	A	26	50	20120615	21	408	7.84	-0.0174015938290850	-0.0470433121065263
4	A	26	50	20120615	21	410	7.88	-0.0175678982729523	-0.0470454404979377
4	A	26	50	20120615	21	412	7.92	-0.0170952963846784	-0.047537982797441
4	A	26	50	20120615	21	414	7.96	-0.0165732748034675	-0.0472271740117705
4	A	26	50	20120615	21	416	8	-0.0161578566405882	-0.0479354758034172
4	A	26	50	20120615	21	418	8.04	-0.0163026508961717	-0.04855605392779
4	A	26	50	20120615	21	420	8.08	-0.0159159341975408	-0.0492797777183344
4	A	26	50	20120615	21	422	8.12	-0.0155318337940003	-0.0502917889435686
4	A	26	50	20120615	21	424	8.16	-0.0155956148256633	-0.0504667271612341
4	A	26	50	20120615	21	426	8.2	-0.0153372380078177	-0.0518407770584358
4	A	26	50	20120615	21	428	8.24	-0.0144090189361542	-0.0517865419683188
4	A	26	50	20120615	21	430	8.28	-0.0135047707843728	-0.0515990172499482
4	A	26	50	20120615	21	432	8.32	-0.0134421918342378	-0.0515084368712782
4	A	26	50	20120615	21	434	8.36	-0.0125192053527550	-0.05226044493307
4	A	26	50	20120615	21	436	8.4	-0.0114316044126120	-0.0525729154196764
4	A	26	50	20120615	21	438	8.44	-0.0101707623110782	-0.0530282214760824
4	A	26	50	20120615	21	440	8.48	-0.00954645773396863	-0.0531076295676097
4	A	26	50	20120615	21	442	8.52	-0.00880724830491623	-0.054660860323164
4	A	26	50	20120615	21	444	8.56	-0.00854342676485553	-0.0542202620878067
4	A	26	50	20120615	21	446	8.6	-0.00816173052437103	-0.0537539958762923
4	A	26	50	20120615	21	448	8.64	-0.00787231171883143	-0.052443939142788
4	A	26	50	20120615	21	450	8.68	-0.00799259058231123	-0.0517019719972889
4	A	26	50	20120615	21	452	8.72	-0.00778958022543253	-0.0508819402631469
4	A	26	50	20120615	21	454	8.76	-0.00762489505609423	-0.050889789148418
4	A	26	50	20120615	21	456	8.8	-0.00785689679100153	-0.0509959258762741
4	A	26	50	20120615	21	458	8.84	-0.00766937207263083	-0.0500674946725762
4	A	26	50	20120615	21	460	8.88	-0.00758409499481973	-0.049758064745129
4	A	26	50	20120615	21	462	8.92	-0.00783207734298183	-0.0495983293232589
4	A	26	50	20120615	21	464	8.96	-0.00795115412493373	-0.0492870609181806
4	A	26	50	20120615	21	466	9	-0.00815388163909983	-0.0495992485620745
4	A	26	50	20120615	21	468	9.04	-0.00849894974831893	-0.0488499982167292
4	A	26	50	20120615	21	470	9.08	-0.00858408540477373	-0.0491655092624946
4	A	26	50	20120615	21	472	9.12	-0.00854922504046123	-0.0486127638916411
4	A	26	50	20120615	21	474	9.16	-0.00898254007597243	-0.0485120718860002
4	A	26	50	20120615	21	476	9.2	-0.00911689036439783	-0.0481668623554249
4	A	26	50	20120615	21	478	9.24	-0.00922055221851983	-0.0479903685028407
4	A	26	50	20120615	21	480	9.28	-0.00928928299765113	-0.0481565385964196
4	A	26	50	20120615	21	482	9.32	-0.00934974062744253	-0.0476457953683685
4	A	26	50	20120615	21	484	9.36	-0.00905911974037493	-0.0478019245456545
4	A	26	50	20120615	21	486	9.4	-0.00893099199162393	-0.0475735290553313
4	A	26	50	20120615	21	488	9.44	-0.00839125738554423	-0.0481630439788065
4	A	26	50	20120615	21	490	9.48	-0.00844301760192703	-0.0480637661867279
4	A	26	50	20120615	21	492	9.52	-0.00834013356526443	-0.0478160666812782
4	A	26	50	20120615	21	494	9.56	-0.00834069925068933	-0.0476398556714066
4	A	26	50	20120615	21	496	9.6	-0.00769737350116583	-0.0474545936947357
4	A	26	50	20120615	21	498	9.64	-0.00770819223491803	-0.0474540987199888
4	A	26	50	20120615	21	500	9.68	-0.00727233161499463	-0.0473378503651618
4	A	26	50	20120615	21	502	9.72	-0.00646721983393563	-0.0470518963828499
4	A	26	50	20120615	21	504	9.76	-0.00618890260486053	-0.0465884585984603
4	A	26	50	20120615	21	506	9.8	-0.00599989296224943	-0.0465746700162271
4	A	26	50	20120615	21	508	9.84	-0.00525410744013193	-0.0461704170694228
4	A	26	50	20120615	21	510	9.88	-0.00474753614208993	-0.0460422893206718
4	A	26	50	20120615	21	512	9.92	-0.00394836405799293	-0.0458677753670749
4	A	26	50	20120615	21	514	9.96	-0.00373906045076163	-0.0457454458939297
4	A	26	50	20120615	21	516	10	-0.00353237313862083	-0.0456616537403591
4	A	26	50	20120615	21	518	10.04	-0.00333544390006043	-0.0454992313127205
4	A	26	50	20120615	21	520	10.08	-0.00302134706785733	-0.0453298085279482
4	A	26	50	20120615	21	522	10.12	-0.00207573316937653	-0.0452231061146672
4	A	26	50	20120615	21	524	10.16	-0.00144315544292703	-0.0453259194406517
4	A	26	50	20120615	21	526	10.2	-0.00074920084787063	-0.0451122317713771
4	A	26	50	20120615	21	528	10.24	-0.00060282974416493	-0.0450741894265493
4	A	26	50	20120615	21	530	10.28	2.05555941290899e-05	-0.0452677952632382
4	A	26	50	20120615	21	532	10.32	0.00037552319828474	-0.0454164291086436
4	A	26	50	20120615	21	534	10.36	0.00091073232096483	-0.0454848063343843
4	A	26	50	20120615	21	536	10.4	0.00106940708266309	-0.0452513196752365
4	A	26	50	20120615	21	538	10.44	0.0021497248229599	-0.0454996555767892
4	A	26	50	20120615	21	540	10.48	0.00300815245532037	-0.0443199186230576
4	A	26	50	20120615	21	542	10.52	0.00312659284116912	-0.0438663096229264
4	A	26	50	20120615	21	544	10.56	0.00380343545212088	-0.0431768805112695
4	A	26	50	20120615	21	546	10.6	0.00394125056377414	-0.0426126800105608
4	A	26	50	20120615	21	548	10.64	0.00438927342033394	-0.0419382415626651
4	A	26	50	20120615	21	550	10.68	0.00457807093091074	-0.0419464440013268
4	A	26	50	20120615	21	552	10.72	0.00516843438252339	-0.0405519587181488
4	A	26	50	20120615	21	554	10.76	0.00536055529497178	-0.0401358263774206
4	A	26	50	20120615	21	556	10.8	0.00546711628689659	-0.0397291692675602
4	A	26	50	20120615	21	558	10.84	0.00589767360596108	-0.0388611956936537
4	A	26	50	20120615	21	560	10.88	0.00614890864531666	-0.0383337647455666
4	A	26	50	20120615	21	562	10.92	0.00612769544188106	-0.0382375982233253
4	A	26	50	20120615	21	564	10.96	0.00616941474197107	-0.0379222285989161
4	A	26	50	20120615	21	566	11	0.00621063906731425	-0.0375370675352038
4	A	26	50	20120615	21	568	11.04	0.00630970472735848	-0.0375954038446516
4	A	26	50	20120615	21	570	11.08	0.00669493650174892	-0.0373728066299341
4	A	26	50	20120615	21	572	11.12	0.0066175790198871	-0.0372223343068976
4	A	26	50	20120615	21	574	11.16	0.00701568013769513	-0.0369908275467371
4	A	26	50	20120615	21	576	11.2	0.00718199165263021	-0.0371700084050898
4	A	26	50	20120615	21	578	11.24	0.00747954218615351	-0.0375290772285763
4	A	26	50	20120615	21	580	11.28	0.0082403183720321	-0.0377022476792889
4	A	26	50	20120615	21	582	11.32	0.00870884732524632	-0.0375507854067588
4	A	26	50	20120615	21	584	11.36	0.00939884212232815	-0.0372212736467258
4	A	26	50	20120615	21	586	11.4	0.0099566079513281	-0.0379590688622159
4	A	26	50	20120615	21	588	11.44	0.0107176669799192	-0.0377266428632399
4	A	26	50	20120615	21	590	11.48	0.0117433253660303	-0.0372342844114997
4	A	26	50	20120615	21	592	11.52	0.0124334615844683	-0.0376050912075539
4	A	26	50	20120615	21	594	11.56	0.0137907530509559	-0.0376669630509077
4	A	26	50	20120615	21	596	11.6	0.0144692927181825	-0.0374344663412536
4	A	26	50	20120615	21	598	11.64	0.0147921576744723	-0.0372084750139864
4	A	26	50	20120615	21	600	11.68	0.0154463021577480	-0.0365496636259549
4	A	26	50	20120615	21	602	11.72	0.0164231701759572	-0.0366512748704114
4	A	26	50	20120615	21	604	11.76	0.0168142709366315	-0.0360264046078768
4	A	26	50	20120615	21	606	11.8	0.0169346912214675	-0.0358941049291168
4	A	26	50	20120615	21	608	11.84	0.0171371358929213	-0.0352566481658771
4	A	26	50	20120615	21	610	11.88	0.017041040081358	-0.03478635144571
4	A	26	50	20120615	21	612	11.92	0.0169638947315305	-0.0343705019476942
4	A	26	50	20120615	21	614	11.96	0.0164843349125298	-0.0348475161822826
4	A	26	50	20120615	21	616	12	0.0163574092453068	-0.0345506020448624
4	A	26	50	20120615	21	618	12.04	0.0164202710381543	-0.0354458699405227
4	A	26	50	20120615	21	620	12.08	0.0159629143720829	-0.0350882153305985
4	A	26	50	20120615	21	622	12.12	0.0163132857821608	-0.035356703775415
4	A	26	50	20120615	21	624	12.16	0.0159420547220379	-0.0356396879092459
4	A	26	50	20120615	21	626	12.2	0.0156174927094732	-0.03544070806102
4	A	26	50	20120615	21	628	12.24	0.0153239726846027	-0.0359371677320911
4	A	26	50	20120615	21	630	12.28	0.0152904558231745	-0.0361034792470262
4	A	26	50	20120615	21	632	12.32	0.0152843039941781	-0.0365621794159819
4	A	26	50	20120615	21	634	12.36	0.0150332810868569	-0.0364214651665257
4	A	26	50	20120615	21	636	12.4	0.0149040219672560	-0.0372292639533533
4	A	26	50	20120615	21	638	12.44	0.0144339373791232	-0.0373719581017967
4	A	26	50	20120615	21	640	12.48	0.0142751211960687	-0.03766950863532
4	A	26	50	20120615	21	642	12.52	0.0135678022828478	-0.0373317237259472
4	A	26	50	20120615	21	644	12.56	0.0128218046286960	-0.0373066921458932
4	A	26	50	20120615	21	646	12.6	0.0120406637675192	-0.0370803472652354
4	A	26	50	20120615	21	648	12.64	0.0108526536644477	-0.0370986613308681
4	A	26	50	20120615	21	650	12.68	0.0100437942174484	-0.0362159799359129
4	A	26	50	20120615	21	652	12.72	0.00949317016693844	-0.0351466223507245
4	A	26	50	20120615	21	654	12.76	0.00869866498759723	-0.0347140144219946
4	A	26	50	20120615	21	656	12.8	0.00829745259995198	-0.0339439751372824
4	A	26	50	20120615	21	658	12.84	0.00843505557957088	-0.0334030384496747
4	A	26	50	20120615	21	660	12.88	0.00820623582517892	-0.0327471261994461
4	A	26	50	20120615	21	662	12.92	0.00744015633844141	-0.0325567730539507
4	A	26	50	20120615	21	664	12.96	0.00689023939471264	-0.0316439689101169
4	A	26	50	20120615	21	666	13	0.00698456743932292	-0.0305676109677948
4	A	26	50	20120615	21	668	13.04	0.0070299636946751	-0.0301751667042363
4	A	26	50	20120615	21	670	13.08	0.00770906904732666	-0.0293868840645695
4	A	26	50	20120615	21	672	13.12	0.00780594267634922	-0.0287353558763842
4	A	26	50	20120615	21	674	13.16	0.00791469569929571	-0.0284124909200944
4	A	26	50	20120615	21	676	13.2	0.00861522638741722	-0.0283076269844445
4	A	26	50	20120615	21	678	13.24	0.00855703149932557	-0.0280988183519601
4	A	26	50	20120615	21	680	13.28	0.00882057019667379	-0.0281758222804313
4	A	26	50	20120615	21	682	13.32	0.00892642408181742	-0.0279216173925947
4	A	26	50	20120615	21	684	13.36	0.00915828439536849	-0.0271715892297902
4	A	26	50	20120615	21	686	13.4	0.0095195452498767	-0.0270476334110482
4	A	26	50	20120615	21	688	13.44	0.010143072009527	-0.0271413957702335
4	A	26	50	20120615	21	690	13.48	0.010800398473318	-0.0268316830000738
4	A	26	50	20120615	21	692	13.52	0.0116858375847198	-0.0263432136356301
4	A	26	50	20120615	21	694	13.56	0.0120758776852223	-0.0253708003901424
4	A	26	50	20120615	21	696	13.6	0.0119952675121670	-0.0256164492859266
4	A	26	50	20120615	21	698	13.64	0.0126248046794574	-0.0255009787485588
4	A	26	50	20120615	21	700	13.68	0.0131527518154947	-0.0249467272402614
4	A	26	50	20120615	21	702	13.72	0.0132730023947033	-0.0245324616614354
4	A	26	50	20120615	21	704	13.76	0.0127172942464366	-0.0233857395233174
4	A	26	50	20120615	21	706	13.8	0.0129195833543985	-0.0234750612519169
4	A	26	50	20120615	21	708	13.84	0.0127680150158511	-0.0228062443029316
4	A	26	50	20120615	21	710	13.88	0.012940761202495	-0.0222578829941214
4	A	26	50	20120615	21	712	13.92	0.0130683798343635	-0.0216692307409192
4	A	26	50	20120615	21	714	13.96	0.0134647626826933	-0.0215978341692228
4	A	26	50	20120615	21	716	14	0.0136726591474300	-0.0204938919913666
4	A	26	50	20120615	21	718	14.04	0.0140374979622510	-0.0197991171524439
4	A	26	50	20120615	21	720	14.08	0.0136636011095629	-0.0193963279166766
4	A	26	50	20120615	21	722	14.12	0.0141574091302046	-0.0186728516135056
4	A	26	50	20120615	21	724	14.16	0.0140419880903115	-0.0184432045441797
4	A	26	50	20120615	21	726	14.2	0.0143145423991198	-0.0172650585807057
4	A	26	50	20120615	21	728	14.24	0.0143038014471136	-0.0173112821509919
4	A	26	50	20120615	21	730	14.28	0.0142873894987223	-0.016529130127118
4	A	26	50	20120615	21	732	14.32	0.0137411636523913	-0.0165301907872898
4	A	26	50	20120615	21	734	14.36	0.0134298598919739	-0.0159467074846581
4	A	26	50	20120615	21	736	14.4	0.0134042414132915	-0.0153357460125095
4	A	26	50	20120615	21	738	14.44	0.0132232432905112	-0.0154552541295978
4	A	26	50	20120615	21	740	14.48	0.0130830593711410	-0.0151294546801661
4	A	26	50	20120615	21	742	14.52	0.0129096626462584	-0.0152854707203671
4	A	26	50	20120615	21	744	14.56	0.0129903152457206	-0.0151437948056886
4	A	26	50	20120615	21	746	14.6	0.0130241573762682	-0.014761462169101
4	A	26	50	20120615	21	748	14.64	0.0128217834154926	-0.0143004285477674
4	A	26	50	20120615	21	750	14.68	0.0127636097406043	-0.0140008769020533
4	A	26	50	20120615	21	752	14.72	0.0124911897820844	-0.0135046293630166
4	A	26	50	20120615	21	754	14.76	0.0118086478904763	-0.0134287426632597
4	A	26	50	20120615	21	756	14.8	0.0116149077034990	-0.0131894930838452
4	A	26	50	20120615	21	758	14.84	0.0114121306918581	-0.0133561510811030
4	A	26	50	20120615	21	760	14.88	0.0113862435125989	-0.0134836777890900
4	A	26	50	20120615	21	762	14.92	0.011094427615071	-0.0128463270918676
4	A	26	50	20120615	21	764	14.96	0.0113750217279814	-0.0126800438612037
4	A	26	50	20120615	21	766	15	0.0112465899233145	-0.0123299340806348
4	A	26	50	20120615	21	768	15.04	0.0107721424863418	-0.0123104391466775
4	A	26	50	20120615	21	770	15.08	0.0105549546385003	-0.0118181019081407
4	A	26	50	20120615	21	772	15.12	0.00989400778798966	-0.0117572624406875
4	A	26	50	20120615	21	774	15.16	0.00983130862970184	-0.0112342084835760
4	A	26	50	20120615	21	776	15.2	0.00993555738245218	-0.0115067486502487
4	A	26	50	20120615	21	778	15.24	0.0099620880288823	-0.0114192936835515
4	A	26	50	20120615	21	780	15.28	0.0095692477855263	-0.0112855797912292
4	A	26	50	20120615	21	782	15.32	0.0090516173374265	-0.0112582713273397
4	A	26	50	20120615	21	784	15.36	0.00872721088835373	-0.0115560198507618
4	A	26	50	20120615	21	786	15.4	0.00781748265901818	-0.0115744682666829
4	A	26	50	20120615	21	788	15.44	0.0077819979194179	-0.0112681192034813
4	A	26	50	20120615	21	790	15.48	0.00782182853729535	-0.0112995352506627
4	A	26	50	20120615	21	792	15.52	0.00762961711517898	-0.0114610893511739
4	A	26	50	20120615	21	794	15.56	0.00676773682182733	-0.0109235872226238
4	A	26	50	20120615	21	796	15.6	0.00614359190942892	-0.0110350030682869
4	A	26	50	20120615	21	798	15.64	0.00634603163113516	-0.0111829248571636
4	A	26	50	20120615	21	800	15.68	0.00632518188058509	-0.0117789974889276
4	A	26	50	20120615	21	802	15.72	0.00586799506156248	-0.0119992472505529
4	A	26	50	20120615	21	804	15.76	0.00572479165481522	-0.0127452023368765
4	A	26	50	20120615	21	806	15.8	0.00492073911971443	-0.0122856239412986
4	A	26	50	20120615	21	808	15.84	0.0047123568726191	-0.0136400608177105
4	A	26	50	20120615	21	810	15.88	0.00454309035844545	-0.0139505379703006
4	A	26	50	20120615	21	812	15.92	0.00401402528658708	-0.0143265130098186
4	A	26	50	20120615	21	814	15.96	0.00375466346899532	-0.0137584283715608
4	A	26	50	20120615	21	816	16	0.00388817512877828	-0.0135776452092419
4	A	26	50	20120615	21	818	16.04	0.00321600649365016	-0.0123621498655857
4	A	26	50	20120615	21	820	16.08	0.00300642004370647	-0.0125363526921988
4	A	26	50	20120615	21	822	16.12	0.00305955204724482	-0.0113546924080223
4	A	26	50	20120615	21	824	16.16	0.00304379770815999	-0.0103778668162200
4	A	26	50	20120615	21	826	16.2	0.00321754798643315	-0.0102069873914784
4	A	26	50	20120615	21	828	16.24	0.00297000404447536	-0.00995674230161653
4	A	26	50	20120615	21	830	16.28	0.00297740038140657	-0.00997268048846447
4	A	26	50	20120615	21	832	16.32	0.0025619327210526	-0.00953666430504923
4	A	26	50	20120615	21	834	16.36	0.00235810919137558	-0.00959776540201156
4	A	26	50	20120615	21	836	16.4	0.00204997326933792	-0.00981123386818396
4	A	26	50	20120615	21	838	16.44	0.00143174981054652	-0.0103127847080796
4	A	26	50	20120615	21	840	16.48	0.00143240034878521	-0.00996189003898357
4	A	26	50	20120615	21	842	16.52	0.00116484528491985	-0.0102343807081816
4	A	26	50	20120615	21	844	16.56	0.00127675200411043	-0.0101439417508679
4	A	26	50	20120615	21	846	16.6	0.00087357385961348	-0.0100426133491238
4	A	26	50	20120615	21	848	16.64	0.000685299608054749	-0.00978610329318059
4	A	26	50	20120615	21	850	16.68	0.00063554757493047	-0.00998314566882604
4	A	26	50	20120615	21	852	16.72	0.00091249301684999	-0.00978533961785691
4	A	26	50	20120615	21	854	16.76	0.00096418252255473	-0.0100816173591741
4	A	26	50	20120615	21	856	16.8	0.00144710816983389	-0.00958621834827478
4	A	26	50	20120615	21	858	16.84	0.00157703904087692	-0.00920641008289605
4	A	26	50	20120615	21	860	16.88	0.00268133477212376	-0.00869312834150055
4	A	26	50	20120615	21	862	16.92	0.00282060652374627	-0.0082766000209748
4	A	26	50	20120615	21	864	16.96	0.00299685288895701	-0.00776197477669504
4	A	26	50	20120615	21	866	17	0.00329488425509152	-0.00756194841043299
4	A	26	50	20120615	21	868	17.04	0.00385118637305441	-0.0072926467928181
4	A	26	50	20120615	21	870	17.08	0.00408960156646708	-0.00726073506378314
4	A	26	50	20120615	21	872	17.12	0.00397898885268607	-0.00739291453439035
4	A	26	50	20120615	21	874	17.16	0.00406444977826027	-0.00752531320809972
4	A	26	50	20120615	21	876	17.2	0.00431421403551099	-0.00719756921501975
4	A	26	50	20120615	21	878	17.24	0.00495846609491786	-0.00742752741132943
4	A	26	50	20120615	21	880	17.28	0.0047958598195162	-0.00719329121899357
4	A	26	50	20120615	21	882	17.32	0.00528567975791194	-0.00800700848957962
4	A	26	50	20120615	21	884	17.36	0.00589389058468173	-0.00768349299505115
4	A	26	50	20120615	21	886	17.4	0.0061603708462397	-0.00819884655931553
4	A	26	50	20120615	21	888	17.44	0.00651843557809694	-0.00841669201646348
4	A	26	50	20120615	21	890	17.48	0.00682522092618254	-0.00840475605399705
4	A	26	50	20120615	21	892	17.52	0.00710033496153879	-0.0086932768339246
4	A	26	50	20120615	21	894	17.56	0.00756861996291348	-0.00921646160579062
4	A	26	50	20120615	21	896	17.6	0.00849648901672038	-0.00953726534581324
4	A	26	50	20120615	21	898	17.64	0.00870645129391827	-0.00915907034455578
4	A	26	50	20120615	21	900	17.68	0.00898621703123455	-0.0095379017419163
4	A	26	50	20120615	21	902	17.72	0.00938799015455728	-0.00955423095881424
4	A	26	50	20120615	21	904	17.76	0.0098334865185879	-0.00975677957496479
4	A	26	50	20120615	21	906	17.8	0.00992015659675793	-0.0101965787796594
4	A	26	50	20120615	21	908	17.84	0.0102425336493687	-0.0099480236750045
4	A	26	50	20120615	21	910	17.88	0.0101662014723396	-0.0102410275119248
4	A	26	50	20120615	21	912	17.92	0.0103864970544844	-0.00937900424158197
4	A	26	50	20120615	21	914	17.96	0.0102720624285510	-0.00971527240690914
4	A	26	50	20120615	21	916	18	0.0104097990513516	-0.00948958584266461
4	A	26	50	20120615	21	918	18.04	0.0106765550845542	-0.00917108373521475
4	A	26	50	20120615	21	920	18.08	0.0108095866188327	-0.00849022829327975
4	A	26	50	20120615	21	922	18.12	0.0110231816571190	-0.00854548939533626
4	A	26	50	20120615	21	924	18.16	0.0110529367104713	-0.0081768039196256
4	A	26	50	20120615	21	926	18.2	0.0112380593871063	-0.00771505541333619
4	A	26	50	20120615	21	928	18.24	0.0111130323015908	-0.00792765625948808
4	A	26	50	20120615	21	930	18.28	0.0114574491654644	-0.00792037376674864
4	A	26	50	20120615	21	932	18.32	0.0114409452931915	-0.00790768827109415
4	A	26	50	20120615	21	934	18.36	0.0112116722833528	-0.0080804917333873
4	A	26	50	20120615	21	936	18.4	0.0112124585860934	-0.00816116413183931
4	A	26	50	20120615	21	938	18.44	0.0112063647398532	-0.00837873947419685
4	A	26	50	20120615	21	940	18.48	0.0111920486559613	-0.00846532187112602
4	A	26	50	20120615	21	942	18.52	0.0113427684663712	-0.00863913578900949
4	A	26	50	20120615	21	944	18.56	0.0110656865528429	-0.00864647060765074
4	A	26	50	20120615	21	946	18.6	0.0112411954056809	-0.00893348030038689
4	A	26	50	20120615	21	948	18.64	0.0108215232884060	-0.00834157959863194
4	A	26	50	20120615	21	950	18.68	0.0110421144411853	-0.00819374973363673
4	A	26	50	20120615	21	952	18.72	0.0109013888780206	-0.00826451415187076
4	A	26	50	20120615	21	954	18.76	0.0107439750291346	-0.0085970642083211
4	A	26	50	20120615	21	956	18.8	0.0110468935637873	-0.00886735471476948
4	A	26	50	20120615	21	958	18.84	0.0107780876987367	-0.00862886803286123
4	A	26	50	20120615	21	960	18.88	0.0109386502941193	-0.00899180487186221
4	A	26	50	20120615	21	962	18.92	0.0108197880483649	-0.00861249624813506
4	A	26	50	20120615	21	964	18.96	0.0107163185272875	-0.00882213078133988
4	A	26	50	20120615	21	966	19	0.0106142306928604	-0.00871881823796784
4	A	26	50	20120615	21	968	19.04	0.0105226221809306	-0.00868937006895854
4	A	26	50	20120615	21	970	19.08	0.0112402089917211	-0.00883646171447418
4	A	26	50	20120615	21	972	19.12	0.0109033617059401	-0.00901886273710838
4	A	26	50	20120615	21	974	19.16	0.0111620800563610	-0.00952158525294042
4	A	26	50	20120615	21	976	19.2	0.0115543302898188	-0.0096069573659029
4	A	26	50	20120615	21	978	19.24	0.0118874782757633	-0.00938847381559562
4	A	26	50	20120615	21	980	19.28	0.0122320676736915	-0.0097894860920218
4	A	26	50	20120615	21	982	19.32	0.0120794641308165	-0.00927640516895214
4	A	26	50	20120615	21	984	19.36	0.0126134068252515	-0.00921975955181807
4	A	26	50	20120615	21	986	19.4	0.0126770952259262	-0.00905819343049154
4	A	26	50	20120615	21	988	19.44	0.0130077737121480	-0.00895863986676828
4	A	26	50	20120615	21	990	19.48	0.0133240837885762	-0.00925335490209903
4	A	26	50	20120615	21	992	19.52	0.0135932227716315	-0.00950847902875113
4	A	26	50	20120615	21	994	19.56	0.0139759372458809	-0.009958340362942
4	A	26	50	20120615	21	996	19.6	0.0145695038912123	-0.0105967800046075
4	A	26	50	20120615	21	998	19.64	0.0150705738984967	-0.0107370982742662
4	A	26	50	20120615	21	1000	19.68	0.0148250452108653	-0.0107665209874314
4	A	26	50	20120615	21	1002	19.72	0.0149511930606290	-0.0110095394459896
4	A	26	50	20120615	21	1004	19.76	0.0150273060345559	-0.0113822412882174
4	A	26	50	20120615	21	1006	19.8	0.0152371541140086	-0.0113142246869350
4	A	26	50	20120615	21	1008	19.84	0.0152167470123036	-0.0108663998202740
4	A	26	50	20120615	21	1010	19.88	0.015265141400408	-0.0105695988199387
4	A	26	50	20120615	21	1012	19.92	0.0153868132642468	-0.0101126876311394
4	A	26	50	20120615	21	1014	19.96	0.0153729610424033	-0.0105655824534216
4	A	26	50	20120615	21	1016	20	0.0156689347278046	-0.0101678278179363
4	A	26	50	20120615	21	1018	20.04	0.0158381595226781	-0.0101067903605843
4	A	26	50	20120615	21	1020	20.08	0.016260959880353	-0.00976522242993215
4	A	26	50	20120615	21	1022	20.12	0.0161524472737121	-0.0100660397967845
4	A	26	50	20120615	21	1024	20.16	0.0165691594420010	-0.00923500548112723
4	A	26	50	20120615	21	1026	20.2	0.0163498149184769	-0.00952255752476456
4	A	26	50	20120615	21	1028	20.24	0.0163622458556902	-0.00919471453673523
4	A	26	50	20120615	21	1030	20.28	0.0166288675386044	-0.00938279079839522
4	A	26	50	20120615	21	1032	20.32	0.0164213741247330	-0.00890144907030592
4	A	26	50	20120615	21	1034	20.36	0.0163473400447427	-0.00956491322095763
4	A	26	50	20120615	21	1036	20.4	0.0160804496612517	-0.00987089246731267
4	A	26	50	20120615	21	1038	20.44	0.0161165050360244	-0.00987235617834973
4	A	26	50	20120615	21	1040	20.48	0.0157585746544556	-0.00991669884459794
4	A	26	50	20120615	21	1042	20.52	0.0152556308142010	-0.0102132382154241
4	A	26	50	20120615	21	1044	20.56	0.0155409130450707	-0.0102248559798390
4	A	26	50	20120615	21	1046	20.6	0.0153053404209184	-0.0105931949732269
4	A	26	50	20120615	21	1048	20.64	0.0153669789190345	-0.0103397891160531
4	A	26	50	20120615	21	1050	20.68	0.0149480747197239	-0.0108118818874445
4	A	26	50	20120615	21	1052	20.72	0.0150809117996377	-0.0113443474358136
4	A	26	50	20120615	21	1054	20.76	0.0151538731986408	-0.0117287568450175
4	A	26	50	20120615	21	1056	20.8	0.0151471719476755	-0.0119670072825501
4	A	26	50	20120615	21	1058	20.84	0.0154008457983194	-0.0126219515035953
4	A	26	50	20120615	21	1060	20.88	0.0152607506208502	-0.0131544343760806
4	A	26	50	20120615	21	1062	20.92	0.0155913990550339	-0.0136996508274814
4	A	26	50	20120615	21	1064	20.96	0.0152764742007901	-0.0145751982221212
4	A	26	50	20120615	21	1066	21	0.0157254679149604	-0.0150430674447085
4	A	26	50	20120615	21	1068	21.04	0.0161144749324556	-0.0152405347915295
4	A	26	50	20120615	21	1070	21.08	0.0154146025607474	-0.0153760935254440
4	A	26	50	20120615	21	1072	21.12	0.0151761166566566	-0.0157023455232156
4	A	26	50	20120615	21	1074	21.16	0.0147511454811635	-0.0162127917664186
4	A	26	50	20120615	21	1076	21.2	0.0141482520973882	-0.0160502562016950
4	A	26	50	20120615	21	1078	21.24	0.0136241233379693	-0.0161495269227058
4	A	26	50	20120615	21	1080	21.28	0.0129998399740631	-0.0164605195561395
4	A	26	50	20120615	21	1082	21.32	0.0125561163267330	-0.0158666064284853
4	A	26	50	20120615	21	1084	21.36	0.0123249984753021	-0.0161655075359606
4	A	26	50	20120615	21	1086	21.4	0.0117647153461612	-0.0162513078727898
4	A	26	50	20120615	21	1088	21.44	0.0113347378546572	-0.0161777121990039
4	A	26	50	20120615	21	1090	21.48	0.0113397370996002	-0.0163053237598046
4	A	26	50	20120615	21	1092	21.52	0.0111516891222115	-0.0162987900931465
4	A	26	50	20120615	21	1094	21.56	0.0103432892946200	-0.0160012042042841
4	A	26	50	20120615	21	1096	21.6	0.0101308885596871	-0.0159324592830172
4	A	26	50	20120615	21	1098	21.64	0.00914412811760913	-0.0156512358450715
4	A	26	50	20120615	21	1100	21.68	0.00818295786994226	-0.0159285206982460
4	A	26	50	20120615	21	1102	21.72	0.0083559798282308	-0.0156725409723886
4	A	26	50	20120615	21	1104	21.76	0.00779434612513776	-0.0158781039847474
4	A	26	50	20120615	21	1106	21.8	0.00756461420299806	-0.0159740795881578
4	A	26	50	20120615	21	1108	21.84	0.00696826155694876	-0.0156170543032689
4	A	26	50	20120615	21	1110	21.88	0.00715502967106356	-0.0155571694299702
4	A	26	50	20120615	21	1112	21.92	0.00717157596974333	-0.0157593595429827
4	A	26	50	20120615	21	1114	21.96	0.00694357645921754	-0.0157416677313174
4	A	26	50	20120615	21	1116	22	0.00646063666980275	-0.0162885299737515
4	A	26	50	20120615	21	1118	22.04	0.00618531757347996	-0.0160592293867483
4	A	26	50	20120615	21	1120	22.08	0.00627267354522774	-0.0164472895882635
4	A	26	50	20120615	21	1122	22.12	0.00589987977911838	-0.0165680139290154
4	A	26	50	20120615	21	1124	22.16	0.00556572939860087	-0.0168954467951117
4	A	26	50	20120615	21	1126	22.2	0.00596858227397847	-0.0176730804066538
4	A	26	50	20120615	21	1128	22.24	0.00494580888353462	-0.0184576719489227
4	A	26	50	20120615	21	1130	22.28	0.00445306152306478	-0.0186615661892779
4	A	26	50	20120615	21	1132	22.32	0.00430186088004366	-0.0188510495934324
4	A	26	50	20120615	21	1134	22.36	0.00408306789980891	-0.0192444696643490
4	A	26	50	20120615	21	1136	22.4	0.00387438654654514	-0.0204601842111074
4	A	26	50	20120615	21	1138	22.44	0.00372972664125	-0.0205992155464243
4	A	26	50	20120615	21	1140	22.48	0.00356645568547402	-0.0205923566106468
4	A	26	50	20120615	21	1142	22.52	0.00346741123863322	-0.0207412238012900
4	A	26	50	20120615	21	1144	22.56	0.00312116933215742	-0.0203051793336035
4	A	26	50	20120615	21	1146	22.6	0.00248540255412478	-0.0200956565232701
4	A	26	50	20120615	21	1148	22.64	0.00208722365457082	-0.0201913209996968
4	A	26	50	20120615	21	1150	22.68	0.002131191554225	-0.0199654569516502
4	A	26	50	20120615	21	1152	22.72	0.0013960409180966	-0.0200955221729817
4	A	26	50	20120615	21	1154	22.76	0.00107991468943153	-0.0198134784911698
4	A	26	50	20120615	21	1156	22.8	0.001144317975062	-0.0191778460634256
4	A	26	50	20120615	21	1158	22.84	0.00080636053163458	-0.0179772183469506
4	A	26	50	20120615	21	1160	22.88	0.000775494613529	-0.0176072240165880
4	A	26	50	20120615	21	1162	22.92	0.00055232252099837	-0.0174291653366970
4	A	26	50	20120615	21	1164	22.96	0.000559199134445409	-0.0170096565610886
4	A	26	50	20120615	21	1166	23	0.00086033752777645	-0.0158486395522821
4	A	26	50	20120615	21	1168	23.04	0.00108603399151592	-0.0162228284400707
4	A	26	50	20120615	21	1170	23.08	0.00136202908192153	-0.0159020254071549
4	A	26	50	20120615	21	1172	23.12	0.00154196230188938	-0.0155200915787919
4	A	26	50	20120615	21	1174	23.16	0.001552139689791	-0.0152147579209281
4	A	26	50	20120615	21	1176	23.2	0.00205190720638446	-0.0154599669962944
4	A	26	50	20120615	21	1178	23.24	0.00172852252661051	-0.0145184295684072
4	A	26	50	20120615	21	1180	23.28	0.00190609825256989	-0.0142646701578428
4	A	26	50	20120615	21	1182	23.32	0.0020501995435079	-0.0140675924268583
4	A	26	50	20120615	21	1184	23.36	0.00210163449077141	-0.0136965734987697
4	A	26	50	20120615	21	1186	23.4	0.00200543968425879	-0.0127950264948925
4	A	26	50	20120615	21	1188	23.44	0.00298675540412167	-0.0116531126828865
4	A	26	50	20120615	21	1190	23.48	0.00277876701550346	-0.0120159008880421
4	A	26	50	20120615	21	1192	23.52	0.00270535518948067	-0.0113474162792439
4	A	26	50	20120615	21	1194	23.56	0.00300792618115039	-0.0117227202744265
4	A	26	50	20120615	21	1196	23.6	0.00330777481171255	-0.0113048272378131
4	A	26	50	20120615	21	1198	23.64	0.00323657622991488	-0.0114664647769245
4	A	26	50	20120615	21	1200	23.68	0.00319626407231943	-0.0113457687204438
4	A	26	50	20120615	21	1202	23.72	0.00351275799651072	-0.0111573318343254
4	A	26	50	20120615	21	1204	23.76	0.00378760333129012	-0.0112555984637069
4	A	26	50	20120615	21	1206	23.8	0.00421486553275428	-0.0114621726387627
4	A	26	50	20120615	21	1208	23.84	0.00475534260095421	-0.0114091467012415
4	A	26	50	20120615	21	1210	23.88	0.00498936666125571	-0.0105847874735986
4	A	26	50	20120615	21	1212	23.92	0.00552652032758407	-0.0106606812444234
4	A	26	50	20120615	21	1214	23.96	0.00581660593481839	-0.0107914556938564
4	A	26	50	20120615	21	1216	24	0.00620627551136755	-0.0106329619514941
4	A	26	50	20120615	21	1218	24.04	0.00669001998829932	-0.0107872370947998
4	A	26	50	20120615	21	1220	24.08	0.007050962644756	-0.0102906006470334
4	A	26	50	20120615	21	1222	24.12	0.00731548987738432	-0.00985759532429246
4	A	26	50	20120615	21	1224	24.16	0.00879010803654028	-0.010764279458935
4	A	26	50	20120615	21	1226	24.2	0.0101320482148083	-0.0104427226501904
4	A	26	50	20120615	21	1228	24.24	0.010460591238551	-0.0100883843710700
4	A	26	50	20120615	21	1230	24.28	0.0114526606383422	-0.00972105795459281
4	A	26	50	20120615	21	1232	24.32	0.0119884140918224	-0.00989034653049803
4	A	26	50	20120615	21	1234	24.36	0.0122980145734253	-0.00904324590024404
4	A	26	50	20120615	21	1236	24.4	0.0129113384893298	-0.00843713447350758
4	A	26	50	20120615	21	1238	24.44	0.0125865289893918	-0.00808698226653182
4	A	26	50	20120615	21	1240	24.48	0.0131195672942536	-0.00731955220584224
4	A	26	50	20120615	21	1242	24.52	0.0129877343059692	-0.00741936739907454
4	A	26	50	20120615	21	1244	24.56	0.0131009421016372	-0.00732519491795611
4	A	26	50	20120615	21	1246	24.6	0.0131313194089570	-0.00744572833987717
4	A	26	50	20120615	21	1248	24.64	0.0134567723760659	-0.0076485407068571
4	A	26	50	20120615	21	1250	24.68	0.0134062920229570	-0.00755683602840501
4	A	26	50	20120615	21	1252	24.72	0.0134083921300971	-0.00781452695267283
4	A	26	50	20120615	21	1254	24.76	0.0132390966245454	-0.00806115165581507
4	A	26	50	20120615	21	1256	24.8	0.0129886747579882	-0.00820894404415087
4	A	26	50	20120615	21	1258	24.84	0.0131190157509643	-0.0085846369480631
4	A	26	50	20120615	21	1260	24.88	0.0135013766718231	-0.00838831582133446
4	A	26	50	20120615	21	1262	24.92	0.0139683853454578	-0.00856618853214194
4	A	26	50	20120615	21	1264	24.96	0.0139083449086672	-0.00850634608525012
4	A	26	50	20120615	21	1266	25	0.0137966998189857	-0.00850096500264529
4	A	26	50	20120615	21	1268	25.04	0.0141438185378702	-0.0085654531410895
4	A	26	50	20120615	21	1270	25.08	0.0140965767338191	-0.00869973978990464
4	A	26	50	20120615	21	1272	25.12	0.0140642619539189	-0.00855594255488254
4	A	26	50	20120615	21	1274	25.16	0.0148757801224154	-0.00932627882444279
4	A	26	50	20120615	21	1276	25.2	0.0153291133509019	-0.0101425558215767
4	A	26	50	20120615	21	1278	25.24	0.0150472605879210	-0.0101246235936058
4	A	26	50	20120615	21	1280	25.28	0.0152923579404159	-0.0100809951052066
4	A	26	50	20120615	21	1282	25.32	0.0161700400904280	-0.0103786092783402
4	A	26	50	20120615	21	1284	25.36	0.0168203520549497	-0.0109687747400542
4	A	26	50	20120615	21	1286	25.4	0.0177461174660825	-0.0109808874792159
4	A	26	50	20120615	21	1288	25.44	0.0179882661832999	-0.0108191650872907
4	A	26	50	20120615	21	1290	25.48	0.0184548293796624	-0.0109271827191848
4	A	26	50	20120615	21	1292	25.52	0.0191003754444788	-0.0105595437615103
4	A	26	50	20120615	21	1294	25.56	0.0190191571595918	-0.0105803892694196
4	A	26	50	20120615	21	1296	25.6	0.0196143784347911	-0.0107222278186578
4	A	26	50	20120615	21	1298	25.64	0.0199601465797236	-0.00993724736765922
4	A	26	50	20120615	21	1300	25.68	0.0195784220549678	-0.0109309586693963
4	A	26	50	20120615	21	1302	25.72	0.0199816921233463	-0.0112023957494904
4	A	26	50	20120615	21	1304	25.76	0.0198322875315494	-0.0112931811891269
4	A	26	50	20120615	21	1306	25.8	0.0194402746031274	-0.0112617785769744
4	A	26	50	20120615	21	1308	25.84	0.0194799503646198	-0.0117765452426104
4	A	26	50	20120615	21	1310	25.88	0.0194582633996408	-0.0116528510533775
4	A	26	50	20120615	21	1312	25.92	0.0194181633740797	-0.0115882992753229
4	A	26	50	20120615	21	1314	25.96	0.0195204675831818	-0.0118009828529682
4	A	26	50	20120615	21	1316	26	0.0196546198817085	-0.0124468966133109
4	A	26	50	20120615	21	1318	26.04	0.0193444687053444	-0.0118833890772477
4	A	26	50	20120615	21	1320	26.08	0.0198013657520081	-0.0129467291837282
4	A	26	50	20120615	21	1322	26.12	0.0197577796900158	-0.0131298981243268
4	A	26	50	20120615	21	1324	26.16	0.0200342796546632	-0.0144477825298988
4	A	26	50	20120615	21	1326	26.2	0.0200609517224495	-0.0143730272009918
4	A	26	50	20120615	21	1328	26.24	0.0199848246063870	-0.0147902626282987
4	A	26	50	20120615	21	1330	26.28	0.0197683721495980	-0.0148684049986877
4	A	26	50	20120615	21	1332	26.32	0.0198168132067499	-0.0165163131096022
4	A	26	50	20120615	21	1334	26.36	0.0198216908293265	-0.0168666859338937
4	A	26	50	20120615	21	1336	26.4	0.0196048558277689	-0.0179542522258044
4	A	26	50	20120615	21	1338	26.44	0.0194681529950824	-0.0187984861037461
4	A	26	50	20120615	21	1340	26.48	0.0195348784193823	-0.0198762837154748
4	A	26	50	20120615	21	1342	26.52	0.0195484124431742	-0.0202355363867244
4	A	26	50	20120615	21	1344	26.56	0.0191487061929729	-0.0209728154142642
4	A	26	50	20120615	21	1346	26.6	0.0190399390278908	-0.0220022356084512
4	A	26	50	20120615	21	1348	26.64	0.0184095391903274	-0.0227300747604622
4	A	26	50	20120615	21	1350	26.68	0.0186449916063269	-0.0231451605831543
4	A	26	50	20120615	21	1352	26.72	0.0181363838407550	-0.0239622083266797
4	A	26	50	20120615	21	1354	26.76	0.0177958977834781	-0.0251606977522484
4	A	26	50	20120615	21	1356	26.8	0.0177049002118072	-0.0254635445155628
4	A	26	50	20120615	21	1358	26.84	0.0173353591368913	-0.0262040338078892
4	A	26	50	20120615	21	1360	26.88	0.0168317718294658	-0.0268612047081883
4	A	26	50	20120615	21	1362	26.92	0.0165216772216443	-0.0270795168558119
4	A	26	50	20120615	21	1364	26.96	0.0160518189076815	-0.0278044992964268
4	A	26	50	20120615	21	1366	27	0.0153039615626951	-0.0275215363757994
4	A	26	50	20120615	21	1368	27.04	0.0147801368591921	-0.0290585036753865
4	A	26	50	20120615	21	1370	27.08	0.0142658580972352	-0.0299623982737772
4	A	26	50	20120615	21	1372	27.12	0.0132155216844607	-0.0304135324001742
4	A	26	50	20120615	21	1374	27.16	0.0126269967104791	-0.0310457565732331
4	A	26	50	20120615	21	1376	27.2	0.0119943482733515	-0.0318314229178095
4	A	26	50	20120615	21	1378	27.24	0.0108819985958669	-0.0325171043635261
4	A	26	50	20120615	21	1380	27.28	0.0101351524135777	-0.0329183167511714
4	A	26	50	20120615	21	1382	27.32	0.00933527322269948	-0.0334939016710572
4	A	26	50	20120615	21	1384	27.36	0.00848370452611652	-0.0333416615810677
4	A	26	50	20120615	21	1386	27.4	0.00765419756110658	-0.0333891084460854
4	A	26	50	20120615	21	1388	27.44	0.00673276671454239	-0.0336240800294736
4	A	26	50	20120615	21	1390	27.48	0.00545254988720415	-0.0332524954159601
4	A	26	50	20120615	21	1392	27.52	0.00441458784310041	-0.0335481367611742
4	A	26	50	20120615	21	1394	27.56	0.00371837050634414	-0.032636817541581
4	A	26	50	20120615	21	1396	27.6	0.00286807460196731	-0.032462798562731
4	A	26	50	20120615	21	1398	27.64	0.00226851876219924	-0.0328688899871664
4	A	26	50	20120615	21	1400	27.68	0.00124427458965053	-0.0321182961389369
4	A	26	50	20120615	21	1402	27.72	0.000299933483375901	-0.0320729705942628
4	A	26	50	20120615	21	1404	27.76	-0.00126539586920453	-0.0320547908789185
4	A	26	50	20120615	21	1406	27.8	-0.00229085626541693	-0.0320754242547935
4	A	26	50	20120615	21	1408	27.84	-0.00340296552659593	-0.0309370106213545
4	A	26	50	20120615	21	1410	27.88	-0.00473831546966323	-0.0317590434676873
4	A	26	50	20120615	21	1412	27.92	-0.00470797351768253	-0.031371061047918
4	A	26	50	20120615	21	1414	27.96	-0.00526016027417893	-0.0319052731500366
4	A	26	50	20120615	21	1416	28	-0.00586966510635833	-0.0326901828903571
4	A	26	50	20120615	21	1418	28.04	-0.00576956707041353	-0.0330435665753229
4	A	26	50	20120615	21	1420	28.08	-0.00618474481698723	-0.0339516684590617
4	A	26	50	20120615	21	1422	28.12	-0.00651288478986463	-0.0348372065654129
4	A	26	50	20120615	21	1424	28.16	-0.00693632861471033	-0.0359224457689068
4	A	26	50	20120615	21	1426	28.2	-0.00774064136510663	-0.0369321447549665
4	A	26	50	20120615	21	1428	28.24	-0.00821057038974763	-0.037908249097852
4	A	26	50	20120615	21	1430	28.28	-0.00891606496747303	-0.0392936692720952
4	A	26	50	20120615	21	1432	28.32	-0.00918301899057443	-0.0399841378307204
4	A	26	50	20120615	21	1434	28.36	-0.00958049078334713	-0.0407044604376473
4	A	26	50	20120615	21	1436	28.4	-0.0104123594850062	-0.0418663500162218
4	A	26	50	20120615	21	1438	28.44	-0.0104661915242580	-0.0424329334667832
4	A	26	50	20120615	21	1440	28.48	-0.0111309426092514	-0.0435748402077213
4	A	26	50	20120615	21	1442	28.52	-0.0113891072950627	-0.0448206916454939
4	A	26	50	20120615	21	1444	28.56	-0.0119901480590712	-0.0462638965858956
4	A	26	50	20120615	21	1446	28.6	-0.0124562728492294	-0.0469615281362143
4	A	26	50	20120615	21	1448	28.64	-0.0130706779314024	-0.04884094724993
4	A	26	50	20120615	21	1450	28.68	-0.0141287218080918	-0.0490498973037707
4	A	26	50	20120615	21	1452	28.72	-0.0147710576081217	-0.049472040052139
4	A	26	50	20120615	21	1454	28.76	-0.0150405360024319	-0.0501233561082899
4	A	26	50	20120615	21	1456	28.8	-0.0157648254784012	-0.0501753284567072
4	A	26	50	20120615	21	1458	28.84	-0.0165116009500124	-0.0507030422475067
4	A	26	50	20120615	21	1460	28.88	-0.0168964084603341	-0.0508792532573784
4	A	26	50	20120615	21	1462	28.92	-0.0176214757537628	-0.051368288307247
4	A	26	50	20120615	21	1464	28.96	-0.0187942123503607	-0.0515821881085559
4	A	26	50	20120615	21	1466	29	-0.0193874395844371	-0.0507027240494551
4	A	26	50	20120615	21	1468	29.04	-0.0197847275294468	-0.0511327510384337
4	A	26	50	20120615	21	1470	29.08	-0.0205980488202353	-0.051446840799569
4	A	26	50	20120615	21	1472	29.12	-0.0214933732844381	-0.0517760838590251
4	A	26	50	20120615	21	1474	29.16	-0.0221700956872371	-0.051911544305097
4	A	26	50	20120615	21	1476	29.2	-0.0230043473387488	-0.0515213557121704
4	A	26	50	20120615	21	1478	29.24	-0.0241420255811355	-0.0512054769708788
4	A	26	50	20120615	21	1480	29.28	-0.0250051271893196	-0.0510992624612767
4	A	26	50	20120615	21	1482	29.32	-0.0257779666168852	-0.0503622026368391
4	A	26	50	20120615	21	1484	29.36	-0.0262934686735736	-0.0503995166616824
4	A	26	50	20120615	21	1486	29.4	-0.0264019883512824	-0.0500306402671408
4	A	26	50	20120615	21	1488	29.44	-0.0266535345176216	-0.0491917712083479
4	A	26	50	20120615	21	1490	29.48	-0.0264476179518723	-0.0492476397151295
4	A	26	50	20120615	21	1492	29.52	-0.0265571841476172	-0.0493936219101054
4	A	26	50	20120615	21	1494	29.56	-0.0261256227369234	-0.0497701704132229
4	A	26	50	20120615	21	1496	29.6	-0.0258184201958369	-0.0497832165333358
4	A	26	50	20120615	21	1498	29.64	-0.0255914884165507	-0.0503495595675915
4	A	26	50	20120615	21	1500	29.68	-0.0254858749477127	-0.0503700373799747
4	A	26	50	20120615	21	1502	29.72	-0.0249015431169435	-0.0501066896014574
4	A	26	50	20120615	21	1504	29.76	-0.0245985973586798	-0.050310640410355
4	A	26	50	20120615	21	1506	29.8	-0.0245885210870479	-0.0510111357431375
4	A	26	50	20120615	21	1508	29.84	-0.0247136436319788	-0.0509920792153845
4	A	26	50	20120615	21	1510	29.88	-0.0243706119902896	-0.0520275098172116
4	A	26	50	20120615	21	1512	29.92	-0.0246185236277736	-0.0524799167358147
4	A	26	50	20120615	21	1514	29.96	-0.0247965519020730	-0.053498878820708
4	A	26	50	20120615	21	1516	30	-0.0243440035621136	-0.0544377752047675
4	A	26	50	20120615	21	1518	30.04	-0.0244656542127489	-0.0550863052602005
4	A	26	50	20120615	21	1520	30.08	-0.0246053360863045	-0.0555523310554093
4	A	26	50	20120615	21	1522	30.12	-0.0249712850587720	-0.0566450019511735
4	A	26	50	20120615	21	1524	30.16	-0.0253543955128189	-0.0568206472756202
4	A	26	50	20120615	21	1526	30.2	-0.0255557795241008	-0.0577594022383235
4	A	26	50	20120615	21	1528	30.24	-0.0261527190687785	-0.0588462253610072
4	A	26	50	20120615	21	1530	30.28	-0.0266392085342348	-0.0586855707003216
4	A	26	50	20120615	21	1532	30.32	-0.0270021664450179	-0.059981343876846
4	A	26	50	20120615	21	1534	30.36	-0.0275554067906182	-0.0607115023390992
4	A	26	50	20120615	21	1536	30.4	-0.0285306484632307	-0.0608761167977594
4	A	26	50	20120615	21	1538	30.44	-0.0285464169444512	-0.0618930070597838
4	A	26	50	20120615	21	1540	30.48	-0.0294328460053466	-0.0626337721237548
4	A	26	50	20120615	21	1542	30.52	-0.0297134966867996	-0.0630715419319874
4	A	26	50	20120615	21	1544	30.56	-0.0303986124470912	-0.0629047354423055
4	A	26	50	20120615	21	1546	30.6	-0.0311224776589919	-0.0637240600696664
4	A	26	50	20120615	21	1548	30.64	-0.032140428581188	-0.0643760125219204
4	A	26	50	20120615	21	1550	30.68	-0.0325323071593216	-0.064538505660237
4	A	26	50	20120615	21	1552	30.72	-0.0336272125125143	-0.0652436113292328
4	A	26	50	20120615	21	1554	30.76	-0.0343701413232358	-0.0661947689448781
4	A	26	50	20120615	21	1556	30.8	-0.0349311598434292	-0.066464035207154
4	A	26	50	20120615	21	1558	30.84	-0.0350992532674528	-0.0662455957803098
4	A	26	50	20120615	21	1560	30.88	-0.0361169708444112	-0.0666177672924517
4	A	26	50	20120615	21	1562	30.92	-0.0368035291025365	-0.0663335527928216
4	A	26	50	20120615	21	1564	30.96	-0.036871878044006	-0.066211463735982
4	A	26	50	20120615	21	1566	31	-0.0369181581828346	-0.0663256968364826
4	A	26	50	20120615	21	1568	31.04	-0.0370404593717086	-0.0663458069533395
4	A	26	50	20120615	21	1570	31.08	-0.0370200098435967	-0.0661906111570047
4	A	26	50	20120615	21	1572	31.12	-0.036852630597422	-0.0666231554461243
4	A	26	50	20120615	21	1574	31.16	-0.0367087767938575	-0.067204991189956
4	A	26	50	20120615	21	1576	31.2	-0.0370015614276756	-0.0675003779767287
4	A	26	50	20120615	21	1578	31.24	-0.0365713505909339	-0.0679133354080095
4	A	26	50	20120615	21	1580	31.28	-0.0375756826365244	-0.0689714924217839
4	A	26	50	20120615	21	1582	31.32	-0.0380204457308229	-0.070423331135984
4	A	26	50	20120615	21	1584	31.36	-0.0378829841725602	-0.0707061738484586
4	A	26	50	20120615	21	1586	31.4	-0.038481762194869	-0.0715035074549245
4	A	26	50	20120615	21	1588	31.44	-0.0388763277787711	-0.0711481155867001
4	A	26	50	20120615	21	1590	31.48	-0.0388309315234189	-0.0716535555138923
4	A	26	50	20120615	21	1592	31.52	-0.03885419533652	-0.0713946837212999
4	A	26	50	20120615	21	1594	31.56	-0.0388507305132921	-0.0709871780833021
4	A	26	50	20120615	21	1596	31.6	-0.0382395781223126	-0.0712340290606143
4	A	26	50	20120615	21	1598	31.64	-0.0380782163548458	-0.071397653569781
4	A	26	50	20120615	21	1600	31.68	-0.0371779987117172	-0.0714434033785237
4	A	26	50	20120615	21	1602	31.72	-0.0363588155057126	-0.0723593187921946
4	A	26	50	20120615	21	1604	31.76	-0.0360705280710229	-0.0725761884419845
4	A	26	50	20120615	21	1606	31.8	-0.0352949733534175	-0.0738628399410315
4	A	26	50	20120615	21	1608	31.84	-0.0346800025858195	-0.0737933313444409
4	A	26	50	20120615	21	1610	31.88	-0.0341288128498846	-0.0751513299177097
4	A	26	50	20120615	21	1612	31.92	-0.0331267718302651	-0.0763462696672368
4	A	26	50	20120615	21	1614	31.96	-0.0325860472746918	-0.0771271276857011
4	A	26	50	20120615	21	1616	32	-0.032204775298276	-0.077783747042711
4	A	26	50	20120615	21	1618	32.04	-0.0318091490542021	-0.0782524881279595
4	A	26	50	20120615	21	1620	32.08	-0.031958631427745	-0.0780826410791185
4	A	26	50	20120615	21	1622	32.12	-0.0313611261976423	-0.078132421396514
4	A	26	50	20120615	21	1624	32.16	-0.0313426707106534	-0.0781750599354196
4	A	26	50	20120615	21	1626	32.2	-0.0310804755161894	-0.0790391444220295
4	A	26	50	20120615	21	1628	32.24	-0.0304792933308246	-0.0784134963420357
4	A	26	50	20120615	21	1630	32.28	-0.0303660855351566	-0.07802395121628
4	A	26	50	20120615	21	1632	32.32	-0.0301911473174911	-0.0783982935462402
4	A	26	50	20120615	21	1634	32.36	-0.0295489529388175	-0.0784070616703269
4	A	26	50	20120615	21	1636	32.4	-0.0289356085168162	-0.0786334772616628
4	A	26	50	20120615	21	1638	32.44	-0.0277556594310503	-0.0790347603599862
4	A	26	50	20120615	21	1640	32.48	-0.0272448454923211	-0.0790121329429882
4	A	26	50	20120615	21	1642	32.52	-0.0261253540363465	-0.080209830408962
4	A	26	50	20120615	21	1644	32.56	-0.0254521883806570	-0.0800735002215492
4	A	26	50	20120615	21	1646	32.6	-0.0250632089403262	-0.0800597116393161
4	A	26	50	20120615	21	1648	32.64	-0.0238776737109889	-0.0805511508522407
4	A	26	50	20120615	21	1650	32.68	-0.0235461820519686	-0.080815891631117
4	A	26	50	20120615	21	1652	32.72	-0.0233491821027300	-0.0812499137734093
4	A	26	50	20120615	21	1654	32.76	-0.0229935781024713	-0.081724028870195
4	A	26	50	20120615	21	1656	32.8	-0.0227154022947525	-0.0811645659849201
4	A	26	50	20120615	21	1658	32.84	-0.0218334280065786	-0.0816890270845261
4	A	26	50	20120615	21	1660	32.88	-0.0209182196996888	-0.0826770673898781
4	A	26	50	20120615	21	1662	32.92	-0.0209421199088929	-0.0829347371009425
4	A	26	50	20120615	21	1664	32.96	-0.0207378367598081	-0.0827607181220925
4	A	26	50	20120615	21	1666	33	-0.0198876822767875	-0.0829846588396942
4	A	26	50	20120615	21	1668	33.04	-0.0198902985718779	-0.0834358636767694
4	A	26	50	20120615	21	1670	33.08	-0.0193073597414677	-0.0848608252622165
4	A	26	50	20120615	21	1672	33.12	-0.0187575135084171	-0.0853416578734234
4	A	26	50	20120615	21	1674	33.16	-0.0182240014420118	-0.0859723264115636
4	A	26	50	20120615	21	1676	33.2	-0.0181119957278719	-0.087317526352093
4	A	26	50	20120615	21	1678	33.24	-0.0176539319550192	-0.0873005557893445
4	A	26	50	20120615	21	1680	33.28	-0.0175209958801562	-0.0887277801164914
4	A	26	50	20120615	21	1682	33.32	-0.0174462546933847	-0.089756691193796
4	A	26	50	20120615	21	1684	33.36	-0.0174292841306363	-0.089191712875628
4	A	26	50	20120615	21	1686	33.4	-0.0175273598411868	-0.0903305083467288
4	A	26	50	20120615	21	1688	33.44	-0.0172792360716685	-0.0907083154999168
4	A	26	50	20120615	21	1690	33.48	-0.0175640586831304	-0.0914851430097283
4	A	26	50	20120615	21	1692	33.52	-0.0172973380052669	-0.0918647179298693
4	A	26	50	20120615	21	1694	33.56	-0.0175407948700294	-0.0921996744121173
4	A	26	50	20120615	21	1696	33.6	-0.0178015051402529	-0.0918138062416238
4	A	26	50	20120615	21	1698	33.64	-0.0175424919263042	-0.0924316054363465
4	A	26	50	20120615	21	1700	33.68	-0.0170573459637321	-0.092506346623118
4	A	26	50	20120615	21	1702	33.72	-0.0169111162813828	-0.0920755771720191
4	A	26	50	20120615	21	1704	33.76	-0.0162760636811991	-0.0925017504290402
4	A	26	50	20120615	21	1706	33.8	-0.0161161868379729	-0.093101730532877
4	A	26	50	20120615	21	1708	33.84	-0.0162315159539844	-0.0932224336604256
4	A	26	50	20120615	21	1710	33.88	-0.0161929079237316	-0.0934112311710024
4	A	26	50	20120615	21	1712	33.92	-0.0161415012607393	-0.0928683852950855
4	A	26	50	20120615	21	1714	33.96	-0.0164210205713424	-0.0927534804431426
4	A	26	50	20120615	21	1716	34	-0.0165224196837645	-0.0916430399539673
4	A	26	50	20120615	21	1718	34.04	-0.0165312585185294	-0.091845484625421
4	A	26	50	20120615	21	1720	34.08	-0.0163578052251043	-0.0914327463972424
4	A	26	50	20120615	21	1722	34.12	-0.0162185758998887	-0.091055787772192
4	A	26	50	20120615	21	1724	34.16	-0.0159636639052709	-0.090715598699763
4	A	26	50	20120615	21	1726	34.2	-0.0160105450848636	-0.090896123061
4	A	26	50	20120615	21	1728	34.24	-0.0162734473861087	-0.0902940923474977
4	A	26	50	20120615	21	1730	34.28	-0.0165460370502561	-0.0897252249420331
4	A	26	50	20120615	21	1732	34.32	-0.0160809729202698	-0.0900788490433045
4	A	26	50	20120615	21	1734	34.36	-0.0159891904600717	-0.0899920163305748
4	A	26	50	20120615	21	1736	34.4	-0.0165383295863412	-0.0896162597870523
4	A	26	50	20120615	21	1738	34.44	-0.0162197779814167	-0.0891151332112254
4	A	26	50	20120615	21	1740	34.48	-0.0164720029702659	-0.0887381745861748
4	A	26	50	20120615	21	1742	34.52	-0.0166883069346309	-0.0889515087020588
4	A	26	50	20120615	21	1744	34.56	-0.0165468855783936	-0.0883576804272184
4	A	26	50	20120615	21	1746	34.6	-0.0164609013938013	-0.0886891720862386
4	A	26	50	20120615	21	1748	34.64	-0.0166132121944689	-0.0882089051604567
4	A	26	50	20120615	21	1750	34.68	-0.0172913983083049	-0.0885570138288348
4	A	26	50	20120615	21	1752	34.72	-0.0174202331638371	-0.0886466749686893
4	A	26	50	20120615	21	1754	34.76	-0.0174277284957177	-0.088428320394659
4	A	26	50	20120615	21	1756	34.8	-0.0174278699170739	-0.0884393512604454
4	A	26	50	20120615	21	1758	34.84	-0.0177539168538790	-0.088058857101489
4	A	26	50	20120615	21	1760	34.88	-0.0176991160783370	-0.0878600893852974
4	A	26	50	20120615	21	1762	34.92	-0.0181566848764429	-0.0868006312950456
4	A	26	50	20120615	21	1764	34.96	-0.0179707865036689	-0.0860865241567253
4	A	26	50	20120615	21	1766	35	-0.0182206073294621	-0.0856535626746048
4	A	26	50	20120615	21	1768	35.04	-0.0185888685411041	-0.0857034844133565
4	A	26	50	20120615	21	1770	35.08	-0.0185429773110051	-0.0848794928812398
4	A	26	50	20120615	21	1772	35.12	-0.0186015257524873	-0.0850295409402076
4	A	26	50	20120615	21	1774	35.16	-0.0190485586595535	-0.0843005138488043
4	A	26	50	20120615	21	1776	35.2	-0.0189849897599248	-0.0842892708509834
4	A	26	50	20120615	21	1778	35.24	-0.0189926265131616	-0.084074451810859
4	A	26	50	20120615	21	1780	35.28	-0.0194643374468911	-0.0837922454944874
4	A	26	50	20120615	21	1782	35.32	-0.0195876568695301	-0.083349738070821
4	A	26	50	20120615	21	1784	35.36	-0.0196136783990778	-0.0834091350404405
4	A	26	50	20120615	21	1786	35.4	-0.0196413969849003	-0.0833064631358122
4	A	26	50	20120615	21	1788	35.44	-0.0196339723636978	-0.0829470407589351
4	A	26	50	20120615	21	1790	35.48	-0.0199576151374469	-0.0829138774508975
4	A	26	50	20120615	21	1792	35.52	-0.0200602163313971	-0.0819478988771185
4	A	26	50	20120615	21	1794	35.56	-0.0199948796648154	-0.0823106446558672
4	A	26	50	20120615	21	1796	35.6	-0.0207234824921500	-0.080383212991709
4	A	26	50	20120615	21	1798	35.64	-0.0206483877519880	-0.0804269121907863
4	A	26	50	20120615	21	1800	35.68	-0.0207737577842924	-0.0801563024256262
4	A	26	50	20120615	21	1802	35.72	-0.0209157448259547	-0.0796973901246361
4	A	26	50	20120615	21	1804	35.76	-0.0204170224131838	-0.0793844953739611
4	A	26	50	20120615	21	1806	35.8	-0.0207653432135963	-0.0794040115211218
4	A	26	50	20120615	21	1808	35.84	-0.0206016479937516	-0.0788485791444998
4	A	26	50	20120615	21	1810	35.88	-0.0206273159699087	-0.0784545085353445
4	A	26	50	20120615	21	1812	35.92	-0.0203555748338987	-0.0783070767714671
4	A	26	50	20120615	21	1814	35.96	-0.0201486753897235	-0.0773949090237365
4	A	26	50	20120615	21	1816	36	-0.0204646106995576	-0.0776036469455427
4	A	26	50	20120615	21	1818	36.04	-0.0203698583908786	-0.076629960907849
4	A	26	50	20120615	21	1820	36.08	-0.0201777374784303	-0.0763172075785301
4	A	26	50	20120615	21	1822	36.12	-0.0202382658188998	-0.0756033125722441
4	A	26	50	20120615	21	1824	36.16	-0.0203272905626512	-0.0750464659820597
4	A	26	50	20120615	21	1826	36.2	-0.0207256038124936	-0.0752562645640378
4	A	26	50	20120615	21	1828	36.24	-0.0203131484270275	-0.0741552285950522
4	A	26	50	20120615	21	1830	36.28	-0.0202647823231943	-0.0740159285591584
4	A	26	50	20120615	21	1832	36.32	-0.0204371042457695	-0.0737259440681938
4	A	26	50	20120615	21	1834	36.36	-0.0203114513707526	-0.0731573595054417
4	A	26	50	20120615	21	1836	36.4	-0.0198004252999891	-0.0720590105422247
4	A	26	50	20120615	21	1838	36.44	-0.0198004252999891	-0.0720590105422247
4	A	26	50	20120615	21	1840	36.48	-0.0196882781644929	-0.0715706825991372
4	A	26	50	20120615	21	1842	36.52	-0.0198094055561102	-0.0701554083765924
4	A	26	50	20120615	21	1844	36.56	-0.0191849595576443	-0.0694024103653068
4	A	26	50	20120615	21	1846	36.6	-0.0192166379414415	-0.0686518872277554
4	A	26	50	20120615	21	1848	36.64	-0.0185819388946485	-0.06860097553951
4	A	26	50	20120615	21	1850	36.68	-0.0181311583216420	-0.067951356539634
4	A	26	50	20120615	21	1852	36.72	-0.0181776859478441	-0.067622976150451
4	A	26	50	20120615	21	1854	36.76	-0.0176986211035902	-0.0666019846690956
4	A	26	50	20120615	21	1856	36.8	-0.0172298093076635	-0.0662792611341621
4	A	26	50	20120615	21	1858	36.84	-0.0165507039550120	-0.0659040702760645
4	A	26	50	20120615	21	1860	36.88	-0.0156700024590441	-0.065256006911107
4	A	26	50	20120615	21	1862	36.92	-0.0152761439819232	-0.0651209495159004
4	A	26	50	20120615	21	1864	36.96	-0.0148500414355802	-0.0646384198484187
4	A	26	50	20120615	21	1866	37	-0.0140469095535085	-0.0637493037817547
4	A	26	50	20120615	21	1868	37.04	-0.0128637077765491	-0.0637230701201727
4	A	26	50	20120615	21	1870	37.08	-0.0125281856088761	-0.0634831487893161
4	A	26	50	20120615	21	1872	37.12	-0.0111489738321717	-0.0633154937714968
4	A	26	50	20120615	21	1874	37.16	-0.00962126963141823	-0.063549192562679
4	A	26	50	20120615	21	1876	37.2	-0.00935179123710803	-0.0627783754605075
4	A	26	50	20120615	21	1878	37.24	-0.00853515361551563	-0.0638625822881008
4	A	26	50	20120615	21	1880	37.28	-0.00748799918325653	-0.0640187821760649
4	A	26	50	20120615	21	1882	37.32	-0.00642493484842063	-0.0642108323778352
4	A	26	50	20120615	21	1884	37.36	-0.00547288627823103	-0.0647209392097831
4	A	26	50	20120615	21	1886	37.4	-0.00448809866407253	-0.0652642093497688
4	A	26	50	20120615	21	1888	37.44	-0.00377604213541773	-0.0649178684483436
4	A	26	50	20120615	21	1890	37.48	-0.00349093668124333	-0.0649602948552148
4	A	26	50	20120615	21	1892	37.52	-0.00230002744036893	-0.0658928272782436
4	A	26	50	20120615	21	1894	37.56	-0.00149456210591933	-0.0666203694454065
4	A	26	50	20120615	21	1896	37.6	-0.00057999019513263	-0.0669398402891465
4	A	26	50	20120615	21	1898	37.64	0.000411727065481491	-0.0676447550393114
4	A	26	50	20120615	21	1900	37.68	0.0012244755997773	-0.0672284105665488
4	A	26	50	20120615	21	1902	37.72	0.00225027540724462	-0.0674348150359771
4	A	26	50	20120615	21	1904	37.76	0.00338928301037992	-0.0681358406988455
4	A	26	50	20120615	21	1906	37.8	0.00332330994769521	-0.0685150620655958
4	A	26	50	20120615	21	1908	37.84	0.00365388236789993	-0.068116465973041
4	A	26	50	20120615	21	1910	37.88	0.00380053631431801	-0.0683823381227671
4	A	26	50	20120615	21	1912	37.92	0.00341693088552431	-0.067750538213777
4	A	26	50	20120615	21	1914	37.96	0.0036329520071768	-0.067479362763192
4	A	26	50	20120615	21	1916	38	0.00372940137213064	-0.0671386787160162
4	A	26	50	20120615	21	1918	38.04	0.00377727250121697	-0.0671489317643434
4	A	26	50	20120615	21	1920	38.08	0.00360636479220419	-0.0667076264222049
4	A	26	50	20120615	21	1922	38.12	0.0037697771693364	-0.066307191852019
4	A	26	50	20120615	21	1924	38.16	0.00384218490372991	-0.065944870337339
4	A	26	50	20120615	21	1926	38.2	0.00381955748673194	-0.0658737353951516
4	A	26	50	20120615	21	1928	38.24	0.00381969890808818	-0.0656405315787163
4	A	26	50	20120615	21	1930	38.28	0.00410091527496606	-0.0652395313231054
4	A	26	50	20120615	21	1932	38.32	0.00370889527547624	-0.0652645629031594
4	A	26	50	20120615	21	1934	38.36	0.00377981808562925	-0.0652504914782138
4	A	26	50	20120615	21	1936	38.4	0.00394669528598927	-0.0644895031603008
4	A	26	50	20120615	21	1938	38.44	0.00394669528598927	-0.0644895031603008
4	A	26	50	20120615	21	1940	38.48	0.00364037662837926	-0.0637232822522071
4	A	26	50	20120615	21	1942	38.52	0.00365232673298131	-0.0632682590385135
4	A	26	50	20120615	21	1944	38.56	0.00367735831303531	-0.0634242467944433
4	A	26	50	20120615	21	1946	38.6	0.00367764115574779	-0.063076067415387
4	A	26	50	20120615	21	1948	38.64	0.00362821439174286	-0.0628273779604437
4	A	26	50	20120615	21	1950	38.68	0.00347823704345319	-0.0617262005701019
4	A	26	50	20120615	21	1952	38.72	0.0036173956579907	-0.0614343068908281
4	A	26	50	20120615	21	1954	38.76	0.00349520760620166	-0.0617286047331579
4	A	26	50	20120615	21	1956	38.8	0.00289543963439924	-0.0608181340417021
4	A	26	50	20120615	21	1958	38.84	0.00292075405716571	-0.0611132804121694
4	A	26	50	20120615	21	1960	38.88	0.00289480323829617	-0.0607040777178967
4	A	26	50	20120615	21	1962	38.92	0.00289551034507735	-0.0602420541470695
4	A	26	50	20120615	21	1964	38.96	0.00281652651761881	-0.0603109970582351
4	A	26	50	20120615	21	1966	39	0.00270077313753858	-0.060369899053108
4	A	26	50	20120615	21	1968	39.04	0.00296968584642382	-0.0604162145472757
4	A	26	50	20120615	21	1970	39.08	0.00268175196512466	-0.0603636058027554
4	A	26	50	20120615	21	1972	39.12	0.00262589052941093	-0.0604047594174205
4	A	26	50	20120615	21	1974	39.16	0.00226356901473093	-0.0604942791359187
4	A	26	50	20120615	21	1976	39.2	0.00236624091935922	-0.0604111233784511
4	A	26	50	20120615	21	1978	39.24	0.00198037274886572	-0.0601901525093304
4	A	26	50	20120615	21	1980	39.28	0.00198115056632502	-0.0598519433358888
4	A	26	50	20120615	21	1982	39.32	0.00160546473348062	-0.0599030671561686
4	A	26	50	20120615	21	1984	39.36	0.00119223153055519	-0.0596082036284138
4	A	26	50	20120615	21	1986	39.4	0.00137593787230746	-0.0590901772005166
4	A	26	50	20120615	21	1988	39.44	0.000839880221489949	-0.0582100413899737
4	A	26	50	20120615	21	1990	39.48	0.000696691098299659	-0.0582344365739246
4	A	26	50	20120615	21	1992	39.52	0.000481235662072119	-0.0576983789231071
4	A	26	50	20120615	21	1994	39.56	0.000126268057916479	-0.0573168241039788
4	A	26	50	20120615	21	1996	39.6	-0.000338725361391829	-0.0568990654176538
4	A	26	50	20120615	21	1998	39.64	-0.00067431823974293	-0.0564863979001533
4	A	26	50	20120615	21	2000	39.68	-0.00113344267276733	-0.0561746345203282
4	A	26	50	20120615	21	2002	39.72	-0.00136919207361493	-0.056430748596474
4	A	26	50	20120615	21	2004	39.76	-0.00174141308323153	-0.0553999283308602
4	A	26	50	20120615	21	2006	39.8	-0.00174049384441603	-0.055219262548267
4	A	26	50	20120615	21	2008	39.84	-0.00157955634101793	-0.0546791743887968
4	A	26	50	20120615	21	2010	39.88	-0.00195962623590573	-0.054632858894629
4	A	26	50	20120615	21	2012	39.92	-0.00225562113451043	-0.0538929423587954
4	A	26	50	20120615	21	2014	39.96	-0.00233637272892193	-0.0536007658368092
4	A	26	50	20120615	21	2016	40	-0.00223440793107483	-0.0525959671007431
4	A	26	50	20120615	21	2018	40.04	-0.00233446354061273	-0.0522724657483502
4	A	26	50	20120615	21	2020	40.08	-0.00250127003029463	-0.0521280038329538
4	A	26	50	20120615	21	2022	40.12	-0.00269303738935243	-0.0519246399226846
4	A	26	50	20120615	21	2024	40.16	-0.00297142532910553	-0.0514212506051579
4	A	26	50	20120615	21	2026	40.2	-0.00318136533243983	-0.0501567315483619
4	A	26	50	20120615	21	2028	40.24	-0.00306419773879723	-0.0500760506646286
4	A	26	50	20120615	21	2030	40.28	-0.00314311085557763	-0.0501551052027652
4	A	26	50	20120615	21	2032	40.32	-0.00302693321142873	-0.048482161269156
4	A	26	50	20120615	21	2034	40.36	-0.00336811223335123	-0.0481554072255697
4	A	26	50	20120615	21	2036	40.4	-0.00344370194826003	-0.0473642254481
4	A	26	50	20120615	21	2038	40.44	-0.00351144277789773	-0.0471802362636353
4	A	26	50	20120615	21	2040	40.48	-0.00308130972290193	-0.0469620938216393
4	A	26	50	20120615	21	2042	40.52	-0.00315279821847993	-0.0465722658531711
4	A	26	50	20120615	21	2044	40.56	-0.00309007784698863	-0.0459529110235298
4	A	26	50	20120615	21	2046	40.6	-0.00324790408054953	-0.0458170051001858
4	A	26	50	20120615	21	2048	40.64	-0.00324097443409383	-0.0448092365156387
4	A	26	50	20120615	21	2050	40.68	-0.00327533982365953	-0.0442019732119557
4	A	26	50	20120615	21	2052	40.72	-0.00352890831539303	-0.043718877859049
4	A	26	50	20120615	21	2054	40.76	-0.00326360185109183	-0.0434350451970807
4	A	26	50	20120615	21	2056	40.8	-0.00339257812798023	-0.0428873202843737
4	A	26	50	20120615	21	2058	40.84	-0.00321551858997113	-0.0426818350537608
4	A	26	50	20120615	21	2060	40.88	-0.00360060894300533	-0.0415285438936456
4	A	26	50	20120615	21	2062	40.92	-0.00364112616156733	-0.0415547775552276
4	A	26	50	20120615	21	2064	40.96	-0.00346378378084573	-0.0411810009106924
4	A	26	50	20120615	21	2066	41	-0.00327427916348773	-0.0409916377146906
4	A	26	50	20120615	21	2068	41.04	-0.00318709289736743	-0.040487682711739
4	A	26	50	20120615	21	2070	41.08	-0.00329146185827063	-0.0405610803956261
4	A	26	50	20120615	21	2072	41.12	-0.00341633691582813	-0.0402042743138394
4	A	26	50	20120615	21	2074	41.16	-0.00330100779981663	-0.0396161736039266
4	A	26	50	20120615	21	2076	41.2	-0.00323673179340673	-0.0395340785066308
4	A	26	50	20120615	21	2078	41.24	-0.00335418222976183	-0.0393125419520851
4	A	26	50	20120615	21	2080	41.28	-0.00382893372265043	-0.0390451141674403
4	A	26	50	20120615	21	2082	41.32	-0.00373778765855553	-0.0376342240069388
4	A	26	50	20120615	21	2084	41.36	-0.00362104432898163	-0.037981201304467
4	A	26	50	20120615	21	2086	41.4	-0.00337567827590993	-0.0373934541479448
4	A	26	50	20120615	21	2088	41.44	-0.00318666863329873	-0.0372989139713001
4	A	26	50	20120615	21	2090	41.48	-0.00297503157368963	-0.0369420371788353
4	A	26	50	20120615	21	2092	41.52	-0.00302650894735993	-0.0371135812839511
4	A	26	50	20120615	21	2094	41.56	-0.00291909942729773	-0.036503843106534
4	A	26	50	20120615	21	2096	41.6	-0.00279634569008373	-0.0364387892826648
4	A	26	50	20120615	21	2098	41.64	-0.00305804590980093	-0.036028879481611
4	A	26	50	20120615	21	2100	41.68	-0.00304227742858043	-0.0352560824804522
4	A	26	50	20120615	21	2102	41.72	-0.00288968378520043	-0.0356673357843903
4	A	26	50	20120615	21	2104	41.76	-0.00345525607306463	-0.0349657161518257
4	A	26	50	20120615	21	2106	41.8	-0.00320622720686633	-0.0350246747152411
4	A	26	50	20120615	21	2108	41.84	-0.00324936779158653	-0.0345004186766016
4	A	26	50	20120615	21	2110	41.88	-0.00328137144450303	-0.0346836583278782
4	A	26	50	20120615	21	2112	41.92	-0.00349087304163303	-0.0341377153242597
4	A	26	50	20120615	21	2114	41.96	-0.00376005445109513	-0.0341858834381942
4	A	26	50	20120615	21	2116	42	-0.00402931364230313	-0.0342341151917389
4	A	26	50	20120615	21	2118	42.04	-0.00408323053436863	-0.0340994467052619
4	A	26	50	20120615	21	2120	42.08	-0.00437915472229513	-0.0340484643063384
4	A	26	50	20120615	21	2122	42.12	-0.00449922145374063	-0.033943953924079
4	A	26	50	20120615	21	2124	42.16	-0.00461058370070973	-0.033692584534435
4	A	26	50	20120615	21	2126	42.2	-0.00466263383087283	-0.0335678438271659
4	A	26	50	20120615	21	2128	42.24	-0.00481893978485413	-0.0334979463218456
4	A	26	50	20120615	21	2130	42.28	-0.00478352080618453	-0.0331641141393796
4	A	26	50	20120615	21	2132	42.32	-0.00505898132386353	-0.0325517879511433
4	A	26	50	20120615	21	2134	42.36	-0.00553849164538953	-0.0322275582787658
4	A	26	50	20120615	21	2136	42.4	-0.00535286197319243	-0.0321317594520507
4	A	26	50	20120615	21	2138	42.44	-0.00609485740296273	-0.0316304631705963
4	A	26	50	20120615	21	2140	42.48	-0.00607177036655703	-0.0312678941685429
4	A	26	50	20120615	21	2142	42.52	-0.00645077960127303	-0.0306408318749867
4	A	26	50	20120615	21	2144	42.56	-0.00678780790638993	-0.0299049953452805
4	A	26	50	20120615	21	2146	42.6	-0.00710637365345013	-0.029478383682055
4	A	26	50	20120615	21	2148	42.64	-0.00764859020433173	-0.0287910688196739
4	A	26	50	20120615	21	2150	42.68	-0.00785277435846723	-0.0285796721763704
4	A	26	50	20120615	21	2152	42.72	-0.00845926479443833	-0.0276151028664063
4	A	26	50	20120615	21	2154	42.76	-0.00861966772510983	-0.0274313654119557
4	A	26	50	20120615	21	2156	42.8	-0.00869547572388203	-0.0265091505961032
4	A	26	50	20120615	21	2158	42.84	-0.00928716945548213	-0.0258883240651182
4	A	26	50	20120615	21	2160	42.88	-0.00933207710004853	-0.0252362945382251
4	A	26	50	20120615	21	2162	42.92	-0.00957762700088333	-0.0247124274083152
4	A	26	50	20120615	21	2164	42.96	-0.00965354905597933	-0.0239204890265897
4	A	26	50	20120615	21	2166	43	-0.0102487561890431	-0.0234934318860921
4	A	26	50	20120615	21	2168	43.04	-0.0106334647044155	-0.0228528921372864
4	A	26	50	20120615	21	2170	43.08	-0.0110156134932399	-0.0225346658014813
4	A	26	50	20120615	21	2172	43.12	-0.0112127902191738	-0.0218207354398563
4	A	26	50	20120615	21	2174	43.16	-0.0117387362430203	-0.0217367311542513
4	A	26	50	20120615	21	2176	43.2	-0.0120362726344080	-0.0216688630453930
4	A	26	50	20120615	21	2178	43.24	-0.0127054855631908	-0.0211021805998823
4	A	26	50	20120615	21	2180	43.28	-0.0127840804819197	-0.0208412935529635
4	A	26	50	20120615	21	2182	43.32	-0.0128296676561028	-0.0208662756355428
4	A	26	50	20120615	21	2184	43.36	-0.0128457189800357	-0.0201671591609837
4	A	26	50	20120615	21	2186	43.4	-0.0130597460605652	-0.0198095894038733
4	A	26	50	20120615	21	2188	43.44	-0.0134072607592472	-0.0198663983626738
4	A	26	50	20120615	21	2190	43.48	-0.0136821343782978	-0.0192112427167010
4	A	26	50	20120615	21	2192	43.52	-0.0137664497908865	-0.0182062742750075
4	A	26	50	20120615	21	2194	43.56	-0.0143192022328078	-0.0183283845450506
4	A	26	50	20120615	21	2196	43.6	-0.0144686987484863	-0.0178947725246914
4	A	26	50	20120615	21	2198	43.64	-0.0149242876476048	-0.0175329459847582
4	A	26	50	20120615	21	2200	43.68	-0.0150307072181734	-0.0174268092569021
4	A	26	50	20120615	21	2202	43.72	-0.0153652394363527	-0.0176808727233825
4	A	26	50	20120615	21	2204	43.76	-0.0157172371920274	-0.0177395625862209
4	A	26	50	20120615	21	2206	43.8	-0.0163269753694446	-0.0168841755130196
4	A	26	50	20120615	21	2208	43.84	-0.0174727711976792	-0.0168468402749729
4	A	26	50	20120615	21	2210	43.88	-0.0178574372866447	-0.016291478609029
4	A	26	50	20120615	21	2212	43.92	-0.0185042985700742	-0.0166993378004174
4	A	26	50	20120615	21	2214	43.96	-0.0189591803624115	-0.0164867107913146
4	A	26	50	20120615	21	2216	44	-0.0199556352384596	-0.0156117368602744
4	A	26	50	20120615	21	2218	44.04	-0.0206064563198637	-0.0150935690110209
4	A	26	50	20120615	21	2220	44.08	-0.0212944005072800	-0.0146825278391171
4	A	26	50	20120615	21	2222	44.12	-0.0213451000634911	-0.0150162115291591
4	A	26	50	20120615	21	2224	44.16	-0.0221130180278597	-0.0149892000501177
4	A	26	50	20120615	21	2226	44.2	-0.0230694506600926	-0.0146305554906999
4	A	26	50	20120615	21	2228	44.24	-0.0233699003314188	-0.0141461166349090
4	A	26	50	20120615	21	2230	44.28	-0.0243054733136067	-0.0131162156081108
4	A	26	50	20120615	21	2232	44.32	-0.0246975640237747	-0.0127685312038014
4	A	26	50	20120615	21	2234	44.36	-0.0251776188175222	-0.0125830570950962
4	A	26	50	20120615	21	2236	44.4	-0.0257531330267299	-0.0121454287082198
4	A	26	50	20120615	21	2238	44.44	-0.0262594214820595	-0.0118210081170114
4	A	26	50	20120615	21	2240	44.48	-0.0266210358899583	-0.0113049615881015
4	A	26	50	20120615	21	2242	44.52	-0.0272085709144462	-0.0101844094719552
4	A	26	50	20120615	21	2244	44.56	-0.0272227837607481	-0.0102096531840435
4	A	26	50	20120615	21	2246	44.6	-0.0276940704304089	-0.00983255313763673
4	A	26	50	20120615	21	2248	44.64	-0.0278209960976319	-0.00898254007597238
4	A	26	50	20120615	21	2250	44.68	-0.0282569274282334	-0.00843502729529964
4	A	26	50	20120615	21	2252	44.72	-0.0286987277451187	-0.00838312565756055
4	A	26	50	20120615	21	2254	44.76	-0.0290222998081897	-0.00779749982138185
4	A	26	50	20120615	21	2256	44.8	-0.0291150015072033	-0.00673592041078649
4	A	26	50	20120615	21	2258	44.84	-0.0291625897935771	-0.00697683169113675
4	A	26	50	20120615	21	2260	44.88	-0.0292749490611077	-0.00674624416979181
4	A	26	50	20120615	21	2262	44.92	-0.0297384575561754	-0.00674376929605766
4	A	26	50	20120615	21	2264	44.96	-0.0297128602906965	-0.00641298474381859
4	A	26	50	20120615	21	2266	45	-0.0299013042478827	-0.00698284209877683
4	A	26	50	20120615	21	2268	45.04	-0.0302624943917128	-0.00614591051256443
4	A	26	50	20120615	21	2270	45.08	-0.0301478723824825	-0.00641072200211879
4	A	26	50	20120615	21	2272	45.12	-0.0300357959576644	-0.00675571940065971
4	A	26	50	20120615	21	2274	45.16	-0.0303936626996229	-0.0064808669948125
4	A	26	50	20120615	21	2276	45.2	-0.0303940162530135	-0.00680549971805524
4	A	26	50	20120615	21	2278	45.24	-0.0302590295684850	-0.00647096749987588
4	A	26	50	20120615	21	2280	45.28	-0.0301659036054027	-0.00702710698327911
4	A	26	50	20120615	21	2282	45.32	-0.0300584233746624	-0.00705326993418301
4	A	26	50	20120615	21	2284	45.36	-0.0299956322924930	-0.00673931452333618
4	A	26	50	20120615	21	2286	45.4	-0.0298507461130279	-0.00725076485816841
4	A	26	50	20120615	21	2288	45.44	-0.0298315128085796	-0.00794599224543102
4	A	26	50	20120615	21	2290	45.48	-0.0303614186304008	-0.00764801744783902
4	A	26	50	20120615	21	2292	45.52	-0.0300642216502681	-0.00792117279741138
4	A	26	50	20120615	21	2294	45.56	-0.0304959810508606	-0.00783377439925672
4	A	26	50	20120615	21	2296	45.6	-0.0307088909026759	-0.00812998142989577
4	A	26	50	20120615	21	2298	45.64	-0.0308236543332624	-0.00891833478024065
4	A	26	50	20120615	21	2300	45.68	-0.0313987442784015	-0.00837124626363662
4	A	26	50	20120615	21	2302	45.72	-0.0315684499058862	-0.00862000642925804
4	A	26	50	20120615	21	2304	45.76	-0.0320111694615871	-0.00902256231978754
4	A	26	50	20120615	21	2306	45.8	-0.0330751530352385	-0.00938764155091416
4	A	26	50	20120615	21	2308	45.84	-0.0340483440981856	-0.00985468557988788
4	A	26	50	20120615	21	2310	45.88	-0.0339137109670476	-0.00969049538529636
4	A	26	50	20120615	21	2312	45.92	-0.0341742798159149	-0.00925937238080692
4	A	26	50	20120615	21	2314	45.96	-0.0348085545986392	-0.00933432569961269
4	A	26	50	20120615	21	2316	46	-0.0351750480433282	-0.00944965481562422
4	A	26	50	20120615	21	2318	46.04	-0.0355356725017334	-0.00925350339452307
4	A	26	50	20120615	21	2320	46.08	-0.0361253995572429	-0.00927980776678321
4	A	26	50	20120615	21	2322	46.12	-0.0361424408306695	-0.00977655028056676
4	A	26	50	20120615	21	2324	46.16	-0.0364760538100333	-0.0096011877988325
4	A	26	50	20120615	21	2326	46.2	-0.0366084949101496	-0.00945361461359886
4	A	26	50	20120615	21	2328	46.24	-0.0372831454900797	-0.00935751880203561
4	A	26	50	20120615	21	2330	46.28	-0.0372730338631087	-0.0099112541223828
4	A	26	50	20120615	21	2332	46.32	-0.0374796504645714	-0.0100051579029244
4	A	26	50	20120615	21	2334	46.36	-0.0377632002838272	-0.0097005363015892
4	A	26	50	20120615	21	2336	46.4	-0.0383792317115969	-0.00976120606341501
4	A	26	50	20120615	21	2338	46.44	-0.0385380478946514	-0.00970096056565792
4	A	26	50	20120615	21	2340	46.48	-0.0391827171470592	-0.0102630397460231
4	A	26	50	20120615	21	2342	46.52	-0.0393062487017325	-0.0096739490866166
4	A	26	50	20120615	21	2344	46.56	-0.0397119865727773	-0.00987406030569238
4	A	26	50	20120615	21	2346	46.6	-0.039875681792622	-0.00993126524429038
4	A	26	50	20120615	21	2348	46.64	-0.0405876676105988	-0.0094359369440692
4	A	26	50	20120615	21	2350	46.68	-0.0407106334798471	-0.00890143492817029
4	A	26	50	20120615	21	2352	46.72	-0.0413481609537649	-0.0089454169699601
4	A	26	50	20120615	21	2354	46.76	-0.0418638539292842	-0.0086096119595746
4	A	26	50	20120615	21	2356	46.8	-0.0422690261149041	-0.00875032620903072
4	A	26	50	20120615	21	2358	46.84	-0.0428455302736055	-0.00837987296636709
4	A	26	50	20120615	21	2360	46.88	-0.0433854063010414	-0.00790066670075697
4	A	26	50	20120615	21	2362	46.92	-0.0434059123976959	-0.0076005705828214
4	A	26	50	20120615	21	2364	46.96	-0.0431741227948229	-0.00806259415364869
4	A	26	50	20120615	21	2366	47	-0.0432108216367665	-0.00811626355834074
4	A	26	50	20120615	21	2368	47.04	-0.0429964975713888	-0.00828222151988523
4	A	26	50	20120615	21	2370	47.08	-0.0428721174885781	-0.0085698018477938
4	A	26	50	20120615	21	2372	47.12	-0.0425727991881019	-0.00852956747194428
4	A	26	50	20120615	21	2374	47.16	-0.0426834613993576	-0.00851196051309274
4	A	26	50	20120615	21	2376	47.2	-0.0427701526907310	-0.00857277169627478
4	A	26	50	20120615	21	2378	47.24	-0.0424695615980486	-0.009248695068411
4	A	26	50	20120615	21	2380	47.28	-0.0422654905809982	-0.00927160532812145
4	A	26	50	20120615	21	2382	47.32	-0.0423523232937279	-0.00878143890740293
4	A	26	50	20120615	21	2384	47.36	-0.0421459188242996	-0.0095215675752709
4	A	26	50	20120615	21	2386	47.4	-0.0420498937234144	-0.00956696383062306
4	A	26	50	20120615	21	2388	47.44	-0.0421956991416951	-0.0100626456842348
4	A	26	50	20120615	21	2390	47.48	-0.0417621719741496	-0.0102004607958881
4	A	26	50	20120615	21	2392	47.52	-0.0416582272773152	-0.0104916473683807
4	A	26	50	20120615	21	2394	47.56	-0.0418944716529096	-0.0102508775093867
4	A	26	50	20120615	21	2396	47.6	-0.0422002953357728	-0.0114005624249179
4	A	26	50	20120615	21	2398	47.64	-0.0424064876731668	-0.0121116290040791
4	A	26	50	20120615	21	2400	47.68	-0.0425807187840512	-0.0127105484477441
4	A	26	50	20120615	21	2402	47.72	-0.042661046114394	-0.0131348125164560
4	A	26	50	20120615	21	2404	47.76	-0.0426779459664643	-0.0138250194455722
4	A	26	50	20120615	21	2406	47.8	-0.0428506214424301	-0.0149119839896122
4	A	26	50	20120615	21	2408	47.84	-0.0429913356918862	-0.0146005741631776
4	A	26	50	20120615	21	2410	47.88	-0.0434578847461131	-0.0154400513338023
4	A	26	50	20120615	21	2412	47.92	-0.0442352779413496	-0.0158496075814655
4	A	26	50	20120615	21	2414	47.96	-0.0445366468514913	-0.0158587999696210
4	A	26	50	20120615	21	2416	48	-0.0450129539792985	-0.0163006002865063
4	A	26	50	20120615	21	2418	48.04	-0.0461031712145319	-0.0170729023129183
4	A	26	50	20120615	21	2420	48.08	-0.0464777256765265	-0.0166839228725875
4	A	26	50	20120615	21	2422	48.12	-0.0471353349830299	-0.0167478453256068
4	A	26	50	20120615	21	2424	48.16	-0.0480499776044948	-0.0170586187559383
4	A	26	50	20120615	21	2426	48.2	-0.0486559681159716	-0.017206828337275
4	A	26	50	20120615	21	2428	48.24	-0.0495067589950953	-0.0162134847310641
4	A	26	50	20120615	21	2430	48.28	-0.0499429731684093	-0.0164640126636385
4	A	26	50	20120615	21	2432	48.32	-0.0501142344308126	-0.0161824427433701
4	A	26	50	20120615	21	2434	48.36	-0.0506932841739263	-0.0161912815781349
4	A	26	50	20120615	21	2436	48.4	-0.050657928834867	-0.0162307381365251
4	A	26	50	20120615	21	2438	48.44	-0.0502867684854222	-0.0162057772671492
4	A	26	50	20120615	21	2440	48.48	-0.049989288662577	-0.0165127323208623
4	A	26	50	20120615	21	2442	48.52	-0.0500242197375676	-0.0164199599111706
4	A	26	50	20120615	21	2444	48.56	-0.0497754595719462	-0.0165835844203372
4	A	26	50	20120615	21	2446	48.6	-0.0497222851420009	-0.0165240460293613
4	A	26	50	20120615	21	2448	48.64	-0.04957273205778	-0.0167714626920984
4	A	26	50	20120615	21	2450	48.68	-0.0497282248389629	-0.0171874536114705
4	A	26	50	20120615	21	2452	48.72	-0.0494519582195533	-0.0173262586726174
4	A	26	50	20120615	21	2454	48.76	-0.0496590697957629	-0.01754114842342
4	A	26	50	20120615	21	2456	48.8	-0.0499985517614105	-0.0181918987941459
4	A	26	50	20120615	21	2458	48.84	-0.0497729139875339	-0.0186110009833552
4	A	26	50	20120615	21	2460	48.88	-0.0502594741636684	-0.0188048189520784
4	A	26	50	20120615	21	2462	48.92	-0.0503962286151498	-0.0191640291969212
4	A	26	50	20120615	21	2464	48.96	-0.0506688889899754	-0.0192329013974088
4	A	26	50	20120615	21	2466	49	-0.0509812887659036	-0.0200513067859541
4	A	26	50	20120615	21	2468	49.04	-0.0508558480229211	-0.0204931071028394
4	A	26	50	20120615	21	2470	49.08	-0.0513845517632143	-0.0210628230364414
4	A	26	50	20120615	21	2472	49.12	-0.0519276804818437	-0.0223167354915196
4	A	26	50	20120615	21	2474	49.16	-0.0518385850274142	-0.0221624447918647
4	A	26	50	20120615	21	2476	49.2	-0.0525467524687725	-0.0234774512728373
4	A	26	50	20120615	21	2478	49.24	-0.0528701831104872	-0.0234881992959113
4	A	26	50	20120615	21	2480	49.28	-0.0535188828715478	-0.0245669614012895
4	A	26	50	20120615	21	2482	49.32	-0.0542078170084578	-0.0252493901558126
4	A	26	50	20120615	21	2484	49.36	-0.0545794016219713	-0.0260108734484724
4	A	26	50	20120615	21	2486	49.4	-0.0549956046733777	-0.0255003423524557
4	A	26	50	20120615	21	2488	49.44	-0.0554344351417821	-0.0261889229359752
4	A	26	50	20120615	21	2490	49.48	-0.0556026558450264	-0.0263034035238493
4	A	26	50	20120615	21	2492	49.52	-0.0559208538965603	-0.0268451887395944
4	A	26	50	20120615	21	2494	49.56	-0.0558529009348883	-0.0268304102078676
4	A	26	50	20120615	21	2496	49.6	-0.0557292986695369	-0.0273931257843359
4	A	26	50	20120615	21	2498	49.64	-0.0553386221729313	-0.0278064296979394
4	A	26	50	20120615	21	2500	49.68	-0.0553537542580487	-0.0279243751090414
4	A	26	50	20120615	21	2502	49.72	-0.0548375663077825	-0.0291424372503133
4	A	26	50	20120615	21	2504	49.76	-0.05453209617831	-0.0295485993854268
4	A	26	50	20120615	21	2506	49.8	-0.0537509553171332	-0.0299409729383073
4	A	26	50	20120615	21	2508	49.84	-0.0538915988559112	-0.0303668633526159
4	A	26	50	20120615	21	2510	49.88	-0.0531944622803394	-0.0306903647050088
4	A	26	50	20120615	21	2512	49.92	-0.0528217462959759	-0.0317822082858389
4	A	26	50	20120615	21	2514	49.96	-0.0520319080213906	-0.0318990223260909
4	A	26	50	20120615	21	2516	50	-0.051873657523761	-0.0323850875274786
4	A	26	50	20120615	21	2518	50.04	-0.0512162603492919	-0.0338415153646885
4	A	26	50	20120615	21	2520	50.08	-0.0505334073307	-0.0349122871634393
4	A	26	50	20120615	21	2522	50.12	-0.0500956375224674	-0.0360230812060052
4	A	26	50	20120615	21	2524	50.16	-0.0498682319816378	-0.0361646439835988
4	A	26	50	20120615	21	2526	50.2	-0.0497082137170553	-0.0369053383368917
4	A	26	50	20120615	21	2528	50.24	-0.0490343409545845	-0.0377254407817118
4	A	26	50	20120615	21	2530	50.28	-0.0484782721818594	-0.0382711857954316
4	A	26	50	20120615	21	2532	50.32	-0.0479251025469372	-0.0389305628688881
4	A	26	50	20120615	21	2534	50.36	-0.0476192081533959	-0.0391415635323941
4	A	26	50	20120615	21	2536	50.4	-0.0472820596401262	-0.0389420179987433
4	A	26	50	20120615	21	2538	50.44	-0.0467957823067042	-0.0403038349486305
4	A	26	50	20120615	21	2540	50.48	-0.0460277936316575	-0.0411392816106024
4	A	26	50	20120615	21	2542	50.52	-0.0457269196962626	-0.0408937034254963
4	A	26	50	20120615	21	2544	50.56	-0.0448990390768494	-0.0415969918300644
4	A	26	50	20120615	21	2546	50.6	-0.0442892301887541	-0.0415457972991065
4	A	26	50	20120615	21	2548	50.64	-0.0435563847207324	-0.0428068515326746
4	A	26	50	20120615	21	2550	50.68	-0.042714715519086	-0.0430715216008727
4	A	26	50	20120615	21	2552	50.72	-0.0418403072734707	-0.0445759619885252
4	A	26	50	20120615	21	2554	50.76	-0.0412390543774278	-0.0446690879516075
4	A	26	50	20120615	21	2556	50.8	-0.0407786854364685	-0.0462851522157381
4	A	26	50	20120615	21	2558	50.84	-0.0402096624675121	-0.0467874243045505
4	A	26	50	20120615	21	2560	50.88	-0.0399649045262722	-0.0472078275702372
4	A	26	50	20120615	21	2562	50.92	-0.0398582303972623	-0.0488394481835539
4	A	26	50	20120615	21	2564	50.96	-0.0394621162495095	-0.0496359261908146
4	A	26	50	20120615	21	2566	51	-0.0391662062037185	-0.0491476548162697
4	A	26	50	20120615	21	2568	51.04	-0.0392717772461497	-0.0500276492054563
4	A	26	50	20120615	21	2570	51.08	-0.0392425030254085	-0.0497465035492566
4	A	26	50	20120615	21	2572	51.12	-0.0391818756899896	-0.0508526589713379
4	A	26	50	20120615	21	2574	51.16	-0.0385822774238147	-0.0514675307439865
4	A	26	50	20120615	21	2576	51.2	-0.0383903332880616	-0.0526348579737083
4	A	26	50	20120615	21	2578	51.24	-0.038318455883754	-0.052820013884362
4	A	26	50	20120615	21	2580	51.28	-0.0385699101262117	-0.0539155980600646
4	A	26	50	20120615	21	2582	51.32	-0.0384005000693615	-0.0550425721199977
4	A	26	50	20120615	21	2584	51.36	-0.03785390087065	-0.0553365927764693
4	A	26	50	20120615	21	2586	51.4	-0.0380142656175553	-0.0563114172560809
4	A	26	50	20120615	21	2588	51.44	-0.0383459128400674	-0.0575588808973146
4	A	26	50	20120615	21	2590	51.48	-0.0382331646638072	-0.0588307185092958
4	A	26	50	20120615	21	2592	51.52	-0.0388520528029729	-0.0602535304901281
4	A	26	50	20120615	21	2594	51.56	-0.039105260670248	-0.0613664529241054
4	A	26	50	20120615	21	2596	51.6	-0.0386815552158932	-0.061733448414609
4	A	26	50	20120615	21	2598	51.64	-0.0387719446757323	-0.0631306702010302
4	A	26	50	20120615	21	2600	51.68	-0.0384329081873568	-0.065071727812862
4	A	26	50	20120615	21	2602	51.72	-0.0383469876423748	-0.0665510729808502
4	A	26	50	20120615	21	2604	51.76	-0.0379639266858026	-0.0672041073064794
4	A	26	50	20120615	21	2606	51.8	-0.0379255732139911	-0.0680506838291872
4	A	26	50	20120615	21	2608	51.84	-0.0376040305473821	-0.0685232645042576
4	A	26	50	20120615	21	2610	51.88	-0.0373625535816069	-0.0706938701904659
4	A	26	50	20120615	21	2612	51.92	-0.0368735892424164	-0.071422685149835
4	A	26	50	20120615	21	2614	51.96	-0.0364064037920865	-0.0727161955846594
4	A	26	50	20120615	21	2616	52	-0.0355227324476376	-0.0733912704286582
4	A	26	50	20120615	21	2618	52.04	-0.034924025136007	-0.073273112885522
4	A	26	50	20120615	21	2620	52.08	-0.0341073875144146	-0.0731729158546278
4	A	26	50	20120615	21	2622	52.12	-0.0329211451782961	-0.0732642740507571
4	A	26	50	20120615	21	2624	52.16	-0.0322624045009427	-0.0738110090139706
4	A	26	50	20120615	21	2626	52.2	-0.0315123763381381	-0.074400665358802
4	A	26	50	20120615	21	2628	52.24	-0.0310098355487489	-0.0743675020507644
4	A	26	50	20120615	21	2630	52.28	-0.0311527418292267	-0.0741059432524035
4	A	26	50	20120615	21	2632	52.32	-0.0303706110185562	-0.0747525924037986
4	A	26	50	20120615	21	2634	52.36	-0.0298368868201166	-0.0746714165453184
4	A	26	50	20120615	21	2636	52.4	-0.0285516495346319	-0.0751492793080442
4	A	26	50	20120615	21	2638	52.44	-0.0280872925114267	-0.0745345913831588
4	A	26	50	20120615	21	2640	52.48	-0.0272096315746180	-0.075141996108198
4	A	26	50	20120615	21	2642	52.52	-0.0254676740191649	-0.07583800131292
4	A	26	50	20120615	21	2644	52.56	-0.0245388185513983	-0.0757931707429927
4	A	26	50	20120615	21	2646	52.6	-0.0230707234522988	-0.076169351550584
4	A	26	50	20120615	21	2648	52.64	-0.0216218616576476	-0.07642207151418
4	A	26	50	20120615	21	2650	52.68	-0.0214938046195747	-0.0764717811208974
4	A	26	50	20120615	21	2652	52.72	-0.0201898997150667	-0.0772798627504374
4	A	26	50	20120615	21	2654	52.76	-0.0188447704852155	-0.0773738372416571
4	A	26	50	20120615	21	2656	52.8	-0.0182142433684315	-0.077727178500216
4	A	26	50	20120615	21	2658	52.84	-0.0177224506021162	-0.077643103503933
4	A	26	50	20120615	21	2660	52.88	-0.0164899634825081	-0.0786604887407042
4	A	26	50	20120615	21	2662	52.92	-0.0157883014235366	-0.0788806110816875
4	A	26	50	20120615	21	2664	52.96	-0.0155833111676707	-0.0796302149804234
4	A	26	50	20120615	21	2666	53	-0.0143654611584331	-0.0802731871765563
4	A	26	50	20120615	21	2668	53.04	-0.0129697030830489	-0.0808441759023645
4	A	26	50	20120615	21	2670	53.08	-0.0124078360347181	-0.082094199270146
4	A	26	50	20120615	21	2672	53.12	-0.0111217502210960	-0.0823247160808128
4	A	26	50	20120615	21	2674	53.16	-0.0107718030750868	-0.0822180136675318
4	A	26	50	20120615	21	2676	53.2	-0.0102086632345498	-0.0833960535649886
4	A	26	50	20120615	21	2678	53.24	-0.00927613081152103	-0.084068512113897
4	A	26	50	20120615	21	2680	53.28	-0.00864638151219633	-0.0856228742403013
4	A	26	50	20120615	21	2682	53.32	-0.00769984837490003	-0.0861311425946181
4	A	26	50	20120615	21	2684	53.36	-0.00725430039207433	-0.0864825039541897
4	A	26	50	20120615	21	2686	53.4	-0.00728272608467803	-0.0866212383046586
4	A	26	50	20120615	21	2688	53.44	-0.00681172225772973	-0.0868234001333998
4	A	26	50	20120615	21	2690	53.48	-0.00679602448718733	-0.086968922708968
4	A	26	50	20120615	21	2692	53.52	-0.00648779664126813	-0.0871562352953043
4	A	26	50	20120615	21	2694	53.56	-0.00619802428233793	-0.087341355850619
4	A	26	50	20120615	21	2696	53.6	-0.00557315401980333	-0.086935547268896
4	A	26	50	20120615	21	2698	53.64	-0.00555052660280533	-0.087116142340811
4	A	26	50	20120615	21	2700	53.68	-0.00525948145166903	-0.086927769094303
4	A	26	50	20120615	21	2702	53.72	-0.00559797346782303	-0.0868960199998276
4	A	26	50	20120615	21	2704	53.76	-0.00547564399467773	-0.0868196524674595
4	A	26	50	20120615	21	2706	53.8	-0.00568777602903363	-0.0860149649504692
4	A	26	50	20120615	21	2708	53.84	-0.00544636977393663	-0.085958820672043
4	A	26	50	20120615	21	2710	53.88	-0.00578493250076873	-0.0860323597772864
4	A	26	50	20120615	21	2712	53.92	-0.00592140410953773	-0.0854019033711805
4	A	26	50	20120615	21	2714	53.96	-0.00564032916401603	-0.0850187222064555
4	A	26	50	20120615	21	2716	54	-0.00574653660255023	-0.084731212589225
4	A	26	50	20120615	21	2718	54.04	-0.00567716942731583	-0.084305039332204
4	A	26	50	20120615	21	2720	54.08	-0.00535126391186703	-0.0837989630089087
4	A	26	50	20120615	21	2722	54.12	-0.00525460241487883	-0.0838041248884113
4	A	26	50	20120615	21	2724	54.16	-0.00513432355139893	-0.0826726833278347
4	A	26	50	20120615	21	2726	54.2	-0.00479682148473863	-0.0828780978477694
4	A	26	50	20120615	21	2728	54.24	-0.00466918871073443	-0.0829276660331306
4	A	26	50	20120615	21	2730	54.28	-0.00482984337142003	-0.0830665418049557
4	A	26	50	20120615	21	2732	54.32	-0.00503200520016123	-0.0831139886699733
4	A	26	50	20120615	21	2734	54.36	-0.00481258996595913	-0.0828600666248492
4	A	26	50	20120615	21	2736	54.4	-0.00509670547063983	-0.082446409157855
4	A	26	50	20120615	21	2738	54.44	-0.00492240364907733	-0.0830418637782922
4	A	26	50	20120615	21	2740	54.48	-0.00526535043795283	-0.0831783353870612
4	A	26	50	20120615	21	2742	54.52	-0.00519004356575643	-0.0826354895111443
4	A	26	50	20120615	21	2744	54.56	-0.00540005427976883	-0.0827320802974544
4	A	26	50	20120615	21	2746	54.6	-0.00560667088123153	-0.0830290651455528
4	A	26	50	20120615	21	2748	54.64	-0.00547472475586213	-0.082882552620491
4	A	26	50	20120615	21	2750	54.68	-0.00581908575830003	-0.0829764564010325
4	A	26	50	20120615	21	2752	54.72	-0.00550640313965933	-0.0836419853034853
4	A	26	50	20120615	21	2754	54.76	-0.00563453088841033	-0.083417691032493
4	A	26	50	20120615	21	2756	54.8	-0.00558347777880863	-0.0833532028940487
4	A	26	50	20120615	21	2758	54.84	-0.00567335105069743	-0.0831323734462841
4	A	26	50	20120615	21	2760	54.88	-0.00570439303839153	-0.0837713858444424
4	A	26	50	20120615	21	2762	54.92	-0.00567200754781323	-0.0843191107571495
4	A	26	50	20120615	21	2764	54.96	-0.00544269281867443	-0.0841387278172688
4	A	26	50	20120615	21	2766	55	-0.00566232018491093	-0.0848117520516022
4	A	26	50	20120615	21	2768	55.04	-0.00545520860870143	-0.0850710481082633
4	A	26	50	20120615	21	2770	55.08	-0.00518933645897523	-0.0854907866935756
4	A	26	50	20120615	21	2772	55.12	-0.00511162542372283	-0.0855151818775265
4	A	26	50	20120615	21	2774	55.16	-0.00407698678149073	-0.0856478351096771
4	A	26	50	20120615	21	2776	55.2	-0.00393924238051563	-0.0864874537016580
4	A	26	50	20120615	21	2778	55.24	-0.00363702494223643	-0.0863231220857103
4	A	26	50	20120615	21	2780	55.28	-0.00288508759112263	-0.0867052425902635
4	A	26	50	20120615	21	2782	55.32	-0.00219905259201543	-0.0872098339893182
4	A	26	50	20120615	21	2784	55.36	-0.00175470669071783	-0.0880990914773384
4	A	26	50	20120615	21	2786	55.4	-0.00128992540344393	-0.0884179259249754
4	A	26	50	20120615	21	2788	55.44	-0.00097490933242533	-0.0883355479849672
4	A	26	50	20120615	21	2790	55.48	-0.000596253651099931	-0.0886812524902893
4	A	26	50	20120615	21	2792	55.52	-6.45588491225008e-06	-0.0892010466851395
4	A	26	50	20120615	21	2794	55.56	0.000146208469145939	-0.0895560849999733
4	A	26	50	20120615	21	2796	55.6	0.00081739422584821	-0.0895501453030114
4	A	26	50	20120615	21	2798	55.64	0.0008825894710736	-0.0897965013055767
4	A	26	50	20120615	21	2800	55.68	0.00127658936955076	-0.0900322507064243
4	A	26	50	20120615	21	2802	55.72	0.00202562758286166	-0.0903198310343329
4	A	26	50	20120615	21	2804	55.76	0.00205978084039297	-0.090613633901916
4	A	26	50	20120615	21	2806	55.8	0.00269978318804492	-0.0914190992363655
4	A	26	50	20120615	21	2808	55.84	0.00325153860940477	-0.0918268877170758
4	A	26	50	20120615	21	2810	55.88	0.00381814327316956	-0.0924422827487424
4	A	26	50	20120615	21	2812	55.92	0.00424155881374406	-0.0935366012033067
4	A	26	50	20120615	21	2814	55.96	0.00487024745289702	-0.0932508593530293
4	A	26	50	20120615	21	2816	56	0.00496846458480383	-0.0932517785918448
4	A	26	50	20120615	21	2818	56.04	0.00501499221100591	-0.0930706178345048
4	A	26	50	20120615	21	2820	56.08	0.00541853805102907	-0.0932836691076763
4	A	26	50	20120615	21	2822	56.12	0.00608265273991947	-0.094234020621591
4	A	26	50	20120615	21	2824	56.16	0.00654672692041221	-0.0939223986631221
4	A	26	50	20120615	21	2826	56.2	0.00683162024255227	-0.0944870234278996
4	A	26	50	20120615	21	2828	56.24	0.00734943453841518	-0.094340015928091
4	A	26	50	20120615	21	2830	56.28	0.0074378228860635	-0.0945129742467691
4	A	26	50	20120615	21	2832	56.32	0.008162183072711	-0.0947034688136208
4	A	26	50	20120615	21	2834	56.36	0.008529878598928	-0.0954242934663623
4	A	26	50	20120615	21	2836	56.4	0.00903602563290133	-0.095515793083848
4	A	26	50	20120615	21	2838	56.44	0.00957816440203705	-0.096213636766201
4	A	26	50	20120615	21	2840	56.48	0.00996184054150888	-0.0966222030643705
4	A	26	50	20120615	21	2842	56.52	0.0102205709127450	-0.0966434869784842
4	A	26	50	20120615	21	2844	56.56	0.0109092929176207	-0.0973415427928716
4	A	26	50	20120615	21	2846	56.6	0.0109319910452968	-0.097719632788772
4	A	26	50	20120615	21	2848	56.64	0.0109442947032895	-0.0980228401765448
4	A	26	50	20120615	21	2850	56.68	0.0114131064992161	-0.0984185371312968
4	A	26	50	20120615	21	2852	56.72	0.0117267790673505	-0.0992037085011263
4	A	26	50	20120615	21	2854	56.76	0.0122298855421647	-0.0998236290161926
4	A	26	50	20120615	21	2856	56.8	0.0128239259490395	-0.101218397142083
4	A	26	50	20120615	21	2858	56.84	0.0130828684523101	-0.101777860027358
4	A	26	50	20120615	21	2860	56.88	0.0134235524994857	-0.102366879976086
4	A	26	50	20120615	21	2862	56.92	0.0140153301646608	-0.103821045071596
4	A	26	50	20120615	21	2864	56.96	0.0146142496083258	-0.103844096752663
4	A	26	50	20120615	21	2866	57	0.0151880667612586	-0.105310989770235
4	A	26	50	20120615	21	2868	57.04	0.0151831170137904	-0.106575862380421
4	A	26	50	20120615	21	2870	57.08	0.0160916078062588	-0.107174640402730
4	A	26	50	20120615	21	2872	57.12	0.0163653288412561	-0.107655402303259
4	A	26	50	20120615	21	2874	57.16	0.0171449140675143	-0.108700435415174
4	A	26	50	20120615	21	2876	57.2	0.0172510507953704	-0.108414834986253
4	A	26	50	20120615	21	2878	57.24	0.0179315703615843	-0.108252766112005
4	A	26	50	20120615	21	2880	57.28	0.0183133373127469	-0.108491838914724
4	A	26	50	20120615	21	2882	57.32	0.0185212974170939	-0.108871767388256
4	A	26	50	20120615	21	2884	57.36	0.0192861041116253	-0.109220512452737
4	A	26	50	20120615	21	2886	57.4	0.0193113478237136	-0.108852039109061
4	A	26	50	20120615	21	2888	57.44	0.0192679314673488	-0.10870849643248
4	A	26	50	20120615	21	2890	57.48	0.0188165852089174	-0.10907117150055
4	A	26	50	20120615	21	2892	57.52	0.0184430206964166	-0.10860285467937
4	A	26	50	20120615	21	2894	57.56	0.0180812648671615	-0.108921618416329
4	A	26	50	20120615	21	2896	57.6	0.0181118825907869	-0.108371984315313
4	A	26	50	20120615	21	2898	57.64	0.0174154531219963	-0.108257503727439
4	A	26	50	20120615	21	2900	57.68	0.0174248576421860	-0.109124487351852
4	A	26	50	20120615	21	2902	57.72	0.0176333834319580	-0.109236705198026
4	A	26	50	20120615	21	2904	57.76	0.0175790776311628	-0.109328770500937
4	A	26	50	20120615	21	2906	57.8	0.0177769261085388	-0.109868151553626
4	A	26	50	20120615	21	2908	57.84	0.0173103770543119	-0.110263424244309
4	A	26	50	20120615	21	2910	57.88	0.0180535462813390	-0.111443726883466
4	A	26	50	20120615	21	2912	57.92	0.0181653398634446	-0.111494567861033
4	A	26	50	20120615	21	2914	57.96	0.0186277169876625	-0.113131732191514
4	A	26	50	20120615	21	2916	58	0.0189118324923432	-0.113713398229718
4	A	26	50	20120615	21	2918	58.04	0.0196764270548403	-0.11456425981952
4	A	26	50	20120615	21	2920	58.08	0.0195842910412517	-0.116032001365229
4	A	26	50	20120615	21	2922	58.12	0.0199221466613026	-0.116471114676346
4	A	26	50	20120615	21	2924	58.16	0.0207432390556164	-0.117501227835178
4	A	26	50	20120615	21	2926	58.2	0.0206787509171722	-0.118696521138096
4	A	26	50	20120615	21	2928	58.24	0.0212982471681698	-0.119823861479342
4	A	26	50	20120615	21	2930	58.28	0.0218048184662118	-0.120622750720726
4	A	26	50	20120615	21	2932	58.32	0.0216731551835549	-0.12215759669997
4	A	26	50	20120615	21	2934	58.36	0.0215486336793879	-0.122231489358604
4	A	26	50	20120615	21	2936	58.4	0.0218247588774413	-0.12207642084149
4	A	26	50	20120615	21	2938	58.44	0.0216868023444318	-0.122449136825853
4	A	26	50	20120615	21	2940	58.48	0.0219639174919788	-0.123145990558712
4	A	26	50	20120615	21	2942	58.52	0.0216901964569815	-0.123207155295285
4	A	26	50	20120615	21	2944	58.56	0.0218910147828384	-0.124128656852527
4	A	26	50	20120615	21	2946	58.6	0.0216049193791704	-0.124243066729723
4	A	26	50	20120615	21	2948	58.64	0.0214437697437379	-0.125390064639486
4	A	26	50	20120615	21	2950	58.68	0.0214050202921289	-0.126273665273257
4	A	26	50	20120615	21	2952	58.72	0.0213505023592994	-0.127273584972533
4	A	26	50	20120615	21	2954	58.76	0.0214159097365592	-0.127666241368125
4	A	26	50	20120615	21	2956	58.8	0.0217044093032833	-0.128483232543108
4	A	26	50	20120615	21	2958	58.84	0.0215998989210239	-0.128655483755005
4	A	26	50	20120615	21	2960	58.88	0.0214173946607997	-0.130040918071384
4	A	26	50	20120615	21	2962	58.92	0.0215441081959883	-0.132386532685936
4	A	26	50	20120615	21	2964	58.96	0.0210251625292755	-0.133040535747856
4	A	26	50	20120615	21	2966	59	0.0211141165623488	-0.133680043120761
4	A	26	50	20120615	21	2968	59.04	0.0211504618509018	-0.134534652376503
4	A	26	50	20120615	21	2970	59.08	0.0209811804874857	-0.135880559423813
4	A	26	50	20120615	21	2972	59.12	0.0205999085110699	-0.136925521825051
4	A	26	50	20120615	21	2974	59.16	0.0209811097768076	-0.137713168068615
4	A	26	50	20120615	21	2976	59.2	0.0207642401270177	-0.138709835076697
4	A	26	50	20120615	21	2978	59.24	0.0206696999503730	-0.14018606190378
4	A	26	50	20120615	21	2980	59.28	0.0202085249076832	-0.140408234854429
4	A	26	50	20120615	21	2982	59.32	0.0197663710374072	-0.141154444640615
4	A	26	50	20120615	21	2984	59.36	0.0197011757921818	-0.142034226897767
4	A	26	50	20120615	21	2986	59.4	0.0199759574873509	-0.14249342204147
4	A	26	50	20120615	21	2988	59.44	0.0197104388910153	-0.143747475917904
4	A	26	50	20120615	21	2990	59.48	0.0193167925459288	-0.145217338783957
4	A	26	50	20120615	21	2992	59.52	0.0192119286102788	-0.145303817943296
4	A	26	50	20120615	21	2994	59.56	0.0191132165036252	-0.145177670093532
4	A	26	50	20120615	21	2996	59.6	0.0186164739898416	-0.146170801567709
4	A	26	50	20120615	21	2998	59.64	0.0185230651840469	-0.14661352112341
4	A	26	50	20120615	21	3000	59.68	0.0175027808094728	-0.147343891717697
4	A	26	50	20120615	21	3002	59.72	0.0169506011240442	-0.148467413682324
4	A	26	50	20120615	21	3004	59.76	0.0166992953740105	-0.148134649231098
4	A	26	50	20120615	21	3006	59.8	0.0165450046743556	-0.149065343176496
4	A	26	50	20120615	21	3008	59.84	0.0160885672470997	-0.148780732697068
4	A	26	50	20120615	21	3010	59.88	0.0159311652776076	-0.148891465619002
4	A	26	50	20120615	21	3012	59.92	0.0144784143956598	-0.149912881364426
4	A	26	50	20120615	21	3014	59.96	0.0145892180282718	-0.150158459549532
4	A	26	50	20120615	21	3016	60	0.0135779846204969	-0.150175500822959
4	A	26	50	20120615	21	3018	60.04	0.0129379115621668	-0.151214382105878
4	A	26	50	20120615	21	3020	60.08	0.0126117232040055	-0.151003169310338
4	A	26	50	20120615	21	3022	60.12	0.01212933495788	-0.151738701784128
4	A	26	50	20120615	21	3024	60.16	0.0121498410545344	-0.152486113651842
4	A	26	50	20120615	21	3026	60.2	0.0115268799803091	-0.152704609647229
4	A	26	50	20120615	21	3028	60.24	0.0113472748578877	-0.153260395577241
4	A	26	50	20120615	21	3030	60.28	0.0107999742092493	-0.153673345937454
4	A	26	50	20120615	21	3032	60.32	0.0101154948450607	-0.153901034320996
4	A	26	50	20120615	21	3034	60.36	0.00963678355419743	-0.154560764947843
4	A	26	50	20120615	21	3036	60.4	0.00886108741523576	-0.154849971621349
4	A	26	50	20120615	21	3038	60.44	0.00829823041741127	-0.15505361837433
4	A	26	50	20120615	21	3040	60.48	0.0075296053462615	-0.15576850333011
4	A	26	50	20120615	21	3042	60.52	0.00704523720114872	-0.156548442109759
4	A	26	50	20120615	21	3044	60.56	0.00615923240432198	-0.156676428437153
4	A	26	50	20120615	21	3046	60.6	0.00504058947648485	-0.157003111770062
4	A	26	50	20120615	21	3048	60.64	0.0045604639720592	-0.157254134677383
4	A	26	50	20120615	21	3050	60.68	0.00330534943545307	-0.157694662202062
4	A	26	50	20120615	21	3052	60.72	0.0024511644437797	-0.157335451957219
4	A	26	50	20120615	21	3054	60.76	0.0015793017825767	-0.158385505527281
4	A	26	50	20120615	21	3056	60.8	0.00102775849325121	-0.158283682150791
4	A	26	50	20120615	21	3058	60.84	0.000288124800130071	-0.159501320027994
4	A	26	50	20120615	21	3060	60.88	-0.00032776520628343	-0.159384647409098
4	A	26	50	20120615	21	3062	60.92	-0.00101882066353703	-0.159628387116573
4	A	26	50	20120615	21	3064	60.96	-0.00116222191876163	-0.160074712916858
4	A	26	50	20120615	21	3066	61	-0.00207629885480153	-0.160846378547167
4	A	26	50	20120615	21	3068	61.04	-0.00272662496145873	-0.161840782813549
4	A	26	50	20120615	21	3070	61.08	-0.00337907238845963	-0.162209397578582
4	A	26	50	20120615	21	3072	61.12	-0.00397339563804693	-0.162931707155564
4	A	26	50	20120615	21	3074	61.16	-0.00462768154267883	-0.164009832864839
4	A	26	50	20120615	21	3076	61.2	-0.00492749481790193	-0.163553041884193
4	A	26	50	20120615	21	3078	61.24	-0.00519237701813443	-0.163521504921752
4	A	26	50	20120615	21	3080	61.28	-0.00560087260562583	-0.164124172031357
4	A	26	50	20120615	21	3082	61.32	-0.00583640987443903	-0.16443452119762
4	A	26	50	20120615	21	3084	61.36	-0.00668663506813783	-0.164442723636282
4	A	26	50	20120615	21	3086	61.4	-0.00728845364960563	-0.164815298199289
4	A	26	50	20120615	21	3088	61.44	-0.00749768654615873	-0.164813954696404
4	A	26	50	20120615	21	3090	61.48	-0.00811697066512193	-0.165062997704738
4	A	26	50	20120615	21	3092	61.52	-0.00923448222210913	-0.164887352380292
4	A	26	50	20120615	21	3094	61.56	-0.00959291464949263	-0.164442652925603
4	A	26	50	20120615	21	3096	61.6	-0.0105463774332445	-0.165378579461182
4	A	26	50	20120615	21	3098	61.64	-0.0104579890855962	-0.164795216366703
4	A	26	50	20120615	21	3100	61.68	-0.0110221188756269	-0.165609944799986
4	A	26	50	20120615	21	3102	61.72	-0.0112153004482470	-0.165231501250695
4	A	26	50	20120615	21	3104	61.76	-0.0116070376050244	-0.16625963451054
4	A	26	50	20120615	21	3106	61.8	-0.0118087751696969	-0.165516253151479
4	A	26	50	20120615	21	3108	61.84	-0.0124529494473578	-0.166976428654629
4	A	26	50	20120615	21	3110	61.88	-0.0124995477842380	-0.166979327792432
4	A	26	50	20120615	21	3112	61.92	-0.0129675817627054	-0.167013339628607
4	A	26	50	20120615	21	3114	61.96	-0.0134153217765527	-0.166743790523619
4	A	26	50	20120615	21	3116	62	-0.0134596573717331	-0.166949770728978
4	A	26	50	20120615	21	3118	62.04	-0.0138859720501105	-0.166650735271215
4	A	26	50	20120615	21	3120	62.08	-0.0145920888818034	-0.167199025869347
4	A	26	50	20120615	21	3122	62.12	-0.0153967056881155	-0.166408551198658
4	A	26	50	20120615	21	3124	62.16	-0.0157798868528405	-0.166507616858702
4	A	26	50	20120615	21	3126	62.2	-0.0165498554268746	-0.166183125556816
4	A	26	50	20120615	21	3128	62.24	-0.0178839537909392	-0.166621036786405
4	A	26	50	20120615	21	3130	62.28	-0.0183150767954287	-0.167349568903061
4	A	26	50	20120615	21	3132	62.32	-0.0190845503947159	-0.166440088161099
4	A	26	50	20120615	21	3134	62.36	-0.0190608623175461	-0.166367609716028
4	A	26	50	20120615	21	3136	62.4	-0.0194617918624789	-0.166016177645778
4	A	26	50	20120615	21	3138	62.44	-0.0200122037809545	-0.165247976838697
4	A	26	50	20120615	21	3140	62.48	-0.0202043954040810	-0.165033157798572
4	A	26	50	20120615	21	3142	62.52	-0.0208259422647440	-0.165134274068282
4	A	26	50	20120615	21	3144	62.56	-0.0211780107310968	-0.163909635833945
4	A	26	50	20120615	21	3146	62.6	-0.0213690709833734	-0.164057986836638
4	A	26	50	20120615	21	3148	62.64	-0.0210715204498501	-0.164195731237613
4	A	26	50	20120615	21	3150	62.68	-0.0211804856048309	-0.163699271566542
4	A	26	50	20120615	21	3152	62.72	-0.0211913750492612	-0.163979710115961
4	A	26	50	20120615	21	3154	62.76	-0.0208084767272486	-0.16403875353219
4	A	26	50	20120615	21	3156	62.8	-0.0206983802014179	-0.163754284474118
4	A	26	50	20120615	21	3158	62.84	-0.0206227197758310	-0.164200468853047
4	A	26	50	20120615	21	3160	62.88	-0.0205304423408861	-0.163824641598846
4	A	26	50	20120615	21	3162	62.92	-0.0205503120414375	-0.164229035967007
4	A	26	50	20120615	21	3164	62.96	-0.0205009559881106	-0.163657552266452
4	A	26	50	20120615	21	3166	63	-0.0200577414576629	-0.164150264271583
4	A	26	50	20120615	21	3168	63.04	-0.0198905814145904	-0.164096806998925
4	A	26	50	20120615	21	3170	63.08	-0.0199082590841201	-0.163603953572438
4	A	26	50	20120615	21	3172	63.12	-0.0198464579514444	-0.164204570072378
4	A	26	50	20120615	21	3174	63.16	-0.0194021120501467	-0.163879583795745
4	A	26	50	20120615	21	3176	63.2	-0.0195064810110499	-0.163987346869197
4	A	26	50	20120615	21	3178	63.24	-0.0190924699906652	-0.163721121166081
4	A	26	50	20120615	21	3180	63.28	-0.0189871817909465	-0.163841965714985
4	A	26	50	20120615	21	3182	63.32	-0.0186898433894575	-0.163338859240171
4	A	26	50	20120615	21	3184	63.36	-0.0186822066362207	-0.16368166460769
4	A	26	50	20120615	21	3186	63.4	-0.0185638369610501	-0.164058835364775
4	A	26	50	20120615	21	3188	63.44	-0.0187317748215819	-0.163115908472063
4	A	26	50	20120615	21	3190	63.48	-0.0184687310989805	-0.162850036322337
4	A	26	50	20120615	21	3192	63.52	-0.0184750243493331	-0.163215681238889
4	A	26	50	20120615	21	3194	63.56	-0.0180116572756215	-0.16279092219543
4	A	26	50	20120615	21	3196	63.6	-0.0180509724126555	-0.163154657923672
4	A	26	50	20120615	21	3198	63.64	-0.0180064953961189	-0.162524555070957
4	A	26	50	20120615	21	3200	63.68	-0.0178724986610840	-0.163050288962769
4	A	26	50	20120615	21	3202	63.72	-0.0181509573115153	-0.162985376560256
4	A	26	50	20120615	21	3204	63.76	-0.0176068386433922	-0.162795518389507
4	A	26	50	20120615	21	3206	63.8	-0.0178584272361384	-0.162930010099289
4	A	26	50	20120615	21	3208	63.84	-0.0177715945234087	-0.16286835038797
4	A	26	50	20120615	21	3210	63.88	-0.0173586441631957	-0.163145536246195
4	A	26	50	20120615	21	3212	63.92	-0.0176037273735550	-0.163371386152106
4	A	26	50	20120615	21	3214	63.96	-0.0173767460967941	-0.162763981427067
4	A	26	50	20120615	21	3216	64	-0.0172462141849871	-0.162802589457319
4	A	26	50	20120615	21	3218	64.04	-0.0172317184959728	-0.162896281105827
4	A	26	50	20120615	21	3220	64.08	-0.0170550832220323	-0.163276563132749
4	A	26	50	20120615	21	3222	64.12	-0.0168563862165189	-0.162995841740618
4	A	26	50	20120615	21	3224	64.16	-0.0165529666967118	-0.163098442934568
4	A	26	50	20120615	21	3226	64.2	-0.0168542648961754	-0.162997963060961
4	A	26	50	20120615	21	3228	64.24	-0.0166405772269008	-0.163239935001483
4	A	26	50	20120615	21	3230	64.28	-0.0165598963431674	-0.163290917400407
4	A	26	50	20120615	21	3232	64.32	-0.0164347384428974	-0.162703311665241
4	A	26	50	20120615	21	3234	64.36	-0.0161571990312817	-0.162999235853167
4	A	26	50	20120615	21	3236	64.4	-0.0162772657627272	-0.16289613968447
4	A	26	50	20120615	21	3238	64.44	-0.0158339098109232	-0.162942101625247
4	A	26	50	20120615	21	3240	64.48	-0.0154868618027168	-0.163310362836889
4	A	26	50	20120615	21	3242	64.52	-0.0152114437114447	-0.162614216210811
4	A	26	50	20120615	21	3244	64.56	-0.0152628503744369	-0.163070512216711
4	A	26	50	20120615	21	3246	64.6	-0.0145884826372193	-0.162562597415785
4	A	26	50	20120615	21	3248	64.64	-0.0145266107938655	-0.162525474309772
4	A	26	50	20120615	21	3250	64.68	-0.0137772190271640	-0.162238247535254
4	A	26	50	20120615	21	3252	64.72	-0.0134397169605037	-0.162309877452189
4	A	26	50	20120615	21	3254	64.76	-0.0134654556473388	-0.161735423903153
4	A	26	50	20120615	21	3256	64.8	-0.0132027654781281	-0.16158516371215
4	A	26	50	20120615	21	3258	64.84	-0.0127430753596787	-0.161330675981601
4	A	26	50	20120615	21	3260	64.88	-0.0121862287694943	-0.161010710163115
4	A	26	50	20120615	21	3262	64.92	-0.0117347410897066	-0.160202133558828
4	A	26	50	20120615	21	3264	64.96	-0.0114956682869875	-0.159963202177465
4	A	26	50	20120615	21	3266	65	-0.0113686011984083	-0.159769242787385
4	A	26	50	20120615	21	3268	65.04	-0.0113401755058046	-0.159323906936594
4	A	26	50	20120615	21	3270	65.08	-0.0112234321762307	-0.158800011522413
4	A	26	50	20120615	21	3272	65.12	-0.0109791974940088	-0.158970707099391
4	A	26	50	20120615	21	3274	65.16	-0.0109091232119932	-0.158490652305644
4	A	26	50	20120615	21	3276	65.2	-0.0103141635663029	-0.157624729341403
4	A	26	50	20120615	21	3278	65.24	-0.0103091431081565	-0.157143260334093
4	A	26	50	20120615	21	3280	65.28	-0.0102085925238717	-0.157045821019645
4	A	26	50	20120615	21	3282	65.32	-0.0100410789274086	-0.156316723217564
4	A	26	50	20120615	21	3284	65.36	-0.00987752512892023	-0.155979645414972
4	A	26	50	20120615	21	3286	65.4	-0.00992306280562863	-0.156290489555982
4	A	26	50	20120615	21	3288	65.44	-0.00974550829287273	-0.155359300635837
4	A	26	50	20120615	21	3290	65.48	-0.00947058517634733	-0.15497095759161
4	A	26	50	20120615	21	3292	65.52	-0.00963095699432043	-0.154198231301129
4	A	26	50	20120615	21	3294	65.56	-0.00981395622929153	-0.15346227456327
4	A	26	50	20120615	21	3296	65.6	-0.00972648712045873	-0.153760461492896
4	A	26	50	20120615	21	3298	65.64	-0.00987462599111733	-0.153411504296381
4	A	26	50	20120615	21	3300	65.68	-0.0101039407202561	-0.152835707244461
4	A	26	50	20120615	21	3302	65.72	-0.00982194653591893	-0.152400695152675
4	A	26	50	20120615	21	3304	65.76	-0.0102971222928763	-0.151562066510187
4	A	26	50	20120615	21	3306	65.8	-0.0102921018347298	-0.151114538628374
4	A	26	50	20120615	21	3308	65.84	-0.0103206689486898	-0.150460889119846
4	A	26	50	20120615	21	3310	65.88	-0.0102981122423699	-0.150626281395965
4	A	26	50	20120615	21	3312	65.92	-0.0102650196450104	-0.149581743258796
4	A	26	50	20120615	21	3314	65.96	-0.0100090469902209	-0.150141771829496
4	A	26	50	20120615	21	3316	66	-0.0102469177114120	-0.14979359245044
4	A	26	50	20120615	21	3318	66.04	-0.0100320986712876	-0.148871383786416
4	A	26	50	20120615	21	3320	66.08	-0.0104554435011839	-0.148397127268275
4	A	26	50	20120615	21	3322	66.12	-0.0103232145331021	-0.14779820782461
4	A	26	50	20120615	21	3324	66.16	-0.0106840511235416	-0.147970529747185
4	A	26	50	20120615	21	3326	66.2	-0.0105681563221051	-0.147189813150077
4	A	26	50	20120615	21	3328	66.24	-0.0101926119106169	-0.147162306696288
4	A	26	50	20120615	21	3330	66.28	-0.0107580144928537	-0.146192439035213
4	A	26	50	20120615	21	3332	66.32	-0.0108430794386304	-0.146542951866647
4	A	26	50	20120615	21	3334	66.36	-0.0110320890812416	-0.146512334143022
4	A	26	50	20120615	21	3336	66.4	-0.0114975067646186	-0.146192580456569
4	A	26	50	20120615	21	3338	66.44	-0.0111765509966380	-0.145010227207747
4	A	26	50	20120615	21	3340	66.48	-0.0116375139072935	-0.14448279625966
4	A	26	50	20120615	21	3342	66.52	-0.0115643990661188	-0.144205186137366
4	A	26	50	20120615	21	3344	66.56	-0.0116665052853221	-0.143800438215815
4	A	26	50	20120615	21	3346	66.6	-0.0117153663639021	-0.143386710038143
4	A	26	50	20120615	21	3348	66.64	-0.0117218010356109	-0.142855602134794
4	A	26	50	20120615	21	3350	66.68	-0.0121966939498558	-0.142384951861236
4	A	26	50	20120615	21	3352	66.72	-0.0125191346420769	-0.142069582236827
4	A	26	50	20120615	21	3354	66.76	-0.0126203923331428	-0.141429509178497
4	A	26	50	20120615	21	3356	66.8	-0.0125452975929808	-0.14017665738359
4	A	26	50	20120615	21	3358	66.84	-0.0126095735993906	-0.140355626109909
4	A	26	50	20120615	21	3360	66.88	-0.0124614347287321	-0.139560484534464
4	A	26	50	20120615	21	3362	66.92	-0.0122237761395753	-0.139539342041707
4	A	26	50	20120615	21	3364	66.96	-0.0119651871896953	-0.139160120674957
4	A	26	50	20120615	21	3366	67	-0.0121639549058869	-0.13907731847088
4	A	26	50	20120615	21	3368	67.04	-0.0122550302593037	-0.138559150621626
4	A	26	50	20120615	21	3370	67.08	-0.0124636974704319	-0.137790454839798
4	A	26	50	20120615	21	3372	67.12	-0.0119034567676977	-0.137971686307816
4	A	26	50	20120615	21	3374	67.16	-0.0120158867459064	-0.13688910582582
4	A	26	50	20120615	21	3376	67.2	-0.0120184323303187	-0.13671544040036
4	A	26	50	20120615	21	3378	67.24	-0.0116323520277908	-0.136284105263836
4	A	26	50	20120615	21	3380	67.28	-0.0116886377275733	-0.135628193013608
4	A	26	50	20120615	21	3382	67.32	-0.0115812989181892	-0.13428030606731
4	A	26	50	20120615	21	3384	67.36	-0.0118825971176527	-0.134307105414317
4	A	26	50	20120615	21	3386	67.4	-0.0113320437778209	-0.133699417846565
4	A	26	50	20120615	21	3388	67.44	-0.0114286345641310	-0.134175583553016
4	A	26	50	20120615	21	3390	67.48	-0.0113227099683092	-0.13372855064595
4	A	26	50	20120615	21	3392	67.52	-0.0107903999834320	-0.133256769001543
4	A	26	50	20120615	21	3394	67.56	-0.0105181638726752	-0.133667598041412
4	A	26	50	20120615	21	3396	67.6	-0.0104147848612657	-0.133259031743242
4	A	26	50	20120615	21	3398	67.64	-0.0101666610917474	-0.133197442742601
4	A	26	50	20120615	21	3400	67.68	-0.0101566201754545	-0.133402645130501
4	A	26	50	20120615	21	3402	67.72	-0.00962452232261163	-0.132195260301625
4	A	26	50	20120615	21	3404	67.76	-0.00929854609648463	-0.131174905216373
4	A	26	50	20120615	21	3406	67.8	-0.00909376797265303	-0.130992188824114
4	A	26	50	20120615	21	3408	67.84	-0.00850580868409643	-0.130137933121763
4	A	26	50	20120615	21	3410	67.88	-0.00847497882843673	-0.130042332284947
4	A	26	50	20120615	21	3412	67.92	-0.00808762573370273	-0.128869949241739
4	A	26	50	20120615	21	3414	67.96	-0.00756344747680913	-0.12914692296793
4	A	26	50	20120615	21	3416	68	-0.00743913810467653	-0.128998147701168
4	A	26	50	20120615	21	3418	68.04	-0.00664618856025393	-0.128448301468118
4	A	26	50	20120615	21	3420	68.08	-0.00664562287482893	-0.128512223921137
4	A	26	50	20120615	21	3422	68.12	-0.00596086066792793	-0.1280182391238
4	A	26	50	20120615	21	3424	68.16	-0.00582262129220593	-0.126958781033548
4	A	26	50	20120615	21	3426	68.2	-0.00550958512017473	-0.12656032636235
4	A	26	50	20120615	21	3428	68.24	-0.00472886852306663	-0.126160174634876
4	A	26	50	20120615	21	3430	68.28	-0.00446752185674003	-0.125858805724735
4	A	26	50	20120615	21	3432	68.32	-0.00431796877251913	-0.125038208305168
4	A	26	50	20120615	21	3434	68.36	-0.00375164695146683	-0.1244296014986
4	A	26	50	20120615	21	3436	68.4	-0.00351384694095373	-0.124922101371697
4	A	26	50	20120615	21	3438	68.44	-0.00320851823283743	-0.123862855413479
4	A	26	50	20120615	21	3440	68.48	-0.00269671434461463	-0.124195478443349
4	A	26	50	20120615	21	3442	68.52	-0.00238092045613663	-0.124209196314904
4	A	26	50	20120615	21	3444	68.56	-0.00160812345497793	-0.122648116674079
4	A	26	50	20120615	21	3446	68.6	-0.00149647129422853	-0.122077269369627
4	A	26	50	20120615	21	3448	68.64	-0.000452640263840931	-0.12173700958652
4	A	26	50	20120615	21	3450	68.68	0.00051927800689996	-0.120935504050045
4	A	26	50	20120615	21	3452	68.72	0.00039574645222667	-0.121607184781494
4	A	26	50	20120615	21	3454	68.76	0.00137904914214467	-0.120260853470115
4	A	26	50	20120615	21	3456	68.8	0.00202944595948007	-0.120347969025557
4	A	26	50	20120615	21	3458	68.84	0.00252682486936669	-0.119545119986198
4	A	26	50	20120615	21	3460	68.88	0.00300751605921728	-0.119715391299108
4	A	26	50	20120615	21	3462	68.92	0.00277006960209485	-0.119957221818273
4	A	26	50	20120615	21	3464	68.96	0.00398021214741752	-0.118882278089514
4	A	26	50	20120615	21	3466	69	0.00465811541854105	-0.118616476650466
4	A	26	50	20120615	21	3468	69.04	0.00535928250276564	-0.118793960452543
4	A	26	50	20120615	21	3470	69.08	0.00543798348751171	-0.118347846784293
4	A	26	50	20120615	21	3472	69.12	0.00606603573056159	-0.117985101005544
4	A	26	50	20120615	21	3474	69.16	0.00730128056661636	-0.117642224927347
4	A	26	50	20120615	21	3476	69.2	0.00777362789644899	-0.117071589754929
4	A	26	50	20120615	21	3478	69.24	0.00842664100887476	-0.117032911013998
4	A	26	50	20120615	21	3480	69.28	0.0092315406578994	-0.116398565520596
4	A	26	50	20120615	21	3482	69.32	0.0099035749427391	-0.116284721328825
4	A	26	50	20120615	21	3484	69.36	0.0103774071968122	-0.115642031975404
4	A	26	50	20120615	21	3486	69.4	0.0109498808468608	-0.115185240994758
4	A	26	50	20120615	21	3488	69.44	0.0114771703735916	-0.115795827700313
4	A	26	50	20120615	21	3490	69.48	0.0123682663392429	-0.115053507001423
4	A	26	50	20120615	21	3492	69.52	0.0124085007150925	-0.114694650309971
4	A	26	50	20120615	21	3494	69.56	0.0125052329227588	-0.114435566385344
4	A	26	50	20120615	21	3496	69.6	0.0126619984961478	-0.114819171814138
4	A	26	50	20120615	21	3498	69.64	0.0126620692068259	-0.114343359661077
4	A	26	50	20120615	21	3500	69.68	0.0130398056493358	-0.114776957539301
4	A	26	50	20120615	21	3502	69.72	0.0129386893796261	-0.11442255562057
4	A	26	50	20120615	21	3504	69.76	0.0131556297400941	-0.114676972640441
4	A	26	50	20120615	21	3506	69.8	0.0130523921500409	-0.114430616637876
4	A	26	50	20120615	21	3508	69.84	0.0129478110571034	-0.113997937998468
4	A	26	50	20120615	21	3510	69.88	0.0127289615083262	-0.114307014372524
4	A	26	50	20120615	21	3512	69.92	0.0136515237257403	-0.113607473633896
4	A	26	50	20120615	21	3514	69.96	0.0138149361028725	-0.113561723825154
4	A	26	50	20120615	21	3516	70	0.0142118351391525	-0.113402978352777
4	A	26	50	20120615	21	3518	70.04	0.0147966831578719	-0.114044112071279
4	A	26	50	20120615	21	3520	70.08	0.0151341145138541	-0.113512509193183
4	A	26	50	20120615	21	3522	70.12	0.0159308824348951	-0.113335308233818
4	A	26	50	20120615	21	3524	70.16	0.0166470401828808	-0.112806958046915
4	A	26	50	20120615	21	3526	70.2	0.0174169380462368	-0.112721115283679
4	A	26	50	20120615	21	3528	70.24	0.0179893409856073	-0.111995553015504
4	A	26	50	20120615	21	3530	70.28	0.0183486219411282	-0.11161081621586
4	A	26	50	20120615	21	3532	70.32	0.0196040900311249	-0.111253232316614
4	A	26	50	20120615	21	3534	70.36	0.0197945138872984	-0.111488769585427
4	A	26	50	20120615	21	3536	70.4	0.0202706795937495	-0.111742903762586
4	A	26	50	20120615	21	3538	70.44	0.0204133030315148	-0.110870687547992
4	A	26	50	20120615	21	3540	70.48	0.0206066967361693	-0.111107639030368
4	A	26	50	20120615	21	3542	70.52	0.0211589471322760	-0.110658484802958
4	A	26	50	20120615	21	3544	70.56	0.0216044244044235	-0.110079081506454
4	A	26	50	20120615	21	3546	70.6	0.0221572404859552	-0.109762863353907
4	A	26	50	20120615	21	3548	70.64	0.0222666299050047	-0.109417158848585
4	A	26	50	20120615	21	3550	70.68	0.0224110918204011	-0.108816330216611
4	A	26	50	20120615	21	3552	70.72	0.0228432047743843	-0.109011986662965
4	A	26	50	20120615	21	3554	70.76	0.0230973389515427	-0.108764782132262
4	A	26	50	20120615	21	3556	70.8	0.0234977735217286	-0.10850025348542
4	A	26	50	20120615	21	3558	70.84	0.0240984607323466	-0.108484909268269
4	A	26	50	20120615	21	3560	70.88	0.0241779395345520	-0.108095576274547
4	A	26	50	20120615	21	3562	70.92	0.0243460895271181	-0.108383792998559
4	A	26	50	20120615	21	3564	70.96	0.0248808743857295	-0.108907971255452
4	A	26	50	20120615	21	3566	71	0.0253996079204080	-0.108074858045859
4	A	26	50	20120615	21	3568	71.04	0.0261492825298219	-0.108222643363126
4	A	26	50	20120615	21	3570	71.08	0.0264530556030197	-0.107753831567200
4	A	26	50	20120615	21	3572	71.12	0.0273266860311757	-0.10802444133236
4	A	26	50	20120615	21	3574	71.16	0.0283449905067624	-0.107446522960096
4	A	26	50	20120615	21	3576	71.2	0.0288447028690269	-0.107748245423628
4	A	26	50	20120615	21	3578	71.24	0.0292643707436612	-0.107163397404909
4	A	26	50	20120615	21	3580	71.28	0.0293092720242665	-0.107308000741662
4	A	26	50	20120615	21	3582	71.32	0.0297435062985932	-0.107424319807167
4	A	26	50	20120615	21	3584	71.36	0.0299919129108240	-0.106922768967271
4	A	26	50	20120615	21	3586	71.4	0.0309946610372247	-0.107076847534892
4	A	26	50	20120615	21	3588	71.44	0.0317200818840439	-0.107103364039186
4	A	26	50	20120615	21	3590	71.48	0.0322352091741383	-0.107140345723842
4	A	26	50	20120615	21	3592	71.52	0.032502566248105	-0.106946952019188
4	A	26	50	20120615	21	3594	71.56	0.0330898184298804	-0.107475655759481
4	A	26	50	20120615	21	3596	71.6	0.0339899653623309	-0.10687433215276
4	A	26	50	20120615	21	3598	71.64	0.0349326094123306	-0.106625925540529
4	A	26	50	20120615	21	3600	71.68	0.0349255383445188	-0.106587883195701
4	A	26	50	20120615	21	3602	71.72	0.0357028608290772	-0.106473402607827
4	A	26	50	20120615	21	3604	71.76	0.0363383376933295	-0.106986974263003
4	A	26	50	20120615	21	3606	71.8	0.0367952700953323	-0.107388752336073
4	A	26	50	20120615	21	3608	71.84	0.0373178927173072	-0.107109233025470
4	A	26	50	20120615	21	3610	71.88	0.0376568797082081	-0.106744931611803
4	A	26	50	20120615	21	3612	71.92	0.037963764051243	-0.107047856156863
4	A	26	50	20120615	21	3614	71.96	0.038842768490936	-0.107282403476183
4	A	26	50	20120615	21	3616	72	0.0400517796654088	-0.106862947733583
4	A	26	50	20120615	21	3618	72.04	0.0399586537023265	-0.106992843249287
4	A	26	50	20120615	21	3620	72.08	0.0408154549890902	-0.106773428015085
4	A	26	50	20120615	21	3622	72.12	0.0411547248227035	-0.106578973650258
4	A	26	50	20120615	21	3624	72.16	0.0418413255072357	-0.107016955590525
4	A	26	50	20120615	21	3626	72.2	0.0422724485117251	-0.106396327968678
4	A	26	50	20120615	21	3628	72.24	0.0433493014287941	-0.106098282460408
4	A	26	50	20120615	21	3630	72.28	0.0441119868029819	-0.106270392250948
4	A	26	50	20120615	21	3632	72.32	0.0448574894823869	-0.105643824932139
4	A	26	50	20120615	21	3634	72.36	0.0454920471078237	-0.105904464491684
4	A	26	50	20120615	21	3636	72.4	0.0456339634388079	-0.106041572496557
4	A	26	50	20120615	21	3638	72.44	0.0463160386399404	-0.105191205881502
4	A	26	50	20120615	21	3640	72.48	0.0465430199167013	-0.105239571985335
4	A	26	50	20120615	21	3642	72.52	0.0469725872862721	-0.104922293172616
4	A	26	50	20120615	21	3644	72.56	0.0468583895411105	-0.104932263378231
4	A	26	50	20120615	21	3646	72.6	0.0471200190501495	-0.104930849164669
4	A	26	50	20120615	21	3648	72.64	0.0469223827048079	-0.105081816462452
4	A	26	50	20120615	21	3650	72.68	0.0471388280905291	-0.105182720600127
4	A	26	50	20120615	21	3652	72.72	0.0472250951178338	-0.104873007829968
4	A	26	50	20120615	21	3654	72.76	0.0481384649470925	-0.105116323273374
4	A	26	50	20120615	21	3656	72.8	0.0484726436118812	-0.105450077674094
4	A	26	50	20120615	21	3658	72.84	0.0491996200936191	-0.105898029819976
4	A	26	50	20120615	21	3660	72.88	0.0493063225069002	-0.105979134967778
4	A	26	50	20120615	21	3662	72.92	0.0491380310929778	-0.105604934059174
4	A	26	50	20120615	21	3664	72.96	0.0496390162474485	-0.106183276695506
4	A	26	50	20120615	21	3666	73	0.0502890595113933	-0.106144173690507
4	A	26	50	20120615	21	3668	73.04	0.0510851910363312	-0.107045805547198
4	A	26	50	20120615	21	3670	73.08	0.0516454317390653	-0.106323637391572
4	A	26	50	20120615	21	3672	73.12	0.0523450431883713	-0.106724284093792
4	A	26	50	20120615	21	3674	73.16	0.0530313610301909	-0.106722728458874
4	A	26	50	20120615	21	3676	73.2	0.0538363313898937	-0.107387125990476
4	A	26	50	20120615	21	3678	73.24	0.0548141186469184	-0.10799325792331
4	A	26	50	20120615	21	3680	73.28	0.055553398786649	-0.107464695604373
4	A	26	50	20120615	21	3682	73.32	0.0559469744210574	-0.107952175019323
4	A	26	50	20120615	21	3684	73.36	0.0568553237921696	-0.107651937480031
4	A	26	50	20120615	21	3686	73.4	0.0573130340116317	-0.107849008139947
4	A	26	50	20120615	21	3688	73.44	0.0584259493745412	-0.107533709226216
4	A	26	50	20120615	21	3690	73.48	0.0585766338296121	-0.108013764019964
4	A	26	50	20120615	21	3692	73.52	0.0595904835324773	-0.108250079106237
4	A	26	50	20120615	21	3694	73.56	0.0603543709881932	-0.108505839628992
4	A	26	50	20120615	21	3696	73.6	0.0611798474445503	-0.107690262667571
4	A	26	50	20120615	21	3698	73.64	0.0618100917186219	-0.107853392201991
4	A	26	50	20120615	21	3700	73.68	0.0626049504513537	-0.108455776468884
4	A	26	50	20120615	21	3702	73.72	0.0631789797363209	-0.108938164715009
4	A	26	50	20120615	21	3704	73.76	0.0640808237250463	-0.108491697493368
4	A	26	50	20120615	21	3706	73.8	0.0646165278224732	-0.108619259556694
4	A	26	50	20120615	21	3708	73.84	0.0648836727644055	-0.108691525869731
4	A	26	50	20120615	21	3710	73.88	0.0662481767200612	-0.109349347308269
4	A	26	50	20120615	21	3712	73.92	0.0669400807054522	-0.108486323481831
4	A	26	50	20120615	21	3714	73.96	0.0670741481511652	-0.108974510003562
4	A	26	50	20120615	21	3716	74	0.0681599106136771	-0.108881525461836
4	A	26	50	20120615	21	3718	74.04	0.0691070801470765	-0.108536810906008
4	A	26	50	20120615	21	3720	74.08	0.0696994942083546	-0.108976772745262
4	A	26	50	20120615	21	3722	74.12	0.06987443242602	-0.109189329043687
4	A	26	50	20120615	21	3724	74.16	0.071262341616133	-0.109820916820642
4	A	26	50	20120615	21	3726	74.2	0.0717108594474397	-0.109260676117908
4	A	26	50	20120615	21	3728	74.24	0.0725009805647376	-0.109732033498247
4	A	26	50	20120615	21	3730	74.28	0.073614461613072	-0.11029722394845
4	A	26	50	20120615	21	3732	74.32	0.0738906575218035	-0.110002643263407
4	A	26	50	20120615	21	3734	74.36	0.0747673992197967	-0.110319497812057
4	A	26	50	20120615	21	3736	74.4	0.0752022698902264	-0.1111673188427
4	A	26	50	20120615	21	3738	74.44	0.0768121398989538	-0.111707053448779
4	A	26	50	20120615	21	3740	74.48	0.0773759161355938	-0.111680678365841
4	A	26	50	20120615	21	3742	74.52	0.0777135596236104	-0.112205705150872
4	A	26	50	20120615	21	3744	74.56	0.078324217039843	-0.11306158719882
4	A	26	50	20120615	21	3746	74.6	0.078394503453893	-0.113446677551855
4	A	26	50	20120615	21	3748	74.64	0.078813464221746	-0.113972411443667
4	A	26	50	20120615	21	3750	74.68	0.0793923018328254	-0.114158663369831
4	A	26	50	20120615	21	3752	74.72	0.080133986135612	-0.1144748108117
4	A	26	50	20120615	21	3754	74.76	0.0811503107122114	-0.115909318338693
4	A	26	50	20120615	21	3756	74.8	0.081405151996151	-0.115735087227809
4	A	26	50	20120615	21	3758	74.84	0.0821128951734407	-0.116612677453939
4	A	26	50	20120615	21	3760	74.88	0.0826067385494213	-0.117238891219358
4	A	26	50	20120615	21	3762	74.92	0.0830126178418224	-0.118006809183727
4	A	26	50	20120615	21	3764	74.96	0.0836158506368526	-0.118153109576754
4	A	26	50	20120615	21	3766	75	0.0844963400007862	-0.119242619705206
4	A	26	50	20120615	21	3768	75.04	0.0850334583117755	-0.118832780614831
4	A	26	50	20120615	21	3770	75.08	0.0854251247578747	-0.119525815971072
4	A	26	50	20120615	21	3772	75.12	0.0860328123256264	-0.11977655603568
4	A	26	50	20120615	21	3774	75.16	0.0863965480538688	-0.12005770169188
4	A	26	50	20120615	21	3776	75.2	0.086865147717761	-0.120495612921469
4	A	26	50	20120615	21	3778	75.24	0.086986062977344	-0.120791890662786
4	A	26	50	20120615	21	3780	75.28	0.0869096247342977	-0.120619427318855
4	A	26	50	20120615	21	3782	75.32	0.0881027967168719	-0.121771021422695
4	A	26	50	20120615	21	3784	75.36	0.088446733455241	-0.122015397526273
4	A	26	50	20120615	21	3786	75.4	0.0891754777039319	-0.12264995515171
4	A	26	50	20120615	21	3788	75.44	0.088968719681113	-0.122694078614856
4	A	26	50	20120615	21	3790	75.48	0.0890251468022516	-0.122764930714331
4	A	26	50	20120615	21	3792	75.52	0.0894820792042544	-0.123372901124795
4	A	26	50	20120615	21	3794	75.56	0.0899560528796837	-0.124253744042119
4	A	26	50	20120615	21	3796	75.6	0.0909940856344656	-0.124758618283886
4	A	26	50	20120615	21	3798	75.64	0.0913670844615415	-0.125562245140705
4	A	26	50	20120615	21	3800	75.68	0.0927451648673959	-0.126411551095588
4	A	26	50	20120615	21	3802	75.72	0.0931185172478625	-0.126777832408243
4	A	26	50	20120615	21	3804	75.76	0.0940975065864152	-0.127798541046885
4	A	26	50	20120615	21	3806	75.8	0.0947097903482446	-0.12850571853875
4	A	26	50	20120615	21	3808	75.84	0.0950984162351848	-0.128604996330829
4	A	26	50	20120615	21	3810	75.88	0.0957057502495459	-0.128684970107781
4	A	26	50	20120615	21	3812	75.92	0.0960607178537015	-0.12891690113201
4	A	26	50	20120615	21	3814	75.96	0.0963338732032739	-0.129582783587853
4	A	26	50	20120615	21	3816	76	0.0968424951109814	-0.13025078736404
4	A	26	50	20120615	21	3818	76.04	0.0974523747097548	-0.130561560794372
4	A	26	50	20120615	21	3820	76.08	0.0978916294422279	-0.131522377488648
4	A	26	50	20120615	21	3822	76.12	0.0986454052709727	-0.132211099493524
4	A	26	50	20120615	21	3824	76.16	0.0992791850789502	-0.132864254027306
4	A	26	50	20120615	21	3826	76.2	0.0995993630294715	-0.133221484373161
4	A	26	50	20120615	21	3828	76.24	0.100085357520181	-0.132997119391491
4	A	26	50	20120615	21	3830	76.28	0.100829516696702	-0.134156491669924
4	A	26	50	20120615	21	3832	76.32	0.101248194621842	-0.134785745994502
4	A	26	50	20120615	21	3834	76.36	0.101872074934883	-0.135134844612374
4	A	26	50	20120615	21	3836	76.4	0.101941866374186	-0.134936359738895
4	A	26	50	20120615	21	3838	76.44	0.102503450579805	-0.135277043786071
4	A	26	50	20120615	21	3840	76.48	0.103255317220240	-0.136920854920295
4	A	26	50	20120615	21	3842	76.52	0.103544241051033	-0.136685671204872
4	A	26	50	20120615	21	3844	76.56	0.104713229981691	-0.137223638043999
4	A	26	50	20120615	21	3846	76.6	0.105734999280505	-0.137982363620212
4	A	26	50	20120615	21	3848	76.64	0.106317089582778	-0.137790596261154
4	A	26	50	20120615	21	3850	76.68	0.106444580935426	-0.137418445962216
4	A	26	50	20120615	21	3852	76.72	0.107178628484976	-0.137808698194753
4	A	26	50	20120615	21	3854	76.76	0.107695099277954	-0.137664165568678
4	A	26	50	20120615	21	3856	76.8	0.108122121063113	-0.137747674879536
4	A	26	50	20120615	21	3858	76.84	0.108257814854423	-0.137558240972857
4	A	26	50	20120615	21	3860	76.88	0.107749122236037	-0.13758892940716
4	A	26	50	20120615	21	3862	76.92	0.107710089941716	-0.136916612279608
4	A	26	50	20120615	21	3864	76.96	0.107509978722640	-0.136971059501759
4	A	26	50	20120615	21	3866	77	0.106913463442031	-0.136624294336265
4	A	26	50	20120615	21	3868	77.04	0.107285048055544	-0.137095581005926
4	A	26	50	20120615	21	3870	77.08	0.106903351815060	-0.13667258972942
4	A	26	50	20120615	21	3872	77.12	0.107029146111433	-0.136299308059632
4	A	26	50	20120615	21	3874	77.16	0.106994073615086	-0.136103863745312
4	A	26	50	20120615	21	3876	77.2	0.106261581700455	-0.135878933078217
4	A	26	50	20120615	21	3878	77.24	0.105974779190006	-0.136148765025917
4	A	26	50	20120615	21	3880	77.28	0.105875925661996	-0.135783756505469
4	A	26	50	20120615	21	3882	77.32	0.105378971016178	-0.135351572840808
4	A	26	50	20120615	21	3884	77.36	0.105744474511373	-0.135639436011429
4	A	26	50	20120615	21	3886	77.4	0.105453995045662	-0.135805464683651
4	A	26	50	20120615	21	3888	77.44	0.105585092642894	-0.135385867519695
4	A	26	50	20120615	21	3890	77.48	0.105352525222561	-0.135095175921949
4	A	26	50	20120615	21	3892	77.52	0.105000527466887	-0.134979068988479
4	A	26	50	20120615	21	3894	77.56	0.104872116875423	-0.135202231888621
4	A	26	50	20120615	21	3896	77.6	0.104962838675450	-0.134654719107948
4	A	26	50	20120615	21	3898	77.64	0.104442903059243	-0.134442092098846
4	A	26	50	20120615	21	3900	77.68	0.104269803319209	-0.133992937871436
4	A	26	50	20120615	21	3902	77.72	0.103838468182685	-0.13433517755353
4	A	26	50	20120615	21	3904	77.76	0.103766626133716	-0.134462173931431
4	A	26	50	20120615	21	3906	77.8	0.103738412573147	-0.134002483812982
4	A	26	50	20120615	21	3908	77.84	0.103429972595193	-0.133917772420596
4	A	26	50	20120615	21	3910	77.88	0.103280985196397	-0.134162926341633
4	A	26	50	20120615	21	3912	77.92	0.103347523944507	-0.13386162814217
4	A	26	50	20120615	21	3914	77.96	0.102855519046157	-0.133727136432388
4	A	26	50	20120615	21	3916	78	0.103004789287666	-0.133968189134094
4	A	26	50	20120615	21	3918	78.04	0.102371292322401	-0.133331722320348
4	A	26	50	20120615	21	3920	78.08	0.102151947798877	-0.133396917565574
4	A	26	50	20120615	21	3922	78.12	0.101918885403798	-0.133515428662101
4	A	26	50	20120615	21	3924	78.16	0.101569716075248	-0.133238101382519
4	A	26	50	20120615	21	3926	78.2	0.101232426140622	-0.132470890524932
4	A	26	50	20120615	21	3928	78.24	0.100915854434685	-0.132326428609535
4	A	26	50	20120615	21	3930	78.28	0.100455386498776	-0.132362632476732
4	A	26	50	20120615	21	3932	78.32	0.099668800915384	-0.130928902767198
4	A	26	50	20120615	21	3934	78.36	0.0995715737329709	-0.130608936948711
4	A	26	50	20120615	21	3936	78.4	0.0994067471422763	-0.130309901490948
4	A	26	50	20120615	21	3938	78.44	0.0990114037409149	-0.129589430391597
4	A	26	50	20120615	21	3940	78.48	0.098531136815133	-0.128833674663864
4	A	26	50	20120615	21	3942	78.52	0.0979222471658532	-0.128097647215327
4	A	26	50	20120615	21	3944	78.56	0.0977286413291644	-0.127598288406453
4	A	26	50	20120615	21	3946	78.6	0.0977813914950409	-0.127210369626294
4	A	26	50	20120615	21	3948	78.64	0.0977026905102948	-0.127079767003809
4	A	26	50	20120615	21	3950	78.68	0.0979365307228332	-0.126840269937021
4	A	26	50	20120615	21	3952	78.72	0.0980099991173985	-0.127264604716412
4	A	26	50	20120615	21	3954	78.76	0.0978222622669935	-0.126821602317998
4	A	26	50	20120615	21	3956	78.8	0.0976060997239847	-0.127006652162635
4	A	26	50	20120615	21	3958	78.84	0.0976166356150244	-0.126683575074311
4	A	26	50	20120615	21	3960	78.88	0.09745668806112	-0.126992015052264
4	A	26	50	20120615	21	3962	78.92	0.0972212215029849	-0.127265665376583
4	A	26	50	20120615	21	3964	78.96	0.096954359403765	-0.127567882814862
4	A	26	50	20120615	21	3966	79	0.0968505561282869	-0.127050846336459
4	A	26	50	20120615	21	3968	79.04	0.0966824768463988	-0.127281151015091
4	A	26	50	20120615	21	3970	79.08	0.0962235645454088	-0.127269130199811
4	A	26	50	20120615	21	3972	79.12	0.0962691022221172	-0.126625380186219
4	A	26	50	20120615	21	3974	79.16	0.0960095233227436	-0.126101484772038
4	A	26	50	20120615	21	3976	79.2	0.0954054419995759	-0.12581461155091
4	A	26	50	20120615	21	3978	79.24	0.0948719299331707	-0.125641016836129
4	A	26	50	20120615	21	3980	79.28	0.0944951834401545	-0.125396923575264
4	A	26	50	20120615	21	3982	79.32	0.0944926378557423	-0.125359871179929
4	A	26	50	20120615	21	3984	79.36	0.0942741418603556	-0.124773679658326
4	A	26	50	20120615	21	3986	79.4	0.0938186236719152	-0.124483907299395
4	A	26	50	20120615	21	3988	79.44	0.094006855497067	-0.124086371867012
4	A	26	50	20120615	21	3990	79.48	0.0933895512770912	-0.123778780417196
4	A	26	50	20120615	21	3992	79.52	0.0931137089217504	-0.123051945356815
4	A	26	50	20120615	21	3994	79.56	0.0928240072734982	-0.122638782864567
4	A	26	50	20120615	21	3996	79.6	0.0924029251853016	-0.122605902399242
4	A	26	50	20120615	21	3998	79.64	0.0922574026097334	-0.121907139478073
4	A	26	50	20120615	21	4000	79.68	0.0920638674837227	-0.120617164577155
4	A	26	50	20120615	21	4002	79.72	0.0915401134908978	-0.120278248296932
4	A	26	50	20120615	21	4004	79.76	0.0915318403415579	-0.120063075703417
4	A	26	50	20120615	21	4006	79.8	0.0906558057503459	-0.118560403082718
4	A	26	50	20120615	21	4008	79.84	0.0908128541664475	-0.119110461447803
4	A	26	50	20120615	21	4010	79.88	0.0899545679554432	-0.11778944455919
4	A	26	50	20120615	21	4012	79.92	0.0901428704912732	-0.117585585674174
[truncated: 1,277 more rows]
