# Supplementary material for: How Do Ants Make Sense of Gravity? A Boltzmann Walker Analysis of Lasius niger Trajectories on Various Inclines
Source: PLoS One. 2013 Oct 29;8(10):e76531. doi: 10.1371/journal.pone.0076531 (PMC3812222; doi:10.1371/journal.pone.0076531)
Supplement: Dataset S4 — Trajectories for . (ZIP) [file pone.0076531.s008.zip › Incline4/4-A-26-50-20120615-22.txt]

Pente	Colonie	Temperature	Humidite	Date	Indiv	Frame	Time	X	Y
4	A	26	50	20120615	22	18	0	0	0
4	A	26	50	20120615	22	20	0.04	0.00222403821012871	-0.00295567452555461
4	A	26	50	20120615	22	22	0.08	0.00245850407074709	-0.00349534916897926
4	A	26	50	20120615	22	24	0.12	0.00253514822328804	-0.00391707387581859
4	A	26	50	20120615	22	26	0.16	0.00210822826150598	-0.00476090399578828
4	A	26	50	20120615	22	28	0.2	0.00162622185304235	-0.00511167138566368
4	A	26	50	20120615	22	30	0.24	0.00093008936909982	-0.00564813915841428
4	A	26	50	20120615	22	32	0.28	0.00041238113925409	-0.00584510375231378
4	A	26	50	20120615	22	34	0.32	0.000241982547123760	-0.00656464147071358
4	A	26	50	20120615	22	36	0.36	-0.00084100805680593	-0.00755683956393888
4	A	26	50	20120615	22	38	0.4	-0.00160666327947473	-0.00885282487249758
4	A	26	50	20120615	22	40	0.44	-0.00295124096603657	-0.0103557944780453
4	A	26	50	20120615	22	42	0.48	-0.00347301505987413	-0.0109839174317733
4	A	26	50	20120615	22	44	0.52	-0.00447373378981277	-0.0120146174892342
4	A	26	50	20120615	22	46	0.56	-0.00493886863047727	-0.0116800145603767
4	A	26	50	20120615	22	48	0.6	-0.00490704882532388	-0.0109071468485399
4	A	26	50	20120615	22	50	0.64	-0.00507328962958084	-0.0105747359507041
4	A	26	50	20120615	22	52	0.68	-0.00543886383545428	-0.00994625944358548
4	A	26	50	20120615	22	54	0.72	-0.00588912114944263	-0.00912810861348138
4	A	26	50	20120615	22	56	0.76	-0.00684763974668005	-0.00823724599306788
4	A	26	50	20120615	22	58	0.8	-0.00765399603567395	-0.00702769741744138
4	A	26	50	20120615	22	60	0.84	-0.00790989090871754	-0.00629474588340248
4	A	26	50	20120615	22	62	0.88	-0.00855113069323656	-0.00527777783963218
4	A	26	50	20120615	22	64	0.92	-0.00940999673180137	-0.00391788422018983
4	A	26	50	20120615	22	66	0.96	-0.0100537750296648	-0.002233273024691
4	A	26	50	20120615	22	68	1	-0.0114460018137837	0.00044542141071181
4	A	26	50	20120615	22	70	1.04	-0.0118018568369498	0.00138461124408551
4	A	26	50	20120615	22	72	1.08	-0.0121097587066429	0.00295888479034121
4	A	26	50	20120615	22	74	1.12	-0.0122064909143092	0.00424060068405557
4	A	26	50	20120615	22	76	1.16	-0.0125648667731501	0.00633329734511278
4	A	26	50	20120615	22	78	1.2	-0.0121852070001955	0.0076730949898338
4	A	26	50	20120615	22	80	1.24	-0.0117640047038461	0.00756423590087013
4	A	26	50	20120615	22	82	1.28	-0.0108854174571540	0.00768142470771618
4	A	26	50	20120615	22	84	1.32	-0.0105550147425767	0.00809289014368863
4	A	26	50	20120615	22	86	1.36	-0.0104751371321468	0.00815342131258532
4	A	26	50	20120615	22	88	1.4	-0.0102299535126246	0.00829467437740871
4	A	26	50	20120615	22	90	1.44	-0.0098722890032055	0.00748934622167466
4	A	26	50	20120615	22	92	1.48	-0.00841459685907082	0.00809356048091719
4	A	26	50	20120615	22	94	1.52	-0.00853540654761128	0.00749207374466173
4	A	26	50	20120615	22	96	1.56	-0.00817261431194706	0.0076144921011294
4	A	26	50	20120615	22	98	1.6	-0.0074861015914985	0.00658820834978103
4	A	26	50	20120615	22	100	1.64	-0.0072406136332177	0.00649440243281798
4	A	26	50	20120615	22	102	1.68	-0.0065843612646273	0.00629706660785834
4	A	26	50	20120615	22	104	1.72	-0.00534136229561003	0.00631796868431021
4	A	26	50	20120615	22	106	1.76	-0.00458545666124024	0.00544619653277519
4	A	26	50	20120615	22	108	1.8	-0.00379366677193879	0.00569979330877994
4	A	26	50	20120615	22	110	1.84	-0.0029790302625372	0.00533889307873013
4	A	26	50	20120615	22	112	1.88	-0.0018617096243809	0.00492675589131556
4	A	26	50	20120615	22	114	1.92	-0.00122102845421902	0.00505117840053314
4	A	26	50	20120615	22	116	1.96	-0.00118271740881433	0.00469804927400858
4	A	26	50	20120615	22	118	2	-0.00092933983591176	0.00467069131264447
4	A	26	50	20120615	22	120	2.04	-0.0011253074092498	0.0045702962918516
4	A	26	50	20120615	22	122	2.08	-0.0012039730386568	0.00481541485754992
4	A	26	50	20120615	22	124	2.12	-0.00138499944570837	0.00440300896955849
4	A	26	50	20120615	22	126	2.16	-0.00120226891131414	0.00464471220950368
4	A	26	50	20120615	22	128	2.2	-0.00153467273808213	0.00428309073053706
4	A	26	50	20120615	22	130	2.24	-0.00150594298956252	0.00409707214961032
4	A	26	50	20120615	22	132	2.28	-0.0009679195818933	0.00410599583718889
4	A	26	50	20120615	22	134	2.32	-0.00068033218291692	0.00305443612968294
4	A	26	50	20120615	22	136	2.36	-0.00025949051102593	0.00262259187627669
4	A	26	50	20120615	22	138	2.4	-0.00034026331864087	0.00263913110388865
4	A	26	50	20120615	22	140	2.44	0.000442327111437340	0.00217644992375485
4	A	26	50	20120615	22	142	2.48	0.000302157334202731	0.002252103278274
4	A	26	50	20120615	22	144	2.52	0.00026525343129261	0.00234413322584543
4	A	26	50	20120615	22	146	2.56	0.000666380966124111	0.00198335320394843
4	A	26	50	20120615	22	148	2.6	0.00047395599775982	0.00146500857799963
4	A	26	50	20120615	22	150	2.64	0.00042899107754416	0.00213627211644783
4	A	26	50	20120615	22	152	2.68	0.00051407723652434	0.000471650829653149
4	A	26	50	20120615	22	154	2.72	0.00085482492331033	0.000238185383708789
4	A	26	50	20120615	22	156	2.76	0.00106478613984805	0.000490488154303959
4	A	26	50	20120615	22	158	2.8	0.0006899622701699	-0.000335328420414970
4	A	26	50	20120615	22	160	2.84	0.00083458328459208	-0.00128561983025329
4	A	26	50	20120615	22	162	2.88	0.000453126753306401	-0.0017301502864208
4	A	26	50	20120615	22	164	2.92	0.00089725345150186	-0.0025318043153198
4	A	26	50	20120615	22	166	2.96	0.000475554059085300	-0.00368875333881414
4	A	26	50	20120615	22	168	3	0.00048143718750477	-0.00551003413298068
4	A	26	50	20120615	22	170	3.04	0.00077035394722978	-0.00691011263079788
4	A	26	50	20120615	22	172	3.08	0.00074995391659255	-0.00743849817303948
4	A	26	50	20120615	22	174	3.12	0.00080825487070138	-0.0106928510674335
4	A	26	50	20120615	22	176	3.16	0.00041179424062571	-0.0109618910555393
4	A	26	50	20120615	22	178	3.2	0.00039270235753367	-0.0127989544730620
4	A	26	50	20120615	22	180	3.24	0.000298416739330260	-0.0145427787904174
4	A	26	50	20120615	22	182	3.28	-0.000413385230883369	-0.0151841529252248
4	A	26	50	20120615	22	184	3.32	-0.00053472475453498	-0.0163389997202587
4	A	26	50	20120615	22	186	3.36	-0.0009987282243496	-0.0176745830085638
4	A	26	50	20120615	22	188	3.4	-0.00109744033100324	-0.0175970841053458
4	A	26	50	20120615	22	190	3.44	-0.00189208693170068	-0.0171325149501062
4	A	26	50	20120615	22	192	3.48	-0.00266509606489381	-0.0185323035341431
4	A	26	50	20120615	22	194	3.52	-0.00349622937550048	-0.0192346019892176
4	A	26	50	20120615	22	196	3.56	-0.00484560124603877	-0.0198055907150257
4	A	26	50	20120615	22	198	3.6	-0.00551714055613164	-0.0213064248580942
4	A	26	50	20120615	22	200	3.64	-0.0074562394821795	-0.0226238355021228
4	A	26	50	20120615	22	202	3.68	-0.00879726749269979	-0.0234544738379827
4	A	26	50	20120615	22	204	3.72	-0.00991612255257127	-0.0237423370086037
4	A	26	50	20120615	22	206	3.76	-0.0111964808012657	-0.0245540248827277
4	A	26	50	20120615	22	208	3.8	-0.0118561407174347	-0.0237021733434323
4	A	26	50	20120615	22	210	3.84	-0.0116552516808996	-0.0238322102804925
4	A	26	50	20120615	22	212	3.88	-0.0138494747335995	-0.0234949910565447
4	A	26	50	20120615	22	214	3.92	-0.0146689407823167	-0.0228189262630522
4	A	26	50	20120615	22	216	3.96	-0.0161393693337941	-0.0227211333952141
4	A	26	50	20120615	22	218	4	-0.0168008677275940	-0.0218664534287939
4	A	26	50	20120615	22	220	4.04	-0.0169062973486690	-0.0215626096449181
4	A	26	50	20120615	22	222	4.08	-0.0176654471889508	-0.020949972329698
4	A	26	50	20120615	22	224	4.12	-0.0182658515568563	-0.0206541895631277
4	A	26	50	20120615	22	226	4.16	-0.0187264962694603	-0.0194967618283425
4	A	26	50	20120615	22	228	4.2	-0.0192924079685796	-0.0187962169980854
4	A	26	50	20120615	22	230	4.24	-0.0190862368443891	-0.0177614157212935
4	A	26	50	20120615	22	232	4.28	-0.0188212910045462	-0.0168494530345294
4	A	26	50	20120615	22	234	4.32	-0.0188814092230827	-0.0166060527383094
4	A	26	50	20120615	22	236	4.36	-0.0188384171307866	-0.0161389379986576
4	A	26	50	20120615	22	238	4.4	-0.0188874620571296	-0.0144099487815715
4	A	26	50	20120615	22	240	4.44	-0.0192099027493507	-0.0136826187464430
4	A	26	50	20120615	22	242	4.48	-0.0192913402373400	-0.0123992411517928
4	A	26	50	20120615	22	244	4.52	-0.0196685675629674	-0.0111903148301338
4	A	26	50	20120615	22	246	4.56	-0.0199227017401259	-0.00957881847580968
4	A	26	50	20120615	22	248	4.6	-0.0197289099343534	-0.00851806143040078
4	A	26	50	20120615	22	250	4.64	-0.0199142115090041	-0.00820661200598648
4	A	26	50	20120615	22	252	4.68	-0.0199005240430407	-0.00627024039079368
4	A	26	50	20120615	22	254	4.72	-0.0197652891640319	-0.00660700070244058
4	A	26	50	20120615	22	256	4.76	-0.0194935869188949	-0.00533607879374098
4	A	26	50	20120615	22	258	4.8	-0.0193331401476030	-0.00579237904228138
4	A	26	50	20120615	22	260	4.84	-0.0193961603323696	-0.00662455604249708
4	A	26	50	20120615	22	262	4.88	-0.0191526377066763	-0.00604401642539548
4	A	26	50	20120615	22	264	4.92	-0.0187527263955084	-0.00503551244979598
4	A	26	50	20120615	22	266	4.96	-0.0186720646036581	-0.00515831780580498
4	A	26	50	20120615	22	268	5	-0.0189788626796659	-0.00465550973005238
4	A	26	50	20120615	22	270	5.04	-0.0187613283495015	-0.00429364076371238
4	A	26	50	20120615	22	272	5.08	-0.0187429577153264	-0.004151356737202
4	A	26	50	20120615	22	274	5.12	-0.0184940745131250	-0.00484006035730138
4	A	26	50	20120615	22	276	5.16	-0.0182220250785585	-0.00417165777288987
4	A	26	50	20120615	22	278	5.2	-0.0180358014366651	-0.00396359867359354
4	A	26	50	20120615	22	280	5.24	-0.0176561770190495	-0.00333800009107437
4	A	26	50	20120615	22	282	5.28	-0.0170168414730923	-0.00326923890635144
4	A	26	50	20120615	22	284	5.32	-0.016465287577165	-0.00275292014133074
4	A	26	50	20120615	22	286	5.36	-0.0163997472638304	-0.00181083329147453
4	A	26	50	20120615	22	288	5.4	-0.0161910659105666	-0.00167642643450659
4	A	26	50	20120615	22	290	5.44	-0.0157516732922712	-0.00194342641954873
4	A	26	50	20120615	22	292	5.48	-0.0151830583239275	-0.00156960946992699
4	A	26	50	20120615	22	294	5.52	-0.0150572979686799	-0.00096535278427759
4	A	26	50	20120615	22	296	5.56	-0.0143518012696341	-0.000545941589404941
4	A	26	50	20120615	22	298	5.6	-0.0131426295819220	0.00145213923458204
4	A	26	50	20120615	22	300	5.64	-0.0123823625129259	0.00233589543184461
4	A	26	50	20120615	22	302	5.68	-0.0118308828632107	0.00242457369327322
4	A	26	50	20120615	22	304	5.72	-0.0110054559043282	0.00319882026333343
4	A	26	50	20120615	22	306	5.76	-0.0107222490318613	0.00315229617266526
4	A	26	50	20120615	22	308	5.8	-0.00984833717520638	0.00326577408312364
4	A	26	50	20120615	22	310	5.84	-0.00885112357358208	0.00289993612642081
4	A	26	50	20120615	22	312	5.88	-0.00845068546786223	0.00346762619909471
4	A	26	50	20120615	22	314	5.92	-0.00781494061013981	0.00290461434488514
4	A	26	50	20120615	22	316	5.96	-0.0073070753066882	0.00290115659272514
4	A	26	50	20120615	22	318	6	-0.00725011785546362	0.003046841802853
4	A	26	50	20120615	22	320	6.04	-0.0075237540376472	0.00273224999590311
4	A	26	50	20120615	22	322	6.08	-0.00704443463495208	0.00294319409086668
4	A	26	50	20120615	22	324	6.12	-0.0073301411298905	0.00272503043566719
4	A	26	50	20120615	22	326	6.16	-0.00700398812706821	0.00251987754524154
4	A	26	50	20120615	22	328	6.2	-0.00701341386046143	0.00288298394844864
4	A	26	50	20120615	22	330	6.24	-0.00707570996788396	0.00275526632163073
4	A	26	50	20120615	22	332	6.28	-0.00692931765097491	0.00269188834083298
4	A	26	50	20120615	22	334	6.32	-0.00708696003677264	0.00286811349284029
4	A	26	50	20120615	22	336	6.36	-0.00684615482243956	0.00353704357891057
4	A	26	50	20120615	22	338	6.4	-0.00680276675034595	0.00337257054160658
4	A	26	50	20120615	22	340	6.44	-0.00662832633585436	0.0044282357110841
4	A	26	50	20120615	22	342	6.48	-0.00688152218231417	0.00497046993963529
4	A	26	50	20120615	22	344	6.52	-0.00642930335411481	0.00489785573006168
4	A	26	50	20120615	22	346	6.56	-0.00626468748124102	0.00513432072297184
4	A	26	50	20120615	22	348	6.6	-0.00616478616240278	0.00630985053277677
4	A	26	50	20120615	22	350	6.64	-0.00645859242409834	0.0067506232820877
4	A	26	50	20120615	22	352	6.68	-0.0064134691119637	0.0079177327229209
4	A	26	50	20120615	22	354	6.72	-0.0069724582356951	0.00790519571969047
4	A	26	50	20120615	22	356	6.76	-0.00722415289445845	0.00805052737642774
4	A	26	50	20120615	22	358	6.8	-0.00753353473864457	0.00757511686001903
4	A	26	50	20120615	22	360	6.84	-0.00750724733694717	0.0078941181848564
4	A	26	50	20120615	22	362	6.88	-0.007391461429955	0.008232317458803
4	A	26	50	20120615	22	364	6.92	-0.00755285148169302	0.00823194976327678
4	A	26	50	20120615	22	366	6.96	-0.00735711725359277	0.00766316013955813
4	A	26	50	20120615	22	368	7	-0.00690717813765596	0.0078605207132551
4	A	26	50	20120615	22	370	7.04	-0.00661244188912178	0.00762362579942199
4	A	26	50	20120615	22	372	7.08	-0.00667703609358317	0.00825492366259753
4	A	26	50	20120615	22	374	7.12	-0.00651085185786871	0.00774488754132767
4	A	26	50	20120615	22	376	7.16	-0.00640473139346858	0.00751358089238627
4	A	26	50	20120615	22	378	7.2	-0.00608790300776979	0.00797785094145739
4	A	26	50	20120615	22	380	7.24	-0.00604786450049866	0.00737379578124063
4	A	26	50	20120615	22	382	7.28	-0.00575677126610116	0.0074749346783673
4	A	26	50	20120615	22	384	7.32	-0.00576714947232864	0.00736237529961768
4	A	26	50	20120615	22	386	7.36	-0.00544237815615678	0.00780071362170235
4	A	26	50	20120615	22	388	7.4	-0.00475754665279117	0.0074843837462843
4	A	26	50	20120615	22	390	7.44	-0.00481366971801395	0.0073092404676522
4	A	26	50	20120615	22	392	7.48	-0.00456751948352188	0.00749784776650487
4	A	26	50	20120615	22	394	7.52	-0.00368814522698232	0.00734086793976111
4	A	26	50	20120615	22	396	7.56	-0.0027961370935833	0.00703124709348296
4	A	26	50	20120615	22	398	7.6	-0.00206350375759592	0.00707422504364348
4	A	26	50	20120615	22	400	7.64	-0.00173548399287129	0.00695905856219162
4	A	26	50	20120615	22	402	7.68	-0.00109451290892912	0.00683559064712864
4	A	26	50	20120615	22	404	7.72	-0.0003975531100526	0.00749412626351548
4	A	26	50	20120615	22	406	7.76	0.00033044160545019	0.00713470388663836
4	A	26	50	20120615	22	408	7.8	0.00143127251346923	0.00713464024702806
4	A	26	50	20120615	22	410	7.84	0.00183940747650229	0.00747429898937101
4	A	26	50	20120615	22	412	7.88	0.00219173757236411	0.00735716675106746
4	A	26	50	20120615	22	414	7.92	0.00272889830976028	0.0074400820922294
4	A	26	50	20120615	22	416	7.96	0.00330280031550695	0.00688187785702511
4	A	26	50	20120615	22	418	8	0.00336974918554965	0.00743209178560199
4	A	26	50	20120615	22	420	8.04	0.00367978015376085	0.00830594141686013
4	A	26	50	20120615	22	422	8.08	0.00388568964844245	0.00818457360893727
4	A	26	50	20120615	22	424	8.12	0.00420079057227475	0.00859118829239079
4	A	26	50	20120615	22	426	8.16	0.00398372293258615	0.00879063483109226
4	A	26	50	20120615	22	428	8.2	0.00428212199424685	0.00944716933528835
4	A	26	50	20120615	22	430	8.24	0.00417626103803545	0.0099401005435213
4	A	26	50	20120615	22	432	8.28	0.00441338929710635	0.0101227108697627
4	A	26	50	20120615	22	434	8.32	0.00407645998693875	0.011073267444644
4	A	26	50	20120615	22	436	8.36	0.00382936859332095	0.0108222728215940
4	A	26	50	20120615	22	438	8.4	0.00384363093709745	0.0116382952602867
4	A	26	50	20120615	22	440	8.44	0.00398830498452825	0.0113452702101630
4	A	26	50	20120615	22	442	8.48	0.00386770085192905	0.0115063208506461
4	A	26	50	20120615	22	444	8.52	0.00373449607648915	0.0113320755976261
4	A	26	50	20120615	22	446	8.56	0.00346186398593485	0.0117892625580701
4	A	26	50	20120615	22	448	8.6	0.00348030533078815	0.011204852945555
4	A	26	50	20120615	22	450	8.64	0.00350302467166765	0.0110148321402467
4	A	26	50	20120615	22	452	8.68	0.00358982910012615	0.0106512661176319
4	A	26	50	20120615	22	454	8.72	0.00359523139593445	0.0108830274362336
4	A	26	50	20120615	22	456	8.76	0.00348977349058825	0.0107425536030830
4	A	26	50	20120615	22	458	8.8	0.00364490564731275	0.0106055233799569
4	A	26	50	20120615	22	460	8.84	0.00375903975286405	0.0101202996356389
4	A	26	50	20120615	22	462	8.88	0.00375670630048615	0.0105039050644326
4	A	26	50	20120615	22	464	8.92	0.00386809683172645	0.0102560429244233
4	A	26	50	20120615	22	466	8.96	0.00382681593784085	0.00987065558654097
4	A	26	50	20120615	22	468	9	0.00446762438722335	0.00957251108332148
4	A	26	50	20120615	22	470	9.04	0.00467276313551335	0.00935605862653247
4	A	26	50	20120615	22	472	9.08	0.00444740820434915	0.00930352059269031
4	A	26	50	20120615	22	474	9.12	0.00448525963034615	0.0087354805021597
4	A	26	50	20120615	22	476	9.16	0.00439127806805865	0.00903551298048498
4	A	26	50	20120615	22	478	9.2	0.00456960332720605	0.00825661364780456
4	A	26	50	20120615	22	480	9.24	0.00473326319171165	0.00819508828677352
4	A	26	50	20120615	22	482	9.28	0.00447475909464545	0.00836412923388397
4	A	26	50	20120615	22	484	9.32	0.00453482074463945	0.0082888223616876
4	A	26	50	20120615	22	486	9.36	0.00439153262649985	0.00793177586359527
4	A	26	50	20120615	22	488	9.4	0.00422776669597705	0.00807298508779823
4	A	26	50	20120615	22	490	9.44	0.00429381754040765	0.00824190582675588
4	A	26	50	20120615	22	492	9.48	0.00406689990325705	0.00837856835435581
4	A	26	50	20120615	22	494	9.52	0.00406683626364675	0.00838284635038198
4	A	26	50	20120615	22	496	9.56	0.00415898641937105	0.0078595024794902
4	A	26	50	20120615	22	498	9.6	0.00411996119611735	0.0070823426294915
4	A	26	50	20120615	22	500	9.64	0.00416776868559335	0.0065071466183353
4	A	26	50	20120615	22	502	9.68	0.00390686749653895	0.00638045429635011
4	A	26	50	20120615	22	504	9.72	0.00410586148690045	0.00585040705317267
4	A	26	50	20120615	22	506	9.76	0.00413268204711085	0.00574532391442054
4	A	26	50	20120615	22	508	9.8	0.00385278796991385	0.0049808919864832
4	A	26	50	20120615	22	510	9.84	0.00376978777593815	0.00475538149182718
4	A	26	50	20120615	22	512	9.88	0.00352448536247675	0.00409215068641326
4	A	26	50	20120615	22	514	9.92	0.00398879288820725	0.00303059248902133
4	A	26	50	20120615	22	516	9.96	0.00404761710133415	0.00241857035670094
4	A	26	50	20120615	22	518	10	0.00407519426580045	0.0023577591735189
4	A	26	50	20120615	22	520	10.04	0.00399295774714845	0.00210044301584511
4	A	26	50	20120615	22	522	10.08	0.00417350332158875	0.00135312307201249
4	A	26	50	20120615	22	524	10.12	0.00413809141398695	0.00086134444783287
4	A	26	50	20120615	22	526	10.16	0.00432696670630965	0.00063330958196802
4	A	26	50	20120615	22	528	10.2	0.00452530308736475	0.00056718802685926
4	A	26	50	20120615	22	530	10.24	0.00447529649579915	0.000610660951766609
4	A	26	50	20120615	22	532	10.28	0.00414396747133865	7.51194888993605e-05
4	A	26	50	20120615	22	534	10.32	0.00417795102324245	-0.000216590342611341
4	A	26	50	20120615	22	536	10.36	0.00387920547925895	-0.000164893765838791
4	A	26	50	20120615	22	538	10.4	0.00381282936570895	-0.00057987352251374
4	A	26	50	20120615	22	540	10.44	0.00352474699198575	-0.00121670096071816
4	A	26	50	20120615	22	542	10.48	0.00334572876819275	-0.00186721798620635
4	A	26	50	20120615	22	544	10.52	0.00297442487607134	-0.00341571324764711
4	A	26	50	20120615	22	546	10.56	0.00291569400103955	-0.00425721132945238
4	A	26	50	20120615	22	548	10.6	0.00274779644559427	-0.00445876716768218
4	A	26	50	20120615	22	550	10.64	0.00233364683228044	-0.00611714187317188
4	A	26	50	20120615	22	552	10.68	0.00243806529065825	-0.00689731399805838
4	A	26	50	20120615	22	554	10.72	0.00241648439169644	-0.00771778413840478
4	A	26	50	20120615	22	556	10.76	0.00242138464169006	-0.00851035891623338
4	A	26	50	20120615	22	558	10.8	0.0025190219460363	-0.00905237040614848
4	A	26	50	20120615	22	560	10.84	0.00264346566845732	-0.0100861675913110
4	A	26	50	20120615	22	562	10.88	0.00215400635451999	-0.0102640756574576
4	A	26	50	20120615	22	564	10.92	0.00212843030224447	-0.0116851976530828
4	A	26	50	20120615	22	566	10.96	0.00241201547683934	-0.0129462165313119
4	A	26	50	20120615	22	568	11	0.00254659911050258	-0.0144600402259507
4	A	26	50	20120615	22	570	11.04	0.00306729133096491	-0.0152576778883326
4	A	26	50	20120615	22	572	11.08	0.00338879864223485	-0.0162151853228729
4	A	26	50	20120615	22	574	11.12	0.00371171309599925	-0.0166129541004938
4	A	26	50	20120615	22	576	11.16	0.00439685006949435	-0.0176033773556983
4	A	26	50	20120615	22	578	11.2	0.00494063639743025	-0.0184236000086713
4	A	26	50	20120615	22	580	11.24	0.00578524716328635	-0.0193788588436475
4	A	26	50	20120615	22	582	11.28	0.00617039408486305	-0.0202437352898523
4	A	26	50	20120615	22	584	11.32	0.00665146711237545	-0.0203762895270536
4	A	26	50	20120615	22	586	11.36	0.00744218219936955	-0.0215958790189729
4	A	26	50	20120615	22	588	11.4	0.00805878638363195	-0.0224115903306819
4	A	26	50	20120615	22	590	11.44	0.00881483202514445	-0.0233581163969104
4	A	26	50	20120615	22	592	11.48	0.00913741413872175	-0.0233422772050118
4	A	26	50	20120615	22	594	11.52	0.00941645261671365	-0.0234074583081016
4	A	26	50	20120615	22	596	11.56	0.00954969981856045	-0.0229896713375053
4	A	26	50	20120615	22	598	11.6	0.00969068276859335	-0.0231069237839617
4	A	26	50	20120615	22	600	11.64	0.00981078485537795	-0.0239177984852873
4	A	26	50	20120615	22	602	11.68	0.00987018889606535	-0.0238598086581622
4	A	26	50	20120615	22	604	11.72	0.00981226977961835	-0.024683382997278
4	A	26	50	20120615	22	606	11.76	0.0101187864271271	-0.0241251363356669
4	A	26	50	20120615	22	608	11.8	0.00984548965619855	-0.0244803160718569
4	A	26	50	20120615	22	610	11.84	0.00953113119448645	-0.0243540055875335
4	A	26	50	20120615	22	612	11.88	0.00920786318733135	-0.0243524287394115
4	A	26	50	20120615	22	614	11.92	0.00927397767137235	-0.0247093055318763
4	A	26	50	20120615	22	616	11.96	0.00860958013976945	-0.0242662324227848
4	A	26	50	20120615	22	618	12	0.00821918648587635	-0.0245880367189028
4	A	26	50	20120615	22	620	12.04	0.00811792879481045	-0.0245167603553592
4	A	26	50	20120615	22	622	12.08	0.00737985073660795	-0.0250394536880123
4	A	26	50	20120615	22	624	12.12	0.00697559778980355	-0.0254616671470588
4	A	26	50	20120615	22	626	12.16	0.00640998307553245	-0.0266380806989189
4	A	26	50	20120615	22	628	12.2	0.00601082129755265	-0.0272824671086142
4	A	26	50	20120615	22	630	12.24	0.00494408000745465	-0.0281606937308479
4	A	26	50	20120615	22	632	12.28	0.00437365696707145	-0.0290596385817703
4	A	26	50	20120615	22	634	12.32	0.00370805735394055	-0.0299365217011197
4	A	26	50	20120615	22	636	12.36	0.00329885465966785	-0.0306048083200192
4	A	26	50	20120615	22	638	12.4	0.0025358864427676	-0.0313773931891436
4	A	26	50	20120615	22	640	12.44	0.00179717198846201	-0.0333094210473796
4	A	26	50	20120615	22	642	12.48	0.00103745646275519	-0.0345198464354147
4	A	26	50	20120615	22	644	12.52	-1.83246722344496e-05	-0.0351837489922708
4	A	26	50	20120615	22	646	12.56	-0.000649841738512159	-0.0367189485249049
4	A	26	50	20120615	22	648	12.6	-0.00182512391952232	-0.0375869220988114
4	A	26	50	20120615	22	650	12.64	-0.00234845364827848	-0.0380060242880206
4	A	26	50	20120615	22	652	12.68	-0.00351751328961419	-0.0388937968518003
4	A	26	50	20120615	22	654	12.72	-0.00462887301760509	-0.0405045153886652
4	A	26	50	20120615	22	656	12.76	-0.00570318035026182	-0.0414874645251926
4	A	26	50	20120615	22	658	12.8	-0.00659547839744112	-0.04322249243419
4	A	26	50	20120615	22	660	12.84	-0.00709575644513061	-0.0439126993633062
4	A	26	50	20120615	22	662	12.88	-0.00817876119119592	-0.0451994922837095
4	A	26	50	20120615	22	664	12.92	-0.00863145095251155	-0.0468450711848868
4	A	26	50	20120615	22	666	12.96	-0.00951731432798206	-0.048007271890445
4	A	26	50	20120615	22	668	13	-0.0102281687751089	-0.0492174851464458
4	A	26	50	20120615	22	670	13.04	-0.0106273305530887	-0.0504967120242904
4	A	26	50	20120615	22	672	13.08	-0.0111812780054702	-0.0511325424419333
4	A	26	50	20120615	22	674	13.12	-0.0118091181164858	-0.0524182747021648
4	A	26	50	20120615	22	676	13.16	-0.0124899912360903	-0.0533131183337564
4	A	26	50	20120615	22	678	13.2	-0.0128150482234018	-0.0542708944688736
4	A	26	50	20120615	22	680	13.24	-0.0132474440200973	-0.0554671070106069
4	A	26	50	20120615	22	682	13.28	-0.0138160285828494	-0.0566938665652874
4	A	26	50	20120615	22	684	13.32	-0.0140332517860299	-0.0581867104017284
4	A	26	50	20120615	22	686	13.36	-0.0150439195083799	-0.0592533809811484
4	A	26	50	20120615	22	688	13.4	-0.0149453488230825	-0.0603611344645552
4	A	26	50	20120615	22	690	13.44	-0.0156967204887713	-0.061625017125248
4	A	26	50	20120615	22	692	13.48	-0.0158557488038602	-0.0637539035113664
4	A	26	50	20120615	22	694	13.52	-0.0161087516101687	-0.0649108716267438
4	A	26	50	20120615	22	696	13.56	-0.0166687094701903	-0.0649477118900436
4	A	26	50	20120615	22	698	13.6	-0.0168539714468612	-0.066250061159633
4	A	26	50	20120615	22	700	13.64	-0.0166940238929568	-0.0671806136836745
4	A	26	50	20120615	22	702	13.68	-0.0167956351374134	-0.0683609870335092
4	A	26	50	20120615	22	704	13.72	-0.0167984635645381	-0.0690805388940446
4	A	26	50	20120615	22	706	13.76	-0.0168011505703065	-0.0697354611947796
4	A	26	50	20120615	22	708	13.8	-0.0166114338209142	-0.0707329767309995
4	A	26	50	20120615	22	710	13.84	-0.0167252780126852	-0.0707202488089381
4	A	26	50	20120615	22	712	13.88	-0.0165511883231571	-0.0720105772632473
4	A	26	50	20120615	22	714	13.92	-0.0162010290451135	-0.0718100417801028
4	A	26	50	20120615	22	716	13.96	-0.016406302143692	-0.0716088699008553
4	A	26	50	20120615	22	718	14	-0.0164895286118376	-0.07223147742169
4	A	26	50	20120615	22	720	14.04	-0.0163447838537288	-0.0724296794524566
4	A	26	50	20120615	22	722	14.08	-0.0166054234132741	-0.0733954458942012
4	A	26	50	20120615	22	724	14.12	-0.0165161158268103	-0.0732647018503598
4	A	26	50	20120615	22	726	14.16	-0.0170840639934593	-0.0737787684802824
4	A	26	50	20120615	22	728	14.2	-0.0173493704577605	-0.07487747099689
4	A	26	50	20120615	22	730	14.24	-0.0177455623872593	-0.074810083720643
4	A	26	50	20120615	22	732	14.28	-0.0177073786210752	-0.0755975178321723
4	A	26	50	20120615	22	734	14.32	-0.0184104548936091	-0.0770279241398346
4	A	26	50	20120615	22	736	14.36	-0.0189008334463618	-0.0778898165954229
4	A	26	50	20120615	22	738	14.4	-0.0193275016781299	-0.0795871557129831
4	A	26	50	20120615	22	740	14.44	-0.0200264767313327	-0.0802094803911054
4	A	26	50	20120615	22	742	14.48	-0.0208286186639107	-0.08199534927767
4	A	26	50	20120615	22	744	14.52	-0.0211842933748476	-0.082062665843239
4	A	26	50	20120615	22	746	14.56	-0.0219691819019647	-0.0824951323506127
4	A	26	50	20120615	22	748	14.6	-0.0227268468180061	-0.0842119169046556
4	A	26	50	20120615	22	750	14.64	-0.0227921127739096	-0.0845778446639196
4	A	26	50	20120615	22	752	14.68	-0.0235594650528533	-0.0843389839932348
4	A	26	50	20120615	22	754	14.72	-0.0243278072812906	-0.0847911080691255
4	A	26	50	20120615	22	756	14.76	-0.0253829520201771	-0.0855748652253927
4	A	26	50	20120615	22	758	14.8	-0.0258675322973243	-0.0856112812246237
4	A	26	50	20120615	22	760	14.84	-0.0274356830059617	-0.086748521060806
4	A	26	50	20120615	22	762	14.88	-0.0274286826488280	-0.086207937926589
4	A	26	50	20120615	22	764	14.92	-0.0288638972826023	-0.0876544662688623
4	A	26	50	20120615	22	766	14.96	-0.0299093546585866	-0.0883200658819932
4	A	26	50	20120615	22	768	15	-0.0307573171105855	-0.0890592753110456
4	A	26	50	20120615	22	770	15.04	-0.0318233512939022	-0.09015133102391
4	A	26	50	20120615	22	772	15.08	-0.0334061391129103	-0.0908875706044815
4	A	26	50	20120615	22	774	15.12	-0.0348256559761422	-0.0919631507293444
4	A	26	50	20120615	22	776	15.16	-0.0357556428147588	-0.0925640500719967
4	A	26	50	20120615	22	778	15.2	-0.0361756642427837	-0.0930047190180322
4	A	26	50	20120615	22	780	15.24	-0.0364143127814341	-0.0929595348947143
4	A	26	50	20120615	22	782	15.28	-0.0372470017269593	-0.0930520244616936
4	A	26	50	20120615	22	784	15.32	-0.0374504363479067	-0.092380060887532
4	A	26	50	20120615	22	786	15.36	-0.0372542142161275	-0.09289617812712
4	A	26	50	20120615	22	788	15.4	-0.0375309050996058	-0.0930632674595144
4	A	26	50	20120615	22	790	15.44	-0.0372179396382526	-0.0922956323378583
4	A	26	50	20120615	22	792	15.48	-0.0374727809221923	-0.0930014663268387
4	A	26	50	20120615	22	794	15.52	-0.0377486939882112	-0.0930137699848314
4	A	26	50	20120615	22	796	15.56	-0.0378015148647659	-0.093889663154687
4	A	26	50	20120615	22	798	15.6	-0.0377788167370898	-0.0947253926593717
4	A	26	50	20120615	22	800	15.64	-0.0381539368845092	-0.0951532629726677
4	A	26	50	20120615	22	802	15.68	-0.0385634931321725	-0.0955597079504937
4	A	26	50	20120615	22	804	15.72	-0.0387053387524785	-0.0966810378840987
4	A	26	50	20120615	22	806	15.76	-0.0392909645886572	-0.0980986455590217
4	A	26	50	20120615	22	808	15.8	-0.0400580340248884	-0.0991888627942557
4	A	26	50	20120615	22	810	15.84	-0.0402558117915863	-0.100124152933731
4	A	26	50	20120615	22	812	15.88	-0.0409779092365340	-0.102039139518541
4	A	26	50	20120615	22	814	15.92	-0.0412966022628148	-0.103174258034379
4	A	26	50	20120615	22	816	15.96	-0.0418233261041206	-0.104145186355627
4	A	26	50	20120615	22	818	16	-0.0421893245740627	-0.104801664291280
4	A	26	50	20120615	22	820	16.04	-0.0427624346202145	-0.106887275742390
4	A	26	50	20120615	22	822	16.08	-0.0428016083358922	-0.107336005705731
4	A	26	50	20120615	22	824	16.12	-0.0431830924443424	-0.108743501753683
4	A	26	50	20120615	22	826	16.16	-0.0436015582374485	-0.109698237329641
4	A	26	50	20120615	22	828	16.2	-0.0434231551965552	-0.111426618434895
4	A	26	50	20120615	22	830	16.24	-0.0434611268307049	-0.112370111013032
4	A	26	50	20120615	22	832	16.28	-0.0430297209835030	-0.112395637567833
4	A	26	50	20120615	22	834	16.32	-0.0435009369424856	-0.113781284016246
4	A	26	50	20120615	22	836	16.36	-0.0434793701856594	-0.114655621551183
4	A	26	50	20120615	22	838	16.4	-0.0435396156834165	-0.116985396973837
4	A	26	50	20120615	22	840	16.44	-0.0433626975667637	-0.117101503907308
4	A	26	50	20120615	22	842	16.48	-0.0437382419782519	-0.118557366059093
4	A	26	50	20120615	22	844	16.52	-0.0434910374475490	-0.119255704716192
4	A	26	50	20120615	22	846	16.56	-0.0431639298505722	-0.120154154592368
4	A	26	50	20120615	22	848	16.6	-0.0428682885053581	-0.120541719819136
4	A	26	50	20120615	22	850	16.64	-0.0430360142338555	-0.121440311116668
4	A	26	50	20120615	22	852	16.68	-0.0427153413085875	-0.121977358716979
4	A	26	50	20120615	22	854	16.72	-0.0421761723879326	-0.122172873741978
4	A	26	50	20120615	22	856	16.76	-0.0422195180336194	-0.122983713087964
4	A	26	50	20120615	22	858	16.8	-0.0415031481535994	-0.124267182606496
4	A	26	50	20120615	22	860	16.84	-0.0417679596431537	-0.124842413972991
4	A	26	50	20120615	22	862	16.88	-0.0411850915234215	-0.126085719826351
4	A	26	50	20120615	22	864	16.92	-0.0410404174759909	-0.127136904767263
4	A	26	50	20120615	22	866	16.96	-0.040685944846582	-0.127890185621261
4	A	26	50	20120615	22	868	17	-0.0405551300920626	-0.129671387603070
4	A	26	50	20120615	22	870	17.04	-0.0401216029245171	-0.130399071191589
4	A	26	50	20120615	22	872	17.08	-0.0396404167599196	-0.131194212767034
4	A	26	50	20120615	22	874	17.12	-0.0392305776695439	-0.132053771770244
4	A	26	50	20120615	22	876	17.16	-0.0390455278249074	-0.132981283735126
4	A	26	50	20120615	22	878	17.2	-0.0386984798167010	-0.134766586936266
4	A	26	50	20120615	22	880	17.24	-0.0385573413031762	-0.135511594640924
4	A	26	50	20120615	22	882	17.28	-0.0383384210437208	-0.136416408478131
4	A	26	50	20120615	22	884	17.32	-0.0378983177831103	-0.136758931002937
4	A	26	50	20120615	22	886	17.36	-0.0374305666473553	-0.137185669945384
4	A	26	50	20120615	22	888	17.4	-0.0370166263376488	-0.138145496690166
4	A	26	50	20120615	22	890	17.44	-0.0367341371785648	-0.139311869325733
4	A	26	50	20120615	22	892	17.48	-0.0360400411621521	-0.140106374505075
4	A	26	50	20120615	22	894	17.52	-0.0360119690229389	-0.140881151405221
4	A	26	50	20120615	22	896	17.56	-0.0360978824968530	-0.140909789229859
4	A	26	50	20120615	22	898	17.6	-0.0363286114395543	-0.141529002638144
4	A	26	50	20120615	22	900	17.64	-0.0365070851911257	-0.141752165538286
4	A	26	50	20120615	22	902	17.68	-0.0365748967314415	-0.142118517561619
4	A	26	50	20120615	22	904	17.72	-0.0366484358366850	-0.141930427157823
4	A	26	50	20120615	22	906	17.76	-0.0367786141951014	-0.142900506950933
4	A	26	50	20120615	22	908	17.8	-0.0376321627906716	-0.143888264413573
4	A	26	50	20120615	22	910	17.84	-0.0378582955392952	-0.144903811172713
4	A	26	50	20120615	22	912	17.88	-0.0381542904378999	-0.145379976879164
4	A	26	50	20120615	22	914	17.92	-0.0388411739651445	-0.145879618530750
4	A	26	50	20120615	22	916	17.96	-0.0392961264681599	-0.146813423745985
4	A	26	50	20120615	22	918	18	-0.0398550236680097	-0.147974210237981
4	A	26	50	20120615	22	920	18.04	-0.0404868235769998	-0.149248770211070
4	A	26	50	20120615	22	922	18.08	-0.0404889448973435	-0.149339986985843
4	A	26	50	20120615	22	924	18.12	-0.0412350839728515	-0.151058822149551
4	A	26	50	20120615	22	926	18.16	-0.0415957084312567	-0.150942856637437
4	A	26	50	20120615	22	928	18.2	-0.042482066781474	-0.152743504055728
4	A	26	50	20120615	22	930	18.24	-0.0427098965863723	-0.153058732258781
4	A	26	50	20120615	22	932	18.28	-0.0434348224584448	-0.153868228101883
4	A	26	50	20120615	22	934	18.32	-0.0443048466420167	-0.155125181116121
4	A	26	50	20120615	22	936	18.36	-0.0445751735644643	-0.156194114437240
4	A	26	50	20120615	22	938	18.4	-0.0453325556377932	-0.156975396719773
4	A	26	50	20120615	22	940	18.44	-0.0458236412973273	-0.158394913583005
4	A	26	50	20120615	22	942	18.48	-0.0463061709648090	-0.160127042354200
4	A	26	50	20120615	22	944	18.52	-0.0463852255029456	-0.160483565593274
4	A	26	50	20120615	22	946	18.56	-0.0464393898823845	-0.161423593348184
4	A	26	50	20120615	22	948	18.6	-0.0467070297990636	-0.162526326373444
4	A	26	50	20120615	22	950	18.64	-0.0466518754701311	-0.163097668652643
4	A	26	50	20120615	22	952	18.68	-0.0466778969996788	-0.164371309386916
4	A	26	50	20120615	22	954	18.72	-0.0462485417621422	-0.164589946803659
4	A	26	50	20120615	22	956	18.76	-0.0461153228445667	-0.165271880583435
4	A	26	50	20120615	22	958	18.8	-0.0464615930353138	-0.166773987518710
4	A	26	50	20120615	22	960	18.84	-0.0462648052181096	-0.167346956143505
4	A	26	50	20120615	22	962	18.88	-0.0458769571486287	-0.168712025784586
4	A	26	50	20120615	22	964	18.92	-0.0456037310883783	-0.169990757687683
4	A	26	50	20120615	22	966	18.96	-0.0452112161141415	-0.171449589687949
4	A	26	50	20120615	22	968	19	-0.0446715522187401	-0.173508118949340
4	A	26	50	20120615	22	970	19.04	-0.0445787090983702	-0.173660359039329
4	A	26	50	20120615	22	972	19.08	-0.0443637486368895	-0.175544091504410
4	A	26	50	20120615	22	974	19.12	-0.0441509094957524	-0.177166901567233
4	A	26	50	20120615	22	976	19.16	-0.0439599906648320	-0.178718293845157
4	A	26	50	20120615	22	978	19.2	-0.0434671372383450	-0.180029976924258
4	A	26	50	20120615	22	980	19.24	-0.0434713798790321	-0.180188368843243
4	A	26	50	20120615	22	982	19.28	-0.0431956082343694	-0.181719962131293
4	A	26	50	20120615	22	984	19.32	-0.0423781927953177	-0.182485051668537
4	A	26	50	20120615	22	986	19.36	-0.0417128053142212	-0.183028816783270
4	A	26	50	20120615	22	988	19.4	-0.0411824752283313	-0.183720367215270
4	A	26	50	20120615	22	990	19.44	-0.0403855658859339	-0.185135287884424
4	A	26	50	20120615	22	992	19.48	-0.0399280677985063	-0.186248981064793
4	A	26	50	20120615	22	994	19.52	-0.0403374826248133	-0.186014928720221
4	A	26	50	20120615	22	996	19.56	-0.0402816211890996	-0.186172613532425
4	A	26	50	20120615	22	998	19.6	-0.0403162694213776	-0.186666881172475
4	A	26	50	20120615	22	1000	19.64	-0.0406599233170344	-0.187478639757277
4	A	26	50	20120615	22	1002	19.68	-0.0403396039451569	-0.187001342679976
4	A	26	50	20120615	22	1004	19.72	-0.0411845965486748	-0.188379493796508
4	A	26	50	20120615	22	1006	19.76	-0.0413429884676606	-0.188919723377335
4	A	26	50	20120615	22	1008	19.8	-0.0418422058551783	-0.190275954183651
4	A	26	50	20120615	22	1010	19.84	-0.0420656515980333	-0.191275803172248
4	A	26	50	20120615	22	1012	19.88	-0.0427013405943200	-0.193127715832176
4	A	26	50	20120615	22	1014	19.92	-0.0429947899085124	-0.194828307640930
4	A	26	50	20120615	22	1016	19.96	-0.0436976540490118	-0.195941293714517
4	A	26	50	20120615	22	1018	20	-0.0438723094239649	-0.197142668135753
4	A	26	50	20120615	22	1020	20.04	-0.0443100085215194	-0.198440209079231
4	A	26	50	20120615	22	1022	20.08	-0.0447745776767589	-0.199688252548025
4	A	26	50	20120615	22	1024	20.12	-0.0452292473370619	-0.201393086997466
4	A	26	50	20120615	22	1026	20.16	-0.0453409702084893	-0.203457838798530
4	A	26	50	20120615	22	1028	20.2	-0.0460735328337986	-0.202812957414088
4	A	26	50	20120615	22	1030	20.24	-0.0470931808122696	-0.203835433819684
4	A	26	50	20120615	22	1032	20.28	-0.0475520931132597	-0.204643656870580
4	A	26	50	20120615	22	1034	20.32	-0.0477027068576523	-0.204510013688936
4	A	26	50	20120615	22	1036	20.36	-0.047803823127362	-0.204290103479987
4	A	26	50	20120615	22	1038	20.4	-0.048387186221841	-0.204246969966334
4	A	26	50	20120615	22	1040	20.44	-0.0483369816403767	-0.204175552181435
4	A	26	50	20120615	22	1042	20.48	-0.049391984957907	-0.204547490348339
4	A	26	50	20120615	22	1044	20.52	-0.0499541348489504	-0.205234091032871
4	A	26	50	20120615	22	1046	20.56	-0.0507128604251636	-0.205489356580879
4	A	26	50	20120615	22	1048	20.6	-0.0506838690471349	-0.205396725592544
4	A	26	50	20120615	22	1050	20.64	-0.0517431150053523	-0.205347228117861
4	A	26	50	20120615	22	1052	20.68	-0.0522479892471196	-0.205443394640102
4	A	26	50	20120615	22	1054	20.72	-0.0526093208123059	-0.205437030679071
4	A	26	50	20120615	22	1056	20.76	-0.0527931685754143	-0.204988724979799
4	A	26	50	20120615	22	1058	20.8	-0.0531990478678155	-0.204799220362441
4	A	26	50	20120615	22	1060	20.84	-0.0536211906161837	-0.203910387138490
4	A	26	50	20120615	22	1062	20.88	-0.0534486565615742	-0.203961298826735
4	A	26	50	20120615	22	1064	20.92	-0.0539556521236851	-0.203923822167332
4	A	26	50	20120615	22	1066	20.96	-0.0539556521236851	-0.203923822167332
4	A	26	50	20120615	22	1068	21	-0.0539556521236851	-0.203923822167332
4	A	26	50	20120615	22	1070	21.04	-0.0537520053707033	-0.203879981546899
4	A	26	50	20120615	22	1072	21.08	-0.054114751149452	-0.203797250053500
4	A	26	50	20120615	22	1074	21.12	-0.0541684912648221	-0.203360258062727
4	A	26	50	20120615	22	1076	21.16	-0.0552991550079395	-0.202851848287053
4	A	26	50	20120615	22	1078	21.2	-0.0558867607431055	-0.202545671050800
4	A	26	50	20120615	22	1080	21.24	-0.0568604467807994	-0.202689213727381
4	A	26	50	20120615	22	1082	21.28	-0.0579684831069187	-0.201989885120787
4	A	26	50	20120615	22	1084	21.32	-0.0589138848733651	-0.201639867264100
4	A	26	50	20120615	22	1086	21.36	-0.060319613154364	-0.200710728953621
4	A	26	50	20120615	22	1088	21.4	-0.0607071076704542	-0.200215754206790
4	A	26	50	20120615	22	1090	21.44	-0.0609192397048102	-0.200276565389972
4	A	26	50	20120615	22	1092	21.48	-0.0617684749490152	-0.199526325095133
4	A	26	50	20120615	22	1094	21.52	-0.0618335287728844	-0.197912707420465
4	A	26	50	20120615	22	1096	21.56	-0.06223021567713	-0.197794620588007
4	A	26	50	20120615	22	1098	21.6	-0.062912573720975	-0.197635521562240
4	A	26	50	20120615	22	1100	21.64	-0.063355929672779	-0.196913565538649
4	A	26	50	20120615	22	1102	21.68	-0.0648069127877737	-0.195810478959998
4	A	26	50	20120615	22	1104	21.72	-0.0658442384357744	-0.196494251217405
4	A	26	50	20120615	22	1106	21.76	-0.0666064995458936	-0.194517180657208
4	A	26	50	20120615	22	1108	21.8	-0.0678232888949594	-0.194943707467619
4	A	26	50	20120615	22	1110	21.84	-0.0684615234756583	-0.194041014950757
4	A	26	50	20120615	22	1112	21.88	-0.0687942879268846	-0.193620569258663
4	A	26	50	20120615	22	1114	21.92	-0.0699939652918457	-0.192423720320827
4	A	26	50	20120615	22	1116	21.96	-0.0707173355289996	-0.192704441712958
4	A	26	50	20120615	22	1118	22	-0.0714417664263252	-0.191840003672957
4	A	26	50	20120615	22	1120	22.04	-0.0722262306893735	-0.192230750880241
4	A	26	50	20120615	22	1122	22.08	-0.0726696573518556	-0.191426699759354
4	A	26	50	20120615	22	1124	22.12	-0.0739140238653877	-0.191985455537847
4	A	26	50	20120615	22	1126	22.16	-0.0743681278402658	-0.191824093770381
4	A	26	50	20120615	22	1128	22.2	-0.0752607087301575	-0.192051570021888
4	A	26	50	20120615	22	1130	22.24	-0.0760859023438022	-0.191978738023426
4	A	26	50	20120615	22	1132	22.28	-0.077513621645696	-0.191668247435807
4	A	26	50	20120615	22	1134	22.32	-0.0778994898161895	-0.191972515483752
4	A	26	50	20120615	22	1136	22.36	-0.0787333101325646	-0.190345321358885
4	A	26	50	20120615	22	1138	22.4	-0.0795251990168155	-0.190646619558349
4	A	26	50	20120615	22	1140	22.44	-0.080424214578416	-0.189920138051358
4	A	26	50	20120615	22	1142	22.48	-0.0810700152016737	-0.189378989231716
4	A	26	50	20120615	22	1144	22.52	-0.0823510805571494	-0.188829072287987
4	A	26	50	20120615	22	1146	22.56	-0.0828268219995317	-0.188892146212869
4	A	26	50	20120615	22	1148	22.6	-0.0840347018031545	-0.188150956884829
4	A	26	50	20120615	22	1150	22.64	-0.084575426358728	-0.188078337018401
4	A	26	50	20120615	22	1152	22.68	-0.085181558291561	-0.188033647869830
4	A	26	50	20120615	22	1154	22.72	-0.0856524206971531	-0.186589806533325
4	A	26	50	20120615	22	1156	22.76	-0.0861193940154487	-0.186747915609599
4	A	26	50	20120615	22	1158	22.8	-0.0864366728281672	-0.186985008513330
4	A	26	50	20120615	22	1160	22.84	-0.0862000748991821	-0.186349036674331
4	A	26	50	20120615	22	1162	22.88	-0.0866692402484995	-0.186489397370397
4	A	26	50	20120615	22	1164	22.92	-0.0864465016124256	-0.186606069989292
4	A	26	50	20120615	22	1166	22.96	-0.0868933223874575	-0.186719277784960
4	A	26	50	20120615	22	1168	23	-0.087106939346054	-0.187061446756377
4	A	26	50	20120615	22	1170	23.04	-0.0873122831553104	-0.186198493640617
4	A	26	50	20120615	22	1172	23.08	-0.0873851858644508	-0.186351865101456
4	A	26	50	20120615	22	1174	23.12	-0.0875915903338791	-0.186907721742147
4	A	26	50	20120615	22	1176	23.16	-0.0876962421374947	-0.187125510630752
4	A	26	50	20120615	22	1178	23.2	-0.0877569118993205	-0.187238789137098
4	A	26	50	20120615	22	1180	23.24	-0.0877894388112551	-0.187310914028779
4	A	26	50	20120615	22	1182	23.28	-0.0876913631007046	-0.187754057848549
4	A	26	50	20120615	22	1184	23.32	-0.087869836852276	-0.187140006319766
4	A	26	50	20120615	22	1186	23.36	-0.0875971057667723	-0.187269901835470
4	A	26	50	20120615	22	1188	23.4	-0.0873555580903191	-0.187256891070697
4	A	26	50	20120615	22	1190	23.44	-0.0872043786605014	-0.187442011626011
4	A	26	50	20120615	22	1192	23.48	-0.0869397793029814	-0.188297752252603
4	A	26	50	20120615	22	1194	23.52	-0.0872975046235838	-0.188731986526930
4	A	26	50	20120615	22	1196	23.56	-0.0873558409330315	-0.189491065656534
4	A	26	50	20120615	22	1198	23.6	-0.0876420777580558	-0.190177807762422
4	A	26	50	20120615	22	1200	23.64	-0.0877840647997181	-0.190933846332867
4	A	26	50	20120615	22	1202	23.68	-0.088768993835233	-0.192252671190458
4	A	26	50	20120615	22	1204	23.72	-0.0889713677960084	-0.192655580634378
4	A	26	50	20120615	22	1206	23.76	-0.0899664791691723	-0.194378587728095
4	A	26	50	20120615	22	1208	23.8	-0.0903197497170531	-0.195496099285082
4	A	26	50	20120615	22	1210	23.84	-0.0908460492942902	-0.195898938018324
4	A	26	50	20120615	22	1212	23.88	-0.0915069820026653	-0.197633683084609
4	A	26	50	20120615	22	1214	23.92	-0.0921775313632646	-0.199060412437009
4	A	26	50	20120615	22	1216	23.96	-0.0921322765292685	-0.199951366981304
4	A	26	50	20120615	22	1218	24	-0.0930852443382737	-0.200647372186026
4	A	26	50	20120615	22	1220	24.04	-0.0935558946118314	-0.203245565342818
4	A	26	50	20120615	22	1222	24.08	-0.0940653650476763	-0.203594522539334
4	A	26	50	20120615	22	1224	24.12	-0.0944286058011718	-0.205355430556523
4	A	26	50	20120615	22	1226	24.16	-0.0953024483613622	-0.207062527747663
4	A	26	50	20120615	22	1228	24.2	-0.0955622393927701	-0.208069872068141
4	A	26	50	20120615	22	1230	24.24	-0.0961047317152964	-0.209381413725886
4	A	26	50	20120615	22	1232	24.28	-0.0970622957183793	-0.210835083846650
4	A	26	50	20120615	22	1234	24.32	-0.0970535983049707	-0.210922977219551
4	A	26	50	20120615	22	1236	24.36	-0.0980544372430621	-0.212559646575285
4	A	26	50	20120615	22	1238	24.4	-0.0981552706700593	-0.213772617547733
4	A	26	50	20120615	22	1240	24.44	-0.0988557306475027	-0.215107210886544
4	A	26	50	20120615	22	1242	24.48	-0.0989922729669498	-0.215727272822967
4	A	26	50	20120615	22	1244	24.52	-0.100050811818386	-0.217822430215623
4	A	26	50	20120615	22	1246	24.56	-0.100574777943245	-0.218320940496359
4	A	26	50	20120615	22	1248	24.6	-0.101120381535609	-0.219516233799277
4	A	26	50	20120615	22	1250	24.64	-0.101645761874031	-0.220692152376390
4	A	26	50	20120615	22	1252	24.68	-0.102277915336411	-0.222478304105667
4	A	26	50	20120615	22	1254	24.72	-0.102780314704444	-0.223682860507418
4	A	26	50	20120615	22	1256	24.76	-0.103437429036201	-0.223995896679450
4	A	26	50	20120615	22	1258	24.8	-0.104520504492944	-0.225978836225931
4	A	26	50	20120615	22	1260	24.84	-0.104694594182473	-0.226998342783046
4	A	26	50	20120615	22	1262	24.88	-0.104762335012110	-0.228298146468223
4	A	26	50	20120615	22	1264	24.92	-0.105266290015062	-0.229577514767424
4	A	26	50	20120615	22	1266	24.96	-0.105485351695873	-0.230440326461828
4	A	26	50	20120615	22	1268	25	-0.106173578726002	-0.231084288607454
4	A	26	50	20120615	22	1270	25.04	-0.106405085486163	-0.231606557676039
4	A	26	50	20120615	22	1272	25.08	-0.106641117729723	-0.233119907609134
4	A	26	50	20120615	22	1274	25.12	-0.106444895597944	-0.233443408961527
4	A	26	50	20120615	22	1276	25.16	-0.106679301495907	-0.232691400899735
4	A	26	50	20120615	22	1278	25.2	-0.106661694537055	-0.233530665938325
4	A	26	50	20120615	22	1280	25.24	-0.107060856315036	-0.233155545790906
4	A	26	50	20120615	22	1282	25.28	-0.107044097884322	-0.232704199532475
4	A	26	50	20120615	22	1284	25.32	-0.107825875141601	-0.233687360801036
4	A	26	50	20120615	22	1286	25.36	-0.108221077121607	-0.233698038113432
4	A	26	50	20120615	22	1288	25.4	-0.109202399912537	-0.234819650889750
4	A	26	50	20120615	22	1290	25.44	-0.109523214259162	-0.235027752415454
4	A	26	50	20120615	22	1292	25.48	-0.110072636228144	-0.234796528498006
4	A	26	50	20120615	22	1294	25.52	-0.110493647605662	-0.235755789557363
4	A	26	50	20120615	22	1296	25.56	-0.111661222322757	-0.236367295501733
4	A	26	50	20120615	22	1298	25.6	-0.112162914584009	-0.236378962763623
4	A	26	50	20120615	22	1300	25.64	-0.113022544297898	-0.235923798128573
4	A	26	50	20120615	22	1302	25.68	-0.113135398540175	-0.236584518704914
4	A	26	50	20120615	22	1304	25.72	-0.113634262374302	-0.236282230555957
4	A	26	50	20120615	22	1306	25.76	-0.114371138350977	-0.236275088777467
4	A	26	50	20120615	22	1308	25.8	-0.115495226001029	-0.236398337489427
4	A	26	50	20120615	22	1310	25.84	-0.116113873723889	-0.236461340703631
4	A	26	50	20120615	22	1312	25.88	-0.116702610829905	-0.237056300349322
4	A	26	50	20120615	22	1314	25.92	-0.117910419922850	-0.23798395373556
4	A	26	50	20120615	22	1316	25.96	-0.119433598640204	-0.238560882158330
4	A	26	50	20120615	22	1318	26	-0.120867823324484	-0.238502687270239
4	A	26	50	20120615	22	1320	26.04	-0.122005063160667	-0.239138871241272
4	A	26	50	20120615	22	1322	26.08	-0.123582264836103	-0.239221956288062
4	A	26	50	20120615	22	1324	26.12	-0.124576881234520	-0.239563771706087
4	A	26	50	20120615	22	1326	26.16	-0.125700261777791	-0.239706112301140
4	A	26	50	20120615	22	1328	26.2	-0.126523546203127	-0.240572813082840
4	A	26	50	20120615	22	1330	26.24	-0.127157467432460	-0.240735094089123
4	A	26	50	20120615	22	1332	26.28	-0.127653432128785	-0.240690263519195
4	A	26	50	20120615	22	1334	26.32	-0.128280565133019	-0.241430675029776
4	A	26	50	20120615	22	1336	26.36	-0.129387257956254	-0.241506264744685
4	A	26	50	20120615	22	1338	26.4	-0.129405501311209	-0.241267404074000
4	A	26	50	20120615	22	1340	26.44	-0.129366115463497	-0.241230422389344
4	A	26	50	20120615	22	1342	26.48	-0.130333013276091	-0.242038362597528
4	A	26	50	20120615	22	1344	26.52	-0.130488930321343	-0.241936185667646
4	A	26	50	20120615	22	1346	26.56	-0.130358893384283	-0.240736861856076
4	A	26	50	20120615	22	1348	26.6	-0.130891769054585	-0.241003016848514
4	A	26	50	20120615	22	1350	26.64	-0.131721488151629	-0.240120971849662
4	A	26	50	20120615	22	1352	26.68	-0.131906467285587	-0.240169337953495
4	A	26	50	20120615	22	1354	26.72	-0.132543287652724	-0.240035977614564
4	A	26	50	20120615	22	1356	26.76	-0.133620635544540	-0.239831199490732
4	A	26	50	20120615	22	1358	26.8	-0.134472840637226	-0.239147285811968
4	A	26	50	20120615	22	1360	26.84	-0.134984008129346	-0.239692535850941
4	A	26	50	20120615	22	1362	26.88	-0.136108378622110	-0.238464927768123
4	A	26	50	20120615	22	1364	26.92	-0.136211686922842	-0.238638805325617
4	A	26	50	20120615	22	1366	26.96	-0.135813727226390	-0.238114697779402
4	A	26	50	20120615	22	1368	27	-0.136249092871566	-0.236818076074740
4	A	26	50	20120615	22	1370	27.04	-0.136305095728636	-0.236964305757089
4	A	26	50	20120615	22	1372	27.08	-0.135938743705304	-0.237194893278434
4	A	26	50	20120615	22	1374	27.12	-0.136212889004370	-0.237367639465078
4	A	26	50	20120615	22	1376	27.16	-0.136771008386760	-0.236907100818491
4	A	26	50	20120615	22	1378	27.2	-0.136705106034754	-0.236964517889124
4	A	26	50	20120615	22	1380	27.24	-0.137021536319335	-0.236689099797851
4	A	26	50	20120615	22	1382	27.28	-0.137575766614429	-0.236952284941809
4	A	26	50	20120615	22	1384	27.32	-0.139236053336655	-0.236885816904377
4	A	26	50	20120615	22	1386	27.36	-0.139520239552014	-0.236607287543268
4	A	26	50	20120615	22	1388	27.4	-0.141676137417173	-0.236386033831435
4	A	26	50	20120615	22	1390	27.44	-0.142426448422690	-0.237117818639285
4	A	26	50	20120615	22	1392	27.48	-0.143980174152991	-0.236234430137548
4	A	26	50	20120615	22	1394	27.52	-0.145331172369126	-0.236108140866429
4	A	26	50	20120615	22	1396	27.56	-0.146672624643715	-0.235899473655300
4	A	26	50	20120615	22	1398	27.6	-0.148321456236086	-0.235841632320599
4	A	26	50	20120615	22	1400	27.64	-0.148905031462600	-0.235936879604025
4	A	26	50	20120615	22	1402	27.68	-0.149412380578101	-0.235896220964107
4	A	26	50	20120615	22	1404	27.72	-0.149561721530287	-0.23569879675080
4	A	26	50	20120615	22	1406	27.76	-0.149871999985872	-0.234917585178945
4	A	26	50	20120615	22	1408	27.8	-0.150845686023566	-0.234571809962945
4	A	26	50	20120615	22	1410	27.84	-0.152424867597990	-0.233501745270975
4	A	26	50	20120615	22	1412	27.88	-0.152026625058826	-0.233011861692969
4	A	26	50	20120615	22	1414	27.92	-0.152860445375201	-0.232455227234819
4	A	26	50	20120615	22	1416	27.96	-0.153795452671964	-0.231759222030097
4	A	26	50	20120615	22	1418	28	-0.154410635571596	-0.231122825927029
4	A	26	50	20120615	22	1420	28.04	-0.155588251204984	-0.229738735113534
4	A	26	50	20120615	22	1422	28.08	-0.156410333548792	-0.229553048872795
4	A	26	50	20120615	22	1424	28.12	-0.156261063307283	-0.228925915868561
4	A	26	50	20120615	22	1426	28.16	-0.156304833217039	-0.228118470635124
4	A	26	50	20120615	22	1428	28.2	-0.156718914948101	-0.227823182843300
4	A	26	50	20120615	22	1430	28.24	-0.156387211157047	-0.227572230646657
4	A	26	50	20120615	22	1432	28.28	-0.156628051726719	-0.227922531346057
4	A	26	50	20120615	22	1434	28.32	-0.156869599403172	-0.228273539152238
4	A	26	50	20120615	22	1436	28.36	-0.156680448339205	-0.228751189782929
4	A	26	50	20120615	22	1438	28.4	-0.156508479970020	-0.228764766233128
4	A	26	50	20120615	22	1440	28.44	-0.156776614861446	-0.229097672105711
4	A	26	50	20120615	22	1442	28.48	-0.156891519713389	-0.228930441351960
4	A	26	50	20120615	22	1444	28.52	-0.157195151365231	-0.229367857606802
4	A	26	50	20120615	22	1446	28.56	-0.157743300542006	-0.230112299626035
4	A	26	50	20120615	22	1448	28.6	-0.158120754141804	-0.230436295953175
4	A	26	50	20120615	22	1450	28.64	-0.158988727715710	-0.230742119636038
4	A	26	50	20120615	22	1452	28.68	-0.160000809651623	-0.231541645273526
4	A	26	50	20120615	22	1454	28.72	-0.160482207948254	-0.232485774247766
4	A	26	50	20120615	22	1456	28.76	-0.161055459415762	-0.232667712822565
4	A	26	50	20120615	22	1458	28.8	-0.161487077394999	-0.233436762157784
4	A	26	50	20120615	22	1460	28.84	-0.161805134025176	-0.233540141169193
4	A	26	50	20120615	22	1462	28.88	-0.162998871693175	-0.235163516917441
4	A	26	50	20120615	22	1464	28.92	-0.163135555433979	-0.235622217086397
4	A	26	50	20120615	22	1466	28.96	-0.163747627063774	-0.235510777057682
4	A	26	50	20120615	22	1468	29	-0.164508686092365	-0.237217520695432
4	A	26	50	20120615	22	1470	29.04	-0.165385710633071	-0.239180236987972
4	A	26	50	20120615	22	1472	29.08	-0.166249865830359	-0.240474171686865
4	A	26	50	20120615	22	1474	29.12	-0.167047128726146	-0.241629937720714
4	A	26	50	20120615	22	1476	29.16	-0.167213015977013	-0.241478192605472
4	A	26	50	20120615	22	1478	29.2	-0.168472090311594	-0.242289526926205
4	A	26	50	20120615	22	1480	29.24	-0.169807673599899	-0.244703023791751
4	A	26	50	20120615	22	1482	29.28	-0.170436786503120	-0.244829100930837
4	A	26	50	20120615	22	1484	29.32	-0.171328518864875	-0.245996463515897
4	A	26	50	20120615	22	1486	29.36	-0.171721245971146	-0.246862386480139
4	A	26	50	20120615	22	1488	29.4	-0.172684113275088	-0.248231557340550
4	A	26	50	20120615	22	1490	29.44	-0.173043747783999	-0.248584686467075
4	A	26	50	20120615	22	1492	29.48	-0.174307135469945	-0.249565655704615
4	A	26	50	20120615	22	1494	29.52	-0.174686427547374	-0.25082119450529
4	A	26	50	20120615	22	1496	29.56	-0.175467639119228	-0.252430003853845
4	A	26	50	20120615	22	1498	29.6	-0.176111035579430	-0.253997023191633
4	A	26	50	20120615	22	1500	29.64	-0.176411697382791	-0.254585901719005
4	A	26	50	20120615	22	1502	29.68	-0.176894085628916	-0.255691675303424
4	A	26	50	20120615	22	1504	29.72	-0.177177494026816	-0.256589135230106
4	A	26	50	20120615	22	1506	29.76	-0.176811990531620	-0.257289807339584
4	A	26	50	20120615	22	1508	29.8	-0.176602050528286	-0.257936739333692
