# Supplementary material for: How Do Ants Make Sense of Gravity? A Boltzmann Walker Analysis of Lasius niger Trajectories on Various Inclines
Source: PLoS One. 2013 Oct 29;8(10):e76531. doi: 10.1371/journal.pone.0076531 (PMC3812222; doi:10.1371/journal.pone.0076531)
Supplement: Dataset S4 — Trajectories for . (ZIP) [file pone.0076531.s008.zip › Incline4/4-A-26-50-20120615-23.txt]

Pente	Colonie	Temperature	Humidite	Date	Indiv	Frame	Time	X	Y
4	A	26	50	20120615	23	24	0	0	0
4	A	26	50	20120615	23	26	0.04	-0.00102337443120785	-0.00123535090207196
4	A	26	50	20120615	23	28	0.08	-0.00212933893445831	-0.00261291511997615
4	A	26	50	20120615	23	30	0.12	-0.00277738108621231	-0.00318753130357177
4	A	26	50	20120615	23	32	0.16	-0.00350742641138061	-0.00452410454137059
4	A	26	50	20120615	23	34	0.2	-0.00496190263387441	-0.00594034042913787
4	A	26	50	20120615	23	36	0.24	-0.00633484237342971	-0.00679125151641433
4	A	26	50	20120615	23	38	0.28	-0.00837811227048191	-0.00778344960963967
4	A	26	50	20120615	23	40	0.32	-0.00978868423293191	-0.00763011350413937
4	A	26	50	20120615	23	42	0.36	-0.0113493749650278	-0.00701468311713366
4	A	26	50	20120615	23	44	0.4	-0.0120462994085653	-0.00705555388908624
4	A	26	50	20120615	23	46	0.44	-0.0130125608250567	-0.00681860240671063
4	A	26	50	20120615	23	48	0.48	-0.0122057519877228	-0.00730537471487944
4	A	26	50	20120615	23	50	0.52	-0.0115438293298541	-0.0079525895516995
4	A	26	50	20120615	23	52	0.56	-0.0111682919894337	-0.00853460207222633
4	A	26	50	20120615	23	54	0.6	-0.0112658373698984	-0.0091897011496566
4	A	26	50	20120615	23	56	0.64	-0.0113393694040740	-0.00936408075296502
4	A	26	50	20120615	23	58	0.68	-0.011553453053146	-0.0104203851469727
4	A	26	50	20120615	23	60	0.72	-0.0115083891379810	-0.0116982190244584
4	A	26	50	20120615	23	62	0.76	-0.0115549874748612	-0.0119763241214991
4	A	26	50	20120615	23	64	0.8	-0.0114688194425058	-0.0132477445404793
4	A	26	50	20120615	23	66	0.84	-0.0113136590015101	-0.0133057485097400
4	A	26	50	20120615	23	68	0.88	-0.0110083373644615	-0.0153591795312380
4	A	26	50	20120615	23	70	0.92	-0.0105546576536522	-0.0166814692120568
4	A	26	50	20120615	23	72	0.96	-0.0102714260324480	-0.0177856518062187
4	A	26	50	20120615	23	74	1	-0.0099081520449337	-0.0197106418306615
4	A	26	50	20120615	23	76	1.04	-0.00920890970536751	-0.0206708065724855
4	A	26	50	20120615	23	78	1.08	-0.008478874986801	-0.0218364190682630
4	A	26	50	20120615	23	80	1.12	-0.00782854888014371	-0.0237318187952335
4	A	26	50	20120615	23	82	1.16	-0.00679161214087271	-0.0247008732835106
4	A	26	50	20120615	23	84	1.2	-0.00622664796484031	-0.0262779901061335
4	A	26	50	20120615	23	86	1.24	-0.00533553785705341	-0.0278344876950169
4	A	26	50	20120615	23	88	1.28	-0.00409078243479171	-0.029175975324945
4	A	26	50	20120615	23	90	1.32	-0.00253825878601851	-0.0304951537359266
4	A	26	50	20120615	23	92	1.36	-0.00149980176716791	-0.0311603997956669
4	A	26	50	20120615	23	94	1.4	-0.00124785962103115	-0.0308880929742320
4	A	26	50	20120615	23	96	1.44	0.000849136249255679	-0.0319197617679831
4	A	26	50	20120615	23	98	1.48	0.000310108749957169	-0.0315452073059886
4	A	26	50	20120615	23	100	1.52	0.00167779468612819	-0.0310352418953969
4	A	26	50	20120615	23	102	1.56	0.00223117645308478	-0.0299406405981201
4	A	26	50	20120615	23	104	1.6	0.00307376489354667	-0.0287143760181864
4	A	26	50	20120615	23	106	1.64	0.00324184417543471	-0.0287536204445423
4	A	26	50	20120615	23	108	1.68	0.00301429721324889	-0.0280465136633557
4	A	26	50	20120615	23	110	1.72	0.00270416017902046	-0.0277322754097964
4	A	26	50	20120615	23	112	1.76	0.0016111145166623	-0.0272464930511212
4	A	26	50	20120615	23	114	1.8	0.00111826109017527	-0.0271387299776684
4	A	26	50	20120615	23	116	1.84	0.00070644210081223	-0.0264498665514365
4	A	26	50	20120615	23	118	1.88	0.000741090333090369	-0.0265243956061735
4	A	26	50	20120615	23	120	1.92	-4.17475843612503e-05	-0.0262318655307967
4	A	26	50	20120615	23	122	1.96	-0.000448333983543521	-0.0259736301343073
4	A	26	50	20120615	23	124	2	-0.000843040988801851	-0.026016339383891
4	A	26	50	20120615	23	126	2.04	-0.00154421514409421	-0.0256886590304213
4	A	26	50	20120615	23	128	2.08	-0.00260379344249881	-0.0252732550096777
4	A	26	50	20120615	23	130	2.12	-0.00323033247703701	-0.0248281595751920
4	A	26	50	20120615	23	132	2.16	-0.00370936196595181	-0.0250758944359807
4	A	26	50	20120615	23	134	2.2	-0.00527127599277921	-0.0250867273118685
4	A	26	50	20120615	23	136	2.24	-0.00658018014223011	-0.0253740460102680
4	A	26	50	20120615	23	138	2.28	-0.00726675961355881	-0.0258110592142447
4	A	26	50	20120615	23	140	2.32	-0.00716731918692061	-0.0254996706010136
4	A	26	50	20120615	23	142	2.36	-0.00736331504452991	-0.0264661582916750
4	A	26	50	20120615	23	144	2.4	-0.00772055953252091	-0.0261445519854558
4	A	26	50	20120615	23	146	2.44	-0.00787535227799051	-0.0268237209777176
4	A	26	50	20120615	23	148	2.48	-0.00814794901320571	-0.0271295375895130
4	A	26	50	20120615	23	150	2.52	-0.00789552603445771	-0.0276037092548411
4	A	26	50	20120615	23	152	2.56	-0.00819360689806691	-0.0274450698484819
4	A	26	50	20120615	23	154	2.6	-0.00816687119067031	-0.0276883216522778
4	A	26	50	20120615	23	156	2.64	-0.00804085062012721	-0.0282188073016596
4	A	26	50	20120615	23	158	2.68	-0.00830476408406941	-0.0282168061894689
4	A	26	50	20120615	23	160	2.72	-0.00898570791435211	-0.0288824765132779
4	A	26	50	20120615	23	162	2.76	-0.00920913951507141	-0.0292780461888093
4	A	26	50	20120615	23	164	2.8	-0.0094250474996389	-0.029198185548942
4	A	26	50	20120615	23	166	2.84	-0.0104688078193484	-0.030113535277188
4	A	26	50	20120615	23	168	2.88	-0.0111587389768199	-0.0306063109219291
4	A	26	50	20120615	23	170	2.92	-0.0114556248299689	-0.031417178552187
4	A	26	50	20120615	23	172	2.96	-0.0118557270599677	-0.0324331283621924
4	A	26	50	20120615	23	174	3	-0.0123744888789174	-0.0333673295572248
4	A	26	50	20120615	23	176	3.04	-0.0128470766250556	-0.0333775543212808
4	A	26	50	20120615	23	178	3.08	-0.0135166077518899	-0.0345657341299798
4	A	26	50	20120615	23	180	3.12	-0.0141460742085022	-0.0353124388909128
4	A	26	50	20120615	23	182	3.16	-0.0143734019675858	-0.0361935717220171
4	A	26	50	20120615	23	184	3.2	-0.0146874917287211	-0.0364238127610393
4	A	26	50	20120615	23	186	3.24	-0.0154132095603884	-0.0379851611024417
4	A	26	50	20120615	23	188	3.28	-0.0158425294425859	-0.0389915508287654
4	A	26	50	20120615	23	190	3.32	-0.0160888854451513	-0.0394111479927215
4	A	26	50	20120615	23	192	3.36	-0.0167958013075069	-0.0399758929656518
4	A	26	50	20120615	23	194	3.4	-0.017582302038085	-0.039792695740782
4	A	26	50	20120615	23	196	3.44	-0.017314959106254	-0.0408825452804892
4	A	26	50	20120615	23	198	3.48	-0.0177360341233828	-0.0414579251394085
4	A	26	50	20120615	23	200	3.52	-0.0179081439139236	-0.0420340757447193
4	A	26	50	20120615	23	202	3.56	-0.0181401527198987	-0.0426602117283921
4	A	26	50	20120615	23	204	3.6	-0.018113346301824	-0.0440938777983157
4	A	26	50	20120615	23	206	3.64	-0.0184539596383215	-0.0452762310471377
4	A	26	50	20120615	23	208	3.68	-0.0182300896313979	-0.0466317547466723
4	A	26	50	20120615	23	210	3.72	-0.0179138007681731	-0.0452410878401127
4	A	26	50	20120615	23	212	3.76	-0.0179451963092578	-0.0477540039190935
4	A	26	50	20120615	23	214	3.8	-0.0172374531319682	-0.0487970571320218
4	A	26	50	20120615	23	216	3.84	-0.0173532772227265	-0.0503471766177389
4	A	26	50	20120615	23	218	3.88	-0.0168851018229029	-0.0516900431058903
4	A	26	50	20120615	23	220	3.92	-0.0167643279846763	-0.0510817898527136
4	A	26	50	20120615	23	222	3.96	-0.0167024561413224	-0.0505144780821677
4	A	26	50	20120615	23	224	4	-0.016972146667667	-0.050262606646709
4	A	26	50	20120615	23	226	4.04	-0.0175004968545696	-0.0495726118496272
4	A	26	50	20120615	23	228	4.08	-0.0176882337049746	-0.0496340594289123
4	A	26	50	20120615	23	230	4.12	-0.0176431202923349	-0.0487660151443277
4	A	26	50	20120615	23	232	4.16	-0.0179173363020791	-0.0480620196329783
4	A	26	50	20120615	23	234	4.2	-0.0175581260572363	-0.0471200119790816
4	A	26	50	20120615	23	236	4.24	-0.0179162049312292	-0.0459770445779717
4	A	26	50	20120615	23	238	4.28	-0.0179352261036431	-0.0460626752091734
4	A	26	50	20120615	23	240	4.32	-0.0184146445012876	-0.0454547047987092
4	A	26	50	20120615	23	242	4.36	-0.0183483885958904	-0.0455448609133105
4	A	26	50	20120615	23	244	4.4	-0.018532307069677	-0.0443741042156999
4	A	26	50	20120615	23	246	4.44	-0.0182378678059909	-0.0437705178672791
4	A	26	50	20120615	23	248	4.48	-0.0175842182974621	-0.0432679063672117
4	A	26	50	20120615	23	250	4.52	-0.0170927790845374	-0.042707312111087
4	A	26	50	20120615	23	252	4.56	-0.0165566507230418	-0.0424231966064062
4	A	26	50	20120615	23	254	4.6	-0.0162801012609197	-0.0419896694388608
4	A	26	50	20120615	23	256	4.64	-0.0156210777408539	-0.0416806637754822
4	A	26	50	20120615	23	258	4.68	-0.0153807321459285	-0.0418616124007879
4	A	26	50	20120615	23	260	4.72	-0.0146656350581146	-0.0410159834011669
4	A	26	50	20120615	23	262	4.76	-0.0142262389042853	-0.0407593036395962
4	A	26	50	20120615	23	264	4.8	-0.014002581029396	-0.039803931667535
4	A	26	50	20120615	23	266	4.84	-0.0133369814162651	-0.0397706269381411
4	A	26	50	20120615	23	268	4.88	-0.0135272638510824	-0.0402147607074044
4	A	26	50	20120615	23	270	4.92	-0.0133709932524401	-0.0406432674168035
4	A	26	50	20120615	23	272	4.96	-0.013152214414341	-0.0407090283474538
4	A	26	50	20120615	23	274	5	-0.0131813472137259	-0.0402137707579107
4	A	26	50	20120615	23	276	5.04	-0.0126624722576912	-0.0405854260821024
4	A	26	50	20120615	23	278	5.08	-0.012149254155906	-0.0409201704323161
4	A	26	50	20120615	23	280	5.12	-0.0113652848676045	-0.0405310495706291
4	A	26	50	20120615	23	282	5.16	-0.0102398537146680	-0.0404763195057653
4	A	26	50	20120615	23	284	5.2	-0.00984132833279131	-0.0402462269591672
4	A	26	50	20120615	23	286	5.24	-0.00838419338880011	-0.0397673035362696
4	A	26	50	20120615	23	288	5.28	-0.00739700161158561	-0.0386034764851146
4	A	26	50	20120615	23	290	5.32	-0.00699826409767451	-0.0379807275429236
4	A	26	50	20120615	23	292	5.36	-0.00639694049095351	-0.0377907986614969
4	A	26	50	20120615	23	294	5.4	-0.00615496855043141	-0.037851044159254
4	A	26	50	20120615	23	296	5.44	-0.00551956239685721	-0.0373806767284087
4	A	26	50	20120615	23	298	5.48	-0.00557160545595251	-0.0375901217569962
4	A	26	50	20120615	23	300	5.52	-0.00550308680885551	-0.0375339067678919
4	A	26	50	20120615	23	302	5.56	-0.00547600461913611	-0.0375928087627647
4	A	26	50	20120615	23	304	5.6	-0.00518672723495271	-0.0376528421284874
4	A	26	50	20120615	23	306	5.64	-0.00457274641684841	-0.0376553170022216
4	A	26	50	20120615	23	308	5.68	-0.00421883947286451	-0.0374634789324857
4	A	26	50	20120615	23	310	5.72	-0.00395035102804801	-0.0373638475870165
4	A	26	50	20120615	23	312	5.76	-0.00328397359745781	-0.0372184664328045
4	A	26	50	20120615	23	314	5.8	-0.00320887885729581	-0.0367497960582341
4	A	26	50	20120615	23	316	5.84	-0.00261773758822381	-0.036402323785959
4	A	26	50	20120615	23	318	5.88	-0.00241493936337951	-0.0361148141687286
4	A	26	50	20120615	23	320	5.92	-0.00258690773256411	-0.0361343303158893
4	A	26	50	20120615	23	322	5.96	-0.00297864488934151	-0.0365214005679108
4	A	26	50	20120615	23	324	6	-0.00288919588152141	-0.0370568925333034
4	A	26	50	20120615	23	326	6.04	-0.00268554912853961	-0.037038790599705
4	A	26	50	20120615	23	328	6.08	-0.00263598094317851	-0.0367188247812181
4	A	26	50	20120615	23	330	6.12	-0.00303287997945851	-0.0369723225622735
4	A	26	50	20120615	23	332	6.16	-0.00282965749054541	-0.0373380381895032
4	A	26	50	20120615	23	334	6.2	-0.00270676233197521	-0.0371387754985648
4	A	26	50	20120615	23	336	6.24	-0.00277132118109761	-0.0375820607396907
4	A	26	50	20120615	23	338	6.28	-0.00274020848272531	-0.0376069508983884
4	A	26	50	20120615	23	340	6.32	-0.00204370830325661	-0.0382859148296837
4	A	26	50	20120615	23	342	6.36	-0.00140384737696091	-0.0386521254316603
4	A	26	50	20120615	23	344	6.4	-0.000934611316965511	-0.0392579745217809
4	A	26	50	20120615	23	346	6.44	-0.000472870588850691	-0.0396255286266417
4	A	26	50	20120615	23	348	6.48	0.00109117890045583	-0.0396961685940822
4	A	26	50	20120615	23	350	6.52	0.00156543541859765	-0.0400551667068906
4	A	26	50	20120615	23	352	6.56	0.00228590651794863	-0.0403887089755763
4	A	26	50	20120615	23	354	6.6	0.00325075372087767	-0.0408342569584019
4	A	26	50	20120615	23	356	6.64	0.00460585315634356	-0.0407308779469925
4	A	26	50	20120615	23	358	6.68	0.0059129400413669	-0.0410430655908863
4	A	26	50	20120615	23	360	6.72	0.00663631027852074	-0.0410543792993853
4	A	26	50	20120615	23	362	6.76	0.00665900840619682	-0.0414857851465872
4	A	26	50	20120615	23	364	6.8	0.00782927012906056	-0.0422619055496176
4	A	26	50	20120615	23	366	6.84	0.00861903769296781	-0.0423937809643089
4	A	26	50	20120615	23	368	6.88	0.00905921166425644	-0.0428280152386355
4	A	26	50	20120615	23	370	6.92	0.0106445450676767	-0.0439742353309389
4	A	26	50	20120615	23	372	6.96	0.0112185743526439	-0.0443488605036116
4	A	26	50	20120615	23	374	7	0.012805604812339	-0.0456820396288607
4	A	26	50	20120615	23	376	7.04	0.0134525368064466	-0.0459171526336052
4	A	26	50	20120615	23	378	7.08	0.0147432188141464	-0.0462600287118026
4	A	26	50	20120615	23	380	7.12	0.0147951204518855	-0.0463199913668472
4	A	26	50	20120615	23	382	7.16	0.0164424671200158	-0.0474121177903898
4	A	26	50	20120615	23	384	7.2	0.0163146222139772	-0.0479431549830609
4	A	26	50	20120615	23	386	7.24	0.0162181021383453	-0.0477477813794191
4	A	26	50	20120615	23	388	7.28	0.0157733319729789	-0.048213199062796
4	A	26	50	20120615	23	390	7.32	0.0150435270641163	-0.0480961728905097
4	A	26	50	20120615	23	392	7.36	0.0151911002493499	-0.0484182600293401
4	A	26	50	20120615	23	394	7.4	0.0149722507005727	-0.0480835863898045
4	A	26	50	20120615	23	396	7.44	0.0146269704593193	-0.0486431199857575
4	A	26	50	20120615	23	398	7.48	0.0142947009828398	-0.0481480745282488
4	A	26	50	20120615	23	400	7.52	0.0138628708715691	-0.0488320589176905
4	A	26	50	20120615	23	402	7.56	0.0135707650602610	-0.0492319278024515
4	A	26	50	20120615	23	404	7.6	0.0126206256783806	-0.0501482674801911
4	A	26	50	20120615	23	406	7.64	0.0117041445792847	-0.0507301456504296
4	A	26	50	20120615	23	408	7.68	0.0113126195545417	-0.0510844768584821
4	A	26	50	20120615	23	410	7.72	0.0109611167736139	-0.0510675770064118
4	A	26	50	20120615	23	412	7.76	0.00971646741736934	-0.0513922804403326
4	A	26	50	20120615	23	414	7.8	0.00877813671873479	-0.0513177513855956
4	A	26	50	20120615	23	416	7.84	0.00766932257515616	-0.0510406362380486
4	A	26	50	20120615	23	418	7.88	0.00731294075743814	-0.0510235242539438
4	A	26	50	20120615	23	420	7.92	0.0056332085987295	-0.0508277263862333
4	A	26	50	20120615	23	422	7.96	0.00492157633414336	-0.0510151096832477
4	A	26	50	20120615	23	424	8	0.00418180121966599	-0.0501810065241601
4	A	26	50	20120615	23	426	8.04	0.00357962908480753	-0.0488789400972832
4	A	26	50	20120615	23	428	8.08	0.00228668433540792	-0.0480941222808442
4	A	26	50	20120615	23	430	8.12	0.00129199722631281	-0.0479956223062249
4	A	26	50	20120615	23	432	8.16	0.000271995694451219	-0.0477151130461282
4	A	26	50	20120615	23	434	8.2	0.000111694587156229	-0.0468096628128189
4	A	26	50	20120615	23	436	8.24	-0.000493518106861341	-0.0464601399308783
4	A	26	50	20120615	23	438	8.28	-0.00080641285753639	-0.0455214556788532
4	A	26	50	20120615	23	440	8.32	-0.0008720323668305	-0.0448099648356233
4	A	26	50	20120615	23	442	8.36	-0.000517984001490401	-0.0436844629720087
4	A	26	50	20120615	23	444	8.4	-0.0007226914146439	-0.0436501682931211
4	A	26	50	20120615	23	446	8.44	-0.000561895332602081	-0.0428007916275599
4	A	26	50	20120615	23	448	8.48	-0.000378188990849820	-0.0418085793921989
4	A	26	50	20120615	23	450	8.52	0.000282531585490889	-0.0410328832532372
4	A	26	50	20120615	23	452	8.56	0.00039453729963084	-0.0407921841049213
4	A	26	50	20120615	23	454	8.6	3.44078159725293e-05	-0.0410588340721068
4	A	26	50	20120615	23	456	8.64	0.000358121300399739	-0.0407619906453647
4	A	26	50	20120615	23	458	8.68	0.00053942347909597	-0.040356959881101
4	A	26	50	20120615	23	460	8.72	0.00093356479892935	-0.0400183971542689
4	A	26	50	20120615	23	462	8.76	0.00112391794442477	-0.0393770513037327
4	A	26	50	20120615	23	464	8.8	0.00130444230566169	-0.0385114818928823
4	A	26	50	20120615	23	466	8.84	0.00216852679227166	-0.0382656915757418
4	A	26	50	20120615	23	468	8.88	0.00254859668715942	-0.0374702671575851
4	A	26	50	20120615	23	470	8.92	0.00275188988675056	-0.0375065417354599
4	A	26	50	20120615	23	472	8.96	0.00271992866024093	-0.0368937629988837
4	A	26	50	20120615	23	474	9	0.00284056107711135	-0.0358926412180798
4	A	26	50	20120615	23	476	9.04	0.00256309237617375	-0.0363270876244408
4	A	26	50	20120615	23	478	9.08	0.00256980989059502	-0.0359505532634589
4	A	26	50	20120615	23	480	9.12	0.00219999304403446	-0.035138936100013
4	A	26	50	20120615	23	482	9.16	0.00217595141347411	-0.0345021157328764
4	A	26	50	20120615	23	484	9.2	0.00192358500326863	-0.0340769324253489
4	A	26	50	20120615	23	486	9.24	0.00172700931809877	-0.0335949684432922
4	A	26	50	20120615	23	488	9.28	0.00105554071868403	-0.0326074231126871
4	A	26	50	20120615	23	490	9.32	0.000808124055946859	-0.031865455967188
4	A	26	50	20120615	23	492	9.36	0.000689825091454349	-0.0316041800115396
4	A	26	50	20120615	23	494	9.4	0.000576193031717669	-0.0307353579094957
4	A	26	50	20120615	23	496	9.44	0.000960505567292559	-0.0301642277623313
4	A	26	50	20120615	23	498	9.48	0.00086242985674198	-0.0293301953139218
4	A	26	50	20120615	23	500	9.52	0.00095909135373018	-0.0296238567601485
4	A	26	50	20120615	23	502	9.56	0.00120537664561746	-0.0283949758851244
4	A	26	50	20120615	23	504	9.6	0.00163282269484473	-0.0274732621958478
4	A	26	50	20120615	23	506	9.64	0.00153764612209702	-0.0275714086170765
4	A	26	50	20120615	23	508	9.68	0.00159103268407660	-0.0268978894079963
4	A	26	50	20120615	23	510	9.72	0.00146636975855341	-0.0262236630921349
4	A	26	50	20120615	23	512	9.76	0.00129666413106864	-0.0251174652436467
4	A	26	50	20120615	23	514	9.8	0.00161712492430239	-0.0244146011031472
4	A	26	50	20120615	23	516	9.84	0.00194571744551977	-0.0244691190359767
4	A	26	50	20120615	23	518	9.88	0.00214604079662992	-0.0234352582112039
4	A	26	50	20120615	23	520	9.92	0.00246063260357982	-0.0231288688429157
4	A	26	50	20120615	23	522	9.96	0.0025424448581631	-0.0233171713787457
4	A	26	50	20120615	23	524	10	0.00253714862837202	-0.0222720039165417
4	A	26	50	20120615	23	526	10.04	0.00232208917194194	-0.0215717277868614
4	A	26	50	20120615	23	528	10.08	0.00236078205500847	-0.0206286736149285
4	A	26	50	20120615	23	530	10.12	0.00256004474594684	-0.0202058237597790
4	A	26	50	20120615	23	532	10.16	0.00280719977917497	-0.0191838635421335
4	A	26	50	20120615	23	534	10.2	0.00312264011426229	-0.0185372143907384
4	A	26	50	20120615	23	536	10.24	0.00325462159497076	-0.0170328093584250
4	A	26	50	20120615	23	538	10.28	0.00334578180120133	-0.0151948408442224
4	A	26	50	20120615	23	540	10.32	0.00331729246898732	-0.0137628859727093
4	A	26	50	20120615	23	542	10.36	0.00350482425842581	-0.0125711352747653
4	A	26	50	20120615	23	544	10.4	0.00376916198643677	-0.0113083769138546
4	A	26	50	20120615	23	546	10.44	0.00466498142538639	-0.00876563507084341
4	A	26	50	20120615	23	548	10.48	0.00436724775120676	-0.00610784766163994
4	A	26	50	20120615	23	550	10.52	0.00438975425294515	-0.00426421451501328
4	A	26	50	20120615	23	552	10.56	0.00516809497126843	-0.00348272010044591
4	A	26	50	20120615	23	554	10.6	0.0053350004558997	-0.00270119740160729
4	A	26	50	20120615	23	556	10.64	0.00584503657716956	-0.00240425497991581
4	A	26	50	20120615	23	558	10.68	0.00634438831497569	-0.00272303993007814
4	A	26	50	20120615	23	560	10.72	0.00638298644573353	-0.00303554294359641
4	A	26	50	20120615	23	562	10.76	0.00728670214610866	-0.00307428320281728
4	A	26	50	20120615	23	564	10.8	0.00853969748369156	-0.0027994484746396
4	A	26	50	20120615	23	566	10.84	0.00919976398625967	-0.00306323536646802
4	A	26	50	20120615	23	568	10.88	0.0104781635491703	-0.00377780212419609
4	A	26	50	20120615	23	570	10.92	0.0125020014447688	-0.00392339611754918
4	A	26	50	20120615	23	572	10.96	0.0141089581735577	-0.00370774269142291
4	A	26	50	20120615	23	574	11	0.0150519982033549	-0.00494725845243605
4	A	26	50	20120615	23	576	11.04	0.0160394869654176	-0.00490289457298441
4	A	26	50	20120615	23	578	11.08	0.0159586434471245	-0.0040331178767859
4	A	26	50	20120615	23	580	11.12	0.0148576640466814	-0.00372542743202038
4	A	26	50	20120615	23	582	11.16	0.0143115089110286	-0.00341116089418983
4	A	26	50	20120615	23	584	11.2	0.0138374150274464	-0.00295666801058218
4	A	26	50	20120615	23	586	11.24	0.0134685669171761	-0.00236184271518025
4	A	26	50	20120615	23	588	11.28	0.0131645110012659	-0.0019661740446995
4	A	26	50	20120615	23	590	11.32	0.0127867392034169	-0.00137554896357781
4	A	26	50	20120615	23	592	11.36	0.0124431277341672	-0.0004329473399849
4	A	26	50	20120615	23	594	11.4	0.0119785437296852	5.63995439742198e-05
4	A	26	50	20120615	23	596	11.44	0.0114318519706961	0.00076145493767787
4	A	26	50	20120615	23	598	11.48	0.0104247267826092	0.00142171596532149
4	A	26	50	20120615	23	600	11.52	0.00935817641134212	0.00240741574722772
4	A	26	50	20120615	23	602	11.56	0.00816529434254822	0.00230931882347371
4	A	26	50	20120615	23	604	11.6	0.0066228186811357	0.00345012954890103
4	A	26	50	20120615	23	606	11.64	0.0065663208493189	0.00324410691713452
4	A	26	50	20120615	23	608	11.68	0.00598496593809856	0.00328984258374166
4	A	26	50	20120615	23	610	11.72	0.00522405893746544	0.00249246301533493
4	A	26	50	20120615	23	612	11.76	0.00476641447893404	0.00238972959241668
4	A	26	50	20120615	23	614	11.8	0.00476098884860199	0.00234019464107422
4	A	26	50	20120615	23	616	11.84	0.00371681204299841	0.00284569891498346
4	A	26	50	20120615	23	618	11.88	0.00270273889439028	0.00219526249966832
4	A	26	50	20120615	23	620	11.92	0.00233522014486858	0.00254353380260613
4	A	26	50	20120615	23	622	11.96	0.00162081602170018	0.00274013777204724
4	A	26	50	20120615	23	624	12	0.00116711509768746	0.00267387479558225
4	A	26	50	20120615	23	626	12.04	0.00081614264684551	0.00380894381394633
4	A	26	50	20120615	23	628	12.08	0.00051094828901759	0.00393036111934387
4	A	26	50	20120615	23	630	12.12	0.00055073718759496	0.00400253550849958
4	A	26	50	20120615	23	632	12.16	0.00065695028298343	0.00447955539994228
4	A	26	50	20120615	23	634	12.2	0.000932888804846538	0.00420745788211457
4	A	26	50	20120615	23	636	12.24	0.00145388932386547	0.0039904510536091
4	A	26	50	20120615	23	638	12.28	0.00195130288198437	0.00407972257762713
4	A	26	50	20120615	23	640	12.32	0.00220483813969915	0.00413901560254996
4	A	26	50	20120615	23	642	12.36	0.0023689555022922	0.00365262301072264
4	A	26	50	20120615	23	644	12.4	0.00278861418453826	0.00349198744192015
4	A	26	50	20120615	23	646	12.44	0.00340441792392444	0.00368235331533763
4	A	26	50	20120615	23	648	12.48	0.00376232992071695	0.00360454611356298
4	A	26	50	20120615	23	650	12.52	0.00422103079677944	0.00363100675642177
4	A	26	50	20120615	23	652	12.56	0.00525548629835527	0.00423941628019708
4	A	26	50	20120615	23	654	12.6	0.00535076186605235	0.0040182757054488
4	A	26	50	20120615	23	656	12.64	0.00648044273074379	0.00523618935429669
4	A	26	50	20120615	23	658	12.68	0.00703315274625825	0.00537881986312983
4	A	26	50	20120615	23	660	12.72	0.00707351440132838	0.00592720945621125
4	A	26	50	20120615	23	662	12.76	0.00734722129419007	0.00631997898888913
4	A	26	50	20120615	23	664	12.8	0.00731930471846883	0.00678082876245965
4	A	26	50	20120615	23	666	12.84	0.00741442472267404	0.00648110034005029
4	A	26	50	20120615	23	668	12.88	0.00760088170980512	0.00650606828049399
4	A	26	50	20120615	23	670	12.92	0.00788111519825716	0.00710575847055049
4	A	26	50	20120615	23	672	12.96	0.0084500815986711	0.00742759105093973
4	A	26	50	20120615	23	674	13	0.0085628863434738	0.00721596106239841
4	A	26	50	20120615	23	676	13.04	0.00832806325250955	0.00763877556220891
4	A	26	50	20120615	23	678	13.08	0.00801468059815549	0.00809792120843677
4	A	26	50	20120615	23	680	13.12	0.00791980101025588	0.00832453478967147
4	A	26	50	20120615	23	682	13.16	0.00743611875872084	0.00820545093665177
4	A	26	50	20120615	23	684	13.2	0.00721430643253044	0.00818929354670167
4	A	26	50	20120615	23	686	13.24	0.00672360261065822	0.00827509388353087
4	A	26	50	20120615	23	688	13.28	0.00682718668303424	0.00788293953375262
4	A	26	50	20120615	23	690	13.32	0.00621291595114967	0.00763339447960408
4	A	26	50	20120615	23	692	13.36	0.005629807415112	0.00741151851380336
4	A	26	50	20120615	23	694	13.4	0.00527548327812723	0.0076062345081387
4	A	26	50	20120615	23	696	13.44	0.00467337478287907	0.00798445885432757
4	A	26	50	20120615	23	698	13.48	0.00446698445558634	0.00844076900236287
4	A	26	50	20120615	23	700	13.52	0.00378834579341037	0.00789704631403727
4	A	26	50	20120615	23	702	13.56	0.00295692964009122	0.00795630186230077
4	A	26	50	20120615	23	704	13.6	0.00273661638027693	0.00878250663864257
4	A	26	50	20120615	23	706	13.64	0.00242488128472303	0.00838987852732087
4	A	26	50	20120615	23	708	13.68	0.00111534073916898	0.00865110498549467
4	A	26	50	20120615	23	710	13.72	0.000264691281401559	0.00961248736519587
4	A	26	50	20120615	23	712	13.76	-0.00084173284125665	0.00979582601142187
4	A	26	50	20120615	23	714	13.8	-0.00184180103295661	0.0102729038856207
4	A	26	50	20120615	23	716	13.84	-0.00294552825035141	0.0102466659813980
4	A	26	50	20120615	23	718	13.88	-0.00372200503519941	0.0104697553424352
4	A	26	50	20120615	23	720	13.92	-0.00479901917261451	0.0108281679708288
4	A	26	50	20120615	23	722	13.96	-0.00536975404708821	0.0113452461685325
4	A	26	50	20120615	23	724	14	-0.00598461379892151	0.0112716059470194
4	A	26	50	20120615	23	726	14.04	-0.00657850854179941	0.0120480841460810
4	A	26	50	20120615	23	728	14.08	-0.00696993598580661	0.0123682889666600
4	A	26	50	20120615	23	730	14.12	-0.00722602460610821	0.0129702037146501
4	A	26	50	20120615	23	732	14.16	-0.00755810677000151	0.0140676086196036
4	A	26	50	20120615	23	734	14.2	-0.00823752600735321	0.0142263937606704
4	A	26	50	20120615	23	736	14.24	-0.00848343229000581	0.0144730580617924
4	A	26	50	20120615	23	738	14.28	-0.00862919740319991	0.0142396117077311
4	A	26	50	20120615	23	740	14.32	-0.00910482853692431	0.0145166250319016
4	A	26	50	20120615	23	742	14.36	-0.00947475003528851	0.0142922261091056
4	A	26	50	20120615	23	744	14.4	-0.0097518651828355	0.0145665128295279
4	A	26	50	20120615	23	746	14.44	-0.0099702126857981	0.0146677775916616
4	A	26	50	20120615	23	748	14.48	-0.0102445771879663	0.0146602751887132
4	A	26	50	20120615	23	750	14.52	-0.0104900705202587	0.0143531221451014
4	A	26	50	20120615	23	752	14.56	-0.0115384694604527	0.0144445793361801
4	A	26	50	20120615	23	754	14.6	-0.0130770631056365	0.0143588072836222
4	A	26	50	20120615	23	756	14.64	-0.0143051237367944	0.0144630772495759
4	A	26	50	20120615	23	758	14.68	-0.0152280677918704	0.0151490839644119
4	A	26	50	20120615	23	760	14.72	-0.0158530724046933	0.0151207360535541
4	A	26	50	20120615	23	762	14.76	-0.0158039214123331	0.0148096868515780
4	A	26	50	20120615	23	764	14.8	-0.0160937008423311	0.0144206296295013
4	A	26	50	20120615	23	766	14.84	-0.0167679059449891	0.0142853813154638
4	A	26	50	20120615	23	768	14.88	-0.0174102700292902	0.0147415783264141
4	A	26	50	20120615	23	770	14.92	-0.0178501540867985	0.0144067703365900
4	A	26	50	20120615	23	772	14.96	-0.0189896071672059	0.0140281641527393
4	A	26	50	20120615	23	774	15	-0.0194175552622479	0.0142912008042729
4	A	26	50	20120615	23	776	15.04	-0.0202429256525879	0.0142488804634189
4	A	26	50	20120615	23	778	15.08	-0.0214670901253814	0.0146438490981863
4	A	26	50	20120615	23	780	15.12	-0.0225276795864831	0.0155010746490187
4	A	26	50	20120615	23	782	15.16	-0.0227509273394394	0.0160822315703403
4	A	26	50	20120615	23	784	15.2	-0.0226356052944956	0.0163618852312318
4	A	26	50	20120615	23	786	15.24	-0.0223959173088768	0.0161304986792241
4	A	26	50	20120615	23	788	15.28	-0.0228527295027268	0.0172933852783601
4	A	26	50	20120615	23	790	15.32	-0.0225541324511673	0.0173386966808985
4	A	26	50	20120615	23	792	15.36	-0.0230261120854737	0.0169709445861390
4	A	26	50	20120615	23	794	15.4	-0.0227965498689615	0.0175715964414179
4	A	26	50	20120615	23	796	15.44	-0.0232277577262647	0.0181296309709947
4	A	26	50	20120615	23	798	15.48	-0.0231434211004726	0.0173317811765785
4	A	26	50	20120615	23	800	15.52	-0.023298143135264	0.0172204754981519
4	A	26	50	20120615	23	802	15.56	-0.0234528793121911	0.0171091556775897
4	A	26	50	20120615	23	804	15.6	-0.023688840845073	0.0167708050827920
4	A	26	50	20120615	23	806	15.64	-0.024188086516862	0.0168973489123531
4	A	26	50	20120615	23	808	15.68	-0.0245014903844195	0.0167827834716653
4	A	26	50	20120615	23	810	15.72	-0.0250707113432746	0.0170866979662193
4	A	26	50	20120615	23	812	15.76	-0.0256170927530975	0.0172673637488124
4	A	26	50	20120615	23	814	15.8	-0.0269378975096758	0.0171366197049710
4	A	26	50	20120615	23	816	15.84	-0.027582778894118	0.0180009870342935
4	A	26	50	20120615	23	818	15.88	-0.0278287813432928	0.0178173514032193
4	A	26	50	20120615	23	820	15.92	-0.0282492977460644	0.0182727988809816
4	A	26	50	20120615	23	822	15.96	-0.0291768097109468	0.0186357567917646
4	A	26	50	20120615	23	824	16	-0.0296402474953365	0.0185903605364124
4	A	26	50	20120615	23	826	16.04	-0.0297968009366912	0.0183625307315141
4	A	26	50	20120615	23	828	16.08	-0.0303387982844707	0.0184292109009800
4	A	26	50	20120615	23	830	16.12	-0.0301207265531527	0.0185161850350660
4	A	26	50	20120615	23	832	16.16	-0.0300813407054406	0.0182119169871214
4	A	26	50	20120615	23	834	16.2	-0.0307050795971253	0.0180996991409471
4	A	26	50	20120615	23	836	16.24	-0.0310251868369684	0.0178862236037069
4	A	26	50	20120615	23	838	16.28	-0.030942101790179	0.0179123158439327
4	A	26	50	20120615	23	840	16.32	-0.0310222169884874	0.0179533987479196
4	A	26	50	20120615	23	842	16.36	-0.0314010848018472	0.0174058152565687
4	A	26	50	20120615	23	844	16.4	-0.0321689320555377	0.0171207805130724
4	A	26	50	20120615	23	846	16.44	-0.0328883424947169	0.0163566809253223
4	A	26	50	20120615	23	848	16.48	-0.0338595536586766	0.0164638076026720
4	A	26	50	20120615	23	850	16.52	-0.0345729536902157	0.0161736816903512
4	A	26	50	20120615	23	852	16.56	-0.0359248711451663	0.0156902327840539
4	A	26	50	20120615	23	854	16.6	-0.0365127597230448	0.0153199916734247
4	A	26	50	20120615	23	856	16.64	-0.0377451761319748	0.0151637917854606
4	A	26	50	20120615	23	858	16.68	-0.0388047049329047	0.0148356942389900
4	A	26	50	20120615	23	860	16.72	-0.0397877247801102	0.0143418508630093
4	A	26	50	20120615	23	862	16.76	-0.0411757046809013	0.0138429870288822
4	A	26	50	20120615	23	864	16.8	-0.0416864479089524	0.0143004144056318
4	A	26	50	20120615	23	866	16.84	-0.0423041056823188	0.0141255468986443
4	A	26	50	20120615	23	868	16.88	-0.0429436130552239	0.0145472653829440
4	A	26	50	20120615	23	870	16.92	-0.0432159198766589	0.0153286890868333
4	A	26	50	20120615	23	872	16.96	-0.0437103289380645	0.0155355885310084
4	A	26	50	20120615	23	874	17	-0.0436664176069528	0.0153130620269690
4	A	26	50	20120615	23	876	17.04	-0.0435871509367818	0.0152784845053690
4	A	26	50	20120615	23	878	17.08	-0.0431716549921566	0.0146276634239649
4	A	26	50	20120615	23	880	17.12	-0.042824465562594	0.0146098443330790
4	A	26	50	20120615	23	882	17.16	-0.0425291070600924	0.0147100413639732
4	A	26	50	20120615	23	884	17.2	-0.0420359000802148	0.0137471740600314
4	A	26	50	20120615	23	886	17.24	-0.0426094343904352	0.0134120761564271
4	A	26	50	20120615	23	888	17.28	-0.0425053482722445	0.0139301025843244
4	A	26	50	20120615	23	890	17.32	-0.0424238188603737	0.0130628361171991
4	A	26	50	20120615	23	892	17.36	-0.0426619017135992	0.0129777711714223
4	A	26	50	20120615	23	894	17.4	-0.0427925750467625	0.0123466076585352
4	A	26	50	20120615	23	896	17.44	-0.0431821908831963	0.0119943270601481
4	A	26	50	20120615	23	898	17.48	-0.0425763417930756	0.0117160098310731
4	A	26	50	20120615	23	900	17.52	-0.0425969893110863	0.0112307931578229
4	A	26	50	20120615	23	902	17.56	-0.0425916152995493	0.0113575066930115
4	A	26	50	20120615	23	904	17.6	-0.042925157568235	0.0112312881325697
4	A	26	50	20120615	23	906	17.64	-0.0430543459771577	0.00978829532420227
4	A	26	50	20120615	23	908	17.68	-0.0428437695777204	0.00954787901859887
4	A	26	50	20120615	23	910	17.72	-0.0433984948475612	0.00861202319369847
4	A	26	50	20120615	23	912	17.76	-0.0434868831952096	0.00738957699038316
4	A	26	50	20120615	23	914	17.8	-0.0440298704924827	0.00671634062401544
4	A	26	50	20120615	23	916	17.84	-0.0442298402902023	0.0058993494490325
4	A	26	50	20120615	23	918	17.88	-0.0443185821912412	0.00547147913573653
4	A	26	50	20120615	23	920	17.92	-0.0448135569380717	0.00419204012585758
4	A	26	50	20120615	23	922	17.96	-0.0452140622189358	0.00328708486729504
4	A	26	50	20120615	23	924	18	-0.0459290178853935	0.00267069988613473
4	A	26	50	20120615	23	926	18.04	-0.0462710454354535	0.00151153973973562
4	A	26	50	20120615	23	928	18.08	-0.0463935870406331	0.00137061335824514
4	A	26	50	20120615	23	930	18.12	-0.0471211292077959	-0.00019145623207407
4	A	26	50	20120615	23	932	18.16	-0.0473017949903891	-0.00017851617797834
4	A	26	50	20120615	23	934	18.2	-0.0478553181787019	-0.00140435649384334
4	A	26	50	20120615	23	936	18.24	-0.0481919717172248	-0.00120488167087062
4	A	26	50	20120615	23	938	18.28	-0.0481665158731021	-0.00183335817798922
4	A	26	50	20120615	23	940	18.32	-0.0482867240259038	-0.00256266811210504
4	A	26	50	20120615	23	942	18.36	-0.0480841379330939	-0.00253318175932955
4	A	26	50	20120615	23	944	18.4	-0.0480966537231209	-0.00311505992956796
4	A	26	50	20120615	23	946	18.44	-0.0487199683507368	-0.00447263423876801
4	A	26	50	20120615	23	948	18.48	-0.0485735265363531	-0.0048758972360787
4	A	26	50	20120615	23	950	18.52	-0.0487938610093708	-0.00560054026543867
4	A	26	50	20120615	23	952	18.56	-0.0493929218743921	-0.00583119849746173
4	A	26	50	20120615	23	954	18.6	-0.0498591880859065	-0.00714528573961881
4	A	26	50	20120615	23	956	18.64	-0.0509107972908871	-0.00834991285204821
4	A	26	50	20120615	23	958	18.68	-0.0511432940005412	-0.00831894157503224
4	A	26	50	20120615	23	960	18.72	-0.0515040598803026	-0.00913847833442745
4	A	26	50	20120615	23	962	18.76	-0.0521578508101877	-0.0093111538103932
4	A	26	50	20120615	23	964	18.8	-0.0525930043233299	-0.0100599798916698
4	A	26	50	20120615	23	966	18.84	-0.0532171674790833	-0.0108534244108392
4	A	26	50	20120615	23	968	18.88	-0.0539238499962011	-0.0109954114525014
4	A	26	50	20120615	23	970	18.92	-0.0548906770981175	-0.0119007202644546
4	A	26	50	20120615	23	972	18.96	-0.0557967637275299	-0.0125263683444484
4	A	26	50	20120615	23	974	19	-0.0564632118687982	-0.0126018166380010
4	A	26	50	20120615	23	976	19.04	-0.0573764402767007	-0.0137025697642741
4	A	26	50	20120615	23	978	19.08	-0.0580602125341081	-0.0135908468928466
4	A	26	50	20120615	23	980	19.12	-0.0585347518949623	-0.0135934631879370
4	A	26	50	20120615	23	982	19.16	-0.0589846132291532	-0.0128989429074556
4	A	26	50	20120615	23	984	19.2	-0.0595870682067242	-0.0127251360606399
4	A	26	50	20120615	23	986	19.24	-0.05941170572499	-0.0133072263629127
4	A	26	50	20120615	23	988	19.28	-0.0598355455296331	-0.0134690123944482
4	A	26	50	20120615	23	990	19.32	-0.0605270252509555	-0.0134955288987427
4	A	26	50	20120615	23	992	19.36	-0.0606540923395347	-0.0142427286344225
4	A	26	50	20120615	23	994	19.4	-0.0615594011514878	-0.0143941201962745
4	A	26	50	20120615	23	996	19.44	-0.0615400971363614	-0.0147420874432965
4	A	26	50	20120615	23	998	19.48	-0.0627521488699933	-0.0156316984847073
4	A	26	50	20120615	23	1000	19.52	-0.0633602607018137	-0.0164095159440125
4	A	26	50	20120615	23	1002	19.56	-0.0636228801603464	-0.0171480182662837
4	A	26	50	20120615	23	1004	19.6	-0.0642823986551591	-0.0180632265731734
4	A	26	50	20120615	23	1006	19.64	-0.0644892273886561	-0.0180475995133092
4	A	26	50	20120615	23	1008	19.68	-0.0642947023131517	-0.0187198459301833
4	A	26	50	20120615	23	1010	19.72	-0.0643525436478528	-0.0189909506700902
4	A	26	50	20120615	23	1012	19.76	-0.0639422802934084	-0.0197256346157430
4	A	26	50	20120615	23	1014	19.8	-0.0640164557947548	-0.0200031740273587
4	A	26	50	20120615	23	1016	19.84	-0.0638162738650009	-0.0208059523560398
4	A	26	50	20120615	23	1018	19.88	-0.0632483256983519	-0.0215431818861049
4	A	26	50	20120615	23	1020	19.92	-0.0627575228815303	-0.0227184640671151
4	A	26	50	20120615	23	1022	19.96	-0.0626273445231139	-0.0238890793433694
4	A	26	50	20120615	23	1024	20	-0.0618918827600017	-0.0241451227088370
4	A	26	50	20120615	23	1026	20.04	-0.0618225862954454	-0.0246901606157756
4	A	26	50	20120615	23	1028	20.08	-0.0615490773924825	-0.0249894082055738
4	A	26	50	20120615	23	1030	20.12	-0.0607964329345875	-0.0257051416894908
4	A	26	50	20120615	23	1032	20.16	-0.0605587743454307	-0.0254319863399184
4	A	26	50	20120615	23	1034	20.2	-0.0597682996747423	-0.0256406535510466
4	A	26	50	20120615	23	1036	20.24	-0.0596478086792281	-0.0261600941925062
4	A	26	50	20120615	23	1038	20.28	-0.0594829820885335	-0.0260798375728416
4	A	26	50	20120615	23	1040	20.32	-0.0586199582620953	-0.0263715191200810
4	A	26	50	20120615	23	1042	20.36	-0.057467232787405	-0.0277834699407543
4	A	26	50	20120615	23	1044	20.4	-0.0570863143643798	-0.0280447458964027
4	A	26	50	20120615	23	1046	20.44	-0.0563075776662591	-0.0290193511729122
4	A	26	50	20120615	23	1048	20.48	-0.0554554432842512	-0.0293545904978727
4	A	26	50	20120615	23	1050	20.52	-0.0552279670327435	-0.030260606416607
4	A	26	50	20120615	23	1052	20.56	-0.05517585326297	-0.0310259080858852
4	A	26	50	20120615	23	1054	20.6	-0.0546250877911038	-0.0317910683338072
4	A	26	50	20120615	23	1056	20.64	-0.0544739083612861	-0.0321931292495898
4	A	26	50	20120615	23	1058	20.68	-0.0545521850819635	-0.032359511475203
4	A	26	50	20120615	23	1060	20.72	-0.0534975353178237	-0.0335397434036815
4	A	26	50	20120615	23	1062	20.76	-0.0528221776311125	-0.034017394034373
4	A	26	50	20120615	23	1064	20.8	-0.0523322233424283	-0.0344572851629492
4	A	26	50	20120615	23	1066	20.84	-0.0524300162102664	-0.0352586492780679
4	A	26	50	20120615	23	1068	20.88	-0.0523456583712709	-0.0355033789350366
4	A	26	50	20120615	23	1070	20.92	-0.0520599165209934	-0.0361416842264137
4	A	26	50	20120615	23	1072	20.96	-0.0521529717733975	-0.0364860452288515
4	A	26	50	20120615	23	1074	21	-0.052166972487665	-0.0384062644038417
4	A	26	50	20120615	23	1076	21.04	-0.0521405266940486	-0.039374859272711
4	A	26	50	20120615	23	1078	21.08	-0.0515782353816491	-0.0406688646822824
4	A	26	50	20120615	23	1080	21.12	-0.0515896198008262	-0.0419497886164018
4	A	26	50	20120615	23	1082	21.16	-0.051071027687504	-0.0419735474042497
4	A	26	50	20120615	23	1084	21.2	-0.0511066658692758	-0.0425355558739368
4	A	26	50	20120615	23	1086	21.24	-0.051007883051944	-0.0436132573191432
4	A	26	50	20120615	23	1088	21.28	-0.050903584801719	-0.0447512042621067
4	A	26	50	20120615	23	1090	21.32	-0.0509886497474958	-0.0461950455986115
4	A	26	50	20120615	23	1092	21.36	-0.0509180097800552	-0.0470978088261524
4	A	26	50	20120615	23	1094	21.4	-0.050980447308834	-0.0486010471322769
4	A	26	50	20120615	23	1096	21.44	-0.0509843646804018	-0.0486828311025889
4	A	26	50	20120615	23	1098	21.48	-0.051270643931833	-0.050036756740798
4	A	26	50	20120615	23	1100	21.52	-0.0522741981599642	-0.0512340016584318
4	A	26	50	20120615	23	1102	21.56	-0.0524068513921147	-0.0522380932877167
4	A	26	50	20120615	23	1104	21.6	-0.0530856456177826	-0.0531838061811469
4	A	26	50	20120615	23	1106	21.64	-0.0534628870855456	-0.0538318695461043
4	A	26	50	20120615	23	1108	21.68	-0.0542039915607716	-0.0549453647365744
4	A	26	50	20120615	23	1110	21.72	-0.054698633967415	-0.0565192925076141
4	A	26	50	20120615	23	1112	21.76	-0.0553232920979152	-0.057894615197022
4	A	26	50	20120615	23	1114	21.8	-0.0552816788638424	-0.0579396225436445
4	A	26	50	20120615	23	1116	21.84	-0.055185137575007	-0.0591012080663031
4	A	26	50	20120615	23	1118	21.88	-0.0551520025512406	-0.0597952050877664
4	A	26	50	20120615	23	1120	21.92	-0.0547741883269848	-0.0599255319386069
4	A	26	50	20120615	23	1122	21.96	-0.0539691613987396	-0.0591788837462164
4	A	26	50	20120615	23	1124	22	-0.0533512490669319	-0.0587987855670574
4	A	26	50	20120615	23	1126	22.04	-0.0527839372963859	-0.0593096702164647
4	A	26	50	20120615	23	1128	22.08	-0.0522283352141364	-0.05867210031614
4	A	26	50	20120615	23	1130	22.12	-0.0523316788702068	-0.0584259210902699
4	A	26	50	20120615	23	1132	22.16	-0.0523552679524272	-0.0582365861785394
4	A	26	50	20120615	23	1134	22.2	-0.0518494461875732	-0.0579145273239802
4	A	26	50	20120615	23	1136	22.24	-0.0507415442117423	-0.0577104633779975
4	A	26	50	20120615	23	1138	22.28	-0.0497500532252982	-0.0570682548571883
4	A	26	50	20120615	23	1140	22.32	-0.0488934711416366	-0.0566857030174986
4	A	26	50	20120615	23	1142	22.36	-0.0475221789608815	-0.0567984865490978
4	A	26	50	20120615	23	1144	22.4	-0.0464530667417462	-0.0563167721757348
4	A	26	50	20120615	23	1146	22.44	-0.0451937673350769	-0.05589428881403
4	A	26	50	20120615	23	1148	22.48	-0.0439475264936	-0.0556076635752507
4	A	26	50	20120615	23	1150	22.52	-0.0428124447473138	-0.0550192432530728
4	A	26	50	20120615	23	1152	22.56	-0.0425664776534781	-0.0554910602528195
4	A	26	50	20120615	23	1154	22.6	-0.0416844821521007	-0.0542989701436205
4	A	26	50	20120615	23	1156	22.64	-0.0409533549535572	-0.0541003933462599
4	A	26	50	20120615	23	1158	22.68	-0.0403865522998937	-0.053571604753153
4	A	26	50	20120615	23	1160	22.72	-0.039995769737271	-0.0532195009314612
4	A	26	50	20120615	23	1162	22.76	-0.0390428514257405	-0.0523363457749626
4	A	26	50	20120615	23	1164	22.8	-0.038813190214279	-0.0526082919719391
4	A	26	50	20120615	23	1166	22.84	-0.0384950275180841	-0.0520321060112893
4	A	26	50	20120615	23	1168	22.88	-0.0380744333335665	-0.0515521289992877
4	A	26	50	20120615	23	1170	22.92	-0.0377509602654449	-0.051530392536834
4	A	26	50	20120615	23	1172	22.96	-0.0373995211241274	-0.0513963321621888
4	A	26	50	20120615	23	1174	23	-0.0369750944208558	-0.0512642658286666
4	A	26	50	20120615	23	1176	23.04	-0.0365767175314031	-0.0509501619253958
4	A	26	50	20120615	23	1178	23.08	-0.0364131000933043	-0.0515118804813025
4	A	26	50	20120615	23	1180	23.12	-0.035299916029818	-0.0511390089334472
4	A	26	50	20120615	23	1182	23.16	-0.034296390085958	-0.0503538375636177
4	A	26	50	20120615	23	1184	23.2	-0.0338845145280525	-0.0502913858927033
4	A	26	50	20120615	23	1186	23.24	-0.0331764390105757	-0.049660342587969
4	A	26	50	20120615	23	1188	23.28	-0.0320599386162856	-0.0488513912170881
4	A	26	50	20120615	23	1190	23.32	-0.0308857807350575	-0.0485704647639905
4	A	26	50	20120615	23	1192	23.36	-0.0308148225695654	-0.0480193103833947
4	A	26	50	20120615	23	1194	23.4	-0.0304492342215564	-0.0475544725275783
4	A	26	50	20120615	23	1196	23.44	-0.0303034288032757	-0.0466959034738616
4	A	26	50	20120615	23	1198	23.48	-0.0298932997991197	-0.0459555697450271
4	A	26	50	20120615	23	1200	23.52	-0.0295111156549562	-0.045739682973663
4	A	26	50	20120615	23	1202	23.56	-0.0290536246385963	-0.0448532468416997
4	A	26	50	20120615	23	1204	23.6	-0.0290133902627468	-0.0442007994146989
4	A	26	50	20120615	23	1206	23.64	-0.0285778407698071	-0.0432538137290626
4	A	26	50	20120615	23	1208	23.68	-0.0284946425859327	-0.0426774227074462
4	A	26	50	20120615	23	1210	23.72	-0.0286677211127637	-0.041829057204582
4	A	26	50	20120615	23	1212	23.76	-0.0289721730084714	-0.0416813001715853
4	A	26	50	20120615	23	1214	23.8	-0.0293717519794521	-0.0421021064881372
4	A	26	50	20120615	23	1216	23.84	-0.0292696599023844	-0.0416590192369101
4	A	26	50	20120615	23	1218	23.88	-0.029871104424365	-0.04178971307617
4	A	26	50	20120615	23	1220	23.92	-0.0301740508897356	-0.0418647858960218
4	A	26	50	20120615	23	1222	23.96	-0.0306222134705953	-0.0413831064537338
4	A	26	50	20120615	23	1224	24	-0.0309887496245339	-0.0408619967574279
4	A	26	50	20120615	23	1226	24.04	-0.0316150411716986	-0.0406845765949604
4	A	26	50	20120615	23	1228	24.08	-0.0316437214227436	-0.0402498756301581
4	A	26	50	20120615	23	1230	24.12	-0.0317371867970808	-0.0400865481058397
4	A	26	50	20120615	23	1232	24.16	-0.0323032540596919	-0.0399679380143634
4	A	26	50	20120615	23	1234	24.2	-0.0322447975420912	-0.0395754018269233
4	A	26	50	20120615	23	1236	24.24	-0.0325781983894206	-0.0398163131072736
4	A	26	50	20120615	23	1238	24.28	-0.0325245572689998	-0.0398118300502809
4	A	26	50	20120615	23	1240	24.32	-0.0328560065016132	-0.0387288677306224
4	A	26	50	20120615	23	1242	24.36	-0.0326298454687185	-0.0390056576090501
4	A	26	50	20120615	23	1244	24.4	-0.0327311667993947	-0.0387477828370192
4	A	26	50	20120615	23	1246	24.44	-0.0327181984610278	-0.0384938890761663
4	A	26	50	20120615	23	1248	24.48	-0.0324977225666538	-0.0388095415432880
4	A	26	50	20120615	23	1250	24.52	-0.0324997731763192	-0.0382514221608975
4	A	26	50	20120615	23	1252	24.56	-0.0321507594112612	-0.0378550039572287
4	A	26	50	20120615	23	1254	24.6	-0.0317719693796474	-0.0379097976617028
4	A	26	50	20120615	23	1256	24.64	-0.0319594658137468	-0.037971768500006
4	A	26	50	20120615	23	1258	24.68	-0.0316944634053615	-0.0376890459956842
4	A	26	50	20120615	23	1260	24.72	-0.0313038364062306	-0.036631518306945
4	A	26	50	20120615	23	1262	24.76	-0.0314335056477646	-0.035672271389723
4	A	26	50	20120615	23	1264	24.8	-0.0308629977545677	-0.0359675733236821
4	A	26	50	20120615	23	1266	24.84	-0.030475482025274	-0.0349984339825912
4	A	26	50	20120615	23	1268	24.88	-0.0300186415471528	-0.0347097010706293
4	A	26	50	20120615	23	1270	24.92	-0.0294777119306129	-0.0341785153855342
4	A	26	50	20120615	23	1272	24.96	-0.028661060166885	-0.0333435071297666
4	A	26	50	20120615	23	1274	25	-0.028259536652256	-0.0325585054655646
4	A	26	50	20120615	23	1276	25.04	-0.0276429253969257	-0.0320692017151191
4	A	26	50	20120615	23	1278	25.08	-0.0273952683178829	-0.0313889932758889
4	A	26	50	20120615	23	1280	25.12	-0.0264974901931494	-0.0305366821171857
4	A	26	50	20120615	23	1282	25.16	-0.025570056010013	-0.0301391396137348
4	A	26	50	20120615	23	1284	25.2	-0.0247503919713971	-0.0292965370311373
4	A	26	50	20120615	23	1286	25.24	-0.0247040976904328	-0.0285776003535015
4	A	26	50	20120615	23	1288	25.28	-0.024404687466075	-0.0269925710059972
4	A	26	50	20120615	23	1290	25.32	-0.0241460065923135	-0.0263065572200934
4	A	26	50	20120615	23	1292	25.36	-0.0243525029856235	-0.0261055762596767
4	A	26	50	20120615	23	1294	25.4	-0.0241924705789053	-0.0255288034003985
4	A	26	50	20120615	23	1296	25.44	-0.0241806901799308	-0.0254367805238949
4	A	26	50	20120615	23	1298	25.48	-0.0240438862309746	-0.0244028984859186
4	A	26	50	20120615	23	1300	25.52	-0.024144974216413	-0.0237634193972847
4	A	26	50	20120615	23	1302	25.56	-0.023943781123962	-0.0234325853475710
4	A	26	50	20120615	23	1304	25.6	-0.0240009789914922	-0.0226651694290170
4	A	26	50	20120615	23	1306	25.64	-0.0236200676395348	-0.0223007902336038
4	A	26	50	20120615	23	1308	25.68	-0.0233489982549669	-0.0210281040934852
4	A	26	50	20120615	23	1310	25.72	-0.0231176046318915	-0.0206209802931492
4	A	26	50	20120615	23	1312	25.76	-0.0229710072540159	-0.0198892096274349
4	A	26	50	20120615	23	1314	25.8	-0.0227147022590392	-0.0192646009944094
4	A	26	50	20120615	23	1316	25.84	-0.0227287029733067	-0.0184402559089021
4	A	26	50	20120615	23	1318	25.88	-0.0228322941167505	-0.0176456800188828
4	A	26	50	20120615	23	1320	25.92	-0.0225388448025581	-0.0168059200055456
4	A	26	50	20120615	23	1322	25.96	-0.0223185103295404	-0.0161999294940688
4	A	26	50	20120615	23	1324	26	-0.0221226417511517	-0.0153867566957042
4	A	26	50	20120615	23	1326	26.04	-0.022511974744873	-0.0147113282983148
4	A	26	50	20120615	23	1328	26.08	-0.0218480014773388	-0.0138916501175634
4	A	26	50	20120615	23	1330	26.12	-0.0219350463221029	-0.0132879930584644
4	A	26	50	20120615	23	1332	26.16	-0.0212558702587732	-0.0127537738852780
4	A	26	50	20120615	23	1334	26.2	-0.0212903770696951	-0.0130262928387473
4	A	26	50	20120615	23	1336	26.24	-0.0210406976652581	-0.0131274798191351
4	A	26	50	20120615	23	1338	26.28	-0.0204752950830214	-0.0128688201585771
4	A	26	50	20120615	23	1340	26.32	-0.020088295541678	-0.0123618953071444
4	A	26	50	20120615	23	1342	26.36	-0.019946449921372	-0.0122955686910691
4	A	26	50	20120615	23	1344	26.4	-0.0190909214268144	-0.0111871788115592
4	A	26	50	20120615	23	1346	26.44	-0.018426806737924	-0.0109658543890478
4	A	26	50	20120615	23	1348	26.48	-0.0181474995593553	-0.0102641216193983
4	A	26	50	20120615	23	1350	26.52	-0.0175074972117033	-0.0094798694883843
4	A	26	50	20120615	23	1352	26.56	-0.0166592519169919	-0.00886525227417697
4	A	26	50	20120615	23	1354	26.6	-0.0162257954601246	-0.00803581601984515
4	A	26	50	20120615	23	1356	26.64	-0.0157219111678511	-0.00766161511124123
4	A	26	50	20120615	23	1358	26.68	-0.0157299014744785	-0.00699643976217904
4	A	26	50	20120615	23	1360	26.72	-0.0152325225645918	-0.00609459577345372
4	A	26	50	20120615	23	1362	26.76	-0.0149891364105074	-0.00629640404880436
4	A	26	50	20120615	23	1364	26.8	-0.0143870349863271	-0.00591647557527283
4	A	26	50	20120615	23	1366	26.84	-0.0142592607909667	-0.00525893697944746
4	A	26	50	20120615	23	1368	26.88	-0.0143680138139132	-0.00456469954167851
4	A	26	50	20120615	23	1370	26.92	-0.0133478001500172	-0.00281022619619844
4	A	26	50	20120615	23	1372	26.96	-0.0133111720187518	-0.00295362745142308
4	A	26	50	20120615	23	1374	27	-0.013668897339354	-0.0024109229968624
4	A	26	50	20120615	23	1376	27.04	-0.0133991361023314	-0.00151508941577716
4	A	26	50	20120615	23	1378	27.08	-0.0138191575303562	-0.00054211048486448
4	A	26	50	20120615	23	1380	27.12	-0.0141598415775319	-0.00044198416464846
4	A	26	50	20120615	23	1382	27.16	-0.0144160263643557	0.00034000522466575
4	A	26	50	20120615	23	1384	27.2	-0.0147658320890087	0.00105708221146702
4	A	26	50	20120615	23	1386	27.24	-0.0146710090696516	0.00178745280575461
4	A	26	50	20120615	23	1388	27.28	-0.0150405430734997	0.00264192064014043
4	A	26	50	20120615	23	1390	27.32	-0.0151688122436069	0.00335143158438301
4	A	26	50	20120615	23	1392	27.36	-0.0149764791991242	0.00438607022661517
4	A	26	50	20120615	23	1394	27.4	-0.0152272192637329	0.00516714037711383
4	A	26	50	20120615	23	1396	27.44	-0.0153447404107661	0.00610872376694184
4	A	26	50	20120615	23	1398	27.48	-0.0155978139277528	0.00666132771643912
4	A	26	50	20120615	23	1400	27.52	-0.0159148098977587	0.00728266244506774
4	A	26	50	20120615	23	1402	27.56	-0.0162579688186686	0.00821031583130637
4	A	26	50	20120615	23	1404	27.6	-0.0166173911955457	0.00852108926163787
4	A	26	50	20120615	23	1406	27.64	-0.0170059463718077	0.00905460132804307
4	A	26	50	20120615	23	1408	27.68	-0.017598501854442	0.00980498304423827
4	A	26	50	20120615	23	1410	27.72	-0.0178481105482009	0.0100520461535849
4	A	26	50	20120615	23	1412	27.76	-0.0181041539136685	0.00996330425254597
4	A	26	50	20120615	23	1414	27.8	-0.0182483329863525	0.0105246763261300
4	A	26	50	20120615	23	1416	27.84	-0.0186033005905081	0.0111159590165582
4	A	26	50	20120615	23	1418	27.88	-0.0187353174265556	0.0125278391265533
4	A	26	50	20120615	23	1420	27.92	-0.0192928711235212	0.0122186213311405
4	A	26	50	20120615	23	1422	27.96	-0.0193980532572227	0.0127467240306696
4	A	26	50	20120615	23	1424	28	-0.019605928508756	0.0132934731360187
4	A	26	50	20120615	23	1426	28.04	-0.0200905017148353	0.0135076628511079
4	A	26	50	20120615	23	1428	28.08	-0.0206135273876755	0.0144207710508575
4	A	26	50	20120615	23	1430	28.12	-0.0206048229031991	0.0144417791933266
4	A	26	50	20120615	23	1432	28.16	-0.0208111637330172	0.0146332566386041
4	A	26	50	20120615	23	1434	28.2	-0.0211681678047026	0.0149075575011620
4	A	26	50	20120615	23	1436	28.24	-0.0218675883351777	0.0156681710524809
4	A	26	50	20120615	23	1438	28.28	-0.0222210003044147	0.0166470896803556
4	A	26	50	20120615	23	1440	28.32	-0.0223238136303993	0.0169309223423239
4	A	26	50	20120615	23	1442	28.36	-0.0227053755205953	0.0168534163680380
4	A	26	50	20120615	23	1444	28.4	-0.0231519063818468	0.0169253361987525
4	A	26	50	20120615	23	1446	28.44	-0.0233643141878474	0.0174321974105748
4	A	26	50	20120615	23	1448	28.48	-0.0240368575895696	0.0180639831774294
4	A	26	50	20120615	23	1450	28.52	-0.024443175288175	0.0183864097275148
4	A	26	50	20120615	23	1452	28.56	-0.0246421480653331	0.0184766436238620
4	A	26	50	20120615	23	1454	28.6	-0.0251250666415444	0.0188358892240439
4	A	26	50	20120615	23	1456	28.64	-0.0257833264862866	0.0199230517579825
4	A	26	50	20120615	23	1458	28.68	-0.0264268148703698	0.0201194648085927
4	A	26	50	20120615	23	1460	28.72	-0.027137393545852	0.0200860115867748
4	A	26	50	20120615	23	1462	28.76	-0.0277408950414591	0.0206662068428740
4	A	26	50	20120615	23	1464	28.8	-0.0286195459277615	0.0210559641006640
4	A	26	50	20120615	23	1466	28.84	-0.0294802292307539	0.0218357685300243
4	A	26	50	20120615	23	1468	28.88	-0.0300781587249253	0.0224287482767274
4	A	26	50	20120615	23	1470	28.92	-0.0309126861480816	0.0232334357937177
4	A	26	50	20120615	23	1472	28.96	-0.0314299347585196	0.0235094195704148
4	A	26	50	20120615	23	1474	29	-0.0323766800278503	0.0244196781298362
4	A	26	50	20120615	23	1476	29.04	-0.0328952014304944	0.0254088498060381
4	A	26	50	20120615	23	1478	29.08	-0.0332185755036666	0.0258894561430750
4	A	26	50	20120615	23	1480	29.12	-0.033887201533821	0.0266508828671923
4	A	26	50	20120615	23	1482	29.16	-0.034296729497213	0.0279146523908001
4	A	26	50	20120615	23	1484	29.2	-0.034387536150053	0.0281438822671252
4	A	26	50	20120615	23	1486	29.24	-0.0346999642102524	0.0285177720487454
4	A	26	50	20120615	23	1488	29.28	-0.034887191943775	0.0287880424026505
4	A	26	50	20120615	23	1490	29.32	-0.0343268168907525	0.0295034152621091
4	A	26	50	20120615	23	1492	29.36	-0.0345242764593988	0.0300256489753544
4	A	26	50	20120615	23	1494	29.4	-0.0343471532817794	0.0297232123339731
4	A	26	50	20120615	23	1496	29.44	-0.0342594013302341	0.0305829834692179
4	A	26	50	20120615	23	1498	29.48	-0.0339388627552545	0.0311559591650811
4	A	26	50	20120615	23	1500	29.52	-0.0338496824480112	0.0313418716799907
4	A	26	50	20120615	23	1502	29.56	-0.0336866306953374	0.0321841702066723
4	A	26	50	20120615	23	1504	29.6	-0.0333739692899002	0.0325987964099566
4	A	26	50	20120615	23	1506	29.64	-0.0331891386483658	0.0325922839565019
4	A	26	50	20120615	23	1508	29.68	-0.0327854231027152	0.0328565580449026
4	A	26	50	20120615	23	1510	29.72	-0.0322490401827783	0.0334937743918366
4	A	26	50	20120615	23	1512	29.76	-0.0317309642574063	0.0335662316237048
4	A	26	50	20120615	23	1514	29.8	-0.0314547824908105	0.0342480098399893
4	A	26	50	20120615	23	1516	29.84	-0.0313926490179476	0.0338202597348461
4	A	26	50	20120615	23	1518	29.88	-0.0306367023713845	0.0344432703065461
4	A	26	50	20120615	23	1520	29.92	-0.0300136239174335	0.0353384434498977
4	A	26	50	20120615	23	1522	29.96	-0.0294852709021038	0.0356985050513051
4	A	26	50	20120615	23	1524	30	-0.0291326551351024	0.0364282915753914
4	A	26	50	20120615	23	1526	30.04	-0.0286334052206727	0.0366097677023558
4	A	26	50	20120615	23	1528	30.08	-0.0276814273611613	0.0377461590104007
4	A	26	50	20120615	23	1530	30.12	-0.0270613300693997	0.0388067838268414
4	A	26	50	20120615	23	1532	30.16	-0.0263837237831243	0.0393013908781458
4	A	26	50	20120615	23	1534	30.2	-0.0260010588063496	0.0396129209127332
4	A	26	50	20120615	23	1536	30.24	-0.026060088080443	0.0392392291210117
4	A	26	50	20120615	23	1538	30.28	-0.026388998799712	0.0393437748586101
4	A	26	50	20120615	23	1540	30.32	-0.0259855802389094	0.0387923164220984
4	A	26	50	20120615	23	1542	30.36	-0.0265409772601924	0.038817736910882
4	A	26	50	20120615	23	1544	30.4	-0.0261122230634199	0.0386963620318914
4	A	26	50	20120615	23	1546	30.44	-0.0264284765713056	0.0385353891731542
4	A	26	50	20120615	23	1548	30.48	-0.0262016862133756	0.0384453956931126
4	A	26	50	20120615	23	1550	30.52	-0.0257278963857094	0.0380616064165558
4	A	26	50	20120615	23	1552	30.56	-0.0250724296127529	0.038193672750078
4	A	26	50	20120615	23	1554	30.6	-0.0248519961447858	0.0380338241911230
4	A	26	50	20120615	23	1556	30.64	-0.0240109350549713	0.0373783644892343
4	A	26	50	20120615	23	1558	30.68	-0.0222563839277453	0.0372945794067315
4	A	26	50	20120615	23	1560	30.72	-0.0210813563051764	0.0369022341381223
4	A	26	50	20120615	23	1562	30.76	-0.0202273622323339	0.0365499040422605
4	A	26	50	20120615	23	1564	30.8	-0.0185081947284385	0.0365372256176739
4	A	26	50	20120615	23	1566	30.84	-0.017216112649312	0.0366406611976258
4	A	26	50	20120615	23	1568	30.88	-0.016316397051998	0.0354426738178718
4	A	26	50	20120615	23	1570	30.92	-0.0158869428195122	0.0355800929497276
4	A	26	50	20120615	23	1572	30.96	-0.0153070940457358	0.0356383797617008
4	A	26	50	20120615	23	1574	31	-0.014967916136004	0.0355824264021055
4	A	26	50	20120615	23	1576	31.04	-0.0140713118085273	0.0352311286821442
4	A	26	50	20120615	23	1578	31.08	-0.0131542650240065	0.0348456847757194
4	A	26	50	20120615	23	1580	31.12	-0.0124084087912109	0.0346146022796276
4	A	26	50	20120615	23	1582	31.16	-0.011337000596357	0.0346599985349798
4	A	26	50	20120615	23	1584	31.2	-0.0105602437972236	0.0347505789136498
4	A	26	50	20120615	23	1586	31.24	-0.00928335037175691	0.0346230168503237
4	A	26	50	20120615	23	1588	31.28	-0.00827395544161311	0.0345225369767171
4	A	26	50	20120615	23	1590	31.32	-0.00707816716394861	0.0355299520078736
4	A	26	50	20120615	23	1592	31.36	-0.00633202808844051	0.0355255679458303
4	A	26	50	20120615	23	1594	31.4	-0.00589213695986441	0.0359762070974804
4	A	26	50	20120615	23	1596	31.44	-0.00491845092217051	0.0367618027313787
4	A	26	50	20120615	23	1598	31.48	-0.00420193962079421	0.0372664648411115
4	A	26	50	20120615	23	1600	31.52	-0.00377293793664831	0.0374469892023485
4	A	26	50	20120615	23	1602	31.56	-0.00401950607124801	0.0375777332461899
4	A	26	50	20120615	23	1604	31.6	-0.00376254346696491	0.0376912945952484
4	A	26	50	20120615	23	1606	31.64	-0.00361744515546541	0.0371007190116014
4	A	26	50	20120615	23	1608	31.68	-0.00406256887422231	0.0372591816412653
4	A	26	50	20120615	23	1610	31.72	-0.00397149352080551	0.0371139419084096
4	A	26	50	20120615	23	1612	31.76	-0.00438493885576531	0.0367925618763603
4	A	26	50	20120615	23	1614	31.8	-0.00407805451273031	0.0366831017466326
4	A	26	50	20120615	23	1616	31.84	-0.00425468978667071	0.0368366853395064
4	A	26	50	20120615	23	1618	31.88	-0.00381769779589741	0.0359953696912506
4	A	26	50	20120615	23	1620	31.92	-0.00395996768027211	0.035281050420896
4	A	26	50	20120615	23	1622	31.96	-0.00397990809150161	0.0354786160555595
4	A	26	50	20120615	23	1624	32	-0.00383183993152111	0.0354735248867349
4	A	26	50	20120615	23	1626	32.04	-0.00333262254400341	0.0351993088769908
4	A	26	50	20120615	23	1628	32.08	-0.00247553841452721	0.0343019196609869
4	A	26	50	20120615	23	1630	32.12	-0.00194655183152161	0.0342455632505264
4	A	26	50	20120615	23	1632	32.16	-0.00126992135260417	0.0338893935648427
4	A	26	50	20120615	23	1634	32.2	-0.000356763655379861	0.0332368754271638
4	A	26	50	20120615	23	1636	32.24	-1.14834141264602e-05	0.0336281176091943
4	A	26	50	20120615	23	1638	32.28	4.19738585312399e-05	0.0332923833094869
4	A	26	50	20120615	23	1640	32.32	0.00079143633591086	0.0334548057371255
4	A	26	50	20120615	23	1642	32.36	0.00175494003595565	0.0334263800445218
4	A	26	50	20120615	23	1644	32.4	0.00268429047846913	0.0332273294856177
4	A	26	50	20120615	23	1646	32.44	0.00285654169036617	0.0333014342762861
4	A	26	50	20120615	23	1648	32.48	0.00314461699302157	0.033859765790711
4	A	26	50	20120615	23	1650	32.52	0.00412905105378948	0.0341079602709075
4	A	26	50	20120615	23	1652	32.56	0.00526141185318162	0.0341317190587553
4	A	26	50	20120615	23	1654	32.6	0.00545643190343287	0.0343876917135449
4	A	26	50	20120615	23	1656	32.64	0.00577731696073532	0.0343161325072888
4	A	26	50	20120615	23	1658	32.68	0.00629894963321664	0.0342695341704086
4	A	26	50	20120615	23	1660	32.72	0.0064534524649059	0.0339222740301679
4	A	26	50	20120615	23	1662	32.76	0.00691116268436795	0.0335634173387157
4	A	26	50	20120615	23	1664	32.8	0.00716904452746669	0.0333229303224342
4	A	26	50	20120615	23	1666	32.84	0.00769513197266948	0.0328945650343914
4	A	26	50	20120615	23	1668	32.88	0.00855051904587085	0.0319992971387311
4	A	26	50	20120615	23	1670	32.92	0.00923549338480625	0.0311628605272655
4	A	26	50	20120615	23	1672	32.96	0.0100187555663266	0.0310732700980892
4	A	26	50	20120615	23	1674	33	0.0108797287830993	0.0296812596886453
4	A	26	50	20120615	23	1676	33.04	0.0120923462021561	0.0287503536112132
4	A	26	50	20120615	23	1678	33.08	0.0132515063485552	0.0283736778288752
4	A	26	50	20120615	23	1680	33.12	0.0138140097929891	0.0268731265285192
4	A	26	50	20120615	23	1682	33.16	0.0149463705923813	0.0263522716734972
4	A	26	50	20120615	23	1684	33.2	0.0153835747151889	0.0258661357614314
4	A	26	50	20120615	23	1686	33.24	0.0161606850677129	0.0247347649115330
4	A	26	50	20120615	23	1688	33.28	0.0171196632843581	0.0240081419831857
4	A	26	50	20120615	23	1690	33.32	0.0174210321944998	0.0239289460236928
4	A	26	50	20120615	23	1692	33.36	0.0182869551587409	0.0240365676757894
4	A	26	50	20120615	23	1694	33.4	0.0192955015607473	0.0238486894040281
4	A	26	50	20120615	23	1696	33.44	0.0200085480388958	0.0236058689353686
4	A	26	50	20120615	23	1698	33.48	0.020956551958297	0.0242942515289894
4	A	26	50	20120615	23	1700	33.52	0.0212446767584271	0.0240608567937231
4	A	26	50	20120615	23	1702	33.56	0.0214632293223562	0.0238066660480222
4	A	26	50	20120615	23	1704	33.6	0.0214466123129983	0.0231569056267899
4	A	26	50	20120615	23	1706	33.64	0.0206357163984692	0.0233318297023198
4	A	26	50	20120615	23	1708	33.68	0.0203442823386032	0.0226740436191210
4	A	26	50	20120615	23	1710	33.72	0.0201720876952486	0.0229715375841018
4	A	26	50	20120615	23	1712	33.76	0.0200136250655847	0.0222712897386928
4	A	26	50	20120615	23	1714	33.8	0.0199756110050281	0.0221033943045678
4	A	26	50	20120615	23	1716	33.84	0.0199621194076431	0.0215472406790290
4	A	26	50	20120615	23	1718	33.88	0.0200298248819417	0.0210787470811538
4	A	26	50	20120615	23	1720	33.92	0.0196297014387395	0.0195891983623131
4	A	26	50	20120615	23	1722	33.96	0.0195080437170363	0.0194002947857191
4	A	26	50	20120615	23	1724	34	0.0199181656501245	0.0184537616484228
4	A	26	50	20120615	23	1726	34.04	0.0196516712464309	0.0168512314080841
4	A	26	50	20120615	23	1728	34.08	0.0203735989857512	0.0156777452782982
4	A	26	50	20120615	23	1730	34.12	0.0201044529316281	0.0147699828058143
4	A	26	50	20120615	23	1732	34.16	0.0200583354273591	0.0138303934571093
4	A	26	50	20120615	23	1734	34.2	0.0203893108984291	0.0131897052158796
4	A	26	50	20120615	23	1736	34.24	0.0205517050417964	0.0124149566000047
4	A	26	50	20120615	23	1738	34.28	0.0208708385956019	0.0108817207029020
4	A	26	50	20120615	23	1740	34.32	0.0213161504047626	0.0107697390303926
4	A	26	50	20120615	23	1742	34.36	0.0218874141951086	0.0103404622817088
4	A	26	50	20120615	23	1744	34.4	0.0223276532202211	0.00940341003213467
4	A	26	50	20120615	23	1746	34.44	0.0222952748007106	0.00898889696593527
4	A	26	50	20120615	23	1748	34.48	0.0223820580159656	0.00793818578656677
4	A	26	50	20120615	23	1750	34.52	0.0232789876125617	0.00718522313062023
4	A	26	50	20120615	23	1752	34.56	0.0235492933218059	0.0065762132731877
4	A	26	50	20120615	23	1754	34.6	0.0242839984806621	0.00581265815765902
4	A	26	50	20120615	23	1756	34.64	0.0257786737236664	0.00483982771917039
4	A	26	50	20120615	23	1758	34.68	0.0266947588429649	0.00462915232478366
4	A	26	50	20120615	23	1760	34.72	0.0279777545999532	0.00415961220887236
4	A	26	50	20120615	23	1762	34.76	0.0292243414287782	0.00364657795485028
4	A	26	50	20120615	23	1764	34.8	0.0303904312216329	0.00323992084498989
4	A	26	50	20120615	23	1766	34.84	0.0315902500079502	0.00219213001662766
4	A	26	50	20120615	23	1768	34.88	0.0324923061287099	0.00083045448809673
4	A	26	50	20120615	23	1770	34.92	0.0326122314387992	0.0007014782112083
4	A	26	50	20120615	23	1772	34.96	0.03285349627254	-0.00056806130373403
4	A	26	50	20120615	23	1774	35	0.0328426775387879	-0.00107357194160428
4	A	26	50	20120615	23	1776	35.04	0.0324479705335295	-0.00191672606749113
4	A	26	50	20120615	23	1778	35.08	0.0321871895526279	-0.0034972511447993
4	A	26	50	20120615	23	1780	35.12	0.0320355151480634	-0.00418830660205291
4	A	26	50	20120615	23	1782	35.16	0.0321031145563449	-0.003872512713575
4	A	26	50	20120615	23	1784	35.2	0.032123479231643	-0.00489201927068976
4	A	26	50	20120615	23	1786	35.24	0.0323860279794976	-0.00523574387702454
4	A	26	50	20120615	23	1788	35.28	0.0328031502697195	-0.00543635007084717
4	A	26	50	20120615	23	1790	35.32	0.0333640273685567	-0.00617527665718711
4	A	26	50	20120615	23	1792	35.36	0.0336644063292048	-0.00695648822904201
4	A	26	50	20120615	23	1794	35.4	0.0341036610616778	-0.00753674005368369
4	A	26	50	20120615	23	1796	35.44	0.0337215405571246	-0.00774434660464006
4	A	26	50	20120615	23	1798	35.48	0.0331019028847708	-0.00880224905997325
4	A	26	50	20120615	23	1800	35.52	0.0324617591157627	-0.00876583306074215
4	A	26	50	20120615	23	1802	35.56	0.0324028571208898	-0.00999499677847872
4	A	26	50	20120615	23	1804	35.6	0.0326054432136998	-0.0112757792912419
4	A	26	50	20120615	23	1806	35.64	0.0326935487186356	-0.0119558745933871
4	A	26	50	20120615	23	1808	35.68	0.0329062747226878	-0.0124569021742646
4	A	26	50	20120615	23	1810	35.72	0.0337024840293716	-0.0139341825904518
4	A	26	50	20120615	23	1812	35.76	0.033842399248165	-0.0138157634178065
4	A	26	50	20120615	23	1814	35.8	0.0336258407253588	-0.0138143916306510
4	A	26	50	20120615	23	1816	35.84	0.0335268882023996	-0.0147362750255551
4	A	26	50	20120615	23	1818	35.88	0.0333205756568528	-0.0152947267481328
4	A	26	50	20120615	23	1820	35.92	0.0332576714375984	-0.0162863450137976
4	A	26	50	20120615	23	1822	35.96	0.0329355206591577	-0.0161064499775959
4	A	26	50	20120615	23	1824	36	0.0327867595345316	-0.0170740407548360
4	A	26	50	20120615	23	1826	36.04	0.0330545974411095	-0.0180802678466000
4	A	26	50	20120615	23	1828	36.08	0.0334038374803375	-0.0179564534492143
4	A	26	50	20120615	23	1830	36.12	0.0334025293327923	-0.0194047849137796
4	A	26	50	20120615	23	1832	36.16	0.0331784259806309	-0.0199346412381261
4	A	26	50	20120615	23	1834	36.2	0.0329981420356995	-0.0205499372748434
4	A	26	50	20120615	23	1836	36.24	0.0325151598198779	-0.0211348842885122
4	A	26	50	20120615	23	1838	36.28	0.032213946473228	-0.0222266430165286
4	A	26	50	20120615	23	1840	36.32	0.0322404559064547	-0.0228826330485032
4	A	26	50	20120615	23	1842	36.36	0.0324148850072378	-0.0229643180238658
4	A	26	50	20120615	23	1844	36.4	0.032514742626877	-0.0238974019901840
4	A	26	50	20120615	23	1846	36.44	0.032200483867221	-0.0244252069977583
4	A	26	50	20120615	23	1848	36.48	0.0322651544392148	-0.0245333533230865
4	A	26	50	20120615	23	1850	36.52	0.0318845718919106	-0.0256069005159534
4	A	26	50	20120615	23	1852	36.56	0.031533582470506	-0.0252430049815785
4	A	26	50	20120615	23	1854	36.6	0.0314328643019141	-0.0257143885248684
4	A	26	50	20120615	23	1856	36.64	0.0311713599507753	-0.0268838179830507
4	A	26	50	20120615	23	1858	36.68	0.030867120187102	-0.0273061445791821
4	A	26	50	20120615	23	1860	36.72	0.0307853432878578	-0.0277450104029256
4	A	26	50	20120615	23	1862	36.76	0.0309620139171372	-0.0288151104502342
4	A	26	50	20120615	23	1864	36.8	0.0310461666951663	-0.0284953496927139
4	A	26	50	20120615	23	1866	36.84	0.0314729834193583	-0.0289758923901404
4	A	26	50	20120615	23	1868	36.88	0.0307139042897545	-0.0289910951859359
4	A	26	50	20120615	23	1870	36.92	0.0300826983504605	-0.0298156241192063
4	A	26	50	20120615	23	1872	36.96	0.0295834880340106	-0.0294421232463158
4	A	26	50	20120615	23	1874	37	0.0294106428524174	-0.0296999626630076
4	A	26	50	20120615	23	1876	37.04	0.0291306639224066	-0.0301574253950963
4	A	26	50	20120615	23	1878	37.08	0.0286726425759608	-0.0305884352625007
4	A	26	50	20120615	23	1880	37.12	0.0287868686053937	-0.0309086556394289
4	A	26	50	20120615	23	1882	37.16	0.0283788538505134	-0.0316843659205261
4	A	26	50	20120615	23	1884	37.2	0.0282797245508589	-0.0327775459331727
4	A	26	50	20120615	23	1886	37.24	0.0278850599720074	-0.0323679472591026
4	A	26	50	20120615	23	1888	37.28	0.0272585633638761	-0.0329902012265468
4	A	26	50	20120615	23	1890	37.32	0.0269036028307883	-0.0341539504959558
4	A	26	50	20120615	23	1892	37.36	0.0263850248596017	-0.0348510022187139
4	A	26	50	20120615	23	1894	37.4	0.0259102026560349	-0.0358743978631251
4	A	26	50	20120615	23	1896	37.44	0.0256781302104495	-0.0367898183020492
4	A	26	50	20120615	23	1898	37.48	0.0255926410006041	-0.037432083391401
4	A	26	50	20120615	23	1900	37.52	0.0256293398425476	-0.0379288259051845
4	A	26	50	20120615	23	1902	37.56	0.0257262134715702	-0.0384276190286335
4	A	26	50	20120615	23	1904	37.6	0.0256510480207301	-0.0397054316929157
4	A	26	50	20120615	23	1906	37.64	0.0255013535151529	-0.039353363226563
4	A	26	50	20120615	23	1908	37.68	0.0252108740494415	-0.0400900270712031
4	A	26	50	20120615	23	1910	37.72	0.0246963831554501	-0.0396818850371022
4	A	26	50	20120615	23	1912	37.76	0.0243542848947121	-0.0401060076844579
4	A	26	50	20120615	23	1914	37.8	0.0245031308721518	-0.0403959921754225
4	A	26	50	20120615	23	1916	37.84	0.0240114088165147	-0.0406004874565417
4	A	26	50	20120615	23	1918	37.88	0.023638551410795	-0.0405486565294807
4	A	26	50	20120615	23	1920	37.92	0.0234123479514935	-0.0404947042820762
4	A	26	50	20120615	23	1922	37.96	0.0231207371149321	-0.0408198319800657
4	A	26	50	20120615	23	1924	38	0.0229214744239938	-0.0414965331696613
4	A	26	50	20120615	23	1926	38.04	0.0227311919891765	-0.0423643653222115
4	A	26	50	20120615	23	1928	38.08	0.0220405607959916	-0.042432601126596
4	A	26	50	20120615	23	1930	38.12	0.0220351160737764	-0.0438051660995572
4	A	26	50	20120615	23	1932	38.16	0.0217927198691857	-0.0445182125777057
4	A	26	50	20120615	23	1934	38.2	0.0214118014461605	-0.0453417798457537
4	A	26	50	20120615	23	1936	38.24	0.0210885829364801	-0.0459993184415791
4	A	26	50	20120615	23	1938	38.28	0.0203952647375267	-0.0465116173045487
4	A	26	50	20120615	23	1940	38.32	0.0197923147852089	-0.0467130720265088
4	A	26	50	20120615	23	1942	38.36	0.0189343821275953	-0.04715239746966
4	A	26	50	20120615	23	1944	38.4	0.0180883995745837	-0.0470707973471111
4	A	26	50	20120615	23	1946	38.44	0.0172547206795648	-0.0475466802108496
4	A	26	50	20120615	23	1948	38.48	0.0164553364634334	-0.0483923092104706
4	A	26	50	20120615	23	1950	38.52	0.0165288048579987	-0.0485517617896282
4	A	26	50	20120615	23	1952	38.56	0.0161212992200008	-0.0497121947282334
4	A	26	50	20120615	23	1954	38.6	0.0160858731702634	-0.0501240844282746
4	A	26	50	20120615	23	1956	38.64	0.0161558060309227	-0.0513331663134254
4	A	26	50	20120615	23	1958	38.68	0.0163009043424222	-0.0513700772874034
4	A	26	50	20120615	23	1960	38.72	0.0159281176473807	-0.053238111981942
4	A	26	50	20120615	23	1962	38.76	0.0162371940214373	-0.0539812104982909
4	A	26	50	20120615	23	1964	38.8	0.0159612102447402	-0.055188595327167
4	A	26	50	20120615	23	1966	38.84	0.0162183142703796	-0.0557989699006872
4	A	26	50	20120615	23	1968	38.88	0.0152415169628485	-0.0554120410700219
4	A	26	50	20120615	23	1970	38.92	0.0153325923162654	-0.054856679404078
4	A	26	50	20120615	23	1972	38.96	0.0148127981214151	-0.0543595126262258
4	A	26	50	20120615	23	1974	39	0.0145471381037233	-0.053862063005661
4	A	26	50	20120615	23	1976	39.04	0.0144129292366541	-0.0535244902283226
4	A	26	50	20120615	23	1978	39.08	0.0137811293276640	-0.0528177370005266
4	A	26	50	20120615	23	1980	39.12	0.0137676942988214	-0.0528085446123712
4	A	26	50	20120615	23	1982	39.16	0.0129854220667947	-0.0527674617083842
4	A	26	50	20120615	23	1984	39.2	0.0128159992820224	-0.0529629060227042
4	A	26	50	20120615	23	1986	39.24	0.0123646530235911	-0.0531507842944655
4	A	26	50	20120615	23	1988	39.28	0.0117943714045641	-0.0535844528833672
4	A	26	50	20120615	23	1990	39.32	0.0112218977545155	-0.0537600982078139
4	A	26	50	20120615	23	1992	39.36	0.0102795365472282	-0.0544070302019215
4	A	26	50	20120615	23	1994	39.4	0.0102090380011439	-0.0547534418140248
4	A	26	50	20120615	23	1996	39.44	0.009494577309433	-0.0553772514163875
4	A	26	50	20120615	23	1998	39.48	0.00875961052106769	-0.0562051320358008
4	A	26	50	20120615	23	2000	39.52	0.00804578622545988	-0.0566185773707605
4	A	26	50	20120615	23	2002	39.56	0.00702649180037948	-0.0573677570054277
4	A	26	50	20120615	23	2004	39.6	0.00681032925737074	-0.0578991477514894
4	A	26	50	20120615	23	2006	39.64	0.00580772255232634	-0.058938241166443
4	A	26	50	20120615	23	2008	39.68	0.00544971438901159	-0.0592427920571001
4	A	26	50	20120615	23	2010	39.72	0.0048645128169016	-0.0596534796756132
4	A	26	50	20120615	23	2012	39.76	0.00483050098072653	-0.0602572781560684
4	A	26	50	20120615	23	2014	39.8	0.00454482984112716	-0.061016852260419
4	A	26	50	20120615	23	2016	39.84	0.00457283126966216	-0.0615816891572308
4	A	26	50	20120615	23	2018	39.88	0.00439923655488085	-0.0625452635679537
4	A	26	50	20120615	23	2020	39.92	0.00412784897226145	-0.0628085901332676
4	A	26	50	20120615	23	2022	39.96	0.00385158235285188	-0.0627636888526622
4	A	26	50	20120615	23	2024	40	0.00347992702866022	-0.0624576530377647
4	A	26	50	20120615	23	2026	40.04	0.00265204640924701	-0.0621683049429032
4	A	26	50	20120615	23	2028	40.08	0.00258769969215904	-0.0612630668416281
4	A	26	50	20120615	23	2030	40.12	0.0023491218641867	-0.0609493942734938
4	A	26	50	20120615	23	2032	40.16	0.0020523491481227	-0.0612253780501909
4	A	26	50	20120615	23	2034	40.2	0.00198764887764414	-0.0608376714020663
4	A	26	50	20120615	23	2036	40.24	0.00191623109274429	-0.0601441410710785
4	A	26	50	20120615	23	2038	40.28	0.0017983563923205	-0.0595571717320156
4	A	26	50	20120615	23	2040	40.32	0.00191778672766290	-0.0591868599107082
4	A	26	50	20120615	23	2042	40.36	0.00212857525913461	-0.0583371296917563
4	A	26	50	20120615	23	2044	40.4	0.00216697115735305	-0.0580618530218404
4	A	26	50	20120615	23	2046	40.44	0.00181433700557531	-0.0574515491589983
4	A	26	50	20120615	23	2048	40.48	0.00177403191904768	-0.0563961215773992
4	A	26	50	20120615	23	2050	40.52	0.00196813273048339	-0.0552358300601502
4	A	26	50	20120615	23	2052	40.56	0.00192987825362120	-0.0554271024444612
4	A	26	50	20120615	23	2054	40.6	0.00212313053691947	-0.0548839737258318
4	A	26	50	20120615	23	2056	40.64	0.00143165081559715	-0.0546590430587364
4	A	26	50	20120615	23	2058	40.68	0.00147344082636527	-0.0547308143970268
4	A	26	50	20120615	23	2060	40.72	0.000860025693685949	-0.0539626843006239
4	A	26	50	20120615	23	2062	40.76	0.00068105696736763	-0.0543243694192008
4	A	26	50	20120615	23	2064	40.8	0.00025311594339353	-0.0533932512097343
4	A	26	50	20120615	23	2066	40.84	0.000171020846097780	-0.0535853721221827
4	A	26	50	20120615	23	2068	40.88	-0.000651132208387821	-0.0534322835040558
4	A	26	50	20120615	23	2070	40.92	-0.00086474916698428	-0.0529611382557512
4	A	26	50	20120615	23	2072	40.96	-0.00111739841990224	-0.0534273337565875
4	A	26	50	20120615	23	2074	41	-0.00188906405021111	-0.0526715073181772
4	A	26	50	20120615	23	2076	41.04	-0.00286289150926121	-0.0532238991356402
4	A	26	50	20120615	23	2078	41.08	-0.00355776534313321	-0.0531050344857227
4	A	26	50	20120615	23	2080	41.12	-0.00372966300163971	-0.0530334045687885
4	A	26	50	20120615	23	2082	41.16	-0.00446590258221111	-0.0534279701526906
4	A	26	50	20120615	23	2084	41.2	-0.00584143740365331	-0.0538306674645763
4	A	26	50	20120615	23	2086	41.24	-0.00682431582950261	-0.053343612313695
4	A	26	50	20120615	23	2088	41.28	-0.00684658969311001	-0.0537457439401558
4	A	26	50	20120615	23	2090	41.32	-0.00720643633405581	-0.0534229496945442
4	A	26	50	20120615	23	2092	41.36	-0.00802307395564821	-0.0536091309100306
4	A	26	50	20120615	23	2094	41.4	-0.00869305763082241	-0.0539976860862926
4	A	26	50	20120615	23	2096	41.44	-0.00898770902654281	-0.0538307381752544
4	A	26	50	20120615	23	2098	41.48	-0.00971171565979981	-0.0535165706323733
4	A	26	50	20120615	23	2100	41.52	-0.0105132919069528	-0.0543932416196883
4	A	26	50	20120615	23	2102	41.56	-0.0113429402933190	-0.0546648413343421
4	A	26	50	20120615	23	2104	41.6	-0.0119333744556098	-0.0548286072648649
4	A	26	50	20120615	23	2106	41.64	-0.0123292835423961	-0.054705924238329
4	A	26	50	20120615	23	2108	41.68	-0.0127538304538205	-0.0550705084947088
4	A	26	50	20120615	23	2110	41.72	-0.013460866524329	-0.0550355067090401
4	A	26	50	20120615	23	2112	41.76	-0.0142837973962739	-0.0558062531005334
4	A	26	50	20120615	23	2114	41.8	-0.0148842724748575	-0.0560817419024837
4	A	26	50	20120615	23	2116	41.84	-0.0152561399310835	-0.0565544427857069
4	A	26	50	20120615	23	2118	41.88	-0.0166116636306181	-0.0568645798199353
4	A	26	50	20120615	23	2120	41.92	-0.0170932740592842	-0.0575190071459235
4	A	26	50	20120615	23	2122	41.96	-0.0178739199457142	-0.0576754191659219
4	A	26	50	20120615	23	2124	42	-0.0191839766792185	-0.0579238257781528
4	A	26	50	20120615	23	2126	42.04	-0.019752773374005	-0.0586298011884894
4	A	26	50	20120615	23	2128	42.08	-0.0206345355301446	-0.0578809751072129
4	A	26	50	20120615	23	2130	42.12	-0.0215326318529296	-0.0578152848872406
4	A	26	50	20120615	23	2132	42.16	-0.0227662503433877	-0.0583187449154455
4	A	26	50	20120615	23	2134	42.2	-0.0230958328140987	-0.0575477863919178
4	A	26	50	20120615	23	2136	42.24	-0.0235283700321505	-0.05732144151126
4	A	26	50	20120615	23	2138	42.28	-0.0243688371522689	-0.0569691609128728
4	A	26	50	20120615	23	2140	42.32	-0.0244244864559483	-0.0568634484490854
4	A	26	50	20120615	23	2142	42.36	-0.0250879647487356	-0.0570173855953497
4	A	26	50	20120615	23	2144	42.4	-0.0251829291894489	-0.0563927981755277
4	A	26	50	20120615	23	2146	42.44	-0.0251554934463389	-0.0557155313005072
4	A	26	50	20120615	23	2148	42.48	-0.0247141881042004	-0.0552465073725461
4	A	26	50	20120615	23	2150	42.52	-0.0244336081334256	-0.0549278850569435
4	A	26	50	20120615	23	2152	42.56	-0.0242553465138884	-0.054916217795054
4	A	26	50	20120615	23	2154	42.6	-0.0244937829205045	-0.0544684777812066
4	A	26	50	20120615	23	2156	42.64	-0.0239492399883128	-0.0536491531538457
4	A	26	50	20120615	23	2158	42.68	-0.0236750239785686	-0.0536625881826883
4	A	26	50	20120615	23	2160	42.72	-0.0232299002598117	-0.0533014687495363
4	A	26	50	20120615	23	2162	42.76	-0.0226536789438228	-0.0523667442954858
4	A	26	50	20120615	23	2164	42.8	-0.0224527191966096	-0.0523377529174572
4	A	26	50	20120615	23	2166	42.84	-0.0224202629953531	-0.0523477231230719
4	A	26	50	20120615	23	2168	42.88	-0.0223563405423338	-0.0520406973586807
4	A	26	50	20120615	23	2170	42.92	-0.0224676391496926	-0.0513399545385248
4	A	26	50	20120615	23	2172	42.96	-0.0224907615414374	-0.0511073871181926
4	A	26	50	20120615	23	2174	43	-0.02223846584191	-0.051119549354829
4	A	26	50	20120615	23	2176	43.04	-0.0220850236703926	-0.0511529247949010
4	A	26	50	20120615	23	2178	43.08	-0.0218965797132063	-0.051112407576339
4	A	26	50	20120615	23	2180	43.12	-0.0221200961667394	-0.0515705420598698
4	A	26	50	20120615	23	2182	43.16	-0.0217126612394197	-0.051141611086402
4	A	26	50	20120615	23	2184	43.2	-0.0213883820695676	-0.0516599203570117
4	A	26	50	20120615	23	2186	43.24	-0.0209161054504131	-0.051242939488146
4	A	26	50	20120615	23	2188	43.28	-0.0202829620385386	-0.0512254032399726
4	A	26	50	20120615	23	2190	43.32	-0.0198317572014635	-0.0510284740014122
4	A	26	50	20120615	23	2192	43.36	-0.01943160547399	-0.0507761075912067
4	A	26	50	20120615	23	2194	43.4	-0.0189749559146998	-0.0502903252325315
4	A	26	50	20120615	23	2196	43.44	-0.0187497424048919	-0.0497583688010449
4	A	26	50	20120615	23	2198	43.48	-0.0177738643361763	-0.0491745107318192
4	A	26	50	20120615	23	2200	43.52	-0.0175714903754007	-0.0487370944769771
4	A	26	50	20120615	23	2202	43.56	-0.0176489185679406	-0.0481976427136099
4	A	26	50	20120615	23	2204	43.6	-0.0171472970173669	-0.0477631963072489
4	A	26	50	20120615	23	2206	43.64	-0.0170036129194298	-0.0474633830320258
4	A	26	50	20120615	23	2208	43.68	-0.0166458168881494	-0.0464400580982926
4	A	26	50	20120615	23	2210	43.72	-0.0163099411670858	-0.0461541041159808
4	A	26	50	20120615	23	2212	43.76	-0.0161899451463184	-0.0459015962844191
4	A	26	50	20120615	23	2214	43.8	-0.0163995315962621	-0.0450319963649159
4	A	26	50	20120615	23	2216	43.84	-0.0161575596557401	-0.044067219872665
4	A	26	50	20120615	23	2218	43.88	-0.0159015870009506	-0.0440151768135696
4	A	26	50	20120615	23	2220	43.92	-0.0160408163261662	-0.0437029891696758
4	A	26	50	20120615	23	2222	43.96	-0.0159332653847477	-0.0424538850407097
4	A	26	50	20120615	23	2224	44	-0.0157488519362143	-0.0420562081869704
4	A	26	50	20120615	23	2226	44.04	-0.015661099984669	-0.0417813557811232
4	A	26	50	20120615	23	2228	44.08	-0.0154076022036136	-0.0410644202156782
4	A	26	50	20120615	23	2230	44.12	-0.0153880153457748	-0.0411619302408038
4	A	26	50	20120615	23	2232	44.16	-0.0150367954075594	-0.0409582127771439
4	A	26	50	20120615	23	2234	44.2	-0.014552639394481	-0.0411484952119612
4	A	26	50	20120615	23	2236	44.24	-0.0142702916567532	-0.0402127808084171
4	A	26	50	20120615	23	2238	44.28	-0.0137133743558907	-0.0401051591563205
4	A	26	50	20120615	23	2240	44.32	-0.0133907922423134	-0.0393766977503421
4	A	26	50	20120615	23	2242	44.36	-0.013003227015545	-0.0389366652004097
4	A	26	50	20120615	23	2244	44.4	-0.012891150590727	-0.038123987376792
4	A	26	50	20120615	23	2246	44.44	-0.0128889161332984	-0.0373824869217686
4	A	26	50	20120615	23	2248	44.48	-0.0129190318111091	-0.0370498709629662
4	A	26	50	20120615	23	2250	44.52	-0.0125835096434361	-0.0362513352749723
4	A	26	50	20120615	23	2252	44.56	-0.0124977800172851	-0.0352428878679152
4	A	26	50	20120615	23	2254	44.6	-0.0124682229538315	-0.0351048606242276
4	A	26	50	20120615	23	2256	44.64	-0.0125007003682914	-0.0346819188451965
4	A	26	50	20120615	23	2258	44.68	-0.0129182115672430	-0.0340651449553066
4	A	26	50	20120615	23	2260	44.72	-0.0128247249797023	-0.0330879304547746
4	A	26	50	20120615	23	2262	44.76	-0.0126636531260158	-0.0320965596764832
4	A	26	50	20120615	23	2264	44.8	-0.0122784354937610	-0.0312593311054227
4	A	26	50	20120615	23	2266	44.84	-0.0123368213006836	-0.0302790194771891
4	A	26	50	20120615	23	2268	44.88	-0.0128538577790872	-0.0298379262670849
4	A	26	50	20120615	23	2270	44.92	-0.0125294089036075	-0.0291046848192657
4	A	26	50	20120615	23	2272	44.96	-0.0128401399075322	-0.0286423501214547
4	A	26	50	20120615	23	2274	45	-0.0130586429739866	-0.028575026484818
4	A	26	50	20120615	23	2276	45.04	-0.0132365156847941	-0.0284443885069938
4	A	26	50	20120615	23	2278	45.08	-0.0133373703249947	-0.0279167242136689
4	A	26	50	20120615	23	2280	45.12	-0.0133081102463892	-0.0273524388601464
4	A	26	50	20120615	23	2282	45.16	-0.0132619291025099	-0.0274352481352912
4	A	26	50	20120615	23	2284	45.2	-0.0133364298729757	-0.0260732473376409
4	A	26	50	20120615	23	2286	45.24	-0.0132558196999205	-0.0257465640047327
4	A	26	50	20120615	23	2288	45.28	-0.0128011571106853	-0.0250533094453896
4	A	26	50	20120615	23	2290	45.32	-0.0130850859391759	-0.0246559606891968
4	A	26	50	20120615	23	2292	45.36	-0.0127666425215888	-0.0243190575419801
4	A	26	50	20120615	23	2294	45.4	-0.0129852566038079	-0.0248378144111823
4	A	26	50	20120615	23	2296	45.44	-0.0129111638339549	-0.0238328622329447
4	A	26	50	20120615	23	2298	45.48	-0.0127688041470189	-0.0230019601462555
4	A	26	50	20120615	23	2300	45.52	-0.0128360111110368	-0.0222118072091525
4	A	26	50	20120615	23	2302	45.56	-0.0129592732580265	-0.0213979845796561
4	A	26	50	20120615	23	2304	45.6	-0.0132573187662966	-0.0212386734218547
4	A	26	50	20120615	23	2306	45.64	-0.013599176610729	-0.0202351050515879
4	A	26	50	20120615	23	2308	45.68	-0.0136859173995772	-0.0194272567672857
4	A	26	50	20120615	23	2310	45.72	-0.0136262163740416	-0.0185914777651267
4	A	26	50	20120615	23	2312	45.76	-0.0139007081554304	-0.0181687764024011
4	A	26	50	20120615	23	2314	45.8	-0.0140362817385873	-0.0170319396170841
4	A	26	50	20120615	23	2316	45.84	-0.0142459176860057	-0.0165988579268108
4	A	26	50	20120615	23	2318	45.88	-0.0139229820190378	-0.0166297584931486
4	A	26	50	20120615	23	2320	45.92	-0.0136143016247786	-0.0160870823228592
4	A	26	50	20120615	23	2322	45.96	-0.0137616131805032	-0.0161578424984525
4	A	26	50	20120615	23	2324	46	-0.013294965131327	-0.0155738712921418
4	A	26	50	20120615	23	2326	46.04	-0.012869986884766	-0.0153423716030492
4	A	26	50	20120615	23	2328	46.08	-0.0126261552534095	-0.0154370037035753
4	A	26	50	20120615	23	2330	46.12	-0.0123509422231039	-0.0146153526949044
4	A	26	50	20120615	23	2332	46.16	-0.0120665580178463	-0.0138568958192681
4	A	26	50	20120615	23	2334	46.2	-0.0118910329015523	-0.0139093843556356
4	A	26	50	20120615	23	2336	46.24	-0.0118886640938353	-0.0136499822329573
4	A	26	50	20120615	23	2338	46.28	-0.0115019898216113	-0.0136044728405201
4	A	26	50	20120615	23	2340	46.32	-0.0112640766740133	-0.0131491384998428
4	A	26	50	20120615	23	2342	46.36	-0.0109508990806257	-0.0124552546154645
4	A	26	50	20120615	23	2344	46.4	-0.0101059064771078	-0.0122047973935682
4	A	26	50	20120615	23	2346	46.44	-0.0095261354850773	-0.0114791078461721
4	A	26	50	20120615	23	2348	46.48	-0.00898871311817211	-0.0107631127327460
4	A	26	50	20120615	23	2350	46.52	-0.00855720827602091	-0.00978309101829273
4	A	26	50	20120615	23	2352	46.56	-0.00804512861615341	-0.00991658570751294
4	A	26	50	20120615	23	2354	46.6	-0.00764553550303701	-0.00924717478883145
4	A	26	50	20120615	23	2356	46.64	-0.00754429902517461	-0.00883646595711486
4	A	26	50	20120615	23	2358	46.68	-0.00694945958763701	-0.00847289286343218
4	A	26	50	20120615	23	2360	46.72	-0.00603444927064601	-0.00771418142935464
4	A	26	50	20120615	23	2362	46.76	-0.00558755778493611	-0.00758619510195987
4	A	26	50	20120615	23	2364	46.8	-0.00500220064933421	-0.00715020720281587
4	A	26	50	20120615	23	2366	46.84	-0.00469597391560581	-0.00537131746018144
4	A	26	50	20120615	23	2368	46.88	-0.00330709598920261	-0.0036780583487487
4	A	26	50	20120615	23	2370	46.92	-0.00269725881683611	-0.00323060117761385
4	A	26	50	20120615	23	2372	46.96	-0.00138563230627751	-0.00216453871002576
4	A	26	50	20120615	23	2374	47	0.000751619153062238	-0.00191578561547215
4	A	26	50	20120615	23	2376	47.04	0.00222899856419873	-0.00053078263422987
4	A	26	50	20120615	23	2378	47.08	0.00432078093618787	0.00101970949676097
4	A	26	50	20120615	23	2380	47.12	0.00415882024927743	0.00079245456967577
4	A	26	50	20120615	23	2382	47.16	0.00539906928002267	0.00187052158908806
4	A	26	50	20120615	23	2384	47.2	0.00496055700966983	0.00183623398126832
4	A	26	50	20120615	23	2386	47.24	0.00526964894007566	0.00146087483175682
4	A	26	50	20120615	23	2388	47.28	0.00547879627670823	0.00135377573157152
4	A	26	50	20120615	23	2390	47.32	0.00583231671612551	0.00081296165627967
4	A	26	50	20120615	23	2392	47.36	0.00644792218277024	0.00034458656950105
4	A	26	50	20120615	23	2394	47.4	0.00680357949888025	-0.00023117130870348
4	A	26	50	20120615	23	2396	47.44	0.00724026007982711	-0.00089790257552699
4	A	26	50	20120615	23	2398	47.48	0.00767974532911085	-0.00229746347118033
4	A	26	50	20120615	23	2400	47.52	0.00868789575131976	-0.00368552539635803
4	A	26	50	20120615	23	2402	47.56	0.0102787516587011	-0.00586960146674797
4	A	26	50	20120615	23	2404	47.6	0.0112434220849348	-0.00861910840364593
4	A	26	50	20120615	23	2406	47.64	0.0117301519666968	-0.0110028360737039
4	A	26	50	20120615	23	2408	47.68	0.0104583355679190	-0.0135465395819375
4	A	26	50	20120615	23	2410	47.72	0.00946583341877777	-0.0134569420816933
4	A	26	50	20120615	23	2412	47.76	0.00865185451868268	-0.0139676145990663
4	A	26	50	20120615	23	2414	47.8	0.00784600027550343	-0.0137175180016284
4	A	26	50	20120615	23	2416	47.84	0.00875599013434803	-0.0137620233024363
4	A	26	50	20120615	23	2418	47.88	0.0093708053384541	-0.0132655777735008
4	A	26	50	20120615	23	2420	47.92	0.00967214596432457	-0.0132813886811282
4	A	26	50	20120615	23	2422	47.96	0.0104295916772638	-0.0137500519846308
4	A	26	50	20120615	23	2424	48	0.0109630188908553	-0.0135337621624014
4	A	26	50	20120615	23	2426	48.04	0.0109935517616669	-0.0134447374186501
4	A	26	50	20120615	23	2428	48.08	0.0124206629517289	-0.0130614996853826
4	A	26	50	20120615	23	2430	48.12	0.0120250084233837	-0.0126164891037106
4	A	26	50	20120615	23	2432	48.16	0.0113460091367494	-0.0115511832403784
4	A	26	50	20120615	23	2434	48.2	0.0113468293806155	-0.0108748780305804
4	A	26	50	20120615	23	2436	48.24	0.0122125967813647	-0.0103592557657392
4	A	26	50	20120615	23	2438	48.28	0.0122651489573425	-0.00874515725846025
4	A	26	50	20120615	23	2440	48.32	0.0126245854763552	-0.00816633378951656
4	A	26	50	20120615	23	2442	48.36	0.0126783468049289	-0.00727499033649186
4	A	26	50	20120615	23	2444	48.4	0.0127100372095413	-0.00644668757433028
4	A	26	50	20120615	23	2446	48.44	0.0125545287305878	-0.00593709141489968
4	A	26	50	20120615	23	2448	48.48	0.0123179993202499	-0.00584905881267298
4	A	26	50	20120615	23	2450	48.52	0.0121344361676208	-0.00571397136542815
4	A	26	50	20120615	23	2452	48.56	0.0124035249460946	-0.00590989014839828
4	A	26	50	20120615	23	2454	48.6	0.0120116921884804	-0.00544528931477493
4	A	26	50	20120615	23	2456	48.64	0.0118413126882332	-0.00499084097889449
4	A	26	50	20120615	23	2458	48.68	0.0120795129211844	-0.00480573032307479
4	A	26	50	20120615	23	2460	48.72	0.0121913864063562	-0.00470187542880157
4	A	26	50	20120615	23	2462	48.76	0.0120233552077293	-0.00427040735620292
4	A	26	50	20120615	23	2464	48.8	0.0125038187091964	-0.00443551820382354
4	A	26	50	20120615	23	2466	48.84	0.0122009578037464	-0.00398440529062996
4	A	26	50	20120615	23	2468	48.88	0.0124582244639455	-0.00413567664432919
4	A	26	50	20120615	23	2470	48.92	0.0130078444228262	-0.00424061129065728
4	A	26	50	20120615	23	2472	48.96	0.0133541782531835	-0.00410257697590185
4	A	26	50	20120615	23	2474	49	0.0133242181388647	-0.00325705404229804
4	A	26	50	20120615	23	2476	49.04	0.0135979886713367	-0.00281708513197596
4	A	26	50	20120615	23	2478	49.08	0.0139211718256780	-0.00249277060678475
4	A	26	50	20120615	23	2480	49.12	0.0140296915033867	-0.00231578885052157
4	A	26	50	20120615	23	2482	49.16	0.0132203582948440	-0.00220437003501
4	A	26	50	20120615	23	2484	49.2	0.0130770772477721	-0.00256211656881571
4	A	26	50	20120615	23	2486	49.24	0.0130210390353631	-0.00204737818745096
4	A	26	50	20120615	23	2488	49.28	0.0126470502587935	-0.00168729113019953
4	A	26	50	20120615	23	2490	49.32	0.0122100016994778	-0.00157464901995651
4	A	26	50	20120615	23	2492	49.36	0.0122155029902354	-0.00130461908235699
4	A	26	50	20120615	23	2494	49.4	0.0117684276567624	-0.00159789869092192
4	A	26	50	20120615	23	2496	49.44	0.0116483679963847	-0.00160149786443816
4	A	26	50	20120615	23	2498	49.48	0.0115468274626063	-0.00144388376291168
4	A	26	50	20120615	23	2500	49.52	0.0119940725017068	-0.00130386247810112
4	A	26	50	20120615	23	2502	49.56	0.0118280155452130	-0.00159275802462270
4	A	26	50	20120615	23	2504	49.6	0.0115184583385451	-0.00161971293512153
4	A	26	50	20120615	23	2506	49.64	0.0114392835922557	-0.00218649437558160
4	A	26	50	20120615	23	2508	49.68	0.0111833957902799	-0.00192229099785906
4	A	26	50	20120615	23	2510	49.72	0.0108113232730873	-0.00201931311930567
4	A	26	50	20120615	23	2512	49.76	0.0109790490015848	-0.00181067419244877
4	A	26	50	20120615	23	2514	49.8	0.0107157012230675	-0.00158474650479185
4	A	26	50	20120615	23	2516	49.84	0.0102060483536730	-0.00173940631418654
4	A	26	50	20120615	23	2518	49.88	0.00957765669936817	-0.00181751050080928
4	A	26	50	20120615	23	2520	49.92	0.00957511818602371	-0.00196070528085380
4	A	26	50	20120615	23	2522	49.96	0.00866451455849305	-0.00176291478623387
4	A	26	50	20120615	23	2524	50	0.00805877082728281	-0.00214171401023584
4	A	26	50	20120615	23	2526	50.04	0.00781170064686842	-0.00208866827372479
4	A	26	50	20120615	23	2528	50.08	0.00664459756999625	-0.00229149266152000
4	A	26	50	20120615	23	2530	50.12	0.00594249003375269	-0.00208689131438367
4	A	26	50	20120615	23	2532	50.16	0.00526255736616714	-0.0023764161859405
4	A	26	50	20120615	23	2534	50.2	0.00509387704351509	-0.00202965809151443
4	A	26	50	20120615	23	2536	50.24	0.00394657507783648	-0.00186466886626017
4	A	26	50	20120615	23	2538	50.28	0.0031151377113139	-0.00181609770146047
4	A	26	50	20120615	23	2540	50.32	0.00262878966721379	-0.00189444513281594
4	A	26	50	20120615	23	2542	50.36	0.00213880002319058	-0.00111529124169429
4	A	26	50	20120615	23	2544	50.4	0.00180155958603928	-0.00079572847407266
4	A	26	50	20120615	23	2546	50.44	0.00189189954840367	-0.00083774475901076
4	A	26	50	20120615	23	2548	50.48	0.00171875031089452	-0.00086771901546526
4	A	26	50	20120615	23	2550	50.52	0.00191833119988442	-0.00091981157203527
4	A	26	50	20120615	23	2552	50.56	0.00166109282395657	-0.00074011452573233
4	A	26	50	20120615	23	2554	50.6	0.00142358979829163	-0.00145207205943782
4	A	26	50	20120615	23	2556	50.64	0.00113705598841922	-0.00129100727681915
4	A	26	50	20120615	23	2558	50.68	0.000328571308013960	-0.00236547724403554
4	A	26	50	20120615	23	2560	50.72	-0.00100372393375868	-0.00234888144788109
4	A	26	50	20120615	23	2562	50.76	-0.00221272096609581	-0.00265254138399385
4	A	26	50	20120615	23	2564	50.8	-0.00281951050823541	-0.00339488329608692
4	A	26	50	20120615	23	2566	50.84	-0.00358190596864291	-0.00318168353049136
4	A	26	50	20120615	23	2568	50.88	-0.00429822635118831	-0.00365849270411326
4	A	26	50	20120615	23	2570	50.92	-0.00507187895155241	-0.00302131171251825
4	A	26	50	20120615	23	2572	50.96	-0.00574387788105301	-0.00348139073969728
4	A	26	50	20120615	23	2574	51	-0.00540413428589631	-0.00350194633382637
4	A	26	50	20120615	23	2576	51.04	-0.00553833608189771	-0.00392254051834394
4	A	26	50	20120615	23	2578	51.08	-0.00600633470502601	-0.00483933981549136
4	A	26	50	20120615	23	2580	51.12	-0.00651191605357441	-0.00548209987958993
4	A	26	50	20120615	23	2582	51.16	-0.00686993128795691	-0.00540042197529508
4	A	26	50	20120615	23	2584	51.2	-0.00699447400532731	-0.00681256371479929
4	A	26	50	20120615	23	2586	51.24	-0.00669644263919281	-0.00695022326296069
4	A	26	50	20120615	23	2588	51.28	-0.00650881892587281	-0.00667497487731602
4	A	26	50	20120615	23	2590	51.32	-0.00638455905121491	-0.00661835683734641
4	A	26	50	20120615	23	2592	51.36	-0.00577343494450661	-0.00651558593776876
4	A	26	50	20120615	23	2594	51.4	-0.00555230144082611	-0.006973175949078
4	A	26	50	20120615	23	2596	51.44	-0.00513990969497031	-0.0075784664248415
4	A	26	50	20120615	23	2598	51.48	-0.00466559660828601	-0.00764053625809406
4	A	26	50	20120615	23	2600	51.52	-0.00371765632849511	-0.00825557066530231
4	A	26	50	20120615	23	2602	51.56	-0.00309645595015491	-0.00833145029399143
4	A	26	50	20120615	23	2604	51.6	-0.00195188341665171	-0.00949454902516175
4	A	26	50	20120615	23	2606	51.64	-0.00120346745730826	-0.00956117262608515
4	A	26	50	20120615	23	2608	51.68	-0.00101227285474323	-0.00954278077870649
4	A	26	50	20120615	23	2610	51.72	-6.47094628667202e-05	-0.00964167461180289
4	A	26	50	20120615	23	2612	51.76	6.65458191774701e-05	-0.00914728181385323
4	A	26	50	20120615	23	2614	51.8	0.00053593037159691	-0.00871849933280952
4	A	26	50	20120615	23	2616	51.84	0.000612430132933139	-0.0090229703204003
4	A	26	50	20120615	23	2618	51.88	0.000895448914996268	-0.00871541351881642
4	A	26	50	20120615	23	2620	51.92	0.00138832850443420	-0.00888620596942387
4	A	26	50	20120615	23	2622	51.96	0.00221621478070166	-0.00916273280412893
4	A	26	50	20120615	23	2624	52	0.00308202390075093	-0.00940265342787875
4	A	26	50	20120615	23	2626	52.04	0.00361133575287594	-0.00896307342628632
4	A	26	50	20120615	23	2628	52.08	0.00449183218787724	-0.00960336568771855
4	A	26	50	20120615	23	2630	52.12	0.00502376740616044	-0.0100073711471495
4	A	26	50	20120615	23	2632	52.16	0.00498251479654602	-0.00963496628976978
4	A	26	50	20120615	23	2634	52.2	0.00517078197703694	-0.00937546517214212
4	A	26	50	20120615	23	2636	52.24	0.00495452751014665	-0.00965716944269903
4	A	26	50	20120615	23	2638	52.28	0.00503829845051382	-0.00957812197563019
4	A	26	50	20120615	23	2640	52.32	0.00527037796716706	-0.0101541806570594
4	A	26	50	20120615	23	2642	52.36	0.00541010226712952	-0.0096446960790789
4	A	26	50	20120615	23	2644	52.4	0.00526583127056403	-0.0099094015026161
4	A	26	50	20120615	23	2646	52.44	0.00518022185256578	-0.0100338593671727
4	A	26	50	20120615	23	2648	52.48	0.00545242967905135	-0.0102937493935300
4	A	26	50	20120615	23	2650	52.52	0.00498928180844197	-0.00997462503211273
4	A	26	50	20120615	23	2652	52.56	0.00512576048827879	-0.00959811188433433
4	A	26	50	20120615	23	2654	52.6	0.00501449016519127	-0.0098301419035129
4	A	26	50	20120615	23	2656	52.64	0.00575823921977891	-0.00949536926902793
4	A	26	50	20120615	23	2658	52.68	0.0059299813147935	-0.00919124264243959
4	A	26	50	20120615	23	2660	52.72	0.00565122567951414	-0.0087771326271055
4	A	26	50	20120615	23	2662	52.76	0.00604262342503651	-0.00805681709124639
4	A	26	50	20120615	23	2664	52.8	0.00631730612525624	-0.0077566502626327
4	A	26	50	20120615	23	2666	52.84	0.00671161007964929	-0.00724568783147949
4	A	26	50	20120615	23	2668	52.88	0.00778465169116769	-0.00717502665083552
4	A	26	50	20120615	23	2670	52.92	0.008360745727936	-0.00688287841312049
4	A	26	50	20120615	23	2672	52.96	0.00843228372098864	-0.00703826512828623
4	A	26	50	20120615	23	2674	53	0.00892723725461579	-0.00675265762829717
4	A	26	50	20120615	23	2676	53.04	0.00897798630830154	-0.00706943439520093
4	A	26	50	20120615	23	2678	53.08	0.00935984518334572	-0.00721765104760544
4	A	26	50	20120615	23	2680	53.12	0.0095409988696179	-0.0072229897038034
4	A	26	50	20120615	23	2682	53.16	0.0097134056450068	-0.00708750804452806
4	A	26	50	20120615	23	2684	53.2	0.00997372700650063	-0.00680215510298023
4	A	26	50	20120615	23	2686	53.24	0.0100651700554437	-0.00685060605962713
4	A	26	50	20120615	23	2688	53.28	0.0102424346544193	-0.00662965640370977
4	A	26	50	20120615	23	2690	53.32	0.0102298835090533	-0.00691270417715093
4	A	26	50	20120615	23	2692	53.36	0.0100587424548027	-0.00668684720017214
4	A	26	50	20120615	23	2694	53.4	0.0101715118442663	-0.00710924450698174
4	A	26	50	20120615	23	2696	53.44	0.00991729988536194	-0.00700314313446469
4	A	26	50	20120615	23	2698	53.48	0.00993612306787713	-0.00708366845470622
4	A	26	50	20120615	23	2700	53.52	0.00999503920488559	-0.00671515268462304
4	A	26	50	20120615	23	2702	53.56	0.0100668812538541	-0.00718194215515552
4	A	26	50	20120615	23	2704	53.6	0.0101385182418561	-0.00723534993033854
4	A	26	50	20120615	23	2706	53.64	0.00980132023111173	-0.00742060483594161
4	A	26	50	20120615	23	2708	53.68	0.00970085449964074	-0.00706893234938629
4	A	26	50	20120615	23	2710	53.72	0.0094634080425183	-0.00698378255079581
4	A	26	50	20120615	23	2712	53.76	0.00952393638298787	-0.00641371306380321
4	A	26	50	20120615	23	2714	53.8	0.00898277342121018	-0.0059301651625566
4	A	26	50	20120615	23	2716	53.84	0.00898574326969116	-0.00526590905230996
4	A	26	50	20120615	23	2718	53.88	0.00896545637613892	-0.00444277311939851
4	A	26	50	20120615	23	2720	53.92	0.0087013307801623	-0.00404730950988431
4	A	26	50	20120615	23	2722	53.96	0.00870548927514247	-0.0035163140365133
4	A	26	50	20120615	23	2724	54	0.00852193142581425	-0.00357071317540355
4	A	26	50	20120615	23	2726	54.04	0.0085112329002149	-0.00289421138992032
4	A	26	50	20120615	23	2728	54.08	0.00800181231539806	-0.0027782844151253
4	A	26	50	20120615	23	2730	54.12	0.00776963910709632	-0.00273560451047305
4	A	26	50	20120615	23	2732	54.16	0.00797291604323148	-0.00322848409991098
4	A	26	50	20120615	23	2734	54.2	0.0076570875065213	-0.00252253202409811
4	A	26	50	20120615	23	2736	54.24	0.00810156005064343	-0.00256539902920466
4	A	26	50	20120615	23	2738	54.28	0.00795467056695653	-0.00303053450626527
4	A	26	50	20120615	23	2740	54.32	0.0076610878217145	-0.00297465277658691
4	A	26	50	20120615	23	2742	54.36	0.00808570593879177	-0.00352874214529944
4	A	26	50	20120615	23	2744	54.4	0.00814064460015606	-0.00403038844461052
4	A	26	50	20120615	23	2746	54.44	0.0080792253051422	-0.00417486450214255
4	A	26	50	20120615	23	2748	54.48	0.00823748782358702	-0.00387000036318144
4	A	26	50	20120615	23	2750	54.52	0.00843222715244614	-0.00392461941228063
4	A	26	50	20120615	23	2752	54.56	0.00829215707726768	-0.00359251327746753
4	A	26	50	20120615	23	2754	54.6	0.00876721191896546	-0.00432358320036171
4	A	26	50	20120615	23	2756	54.64	0.00908016677371691	-0.00372553703357147
4	A	26	50	20120615	23	2758	54.68	0.00910348786246722	-0.00384096443742558
4	A	26	50	20120615	23	2760	54.72	0.00926322611276439	-0.00386394257938702
4	A	26	50	20120615	23	2762	54.76	0.00971811002642204	-0.00435242396464596
4	A	26	50	20120615	23	2764	54.8	0.0103757051907899	-0.00487521629224842
4	A	26	50	20120615	23	2766	54.84	0.00996844138331126	-0.00479081461263244
4	A	26	50	20120615	23	2768	54.88	0.0105767165567981	-0.00467776874441736
4	A	26	50	20120615	23	2770	54.92	0.0111965055500031	-0.00502028136972919
4	A	26	50	20120615	23	2772	54.96	0.0119307283206132	-0.00537566772252065
4	A	26	50	20120615	23	2774	55	0.0128496660500883	-0.0053838459781305
4	A	26	50	20120615	23	2776	55.04	0.0134160196909458	-0.00566692557137682
4	A	26	50	20120615	23	2778	55.08	0.0141659997704892	-0.00656187385477201
4	A	26	50	20120615	23	2780	55.12	0.0145820416015495	-0.0072397827827498
4	A	26	50	20120615	23	2782	55.16	0.0149945754758683	-0.0079543488333711
4	A	26	50	20120615	23	2784	55.2	0.0151922669755389	-0.00842696627799411
4	A	26	50	20120615	23	2786	55.24	0.0150282012317409	-0.00865670809962875
4	A	26	50	20120615	23	2788	55.28	0.0151049251459267	-0.0097238991096396
4	A	26	50	20120615	23	2790	55.32	0.0151217330741155	-0.0105401761067736
4	A	26	50	20120615	23	2792	55.36	0.0149307859589239	-0.0114303104072024
4	A	26	50	20120615	23	2794	55.4	0.0141582010897995	-0.0128572518916368
4	A	26	50	20120615	23	2796	55.44	0.0136947562343420	-0.0134365208378527
4	A	26	50	20120615	23	2798	55.48	0.0136080295876295	-0.0140240205070015
4	A	26	50	20120615	23	2800	55.52	0.0128110283213507	-0.0152718730569649
4	A	26	50	20120615	23	2802	55.56	0.0122394668390498	-0.0152511618993439
4	A	26	50	20120615	23	2804	55.6	0.0113516589199310	-0.0162648348255139
4	A	26	50	20120615	23	2806	55.64	0.0102179616887225	-0.0160024204279477
4	A	26	50	20120615	23	2808	55.68	0.00960290606831078	-0.0163606548654325
4	A	26	50	20120615	23	2810	55.72	0.00896028742556844	-0.0169195520652823
4	A	26	50	20120615	23	2812	55.76	0.00854097310432482	-0.0172938943952425
4	A	26	50	20120615	23	2814	55.8	0.00776018579653864	-0.0174027888395452
4	A	26	50	20120615	23	2816	55.84	0.00699942375279565	-0.0175711651062813
4	A	26	50	20120615	23	2818	55.88	0.00622606106621193	-0.0180895450875692
4	A	26	50	20120615	23	2820	55.92	0.00601469977824746	-0.0177016899470206
4	A	26	50	20120615	23	2822	55.96	0.00532178463015932	-0.0179787838813641
4	A	26	50	20120615	23	2824	56	0.00518775961085323	-0.0185341879737149
4	A	26	50	20120615	23	2826	56.04	0.00483392337754748	-0.0186724980601150
4	A	26	50	20120615	23	2828	56.08	0.00442800165873953	-0.0191658747456201
4	A	26	50	20120615	23	2830	56.12	0.00417024002379359	-0.0189455897700771
4	A	26	50	20120615	23	2832	56.16	0.00371844828809007	-0.0193868738990122
4	A	26	50	20120615	23	2834	56.2	0.00314885256264087	-0.0192290971629260
4	A	26	50	20120615	23	2836	56.24	0.00310204209372633	-0.0190265817807942
4	A	26	50	20120615	23	2838	56.28	0.0028667523122865	-0.0184617802393214
4	A	26	50	20120615	23	2840	56.32	0.00329067696974346	-0.0176076801004618
4	A	26	50	20120615	23	2842	56.36	0.00297406990846718	-0.0175814110835407
4	A	26	50	20120615	23	2844	56.4	0.00339059822899293	-0.0175001362301111
4	A	26	50	20120615	23	2846	56.44	0.00308866363342627	-0.0164401831651125
4	A	26	50	20120615	23	2848	56.48	0.00296070559030276	-0.0163767132604332
4	A	26	50	20120615	23	2850	56.52	0.00264354698573716	-0.0153821463594909
4	A	26	50	20120615	23	2852	56.56	0.00260170040642654	-0.0147965346654478
4	A	26	50	20120615	23	2854	56.6	0.00299970960035301	-0.0141587738462922
4	A	26	50	20120615	23	2856	56.64	0.00282628459119919	-0.0134847172360583
4	A	26	50	20120615	23	2858	56.68	0.00318480894246421	-0.0133165884566956
4	A	26	50	20120615	23	2860	56.72	0.00338178767849935	-0.0128191883336056
4	A	26	50	20120615	23	2862	56.76	0.00383500069883305	-0.0123769213262446
4	A	26	50	20120615	23	2864	56.8	0.0038031455383406	-0.0117615616499171
4	A	26	50	20120615	23	2866	56.84	0.00440719857723702	-0.0108209682095827
4	A	26	50	20120615	23	2868	56.88	0.00467790026627867	-0.0104343434348334
4	A	26	50	20120615	23	2870	56.92	0.00463606075803586	-0.00980503961278077
4	A	26	50	20120615	23	2872	56.96	0.00506262999485445	-0.0098364068695942
4	A	26	50	20120615	23	2874	57	0.00459873259105702	-0.0105072602861093
4	A	26	50	20120615	23	2876	57.04	0.00492676649791727	-0.0106702837545119
4	A	26	50	20120615	23	2878	57.08	0.00492243900441641	-0.0107198660820087
4	A	26	50	20120615	23	2880	57.12	0.00499187689032893	-0.0100408455821708
4	A	26	50	20120615	23	2882	57.16	0.00496297036511402	-0.0100330108390353
4	A	26	50	20120615	23	2884	57.2	0.00524238360969989	-0.00995640996142937
4	A	26	50	20120615	23	2886	57.24	0.0051808936040079	-0.0105276532456787
4	A	26	50	20120615	23	2888	57.28	0.00547525508594805	-0.0107329051310538
4	A	26	50	20120615	23	2890	57.32	0.00572215556073496	-0.0101391263536880
4	A	26	50	20120615	23	2892	57.36	0.00551109125761858	-0.0104505715354616
4	A	26	50	20120615	23	2894	57.4	0.00566606785085124	-0.0104570415625094
4	A	26	50	20120615	23	2896	57.44	0.00547029119634412	-0.0104934504906727
4	A	26	50	20120615	23	2898	57.48	0.00589847970769164	-0.0102131180072713
4	A	26	50	20120615	23	2900	57.52	0.00592802262900961	-0.0104617933200790
4	A	26	50	20120615	23	2902	57.56	0.00656467329051873	-0.0102547665966832
4	A	26	50	20120615	23	2904	57.6	0.00692320471285156	-0.0100930512758259
4	A	26	50	20120615	23	2906	57.64	0.00700313606339688	-0.0100974919064117
4	A	26	50	20120615	23	2908	57.68	0.00686943631321013	-0.0100779333328441
4	A	26	50	20120615	23	2910	57.72	0.00730760210124019	-0.0100162877636602
4	A	26	50	20120615	23	2912	57.76	0.00696350979937919	-0.00995096523921423
4	A	26	50	20120615	23	2914	57.8	0.00749709964753037	-0.00941159125759294
4	A	26	50	20120615	23	2916	57.84	0.00769290458630874	-0.00920235128997203
4	A	26	50	20120615	23	2918	57.88	0.00785848071019138	-0.00904371895468064
4	A	26	50	20120615	23	2920	57.92	0.00810410839277215	-0.00919199217562765
4	A	26	50	20120615	23	2922	57.96	0.00915003953029985	-0.0087835602277465
4	A	26	50	20120615	23	2924	58	0.00917237703351754	-0.00852888157836653
4	A	26	50	20120615	23	2926	58.04	0.0100101217925283	-0.00757023570190849
4	A	26	50	20120615	23	2928	58.08	0.00972957717709254	-0.00786950450491008
4	A	26	50	20120615	23	2930	58.12	0.0104337565362050	-0.0074079051981515
4	A	26	50	20120615	23	2932	58.16	0.0104978486948517	-0.00688075709277693
4	A	26	50	20120615	23	2934	58.2	0.0111413158657315	-0.00649389897278977
4	A	26	50	20120615	23	2936	58.24	0.0113776663073431	-0.00644394187869894
4	A	26	50	20120615	23	2938	58.28	0.0121112987852123	-0.00645639190779529
4	A	26	50	20120615	23	2940	58.32	0.0122570448065233	-0.00643537952268555
4	A	26	50	20120615	23	2942	58.36	0.0128878314314961	-0.00592970837157596
4	A	26	50	20120615	23	2944	58.4	0.0130902131704462	-0.00639492028687962
4	A	26	50	20120615	23	2946	58.44	0.0137873879297842	-0.00649012938653926
4	A	26	50	20120615	23	2948	58.48	0.0142861697395247	-0.00654595970955463
4	A	26	50	20120615	23	2950	58.52	0.0150653837347228	-0.00562376872320066
4	A	26	50	20120615	23	2952	58.56	0.0153189451553885	-0.0056875568259315
4	A	26	50	20120615	23	2954	58.6	0.0155564411099856	-0.00516902835221959
4	A	26	50	20120615	23	2956	58.64	0.0160097884806077	-0.0048358467079923
4	A	26	50	20120615	23	2958	58.68	0.0157720167543659	-0.00463419399613352
4	A	26	50	20120615	23	2960	58.72	0.0160451296775314	-0.00496715643725864
4	A	26	50	20120615	23	2962	58.76	0.0162501694308721	-0.00426504890101509
4	A	26	50	20120615	23	2964	58.8	0.0159718451307293	-0.00413571199966825
4	A	26	50	20120615	23	2966	58.84	0.0164150808743804	-0.00312061071780028
4	A	26	50	20120615	23	2968	58.88	0.0162877521562922	-0.00298318451487668
4	A	26	50	20120615	23	2970	58.92	0.0160635993066560	-0.00225622217527441
4	A	26	50	20120615	23	2972	58.96	0.0159442538241274	-0.00179866751930422
4	A	26	50	20120615	23	2974	59	0.0154931762662728	-0.00111527709955867
4	A	26	50	20120615	23	2976	59.04	0.0153432696286613	-0.000548757288607630
4	A	26	50	20120615	23	2978	59.08	0.0152140953618741	-0.00069785782448863
4	A	26	50	20120615	23	2980	59.12	0.0146505171151328	8.92368757857399e-05
4	A	26	50	20120615	23	2982	59.16	0.0141537887434849	0.00058869467960905
4	A	26	50	20120615	23	2984	59.2	0.0138374645249211	0.00084219953173224
4	A	26	50	20120615	23	2986	59.24	0.0132638474832073	0.00137114156701068
4	A	26	50	20120615	23	2988	59.28	0.0128746049991540	0.00151856767403383
4	A	26	50	20120615	23	2990	59.32	0.0125856436917017	0.00150843695517977
4	A	26	50	20120615	23	2992	59.36	0.0122931065452571	0.00193082719092155
4	A	26	50	20120615	23	2994	59.4	0.0122942449871748	0.00179338684586232
4	A	26	50	20120615	23	2996	59.44	0.0124524707360670	0.00264867138858042
4	A	26	50	20120615	23	2998	59.48	0.0123098522480491	0.00258478641222056
4	A	26	50	20120615	23	3000	59.52	0.0123390133317053	0.00310712619148306
4	A	26	50	20120615	23	3002	59.56	0.012949428210312	0.00263349404862903
4	A	26	50	20120615	23	3004	59.6	0.013072760360873	0.00251400855895769
4	A	26	50	20120615	23	3006	59.64	0.0135011975616755	0.0026294637521083
4	A	26	50	20120615	23	3008	59.68	0.0131529851607325	0.00191818977852818
4	A	26	50	20120615	23	3010	59.72	0.0133089304902554	0.00191507850869096
4	A	26	50	20120615	23	3012	59.76	0.0134167762952016	0.00158769019032194
4	A	26	50	20120615	23	3014	59.8	0.0135409301038424	0.00193107538540175
4	A	26	50	20120615	23	3016	59.84	0.0139067397762739	0.00140591212876197
4	A	26	50	20120615	23	3018	59.88	0.0137107509897325	0.00145297008504993
4	A	26	50	20120615	23	3020	59.92	0.0139173605201274	0.00115463466299952
4	A	26	50	20120615	23	3022	59.96	0.0141019790296274	0.00114110771027542
4	A	26	50	20120615	23	3024	60	0.0142946161300260	0.00080690783228322
4	A	26	50	20120615	23	3026	60.04	0.0143415680202968	0.00097491640349314
4	A	26	50	20120615	23	3028	60.08	0.0142353252264235	0.00066687947640485
4	A	26	50	20120615	23	3030	60.12	0.0143858682601381	0.00075395260544016
4	A	26	50	20120615	23	3032	60.16	0.0148216228140443	0.00030237300177099
4	A	26	50	20120615	23	3034	60.2	0.0149567579909969	0.00017942834572609
4	A	26	50	20120615	23	3036	60.24	0.0148752427212617	-0.00013035513511174
4	A	26	50	20120615	23	3038	60.28	0.0150188773217241	-0.000136103913242790
4	A	26	50	20120615	23	3040	60.32	0.0152062959740776	-0.00029552113706129
4	A	26	50	20120615	23	3042	60.36	0.0150608936066623	-0.000367228835741420
4	A	26	50	20120615	23	3044	60.4	0.0150800915557715	-0.00011693424840482
4	A	26	50	20120615	23	3046	60.44	0.0151664010094831	-0.00025910513783019
4	A	26	50	20120615	23	3048	60.48	0.0150503647866904	-0.0005803861749301
4	A	26	50	20120615	23	3050	60.52	0.0157116369063204	-0.00127080523608065
4	A	26	50	20120615	23	3052	60.56	0.0158892409165510	-0.00170368893645524
4	A	26	50	20120615	23	3054	60.6	0.0165145637274256	-0.00144003710202203
4	A	26	50	20120615	23	3056	60.64	0.0174944015941158	-0.00262557233135939
4	A	26	50	20120615	23	3058	60.68	0.0182303795451782	-0.00297155260832616
4	A	26	50	20120615	23	3060	60.72	0.0194772987141903	-0.00376841245324871
4	A	26	50	20120615	23	3062	60.76	0.0196978806745815	-0.00405072483563744
4	A	26	50	20120615	23	3064	60.8	0.0206286241174539	-0.00512280478193343
4	A	26	50	20120615	23	3066	60.84	0.0211661313371728	-0.00517431751094287
4	A	26	50	20120615	23	3068	60.88	0.0222238711579464	-0.00627028352430733
4	A	26	50	20120615	23	3070	60.92	0.0225856340582692	-0.00696875653169559
4	A	26	50	20120615	23	3072	60.96	0.0229529760310956	-0.00711137996946092
4	A	26	50	20120615	23	3074	61	0.023408041671196	-0.00721323163022303
4	A	26	50	20120615	23	3076	61.04	0.0237983575433432	-0.00736597376602713
4	A	26	50	20120615	23	3078	61.08	0.0250064777632717	-0.00751563998733308
4	A	26	50	20120615	23	3080	61.12	0.025873779585736	-0.00787234000310263
4	A	26	50	20120615	23	3082	61.16	0.0265729950552445	-0.00775153788060472
4	A	26	50	20120615	23	3084	61.2	0.0268616006879858	-0.008270165349266
4	A	26	50	20120615	23	3086	61.24	0.0280731645179387	-0.00811940311244921
4	A	26	50	20120615	23	3088	61.28	0.0285882423105584	-0.00852950383233397
4	A	26	50	20120615	23	3090	61.32	0.0296802838812873	-0.00864986754862755
4	A	26	50	20120615	23	3092	61.36	0.0299770565973513	-0.0088714041031733
4	A	26	50	20120615	23	3094	61.4	0.030182471117286	-0.00867405060054413
4	A	26	50	20120615	23	3096	61.44	0.0309618442115098	-0.00816125676282765
4	A	26	50	20120615	23	3098	61.48	0.0336597394244489	-0.00832884106996886
4	A	26	50	20120615	23	3100	61.52	0.0344269502820363	-0.00835783244799751
4	A	26	50	20120615	23	3102	61.56	0.0347134699497731	-0.00918175326943607
4	A	26	50	20120615	23	3104	61.6	0.0354608111068092	-0.00865898922610486
4	A	26	50	20120615	23	3106	61.64	0.0354453961789793	-0.00862943216265126
4	A	26	50	20120615	23	3108	61.68	0.0355984140864281	-0.00870749675129426
4	A	26	50	20120615	23	3110	61.72	0.0358478813588307	-0.00875939838903335
4	A	26	50	20120615	23	3112	61.76	0.0356606394831725	-0.00879319809317406
4	A	26	50	20120615	23	3114	61.8	0.0359168242699964	-0.00912278056388511
4	A	26	50	20120615	23	3116	61.84	0.0359424215354753	-0.0089691969710114
4	A	26	50	20120615	23	3118	61.88	0.0359552908788929	-0.00950263832673853
4	A	26	50	20120615	23	3120	61.92	0.0355318046276403	-0.00946834364785098
4	A	26	50	20120615	23	3122	61.96	0.0361485431621912	-0.0103264884374990
4	A	26	50	20120615	23	3124	62	0.0359444014344627	-0.0101076388887217
4	A	26	50	20120615	23	3126	62.04	0.0356175059695201	-0.0103534999165403
4	A	26	50	20120615	23	3128	62.08	0.0354167583543412	-0.0104044823154639
4	A	26	50	20120615	23	3130	62.12	0.0357046215249623	-0.0113141751894603
4	A	26	50	20120615	23	3132	62.16	0.0355878074847103	-0.0123018619414217
4	A	26	50	20120615	23	3134	62.2	0.0350968632465324	-0.0125306109851355
4	A	26	50	20120615	23	3136	62.24	0.0346723870457862	-0.0134910741260212
4	A	26	50	20120615	23	3138	62.28	0.0343727010497837	-0.0144927757343857
4	A	26	50	20120615	23	3140	62.32	0.0336461700453179	-0.0146280240484233
4	A	26	50	20120615	23	3142	62.36	0.033290877172043	-0.0158285923679286
4	A	26	50	20120615	23	3144	62.4	0.033038942096974	-0.0164684462231565
4	A	26	50	20120615	23	3146	62.44	0.0326195429229166	-0.0179567080076555
4	A	26	50	20120615	23	3148	62.48	0.0323792326833304	-0.0184610519193368
4	A	26	50	20120615	23	3150	62.52	0.0316114632113858	-0.0192696921632339
4	A	26	50	20120615	23	3152	62.56	0.0312900619661331	-0.0200692390139250
4	A	26	50	20120615	23	3154	62.6	0.0310511023004989	-0.0202154262698675
4	A	26	50	20120615	23	3156	62.64	0.0305135385122375	-0.0203933555492175
4	A	26	50	20120615	23	3158	62.68	0.0306295181664877	-0.0209768459229170
4	A	26	50	20120615	23	3160	62.72	0.0301818842186576	-0.0211383844670790
4	A	26	50	20120615	23	3162	62.76	0.02976429523796	-0.0222577062174261
4	A	26	50	20120615	23	3164	62.8	0.0289597894474125	-0.0227816320371988
4	A	26	50	20120615	23	3166	62.84	0.0287540864279111	-0.0234294182162981
4	A	26	50	20120615	23	3168	62.88	0.0280069015414737	-0.0242669713493711
4	A	26	50	20120615	23	3170	62.92	0.0276065376819658	-0.0254782452655437
4	A	26	50	20120615	23	3172	62.96	0.0267692242580916	-0.0260847590360386
4	A	26	50	20120615	23	3174	63	0.0262344535416159	-0.0270778763680795
4	A	26	50	20120615	23	3176	63.04	0.0254465810238822	-0.0286586984302358
4	A	26	50	20120615	23	3178	63.08	0.0244189639519872	-0.0300988415982750
4	A	26	50	20120615	23	3180	63.12	0.0239527896643543	-0.0304361810303756
4	A	26	50	20120615	23	3182	63.16	0.0230631786229436	-0.0318668701807504
4	A	26	50	20120615	23	3184	63.2	0.0225043521337718	-0.0329451373113818
4	A	26	50	20120615	23	3186	63.24	0.0218225597753518	-0.0341094593372835
4	A	26	50	20120615	23	3188	63.28	0.0212367925178168	-0.0349651999638755
4	A	26	50	20120615	23	3190	63.32	0.0205806681355538	-0.0363909393667819
4	A	26	50	20120615	23	3192	63.36	0.0196376705321634	-0.0377816769840196
4	A	26	50	20120615	23	3194	63.4	0.0194565097748235	-0.0389236544356359
4	A	26	50	20120615	23	3196	63.44	0.0191238867449533	-0.040028013806493
4	A	26	50	20120615	23	3198	63.48	0.0184942788669848	-0.0422320656434515
4	A	26	50	20120615	23	3200	63.52	0.0180558726626491	-0.0429393138459943
4	A	26	50	20120615	23	3202	63.56	0.0184141636686763	-0.0437058883074786
4	A	26	50	20120615	23	3204	63.6	0.0181214921719432	-0.0453440425874535
4	A	26	50	20120615	23	3206	63.64	0.0183648076153495	-0.0466258150497104
4	A	26	50	20120615	23	3208	63.68	0.0185518373589734	-0.0478207547992375
4	A	26	50	20120615	23	3210	63.72	0.0187639693933293	-0.0489460445308178
4	A	26	50	20120615	23	3212	63.76	0.0189898900099184	-0.0503611773320064
4	A	26	50	20120615	23	3214	63.8	0.0193551106624013	-0.0516515764969937
4	A	26	50	20120615	23	3216	63.84	0.0191979915356216	-0.0534701137168493
4	A	26	50	20120615	23	3218	63.88	0.0198491661704163	-0.0545947670523265
4	A	26	50	20120615	23	3220	63.92	0.0202007396620223	-0.0546024038055633
4	A	26	50	20120615	23	3222	63.96	0.0203348778184134	-0.0548402038160764
4	A	26	50	20120615	23	3224	64	0.0203636570644077	-0.0558377193522962
4	A	26	50	20120615	23	3226	64.04	0.0203530504626899	-0.0568193249859394
4	A	26	50	20120615	23	3228	64.08	0.0201754252392558	-0.0565046624683114
4	A	26	50	20120615	23	3230	64.12	0.0199143614156417	-0.0568552460104237
4	A	26	50	20120615	23	3232	64.16	0.0198703086631738	-0.0564826714474165
4	A	26	50	20120615	23	3234	64.2	0.018984869551772	-0.0572573776368845
4	A	26	50	20120615	23	3236	64.24	0.0189716466549638	-0.0569501397404589
4	A	26	50	20120615	23	3238	64.28	0.0178233052423169	-0.0579516857853315
4	A	26	50	20120615	23	3240	64.32	0.0173623423316614	-0.0581718081263149
4	A	26	50	20120615	23	3242	64.36	0.0162760848944026	-0.0589639091426001
4	A	26	50	20120615	23	3244	64.4	0.0158222637622370	-0.059708775425902
4	A	26	50	20120615	23	3246	64.44	0.0148060806069939	-0.0598414993687307
4	A	26	50	20120615	23	3248	64.48	0.0140402839629688	-0.0611431415315389
4	A	26	50	20120615	23	3250	64.52	0.0134729014817447	-0.0625648504257926
4	A	26	50	20120615	23	3252	64.56	0.0126919020419242	-0.0634181161786504
4	A	26	50	20120615	23	3254	64.6	0.0118317773532889	-0.0644240462855664
4	A	26	50	20120615	23	3256	64.64	0.0111471565677441	-0.0648080052677506
4	A	26	50	20120615	23	3258	64.68	0.0106514040034542	-0.0660211883722324
4	A	26	50	20120615	23	3260	64.72	0.0101182454904395	-0.0674294622376435
4	A	26	50	20120615	23	3262	64.76	0.00916902534737471	-0.0678255834564642
4	A	26	50	20120615	23	3264	64.8	0.00880833017829145	-0.0691164068855203
4	A	26	50	20120615	23	3266	64.84	0.00807859598010693	-0.0697025984071239
4	A	26	50	20120615	23	3268	64.88	0.00737283270180464	-0.0707821383299614
4	A	26	50	20120615	23	3270	64.92	0.00670560674307701	-0.0712035739715486
4	A	26	50	20120615	23	3272	64.96	0.00588833272538161	-0.072186452397398
4	A	26	50	20120615	23	3274	65	0.00525540144554153	-0.0729864022989542
4	A	26	50	20120615	23	3276	65.04	0.00472754623338576	-0.0738955294875258
4	A	26	50	20120615	23	3278	65.08	0.00416419426081445	-0.0745253494975286
4	A	26	50	20120615	23	3280	65.12	0.0037141207945892	-0.0762254463315355
4	A	26	50	20120615	23	3282	65.16	0.00325457209749606	-0.0776421347676427
4	A	26	50	20120615	23	3284	65.2	0.00335830466229613	-0.0790305389325025
4	A	26	50	20120615	23	3286	65.24	0.00302299462665748	-0.080315069111206
4	A	26	50	20120615	23	3288	65.28	0.00286856250564633	-0.0817210802349173
4	A	26	50	20120615	23	3290	65.32	0.00249902850179825	-0.0825382128312565
4	A	26	50	20120615	23	3292	65.36	0.00221059964575224	-0.0833213335914206
4	A	26	50	20120615	23	3294	65.4	0.00200023537834926	-0.0845824585356668
4	A	26	50	20120615	23	3296	65.44	0.00239366959140145	-0.0861946619967721
4	A	26	50	20120615	23	3298	65.48	0.0023328584082194	-0.0872097844918435
4	A	26	50	20120615	23	3300	65.52	0.00289027068382877	-0.0879183761972706
4	A	26	50	20120615	23	3302	65.56	0.00273477790264583	-0.0895023660978066
4	A	26	50	20120615	23	3304	65.6	0.00291219099404554	-0.0908626274127751
4	A	26	50	20120615	23	3306	65.64	0.00343849057128269	-0.093147925818892
4	A	26	50	20120615	23	3308	65.68	0.00333892993649163	-0.0941786046631494
4	A	26	50	20120615	23	3310	65.72	0.00389294809955128	-0.095141471967091
4	A	26	50	20120615	23	3312	65.76	0.00458838761884825	-0.096696753332311
4	A	26	50	20120615	23	3314	65.8	0.00493734481536382	-0.0968291944324272
4	A	26	50	20120615	23	3316	65.84	0.00555648751297075	-0.097810517223358
4	A	26	50	20120615	23	3318	65.88	0.00619733838876012	-0.0983919711295276
4	A	26	50	20120615	23	3320	65.92	0.00658292371654116	-0.0993050581160738
4	A	26	50	20120615	23	3322	65.96	0.0076387755622089	-0.100906796396818
4	A	26	50	20120615	23	3324	66	0.0081800658032072	-0.101538737727164
4	A	26	50	20120615	23	3326	66.04	0.00888688974168127	-0.101909120259150
4	A	26	50	20120615	23	3328	66.08	0.00983816049441155	-0.102336142044308
4	A	26	50	20120615	23	3330	66.12	0.0109919466292736	-0.103714505292875
4	A	26	50	20120615	23	3332	66.16	0.0121840579516760	-0.104188054704236
4	A	26	50	20120615	23	3334	66.2	0.0132168581162771	-0.104776933231608
4	A	26	50	20120615	23	3336	66.24	0.0136085952730544	-0.105737608504528
4	A	26	50	20120615	23	3338	66.28	0.0140408496483938	-0.105969327396723
4	A	26	50	20120615	23	3340	66.32	0.0151015098201736	-0.106592995577729
4	A	26	50	20120615	23	3342	66.36	0.0159445932353823	-0.107597582181761
4	A	26	50	20120615	23	3344	66.4	0.0173039353115353	-0.109095941451096
4	A	26	50	20120615	23	3346	66.44	0.0184405387516146	-0.110547065987447
4	A	26	50	20120615	23	3348	66.48	0.0191458070551701	-0.110705599327789
4	A	26	50	20120615	23	3350	66.52	0.0200768545539584	-0.111791644633013
4	A	26	50	20120615	23	3352	66.56	0.0211846787480434	-0.112350895386253
4	A	26	50	20120615	23	3354	66.6	0.0224808054779583	-0.113859154150524
4	A	26	50	20120615	23	3356	66.64	0.0234822101014747	-0.114567109459848
4	A	26	50	20120615	23	3358	66.68	0.0245665583504243	-0.115026799578298
4	A	26	50	20120615	23	3360	66.72	0.0259253347411523	-0.115471145479595
4	A	26	50	20120615	23	3362	66.76	0.0267757013562073	-0.116016749071959
4	A	26	50	20120615	23	3364	66.8	0.02791555748748	-0.115973049872882
4	A	26	50	20120615	23	3366	66.84	0.0294815161650957	-0.116176696625863
4	A	26	50	20120615	23	3368	66.88	0.0305492474046874	-0.116588939879295
4	A	26	50	20120615	23	3370	66.92	0.0312511923063713	-0.117179586173620
4	A	26	50	20120615	23	3372	66.96	0.0325099130875615	-0.118448347871103
4	A	26	50	20120615	23	3374	67	0.032770694068463	-0.118380465620109
4	A	26	50	20120615	23	3376	67.04	0.0332001907273558	-0.119126887538330
4	A	26	50	20120615	23	3378	67.08	0.0333951400669289	-0.120182102987894
4	A	26	50	20120615	23	3380	67.12	0.0329999380869237	-0.120080916007507
4	A	26	50	20120615	23	3382	67.16	0.0327232472034454	-0.120879451695501
4	A	26	50	20120615	23	3384	67.2	0.0328370913952165	-0.121539182322348
4	A	26	50	20120615	23	3386	67.24	0.0327839169652712	-0.122788781426061
4	A	26	50	20120615	23	3388	67.28	0.0321718453354762	-0.124471412722572
4	A	26	50	20120615	23	3390	67.32	0.0321795527993911	-0.125555478128809
4	A	26	50	20120615	23	3392	67.36	0.0320061702166442	-0.127164287477365
4	A	26	50	20120615	23	3394	67.4	0.0319272570998637	-0.127913537822710
4	A	26	50	20120615	23	3396	67.44	0.0321640671608831	-0.129754207484817
4	A	26	50	20120615	23	3398	67.48	0.0318988314072601	-0.130578057595577
4	A	26	50	20120615	23	3400	67.52	0.0316506369270636	-0.132551592621869
4	A	26	50	20120615	23	3402	67.56	0.0315923006176157	-0.133318449926066
4	A	26	50	20120615	23	3404	67.6	0.0314744259171919	-0.134931148361918
4	A	26	50	20120615	23	3406	67.64	0.0307266604960871	-0.136205001228225
4	A	26	50	20120615	23	3408	67.68	0.0306142305178785	-0.137250812157600
4	A	26	50	20120615	23	3410	67.72	0.030338034609147	-0.137771667012622
4	A	26	50	20120615	23	3412	67.76	0.0298911431234371	-0.139721867515135
4	A	26	50	20120615	23	3414	67.8	0.0292703033695553	-0.140571809866121
4	A	26	50	20120615	23	3416	67.84	0.0288928497697579	-0.142048107403882
4	A	26	50	20120615	23	3418	67.88	0.0287395490195967	-0.142752951443369
4	A	26	50	20120615	23	3420	67.92	0.0282572314841493	-0.144032885427995
4	A	26	50	20120615	23	3422	67.96	0.0282351697525763	-0.145742103939479
4	A	26	50	20120615	23	3424	68	0.0279593981079136	-0.145423905887945
4	A	26	50	20120615	23	3426	68.04	0.0281554788183366	-0.146089081237007
4	A	26	50	20120615	23	3428	68.08	0.0278478166578423	-0.147627109196766
4	A	26	50	20120615	23	3430	68.12	0.0281590143522425	-0.148778208325860
4	A	26	50	20120615	23	3432	68.16	0.0285784700948424	-0.149767309291383
4	A	26	50	20120615	23	3434	68.2	0.0289799653252001	-0.151627141547260
4	A	26	50	20120615	23	3436	68.24	0.0289271444486455	-0.152824061195775
4	A	26	50	20120615	23	3438	68.28	0.0295670760856193	-0.153551674073616
4	A	26	50	20120615	23	3440	68.32	0.0295057699276904	-0.154140481890310
4	A	26	50	20120615	23	3442	68.36	0.0301959061461285	-0.155807839680348
4	A	26	50	20120615	23	3444	68.4	0.030280829670549	-0.156990051507813
4	A	26	50	20120615	23	3446	68.44	0.0302180385883796	-0.158662217623963
4	A	26	50	20120615	23	3448	68.48	0.0302429994577555	-0.159883178903038
4	A	26	50	20120615	23	3450	68.52	0.0305563891831774	-0.160664390474893
4	A	26	50	20120615	23	3452	68.56	0.030544226946541	-0.162011570314410
4	A	26	50	20120615	23	3454	68.6	0.0308204228552724	-0.163276867188665
4	A	26	50	20120615	23	3456	68.64	0.0305434491290817	-0.164113869485555
4	A	26	50	20120615	23	3458	68.68	0.0308822239879482	-0.164069251047662
4	A	26	50	20120615	23	3460	68.72	0.0305824814234032	-0.165528648733353
4	A	26	50	20120615	23	3462	68.76	0.0300938706376033	-0.165416218755145
4	A	26	50	20120615	23	3464	68.8	0.0295904106093984	-0.165105091771423
4	A	26	50	20120615	23	3466	68.84	0.029873253321873	-0.165286111107406
4	A	26	50	20120615	23	3468	68.88	0.0293507014105762	-0.165877959483260
4	A	26	50	20120615	23	3470	68.92	0.028993612486077	-0.165945134627472
4	A	26	50	20120615	23	3472	68.96	0.0282511503658311	-0.165567539606319
4	A	26	50	20120615	23	3474	69	0.0280376041179128	-0.166684768320593
4	A	26	50	20120615	23	3476	69.04	0.0275956623796712	-0.167125295845273
4	A	26	50	20120615	23	3478	69.08	0.0273969653741578	-0.167940589963981
4	A	26	50	20120615	23	3480	69.12	0.0263348909888156	-0.168255959588390
4	A	26	50	20120615	23	3482	69.16	0.026040734567842	-0.169180855258182
4	A	26	50	20120615	23	3484	69.2	0.02528271609841	-0.168936196311891
4	A	26	50	20120615	23	3486	69.24	0.0244794427949821	-0.169651788374452
4	A	26	50	20120615	23	3488	69.28	0.0238791091377547	-0.169738762508538
4	A	26	50	20120615	23	3490	69.32	0.0223121605106453	-0.170129085451753
4	A	26	50	20120615	23	3492	69.36	0.0223694361599214	-0.170390007854011
4	A	26	50	20120615	23	3494	69.4	0.0217181908144486	-0.170871547571999
4	A	26	50	20120615	23	3496	69.44	0.0214226201799126	-0.170450111930412
4	A	26	50	20120615	23	3498	69.48	0.0203711523962882	-0.170880739960154
4	A	26	50	20120615	23	3500	69.52	0.0204079219489099	-0.170271213914772
4	A	26	50	20120615	23	3502	69.56	0.020559949906865	-0.170611332276522
4	A	26	50	20120615	23	3504	69.6	0.0202438731756747	-0.170109993568661
4	A	26	50	20120615	23	3506	69.64	0.019900219280018	-0.171487437578412
4	A	26	50	20120615	23	3508	69.68	0.019828094388337	-0.171732096524703
4	A	26	50	20120615	23	3510	69.72	0.0195848496556088	-0.172297781949652
4	A	26	50	20120615	23	3512	69.76	0.0193309983211628	-0.171858668638535
4	A	26	50	20120615	23	3514	69.8	0.0193097851177272	-0.172584160196033
4	A	26	50	20120615	23	3516	69.84	0.0184527716989291	-0.173400161421522
4	A	26	50	20120615	23	3518	69.88	0.0185503524347329	-0.173906449876852
4	A	26	50	20120615	23	3520	69.92	0.0177279872482129	-0.174967817155413
4	A	26	50	20120615	23	3522	69.96	0.0179408263893500	-0.175172171015176
4	A	26	50	20120615	23	3524	70	0.0179669893402540	-0.175399152291936
4	A	26	50	20120615	23	3526	70.04	0.0177279872482129	-0.176640831799700
4	A	26	50	20120615	23	3528	70.08	0.0174529227103313	-0.176582141936861
4	A	26	50	20120615	23	3530	70.12	0.0179599182724421	-0.177121664410907
4	A	26	50	20120615	23	3532	70.16	0.0177859700042702	-0.177842913327717
4	A	26	50	20120615	23	3534	70.2	0.0180313360573419	-0.179144696911882
4	A	26	50	20120615	23	3536	70.24	0.0184994407464874	-0.179175809610254
4	A	26	50	20120615	23	3538	70.28	0.01876319157587	-0.180210306831130
4	A	26	50	20120615	23	3540	70.32	0.018835316467551	-0.180565274435285
4	A	26	50	20120615	23	3542	70.36	0.0189498677661033	-0.182400923639246
4	A	26	50	20120615	23	3544	70.4	0.0190828038409664	-0.182098281936898
4	A	26	50	20120615	23	3546	70.44	0.0196117197132939	-0.183041562383001
4	A	26	50	20120615	23	3548	70.48	0.0197764755933103	-0.184040704264817
4	A	26	50	20120615	23	3550	70.52	0.0195897994030771	-0.184992469992294
4	A	26	50	20120615	23	3552	70.56	0.0199730512784802	-0.184732254696818
4	A	26	50	20120615	23	3554	70.6	0.019816780679838	-0.185622502134332
4	A	26	50	20120615	23	3556	70.64	0.0199178969495477	-0.185807057004221
4	A	26	50	20120615	23	3558	70.68	0.0200508330244107	-0.185613309746176
4	A	26	50	20120615	23	3560	70.72	0.0200472974905048	-0.186312638352770
4	A	26	50	20120615	23	3562	70.76	0.0203633742216952	-0.186553761765154
4	A	26	50	20120615	23	3564	70.8	0.0201766980314619	-0.187272182254840
4	A	26	50	20120615	23	3566	70.84	0.0201590203619323	-0.187199350256377
4	A	26	50	20120615	23	3568	70.88	0.0209028966957405	-0.187985652997057
4	A	26	50	20120615	23	3570	70.92	0.0210011845383254	-0.187638463567494
4	A	26	50	20120615	23	3572	70.96	0.0213151399491723	-0.188212634273818
4	A	26	50	20120615	23	3574	71	0.0215619202158064	-0.188213341380599
4	A	26	50	20120615	23	3576	71.04	0.021412720684976	-0.188140509382137
4	A	26	50	20120615	23	3578	71.08	0.0216418232820805	-0.188980552238186
4	A	26	50	20120615	23	3580	71.12	0.0217316258432911	-0.188602250110252
4	A	26	50	20120615	23	3582	71.16	0.0218468842486246	-0.188528003898227
4	A	26	50	20120615	23	3584	71.2	0.0219161807131808	-0.188721751156272
4	A	26	50	20120615	23	3586	71.24	0.0213116044152664	-0.188933176083847
4	A	26	50	20120615	23	3588	71.28	0.0214155491121008	-0.188687810030775
4	A	26	50	20120615	23	3590	71.32	0.0210132053536056	-0.188407088638644
4	A	26	50	20120615	23	3592	71.36	0.0212621069405833	-0.190317691161410
4	A	26	50	20120615	23	3594	71.4	0.0209403733551434	-0.190380623664936
4	A	26	50	20120615	23	3596	71.44	0.0208145083480922	-0.190458405410866
4	A	26	50	20120615	23	3598	71.48	0.0208604702888693	-0.192058588056691
4	A	26	50	20120615	23	3600	71.52	0.0208328931244031	-0.192473659737248
4	A	26	50	20120615	23	3602	71.56	0.0210004774315442	-0.193271983293208
4	A	26	50	20120615	23	3604	71.6	0.0207996591056873	-0.192069901765190
4	A	26	50	20120615	23	3606	71.64	0.0206787438461044	-0.193887873299621
4	A	26	50	20120615	23	3608	71.68	0.0211843251946527	-0.194990252771491
4	A	26	50	20120615	23	3610	71.72	0.0213568592492623	-0.195746857027361
4	A	26	50	20120615	23	3612	71.76	0.0216085892633647	-0.196362039926993
4	A	26	50	20120615	23	3614	71.8	0.0220689157779172	-0.196815295373733
4	A	26	50	20120615	23	3616	71.84	0.0221990234256555	-0.196522553166322
4	A	26	50	20120615	23	3618	71.88	0.0222202366290911	-0.197791102731771
4	A	26	50	20120615	23	3620	71.92	0.0224634813618192	-0.198245065285293
4	A	26	50	20120615	23	3622	71.96	0.0222202366290910	-0.197468662039550
4	A	26	50	20120615	23	3624	72	0.0227724870251978	-0.198746403993154
4	A	26	50	20120615	23	3626	72.04	0.0228686535474391	-0.198999548220819
4	A	26	50	20120615	23	3628	72.08	0.0223001396953651	-0.200191730253899
4	A	26	50	20120615	23	3630	72.12	0.0223835782955452	-0.199757566690251
4	A	26	50	20120615	23	3632	72.16	0.0220010335269232	-0.199717261603723
4	A	26	50	20120615	23	3634	72.2	0.0217698096094752	-0.200982275635266
4	A	26	50	20120615	23	3636	72.24	0.0219098167521502	-0.200780043095846
4	A	26	50	20120615	23	3638	72.28	0.0217005131449189	-0.201840703267626
4	A	26	50	20120615	23	3640	72.32	0.0208392570854337	-0.202907020293655
4	A	26	50	20120615	23	3642	72.36	0.0210952297402232	-0.202925405069966
4	A	26	50	20120615	23	3644	72.4	0.0205769204696135	-0.203535638222130
4	A	26	50	20120615	23	3646	72.44	0.0201646772161817	-0.204654988256749
4	A	26	50	20120615	23	3648	72.48	0.0201660914297441	-0.204735598429804
4	A	26	50	20120615	23	3650	72.52	0.0197361705067827	-0.204123243957296
4	A	26	50	20120615	23	3652	72.56	0.0200168918989138	-0.205152084323923
4	A	26	50	20120615	23	3654	72.6	0.0199772939191674	-0.205471696589019
4	A	26	50	20120615	23	3656	72.64	0.0201356858381531	-0.205054503588119
4	A	26	50	20120615	23	3658	72.68	0.0200239629667256	-0.205920002288291
4	A	26	50	20120615	23	3660	72.72	0.0202969061842636	-0.206174560729518
4	A	26	50	20120615	23	3662	72.76	0.0206264179442966	-0.205951114986664
4	A	26	50	20120615	23	3664	72.8	0.0209870424027017	-0.206340023716316
4	A	26	50	20120615	23	3666	72.84	0.0212840272508001	-0.207324316355728
4	A	26	50	20120615	23	3668	72.88	0.0211496769623746	-0.207718881939630
4	A	26	50	20120615	23	3670	72.92	0.0213158470559535	-0.207630493591982
4	A	26	50	20120615	23	3672	72.96	0.0217493035128208	-0.209394725011042
4	A	26	50	20120615	23	3674	73	0.0216121247972706	-0.208714488287541
4	A	26	50	20120615	23	3676	73.04	0.0220667944575736	-0.209881921583280
4	A	26	50	20120615	23	3678	73.08	0.0227222824437335	-0.210089103870167
4	A	26	50	20120615	23	3680	73.12	0.0233332227026787	-0.210668931430740
4	A	26	50	20120615	23	3682	73.16	0.0236500065406503	-0.211376038211927
4	A	26	50	20120615	23	3684	73.2	0.0239505269226545	-0.212031526198087
4	A	26	50	20120615	23	3686	73.24	0.0247474362650518	-0.212289620173220
4	A	26	50	20120615	23	3688	73.28	0.0255054547344838	-0.213017940157842
4	A	26	50	20120615	23	3690	73.32	0.0261786203901734	-0.213582211369229
4	A	26	50	20120615	23	3692	73.36	0.0268659281814867	-0.213306439724566
4	A	26	50	20120615	23	3694	73.4	0.0270342195954091	-0.214188908987487
4	A	26	50	20120615	23	3696	73.44	0.0275532359728	-0.214657013676632
4	A	26	50	20120615	23	3698	73.48	0.0278367857920558	-0.215552917968396
4	A	26	50	20120615	23	3700	73.52	0.0277102136782234	-0.215207142752395
4	A	26	50	20120615	23	3702	73.56	0.028152155416465	-0.215431295602032
4	A	26	50	20120615	23	3704	73.6	0.0280206335551643	-0.216111532325533
4	A	26	50	20120615	23	3706	73.64	0.0276663730577899	-0.216065570384756
4	A	26	50	20120615	23	3708	73.68	0.0275581857202683	-0.216359019698948
4	A	26	50	20120615	23	3710	73.72	0.0275207090608654	-0.216923998017116
4	A	26	50	20120615	23	3712	73.76	0.0272505942704522	-0.217754141378229
4	A	26	50	20120615	23	3714	73.8	0.0270780602158426	-0.218268915114933
4	A	26	50	20120615	23	3716	73.84	0.0273389826181005	-0.219649894658591
4	A	26	50	20120615	23	3718	73.88	0.0272201886788611	-0.219900210459131
4	A	26	50	20120615	23	3720	73.92	0.0269422957138548	-0.220996933076751
4	A	26	50	20120615	23	3722	73.96	0.0271013947396218	-0.221404933689496
4	A	26	50	20120615	23	3724	74	0.0269189611900757	-0.221905565290576
4	A	26	50	20120615	23	3726	74.04	0.0266389469047258	-0.221153203675393
4	A	26	50	20120615	23	3728	74.08	0.0265647006927012	-0.221042187910747
4	A	26	50	20120615	23	3730	74.12	0.026006793442345	-0.221666563198535
4	A	26	50	20120615	23	3732	74.16	0.0259268903760709	-0.222512970015615
4	A	26	50	20120615	23	3734	74.2	0.0256136420720053	-0.222862987872302
4	A	26	50	20120615	23	3736	74.24	0.0256249557805043	-0.222551860888580
4	A	26	50	20120615	23	3738	74.28	0.0252006917117924	-0.223790711969219
4	A	26	50	20120615	23	3740	74.32	0.02511583889805	-0.224342255258544
4	A	26	50	20120615	23	3742	74.36	0.0254432293377394	-0.224215683144712
4	A	26	50	20120615	23	3744	74.4	0.0252452394390071	-0.224969458973457
4	A	26	50	20120615	23	3746	74.44	0.0249744175418127	-0.225697071851298
4	A	26	50	20120615	23	3748	74.48	0.0250649272098045	-0.225667373366488
4	A	26	50	20120615	23	3750	74.52	0.0251886708965122	-0.225816572897318
4	A	26	50	20120615	23	3752	74.56	0.0253159501171258	-0.226368116186644
4	A	26	50	20120615	23	3754	74.6	0.0249581540858454	-0.226533579173442
4	A	26	50	20120615	23	3756	74.64	0.0256115207516617	-0.226151741511601
4	A	26	50	20120615	23	3758	74.68	0.0256016212567251	-0.226526508105630
4	A	26	50	20120615	23	3760	74.72	0.0255959644024756	-0.227137448364575
4	A	26	50	20120615	23	3762	74.76	0.0258561796979523	-0.227216644324068
4	A	26	50	20120615	23	3764	74.8	0.0257670842435228	-0.226809350818104
4	A	26	50	20120615	23	3766	74.84	0.0256482903042834	-0.227444332707610
4	A	26	50	20120615	23	3768	74.88	0.0258151675046435	-0.227959106444314
4	A	26	50	20120615	23	3770	74.92	0.0260782112272449	-0.228239120729664
4	A	26	50	20120615	23	3772	74.96	0.0260280066457806	-0.228371349697745
4	A	26	50	20120615	23	3774	75	0.0259247690557274	-0.227903245008600
4	A	26	50	20120615	23	3776	75.04	0.0260499269559974	-0.228448424336895
4	A	26	50	20120615	23	3778	75.08	0.0262139757292327	-0.228875516832731
4	A	26	50	20120615	23	3780	75.12	0.0263624681532818	-0.229059364595840
4	A	26	50	20120615	23	3782	75.16	0.0266431895454129	-0.228502871559046
4	A	26	50	20120615	23	3784	75.2	0.0265180316451429	-0.228824605144486
4	A	26	50	20120615	23	3786	75.24	0.0268680495018303	-0.228600452294850
4	A	26	50	20120615	23	3788	75.28	0.0265873281096992	-0.229444030684805
4	A	26	50	20120615	23	3790	75.32	0.0264550991416173	-0.228434989308052
4	A	26	50	20120615	23	3792	75.36	0.0262097330885456	-0.229265839775946
4	A	26	50	20120615	23	3794	75.4	0.0264218651229015	-0.228295689272158
4	A	26	50	20120615	23	3796	75.44	0.0261270015951467	-0.228207300924510
4	A	26	50	20120615	23	3798	75.48	0.0264791407721776	-0.229301902221787
4	A	26	50	20120615	23	3800	75.52	0.0262924645819444	-0.229434838296650
4	A	26	50	20120615	23	3802	75.56	0.0260605335577152	-0.228782885844396
4	A	26	50	20120615	23	3804	75.6	0.0263122635718176	-0.228659849264470
4	A	26	50	20120615	23	3806	75.64	0.0261934696325783	-0.229224120475856
4	A	26	50	20120615	23	3808	75.68	0.0264402498992124	-0.229683032776846
4	A	26	50	20120615	23	3810	75.72	0.0267690545524641	-0.229311801716724
4	A	26	50	20120615	23	3812	75.76	0.0271424069329306	-0.229728994717624
4	A	26	50	20120615	23	3814	75.8	0.0271049302735277	-0.229210685447014
4	A	26	50	20120615	23	3816	75.84	0.0275270730218961	-0.22916048086555
4	A	26	50	20120615	23	3818	75.88	0.0274598978776834	-0.228746823398555
4	A	26	50	20120615	23	3820	75.92	0.0279803284686367	-0.229459587033992
4	A	26	50	20120615	23	3822	75.96	0.0276197040102315	-0.229940419645198
4	A	26	50	20120615	23	3824	76	0.0282546858997371	-0.230231747639047
4	A	26	50	20120615	23	3826	76.04	0.0280100269534465	-0.229507670295112
4	A	26	50	20120615	23	3828	76.08	0.0279103248972992	-0.229717681009125
4	A	26	50	20120615	23	3830	76.12	0.0278473923937736	-0.230455193381902
4	A	26	50	20120615	23	3832	76.16	0.0278106228411519	-0.230530146700708
4	A	26	50	20120615	23	3834	76.2	0.0278990111888002	-0.230757127977469
4	A	26	50	20120615	23	3836	76.24	0.0279223457125794	-0.231346147926197
4	A	26	50	20120615	23	3838	76.28	0.0278445639666489	-0.231286750956578
4	A	26	50	20120615	23	3840	76.32	0.0278516350344607	-0.231644546987858
4	A	26	50	20120615	23	3842	76.36	0.0278042588801212	-0.231225232666614
4	A	26	50	20120615	23	3844	76.4	0.0281358919604977	-0.232238516684055
4	A	26	50	20120615	23	3846	76.44	0.0277901167444975	-0.231981836922484
4	A	26	50	20120615	23	3848	76.48	0.0276600090967591	-0.2320864887261
4	A	26	50	20120615	23	3850	76.52	0.0277894096377163	-0.231483326641747
4	A	26	50	20120615	23	3852	76.56	0.027276757221356	-0.232075175017601
4	A	26	50	20120615	23	3854	76.6	0.0272930206773233	-0.232985221444988
4	A	26	50	20120615	23	3856	76.64	0.0272824140756055	-0.232414586272570
4	A	26	50	20120615	23	3858	76.68	0.0274634334115893	-0.233257457555744
4	A	26	50	20120615	23	3860	76.72	0.02784527107343	-0.233048153948513
4	A	26	50	20120615	23	3862	76.76	0.0280305330501009	-0.233664751061708
4	A	26	50	20120615	23	3864	76.8	0.0276988999697244	-0.233904460260530
4	A	26	50	20120615	23	3866	76.84	0.028026997516195	-0.233977999365774
4	A	26	50	20120615	23	3868	76.88	0.0278587061022726	-0.234279226854559
4	A	26	50	20120615	23	3870	76.92	0.0281401346011848	-0.235636871874437
4	A	26	50	20120615	23	3872	76.96	0.0281945818233362	-0.235909107985194
4	A	26	50	20120615	23	3874	77	0.028773702277128	-0.235875873966478
4	A	26	50	20120615	23	3876	77.04	0.0287086484532588	-0.236075278078773
4	A	26	50	20120615	23	3878	77.08	0.0286542012311074	-0.236206092833292
4	A	26	50	20120615	23	3880	77.12	0.0293697932936682	-0.237203113394765
4	A	26	50	20120615	23	3882	77.16	0.0297417314605723	-0.237870622196205
4	A	26	50	20120615	23	3884	77.2	0.0305131849588469	-0.238401659388877
4	A	26	50	20120615	23	3886	77.24	0.0307323880610147	-0.238144272520525
4	A	26	50	20120615	23	3888	77.28	0.0311870577213177	-0.239004821473229
4	A	26	50	20120615	23	3890	77.32	0.0312980734859639	-0.239493432259029
4	A	26	50	20120615	23	3892	77.36	0.0318248680379479	-0.240997448382612
4	A	26	50	20120615	23	3894	77.4	0.0324329798697683	-0.240665108195455
4	A	26	50	20120615	23	3896	77.44	0.0327207723297113	-0.241411105849607
4	A	26	50	20120615	23	3898	77.48	0.0333352481225624	-0.241543334817688
4	A	26	50	20120615	23	3900	77.52	0.0339610376239125	-0.242270947695529
4	A	26	50	20120615	23	3902	77.56	0.0339978071765342	-0.242355800509272
4	A	26	50	20120615	23	3904	77.6	0.0341880189006734	-0.242724203142270
4	A	26	50	20120615	23	3906	77.64	0.0345189448742687	-0.243147052997419
4	A	26	50	20120615	23	3908	77.68	0.0348222936833977	-0.243061493076896
4	A	26	50	20120615	23	3910	77.72	0.0351213998518396	-0.243663240947686
4	A	26	50	20120615	23	3912	77.76	0.0355279862510219	-0.244167408082672
4	A	26	50	20120615	23	3914	77.8	0.0353271679251649	-0.243454644447236
4	A	26	50	20120615	23	3916	77.84	0.0352437293249849	-0.243878908515948
4	A	26	50	20120615	23	3918	77.88	0.0358122431770589	-0.243586166308536
4	A	26	50	20120615	23	3920	77.92	0.03589638888402	-0.243759407469927
4	A	26	50	20120615	23	3922	77.96	0.0362796407594232	-0.244725315333028
4	A	26	50	20120615	23	3924	78	0.0363666148935091	-0.245334134271629
4	A	26	50	20120615	23	3926	78.04	0.0370249313067938	-0.245320699242787
4	A	26	50	20120615	23	3928	78.08	0.0369011876200861	-0.24550101147199
4	A	26	50	20120615	23	3930	78.12	0.0373671709888881	-0.245783147077683
4	A	26	50	20120615	23	3932	78.16	0.0373311085430476	-0.246198218758239
4	A	26	50	20120615	23	3934	78.2	0.0372398917682745	-0.246337518794133
4	A	26	50	20120615	23	3936	78.24	0.0370871567035382	-0.247087051982191
4	A	26	50	20120615	23	3938	78.28	0.0370878638103194	-0.247082102234723
4	A	26	50	20120615	23	3940	78.32	0.0371826161189984	-0.246974622003982
4	A	26	50	20120615	23	3942	78.36	0.0372391846614933	-0.247903760314461
4	A	26	50	20120615	23	3944	78.4	0.0369528064151128	-0.247778602414191
4	A	26	50	20120615	23	3946	78.44	0.0374704085789413	-0.247700820668261
4	A	26	50	20120615	23	3948	78.48	0.0374986928501888	-0.247939822760302
4	A	26	50	20120615	23	3950	78.52	0.037560211140152	-0.248151247687877
4	A	26	50	20120615	23	3952	78.56	0.0376945614285775	-0.248312468033987
4	A	26	50	20120615	23	3954	78.6	0.0373070669124872	-0.249204836791845
4	A	26	50	20120615	23	3956	78.64	0.0373431293583277	-0.248836434158846
4	A	26	50	20120615	23	3958	78.68	0.0373919197262296	-0.250242869546627
4	A	26	50	20120615	23	3960	78.72	0.036942199813395	-0.249483436863632
4	A	26	50	20120615	23	3962	78.76	0.0369160368624911	-0.249983361357931
4	A	26	50	20120615	23	3964	78.8	0.0366098596262373	-0.250218827916066
4	A	26	50	20120615	23	3966	78.84	0.0365426844820246	-0.250657941227183
4	A	26	50	20120615	23	3968	78.88	0.0367541094095993	-0.250873608795445
4	A	26	50	20120615	23	3970	78.92	0.0366183449076115	-0.251657083109000
4	A	26	50	20120615	23	3972	78.96	0.0364005560190061	-0.252108217235397
4	A	26	50	20120615	23	3974	79	0.0361141777726255	-0.253076246418841
4	A	26	50	20120615	23	3976	79.04	0.0357167837615987	-0.253378888121189
4	A	26	50	20120615	23	3978	79.08	0.0355202080764288	-0.253639103416666
4	A	26	50	20120615	23	3980	79.12	0.035418384699938	-0.252920682926980
4	A	26	50	20120615	23	3982	79.16	0.0346844078610663	-0.253237466764952
4	A	26	50	20120615	23	3984	79.2	0.034509045379332	-0.253079074845966
4	A	26	50	20120615	23	3986	79.24	0.0342785285686652	-0.25334353278213
4	A	26	50	20120615	23	3988	79.28	0.0336859730860309	-0.254053467990441
4	A	26	50	20120615	23	3990	79.32	0.0335226314195768	-0.253628496814948
4	A	26	50	20120615	23	3992	79.36	0.0338676995287958	-0.254308733538449
4	A	26	50	20120615	23	3994	79.4	0.0333126207055644	-0.254289641655357
4	A	26	50	20120615	23	3996	79.44	0.0328961348114456	-0.254909774302458
4	A	26	50	20120615	23	3998	79.48	0.033019171391372	-0.254933815933018
4	A	26	50	20120615	23	4000	79.52	0.0325927860023165	-0.255197566762401
4	A	26	50	20120615	23	4002	79.56	0.0322908514067498	-0.254981899194139
4	A	26	50	20120615	23	4004	79.6	0.0314663648998863	-0.255045538804446
4	A	26	50	20120615	23	4006	79.64	0.0313560562420212	-0.255479702368094
4	A	26	50	20120615	23	4008	79.68	0.0304827793672559	-0.255542634871620
4	A	26	50	20120615	23	4010	79.72	0.0304905575418489	-0.256381970620888
4	A	26	50	20120615	23	4012	79.76	0.0303795417772026	-0.256053165967636
4	A	26	50	20120615	23	4014	79.8	0.0303752991365155	-0.256442074697289
4	A	26	50	20120615	23	4016	79.84	0.0303795417772026	-0.257256661709216
4	A	26	50	20120615	23	4018	79.88	0.0300705361138241	-0.257205042914189
4	A	26	50	20120615	23	4020	79.92	0.030043666056139	-0.257581223721781
[truncated: 2,054 more rows]
