# Supplementary material for: How Do Ants Make Sense of Gravity? A Boltzmann Walker Analysis of Lasius niger Trajectories on Various Inclines
Source: PLoS One. 2013 Oct 29;8(10):e76531. doi: 10.1371/journal.pone.0076531 (PMC3812222; doi:10.1371/journal.pone.0076531)
Supplement: Dataset S4 — Trajectories for . (ZIP) [file pone.0076531.s008.zip › Incline4/4-C-26-50-20120601-01.txt]

Pente	Colonie	Temperature	Humidite	Date	Indiv	Frame	Time	X	Y
4	C	26	50	20120601	1	40	0	0	0
4	C	26	50	20120601	1	42	0.0399999999999999	0.000155895832048197	-0.000810111026002
4	C	26	50	20120601	1	44	0.08	-0.0004425993475481	-0.000221091077273600
4	C	26	50	20120601	1	46	0.12	-0.00126982235765480	0.000136754451481470
4	C	26	50	20120601	1	48	0.16	-0.0015791250058815	0.00070895940095325
4	C	26	50	20120601	1	50	0.2	-0.0024506341136939	0.00029325132429368
4	C	26	50	20120601	1	52	0.24	-0.0023385718310114	0.00090583207097121
4	C	26	50	20120601	1	54	0.28	-0.00245298170820740	0.00121908037503685
4	C	26	50	20120601	1	56	0.32	-0.0023578051354597	0.00079212930055641
4	C	26	50	20120601	1	58	0.36	-0.0018455981963716	0.00204259814561014
4	C	26	50	20120601	1	60	0.4	-0.0017710055020243	0.0022345847077701
4	C	26	50	20120601	1	62	0.44	-0.00192323852094590	0.00293991665093586
4	C	26	50	20120601	1	64	0.48	-0.0019382291847071	0.00414114965081558
4	C	26	50	20120601	1	66	0.52	-0.0028029712806235	0.00535972798003779
4	C	26	50	20120601	1	68	0.56	-0.0027417358333728	0.00660777144883204
4	C	26	50	20120601	1	70	0.6	-0.0034061333649756	0.00929039315529757
4	C	26	50	20120601	1	72	0.64	-0.0040196192083331	0.0104787568117597
4	C	26	50	20120601	1	74	0.68	-0.0046193164694574	0.0106925151917124
4	C	26	50	20120601	1	76	0.72	-0.0039012495331625	0.0106599175690997
4	C	26	50	20120601	1	78	0.76	-0.0039166644609923	0.0114317953314429
4	C	26	50	20120601	1	80	0.8	-0.0040348220041286	0.0112976571750518
4	C	26	50	20120601	1	82	0.84	-0.0039229577113449	0.0106935051412060
4	C	26	50	20120601	1	84	0.88	-0.0032541761176987	0.0104997578831609
4	C	26	50	20120601	1	86	0.92	-0.0033716972647319	0.0101552554593668
4	C	26	50	20120601	1	88	0.96	-0.0030885717095448	0.0106469775150040
4	C	26	50	20120601	1	90	1	-0.0026981780556517	0.0109161730666017
4	C	26	50	20120601	1	92	1.04	-0.0024595295170012	0.0102290774073227
4	C	26	50	20120601	1	94	1.08	-0.0013144407955477	0.0111152236255057
4	C	26	50	20120601	1	96	1.12	-0.000403050865276401	0.0109310223090066
4	C	26	50	20120601	1	98	1.16	0.000611505944370098	0.0113759338957292
4	C	26	50	20120601	1	100	1.2	0.0017622585911409	0.0120045588952718
4	C	26	50	20120601	1	102	1.24	0.0027454198597027	0.0128016096590253
4	C	26	50	20120601	1	104	1.28	0.0038981524054608	0.0139901218079115
4	C	26	50	20120601	1	106	1.32	0.0053493193682187	0.0142694714128870
4	C	26	50	20120601	1	108	1.36	0.0066189508070426	0.0151723972749876
4	C	26	50	20120601	1	110	1.4	0.00765991098389853	0.0162678046739949
4	C	26	50	20120601	1	112	1.44	0.00749326005770848	0.0155580957398536
4	C	26	50	20120601	1	114	1.48	0.0100129572907208	0.0179034204406253
4	C	26	50	20120601	1	116	1.52	0.0107681897594349	0.0177116955079744
4	C	26	50	20120601	1	118	1.56	0.0119190272590195	0.0182104249918131
4	C	26	50	20120601	1	120	1.6	0.0129037512335677	0.0185695715970455
4	C	26	50	20120601	1	122	1.64	0.0148783539910989	0.0183175516691628
4	C	26	50	20120601	1	124	1.68	0.0140605920697245	0.0185315575364889
4	C	26	50	20120601	1	126	1.72	0.0166885049245296	0.0169969731867545
4	C	26	50	20120601	1	128	1.76	0.0178222940796197	0.0172872122361603
4	C	26	50	20120601	1	130	1.8	0.0177119429953478	0.0172526912831028
4	C	26	50	20120601	1	132	1.84	0.0183120220941339	0.0174797149862705
4	C	26	50	20120601	1	134	1.88	0.0190416714395047	0.0167944719467582
4	C	26	50	20120601	1	136	1.92	0.0205829238061857	0.0165898635285541
4	C	26	50	20120601	1	138	1.96	0.0211433342145473	0.0169104516010085
4	C	26	50	20120601	1	140	2	0.0232106860472465	0.0165896818021113
4	C	26	50	20120601	1	142	2.04	0.0236339057192426	0.0164734878945064
4	C	26	50	20120601	1	144	2.08	0.0261521533833535	0.0168806682633849
4	C	26	50	20120601	1	146	2.12	0.0279559827821604	0.0164877997357576
4	C	26	50	20120601	1	148	2.16	0.0284920050776388	0.0162292461412168
4	C	26	50	20120601	1	150	2.2	0.0280284046586895	0.0163192113369871
4	C	26	50	20120601	1	152	2.24	0.0313018070097686	0.0163314513553695
4	C	26	50	20120601	1	154	2.28	0.0321741717167862	0.0167130698141081
4	C	26	50	20120601	1	156	2.32	0.0325074028584882	0.0176571563619415
4	C	26	50	20120601	1	158	2.36	0.0325301787679102	0.0179149604232943
4	C	26	50	20120601	1	160	2.4	0.0328740235823978	0.0179543674842098
4	C	26	50	20120601	1	162	2.44	0.0324451562485404	0.0176436011249461
4	C	26	50	20120601	1	164	2.48	0.0322123059854956	0.0188597540779089
4	C	26	50	20120601	1	166	2.52	0.0328013612895631	0.0194855082239199
4	C	26	50	20120601	1	168	2.56	0.0320700219589853	0.0201619760682776
4	C	26	50	20120601	1	170	2.6	0.0323267300048272	0.0210022734827685
4	C	26	50	20120601	1	172	2.64	0.032116224316068	0.0223192598627284
4	C	26	50	20120601	1	174	2.68	0.0322034862426139	0.023483152674814
4	C	26	50	20120601	1	176	2.72	0.0320335458556778	0.0239035502836464
4	C	26	50	20120601	1	178	2.76	0.0325202439176346	0.0253230706824123
4	C	26	50	20120601	1	180	2.8	0.0324691554526938	0.026042799319643
4	C	26	50	20120601	1	182	2.84	0.0323103180564359	0.0264462956621915
4	C	26	50	20120601	1	184	2.88	0.03255837465081	0.0262887487358092
4	C	26	50	20120601	1	186	2.92	0.0324536782994672	0.0256238300665086
4	C	26	50	20120601	1	188	2.96	0.0327687205334367	0.0256189248667675
4	C	26	50	20120601	1	190	3	0.0328703445058153	0.0254481458511889
4	C	26	50	20120601	1	192	3.04	0.0328662397509505	0.0256976166591254
4	C	26	50	20120601	1	194	3.08	0.0341761416280697	0.0256706893257911
4	C	26	50	20120601	1	196	3.12	0.0343386920420357	0.0259298573961248
4	C	26	50	20120601	1	198	3.16	0.0354942077600846	0.0260387900241937
4	C	26	50	20120601	1	200	3.2	0.0364300140875103	0.0260495168340643
4	C	26	50	20120601	1	202	3.24	0.0361534575543204	0.026155519211632
4	C	26	50	20120601	1	204	3.28	0.0394478539057329	0.0253811100070121
4	C	26	50	20120601	1	206	3.32	0.0407482020631315	0.0250176783346856
4	C	26	50	20120601	1	208	3.36	0.0411854768966173	0.025671045000502
4	C	26	50	20120601	1	210	3.4	0.043025170751366	0.0246999611157629
4	C	26	50	20120601	1	212	3.44	0.0442549072255953	0.0236738713945153
4	C	26	50	20120601	1	214	3.48	0.045437196834807	0.0228461251253905
4	C	26	50	20120601	1	216	3.52	0.0454410859221035	0.0231573228197907
4	C	26	50	20120601	1	218	3.56	0.0484475625343525	0.0219764544952092
4	C	26	50	20120601	1	220	3.6	0.0484417642587468	0.0226455189315679
4	C	26	50	20120601	1	222	3.64	0.0508150267484432	0.0210367802936904
4	C	26	50	20120601	1	224	3.68	0.0509297901790298	0.0208868029454007
4	C	26	50	20120601	1	226	3.72	0.0511634182595338	0.021746927634036
4	C	26	50	20120601	1	228	3.76	0.0507815098870149	0.0212991169095106
4	C	26	50	20120601	1	230	3.8	0.0516276338613828	0.0205726354025195
4	C	26	50	20120601	1	232	3.84	0.0518401901598074	0.0190107779442347
4	C	26	50	20120601	1	234	3.88	0.0519710049143269	0.0201615235199377
4	C	26	50	20120601	1	236	3.92	0.052546094859466	0.0191490173199567
4	C	26	50	20120601	1	238	3.96	0.0532435849884284	0.0171033574019840
4	C	26	50	20120601	1	240	4	0.0540320090494514	0.0163765930522804
4	C	26	50	20120601	1	242	4.04	0.0546994471402134	0.0152625463185210
4	C	26	50	20120601	1	244	4.08	0.0554438891594466	0.0148002399049813
4	C	26	50	20120601	1	246	4.12	0.0551010837919273	0.0142997497252574
4	C	26	50	20120601	1	248	4.16	0.0569883517909142	0.0125568729309888
4	C	26	50	20120601	1	250	4.2	0.0565037715137671	0.0121287197749804
4	C	26	50	20120601	1	252	4.24	0.0562098272248278	0.0112921417421586
4	C	26	50	20120601	1	254	4.28	0.0556934978532054	0.0122946777365249
4	C	26	50	20120601	1	256	4.32	0.0557602487333494	0.0103420730709563
4	C	26	50	20120601	1	258	4.36	0.0552633647982096	0.0098689479236644
4	C	26	50	20120601	1	260	4.4	0.05509196211445	0.0101779535870429
4	C	26	50	20120601	1	262	4.44	0.0551466214686357	0.0104525231501776
4	C	26	50	20120601	1	264	4.48	0.0545107203403147	0.00978055957601608
4	C	26	50	20120601	1	266	4.52	0.0538153515316958	0.00872145503915487
4	C	26	50	20120601	1	268	4.56	0.0542593438796028	0.00884314811619707
4	C	26	50	20120601	1	270	4.6	0.0536703946415526	0.0090577550242872
4	C	26	50	20120601	1	272	4.64	0.0537667025851502	0.00743706628180762
4	C	26	50	20120601	1	274	4.68	0.0532627475821985	0.00727068405619443
4	C	26	50	20120601	1	276	4.72	0.0528432211289205	0.00590278598798905
4	C	26	50	20120601	1	278	4.76	0.0529630757283317	0.00527084465764263
4	C	26	50	20120601	1	280	4.8	0.053168843801657	0.00459584052432196
4	C	26	50	20120601	1	282	4.84	0.0529150631778891	0.00496106117680481
4	C	26	50	20120601	1	284	4.88	0.0531946531991703	0.00460892199977391
4	C	26	50	20120601	1	286	4.92	0.053004370764353	0.00506210673583637
4	C	26	50	20120601	1	288	4.96	0.0532978907892235	0.00462108423641031
4	C	26	50	20120601	1	290	5	0.0531782483218467	0.0044417619567014
4	C	26	50	20120601	1	292	5.04	0.053084273830627	0.00443348880736152
4	C	26	50	20120601	1	294	5.08	0.053178389743203	0.00417631407104397
4	C	26	50	20120601	1	296	5.12	0.0533449841008505	0.00432268517474959
4	C	26	50	20120601	1	298	5.16	0.0529141439390736	0.00427849100092543
4	C	26	50	20120601	1	300	5.2	0.0533360745554076	0.00368247069506329
4	C	26	50	20120601	1	302	5.24	0.0528746873806834	0.00435726269634961
4	C	26	50	20120601	1	304	5.28	0.0529202957680699	0.00474765635024271
4	C	26	50	20120601	1	306	5.32	0.052649827424266	0.00458594102938534
4	C	26	50	20120601	1	308	5.36	0.0528949106346253	0.00431455344676595
4	C	26	50	20120601	1	310	5.4	0.0527046989104861	0.00461139687350806
4	C	26	50	20120601	1	312	5.44	0.0529989967528159	0.00426477312937041
4	C	26	50	20120601	1	314	5.48	0.0528459788453672	0.00460489149112114
4	C	26	50	20120601	1	316	5.52	0.0531114974417027	0.00414251436690326
4	C	26	50	20120601	1	318	5.56	0.0528799199708641	0.00452923106553419
4	C	26	50	20120601	1	320	5.6	0.0527253464284967	0.00427085424768862
4	C	26	50	20120601	1	322	5.64	0.0527986734017058	0.00474624213668033
4	C	26	50	20120601	1	324	5.68	0.0528704447399962	0.00449387572647486
4	C	26	50	20120601	1	326	5.72	0.0529140025177173	0.00402718525089173
4	C	26	50	20120601	1	328	5.76	0.0529445495306646	0.0042548736344338
4	C	26	50	20120601	1	330	5.8	0.0530308872686475	0.00435507066532794
4	C	26	50	20120601	1	332	5.84	0.0527568126802596	0.00462773104015347
4	C	26	50	20120601	1	334	5.88	0.0531135480513682	0.00416903087119775
4	C	26	50	20120601	1	336	5.92	0.052976369335818	0.00442528636869976
4	C	26	50	20120601	1	338	5.96	0.0528777279398425	0.00460142666789333
4	C	26	50	20120601	1	340	6	0.0528157853858105	0.00486150054201374
4	C	26	50	20120601	1	342	6.04	0.0528203815798882	0.00472863517782879
4	C	26	50	20120601	1	344	6.08	0.0527505901405851	0.0051043210106732
4	C	26	50	20120601	1	346	6.12	0.0531702580152193	0.00470204796285618
4	C	26	50	20120601	1	348	6.16	0.0533733390827761	0.00523181236332114
4	C	26	50	20120601	1	350	6.2	0.0532151592958247	0.00446707637946789
4	C	26	50	20120601	1	352	6.24	0.0530255132571104	0.00454655518167325
4	C	26	50	20120601	1	354	6.28	0.0529431353171022	0.00440874007001999
4	C	26	50	20120601	1	356	6.32	0.0531701873045412	0.0044807942510229
4	C	26	50	20120601	1	358	6.36	0.0530817282462148	0.00443716576262369
4	C	26	50	20120601	1	360	6.4	0.0529886022831325	0.00452845324807488
4	C	26	50	20120601	1	362	6.44	0.0532155835598934	0.0045266147704438
4	C	26	50	20120601	1	364	6.48	0.0530023908653656	0.00457929422564219
4	C	26	50	20120601	1	366	6.52	0.0531783190325249	0.00456981899477429
4	C	26	50	20120601	1	368	6.56	0.0529367006453934	0.00428280435229067
4	C	26	50	20120601	1	370	6.6	0.0533578534442681	0.00395795949701357
4	C	26	50	20120601	1	372	6.64	0.0535738038552425	0.00401891210155185
4	C	26	50	20120601	1	374	6.68	0.0539035277473098	0.00375424203335373
4	C	26	50	20120601	1	376	6.72	0.0535884409656131	0.00385620683120083
4	C	26	50	20120601	1	378	6.76	0.0535965019829186	0.00423083200387346
4	C	26	50	20120601	1	380	6.8	0.0535948049266437	0.00403878180210319
4	C	26	50	20120601	1	382	6.84	0.0534193010235532	0.00452583695298449
4	C	26	50	20120601	1	384	6.88	0.0533028405366918	0.0041771625991814
4	C	26	50	20120601	1	386	6.92	0.0531988251291793	0.00453587786927734
4	C	26	50	20120601	1	388	6.96	0.053269606517976	0.00417871823410001
4	C	26	50	20120601	1	390	7	0.0533290034875957	0.0049644552893545
4	C	26	50	20120601	1	392	7.04	0.0534911430725218	0.00495703066815205
4	C	26	50	20120601	1	394	7.08	0.0536553332671133	0.00459584052432195
4	C	26	50	20120601	1	396	7.12	0.0533249729789429	0.0045474744204888
4	C	26	50	20120601	1	398	7.16	0.053193875381711	0.00488292587748369
4	C	26	50	20120601	1	400	7.2	0.0536496057021857	0.00416966726730082
4	C	26	50	20120601	1	402	7.24	0.0530581108797231	0.0050042654011353
4	C	26	50	20120601	1	404	7.28	0.053232059147895	0.00443462017821142
4	C	26	50	20120601	1	406	7.32	0.0534620102731369	0.0042158413401123
4	C	26	50	20120601	1	408	7.36	0.053356580652062	0.00461500311809211
4	C	26	50	20120601	1	410	7.4	0.05326720235492	0.00434290842869152
4	C	26	50	20120601	1	412	7.44	0.053554429129438	0.00391510882607367
4	C	26	50	20120601	1	414	7.48	0.0530086134050401	0.00439629499067111
4	C	26	50	20120601	1	416	7.52	0.0530718287512782	0.00473499913885947
4	C	26	50	20120601	1	418	7.56	0.0531292458219105	0.00499747717603591
4	C	26	50	20120601	1	420	7.6	0.0531411252158344	0.0044716725735456
4	C	26	50	20120601	1	422	7.64	0.0531942289351016	0.00465148982800133
4	C	26	50	20120601	1	424	7.68	0.0528051787840927	0.00431547268558149
4	C	26	50	20120601	1	426	7.72	0.0528583532140379	0.00449536065071534
4	C	26	50	20120601	1	428	7.76	0.0529606008545975	0.00413671609129753
4	C	26	50	20120601	1	430	7.8	0.0530767077880684	0.00465686383953835
4	C	26	50	20120601	1	432	7.84	0.053222513206349	0.00440810367391693
4	C	26	50	20120601	1	434	7.88	0.0529243969874008	0.00411889700041163
4	C	26	50	20120601	1	436	7.92	0.0529061536324462	0.00453962553521762
4	C	26	50	20120601	1	438	7.96	0.052791036648469	0.00446905627845521
4	C	26	50	20120601	1	440	8	0.0530516054973362	0.0044883602935816
4	C	26	50	20120601	1	442	8.04	0.052876879411705	0.00449635060020901
4	C	26	50	20120601	1	444	8.08	0.0526863141341753	0.00443660007719874
4	C	26	50	20120601	1	446	8.12	0.0528384835134866	0.00467022815770278
4	C	26	50	20120601	1	448	8.16	0.0530114418321648	0.00455624254457551
4	C	26	50	20120601	1	450	8.2	0.0527549034919504	0.00463317576236861
4	C	26	50	20120601	1	452	8.24	0.0528596260062441	0.00473026152342552
4	C	26	50	20120601	1	454	8.28	0.0530611514388822	0.00421379073044686
4	C	26	50	20120601	1	456	8.32	0.0528744045379709	0.00444819662841021
4	C	26	50	20120601	1	458	8.36	0.0528961127161533	0.00446834917167402
4	C	26	50	20120601	1	460	8.4	0.0530308165579693	0.00439431509168379
4	C	26	50	20120601	1	462	8.44	0.0532066033037723	0.00436914209027355
4	C	26	50	20120601	1	464	8.48	0.0530447465615587	0.0047214933993388
4	C	26	50	20120601	1	466	8.52	0.0530527368681861	0.00449217867020001
4	C	26	50	20120601	1	468	8.56	0.0531889256342427	0.00528767379903488
4	C	26	50	20120601	1	470	8.6	0.0532295842741609	0.00456564706476529
4	C	26	50	20120601	1	472	8.64	0.053222513206349	0.0047650511770599
4	C	26	50	20120601	1	474	8.68	0.0531676417201289	0.00446919769981145
4	C	26	50	20120601	1	476	8.72	0.0528832433727357	0.00431292710116922
4	C	26	50	20120601	1	478	8.76	0.0529536712081419	0.00465728810360706
4	C	26	50	20120601	1	480	8.8	0.0531281851617387	0.00416005061507669
4	C	26	50	20120601	1	482	8.84	0.0532994464241421	0.00437189980672018
4	C	26	50	20120601	1	484	8.88	0.0527718740546988	0.005032691093739
4	C	26	50	20120601	1	486	8.92	0.0529434888704928	0.00497251630666003
4	C	26	50	20120601	1	488	8.96	0.0527832584738759	0.0043147655788003
4	C	26	50	20120601	1	490	9	0.0524886070781555	0.00388647100143561
4	C	26	50	20120601	1	492	9.04	0.0517933089802148	0.00294920096297284
4	C	26	50	20120601	1	494	9.08	0.0517351848028012	0.0028493574854693
4	C	26	50	20120601	1	496	9.12	0.0516151887820339	0.00217739391130772
4	C	26	50	20120601	1	498	9.16	0.0512053496916581	0.000126501403154270
4	C	26	50	20120601	1	500	9.2	0.0516796062098	-0.0011005409942388
4	C	26	50	20120601	1	502	9.24	0.0510772926535853	-0.00188373246508100
4	C	26	50	20120601	1	504	9.28	0.0514695954957876	-0.0016766915995495
4	C	26	50	20120601	1	506	9.32	0.0514112591863397	-0.0024654692139631
4	C	26	50	20120601	1	508	9.36	0.0516595950878924	-0.004422457941575
4	C	26	50	20120601	1	510	9.4	0.0521586710540539	-0.0046835217651891
4	C	26	50	20120601	1	512	9.44	0.0520984255562968	-0.0046327514982999
4	C	26	50	20120601	1	514	9.48	0.0520173911191728	-0.0058919672542369
4	C	26	50	20120601	1	516	9.52	0.0517775404989943	-0.0064518544035804
4	C	26	50	20120601	1	518	9.56	0.051486566058536	-0.0066936142120681
4	C	26	50	20120601	1	520	9.6	0.0516251589876486	-0.0071204238651923
4	C	26	50	20120601	1	522	9.64	0.0508517963010649	-0.00780794378854
4	C	26	50	20120601	1	524	9.68	0.0499398406853686	-0.0081936705376772
4	C	26	50	20120601	1	526	9.72	0.0494037123238729	-0.0087446481415778
4	C	26	50	20120601	1	528	9.76	0.0487864929567108	-0.0098282751416106
4	C	26	50	20120601	1	530	9.8	0.0481628601310434	-0.0103079410266285
4	C	26	50	20120601	1	532	9.84	0.0473197342894278	-0.0112533145088036
4	C	26	50	20120601	1	534	9.88	0.0466991773782584	-0.0122476480645082
4	C	26	50	20120601	1	536	9.92	0.0455861418071961	-0.0124347980162848
4	C	26	50	20120601	1	538	9.96	0.0450864930845419	-0.0121474368914784
4	C	26	50	20120601	1	540	10	0.0438058237088637	-0.0132885233885504
4	C	26	50	20120601	1	542	10.04	0.0434578140354349	-0.013730012578452
4	C	26	50	20120601	1	544	10.08	0.0425267622940059	-0.0151660799830044
4	C	26	50	20120601	1	546	10.12	0.0424011228540179	-0.0152125234634996
4	C	26	50	20120601	1	548	10.16	0.0424969245091602	-0.0160334150394875
4	C	26	50	20120601	1	550	10.2	0.0417084933770694	-0.0168109567271481
4	C	26	50	20120601	1	552	10.24	0.0413505156193462	-0.017845777095823
4	C	26	50	20120601	1	554	10.28	0.0412461820137822	-0.0179636871515858
4	C	26	50	20120601	1	556	10.32	0.0409274677742979	-0.0190414098099957
4	C	26	50	20120601	1	558	10.36	0.040526658437518	-0.0199213547017077
4	C	26	50	20120601	1	560	10.4	0.0412141925030013	-0.02074490782762
4	C	26	50	20120601	1	562	10.44	0.0415047143951196	-0.0202661541103499
4	C	26	50	20120601	1	564	10.48	0.0419240923559735	-0.0220871732750074
4	C	26	50	20120601	1	566	10.52	0.0421633348643202	-0.0230667000147139
4	C	26	50	20120601	1	568	10.56	0.0431193927299591	-0.0244726616409505
4	C	26	50	20120601	1	570	10.6	0.0432604463906701	-0.0239663166170784
4	C	26	50	20120601	1	572	10.64	0.043696441360882	-0.02414734302413
4	C	26	50	20120601	1	574	10.68	0.0435481539977993	-0.0239286419677768
4	C	26	50	20120601	1	576	10.72	0.0433249416001822	-0.0240230195098618
4	C	26	50	20120601	1	578	10.76	0.0430470274219724	-0.0239578454778398
4	C	26	50	20120601	1	580	10.8	0.0419766586740869	-0.023879024284941
4	C	26	50	20120601	1	582	10.84	0.0416859670763411	-0.0238970555078612
4	C	26	50	20120601	1	584	10.88	0.0411539752895154	-0.0240951514726106
4	C	26	50	20120601	1	586	10.92	0.0405477090063939	-0.0237496520282551
4	C	26	50	20120601	1	588	10.96	0.0398379717879813	-0.0231001885918709
4	C	26	50	20120601	1	590	11	0.0397728189691628	-0.0227924132942916
4	C	26	50	20120601	1	592	11.04	0.0391792028263567	-0.0228456584349149
4	C	26	50	20120601	1	594	11.08	0.0382276987283886	-0.0230211835512089
4	C	26	50	20120601	1	596	11.12	0.037368825618756	-0.0226778337114681
4	C	26	50	20120601	1	598	11.16	0.0371191603564547	-0.0214661920997694
4	C	26	50	20120601	1	600	11.2	0.0368210794928455	-0.0205747779360665
4	C	26	50	20120601	1	602	11.24	0.0363416964505401	-0.0193978340541206
4	C	26	50	20120601	1	604	11.28	0.0352013594866561	-0.0194124570223555
4	C	26	50	20120601	1	606	11.32	0.0342427843208762	-0.0191874768577854
4	C	26	50	20120601	1	608	11.36	0.0330000229397374	-0.0189818007083417
4	C	26	50	20120601	1	610	11.4	0.0323257754106726	-0.0192295214269948
4	C	26	50	20120601	1	612	11.44	0.0309402350282766	-0.0176357380975393
4	C	26	50	20120601	1	614	11.48	0.0298552079568171	-0.0175794948241638
4	C	26	50	20120601	1	616	11.52	0.0283765486824067	-0.0174323741872701
4	C	26	50	20120601	1	618	11.56	0.0267777095394658	-0.0173845030581838
4	C	26	50	20120601	1	620	11.6	0.0254320853348678	-0.0178568503880164
4	C	26	50	20120601	1	622	11.64	0.0241568182549979	-0.0176215959619156
4	C	26	50	20120601	1	624	11.68	0.0230254474050994	-0.0168306263164803
4	C	26	50	20120601	1	626	11.72	0.0216341441024367	-0.0169958064605655
4	C	26	50	20120601	1	628	11.76	0.0200140210453821	-0.017497286589783
4	C	26	50	20120601	1	630	11.8	0.0192351429259051	-0.0161909068115409
4	C	26	50	20120601	1	632	11.84	0.0191207330487091	-0.0156768401816182
4	C	26	50	20120601	1	634	11.88	0.0184957213648184	-0.0152908305897685
4	C	26	50	20120601	1	636	11.92	0.0175036505508136	-0.0137986938601087
4	C	26	50	20120601	1	638	11.96	0.0168586277450153	-0.0134325539688103
4	C	26	50	20120601	1	640	12	0.0149373479098533	-0.0123544282595351
4	C	26	50	20120601	1	642	12.04	0.0134012291384036	-0.0121058095152699
4	C	26	50	20120601	1	644	12.08	0.0124998094137470	-0.0107393963713051
4	C	26	50	20120601	1	646	12.12	0.0124005881902109	-0.0093019048536953
4	C	26	50	20120601	1	648	12.16	0.0123374647678544	-0.0090239623912143
4	C	26	50	20120601	1	650	12.2	0.0122984183313973	-0.0077187705523645
4	C	26	50	20120601	1	652	12.24	0.0115589260596324	-0.0069843694494242
4	C	26	50	20120601	1	654	12.28	0.0108682453689728	-0.0076029676748096
4	C	26	50	20120601	1	656	12.32	0.00997651300721846	-0.0061439942531874
4	C	26	50	20120601	1	658	12.36	0.0094198785490684	-0.00413722520818
4	C	26	50	20120601	1	660	12.4	0.00921316295265633	-0.0032975076212497
4	C	26	50	20120601	1	662	12.44	0.00849206959933792	-0.0026281744843142
4	C	26	50	20120601	1	664	12.48	0.00763333791106154	-0.00140768696678270
4	C	26	50	20120601	1	666	12.52	0.00725551590863116	0.000229067948872161
4	C	26	50	20120601	1	668	12.56	0.006667719961741	0.00115910357785661
4	C	26	50	20120601	1	670	12.6	0.0056960703915769	0.00232973299624656
4	C	26	50	20120601	1	672	12.64	0.0045439671708541	0.00308175520017408
4	C	26	50	20120601	1	674	12.68	0.0033547903415936	0.00441673744771522
4	C	26	50	20120601	1	676	12.72	0.0030427299769204	0.00524979408876672
4	C	26	50	20120601	1	678	12.76	0.0021863105278185	0.00520168254337478
4	C	26	50	20120601	1	680	12.8	0.0011942750691528	0.00546511517470583
4	C	26	50	20120601	1	682	12.84	1.81019335982989e-05	0.00503007479864862
4	C	26	50	20120601	1	684	12.88	-0.0008193316984287	0.00503764791227513
4	C	26	50	20120601	1	686	12.92	-0.0014736812426709	0.00515021224077221
4	C	26	50	20120601	1	688	12.96	-0.0022233558520849	0.00456076802797511
4	C	26	50	20120601	1	690	13	-0.0026407892692906	0.00351915731288045
4	C	26	50	20120601	1	692	13.04	-0.0029052472054543	0.00329500446324431
4	C	26	50	20120601	1	694	13.08	-0.0028607489757143	0.00358298784201816
4	C	26	50	20120601	1	696	13.12	-0.0023744645712245	0.00432254375339336
4	C	26	50	20120601	1	698	13.16	-0.00230896527008320	0.00405693323317626
4	C	26	50	20120601	1	700	13.2	-0.0017988089406605	0.00485138891504278
4	C	26	50	20120601	1	702	13.24	-0.0017967583309951	0.00526412714322137
4	C	26	50	20120601	1	704	13.28	-0.0013699486778709	0.00598636600952531
4	C	26	50	20120601	1	706	13.32	-0.0007350799254503	0.00577604416852918
4	C	26	50	20120601	1	708	13.36	-0.00082236518652	0.00656322372161729
4	C	26	50	20120601	1	710	13.4	-0.0007712413662402	0.00723745003747866
4	C	26	50	20120601	1	712	13.44	-0.0006129201579325	0.00814459732706288
4	C	26	50	20120601	1	714	13.48	-0.000800020612234501	0.0095452344392372
4	C	26	50	20120601	1	716	13.52	-0.000431759400592601	0.0104288350730079
4	C	26	50	20120601	1	718	13.56	-0.000423061987184	0.0107393256606269
4	C	26	50	20120601	1	720	13.6	-0.0008526293567548	0.0115996624812966
4	C	26	50	20120601	1	722	13.64	-0.000386596490478203	0.012455311184007
4	C	26	50	20120601	1	724	13.68	-0.000478760788338001	0.0127357921598325
4	C	26	50	20120601	1	726	13.72	-0.000471131106169	0.0132328811559388
4	C	26	50	20120601	1	728	13.76	-0.000365694414026303	0.0138204232514945
4	C	26	50	20120601	1	730	13.8	-6.58174991929016e-05	0.0146676008149663
4	C	26	50	20120601	1	732	13.84	0.000213440181901101	0.0145481916928273
4	C	26	50	20120601	1	734	13.88	0.000654208122885899	0.0146215469503076
4	C	26	50	20120601	1	736	13.92	0.00138074619841950	0.0154301094124588
4	C	26	50	20120601	1	738	13.96	0.0022517603314851	0.0159556311722366
4	C	26	50	20120601	1	740	14	0.0030716930706778	0.0174860648051656
4	C	26	50	20120601	1	742	14.04	0.0037752572468906	0.0184052965496403
4	C	26	50	20120601	1	744	14.08	0.0046953643895604	0.0200517437779449
4	C	26	50	20120601	1	746	14.12	0.0054619869343058	0.0210471860770823
4	C	26	50	20120601	1	748	14.16	0.0062148958501369	0.0224886755764329
4	C	26	50	20120601	1	750	14.2	0.0070158639854582	0.0239588495694691
4	C	26	50	20120601	1	752	14.24	0.00766705983345633	0.0254735642186522
4	C	26	50	20120601	1	754	14.28	0.00814179011314154	0.026167356179149
4	C	26	50	20120601	1	756	14.32	0.00900120062392786	0.0274859618336379
4	C	26	50	20120601	1	758	14.36	0.00993841409384813	0.0289000481167904
4	C	26	50	20120601	1	760	14.4	0.0105821853206438	0.0288146508308265
4	C	26	50	20120601	1	762	14.44	0.0115919550173816	0.029604934582684
4	C	26	50	20120601	1	764	14.48	0.0122736766651236	0.0305323051262102
4	C	26	50	20120601	1	766	14.52	0.0127919152250552	0.0306218955553865
4	C	26	50	20120601	1	768	14.56	0.0137161744987441	0.0304590488636792
4	C	26	50	20120601	1	770	14.6	0.0143896937078243	0.0304782114574494
4	C	26	50	20120601	1	772	14.64	0.0143892694437556	0.0301915503683564
4	C	26	50	20120601	1	774	14.68	0.0161160242034132	0.029432117685362
4	C	26	50	20120601	1	776	14.72	0.0176739925744015	0.0293409716212671
4	C	26	50	20120601	1	778	14.76	0.0189779681895876	0.0291612957881676
4	C	26	50	20120601	1	780	14.8	0.0195257638129728	0.028899312725738
4	C	26	50	20120601	1	782	14.84	0.0205029853845726	0.0290022674730787
4	C	26	50	20120601	1	784	14.88	0.0222430054674452	0.0278508430748658
4	C	26	50	20120601	1	786	14.92	0.0227907020958811	0.0276767816696089
4	C	26	50	20120601	1	788	14.96	0.0237389464315879	0.0278323310193343
4	C	26	50	20120601	1	790	15	0.0239042962813005	0.0278438992862745
4	C	26	50	20120601	1	792	15.04	0.0234361986632228	0.0276661255704164
4	C	26	50	20120601	1	794	15.08	0.0234579846231512	0.0263090391648954
4	C	26	50	20120601	1	796	15.12	0.0240136079186042	0.0256194898450857
4	C	26	50	20120601	1	798	15.16	0.0240094006332561	0.025453991502949
4	C	26	50	20120601	1	800	15.2	0.0237055356361768	0.025465679978042
4	C	26	50	20120601	1	802	15.24	0.0239336624259232	0.0240336331826474
4	C	26	50	20120601	1	804	15.28	0.0238675974393569	0.0237772574769926
4	C	26	50	20120601	1	806	15.32	0.0238185737262173	0.0233354076626325
4	C	26	50	20120601	1	808	15.36	0.0237944472428432	0.0225947274514753
4	C	26	50	20120601	1	810	15.4	0.0237417324323057	0.0218932421691991
4	C	26	50	20120601	1	812	15.44	0.0236772725781328	0.0213447818654396
4	C	26	50	20120601	1	814	15.48	0.0233357965713622	0.020493085889636
4	C	26	50	20120601	1	816	15.52	0.0240437730938896	0.0201788264228733
4	C	26	50	20120601	1	818	15.56	0.0236288640478927	0.0198696581249351
4	C	26	50	20120601	1	820	15.6	0.0234669860924757	0.0195522591040639
4	C	26	50	20120601	1	822	15.64	0.0233494013058322	0.0200225487531633
4	C	26	50	20120601	1	824	15.68	0.0234747147695941	0.0196952855926945
4	C	26	50	20120601	1	826	15.72	0.0235343168001803	0.0191368904386593
4	C	26	50	20120601	1	828	15.76	0.0230520204779364	0.0182646530108623
4	C	26	50	20120601	1	830	15.8	0.0233954622415587	0.0174525408726695
4	C	26	50	20120601	1	832	15.84	0.0234484118115475	0.0165108146472717
4	C	26	50	20120601	1	834	15.88	0.0238529072959778	0.0149222405734733
4	C	26	50	20120601	1	836	15.92	0.0241881501564722	0.0131758954204430
4	C	26	50	20120601	1	838	15.96	0.0246789034758191	0.0126506918587167
4	C	26	50	20120601	1	840	16	0.0249815663913704	0.0109307889637688
4	C	26	50	20120601	1	842	16.04	0.0252534135933976	0.0102288511331527
4	C	26	50	20120601	1	844	16.08	0.0254672851104353	0.0101191223028482
4	C	26	50	20120601	1	846	16.12	0.0251069505658104	0.0087332707934685
4	C	26	50	20120601	1	848	16.16	0.025009695099126	0.00746374542066179
4	C	26	50	20120601	1	850	16.2	0.0247551295868310	0.0068564326195041
4	C	26	50	20120601	1	852	16.24	0.0243117948482305	0.00688888174969275
4	C	26	50	20120601	1	854	16.28	0.0243544616714073	0.00634793091994942
4	C	26	50	20120601	1	856	16.32	0.0243692472742019	0.0056495427653749
4	C	26	50	20120601	1	858	16.36	0.0245813439532188	0.0058823718152162
4	C	26	50	20120601	1	860	16.4	0.024457381063409	0.00527578026297532
4	C	26	50	20120601	1	862	16.44	0.0246224409993414	0.00326708081645526
4	C	26	50	20120601	1	864	16.48	0.0253860314702091	0.00266640774797291
4	C	26	50	20120601	1	866	16.52	0.0257984161449971	0.00205136626969685
4	C	26	50	20120601	1	868	16.56	0.0260507167942719	0.00139036780039113
4	C	26	50	20120601	1	870	16.6	0.0264861743633300	0.0008818378165652
4	C	26	50	20120601	1	872	16.64	0.0263795101338152	0.00049968478510006
4	C	26	50	20120601	1	874	16.68	0.0261774982117116	0.000432588836846831
4	C	26	50	20120601	1	876	16.72	0.0258200686031652	0.0002963422294556
4	C	26	50	20120601	1	878	16.76	0.0250985077108430	-0.000407823836049349
4	C	26	50	20120601	1	880	16.8	0.0240824306216170	-0.0004282945773647
4	C	26	50	20120601	1	882	16.84	0.0234658688637614	-0.000756922453921099
4	C	26	50	20120601	1	884	16.88	0.0227244603326195	-0.0011128163679601
4	C	26	50	20120601	1	886	16.92	0.0220116330575732	-0.0013490536724868
4	C	26	50	20120601	1	888	16.96	0.0205941668040066	-0.00256669154969
4	C	26	50	20120601	1	890	17	0.0195797372735808	-0.0034215977902802
4	C	26	50	20120601	1	892	17.04	0.0184683209770474	-0.0041397212951176
4	C	26	50	20120601	1	894	17.08	0.0177706328581862	-0.0050117819462193
4	C	26	50	20120601	1	896	17.12	0.0162970435393969	-0.0068196913511537
4	C	26	50	20120601	1	898	17.16	0.0154702235801555	-0.0069722142838556
4	C	26	50	20120601	1	900	17.2	0.0147742183754336	-0.0092408249699364
4	C	26	50	20120601	1	902	17.24	0.0137113661726321	-0.0094584017265075
4	C	26	50	20120601	1	904	17.28	0.0123656005466778	-0.0095223241795268
4	C	26	50	20120601	1	906	17.32	0.0117323864241253	-0.010089211686004
4	C	26	50	20120601	1	908	17.36	0.0103206689486898	-0.0098874953345349
4	C	26	50	20120601	1	910	17.4	0.00897986721233946	-0.0109862119932782
4	C	26	50	20120601	1	912	17.44	0.00811691409657939	-0.0112416189626428
4	C	26	50	20120601	1	914	17.48	0.00722265029254839	-0.01160727802133
4	C	26	50	20120601	1	916	17.52	0.0059984292512123	-0.0128371417747799
4	C	26	50	20120601	1	918	17.56	0.006323967071135	-0.0117486074536857
4	C	26	50	20120601	1	920	17.6	0.0055757349595546	-0.0114124771741809
4	C	26	50	20120601	1	922	17.64	0.0046732475036584	-0.0106532495521531
4	C	26	50	20120601	1	924	17.68	0.0044373283971833	-0.010888122140592
4	C	26	50	20120601	1	926	17.72	0.0035016847043173	-0.0108787883310804
4	C	26	50	20120601	1	928	17.76	0.0024451116097327	-0.0108613793621275
4	C	26	50	20120601	1	930	17.8	0.00109033037231840	-0.0103658742852111
4	C	26	50	20120601	1	932	17.84	-0.000565600572135502	-0.0102753363329479
4	C	26	50	20120601	1	934	17.88	-0.0020665280532991	-0.010592380386215
4	C	26	50	20120601	1	936	17.92	-0.0034355829481985	-0.0103514436500206
4	C	26	50	20120601	1	938	17.96	-0.004645302643666	-0.0106178800709581
4	C	26	50	20120601	1	940	18	-0.006289693605451	-0.0105955920652151
4	C	26	50	20120601	1	942	18.04	-0.0069193085544873	-0.0108854987744338
4	C	26	50	20120601	1	944	18.08	-0.007721761614049	-0.01109491551875
4	C	26	50	20120601	1	946	18.12	-0.008022593123037	-0.0110886646948043
4	C	26	50	20120601	1	948	18.16	-0.0086036722626127	-0.0115658415639525
4	C	26	50	20120601	1	950	18.2	-0.0088738648347719	-0.0124773658445122
4	C	26	50	20120601	1	952	18.24	-0.0086065077608052	-0.0132348893391974
4	C	26	50	20120601	1	954	18.28	-0.0087465926852261	-0.0144069117579463
4	C	26	50	20120601	1	956	18.32	-0.0095823151188427	-0.014930107136414
4	C	26	50	20120601	1	958	18.36	-0.0100303471677906	-0.0169739193843674
4	C	26	50	20120601	1	960	18.4	-0.0101205950648521	-0.0178468923446383
4	C	26	50	20120601	1	962	18.44	-0.0099957074207939	-0.0182421776218223
4	C	26	50	20120601	1	964	18.48	-0.0097566098693373	-0.0197228132596861
4	C	26	50	20120601	1	966	18.52	-0.0098109510254715	-0.0214185613869886
4	C	26	50	20120601	1	968	18.56	-0.0096300448265728	-0.0234963522370984
4	C	26	50	20120601	1	970	18.6	-0.0100863337614046	-0.0244500342239525
4	C	26	50	20120601	1	972	18.64	-0.0098597696776447	-0.0262086158598313
4	C	26	50	20120601	1	974	18.68	-0.0096342591829886	-0.0266359346298379
4	C	26	50	20120601	1	976	18.72	-0.0094522923239181	-0.0278174676347938
4	C	26	50	20120601	1	978	18.76	-0.0085543303514215	-0.029132339765478
4	C	26	50	20120601	1	980	18.8	-0.0084984759867756	-0.0297707086964654
4	C	26	50	20120601	1	982	18.84	-0.0077986099790284	-0.0307299414715518
4	C	26	50	20120601	1	984	18.88	-0.006799609518568	-0.0318330280502028
4	C	26	50	20120601	1	986	18.92	-0.006619014446653	-0.0333880972833883
4	C	26	50	20120601	1	988	18.96	-0.0065321110232451	-0.033827705569252
4	C	26	50	20120601	1	990	19	-0.0057330803605043	-0.0354500913680064
4	C	26	50	20120601	1	992	19.04	-0.0049282514221578	-0.0365322475859343
4	C	26	50	20120601	1	994	19.08	-0.0045793649363204	-0.0363860179035849
4	C	26	50	20120601	1	996	19.12	-0.0042777131834662	-0.0364568700030598
4	C	26	50	20120601	1	998	19.16	-0.0041630204635577	-0.0353031545788758
4	C	26	50	20120601	1	1000	19.2	-0.0038473679964361	-0.035810998669124
4	C	26	50	20120601	1	1002	19.24	-0.0033349984227883	-0.0356610920315124
4	C	26	50	20120601	1	1004	19.28	-0.0032453372829338	-0.035513023871532
4	C	26	50	20120601	1	1006	19.32	-0.003597052195896	-0.0354636678182052
4	C	26	50	20120601	1	1008	19.36	-0.0032890364820112	-0.0353157410795809
4	C	26	50	20120601	1	1010	19.4	-0.0033337963412603	-0.0347540861632845
4	C	26	50	20120601	1	1012	19.44	-0.0034761369363131	-0.0341053156915458
4	C	26	50	20120601	1	1014	19.48	-0.0032506405837927	-0.0344843956369399
4	C	26	50	20120601	1	1016	19.52	-0.0032995016623727	-0.033905770157895
4	C	26	50	20120601	1	1018	19.56	-0.0032487313954835	-0.0338088965288724
4	C	26	50	20120601	1	1020	19.6	-0.0033528882243523	-0.0332565754220876
4	C	26	50	20120601	1	1022	19.64	-0.0034622776434019	-0.0342778497461553
4	C	26	50	20120601	1	1024	19.68	-0.0029299676585246	-0.0325731567180708
4	C	26	50	20120601	1	1026	19.72	-0.0022200324502133	-0.0313442051323686
4	C	26	50	20120601	1	1028	19.76	-0.00187256017793830	-0.0307775297579257
4	C	26	50	20120601	1	1030	19.8	-0.0016778936810776	-0.030117445577688
4	C	26	50	20120601	1	1032	19.84	-0.0020168099613003	-0.0300630690662148
4	C	26	50	20120601	1	1034	19.88	-0.0013331791252492	-0.0295714884319339
4	C	26	50	20120601	1	1036	19.92	-0.0011500384689218	-0.0291750843704007
4	C	26	50	20120601	1	1038	19.96	-0.00132250181285320	-0.0288210360050606
4	C	26	50	20120601	1	1040	20	-0.00144864966261690	-0.0289965399081511
4	C	26	50	20120601	1	1042	20.04	-0.00107982276555	-0.0291306073538641
4	C	26	50	20120601	1	1044	20.08	-0.0010867524120057	-0.0291625685803737
4	C	26	50	20120601	1	1046	20.12	-0.000253709913089799	-0.0287921153377101
4	C	26	50	20120601	1	1048	20.16	0.0004872672829156	-0.0282973527229139
4	C	26	50	20120601	1	1050	20.2	0.0009070765789061	-0.0281033933328344
4	C	26	50	20120601	1	1052	20.24	0.0007799387796487	-0.0281181011538831
4	C	26	50	20120601	1	1054	20.28	0.0018491549434809	-0.0274649466201011
4	C	26	50	20120601	1	1056	20.32	0.0018799140884625	-0.0271131609964607
4	C	26	50	20120601	1	1058	20.36	0.0026556102274241	-0.0260652287467423
4	C	26	50	20120601	1	1060	20.4	0.0033725457928692	-0.0260220245224118
4	C	26	50	20120601	1	1062	20.44	0.0049696878795352	-0.0253073516986665
4	C	26	50	20120601	1	1064	20.48	0.0061152008650575	-0.0247505758191603
4	C	26	50	20120601	1	1066	20.52	0.00714616255202744	-0.0243028358053129
4	C	26	50	20120601	1	1068	20.56	0.00888967574239911	-0.0231623432779371
4	C	26	50	20120601	1	1070	20.6	0.0112042483692570	-0.0229593329210585
4	C	26	50	20120601	1	1072	20.64	0.012337104143396	-0.0230117295335444
4	C	26	50	20120601	1	1074	20.68	0.0139065276442395	-0.0228750457927411
4	C	26	50	20120601	1	1076	20.72	0.0163705119339622	-0.0225511908869576
4	C	26	50	20120601	1	1078	20.76	0.0175793109764006	-0.0219960413530481
4	C	26	50	20120601	1	1080	20.8	0.0193589573232909	-0.0218970464036819
4	C	26	50	20120601	1	1082	20.84	0.0210896718809231	-0.0215183200116784
4	C	26	50	20120601	1	1084	20.88	0.0231035119937424	-0.0216198605454568
4	C	26	50	20120601	1	1086	20.92	0.0249692132359031	-0.0205489473253498
4	C	26	50	20120601	1	1088	20.96	0.0264997458637814	-0.020999020791575
4	C	26	50	20120601	1	1090	21	0.0279944281778535	-0.0205044703088132
4	C	26	50	20120601	1	1092	21.04	0.0291361934974354	-0.0206933385300681
4	C	26	50	20120601	1	1094	21.08	0.0307239310639117	-0.0215936268838748
4	C	26	50	20120601	1	1096	21.12	0.0326976075115596	-0.0220801163493311
4	C	26	50	20120601	1	1098	21.16	0.0335727935746342	-0.0226474281198771
4	C	26	50	20120601	1	1100	21.2	0.0350905982804511	-0.0238396808636357
4	C	26	50	20120601	1	1102	21.24	0.0363952668602828	-0.0233613372682987
4	C	26	50	20120601	1	1104	21.28	0.038120267995123	-0.023962576022206
4	C	26	50	20120601	1	1106	21.32	0.0385579388084062	-0.0237643315650325
4	C	26	50	20120601	1	1108	21.36	0.0393486114689934	-0.024005044855484
4	C	26	50	20120601	1	1110	21.4	0.0408483354544153	-0.0247185650951759
4	C	26	50	20120601	1	1112	21.44	0.0416092177063111	-0.0251682496526715
4	C	26	50	20120601	1	1114	21.48	0.0421246773365927	-0.025100954300306
4	C	26	50	20120601	1	1116	21.52	0.0421926373693325	-0.0256573695553539
4	C	26	50	20120601	1	1118	21.56	0.0424568761023941	-0.0251589370563633
4	C	26	50	20120601	1	1120	21.6	0.0434839416309998	-0.0256916076656989
4	C	26	50	20120601	1	1122	21.64	0.044676922694743	-0.0274263315187805
4	C	26	50	20120601	1	1124	21.68	0.0454323036558812	-0.0278726078215907
4	C	26	50	20120601	1	1126	21.72	0.0460292219873554	-0.028972038658183
4	C	26	50	20120601	1	1128	21.76	0.046535057894345	-0.0297112763715067
4	C	26	50	20120601	1	1130	21.8	0.0471613706547132	-0.0296086468932852
4	C	26	50	20120601	1	1132	21.84	0.0470866153258062	-0.0296163684993358
4	C	26	50	20120601	1	1134	21.88	0.0482007327702437	-0.0299185859376149
4	C	26	50	20120601	1	1136	21.92	0.0489009806156527	-0.029988943062343
4	C	26	50	20120601	1	1138	21.96	0.0494454386950308	-0.0306103626437854
4	C	26	50	20120601	1	1140	22	0.0499170223495397	-0.0307593359004457
4	C	26	50	20120601	1	1142	22.04	0.0508177278963473	-0.0308468827910244
4	C	26	50	20120601	1	1144	22.08	0.0504511778831158	-0.0301428731375395
4	C	26	50	20120601	1	1146	22.12	0.0512488014033621	-0.0301543211963269
4	C	26	50	20120601	1	1148	22.16	0.05213851851079	-0.0294784331795298
4	C	26	50	20120601	1	1150	22.2	0.0521477603964201	-0.0295512156805173
4	C	26	50	20120601	1	1152	22.24	0.0516111087759064	-0.0294779169915795
4	C	26	50	20120601	1	1154	22.28	0.050638384403435	-0.0288027997211738
4	C	26	50	20120601	1	1156	22.32	0.0504473029379549	-0.0282577830274387
4	C	26	50	20120601	1	1158	22.36	0.0505901738630937	-0.0283352465753177
4	C	26	50	20120601	1	1160	22.4	0.0505411289367506	-0.0276752048214869
4	C	26	50	20120601	1	1162	22.44	0.0503305878926523	-0.0275044738891694
4	C	26	50	20120601	1	1164	22.48	0.05036953533416	-0.0257387716880041
4	C	26	50	20120601	1	1166	22.52	0.0505224195984271	-0.0248060900654444
4	C	26	50	20120601	1	1168	22.56	0.0505684331579993	-0.0235732684843288
4	C	26	50	20120601	1	1170	22.6	0.0502568507975101	-0.022499911503186
4	C	26	50	20120601	1	1172	22.64	0.0506454271869756	-0.0208710698195193
4	C	26	50	20120601	1	1174	22.68	0.0506141377119081	-0.0193594522980378
4	C	26	50	20120601	1	1176	22.72	0.0507781794140755	-0.017594520843264
4	C	26	50	20120601	1	1178	22.76	0.0507675021016796	-0.0163909543910063
4	C	26	50	20120601	1	1180	22.8	0.050750425472914	-0.0146324858922126
4	C	26	50	20120601	1	1182	22.84	0.0509102386765299	-0.0136979664991286
4	C	26	50	20120601	1	1184	22.88	0.0506658625729519	-0.0120156180453296
4	C	26	50	20120601	1	1186	22.92	0.0507332427781311	-0.0106246753671253
4	C	26	50	20120601	1	1188	22.96	0.0506544427984357	-0.0091305870227494
4	C	26	50	20120601	1	1190	23	0.0505070110345583	-0.0075300508235337
4	C	26	50	20120601	1	1192	23.04	0.0497535180485259	-0.0067714666686767
4	C	26	50	20120601	1	1194	23.08	0.0493989039977609	-0.0064387729281285
4	C	26	50	20120601	1	1196	23.12	0.049431148066983	-0.0060587737439188
4	C	26	50	20120601	1	1198	23.16	0.0490215211086416	-0.0060840174560072
4	C	26	50	20120601	1	1200	23.2	0.0483418500705651	-0.0057861840797714
4	C	26	50	20120601	1	1202	23.24	0.0482177528304669	-0.0060611779069749
4	C	26	50	20120601	1	1204	23.28	0.0471836798736597	-0.0058363179505575
4	C	26	50	20120601	1	1206	23.32	0.0461704665668975	-0.0052296910429776
4	C	26	50	20120601	1	1208	23.36	0.045037214812961	-0.0048627450499486
4	C	26	50	20120601	1	1210	23.4	0.0435687944447422	-0.0035215473338009
4	C	26	50	20120601	1	1212	23.44	0.0423095928309408	-0.0017341086701819
4	C	26	50	20120601	1	1214	23.48	0.0416753887588946	-0.000970221214466099
4	C	26	50	20120601	1	1216	23.52	0.0411732015228959	0.00016256384899478
4	C	26	50	20120601	1	1218	23.56	0.040042749911813	0.00179534411743264
4	C	26	50	20120601	1	1220	23.6	0.0394617909803901	0.00309967328600934
4	C	26	50	20120601	1	1222	23.64	0.0392879841335744	0.00375049436741344
4	C	26	50	20120601	1	1224	23.68	0.0388822462625296	0.00494974746830582
4	C	26	50	20120601	1	1226	23.72	0.0387854433441852	0.00559356819257617
4	C	26	50	20120601	1	1228	23.76	0.0390893578387391	0.00562199388517987
4	C	26	50	20120601	1	1230	23.8	0.0391670688739915	0.00632422162957623
4	C	26	50	20120601	1	1232	23.84	0.0392014342635572	0.00687647202568293
4	C	26	50	20120601	1	1234	23.88	0.0392469012295875	0.00776834580879352
4	C	26	50	20120601	1	1236	23.92	0.0389740994334057	0.0095107983389934
4	C	26	50	20120601	1	1238	23.96	0.0388776500684519	0.00995896261690945
4	C	26	50	20120601	1	1240	24	0.0387627452165091	0.00984292639411673
4	C	26	50	20120601	1	1242	24.04	0.0384733264109694	0.00995528566164728
4	C	26	50	20120601	1	1244	24.08	0.0384054441599755	0.00947911995519625
4	C	26	50	20120601	1	1246	24.12	0.0382583659494887	0.009816268468466
4	C	26	50	20120601	1	1248	24.16	0.0380140605565888	0.0102584223387419
4	C	26	50	20120601	1	1250	24.2	0.0379768667398983	0.0109314465730753
4	C	26	50	20120601	1	1252	24.24	0.0372159491326635	0.0105865905958906
4	C	26	50	20120601	1	1254	24.28	0.0364353739569117	0.0109016066669092
4	C	26	50	20120601	1	1256	24.32	0.0355602586045152	0.0110196934993674
4	C	26	50	20120601	1	1258	24.36	0.0341725615464366	0.0116582816334570
4	C	26	50	20120601	1	1260	24.4	0.0327198460198279	0.0125498372185160
4	C	26	50	20120601	1	1262	24.44	0.0318270600689696	0.0126772507894180
4	C	26	50	20120601	1	1264	24.48	0.030073470606966	0.0138145259809394
4	C	26	50	20120601	1	1266	24.52	0.0281518584316169	0.0149504011010340
4	C	26	50	20120601	1	1268	24.56	0.0272454041066782	0.0156246415590310
4	C	26	50	20120601	1	1270	24.6	0.0260100602756741	0.0163839611049404
4	C	26	50	20120601	1	1272	24.64	0.0249836389213461	0.0167894012840304
4	C	26	50	20120601	1	1274	24.68	0.0245952378943624	0.0165983990145098
4	C	26	50	20120601	1	1276	24.72	0.0244534113659394	0.0164160877944368
4	C	26	50	20120601	1	1278	24.76	0.0241137297133368	0.0165524055367702
4	C	26	50	20120601	1	1280	24.8	0.0244098606592862	0.0158786795696672
4	C	26	50	20120601	1	1282	24.84	0.0245324383269116	0.0155507863770564
4	C	26	50	20120601	1	1284	24.88	0.0244779211011889	0.0157517878435698
4	C	26	50	20120601	1	1286	24.92	0.0245374057520495	0.0157876211868132
4	C	26	50	20120601	1	1288	24.96	0.0246550739772931	0.0157207232284587
4	C	26	50	20120601	1	1290	25	0.0250593339951653	0.0159660114997845
4	C	26	50	20120601	1	1292	25.04	0.0249795723502475	0.0158499045663136
4	C	26	50	20120601	1	1294	25.08	0.0250369257812695	0.0158280478957072
4	C	26	50	20120601	1	1296	25.12	0.0247626348182066	0.0159095815502187
4	C	26	50	20120601	1	1298	25.16	0.0249143877116238	0.0159231502222428
4	C	26	50	20120601	1	1300	25.2	0.0249857666056507	0.0159584030308189
4	C	26	50	20120601	1	1302	25.24	0.0250353206488762	0.0158809889804146
4	C	26	50	20120601	1	1304	25.28	0.0247369357293511	0.0155108892911416
4	C	26	50	20120601	1	1306	25.32	0.0248096666115436	0.0158253559401912
4	C	26	50	20120601	1	1308	25.36	0.0250604795081508	0.0159644417227302
4	C	26	50	20120601	1	1310	25.4	0.0249847625140214	0.0159475277285243
4	C	26	50	20120601	1	1312	25.44	0.0246826511417594	0.0154221827454417
4	C	26	50	20120601	1	1314	25.48	0.0244653360146974	0.0151668394156874
4	C	26	50	20120601	1	1316	25.52	0.0246432582229795	0.0154704852096646
4	C	26	50	20120601	1	1318	25.56	0.0248404632331846	0.0150378560677312
4	C	26	50	20120601	1	1320	25.6	0.0245749304947135	0.0149885707250825
4	C	26	50	20120601	1	1322	25.64	0.0245376306120059	0.0150611976625782
4	C	26	50	20120601	1	1324	25.68	0.0244774996655473	0.0155199388437272
4	C	26	50	20120601	1	1326	25.72	0.0246639983719785	0.0160888281695020
4	C	26	50	20120601	1	1328	25.76	0.0249149972376692	0.0160775385026336
4	C	26	50	20120601	1	1330	25.8	0.0246936183679356	0.0154859284217657
4	C	26	50	20120601	1	1332	25.84	0.024706494782421	0.0153029221157268
4	C	26	50	20120601	1	1334	25.88	0.0246836198780497	0.0155845132491987
4	C	26	50	20120601	1	1336	25.92	0.0246555194545653	0.0152721841839486
4	C	26	50	20120601	1	1338	25.96	0.0244513459070316	0.0156973993112812
4	C	26	50	20120601	1	1340	26	0.024849064480071	0.0159170556688958
4	C	26	50	20120601	1	1342	26.04	0.0245871987973671	0.0160749766547653
4	C	26	50	20120601	1	1344	26.08	0.0248883647678626	0.0164479662894531
4	C	26	50	20120601	1	1346	26.12	0.0245433652480013	0.0161469530540223
4	C	26	50	20120601	1	1348	26.16	0.024386345116171	0.0160154736191285
4	C	26	50	20120601	1	1350	26.2	0.024655019530071	0.0164609770542269
4	C	26	50	20120601	1	1352	26.24	0.0242049255577491	0.0160696846676149
4	C	26	50	20120601	1	1354	26.28	0.0242289650669891	0.0162188156090875
4	C	26	50	20120601	1	1356	26.32	0.0246094443767032	0.0159967282183592
4	C	26	50	20120601	1	1358	26.36	0.0247858533764736	0.0157324965563654
4	C	26	50	20120601	1	1360	26.4	0.0248758659483983	0.0162044924541278
4	C	26	50	20120601	1	1362	26.44	0.0249617179040225	0.0156856083057049
4	C	26	50	20120601	1	1364	26.48	0.0249151683575102	0.0159660687754337
4	C	26	50	20120601	1	1366	26.52	0.0247141958823749	0.0157866178022907
4	C	26	50	20120601	1	1368	26.56	0.0249340346735390	0.0157971544004371
4	C	26	50	20120601	1	1370	26.6	0.0248622435362587	0.0158614502058369
4	C	26	50	20120601	1	1372	26.64	0.0247905315949379	0.0159258082366333
4	C	26	50	20120601	1	1374	26.68	0.025092157891948	0.0159617547169617
4	C	26	50	20120601	1	1376	26.72	0.0244472065039345	0.0159137414594124
4	C	26	50	20120601	1	1378	26.76	0.0246214545853816	0.0159263109895547
4	C	26	50	20120601	1	1380	26.8	0.0244137469181556	0.0158790359514850
4	C	26	50	20120601	1	1382	26.84	0.0245668129088654	0.0156521621549548
4	C	26	50	20120601	1	1384	26.88	0.0243246854048515	0.0163653500544596
4	C	26	50	20120601	1	1386	26.92	0.0246581576699659	0.0156743646007773
4	C	26	50	20120601	1	1388	26.96	0.0247830666686489	0.0157706386032494
4	C	26	50	20120601	1	1390	27	0.0246223837236921	0.0157163610867255
4	C	26	50	20120601	1	1392	27.04	0.0249903444149521	0.0161610075084051
4	C	26	50	20120601	1	1394	27.08	0.0247618895276592	0.0156287569204975
4	C	26	50	20120601	1	1396	27.12	0.0244239158207758	0.0155800846394281
4	C	26	50	20120601	1	1398	27.16	0.0244996660489240	0.0154415009027037
4	C	26	50	20120601	1	1400	27.2	0.0245785013839585	0.0152503770108168
4	C	26	50	20120601	1	1402	27.24	0.0246135505457815	0.0157652165084513
4	C	26	50	20120601	1	1404	27.28	0.0246640994882482	0.0161525080848953
4	C	26	50	20120601	1	1406	27.32	0.024778374308049	0.0159959482795796
4	C	26	50	20120601	1	1408	27.36	0.0246978412096329	0.0159596673377437
4	C	26	50	20120601	1	1410	27.4	0.0251080395102534	0.0158953856744796
4	C	26	50	20120601	1	1412	27.44	0.0248016070084517	0.0159056818563204
4	C	26	50	20120601	1	1414	27.48	0.0244702341433706	0.0158364080191811
4	C	26	50	20120601	1	1416	27.52	0.0241221650729722	0.0157592513556452
4	C	26	50	20120601	1	1418	27.56	0.0240483954509182	0.0161262723019929
4	C	26	50	20120601	1	1420	27.6	0.0231984918493836	0.0157029170069162
4	C	26	50	20120601	1	1422	27.64	0.0227935425438211	0.0153962764742994
4	C	26	50	20120601	1	1424	27.68	0.0217843123695573	0.0156240263761314
4	C	26	50	20120601	1	1426	27.72	0.0206809712324651	0.0151083051163408
4	C	26	50	20120601	1	1428	27.76	0.0193304679910769	0.0142815417256419
4	C	26	50	20120601	1	1430	27.8	0.0179703410263968	0.0138915935490209
4	C	26	50	20120601	1	1432	27.84	0.0176770260624928	0.0139445346337284
4	C	26	50	20120601	1	1434	27.88	0.0166556880988147	0.0138931633260752
4	C	26	50	20120601	1	1436	27.92	0.0156730140268252	0.0117648772736141
4	C	26	50	20120601	1	1438	27.96	0.0144517140436022	0.0107955052943922
4	C	26	50	20120601	1	1440	28	0.0128997560802539	0.00979298344216153
4	C	26	50	20120601	1	1442	28.04	0.0111024179216984	0.00734482420220184
4	C	26	50	20120601	1	1444	28.08	0.0100345452607504	0.00673770231987507
4	C	26	50	20120601	1	1446	28.12	0.00958491020072954	0.00635276753033274
4	C	26	50	20120601	1	1448	28.16	0.00958227976350352	0.00572543653619966
4	C	26	50	20120601	1	1450	28.2	0.0097249385566079	0.00601885049505301
4	C	26	50	20120601	1	1452	28.24	0.0098430536733373	0.00636360747728833
4	C	26	50	20120601	1	1454	28.28	0.00991254812779232	0.00668142369116043
4	C	26	50	20120601	1	1456	28.32	0.00970006254004577	0.00730066538371674
4	C	26	50	20120601	1	1458	28.36	0.00919471453673518	0.00698678775461584
4	C	26	50	20120601	1	1460	28.4	0.00832099218469764	0.00758248986242645
4	C	26	50	20120601	1	1462	28.44	0.00730732632959548	0.00813240680615523
4	C	26	50	20120601	1	1464	28.48	0.0061702844833119	0.00839509697536603
4	C	26	50	20120601	1	1466	28.52	0.0056098457906791	0.00935408933414685
4	C	26	50	20120601	1	1468	28.56	0.0047974225255026	0.010150588554611
4	C	26	50	20120601	1	1470	28.6	0.0036591644555553	0.0104874117987614
4	C	26	50	20120601	1	1472	28.64	0.0024127968298325	0.0119467175605708
4	C	26	50	20120601	1	1474	28.68	0.0013810148989963	0.0120413567321648
4	C	26	50	20120601	1	1476	28.72	0.000153569450737998	0.0122988355243982
4	C	26	50	20120601	1	1478	28.76	-0.00186244855096730	0.0128375943231199
4	C	26	50	20120601	1	1480	28.8	-0.0024310331137194	0.0126238359431672
4	C	26	50	20120601	1	1482	28.84	-0.0036850869901537	0.0129791571007134
4	C	26	50	20120601	1	1484	28.88	-0.0052473687125073	0.0122894451463441
4	C	26	50	20120601	1	1486	28.92	-0.0066122262215536	0.0112857777811279
4	C	26	50	20120601	1	1488	28.96	-0.0071344245794598	0.0106215923815594
4	C	26	50	20120601	1	1490	29	-0.007805539625484	0.0105891361803029
4	C	26	50	20120601	1	1492	29.04	-0.0086182881597798	0.009568356830982
4	C	26	50	20120601	1	1494	29.08	-0.0090474312652819	0.00930213112786527
4	C	26	50	20120601	1	1496	29.12	-0.0101838932840049	0.00786500730578172
4	C	26	50	20120601	1	1498	29.16	-0.0108420682759334	0.00684649069816062
4	C	26	50	20120601	1	1500	29.2	-0.0104171678111184	0.00766878517400246
4	C	26	50	20120601	1	1502	29.24	-0.0106095008556011	0.00746655263458311
4	C	26	50	20120601	1	1504	29.28	-0.0107118899175169	0.00763441978443679
4	C	26	50	20120601	1	1506	29.32	-0.0109190722044046	0.0078649365951036
4	C	26	50	20120601	1	1508	29.36	-0.0108318152276062	0.00841237866509823
4	C	26	50	20120601	1	1510	29.4	-0.0114051374057922	0.00768716995031331
4	C	26	50	20120601	1	1512	29.44	-0.0121910865930811	0.00804164257972213
4	C	26	50	20120601	1	1514	29.48	-0.0122562818383065	0.00868850386315158
4	C	26	50	20120601	1	1516	29.52	-0.0125241338870199	0.00856603296865007
4	C	26	50	20120601	1	1518	29.56	-0.0137494792281381	0.0099951664841062
4	C	26	50	20120601	1	1520	29.6	-0.0148583640823948	0.0102026316137063
4	C	26	50	20120601	1	1522	29.64	-0.0153045484613236	0.0110303708117633
4	C	26	50	20120601	1	1524	29.68	-0.017544945586835	0.0117909348656076
4	C	26	50	20120601	1	1526	29.72	-0.018482922732079	0.0122421397026827
4	C	26	50	20120601	1	1528	29.76	-0.0200915906592784	0.0131424280564894
4	C	26	50	20120601	1	1530	29.8	-0.0216019000332147	0.0129985318265179
4	C	26	50	20120601	1	1532	29.84	-0.02192568422832	0.0131524689727823
4	C	26	50	20120601	1	1534	29.88	-0.0225237551438476	0.0139386302921055
4	C	26	50	20120601	1	1536	29.92	-0.0235664548033853	0.0138947896716719
4	C	26	50	20120601	1	1538	29.96	-0.0255988211138717	0.0142255742239110
4	C	26	50	20120601	1	1540	30	-0.0264233783314133	0.0142593032173736
4	C	26	50	20120601	1	1542	30.04	-0.0273917610682483	0.0140902339859919
4	C	26	50	20120601	1	1544	30.08	-0.0291440423827067	0.0151699153301856
4	C	26	50	20120601	1	1546	30.12	-0.0306434623122127	0.0146535152478851
4	C	26	50	20120601	1	1548	30.16	-0.0318346543957996	0.0145658340070179
4	C	26	50	20120601	1	1550	30.2	-0.033057171309793	0.0138641719480465
4	C	26	50	20120601	1	1552	30.24	-0.0340085127732014	0.0133891376124454
4	C	26	50	20120601	1	1554	30.28	-0.0348542124835005	0.0132704850945623
4	C	26	50	20120601	1	1556	30.32	-0.0351269435690042	0.0130594137203781
4	C	26	50	20120601	1	1558	30.36	-0.0362285452234147	0.011214925681653
4	C	26	50	20120601	1	1560	30.4	-0.0363522889101223	0.0121203052042843
4	C	26	50	20120601	1	1562	30.44	-0.0368540518820523	0.0106642309204649
4	C	26	50	20120601	1	1564	30.48	-0.0375172473321272	0.00997628673304853
4	C	26	50	20120601	1	1566	30.52	-0.0373454203842988	0.0103384668263723
4	C	26	50	20120601	1	1568	30.56	-0.0369944125781178	0.0107654179008527
4	C	26	50	20120601	1	1570	30.6	-0.0368549004101897	0.0108683019375154
4	C	26	50	20120601	1	1572	30.64	-0.0367909072464923	0.0108859088963669
4	C	26	50	20120601	1	1574	30.68	-0.0366438997466837	0.0114409170089202
4	C	26	50	20120601	1	1576	30.72	-0.0370708508211641	0.0113494173914347
4	C	26	50	20120601	1	1578	30.76	-0.0375616536379857	0.0109351235283375
4	C	26	50	20120601	1	1580	30.8	-0.0385436835356976	0.0109407803825870
4	C	26	50	20120601	1	1582	30.84	-0.0404357598607965	0.0100573211701725
4	C	26	50	20120601	1	1584	30.88	-0.0414457911870434	0.00985636142295928
4	C	26	50	20120601	1	1586	30.92	-0.0421497866983927	0.0107511343438727
4	C	26	50	20120601	1	1588	30.96	-0.0432879457733906	0.0105298099213613
4	C	26	50	20120601	1	1590	31	-0.043326907357034	0.0102594829989137
4	C	26	50	20120601	1	1592	31.04	-0.0431233313147304	0.00997798378932337
4	C	26	50	20120601	1	1594	31.08	-0.0429429483748497	0.0100008233383557
4	C	26	50	20120601	1	1596	31.12	-0.0426128709293918	0.0103627205889670
4	C	26	50	20120601	1	1598	31.16	-0.0431499892403811	0.0113099608330445
4	C	26	50	20120601	1	1600	31.2	-0.0434900368914537	0.0122543019393191
4	C	26	50	20120601	1	1602	31.24	-0.0436460246473835	0.0132472212814613
4	C	26	50	20120601	1	1604	31.28	-0.0440427822623072	0.0142021689894537
4	C	26	50	20120601	1	1606	31.32	-0.0442423985066362	0.0150729709904849
4	C	26	50	20120601	1	1608	31.36	-0.0448744105476607	0.0163864925472171
4	C	26	50	20120601	1	1610	31.4	-0.0454258831263081	0.0166073219949816
4	C	26	50	20120601	1	1612	31.44	-0.0451795978344208	0.0177155704531353
4	C	26	50	20120601	1	1614	31.48	-0.045972900932234	0.0173759470661314
4	C	26	50	20120601	1	1616	31.52	-0.0469612240802985	0.0179380262464966
4	C	26	50	20120601	1	1618	31.56	-0.0470782502525848	0.0186109797701518
4	C	26	50	20120601	1	1620	31.6	-0.0474098833329613	0.0179457337104115
4	C	26	50	20120601	1	1622	31.64	-0.0478695734514107	0.0171503092922548
4	C	26	50	20120601	1	1624	31.68	-0.0481552445910101	0.0173661182818729
4	C	26	50	20120601	1	1626	31.72	-0.0484407035985751	0.0175817151394567
4	C	26	50	20120601	1	1628	31.76	-0.0490368653257935	0.0179876651425359
4	C	26	50	20120601	1	1630	31.8	-0.0499285976875478	0.0173247525351735
4	C	26	50	20120601	1	1632	31.84	-0.0510355026428172	0.0176990948651336
4	C	26	50	20120601	1	1634	31.88	-0.0513477609973892	0.0172018573766033
4	C	26	50	20120601	1	1636	31.92	-0.0517962788286958	0.0172586380511325
4	C	26	50	20120601	1	1638	31.96	-0.0524911526625679	0.0171491072107267
4	C	26	50	20120601	1	1640	32	-0.0529241141446884	0.0172425160165215
4	C	26	50	20120601	1	1642	32.04	-0.052031745386831	0.0178493550561358
4	C	26	50	20120601	1	1644	32.08	-0.0519658430348244	0.0183355616788797
4	C	26	50	20120601	1	1646	32.12	-0.0523022137306348	0.0191407441706168
4	C	26	50	20120601	1	1648	32.16	-0.052411956703075	0.0191155711692065
4	C	26	50	20120601	1	1650	32.2	-0.0524451907217907	0.0197943936791456
4	C	26	50	20120601	1	1652	32.24	-0.0521641864869472	0.0197009141626728
4	C	26	50	20120601	1	1654	32.28	-0.051907789568089	0.0203713928125938
4	C	26	50	20120601	1	1656	32.32	-0.0517650247089674	0.020298772946166
4	C	26	50	20120601	1	1658	32.36	-0.0513623273970817	0.020419758916427
4	C	26	50	20120601	1	1660	32.4	-0.0511032434724549	0.0209027128479774
4	C	26	50	20120601	1	1662	32.44	-0.0505956115142411	0.0210856413722704
4	C	26	50	20120601	1	1664	32.48	-0.0506969399159851	0.0214587816207025
4	C	26	50	20120601	1	1666	32.52	-0.0494428153288726	0.022408426027836
4	C	26	50	20120601	1	1668	32.56	-0.0483400823036122	0.0234083457271119
4	C	26	50	20120601	1	1670	32.6	-0.0474006202341278	0.0236589443703645
4	C	26	50	20120601	1	1672	32.64	-0.0463720627102138	0.0250212562949985
4	C	26	50	20120601	1	1674	32.68	-0.0455073418275008	0.0262147818309632
4	C	26	50	20120601	1	1676	32.72	-0.0445484343215337	0.0273890740624797
4	C	26	50	20120601	1	1678	32.76	-0.0437882238210801	0.0286661796199808
4	C	26	50	20120601	1	1680	32.8	-0.0426627219574654	0.0299779334097599
4	C	26	50	20120601	1	1682	32.84	-0.0416897430265528	0.0315117894395098
4	C	26	50	20120601	1	1684	32.88	-0.041153543954379	0.0323387508201074
4	C	26	50	20120601	1	1686	32.92	-0.0402220014808438	0.0330706063386355
4	C	26	50	20120601	1	1688	32.96	-0.0392154349778248	0.0339298117884553
4	C	26	50	20120601	1	1690	33	-0.0385197833264935	0.0351642788070508
4	C	26	50	20120601	1	1692	33.04	-0.0382116261912524	0.035030352782694
4	C	26	50	20120601	1	1694	33.08	-0.0379879683163631	0.0349877142437885
4	C	26	50	20120601	1	1696	33.12	-0.037408706441215	0.0355945532834028
4	C	26	50	20120601	1	1698	33.16	-0.036401574252771	0.0351021948316626
4	C	26	50	20120601	1	1700	33.2	-0.0350947702104602	0.0365400964712054
4	C	26	50	20120601	1	1702	33.24	-0.0339626922537805	0.0360957505699078
4	C	26	50	20120601	1	1704	33.28	-0.0328825866455181	0.0368859423978838
4	C	26	50	20120601	1	1706	33.32	-0.030936204519624	0.0376117167980936
4	C	26	50	20120601	1	1708	33.36	-0.0298937169921206	0.0382159395426176
4	C	26	50	20120601	1	1710	33.4	-0.0282676542381041	0.0388273040656314
4	C	26	50	20120601	1	1712	33.44	-0.0272004533285983	0.0393131217796457
4	C	26	50	20120601	1	1714	33.48	-0.0267701717811784	0.0390471859903092
4	C	26	50	20120601	1	1716	33.52	-0.0268690677355952	0.0394268599053995
4	C	26	50	20120601	1	1718	33.56	-0.026830813258733	0.0387202480989598
4	C	26	50	20120601	1	1720	33.6	-0.025877654530897	0.0395319854705585
4	C	26	50	20120601	1	1722	33.64	-0.0249870040425178	0.0391226908524043
4	C	26	50	20120601	1	1724	33.68	-0.0244229520342331	0.0394293559923371
4	C	26	50	20120601	1	1726	33.72	-0.0226396358031485	0.0395785484520997
4	C	26	50	20120601	1	1728	33.76	-0.0209559933439399	0.0392947370033348
4	C	26	50	20120601	1	1730	33.8	-0.0184178830503454	0.0398987688290278
4	C	26	50	20120601	1	1732	33.84	-0.0165767961952378	0.0403062673959578
4	C	26	50	20120601	1	1734	33.88	-0.015237127243951	0.0407016659516481
4	C	26	50	20120601	1	1736	33.92	-0.0138909430107823	0.041613545199812
4	C	26	50	20120601	1	1738	33.96	-0.0119419587319334	0.0415119198132199
4	C	26	50	20120601	1	1740	34	-0.0103591850550611	0.0410034958954112
4	C	26	50	20120601	1	1742	34.04	-0.0086772679363986	0.0413010393578666
4	C	26	50	20120601	1	1744	34.08	-0.0077081710217146	0.0412943289145132
4	C	26	50	20120601	1	1746	34.12	-0.0065772102937492	0.0402797862470023
4	C	26	50	20120601	1	1748	34.16	-0.005181381507687	0.0397029285349104
4	C	26	50	20120601	1	1750	34.2	-0.0044573960876335	0.0392051748584297
4	C	26	50	20120601	1	1752	34.24	-0.0029529627710488	0.0381778830556541
4	C	26	50	20120601	1	1754	34.28	-0.00161402072553300	0.0369182076803093
4	C	26	50	20120601	1	1756	34.32	-0.0007587821447557	0.0364797236942277
4	C	26	50	20120601	1	1758	34.36	0.0005532544877359	0.0360345999754708
4	C	26	50	20120601	1	1760	34.4	0.0021680671728638	0.0352432697055771
4	C	26	50	20120601	1	1762	34.44	0.0034329680673216	0.0348627331202138
4	C	26	50	20120601	1	1764	34.48	0.0048105181430902	0.03427466776564
4	C	26	50	20120601	1	1766	34.52	0.0065214902793916	0.0332897245879896
4	C	26	50	20120601	1	1768	34.56	0.0062094087015149	0.0336501015590213
4	C	26	50	20120601	1	1770	34.6	0.006591345358305	0.0326280069910874
4	C	26	50	20120601	1	1772	34.64	0.00708499781545481	0.0321920968736893
4	C	26	50	20120601	1	1774	34.68	0.00738888402573754	0.0310130387424677
4	C	26	50	20120601	1	1776	34.72	0.00815093300382228	0.0306806278446319
4	C	26	50	20120601	1	1778	34.76	0.00914267854870766	0.029764033608451
4	C	26	50	20120601	1	1780	34.8	0.0100136431842986	0.0294167946814137
4	C	26	50	20120601	1	1782	34.84	0.0111034149422598	0.0279711643647525
4	C	26	50	20120601	1	1784	34.88	0.0118965271212421	0.0281000204334881
4	C	26	50	20120601	1	1786	34.92	0.0122413477430877	0.0280102532276165
4	C	26	50	20120601	1	1788	34.96	0.0125522696658433	0.0264777477718187
4	C	26	50	20120601	1	1790	35	0.0126113555084792	0.0262684158803162
4	C	26	50	20120601	1	1792	35.04	0.0139142351081545	0.025573435980427
4	C	26	50	20120601	1	1794	35.08	0.0144953283898658	0.0245540637736007
4	C	26	50	20120601	1	1796	35.12	0.0155348955663628	0.0229747902752952
4	C	26	50	20120601	1	1798	35.16	0.0162676561815708	0.0213835596013199
4	C	26	50	20120601	1	1800	35.2	0.0165755941137097	0.0207625289286072
4	C	26	50	20120601	1	1802	35.24	0.0169866423566813	0.0202596557990307
4	C	26	50	20120601	1	1804	35.28	0.0169191207301458	0.020177935468329
4	C	26	50	20120601	1	1806	35.32	0.017547724516485	0.0183407447715857
4	C	26	50	20120601	1	1808	35.36	0.0180764211857104	0.0183769274255791
4	C	26	50	20120601	1	1810	35.4	0.0179326663770951	0.0169120425912661
4	C	26	50	20120601	1	1812	35.44	0.0179989152114245	0.0160570727110657
4	C	26	50	20120601	1	1814	35.48	0.0182577728618813	0.0152194481602077
4	C	26	50	20120601	1	1816	35.52	0.0184219347722015	0.0144197103906857
4	C	26	50	20120601	1	1818	35.56	0.0185309564957249	0.0141870298332685
4	C	26	50	20120601	1	1820	35.6	0.0195216838068454	0.0134270173227135
4	C	26	50	20120601	1	1822	35.64	0.0203280075689273	0.0132073800569821
4	C	26	50	20120601	1	1824	35.68	0.0209404645719181	0.0124421031364412
4	C	26	50	20120601	1	1826	35.72	0.0224258067125176	0.0104441368637528
4	C	26	50	20120601	1	1828	35.76	0.0231700083154452	0.00979092576142828
4	C	26	50	20120601	1	1830	35.8	0.0241729261474733	0.00950048872212371
4	C	26	50	20120601	1	1832	35.84	0.0253440929670169	0.00835805872216748
4	C	26	50	20120601	1	1834	35.88	0.0265886009019053	0.00748220797871857
4	C	26	50	20120601	1	1836	35.92	0.0273581239986672	0.00586363348551475
4	C	26	50	20120601	1	1838	35.96	0.0288750518920754	0.00499351030699346
4	C	26	50	20120601	1	1840	36	0.0296835860699553	0.00302028640768553
4	C	26	50	20120601	1	1842	36.04	0.0308959913569778	0.0024811881977089
4	C	26	50	20120601	1	1844	36.08	0.031281194847097	0.00181181263436647
4	C	26	50	20120601	1	1846	36.12	0.0316812475796211	0.000866665426361291
4	C	26	50	20120601	1	1848	36.16	0.032203460079663	-0.00056061546932814
4	C	26	50	20120601	1	1850	36.2	0.0328006612538497	-0.0024677036713917
4	C	26	50	20120601	1	1852	36.24	0.0328225744929987	-0.0031514829998669
4	C	26	50	20120601	1	1854	36.28	0.0331876042266506	-0.0048306989706253
4	C	26	50	20120601	1	1856	36.32	0.033257940845282	-0.0059789901786908
4	C	26	50	20120601	1	1858	36.36	0.0335846673824145	-0.0075119544760789
4	C	26	50	20120601	1	1860	36.4	0.0335488014415485	-0.0090403814106735
4	C	26	50	20120601	1	1862	36.44	0.0335869498523935	-0.0089947376679479
4	C	26	50	20120601	1	1864	36.48	0.0335495297615331	-0.0090458756303633
4	C	26	50	20120601	1	1866	36.52	0.0335730905594823	-0.0105195427308985
4	C	26	50	20120601	1	1868	36.56	0.0337382636324996	-0.0105310049318216
4	C	26	50	20120601	1	1870	36.6	0.0336892045640209	-0.0111683768422475
4	C	26	50	20120601	1	1872	36.64	0.0340431751476151	-0.0113861728019208
4	C	26	50	20120601	1	1874	36.68	0.0338977869223353	-0.011019332874909
4	C	26	50	20120601	1	1876	36.72	0.0340935565057746	-0.0104618074622147
4	C	26	50	20120601	1	1878	36.76	0.0347863938721168	-0.0101822032987979
4	C	26	50	20120601	1	1880	36.8	0.0348298300274715	-0.009614235333159
4	C	26	50	20120601	1	1882	36.84	0.0351923134696044	-0.0094481861548397
4	C	26	50	20120601	1	1884	36.88	0.035484398986948	-0.0093697883067707
4	C	26	50	20120601	1	1886	36.92	0.0355802937680533	-0.0089859596443662
4	C	26	50	20120601	1	1888	36.96	0.0355580580882121	-0.0090944623515122
4	C	26	50	20120601	1	1890	37	0.0366316809415047	-0.0088955305865474
4	C	26	50	20120601	1	1892	37.04	0.0369166661875263	-0.0084944384070549
4	C	26	50	20120601	1	1894	37.08	0.0372527540406243	-0.0084021609721101
4	C	26	50	20120601	1	1896	37.12	0.0383682715564885	-0.0080425406053342
4	C	26	50	20120601	1	1898	37.16	0.0384490938615782	-0.0082727038626105
4	C	26	50	20120601	1	1900	37.2	0.0396340209790837	-0.0082105208922729
4	C	26	50	20120601	1	1902	37.24	0.0408965601368923	-0.0077533763582358
4	C	26	50	20120601	1	1904	37.28	0.04236036309783	-0.0082588657829026
4	C	26	50	20120601	1	1906	37.32	0.0434084155557012	-0.0069428198549617
4	C	26	50	20120601	1	1908	37.36	0.045128021465801	-0.0073759298295063
4	C	26	50	20120601	1	1910	37.4	0.046619436946544	-0.0070305930197104
4	C	26	50	20120601	1	1912	37.44	0.0480529262397723	-0.0062074783000024
4	C	26	50	20120601	1	1914	37.48	0.0491801251596618	-0.0056346510965631
4	C	26	50	20120601	1	1916	37.52	0.0511156178411256	-0.0062420558216024
4	C	26	50	20120601	1	1918	37.56	0.0524154922369808	-0.0058337016554671
4	C	26	50	20120601	1	1920	37.6	0.0541704605572077	-0.0060248326184219
4	C	26	50	20120601	1	1922	37.64	0.0558323736250304	-0.0059469801618132
4	C	26	50	20120601	1	1924	37.68	0.0565428745187667	-0.0050308526161079
4	C	26	50	20120601	1	1926	37.72	0.0583020854796807	-0.0062496925748392
4	C	26	50	20120601	1	1928	37.76	0.0604695091853737	-0.0074792098459664
4	C	26	50	20120601	1	1930	37.8	0.0618074966367349	-0.0079945492680951
4	C	26	50	20120601	1	1932	37.84	0.062859388684428	-0.0079969534311512
4	C	26	50	20120601	1	1934	37.88	0.0650368533064138	-0.0088153588196965
4	C	26	50	20120601	1	1936	37.92	0.0664045392425849	-0.0101249205784539
4	C	26	50	20120601	1	1938	37.96	0.0669809726906081	-0.0097043334650042
4	C	26	50	20120601	1	1940	38	0.0677546182199043	-0.0109487706892144
4	C	26	50	20120601	1	1942	38.04	0.0687839535612776	-0.0113851262838846
4	C	26	50	20120601	1	1944	38.08	0.0701104858827836	-0.0127021833745227
4	C	26	50	20120601	1	1946	38.12	0.0711511349326558	-0.014394219191224
4	C	26	50	20120601	1	1948	38.16	0.0728486154715722	-0.0145840066512944
4	C	26	50	20120601	1	1950	38.2	0.0732217557200044	-0.0148821935809208
4	C	26	50	20120601	1	1952	38.24	0.07507487046146	-0.0157901893986425
4	C	26	50	20120601	1	1954	38.28	0.0764378894928751	-0.0177846547856572
4	C	26	50	20120601	1	1956	38.32	0.0773177424607056	-0.0182767303946849
4	C	26	50	20120601	1	1958	38.36	0.0780967620015388	-0.019213010483654
4	C	26	50	20120601	1	1960	38.4	0.0785073789093738	-0.0198745088774541
4	C	26	50	20120601	1	1962	38.44	0.0790362947817014	-0.0209402602180584
4	C	26	50	20120601	1	1964	38.48	0.0790382039700106	-0.0206990660949957
4	C	26	50	20120601	1	1966	38.52	0.0798872270821812	-0.0222141837950441
4	C	26	50	20120601	1	1968	38.56	0.0803877172619051	-0.0233987290748878
4	C	26	50	20120601	1	1970	38.6	0.0810389626073779	-0.024826094823391
4	C	26	50	20120601	1	1972	38.64	0.0814391850455295	-0.0244282765482954
4	C	26	50	20120601	1	1974	38.68	0.0829878903176843	-0.0253893760852842
4	C	26	50	20120601	1	1976	38.72	0.0837514242200095	-0.0265652946623974
4	C	26	50	20120601	1	1978	38.76	0.0844366106909792	-0.0270530569200599
4	C	26	50	20120601	1	1980	38.8	0.0849327168086597	-0.0287651038586688
4	C	26	50	20120601	1	1982	38.84	0.0860099232791193	-0.0306921112587583
4	C	26	50	20120601	1	1984	38.88	0.0867603757059926	-0.0315943088008743
4	C	26	50	20120601	1	1986	38.92	0.087378669875462	-0.0323370537638326
4	C	26	50	20120601	1	1988	38.96	0.0882605027422799	-0.0330985370564924
4	C	26	50	20120601	1	1990	39	0.0893221528635533	-0.0345956235336206
4	C	26	50	20120601	1	1992	39.04	0.0895559930760917	-0.0363298029144806
4	C	26	50	20120601	1	1994	39.08	0.0899371943418294	-0.0373578654636477
4	C	26	50	20120601	1	1996	39.12	0.0905344874398977	-0.0384002115697948
4	C	26	50	20120601	1	1998	39.16	0.0914468673196627	-0.0396228699051445
4	C	26	50	20120601	1	2000	39.2	0.0915428217098697	-0.0413774139613026
4	C	26	50	20120601	1	2002	39.24	0.0921199622646742	-0.0422023247322349
4	C	26	50	20120601	1	2004	39.28	0.093151418926391	-0.0436159018985049
4	C	26	50	20120601	1	2006	39.32	0.0939176398344847	-0.0447211097974994
4	C	26	50	20120601	1	2008	39.36	0.0953008821198418	-0.0468503497370084
4	C	26	50	20120601	1	2010	39.4	0.0960122315417155	-0.0484710384794879
4	C	26	50	20120601	1	2012	39.44	0.0961658151345892	-0.0492687963500226
4	C	26	50	20120601	1	2014	39.48	0.0967053376086346	-0.049947194595893
4	C	26	50	20120601	1	2016	39.52	0.0975681493030384	-0.0507238806843483
4	C	26	50	20120601	1	2018	39.56	0.0986660032915086	-0.0523613985682201
4	C	26	50	20120601	1	2020	39.6	0.0995163699065636	-0.0532335440721356
4	C	26	50	20120601	1	2022	39.64	0.101181818508292	-0.0539213468381957
4	C	26	50	20120601	1	2024	39.68	0.102190152778264	-0.0553553593904421
4	C	26	50	20120601	1	2026	39.72	0.103154434295768	-0.0567485718814139
4	C	26	50	20120601	1	2028	39.76	0.103397679028496	-0.0569394907123343
4	C	26	50	20120601	1	2030	39.8	0.104387982075548	-0.0584268898265602
4	C	26	50	20120601	1	2032	39.84	0.105628105948393	-0.0597761909864203
4	C	26	50	20120601	1	2034	39.88	0.106416035034669	-0.0607192593004889
4	C	26	50	20120601	1	2036	39.92	0.107124061054671	-0.0604963085323807
4	C	26	50	20120601	1	2038	39.96	0.107525485574351	-0.0619998296812177
4	C	26	50	20120601	1	2040	40	0.108330950908801	-0.063312856263203
4	C	26	50	20120601	1	2042	40.04	0.108391054985202	-0.0644774611318172
4	C	26	50	20120601	1	2044	40.08	0.109237178959569	-0.0656876036771399
4	C	26	50	20120601	1	2046	40.12	0.109863958410413	-0.0668639465183218
4	C	26	50	20120601	1	2048	40.16	0.110319052334785	-0.0682925850590311
4	C	26	50	20120601	1	2050	40.2	0.111057554657056	-0.0699243046672972
4	C	26	50	20120601	1	2052	40.24	0.111552105139818	-0.0712003495646264
4	C	26	50	20120601	1	2054	40.28	0.112284526343771	-0.0712217041894183
4	C	26	50	20120601	1	2056	40.32	0.113362510631690	-0.0728321398835706
4	C	26	50	20120601	1	2058	40.36	0.114247893174549	-0.0749335763844433
4	C	26	50	20120601	1	2060	40.4	0.11453915045772	-0.0761173438468277
4	C	26	50	20120601	1	2062	40.44	0.114862814444672	-0.0772305208392463
4	C	26	50	20120601	1	2064	40.48	0.114922932663209	-0.0789056426617416
4	C	26	50	20120601	1	2066	40.52	0.115145763223164	-0.079906106833239
4	C	26	50	20120601	1	2068	40.56	0.115772875014195	-0.0822347013875678
4	C	26	50	20120601	1	2070	40.6	0.115791775978456	-0.0829229072044933
4	C	26	50	20120601	1	2072	40.64	0.115592697135281	-0.0829989494677421
4	C	26	50	20120601	1	2074	40.68	0.115379822638805	-0.0841409622746974
4	C	26	50	20120601	1	2076	40.72	0.116262928297829	-0.0872798799870626
4	C	26	50	20120601	1	2078	40.76	0.116354420844246	-0.0873609214952544
4	C	26	50	20120601	1	2080	40.8	0.116556370540953	-0.0875832358672594
4	C	26	50	20120601	1	2082	40.84	0.11682263796337	-0.0893110095677887
4	C	26	50	20120601	1	2084	40.88	0.117261206802265	-0.0916004586907112
4	C	26	50	20120601	1	2086	40.92	0.117499460775332	-0.0927057076018992
4	C	26	50	20120601	1	2088	40.96	0.117979090597904	-0.0936247349925142
4	C	26	50	20120601	1	2090	41	0.118470635876846	-0.0954737131592992
4	C	26	50	20120601	1	2092	41.04	0.118171904474998	-0.0955786973031022
4	C	26	50	20120601	1	2094	41.08	0.118749964268618	-0.0970922593682322
4	C	26	50	20120601	1	2096	41.12	0.118767705577758	-0.0974874684193052
4	C	26	50	20120601	1	2098	41.16	0.119008461294616	-0.0990328644317242
4	C	26	50	20120601	1	2100	41.2	0.118586276119841	-0.0996982943392272
4	C	26	50	20120601	1	2102	41.24	0.118889575431495	-0.101114678719418
4	C	26	50	20120601	1	2104	41.28	0.118807536902742	-0.103438245744533
4	C	26	50	20120601	1	2106	41.32	0.118408721607085	-0.103889386941998
4	C	26	50	20120601	1	2108	41.36	0.118114989450180	-0.105441769169415
4	C	26	50	20120601	1	2110	41.4	0.118336653283946	-0.107789731378480
4	C	26	50	20120601	1	2112	41.44	0.118702510332532	-0.108928597560259
4	C	26	50	20120601	1	2114	41.48	0.118310773175755	-0.110931123964580
4	C	26	50	20120601	1	2116	41.52	0.118317914954245	-0.112304254622966
4	C	26	50	20120601	1	2118	41.56	0.118465912403547	-0.113567642308912
4	C	26	50	20120601	1	2120	41.6	0.118403828428159	-0.114891204781937
4	C	26	50	20120601	1	2122	41.64	0.118143330289970	-0.115635363958458
4	C	26	50	20120601	1	2124	41.68	0.117622404724270	-0.116884609508780
4	C	26	50	20120601	1	2126	41.72	0.118119925055513	-0.117987978930143
4	C	26	50	20120601	1	2128	41.76	0.118143754554039	-0.118327602317147
4	C	26	50	20120601	1	2130	41.8	0.118196151166525	-0.120468650939902
4	C	26	50	20120601	1	2132	41.84	0.117829304168445	-0.120353251113212
4	C	26	50	20120601	1	2134	41.88	0.117672892148447	-0.121417588240254
4	C	26	50	20120601	1	2136	41.92	0.118051406408416	-0.123870329532156
4	C	26	50	20120601	1	2138	41.96	0.118128198204853	-0.124763688239507
4	C	26	50	20120601	1	2140	42	0.117831496199467	-0.126313383461156
4	C	26	50	20120601	1	2142	42.04	0.117840971430335	-0.126998287089413
4	C	26	50	20120601	1	2144	42.08	0.117842597775931	-0.128130860020839
4	C	26	50	20120601	1	2146	42.12	0.118100267486996	-0.129362357190954
4	C	26	50	20120601	1	2148	42.16	0.118198484618903	-0.130043371731915
4	C	26	50	20120601	1	2150	42.2	0.118304762768115	-0.130697940479259
4	C	26	50	20120601	1	2152	42.24	0.118096095556987	-0.132322235466323
4	C	26	50	20120601	1	2154	42.28	0.118262265650566	-0.132153236945619
4	C	26	50	20120601	1	2156	42.32	0.118536764503022	-0.132317144297498
4	C	26	50	20120601	1	2158	42.36	0.119007414776580	-0.133313033488121
4	C	26	50	20120601	1	2160	42.4	0.119314581962327	-0.133449929360959
4	C	26	50	20120601	1	2162	42.44	0.120108450745566	-0.134447869161248
4	C	26	50	20120601	1	2164	42.48	0.120164665734670	-0.134793290823857
4	C	26	50	20120601	1	2166	42.52	0.120757999034763	-0.135431737536591
4	C	26	50	20120601	1	2168	42.56	0.121502016789928	-0.136374876561337
4	C	26	50	20120601	1	2170	42.6	0.122325937611367	-0.138100782792857
4	C	26	50	20120601	1	2172	42.64	0.123141090308718	-0.138278408016291
4	C	26	50	20120601	1	2174	42.68	0.123936302594841	-0.139204293635577
4	C	26	50	20120601	1	2176	42.72	0.124005457638041	-0.139866287004124
4	C	26	50	20120601	1	2178	42.76	0.124849036027996	-0.140749463373826
4	C	26	50	20120601	1	2180	42.8	0.125183143982107	-0.141938463426391
4	C	26	50	20120601	1	2182	42.84	0.125570709208875	-0.141679591633799
4	C	26	50	20120601	1	2184	42.88	0.125753284179778	-0.142469995593809
4	C	26	50	20120601	1	2186	42.92	0.126790114853032	-0.143729847745849
4	C	26	50	20120601	1	2188	42.96	0.127266846244908	-0.145456461084150
4	C	26	50	20120601	1	2190	43	0.128059088682549	-0.147314454862396
4	C	26	50	20120601	1	2192	43.04	0.128625481214279	-0.147211924379124
4	C	26	50	20120601	1	2194	43.08	0.129401601617310	-0.149455149931760
4	C	26	50	20120601	1	2196	43.12	0.129367306938422	-0.149500758319147
4	C	26	50	20120601	1	2198	43.16	0.129771630595905	-0.150380540576299
4	C	26	50	20120601	1	2200	43.2	0.130530851146865	-0.151789309416457
4	C	26	50	20120601	1	2202	43.24	0.131002491369916	-0.152917144732450
4	C	26	50	20120601	1	2204	43.28	0.131164277401452	-0.153618028973962
4	C	26	50	20120601	1	2206	43.32	0.132178480657707	-0.155012231414427
4	C	26	50	20120601	1	2208	43.36	0.132493638150082	-0.155636111727468
4	C	26	50	20120601	1	2210	43.4	0.132983875281479	-0.155821868678886
4	C	26	50	20120601	1	2212	43.44	0.133304123942678	-0.156594807101401
4	C	26	50	20120601	1	2214	43.48	0.133438262099069	-0.157360108770679
4	C	26	50	20120601	1	2216	43.52	0.134447444897179	-0.159155311466755
4	C	26	50	20120601	1	2218	43.56	0.134398159554530	-0.159146614053347
4	C	26	50	20120601	1	2220	43.6	0.135046152208809	-0.161171485031953
4	C	26	50	20120601	1	2222	43.64	0.134806867274056	-0.160929937355499
4	C	26	50	20120601	1	2224	43.68	0.134506912577477	-0.160937149844667
4	C	26	50	20120601	1	2226	43.72	0.134220180777705	-0.161959272696873
4	C	26	50	20120601	1	2228	43.76	0.134427716617984	-0.163233832669961
4	C	26	50	20120601	1	2230	43.8	0.134528832887693	-0.162987052403327
4	C	26	50	20120601	1	2232	43.84	0.134560652692847	-0.162894421414992
4	C	26	50	20120601	1	2234	43.88	0.134673294803090	-0.162795921440372
4	C	26	50	20120601	1	2236	43.92	0.134731206848469	-0.161780586813267
4	C	26	50	20120601	1	2238	43.96	0.134370511679386	-0.161685905215266
4	C	26	50	20120601	1	2240	44	0.134606826765658	-0.162691269636757
4	C	26	50	20120601	1	2242	44.04	0.134535691823471	-0.162359353713668
4	C	26	50	20120601	1	2244	44.08	0.134235595705535	-0.163015831649322
4	C	26	50	20120601	1	2246	44.12	0.134051677231749	-0.162885794712261
4	C	26	50	20120601	1	2248	44.16	0.134154207715021	-0.162548504777635
4	C	26	50	20120601	1	2250	44.2	0.134231211643492	-0.162948090819684
4	C	26	50	20120601	1	2252	44.24	0.133967814367500	-0.162469025975430
4	C	26	50	20120601	1	2254	44.28	0.133419806612080	-0.162162848739176
4	C	26	50	20120601	1	2256	44.32	0.134009887220981	-0.162968596916338
4	C	26	50	20120601	1	2258	44.36	0.134024736463385	-0.162714745581892
4	C	26	50	20120601	1	2260	44.4	0.133909690190086	-0.163672663138366
4	C	26	50	20120601	1	2262	44.44	0.133840252304174	-0.163826953838021
4	C	26	50	20120601	1	2264	44.48	0.134280143432750	-0.163370092146696
4	C	26	50	20120601	1	2266	44.52	0.134194937065617	-0.164300998224128
4	C	26	50	20120601	1	2268	44.56	0.134602937678362	-0.164136242344112
4	C	26	50	20120601	1	2270	44.6	0.135039293273032	-0.165026419070947
4	C	26	50	20120601	1	2272	44.64	0.134847455203296	-0.164154768541779
4	C	26	50	20120601	1	2274	44.68	0.134782472090105	-0.164421984194389
4	C	26	50	20120601	1	2276	44.72	0.135226888702081	-0.164650733238103
4	C	26	50	20120601	1	2278	44.76	0.135060789319180	-0.164914413356807
4	C	26	50	20120601	1	2280	44.8	0.135089497854496	-0.165220873435774
4	C	26	50	20120601	1	2282	44.84	0.135757713762717	-0.165107029244003
4	C	26	50	20120601	1	2284	44.88	0.135807069816044	-0.165194851906226
4	C	26	50	20120601	1	2286	44.92	0.135945026349054	-0.166346658142101
4	C	26	50	20120601	1	2288	44.96	0.136333298682603	-0.166313353412707
4	C	26	50	20120601	1	2290	45	0.136811939262788	-0.165721575747532
4	C	26	50	20120601	1	2292	45.04	0.138220990945659	-0.166986801911109
4	C	26	50	20120601	1	2294	45.08	0.138629981507897	-0.167276432848683
4	C	26	50	20120601	1	2296	45.12	0.139020163029756	-0.167204449378358
4	C	26	50	20120601	1	2298	45.16	0.138882135786068	-0.166243632684082
4	C	26	50	20120601	1	2300	45.2	0.139596596477779	-0.167893737068659
4	C	26	50	20120601	1	2302	45.24	0.140255478576489	-0.167328193065066
4	C	26	50	20120601	1	2304	45.28	0.140623951920165	-0.167982196126985
4	C	26	50	20120601	1	2306	45.32	0.141381828968241	-0.167948396422845
4	C	26	50	20120601	1	2308	45.36	0.143677097579972	-0.168564993536039
4	C	26	50	20120601	1	2310	45.4	0.144632964526780	-0.169738932214165
4	C	26	50	20120601	1	2312	45.44	0.146232510776503	-0.169822300103667
4	C	26	50	20120601	1	2314	45.48	0.147340759234656	-0.169893505756532
4	C	26	50	20120601	1	2316	45.52	0.148797894178647	-0.171140347143799
4	C	26	50	20120601	1	2318	45.56	0.149479969379780	-0.170742528868703
4	C	26	50	20120601	1	2320	45.6	0.150196834234547	-0.17131542678282
4	C	26	50	20120601	1	2322	45.64	0.149872908618085	-0.171007198936901
4	C	26	50	20120601	1	2324	45.68	0.149782398950093	-0.170752640495674
4	C	26	50	20120601	1	2326	45.72	0.149859756431955	-0.170918527746541
4	C	26	50	20120601	1	2328	45.76	0.149969852957786	-0.171064403875499
4	C	26	50	20120601	1	2330	45.8	0.149818178553221	-0.170695647689111
4	C	26	50	20120601	1	2332	45.84	0.149772640876513	-0.170936346837426
4	C	26	50	20120601	1	2334	45.88	0.150164307322612	-0.171008542439786
4	C	26	50	20120601	1	2336	45.92	0.150655180850112	-0.170974459892932
4	C	26	50	20120601	1	2338	45.96	0.150180641489258	-0.170751791967537
4	C	26	50	20120601	1	2340	46	0.151086233143923	-0.169765590139816
4	C	26	50	20120601	1	2342	46.04	0.151294263958948	-0.169741407087899
4	C	26	50	20120601	1	2344	46.08	0.151999602973182	-0.170489879615785
4	C	26	50	20120601	1	2346	46.12	0.151803522262759	-0.170199470860752
4	C	26	50	20120601	1	2348	46.16	0.152153964383515	-0.170025805435292
4	C	26	50	20120601	1	2350	46.2	0.152890840360189	-0.169141851248131
4	C	26	50	20120601	1	2352	46.24	0.153000795464664	-0.169294939866258
4	C	26	50	20120601	1	2354	46.28	0.152875425432360	-0.168114990780492
4	C	26	50	20120601	1	2356	46.32	0.154062657717972	-0.167640522130316
4	C	26	50	20120601	1	2358	46.36	0.154796846688878	-0.166906333159410
4	C	26	50	20120601	1	2360	46.4	0.155748258862964	-0.165315696455131
4	C	26	50	20120601	1	2362	46.44	0.157397585430082	-0.165646268875335
4	C	26	50	20120601	1	2364	46.48	0.158216202950662	-0.167272826604099
4	C	26	50	20120601	1	2366	46.52	0.158930380799660	-0.167233228624352
4	C	26	50	20120601	1	2368	46.56	0.159011203104750	-0.167322111946748
4	C	26	50	20120601	1	2370	46.6	0.160414668644049	-0.169277403618085
4	C	26	50	20120601	1	2372	46.64	0.160990182853256	-0.169259089552452
4	C	26	50	20120601	1	2374	46.68	0.162076864554584	-0.170319184038807
4	C	26	50	20120601	1	2376	46.72	0.162700249892878	-0.171119911757822
4	C	26	50	20120601	1	2378	46.76	0.163464561612662	-0.171957904004207
4	C	26	50	20120601	1	2380	46.8	0.163174647832376	-0.172612684883585
4	C	26	50	20120601	1	2382	46.84	0.163122604773281	-0.172379056803081
4	C	26	50	20120601	1	2384	46.88	0.162792598038501	-0.174516428470574
4	C	26	50	20120601	1	2386	46.92	0.162517179947229	-0.174873870948464
4	C	26	50	20120601	1	2388	46.96	0.161942867819549	-0.175654658256250
4	C	26	50	20120601	1	2390	47	0.161931483400372	-0.175844233584286
4	C	26	50	20120601	1	2392	47.04	0.161888562018754	-0.177096307561733
4	C	26	50	20120601	1	2394	47.08	0.161536281420367	-0.177696075533535
4	C	26	50	20120601	1	2396	47.12	0.161720058472797	-0.179578464495732
4	C	26	50	20120601	1	2398	47.16	0.161332846799419	-0.180733594133478
4	C	26	50	20120601	1	2400	47.2	0.161233003321916	-0.180164514595980
4	C	26	50	20120601	1	2402	47.24	0.161153665941067	-0.180806708974653
4	C	26	50	20120601	1	2404	47.28	0.160530775577519	-0.180776232672384
4	C	26	50	20120601	1	2406	47.32	0.160154524059250	-0.181443812184502
4	C	26	50	20120601	1	2408	47.36	0.160040750578157	-0.181400607960172
4	C	26	50	20120601	1	2410	47.4	0.160062458756340	-0.182426832031708
4	C	26	50	20120601	1	2412	47.44	0.159609203309599	-0.182024488273213
4	C	26	50	20120601	1	2414	47.48	0.159600930160259	-0.181553343024908
4	C	26	50	20120601	1	2416	47.52	0.158734017246524	-0.181854570513694
4	C	26	50	20120601	1	2418	47.56	0.159013324425093	-0.182360151862242
4	C	26	50	20120601	1	2420	47.6	0.158958877202942	-0.182301461999403
4	C	26	50	20120601	1	2422	47.64	0.158932502120004	-0.183440823155929
4	C	26	50	20120601	1	2424	47.68	0.158859882253576	-0.183116049011330
4	C	26	50	20120601	1	2426	47.72	0.158889227184995	-0.183116402564721
4	C	26	50	20120601	1	2428	47.76	0.159033406257679	-0.183607205381543
4	C	26	50	20120601	1	2430	47.8	0.158748017960792	-0.183120433073374
4	C	26	50	20120601	1	2432	47.84	0.158756715374201	-0.182468268489085
4	C	26	50	20120601	1	2434	47.88	0.158685014746588	-0.182844025032608
4	C	26	50	20120601	1	2436	47.92	0.158376999032703	-0.182336039521003
4	C	26	50	20120601	1	2438	47.96	0.158461851846446	-0.181759040387555
4	C	26	50	20120601	1	2440	48	0.158068417633394	-0.181564161758660
4	C	26	50	20120601	1	2442	48.04	0.157692519668515	-0.181736412970557
4	C	26	50	20120601	1	2444	48.08	0.158119470742995	-0.181237337004396
4	C	26	50	20120601	1	2446	48.12	0.158042396103846	-0.180129300678276
4	C	26	50	20120601	1	2448	48.16	0.157704257641082	-0.180925644335249
4	C	26	50	20120601	1	2450	48.2	0.157178453038592	-0.180482712647514
4	C	26	50	20120601	1	2452	48.24	0.156748956379699	-0.180104693362291
4	C	26	50	20120601	1	2454	48.28	0.156132429977183	-0.179787838813642
4	C	26	50	20120601	1	2456	48.32	0.156158168664018	-0.180018072781596
4	C	26	50	20120601	1	2458	48.36	0.155948935767465	-0.179681419243073
4	C	26	50	20120601	1	2460	48.4	0.155403615017814	-0.178514127368690
4	C	26	50	20120601	1	2462	48.44	0.154634565682595	-0.178662336950027
4	C	26	50	20120601	1	2464	48.48	0.154117599914870	-0.178318046658267
4	C	26	50	20120601	1	2466	48.52	0.153680678634775	-0.177557129051032
4	C	26	50	20120601	1	2468	48.56	0.153362339161885	-0.177086337356118
4	C	26	50	20120601	1	2470	48.6	0.153002421810261	-0.177064417045901
4	C	26	50	20120601	1	2472	48.64	0.153029221157268	-0.177128127366886
4	C	26	50	20120601	1	2474	48.68	0.152812563639512	-0.178160786110131
4	C	26	50	20120601	1	2476	48.72	0.153312558844489	-0.178686095737875
4	C	26	50	20120601	1	2478	48.76	0.153097951936399	-0.177831557192811
4	C	26	50	20120601	1	2480	48.8	0.153212998209698	-0.177618930183708
4	C	26	50	20120601	1	2482	48.84	0.153209533386470	-0.177630880288310
4	C	26	50	20120601	1	2484	48.88	0.152486445992029	-0.177634132979503
4	C	26	50	20120601	1	2486	48.92	0.152384269062147	-0.178403818710825
4	C	26	50	20120601	1	2488	48.96	0.152489840104578	-0.179056266137826
4	C	26	50	20120601	1	2490	49	0.152191582464274	-0.181164717137968
4	C	26	50	20120601	1	2492	49.04	0.152543721641305	-0.180764494699816
4	C	26	50	20120601	1	2494	49.08	0.152485102489145	-0.181641943504591
4	C	26	50	20120601	1	2496	49.12	0.152256777709499	-0.182278976003762
4	C	26	50	20120601	1	2498	49.16	0.152387875306731	-0.182908725303086
4	C	26	50	20120601	1	2500	49.2	0.152273748272248	-0.185271451901743
4	C	26	50	20120601	1	2502	49.24	0.152608704754496	-0.185967457106465
4	C	26	50	20120601	1	2504	49.28	0.153143489613107	-0.187825521595389
4	C	26	50	20120601	1	2506	49.32	0.154375764600681	-0.188922456345044
4	C	26	50	20120601	1	2508	49.36	0.155225353398277	-0.189576176564251
4	C	26	50	20120601	1	2510	49.4	0.156022828426099	-0.190730316252503
4	C	26	50	20120601	1	2512	49.44	0.156460881077044	-0.191796986831923
4	C	26	50	20120601	1	2514	49.48	0.157650163972322	-0.193048636545302
4	C	26	50	20120601	1	2516	49.52	0.158488721904131	-0.193399432219448
4	C	26	50	20120601	1	2518	49.56	0.160339573903887	-0.195031788223817
4	C	26	50	20120601	1	2520	49.6	0.161696936081052	-0.194241525685163
4	C	26	50	20120601	1	2522	49.64	0.162553878789172	-0.193442565733101
4	C	26	50	20120601	1	2524	49.68	0.164709847365010	-0.194550602059220
4	C	26	50	20120601	1	2526	49.72	0.166404782319514	-0.194812938675040
4	C	26	50	20120601	1	2528	49.76	0.167792903641662	-0.195168542675299
4	C	26	50	20120601	1	2530	49.8	0.169744730489771	-0.195663305290095
4	C	26	50	20120601	1	2532	49.84	0.171562489892167	-0.196058790112813
4	C	26	50	20120601	1	2534	49.88	0.174120307251753	-0.197047820367658
4	C	26	50	20120601	1	2536	49.92	0.175282649378668	-0.197356260345612
4	C	26	50	20120601	1	2538	49.96	0.176351653410465	-0.198118662877087
4	C	26	50	20120601	1	2540	50	0.177679882788246	-0.198685479672886
4	C	26	50	20120601	1	2542	50.04	0.178791737490984	-0.199164615227818
4	C	26	50	20120601	1	2544	50.08	0.180004142778006	-0.199004384831201
4	C	26	50	20120601	1	2546	50.12	0.180868510107329	-0.199128552781978
4	C	26	50	20120601	1	2548	50.16	0.181720008093234	-0.199011031634945
4	C	26	50	20120601	1	2550	50.2	0.183472713671761	-0.199778454624566
4	C	26	50	20120601	1	2552	50.24	0.183511180280657	-0.199925249992341
4	C	26	50	20120601	1	2554	50.28	0.184327817902250	-0.201058812873261
4	C	26	50	20120601	1	2556	50.32	0.184441591383343	-0.202531787009151
4	C	26	50	20120601	1	2558	50.36	0.185141344254005	-0.202116291064525
4	C	26	50	20120601	1	2560	50.4	0.185779366702669	-0.201898290043886
4	C	26	50	20120601	1	2562	50.44	0.187293706585258	-0.203380668699965
4	C	26	50	20120601	1	2564	50.48	0.188690737452849	-0.204639530902511
4	C	26	50	20120601	1	2566	50.52	0.189850604706029	-0.205190862059803
4	C	26	50	20120601	1	2568	50.56	0.191657616085351	-0.206017116333619
4	C	26	50	20120601	1	2570	50.6	0.193127832504794	-0.207074099550137
4	C	26	50	20120601	1	2572	50.64	0.193161844340969	-0.206205701712162
4	C	26	50	20120601	1	2574	50.68	0.192974602465311	-0.205684422593071
4	C	26	50	20120601	1	2576	50.72	0.193900134531206	-0.204592013326816
4	C	26	50	20120601	1	2578	50.76	0.195445445690811	-0.205969881600636
4	C	26	50	20120601	1	2580	50.8	0.196496559921045	-0.206277826603843
4	C	26	50	20120601	1	2582	50.84	0.196814262997832	-0.206141142863039
4	C	26	50	20120601	1	2584	50.88	0.197293469263442	-0.205367780176455
4	C	26	50	20120601	1	2586	50.92	0.198280519619301	-0.205892524118774
4	C	26	50	20120601	1	2588	50.96	0.199527785270636	-0.207288423615514
4	C	26	50	20120601	1	2590	51	0.200453458757887	-0.207243805177621
4	C	26	50	20120601	1	2592	51.04	0.201702280044141	-0.207211207555009
4	C	26	50	20120601	1	2594	51.08	0.202482501666502	-0.206918889611666
4	C	26	50	20120601	1	2596	51.12	0.203957597122735	-0.207961094296457
4	C	26	50	20120601	1	2598	51.16	0.204259178164911	-0.207257876602567
4	C	26	50	20120601	1	2600	51.2	0.205349041846754	-0.207910324029568
4	C	26	50	20120601	1	2602	51.24	0.206081675182741	-0.207440734416182
4	C	26	50	20120601	1	2604	51.28	0.208100465043029	-0.209127184089312
4	C	26	50	20120601	1	2606	51.32	0.209675474687444	-0.209073868238010
4	C	26	50	20120601	1	2608	51.36	0.210918214855379	-0.208659857217626
4	C	26	50	20120601	1	2610	51.4	0.212054394031390	-0.209014259136356
4	C	26	50	20120601	1	2612	51.44	0.212358732790012	-0.209653200823837
4	C	26	50	20120601	1	2614	51.48	0.213087406328025	-0.209935689982921
4	C	26	50	20120601	1	2616	51.52	0.213301164707978	-0.210009016956130
4	C	26	50	20120601	1	2618	51.56	0.21393437883053	-0.210559499585283
4	C	26	50	20120601	1	2620	51.6	0.214408069663247	-0.211879031549656
4	C	26	50	20120601	1	2622	51.64	0.215649395617620	-0.212940045274826
4	C	26	50	20120601	1	2624	51.68	0.216192100072181	-0.212837161238163
4	C	26	50	20120601	1	2626	51.72	0.217177948346511	-0.213498871763998
4	C	26	50	20120601	1	2628	51.76	0.218136007324341	-0.214421716824124
4	C	26	50	20120601	1	2630	51.8	0.219144765858382	-0.215453668460588
4	C	26	50	20120601	1	2632	51.84	0.219501925493559	-0.215983220729019
4	C	26	50	20120601	1	2634	51.88	0.219483470006570	-0.216496650962838
4	C	26	50	20120601	1	2636	51.92	0.219577868761858	-0.217404929623272
4	C	26	50	20120601	1	2638	51.96	0.219823305525608	-0.217385767029502
4	C	26	50	20120601	1	2640	52	0.220016274966194	-0.218035668872091
4	C	26	50	20120601	1	2642	52.04	0.219796718310636	-0.218234012324213
4	C	26	50	20120601	1	2644	52.08	0.220349322260133	-0.219098450364214
4	C	26	50	20120601	1	2646	52.12	0.219989829172578	-0.218432638619049
4	C	26	50	20120601	1	2648	52.16	0.219871035233338	-0.219151059108734
4	C	26	50	20120601	1	2650	52.2	0.219754079771730	-0.219828043141042
4	C	26	50	20120601	1	2652	52.24	0.219578222315249	-0.219558423325376
4	C	26	50	20120601	1	2654	52.28	0.219275014927476	-0.219426052935938
4	C	26	50	20120601	1	2656	52.32	0.219663994367807	-0.221523260938259
4	C	26	50	20120601	1	2658	52.36	0.219941533779423	-0.221860904426275
4	C	26	50	20120601	1	2660	52.4	0.220259024724175	-0.221840398329621
4	C	26	50	20120601	1	2662	52.44	0.221138665559971	-0.222779436135037
4	C	26	50	20120601	1	2664	52.48	0.220580616888259	-0.222049136251427
4	C	26	50	20120601	1	2666	52.52	0.220694814633421	-0.223602296296304
4	C	26	50	20120601	1	2668	52.56	0.220546534341406	-0.223715221249259
4	C	26	50	20120601	1	2670	52.6	0.220729816419089	-0.224036813413343
4	C	26	50	20120601	1	2672	52.64	0.22037046475289	-0.223713099928915
4	C	26	50	20120601	1	2674	52.68	0.220196940748787	-0.224127040238622
4	C	26	50	20120601	1	2676	52.72	0.220526169666108	-0.223835995087486
4	C	26	50	20120601	1	2678	52.76	0.220526169666108	-0.223835995087486
4	C	26	50	20120601	1	2680	52.8	0.220476106506	-0.223900200383217
4	C	26	50	20120601	1	2682	52.84	0.220780798818013	-0.224271502154019
4	C	26	50	20120601	1	2684	52.88	0.221154858305261	-0.223915827443082
4	C	26	50	20120601	1	2686	52.92	0.221640428531901	-0.223649460318609
4	C	26	50	20120601	1	2688	52.96	0.222403962434227	-0.224409034422959
4	C	26	50	20120601	1	2690	53	0.222777739078762	-0.224220519755095
4	C	26	50	20120601	1	2692	53.04	0.223901543886102	-0.224222428943404
4	C	26	50	20120601	1	2694	53.08	0.224161617760222	-0.225028672095313
4	C	26	50	20120601	1	2696	53.12	0.224616570263237	-0.225193145132617
4	C	26	50	20120601	1	2698	53.16	0.224665289920461	-0.224888452820604
4	C	26	50	20120601	1	2700	53.2	0.225201701124669	-0.224364769538457
4	C	26	50	20120601	1	2702	53.24	0.225884129879192	-0.225683452974692
4	C	26	50	20120601	1	2704	53.28	0.225490271402072	-0.224729565926871
4	C	26	50	20120601	1	2706	53.32	0.226109626231713	-0.224574073145688
4	C	26	50	20120601	1	2708	53.36	0.226555457057251	-0.224763224209656
4	C	26	50	20120601	1	2710	53.4	0.227139951522580	-0.224427631331304
4	C	26	50	20120601	1	2712	53.44	0.227581610418109	-0.224441349202859
4	C	26	50	20120601	1	2714	53.48	0.227701747860232	-0.224408893001603
4	C	26	50	20120601	1	2716	53.52	0.227243118401955	-0.224993387466932
4	C	26	50	20120601	1	2718	53.56	0.227461402265307	-0.225213509807915
4	C	26	50	20120601	1	2720	53.6	0.228365438285054	-0.226587771837151
4	C	26	50	20120601	1	2722	53.64	0.228634280283261	-0.225832440373488
4	C	26	50	20120601	1	2724	53.68	0.228849594298133	-0.225933910196588
4	C	26	50	20120601	1	2726	53.72	0.229156478641168	-0.225854714237095
4	C	26	50	20120601	1	2728	53.76	0.228922497007273	-0.22533209161512
4	C	26	50	20120601	1	2730	53.8	0.229439109221608	-0.225451875503853
4	C	26	50	20120601	1	2732	53.84	0.229195935199558	-0.224507110133510
4	C	26	50	20120601	1	2734	53.88	0.230309345537214	-0.227007015447717
4	C	26	50	20120601	1	2736	53.92	0.230988804443256	-0.227207197377471
4	C	26	50	20120601	1	2738	53.96	0.231022250594006	-0.226622207937395
4	C	26	50	20120601	1	2740	54	0.231099608075868	-0.226396358031484
4	C	26	50	20120601	1	2742	54.04	0.231508810770141	-0.227394297831773
4	C	26	50	20120601	1	2744	54.08	0.231782673226494	-0.227424491291329
4	C	26	50	20120601	1	2746	54.12	0.232434979232139	-0.228985429510799
4	C	26	50	20120601	1	2748	54.16	0.232984401201121	-0.229171398594251
4	C	26	50	20120601	1	2750	54.2	0.233929095860786	-0.22962394693421
4	C	26	50	20120601	1	2752	54.24	0.23494110708602	-0.229990793932290
4	C	26	50	20120601	1	2754	54.28	0.236947734709672	-0.231844969333917
4	C	26	50	20120601	1	2756	54.32	0.237610435185000	-0.231002663736168
4	C	26	50	20120601	1	2758	54.36	0.238517299631871	-0.231367177281869
4	C	26	50	20120601	1	2760	54.4	0.239427487480615	-0.233695538490960
4	C	26	50	20120601	1	2762	54.44	0.239817103317048	-0.233529368397381
4	C	26	50	20120601	1	2764	54.48	0.239734513245006	-0.234006524053326
4	C	26	50	20120601	1	2766	54.52	0.239613739406779	-0.234224878627357
4	C	26	50	20120601	1	2768	54.56	0.240549878074392	-0.236295357993349
4	C	26	50	20120601	1	2770	54.6	0.241014376518953	-0.236601605940281
4	C	26	50	20120601	1	2772	54.64	0.241196951489856	-0.237312813940798
4	C	26	50	20120601	1	2774	54.68	0.241093148214378	-0.238614456103606
4	C	26	50	20120601	1	2776	54.72	0.241199567784946	-0.238566019289095
4	C	26	50	20120601	1	2778	54.76	0.241489905829301	-0.240491753896979
4	C	26	50	20120601	1	2780	54.8	0.241111391569332	-0.239222709356783
4	C	26	50	20120601	1	2782	54.84	0.241885178519985	-0.240769646861985
4	C	26	50	20120601	1	2784	54.88	0.242112654771492	-0.24134827234103
4	C	26	50	20120601	1	2786	54.92	0.242355050976083	-0.242612013580366
4	C	26	50	20120601	1	2788	54.96	0.242076804457686	-0.243378163777782
4	C	26	50	20120601	1	2790	55	0.242201891647278	-0.244124232142612
4	C	26	50	20120601	1	2792	55.04	0.241531837261426	-0.243965557380914
4	C	26	50	20120601	1	2794	55.08	0.241285976233607	-0.244166163574736
4	C	26	50	20120601	1	2796	55.12	0.240675318817374	-0.245056835276319
4	C	26	50	20120601	1	2798	55.16	0.241227003528056	-0.245093463407584
4	C	26	50	20120601	1	2800	55.2	0.241087349938772	-0.247084322550015
4	C	26	50	20120601	1	2802	55.24	0.241005961948257	-0.247520678144685
