# Supplementary material for: How Do Ants Make Sense of Gravity? A Boltzmann Walker Analysis of Lasius niger Trajectories on Various Inclines
Source: PLoS One. 2013 Oct 29;8(10):e76531. doi: 10.1371/journal.pone.0076531 (PMC3812222; doi:10.1371/journal.pone.0076531)
Supplement: Dataset S4 — Trajectories for . (ZIP) [file pone.0076531.s008.zip › Incline4/4-C-26-50-20120601-02.txt]

Pente	Colonie	Temperature	Humidite	Date	Indiv	Frame	Time	X	Y
4	C	26	50	20120601	2	10	0	0	0
4	C	26	50	20120601	2	12	0.04	-0.00195821202234334	0.0010334577739076
4	C	26	50	20120601	2	14	0.08	-0.0030421996468345	0.0017182129097408
4	C	26	50	20120601	2	16	0.12	-0.00433620505640588	0.00143579446133490
4	C	26	50	20120601	2	18	0.16	-0.00568168783964765	0.0027100008810331
4	C	26	50	20120601	2	20	0.2	-0.00613352907282585	0.0031460029223127
4	C	26	50	20120601	2	22	0.24	-0.00529284982067317	0.0028670492971346
4	C	26	50	20120601	2	24	0.28	-0.00511423464774544	0.003893485500705
4	C	26	50	20120601	2	26	0.32	-0.00376592343737893	0.0032173499965344
4	C	26	50	20120601	2	28	0.36	-0.00363291665183774	0.0035063445380053
4	C	26	50	20120601	2	30	0.4	-0.00299411638571382	0.0032365125903046
4	C	26	50	20120601	2	32	0.44	-0.00237264023572896	0.0029110313389244
4	C	26	50	20120601	2	34	0.48	-0.00080539462377147	0.0031346043609999
4	C	26	50	20120601	2	36	0.52	0.00102472500515993	0.0030214814181457
4	C	26	50	20120601	2	38	0.56	0.00367113577336089	0.0016963703812699
4	C	26	50	20120601	2	40	0.6	0.00536329179821496	0.0010634603146333
4	C	26	50	20120601	2	42	0.64	0.00623070675776436	0.0007630035722393
4	C	26	50	20120601	2	44	0.68	0.00706660596807616	0.0007159526870192
4	C	26	50	20120601	2	46	0.72	0.00790253134133896	-0.00135656102518260
4	C	26	50	20120601	2	48	0.76	0.00913785608046006	-0.0047277725075558
4	C	26	50	20120601	2	50	0.8	0.0102696299812238	-0.00807590190327064
4	C	26	50	20120601	2	52	0.84	0.0108791277423354	-0.00927031839377971
4	C	26	50	20120601	2	54	0.88	0.0111376389104694	-0.0112661909232890
4	C	26	50	20120601	2	56	0.92	0.0122813699869030	-0.0141569000133221
4	C	26	50	20120601	2	58	0.96	0.0134528337912947	-0.0151617694600663
4	C	26	50	20120601	2	60	1	0.0137329894980008	-0.0167004338159283
4	C	26	50	20120601	2	62	1.04	0.0131940327093804	-0.0171583561674247
4	C	26	50	20120601	2	64	1.08	0.0119387767514181	-0.0180317744635463
4	C	26	50	20120601	2	66	1.12	0.0113663313856407	-0.0196746380746839
4	C	26	50	20120601	2	68	1.16	0.0101314754583156	-0.0208100747885742
4	C	26	50	20120601	2	70	1.2	0.00929678540059946	-0.0230572813523885
4	C	26	50	20120601	2	72	1.24	0.00827628182292326	-0.023876542340139
4	C	26	50	20120601	2	74	1.28	0.00796832974864876	-0.0255401595353044
4	C	26	50	20120601	2	76	1.32	0.00777011357574646	-0.0276805151934136
4	C	26	50	20120601	2	78	1.36	0.00735964091769486	-0.0284632088610819
4	C	26	50	20120601	2	80	1.4	0.00690947269916096	-0.0277224678387414
4	C	26	50	20120601	2	82	1.44	0.00653772615819446	-0.027504345902842
4	C	26	50	20120601	2	84	1.48	0.00514103081277186	-0.0266032270521208
4	C	26	50	20120601	2	86	1.52	0.00427100486143306	-0.0267783084589095
4	C	26	50	20120601	2	88	1.56	0.00314587917862598	-0.0250636933084714
4	C	26	50	20120601	2	90	1.6	0.00218377201447404	-0.0253312801921419
4	C	26	50	20120601	2	92	1.64	0.00136178159454811	-0.0244651238826631
4	C	26	50	20120601	2	94	1.68	3.2774399308e-05	-0.0248064443259418
4	C	26	50	20120601	2	96	1.72	-0.00071074838110966	-0.0237203707364462
4	C	26	50	20120601	2	98	1.76	-0.00165465108117995	-0.0235002342533271
4	C	26	50	20120601	2	100	1.8	-0.00316064710375106	-0.0230742165597979
4	C	26	50	20120601	2	102	1.84	-0.00474432587730333	-0.0214625504998463
4	C	26	50	20120601	2	104	1.88	-0.0056435818552095	-0.0197338582676082
4	C	26	50	20120601	2	106	1.92	-0.00607200371179481	-0.0185487048759327
4	C	26	50	20120601	2	108	1.96	-0.00672367332133633	-0.0178356725399198
4	C	26	50	20120601	2	110	2	-0.00745378865007591	-0.0168118674806822
4	C	26	50	20120601	2	112	2.04	-0.00797352556927686	-0.0160476271786826
4	C	26	50	20120601	2	114	2.08	-0.00902577258457413	-0.0159003637062191
4	C	26	50	20120601	2	116	2.12	-0.00976872967956683	-0.0148401985091861
4	C	26	50	20120601	2	118	2.16	-0.0104483087937618	-0.0148712051415412
4	C	26	50	20120601	2	120	2.2	-0.0112558883774871	-0.0147180245995327
4	C	26	50	20120601	2	122	2.24	-0.0121787617218849	-0.0137013323274071
4	C	26	50	20120601	2	124	2.28	-0.0128917940578978	-0.0141618851161295
4	C	26	50	20120601	2	126	2.32	-0.0132155923951388	-0.0150839523587968
4	C	26	50	20120601	2	128	2.36	-0.0136400261694782	-0.0154630181620552
4	C	26	50	20120601	2	130	2.4	-0.0133366844314170	-0.0153217170139707
4	C	26	50	20120601	2	132	2.44	-0.0132562156797180	-0.0153234140702456
4	C	26	50	20120601	2	134	2.48	-0.0129492252706658	-0.0148711697862021
4	C	26	50	20120601	2	136	2.52	-0.0128505202350800	-0.0147676422823686
4	C	26	50	20120601	2	138	2.56	-0.0126764517587553	-0.0144198376699064
4	C	26	50	20120601	2	140	2.6	-0.0123464308818399	-0.0141198971154626
4	C	26	50	20120601	2	142	2.64	-0.0114835979742326	-0.0143853944985948
4	C	26	50	20120601	2	144	2.68	-0.0114682325438775	-0.0138063659686845
4	C	26	50	20120601	2	146	2.72	-0.0110359710974703	-0.0124056086483574
4	C	26	50	20120601	2	148	2.76	-0.0108123280718234	-0.0120255394605764
4	C	26	50	20120601	2	150	2.8	-0.0100062701818912	-0.0105064492346313
4	C	26	50	20120601	2	152	2.84	-0.00930766070289415	-0.0092488011344282
4	C	26	50	20120601	2	154	2.88	-0.00834333675898318	-0.00794308603656036
4	C	26	50	20120601	2	156	2.92	-0.00715053954300303	-0.00620421853774109
4	C	26	50	20120601	2	158	2.96	-0.00683265968952062	-0.00562318182457229
4	C	26	50	20120601	2	160	3	-0.00654944221045197	-0.0045927928940951
4	C	26	50	20120601	2	162	3.04	-0.00597245014807156	-0.0036948592058697
4	C	26	50	20120601	2	164	3.08	-0.00464841391350318	-0.0030212197886367
4	C	26	50	20120601	2	166	3.12	-0.00387611895815905	-0.0026695685152848
4	C	26	50	20120601	2	168	3.16	-0.00320658783132475	-0.0021616254300873
4	C	26	50	20120601	2	170	3.2	-0.00061933361643786	-0.0010726314895853
4	C	26	50	20120601	2	172	3.24	0.000129761165415549	-0.0013076596415161
4	C	26	50	20120601	2	174	3.28	0.0011188692020071	-0.00104377446184510
4	C	26	50	20120601	2	176	3.32	0.00238138007554443	-0.001562267580218
4	C	26	50	20120601	2	178	3.36	0.00386428199064196	-0.0020741704633901
4	C	26	50	20120601	2	180	3.4	0.00528446282714156	-0.003011821632408
4	C	26	50	20120601	2	182	3.44	0.00689180210069906	-0.0039028617366235
4	C	26	50	20120601	2	184	3.48	0.00824803290701486	-0.00539019014017132
4	C	26	50	20120601	2	186	3.52	0.00938629804802986	-0.00719497413313281
4	C	26	50	20120601	2	188	3.56	0.00961143377609186	-0.00785201068314354
4	C	26	50	20120601	2	190	3.6	0.00992539625800656	-0.0101105168133212
4	C	26	50	20120601	2	192	3.64	0.00954310604782586	-0.0125299250915578
4	C	26	50	20120601	2	194	3.68	0.00965873214868546	-0.0134198331178167
4	C	26	50	20120601	2	196	3.72	0.00943717438093626	-0.0137857396638773
4	C	26	50	20120601	2	198	3.76	0.00882269858808516	-0.0149189489914069
4	C	26	50	20120601	2	200	3.8	0.00875457592078566	-0.0143207790809299
4	C	26	50	20120601	2	202	3.84	0.00851850125081876	-0.0157872761187040
4	C	26	50	20120601	2	204	3.88	0.00869599919503216	-0.0176964502857720
4	C	26	50	20120601	2	206	3.92	0.00870668357849586	-0.0186423399558975
4	C	26	50	20120601	2	208	3.96	0.00930491712858316	-0.0193844980202274
4	C	26	50	20120601	2	210	4	0.00976423955150626	-0.0206523546210305
4	C	26	50	20120601	2	212	4.04	0.0100237053137949	-0.0218348210069375
4	C	26	50	20120601	2	214	4.08	0.0106166284919555	-0.0224306857493078
4	C	26	50	20120601	2	216	4.12	0.0103626286650855	-0.0221537898048630
4	C	26	50	20120601	2	218	4.16	0.0103801790553945	-0.0222001618675732
4	C	26	50	20120601	2	220	4.2	0.00961386622341916	-0.0216922682798503
4	C	26	50	20120601	2	222	4.24	0.00953824822423906	-0.0215123378883096
4	C	26	50	20120601	2	224	4.28	0.00910129158880486	-0.0222129039317702
4	C	26	50	20120601	2	226	4.32	0.00921514285164366	-0.0215666012626979
4	C	26	50	20120601	2	228	4.36	0.00881013330058346	-0.0218532411385874
4	C	26	50	20120601	2	230	4.4	0.00827652223922886	-0.0219614567603802
4	C	26	50	20120601	2	232	4.44	0.00791559372490786	-0.0223748525978653
4	C	26	50	20120601	2	234	4.48	0.00725650656523166	-0.0227506727809982
4	C	26	50	20120601	2	236	4.52	0.00657082511951506	-0.0228908920557075
4	C	26	50	20120601	2	238	4.56	0.00632146391312966	-0.0228851291354408
4	C	26	50	20120601	2	240	4.6	0.00572750128800076	-0.0228897889691288
4	C	26	50	20120601	2	242	4.64	0.00545823502572486	-0.0222905866827513
4	C	26	50	20120601	2	244	4.68	0.00517976930422586	-0.0227089181255691
4	C	26	50	20120601	2	246	4.72	0.00463217874180716	-0.0229376035296726
4	C	26	50	20120601	2	248	4.76	0.00404405681869086	-0.0236295287282671
4	C	26	50	20120601	2	250	4.8	0.00367525679168164	-0.024177509613629
4	C	26	50	20120601	2	252	4.84	0.0035290709499527	-0.0230121537976131
4	C	26	50	20120601	2	254	4.88	0.00247610904969965	-0.0234837325023746
4	C	26	50	20120601	2	256	4.92	0.00124707473250403	-0.0243091502688689
4	C	26	50	20120601	2	258	4.96	0.000869295863587309	-0.0241196880779178
4	C	26	50	20120601	2	260	5	3.20319371877494e-05	-0.0246277230869969
4	C	26	50	20120601	2	262	5.04	-0.00088090655693439	-0.0244927293314006
4	C	26	50	20120601	2	264	5.08	-0.00104854743261809	-0.0242280451210668
4	C	26	50	20120601	2	266	5.12	-0.00207957275919839	-0.0242906452844053
4	C	26	50	20120601	2	268	5.16	-0.00263607286706001	-0.0247214925172501
4	C	26	50	20120601	2	270	5.2	-0.0032120396246077	-0.0243462875170169
4	C	26	50	20120601	2	272	5.24	-0.00489336984464183	-0.0243180456721763
4	C	26	50	20120601	2	274	5.28	-0.00581132879691039	-0.0239041690020800
4	C	26	50	20120601	2	276	5.32	-0.0069696545573077	-0.0228094969941251
4	C	26	50	20120601	2	278	5.36	-0.008013796714679	-0.0223871845401292
4	C	26	50	20120601	2	280	5.4	-0.00890334411647949	-0.0226596257118526
4	C	26	50	20120601	2	282	5.44	-0.00897447198759905	-0.022651416202123
4	C	26	50	20120601	2	284	5.48	-0.0100925421589434	-0.0221944767290524
4	C	26	50	20120601	2	286	5.52	-0.0113534174944958	-0.0206917991586055
4	C	26	50	20120601	2	288	5.56	-0.0125519726809952	-0.0200434013321405
4	C	26	50	20120601	2	290	5.6	-0.0137756068237029	-0.0201341089900311
4	C	26	50	20120601	2	292	5.64	-0.0148503384204283	-0.0195833293760293
4	C	26	50	20120601	2	294	5.68	-0.0163884653751365	-0.0187880605213644
4	C	26	50	20120601	2	296	5.72	-0.0180004354910041	-0.0191184278806025
4	C	26	50	20120601	2	298	5.76	-0.0193779572825014	-0.0198674590228456
4	C	26	50	20120601	2	300	5.8	-0.0206460825838813	-0.0203331595489351
4	C	26	50	20120601	2	302	5.84	-0.0210706577795770	-0.0205417277651139
4	C	26	50	20120601	2	304	5.88	-0.0211947691618108	-0.0214880346282402
4	C	26	50	20120601	2	306	5.92	-0.0215628111703506	-0.0231229432880894
4	C	26	50	20120601	2	308	5.96	-0.0223787841115687	-0.0251697628611833
4	C	26	50	20120601	2	310	6	-0.0225414398844450	-0.0260563121302315
4	C	26	50	20120601	2	312	6.04	-0.0226333001263890	-0.0275521894547639
4	C	26	50	20120601	2	314	6.08	-0.0225616489962513	-0.0288144669830634
4	C	26	50	20120601	2	316	6.12	-0.0221445104425734	-0.0307552792288421
4	C	26	50	20120601	2	318	6.16	-0.0224135454809318	-0.0319335503502163
4	C	26	50	20120601	2	320	6.2	-0.0213099780696696	-0.0320208638955572
4	C	26	50	20120601	2	322	6.24	-0.0211161388877429	-0.0330527660345462
4	C	26	50	20120601	2	324	6.28	-0.0213518882885905	-0.03195137651217
4	C	26	50	20120601	2	326	6.32	-0.0213227151841191	-0.0313741348410959
4	C	26	50	20120601	2	328	6.36	-0.0215245019634236	-0.0306021371534425
4	C	26	50	20120601	2	330	6.4	-0.0215388345936142	-0.030375106803471
4	C	26	50	20120601	2	332	6.44	-0.0214034568790357	-0.029374871027464
4	C	26	50	20120601	2	334	6.48	-0.0216960703930127	-0.029736048443372
4	C	26	50	20120601	2	336	6.52	-0.0217103702134486	-0.0287862463514262
4	C	26	50	20120601	2	338	6.56	-0.0218721279607129	-0.0274929763329073
4	C	26	50	20120601	2	340	6.6	-0.0222090714130161	-0.0275599322740178
4	C	26	50	20120601	2	342	6.64	-0.0222178819635097	-0.027419882704936
4	C	26	50	20120601	2	344	6.68	-0.0223837480011726	-0.0261220801319497
4	C	26	50	20120601	2	346	6.72	-0.0221795002074269	-0.0258736381643798
4	C	26	50	20120601	2	348	6.76	-0.0224958244259907	-0.0249787591774492
4	C	26	50	20120601	2	350	6.8	-0.0231525569200855	-0.023213990357235
4	C	26	50	20120601	2	352	6.84	-0.0231130650063562	-0.0224680280584223
4	C	26	50	20120601	2	354	6.88	-0.0229555640419147	-0.0210368015068938
4	C	26	50	20120601	2	356	6.92	-0.0231856778017163	-0.0203548465139141
4	C	26	50	20120601	2	358	6.96	-0.0232036948825009	-0.0186266209721517
4	C	26	50	20120601	2	360	7	-0.0236372503343176	-0.0178827870647503
4	C	26	50	20120601	2	362	7.04	-0.0236196433754661	-0.0170245715644242
4	C	26	50	20120601	2	364	7.08	-0.0233510135092933	-0.0159704874857094
4	C	26	50	20120601	2	366	7.12	-0.0229839543791794	-0.0153122417831028
4	C	26	50	20120601	2	368	7.16	-0.0222626347516910	-0.0139013516226013
4	C	26	50	20120601	2	370	7.2	-0.0217179079717361	-0.0118851356309972
4	C	26	50	20120601	2	372	7.24	-0.0216322349141275	-0.0107296100134534
4	C	26	50	20120601	2	374	7.28	-0.0213766723812711	-0.0096738854470063
4	C	26	50	20120601	2	376	7.32	-0.0209797097053808	-0.00775975446140213
4	C	26	50	20120601	2	378	7.36	-0.0209549043994967	-0.00654715118448094
4	C	26	50	20120601	2	380	7.4	-0.0204709817316561	-0.0039007545584156
4	C	26	50	20120601	2	382	7.44	-0.0198149344240323	-0.0026616269990253
4	C	26	50	20120601	2	384	7.48	-0.0190262388340053	-0.0015731181337753
4	C	26	50	20120601	2	386	7.52	-0.0173812574380581	1.23248711960990e-05
4	C	26	50	20120601	2	388	7.56	-0.0166622429786763	0.000454719157777599
4	C	26	50	20120601	2	390	7.6	-0.0149895818877796	0.000662254998055899
4	C	26	50	20120601	2	392	7.64	-0.0131114921348125	0.00211537357552980
4	C	26	50	20120601	2	394	7.68	-0.0120567928731981	0.0026176810196813
4	C	26	50	20120601	2	396	7.72	-0.0110352286353501	0.0031070766940084
4	C	26	50	20120601	2	398	7.76	-0.00983933429166831	0.0035641858727064
4	C	26	50	20120601	2	400	7.8	-0.00835349081236102	0.0046744142298474
4	C	26	50	20120601	2	402	7.84	-0.00666661687516239	0.0045667925777508
4	C	26	50	20120601	2	404	7.88	-0.00503051320485296	0.0046169971592151
4	C	26	50	20120601	2	406	7.92	-0.00453256860954139	0.0049742275050705
4	C	26	50	20120601	2	408	7.96	-0.00339893501794311	0.0045194164234113
4	C	26	50	20120601	2	410	8	-0.00209962630751283	0.0039328713484171
4	C	26	50	20120601	2	412	8.04	0.000225086230587299	0.0035753298755779
4	C	26	50	20120601	2	414	8.08	0.00138625456024498	0.0032450120138144
4	C	26	50	20120601	2	416	8.12	0.00260107815245909	0.002568155260727
4	C	26	50	20120601	2	418	8.16	0.00383648562307356	0.000912160676662801
4	C	26	50	20120601	2	420	8.2	0.00532717985489976	-0.0002558100202299
4	C	26	50	20120601	2	422	8.24	0.00628071334932986	-0.000550461415950301
4	C	26	50	20120601	2	424	8.28	0.00789624940469486	-0.0020877914613161
4	C	26	50	20120601	2	426	8.32	0.00906616252391556	-0.0029198489604858
4	C	26	50	20120601	2	428	8.36	0.00971248640619126	-0.0043844368099506
4	C	26	50	20120601	2	430	8.4	0.0100408950796456	-0.0045319675687774
4	C	26	50	20120601	2	432	8.44	0.0100595768408045	-0.0049452149138384
4	C	26	50	20120601	2	434	8.48	0.0101360928655967	-0.0047813146330272
4	C	26	50	20120601	2	436	8.52	0.0103822155229243	-0.0051237452339524
4	C	26	50	20120601	2	438	8.56	0.0107143930755223	-0.00691878529546916
4	C	26	50	20120601	2	440	8.6	0.0117958916841437	-0.00780144547722089
4	C	26	50	20120601	2	442	8.64	0.0126420580849184	-0.0083209285450874
4	C	26	50	20120601	2	444	8.68	0.0137953138896946	-0.00822288818987588
4	C	26	50	20120601	2	446	8.72	0.0150443897343894	-0.00859585873268054
4	C	26	50	20120601	2	448	8.76	0.0157516379369322	-0.00901135467730575
4	C	26	50	20120601	2	450	8.8	0.0163009891952360	-0.00997492908802866
4	C	26	50	20120601	2	452	8.84	0.0175876406942831	-0.0109333416192489
4	C	26	50	20120601	2	454	8.88	0.0179276176346776	-0.0124102048424351
4	C	26	50	20120601	2	456	8.92	0.0182784133088242	-0.0124705210508703
4	C	26	50	20120601	2	458	8.96	0.0178170968447781	-0.0130978661871391
4	C	26	50	20120601	2	460	9	0.0175994493775289	-0.0133947096138812
4	C	26	50	20120601	2	462	9.04	0.0174578158892572	-0.0137033617238691
4	C	26	50	20120601	2	464	9.08	0.0172812513259949	-0.0145352728519351
4	C	26	50	20120601	2	466	9.12	0.0172159146594133	-0.0145980639341044
4	C	26	50	20120601	2	468	9.16	0.0165852461212730	-0.0154270052136894
4	C	26	50	20120601	2	470	9.2	0.0165469916444108	-0.0156157320135881
4	C	26	50	20120601	2	472	9.24	0.0160701895418567	-0.0160329957251663
4	C	26	50	20120601	2	474	9.28	0.0155016756897827	-0.0166534112149794
4	C	26	50	20120601	2	476	9.32	0.0148553093811001	-0.0173403654529021
4	C	26	50	20120601	2	478	9.36	0.0144074279458966	-0.0185342445422575
4	C	26	50	20120601	2	480	9.4	0.0138898964927461	-0.0188430380736016
4	C	26	50	20120601	2	482	9.44	0.0135507680804891	-0.0191806108509401
4	C	26	50	20120601	2	484	9.48	0.0125470512177982	-0.0202758273311165
4	C	26	50	20120601	2	486	9.52	0.0127538658091596	-0.0203866451058640
4	C	26	50	20120601	2	488	9.56	0.0121042821646226	-0.0195767603540320
4	C	26	50	20120601	2	490	9.6	0.0110604511342350	-0.0213950147311751
4	C	26	50	20120601	2	492	9.64	0.0100481994926952	-0.0215352622901557
4	C	26	50	20120601	2	494	9.68	0.00951013365861906	-0.0222222448123496
4	C	26	50	20120601	2	496	9.72	0.00882927468115016	-0.0235561876129224
4	C	26	50	20120601	2	498	9.76	0.00784066869037326	-0.0248933972468243
4	C	26	50	20120601	2	500	9.8	0.00683069393266896	-0.0263618600414501
4	C	26	50	20120601	2	502	9.84	0.00659374527872046	-0.02752936121944
4	C	26	50	20120601	2	504	9.88	0.00665756661546996	-0.0285557571179239
4	C	26	50	20120601	2	506	9.92	0.00607567359598916	-0.0291708841561205
4	C	26	50	20120601	2	508	9.96	0.00529720559844526	-0.031084399958825
4	C	26	50	20120601	2	510	10	0.00427109466399426	-0.0328717820539015
4	C	26	50	20120601	2	512	10.04	0.00344611318238389	-0.0341460591842778
4	C	26	50	20120601	2	514	10.08	0.00286909990680004	-0.0360860914912768
4	C	26	50	20120601	2	516	10.12	0.00180467085587649	-0.0371457122160883
4	C	26	50	20120601	2	518	10.16	0.00134539793042802	-0.0385970559555415
4	C	26	50	20120601	2	520	10.2	0.00031097142023022	-0.0407095374643363
4	C	26	50	20120601	2	522	10.24	-0.00100035810548023	-0.0432047051631093
4	C	26	50	20120601	2	524	10.28	-0.00123575395293723	-0.0446543447752198
4	C	26	50	20120601	2	526	10.32	-0.0017261325056901	-0.046071598896752
4	C	26	50	20120601	2	528	10.36	-0.00214035565810918	-0.0476361433608054
4	C	26	50	20120601	2	530	10.4	-0.00206957426931241	-0.0488317902171137
4	C	26	50	20120601	2	532	10.44	-0.0018292286743871	-0.0489819089867596
4	C	26	50	20120601	2	534	10.48	-0.00186423046005584	-0.0498210326039937
4	C	26	50	20120601	2	536	10.52	-0.00190255564759615	-0.0499319069472837
4	C	26	50	20120601	2	538	10.56	-0.00246081645134293	-0.0503264018205077
4	C	26	50	20120601	2	540	10.6	-0.0026695543731492	-0.0520779053175068
4	C	26	50	20120601	2	542	10.64	-0.00269140397268786	-0.0524349235313279
4	C	26	50	20120601	2	544	10.68	-0.00292729479489169	-0.0529751531121544
4	C	26	50	20120601	2	546	10.72	-0.00333692175323306	-0.0521907595597842
4	C	26	50	20120601	2	548	10.76	-0.00361085492026473	-0.052175768896023
4	C	26	50	20120601	2	550	10.8	-0.00401475431367848	-0.0515530906645101
4	C	26	50	20120601	2	552	10.84	-0.0039098196673504	-0.0517720109239655
4	C	26	50	20120601	2	554	10.88	-0.00438860166889181	-0.0509330287280876
4	C	26	50	20120601	2	556	10.92	-0.00491985099359727	-0.050250882816277
4	C	26	50	20120601	2	558	10.96	-0.00547401057801316	-0.0503131789236995
4	C	26	50	20120601	2	560	11	-0.00645455555148455	-0.0501217651180323
4	C	26	50	20120601	2	562	11.04	-0.00776051106565798	-0.0500310433180061
4	C	26	50	20120601	2	564	11.08	-0.00826213261623172	-0.04904052813892
4	C	26	50	20120601	2	566	11.12	-0.00934902644959356	-0.0488508113895276
4	C	26	50	20120601	2	568	11.16	-0.0098775887685305	-0.0489822625401502
4	C	26	50	20120601	2	570	11.2	-0.0112146569810761	-0.0487057130780281
4	C	26	50	20120601	2	572	11.24	-0.0111718063101363	-0.0487088243478654
4	C	26	50	20120601	2	574	11.28	-0.0131989400304418	-0.047119248303758
4	C	26	50	20120601	2	576	11.32	-0.0143397861112082	-0.0461666340481435
4	C	26	50	20120601	2	578	11.36	-0.0158253467478030	-0.0461394104370678
4	C	26	50	20120601	2	580	11.4	-0.0169028360609751	-0.0454054335981962
4	C	26	50	20120601	2	582	11.44	-0.0173625968901025	-0.0454559210223729
4	C	26	50	20120601	2	584	11.48	-0.0173299285568117	-0.0443014984914077
4	C	26	50	20120601	2	586	11.52	-0.0171141195671936	-0.0437199738745599
4	C	26	50	20120601	2	588	11.56	-0.0173427271895512	-0.0429723498748114
4	C	26	50	20120601	2	590	11.6	-0.0173437878497230	-0.0425707839337755
4	C	26	50	20120601	2	592	11.64	-0.0166474998022886	-0.0424390499404405
4	C	26	50	20120601	2	594	11.68	-0.0173890426837189	-0.0413361754938238
4	C	26	50	20120601	2	596	11.72	-0.0176185766159599	-0.0406970853139196
4	C	26	50	20120601	2	598	11.76	-0.0181651701578171	-0.0397461681145799
4	C	26	50	20120601	2	600	11.8	-0.0187203621181335	-0.0387054766383008
4	C	26	50	20120601	2	602	11.84	-0.0202084895523440	-0.0369828725954488
4	C	26	50	20120601	2	604	11.88	-0.0208858907776529	-0.0355010666958621
4	C	26	50	20120601	2	606	11.92	-0.0214905519283812	-0.0341297603729714
4	C	26	50	20120601	2	608	11.96	-0.0222829499295145	-0.0329098456119328
4	C	26	50	20120601	2	610	12	-0.0231653279756605	-0.0319880110073965
4	C	26	50	20120601	2	612	12.04	-0.0238791020666868	-0.0303776255178256
4	C	26	50	20120601	2	614	12.08	-0.0242699411978521	-0.0287938972467987
4	C	26	50	20120601	2	616	12.12	-0.0244265017102746	-0.0271698073207016
4	C	26	50	20120601	2	618	12.16	-0.0244880765687803	-0.0261353949526394
4	C	26	50	20120601	2	620	12.2	-0.0245633339435020	-0.0238563685836718
4	C	26	50	20120601	2	622	12.24	-0.0247579085164811	-0.0221171899578688
4	C	26	50	20120601	2	624	12.28	-0.0244306665692158	-0.0201915897002737
4	C	26	50	20120601	2	626	12.32	-0.0246859604014954	-0.0184492503071588
4	C	26	50	20120601	2	628	12.36	-0.0242469885117348	-0.0164525221784443
4	C	26	50	20120601	2	630	12.4	-0.0237745704712240	-0.0148717849691017
4	C	26	50	20120601	2	632	12.44	-0.0232090123254954	-0.0122567485287820
4	C	26	50	20120601	2	634	12.48	-0.0230058959025996	-0.0106027904122476
4	C	26	50	20120601	2	636	12.52	-0.0227302868924965	-0.00799570892321626
4	C	26	50	20120601	2	638	12.56	-0.0222376950955185	-0.00588172127697753
4	C	26	50	20120601	2	640	12.6	-0.0221982880346030	-0.0036443434974217
4	C	26	50	20120601	2	642	12.64	-0.0219680540666486	-0.0011864403260173
4	C	26	50	20120601	2	644	12.68	-0.0216372634332913	-7.54280702986998e-05
4	C	26	50	20120601	2	646	12.72	-0.0213292750137282	0.0020027314652868
4	C	26	50	20120601	2	648	12.76	-0.0202960647271940	0.0028528010954937
4	C	26	50	20120601	2	650	12.8	-0.0192986411148557	0.0028652249616391
4	C	26	50	20120601	2	652	12.84	-0.0179875732186543	0.004611022106914
4	C	26	50	20120601	2	654	12.88	-0.0169877030168531	0.0040891985156018
4	C	26	50	20120601	2	656	12.92	-0.0150388530882927	0.0053254262300824
4	C	26	50	20120601	2	658	12.96	-0.0143388032327824	0.0056604675651442
4	C	26	50	20120601	2	660	13	-0.0130424572997652	0.0058238870133443
4	C	26	50	20120601	2	662	13.04	-0.0105585325988131	0.0071218522208903
4	C	26	50	20120601	2	664	13.08	-0.00938890727205248	0.0075665516755785
4	C	26	50	20120601	2	666	13.12	-0.00787902216218484	0.0089125294335671
4	C	26	50	20120601	2	668	13.16	-0.00659039076415048	0.0093601280260582
4	C	26	50	20120601	2	670	13.2	-0.00590074952045924	0.0090213531671917
4	C	26	50	20120601	2	672	13.24	-0.00683999945790933	0.0081665317794153
4	C	26	50	20120601	2	674	13.28	-0.00715239923383755	0.0081344291315494
4	C	26	50	20120601	2	676	13.32	-0.00719956325614269	0.0083674208159504
4	C	26	50	20120601	2	678	13.36	-0.0075365703480562	0.0094372733758856
4	C	26	50	20120601	2	680	13.4	-0.00779918980658888	0.0088370811400145
4	C	26	50	20120601	2	682	13.44	-0.00810883186607047	0.0090802551620645
4	C	26	50	20120601	2	684	13.48	-0.00826934510539982	0.0104561435368973
4	C	26	50	20120601	2	686	13.52	-0.00854433893260327	0.0116677710064605
4	C	26	50	20120601	2	688	13.56	-0.00931763090850887	0.0117028435028073
4	C	26	50	20120601	2	690	13.6	-0.00984824383711126	0.0134795200012166
4	C	26	50	20120601	2	692	13.64	-0.0109155508126342	0.014977313585126
4	C	26	50	20120601	2	694	13.68	-0.0117464012805284	0.016511876721657
4	C	26	50	20120601	2	696	13.72	-0.0130715193884720	0.0184023974118374
4	C	26	50	20120601	2	698	13.76	-0.0146391044116845	0.0201098481563685
4	C	26	50	20120601	2	700	13.8	-0.0157423324116917	0.0210395521522726
4	C	26	50	20120601	2	702	13.84	-0.0169414440912278	0.0226680190693452
4	C	26	50	20120601	2	704	13.88	-0.0173741227306359	0.0227994702199678
4	C	26	50	20120601	2	706	13.92	-0.0186578043812019	0.0233415382784254
4	C	26	50	20120601	2	708	13.96	-0.0197695176625834	0.0244289270865341
4	C	26	50	20120601	2	710	14	-0.0208619976395166	0.0248522012057524
4	C	26	50	20120601	2	712	14.04	-0.0206622399738314	0.0242911119748808
4	C	26	50	20120601	2	714	14.08	-0.0207434158323117	0.0237855306263325
4	C	26	50	20120601	2	716	14.12	-0.0217801757948874	0.0235142844650693
4	C	26	50	20120601	2	718	14.16	-0.0220747564799297	0.0231549327988703
4	C	26	50	20120601	2	720	14.2	-0.0231464475174960	0.0228634633836652
4	C	26	50	20120601	2	722	14.24	-0.0237996020512780	0.0220069449396139
4	C	26	50	20120601	2	724	14.28	-0.0243378517331172	0.0201141615077338
4	C	26	50	20120601	2	726	14.32	-0.0253775815441739	0.0191662141568751
4	C	26	50	20120601	2	728	14.36	-0.0257649487810435	0.017842354699002
4	C	26	50	20120601	2	730	14.4	-0.0262666481133632	0.0173212806408778
4	C	26	50	20120601	2	732	14.44	-0.0267937255080597	0.0160141230451764
4	C	26	50	20120601	2	734	14.48	-0.0273268557368031	0.0148772650466559
4	C	26	50	20120601	2	736	14.52	-0.0284024500038016	0.0137489206137809
4	C	26	50	20120601	2	738	14.56	-0.0295007848248830	0.0118412313709533
4	C	26	50	20120601	2	740	14.6	-0.0302050136814701	0.0105877219667405
4	C	26	50	20120601	2	742	14.64	-0.0309612665052695	0.0107190295746865
4	C	26	50	20120601	2	744	14.68	-0.0315612317598639	0.0102986694425135
4	C	26	50	20120601	2	746	14.72	-0.0316289068285709	0.0112731283479192
4	C	26	50	20120601	2	748	14.76	-0.0315458649152951	0.0119487257438293
4	C	26	50	20120601	2	750	14.8	-0.0333802020119122	0.0117766552684256
4	C	26	50	20120601	2	752	14.84	-0.0330996535780998	0.0118389905495638
4	C	26	50	20120601	2	754	14.88	-0.0343502786937522	0.0112903810462734
4	C	26	50	20120601	2	756	14.92	-0.0362473047663195	0.0109653947696401
4	C	26	50	20120601	2	758	14.96	-0.0376034365776859	0.010619577127233
4	C	26	50	20120601	2	760	15	-0.0396982545590867	0.0108903141716137
4	C	26	50	20120601	2	762	15.04	-0.0415369796775451	0.0101823942176288
4	C	26	50	20120601	2	764	15.08	-0.0433343319782363	0.0091833654728972
4	C	26	50	20120601	2	766	15.12	-0.0440540394022636	0.0090020491520653
4	C	26	50	20120601	2	768	15.16	-0.044713982161145	0.0088892656204661
4	C	26	50	20120601	2	770	15.2	-0.0458534847390271	0.007749197357159
4	C	26	50	20120601	2	772	15.24	-0.0466291101673107	0.0072514648938818
4	C	26	50	20120601	2	774	15.28	-0.0486476171848858	0.0066068663521521
4	C	26	50	20120601	2	776	15.32	-0.049992746414737	0.0055276092720271
4	C	26	50	20120601	2	778	15.36	-0.0512490630328711	0.0043513371415233
4	C	26	50	20120601	2	780	15.4	-0.0521946062206738	0.0035144055553109
4	C	26	50	20120601	2	782	15.44	-0.0527421897120246	0.0023096370215252
4	C	26	50	20120601	2	784	15.48	-0.0526068494741055	0.0017043536168295
4	C	26	50	20120601	2	786	15.52	-0.0532440941053108	-5.47866334063007e-05
4	C	26	50	20120601	2	788	15.56	-0.0540881674700132	-0.000867888721092801
4	C	26	50	20120601	2	790	15.6	-0.054910956920602	-0.0020754856820031
4	C	26	50	20120601	2	792	15.64	-0.0562260341122526	-0.0031311961063147
4	C	26	50	20120601	2	794	15.68	-0.056790588166352	-0.0032761529964579
4	C	26	50	20120601	2	796	15.72	-0.0577723352213514	-0.0038296761847707
4	C	26	50	20120601	2	798	15.76	-0.0578249439658716	-0.0037897953623118
4	C	26	50	20120601	2	800	15.8	-0.058354354812946	-0.0035374289521063
4	C	26	50	20120601	2	802	15.84	-0.0594489561102228	-0.0034337670979844
4	C	26	50	20120601	2	804	15.88	-0.0609555178182188	-0.003797078562158
4	C	26	50	20120601	2	806	15.92	-0.0616734433331575	-0.0038470710115879
4	C	26	50	20120601	2	808	15.96	-0.0628814645581366	-0.0039300853476992
4	C	26	50	20120601	2	810	16	-0.0638040267755507	-0.004301245697144
4	C	26	50	20120601	2	812	16.04	-0.0647833696674941	-0.0043404194128218
4	C	26	50	20120601	2	814	16.08	-0.0646476051655063	-0.0037584705319052
4	C	26	50	20120601	2	816	16.12	-0.0648451708001698	-0.0039059730064608
4	C	26	50	20120601	2	818	16.16	-0.0653451660051468	-0.0034715973107779
4	C	26	50	20120601	2	820	16.2	-0.06591672041638	-0.003468698172975
4	C	26	50	20120601	2	822	16.24	-0.0666955278251788	-0.0031804814489634
4	C	26	50	20120601	2	824	16.28	-0.0671646931744960	-0.0020121289144088
4	C	26	50	20120601	2	826	16.32	-0.0680683049301743	-0.0017251142719252
4	C	26	50	20120601	2	828	16.36	-0.0695862510573475	-0.000960802552140701
4	C	26	50	20120601	2	830	16.4	-0.0710069700021075	-0.0005864602221805
4	C	26	50	20120601	2	832	16.44	-0.0719547052209318	-9.57988267152009e-05
4	C	26	50	20120601	2	834	16.48	-0.0724121325976814	0.000823793542217899
4	C	26	50	20120601	2	836	16.52	-0.0730389120485252	0.0008945042203366
4	C	26	50	20120601	2	838	16.56	-0.0745734044743781	0.00164071400652280
4	C	26	50	20120601	2	840	16.6	-0.0765007654278583	0.0024853530566501
4	C	26	50	20120601	2	842	16.64	-0.0774934726379661	0.0032044099424387
4	C	26	50	20120601	2	844	16.68	-0.0787059486356666	0.0038664740216637
4	C	26	50	20120601	2	846	16.72	-0.07985330009882	0.0037181230189707
4	C	26	50	20120601	2	848	16.76	-0.0809382847438726	0.0045912584723799
4	C	26	50	20120601	2	850	16.8	-0.0813273348948814	0.0052840816965865
4	C	26	50	20120601	2	852	16.84	-0.082754912775419	0.0050542012820227
4	C	26	50	20120601	2	854	16.88	-0.0844405139204114	0.004549609882968
4	C	26	50	20120601	2	856	16.92	-0.0850011788872142	0.0041563878019501
4	C	26	50	20120601	2	858	16.96	-0.086383006959009	0.0035764188200209
4	C	26	50	20120601	2	860	17	-0.0882960843555092	0.0028832420424238
4	C	26	50	20120601	2	862	17.04	-0.0893530675720268	0.0021315875340225
4	C	26	50	20120601	2	864	17.08	-0.0896958729395461	0.0021356887533533
4	C	26	50	20120601	2	866	17.12	-0.0903302184329485	0.00098232688256
4	C	26	50	20120601	2	868	17.16	-0.0899364306665057	0.0007407084954285
4	C	26	50	20120601	2	870	17.2	-0.0896924788269964	0.000317717218922701
4	C	26	50	20120601	2	872	17.24	-0.0892264247475163	0.000494564624897498
4	C	26	50	20120601	2	874	17.28	-0.0881712092979516	0.0012492596924579
4	C	26	50	20120601	2	876	17.32	-0.0884476173387175	0.0015047373725006
4	C	26	50	20120601	2	878	17.36	-0.0878583145472766	0.00162155141275260
4	C	26	50	20120601	2	880	17.4	-0.0872247468713334	0.0020285620760036
4	C	26	50	20120601	2	882	17.44	-0.086485537442281	0.0019207990025508
4	C	26	50	20120601	2	884	17.48	-0.0860682737307028	0.000815944656946798
4	C	26	50	20120601	2	886	17.52	-0.0854766374868841	0.0010495020267727
4	C	26	50	20120601	2	888	17.56	-0.08458151101258	0.0010456129394762
4	C	26	50	20120601	2	890	17.6	-0.0841060524129102	-0.000836422469329998
4	C	26	50	20120601	2	892	17.64	-0.0833081531210193	-0.000786359309221898
4	C	26	50	20120601	2	894	17.68	-0.0829075771294771	-0.0012307759211977
4	C	26	50	20120601	2	896	17.72	-0.0823875000919144	-0.0025541262621883
4	C	26	50	20120601	2	898	17.76	-0.0821489222639421	-0.0019434688459556
4	C	26	50	20120601	2	900	17.8	-0.0818563921885652	-0.0013803997160968
4	C	26	50	20120601	2	902	17.84	-0.0813718826220961	-0.001424664600599
4	C	26	50	20120601	2	904	17.88	-0.0808830597042619	-0.0014712629374792
4	C	26	50	20120601	2	906	17.92	-0.080129849560942	-0.001816189625342
4	C	26	50	20120601	2	908	17.96	-0.0791383444323622	-0.0020698995384318
4	C	26	50	20120601	2	910	18	-0.0776485411550802	-0.0031573590572186
4	C	26	50	20120601	2	912	18.04	-0.0762908961352021	-0.0040739108669926
4	C	26	50	20120601	2	914	18.08	-0.0748688336875578	-0.0048247875579346
4	C	26	50	20120601	2	916	18.12	-0.0737022489199563	-0.00603351588969484
4	C	26	50	20120601	2	918	18.16	-0.0728019605661495	-0.0066747203188748
4	C	26	50	20120601	2	920	18.2	-0.0711057528194393	-0.00930586465166995
4	C	26	50	20120601	2	922	18.24	-0.0702096363956415	-0.0100315683412017
4	C	26	50	20120601	2	924	18.28	-0.069581796284626	-0.0126516110975322
4	C	26	50	20120601	2	926	18.32	-0.0684401016757222	-0.0134814716159328
4	C	26	50	20120601	2	928	18.36	-0.0673632487586532	-0.0140977151757368
4	C	26	50	20120601	2	930	18.4	-0.0668608493906202	-0.0149316062027901
4	C	26	50	20120601	2	932	18.44	-0.065534741333183	-0.0157009383807211
4	C	26	50	20120601	2	934	18.48	-0.0642751720238553	-0.0169779025168659
4	C	26	50	20120601	2	936	18.52	-0.0638521807473495	-0.0166790791911364
4	C	26	50	20120601	2	938	18.56	-0.0621404166514531	-0.0171331831660144
4	C	26	50	20120601	2	940	18.6	-0.0610334409855056	-0.0185450632760096
4	C	26	50	20120601	2	942	18.64	-0.0597202022714859	-0.0189554680518103
4	C	26	50	20120601	2	944	18.68	-0.058038419503112	-0.0199797829350371
4	C	26	50	20120601	2	946	18.72	-0.0566680465611723	-0.0214764451480966
4	C	26	50	20120601	2	948	18.76	-0.0553034718948385	-0.0232806988109722
4	C	26	50	20120601	2	950	18.8	-0.0538313462870863	-0.0244812954147488
4	C	26	50	20120601	2	952	18.84	-0.0526356994307779	-0.0260884784177077
4	C	26	50	20120601	2	954	18.88	-0.0515856458607159	-0.0269222987340829
4	C	26	50	20120601	2	956	18.92	-0.0500233641383623	-0.027584433523986
4	C	26	50	20120601	2	958	18.96	-0.047935560656231	-0.029339472554891
4	C	26	50	20120601	2	960	19	-0.04692305445625	-0.0306129011571298
4	C	26	50	20120601	2	962	19.04	-0.0454887590612911	-0.0317558685582398
4	C	26	50	20120601	2	964	19.08	-0.0447002642895900	-0.032393042478767
4	C	26	50	20120601	2	966	19.12	-0.0429580946021026	-0.0325973963385299
4	C	26	50	20120601	2	968	19.16	-0.0425668524200721	-0.0343782447669482
4	C	26	50	20120601	2	970	19.2	-0.0416177736983635	-0.0356060649818005
4	C	26	50	20120601	2	972	19.24	-0.0406232492238281	-0.0379546989423082
4	C	26	50	20120601	2	974	19.28	-0.0400981375859833	-0.0392820939340872
4	C	26	50	20120601	2	976	19.32	-0.0394186291824665	-0.0395451164434852
4	C	26	50	20120601	2	978	19.36	-0.0386651574096375	-0.0411927954518026
4	C	26	50	20120601	2	980	19.4	-0.0381686270278883	-0.0419655217422833
4	C	26	50	20120601	2	982	19.44	-0.0371423039614029	-0.0444876584936907
4	C	26	50	20120601	2	984	19.48	-0.0359457081677942	-0.0459071343447294
4	C	26	50	20120601	2	986	19.52	-0.0346047027846909	-0.047573126004466
4	C	26	50	20120601	2	988	19.56	-0.0333098488469821	-0.0490306145018477
4	C	26	50	20120601	2	990	19.6	-0.0326337486981506	-0.0493456659282054
4	C	26	50	20120601	2	992	19.64	-0.0324296564678967	-0.0485294030732071
4	C	26	50	20120601	2	994	19.68	-0.0317580888735326	-0.0486101122412117
4	C	26	50	20120601	2	996	19.72	-0.0314343329626986	-0.0476185081176826
4	C	26	50	20120601	2	998	19.76	-0.0302495543376171	-0.0480975941751399
4	C	26	50	20120601	2	1000	19.8	-0.0291326862478007	-0.0476287045974673
4	C	26	50	20120601	2	1002	19.84	-0.0282486472078257	-0.0476445579315015
4	C	26	50	20120601	2	1004	19.88	-0.0275216495128844	-0.0480752778851257
4	C	26	50	20120601	2	1006	19.92	-0.0264658118093522	-0.048423867386115
4	C	26	50	20120601	2	1008	19.96	-0.0239907330142328	-0.0493085216089897
4	C	26	50	20120601	2	1010	20	-0.0226079149929444	-0.0502392155543874
4	C	26	50	20120601	2	1012	20.04	-0.0212178844824878	-0.051402830473508
4	C	26	50	20120601	2	1014	20.08	-0.0196747653539044	-0.0528811786209347
4	C	26	50	20120601	2	1016	20.12	-0.0181744261855828	-0.0544833411657472
4	C	26	50	20120601	2	1018	20.16	-0.0160392465491120	-0.0557019689924441
4	C	26	50	20120601	2	1020	20.2	-0.0143926776984410	-0.057402702222554
4	C	26	50	20120601	2	1022	20.24	-0.0127434925526796	-0.0583191833216498
4	C	26	50	20120601	2	1024	20.28	-0.0116541238455836	-0.0585134962651199
4	C	26	50	20120601	2	1026	20.32	-0.00969953928102773	-0.0599009811911641
4	C	26	50	20120601	2	1028	20.36	-0.00809638678672159	-0.0596563222448736
4	C	26	50	20120601	2	1030	20.4	-0.00624030219678503	-0.0597558121689866
4	C	26	50	20120601	2	1032	20.44	-0.00524929204295208	-0.0602678281892437
4	C	26	50	20120601	2	1034	20.48	-0.00391109245955654	-0.0599535192250063
4	C	26	50	20120601	2	1036	20.52	-0.00174614362759768	-0.0609732379141554
4	C	26	50	20120601	2	1038	20.56	8.81620734783399e-05	-0.0594767878331303
4	C	26	50	20120601	2	1040	20.6	0.00187586943767417	-0.0595984101994944
4	C	26	50	20120601	2	1042	20.64	0.00425620299518246	-0.0598370587381449
4	C	26	50	20120601	2	1044	20.68	0.00627980118158206	-0.0600426853901139
4	C	26	50	20120601	2	1046	20.72	0.00853660318441706	-0.060487879819549
4	C	26	50	20120601	2	1048	20.76	0.0106701564752913	-0.0601680554224183
4	C	26	50	20120601	2	1050	20.8	0.0120769454164619	-0.060877637077339
4	C	26	50	20120601	2	1052	20.84	0.0127851128578203	-0.0629201150147964
4	C	26	50	20120601	2	1054	20.88	0.0128829057256584	-0.0638193427084313
4	C	26	50	20120601	2	1056	20.92	0.0122274177394984	-0.0618858299259548
4	C	26	50	20120601	2	1058	20.96	0.0132128417497600	-0.0621490150699124
4	C	26	50	20120601	2	1060	21	0.0137330602086789	-0.0622848502825784
4	C	26	50	20120601	2	1062	21.04	0.0140571272464967	-0.0626454040303054
4	C	26	50	20120601	2	1064	21.08	0.0141578192521377	-0.0633281863382191
4	C	26	50	20120601	2	1066	21.12	0.0140982101504837	-0.0629879972657903
4	C	26	50	20120601	2	1068	21.16	0.0144158425165927	-0.0630953360751744
4	C	26	50	20120601	2	1070	21.2	0.0149341517872024	-0.0636272217959829
4	C	26	50	20120601	2	1072	21.24	0.0154292679553892	-0.0644802754168064
4	C	26	50	20120601	2	1074	21.28	0.0169373145876258	-0.0653776646328102
4	C	26	50	20120601	2	1076	21.32	0.0174334914159844	-0.0655782708266328
4	C	26	50	20120601	2	1078	21.36	0.0178093186701850	-0.0655118734998794
4	C	26	50	20120601	2	1080	21.4	0.0181706502353714	-0.0659029035498756
4	C	26	50	20120601	2	1082	21.44	0.0188825653426700	-0.0665172379213704
4	C	26	50	20120601	2	1084	21.48	0.0188546346248131	-0.0661807258042038
4	C	26	50	20120601	2	1086	21.52	0.0191589733834358	-0.0658869936472989
4	C	26	50	20120601	2	1088	21.56	0.0203498119136321	-0.0667872112904275
4	C	26	50	20120601	2	1090	21.6	0.0206630602176977	-0.0673116016793554
4	C	26	50	20120601	2	1092	21.64	0.0206431905171464	-0.0665004794906563
4	C	26	50	20120601	2	1094	21.68	0.0216491206240623	-0.0667020049232945
4	C	26	50	20120601	2	1096	21.72	0.0225545708573717	-0.0658300715514134
4	C	26	50	20120601	2	1098	21.76	0.0234472931686197	-0.0669289862000554
4	C	26	50	20120601	2	1100	21.8	0.0244136960064674	-0.0669678063623425
4	C	26	50	20120601	2	1102	21.84	0.0239567636044646	-0.0662379307428018
4	C	26	50	20120601	2	1104	21.88	0.0249810784876915	-0.0661293191412115
4	C	26	50	20120601	2	1106	21.92	0.0264829025802536	-0.0668472446561502
4	C	26	50	20120601	2	1108	21.96	0.0269668464612977	-0.0665178743174735
4	C	26	50	20120601	2	1110	22	0.0277992525641105	-0.0663801299164984
4	C	26	50	20120601	2	1112	22.04	0.0291558369238169	-0.0657347535573094
4	C	26	50	20120601	2	1114	22.08	0.0305885201153145	-0.06572773905804
4	C	26	50	20120601	2	1116	22.12	0.0319828144796616	-0.0656380567049822
4	C	26	50	20120601	2	1118	22.16	0.0324485008636154	-0.0659364699087785
4	C	26	50	20120601	2	1120	22.2	0.0339380637245918	-0.066062363200101
4	C	26	50	20120601	2	1122	22.24	0.0343761800151471	-0.0655507078043022
4	C	26	50	20120601	2	1124	22.28	0.035551886460226	-0.0651185948503191
4	C	26	50	20120601	2	1126	22.32	0.036569469686896	-0.0649196998549069
4	C	26	50	20120601	2	1128	22.36	0.0376511945696873	-0.0648160450718528
4	C	26	50	20120601	2	1130	22.4	0.0392410393143715	-0.0644236149504299
4	C	26	50	20120601	2	1132	22.44	0.0399055075566525	-0.0633845215354762
4	C	26	50	20120601	2	1134	22.48	0.0408037119960644	-0.0623409359418524
4	C	26	50	20120601	2	1136	22.52	0.0415717205408117	-0.062343956631311
4	C	26	50	20120601	2	1138	22.56	0.0424373175288266	-0.0608952793915296
4	C	26	50	20120601	2	1140	22.6	0.0440122776757668	-0.0603511395102031
4	C	26	50	20120601	2	1142	22.64	0.0456152746065811	-0.0595197374990196
4	C	26	50	20120601	2	1144	22.68	0.0461191588988546	-0.0581752446652715
4	C	26	50	20120601	2	1146	22.72	0.0479536272344903	-0.0576414285429504
4	C	26	50	20120601	2	1148	22.76	0.0489095507498408	-0.0567065768096793
4	C	26	50	20120601	2	1150	22.8	0.050190708029198	-0.0565080000123186
4	C	26	50	20120601	2	1152	22.84	0.0520415600289538	-0.0559479007309408
4	C	26	50	20120601	2	1154	22.88	0.0529733853452015	-0.0561465977364542
4	C	26	50	20120601	2	1156	22.92	0.0545460615372385	-0.0560438551211478
4	C	26	50	20120601	2	1158	22.96	0.0556700784766126	-0.0561469512898448
4	C	26	50	20120601	2	1160	23	0.0566299052213952	-0.0563959942981787
4	C	26	50	20120601	2	1162	23.04	0.0575252438277336	-0.055311575338551
4	C	26	50	20120601	2	1164	23.08	0.0586986875311127	-0.0555712956592808
4	C	26	50	20120601	2	1166	23.12	0.059754256534068	-0.0568064697846575
4	C	26	50	20120601	2	1168	23.16	0.0606927993647369	-0.0558247934403362
4	C	26	50	20120601	2	1170	23.2	0.0620467674293529	-0.0567638312457519
4	C	26	50	20120601	2	1172	23.24	0.0628124226520217	-0.0571965805958381
4	C	26	50	20120601	2	1174	23.28	0.0638813559731414	-0.0581287594654763
4	C	26	50	20120601	2	1176	23.32	0.0653321976667799	-0.0591612767873649
4	C	26	50	20120601	2	1178	23.36	0.066691539742933	-0.0594772120971991
4	C	26	50	20120601	2	1180	23.4	0.0680814995427113	-0.061223270871983
4	C	26	50	20120601	2	1182	23.44	0.0680755598457494	-0.0617076390170958
4	C	26	50	20120601	2	1184	23.48	0.0683055816816694	-0.061307911553691
4	C	26	50	20120601	2	1186	23.52	0.0683704233735042	-0.0611259729788917
4	C	26	50	20120601	2	1188	23.56	0.0686109103897857	-0.0607215786107311
4	C	26	50	20120601	2	1190	23.6	0.0683523921505839	-0.0601533476013696
4	C	26	50	20120601	2	1192	23.64	0.0683229765084866	-0.0599560648094186
4	C	26	50	20120601	2	1194	23.68	0.0685204007217938	-0.0598345838644108
4	C	26	50	20120601	2	1196	23.72	0.0686739843146675	-0.0600003296939209
4	C	26	50	20120601	2	1198	23.76	0.0686256889215125	-0.0593055972814051
4	C	26	50	20120601	2	1200	23.8	0.0686678324856712	-0.0594242497992882
4	C	26	50	20120601	2	1202	23.84	0.0689619889066448	-0.0582760498079975
4	C	26	50	20120601	2	1204	23.88	0.0689443112371152	-0.0577147484450916
4	C	26	50	20120601	2	1206	23.92	0.0689313711830195	-0.0574565837592804
4	C	26	50	20120601	2	1208	23.96	0.0691669791625108	-0.0573623971360263
4	C	26	50	20120601	2	1210	24	0.0691814748515251	-0.0569531944417537
4	C	26	50	20120601	2	1212	24.04	0.0692050922180168	-0.0563633259648879
4	C	26	50	20120601	2	1214	24.08	0.0690299418683169	-0.0552868973118876
4	C	26	50	20120601	2	1216	24.12	0.0691363614388854	-0.0542072159676939
4	C	26	50	20120601	2	1218	24.16	0.0692788434552945	-0.0538791891319014
4	C	26	50	20120601	2	1220	24.2	0.0697080572714748	-0.053165011282903
4	C	26	50	20120601	2	1222	24.24	0.070011618212638	-0.0516602173418599
4	C	26	50	20120601	2	1224	24.28	0.0700344577616705	-0.0503204621235457
4	C	26	50	20120601	2	1226	24.32	0.0698930364054332	-0.0490055263532512
4	C	26	50	20120601	2	1228	24.36	0.0702246694858097	-0.0481260269388114
4	C	26	50	20120601	2	1230	24.4	0.070322674485682	-0.0463651896323007
4	C	26	50	20120601	2	1232	24.44	0.0707497669815188	-0.0450824979312283
4	C	26	50	20120601	2	1234	24.48	0.0713843953176337	-0.0447834624734645
4	C	26	50	20120601	2	1236	24.52	0.0715615962769991	-0.0436977707216307
4	C	26	50	20120601	2	1238	24.56	0.0715980829869083	-0.0426429088254566
4	C	26	50	20120601	2	1240	24.6	0.0715064419480665	-0.0421704200742677
4	C	26	50	20120601	2	1242	24.64	0.071709947279692	-0.0404916071543746
4	C	26	50	20120601	2	1244	24.68	0.0724833099662757	-0.0410009361688633
4	C	26	50	20120601	2	1246	24.72	0.0723408986605447	-0.0405271746254683
4	C	26	50	20120601	2	1248	24.76	0.0724892496632377	-0.0397940463147341
4	C	26	50	20120601	2	1250	24.8	0.0728900377868142	-0.039207006264993
4	C	26	50	20120601	2	1252	24.84	0.072598497660931	-0.0400093603296054
4	C	26	50	20120601	2	1254	24.88	0.0726434696522145	-0.04015276158483
4	C	26	50	20120601	2	1256	24.92	0.0726502578773139	-0.039345245640715
4	C	26	50	20120601	2	1258	24.96	0.0728425202111185	-0.0395871468705589
4	C	26	50	20120601	2	1260	25	0.0724955429135903	-0.0393388816796843
4	C	26	50	20120601	2	1262	25.04	0.0725954571017719	-0.0394208353556238
4	C	26	50	20120601	2	1264	25.08	0.0727491114053237	-0.0396268155609835
4	C	26	50	20120601	2	1266	25.12	0.0727693346592657	-0.0392509175961047
4	C	26	50	20120601	2	1268	25.16	0.0728045485769688	-0.0389291840106648
4	C	26	50	20120601	2	1270	25.2	0.0729333127218228	-0.0397579838688936
4	C	26	50	20120601	2	1272	25.24	0.0725934772027846	-0.0398227548500503
4	C	26	50	20120601	2	1274	25.28	0.0726623494032722	-0.0392194513443419
4	C	26	50	20120601	2	1276	25.32	0.072864864785404	-0.0393146279170896
4	C	26	50	20120601	2	1278	25.36	0.0727512327256673	-0.0391749743278053
4	C	26	50	20120601	2	1280	25.4	0.072955445164074	-0.0394801616145654
4	C	26	50	20120601	2	1282	25.44	0.0734559353437978	-0.0386988086213542
4	C	26	50	20120601	2	1284	25.48	0.0735472228292490	-0.0374717662239612
4	C	26	50	20120601	2	1286	25.52	0.073755253644274	-0.0368609673863723
4	C	26	50	20120601	2	1288	25.56	0.0736036499503877	-0.035891806832078
4	C	26	50	20120601	2	1290	25.6	0.0739382528792452	-0.0342187921877906
4	C	26	50	20120601	2	1292	25.64	0.0741493949641075	-0.0324327818798697
4	C	26	50	20120601	2	1294	25.68	0.0741406975506989	-0.0310175076573248
4	C	26	50	20120601	2	1296	25.72	0.0741207571394694	-0.0289930609427877
4	C	26	50	20120601	2	1298	25.76	0.0742245604149476	-0.0276085458652244
4	C	26	50	20120601	2	1300	25.8	0.0743104031781837	-0.0263917565161586
4	C	26	50	20120601	2	1302	25.84	0.0745310204939139	-0.0252233332709260
4	C	26	50	20120601	2	1304	25.88	0.0742160751335734	-0.0237235597880293
4	C	26	50	20120601	2	1306	25.92	0.0741836189323169	-0.0221186395267702
4	C	26	50	20120601	2	1308	25.96	0.0738593397624647	-0.0205269421623193
4	C	26	50	20120601	2	1310	26	0.0733740523785364	-0.0190364317782562
4	C	26	50	20120601	2	1312	26.04	0.072481683620679	-0.0174730186850527
4	C	26	50	20120601	2	1314	26.08	0.0715379789105074	-0.0169220410811521
4	C	26	50	20120601	2	1316	26.12	0.0712813698596148	-0.0158813920312799
4	C	26	50	20120601	2	1318	26.16	0.0705382713432659	-0.0151166560474266
4	C	26	50	20120601	2	1320	26.2	0.0698620651284172	-0.0141515260017851
4	C	26	50	20120601	2	1322	26.24	0.0683385328576727	-0.0130531063278899
4	C	26	50	20120601	2	1324	26.28	0.067139138335424	-0.0117776271159857
4	C	26	50	20120601	2	1326	26.32	0.066721945334524	-0.0115728489921540
4	C	26	50	20120601	2	1328	26.36	0.06550508527478	-0.0100742775907854
4	C	26	50	20120601	2	1330	26.4	0.0647518751314601	-0.00940917295240131
4	C	26	50	20120601	2	1332	26.44	0.0636811033327093	-0.00813263308032524
4	C	26	50	20120601	2	1334	26.48	0.0623163165343412	-0.0075582502419674
4	C	26	50	20120601	2	1336	26.52	0.061686284392304	-0.00710909601455771
4	C	26	50	20120601	2	1338	26.56	0.0614507471234907	-0.00632526814761243
4	C	26	50	20120601	2	1340	26.6	0.060341862269234	-0.00531863093391525
4	C	26	50	20120601	2	1342	26.64	0.059694647432414	-0.00542802035296481
4	C	26	50	20120601	2	1344	26.68	0.05869953605925	-0.0038856083311626
4	C	26	50	20120601	2	1346	26.72	0.0572999596072476	-0.0028752234515251
4	C	26	50	20120601	2	1348	26.76	0.0561805388619512	-0.0019990474389569
4	C	26	50	20120601	2	1350	26.8	0.0547358489973089	-0.0011982490092631
4	C	26	50	20120601	2	1352	26.84	0.054157859914367	-0.000531023050535501
4	C	26	50	20120601	2	1354	26.88	0.0534537936923396	-0.0007010822314109
4	C	26	50	20120601	2	1356	26.92	0.0532250446486258	-0.000307294464968098
4	C	26	50	20120601	2	1358	26.96	0.052421912766554	6.46437019360992e-05
4	C	26	50	20120601	2	1360	27	0.0514656215556774	0.0009912364280029
4	C	26	50	20120601	2	1362	27.04	0.0508196088003854	0.0022686955388945
4	C	26	50	20120601	2	1364	27.08	0.0502428925096496	0.0017860244500566
4	C	26	50	20120601	2	1366	27.12	0.0497102996820599	0.0023560939370492
4	C	26	50	20120601	2	1368	27.16	0.0495201586685988	0.0021260721011292
4	C	26	50	20120601	2	1370	27.2	0.0490571451482779	0.0030267847190046
4	C	26	50	20120601	2	1372	27.24	0.048045982451181	0.0022015911053599
4	C	26	50	20120601	2	1374	27.28	0.0462458300076364	0.00110189863925860
4	C	26	50	20120601	2	1376	27.32	0.0452022818199613	0.00113470839390570
4	C	26	50	20120601	2	1378	27.36	0.0436791031026074	0.000744456161368798
4	C	26	50	20120601	2	1380	27.4	0.0423652279924846	-9.38189277277998e-05
4	C	26	50	20120601	2	1382	27.44	0.0407982793653752	-0.000788197786853
4	C	26	50	20120601	2	1384	27.48	0.039855352472663	-0.000487606694170601
4	C	26	50	20120601	2	1386	27.52	0.0385897020450172	-0.00136250991453280
4	C	26	50	20120601	2	1388	27.56	0.0377243447662011	-0.0017879053540946
4	C	26	50	20120601	2	1390	27.6	0.0359504966949165	-0.0031331052946239
4	C	26	50	20120601	2	1392	27.64	0.0346802500731930	-0.0035599149477481
4	C	26	50	20120601	2	1394	27.68	0.0340389749333349	-0.0047890786654846
4	C	26	50	20120601	2	1396	27.72	0.0338103673109773	-0.0043210446870173
4	C	26	50	20120601	2	1398	27.76	0.0324043561872660	-0.0046924171684964
4	C	26	50	20120601	2	1400	27.8	0.0317483732263592	-0.0047777649569857
4	C	26	50	20120601	2	1402	27.84	0.0302512160385529	-0.0048460007613702
4	C	26	50	20120601	2	1404	27.88	0.0283220166074417	-0.0045688856138232
4	C	26	50	20120601	2	1406	27.92	0.0260183334250140	-0.0049533395707543
4	C	26	50	20120601	2	1408	27.96	0.0239458034493563	-0.0051391672328501
4	C	26	50	20120601	2	1410	28	0.0228049573685899	-0.0057331369290468
4	C	26	50	20120601	2	1412	28.04	0.0220070580766990	-0.00714593627785752
4	C	26	50	20120601	2	1414	28.08	0.0211641867935246	-0.00824732580023369
4	C	26	50	20120601	2	1416	28.12	0.0200089157344220	-0.0109503121819974
4	C	26	50	20120601	2	1418	28.16	0.0190843029073425	-0.0131953762122647
4	C	26	50	20120601	2	1420	28.2	0.0179823476995414	-0.0149861948462977
4	C	26	50	20120601	2	1422	28.24	0.0167183236174923	-0.0164268542022872
4	C	26	50	20120601	2	1424	28.28	0.0149004935044179	-0.0187478615008539
4	C	26	50	20120601	2	1426	28.32	0.0134915125322256	-0.0205184568809450
4	C	26	50	20120601	2	1428	28.36	0.0121720795628028	-0.0214436071091783
4	C	26	50	20120601	2	1430	28.4	0.0107755012435525	-0.0226057088197871
4	C	26	50	20120601	2	1432	28.44	0.00989446033632966	-0.0239071954191034
4	C	26	50	20120601	2	1434	28.48	0.00738272512567346	-0.0269962126059203
4	C	26	50	20120601	2	1436	28.52	0.00593652134541266	-0.0286446489256004
4	C	26	50	20120601	2	1438	28.56	0.00400971264232866	-0.0301535575210032
4	C	26	50	20120601	2	1440	28.6	0.00208838330969197	-0.0325670331733457
4	C	26	50	20120601	2	1442	28.64	0.00099494166753634	-0.0343876634292736
4	C	26	50	20120601	2	1444	28.68	-0.000342607377620510	-0.0360820185562172
4	C	26	50	20120601	2	1446	28.72	-0.00165952304690233	-0.0398281288615873
4	C	26	50	20120601	2	1448	28.76	-0.00252459748300595	-0.041404835562277
4	C	26	50	20120601	2	1450	28.8	-0.00306581701332614	-0.0439021952920717
4	C	26	50	20120601	2	1452	28.84	-0.00325390741712176	-0.0457099844888532
4	C	26	50	20120601	2	1454	28.88	-0.00293436586270356	-0.0480263955933422
4	C	26	50	20120601	2	1456	28.92	-0.00168038269694734	-0.0494432961614838
4	C	26	50	20120601	2	1458	28.96	-0.00071185853875612	-0.0490502155018222
4	C	26	50	20120601	2	1460	29	8.886918025952e-05	-0.0506482768273038
4	C	26	50	20120601	2	1462	29.04	0.000274484710320990	-0.0509331701494439
4	C	26	50	20120601	2	1464	29.08	-0.00048728142505127	-0.0503965468132014
4	C	26	50	20120601	2	1466	29.12	-0.00145990680257337	-0.0516016689003776
4	C	26	50	20120601	2	1468	29.16	-0.00279039892205398	-0.0522529142458505
4	C	26	50	20120601	2	1470	29.2	-0.00421514837546675	-0.0525981944871038
4	C	26	50	20120601	2	1472	29.24	-0.00493498307871466	-0.0523027652739241
4	C	26	50	20120601	2	1474	29.28	-0.00573040749687141	-0.0520407822114945
4	C	26	50	20120601	2	1476	29.32	-0.00627820312025662	-0.0525834866660552
4	C	26	50	20120601	2	1478	29.36	-0.00726334428780572	-0.0526532073946802
4	C	26	50	20120601	2	1480	29.4	-0.00847574957482818	-0.0540326313034189
4	C	26	50	20120601	2	1482	29.44	-0.00967160856317087	-0.0551533955515996
4	C	26	50	20120601	2	1484	29.48	-0.0108065856576534	-0.0573873580054022
4	C	26	50	20120601	2	1486	29.52	-0.0127641400706902	-0.0596625447845481
4	C	26	50	20120601	2	1488	29.56	-0.0138874499032832	-0.0606790814931818
4	C	26	50	20120601	2	1490	29.6	-0.0154614695982044	-0.062179137818791
4	C	26	50	20120601	2	1492	29.64	-0.0170210643147894	-0.0623549245645939
4	C	26	50	20120601	2	1494	29.68	-0.0189591025806655	-0.0628735166779162
4	C	26	50	20120601	2	1496	29.72	-0.0202467440292062	-0.0630012201625985
4	C	26	50	20120601	2	1498	29.76	-0.0217508308634681	-0.0633655922869439
4	C	26	50	20120601	2	1500	29.8	-0.0227308101515146	-0.0629679861438827
4	C	26	50	20120601	2	1502	29.84	-0.0241532261525494	-0.0631328834452554
4	C	26	50	20120601	2	1504	29.88	-0.0267145083353633	-0.0637900684876902
4	C	26	50	20120601	2	1506	29.92	-0.0286532537080206	-0.0638599306376714
4	C	26	50	20120601	2	1508	29.96	-0.0304360113247481	-0.0637409952770758
4	C	26	50	20120601	2	1510	30	-0.0325004095724223	-0.0641161154244953
4	C	26	50	20120601	2	1512	30.04	-0.0337818991919667	-0.0638981144038555
4	C	26	50	20120601	2	1514	30.08	-0.0363855370709736	-0.0640251814924347
4	C	26	50	20120601	2	1516	30.12	-0.0385228380277881	-0.0644070191542754
4	C	26	50	20120601	2	1518	30.16	-0.0412388846718003	-0.0634864580490521
4	C	26	50	20120601	2	1520	30.2	-0.043410381312553	-0.0641555507696821
4	C	26	50	20120601	2	1522	30.24	-0.0459047287674597	-0.064444658448238
4	C	26	50	20120601	2	1524	30.28	-0.0496376656734963	-0.0658389528125851
4	C	26	50	20120601	2	1526	30.32	-0.0508408997855668	-0.0658175769745898
4	C	26	50	20120601	2	1528	30.36	-0.0539633277677947	-0.0664832614405344
4	C	26	50	20120601	2	1530	30.4	-0.0562646633557088	-0.0675596335249922
4	C	26	50	20120601	2	1532	30.44	-0.0581154778788052	-0.0681169418559047
4	C	26	50	20120601	2	1534	30.48	-0.0585373010149085	-0.0683100187767213
4	C	26	50	20120601	2	1536	30.52	-0.0596448331738928	-0.0691318981808826
4	C	26	50	20120601	2	1538	30.56	-0.06073375569661	-0.0690769071936165
4	C	26	50	20120601	2	1540	30.6	-0.061995288641469	-0.0706354575134857
4	C	26	50	20120601	2	1542	30.64	-0.0625925242517558	-0.0715297929474336
4	C	26	50	20120601	2	1544	30.68	-0.0627808227570772	-0.0716117506538818
4	C	26	50	20120601	2	1546	30.72	-0.062926692522075	-0.0730008682894838
4	C	26	50	20120601	2	1548	30.76	-0.0629000685375497	-0.072460816899566
4	C	26	50	20120601	2	1550	30.8	-0.0626928904933027	-0.0728611765164333
4	C	26	50	20120601	2	1552	30.84	-0.0621780630164835	-0.072704111129769
4	C	26	50	20120601	2	1554	30.88	-0.0615352958813171	-0.0734912694696537
4	C	26	50	20120601	2	1556	30.92	-0.0612202868813663	-0.0760342305157671
4	C	26	50	20120601	2	1558	30.96	-0.0608547692440354	-0.0773290278849334
4	C	26	50	20120601	2	1560	31	-0.0609789866922864	-0.0788073972455635
4	C	26	50	20120601	2	1562	31.04	-0.0606668344037316	-0.0816297786073306
4	C	26	50	20120601	2	1564	31.08	-0.0608112680348568	-0.0828779210710742
4	C	26	50	20120601	2	1566	31.12	-0.061287313533155	-0.0842863151446381
4	C	26	50	20120601	2	1568	31.16	-0.0614389667245161	-0.0859722910562246
4	C	26	50	20120601	2	1570	31.2	-0.0613347391849692	-0.088381262438371
4	C	26	50	20120601	2	1572	31.24	-0.0612669983553315	-0.0888111833613324
4	C	26	50	20120601	2	1574	31.28	-0.0611412040589584	-0.0907088458300027
4	C	26	50	20120601	2	1576	31.32	-0.0610183089003882	-0.090691733845898
4	C	26	50	20120601	2	1578	31.36	-0.0607764076705443	-0.0905786674715863
4	C	26	50	20120601	2	1580	31.4	-0.0598442995115842	-0.0903043100404859
4	C	26	50	20120601	2	1582	31.44	-0.0594964736859185	-0.0908885923737803
4	C	26	50	20120601	2	1584	31.48	-0.0593872963989033	-0.0898886019638263
4	C	26	50	20120601	2	1586	31.52	-0.0586509153969756	-0.0902205178869153
4	C	26	50	20120601	2	1588	31.56	-0.0581256057692322	-0.0902543883017341
4	C	26	50	20120601	2	1590	31.6	-0.0569734459799668	-0.0897957588434565
4	C	26	50	20120601	2	1592	31.64	-0.0563189479433005	-0.0895636863978711
4	C	26	50	20120601	2	1594	31.68	-0.0552626718335641	-0.090021325906655
4	C	26	50	20120601	2	1596	31.72	-0.0539387558071485	-0.0897787175700299
4	C	26	50	20120601	2	1598	31.76	-0.0523310071187646	-0.0897075119171644
4	C	26	50	20120601	2	1600	31.8	-0.0507643413343677	-0.0881766257358956
4	C	26	50	20120601	2	1602	31.84	-0.049260961606887	-0.0882243554436257
4	C	26	50	20120601	2	1604	31.88	-0.0477315603498586	-0.088035062958302
4	C	26	50	20120601	2	1606	31.92	-0.0458429488479875	-0.087533936382475
4	C	26	50	20120601	2	1608	31.96	-0.0436259569569333	-0.087005798327607
4	C	26	50	20120601	2	1610	32	-0.0414569069056436	-0.0871463004450287
4	C	26	50	20120601	2	1612	32.04	-0.040901757371734	-0.0861592500891704
4	C	26	50	20120601	2	1614	32.08	-0.0369007350717462	-0.0858250007137035
4	C	26	50	20120601	2	1616	32.12	-0.0351044010048199	-0.0854785183909221
4	C	26	50	20120601	2	1618	32.16	-0.0324756608350807	-0.0847038122014541
4	C	26	50	20120601	2	1620	32.2	-0.0303957769488986	-0.0848257174105306
4	C	26	50	20120601	2	1622	32.24	-0.0282337979654208	-0.0847648355166705
4	C	26	50	20120601	2	1624	32.28	-0.0261244984371413	-0.0853644620671167
4	C	26	50	20120601	2	1626	32.32	-0.0236518167340101	-0.0854087976622971
4	C	26	50	20120601	2	1628	32.36	-0.0217735997018223	-0.0862008986785822
4	C	26	50	20120601	2	1630	32.4	-0.0211567197459152	-0.0864076567014012
4	C	26	50	20120601	2	1632	32.44	-0.0195718813172418	-0.0863875041581374
4	C	26	50	20120601	2	1634	32.48	-0.0172638140727708	-0.0877053390662347
4	C	26	50	20120601	2	1636	32.52	-0.0156492064486095	-0.0887869295987377
4	C	26	50	20120601	2	1638	32.56	-0.0137775655094868	-0.0898322455533658
4	C	26	50	20120601	2	1640	32.6	-0.0128411439991614	-0.0912154171280448
4	C	26	50	20120601	2	1642	32.64	-0.0116142430231247	-0.0924144580969028
4	C	26	50	20120601	2	1644	32.68	-0.0104035347923771	-0.0943285961535748
4	C	26	50	20120601	2	1646	32.72	-0.0091171661360425	-0.0961988935898132
4	C	26	50	20120601	2	1648	32.76	-0.00749668952559728	-0.0974375325384177
4	C	26	50	20120601	2	1650	32.8	-0.00623400894643246	-0.0995013651006668
4	C	26	50	20120601	2	1652	32.84	-0.00499826913563086	-0.100891395611123
4	C	26	50	20120601	2	1654	32.88	-0.00343789660158651	-0.103748036296439
4	C	26	50	20120601	2	1656	32.92	-0.00270978874899871	-0.104986250980975
4	C	26	50	20120601	2	1658	32.96	-0.00202368303921341	-0.106708975231979
4	C	26	50	20120601	2	1660	33	-0.00118689287435725	-0.108133512553358
4	C	26	50	20120601	2	1662	33.04	-0.000339920371852	-0.109656903402746
4	C	26	50	20120601	2	1664	33.08	0.00075079183812824	-0.109039387050736
4	C	26	50	20120601	2	1666	33.12	0.00114245828422748	-0.109578131707322
4	C	26	50	20120601	2	1668	33.16	0.00171479051291987	-0.108266307206865
4	C	26	50	20120601	2	1670	33.2	0.00204854491363992	-0.107366725959839
4	C	26	50	20120601	2	1672	33.24	0.00300384617502293	-0.106744330571039
4	C	26	50	20120601	2	1674	33.28	0.00371286214451866	-0.106407818453872
4	C	26	50	20120601	2	1676	33.32	0.00405764741102526	-0.106255931917273
4	C	26	50	20120601	2	1678	33.36	0.00499916009017516	-0.105115722232610
4	C	26	50	20120601	2	1680	33.4	0.00525824401480186	-0.105135945486552
4	C	26	50	20120601	2	1682	33.44	0.00568222524080136	-0.103537035632933
4	C	26	50	20120601	2	1684	33.48	0.00679407994353906	-0.102000634018771
4	C	26	50	20120601	2	1686	33.52	0.00839355548258306	-0.101255060628688
4	C	26	50	20120601	2	1688	33.56	0.00967942916417076	-0.100142003844422
4	C	26	50	20120601	2	1690	33.6	0.0109848189929193	-0.0994898392601335
4	C	26	50	20120601	2	1692	33.64	0.0112528124629890	-0.0986901014906115
4	C	26	50	20120601	2	1694	33.68	0.0118684903373681	-0.0976160770006673
4	C	26	50	20120601	2	1696	33.72	0.0120075075305494	-0.097408470449711
4	C	26	50	20120601	2	1698	33.76	0.0115927186927054	-0.0977239814954763
4	C	26	50	20120601	2	1700	33.8	0.0122985526816858	-0.0952789476674895
4	C	26	50	20120601	2	1702	33.84	0.0124350950011329	-0.0943774572321548
4	C	26	50	20120601	2	1704	33.88	0.0131470101084315	-0.0929728603220058
4	C	26	50	20120601	2	1706	33.92	0.0132894214141625	-0.0918959366942587
4	C	26	50	20120601	2	1708	33.96	0.0137948613413547	-0.0904967137956468
4	C	26	50	20120601	2	1710	34	0.0136729561322781	-0.0899631310185634
4	C	26	50	20120601	2	1712	34.04	0.0144024781984283	-0.0887250577553839
4	C	26	50	20120601	2	1714	34.08	0.0151233735618479	-0.0862488405183467
4	C	26	50	20120601	2	1716	34.12	0.0152934327427233	-0.0860830239781585
4	C	26	50	20120601	2	1718	34.16	0.0157908823632880	-0.0854020094371977
4	C	26	50	20120601	2	1720	34.2	0.0160509562374084	-0.0846308387816356
4	C	26	50	20120601	2	1722	34.24	0.0164641894403339	-0.0840017965890921
4	C	26	50	20120601	2	1724	34.28	0.0171606189091245	-0.0835701078991777
4	C	26	50	20120601	2	1726	34.32	0.0180003789224616	-0.0816899109680027
4	C	26	50	20120601	2	1728	34.36	0.0185727111511540	-0.0815807336809875
4	C	26	50	20120601	2	1730	34.4	0.0192812321459030	-0.0800586156238053
4	C	26	50	20120601	2	1732	34.44	0.0202870208314627	-0.0791178807621147
4	C	26	50	20120601	2	1734	34.48	0.0209855716205969	-0.0774313603783067
4	C	26	50	20120601	2	1736	34.52	0.0215422767894251	-0.075386902541862
4	C	26	50	20120601	2	1738	34.56	0.0226634653016744	-0.0753000698291323
4	C	26	50	20120601	2	1740	34.6	0.0231368025810007	-0.074339253134856
4	C	26	50	20120601	2	1742	34.64	0.0239334290806855	-0.074554355017693
4	C	26	50	20120601	2	1744	34.68	0.0247854220413372	-0.0734306916317094
4	C	26	50	20120601	2	1746	34.72	0.0253789674734652	-0.0733137361701012
4	C	26	50	20120601	2	1748	34.76	0.0258766292260642	-0.0727107155071053
4	C	26	50	20120601	2	1750	34.8	0.0266736092791396	-0.0715142201226595
4	C	26	50	20120601	2	1752	34.84	0.0270866303500307	-0.0708576714763278
4	C	26	50	20120601	2	1754	34.88	0.0275080659916179	-0.0713433124136468
4	C	26	50	20120601	2	1756	34.92	0.0279898178416402	-0.0709717278001332
4	C	26	50	20120601	2	1758	34.96	0.0293920105887332	-0.0699377962646822
4	C	26	50	20120601	2	1760	35	0.0299687268794689	-0.0693069155945076
4	C	26	50	20120601	2	1762	35.04	0.0304506201508475	-0.068312511328125
4	C	26	50	20120601	2	1764	35.08	0.0312835919390853	-0.0677848682480036
4	C	26	50	20120601	2	1766	35.12	0.0313620807917970	-0.0676017275916762
4	C	26	50	20120601	2	1768	35.16	0.0317507491051440	-0.0668187765371396
4	C	26	50	20120601	2	1770	35.2	0.0320530726094403	-0.0655026033299781
4	C	26	50	20120601	2	1772	35.24	0.0328411501881405	-0.0639780033279939
4	C	26	50	20120601	2	1774	35.28	0.0339636539190029	-0.0627508477935159
4	C	26	50	20120601	2	1776	35.32	0.0350994512573516	-0.0619383396755257
4	C	26	50	20120601	2	1778	35.36	0.0368361550094205	-0.0611473205326158
4	C	26	50	20120601	2	1780	35.4	0.0384606522997342	-0.0600931755720071
4	C	26	50	20120601	2	1782	35.44	0.0394079596482452	-0.0596681372920805
4	C	26	50	20120601	2	1784	35.48	0.0409731892987695	-0.0595069388662801
4	C	26	50	20120601	2	1786	35.52	0.0420633358233249	-0.0586903012446878
4	C	26	50	20120601	2	1788	35.56	0.0437451680891736	-0.0591831051737001
4	C	26	50	20120601	2	1790	35.6	0.0464353416960622	-0.0591468447379609
4	C	26	50	20120601	2	1792	35.64	0.0475807132602282	-0.0599321575291467
4	C	26	50	20120601	2	1794	35.68	0.0494207960237065	-0.061152008650575
4	C	26	50	20120601	2	1796	35.72	0.0508400441863616	-0.0611807737544337
4	C	26	50	20120601	2	1798	35.76	0.0526424169451993	-0.0623980297939751
4	C	26	50	20120601	2	1800	35.8	0.0540312948716025	-0.063245730616465
4	C	26	50	20120601	2	1802	35.84	0.0561184336733595	-0.0636795689109941
4	C	26	50	20120601	2	1804	35.88	0.0574215112629336	-0.0642771943492496
4	C	26	50	20120601	2	1806	35.92	0.0587653677005786	-0.0639833914816666
4	C	26	50	20120601	2	1808	35.96	0.060816260208732	-0.0644643655142297
4	C	26	50	20120601	2	1810	36	0.0627676627927726	-0.065977644736647
4	C	26	50	20120601	2	1812	36.04	0.0636084834662815	-0.065583149863423
4	C	26	50	20120601	2	1814	36.08	0.0652571029266179	-0.0657789477311336
4	C	26	50	20120601	2	1816	36.12	0.0671444416362829	-0.0661841906274316
4	C	26	50	20120601	2	1818	36.16	0.0683521093078714	-0.0669961613442681
4	C	26	50	20120601	2	1820	36.2	0.0698817226969342	-0.0672938532991476
4	C	26	50	20120601	2	1822	36.24	0.0706644191930296	-0.0680226682585166
4	C	26	50	20120601	2	1824	36.28	0.0716464490907414	-0.068513966050085
4	C	26	50	20120601	2	1826	36.32	0.0722810774268564	-0.0693755756629608
4	C	26	50	20120601	2	1828	36.36	0.07279097212677	-0.0694593678165314
4	C	26	50	20120601	2	1830	36.4	0.0737348182582978	-0.0708242253255777
4	C	26	50	20120601	2	1832	36.44	0.0741016652563774	-0.0704744903116028
4	C	26	50	20120601	2	1834	36.48	0.0751655074086725	-0.0716582577739872
4	C	26	50	20120601	2	1836	36.52	0.0752443498147748	-0.0724075788300106
4	C	26	50	20120601	2	1838	36.56	0.075806994680565	-0.0734147110184546
4	C	26	50	20120601	2	1840	36.6	0.0755544868490032	-0.0733203122631662
4	C	26	50	20120601	2	1842	36.64	0.0765464162416517	-0.0745890032499711
4	C	26	50	20120601	2	1844	36.68	0.0769043536942884	-0.075339809230235
4	C	26	50	20120601	2	1846	36.72	0.0770889792748562	-0.0759146163326616
4	C	26	50	20120601	2	1848	36.76	0.07721887479056	-0.0759035147561969
4	C	26	50	20120601	2	1850	36.8	0.078320688577005	-0.0771959645308497
4	C	26	50	20120601	2	1852	36.84	0.0786468062244883	-0.0788398463757522
4	C	26	50	20120601	2	1854	36.88	0.080551893314361	-0.0796755051697584
4	C	26	50	20120601	2	1856	36.92	0.0815704099219822	-0.0814246045037015
4	C	26	50	20120601	2	1858	36.96	0.0833301865683211	-0.0822047554153846
4	C	26	50	20120601	2	1860	37	0.084790149939437	-0.0831503693138654
4	C	26	50	20120601	2	1862	37.04	0.0863397037397292	-0.0841195298681597
4	C	26	50	20120601	2	1864	37.08	0.086967685272101	-0.0843160348426514
4	C	26	50	20120601	2	1866	37.12	0.0884864092167334	-0.0854616892495298
4	C	26	50	20120601	2	1868	37.16	0.0900043553439066	-0.0867707560335405
4	C	26	50	20120601	2	1870	37.2	0.0912409436828456	-0.0869823223824715
4	C	26	50	20120601	2	1872	37.24	0.092766243720543	-0.0876165264545177
4	C	26	50	20120601	2	1874	37.28	0.0938403389211654	-0.0878180518871559
4	C	26	50	20120601	2	1876	37.32	0.0946452385701904	-0.0877796559889375
4	C	26	50	20120601	2	1878	37.36	0.0960012572444714	-0.0886015262007106
4	C	26	50	20120601	2	1880	37.4	0.0971058994580414	-0.0879508465406627
4	C	26	50	20120601	2	1882	37.44	0.0982982936231564	-0.0882504476838515
4	C	26	50	20120601	2	1884	37.48	0.0999946427912224	-0.0884703578928005
4	C	26	50	20120601	2	1886	37.52	0.100554459229888	-0.0877068947011534
4	C	26	50	20120601	2	1888	37.56	0.102512862171062	-0.0871414921189166
4	C	26	50	20120601	2	1890	37.6	0.103710842479748	-0.086404545431564
4	C	26	50	20120601	2	1892	37.64	0.105747239298887	-0.0859449967344708
4	C	26	50	20120601	2	1894	37.68	0.108590091401970	-0.0852545776733203
4	C	26	50	20120601	2	1896	37.72	0.109717431743215	-0.085694185959184
4	C	26	50	20120601	2	1898	37.76	0.112130928608761	-0.0857357638379178
4	C	26	50	20120601	2	1900	37.8	0.113407114927447	-0.085136985815609
4	C	26	50	20120601	2	1902	37.84	0.115042440780297	-0.0846966704229641
4	C	26	50	20120601	2	1904	37.88	0.115953194314465	-0.0848465770605757
4	C	26	50	20120601	2	1906	37.92	0.117845412060920	-0.0846712145788414
4	C	26	50	20120601	2	1908	37.96	0.119191460529587	-0.0844565369600732
4	C	26	50	20120601	2	1910	38	0.120918073867888	-0.0848696287416424
4	C	26	50	20120601	2	1912	38.04	0.122056657206955	-0.0829772695738309
4	C	26	50	20120601	2	1914	38.08	0.123254283962251	-0.0834102310559514
4	C	26	50	20120601	2	1916	38.12	0.124538955562310	-0.0815994720106889
4	C	26	50	20120601	2	1918	38.16	0.126027556758064	-0.0818418682152797
4	C	26	50	20120601	2	1920	38.2	0.128388869143159	-0.0809216394502435
4	C	26	50	20120601	2	1922	38.24	0.130173535948195	-0.0805158308685205
4	C	26	50	20120601	2	1924	38.28	0.132659086994744	-0.0805461657494334
4	C	26	50	20120601	2	1926	38.32	0.134698241530330	-0.0800796166952066
4	C	26	50	20120601	2	1928	38.36	0.136747436982209	-0.0795337302601305
4	C	26	50	20120601	2	1930	38.4	0.139159943898261	-0.079125163961961
4	C	26	50	20120601	2	1932	38.44	0.140752701922884	-0.0790371291677032
4	C	26	50	20120601	2	1934	38.48	0.141853172206444	-0.0797751365152276
4	C	26	50	20120601	2	1936	38.52	0.143011413114028	-0.079521992287563
4	C	26	50	20120601	2	1938	38.56	0.144086639685500	-0.0791213455853425
4	C	26	50	20120601	2	1940	38.6	0.145803141396830	-0.07951909314976
4	C	26	50	20120601	2	1942	38.64	0.147209859627323	-0.0793526402134687
4	C	26	50	20120601	2	1944	38.68	0.147806233486576	-0.0791522461516804
4	C	26	50	20120601	2	1946	38.72	0.150049883303280	-0.0799859250466994
4	C	26	50	20120601	2	1948	38.76	0.151100856112158	-0.0803392663052583
4	C	26	50	20120601	2	1950	38.8	0.152090876316497	-0.0799007893902445
4	C	26	50	20120601	2	1952	38.84	0.154013923918612	-0.0798727879617095
4	C	26	50	20120601	2	1954	38.88	0.154705120797222	-0.0799806217458404
4	C	26	50	20120601	2	1956	38.92	0.156072665312037	-0.0799820359594028
4	C	26	50	20120601	2	1958	38.96	0.156835209264869	-0.0797286088890256
4	C	26	50	20120601	2	1960	39	0.157988500424984	-0.0810219071918157
4	C	26	50	20120601	2	1962	39.04	0.159475475275141	-0.0802392106957204
4	C	26	50	20120601	2	1964	39.08	0.160658252788032	-0.0804310487654563
4	C	26	50	20120601	2	1966	39.12	0.162823625884059	-0.0805538732133484
4	C	26	50	20120601	2	1968	39.16	0.163854234017639	-0.0802925972577
4	C	26	50	20120601	2	1970	39.2	0.165728491251852	-0.0805750157061059
4	C	26	50	20120601	2	1972	39.24	0.167852569311858	-0.0804520498368575
4	C	26	50	20120601	2	1974	39.28	0.169459045208036	-0.081188925813532
4	C	26	50	20120601	2	1976	39.32	0.170858480238682	-0.0810537977076472
4	C	26	50	20120601	2	1978	39.36	0.171523867719778	-0.0795073551771923
4	C	26	50	20120601	2	1980	39.4	0.173779679773120	-0.0798904656312391
4	C	26	50	20120601	2	1982	39.44	0.174817146842477	-0.0791994808846637
4	C	26	50	20120601	2	1984	39.48	0.175616248215896	-0.0782038038260749
4	C	26	50	20120601	2	1986	39.52	0.176669200923761	-0.078003621896321
4	C	26	50	20120601	2	1988	39.56	0.178152003843909	-0.077772397978873
4	C	26	50	20120601	2	1990	39.6	0.179966651976468	-0.0781455382273051
4	C	26	50	20120601	2	1992	39.64	0.181252596368734	-0.078227138349854
4	C	26	50	20120601	2	1994	39.68	0.182231161443218	-0.0777407195950758
4	C	26	50	20120601	2	1996	39.72	0.183388765954698	-0.077260523379972
4	C	26	50	20120601	2	1998	39.76	0.185224980844083	-0.0768668063242074
4	C	26	50	20120601	2	2000	39.8	0.186082701369663	-0.0759383751205094
4	C	26	50	20120601	2	2002	39.84	0.187007384907420	-0.0749783362436924
4	C	26	50	20120601	2	2004	39.88	0.187948473322502	-0.0744374702667629
4	C	26	50	20120601	2	2006	39.92	0.189091864987680	-0.0728316307666882
4	C	26	50	20120601	2	2008	39.96	0.189837862641832	-0.072959617094083
4	C	26	50	20120601	2	2010	40	0.191193739894757	-0.0721185135778616
4	C	26	50	20120601	2	2012	40.04	0.192300503428670	-0.0699949304926021
4	C	26	50	20120601	2	2014	40.08	0.193752193650446	-0.0695317755509249
4	C	26	50	20120601	2	2016	40.12	0.195273887443560	-0.067970483778065
4	C	26	50	20120601	2	2018	40.16	0.196968822398064	-0.0665258646241009
4	C	26	50	20120601	2	2020	40.2	0.197546528638293	-0.0650784170430121
4	C	26	50	20120601	2	2022	40.24	0.198316567923006	-0.0638784568353385
4	C	26	50	20120601	2	2024	40.28	0.198945185851480	-0.0627421362379717
4	C	26	50	20120601	2	2026	40.32	0.198533649704830	-0.0611412464853654
4	C	26	50	20120601	2	2028	40.36	0.198746488845967	-0.0605932387299458
4	C	26	50	20120601	2	2030	40.4	0.198522335996331	-0.058816279388824
4	C	26	50	20120601	2	2032	40.44	0.198013926220658	-0.0588311286312289
4	C	26	50	20120601	2	2034	40.48	0.197771388594711	-0.0581713980043819
4	C	26	50	20120601	2	2036	40.52	0.197253786430882	-0.0574558059418211
4	C	26	50	20120601	2	2038	40.56	0.196859927953761	-0.0577407699746393
4	C	26	50	20120601	2	2040	40.6	0.195935739390750	-0.0564573711667857
4	C	26	50	20120601	2	2042	40.64	0.195789368287045	-0.0551598302233084
4	C	26	50	20120601	2	2044	40.68	0.195772397724296	-0.0539393639189804
4	C	26	50	20120601	2	2046	40.72	0.195070947797359	-0.0522493787119445
4	C	26	50	20120601	2	2048	40.76	0.195000944226022	-0.0514114571762385
4	C	26	50	20120601	2	2050	40.8	0.194648805048991	-0.0506180833677472
4	C	26	50	20120601	2	2052	40.84	0.194653754796459	-0.0494478216448834
4	C	26	50	20120601	2	2054	40.88	0.193823611435346	-0.0478695593092751
4	C	26	50	20120601	2	2056	40.92	0.193344193037702	-0.0476673267698557
4	C	26	50	20120601	2	2058	40.96	0.193320151407141	-0.0481637157302487
4	C	26	50	20120601	2	2060	41	0.193764214465727	-0.0479459268416432
4	C	26	50	20120601	2	2062	41.04	0.193320858513923	-0.0475690389272708
4	C	26	50	20120601	2	2064	41.08	0.193496928102438	-0.0476319714307964
4	C	26	50	20120601	2	2066	41.12	0.193682190079109	-0.0476941968275408
4	C	26	50	20120601	2	2068	41.16	0.192910029474053	-0.0473618566403831
4	C	26	50	20120601	2	2070	41.2	0.191448439757341	-0.0464419107180594
4	C	26	50	20120601	2	2072	41.24	0.190896896468015	-0.0461845238497075
4	C	26	50	20120601	2	2074	41.28	0.190701734996408	-0.045299226159662
4	C	26	50	20120601	2	2076	41.32	0.189677137270468	-0.0460975497156216
4	C	26	50	20120601	2	2078	41.36	0.187564302208283	-0.0453946855751222
4	C	26	50	20120601	2	2080	41.4	0.186469700911006	-0.0441841187657308
4	C	26	50	20120601	2	2082	41.44	0.186056043444012	-0.042919104734188
4	C	26	50	20120601	2	2084	41.48	0.184737996403880	-0.0433193271723396
4	C	26	50	20120601	2	2086	41.52	0.184358987169164	-0.0423067502616805
4	C	26	50	20120601	2	2088	41.56	0.182897397452452	-0.041273667254367
4	C	26	50	20120601	2	2090	41.6	0.182180391176328	-0.0419256197066209
4	C	26	50	20120601	2	2092	41.64	0.180662940023902	-0.0402766466928939
4	C	26	50	20120601	2	2094	41.68	0.178900122818404	-0.0405785812884606
4	C	26	50	20120601	2	2096	41.72	0.177517021954403	-0.041236190594964
4	C	26	50	20120601	2	2098	41.76	0.175993206840946	-0.0409498123485835
4	C	26	50	20120601	2	2100	41.8	0.174456663805428	-0.0410382006962318
4	C	26	50	20120601	2	2102	41.84	0.173274381267284	-0.0399633983888283
4	C	26	50	20120601	2	2104	41.88	0.172120383000387	-0.0403197802065463
4	C	26	50	20120601	2	2106	41.92	0.170880117706186	-0.0409604189503013
4	C	26	50	20120601	2	2108	41.96	0.168339483041383	-0.0410459788708249
4	C	26	50	20120601	2	2110	42	0.166677074998813	-0.0413493276799539
4	C	26	50	20120601	2	2112	42.04	0.165926834703974	-0.0413613484952341
4	C	26	50	20120601	2	2114	42.08	0.164738895311581	-0.0417714704283223
4	C	26	50	20120601	2	2116	42.12	0.163519843220816	-0.0414702429395368
4	C	26	50	20120601	2	2118	42.16	0.162865062341437	-0.0415946937330256
4	C	26	50	20120601	2	2120	42.2	0.161811473237469	-0.0419157202116843
4	C	26	50	20120601	2	2122	42.24	0.160162146670351	-0.0429710770826053
4	C	26	50	20120601	2	2124	42.28	0.158878959994532	-0.0429192461555443
4	C	26	50	20120601	2	2126	42.32	0.158006036673157	-0.0446845382347765
4	C	26	50	20120601	2	2128	42.36	0.156143022436765	-0.0458574162527306
4	C	26	50	20120601	2	2130	42.4	0.154678392160893	-0.047063245446688
4	C	26	50	20120601	2	2132	42.44	0.153063218851307	-0.0485186126237262
4	C	26	50	20120601	2	2134	42.48	0.151319776371613	-0.0489807776159097
4	C	26	50	20120601	2	2136	42.52	0.149503643314814	-0.0501930414815759
4	C	26	50	20120601	2	2138	42.56	0.147937755347876	-0.0509429282230243
4	C	26	50	20120601	2	2140	42.6	0.146388555100975	-0.0524836431885516
4	C	26	50	20120601	2	2142	42.64	0.145964715296331	-0.0527250494436487
4	C	26	50	20120601	2	2144	42.68	0.145146380618464	-0.0535320704130169
4	C	26	50	20120601	2	2146	42.72	0.143300761208889	-0.0547766490585834
4	C	26	50	20120601	2	2148	42.76	0.141507326279766	-0.0559704574372606
4	C	26	50	20120601	2	2150	42.8	0.140005360765847	-0.0562222581620411
4	C	26	50	20120601	2	2152	42.84	0.138570853238854	-0.0565649928188823
4	C	26	50	20120601	2	2154	42.88	0.136115707783897	-0.0576002678572175
4	C	26	50	20120601	2	2156	42.92	0.133902675690817	-0.0583920153201121
4	C	26	50	20120601	2	2158	42.96	0.131232216220988	-0.0595577515595762
4	C	26	50	20120601	2	2160	43	0.129212365700528	-0.0592696055462427
4	C	26	50	20120601	2	2162	43.04	0.128231537884345	-0.0593453366825078
4	C	26	50	20120601	2	2164	43.08	0.125745986837796	-0.0605722376585446
4	C	26	50	20120601	2	2166	43.12	0.124176634047630	-0.0604671615908602
4	C	26	50	20120601	2	2168	43.16	0.122943298399885	-0.0607727731416891
4	C	26	50	20120601	2	2170	43.2	0.121273324314756	-0.0608984260167059
4	C	26	50	20120601	2	2172	43.24	0.120207855816865	-0.0607420139967074
4	C	26	50	20120601	2	2174	43.28	0.118398864538555	-0.0609755713665334
4	C	26	50	20120601	2	2176	43.32	0.116867766225252	-0.0616609699695375
4	C	26	50	20120601	2	2178	43.36	0.115320970141406	-0.0614244427512306
4	C	26	50	20120601	2	2180	43.4	0.113158213340469	-0.0623186499867191
4	C	26	50	20120601	2	2182	43.44	0.111371425215089	-0.0635284389786511
4	C	26	50	20120601	2	2184	43.48	0.109737018601054	-0.0641431976142147
4	C	26	50	20120601	2	2186	43.52	0.108796000896651	-0.0660784074529661
4	C	26	50	20120601	2	2188	43.56	0.107344381385553	-0.067746401639107
4	C	26	50	20120601	2	2190	43.6	0.106269649788828	-0.0690488216193745
4	C	26	50	20120601	2	2192	43.64	0.105181695295294	-0.069658771928826
4	C	26	50	20120601	2	2194	43.68	0.104055698456933	-0.0716389537588609
4	C	26	50	20120601	2	2196	43.72	0.102073890281301	-0.0724766631625326
4	C	26	50	20120601	2	2198	43.76	0.101192410967874	-0.0745333539462918
4	C	26	50	20120601	2	2200	43.8	0.0996221389388934	-0.0755195557740126
4	C	26	50	20120601	2	2202	43.84	0.0984168047196834	-0.076053138551096
4	C	26	50	20120601	2	2204	43.88	0.0963580633262584	-0.07703283499643
4	C	26	50	20120601	2	2206	43.92	0.0944009331772904	-0.0784879193307556
4	C	26	50	20120601	2	2208	43.96	0.0919606369647373	-0.0805237504644698
4	C	26	50	20120601	2	2210	44	0.0915360900533129	-0.0794874147659628
4	C	26	50	20120601	2	2212	44.04	0.090632761140347	-0.0792918997409647
4	C	26	50	20120601	2	2214	44.08	0.0896004559504928	-0.0798051885534281
4	C	26	50	20120601	2	2216	44.12	0.0887951320373995	-0.0782431189631088
4	C	26	50	20120601	2	2218	44.16	0.0871724633959326	-0.0784713730320759
4	C	26	50	20120601	2	2220	44.2	0.0853415518074063	-0.0778274108864493
4	C	26	50	20120601	2	2222	44.24	0.0841262473825809	-0.077861846986693
4	C	26	50	20120601	2	2224	44.28	0.08339750313389	-0.0782681505431629
4	C	26	50	20120601	2	2226	44.32	0.0827970987659846	-0.0783353963980537
4	C	26	50	20120601	2	2228	44.36	0.082249091010565	-0.0775384870556564
4	C	26	50	20120601	2	2230	44.4	0.0816024418591699	-0.0776915756737833
4	C	26	50	20120601	2	2232	44.44	0.0802317860745179	-0.0785672567116048
4	C	26	50	20120601	2	2234	44.48	0.0791569837671144	-0.0783056272025657
4	C	26	50	20120601	2	2236	44.52	0.0779131829390072	-0.0786712014084392
4	C	26	50	20120601	2	2238	44.56	0.0766612503829164	-0.0778201983972812
4	C	26	50	20120601	2	2240	44.6	0.0751609819252729	-0.0771793475214918
4	C	26	50	20120601	2	2242	44.64	0.0732500258491163	-0.0775954798622201
4	C	26	50	20120601	2	2244	44.68	0.0716185183728846	-0.0771985808259401
4	C	26	50	20120601	2	2246	44.72	0.0699194821990495	-0.0757978022924095
4	C	26	50	20120601	2	2248	44.76	0.06873027001445	-0.0760762609428408
4	C	26	50	20120601	2	2250	44.8	0.0672718552071849	-0.0755204113732179
4	C	26	50	20120601	2	2252	44.84	0.066430992107269	-0.0750517127143762
4	C	26	50	20120601	2	2254	44.88	0.0653564867847137	-0.0739425308752713
4	C	26	50	20120601	2	2256	44.92	0.0636322281119937	-0.0731353472713435
4	C	26	50	20120601	2	2258	44.96	0.0619201458180458	-0.0726771774324736
4	C	26	50	20120601	2	2260	45	0.060129277686538	-0.0719047834821801
4	C	26	50	20120601	2	2262	45.04	0.0590015484365627	-0.0716769890326209
4	C	26	50	20120601	2	2264	45.08	0.0570263729225387	-0.0712826497228888
4	C	26	50	20120601	2	2266	45.12	0.0560590720590789	-0.0705926337126035
4	C	26	50	20120601	2	2268	45.16	0.0536893804586275	-0.0703885980508921
4	C	26	50	20120601	2	2270	45.2	0.0512905772719946	-0.0698008650365055
4	C	26	50	20120601	2	2272	45.24	0.0493757533217449	-0.0694741604903939
4	C	26	50	20120601	2	2274	45.28	0.0477020824823646	-0.0684309856550992
4	C	26	50	20120601	2	2276	45.32	0.0459069017065984	-0.0678234175883935
4	C	26	50	20120601	2	2278	45.36	0.0443434299235321	-0.0676598517690898
4	C	26	50	20120601	2	2280	45.4	0.0429940721951295	-0.066481585597463
4	C	26	50	20120601	2	2282	45.44	0.0416773262314751	-0.0660247663325453
4	C	26	50	20120601	2	2284	45.48	0.0404770266125466	-0.0657894977643089
4	C	26	50	20120601	2	2286	45.52	0.0394023445132958	-0.0646052565403811
4	C	26	50	20120601	2	2288	45.56	0.0387158428237130	-0.0638911211177895
4	C	26	50	20120601	2	2290	45.6	0.0375277761520990	-0.0629652213563683
4	C	26	50	20120601	2	2292	45.64	0.0375795505106175	-0.0617605801018032
4	C	26	50	20120601	2	2294	45.68	0.0363457976698710	-0.0606081303987576
4	C	26	50	20120601	2	2296	45.72	0.0351735843322912	-0.0591279862001066
4	C	26	50	20120601	2	2298	45.76	0.0337794667446395	-0.0586462909186267
4	C	26	50	20120601	2	2300	45.8	0.0327869009558879	-0.057744800483292
4	C	26	50	20120601	2	2302	45.84	0.0313421828069744	-0.0564852594582357
4	C	26	50	20120601	2	2304	45.88	0.0302747626943665	-0.0544937356354306
4	C	26	50	20120601	2	2306	45.92	0.0298911572655727	-0.0533692237213097
4	C	26	50	20120601	2	2308	45.96	0.0292489317742008	-0.0521527483276547
4	C	26	50	20120601	2	2310	46	0.0281652114360729	-0.0502500738861193
4	C	26	50	20120601	2	2312	46.04	0.0275586354401812	-0.049611151997629
4	C	26	50	20120601	2	2314	46.08	0.0260929430899241	-0.0472231123904194
4	C	26	50	20120601	2	2316	46.12	0.0257656304319807	-0.0461503536216134
4	C	26	50	20120601	2	2318	46.16	0.0243050278363346	-0.0437848014242591
4	C	26	50	20120601	2	2320	46.2	0.0235285185245746	-0.0424760528383
4	C	26	50	20120601	2	2322	46.24	0.0225952577815612	-0.0409368440102165
4	C	26	50	20120601	2	2324	46.28	0.0218212940542135	-0.0392670467017836
4	C	26	50	20120601	2	2326	46.32	0.0207191479275814	-0.0371542611370728
4	C	26	50	20120601	2	2328	46.36	0.0202989780071326	-0.0359503482024924
4	C	26	50	20120601	2	2330	46.4	0.0199345705274481	-0.0344462967235696
4	C	26	50	20120601	2	2332	46.44	0.0193649040913208	-0.0330207906659009
4	C	26	50	20120601	2	2334	46.48	0.0193525155805144	-0.0317888126631752
4	C	26	50	20120601	2	2336	46.52	0.0192747974741942	-0.0301247853460768
4	C	26	50	20120601	2	2338	46.56	0.0192153439360320	-0.0277509430288198
4	C	26	50	20120601	2	2340	46.6	0.0191381137333908	-0.026304358118004
4	C	26	50	20120601	2	2342	46.64	0.0188175115188008	-0.0254190604279584
4	C	26	50	20120601	2	2344	46.68	0.0183888633880455	-0.0238895884602519
4	C	26	50	20120601	2	2346	46.72	0.0179669327717115	-0.0222684047430255
4	C	26	50	20120601	2	2348	46.76	0.0168817359946245	-0.019921305204233
4	C	26	50	20120601	2	2350	46.8	0.0165831248009295	-0.0177958129306644
4	C	26	50	20120601	2	2352	46.84	0.0155489811334441	-0.0161676995669823
4	C	26	50	20120601	2	2354	46.88	0.0145775578374500	-0.0133848101189445
4	C	26	50	20120601	2	2356	46.92	0.0135277163994224	-0.0116893801896936
4	C	26	50	20120601	2	2358	46.96	0.0130854988895361	-0.0092988006549259
4	C	26	50	20120601	2	2360	47	0.0121997557222184	-0.00713135573602946
4	C	26	50	20120601	2	2362	47.04	0.0113965743426721	-0.0053419018180841
4	C	26	50	20120601	2	2364	47.08	0.0104324342465242	-0.0025771850143228
4	C	26	50	20120601	2	2366	47.12	0.00968498065950986	-0.0005324733265437
4	C	26	50	20120601	2	2368	47.16	0.00894485057742836	0.0009274914587857
4	C	26	50	20120601	2	2370	47.2	0.00746349793328836	0.0019946209505066
4	C	26	50	20120601	2	2372	47.24	0.00595892319534746	0.0022387071403044
4	C	26	50	20120601	2	2374	47.28	0.00403016924150836	0.0028936789385141
4	C	26	50	20120601	2	2376	47.32	0.00243975174033138	0.002459084039729
4	C	26	50	20120601	2	2378	47.36	0.00015441090780771	0.0021359079564555
4	C	26	50	20120601	2	2380	47.4	-0.0008770386828413	0.0022191273535334
4	C	26	50	20120601	2	2382	47.44	-0.00348223219676689	0.0021713976458033
4	C	26	50	20120601	2	2384	47.48	-0.00532488175786092	0.0027742061767648
4	C	26	50	20120601	2	2386	47.52	-0.0078508086016155	0.0021448811415088
4	C	26	50	20120601	2	2388	47.56	-0.010756048736002	0.0023128684995153
4	C	26	50	20120601	2	2390	47.6	-0.0118672387583654	0.0025740313180787
4	C	26	50	20120601	2	2392	47.64	-0.0134582431581708	0.0039687145911554
4	C	26	50	20120601	2	2394	47.68	-0.0151407188911904	0.0050214693091216
4	C	26	50	20120601	2	2396	47.72	-0.0161419820933506	0.0063912765656362
4	C	26	50	20120601	2	2398	47.76	-0.0177388837637110	0.0076037101369299
4	C	26	50	20120601	2	2400	47.8	-0.0187273766174029	0.0098090771925013
4	C	26	50	20120601	2	2402	47.84	-0.0198820042093346	0.0113833160905247
4	C	26	50	20120601	2	2404	47.88	-0.0199877308152576	0.0125755546921478
4	C	26	50	20120601	2	2406	47.92	-0.0200096511254744	0.0135312802175995
4	C	26	50	20120601	2	2408	47.96	-0.0202613104288987	0.0151584036317879
4	C	26	50	20120601	2	2410	48	-0.0202997770377952	0.0167916788749726
4	C	26	50	20120601	2	2412	48.04	-0.0206029137148899	0.0188731891067514
4	C	26	50	20120601	2	2414	48.08	-0.0203815892923785	0.0202909382030304
4	C	26	50	20120601	2	2416	48.12	-0.0203767809662664	0.0223558314254514
4	C	26	50	20120601	2	2418	48.16	-0.0202041054903007	0.0244160577431165
4	C	26	50	20120601	2	2420	48.2	-0.0194541480381742	0.0263782790609092
4	C	26	50	20120601	2	2422	48.24	-0.0188868362676283	0.0289119133685787
4	C	26	50	20120601	2	2424	48.28	-0.0186500262066089	0.0307498960249169
4	C	26	50	20120601	2	2426	48.32	-0.0180560565104122	0.0327353104451325
4	C	26	50	20120601	2	2428	48.36	-0.0172498133585033	0.0351693134073328
4	C	26	50	20120601	2	2430	48.4	-0.0162056994854033	0.0365674049350948
4	C	26	50	20120601	2	2432	48.44	-0.0155431404314315	0.0389418695063193
4	C	26	50	20120601	2	2434	48.48	-0.0154053960304563	0.0409962975483787
4	C	26	50	20120601	2	2436	48.52	-0.0146124464860338	0.0417751049571775
4	C	26	50	20120601	2	2438	48.56	-0.0145305635207723	0.0433532258714297
4	C	26	50	20120601	2	2440	48.6	-0.0135493114405198	0.0455508430366793
4	C	26	50	20120601	2	2442	48.64	-0.0135453516425451	0.0469108922196135
4	C	26	50	20120601	2	2444	48.68	-0.0127929900273626	0.0477154383152476
4	C	26	50	20120601	2	2446	48.72	-0.0124370324737133	0.049020757433318
4	C	26	50	20120601	2	2448	48.76	-0.0124709735992103	0.0511166219327549
4	C	26	50	20120601	2	2450	48.8	-0.0114739530377372	0.053101753510258
4	C	26	50	20120601	2	2452	48.84	-0.0112744782147645	0.0544392459868724
4	C	26	50	20120601	2	2454	48.88	-0.0105231065490757	0.0551842536915305
4	C	26	50	20120601	2	2456	48.92	-0.0099420769069747	0.0565662938953596
4	C	26	50	20120601	2	2458	48.96	-0.00875095553406597	0.0579394245537458
4	C	26	50	20120601	2	2460	49	-0.00819318970506603	0.0592147623442938
4	C	26	50	20120601	2	2462	49.04	-0.00734374232882662	0.060855462208681
4	C	26	50	20120601	2	2464	49.08	-0.00622106889233674	0.0625781864596858
4	C	26	50	20120601	2	2466	49.12	-0.00608325378068348	0.0637667622481822
4	C	26	50	20120601	2	2468	49.16	-0.00609930510461642	0.0655385597098014
4	C	26	50	20120601	2	2470	49.2	-0.0061250437914516	0.067447748019005
4	C	26	50	20120601	2	2472	49.24	-0.00650737642803917	0.0681484201284828
4	C	26	50	20120601	2	2474	49.28	-0.00743418128614038	0.0700131314211498
4	C	26	50	20120601	2	2476	49.32	-0.00753176202194412	0.0711073084543579
4	C	26	50	20120601	2	2478	49.36	-0.00768739622448328	0.0722033946758752
4	C	26	50	20120601	2	2480	49.4	-0.00829006333408858	0.0740300636237144
4	C	26	50	20120601	2	2482	49.44	-0.00938112909745942	0.0751397970061085
4	C	26	50	20120601	2	2484	49.48	-0.0106155254053768	0.076971981386841
4	C	26	50	20120601	2	2486	49.52	-0.0119798172289981	0.078193720483375
4	C	26	50	20120601	2	2488	49.56	-0.0128705596412588	0.0794524412645653
4	C	26	50	20120601	2	2490	49.6	-0.0144423165944803	0.0802674525405609
4	C	26	50	20120601	2	2492	49.64	-0.0167404136333365	0.0814401184264807
4	C	26	50	20120601	2	2494	49.68	-0.0185958618271700	0.0822650291974129
4	C	26	50	20120601	2	2496	49.72	-0.0197999939648526	0.0826663122957363
4	C	26	50	20120601	2	2498	49.76	-0.0220493006358070	0.0830980716963288
4	C	26	50	20120601	2	2500	49.8	-0.0240982839556512	0.0836858895635292
4	C	26	50	20120601	2	2502	49.84	-0.0264844864994433	0.0846147450312958
4	C	26	50	20120601	2	2504	49.88	-0.0282183830375909	0.0851294480573213
4	C	26	50	20120601	2	2506	49.92	-0.0300719220431152	0.0851638841575653
4	C	26	50	20120601	2	2508	49.96	-0.0320152636098502	0.0850054215279013
4	C	26	50	20120601	2	2510	50	-0.0343766467056226	0.0859079019127293
4	C	26	50	20120601	2	2512	50.04	-0.0366817441016127	0.0861355195855933
4	C	26	50	20120601	2	2514	50.08	-0.0387761943874872	0.0865754814248483
4	C	26	50	20120601	2	2516	50.12	-0.0404095403413500	0.0869940179286323
4	C	26	50	20120601	2	2518	50.16	-0.0426161377627208	0.0872012002155203
4	C	26	50	20120601	2	2520	50.2	-0.0445342356173674	0.0872163323006373
4	C	26	50	20120601	2	2522	50.24	-0.0464372720975748	0.0875596326429033
4	C	26	50	20120601	2	2524	50.28	-0.0487676839163313	0.0873660975168923
4	C	26	50	20120601	2	2526	50.32	-0.0506694476043325	0.0873381667990353
4	C	26	50	20120601	2	2528	50.36	-0.0527121376738242	0.0878509606367523
4	C	26	50	20120601	2	2530	50.4	-0.0547110578335604	0.0877640572133443
4	C	26	50	20120601	2	2532	50.44	-0.057068339710002	0.0876822449587613
4	C	26	50	20120601	2	2534	50.48	-0.0590135197543681	0.0869829870628453
4	C	26	50	20120601	2	2536	50.52	-0.061763670158437	0.0870471216478993
4	C	26	50	20120601	2	2538	50.56	-0.0638317453613732	0.0871371363411443
4	C	26	50	20120601	2	2540	50.6	-0.065294042184867	0.0871668348259543
4	C	26	50	20120601	2	2542	50.64	-0.067450647156808	0.0868628496207223
4	C	26	50	20120601	2	2544	50.68	-0.0702635886430461	0.0858784862706323
4	C	26	50	20120601	2	2546	50.72	-0.0727240373988628	0.0854545050446333
4	C	26	50	20120601	2	2548	50.76	-0.0743788793988737	0.0857229934894493
4	C	26	50	20120601	2	2550	50.8	-0.0762071039816315	0.0856087957442883
4	C	26	50	20120601	2	2552	50.84	-0.0785770430694563	0.0845554894830324
4	C	26	50	20120601	2	2554	50.88	-0.080675735996018	0.0841552670448808
4	C	26	50	20120601	2	2556	50.92	-0.0821658221160124	0.0836565446321099
4	C	26	50	20120601	2	2558	50.96	-0.0840967186033985	0.0827099407841355
4	C	26	50	20120601	2	2560	51	-0.0857133768372253	0.0823165772817614
4	C	26	50	20120601	2	2562	51.04	-0.0873076904967666	0.0805016463064899
4	C	26	50	20120601	2	2564	51.08	-0.0890113440778828	0.0790483085259137
4	C	26	50	20120601	2	2566	51.12	-0.0895332171666697	0.0793792062152378
4	C	26	50	20120601	2	2568	51.16	-0.0905673113366803	0.0779547891020122
4	C	26	50	20120601	2	2570	51.2	-0.0914974608098566	0.0766498730348071
4	C	26	50	20120601	2	2572	51.24	-0.092271063912746	0.0750956240454878
4	C	26	50	20120601	2	2574	51.28	-0.0935676219777974	0.0740225117232913
4	C	26	50	20120601	2	2576	51.32	-0.0946741344888032	0.0727802347102976
4	C	26	50	20120601	2	2578	51.36	-0.0958911960739798	0.0715957000370556
4	C	26	50	20120601	2	2580	51.4	-0.0967071972994691	0.0704120032853494
4	C	26	50	20120601	2	2582	51.44	-0.0974061652816042	0.0704342842200246
4	C	26	50	20120601	2	2584	51.48	-0.0975683472929371	0.0705591875618533
4	C	26	50	20120601	2	2586	51.52	-0.0981213613643675	0.0707811625226034
4	C	26	50	20120601	2	2588	51.56	-0.098691437922428	0.0700512798319949
4	C	26	50	20120601	2	2590	51.6	-0.0998621097672247	0.0702382530070762
4	C	26	50	20120601	2	2592	51.64	-0.101085531777898	0.0703809612976553
4	C	26	50	20120601	2	2594	51.68	-0.101526009805103	0.0705500093158335
4	C	26	50	20120601	2	2596	51.72	-0.102315713729400	0.07111512198429
4	C	26	50	20120601	2	2598	51.76	-0.103882860346408	0.0715717149750378
4	C	26	50	20120601	2	2600	51.8	-0.104269060857088	0.0718091826453637
4	C	26	50	20120601	2	2602	51.84	-0.104505927486650	0.072244067457929
4	C	26	50	20120601	2	2604	51.88	-0.105095583831482	0.0732425729436426
4	C	26	50	20120601	2	2606	51.92	-0.104968248042326	0.0732822274919315
4	C	26	50	20120601	2	2608	51.96	-0.105661184403617	0.0746427292232056
4	C	26	50	20120601	2	2610	52	-0.106144343396134	0.0758071290308533
4	C	26	50	20120601	2	2612	52.04	-0.107057437453749	0.0768725197469993
4	C	26	50	20120601	2	2614	52.08	-0.108461051485472	0.0779975195647993
4	C	26	50	20120601	2	2616	52.12	-0.109947750563984	0.0789998363560634
4	C	26	50	20120601	2	2618	52.16	-0.110322368665589	0.0798838683249706
4	C	26	50	20120601	2	2620	52.2	-0.111759612695825	0.0814504139012148
4	C	26	50	20120601	2	2622	52.24	-0.113518866083146	0.0833638731353768
4	C	26	50	20120601	2	2624	52.28	-0.114024723203339	0.0844829473983504
4	C	26	50	20120601	2	2626	52.32	-0.114607393333173	0.0854969243804363
4	C	26	50	20120601	2	2628	52.36	-0.115774890268522	0.0867689458401803
4	C	26	50	20120601	2	2630	52.4	-0.117539376246024	0.0883462465105663
4	C	26	50	20120601	2	2632	52.44	-0.118136973400008	0.0896337960352253
4	C	26	50	20120601	2	2634	52.48	-0.119406244214373	0.0910713299792423
4	C	26	50	20120601	2	2636	52.52	-0.120139259388022	0.0921230523213083
4	C	26	50	20120601	2	2638	52.56	-0.121411500050869	0.0940794612213593
4	C	26	50	20120601	2	2640	52.6	-0.122222742447721	0.0962154398884933
4	C	26	50	20120601	2	2642	52.64	-0.122547566089794	0.0980006228814803
4	C	26	50	20120601	2	2644	52.68	-0.122798183824930	0.0998359701508443
4	C	26	50	20120601	2	2646	52.72	-0.122949433965426	0.101032465535290
4	C	26	50	20120601	2	2648	52.76	-0.123148586347706	0.102128732776143
4	C	26	50	20120601	2	2650	52.8	-0.123791937553074	0.103557204439652
4	C	26	50	20120601	2	2652	52.84	-0.123771723491520	0.104334022757076
4	C	26	50	20120601	2	2654	52.88	-0.124600261720240	0.106533315765397
4	C	26	50	20120601	2	2656	52.92	-0.124477302922059	0.109200444762286
4	C	26	50	20120601	2	2658	52.96	-0.124700642598897	0.111214390941123
4	C	26	50	20120601	2	2660	53	-0.124927970357981	0.112807156036813
4	C	26	50	20120601	2	2662	53.04	-0.125539242957113	0.114308718499867
4	C	26	50	20120601	2	2664	53.08	-0.126278706944607	0.116000287626092
4	C	26	50	20120601	2	2666	53.12	-0.127258891293620	0.118296836101098
4	C	26	50	20120601	2	2668	53.16	-0.127930975075934	0.120209934710801
4	C	26	50	20120601	2	2670	53.2	-0.128484074000178	0.121823410964113
4	C	26	50	20120601	2	2672	53.24	-0.128696418166569	0.123861080575458
4	C	26	50	20120601	2	2674	53.28	-0.129539572292455	0.125976461222056
4	C	26	50	20120601	2	2676	53.32	-0.129670387046975	0.128114045021583
4	C	26	50	20120601	2	2678	53.36	-0.130217051299510	0.130400050534481
4	C	26	50	20120601	2	2680	53.4	-0.130529168232726	0.132009849832530
4	C	26	50	20120601	2	2682	53.44	-0.130817667799450	0.134016618877537
4	C	26	50	20120601	2	2684	53.48	-0.130540764783937	0.135495603421067
4	C	26	50	20120601	2	2686	53.52	-0.130171584333480	0.137321423840769
4	C	26	50	20120601	2	2688	53.56	-0.130040769578960	0.139589115288034
4	C	26	50	20120601	2	2690	53.6	-0.129892772129658	0.140721405376748
4	C	26	50	20120601	2	2692	53.64	-0.129534763966343	0.142581308343303
4	C	26	50	20120601	2	2694	53.68	-0.128767553108756	0.144457262633791
4	C	26	50	20120601	2	2696	53.72	-0.128723146802897	0.145302113815953
4	C	26	50	20120601	2	2698	53.76	-0.128297892784692	0.146635292941202
4	C	26	50	20120601	2	2700	53.8	-0.127485497803787	0.148555017141445
4	C	26	50	20120601	2	2702	53.84	-0.126764461019011	0.150060942453338
4	C	26	50	20120601	2	2704	53.88	-0.126325559839928	0.151817890672552
4	C	26	50	20120601	2	2706	53.92	-0.125953480251668	0.153469833534761
4	C	26	50	20120601	2	2708	53.96	-0.125582744166292	0.154980425751409
4	C	26	50	20120601	2	2710	54	-0.125506518055280	0.156544404530038
4	C	26	50	20120601	2	2712	54.04	-0.125200623661739	0.158205115516332
4	C	26	50	20120601	2	2714	54.08	-0.124745883290757	0.159542325150234
4	C	26	50	20120601	2	2716	54.12	-0.124727286382412	0.161035946804135
4	C	26	50	20120601	2	2718	54.16	-0.124599370765696	0.162900516675446
4	C	26	50	20120601	2	2720	54.2	-0.124136145113340	0.164181157766852
4	C	26	50	20120601	2	2722	54.24	-0.123719659219221	0.165955288680849
4	C	26	50	20120601	2	2724	54.28	-0.123880950276010	0.167889862123498
4	C	26	50	20120601	2	2726	54.32	-0.123875152000404	0.169625243585886
4	C	26	50	20120601	2	2728	54.36	-0.124170369081550	0.170607061351563
4	C	26	50	20120601	2	2730	54.4	-0.123996208681343	0.171544897075451
4	C	26	50	20120601	2	2732	54.44	-0.123799491574817	0.173133200327352
4	C	26	50	20120601	2	2734	54.48	-0.124019118941054	0.174429609899980
4	C	26	50	20120601	2	2736	54.52	-0.123979945225376	0.175979163700272
4	C	26	50	20120601	2	2738	54.56	-0.124529437905036	0.177498665462364
4	C	26	50	20120601	2	2740	54.6	-0.124561469842224	0.178764881575434
4	C	26	50	20120601	2	2742	54.64	-0.125072920177056	0.180683050140759
4	C	26	50	20120601	2	2744	54.68	-0.125558490403697	0.182243846938872
4	C	26	50	20120601	2	2746	54.72	-0.125900235111045	0.182375863774920
4	C	26	50	20120601	2	2748	54.76	-0.126725852988758	0.183206289978745
4	C	26	50	20120601	2	2750	54.8	-0.127330641418707	0.183580137333959
4	C	26	50	20120601	2	2752	54.84	-0.128569421788667	0.183386460786592
4	C	26	50	20120601	2	2754	54.88	-0.129339814626770	0.184154732304351
4	C	26	50	20120601	2	2756	54.92	-0.130097055278743	0.184492092949655
4	C	26	50	20120601	2	2758	54.96	-0.131653114461422	0.184906033259361
4	C	26	50	20120601	2	2760	55	-0.132622982122498	0.185343308092847
4	C	26	50	20120601	2	2762	55.04	-0.134275702802165	0.186024039791095
4	C	26	50	20120601	2	2764	55.08	-0.135705048449655	0.186246495584457
4	C	26	50	20120601	2	2766	55.12	-0.137494594291482	0.187196281412947
4	C	26	50	20120601	2	2768	55.16	-0.138547476288669	0.187933793785724
4	C	26	50	20120601	2	2770	55.2	-0.139894090442761	0.188564250191830
4	C	26	50	20120601	2	2772	55.24	-0.141507495985394	0.188884074588961
4	C	26	50	20120601	2	2774	55.28	-0.142317698935278	0.189210899343225
4	C	26	50	20120601	2	2776	55.32	-0.143891365076808	0.189464397124281
4	C	26	50	20120601	2	2778	55.36	-0.145369783934913	0.188826021122225
4	C	26	50	20120601	2	2780	55.4	-0.146497689961584	0.188724834141838
4	C	26	50	20120601	2	2782	55.44	-0.147494215548310	0.188524510790727
4	C	26	50	20120601	2	2784	55.48	-0.147924914288731	0.188344127850847
4	C	26	50	20120601	2	2786	55.52	-0.148746006683044	0.188411161573703
4	C	26	50	20120601	2	2788	55.56	-0.149301297638310	0.188326803734708
4	C	26	50	20120601	2	2790	55.6	-0.149486064640234	0.188198605275279
4	C	26	50	20120601	2	2792	55.64	-0.149655133871616	0.188374604153116
4	C	26	50	20120601	2	2794	55.68	-0.149598423907765	0.188475154737401
4	C	26	50	20120601	2	2796	55.72	-0.149805181930584	0.189101368502819
4	C	26	50	20120601	2	2798	55.76	-0.149584281772141	0.189549957044804
4	C	26	50	20120601	2	2800	55.8	-0.149499216826364	0.189811798685877
4	C	26	50	20120601	2	2802	55.84	-0.149721955462438	0.190539411563718
4	C	26	50	20120601	2	2804	55.88	-0.149649689149401	0.191412122753059
4	C	26	50	20120601	2	2806	55.92	-0.149552179124275	0.191683581046356
4	C	26	50	20120601	2	2808	55.96	-0.149635264171065	0.193116532938431
4	C	26	50	20120601	2	2810	56	-0.149559815877512	0.194388405905751
4	C	26	50	20120601	2	2812	56.04	-0.149723440386679	0.195719605132013
4	C	26	50	20120601	2	2814	56.08	-0.150039729249903	0.197312504577992
4	C	26	50	20120601	2	2816	56.12	-0.149832971227084	0.198742557332264
4	C	26	50	20120601	2	2818	56.16	-0.149679034080820	0.200297980118840
4	C	26	50	20120601	2	2820	56.2	-0.149444416050822	0.202259352908495
4	C	26	50	20120601	2	2822	56.24	-0.149855174380014	0.203453726972597
4	C	26	50	20120601	2	2824	56.28	-0.149779231111714	0.205334206746485
4	C	26	50	20120601	2	2826	56.32	-0.149392585123761	0.206413817380000
4	C	26	50	20120601	2	2828	56.36	-0.149603444365911	0.208172957630236
4	C	26	50	20120601	2	2830	56.4	-0.149626920311047	0.209616021149282
4	C	26	50	20120601	2	2832	56.44	-0.150122036479233	0.211066862842920
4	C	26	50	20120601	2	2834	56.48	-0.150086327586784	0.212639821877670
4	C	26	50	20120601	2	2836	56.52	-0.150326602471031	0.213414952331206
4	C	26	50	20120601	2	2838	56.56	-0.150895611297852	0.214620781525164
4	C	26	50	20120601	2	2840	56.6	-0.150505076222602	0.215984295531326
4	C	26	50	20120601	2	2842	56.64	-0.151014617369125	0.217729010803225
4	C	26	50	20120601	2	2844	56.68	-0.150787848224399	0.217514545316492
4	C	26	50	20120601	2	2846	56.72	-0.150675771799581	0.217777942592484
4	C	26	50	20120601	2	2848	56.76	-0.150854599104543	0.218050249413919
4	C	26	50	20120601	2	2850	56.8	-0.151156462989431	0.218514889279836
4	C	26	50	20120601	2	2852	56.84	-0.151130229327849	0.218949830660944
4	C	26	50	20120601	2	2854	56.88	-0.151375595380921	0.219322475934629
4	C	26	50	20120601	2	2856	56.92	-0.151618698692293	0.220056594194857
4	C	26	50	20120601	2	2858	56.96	-0.151466458602303	0.221094131974892
4	C	26	50	20120601	2	2860	57	-0.151563402942004	0.221630755311135
4	C	26	50	20120601	2	2862	57.04	-0.151111703130182	0.223618291051694
4	C	26	50	20120601	2	2864	57.08	-0.151042972351051	0.225324681136053
4	C	26	50	20120601	2	2866	57.12	-0.150450134025704	0.227483053874947
4	C	26	50	20120601	2	2868	57.16	-0.149913157136071	0.228768149739076
4	C	26	50	20120601	2	2870	57.2	-0.149117167032489	0.229725360188768
4	C	26	50	20120601	2	2872	57.24	-0.148465285290913	0.230788778076994
4	C	26	50	20120601	2	2874	57.28	-0.147879588744057	0.231701157956759
4	C	26	50	20120601	2	2876	57.32	-0.146792412067982	0.233011780375688
4	C	26	50	20120601	2	2878	57.36	-0.146442818475364	0.233160555642450
4	C	26	50	20120601	2	2880	57.4	-0.145667970864539	0.234008942358518
4	C	26	50	20120601	2	2882	57.44	-0.144393623023485	0.234710533706811
4	C	26	50	20120601	2	2884	57.48	-0.144224058817356	0.234593012559778
4	C	26	50	20120601	2	2886	57.52	-0.143264656336643	0.235300685026389
4	C	26	50	20120601	2	2888	57.56	-0.142782268090517	0.235606296577218
4	C	26	50	20120601	2	2890	57.6	-0.141830148809649	0.236258602582863
4	C	26	50	20120601	2	2892	57.64	-0.141243391602621	0.236962739515568
4	C	26	50	20120601	2	2894	57.68	-0.140420177887963	0.237610590748491
4	C	26	50	20120601	2	2896	57.72	-0.139514374101263	0.238492352904631
4	C	26	50	20120601	2	2898	57.76	-0.139197095288545	0.239240966853873
4	C	26	50	20120601	2	2900	57.8	-0.138305857901538	0.239989368671081
4	C	26	50	20120601	2	2902	57.84	-0.137908676022545	0.240424734316258
