# Supplementary material for: How Do Ants Make Sense of Gravity? A Boltzmann Walker Analysis of Lasius niger Trajectories on Various Inclines
Source: PLoS One. 2013 Oct 29;8(10):e76531. doi: 10.1371/journal.pone.0076531 (PMC3812222; doi:10.1371/journal.pone.0076531)
Supplement: Dataset S4 — Trajectories for . (ZIP) [file pone.0076531.s008.zip › Incline4/4-C-26-50-20120601-03.txt]

Pente	Colonie	Temperature	Humidite	Date	Indiv	Frame	Time	X	Y
4	C	26	50	20120601	3	10	0	0	0
4	C	26	50	20120601	3	12	0.04	0.0017217464637477	-0.0014809058940757
4	C	26	50	20120601	3	14	0.08	0.0028388973962765	-0.0025136282769308
4	C	26	50	20120601	3	16	0.12	0.003905398270069	-0.00416787630724548
4	C	26	50	20120601	3	18	0.16	0.0047687120102874	-0.00620668436050847
4	C	26	50	20120601	3	20	0.2	0.0044052166983507	-0.00825923149852991
4	C	26	50	20120601	3	22	0.24	0.0046896009036083	-0.0102340251748921
4	C	26	50	20120601	3	24	0.28	0.0049281080209025	-0.0127767104493608
4	C	26	50	20120601	3	26	0.32	0.0049464857261455	-0.0160617942044651
4	C	26	50	20120601	3	28	0.36	0.0044401619154769	-0.0184057471180813
4	C	26	50	20120601	3	30	0.4	0.0037228020859632	-0.0206452250047772
4	C	26	50	20120601	3	32	0.44	0.0030545720356063	-0.0229883081770526
4	C	26	50	20120601	3	34	0.48	0.0029425118742441	-0.0266575397118517
4	C	26	50	20120601	3	36	0.52	0.0034311700361984	-0.0297312855135153
4	C	26	50	20120601	3	38	0.56	0.0037954643787979	-0.0323239703084817
4	C	26	50	20120601	3	40	0.6	0.0048511323767025	-0.0350643343546989
4	C	26	50	20120601	3	42	0.64	0.0064928504748546	-0.0374491651113355
4	C	26	50	20120601	3	44	0.68	0.0089553993378114	-0.0405000692426465
4	C	26	50	20120601	3	46	0.72	0.011086343404663	-0.0429025281713381
4	C	26	50	20120601	3	48	0.76	0.0142885330318088	-0.0438393173771896
4	C	26	50	20120601	3	50	0.8	0.0163784649053516	-0.0438750899092498
4	C	26	50	20120601	3	52	0.84	0.0181365515664835	-0.0444071806910249
4	C	26	50	20120601	3	54	0.88	0.0168381762370044	-0.044744315062159
4	C	26	50	20120601	3	56	0.92	0.0170061635950109	-0.0438357040615378
4	C	26	50	20120601	3	58	0.96	0.0157594424158974	-0.0439629337846767
4	C	26	50	20120601	3	60	1	0.0146273503170821	-0.0455047235525114
4	C	26	50	20120601	3	62	1.04	0.0139629527854793	-0.0467816169779781
4	C	26	50	20120601	3	64	1.08	0.0130401430806917	-0.0481142657731413
4	C	26	50	20120601	3	66	1.12	0.0113058222784755	-0.0486954368365985
4	C	26	50	20120601	3	68	1.16	0.0100727129048999	-0.0484151962770787
4	C	26	50	20120601	3	70	1.2	0.0091450807318647	-0.0479397871748835
4	C	26	50	20120601	3	72	1.24	0.0082854510179762	-0.0472871983265265
4	C	26	50	20120601	3	74	1.28	0.0081877217897484	-0.046607675780874
4	C	26	50	20120601	3	76	1.32	0.0080996869954907	-0.0457701077985585
4	C	26	50	20120601	3	78	1.36	0.0081461439110147	-0.0443232966135728
4	C	26	50	20120601	3	80	1.4	0.0075476275182149	-0.0425790268189452
4	C	26	50	20120601	3	82	1.44	0.0065864501994803	-0.041619560698621
4	C	26	50	20120601	3	84	1.48	0.0049748548502067	-0.0385857473382114
4	C	26	50	20120601	3	86	1.52	0.0038853517928223	-0.0382678250583221
4	C	26	50	20120601	3	88	1.56	0.0019030981399186	-0.0370323185927583
4	C	26	50	20120601	3	90	1.6	-0.000230377369209601	-0.0353534986017973
4	C	26	50	20120601	3	92	1.64	-0.0010243592895327	-0.0342760517150322
4	C	26	50	20120601	3	94	1.68	-0.00298508154094928	-0.0331563339848876
4	C	26	50	20120601	3	96	1.72	-0.00416529225622431	-0.0312153753680052
4	C	26	50	20120601	3	98	1.76	-0.00484323088268691	-0.0300497451945583
4	C	26	50	20120601	3	100	1.8	-0.00517836414163028	-0.0276698712564578
4	C	26	50	20120601	3	102	1.84	-0.00587016913207195	-0.0260938433782779
4	C	26	50	20120601	3	104	1.88	-0.00716980311162158	-0.0246194974552328
4	C	26	50	20120601	3	106	1.92	-0.0077703418298155	-0.023104089841404
4	C	26	50	20120601	3	108	1.96	-0.0088127020780982	-0.0216000030071421
4	C	26	50	20120601	3	110	2	-0.00948652534309431	-0.0199846529208605
4	C	26	50	20120601	3	112	2.04	-0.0104415720460361	-0.0182972132982370
4	C	26	50	20120601	3	114	2.08	-0.0114099264985998	-0.0150270848515548
4	C	26	50	20120601	3	116	2.12	-0.0120992163102208	-0.0135477630180904
4	C	26	50	20120601	3	118	2.16	-0.0128895219823886	-0.0123545012329550
4	C	26	50	20120601	3	120	2.2	-0.0131352564380933	-0.0117095979282026
4	C	26	50	20120601	3	122	2.24	-0.0140899771648090	-0.0115199653245172
4	C	26	50	20120601	3	124	2.28	-0.0147052986573704	-0.0111522811120087
4	C	26	50	20120601	3	126	2.32	-0.0173787138335448	-0.0105097756063514
4	C	26	50	20120601	3	128	2.36	-0.0183941121002609	-0.0106495635459242
4	C	26	50	20120601	3	130	2.4	-0.0200275075515984	-0.0107611237827920
4	C	26	50	20120601	3	132	2.44	-0.0198974988988095	-0.0106361497302851
4	C	26	50	20120601	3	134	2.48	-0.0226458886069931	-0.00910490292455777
4	C	26	50	20120601	3	136	2.52	-0.0239022759358054	-0.00750050592231674
4	C	26	50	20120601	3	138	2.56	-0.0239347179949262	-0.0066740960850084
4	C	26	50	20120601	3	140	2.6	-0.0235630414575311	-0.00623397161119446
4	C	26	50	20120601	3	142	2.64	-0.0231329296157388	-0.00496607965505229
4	C	26	50	20120601	3	144	2.68	-0.0226451249316695	-0.00478190662282444
4	C	26	50	20120601	3	146	2.72	-0.0215711152909676	-0.00333836297827451
4	C	26	50	20120601	3	148	2.76	-0.0210547463213655	-0.00303978289727781
4	C	26	50	20120601	3	150	2.8	-0.0205132892031668	-0.00324800038849312
4	C	26	50	20120601	3	152	2.84	-0.0198136416914150	-0.00332546322926533
4	C	26	50	20120601	3	154	2.88	-0.0193620988572984	-0.00314488371369947
4	C	26	50	20120601	3	156	2.92	-0.0185197508331421	-0.00327466609231845
4	C	26	50	20120601	3	158	2.96	-0.0176922449803230	-0.00337134880251009
4	C	26	50	20120601	3	160	3	-0.0158187302082302	-0.00321968146901338
4	C	26	50	20120601	3	162	3.04	-0.0144932585468960	-0.002942580463602
4	C	26	50	20120601	3	164	3.08	-0.0136317408579017	-0.0020513077212554
4	C	26	50	20120601	3	166	3.12	-0.0116265133056773	-0.0011515426264668
4	C	26	50	20120601	3	168	3.16	-0.0101993950445475	-0.000929093904173301
4	C	26	50	20120601	3	170	3.2	-0.00918678277854933	-0.0006311120355135
4	C	26	50	20120601	3	172	3.24	-0.00671932659453106	0.0005833367901066
4	C	26	50	20120601	3	174	3.28	-0.00551706828981863	0.000627849161982299
4	C	26	50	20120601	3	176	3.32	-0.00367019730124092	0.0017781209761419
4	C	26	50	20120601	3	178	3.36	-0.00295855089451916	0.0022285338536221
4	C	26	50	20120601	3	180	3.4	-0.00327846014446358	0.0022538624185242
4	C	26	50	20120601	3	182	3.44	-0.00291891755943365	0.0023171696886438
4	C	26	50	20120601	3	184	3.48	-0.0021679418735423	0.0033551741591544
4	C	26	50	20120601	3	186	3.52	-0.00225611808915625	0.0030671695671772
4	C	26	50	20120601	3	188	3.56	-0.0019678518676699	0.0032291889439504
4	C	26	50	20120601	3	190	3.6	-0.0016922994261093	0.0025322008608027
4	C	26	50	20120601	3	192	3.64	-0.0013644988644869	0.0023680248083468
4	C	26	50	20120601	3	194	3.68	-0.0007949102101055	0.0019439587295336
4	C	26	50	20120601	3	196	3.72	-6.35991637989008e-05	0.0018913287718099
4	C	26	50	20120601	3	198	3.76	0.0021232742210174	0.0011369123043212
4	C	26	50	20120601	3	200	3.8	0.0034332560012029	0.0009397751763671
4	C	26	50	20120601	3	202	3.84	0.0056663062872578	-0.0004020377226803
4	C	26	50	20120601	3	204	3.88	0.0067311454601145	-0.0008683817159406
4	C	26	50	20120601	3	206	3.92	0.0087584064596407	-0.000678862956447
4	C	26	50	20120601	3	208	3.96	0.0099015364953103	-3.62655269081011e-05
4	C	26	50	20120601	3	210	4	0.0098320561829909	0.0008489331681881
4	C	26	50	20120601	3	212	4.04	0.0093917902878207	0.0013915881252741
4	C	26	50	20120601	3	214	4.08	0.0090153973481951	0.0020915531279706
4	C	26	50	20120601	3	216	4.12	0.008619891312274	0.0022183585870408
4	C	26	50	20120601	3	218	4.16	0.0079836083462911	0.0021499389348932
4	C	26	50	20120601	3	220	4.2	0.0076495145343161	0.0021289237213563
4	C	26	50	20120601	3	222	4.24	0.0077268437319067	0.0023606001871443
4	C	26	50	20120601	3	224	4.28	0.0066624146809831	0.0026937394049647
4	C	26	50	20120601	3	226	4.32	0.005912556223806	0.0031814026676778
4	C	26	50	20120601	3	228	4.36	0.0050732134034698	0.003208421217787
4	C	26	50	20120601	3	230	4.4	0.0039704683573941	0.004154612822508
4	C	26	50	20120601	3	232	4.44	0.0026333838813925	0.004809622097377
4	C	26	50	20120601	3	234	4.48	0.0011147589317094	0.0060421516433921
4	C	26	50	20120601	3	236	4.52	-0.000116667527727000	0.0068056148350392
4	C	26	50	20120601	3	238	4.56	-0.0012539992877909	0.007787948788667
4	C	26	50	20120601	3	240	4.6	-0.00266793000745149	0.0082938129799278
4	C	26	50	20120601	3	242	4.64	-0.00413932022415133	0.0092109729015336
4	C	26	50	20120601	3	244	4.68	-0.00552370802249397	0.0099445396184722
4	C	26	50	20120601	3	246	4.72	-0.00632408218811903	0.0102389081714802
4	C	26	50	20120601	3	248	4.76	-0.00646995831707781	0.0102378475113084
4	C	26	50	20120601	3	250	4.8	-0.00786967619043658	0.0108324536036081
4	C	26	50	20120601	3	252	4.84	-0.00838218718544059	0.0102854357976822
4	C	26	50	20120601	3	254	4.88	-0.00931047696778229	0.009984349730253
4	C	26	50	20120601	3	256	4.92	-0.0113428432782687	0.009602370647056
4	C	26	50	20120601	3	258	4.96	-0.0134445060533113	0.0097710863250471
4	C	26	50	20120601	3	260	5	-0.0148353143812271	0.0107118918974158
4	C	26	50	20120601	3	262	5.04	-0.0160072731603657	0.0105305897187196
4	C	26	50	20120601	3	264	5.08	-0.0168128799161716	0.0113284182999324
4	C	26	50	20120601	3	266	5.12	-0.0182651358233725	0.0115593593746679
4	C	26	50	20120601	3	268	5.16	-0.0190505900359145	0.0113977147644887
4	C	26	50	20120601	3	270	5.2	-0.0200768848181287	0.0119072559110117
4	C	26	50	20120601	3	272	5.24	-0.0203206245256037	0.0112921437220575
4	C	26	50	20120601	3	274	5.28	-0.0197710611352655	0.0113646928778073
4	C	26	50	20120601	3	276	5.32	-0.0195993756087934	0.0105742889177969
4	C	26	50	20120601	3	278	5.36	-0.020419874033411	0.0089184145418855
4	C	26	50	20120601	3	280	5.4	-0.0204638277909296	0.0084210639162702
4	C	26	50	20120601	3	282	5.44	-0.0206390064249007	0.0077684467836418
4	C	26	50	20120601	3	284	5.48	-0.0215891953042558	0.0065337181355373
4	C	26	50	20120601	3	286	5.52	-0.0218084196196270	0.0056269031861403
4	C	26	50	20120601	3	288	5.56	-0.0225482371605113	0.0045114705230897
4	C	26	50	20120601	3	290	5.6	-0.0229373368089948	0.0032437199883038
4	C	26	50	20120601	3	292	5.64	-0.0234402735781815	0.002117397880823
4	C	26	50	20120601	3	294	5.68	-0.0239391070067171	0.0007346809758043
4	C	26	50	20120601	3	296	5.72	-0.0251543562772134	-0.000287528143428200
4	C	26	50	20120601	3	298	5.76	-0.026618909478446	-0.002342232664239
4	C	26	50	20120601	3	300	5.8	-0.0281431629981073	-0.0042870732973501
4	C	26	50	20120601	3	302	5.84	-0.0296624384860291	-0.00554627491115148
4	C	26	50	20120601	3	304	5.88	-0.0307594863727688	-0.00705726310759776
4	C	26	50	20120601	3	306	5.92	-0.0321770374791491	-0.00750975487901466
4	C	26	50	20120601	3	308	5.96	-0.0333295508218051	-0.007607689168209
4	C	26	50	20120601	3	310	6	-0.0348120001885627	-0.00769289553534198
4	C	26	50	20120601	3	312	6.04	-0.0363331282962512	-0.00795311083081862
4	C	26	50	20120601	3	314	6.08	-0.0368680545762188	-0.00839286053803854
4	C	26	50	20120601	3	316	6.12	-0.0382541252887006	-0.00921140734794008
4	C	26	50	20120601	3	318	6.16	-0.0394126490389967	-0.0101921644534458
4	C	26	50	20120601	3	320	6.2	-0.0403387467903167	-0.0113448192174580
4	C	26	50	20120601	3	322	6.24	-0.0411173420670812	-0.0121427892200270
4	C	26	50	20120601	3	324	6.28	-0.0422706332271965	-0.0129232936851007
4	C	26	50	20120601	3	326	6.32	-0.0421063723219268	-0.0143305068903401
4	C	26	50	20120601	3	328	6.36	-0.04175069761099	-0.0146523818971362
4	C	26	50	20120601	3	330	6.4	-0.0411767390367009	-0.0147221733364393
4	C	26	50	20120601	3	332	6.44	-0.0406277413317877	-0.016308355267997
4	C	26	50	20120601	3	334	6.48	-0.0400491865634208	-0.0169982086437226
4	C	26	50	20120601	3	336	6.52	-0.0393857082706335	-0.0182883249659974
4	C	26	50	20120601	3	338	6.56	-0.0391583027298039	-0.0186889716682177
4	C	26	50	20120601	3	340	6.6	-0.0389082697719763	-0.0185615510262479
4	C	26	50	20120601	3	342	6.64	-0.0384841471246206	-0.0186469695254153
4	C	26	50	20120601	3	344	6.68	-0.0386364579252882	-0.0174846273985008
4	C	26	50	20120601	3	346	6.72	-0.0385199974384268	-0.0171359530446977
4	C	26	50	20120601	3	348	6.76	-0.0378725704695724	-0.0163523373097868
4	C	26	50	20120601	3	350	6.8	-0.0375912126813383	-0.0165953699104806
4	C	26	50	20120601	3	352	6.84	-0.0371597361234582	-0.0157708834036171
4	C	26	50	20120601	3	354	6.88	-0.0364385579173261	-0.0159423567980548
4	C	26	50	20120601	3	356	6.92	-0.0355728470851194	-0.0147267695305170
4	C	26	50	20120601	3	358	6.96	-0.0350912366564532	-0.0146080463019558
4	C	26	50	20120601	3	360	7	-0.0342137171410007	-0.0144735545921741
4	C	26	50	20120601	3	362	7.04	-0.0335319954932588	-0.0141742362916979
4	C	26	50	20120601	3	364	7.08	-0.032483285426081	-0.0134206725949874
4	C	26	50	20120601	3	366	7.12	-0.0311368834040237	-0.0129052624621805
4	C	26	50	20120601	3	368	7.16	-0.0309707133104449	-0.0126495726501034
4	C	26	50	20120601	3	370	7.2	-0.0297537825400228	-0.0125046157599602
4	C	26	50	20120601	3	372	7.24	-0.0283926726969168	-0.0125768113623193
4	C	26	50	20120601	3	374	7.28	-0.0266487918110189	-0.0128912051793705
4	C	26	50	20120601	3	376	7.32	-0.0253261415057417	-0.0120619174174627
4	C	26	50	20120601	3	378	7.36	-0.0241217689517535	-0.0123585204278992
4	C	26	50	20120601	3	380	7.4	-0.0229567539612062	-0.0120611537421391
4	C	26	50	20120601	3	382	7.44	-0.0213552773099715	-0.0125705322541024
4	C	26	50	20120601	3	384	7.48	-0.0212870697898582	-0.0124850854706638
4	C	26	50	20120601	3	386	7.52	-0.0207895423875475	-0.0125363294990964
4	C	26	50	20120601	3	388	7.56	-0.0200832275659559	-0.0128242775225312
4	C	26	50	20120601	3	390	7.6	-0.0192945913728986	-0.0135108499227921
4	C	26	50	20120601	3	392	7.64	-0.0185382911729449	-0.0132408977669385
4	C	26	50	20120601	3	394	7.68	-0.0173318962935625	-0.0128635714463617
4	C	26	50	20120601	3	396	7.72	-0.0168608995376819	-0.0134620878391615
4	C	26	50	20120601	3	398	7.76	-0.0161737968073352	-0.013796612986273
4	C	26	50	20120601	3	400	7.8	-0.0150902235474178	-0.0139501286968957
4	C	26	50	20120601	3	402	7.84	-0.0133970521172259	-0.0147061715099811
4	C	26	50	20120601	3	404	7.88	-0.0122449630386387	-0.0141897997119518
4	C	26	50	20120601	3	406	7.92	-0.0115444959901274	-0.0146357648877783
4	C	26	50	20120601	3	408	7.96	-0.0099075883394078	-0.0151017928043075
4	C	26	50	20120601	3	410	8	-0.00856070336341895	-0.0164167123111460
4	C	26	50	20120601	3	412	8.04	-0.00638530632166128	-0.0172892849075573
4	C	26	50	20120601	3	414	8.08	-0.00489374729824166	-0.0188248217301261
4	C	26	50	20120601	3	416	8.12	-0.00347470136812594	-0.0203401840891208
4	C	26	50	20120601	3	418	8.16	-0.00295305950325647	-0.0208063703975689
4	C	26	50	20120601	3	420	8.2	-0.00304741088239053	-0.0202252933793136
4	C	26	50	20120601	3	422	8.24	-0.00272220186712112	-0.0202660828339863
4	C	26	50	20120601	3	424	8.28	-0.00243404736850623	-0.0191788976726307
4	C	26	50	20120601	3	426	8.32	-0.0020304449599406	-0.0187912758773198
4	C	26	50	20120601	3	428	8.36	-0.001948003380322	-0.0183691402000193
4	C	26	50	20120601	3	430	8.4	-0.001093917383598	-0.0169493687783460
4	C	26	50	20120601	3	432	8.44	-0.0007240368974272	-0.0163768314886871
4	C	26	50	20120601	3	434	8.48	-0.0010434935990316	-0.0153192684446089
4	C	26	50	20120601	3	436	8.52	-0.0009451633300398	-0.0153352066314568
4	C	26	50	20120601	3	438	8.56	-0.0018512146041132	-0.0150667111155725
4	C	26	50	20120601	3	440	8.6	-0.001689831623443	-0.0147148618523219
4	C	26	50	20120601	3	442	8.64	-0.0019184392458006	-0.0148424239156479
4	C	26	50	20120601	3	444	8.68	-0.0020961139667094	-0.0148168337212368
4	C	26	50	20120601	3	446	8.72	-0.00262038414748451	-0.0143182315166187
4	C	26	50	20120601	3	448	8.76	-0.00304268245934474	-0.0141227872022987
4	C	26	50	20120601	3	450	8.8	-0.00338165530810994	-0.0132663818953325
4	C	26	50	20120601	3	452	8.84	-0.00365587131785408	-0.0134306428006021
4	C	26	50	20120601	3	454	8.88	-0.0043205870475085	-0.0134880669423023
4	C	26	50	20120601	3	456	8.92	-0.00481496075357507	-0.0133282537386863
4	C	26	50	20120601	3	458	8.96	-0.00524321290453289	-0.0129492727882415
4	C	26	50	20120601	3	460	9	-0.00592818017240049	-0.0122011043162715
4	C	26	50	20120601	3	462	9.04	-0.00590704475071083	-0.0122952131577796
4	C	26	50	20120601	3	464	9.08	-0.00619141481383281	-0.0110716780100213
4	C	26	50	20120601	3	466	9.12	-0.00685389608605867	-0.0115366643582617
4	C	26	50	20120601	3	468	9.16	-0.00731599036756408	-0.0112425786479663
4	C	26	50	20120601	3	470	9.2	-0.00754931439215221	-0.0108474685918427
4	C	26	50	20120601	3	472	9.24	-0.00807755851303762	-0.0105829045896617
4	C	26	50	20120601	3	474	9.28	-0.00921012578760986	-0.0092668713896428
4	C	26	50	20120601	3	476	9.32	-0.00952543955058335	-0.0083179475243193
4	C	26	50	20120601	3	478	9.36	-0.00966065533770896	-0.00841290913660552
4	C	26	50	20120601	3	480	9.4	-0.00955828961031693	-0.0080134553235251
4	C	26	50	20120601	3	482	9.44	-0.0103177859329216	-0.00675759832479872
4	C	26	50	20120601	3	484	9.48	-0.0103695037228976	-0.00642863810805511
4	C	26	50	20120601	3	486	9.52	-0.0103078935090528	-0.00576857514102091
4	C	26	50	20120601	3	488	9.56	-0.0103901088145013	-0.0049737093372213
4	C	26	50	20120601	3	490	9.6	-0.0103931635157961	-0.00405176937377465
4	C	26	50	20120601	3	492	9.64	-0.01062792296715	-0.0025139818303214
4	C	26	50	20120601	3	494	9.68	-0.0107432379410259	-0.0011204864966371
4	C	26	50	20120601	3	496	9.72	-0.0107708999583059	0.000189273252019199
4	C	26	50	20120601	3	498	9.76	-0.0108042329719711	-0.000201686087298900
4	C	26	50	20120601	3	500	9.8	-0.0108718111670491	5.83948578892993e-05
4	C	26	50	20120601	3	502	9.84	-0.0108984832348354	-0.000229326891375500
4	C	26	50	20120601	3	504	9.88	-0.0108390509098767	0.000355443345598000
4	C	26	50	20120601	3	506	9.92	-0.0107478977747139	0.000900163054484999
4	C	26	50	20120601	3	508	9.96	-0.0105493280484211	0.0008424489990046
4	C	26	50	20120601	3	510	10	-0.00981791800716519	0.0011519001396553
4	C	26	50	20120601	3	512	10.04	-0.00952784866338685	0.001114550759473
4	C	26	50	20120601	3	514	10.08	-0.00928534639277892	0.0013091819009946
4	C	26	50	20120601	3	516	10.12	-0.0085414276325638	0.0016332772230836
4	C	26	50	20120601	3	518	10.16	-0.00853113922889754	0.0022346361851437
4	C	26	50	20120601	3	520	10.2	-0.00820045367160784	0.0028690099628174
4	C	26	50	20120601	3	522	10.24	-0.0085936969658291	0.0033028411862788
4	C	26	50	20120601	3	524	10.28	-0.00872743207135492	0.003393867042221
4	C	26	50	20120601	3	526	10.32	-0.00883777608455908	0.0031717294469112
4	C	26	50	20120601	3	528	10.36	-0.00896209252775949	0.0037290780829103
4	C	26	50	20120601	3	530	10.4	-0.00925009711973677	0.0035986168817813
4	C	26	50	20120601	3	532	10.44	-0.00979447034630105	0.0035218675117513
4	C	26	50	20120601	3	534	10.48	-0.0102290086765436	0.0043231114187173
4	C	26	50	20120601	3	536	10.52	-0.0107185387011591	0.0046444914507665
4	C	26	50	20120601	3	538	10.56	-0.0109385196207862	0.004100655625356
4	C	26	50	20120601	3	540	10.6	-0.0114991845875890	0.0048037318978898
4	C	26	50	20120601	3	542	10.64	-0.0120536977253955	0.0042605324685823
4	C	26	50	20120601	3	544	10.68	-0.0127376114041591	0.0045232933484712
4	C	26	50	20120601	3	546	10.72	-0.0132794673305824	0.0045165758340499
4	C	26	50	20120601	3	548	10.76	-0.0134297982322626	0.004902797557934
4	C	26	50	20120601	3	550	10.8	-0.0144268187937357	0.0048788973487299
4	C	26	50	20120601	3	552	10.84	-0.0146399407775853	0.0044322887057325
4	C	26	50	20120601	3	554	10.88	-0.0149068806585510	0.0043599446109493
4	C	26	50	20120601	3	556	10.92	-0.0158211060870149	0.0042293349173963
4	C	26	50	20120601	3	558	10.96	-0.0165902190618437	0.0039933804555822
4	C	26	50	20120601	3	560	11	-0.0177962108903608	0.0046397255510614
4	C	26	50	20120601	3	562	11.04	-0.0191874788376844	0.0043680904810685
4	C	26	50	20120601	3	564	11.08	-0.0199176726552767	0.0045702876651488
4	C	26	50	20120601	3	566	11.12	-0.0206615984865596	0.0055130943497083
4	C	26	50	20120601	3	568	11.16	-0.0216995393174599	0.0052483040733574
4	C	26	50	20120601	3	570	11.2	-0.0221358666278589	0.0065312361907354
4	C	26	50	20120601	3	572	11.24	-0.02256918166337	0.006972612243552
4	C	26	50	20120601	3	574	11.28	-0.022525772378073	0.0080237901133961
4	C	26	50	20120601	3	576	11.32	-0.022505740042962	0.0084122250815053
4	C	26	50	20120601	3	578	11.36	-0.0232174995867687	0.0092906072672309
4	C	26	50	20120601	3	580	11.4	-0.0230263191263393	0.0094659485357617
4	C	26	50	20120601	3	582	11.44	-0.0227307272785999	0.009838332179938
4	C	26	50	20120601	3	584	11.48	-0.0226595569810735	0.0094196188994584
4	C	26	50	20120601	3	586	11.52	-0.0225273775104663	0.0099548492353419
4	C	26	50	20120601	3	588	11.56	-0.0224559172991596	0.0100653417409701
4	C	26	50	20120601	3	590	11.6	-0.0219727583066426	0.0106503241099779
4	C	26	50	20120601	3	592	11.64	-0.0219136724640066	0.0112322447066232
4	C	26	50	20120601	3	594	11.68	-0.0221415659085153	0.0120288075666977
4	C	26	50	20120601	3	596	11.72	-0.022324239874367	0.0117981917610815
4	C	26	50	20120601	3	598	11.76	-0.022452141348948	0.0121450417793891
4	C	26	50	20120601	3	600	11.8	-0.0229716385589502	0.0127130747988519
4	C	26	50	20120601	3	602	11.84	-0.0233074789246747	0.0129060088840986
4	C	26	50	20120601	3	604	11.88	-0.0235802100101784	0.0130697041039433
4	C	26	50	20120601	3	606	11.92	-0.0244606357345015	0.01330481003762
4	C	26	50	20120601	3	608	11.96	-0.0249083262508742	0.0143448721888639
4	C	26	50	20120601	3	610	12	-0.025824057816782	0.0155221766952682
4	C	26	50	20120601	3	612	12.04	-0.0265098594706514	0.016645719873099
4	C	26	50	20120601	3	614	12.08	-0.0264799488538072	0.0170689232816391
4	C	26	50	20120601	3	616	12.12	-0.0269201228250958	0.0178200828152936
4	C	26	50	20120601	3	618	12.16	-0.0272475839754633	0.0180987535977592
4	C	26	50	20120601	3	620	12.2	-0.0272805351514666	0.019357262246915
4	C	26	50	20120601	3	622	12.24	-0.0273262849602094	0.019420406882475
4	C	26	50	20120601	3	624	12.28	-0.0270604835211614	0.0203040782269238
4	C	26	50	20120601	3	626	12.32	-0.0271531852201749	0.0211075636623861
4	C	26	50	20120601	3	628	12.36	-0.0271114659200849	0.0220214284663916
4	C	26	50	20120601	3	630	12.4	-0.0271546701444154	0.0217153219408159
4	C	26	50	20120601	3	632	12.44	-0.0271927831999214	0.0221908512511639
4	C	26	50	20120601	3	634	12.48	-0.0273979855878217	0.0218712389860676
4	C	26	50	20120601	3	636	12.52	-0.0276891014496362	0.0213203320928451
4	C	26	50	20120601	3	638	12.56	-0.02791184008571	0.0212808755344549
4	C	26	50	20120601	3	640	12.6	-0.0281676713191433	0.021243398875052
4	C	26	50	20120601	3	642	12.64	-0.028239018393365	0.0207813045935466
4	C	26	50	20120601	3	644	12.68	-0.0284270380864825	0.0208530759318371
4	C	26	50	20120601	3	646	12.72	-0.0285621661923672	0.0207006944204914
4	C	26	50	20120601	3	648	12.76	-0.0289541154811789	0.0208337012060326
4	C	26	50	20120601	3	650	12.8	-0.0286687978949702	0.0209149477751909
4	C	26	50	20120601	3	652	12.84	-0.0287651058385678	0.0199941533247298
4	C	26	50	20120601	3	654	12.88	-0.0283559031442951	0.0193166743176749
4	C	26	50	20120601	3	656	12.92	-0.028814108338504	0.0190483980048928
4	C	26	50	20120601	3	658	12.96	-0.0289096384646423	0.0188339325181589
4	C	26	50	20120601	3	660	13	-0.0286735284393363	0.0177652891108195
4	C	26	50	20120601	3	662	13.04	-0.0286814480352856	0.0172134629787815
4	C	26	50	20120601	3	664	13.08	-0.0283971628249774	0.017004470498534
4	C	26	50	20120601	3	666	13.12	-0.0283429348059282	0.0166436268370267
4	C	26	50	20120601	3	668	13.16	-0.0282211993024791	0.0153012270393509
4	C	26	50	20120601	3	670	13.2	-0.0279998890221033	0.0144649884177841
4	C	26	50	20120601	3	672	13.24	-0.0276704903991554	0.0131762438826647
4	C	26	50	20120601	3	674	13.28	-0.0278625759562647	0.0114445040201998
4	C	26	50	20120601	3	676	13.32	-0.0281058631153997	0.0105689219773277
4	C	26	50	20120601	3	678	13.36	-0.028208725938859	0.0088688463565244
4	C	26	50	20120601	3	680	13.4	-0.028047710653715	0.00782707300687
4	C	26	50	20120601	3	682	13.44	-0.0277983565183973	0.0062382323538151
4	C	26	50	20120601	3	684	13.48	-0.0276169694868874	0.004798647800133
4	C	26	50	20120601	3	686	13.52	-0.0282337645899808	0.0024439256502393
4	C	26	50	20120601	3	688	13.56	-0.0282198204442558	1.22702825525005e-05
4	C	26	50	20120601	3	690	13.6	-0.0285567073280165	-0.0014434009504015
4	C	26	50	20120601	3	692	13.64	-0.0282275349792385	-0.00311831064086248
4	C	26	50	20120601	3	694	13.68	-0.0272090820112277	-0.00481825898244524
4	C	26	50	20120601	3	696	13.72	-0.0269870009844605	-0.00641881639486443
4	C	26	50	20120601	3	698	13.76	-0.0266929930559109	-0.00756843767078533
4	C	26	50	20120601	3	700	13.8	-0.0259559261604055	-0.00942574555545335
4	C	26	50	20120601	3	702	13.84	-0.0245835167509361	-0.0103247752591895
4	C	26	50	20120601	3	704	13.88	-0.0233850414675031	-0.0123445550689708
4	C	26	50	20120601	3	706	13.92	-0.0219721714080142	-0.0134481649066399
4	C	26	50	20120601	3	708	13.96	-0.0203484986749180	-0.0146660856265556
4	C	26	50	20120601	3	710	14	-0.0196034626859886	-0.0150476970142264
4	C	26	50	20120601	3	712	14.04	-0.0188882171057506	-0.0169964903742443
4	C	26	50	20120601	3	714	14.08	-0.0182103831310917	-0.0182961681944144
4	C	26	50	20120601	3	716	14.12	-0.0179482812747228	-0.0197294085860556
4	C	26	50	20120601	3	718	14.16	-0.0184155232935952	-0.0211745368569022
4	C	26	50	20120601	3	720	14.2	-0.0196478336365081	-0.0231458444968331
4	C	26	50	20120601	3	722	14.24	-0.0208039885790872	-0.0246365316575915
4	C	26	50	20120601	3	724	14.28	-0.0216565755094350	-0.0265792792546303
4	C	26	50	20120601	3	726	14.32	-0.0228508222943166	-0.0288975146946148
4	C	26	50	20120601	3	728	14.36	-0.0235208201116265	-0.030491531369308
4	C	26	50	20120601	3	730	14.4	-0.0234576471917953	-0.0322183851239149
4	C	26	50	20120601	3	732	14.44	-0.0222005032587272	-0.0333718672028611
4	C	26	50	20120601	3	734	14.48	-0.0213190734427747	-0.0334139612695451
4	C	26	50	20120601	3	736	14.52	-0.0200027800274603	-0.0342835046205059
4	C	26	50	20120601	3	738	14.56	-0.0189124213708707	-0.0352061375485981
4	C	26	50	20120601	3	740	14.6	-0.0185814246865972	-0.035281161578082
4	C	26	50	20120601	3	742	14.64	-0.0180158806830042	-0.0353998140959651
4	C	26	50	20120601	3	744	14.68	-0.0169880302658715	-0.0361940364325938
4	C	26	50	20120601	3	746	14.72	-0.0161643215764673	-0.036862181630137
4	C	26	50	20120601	3	748	14.76	-0.0156832768332261	-0.0365919961290456
4	C	26	50	20120601	3	750	14.8	-0.0152003229016756	-0.0369704396783366
4	C	26	50	20120601	3	752	14.84	-0.0137292579540951	-0.0365226996644893
4	C	26	50	20120601	3	754	14.88	-0.0133645322763591	-0.0371811574991302
4	C	26	50	20120601	3	756	14.92	-0.0120865781907207	-0.0374930623003116
4	C	26	50	20120601	3	758	14.96	-0.0110429592923674	-0.0379916432917262
4	C	26	50	20120601	3	760	15	-0.00976945997945048	-0.0383944113142901
4	C	26	50	20120601	3	762	15.04	-0.00881288592586132	-0.0383241249002401
4	C	26	50	20120601	3	764	15.08	-0.00730300081599368	-0.0386749205743868
4	C	26	50	20120601	3	766	15.12	-0.00626129110594966	-0.0388227058916548
4	C	26	50	20120601	3	768	15.16	-0.0054392794728203	-0.0393328834342809
4	C	26	50	20120601	3	770	15.2	-0.00464739058856949	-0.0390783957037318
4	C	26	50	20120601	3	772	15.24	-0.00457533640756658	-0.0384011995393895
4	C	26	50	20120601	3	774	15.28	-0.0045090805021694	-0.0382928000698336
4	C	26	50	20120601	3	776	15.32	-0.00442712682622988	-0.038604704871015
4	C	26	50	20120601	3	778	15.36	-0.00423408667496595	-0.0378591314809319
4	C	26	50	20120601	3	780	15.4	-0.00351941385122071	-0.0381123464192748
4	C	26	50	20120601	3	782	15.44	-0.00339347813349139	-0.0373825415104121
4	C	26	50	20120601	3	784	15.48	-0.00283719722873193	-0.0367610653604273
4	C	26	50	20120601	3	786	15.52	-0.00247218870828343	-0.0368140983690163
4	C	26	50	20120601	3	788	15.56	-0.0018180654382112	-0.0358669500488203
4	C	26	50	20120601	3	790	15.6	-0.0010618642332069	-0.035561882970213
4	C	26	50	20120601	3	792	15.64	-0.0007338939659569	-0.0349384834897833
4	C	26	50	20120601	3	794	15.68	0.000324354971699100	-0.0355318945716229
4	C	26	50	20120601	3	796	15.72	0.000918239815082	-0.0348435402622734
4	C	26	50	20120601	3	798	15.76	0.0011369408714352	-0.0340564667752025
4	C	26	50	20120601	3	800	15.8	0.0023661611577143	-0.0339433438323483
4	C	26	50	20120601	3	802	15.84	0.0042239074485866	-0.0331759561980656
4	C	26	50	20120601	3	804	15.88	0.0052404724414917	-0.033078630020703
4	C	26	50	20120601	3	806	15.92	0.0067343062274264	-0.0329261777986792
4	C	26	50	20120601	3	808	15.96	0.0082824832908156	-0.0329998208486195
4	C	26	50	20120601	3	810	16	0.0093508120356374	-0.0325818889211331
4	C	26	50	20120601	3	812	16.04	0.0103952596631382	-0.031434203703579
4	C	26	50	20120601	3	814	16.08	0.011252845838429	-0.0308921285740536
4	C	26	50	20120601	3	816	16.12	0.0127194842975593	-0.0307194955244947
4	C	26	50	20120601	3	818	16.16	0.0140553433575091	-0.0300918746165814
4	C	26	50	20120601	3	820	16.2	0.0153492073457242	-0.0290626099858862
4	C	26	50	20120601	3	822	16.24	0.0173339500144977	-0.0286217642631555
4	C	26	50	20120601	3	824	16.28	0.0185425298538339	-0.0284850168827418
4	C	26	50	20120601	3	826	16.32	0.0193614302171261	-0.0291134226791823
4	C	26	50	20120601	3	828	16.36	0.0207310960522844	-0.0285678190868188
4	C	26	50	20120601	3	830	16.4	0.0211779875379943	-0.0296953715600988
4	C	26	50	20120601	3	832	16.44	0.0224700130485784	-0.0302665724179413
4	C	26	50	20120601	3	834	16.48	0.022436991161897	-0.0296892197311025
4	C	26	50	20120601	3	836	16.52	0.0229777157174703	-0.0311510215798495
4	C	26	50	20120601	3	838	16.56	0.0236119905001946	-0.0319858318457183
4	C	26	50	20120601	3	840	16.6	0.0242758930570507	-0.0333069194450091
4	C	26	50	20120601	3	842	16.64	0.0245899191785756	-0.0341932777952265
4	C	26	50	20120601	3	844	16.68	0.0251543105981153	-0.0359282562067492
4	C	26	50	20120601	3	846	16.72	0.025953609961433	-0.0370718034354197
4	C	26	50	20120601	3	848	16.76	0.0269829948002809	-0.0393306065504455
4	C	26	50	20120601	3	850	16.8	0.028000648737629	-0.0404024531515036
4	C	26	50	20120601	3	852	16.84	0.0286122890322875	-0.0421020620818314
4	C	26	50	20120601	3	854	16.88	0.0294060800337797	-0.0440336020363884
4	C	26	50	20120601	3	856	16.92	0.0297512754222194	-0.0457764929727927
4	C	26	50	20120601	3	858	16.96	0.030553544634018	-0.047760224478869
4	C	26	50	20120601	3	860	17	0.0306327123092396	-0.0483440401216879
4	C	26	50	20120601	3	862	17.04	0.0307421158704248	-0.0498909634847541
4	C	26	50	20120601	3	864	17.08	0.0309067232580172	-0.0516894259430918
4	C	26	50	20120601	3	866	17.12	0.0302587037336802	-0.0532114294489754
4	C	26	50	20120601	3	868	17.16	0.0301825961337648	-0.0546682337498356
4	C	26	50	20120601	3	870	17.2	0.0303336810941165	-0.0560477521280403
4	C	26	50	20120601	3	872	17.24	0.0301915413173895	-0.0575918018091477
4	C	26	50	20120601	3	874	17.28	0.0302527201960978	-0.0591230274016716
4	C	26	50	20120601	3	876	17.32	0.0304203186453746	-0.0593856327180686
4	C	26	50	20120601	3	878	17.36	0.0307964075290843	-0.0626959743273969
4	C	26	50	20120601	3	880	17.4	0.0316515824702513	-0.0641308354077806
4	C	26	50	20120601	3	882	17.44	0.0321945909807279	-0.0652121925950458
4	C	26	50	20120601	3	884	17.48	0.0331929126186783	-0.0663450907955916
4	C	26	50	20120601	3	886	17.52	0.0326776792625668	-0.0659088412669386
4	C	26	50	20120601	3	888	17.56	0.0347078959684383	-0.0691122046913411
4	C	26	50	20120601	3	890	17.6	0.0350785542720685	-0.0691030193742535
4	C	26	50	20120601	3	892	17.64	0.036503876481974	-0.0696137555312367
4	C	26	50	20120601	3	894	17.68	0.03667474176458	-0.0703506739343181
4	C	26	50	20120601	3	896	17.72	0.0382282200075077	-0.0705700538131812
4	C	26	50	20120601	3	898	17.76	0.0388983451040382	-0.0701177176052562
4	C	26	50	20120601	3	900	17.8	0.0402150627834213	-0.0705581602771217
4	C	26	50	20120601	3	902	17.84	0.0412687862376777	-0.0717478037968578
4	C	26	50	20120601	3	904	17.88	0.0420410034112759	-0.0722346609578403
4	C	26	50	20120601	3	906	17.92	0.042937558241278	-0.0723437533920418
4	C	26	50	20120601	3	908	17.96	0.0434097075812118	-0.0735880350527601
4	C	26	50	20120601	3	910	18	0.0448826180774912	-0.0746198381967997
4	C	26	50	20120601	3	912	18.04	0.0458136726473474	-0.0753158363304538
4	C	26	50	20120601	3	914	18.08	0.0472983140451266	-0.0767393837023386
4	C	26	50	20120601	3	916	18.12	0.0483476817216109	-0.0786529348603822
4	C	26	50	20120601	3	918	18.16	0.048663807950276	-0.0784551783068877
4	C	26	50	20120601	3	920	18.2	0.0495727017936097	-0.0797931869714523
4	C	26	50	20120601	3	922	18.24	0.0498606993145192	-0.0797021893997815
4	C	26	50	20120601	3	924	18.28	0.0501286432871142	-0.0795308362134965
4	C	26	50	20120601	3	926	18.32	0.0503566357265722	-0.079726259314613
4	C	26	50	20120601	3	928	18.36	0.0509433787914652	-0.0784998674554587
4	C	26	50	20120601	3	930	18.4	0.0512752735013507	-0.0787414363451155
4	C	26	50	20120601	3	932	18.44	0.0524487525600688	-0.0772568303026753
4	C	26	50	20120601	3	934	18.48	0.0527736181335746	-0.0770459503422967
4	C	26	50	20120601	3	936	18.52	0.0539679219819735	-0.0759039723957057
4	C	26	50	20120601	3	938	18.56	0.0543150336297901	-0.0759217278469813
4	C	26	50	20120601	3	940	18.6	0.0549181603588032	-0.0752061711397596
4	C	26	50	20120601	3	942	18.64	0.0558555293922153	-0.0744273354466895
4	C	26	50	20120601	3	944	18.68	0.0560632844355957	-0.0739401318033841
4	C	26	50	20120601	3	946	18.72	0.0574556342562946	-0.0728850719173113
4	C	26	50	20120601	3	948	18.76	0.0579098937946644	-0.0719939618095244
4	C	26	50	20120601	3	950	18.8	0.0579530768057915	-0.0714743302492338
4	C	26	50	20120601	3	952	18.84	0.0574245357000579	-0.071154060374831
4	C	26	50	20120601	3	954	18.88	0.0572822799578189	-0.0708146349777259
4	C	26	50	20120601	3	956	18.92	0.0569965310364736	-0.0715550535593741
4	C	26	50	20120601	3	958	18.96	0.0565632725695049	-0.0712648003678326
4	C	26	50	20120601	3	960	19	0.0561442128067025	-0.0718381508302899
4	C	26	50	20120601	3	962	19.04	0.0557283562376189	-0.0707286366509979
4	C	26	50	20120601	3	964	19.08	0.0553216920566907	-0.0709269871741886
4	C	26	50	20120601	3	966	19.12	0.0538612054265568	-0.070181017804308
4	C	26	50	20120601	3	968	19.16	0.0529154925331267	-0.0689635496327323
4	C	26	50	20120601	3	970	19.2	0.0520159819967792	-0.0684373914768514
4	C	26	50	20120601	3	972	19.24	0.0511432849495744	-0.0673661105612181
4	C	26	50	20120601	3	974	19.28	0.0500319959322617	-0.0659527455269825
4	C	26	50	20120601	3	976	19.32	0.0496903148645245	-0.0649995726570108
4	C	26	50	20120601	3	978	19.36	0.0484282353261237	-0.064214860906589
4	C	26	50	20120601	3	980	19.4	0.0471878993212444	-0.063101662700967
4	C	26	50	20120601	3	982	19.44	0.0462124455165975	-0.061927653312163
4	C	26	50	20120601	3	984	19.48	0.0450108023947847	-0.0610644032115549
4	C	26	50	20120601	3	986	19.52	0.04396964422803	-0.0602962165466094
4	C	26	50	20120601	3	988	19.56	0.0428879334873743	-0.0581427723419805
4	C	26	50	20120601	3	990	19.6	0.0415379040075295	-0.0569186502955937
4	C	26	50	20120601	3	992	19.64	0.0404368680385439	-0.0567292163889139
4	C	26	50	20120601	3	994	19.68	0.0387907800204841	-0.0541107434096376
4	C	26	50	20120601	3	996	19.72	0.037972480697956	-0.0538722009370043
4	C	26	50	20120601	3	998	19.76	0.0366017895579649	-0.0528310922677243
4	C	26	50	20120601	3	1000	19.8	0.0354263588845307	-0.0509857627719296
4	C	26	50	20120601	3	1002	19.84	0.0344245087837422	-0.0492982029411532
4	C	26	50	20120601	3	1004	19.88	0.0336416213688159	-0.0476820184688698
4	C	26	50	20120601	3	1006	19.92	0.0325115374532592	-0.0463110656993697
4	C	26	50	20120601	3	1008	19.96	0.0313202463747229	-0.0447900365866306
4	C	26	50	20120601	3	1010	20	0.0306106081512598	-0.0439011892205434
4	C	26	50	20120601	3	1012	20.04	0.0289507174088312	-0.0431301882706089
4	C	26	50	20120601	3	1014	20.08	0.0285059543145327	-0.042534797289782
4	C	26	50	20120601	3	1016	20.12	0.0272332752454819	-0.0417844438578581
4	C	26	50	20120601	3	1018	20.16	0.026736808503343	-0.0401430439577576
4	C	26	50	20120601	3	1020	20.2	0.0255094054814916	-0.0389256959943346
4	C	26	50	20120601	3	1022	20.24	0.0246751255457086	-0.0384784155998951
4	C	26	50	20120601	3	1024	20.28	0.0231533822551205	-0.0378194415773039
4	C	26	50	20120601	3	1026	20.32	0.0223710251702801	-0.0380075461232351
4	C	26	50	20120601	3	1028	20.36	0.0218070650858769	-0.0381394639643333
4	C	26	50	20120601	3	1030	20.4	0.0196576867452398	-0.0364697585797819
4	C	26	50	20120601	3	1032	20.44	0.0184979184870089	-0.0358232932761499
4	C	26	50	20120601	3	1034	20.48	0.017016155013829	-0.034435193167206
4	C	26	50	20120601	3	1036	20.52	0.0151153671331858	-0.0335375352506253
4	C	26	50	20120601	3	1038	20.56	0.0139869944160396	-0.0325147477180458
4	C	26	50	20120601	3	1040	20.6	0.012474139457691	-0.0317272428958384
4	C	26	50	20120601	3	1042	20.64	0.0113369491189833	-0.0308067525012932
4	C	26	50	20120601	3	1044	20.68	0.010318142597582	-0.0300058904319891
4	C	26	50	20120601	3	1046	20.72	0.0086391316877901	-0.0295122450459071
4	C	26	50	20120601	3	1048	20.76	0.0069622915958165	-0.0279025942402819
4	C	26	50	20120601	3	1050	20.8	0.0060884136802871	-0.0278457782104136
4	C	26	50	20120601	3	1052	20.84	0.0038761466767448	-0.0270197487965535
4	C	26	50	20120601	3	1054	20.88	0.0030075423635895	-0.0255882761718652
4	C	26	50	20120601	3	1056	20.92	0.0020518055244293	-0.0257209407177243
4	C	26	50	20120601	3	1058	20.96	0.0012433922618089	-0.025073703960594
4	C	26	50	20120601	3	1060	21	0.000648810295992499	-0.025001201389039
4	C	26	50	20120601	3	1062	21.04	-0.000412200685603600	-0.024854756831081
4	C	26	50	20120601	3	1064	21.08	-0.0012068126380687	-0.0244748644199953
4	C	26	50	20120601	3	1066	21.12	-0.0017076577853967	-0.0243948920572567
4	C	26	50	20120601	3	1068	21.16	-0.00312587357215133	-0.0239401234020043
4	C	26	50	20120601	3	1070	21.2	-0.00450332465297054	-0.0232784199472378
4	C	26	50	20120601	3	1072	21.24	-0.0059891469190744	-0.0232708326914756
4	C	26	50	20120601	3	1074	21.28	-0.00765800377548839	-0.0228677252576568
4	C	26	50	20120601	3	1076	21.32	-0.00938299076819297	-0.0215311803041293
4	C	26	50	20120601	3	1078	21.36	-0.0117243556709901	-0.0202930999698819
4	C	26	50	20120601	3	1080	21.4	-0.0145468925962490	-0.0189847897901271
4	C	26	50	20120601	3	1082	21.44	-0.0151315921225443	-0.0188244674696287
4	C	26	50	20120601	3	1084	21.48	-0.0154126953523372	-0.0188008076767302
4	C	26	50	20120601	3	1086	21.52	-0.0157412595892833	-0.0189777116512475
4	C	26	50	20120601	3	1088	21.56	-0.0159149179436750	-0.0195586776537381
4	C	26	50	20120601	3	1090	21.6	-0.0158840739458796	-0.0194971027952324
4	C	26	50	20120601	3	1092	21.64	-0.0160045932256650	-0.0208628088324161
4	C	26	50	20120601	3	1094	21.68	-0.0165113200871989	-0.0223495715505389
4	C	26	50	20120601	3	1096	21.72	-0.0168787539839069	-0.0225151547454894
4	C	26	50	20120601	3	1098	21.76	-0.0162895714006188	-0.0216516571575078
4	C	26	50	20120601	3	1100	21.8	-0.0163928726302824	-0.0217649003085148
4	C	26	50	20120601	3	1102	21.84	-0.0163567606869672	-0.0215932642795174
4	C	26	50	20120601	3	1104	21.88	-0.0162966283262951	-0.0207280908484644
4	C	26	50	20120601	3	1106	21.92	-0.0163202032663798	-0.0204498584722032
4	C	26	50	20120601	3	1108	21.96	-0.0164801578913520	-0.0196728259014251
4	C	26	50	20120601	3	1110	22	-0.0161973363920809	-0.0189872505217257
4	C	26	50	20120601	3	1112	22.04	-0.0162276005623156	-0.019554548150136
4	C	26	50	20120601	3	1114	22.08	-0.0160539492789918	-0.018537643745976
4	C	26	50	20120601	3	1116	22.12	-0.0156431343812581	-0.0177221374952336
4	C	26	50	20120601	3	1118	22.16	-0.0160022562377532	-0.0172577698654266
4	C	26	50	20120601	3	1120	22.2	-0.0158902660799624	-0.0154953613676481
4	C	26	50	20120601	3	1122	22.24	-0.0158882571895971	-0.0144377283199985
4	C	26	50	20120601	3	1124	22.28	-0.0156500286723747	-0.0134251980783870
4	C	26	50	20120601	3	1126	22.32	-0.0151690687819472	-0.0123729666194389
4	C	26	50	20120601	3	1128	22.36	-0.0154833211776421	-0.0104440924574470
4	C	26	50	20120601	3	1130	22.4	-0.0153128370255913	-0.0099739647358005
4	C	26	50	20120601	3	1132	22.44	-0.0158978132427701	-0.00850546043400672
4	C	26	50	20120601	3	1134	22.48	-0.0160413889412376	-0.00710079755079508
4	C	26	50	20120601	3	1136	22.52	-0.0167623076391811	-0.00599639080378359
4	C	26	50	20120601	3	1138	22.56	-0.0173340812535163	-0.00446740673975611
4	C	26	50	20120601	3	1140	22.6	-0.0176783927584795	-0.00396156376169868
4	C	26	50	20120601	3	1142	22.64	-0.0186536980707023	-0.00343293780315143
4	C	26	50	20120601	3	1144	22.68	-0.0185492301148498	-0.00344952652823807
4	C	26	50	20120601	3	1146	22.72	-0.0187346122996735	-0.00399058342399858
4	C	26	50	20120601	3	1148	22.76	-0.0189838391557705	-0.00383845647109411
4	C	26	50	20120601	3	1150	22.8	-0.0189581216821387	-0.00390947120512867
4	C	26	50	20120601	3	1152	22.84	-0.0189401265216643	-0.00413245803568263
4	C	26	50	20120601	3	1154	22.88	-0.0188799920396719	-0.00407614193030859
4	C	26	50	20120601	3	1156	22.92	-0.0190189880196497	-0.00432742646713885
4	C	26	50	20120601	3	1158	22.96	-0.0194060816061950	-0.00442305063847905
4	C	26	50	20120601	3	1160	23	-0.0197223358918982	-0.00454117360409373
4	C	26	50	20120601	3	1162	23.04	-0.0210090382319228	-0.00444251233841765
4	C	26	50	20120601	3	1164	23.08	-0.0215457153082806	-0.00440841282100171
4	C	26	50	20120601	3	1166	23.12	-0.0224165314514475	-0.0043070985613933
4	C	26	50	20120601	3	1168	23.16	-0.0235373805524419	-0.00381744125755724
4	C	26	50	20120601	3	1170	23.2	-0.024555670885893	-0.00442009422502691
4	C	26	50	20120601	3	1172	23.24	-0.0250201834725901	-0.00467827305297374
4	C	26	50	20120601	3	1174	23.28	-0.0261144382875441	-0.0041894572062073
4	C	26	50	20120601	3	1176	23.32	-0.0269734952449398	-0.00470740585235863
4	C	26	50	20120601	3	1178	23.36	-0.0280456671151173	-0.00501165975816758
4	C	26	50	20120601	3	1180	23.4	-0.0292969915593763	-0.00483038586374259
4	C	26	50	20120601	3	1182	23.44	-0.0303653874793423	-0.00530933757091149
4	C	26	50	20120601	3	1184	23.48	-0.0305416904130955	-0.00478079646517798
4	C	26	50	20120601	3	1186	23.52	-0.0308801400028427	-0.00474066108427783
4	C	26	50	20120601	3	1188	23.56	-0.0308745538592713	-0.0043952394216682
4	C	26	50	20120601	3	1190	23.6	-0.0308745538592713	-0.0043952394216682
4	C	26	50	20120601	3	1192	23.64	-0.0308660120093546	-0.00386570129537322
4	C	26	50	20120601	3	1194	23.68	-0.0303709948361171	-0.00383482901330662
4	C	26	50	20120601	3	1196	23.72	-0.0303039893975319	-0.00297558113707997
4	C	26	50	20120601	3	1198	23.76	-0.0297630102835173	-0.00347404899140962
4	C	26	50	20120601	3	1200	23.8	-0.0292821918144461	-0.00341947449003764
4	C	26	50	20120601	3	1202	23.84	-0.0290949357966522	-0.00288814031251845
4	C	26	50	20120601	3	1204	23.88	-0.0291036544232643	-0.00342676476095167
4	C	26	50	20120601	3	1206	23.92	-0.0288842604022655	-0.00316847986698766
4	C	26	50	20120601	3	1208	23.96	-0.0286756497596799	-0.00238880978791575
4	C	26	50	20120601	3	1210	24	-0.0283436772680484	-0.0019090519790163
4	C	26	50	20120601	3	1212	24.04	-0.0278894884403567	-0.0017624546011407
4	C	26	50	20120601	3	1214	24.08	-0.0270718962246097	-0.0008593024648702
4	C	26	50	20120601	3	1216	24.12	-0.0266556507467964	-0.0006034288050300
4	C	26	50	20120601	3	1218	24.16	-0.0264216903261052	-9.6100902732101e-05
4	C	26	50	20120601	3	1220	24.2	-0.0257950718905466	0.0014445237581882
4	C	26	50	20120601	3	1222	24.24	-0.0252871092114202	0.0023891955853755
4	C	26	50	20120601	3	1224	24.28	-0.0252759722796165	0.0034110709502072
4	C	26	50	20120601	3	1226	24.32	-0.025141020950427	0.0048601095215538
4	C	26	50	20120601	3	1228	24.36	-0.0249959367810632	0.0059406959624274
4	C	26	50	20120601	3	1230	24.4	-0.0248440290312609	0.0076944834143297
4	C	26	50	20120601	3	1232	24.44	-0.0252810917327123	0.0089864382142357
4	C	26	50	20120601	3	1234	24.48	-0.0255328146757469	0.0101329482203194
4	C	26	50	20120601	3	1236	24.52	-0.0262578112584975	0.0102907037432021
4	C	26	50	20120601	3	1238	24.56	-0.02646300657533	0.0102212729283574
4	C	26	50	20120601	3	1240	24.6	-0.0267659452625259	0.0101881661888622
4	C	26	50	20120601	3	1242	24.64	-0.0266416712457324	0.0107120969583824
4	C	26	50	20120601	3	1244	24.68	-0.0268311192945479	0.0109978246665242
4	C	26	50	20120601	3	1246	24.72	-0.0277141754560971	0.0116572512374554
4	C	26	50	20120601	3	1248	24.76	-0.0281434599829554	0.0130259978337982
4	C	26	50	20120601	3	1250	24.8	-0.0287360154655898	0.0134993351131245
4	C	26	50	20120601	3	1252	24.84	-0.0292398078339817	0.014619767021118
4	C	26	50	20120601	3	1254	24.88	-0.0295490044161912	0.0151838473136739
4	C	26	50	20120601	3	1256	24.92	-0.0289508769321211	0.0156221686651958
4	C	26	50	20120601	3	1258	24.96	-0.0284855228883544	0.0160477833078598
4	C	26	50	20120601	3	1260	25	-0.0280973636918899	0.0158404171732091
4	C	26	50	20120601	3	1262	25.04	-0.0275148844808875	0.0153718528646558
4	C	26	50	20120601	3	1264	25.08	-0.026911283990331	0.0160301834200761
4	C	26	50	20120601	3	1266	25.12	-0.025806429644727	0.016876943790547
4	C	26	50	20120601	3	1268	25.16	-0.0253555783610425	0.0172732064307239
4	C	26	50	20120601	3	1270	25.2	-0.0244694321428595	0.0184586002387051
4	C	26	50	20120601	3	1272	25.24	-0.0235856193770544	0.019265479786717
4	C	26	50	20120601	3	1274	25.28	-0.0226974932598841	0.0207297565091981
4	C	26	50	20120601	3	1276	25.32	-0.0222501775101055	0.0219643649491498
4	C	26	50	20120601	3	1278	25.36	-0.0215539601733492	0.0224212973511526
4	C	26	50	20120601	3	1280	25.4	-0.0210434997880107	0.0228213076572698
4	C	26	50	20120601	3	1282	25.44	-0.020586001700583	0.0232259141574648
4	C	26	50	20120601	3	1284	25.48	-0.0200888349227307	0.0233036251927172
4	C	26	50	20120601	3	1286	25.52	-0.0192653383653609	0.0231880839446713
4	C	26	50	20120601	3	1288	25.56	-0.0181201082225511	0.0235600221115754
4	C	26	50	20120601	3	1290	25.6	-0.0175056324297000	0.0236004686194593
4	C	26	50	20120601	3	1292	25.64	-0.0162440832213851	0.0240430467538039
4	C	26	50	20120601	3	1294	25.68	-0.0148253441756124	0.0253179602802833
4	C	26	50	20120601	3	1296	25.72	-0.0141615830401126	0.0260074601026183
4	C	26	50	20120601	3	1298	25.76	-0.0130093525401691	0.0266101272122236
4	C	26	50	20120601	3	1300	25.8	-0.0124868006288723	0.0275635899959755
4	C	26	50	20120601	3	1302	25.84	-0.0118640516866813	0.0284539081441675
4	C	26	50	20120601	3	1304	25.88	-0.0113643393244167	0.0292142600659774
4	C	26	50	20120601	3	1306	25.92	-0.0107065178858789	0.0298368675868122
4	C	26	50	20120601	3	1308	25.96	-0.0101831174464446	0.0304043914893925
4	C	26	50	20120601	3	1310	26	-0.0096868699074079	0.0314701428299968
4	C	26	50	20120601	3	1312	26.04	-0.00959812800636898	0.0317171352286653
4	C	26	50	20120601	3	1314	26.08	-0.0092972540709741	0.0310181601754624
4	C	26	50	20120601	3	1316	26.12	-0.00945281756283514	0.0306373124631153
4	C	26	50	20120601	3	1318	26.16	-0.00916962129696992	0.0307034269471563
4	C	26	50	20120601	3	1320	26.2	-0.00912570996585824	0.0305417116262989
4	C	26	50	20120601	3	1322	26.24	-0.00899044043861726	0.0297723087376898
4	C	26	50	20120601	3	1324	26.28	-0.00881875491214517	0.0296509692140382
4	C	26	50	20120601	3	1326	26.32	-0.00816439829683513	0.0293955622446736
4	C	26	50	20120601	3	1328	26.36	-0.00795431687214461	0.0290269474796411
4	C	26	50	20120601	3	1330	26.4	-0.00778128784278826	0.0283504584220799
4	C	26	50	20120601	3	1332	26.44	-0.0078053294733486	0.0280045417847235
4	C	26	50	20120601	3	1334	26.48	-0.00711519325491054	0.0275208807463919
4	C	26	50	20120601	3	1336	26.52	-0.00671193025759985	0.0266113292937516
4	C	26	50	20120601	3	1338	26.56	-0.00591360670164023	0.0258077731476112
4	C	26	50	20120601	3	1340	26.6	-0.00509640339462294	0.0249257988594372
4	C	26	50	20120601	3	1342	26.64	-0.00437246747204415	0.0235595271368286
4	C	26	50	20120601	3	1344	26.68	-0.00405221881084477	0.0228209541038792
4	C	26	50	20120601	3	1346	26.72	-0.00315758731128755	0.0215006443220477
4	C	26	50	20120601	3	1348	26.76	-0.00254954619014523	0.0209538386481561
4	C	26	50	20120601	3	1350	26.8	-0.0019315348633882	0.0196024161679524
4	C	26	50	20120601	3	1352	26.84	-0.0010350648861999	0.0194853192849879
4	C	26	50	20120601	3	1354	26.88	-0.0004903805326519	0.0186785811583322
4	C	26	50	20120601	3	1356	26.92	0.0008619611863674	0.0187147143148508
4	C	26	50	20120601	3	1358	26.96	0.0012231513301975	0.018175474683518
4	C	26	50	20120601	3	1360	27	0.0018316874260866	0.0178886721730687
4	C	26	50	20120601	3	1362	27.04	0.0027710080742148	0.0175605746265981
4	C	26	50	20120601	3	1364	27.08	0.0031047836881383	0.0168441128226965
4	C	26	50	20120601	3	1366	27.12	0.0033844797754366	0.0166704827525761
4	C	26	50	20120601	3	1368	27.16	0.0036253557004478	0.0158683054646591
4	C	26	50	20120601	3	1370	27.2	0.0036557117945642	0.0148099575320537
4	C	26	50	20120601	3	1372	27.24	0.0036948925813097	0.0142231932539573
4	C	26	50	20120601	3	1374	27.28	0.0043680511659315	0.0132178359035341
4	C	26	50	20120601	3	1376	27.32	0.0049745507942908	0.012285501470404
4	C	26	50	20120601	3	1378	27.36	0.0058061720085765	0.0116675679253929
4	C	26	50	20120601	3	1380	27.4	0.0067277513475648	0.0112362964284794
4	C	26	50	20120601	3	1382	27.44	0.0079488964744027	0.0102752251757619
4	C	26	50	20120601	3	1384	27.48	0.0088770992826103	0.0100917472295
4	C	26	50	20120601	3	1386	27.52	0.0105856269507692	0.0079804515387772
4	C	26	50	20120601	3	1388	27.56	0.0116616171975651	0.0070085474101719
4	C	26	50	20120601	3	1390	27.6	0.0130560812675397	0.0053052190981751
4	C	26	50	20120601	3	1392	27.64	0.0136378604428287	0.004202585067864
4	C	26	50	20120601	3	1394	27.68	0.0137767432857216	0.0027544233089262
4	C	26	50	20120601	3	1396	27.72	0.0141045579894797	0.0016021220983046
4	C	26	50	20120601	3	1398	27.76	0.0140830053747891	0.00112078037021520
4	C	26	50	20120601	3	1400	27.8	0.0141376081604323	-0.0009175397793687
4	C	26	50	20120601	3	1402	27.84	0.0142362495564079	-0.00394600741251258
4	C	26	50	20120601	3	1404	27.88	0.0144797064211704	-0.00499401037290916
4	C	26	50	20120601	3	1406	27.92	0.014677908451937	-0.00413692624343295
4	C	26	50	20120601	3	1408	27.96	0.0155579735518018	-0.00724225638369179
4	C	26	50	20120601	3	1410	28	0.0167722173164553	-0.00929894716745099
4	C	26	50	20120601	3	1412	28.04	0.0175803696566734	-0.00980106369277155
4	C	26	50	20120601	3	1414	28.08	0.018473445521312	-0.0115099993615432
4	C	26	50	20120601	3	1416	28.12	0.0190074525624641	-0.0136406535146145
4	C	26	50	20120601	3	1418	28.16	0.0199469853426267	-0.0152071071669771
4	C	26	50	20120601	3	1420	28.2	0.0208269797318133	-0.0163409528906097
4	C	26	50	20120601	3	1422	28.24	0.0219808365773535	-0.0182583436384751
4	C	26	50	20120601	3	1424	28.28	0.0227858776477344	-0.0188048664696542
4	C	26	50	20120601	3	1426	28.32	0.0242301432483079	-0.0201045994441532
4	C	26	50	20120601	3	1428	28.36	0.0246927325045602	-0.0212478496879756
4	C	26	50	20120601	3	1430	28.4	0.024777231764912	-0.0226694878715512
4	C	26	50	20120601	3	1432	28.44	0.0239378253049654	-0.0244677311267867
4	C	26	50	20120601	3	1434	28.48	0.0229246827088813	-0.0252513468616976
4	C	26	50	20120601	3	1436	28.52	0.0220467389293601	-0.0265628885194424
4	C	26	50	20120601	3	1438	28.56	0.0203093068573066	-0.0284065280300301
4	C	26	50	20120601	3	1440	28.6	0.0191869869742073	-0.0291123620190105
4	C	26	50	20120601	3	1442	28.64	0.017801573871032	-0.0308217714493256
4	C	26	50	20120601	3	1444	28.68	0.0169068292343898	-0.0320625741446805
4	C	26	50	20120601	3	1446	28.72	0.0158466852505602	-0.0341579224561671
4	C	26	50	20120601	3	1448	28.76	0.0147088938710886	-0.0355085529767759
4	C	26	50	20120601	3	1450	28.8	0.0133044843442366	-0.0374063816155398
4	C	26	50	20120601	3	1452	28.84	0.0124322292387701	-0.0386270989427751
4	C	26	50	20120601	3	1454	28.88	0.011388603269349	-0.0401584871698587
4	C	26	50	20120601	3	1456	28.92	0.0101362888755964	-0.0416264691318732
4	C	26	50	20120601	3	1458	28.96	0.0092621988280326	-0.0435103076629713
4	C	26	50	20120601	3	1460	29	0.0083646540485369	-0.0460046409757425
4	C	26	50	20120601	3	1462	29.04	0.0078273165344455	-0.0471001685829026
4	C	26	50	20120601	3	1464	29.08	0.0073435140747576	-0.0483124324485688
4	C	26	50	20120601	3	1466	29.12	0.0069139467051868	-0.0496456822844961
4	C	26	50	20120601	3	1468	29.16	0.0064133858147848	-0.0511272831231163
4	C	26	50	20120601	3	1470	29.2	0.0068494585667426	-0.0525255867829127
4	C	26	50	20120601	3	1472	29.24	0.0077113510223309	-0.0531049193687388
4	C	26	50	20120601	3	1474	29.28	0.0079130178763253	-0.0531849638563691
4	C	26	50	20120601	3	1476	29.32	0.0085839207903151	-0.0559776113779873
4	C	26	50	20120601	3	1478	29.36	0.0079965978978615	-0.0569002443060795
4	C	26	50	20120601	3	1480	29.4	0.0075818090600175	-0.0579692483378773
4	C	26	50	20120601	3	1482	29.44	0.0064003043393329	-0.0589135894441519
4	C	26	50	20120601	3	1484	29.48	0.0050539730279537	-0.0603575014913349
4	C	26	50	20120601	3	1486	29.52	0.0042119502729168	-0.061420141562102
4	C	26	50	20120601	3	1488	29.56	0.0031260463890486	-0.0616675582248392
4	C	26	50	20120601	3	1490	29.6	0.0017519964918469	-0.0628314559866722
4	C	26	50	20120601	3	1492	29.64	0.000365784358008801	-0.0634951464114939
4	C	26	50	20120601	3	1494	29.68	-0.0006323675743142	-0.0654040518779851
4	C	26	50	20120601	3	1496	29.72	-0.0009653441575749	-0.06567749007027
4	C	26	50	20120601	3	1498	29.76	-0.001940373698153	-0.0668236394518952
4	C	26	50	20120601	3	1500	29.8	-0.00302146925590915	-0.0681353932416744
4	C	26	50	20120601	3	1502	29.84	-0.00392713162125287	-0.069691169581641
4	C	26	50	20120601	3	1504	29.88	-0.00472050542974417	-0.0711883974801254
4	C	26	50	20120601	3	1506	29.92	-0.00522743028117682	-0.073796560842532
4	C	26	50	20120601	3	1508	29.96	-0.00582076358127045	-0.0748964654406677
4	C	26	50	20120601	3	1510	30	-0.00592371832861121	-0.0756506655334813
4	C	26	50	20120601	3	1512	30.04	-0.00593298142744475	-0.0773458126200198
4	C	26	50	20120601	3	1514	30.08	-0.00566088673804417	-0.0773159727138537
4	C	26	50	20120601	3	1516	30.12	-0.0053941660601806	-0.0776741930092028
4	C	26	50	20120601	3	1518	30.16	-0.0050662806457444	-0.0780162205592627
4	C	26	50	20120601	3	1520	30.2	-0.00427679592454962	-0.0779086696178443
4	C	26	50	20120601	3	1522	30.24	-0.00435719396557053	-0.0792778404782558
4	C	26	50	20120601	3	1524	30.28	-0.00404670337795152	-0.0802367479842229
4	C	26	50	20120601	3	1526	30.32	-0.00434135477367196	-0.0810166160531935
4	C	26	50	20120601	3	1528	30.36	-0.00345386505260472	-0.0833099754766158
4	C	26	50	20120601	3	1530	30.4	-0.00379525620656158	-0.0846766714632932
4	C	26	50	20120601	3	1532	30.44	-0.00335593076341038	-0.0865259678281304
4	C	26	50	20120601	3	1534	30.48	-0.00307888632654149	-0.088042429031063
4	C	26	50	20120601	3	1536	30.52	-0.00251263521616731	-0.0905283336310025
4	C	26	50	20120601	3	1538	30.56	-0.001918877652005	-0.0921643665906338
4	C	26	50	20120601	3	1540	30.6	-0.0019815980234962	-0.0935906716789652
4	C	26	50	20120601	3	1542	30.64	-0.0010144880788674	-0.0951176687729375
4	C	26	50	20120601	3	1544	30.68	-0.000321594143982700	-0.0968377060181738
4	C	26	50	20120601	3	1546	30.72	0.000323640793850000	-0.0986629607524506
4	C	26	50	20120601	3	1548	30.76	0.0015841293419932	-0.100315893564152
4	C	26	50	20120601	3	1550	30.8	0.0024166768661622	-0.101371462567108
4	C	26	50	20120601	3	1552	30.84	0.0035149551187012	-0.104044326199993
4	C	26	50	20120601	3	1554	30.88	0.0041817568133601	-0.104749735924904
4	C	26	50	20120601	3	1556	30.92	0.0054346086082664	-0.106788466196421
4	C	26	50	20120601	3	1558	30.96	0.0057463012774135	-0.107555111368584
4	C	26	50	20120601	3	1560	31	0.0061552918396518	-0.108090674044655
4	C	26	50	20120601	3	1562	31.04	0.0074330337932558	-0.109536283148112
4	C	26	50	20120601	3	1564	31.08	0.0080694298963237	-0.111386357330409
4	C	26	50	20120601	3	1566	31.12	0.0093424342344939	-0.112503091069937
4	C	26	50	20120601	3	1568	31.16	0.0111095647913572	-0.114284222341068
4	C	26	50	20120601	3	1570	31.2	0.0125080805831879	-0.115703102808197
4	C	26	50	20120601	3	1572	31.24	0.0144915858150943	-0.117256969959854
4	C	26	50	20120601	3	1574	31.28	0.0159429224834797	-0.117606068577726
4	C	26	50	20120601	3	1576	31.32	0.0178296247970416	-0.118084497025877
4	C	26	50	20120601	3	1578	31.36	0.0192082001776429	-0.119695427694776
4	C	26	50	20120601	3	1580	31.4	0.0212170198323158	-0.121292145517373
4	C	26	50	20120601	3	1582	31.44	0.0227771802343258	-0.123083671258187
4	C	26	50	20120601	3	1584	31.48	0.0241208245399365	-0.123619516776971
4	C	26	50	20120601	3	1586	31.52	0.0255580897833763	-0.124446407446890
4	C	26	50	20120601	3	1588	31.56	0.0265804954782939	-0.124749119859916
4	C	26	50	20120601	3	1590	31.6	0.0269421805968708	-0.1257945772359
4	C	26	50	20120601	3	1592	31.64	0.0278240134636885	-0.126458479792756
4	C	26	50	20120601	3	1594	31.68	0.0292631171847594	-0.127277875130795
4	C	26	50	20120601	3	1596	31.72	0.0306672898308397	-0.128034620808021
4	C	26	50	20120601	3	1598	31.76	0.0317905289527545	-0.128846025839433
4	C	26	50	20120601	3	1600	31.8	0.0324079745940866	-0.129412276949807
4	C	26	50	20120601	3	1602	31.84	0.0339660843864311	-0.130923010587812
4	C	26	50	20120601	3	1604	31.88	0.0345945608935497	-0.131247714021733
4	C	26	50	20120601	3	1606	31.92	0.0358550494416929	-0.133009399856381
4	C	26	50	20120601	3	1608	31.96	0.0367173661613499	-0.133368963654614
4	C	26	50	20120601	3	1610	32	0.0374635052368579	-0.134220885904588
4	C	26	50	20120601	3	1612	32.04	0.0385834916675793	-0.135052514189942
4	C	26	50	20120601	3	1614	32.08	0.0397931392381551	-0.135696900599637
4	C	26	50	20120601	3	1616	32.12	0.0403835026897678	-0.136144569902806
4	C	26	50	20120601	3	1618	32.16	0.0420008680303758	-0.137935459247517
4	C	26	50	20120601	3	1620	32.2	0.0427146923259836	-0.138839495267264
4	C	26	50	20120601	3	1622	32.24	0.0437273399473208	-0.139819474555311
4	C	26	50	20120601	3	1624	32.28	0.0445242492897181	-0.140081811171131
4	C	26	50	20120601	3	1626	32.32	0.0458210124157361	-0.141802979787217
4	C	26	50	20120601	3	1628	32.36	0.0477000072653831	-0.142077832193064
4	C	26	50	20120601	3	1630	32.4	0.0489936591215639	-0.14411323906271
4	C	26	50	20120601	3	1632	32.44	0.0507189996676591	-0.146247287328331
4	C	26	50	20120601	3	1634	32.48	0.0518452086380549	-0.146016275542917
4	C	26	50	20120601	3	1636	32.52	0.0530595938240647	-0.147903260699192
4	C	26	50	20120601	3	1638	32.56	0.0543208601896671	-0.148494614100298
4	C	26	50	20120601	3	1640	32.6	0.0558670905880877	-0.149966315443981
4	C	26	50	20120601	3	1642	32.64	0.0570473932272443	-0.15167949375344
4	C	26	50	20120601	3	1644	32.68	0.0584087859130628	-0.151900606043917
4	C	26	50	20120601	3	1646	32.72	0.0604951044709537	-0.153404975720892
4	C	26	50	20120601	3	1648	32.76	0.0617944838920621	-0.153661231218394
4	C	26	50	20120601	3	1650	32.8	0.0635920200405164	-0.155232351775512
4	C	26	50	20120601	3	1652	32.84	0.0654998648468358	-0.156860040875125
4	C	26	50	20120601	3	1654	32.88	0.0671221799349121	-0.156923468353398
4	C	26	50	20120601	3	1656	32.92	0.0689636981251562	-0.158966794818992
4	C	26	50	20120601	3	1658	32.96	0.0707241111675983	-0.159945713446867
4	C	26	50	20120601	3	1660	33	0.0722200662738765	-0.161098580342914
4	C	26	50	20120601	3	1662	33.04	0.0730107530765993	-0.161425122254466
4	C	26	50	20120601	3	1664	33.08	0.0743080818880423	-0.162031324897977
4	C	26	50	20120601	3	1666	33.12	0.0744034705928243	-0.162981040015788
4	C	26	50	20120601	3	1668	33.16	0.0752408971537836	-0.164645357246667
4	C	26	50	20120601	3	1670	33.2	0.0752544028933042	-0.165662813194117
4	C	26	50	20120601	3	1672	33.24	0.0759493474378544	-0.166623912731105
4	C	26	50	20120601	3	1674	33.28	0.0761990975529694	-0.168021721416155
4	C	26	50	20120601	3	1676	33.32	0.0767939157773036	-0.169665603261057
4	C	26	50	20120601	3	1678	33.36	0.0771619648569112	-0.170311545305671
4	C	26	50	20120601	3	1680	33.4	0.0771697430315042	-0.171371498370670
4	C	26	50	20120601	3	1682	33.44	0.0776401104623495	-0.172991338585012
4	C	26	50	20120601	3	1684	33.48	0.0778977801734139	-0.173684020387862
4	C	26	50	20120601	3	1686	33.52	0.0785775926328466	-0.174552771779228
4	C	26	50	20120601	3	1688	33.56	0.0781802693324979	-0.176170561383905
4	C	26	50	20120601	3	1690	33.6	0.0780361609704921	-0.17726784968695
4	C	26	50	20120601	3	1692	33.64	0.0782823755517013	-0.177017392465054
4	C	26	50	20120601	3	1694	33.68	0.0783873809087075	-0.178429838260474
4	C	26	50	20120601	3	1696	33.72	0.0787370452120042	-0.178890518328417
4	C	26	50	20120601	3	1698	33.76	0.0790221506661786	-0.177663546641702
4	C	26	50	20120601	3	1700	33.8	0.0793957858893576	-0.178142682196634
4	C	26	50	20120601	3	1702	33.84	0.0804572238785967	-0.177956642402504
4	C	26	50	20120601	3	1704	33.88	0.0813939989423127	-0.179402817191387
4	C	26	50	20120601	3	1706	33.92	0.0818809126718377	-0.178863577560054
4	C	26	50	20120601	3	1708	33.96	0.0821019542516366	-0.17922377775439
4	C	26	50	20120601	3	1710	34	0.0823103386200523	-0.180578099372397
4	C	26	50	20120601	3	1712	34.04	0.082941148579549	-0.181915874691724
4	C	26	50	20120601	3	1714	34.08	0.0839317344693131	-0.182335259723645
4	C	26	50	20120601	3	1716	34.12	0.0844375279498958	-0.182126451091161
4	C	26	50	20120601	3	1718	34.16	0.0846792877583835	-0.182683721945414
4	C	26	50	20120601	3	1720	34.2	0.0855050470574531	-0.182153533280881
4	C	26	50	20120601	3	1722	34.24	0.0860751165444458	-0.182661094528416
4	C	26	50	20120601	3	1724	34.28	0.087388708811856	-0.183348614451764
4	C	26	50	20120601	3	1726	34.32	0.087707613970171	-0.18382308310194
4	C	26	50	20120601	3	1728	34.36	0.0888199636476554	-0.184567595831851
4	C	26	50	20120601	3	1730	34.4	0.0898802702660444	-0.186757151979796
4	C	26	50	20120601	3	1732	34.44	0.0908120955822924	-0.187298937195541
4	C	26	50	20120601	3	1734	34.48	0.0923465172974674	-0.188775376154658
4	C	26	50	20120601	3	1736	34.52	0.0937798934536104	-0.19090864660282
4	C	26	50	20120601	3	1738	34.56	0.0945556603032504	-0.191422642522064
4	C	26	50	20120601	3	1740	34.6	0.0960586157666624	-0.193564115408888
4	C	26	50	20120601	3	1742	34.64	0.0973990780917574	-0.194791864913062
4	C	26	50	20120601	3	1744	34.68	0.0985187816797664	-0.196791916443648
4	C	26	50	20120601	3	1746	34.72	0.0990493238976904	-0.197136772420833
4	C	26	50	20120601	3	1748	34.76	0.100734783621327	-0.200358633758631
4	C	26	50	20120601	3	1750	34.8	0.101355835507243	-0.201214020831833
4	C	26	50	20120601	3	1752	34.84	0.102264467721068	-0.203419486882354
4	C	26	50	20120601	3	1754	34.88	0.103442931882593	-0.204816305617909
4	C	26	50	20120601	3	1756	34.92	0.104100965453165	-0.20697255703646
4	C	26	50	20120601	3	1758	34.96	0.104727462061297	-0.208290604076591
4	C	26	50	20120601	3	1760	35	0.105261398391771	-0.20973090987919
4	C	26	50	20120601	3	1762	35.04	0.105458610473043	-0.211178428170957
4	C	26	50	20120601	3	1764	35.08	0.105954787301402	-0.213038331137512
4	C	26	50	20120601	3	1766	35.12	0.106851964385372	-0.214818260327115
4	C	26	50	20120601	3	1768	35.16	0.106728786384089	-0.215750368486075
4	C	26	50	20120601	3	1770	35.2	0.107521240953765	-0.217671789742593
4	C	26	50	20120601	3	1772	35.24	0.107659197486774	-0.21840781719113
4	C	26	50	20120601	3	1774	35.28	0.107463116776351	-0.220737946167174
4	C	26	50	20120601	3	1776	35.32	0.107673834597145	-0.222416617665711
4	C	26	50	20120601	3	1778	35.36	0.107312856585349	-0.221527430888369
4	C	26	50	20120601	3	1780	35.4	0.107363061166813	-0.221969372626611
4	C	26	50	20120601	3	1782	35.44	0.107277854799680	-0.222970989382162
4	C	26	50	20120601	3	1784	35.48	0.106638913112200	-0.223601445788267
4	C	26	50	20120601	3	1786	35.52	0.106178869440360	-0.226270491044534
4	C	26	50	20120601	3	1788	35.56	0.106403517264743	-0.22642060981418
4	C	26	50	20120601	3	1790	35.6	0.105599890407925	-0.227358586959424
4	C	26	50	20120601	3	1792	35.64	0.105258357832611	-0.227128777255538
4	C	26	50	20120601	3	1794	35.68	0.104736088764027	-0.228136121576017
4	C	26	50	20120601	3	1796	35.72	0.104454165290368	-0.229078482783304
4	C	26	50	20120601	3	1798	35.76	0.103906511088339	-0.230679726089301
4	C	26	50	20120601	3	1800	35.8	0.102560462619672	-0.232264776650009
4	C	26	50	20120601	3	1802	35.84	0.101979008713503	-0.232704809199941
4	C	26	50	20120601	3	1804	35.88	0.101287246149468	-0.23246319081281
4	C	26	50	20120601	3	1806	35.92	0.101737319615693	-0.233104890216737
4	C	26	50	20120601	3	1808	35.96	0.101454194060506	-0.233305991385306
4	C	26	50	20120601	3	1810	36	0.100810161204201	-0.233776075973439
4	C	26	50	20120601	3	1812	36.04	0.100348561897443	-0.234090597069711
4	C	26	50	20120601	3	1814	36.08	0.100132328643756	-0.234356327798081
4	C	26	50	20120601	3	1816	36.12	0.0996027763753254	-0.234211300197259
4	C	26	50	20120601	3	1818	36.16	0.0989449549367874	-0.234730528706684
4	C	26	50	20120601	3	1820	36.2	0.0979410754395374	-0.235308729921661
4	C	26	50	20120601	3	1822	36.24	0.0975682887444954	-0.234972995621953
4	C	26	50	20120601	3	1824	36.28	0.0964019868196064	-0.236214250865648
4	C	26	50	20120601	3	1826	36.32	0.0950970212549264	-0.237512145362516
4	C	26	50	20120601	3	1828	36.36	0.0938944447521624	-0.238570472081918
4	C	26	50	20120601	3	1830	36.4	0.0930144503629764	-0.238983775995522
4	C	26	50	20120601	3	1832	36.44	0.0913789123780914	-0.241110046086549
4	C	26	50	20120601	3	1834	36.48	0.0902463394466654	-0.241865023996822
4	C	26	50	20120601	3	1836	36.52	0.0895980639496734	-0.242360564429078
4	C	26	50	20120601	3	1838	36.56	0.0887812849067244	-0.243403617642006
4	C	26	50	20120601	3	1840	36.6	0.0887829819629994	-0.244298531984276
4	C	26	50	20120601	3	1842	36.64	0.0879385550449064	-0.246640611064922
4	C	26	50	20120601	3	1844	36.68	0.0873437368205725	-0.24680267993917
4	C	26	50	20120601	3	1846	36.72	0.0871368373763973	-0.249033318991101
4	C	26	50	20120601	3	1848	36.76	0.0869430194076741	-0.250232642802671
4	C	26	50	20120601	3	1850	36.8	0.0864300134379233	-0.251580034774222
4	C	26	50	20120601	3	1852	36.84	0.0859262705670059	-0.253374954627586
4	C	26	50	20120601	3	1854	36.88	0.085744544124241	-0.254929882439416
4	C	26	50	20120601	3	1856	36.92	0.0854751364406089	-0.254912204769886
4	C	26	50	20120601	3	1858	36.96	0.0848946017732548	-0.256824928612995
4	C	26	50	20120601	3	1860	37	0.0848641961816638	-0.255962965446729
4	C	26	50	20120601	3	1862	37.04	0.08365221515871	-0.257374350581977
4	C	26	50	20120601	3	1864	37.08	0.0833021973020227	-0.258712903718764
4	C	26	50	20120601	3	1866	37.12	0.0828086367687545	-0.259674568941177
4	C	26	50	20120601	3	1868	37.16	0.0819558659906435	-0.261513046572262
4	C	26	50	20120601	3	1870	37.2	0.0816008983864878	-0.260913420021816
4	C	26	50	20120601	3	1872	37.24	0.0813470470520419	-0.26325747900145
4	C	26	50	20120601	3	1874	37.28	0.0813442186249171	-0.264151261972869
4	C	26	50	20120601	3	1876	37.32	0.0799165700337015	-0.264202880767896
4	C	26	50	20120601	3	1878	37.36	0.0794336161021511	-0.265159596242841
4	C	26	50	20120601	3	1880	37.4	0.0791967353304536	-0.266578759552683
4	C	26	50	20120601	3	1882	37.44	0.0794102815783719	-0.267321221672929
4	C	26	50	20120601	3	1884	37.48	0.0788127763482693	-0.267287987654213
4	C	26	50	20120601	3	1886	37.52	0.0783142660675328	-0.267800640070573
4	C	26	50	20120601	3	1888	37.56	0.0777019115950253	-0.268018428959179
4	C	26	50	20120601	3	1890	37.6	0.0765302356585991	-0.269474361821642
4	C	26	50	20120601	3	1892	37.64	0.0763506305361777	-0.269728920262869
4	C	26	50	20120601	3	1894	37.68	0.0764743742228854	-0.269432642521552
4	C	26	50	20120601	3	1896	37.72	0.076545084901004	-0.269742355291711
4	C	26	50	20120601	3	1898	37.76	0.076628523501184	-0.269825793891891
4	C	26	50	20120601	3	1900	37.8	0.0764715457957606	-0.271890545692956
