# Supplementary material for: How Do Ants Make Sense of Gravity? A Boltzmann Walker Analysis of Lasius niger Trajectories on Various Inclines
Source: PLoS One. 2013 Oct 29;8(10):e76531. doi: 10.1371/journal.pone.0076531 (PMC3812222; doi:10.1371/journal.pone.0076531)
Supplement: Dataset S4 — Trajectories for . (ZIP) [file pone.0076531.s008.zip › Incline4/4-C-26-50-20120601-04.txt]

Pente	Colonie	Temperature	Humidite	Date	Indiv	Frame	Time	X	Y
4	C	26	50	20120601	4	14	0	0	0
4	C	26	50	20120601	4	16	0.04	0.00245241602278243	-0.0016860536933324
4	C	26	50	20120601	4	18	0.08	0.00320098754561775	-0.0030266150133771
4	C	26	50	20120601	4	20	0.12	0.00471797907863631	-0.0048800479528843
4	C	26	50	20120601	4	22	0.16	0.00733473378843431	-0.0074526791995362
4	C	26	50	20120601	4	24	0.2	0.00866055900315909	-0.0095971926455188
4	C	26	50	20120601	4	26	0.24	0.00998553568974644	-0.0126619348565375
4	C	26	50	20120601	4	28	0.28	0.0104607114467038	-0.0143715776320903
4	C	26	50	20120601	4	30	0.32	0.0108972791734084	-0.0172025503412488
4	C	26	50	20120601	4	32	0.36	0.0118494691649542	-0.017356416776835
4	C	26	50	20120601	4	34	0.4	0.0111205127842290	-0.0167291423512444
4	C	26	50	20120601	4	36	0.44	0.0115220787252648	-0.0159658205809535
4	C	26	50	20120601	4	38	0.48	0.0112833594759362	-0.0151728710365309
4	C	26	50	20120601	4	40	0.52	0.0116900165857966	-0.0138193979466618
4	C	26	50	20120601	4	42	0.56	0.0122022447380882	-0.0138440052626471
4	C	26	50	20120601	4	44	0.6	0.0130572075472208	-0.0119259781186785
4	C	26	50	20120601	4	46	0.64	0.0138215899776835	-0.0106200933151832
4	C	26	50	20120601	4	48	0.68	0.0143833156046581	-0.010007314578607
4	C	26	50	20120601	4	50	0.72	0.0147977650312471	-0.0081246286315622
4	C	26	50	20120601	4	52	0.76	0.0155276123665166	-0.0075226262023312
4	C	26	50	20120601	4	54	0.8	0.0168727628095712	-0.0061742230680831
4	C	26	50	20120601	4	56	0.84	0.0180777646885946	-0.0049495636205427
4	C	26	50	20120601	4	58	0.88	0.0191337579556186	-0.0037463507216757
4	C	26	50	20120601	4	60	0.92	0.0194168057290598	-0.0025989356189121
4	C	26	50	20120601	4	62	0.96	0.0195887811693121	-0.0018643860235477
4	C	26	50	20120601	4	64	1	0.0195360621161340	0.0005099682390189
4	C	26	50	20120601	4	66	1.04	0.0196610121270104	0.00203088845731371
4	C	26	50	20120601	4	68	1.08	0.0188575196204803	0.00400363859507825
4	C	26	50	20120601	4	70	1.12	0.0184281148854691	0.00478550777623965
4	C	26	50	20120601	4	72	1.16	0.0172335286893326	0.00558326564677432
4	C	26	50	20120601	4	74	1.2	0.0164477562787391	0.00704752115605198
4	C	26	50	20120601	4	76	1.24	0.0155655345031917	0.00850152361700244
4	C	26	50	20120601	4	78	1.28	0.0153788229576193	0.0100369140684675
4	C	26	50	20120601	4	80	1.32	0.0147798045190050	0.0102480844376010
4	C	26	50	20120601	4	82	1.36	0.0133315508361856	0.0133670758808724
4	C	26	50	20120601	4	84	1.4	0.0128788893591412	0.0146407024730100
4	C	26	50	20120601	4	86	1.44	0.0131264184518566	0.0160793684949833
4	C	26	50	20120601	4	88	1.48	0.0127976908732440	0.01748370448273
4	C	26	50	20120601	4	90	1.52	0.0136327960026406	0.0180597440722761
4	C	26	50	20120601	4	92	1.56	0.0145209516061636	0.0181170326616064
4	C	26	50	20120601	4	94	1.6	0.0150383708414679	0.0183831867348061
4	C	26	50	20120601	4	96	1.64	0.0169075171078665	0.0182624185534337
4	C	26	50	20120601	4	98	1.68	0.0174526045122798	0.0186074371651781
4	C	26	50	20120601	4	100	1.72	0.0181200284609061	0.0179953089668405
4	C	26	50	20120601	4	102	1.76	0.0171566591111498	0.0180590970695714
4	C	26	50	20120601	4	104	1.8	0.0164190406723551	0.0180365757185906
4	C	26	50	20120601	4	106	1.84	0.015633828997439	0.0187711585479737
4	C	26	50	20120601	4	108	1.88	0.0155367877841093	0.0180813879037415
4	C	26	50	20120601	4	110	1.92	0.0150952469754126	0.0183665025503041
4	C	26	50	20120601	4	112	1.96	0.0144776302142395	0.0185570126735049
4	C	26	50	20120601	4	114	2	0.0139413646740283	0.0182243995431297
4	C	26	50	20120601	4	116	2.04	0.0131005595568686	0.0180741945064565
4	C	26	50	20120601	4	118	2.08	0.0113749439462355	0.0178633274861320
4	C	26	50	20120601	4	120	2.12	0.0102827538830826	0.0182344383381022
4	C	26	50	20120601	4	122	2.16	0.00929741472563475	0.0176133581679148
4	C	26	50	20120601	4	124	2.2	0.00871282126535659	0.0171772005631433
4	C	26	50	20120601	4	126	2.24	0.00788703368201569	0.0165199730943017
4	C	26	50	20120601	4	128	2.28	0.00653400606941867	0.0148907919993800
4	C	26	50	20120601	4	130	2.32	0.00437143948020563	0.0146822867157048
4	C	26	50	20120601	4	132	2.36	0.00188991964941634	0.0141362029978368
4	C	26	50	20120601	4	134	2.4	-0.000793345524220059	0.0133697911709121
4	C	26	50	20120601	4	136	2.44	-0.00282484209336556	0.0129729416321068
4	C	26	50	20120601	4	138	2.48	-0.00505676100857056	0.0126878573911358
4	C	26	50	20120601	4	140	2.52	-0.00773837155233906	0.0135137510404939
4	C	26	50	20120601	4	142	2.56	-0.00838718445048456	0.0145325787750987
4	C	26	50	20120601	4	144	2.6	-0.00987844436773576	0.0155843576857069
4	C	26	50	20120601	4	146	2.64	-0.0107180983150557	0.0166786407849321
4	C	26	50	20120601	4	148	2.68	-0.0115053768630932	0.0178749381794791
4	C	26	50	20120601	4	150	2.72	-0.0113295618330190	0.0169711425760377
4	C	26	50	20120601	4	152	2.76	-0.0104921989116701	0.0165610277140174
4	C	26	50	20120601	4	154	2.8	-0.00970917714645526	0.0154744591497748
4	C	26	50	20120601	4	156	2.84	-0.00931065176457856	0.0149350780970858
4	C	26	50	20120601	4	158	2.88	-0.00839107353778106	0.0140916976970289
4	C	26	50	20120601	4	160	2.92	-0.00746713953321146	0.0131010693808578
4	C	26	50	20120601	4	162	2.96	-0.00695684885350046	0.0130285626515150
4	C	26	50	20120601	4	164	3	-0.00622614591902566	0.0125477088271047
4	C	26	50	20120601	4	166	3.04	-0.00508631807202416	0.0107468492767788
4	C	26	50	20120601	4	168	3.08	-0.00405462099400176	0.009487888079283
4	C	26	50	20120601	4	170	3.12	-0.00314895155759026	0.00674982213010464
4	C	26	50	20120601	4	172	3.16	-0.00262294189413336	0.00510290679711086
4	C	26	50	20120601	4	174	3.2	-0.00181490764074774	0.00274022757460847
4	C	26	50	20120601	4	176	3.24	-0.00106689190384242	0.0013600583753224
4	C	26	50	20120601	4	178	3.28	-0.000634366706605889	-0.0010894182045707
4	C	26	50	20120601	4	180	3.32	-0.000221890107936339	-0.0029830006671135
4	C	26	50	20120601	4	182	3.36	0.00083945595742123	-0.0051625653962395
4	C	26	50	20120601	4	184	3.4	0.00221429781421786	-0.0070622219060328
4	C	26	50	20120601	4	186	3.44	0.00400899846447962	-0.0078194554869377
4	C	26	50	20120601	4	188	3.48	0.00481502948435416	-0.0077663517676706
4	C	26	50	20120601	4	190	3.52	0.00637787689213267	-0.0078642153461868
4	C	26	50	20120601	4	192	3.56	0.00839511111750166	-0.0074154853828458
4	C	26	50	20120601	4	194	3.6	0.0105862936110425	-0.0067230864227079
4	C	26	50	20120601	4	196	3.64	0.0123701825986199	-0.0070400116820357
4	C	26	50	20120601	4	198	3.68	0.0155046879646706	-0.0061239831312798
4	C	26	50	20120601	4	200	3.72	0.0176081892173443	-0.0066106140180924
4	C	26	50	20120601	4	202	3.76	0.0203677158573316	-0.0064342898711357
4	C	26	50	20120601	4	204	3.8	0.0225397640413736	-0.0079362271007828
4	C	26	50	20120601	4	206	3.84	0.0236698620990659	-0.0090554357140449
4	C	26	50	20120601	4	208	3.88	0.0245141475958027	-0.0100080499696594
4	C	26	50	20120601	4	210	3.92	0.0251086546931531	-0.011996321101271
4	C	26	50	20120601	4	212	3.96	0.0243111443099918	-0.0134049131647337
4	C	26	50	20120601	4	214	4	0.0236905591145513	-0.0148926941166214
4	C	26	50	20120601	4	216	4.04	0.0234351097187798	-0.0171090920379794
4	C	26	50	20120601	4	218	4.08	0.0235481973062950	-0.0206241693447324
4	C	26	50	20120601	4	220	4.12	0.0234136348858352	-0.0221528634949796
4	C	26	50	20120601	4	222	4.16	0.0240793052096442	-0.0229009824694749
4	C	26	50	20120601	4	224	4.2	0.0243754415296051	-0.0218489490004256
4	C	26	50	20120601	4	226	4.24	0.0250399097718861	-0.0214971633767853
4	C	26	50	20120601	4	228	4.28	0.0254406271847845	-0.0216600100684926
4	C	26	50	20120601	4	230	4.32	0.0261205810655735	-0.0215929763456361
4	C	26	50	20120601	4	232	4.36	0.0269326012798847	-0.0209718749622452
4	C	26	50	20120601	4	234	4.4	0.0278791344171810	-0.0209868656260064
4	C	26	50	20120601	4	236	4.44	0.0294720126499565	-0.0223608660257334
4	C	26	50	20120601	4	238	4.48	0.0310120346508383	-0.023321597867196
4	C	26	50	20120601	4	240	4.52	0.0322374648447702	-0.023615174460609
4	C	26	50	20120601	4	242	4.56	0.0329479515963709	-0.0236584635377532
4	C	26	50	20120601	4	244	4.6	0.0323886230613845	-0.0229448584452476
4	C	26	50	20120601	4	246	4.64	0.0317977999903641	-0.0218947695198465
4	C	26	50	20120601	4	248	4.68	0.0317621900928635	-0.0223434711989162
4	C	26	50	20120601	4	250	4.72	0.0312253616956545	-0.0216949057881441
4	C	26	50	20120601	4	252	4.76	0.0307387590931132	-0.0199801435594955
4	C	26	50	20120601	4	254	4.8	0.0308248493437226	-0.0195061345287271
4	C	26	50	20120601	4	256	4.84	0.0304767053200054	-0.0190334690008429
4	C	26	50	20120601	4	258	4.88	0.0293253587035384	-0.0185859057636909
4	C	26	50	20120601	4	260	4.92	0.0284884341883938	-0.0170630735286598
4	C	26	50	20120601	4	262	4.96	0.0276912490743519	-0.0159107652469703
4	C	26	50	20120601	4	264	5	0.0264505807292855	-0.0145926969936352
4	C	26	50	20120601	4	266	5.04	0.0256549936765690	-0.0134382249651953
4	C	26	50	20120601	4	268	5.08	0.0247690808036239	-0.0107767245382839
4	C	26	50	20120601	4	270	5.12	0.0247974994251597	-0.0091204046851003
4	C	26	50	20120601	4	272	5.16	0.0242366223263226	-0.007485573806997
4	C	26	50	20120601	4	274	5.2	0.0237083499211659	-0.0062872328738524
4	C	26	50	20120601	4	276	5.24	0.0235327272241362	-0.0031784859936268
4	C	26	50	20120601	4	278	5.28	0.0235048587316760	-0.0020843174457001
4	C	26	50	20120601	4	280	5.32	0.0235817283098588	0.000258405102116799
4	C	26	50	20120601	4	282	5.36	0.0242440752317963	0.0013863111287875
4	C	26	50	20120601	4	284	5.4	0.0241133665432939	0.00337225587908897
4	C	26	50	20120601	4	286	5.44	0.0240647458810196	0.00502549981777437
4	C	26	50	20120601	4	288	5.48	0.0239194000821467	0.00727866022068624
4	C	26	50	20120601	4	290	5.52	0.0235649698791447	0.009574183390859
4	C	26	50	20120601	4	292	5.56	0.0236570917505977	0.0104834378586512
4	C	26	50	20120601	4	294	5.6	0.0235069729809518	0.0114371127744375
4	C	26	50	20120601	4	296	5.64	0.0225526404558590	0.0121756363099121
4	C	26	50	20120601	4	298	5.68	0.0219698713310763	0.0120611981484449
4	C	26	50	20120601	4	300	5.72	0.0208196207301201	0.0120903309478298
4	C	26	50	20120601	4	302	5.76	0.0199501975873122	0.0121005203565467
4	C	26	50	20120601	4	304	5.8	0.0192662626953452	0.0121317532630717
4	C	26	50	20120601	4	306	5.84	0.0182600568167845	0.0113730630421976
4	C	26	50	20120601	4	308	5.88	0.0175826697336113	0.0119430830317155
4	C	26	50	20120601	4	310	5.92	0.0173199937065361	0.0117848325340859
4	C	26	50	20120601	4	312	5.96	0.0166790367647295	0.0115909367836168
4	C	26	50	20120601	4	314	6	0.0163352838741235	0.0117130399825921
4	C	26	50	20120601	4	316	6.04	0.0163277814711751	0.0111560590421192
4	C	26	50	20120601	4	318	6.08	0.0156706317840794	0.0117323864241253
4	C	26	50	20120601	4	320	6.12	0.0159179918782741	0.0115504478493260
4	C	26	50	20120601	4	322	6.16	0.0152879738783725	0.0119484216879134
4	C	26	50	20120601	4	324	6.2	0.0153662435279820	0.0118801081017830
4	C	26	50	20120601	4	326	6.24	0.0150319729393117	0.0113647333243152
4	C	26	50	20120601	4	328	6.28	0.0146468825862775	0.0115033121112921
4	C	26	50	20120601	4	330	6.32	0.0146478159672287	0.0113832312377110
4	C	26	50	20120601	4	332	6.36	0.0144186073041071	0.0112025159576432
4	C	26	50	20120601	4	334	6.4	0.0134559945586066	0.0109166468281451
4	C	26	50	20120601	4	336	6.44	0.0125486422080558	0.0117583372429949
4	C	26	50	20120601	4	338	6.48	0.0120887116733008	0.0116234071270089
4	C	26	50	20120601	4	340	6.52	0.0114365541600803	0.0129366104856895
4	C	26	50	20120601	4	342	6.56	0.0104855980698677	0.0138662402353815
4	C	26	50	20120601	4	344	6.6	0.0103401193349199	0.0154070103552378
4	C	26	50	20120601	4	346	6.64	0.0100016506532897	0.0166172568452573
4	C	26	50	20120601	4	348	6.68	0.0100941967888114	0.0180951665864797
4	C	26	50	20120601	4	350	6.72	0.00988282135871128	0.0182767869632275
4	C	26	50	20120601	4	352	6.76	0.00943275496355386	0.0174599725649398
4	C	26	50	20120601	4	354	6.8	0.00970410011976638	0.0175937430258047
4	C	26	50	20120601	4	356	6.84	0.00955829470148572	0.0162356171733153
4	C	26	50	20120601	4	358	6.88	0.009362277630673	0.0160025759914397
4	C	26	50	20120601	4	360	6.92	0.00891607910960866	0.0162625650127463
4	C	26	50	20120601	4	362	6.96	0.00865918721600359	0.0155403827149849
4	C	26	50	20120601	4	364	7	0.00818706616034095	0.0143627812237324
4	C	26	50	20120601	4	366	7.04	0.00714814881497584	0.0135529381912005
4	C	26	50	20120601	4	368	7.08	0.00603928588102931	0.0122799981997474
4	C	26	50	20120601	4	370	7.12	0.00432868851132187	0.0110591288445542
4	C	26	50	20120601	4	372	7.16	0.0025664016359097	0.0100087853607119
4	C	26	50	20120601	4	374	7.2	0.00117917833937449	0.00823665555890559
4	C	26	50	20120601	4	376	7.24	-0.000656640570213269	0.00709880761089144
4	C	26	50	20120601	4	378	7.28	-0.00119027991583913	0.00597272591971624
4	C	26	50	20120601	4	380	7.32	-0.00154664759142153	0.00395972019289876
4	C	26	50	20120601	4	382	7.36	-0.00155269052597355	0.00272266940612482
4	C	26	50	20120601	4	384	7.4	-0.00229250912751796	0.0014970139986831
4	C	26	50	20120601	4	386	7.44	-0.00271941883625166	0.000124902634722000
4	C	26	50	20120601	4	388	7.48	-0.00374719430006566	-0.0011186903039914
4	C	26	50	20120601	4	390	7.52	-0.00473356583341406	-0.0013517951254774
4	C	26	50	20120601	4	392	7.56	-0.00576645014372206	-0.0011165272643478
4	C	26	50	20120601	4	394	7.6	-0.00724101385565586	-0.0009366760687666
4	C	26	50	20120601	4	396	7.64	-0.00828297105307326	0.0007705271883912
4	C	26	50	20120601	4	398	7.68	-0.00817899100089976	0.00175648152873865
4	C	26	50	20120601	4	400	7.72	-0.00829882438710746	0.00326535547590919
4	C	26	50	20120601	4	402	7.76	-0.00739118919384426	0.00456403486130421
4	C	26	50	20120601	4	404	7.8	-0.00704862424263066	0.0046608660639199
4	C	26	50	20120601	4	406	7.84	-0.00641788499381226	0.00561065189240967
4	C	26	50	20120601	4	408	7.88	-0.00531380139459976	0.00591413505182713
4	C	26	50	20120601	4	410	7.92	-0.00460350556183006	0.00675834276681793
4	C	26	50	20120601	4	412	7.96	-0.00330801522801816	0.00759449653557102
4	C	26	50	20120601	4	414	8	-0.00236020929851576	0.00909486398816389
4	C	26	50	20120601	4	416	8.04	-0.00139982393937595	0.00945860678747406
4	C	26	50	20120601	4	418	8.08	0.000277086863275759	0.0102369121504583
4	C	26	50	20120601	4	420	8.12	0.00089460321528597	0.0106933071513073
4	C	26	50	20120601	4	422	8.16	0.00207425531620386	0.0122657712113100
4	C	26	50	20120601	4	424	8.2	0.0019998464696196	0.0122511270298716
4	C	26	50	20120601	4	426	8.24	0.00275059588134098	0.0128762801351186
4	C	26	50	20120601	4	428	8.28	0.00292183593054093	0.0131094627383505
4	C	26	50	20120601	4	430	8.32	0.00328920618763859	0.0134423544687975
4	C	26	50	20120601	4	432	8.36	0.00297602152318326	0.0125382972358471
4	C	26	50	20120601	4	434	8.4	0.00274962007398295	0.0130122991955477
4	C	26	50	20120601	4	436	8.44	0.00310467253095233	0.0130116345151733
4	C	26	50	20120601	4	438	8.48	0.00340630307060308	0.0127731768953538
4	C	26	50	20120601	4	440	8.52	0.00401120463763692	0.0128319940374129
4	C	26	50	20120601	4	442	8.56	0.0048206509832646	0.0119769393043987
4	C	26	50	20120601	4	444	8.6	0.00619340687505673	0.0119141411511615
4	C	26	50	20120601	4	446	8.64	0.00745880097649435	0.0123750471397211
4	C	26	50	20120601	4	448	8.68	0.00850804715647727	0.0122285238821926
4	C	26	50	20120601	4	450	8.72	0.0092448288206635	0.0128551148028121
4	C	26	50	20120601	4	452	8.76	0.0100338480534642	0.0129345641186647
4	C	26	50	20120601	4	454	8.8	0.0112747773209330	0.0140605616641329
4	C	26	50	20120601	4	456	8.84	0.0116139092687239	0.0144125558842737
4	C	26	50	20120601	4	458	8.88	0.0127168487691645	0.0144399265735599
4	C	26	50	20120601	4	460	8.92	0.0139526946459833	0.0151733872244812
4	C	26	50	20120601	4	462	8.96	0.0158077963574940	0.0147405318083779
4	C	26	50	20120601	4	464	9	0.0171953307810129	0.0146235692757018
4	C	26	50	20120601	4	466	9.04	0.0178490722134233	0.0140658953705834
4	C	26	50	20120601	4	468	9.08	0.0180570888863127	0.0134866900639779
4	C	26	50	20120601	4	470	9.12	0.0181087501077462	0.0134106478007291
4	C	26	50	20120601	4	472	9.16	0.0175197230879500	0.0130478100980989
4	C	26	50	20120601	4	474	9.2	0.0169914860381325	0.0124223882922750
4	C	26	50	20120601	4	476	9.24	0.016637826581522	0.0120933785780567
4	C	26	50	20120601	4	478	9.28	0.0167111111283242	0.0113937388444795
4	C	26	50	20120601	4	480	9.32	0.0167246168678448	0.0100095066096287
4	C	26	50	20120601	4	482	9.36	0.0161992930979657	0.00863746489568556
4	C	26	50	20120601	4	484	9.4	0.0159953917865428	0.0078209969797207
4	C	26	50	20120601	4	486	9.44	0.0160704087449588	0.00753629457641156
4	C	26	50	20120601	4	488	9.48	0.0155897034129726	0.00743423078361509
4	C	26	50	20120601	4	490	9.52	0.0151853868265580	0.00638185083224297
4	C	26	50	20120601	4	492	9.56	0.0152269222788848	0.00600470835942931
4	C	26	50	20120601	4	494	9.6	0.0145477575292637	0.00567315730343944
4	C	26	50	20120601	4	496	9.64	0.0140400916299243	0.00524901485709387
4	C	26	50	20120601	4	498	9.68	0.0132652030069068	0.00569174996914396
4	C	26	50	20120601	4	500	9.72	0.0130966457208347	0.00603328537288418
4	C	26	50	20120601	4	502	9.76	0.0120561635481628	0.00604035361226892
4	C	26	50	20120601	4	504	9.8	0.0103119715352812	0.00604589732943343
4	C	26	50	20120601	4	506	9.84	0.00901889243559318	0.0064391971921972
4	C	26	50	20120601	4	508	9.88	0.00782682353959765	0.00547094173458283
4	C	26	50	20120601	4	510	9.92	0.00752768201581668	0.00426680252583245
4	C	26	50	20120601	4	512	9.96	0.00708575441971072	0.00386684878825771
4	C	26	50	20120601	4	514	10	0.00711296388865077	0.00391006715472384
4	C	26	50	20120601	4	516	10.04	0.00730923551790473	0.0036933035709511
4	C	26	50	20120601	4	518	10.08	0.00762785783350738	0.00271380511551587
4	C	26	50	20120601	4	520	10.12	0.00797081876451848	0.0012690728244668
4	C	26	50	20120601	4	522	10.16	0.008438584042409	-0.000150712739342100
4	C	26	50	20120601	4	524	10.2	0.00861389702666859	-0.0016467314852306
4	C	26	50	20120601	4	526	10.24	0.00893390527156237	-0.0030478494300162
4	C	26	50	20120601	4	528	10.28	0.00936780720570187	-0.0051086202199028
4	C	26	50	20120601	4	530	10.32	0.0104186385932232	-0.0072307183809218
4	C	26	50	20120601	4	532	10.36	0.0110785813521046	-0.0096278810798223
4	C	26	50	20120601	4	534	10.4	0.0111899506701415	-0.0124220135256809
4	C	26	50	20120601	4	536	10.44	0.0115399685268288	-0.0137788100174217
4	C	26	50	20120601	4	538	10.48	0.0103873137628166	-0.0152083677969465
4	C	26	50	20120601	4	540	10.52	0.00936101898060248	-0.0164326524778929
4	C	26	50	20120601	4	542	10.56	0.00806446798661883	-0.0163468097146568
4	C	26	50	20120601	4	544	10.6	0.00592716702980437	-0.0173994088691311
4	C	26	50	20120601	4	546	10.64	0.00512127743128606	-0.0177770746009629
4	C	26	50	20120601	4	548	10.68	0.00391580179071923	-0.0177748118592631
4	C	26	50	20120601	4	550	10.72	0.00265170699799204	-0.0170928073688087
4	C	26	50	20120601	4	552	10.76	0.00079102621397776	-0.017183599879513
4	C	26	50	20120601	4	554	10.8	-0.00075138580782446	-0.0168163993280428
4	C	26	50	20120601	4	556	10.84	-0.00210492960837176	-0.0176697357915788
4	C	26	50	20120601	4	558	10.88	-0.00356948917356536	-0.0181739029265648
4	C	26	50	20120601	4	560	10.92	-0.00477850034803806	-0.0189159407827419
4	C	26	50	20120601	4	562	10.96	-0.00551078013063486	-0.0192516750824493
4	C	26	50	20120601	4	564	11	-0.00575812608269396	-0.0197960058826067
4	C	26	50	20120601	4	566	11.04	-0.00582862462877826	-0.0197366796236651
4	C	26	50	20120601	4	568	11.08	-0.00549345601449576	-0.0196560694506099
4	C	26	50	20120601	4	570	11.12	-0.00546708093155756	-0.0201347100307951
4	C	26	50	20120601	4	572	11.16	-0.00520340081285306	-0.0206253714262604
4	C	26	50	20120601	4	574	11.2	-0.00497189405269256	-0.0206238157913418
4	C	26	50	20120601	4	576	11.24	-0.00473176058980166	-0.0202631913329367
4	C	26	50	20120601	4	578	11.28	-0.00457944978913406	-0.0197979150709159
4	C	26	50	20120601	4	580	11.32	-0.00453037657851976	-0.0190164206563485
4	C	26	50	20120601	4	582	11.36	-0.00408588925586586	-0.018111465397786
4	C	26	50	20120601	4	584	11.4	-0.00419584436034036	-0.0173215564125225
4	C	26	50	20120601	4	586	11.44	-0.00414146784886716	-0.0159175958984766
4	C	26	50	20120601	4	588	11.48	-0.00369528346993846	-0.0150989076672188
4	C	26	50	20120601	4	590	11.52	-0.00376762049365376	-0.0145627085950451
4	C	26	50	20120601	4	592	11.56	-0.00329435392500566	-0.01378977017253
4	C	26	50	20120601	4	594	11.6	-0.00316083095151416	-0.0124914019141187
4	C	26	50	20120601	4	596	11.64	-0.00258727542809036	-0.010984790708648
4	C	26	50	20120601	4	598	11.68	-0.00157682690884257	-0.0098865053850412
4	C	26	50	20120601	4	600	11.72	-0.00063305148799289	-0.009944134587708
4	C	26	50	20120601	4	602	11.76	0.00053542832578226	-0.0079948391818754
4	C	26	50	20120601	4	604	11.8	0.00187712808774468	-0.0071911769697178
4	C	26	50	20120601	4	606	11.84	0.00253292012982051	-0.0054886264751803
4	C	26	50	20120601	4	608	11.88	0.00307504475682062	-0.0051055725896759
4	C	26	50	20120601	4	610	11.92	0.00419860914785479	-0.0035559905051124
4	C	26	50	20120601	4	612	11.96	0.0056091952524404	-0.0023016325727622
4	C	26	50	20120601	4	614	12	0.00672667145408856	-0.000152332013871001
4	C	26	50	20120601	4	616	12.04	0.0072971864183533	0.000458134483530799
4	C	26	50	20120601	4	618	12.08	0.00735241852903178	0.00175968472245743
4	C	26	50	20120601	4	620	12.12	0.0076677952245088	0.00211939701311483
4	C	26	50	20120601	4	622	12.16	0.00847214333024412	0.00235412818019752
4	C	26	50	20120601	4	624	12.2	0.00837775164602353	0.00184897816678566
4	C	26	50	20120601	4	626	12.24	0.00856535414614013	0.00196106166267154
4	C	26	50	20120601	4	628	12.28	0.00842437119610715	0.00227699697250569
4	C	26	50	20120601	4	630	12.32	0.00828120328612032	0.002930328282983
4	C	26	50	20120601	4	632	12.36	0.00845575259505622	0.00302009548885463
4	C	26	50	20120601	4	634	12.4	0.0082244579669301	0.00380079794382708
4	C	26	50	20120601	4	636	12.44	0.00874961910224953	0.00371974229349966
4	C	26	50	20120601	4	638	12.48	0.00851781535724096	0.00336321905442541
4	C	26	50	20120601	4	640	12.52	0.00874804225412749	0.00331290840694399
4	C	26	50	20120601	4	642	12.56	0.00910378060467463	0.00353166603183967
4	C	26	50	20120601	4	644	12.6	0.0097138157669399	0.00394291933577776
4	C	26	50	20120601	4	646	12.64	0.0098996363579679	0.00403031066286461
4	C	26	50	20120601	4	648	12.68	0.0101254155532008	0.00375657548573167
4	C	26	50	20120601	4	650	12.72	0.0119014485844392	0.00336534037476897
4	C	26	50	20120601	4	652	12.76	0.0127348446367457	0.00380145555313358
4	C	26	50	20120601	4	654	12.8	0.0131586278728464	0.00387049745924864
4	C	26	50	20120601	4	656	12.84	0.0130658483920869	0.00445529598049335
4	C	26	50	20120601	4	658	12.88	0.0127572104242346	0.00496852822441417
4	C	26	50	20120601	4	660	12.92	0.0123760091584969	0.00555580869046084
4	C	26	50	20120601	4	662	12.96	0.0121327290704297	0.00556707290148514
4	C	26	50	20120601	4	664	13	0.0120559726293319	0.00594108289125814
4	C	26	50	20120601	4	666	13.04	0.0120131106446835	0.00644362650907455
4	C	26	50	20120601	4	668	13.08	0.0118979922464928	0.00745129468445869
4	C	26	50	20120601	4	670	13.12	0.0118138387613570	0.00824761642112076
4	C	26	50	20120601	4	672	13.16	0.0114032579159678	0.00795782355609386
4	C	26	50	20120601	4	674	13.2	0.0114670552110868	0.00789729733694463
4	C	26	50	20120601	4	676	13.24	0.0109750863751830	0.00845276577601251
4	C	26	50	20120601	4	678	13.28	0.0107104686328867	0.00932387466138678
4	C	26	50	20120601	4	680	13.32	0.0101989369807746	0.0098755487654668
4	C	26	50	20120601	4	682	13.36	0.0099597015434958	0.0104613796626120
4	C	26	50	20120601	4	684	13.4	0.00994843026140368	0.0101568711983619
4	C	26	50	20120601	4	686	13.44	0.009672836100543	0.00984013756497176
4	C	26	50	20120601	4	688	13.48	0.00932103987030098	0.0099344974293872
4	C	26	50	20120601	4	690	13.52	0.00920511395616613	0.0103697329669160
4	C	26	50	20120601	4	692	13.56	0.00892517179570794	0.0105271929191642
4	C	26	50	20120601	4	694	13.6	0.00849168351903543	0.0100742309217378
4	C	26	50	20120601	4	696	13.64	0.00759596166082162	0.0108810680433429
4	C	26	50	20120601	4	698	13.68	0.00696403737174863	0.0106893076846423
4	C	26	50	20120601	4	700	13.72	0.00646991603209226	0.0106578506959783
4	C	26	50	20120601	4	702	13.76	0.00578558303900739	0.0119943482733515
4	C	26	50	20120601	4	704	13.8	0.00512888590025163	0.0129669807219414
4	C	26	50	20120601	4	706	13.84	0.00538566465677171	0.0134789826000630
4	C	26	50	20120601	4	708	13.88	0.00546420767386286	0.0143343955533725
4	C	26	50	20120601	4	710	13.92	0.00539459329409775	0.0149825369829186
4	C	26	50	20120601	4	712	13.96	0.00644434492956421	0.0169030481930095
4	C	26	50	20120601	4	714	14	0.00689464466995943	0.017912527975967
4	C	26	50	20120601	4	716	14.04	0.00803486849675836	0.0189034391348506
4	C	26	50	20120601	4	718	14.08	0.00903647818124129	0.0192750591037032
4	C	26	50	20120601	4	720	14.12	0.010053693712385	0.0201274056177454
4	C	26	50	20120601	4	722	14.16	0.0111666585727692	0.0208017521417596
4	C	26	50	20120601	4	724	14.2	0.0119910814400224	0.0212788724423652
4	C	26	50	20120601	4	726	14.24	0.0137933198485716	0.0221876672907496
4	C	26	50	20120601	4	728	14.28	0.0152756065807696	0.0228343376553482
4	C	26	50	20120601	4	730	14.32	0.0167327910222354	0.0236721389829014
4	C	26	50	20120601	4	732	14.36	0.0178966251444581	0.0243776123474234
4	C	26	50	20120601	4	734	14.4	0.0189089404256082	0.0243238510188498
4	C	26	50	20120601	4	736	14.44	0.0197105810194783	0.0236229024306206
4	C	26	50	20120601	4	738	14.48	0.0203935492964755	0.0236153625510128
4	C	26	50	20120601	4	740	14.52	0.0210444453311984	0.0232236918622729
4	C	26	50	20120601	4	742	14.56	0.0211275515911913	0.0216692378119871
4	C	26	50	20120601	4	744	14.6	0.0209640685033809	0.0218786828405745
4	C	26	50	20120601	4	746	14.64	0.0212411058691820	0.021116287380167
4	C	26	50	20120601	4	748	14.68	0.0221007214409349	0.0192561157130352
4	C	26	50	20120601	4	750	14.72	0.0236080751085259	0.0187078816834456
4	C	26	50	20120601	4	752	14.76	0.0246484908131603	0.0181470257978119
4	C	26	50	20120601	4	754	14.8	0.0258373211600980	0.0171529326584130
4	C	26	50	20120601	4	756	14.84	0.0257636335624305	0.0168090029911116
4	C	26	50	20120601	4	758	14.88	0.0257530764581874	0.0161127361568807
4	C	26	50	20120601	4	760	14.92	0.0254826081143836	0.0153173117387239
4	C	26	50	20120601	4	762	14.96	0.0252147489946023	0.0148479413284401
4	C	26	50	20120601	4	764	15	0.0248757902879727	0.0137649082981036
4	C	26	50	20120601	4	766	15.04	0.0253828565607616	0.0124455177550876
4	C	26	50	20120601	4	768	15.08	0.0253649667591976	0.0111009542106614
4	C	26	50	20120601	4	770	15.12	0.0254726591219723	0.0104714170433710
4	C	26	50	20120601	4	772	15.16	0.0256570725705057	0.00917868442600574
4	C	26	50	20120601	4	774	15.2	0.0261117422308087	0.00793573212603603
4	C	26	50	20120601	4	776	15.24	0.0266248259823055	0.00651799010082481
4	C	26	50	20120601	4	778	15.28	0.0273071840261505	0.00471925187084247
4	C	26	50	20120601	4	780	15.32	0.0275679650070521	0.00257049578417279
4	C	26	50	20120601	4	782	15.36	0.0280993133267069	0.00196566492781707
4	C	26	50	20120601	4	784	15.4	0.0287478292400043	0.0004396860676096
4	C	26	50	20120601	4	786	15.44	0.0289357923645793	0.000211587562134500
4	C	26	50	20120601	4	788	15.48	0.0292927540098579	-0.0017905004359815
4	C	26	50	20120601	4	790	15.52	0.0299705158596252	-0.0031361953512576
4	C	26	50	20120601	4	792	15.56	0.0302981113602811	-0.0048627450499486
4	C	26	50	20120601	4	794	15.6	0.0308852857603106	-0.0071345447876126
4	C	26	50	20120601	4	796	15.64	0.0315394585278576	-0.0080682510078982
4	C	26	50	20120601	4	798	15.68	0.032313358615595	-0.0090278939049177
4	C	26	50	20120601	4	800	15.72	0.0335933633108989	-0.0104609165076703
4	C	26	50	20120601	4	802	15.76	0.0339947241909682	-0.0119571473855933
4	C	26	50	20120601	4	804	15.8	0.0342497811424761	-0.0135739435052424
4	C	26	50	20120601	4	806	15.84	0.0342410200894572	-0.0139460160224349
4	C	26	50	20120601	4	808	15.88	0.0345750728892389	-0.0150486627806681
4	C	26	50	20120601	4	810	15.92	0.0351586756929166	-0.0166381405369328
4	C	26	50	20120601	4	812	15.96	0.0366236835638095	-0.018451986810402
4	C	26	50	20120601	4	814	16	0.0374916712798516	-0.0196187695679023
4	C	26	50	20120601	4	816	16.04	0.0384504868619371	-0.0208661271431188
4	C	26	50	20120601	4	818	16.08	0.0393670174585077	-0.0215991352457002
4	C	26	50	20120601	4	820	16.12	0.0406540578662843	-0.0225021459606145
4	C	26	50	20120601	4	822	16.16	0.041339173626576	-0.0233276931276498
4	C	26	50	20120601	4	824	16.2	0.0423373538431702	-0.0242241348205668
4	C	26	50	20120601	4	826	16.24	0.0430241199906891	-0.0246328184984621
4	C	26	50	20120601	4	828	16.28	0.0442394251226212	-0.0247511167558478
4	C	26	50	20120601	4	830	16.32	0.0450786208647470	-0.0249080930470577
4	C	26	50	20120601	4	832	16.36	0.0470213705831061	-0.0251507275466337
4	C	26	50	20120601	4	834	16.4	0.0476321977049663	-0.0253884285621974
4	C	26	50	20120601	4	836	16.44	0.0485618027059210	-0.0256245598007068
4	C	26	50	20120601	4	838	16.48	0.0493692620814935	-0.0262273541895327
4	C	26	50	20120601	4	840	16.52	0.0495645932587285	-0.0262121938201441
4	C	26	50	20120601	4	842	16.56	0.0504138709293404	-0.0270736902959349
4	C	26	50	20120601	4	844	16.6	0.0501663764848573	-0.0276398070560207
4	C	26	50	20120601	4	846	16.64	0.0505307061827959	-0.0286491029912151
4	C	26	50	20120601	4	848	16.68	0.0507591016731191	-0.0301539676429363
4	C	26	50	20120601	4	850	16.72	0.0504305395574933	-0.0317466952619674
4	C	26	50	20120601	4	852	16.76	0.0501759294974711	-0.0328967853496842
4	C	26	50	20120601	4	854	16.8	0.0493767362001707	-0.0342480876217351
4	C	26	50	20120601	4	856	16.84	0.0494648063497675	-0.0351407745776441
4	C	26	50	20120601	4	858	16.88	0.0495775474549598	-0.0359812134134912
4	C	26	50	20120601	4	860	16.92	0.0497037872286051	-0.0366455190212125
4	C	26	50	20120601	4	862	16.96	0.049567244909158	-0.0373501509286649
4	C	26	50	20120601	4	864	17	0.0490817807485343	-0.038646383724597
4	C	26	50	20120601	4	866	17.04	0.0492317722389596	-0.0403859229748584
4	C	26	50	20120601	4	868	17.08	0.0495858064621641	-0.0424326576951385
4	C	26	50	20120601	4	870	17.12	0.0501364587969453	-0.043462247594953
4	C	26	50	20120601	4	872	17.16	0.0501636258394785	-0.0455228840345512
4	C	26	50	20120601	4	874	17.2	0.0499435034984951	-0.0469944439568785
4	C	26	50	20120601	4	876	17.24	0.0502728738371718	-0.0485763832477491
4	C	26	50	20120601	4	878	17.28	0.0500027590467586	-0.0508060323501865
4	C	26	50	20120601	4	880	17.32	0.0498793689134415	-0.0513299277643676
4	C	26	50	20120601	4	882	17.36	0.0492707621068742	-0.0514561463248094
4	C	26	50	20120601	4	884	17.4	0.0490201634636217	-0.052126342132018
4	C	26	50	20120601	4	886	17.44	0.0486658322555692	-0.0535882854021212
4	C	26	50	20120601	4	888	17.48	0.048436234683718	-0.0557665278415664
4	C	26	50	20120601	4	890	17.52	0.0484165064045228	-0.0573021516382692
4	C	26	50	20120601	4	892	17.56	0.0486444069200992	-0.0592491701602664
4	C	26	50	20120601	4	894	17.6	0.0482209206688466	-0.0607903093898624
4	C	26	50	20120601	4	896	17.64	0.0482854088072908	-0.0625314891278562
4	C	26	50	20120601	4	898	17.68	0.0485250472954349	-0.0642003318421346
4	C	26	50	20120601	4	900	17.72	0.048271832357092	-0.0651323692904166
4	C	26	50	20120601	4	902	17.76	0.0482978538866397	-0.0666619826794793
4	C	26	50	20120601	4	904	17.8	0.0483613520755902	-0.0677114705641164
4	C	26	50	20120601	4	906	17.84	0.0476428608752266	-0.0693513219003661
4	C	26	50	20120601	4	908	17.88	0.0469748570990396	-0.0708197705528562
4	C	26	50	20120601	4	910	17.92	0.0463746648631685	-0.0717859612586695
4	C	26	50	20120601	4	912	17.96	0.0454011202468309	-0.0737788710107657
4	C	26	50	20120601	4	914	18	0.0447048321993965	-0.0745766995919784
4	C	26	50	20120601	4	916	18.04	0.0439319644875596	-0.0746604210348709
4	C	26	50	20120601	4	918	18.08	0.0437782394733296	-0.0758081967620929
4	C	26	50	20120601	4	920	18.12	0.0433218020460737	-0.0756848066287759
4	C	26	50	20120601	4	922	18.16	0.0424128869895365	-0.0749515368966854
4	C	26	50	20120601	4	924	18.2	0.0425576317476454	-0.0741530012086915
4	C	26	50	20120601	4	926	18.24	0.0424331809541566	-0.0743658403498286
4	C	26	50	20120601	4	928	18.28	0.0428127558742975	-0.0740035188351486
4	C	26	50	20120601	4	930	18.32	0.0431743702821963	-0.0737886997950241
4	C	26	50	20120601	4	932	18.36	0.0430798301055517	-0.0726421261493302
4	C	26	50	20120601	4	934	18.4	0.0434205848634055	-0.072544898966917
4	C	26	50	20120601	4	936	18.44	0.043372006627538	-0.0730194383277713
4	C	26	50	20120601	4	938	18.48	0.0433307823021948	-0.0717458683041762
4	C	26	50	20120601	4	940	18.52	0.0433899671397801	-0.0713007445854193
4	C	26	50	20120601	4	942	18.56	0.0434296358302046	-0.0712620658444884
4	C	26	50	20120601	4	944	18.6	0.0433201049897988	-0.0707670203869797
4	C	26	50	20120601	4	946	18.64	0.0432989624970414	-0.0708465698998632
4	C	26	50	20120601	4	948	18.68	0.0435114480847879	-0.0708340541098362
4	C	26	50	20120601	4	950	18.72	0.0432006039437783	-0.0707787583595474
4	C	26	50	20120601	4	952	18.76	0.0431108013825676	-0.0705290082444323
4	C	26	50	20120601	4	954	18.8	0.0431383078363558	-0.0703466454055643
4	C	26	50	20120601	4	956	18.84	0.0427484091572095	-0.0697983548074322
4	C	26	50	20120601	4	958	18.88	0.0429385501706706	-0.0701214318957564
4	C	26	50	20120601	4	960	18.92	0.0426214127793084	-0.0691155724995185
4	C	26	50	20120601	4	962	18.96	0.0425772186054843	-0.0696567213191606
4	C	26	50	20120601	4	964	19	0.0422275543021875	-0.06829052030723
4	C	26	50	20120601	4	966	19.04	0.0422466461852796	-0.0674316684108009
4	C	26	50	20120601	4	968	19.08	0.0410424433369189	-0.0663022774598897
4	C	26	50	20120601	4	970	19.12	0.0406652725798340	-0.0659359961472351
4	C	26	50	20120601	4	972	19.16	0.0389709033107548	-0.06471128720222
4	C	26	50	20120601	4	974	19.2	0.0378883935394363	-0.0635500057354773
4	C	26	50	20120601	4	976	19.24	0.0365014035881389	-0.0624625462166905
4	C	26	50	20120601	4	978	19.28	0.0354646436255631	-0.0628315145351137
4	C	26	50	20120601	4	980	19.32	0.0345326768879593	-0.0623301758272524
4	C	26	50	20120601	4	982	19.36	0.0332212766515707	-0.0619815721841274
4	C	26	50	20120601	4	984	19.4	0.0324579548812798	-0.0623965731540058
4	C	26	50	20120601	4	986	19.44	0.031913977634513	-0.0614409183392322
4	C	26	50	20120601	4	988	19.48	0.0310582370079210	-0.0605714598410852
4	C	26	50	20120601	4	990	19.52	0.0293613928651077	-0.0600274825943184
4	C	26	50	20120601	4	992	19.56	0.0283107028989426	-0.0594820911339892
4	C	26	50	20120601	4	994	19.6	0.0260575778513698	-0.0599418519631167
4	C	26	50	20120601	4	996	19.64	0.0249172267453502	-0.0597490239438871
4	C	26	50	20120601	4	998	19.68	0.0236048365594680	-0.0592560290960439
4	C	26	50	20120601	4	1000	19.72	0.0224311100133765	-0.0604863241846303
4	C	26	50	20120601	4	1002	19.76	0.0220999011970687	-0.0604570499638892
4	C	26	50	20120601	4	1004	19.8	0.0219164069873508	-0.0603330941451472
4	C	26	50	20120601	4	1006	19.84	0.0219181040436256	-0.0596496047304523
4	C	26	50	20120601	4	1008	19.88	0.0219957443681999	-0.0592927986486656
4	C	26	50	20120601	4	1010	19.92	0.0221365293283342	-0.0586949398651724
4	C	26	50	20120601	4	1012	19.96	0.0218606162623152	-0.0591573877000683
4	C	26	50	20120601	4	1014	20	0.0219381858762113	-0.0591946522274369
4	C	26	50	20120601	4	1016	20.04	0.0212888497190477	-0.0590210575126556
4	C	26	50	20120601	4	1018	20.08	0.0212525751411728	-0.0589811059795185
4	C	26	50	20120601	4	1020	20.12	0.0208894050983554	-0.0595897834967639
4	C	26	50	20120601	4	1022	20.16	0.0202479178264630	-0.0597920160361833
4	C	26	50	20120601	4	1024	20.2	0.0194971825568772	-0.0594863337746763
4	C	26	50	20120601	4	1026	20.24	0.0189144558585014	-0.0596008143625504
4	C	26	50	20120601	4	1028	20.28	0.0181614578472159	-0.059411663298583
4	C	26	50	20120601	4	1030	20.32	0.0171700941399924	-0.0590848385443186
4	C	26	50	20120601	4	1032	20.36	0.0170793723399661	-0.058711415453174
4	C	26	50	20120601	4	1034	20.4	0.0163880340400000	-0.0582582307171115
4	C	26	50	20120601	4	1036	20.44	0.0160897056890174	-0.057875898080524
4	C	26	50	20120601	4	1038	20.48	0.0146764113654599	-0.0568000351129486
4	C	26	50	20120601	4	1040	20.52	0.0152286617615666	-0.0570148541530731
4	C	26	50	20120601	4	1042	20.56	0.0155822858628380	-0.0570956764581627
4	C	26	50	20120601	4	1044	20.6	0.0154362683125229	-0.0576276328896494
4	C	26	50	20120601	4	1046	20.64	0.0155694872300985	-0.0578052581130834
4	C	26	50	20120601	4	1048	20.68	0.0153743964691691	-0.0581365376400693
4	C	26	50	20120601	4	1050	20.72	0.0156344703432895	-0.057694737323184
4	C	26	50	20120601	4	1052	20.76	0.0155445263607226	-0.0575514774893156
4	C	26	50	20120601	4	1054	20.8	0.0153866294164836	-0.0574635841164141
4	C	26	50	20120601	4	1056	20.84	0.0152600573026512	-0.0573524269304116
4	C	26	50	20120601	4	1058	20.88	0.0152590673531576	-0.0572299560359101
4	C	26	50	20120601	4	1060	20.92	0.0152582188250202	-0.0571074851414085
4	C	26	50	20120601	4	1062	20.96	0.0152769571547216	-0.0577186375323881
4	C	26	50	20120601	4	1064	21	0.0153430009280844	-0.0575961666378866
4	C	26	50	20120601	4	1066	21.04	0.0154395917143945	-0.0573168594593179
4	C	26	50	20120601	4	1068	21.08	0.0154308943009859	-0.0573016566635224
4	C	26	50	20120601	4	1070	21.12	0.0152184087132394	-0.0573409010898782
4	C	26	50	20120601	4	1072	21.16	0.0152321972954725	-0.0574775848306816
4	C	26	50	20120601	4	1074	21.2	0.015499483658761	-0.0579466794693207
4	C	26	50	20120601	4	1076	21.24	0.0152402583127780	-0.0578375021823055
4	C	26	50	20120601	4	1078	21.28	0.0154852708124592	-0.0580473007642836
4	C	26	50	20120601	4	1080	21.32	0.0152624614657073	-0.057436148373304
4	C	26	50	20120601	4	1082	21.36	0.0152036301815126	-0.0580373305586689
4	C	26	50	20120601	4	1084	21.4	0.0152022159679502	-0.0578664935603342
4	C	26	50	20120601	4	1086	21.44	0.0152094284571183	-0.0577984698879841
4	C	26	50	20120601	4	1088	21.48	0.0158041052600962	-0.0582430986319941
4	C	26	50	20120601	4	1090	21.52	0.0156404100402515	-0.0578512907645387
4	C	26	50	20120601	4	1092	21.56	0.0148796338543729	-0.0577969142530654
4	C	26	50	20120601	4	1094	21.6	0.0153529711336992	-0.0580352092383253
4	C	26	50	20120601	4	1096	21.64	0.0152902507622079	-0.0577201931673067
4	C	26	50	20120601	4	1098	21.68	0.0155044334062293	-0.05816432693657
4	C	26	50	20120601	4	1100	21.72	0.0154648354264829	-0.0582316435021389
4	C	26	50	20120601	4	1102	21.76	0.0154672395895389	-0.0584113900459165
4	C	26	50	20120601	4	1104	21.8	0.0155074032547103	-0.0581960053203671
4	C	26	50	20120601	4	1106	21.84	0.0154468749142407	-0.0583709435380327
4	C	26	50	20120601	4	1108	21.88	0.0153483042289433	-0.0585078394108704
4	C	26	50	20120601	4	1110	21.92	0.0151402027032401	-0.0584650594506086
4	C	26	50	20120601	4	1112	21.96	0.0152446423748214	-0.058247199851325
4	C	26	50	20120601	4	1114	22	0.0152063171872811	-0.0578773830047645
4	C	26	50	20120601	4	1116	22.04	0.0149657594603214	-0.0579792063812553
4	C	26	50	20120601	4	1118	22.08	0.0148115394713446	-0.0579180416446827
4	C	26	50	20120601	4	1120	22.12	0.0151475566137645	-0.0579451945450802
4	C	26	50	20120601	4	1122	22.16	0.0151653757046504	-0.0580191579143924
4	C	26	50	20120601	4	1124	22.2	0.0150559155749227	-0.057329445960023
4	C	26	50	20120601	4	1126	22.24	0.0153090598025875	-0.0573683368329883
4	C	26	50	20120601	4	1128	22.28	0.0155442435180101	-0.0572228142574201
4	C	26	50	20120601	4	1130	22.32	0.0153632948927045	-0.0570428555816081
4	C	26	50	20120601	4	1132	22.36	0.0155192826486342	-0.0575580535823806
4	C	26	50	20120601	4	1134	22.4	0.0157934986583784	-0.0572538562451142
4	C	26	50	20120601	4	1136	22.44	0.0155969229732085	-0.05686876589208
4	C	26	50	20120601	4	1138	22.48	0.0157444961584421	-0.0571563462199885
4	C	26	50	20120601	4	1140	22.52	0.0161199698592522	-0.0571424869270773
4	C	26	50	20120601	4	1142	22.56	0.0158551583696979	-0.0573587908914422
4	C	26	50	20120601	4	1144	22.6	0.0160481278102837	-0.0576639074675242
4	C	26	50	20120601	4	1146	22.64	0.0158916450796071	-0.0573047679333596
4	C	26	50	20120601	4	1148	22.68	0.0157835991634418	-0.0571517500259108
4	C	26	50	20120601	4	1150	22.72	0.0159219092498419	-0.0582245724343271
4	C	26	50	20120601	4	1152	22.76	0.0157934986583784	-0.0574104096864689
4	C	26	50	20120601	4	1154	22.8	0.0159801748486116	-0.0582333405584138
4	C	26	50	20120601	4	1156	22.84	0.0162574314175149	-0.0578296532970344
4	C	26	50	20120601	4	1158	22.88	0.0167416581412714	-0.0581296079936137
4	C	26	50	20120601	4	1160	22.92	0.0166867866550513	-0.0586165217231388
4	C	26	50	20120601	4	1162	22.96	0.0167533961138391	-0.0586093092339707
4	C	26	50	20120601	4	1164	23	0.0171026361530672	-0.0593327501818026
4	C	26	50	20120601	4	1166	23.04	0.0171338902727956	-0.0595840559318363
4	C	26	50	20120601	4	1168	23.08	0.0172087728809233	-0.0593548826240538
4	C	26	50	20120601	4	1170	23.12	0.0174879386381357	-0.0590478568596625
4	C	26	50	20120601	4	1172	23.16	0.0182924847337697	-0.05941102690248
4	C	26	50	20120601	4	1174	23.2	0.0183808730814180	-0.0589381138872224
4	C	26	50	20120601	4	1176	23.24	0.0188052078608081	-0.0593556604415131
4	C	26	50	20120601	4	1178	23.28	0.0188542810714224	-0.0594683732624342
4	C	26	50	20120601	4	1180	23.32	0.0192878082389679	-0.0593906622271818
4	C	26	50	20120601	4	1182	23.36	0.0190541094477857	-0.0577830549601542
4	C	26	50	20120601	4	1184	23.4	0.0190934952954978	-0.0581417702302501
4	C	26	50	20120601	4	1186	23.44	0.0194662112798613	-0.0577144656023791
4	C	26	50	20120601	4	1188	23.48	0.0196817374267669	-0.0576506845707161
4	C	26	50	20120601	4	1190	23.52	0.0202648883892115	-0.0566073485150753
4	C	26	50	20120601	4	1192	23.56	0.0204122494424108	-0.0553246568140029
4	C	26	50	20120601	4	1194	23.6	0.0202753535695730	-0.0534436113546904
4	C	26	50	20120601	4	1196	23.64	0.0199958342589700	-0.0515477873636512
4	C	26	50	20120601	4	1198	23.68	0.0191115972290962	-0.0507964864086405
4	C	26	50	20120601	4	1200	23.72	0.0190546751332107	-0.0486620845896289
4	C	26	50	20120601	4	1202	23.76	0.0182731100079652	-0.047240870670122
4	C	26	50	20120601	4	1204	23.8	0.0178775544745695	-0.0454757907229242
4	C	26	50	20120601	4	1206	23.84	0.0168775640646155	-0.0436798809200666
4	C	26	50	20120601	4	1208	23.88	0.0157428698128454	-0.040330952493689
4	C	26	50	20120601	4	1210	23.92	0.0153952561192141	-0.0384357648987528
4	C	26	50	20120601	4	1212	23.96	0.0142529251142073	-0.0363966810738452
4	C	26	50	20120601	4	1214	24	0.0129671221432976	-0.0347782550730654
4	C	26	50	20120601	4	1216	24.04	0.0118589443958221	-0.0337034527656618
4	C	26	50	20120601	4	1218	24.08	0.0100947836874398	-0.03215651526046
4	C	26	50	20120601	4	1220	24.12	0.00847890327107226	-0.0300603679183106
4	C	26	50	20120601	4	1222	24.16	0.00654892602250169	-0.0283063188368993
4	C	26	50	20120601	4	1224	24.2	0.00506888081880013	-0.0265299958918806
4	C	26	50	20120601	4	1226	24.24	0.00301021013605362	-0.0258927512606752
4	C	26	50	20120601	4	1228	24.28	0.00084837257393199	-0.0233743904594793
4	C	26	50	20120601	4	1230	24.32	-0.00105685593729704	-0.0226391408284016
4	C	26	50	20120601	4	1232	24.36	-0.00234492164990646	-0.0215490650145244
4	C	26	50	20120601	4	1234	24.4	-0.00387898981169066	-0.020676990221287
4	C	26	50	20120601	4	1236	24.44	-0.00528415240726456	-0.0207518021187366
4	C	26	50	20120601	4	1238	24.48	-0.00727578936715466	-0.0196427758431236
4	C	26	50	20120601	4	1240	24.52	-0.00830385898738956	-0.018507084570792
4	C	26	50	20120601	4	1242	24.56	-0.00945054577016856	-0.0165380326014931
4	C	26	50	20120601	4	1244	24.6	-0.0102734837131813	-0.015990159196362
4	C	26	50	20120601	4	1246	24.64	-0.0103587466488568	-0.0153638181517226
4	C	26	50	20120601	4	1248	24.68	-0.0101173262516240	-0.0154782421710542
4	C	26	50	20120601	4	1250	24.72	-0.00984114448502816	-0.0149412511392855
4	C	26	50	20120601	4	1252	24.76	-0.00932814558634516	-0.0139817708768256
4	C	26	50	20120601	4	1254	24.8	-0.00891461539857166	-0.0137914318734658
4	C	26	50	20120601	4	1256	24.84	-0.00815702119320836	-0.0121868651655973
4	C	26	50	20120601	4	1258	24.88	-0.00720499383622226	-0.010943184545643
4	C	26	50	20120601	4	1260	24.92	-0.00600568416678736	-0.0095416140525175
4	C	26	50	20120601	4	1262	24.96	-0.00469903568796836	-0.0080290277947457
4	C	26	50	20120601	4	1264	25	-0.00333740965691206	-0.0063411851212569
4	C	26	50	20120601	4	1266	25.04	-0.00267919930964456	-0.0047302898076968
4	C	26	50	20120601	4	1268	25.08	-0.00226322960347596	-0.0029986347980456
4	C	26	50	20120601	4	1270	25.12	-0.00149954720872669	-0.0008203287189901
4	C	26	50	20120601	4	1272	25.16	-0.0005951010670466	0.000802990460715499
4	C	26	50	20120601	4	1274	25.2	0.00034721064276603	0.00327657018945881
4	C	26	50	20120601	4	1276	25.24	0.00123728766754562	0.00541279705107265
4	C	26	50	20120601	4	1278	25.28	0.00141826528422929	0.00747596422584072
4	C	26	50	20120601	4	1280	25.32	0.00209064605139177	0.00890755140182757
4	C	26	50	20120601	4	1282	25.36	0.00372648809219216	0.0106203549446923
4	C	26	50	20120601	4	1284	25.4	0.00440642075977771	0.0115722974488647
4	C	26	50	20120601	4	1286	25.44	0.00704403087698002	0.0119202703527409
4	C	26	50	20120601	4	1288	25.48	0.00742404632464564	0.0122731102725919
4	C	26	50	20120601	4	1290	25.52	0.00942024200195398	0.0128629554149340
4	C	26	50	20120601	4	1292	25.56	0.0112637492835736	0.0135784958586997
4	C	26	50	20120601	4	1294	25.6	0.0132793522135984	0.0150136730158146
4	C	26	50	20120601	4	1296	25.64	0.0158475004032576	0.0142702704435498
4	C	26	50	20120601	4	1298	25.68	0.0181489774125279	0.0154458354672724
4	C	26	50	20120601	4	1300	25.72	0.0202532494115931	0.0150555620215321
4	C	26	50	20120601	4	1302	25.76	0.0229826533027020	0.0145760304868027
4	C	26	50	20120601	4	1304	25.8	0.0246592812626412	0.0150023380941122
4	C	26	50	20120601	4	1306	25.84	0.0253793210268557	0.0147915566337083
4	C	26	50	20120601	4	1308	25.88	0.0242364243364238	0.0152799552874739
4	C	26	50	20120601	4	1310	25.92	0.0238985828585085	0.0161666530489462
4	C	26	50	20120601	4	1312	25.96	0.0235645668282794	0.0164612125207850
4	C	26	50	20120601	4	1314	26	0.0227714687914328	0.0172647757379933
4	C	26	50	20120601	4	1316	26.04	0.0221217437255395	0.0177104297868361
4	C	26	50	20120601	4	1318	26.08	0.0215488245982188	0.0184587113958911
4	C	26	50	20120601	4	1320	26.12	0.0208600106694615	0.0191345145598745
4	C	26	50	20120601	4	1322	26.16	0.0196739380389704	0.0198133087855424
4	C	26	50	20120601	4	1324	26.2	0.0188806462548658	0.0215050504458227
4	C	26	50	20120601	4	1326	26.24	0.0174369915945512	0.0229638371912547
4	C	26	50	20120601	4	1328	26.28	0.0161309865829031	0.0245529677580899
4	C	26	50	20120601	4	1330	26.32	0.0158998828736079	0.025211305384578
4	C	26	50	20120601	4	1332	26.36	0.0157949977247545	0.0241264126634069
4	C	26	50	20120601	4	1334	26.4	0.0148681080138395	0.0247079514223903
4	C	26	50	20120601	4	1336	26.44	0.0137711520509814	0.0242973557277588
4	C	26	50	20120601	4	1338	26.48	0.0123344312797632	0.0254895589740427
4	C	26	50	20120601	4	1340	26.52	0.0110617097843055	0.0260852964371924
4	C	26	50	20120601	4	1342	26.56	0.0091476848647185	0.0278556372588423
4	C	26	50	20120601	4	1344	26.6	0.00782850645373688	0.0290244847681436
4	C	26	50	20120601	4	1346	26.64	0.00631190382944797	0.0308362337628998
4	C	26	50	20120601	4	1348	26.68	0.0041976545537002	0.0322316382848933
4	C	26	50	20120601	4	1350	26.72	0.0032113820153012	0.0332039101090248
4	C	26	50	20120601	4	1352	26.76	0.00208807218270825	0.0333480184710306
4	C	26	50	20120601	4	1354	26.8	0.00169541578711536	0.0327501596875374
4	C	26	50	20120601	4	1356	26.84	0.00151503284723467	0.0318275974701233
4	C	26	50	20120601	4	1358	26.88	0.00146346354968273	0.0311834726899371
4	C	26	50	20120601	4	1360	26.92	0.00141192253640205	0.0303149405016734
4	C	26	50	20120601	4	1362	26.96	0.00132448878290833	0.0304728728012515
4	C	26	50	20120601	4	1364	27	0.00092943529532722	0.029516235108052
4	C	26	50	20120601	4	1366	27.04	-4.18890057174905e-05	0.0292200563616842
4	C	26	50	20120601	4	1368	27.08	-0.00098245416178059	0.0283475148779712
4	C	26	50	20120601	4	1370	27.12	-0.00205869896701776	0.0264691281401561
4	C	26	50	20120601	4	1372	27.16	-0.00309119507570296	0.0256050648667495
4	C	26	50	20120601	4	1374	27.2	-0.00424217541085726	0.0248595395599276
4	C	26	50	20120601	4	1376	27.24	-0.00632383272084656	0.0240542099899799
4	C	26	50	20120601	4	1378	27.28	-0.00660258128505816	0.0235716732514304
4	C	26	50	20120601	4	1380	27.32	-0.00763736841971436	0.0237573524211022
4	C	26	50	20120601	4	1382	27.36	-0.00919900667489706	0.0226163012793693
4	C	26	50	20120601	4	1384	27.4	-0.00984561339988526	0.0213987765392510
4	C	26	50	20120601	4	1386	27.44	-0.00953639560447236	0.0204124332901739
4	C	26	50	20120601	4	1388	27.48	-0.00979244604100786	0.0187828986418617
4	C	26	50	20120601	4	1390	27.52	-0.0103082662957478	0.0171726185112012
4	C	26	50	20120601	4	1392	27.56	-0.0109053684749852	0.0146622268034293
4	C	26	50	20120601	4	1394	27.6	-0.0124108695228095	0.0140329724788514
4	C	26	50	20120601	4	1396	27.64	-0.0135719388575178	0.0124400023221943
4	C	26	50	20120601	4	1398	27.68	-0.0148071129828944	0.0117958280445334
4	C	26	50	20120601	4	1400	27.72	-0.0165403024142608	0.0104152020542667
4	C	26	50	20120601	4	1402	27.76	-0.0186907555572053	0.00955705726461867
4	C	26	50	20120601	4	1404	27.8	-0.0205751951290675	0.0081497733487012
4	C	26	50	20120601	4	1406	27.84	-0.0222091067683552	0.00762997915385097
4	C	26	50	20120601	4	1408	27.88	-0.0240960212139515	0.00621866472928074
4	C	26	50	20120601	4	1410	27.92	-0.0258713542094766	0.00529709246136031
4	C	26	50	20120601	4	1412	27.96	-0.0275126197592887	0.00378777303691762
4	C	26	50	20120601	4	1414	28	-0.0291609563769127	0.00296632708921321
4	C	26	50	20120601	4	1416	28.04	-0.0304609014834460	0.00233473931225739
4	C	26	50	20120601	4	1418	28.08	-0.0322613367697032	0.0013075960019058
4	C	26	50	20120601	4	1420	28.12	-0.0332802776413930	-9.26168461997997e-05
4	C	26	50	20120601	4	1422	28.16	-0.0340360333691252	-0.0008117444426665
4	C	26	50	20120601	4	1424	28.2	-0.0348572671847952	-0.0015171541675782
4	C	26	50	20120601	4	1426	28.24	-0.0351798492983725	-0.0024826377666103
4	C	26	50	20120601	4	1428	28.28	-0.0347664746740909	-0.0028161093246179
4	C	26	50	20120601	4	1430	28.32	-0.0338590445417942	-0.0039928057191904
4	C	26	50	20120601	4	1432	28.36	-0.0331629686263942	-0.0049768155158896
4	C	26	50	20120601	4	1434	28.4	-0.0327804945684504	-0.006347683432576
4	C	26	50	20120601	4	1436	28.44	-0.0320608012865587	-0.0067197630208364
4	C	26	50	20120601	4	1438	28.48	-0.0309740488745531	-0.007096155960462
4	C	26	50	20120601	4	1440	28.52	-0.0300271621838662	-0.0091339669931635
4	C	26	50	20120601	4	1442	28.56	-0.0288511728960748	-0.0104399225073369
4	C	26	50	20120601	4	1444	28.6	-0.0286213278368501	-0.0116530702564796
4	C	26	50	20120601	4	1446	28.64	-0.0282668622785091	-0.0127750295151205
4	C	26	50	20120601	4	1448	28.68	-0.0278579707112202	-0.0147913162174027
4	C	26	50	20120601	4	1450	28.72	-0.0279020517479594	-0.0164366547022744
4	C	26	50	20120601	4	1452	28.76	-0.0275960088619940	-0.0182510977738669
4	C	26	50	20120601	4	1454	28.8	-0.0271316023413141	-0.0194865335287526
4	C	26	50	20120601	4	1456	28.84	-0.0273503246108708	-0.019933481583005
4	C	26	50	20120601	4	1458	28.88	-0.0272677911073707	-0.0198311773739029
4	C	26	50	20120601	4	1460	28.92	-0.0271570086879622	-0.0194648041373667
4	C	26	50	20120601	4	1462	28.96	-0.0269508517059072	-0.0189441967697181
4	C	26	50	20120601	4	1464	29	-0.0269436816431460	-0.018323597432142
4	C	26	50	20120601	4	1466	29.04	-0.0264009842596531	-0.0189539760565019
4	C	26	50	20120601	4	1468	29.08	-0.0263471592914692	-0.018744474459372
4	C	26	50	20120601	4	1470	29.12	-0.0258790192469847	-0.019101457317854
4	C	26	50	20120601	4	1472	29.16	-0.0257598293279479	-0.0195152279219331
4	C	26	50	20120601	4	1474	29.2	-0.0255514803148712	-0.019475806718882
4	C	26	50	20120601	4	1476	29.24	-0.0248667640699110	-0.0201873930215274
4	C	26	50	20120601	4	1478	29.28	-0.0238086120058840	-0.0210158768030249
4	C	26	50	20120601	4	1480	29.32	-0.0231148751997161	-0.0223025933558958
4	C	26	50	20120601	4	1482	29.36	-0.0220132452610344	-0.0223179658573188
4	C	26	50	20120601	4	1484	29.4	-0.0207040865531422	-0.0244521767574995
4	C	26	50	20120601	4	1486	29.44	-0.0197753230092571	-0.0247980014709744
4	C	26	50	20120601	4	1488	29.48	-0.0195465456812720	-0.024704055264026
4	C	26	50	20120601	4	1490	29.52	-0.0187557810968032	-0.0256079569334845
4	C	26	50	20120601	4	1492	29.56	-0.0177464003087951	-0.0262418640206827
4	C	26	50	20120601	4	1494	29.6	-0.0165848501414756	-0.0270340216055103
4	C	26	50	20120601	4	1496	29.64	-0.0152848343242641	-0.0277583110814797
4	C	26	50	20120601	4	1498	29.68	-0.0146356395884567	-0.0278155160200777
4	C	26	50	20120601	4	1500	29.72	-0.0144491048195797	-0.0273918176367907
4	C	26	50	20120601	4	1502	29.76	-0.0145268158548321	-0.0276168897252424
4	C	26	50	20120601	4	1504	29.8	-0.0136806918804643	-0.0276013333760563
4	C	26	50	20120601	4	1506	29.84	-0.0132959550808207	-0.027272175169414
4	C	26	50	20120601	4	1508	29.88	-0.0121052579719807	-0.0268458604910366
4	C	26	50	20120601	4	1510	29.92	-0.0105308140129907	-0.0271784835209067
4	C	26	50	20120601	4	1512	29.96	-0.00912070166994846	-0.0275498560023859
4	C	26	50	20120601	4	1514	30	-0.00735965223140336	-0.0278213142956834
4	C	26	50	20120601	4	1516	30.04	-0.00547747540124096	-0.0281427650384108
4	C	26	50	20120601	4	1518	30.08	-0.00372102215677356	-0.0290136377501202
4	C	26	50	20120601	4	1520	30.12	-0.00226013954684216	-0.029260842280823
4	C	26	50	20120601	4	1522	30.16	-0.000770406980238369	-0.0292331236950005
4	C	26	50	20120601	4	1524	30.2	0.00057224737587864	-0.0300570445164391
4	C	26	50	20120601	4	1526	30.24	0.00230480041114192	-0.0296788838098605
4	C	26	50	20120601	4	1528	30.28	0.0037659658637858	-0.0300314472509601
4	C	26	50	20120601	4	1530	30.32	0.00592143946487676	-0.0297595646935939
4	C	26	50	20120601	4	1532	30.36	0.00650720672241169	-0.0299632114465756
4	C	26	50	20120601	4	1534	30.4	0.00766078072523943	-0.029878217211477
4	C	26	50	20120601	4	1536	30.44	0.00848993413685877	-0.0293949804372141
4	C	26	50	20120601	4	1538	30.48	0.00898540385843619	-0.028881833046107
4	C	26	50	20120601	4	1540	30.52	0.00969837962590658	-0.0284751759362466
4	C	26	50	20120601	4	1542	30.56	0.0110454887547451	-0.0277127026940932
4	C	26	50	20120601	4	1544	30.6	0.0123926685942617	-0.0274291528748374
4	C	26	50	20120601	4	1546	30.64	0.0134140843396857	-0.0271578360028961
4	C	26	50	20120601	4	1548	30.68	0.0142403386135021	-0.0267151164471952
4	C	26	50	20120601	4	1550	30.72	0.0152882708632206	-0.0256742552652886
4	C	26	50	20120601	4	1552	30.76	0.0161175656961962	-0.0251303487291999
4	C	26	50	20120601	4	1554	30.8	0.0169554872319022	-0.0239203476052335
4	C	26	50	20120601	4	1556	30.84	0.0178151169457907	-0.023266910228739
4	C	26	50	20120601	4	1558	30.88	0.0185327596180169	-0.0220930422612912
4	C	26	50	20120601	4	1560	30.92	0.0198520794503548	-0.0202381597528827
4	C	26	50	20120601	4	1562	30.96	0.0209911577641682	-0.0183117887488961
4	C	26	50	20120601	4	1564	31	0.0220907795195914	-0.0169634068278515
4	C	26	50	20120601	4	1566	31.04	0.0225303312369126	-0.0149594520678332
4	C	26	50	20120601	4	1568	31.08	0.0227007015447716	-0.0142581859886593
4	C	26	50	20120601	4	1570	31.12	0.0231070758119196	-0.0132166884106496
4	C	26	50	20120601	4	1572	31.16	0.0229629957341850	-0.0125232712167468
4	C	26	50	20120601	4	1574	31.2	0.0233582472116648	-0.0105104422666246
4	C	26	50	20120601	4	1576	31.24	0.0234421878576595	-0.0102856459498176
4	C	26	50	20120601	4	1578	31.28	0.0230398228859609	-0.0086552203469611
4	C	26	50	20120601	4	1580	31.32	0.0226787388081480	-0.0072384965555148
4	C	26	50	20120601	4	1582	31.36	0.0222051893967874	-0.0062735079312295
4	C	26	50	20120601	4	1584	31.4	0.0212755773247648	-0.0039027698127419
4	C	26	50	20120601	4	1586	31.44	0.0210767212202257	-0.0017308383013189
4	C	26	50	20120601	4	1588	31.48	0.0211542307300454	0.000540540707810299
4	C	26	50	20120601	4	1590	31.52	0.0209338184752818	0.0024363576277817
4	C	26	50	20120601	4	1592	31.56	0.0196957310699666	0.00412286386945411
4	C	26	50	20120601	4	1594	31.6	0.0191540307070352	0.0053978622487472
4	C	26	50	20120601	4	1596	31.64	0.0175062244194972	0.00619508978919598
4	C	26	50	20120601	4	1598	31.68	0.0151561550322237	0.00659778710108171
4	C	26	50	20120601	4	1600	31.72	0.0133074066751419	0.00743144831843112
4	C	26	50	20120601	4	1602	31.76	0.0112227158770613	0.0077586280402997
4	C	26	50	20120601	4	1604	31.8	0.0094943439641952	0.00760833461527885
4	C	26	50	20120601	4	1606	31.84	0.00909933997408878	0.00690156724534727
4	C	26	50	20120601	4	1608	31.88	0.00899689434363047	0.00605049352351114
4	C	26	50	20120601	4	1610	31.92	0.00924034413732519	0.00591660285449347
4	C	26	50	20120601	4	1612	31.96	0.00932526059067788	0.00579447844231474
4	C	26	50	20120601	4	1614	32	0.00992184658196497	0.00624841271156525
4	C	26	50	20120601	4	1616	32.04	0.00967117722803434	0.00608880456891583
4	C	26	50	20120601	4	1618	32.08	0.00987792110871766	0.00569556834576236
4	C	26	50	20120601	4	1620	32.12	0.0096992847225865	0.00621831117589014
4	C	26	50	20120601	4	1622	32.16	0.0092634736001378	0.00567929074765945
4	C	26	50	20120601	4	1624	32.2	0.0092093092206989	0.00559310857316843
4	C	26	50	20120601	4	1626	32.24	0.0093991673914475	0.0051268282195184
4	C	26	50	20120601	4	1628	32.28	0.00934708897701311	0.00594669731910076
4	C	26	50	20120601	4	1630	32.32	0.00929119925702812	0.00639794458258277
4	C	26	50	20120601	4	1632	32.36	0.00887419010389117	0.00696061773264416
4	C	26	50	20120601	4	1634	32.4	0.00887041415367963	0.00808730753565118
4	C	26	50	20120601	4	1636	32.44	0.00862590369981314	0.00889979444043796
4	C	26	50	20120601	4	1638	32.48	0.00876597872473906	0.00994065279391743
4	C	26	50	20120601	4	1640	32.52	0.0090546614321195	0.0111224962187502
4	C	26	50	20120601	4	1642	32.56	0.00964862900699586	0.0123644960458857
4	C	26	50	20120601	4	1644	32.6	0.0102974185706176	0.0135102020715591
4	C	26	50	20120601	4	1646	32.64	0.0119921109167851	0.0156929439021637
4	C	26	50	20120601	4	1648	32.68	0.0130360212138429	0.0170513440413735
4	C	26	50	20120601	4	1650	32.72	0.0149423414979421	0.0177722224342304
4	C	26	50	20120601	4	1652	32.76	0.0155060137898853	0.0183413493478837
4	C	26	50	20120601	4	1654	32.8	0.0163835580540751	0.0180548049314095
4	C	26	50	20120601	4	1656	32.84	0.0170284677227885	0.0175378815900909
4	C	26	50	20120601	4	1658	32.88	0.0179818951512014	0.0171833736053431
4	C	26	50	20120601	4	1660	32.92	0.0186637370070961	0.0162942080412044
4	C	26	50	20120601	4	1662	32.96	0.0196088417886944	0.0161895703797244
4	C	26	50	20120601	4	1664	33	0.0213428514639269	0.0152743903571059
4	C	26	50	20120601	4	1666	33.04	0.0222948151813028	0.0144518271806872
4	C	26	50	20120601	4	1668	33.08	0.0233528732001278	0.0134586815643751
4	C	26	50	20120601	4	1670	33.12	0.0241057510032606	0.0125161577225281
4	C	26	50	20120601	4	1672	33.16	0.0245101453714212	0.0125081674159007
4	C	26	50	20120601	4	1674	33.2	0.0243183780123634	0.0113459667103425
4	C	26	50	20120601	4	1676	33.24	0.0241070237954667	0.0106428904378087
4	C	26	50	20120601	4	1678	33.28	0.0246061704723063	0.00956349193632746
4	C	26	50	20120601	4	1680	33.32	0.0242418124900965	0.00892180667453629
4	C	26	50	20120601	4	1682	33.36	0.0245279220359002	0.00849303126456039
4	C	26	50	20120601	4	1684	33.4	0.0242201679515244	0.00786877618492547
4	C	26	50	20120601	4	1686	33.44	0.0239510006841979	0.00741208419922833
4	C	26	50	20120601	4	1688	33.48	0.0232270435484157	0.00703545791436494
4	C	26	50	20120601	4	1690	33.52	0.0229400854744745	0.00667807200501763
4	C	26	50	20120601	4	1692	33.56	0.0222016821471527	0.00592481943529085
4	C	26	50	20120601	4	1694	33.6	0.0209617633352743	0.00521183659675265
4	C	26	50	20120601	4	1696	33.64	0.0203425357848536	0.00367648150062667
4	C	26	50	20120601	4	1698	33.68	0.0201155969344996	0.00387012976372242
4	C	26	50	20120601	4	1700	33.72	0.0202676178213869	0.00344529293851773
4	C	26	50	20120601	4	1702	33.76	0.0192085415687969	0.00304905858261203
4	C	26	50	20120601	4	1704	33.8	0.0182051011848575	0.00289032795947806
4	C	26	50	20120601	4	1706	33.84	0.0181919652621834	0.0023914096781288
4	C	26	50	20120601	4	1708	33.88	0.0173530573125176	0.0028299608393546
4	C	26	50	20120601	4	1710	33.92	0.0164720057986931	0.00278965928836087
4	C	26	50	20120601	4	1712	33.96	0.0152693500999696	0.00364468432289027
4	C	26	50	20120601	4	1714	34	0.0148407281321652	0.00420318342162231
4	C	26	50	20120601	4	1716	34.04	0.0148490988622409	0.00459579597659477
4	C	26	50	20120601	4	1718	34.08	0.0143980524170848	0.00510287921994639
4	C	26	50	20120601	4	1720	34.12	0.0142907086579532	0.00566824856816444
4	C	26	50	20120601	4	1722	34.16	0.0140606818722857	0.00501771952186097
4	C	26	50	20120601	4	1724	34.2	0.0141502026514441	0.00546848701339194
4	C	26	50	20120601	4	1726	34.24	0.0137191450543319	0.00549710539259352
4	C	26	50	20120601	4	1728	34.28	0.0137648347589983	0.00505392975301875
4	C	26	50	20120601	4	1730	34.32	0.0137002568179929	0.00531435223078229
4	C	26	50	20120601	4	1732	34.36	0.0134958435612604	0.00524027289595806
4	C	26	50	20120601	4	1734	34.4	0.0133104620835434	0.00570574078391651
4	C	26	50	20120601	4	1736	34.44	0.0136942167118680	0.00552403626146179
4	C	26	50	20120601	4	1738	34.48	0.0137580189567344	0.00498242782241195
4	C	26	50	20120601	4	1740	34.52	0.0136936616330448	0.00570605615354092
4	C	26	50	20120601	4	1742	34.56	0.0136585170118062	0.00529277910999507
4	C	26	50	20120601	4	1744	34.6	0.0137297064012157	0.005548834496278
4	C	26	50	20120601	4	1746	34.64	0.013842835708031	0.00493498732135536
4	C	26	50	20120601	4	1748	34.68	0.0134647273273542	0.00485960549584019
4	C	26	50	20120601	4	1750	34.72	0.0137046698714143	0.00544504041318797
4	C	26	50	20120601	4	1752	34.76	0.0135053647540690	0.00538629398180699
4	C	26	50	20120601	4	1754	34.8	0.0136903410596003	0.00500047955142886
4	C	26	50	20120601	4	1756	34.84	0.0138146065911125	0.00534978888712145
4	C	26	50	20120601	4	1758	34.88	0.0136877106223743	0.00475221436055427
4	C	26	50	20120601	4	1760	34.92	0.0136102470744953	0.00483940769774238
4	C	26	50	20120601	4	1762	34.96	0.013801326418655	0.00510456354829918
4	C	26	50	20120601	4	1764	35	0.0136732672592618	0.00453816889524841
4	C	26	50	20120601	4	1766	35.04	0.0137228997913400	0.00500157203140579
4	C	26	50	20120601	4	1768	35.08	0.0135637477325645	0.00556754383460141
4	C	26	50	20120601	4	1770	35.12	0.0135099050867110	0.00533129592347308
4	C	26	50	20120601	4	1772	35.16	0.0137911921642670	0.00516686531257596
4	C	26	50	20120601	4	1774	35.2	0.0134248479191089	0.00582402984891409
4	C	26	50	20120601	4	1776	35.24	0.0133979283639491	0.00578094583273639
4	C	26	50	20120601	4	1778	35.28	0.0131530113236834	0.00550846577014006
4	C	26	50	20120601	4	1780	35.32	0.0131868980019582	0.0051078777577826
4	C	26	50	20120601	4	1782	35.36	0.0135033735413732	0.00535007880090174
4	C	26	50	20120601	4	1784	35.4	0.0135648571831042	0.00560398033992918
4	C	26	50	20120601	4	1786	35.44	0.0137957883583447	0.00547233544204855
4	C	26	50	20120601	4	1788	35.48	0.0136445000340828	0.00506425421913086
4	C	26	50	20120601	4	1790	35.52	0.0135295746760433	0.00517640913280164
4	C	26	50	20120601	4	1792	35.56	0.0133035140523115	0.00556083621967508
4	C	26	50	20120601	4	1794	35.6	0.0137926099133633	0.00541722707505678
4	C	26	50	20120601	4	1796	35.64	0.0134709562309897	0.004885704100027
4	C	26	50	20120601	4	1798	35.68	0.0138155866411112	0.00522487564579773
4	C	26	50	20120601	4	1800	35.72	0.0137787548630927	0.00464934163760012
4	C	26	50	20120601	4	1802	35.76	0.0138375946325688	0.00513383140507927
4	C	26	50	20120601	4	1804	35.8	0.0140917479016104	0.00552605434421529
4	C	26	50	20120601	4	1806	35.84	0.0139895794570103	0.00548902457629812
4	C	26	50	20120601	4	1808	35.88	0.0140391207723138	0.00551714055613165
4	C	26	50	20120601	4	1810	35.92	0.0142121052539429	0.00507692203711582
4	C	26	50	20120601	4	1812	35.96	0.0143721619851343	0.00551324538771681
4	C	26	50	20120601	4	1814	36	0.0143202716611037	0.00539467489422033
4	C	26	50	20120601	4	1816	36.04	0.0144963841002901	0.00550792554055923
4	C	26	50	20120601	4	1818	36.08	0.0142369714417208	0.00564131069893903
4	C	26	50	20120601	4	1820	36.12	0.0142478374809166	0.00531750309859926
4	C	26	50	20120601	4	1822	36.16	0.0142877784074519	0.00528592724528537
4	C	26	50	20120601	4	1824	36.2	0.0142047141496019	0.00557983575462149
4	C	26	50	20120601	4	1826	36.24	0.0138461690093975	0.00517654489730362
4	C	26	50	20120601	4	1828	36.28	0.0138939022526615	0.00567535569842214
4	C	26	50	20120601	4	1830	36.32	0.0140185506824957	0.00578781360734866
4	C	26	50	20120601	4	1832	36.36	0.0140491871444508	0.00593131845371674
4	C	26	50	20120601	4	1834	36.4	0.0141757685920927	0.00544250486969199
4	C	26	50	20120601	4	1836	36.44	0.0142972020195248	0.00566339993696584
4	C	26	50	20120601	4	1838	36.48	0.0138701634759355	0.00586191047842106
4	C	26	50	20120601	4	1840	36.52	0.0140741753081484	0.00563052838118611
4	C	26	50	20120601	4	1842	36.56	0.0142782728417031	0.00539904813752993
4	C	26	50	20120601	4	1844	36.6	0.0140533887729446	0.00550574058060537
4	C	26	50	20120601	4	1846	36.64	0.0142615213618487	0.00548659490790048
4	C	26	50	20120601	4	1848	36.68	0.0142722520395934	0.00546242279492581
4	C	26	50	20120601	4	1850	36.72	0.0142544440502839	0.00557757916475069
4	C	26	50	20120601	4	1852	36.76	0.0141057083107913	0.00545140013157796
4	C	26	50	20120601	4	1854	36.8	0.0139938100768821	0.00538786800150191
4	C	26	50	20120601	4	1856	36.84	0.0142115954299537	0.00537778112326829
4	C	26	50	20120601	4	1858	36.88	0.0140070329736903	0.00526625977727345
4	C	26	50	20120601	4	1860	36.92	0.0142973278845319	0.00523506151898072
4	C	26	50	20120601	4	1862	36.96	0.0140927477505990	0.00512350835318073
4	C	26	50	20120601	4	1864	37	0.0138181555600472	0.00569468658360622
4	C	26	50	20120601	4	1866	37.04	0.0139182882442243	0.00521329465093545
4	C	26	50	20120601	4	1868	37.08	0.0140120554117357	0.00563368858281259
4	C	26	50	20120601	4	1870	37.12	0.0141609764839157	0.00511412504619438
4	C	26	50	20120601	4	1872	37.16	0.0141594470119480	0.00532303055230779
4	C	26	50	20120601	4	1874	37.2	0.0140515432242457	0.00546701234219978
4	C	26	50	20120601	4	1876	37.24	0.0142479067773812	0.00583694232584533
4	C	26	50	20120601	4	1878	37.28	0.0139095498186224	0.00535550938098125
4	C	26	50	20120601	4	1880	37.32	0.0140520714330112	0.00517621255711647
4	C	26	50	20120601	4	1882	37.36	0.0142970917108669	0.00569213958498039
4	C	26	50	20120601	4	1884	37.4	0.0141980041305125	0.00523747628863847
4	C	26	50	20120601	4	1886	37.44	0.0140376952450429	0.0053793141307699
4	C	26	50	20120601	4	1888	37.48	0.0142860225906036	0.00539357498962219
4	C	26	50	20120601	4	1890	37.52	0.0142101225265285	0.00514351452534084
4	C	26	50	20120601	4	1892	37.56	0.0141589110250078	0.0050291442461246
4	C	26	50	20120601	4	1894	37.6	0.0136899889204233	0.00508317003263438
4	C	26	50	20120601	4	1896	37.64	0.0139653447862987	0.00520487159495796
4	C	26	50	20120601	4	1898	37.68	0.0143547718252219	0.005784185088901
4	C	26	50	20120601	4	1900	37.72	0.0143510100171460	0.00565898476222411
4	C	26	50	20120601	4	1902	37.76	0.0144117420043685	0.00554383100869432
4	C	26	50	20120601	4	1904	37.8	0.0142565716638778	0.00511717409063486
4	C	26	50	20120601	4	1906	37.84	0.0140815278044592	0.00559855159832729
4	C	26	50	20120601	4	1908	37.88	0.0140977158828436	0.00530014786976182
4	C	26	50	20120601	4	1910	37.92	0.0139171809150049	0.00547552802916561
4	C	26	50	20120601	4	1912	37.96	0.0141943908148606	0.00527337609991931
4	C	26	50	20120601	4	1914	38	0.0142420329827712	0.00554887635699945
4	C	26	50	20120601	4	1916	38.04	0.014022477600005	0.00548501174531488
4	C	26	50	20120601	4	1918	38.08	0.0140338188856684	0.00537477309102112
4	C	26	50	20120601	4	1920	38.12	0.0139427364611838	0.00535288813614339
4	C	26	50	20120601	4	1922	38.16	0.0142872487844728	0.00531082518215773
4	C	26	50	20120601	4	1924	38.2	0.0140994346472966	0.00554733168223594
4	C	26	50	20120601	4	1926	38.24	0.0139541343153898	0.00553632507021203
4	C	26	50	20120601	4	1928	38.28	0.0141810309514689	0.00551596060704589
4	C	26	50	20120601	4	1930	38.32	0.0140357280739777	0.00550495144943756
4	C	26	50	20120601	4	1932	38.36	0.0142337831679551	0.00563771230324026
4	C	26	50	20120601	4	1934	38.4	0.0140780155343663	0.00570884109359863
4	C	26	50	20120601	4	1936	38.44	0.0139626839434811	0.00560451208422863
4	C	26	50	20120601	4	1938	38.48	0.0144230811687116	0.00569585613822231
4	C	26	50	20120601	4	1940	38.52	0.0143320348066728	0.00567397896151918
4	C	26	50	20120601	4	1942	38.56	0.0140264170333043	0.00560647232564743
4	C	26	50	20120601	4	1944	38.6	0.0143131964920725	0.00546013473880324
4	C	26	50	20120601	4	1946	38.64	0.0141644490853181	0.005333929896233
4	C	26	50	20120601	4	1948	38.68	0.0140496566633535	0.00514988343611899
4	C	26	50	20120601	4	1950	38.72	0.0141313575486187	0.00571777680199248
4	C	26	50	20120601	4	1952	38.76	0.0142181894128203	0.00557570405898834
4	C	26	50	20120601	4	1954	38.8	0.0143593018341049	0.0054170880578636
4	C	26	50	20120601	4	1956	38.84	0.0140951370644126	0.00538874339969702
4	C	26	50	20120601	4	1958	38.88	0.0139567824302853	0.00559791760638728
4	C	26	50	20120601	4	1960	38.92	0.0142968258387172	0.00511238556351266
4	C	26	50	20120601	4	1962	38.96	0.0140203605223021	0.00502405307730006
4	C	26	50	20120601	4	1964	39	0.0142343027500179	0.0050255662858118
4	C	26	50	20120601	4	1966	39.04	0.0141827299169321	0.00506972156876299
4	C	26	50	20120601	4	1968	39.08	0.0142857992155714	0.00487550903445586
4	C	26	50	20120601	4	1970	39.12	0.0144237739919359	0.00547420630517021
4	C	26	50	20120601	4	1972	39.16	0.0143531440654116	0.00585980167386753
4	C	26	50	20120601	4	1974	39.2	0.0141545418122069	0.00521630197607584
4	C	26	50	20120601	4	1976	39.24	0.0140180588897294	0.00515928371366808
4	C	26	50	20120601	4	1978	39.28	0.0144308819707217	0.00515177423965188
4	C	26	50	20120601	4	1980	39.32	0.0143025788594890	0.0052833328705052
4	C	26	50	20120601	4	1982	39.36	0.0143594825705982	0.00469416725777988
4	C	26	50	20120601	4	1984	39.4	0.0144902874256227	0.00512530864704563
4	C	26	50	20120601	4	1986	39.44	0.0142028874099434	0.00472420586095147
4	C	26	50	20120601	4	1988	39.48	0.0144228464092603	0.00479015700332595
4	C	26	50	20120601	4	1990	39.52	0.0142630466406732	0.0048523887640314
4	C	26	50	20120601	4	1992	39.56	0.0143127916027296	0.00496426012788292
4	C	26	50	20120601	4	1994	39.6	0.0145323531373249	0.00517262109106414
4	C	26	50	20120601	4	1996	39.64	0.0146718816394196	0.00465302707814367
4	C	26	50	20120601	4	1998	39.68	0.0145272068848821	0.00457952969220035
4	C	26	50	20120601	4	2000	39.72	0.0143148026144153	0.00523726274239055
4	C	26	50	20120601	4	2002	39.76	0.0137965859747939	0.00458189567149021
4	C	26	50	20120601	4	2004	39.8	0.0137539976404698	0.00444165589068426
4	C	26	50	20120601	4	2006	39.84	0.0139807229445759	0.00511367461917477
4	C	26	50	20120601	4	2008	39.88	0.0136340680877399	0.00496462782340914
4	C	26	50	20120601	4	2010	39.92	0.0134526852988706	0.0047314282496145
4	C	26	50	20120601	4	2012	39.96	0.0121314987046304	0.00427129972496079
4	C	26	50	20120601	4	2014	40	0.0110896899996371	0.00462932203041117
4	C	26	50	20120601	4	2016	40.04	0.0103392234306281	0.00451792442810304
4	C	26	50	20120601	4	2018	40.08	0.00852474500369658	0.00326331900837937
4	C	26	50	20120601	4	2020	40.12	0.00649420302870567	0.00210917932012669
4	C	26	50	20120601	4	2022	40.16	0.00427690708173558	0.0004160192036433
4	C	26	50	20120601	4	2024	40.2	0.00180390718055281	-0.0001608738637877
4	C	26	50	20120601	4	2026	40.24	-0.000104517453327190	-9.53109230361002e-05
4	C	26	50	20120601	4	2028	40.28	-0.00153124680572729	-7.77039641846004e-05
4	C	26	50	20120601	4	2030	40.32	-0.00184459410474229	0.0012060766813309
4	C	26	50	20120601	4	2032	40.36	-0.00243897957972636	0.00228483030142768
4	C	26	50	20120601	4	2034	40.4	-0.00185911807802786	0.00347612986524528
4	C	26	50	20120601	4	2036	40.44	-0.00236640355391886	0.00382530626486301
4	C	26	50	20120601	4	2038	40.48	-0.0015752924871274	0.00520543728038291
4	C	26	50	20120601	4	2040	40.52	-0.00110020865405159	0.00577475016311963
4	C	26	50	20120601	4	2042	40.56	-0.000458212265276699	0.0062061277260503
4	C	26	50	20120601	4	2044	40.6	0.000477749625640881	0.00675774879712174
4	C	26	50	20120601	4	2046	40.64	0.000205138748290021	0.00660565719955632
4	C	26	50	20120601	4	2048	40.68	0.00052957348163404	0.00606197693763761
4	C	26	50	20120601	4	2050	40.72	0.00074681789801798	0.00605191480814133
4	C	26	50	20120601	4	2052	40.76	0.0006622055005812	0.00648101548723657
4	C	26	50	20120601	4	2054	40.8	0.00082570273052715	0.00629012494058745
4	C	26	50	20120601	4	2056	40.84	0.00105565385576902	0.00673968928993023
4	C	26	50	20120601	4	2058	40.88	0.00102205214152703	0.00629548480998884
4	C	26	50	20120601	4	2060	40.92	0.00114148247686944	0.00693018385678189
4	C	26	50	20120601	4	2062	40.96	0.00181799274763404	0.00787980705071198
4	C	26	50	20120601	4	2064	41	0.0016478275007415	0.00798959952062682
4	C	26	50	20120601	4	2066	41.04	0.00164828004908146	0.00809047537403089
4	C	26	50	20120601	4	2068	41.08	0.00221616457612019	0.007711048946314
4	C	26	50	20120601	4	2070	41.12	0.00217427203486879	0.00709370583546518
4	C	26	50	20120601	4	2072	41.16	0.00292513104814126	0.00724628887224352
4	C	26	50	20120601	4	2074	41.2	0.00450258728201908	0.00644988864672874
4	C	26	50	20120601	4	2076	41.24	0.00617183304716273	0.0071508082435799
4	C	26	50	20120601	4	2078	41.28	0.00766984583417424	0.0071856756789602
4	C	26	50	20120601	4	2080	41.32	0.00855351717862307	0.00868407737470138
4	C	26	50	20120601	4	2082	41.36	0.00855822792399933	0.0103012885660311
4	C	26	50	20120601	4	2084	41.4	0.00896714636134595	0.0101488773562006
4	C	26	50	20120601	4	2086	41.44	0.0091948241382863	0.0102936256498433
4	C	26	50	20120601	4	2088	41.48	0.0092524872820785	0.0108028047576944
4	C	26	50	20120601	4	2090	41.52	0.0104247621379483	0.0113095789953826
4	C	26	50	20120601	4	2092	41.56	0.0115779189477751	0.0100184232261394
4	C	26	50	20120601	4	2094	41.6	0.0123172627271159	0.00996945608154228
4	C	26	50	20120601	4	2096	41.64	0.013565539541148	0.00853625670209433
4	C	26	50	20120601	4	2098	41.68	0.0152362490173287	0.0075891154529662
4	C	26	50	20120601	4	2100	41.72	0.0162712907104261	0.00610783281239756
4	C	26	50	20120601	4	2102	41.76	0.0167779115059429	0.00473576988525099
4	C	26	50	20120601	4	2104	41.8	0.0172780622744117	0.00311601452372259
4	C	26	50	20120601	4	2106	41.84	0.0164222792214129	0.0015152237660656
4	C	26	50	20120601	4	2108	41.88	0.0158839305446243	0.0006202104288466
4	C	26	50	20120601	4	2110	41.92	0.0148515617151598	-0.0018508378576201
4	C	26	50	20120601	4	2112	41.96	0.0130386318520790	-0.0027493372312705
4	C	26	50	20120601	4	2114	42	0.0111234755616421	-0.0046898079444738
4	C	26	50	20120601	4	2116	42.04	0.00940889010968881	-0.0066308089877631
4	C	26	50	20120601	4	2118	42.08	0.00754043115108148	-0.0077510075505188
4	C	26	50	20120601	4	2120	42.12	0.00613074307210797	-0.009153341718968
4	C	26	50	20120601	4	2122	42.16	0.00408020411734511	-0.0105681916774441
4	C	26	50	20120601	4	2124	42.2	0.00146610105797656	-0.0127745769667805
4	C	26	50	20120601	4	2126	42.24	2.92600786054899e-05	-0.0141193526432411
4	C	26	50	20120601	4	2128	42.28	-0.00142497572758276	-0.0152097112998308
4	C	26	50	20120601	4	2130	42.32	-0.00237023607267296	-0.0175625384035509
4	C	26	50	20120601	4	2132	42.36	-0.00165733101588066	-0.0183416286550622
4	C	26	50	20120601	4	2134	42.4	-0.00161384394883769	-0.0180278853762497
4	C	26	50	20120601	4	2136	42.44	-0.00084585527379097	-0.019480353415485
4	C	26	50	20120601	4	2138	42.48	0.000696839590723711	-0.0205724798390277
4	C	26	50	20120601	4	2140	42.52	0.0017247607185346	-0.0213864304548515
4	C	26	50	20120601	4	2142	42.56	0.00292875143486093	-0.0233456112134851
4	C	26	50	20120601	4	2144	42.6	0.00468555823271891	-0.0246327576872789
4	C	26	50	20120601	4	2146	42.64	0.00580271623631553	-0.0267428350330177
4	C	26	50	20120601	4	2148	42.68	0.0074836504765522	-0.0294540238534432
4	C	26	50	20120601	4	2150	42.72	0.00876040248066263	-0.0310337004026139
4	C	26	50	20120601	4	2152	42.76	0.00974837207533647	-0.033419902946406
4	C	26	50	20120601	4	2154	42.8	0.00987805545900608	-0.0360513301219137
4	C	26	50	20120601	4	2156	42.84	0.00943682082754568	-0.0379223346649333
4	C	26	50	20120601	4	2158	42.88	0.00895004851937685	-0.040000804337553
4	C	26	50	20120601	4	2160	42.92	0.00859840431709278	-0.0424348780104314
4	C	26	50	20120601	4	2162	42.96	0.00798746405814761	-0.043759996118375
4	C	26	50	20120601	4	2164	43	0.00813362302981887	-0.0439268026080569
4	C	26	50	20120601	4	2166	43.04	0.00835310897469917	-0.0440243833438607
4	C	26	50	20120601	4	2168	43.08	0.00816763486599394	-0.0445805228272639
4	C	26	50	20120601	4	2170	43.12	0.0091136023178653	-0.043866627820978
4	C	26	50	20120601	4	2172	43.16	0.00963495214763414	-0.0450502538620061
4	C	26	50	20120601	4	2174	43.2	0.0103518170024011	-0.0453036809323834
4	C	26	50	20120601	4	2176	43.24	0.0108101636179662	-0.0458772859532819
4	C	26	50	20120601	4	2178	43.28	0.0110789349054952	-0.0477851307596013
4	C	26	50	20120601	4	2180	43.32	0.0116038202691700	-0.0497320078602423
4	C	26	50	20120601	4	2182	43.36	0.0114409028667846	-0.0506655302327647
4	C	26	50	20120601	4	2184	43.4	0.0119878499620324	-0.0520437520599754
4	C	26	50	20120601	4	2186	43.44	0.0118186393092944	-0.0539572537205444
4	C	26	50	20120601	4	2188	43.48	0.0116499236313033	-0.0547403037700303
4	C	26	50	20120601	4	2190	43.52	0.0113908397066766	-0.0555763868281053
4	C	26	50	20120601	4	2192	43.56	0.0115325439056264	-0.0566922013288177
4	C	26	50	20120601	4	2194	43.6	0.0113254323294168	-0.0583003742812702
4	C	26	50	20120601	4	2196	43.64	0.0114799351611061	-0.0596768990522061
4	C	26	50	20120601	4	2198	43.68	0.0121045932916063	-0.0604595248376234
4	C	26	50	20120601	4	2200	43.72	0.0126386003327584	-0.0620297261559262
4	C	26	50	20120601	4	2202	43.76	0.0134050333728865	-0.0626882547012453
4	C	26	50	20120601	4	2204	43.8	0.0133886992062411	-0.0630072305702385
4	C	26	50	20120601	4	2206	43.84	0.0139683853454578	-0.0626542428650702
4	C	26	50	20120601	4	2208	43.88	0.0141918310883127	-0.0635706532534879
4	C	26	50	20120601	4	2210	43.92	0.014627620997558	-0.0637282673550144
4	C	26	50	20120601	4	2212	43.96	0.014701513656192	-0.0640728404894866
4	C	26	50	20120601	4	2214	44	0.0159248083876447	-0.0647417635044891
4	C	26	50	20120601	4	2216	44.04	0.0156500266924756	-0.0646378188076547
4	C	26	50	20120601	4	2218	44.08	0.0157870639866696	-0.0631589756854811
4	C	26	50	20120601	4	2220	44.12	0.0161282430085921	-0.0627864011224739
4	C	26	50	20120601	4	2222	44.16	0.0158475923271391	-0.0626128064076927
4	C	26	50	20120601	4	2224	44.2	0.0158386827816962	-0.0624534245392132
4	C	26	50	20120601	4	2226	44.24	0.0151303032083035	-0.0620776679956907
4	C	26	50	20120601	4	2228	44.28	0.0150523800410168	-0.0612967392665482
4	C	26	50	20120601	4	2230	44.32	0.0144079936313215	-0.0612429284404999
4	C	26	50	20120601	4	2232	44.36	0.0143042610665214	-0.0599341444992018
4	C	26	50	20120601	4	2234	44.4	0.0143015033500748	-0.0595342756144408
4	C	26	50	20120601	4	2236	44.44	0.0138738451688131	-0.0595563373460138
4	C	26	50	20120601	4	2238	44.48	0.0139986495156926	-0.0590383816287946
4	C	26	50	20120601	4	2240	44.52	0.0133312114249306	-0.0576976364609868
4	C	26	50	20120601	4	2242	44.56	0.0128935830380542	-0.057959336680704
4	C	26	50	20120601	4	2244	44.6	0.0126564901343224	-0.0579449824130459
4	C	26	50	20120601	4	2246	44.64	0.0117690711239333	-0.0568776754375229
4	C	26	50	20120601	4	2248	44.68	0.0111353620266339	-0.0569830343479197
4	C	26	50	20120601	4	2250	44.72	0.0094600139299686	-0.0561144950885883
4	C	26	50	20120601	4	2252	44.76	0.00843131498469841	-0.0551862053062466
4	C	26	50	20120601	4	2254	44.8	0.00778784781381865	-0.0538216306399128
4	C	26	50	20120601	4	2256	44.84	0.00657367475984322	-0.052517230760658
4	C	26	50	20120601	4	2258	44.88	0.00567522488366759	-0.0514096186986073
4	C	26	50	20120601	4	2260	44.92	0.00483037370150591	-0.0495540290834176
4	C	26	50	20120601	4	2262	44.96	0.00416640043397174	-0.0487711204552879
4	C	26	50	20120601	4	2264	45	0.00374524763509703	-0.0478937423611916
4	C	26	50	20120601	4	2266	45.04	0.00380563455421036	-0.0461254097228003
4	C	26	50	20120601	4	2268	45.08	0.00380931150947254	-0.0445673706411338
4	C	26	50	20120601	4	2270	45.12	0.00359866439935707	-0.0429730569815925
4	C	26	50	20120601	4	2272	45.16	0.00357278429116563	-0.0414727178132709
4	C	26	50	20120601	4	2274	45.2	0.00351473082443022	-0.0399595800122098
4	C	26	50	20120601	4	2276	45.24	0.00356578393403189	-0.0381628216812148
4	C	26	50	20120601	4	2278	45.28	0.00393213595736464	-0.0362872209441175
4	C	26	50	20120601	4	2280	45.32	0.0044209588751989	-0.0351925489361626
4	C	26	50	20120601	4	2282	45.36	0.00447300193429423	-0.0331225645449171
4	C	26	50	20120601	4	2284	45.4	0.0051183782934832	-0.0318497016281032
4	C	26	50	20120601	4	2286	45.44	0.00569410463472528	-0.0299805355627147
4	C	26	50	20120601	4	2288	45.48	0.00647206351538672	-0.0282148899300919
4	C	26	50	20120601	4	2290	45.52	0.00815780608173545	-0.0260242731219759
4	C	26	50	20120601	4	2292	45.56	0.00906855961590372	-0.0253018928343158
4	C	26	50	20120601	4	2294	45.6	0.0101526250221408	-0.0240882854657653
4	C	26	50	20120601	4	2296	45.64	0.0110314880404776	-0.0243586123882129
4	C	26	50	20120601	4	2298	45.68	0.0127066240051085	-0.0233330247127799
4	C	26	50	20120601	4	2300	45.72	0.0144149232777771	-0.0225264280074804
4	C	26	50	20120601	4	2302	45.76	0.0161215962048489	-0.0214070779728621
4	C	26	50	20120601	4	2304	45.8	0.0172314710085993	-0.0207688433921632
4	C	26	50	20120601	4	2306	45.84	0.0187013338746518	-0.019526810331009
4	C	26	50	20120601	4	2308	45.88	0.0209751064402352	-0.0188136224315042
4	C	26	50	20120601	4	2310	45.92	0.0227184074985726	-0.0176326126855665
4	C	26	50	20120601	4	2312	45.96	0.0247520819566041	-0.016297418305991
4	C	26	50	20120601	4	2314	46	0.0263903140183249	-0.0164634399071458
4	C	26	50	20120601	4	2316	46.04	0.0285567124191852	-0.0153326700980113
4	C	26	50	20120601	4	2318	46.08	0.0292701195217921	-0.0152194552312755
4	C	26	50	20120601	4	2320	46.12	0.0295959613976307	-0.0148664604550394
4	C	26	50	20120601	4	2322	46.16	0.0295823990895676	-0.0145684715153117
4	C	26	50	20120601	4	2324	46.2	0.0286840411372735	-0.01444548443286
4	C	26	50	20120601	4	2326	46.24	0.0284233379381178	-0.0147276836781637
4	C	26	50	20120601	4	2328	46.28	0.0280554232087986	-0.0146267866115562
4	C	26	50	20120601	4	2330	46.32	0.0279878025873138	-0.0140145947736083
4	C	26	50	20120601	4	2332	46.36	0.0276393191523416	-0.0140322936563414
4	C	26	50	20120601	4	2334	46.4	0.0272207048668114	-0.0138487358070132
4	C	26	50	20120601	4	2336	46.44	0.0270012189219311	-0.0132008845740901
4	C	26	50	20120601	4	2338	46.48	0.0263716817546407	-0.0135382452193942
4	C	26	50	20120601	4	2340	46.52	0.0262287613320272	-0.0132365368979975
4	C	26	50	20120601	4	2342	46.56	0.0262813347212085	-0.0126484008327456
4	C	26	50	20120601	4	2344	46.6	0.0259652155636112	-0.0122460995006573
4	C	26	50	20120601	4	2346	46.64	0.0258088388989518	-0.011198839002381
4	C	26	50	20120601	4	2348	46.68	0.0256267164763894	-0.0109841330993415
4	C	26	50	20120601	4	2350	46.72	0.0252816342250347	-0.0095465991553249
4	C	26	50	20120601	4	2352	46.76	0.0247474009097127	-0.0076800635271624
4	C	26	50	20120601	4	2354	46.8	0.0244595518812273	-0.006450178560509
4	C	26	50	20120601	4	2356	46.84	0.0246509515447588	-0.0066479704693425
4	C	26	50	20120601	4	2358	46.88	0.0239330875481101	-0.0046570498086218
4	C	26	50	20120601	4	2360	46.92	0.0232181484986617	-0.0035045198489565
4	C	26	50	20120601	4	2362	46.96	0.0233911701033969	-0.0016282194296992
4	C	26	50	20120601	4	2364	47	0.0230803188913195	0.000138126238637000
4	C	26	50	20120601	4	2366	47.04	0.0233542096319443	0.000125355890168799
4	C	26	50	20120601	4	2368	47.08	0.0233248929847963	0.00234449738583776
4	C	26	50	20120601	4	2370	47.12	0.0230112345587975	0.005207162620929
4	C	26	50	20120601	4	2372	47.16	0.0229561367984075	0.00675790436061359
4	C	26	50	20120601	4	2374	47.2	0.0223697543579729	0.00901324265241152
4	C	26	50	20120601	4	2376	47.24	0.0220157696322431	0.0106800276859566
4	C	26	50	20120601	4	2378	47.28	0.0219272045078995	0.0125632015366805
4	C	26	50	20120601	4	2380	47.32	0.0214754622696707	0.0145536081307712
4	C	26	50	20120601	4	2382	47.36	0.0207520496061100	0.0158304025612885
4	C	26	50	20120601	4	2384	47.4	0.0197501217235755	0.0179723279964520
4	C	26	50	20120601	4	2386	47.44	0.0185054157987884	0.0196633597215240
4	C	26	50	20120601	4	2388	47.48	0.0174804355280805	0.0207939817453412
4	C	26	50	20120601	4	2390	47.52	0.0163707877056069	0.0225482281095445
4	C	26	50	20120601	4	2392	47.56	0.0148608743114680	0.0238167352485863
4	C	26	50	20120601	4	2394	47.6	0.0131496971142	0.0242856672526657
4	C	26	50	20120601	4	2396	47.64	0.0120326098212815	0.0252976784778999
4	C	26	50	20120601	4	2398	47.68	0.0108030218394762	0.0256500297869652
4	C	26	50	20120601	4	2400	47.72	0.00947120035924697	0.0269382934894733
4	C	26	50	20120601	4	2402	47.76	0.00856269542464287	0.0275324187491619
4	C	26	50	20120601	4	2404	47.8	0.00759791893239195	0.0278974272696104
4	C	26	50	20120601	4	2406	47.84	0.00681677807121517	0.0286638603097385
4	C	26	50	20120601	4	2408	47.88	0.0062926705249997	0.0292855485917577
4	C	26	50	20120601	4	2410	47.92	0.00628934712312812	0.029578361509847
4	C	26	50	20120601	4	2412	47.96	0.00629047849397802	0.0303373699287727
4	C	26	50	20120601	4	2414	48	0.00667295255192182	0.0301513301346425
4	C	26	50	20120601	4	2416	48.04	0.00716898795892419	0.0305476634854976
4	C	26	50	20120601	4	2418	48.08	0.00763822401891958	0.030188594662011
4	C	26	50	20120601	4	2420	48.12	0.0079695742565836	0.0306393045243393
4	C	26	50	20120601	4	2422	48.16	0.00851645064115327	0.0311026008873728
4	C	26	50	20120601	4	2424	48.2	0.00885798321646637	0.0312194149276248
4	C	26	50	20120601	4	2426	48.24	0.0104124867642269	0.0316812970770958
4	C	26	50	20120601	4	2428	48.28	0.0109753437620514	0.0334927632291395
4	C	26	50	20120601	4	2430	48.32	0.0121265136018231	0.0343592518788055
4	C	26	50	20120601	4	2432	48.36	0.0130282161691922	0.0358651064800204
4	C	26	50	20120601	4	2434	48.4	0.0136926137007950	0.0368988965941151
4	C	26	50	20120601	4	2436	48.44	0.0150406420684491	0.0378096501282834
4	C	26	50	20120601	4	2438	48.48	0.0160151766342804	0.0385126556901391
4	C	26	50	20120601	4	2440	48.52	0.0171560934257249	0.0393283033622378
4	C	26	50	20120601	4	2442	48.56	0.0181966010542408	0.0401107170156207
4	C	26	50	20120601	4	2444	48.6	0.0183893583627923	0.0401539919506293
4	C	26	50	20120601	4	2446	48.64	0.0192119356813466	0.0396633305551639
4	C	26	50	20120601	4	2448	48.68	0.0191106779902807	0.040077553707583
4	C	26	50	20120601	4	2450	48.72	0.0191113143863837	0.0395833567782117
4	C	26	50	20120601	4	2452	48.76	0.0189971873519002	0.0402536940067766
4	C	26	50	20120601	4	2454	48.8	0.0192414927448002	0.0404130051645779
4	C	26	50	20120601	4	2456	48.84	0.0199623881082199	0.0405242330612586
4	C	26	50	20120601	4	2458	48.88	0.0196687973726712	0.0403709323110973
4	C	26	50	20120601	4	2460	48.92	0.0195127389060634	0.0398599062403338
4	C	26	50	20120601	4	2462	48.96	0.0191731155190595	0.0402775942159807
4	C	26	50	20120601	4	2464	49	0.0182654732547284	0.0400496229897262
4	C	26	50	20120601	4	2466	49.04	0.0177607404343175	0.0399910745482439
4	C	26	50	20120601	4	2468	49.08	0.017598954402782	0.0395519612371271
4	C	26	50	20120601	4	2470	49.12	0.0176000150629538	0.0397846700788156
4	C	26	50	20120601	4	2472	49.16	0.0169462948437468	0.0400244499883159
4	C	26	50	20120601	4	2474	49.2	0.0168391681663971	0.0398914432027747
4	C	26	50	20120601	4	2476	49.24	0.0165176467129915	0.0398620982713555
4	C	26	50	20120601	4	2478	49.28	0.0161768919551377	0.0396141159231934
4	C	26	50	20120601	4	2480	49.32	0.0162055297797758	0.0393651436255376
4	C	26	50	20120601	4	2482	49.36	0.0156393493800797	0.0389181814291496
4	C	26	50	20120601	4	2484	49.4	0.0152821897449024	0.0394317530843253
4	C	26	50	20120601	4	2486	49.44	0.0146308029780733	0.0395253740221544
4	C	26	50	20120601	4	2488	49.48	0.0144048116508061	0.0388776642105876
4	C	26	50	20120601	4	2490	49.52	0.0135956693610944	0.0387374449358783
4	C	26	50	20120601	4	2492	49.56	0.0120349432736594	0.0392117721646982
4	C	26	50	20120601	4	2494	49.6	0.0109923850354780	0.0392042768328176
4	C	26	50	20120601	4	2496	49.64	0.00926414535157993	0.0393624566197691
4	C	26	50	20120601	4	2498	49.68	0.00802585995636605	0.0398315512584082
4	C	26	50	20120601	4	2500	49.72	0.00609439778355499	0.0403840137865493
4	C	26	50	20120601	4	2502	49.76	0.00464412177534138	0.0406001056188799
4	C	26	50	20120601	4	2504	49.8	0.00359279541307322	0.040679442999729
4	C	26	50	20120601	4	2506	49.84	0.00231915467880001	0.040941638194193
4	C	26	50	20120601	4	2508	49.88	0.00191058838063043	0.0410324307048973
4	C	26	50	20120601	4	2510	49.92	0.00145174679031847	0.0404334405505542
4	C	26	50	20120601	4	2512	49.96	0.00115964097901031	0.0402356627838563
4	C	26	50	20120601	4	2514	50	0.00039851123974111	0.0398518452230283
4	C	26	50	20120601	4	2516	50.04	-0.00073993067796923	0.0385371922954462
4	C	26	50	20120601	4	2518	50.08	-0.00186804883667425	0.0382317221659737
4	C	26	50	20120601	4	2520	50.12	-0.00337998455620736	0.0382188528225561
4	C	26	50	20120601	4	2522	50.16	-0.00504931517416476	0.0373887165325109
4	C	26	50	20120601	4	2524	50.2	-0.00630961280347696	0.0362903463560904
4	C	26	50	20120601	4	2526	50.24	-0.00688951107472806	0.0356892348814037
4	C	26	50	20120601	4	2528	50.28	-0.00667868718791726	0.0355069073978747
4	C	26	50	20120601	4	2530	50.32	-0.00687099194812876	0.0352358309422391
4	C	26	50	20120601	4	2532	50.36	-0.00704614936889646	0.0344228632048411
4	C	26	50	20120601	4	2534	50.4	-0.00850086600769596	0.0340258368893404
4	C	26	50	20120601	4	2536	50.44	-0.00915122746969226	0.0336867438324224
4	C	26	50	20120601	4	2538	50.48	-0.0103354121250776	0.0335404505104628
4	C	26	50	20120601	4	2540	50.52	-0.0116871669454685	0.0331997169658124
4	C	26	50	20120601	4	2542	50.56	-0.0128847983676689	0.0325481134000442
4	C	26	50	20120601	4	2544	50.6	-0.0150467231867673	0.0328668605907045
4	C	26	50	20120601	4	2546	50.64	-0.0167830097458353	0.0325961235463237
4	C	26	50	20120601	4	2548	50.68	-0.0188221218550142	0.0320699371061716
4	C	26	50	20120601	4	2550	50.72	-0.0204142434835338	0.0321003426977626
4	C	26	50	20120601	4	2552	50.76	-0.0220671833663033	0.032039665864869
4	C	26	50	20120601	4	2554	50.8	-0.0238420850266918	0.0316753008115914
4	C	26	50	20120601	4	2556	50.84	-0.0257427314859788	0.0313250566807341
4	C	26	50	20120601	4	2558	50.88	-0.0274437475588011	0.031760634457945
4	C	26	50	20120601	4	2560	50.92	-0.0285449956598210	0.0321669380144148
4	C	26	50	20120601	4	2562	50.96	-0.0301644823207726	0.0330506093588636
4	C	26	50	20120601	4	2564	51	-0.0309560883623109	0.0342391851473601
4	C	26	50	20120601	4	2566	51.04	-0.0316321531558034	0.0346734194216867
4	C	26	50	20120601	4	2568	51.08	-0.0326779640851783	0.0357503430494338
4	C	26	50	20120601	4	2570	51.12	-0.0339231084161697	0.0379519200126581
4	C	26	50	20120601	4	2572	51.16	-0.0346182650927542	0.0393473952453298
4	C	26	50	20120601	4	2574	51.2	-0.0352968754706589	0.040118070926145
4	C	26	50	20120601	4	2576	51.24	-0.035206931488092	0.0392931601552128
4	C	26	50	20120601	4	2578	51.28	-0.0348712678990627	0.0393568704761977
4	C	26	50	20120601	4	2580	51.32	-0.0353301802000528	0.0392278941993093
4	C	26	50	20120601	4	2582	51.36	-0.0353559895975661	0.0398077924705604
4	C	26	50	20120601	4	2584	51.4	-0.0357855569671369	0.0400774122862268
4	C	26	50	20120601	4	2586	51.44	-0.0356126693591368	0.040756305506844
4	C	26	50	20120601	4	2588	51.48	-0.0359665409477816	0.0418978233390525
4	C	26	50	20120601	4	2590	51.52	-0.0360643620998910	0.0426831785566451
4	C	26	50	20120601	4	2592	51.56	-0.0361449864150819	0.0437740887565241
4	C	26	50	20120601	4	2594	51.6	-0.0360500361165041	0.0448794946454174
4	C	26	50	20120601	4	2596	51.64	-0.0361792315964947	0.0467210057645937
4	C	26	50	20120601	4	2598	51.68	-0.0365685858034195	0.0481943122406706
4	C	26	50	20120601	4	2600	51.72	-0.0366985873851406	0.0488168136954882
4	C	26	50	20120601	4	2602	51.76	-0.0371581360822338	0.0506767166620432
4	C	26	50	20120601	4	2604	51.8	-0.0375533168490355	0.0511879053673663
4	C	26	50	20120601	4	2606	51.84	-0.0374441678462915	0.0522178488205714
4	C	26	50	20120601	4	2608	51.88	-0.0373135015841961	0.0527080081702221
4	C	26	50	20120601	4	2610	51.92	-0.0373233303684546	0.0530616322714935
4	C	26	50	20120601	4	2612	51.96	-0.0369756954616198	0.0535034538015823
4	C	26	50	20120601	4	2614	52	-0.0368573399285848	0.0533690893710212
4	C	26	50	20120601	4	2616	52.04	-0.0365180983792428	0.0539604851985344
4	C	26	50	20120601	4	2618	52.08	-0.0368934660140356	0.053694436272113
4	C	26	50	20120601	4	2620	52.12	-0.0367624532696174	0.0534371059723036
4	C	26	50	20120601	4	2622	52.16	-0.0369037261334307	0.0534738825959931
4	C	26	50	20120601	4	2624	52.2	-0.0372720439136151	0.0536712502407579
4	C	26	50	20120601	4	2626	52.24	-0.0377448296496521	0.0533596848508315
4	C	26	50	20120601	4	2628	52.28	-0.0379297592861358	0.0530248485767362
4	C	26	50	20120601	4	2630	52.32	-0.0382927808365291	0.0520257137659874
4	C	26	50	20120601	4	2632	52.36	-0.0385199671742566	0.0523396055372239
4	C	26	50	20120601	4	2634	52.4	-0.0384059886321971	0.051959316439234
4	C	26	50	20120601	4	2636	52.44	-0.0387585591443645	0.0517146504218756
4	C	26	50	20120601	4	2638	52.48	-0.0389865869391616	0.0512457820574065
4	C	26	50	20120601	4	2640	52.52	-0.0394954634053103	0.0499602195028024
4	C	26	50	20120601	4	2642	52.56	-0.0399896956900206	0.0500961607814856
4	C	26	50	20120601	4	2644	52.6	-0.0411915085174609	0.0500670138399651
4	C	26	50	20120601	4	2646	52.64	-0.0425241714547597	0.049461256673726
4	C	26	50	20120601	4	2648	52.68	-0.0439413265813426	0.0487059534943338
4	C	26	50	20120601	4	2650	52.72	-0.0451731065941695	0.0484922658250592
4	C	26	50	20120601	4	2652	52.76	-0.0465303980606571	0.0474394545385505
4	C	26	50	20120601	4	2654	52.8	-0.0479810983329394	0.0467807138611971
4	C	26	50	20120601	4	2656	52.84	-0.0487604007164851	0.0461473583172883
4	C	26	50	20120601	4	2658	52.88	-0.0491006604995921	0.0457577424808546
4	C	26	50	20120601	4	2660	52.92	-0.0501450572154046	0.0447757125831427
4	C	26	50	20120601	4	2662	52.96	-0.0515893228159782	0.0437530240455126
4	C	26	50	20120601	4	2664	53	-0.0522734486267761	0.0427269413953328
4	C	26	50	20120601	4	2666	53.04	-0.0530621555305116	0.0423070613886642
4	C	26	50	20120601	4	2668	53.08	-0.0539851420119944	0.0401316473763438
4	C	26	50	20120601	4	2670	53.12	-0.0553777181068632	0.0396434608546126
4	C	26	50	20120601	4	2672	53.16	-0.0563892343573506	0.0385562841785383
4	C	26	50	20120601	4	2674	53.2	-0.0576764515418226	0.0373160188843371
4	C	26	50	20120601	4	2676	53.24	-0.0585662040045896	0.0365036239034319
4	C	26	50	20120601	4	2678	53.28	-0.0605535983237925	0.0361185335503977
4	C	26	50	20120601	4	2680	53.32	-0.062114112279193	0.0347353619757187
4	C	26	50	20120601	4	2682	53.36	-0.0635158807622173	0.0356012849399597
4	C	26	50	20120601	4	2684	53.4	-0.0645427412298564	0.0356226395647515
4	C	26	50	20120601	4	2686	53.44	-0.066003199575719	0.0351842333604159
4	C	26	50	20120601	4	2688	53.48	-0.0677204083938306	0.0353977088976561
4	C	26	50	20120601	4	2690	53.52	-0.0695469359203136	0.0357615153365766
4	C	26	50	20120601	4	2692	53.56	-0.0703911507063722	0.0363189276121859
4	C	26	50	20120601	4	2694	53.6	-0.071462558901226	0.0361090583195298
4	C	26	50	20120601	4	2696	53.64	-0.072581131118385	0.0361367061946742
4	C	26	50	20120601	4	2698	53.68	-0.0747662324936077	0.0368052049456079
4	C	26	50	20120601	4	2700	53.72	-0.0763476768097315	0.0361103311117359
4	C	26	50	20120601	4	2702	53.76	-0.0777283735106763	0.0364510151589116
4	C	26	50	20120601	4	2704	53.8	-0.0794020245510667	0.0355655053368317
4	C	26	50	20120601	4	2706	53.84	-0.0810567958403995	0.0360713695280925
4	C	26	50	20120601	4	2708	53.88	-0.0816723322934224	0.0357728997557537
4	C	26	50	20120601	4	2710	53.92	-0.0815053843823843	0.0360935726810218
4	C	26	50	20120601	4	2712	53.96	-0.0816951718424547	0.0357886682369741
4	C	26	50	20120601	4	2714	54	-0.0814672713268783	0.0357026133417037
4	C	26	50	20120601	4	2716	54.04	-0.0816368355330068	0.0347245432419665
4	C	26	50	20120601	4	2718	54.08	-0.081584509631199	0.0342608226148644
4	C	26	50	20120601	4	2720	54.12	-0.081788368516215	0.032706389777782
4	C	26	50	20120601	4	2722	54.16	-0.082416420759265	0.0318509319939025
4	C	26	50	20120601	4	2724	54.2	-0.0825359925159636	0.0307440977493112
4	C	26	50	20120601	4	2726	54.24	-0.0826722519926983	0.0296699318380107
4	C	26	50	20120601	4	2728	54.28	-0.082850301480201	0.0278816587883899
4	C	26	50	20120601	4	2730	54.32	-0.083214956447259	0.0257696015436638
4	C	26	50	20120601	4	2732	54.36	-0.0843171944977726	0.0239992890062852
4	C	26	50	20120601	4	2734	54.4	-0.0850793141865354	0.0228324213959711
4	C	26	50	20120601	4	2736	54.44	-0.0857955426451993	0.0211190309544780
4	C	26	50	20120601	4	2738	54.48	-0.086284719116424	0.0195670729911298
4	C	26	50	20120601	4	2740	54.52	-0.0865883507682656	0.0187967508637052
4	C	26	50	20120601	4	2742	54.56	-0.086860374746988	0.0172731478822825
4	C	26	50	20120601	4	2744	54.6	-0.0868356967203247	0.0165791225765479
4	C	26	50	20120601	4	2746	54.64	-0.0868813758183893	0.0155962441506986
4	C	26	50	20120601	4	2748	54.68	-0.0873736635594514	0.0134054859212265
4	C	26	50	20120601	4	2750	54.72	-0.087176239346144	0.0131111880788966
4	C	26	50	20120601	4	2752	54.76	-0.087399614378321	0.0111949994125592
4	C	26	50	20120601	4	2754	54.8	-0.0876381214956152	0.00919721062367284
4	C	26	50	20120601	4	2756	54.84	-0.0875340353774245	0.00735887441394406
4	C	26	50	20120601	4	2758	54.88	-0.0875636631515562	0.00586991966479953
4	C	26	50	20120601	4	2760	54.92	-0.0873784718855635	0.00436668135867506
4	C	26	50	20120601	4	2762	54.96	-0.0873469349231225	0.00254262870592624
4	C	26	50	20120601	4	2764	55	-0.087335904057336	0.0006279249638293
4	C	26	50	20120601	4	2766	55.04	-0.086975915995034	-0.0006054813945944
4	C	26	50	20120601	4	2768	55.08	-0.08662200905105	-0.0035377825054969
4	C	26	50	20120601	4	2770	55.12	-0.0861006592212813	-0.0045316210864546
4	C	26	50	20120601	4	2772	55.16	-0.0852159272166607	-0.006070002599604
4	C	26	50	20120601	4	2774	55.2	-0.0846616969215666	-0.008480529616669
4	C	26	50	20120601	4	2776	55.24	-0.084066030169095	-0.0093521094351595
4	C	26	50	20120601	4	2778	55.28	-0.0837649441016659	-0.0109124112585257
4	C	26	50	20120601	4	2780	55.32	-0.083387207659156	-0.0134926439030755
4	C	26	50	20120601	4	2782	55.36	-0.0832534937668336	-0.0151951449001383
4	C	26	50	20120601	4	2784	55.4	-0.0822250776642759	-0.0168279958792543
4	C	26	50	20120601	4	2786	55.44	-0.0820554427474693	-0.0179915400876967
4	C	26	50	20120601	4	2788	55.48	-0.0812057125285174	-0.0198829800166926
4	C	26	50	20120601	4	2790	55.52	-0.0804148135937602	-0.0201422760733537
4	C	26	50	20120601	4	2792	55.56	-0.0796234903949344	-0.0194674840720674
4	C	26	50	20120601	4	2794	55.6	-0.0789414151938018	-0.0200333109183729
4	C	26	50	20120601	4	2796	55.64	-0.0781982459667748	-0.0205482260764329
4	C	26	50	20120601	4	2798	55.68	-0.0778272270386862	-0.020348609832104
4	C	26	50	20120601	4	2800	55.72	-0.0770581069927896	-0.0212918195675287
4	C	26	50	20120601	4	2802	55.76	-0.0760753699882965	-0.0214721317967313
4	C	26	50	20120601	4	2804	55.8	-0.0759101191335332	-0.0217264781059241
4	C	26	50	20120601	4	2806	55.84	-0.074937423045333	-0.0230052100090218
4	C	26	50	20120601	4	2808	55.88	-0.0743049867402398	-0.0235274790776062
4	C	26	50	20120601	4	2810	55.92	-0.0730082943248999	-0.0255031354242414
4	C	26	50	20120601	4	2812	55.96	-0.0718806004302636	-0.0269906052491455
4	C	26	50	20120601	4	2814	56	-0.0716279511773456	-0.0270704376047414
4	C	26	50	20120601	4	2816	56.04	-0.0708465981841345	-0.0286188600341837
4	C	26	50	20120601	4	2818	56.08	-0.0696141110645263	-0.0303280785456678
4	C	26	50	20120601	4	2820	56.12	-0.06864728396261	-0.0320338322339242
4	C	26	50	20120601	4	2822	56.16	-0.0677751384586945	-0.0338281864018631
4	C	26	50	20120601	4	2824	56.2	-0.0667745116526374	-0.0350644211874116
4	C	26	50	20120601	4	2826	56.24	-0.066130054532264	-0.037469857035652
4	C	26	50	20120601	4	2828	56.28	-0.0655312057992771	-0.0393338612215378
4	C	26	50	20120601	4	2830	56.32	-0.0648549288737503	-0.0408532922729515
4	C	26	50	20120601	4	2832	56.36	-0.0644801622797214	-0.0427443786485568
4	C	26	50	20120601	4	2834	56.4	-0.0634096733236831	-0.0449473698253435
4	C	26	50	20120601	4	2836	56.44	-0.0625772884340737	-0.0464865786534269
4	C	26	50	20120601	4	2838	56.48	-0.0620723364105606	-0.0486397965838859
4	C	26	50	20120601	4	2840	56.52	-0.0618550495677698	-0.0509021776592244
4	C	26	50	20120601	4	2842	56.56	-0.061255182601018	-0.0530359006557261
4	C	26	50	20120601	4	2844	56.6	-0.0605283475406363	-0.0545063292072035
4	C	26	50	20120601	4	2846	56.64	-0.0598185664816033	-0.0562873770397341
4	C	26	50	20120601	4	2848	56.68	-0.0591863649359614	-0.0580597175593612
4	C	26	50	20120601	4	2850	56.72	-0.0588032191265755	-0.060115595170322
4	C	26	50	20120601	4	2852	56.76	-0.0586088425434951	-0.0614273418890334
4	C	26	50	20120601	4	2854	56.8	-0.0580404135442349	-0.061671208875729
4	C	26	50	20120601	4	2856	56.84	-0.0574117319761497	-0.0626562722615322
4	C	26	50	20120601	4	2858	56.88	-0.0564980863752464	-0.0639435530856145
4	C	26	50	20120601	4	2860	56.92	-0.0554485843484737	-0.0650742309708674
4	C	26	50	20120601	4	2862	56.96	-0.0543508576392241	-0.0656075450473739
4	C	26	50	20120601	4	2864	57	-0.0531457355520479	-0.0663841604251511
4	C	26	50	20120601	4	2866	57.04	-0.0514703874553826	-0.0673761605284777
4	C	26	50	20120601	4	2868	57.08	-0.0498175960650372	-0.0675943736811519
4	C	26	50	20120601	4	2870	57.12	-0.0483847148836407	-0.0682700849212537
4	C	26	50	20120601	4	2872	57.16	-0.0462697585011118	-0.068880459494774
4	C	26	50	20120601	4	2874	57.2	-0.0446179570602600	-0.0684803784779786
4	C	26	50	20120601	4	2876	57.24	-0.0431814696342795	-0.0684173752637749
4	C	26	50	20120601	4	2878	57.28	-0.0420357445167230	-0.0685223806207811
4	C	26	50	20120601	4	2880	57.32	-0.0406892010733094	-0.0683924851050771
4	C	26	50	20120601	4	2882	57.36	-0.0399398800172860	-0.0686498012627509
4	C	26	50	20120601	4	2884	57.4	-0.0386673706538627	-0.0681375731104594
4	C	26	50	20120601	4	2886	57.44	-0.0392826242641731	-0.0667648667161419
4	C	26	50	20120601	4	2888	57.48	-0.0374443587651225	-0.0673958180969947
4	C	26	50	20120601	4	2890	57.52	-0.0343593225894837	-0.067544381231722
4	C	26	50	20120601	4	2892	57.56	-0.0325229662787422	-0.0695227245841257
4	C	26	50	20120601	4	2894	57.6	-0.0309606138457105	-0.0697804650058682
4	C	26	50	20120601	4	2896	57.64	-0.0284537081743699	-0.0708370946689953
4	C	26	50	20120601	4	2898	57.68	-0.0269390147383902	-0.0718119827882172
4	C	26	50	20120601	4	2900	57.72	-0.0249149215772437	-0.073280855704776
4	C	26	50	20120601	4	2902	57.76	-0.0231400835564654	-0.075030520724144
4	C	26	50	20120601	4	2904	57.8	-0.0217569119817864	-0.0764951510000157
4	C	26	50	20120601	4	2906	57.84	-0.0196085801591855	-0.0782749387682622
4	C	26	50	20120601	4	2908	57.88	-0.0181684864886209	-0.079750953463311
4	C	26	50	20120601	4	2910	57.92	-0.0163274632731237	-0.0815095280281219
4	C	26	50	20120601	4	2912	57.96	-0.0155683841435199	-0.0820993257943096
4	C	26	50	20120601	4	2914	58	-0.0148838340686532	-0.0820556973059104
4	C	26	50	20120601	4	2916	58.04	-0.0143112897079265	-0.0829007606201065
4	C	26	50	20120601	4	2918	58.08	-0.0129816461165833	-0.0830843255405025
4	C	26	50	20120601	4	2920	58.12	-0.0114802462880899	-0.0837503494177021
4	C	26	50	20120601	4	2922	58.16	-0.00998492757791466	-0.0836870633607859
4	C	26	50	20120601	4	2924	58.2	-0.00802001925435346	-0.0844561126960044
4	C	26	50	20120601	4	2926	58.24	-0.00492062881105656	-0.0856004943106767
4	C	26	50	20120601	4	2928	58.28	-0.00391823423804656	-0.0859022874848871
4	C	26	50	20120601	4	2930	58.32	-0.00218073145531496	-0.0859250563232414
4	C	26	50	20120601	4	2932	58.36	-0.00040419637826187	-0.0860715688483032
4	C	26	50	20120601	4	2934	58.4	0.00178479408425733	-0.0866772058063895
4	C	26	50	20120601	4	2936	58.44	0.00333088306132172	-0.0883138044514456
4	C	26	50	20120601	4	2938	58.48	0.00574331926669585	-0.0884598220017606
4	C	26	50	20120601	4	2940	58.52	0.0078437799602105	-0.0903027544055676
4	C	26	50	20120601	4	2942	58.56	0.0101777980235511	-0.0912941181127906
4	C	26	50	20120601	4	2944	58.6	0.0119703844245371	-0.0921256049767876
4	C	26	50	20120601	4	2946	58.64	0.0136641880081913	-0.0927904267724596
4	C	26	50	20120601	4	2948	58.68	0.0151533548893702	-0.0937856088563016
4	C	26	50	20120601	4	2950	58.72	0.0164321575031461	-0.0936395913059866
4	C	26	50	20120601	4	2952	58.76	0.0179093035690448	-0.0933737191562606
4	C	26	50	20120601	4	2954	58.8	0.0192497658941401	-0.0930311259207756
4	C	26	50	20120601	4	2956	58.84	0.0202439580284883	-0.0925913055028776
4	C	26	50	20120601	4	2958	58.88	0.0221808649235145	-0.0922750873503306
4	C	26	50	20120601	4	2960	58.92	0.0241026397334233	-0.0916369941909886
4	C	26	50	20120601	4	2962	58.96	0.0262030297162599	-0.0919161599482006
4	C	26	50	20120601	4	2964	59	0.028706046300304	-0.0923600815854296
4	C	26	50	20120601	4	2966	59.04	0.0304855512258381	-0.0917912848906426
4	C	26	50	20120601	4	2968	59.08	0.0328721780336989	-0.0927191504089156
4	C	26	50	20120601	4	2970	59.12	0.0345677493843061	-0.0924263374908266
4	C	26	50	20120601	4	2972	59.16	0.0361962870120569	-0.0931552938715516
4	C	26	50	20120601	4	2974	59.2	0.0376950705454599	-0.0935695170239706
4	C	26	50	20120601	4	2976	59.24	0.0391024251720555	-0.0951635478407996
4	C	26	50	20120601	4	2978	59.28	0.0403705504734354	-0.0954403094349566
4	C	26	50	20120601	4	2980	59.32	0.040901870508819	-0.0954285714623886
4	C	26	50	20120601	4	2982	59.36	0.0405423774212637	-0.0952906856400576
4	C	26	50	20120601	4	2984	59.4	0.0408827079150488	-0.0945556481410136
4	C	26	50	20120601	4	2986	59.44	0.0411584795597116	-0.0937334243758496
4	C	26	50	20120601	4	2988	59.48	0.0416350695302313	-0.0931543039220586
4	C	26	50	20120601	4	2990	59.52	0.0419770263696131	-0.0920847342048356
4	C	26	50	20120601	4	2992	59.56	0.0418530705508711	-0.0920633088693656
4	C	26	50	20120601	4	2994	59.6	0.0416142098801863	-0.0910281045417086
4	C	26	50	20120601	4	2996	59.64	0.0415637224560096	-0.0905708892969936
4	C	26	50	20120601	4	2998	59.68	0.0419578637758430	-0.0903901528037216
4	C	26	50	20120601	4	3000	59.72	0.0421126494502447	-0.0904651768332056
4	C	26	50	20120601	4	3002	59.76	0.0424373528841656	-0.0901963348349986
4	C	26	50	20120601	4	3004	59.8	0.0428838201058068	-0.0897713636595056
4	C	26	50	20120601	4	3006	59.84	0.0435060740732509	-0.0897823945252916
4	C	26	50	20120601	4	3008	59.88	0.0438727796499743	-0.0897379882194336
4	C	26	50	20120601	4	3010	59.92	0.0451756946049886	-0.0891676358897286
4	C	26	50	20120601	4	3012	59.96	0.0463110959635398	-0.0885772724381156
4	C	26	50	20120601	4	3014	60	0.0476904491616004	-0.087281216418879
4	C	26	50	20120601	4	3016	60.04	0.048717592471952	-0.0867487650126455
4	C	26	50	20120601	4	3018	60.08	0.0491717671575081	-0.0859560276002573
4	C	26	50	20120601	4	3020	60.12	0.0490224262053215	-0.0853346221609506
4	C	26	50	20120601	4	3022	60.16	0.0494997232826225	-0.0850998627095967
4	C	26	50	20120601	4	3024	60.2	0.0495424325322061	-0.0855389760207135
4	C	26	50	20120601	4	3026	60.24	0.0503762528485813	-0.0853442388131747
4	C	26	50	20120601	4	3028	60.28	0.0511677174687634	-0.0847220555564087
4	C	26	50	20120601	4	3030	60.32	0.0529805978343695	-0.0834129180617199
4	C	26	50	20120601	4	3032	60.36	0.0541128172124054	-0.0830961342237483
4	C	26	50	20120601	4	3034	60.4	0.0551843668286155	-0.083458880002497
4	C	26	50	20120601	4	3036	60.44	0.0575364161148763	-0.0835619054605159
4	C	26	50	20120601	4	3038	60.48	0.0587699638946562	-0.0838274240568515
4	C	26	50	20120601	4	3040	60.52	0.060356216536892	-0.0831151553961622
4	C	26	50	20120601	4	3042	60.56	0.0621403176565038	-0.0838624965531983
4	C	26	50	20120601	4	3044	60.6	0.0636644156126733	-0.0844583047270261
4	C	26	50	20120601	4	3046	60.64	0.0651036607551004	-0.0853228134777048
4	C	26	50	20120601	4	3048	60.68	0.0660225460172523	-0.0865210059184254
4	C	26	50	20120601	4	3050	60.72	0.0676852369025343	-0.0869782211631406
4	C	26	50	20120601	4	3052	60.76	0.0687688780447027	-0.0874148596005233
4	C	26	50	20120601	4	3054	60.8	0.0702926224474816	-0.0889401596382206
4	C	26	50	20120601	4	3056	60.84	0.0717412721100985	-0.0891673530470156
4	C	26	50	20120601	4	3058	60.88	0.0731121400267848	-0.0911085732934076
4	C	26	50	20120601	4	3060	60.92	0.0741096555630047	-0.0913824357497606
4	C	26	50	20120601	4	3062	60.96	0.0750401373763681	-0.0921079980179366
4	C	26	50	20120601	4	3064	61	0.0752767353053531	-0.0922447524694176
4	C	26	50	20120601	4	3066	61.04	0.0754713310915356	-0.0928067609391046
4	C	26	50	20120601	4	3068	61.08	0.0754753616001884	-0.0930629457259286
4	C	26	50	20120601	4	3070	61.12	0.0756150151894727	-0.0929770322520146
4	C	26	50	20120601	4	3072	61.16	0.0759128485657085	-0.0929577989475666
4	C	26	50	20120601	4	3074	61.2	0.0766448455055928	-0.0932878763930246
4	C	26	50	20120601	4	3076	61.24	0.07745603840497	-0.0928500358741136
4	C	26	50	20120601	4	3078	61.28	0.0785061626857102	-0.0915071693859626
4	C	26	50	20120601	4	3080	61.32	0.0793131129444003	-0.0912659045522216
4	C	26	50	20120601	4	3082	61.36	0.0804149267308451	-0.0903139974033886
4	C	26	50	20120601	4	3084	61.4	0.0812623234974191	-0.0892997234364546
4	C	26	50	20120601	4	3086	61.44	0.0824405048162321	-0.0890209819433106
4	C	26	50	20120601	4	3088	61.48	0.0826253425288343	-0.0871716148677951
4	C	26	50	20120601	4	3090	61.52	0.0838984882883607	-0.085566128921111
4	C	26	50	20120601	4	3092	61.56	0.0840426673610446	-0.0842028977576615
4	C	26	50	20120601	4	3094	61.6	0.0848400009675105	-0.0837096200671058
4	C	26	50	20120601	4	3096	61.64	0.085076174632427	-0.0812078762752678
4	C	26	50	20120601	4	3098	61.68	0.085025545786894	-0.0810166746016349
4	C	26	50	20120601	4	3100	61.72	0.0844037160835185	-0.0806315842486007
4	C	26	50	20120601	4	3102	61.76	0.083531570579603	-0.0806905569541517
4	C	26	50	20120601	4	3104	61.8	0.0830365251220943	-0.0801914102773121
4	C	26	50	20120601	4	3106	61.84	0.0820605056320225	-0.0793487511261721
4	C	26	50	20120601	4	3108	61.88	0.0814343625772818	-0.0787897832156441
4	C	26	50	20120601	4	3110	61.92	0.081081728425504	-0.077987004886963
4	C	26	50	20120601	4	3112	61.96	0.0806218261750203	-0.0771345169515645
4	C	26	50	20120601	4	3114	62	0.0799656310820792	-0.0758645531725535
4	C	26	50	20120601	4	3116	62.04	0.0791587515340672	-0.0753519714668714
4	C	26	50	20120601	4	3118	62.08	0.0784731407990287	-0.0740845532722726
4	C	26	50	20120601	4	3120	62.12	0.077653441405074	-0.071995215368426
4	C	26	50	20120601	4	3122	62.16	0.0774015982538865	-0.07064192612632
4	C	26	50	20120601	4	3124	62.2	0.076415191365199	-0.0680574437700153
4	C	26	50	20120601	4	3126	62.24	0.0761393419387904	-0.0667960430541244
4	C	26	50	20120601	4	3128	62.28	0.0746060445233976	-0.0645449049766068
4	C	26	50	20120601	4	3130	62.32	0.0741577883216001	-0.0634223941746766
4	C	26	50	20120601	4	3132	62.36	0.074161550129676	-0.0619392235590022
4	C	26	50	20120601	4	3134	62.4	0.0739658159015757	-0.0606122740444953
4	C	26	50	20120601	4	3136	62.44	0.0739539435787196	-0.058920726131473
4	C	26	50	20120601	4	3138	62.48	0.0743594410334588	-0.0574162433174137
4	C	26	50	20120601	4	3140	62.52	0.0738420015041899	-0.0559865936140073
4	C	26	50	20120601	4	3142	62.56	0.0740711238295736	-0.054299417105817
4	C	26	50	20120601	4	3144	62.6	0.0741215490990642	-0.0529465011453807
4	C	26	50	20120601	4	3146	62.64	0.0739371427215986	-0.0513597464573303
4	C	26	50	20120601	4	3148	62.68	0.0743399107441625	-0.049875105059551
4	C	26	50	20120601	4	3150	62.72	0.0739284028817832	-0.0485092293167398
4	C	26	50	20120601	4	3152	62.76	0.0736849884434275	-0.0471122974440989
4	C	26	50	20120601	4	3154	62.8	0.0732799364659604	-0.0462506383337484
4	C	26	50	20120601	4	3156	62.84	0.0723590359494821	-0.0461803165643594
4	C	26	50	20120601	4	3158	62.88	0.0712171504217474	-0.0454352169358197
4	C	26	50	20120601	4	3160	62.92	0.0702260554151007	-0.0452331399598922
4	C	26	50	20120601	4	3162	62.96	0.068940443363022	-0.0440073915679088
4	C	26	50	20120601	4	3164	63	0.0673800708289776	-0.0421996730818054
4	C	26	50	20120601	4	3166	63.04	0.0662645603841812	-0.0412459062421375
4	C	26	50	20120601	4	3168	63.08	0.064462321975632	-0.0416647609439734
4	C	26	50	20120601	4	3170	63.12	0.0639319848186742	-0.0403983397699361
4	C	26	50	20120601	4	3172	63.16	0.0633716663341942	-0.0396606930468701
4	C	26	50	20120601	4	3174	63.2	0.062791888271096	-0.0395228991484203
4	C	26	50	20120601	4	3176	63.24	0.0615821841319776	-0.0381146111408735
4	C	26	50	20120601	4	3178	63.28	0.0607224554231398	-0.0363068502283632
4	C	26	50	20120601	4	3180	63.32	0.0597570001083789	-0.0355591272336653
4	C	26	50	20120601	4	3182	63.36	0.0586403582927325	-0.0338177848611119
4	C	26	50	20120601	4	3184	63.4	0.0570032151754547	-0.0327410521521957
4	C	26	50	20120601	4	3186	63.44	0.0557552919148133	-0.0313349208203316
4	C	26	50	20120601	4	3188	63.48	0.0546056706388924	-0.0303642117021865
4	C	26	50	20120601	4	3190	63.52	0.0530840758407283	-0.0291054626367251
4	C	26	50	20120601	4	3192	63.56	0.051054226830383	-0.0278052629717505
4	C	26	50	20120601	4	3194	63.6	0.0499715544245048	-0.0268824391248274
4	C	26	50	20120601	4	3196	63.64	0.0483431299338390	-0.0270405057746938
4	C	26	50	20120601	4	3198	63.68	0.0476220648647919	-0.0270158560323016
4	C	26	50	20120601	4	3200	63.72	0.0469754206631443	-0.0274275993612391
4	C	26	50	20120601	4	3202	63.76	0.0459596356090189	-0.0279322876339228
4	C	26	50	20120601	4	3204	63.8	0.0456937068907502	-0.0282745838845596
4	C	26	50	20120601	4	3206	63.84	0.0451811605404072	-0.0287028431065853
4	C	26	50	20120601	4	3208	63.88	0.0438686501463721	-0.0293335611422002
4	C	26	50	20120601	4	3210	63.92	0.0430956763685181	-0.0293067971505323
4	C	26	50	20120601	4	3212	63.96	0.0411122842736967	-0.0293981129202547
4	C	26	50	20120601	4	3214	64	0.0393778856897345	-0.0287536628709491
4	C	26	50	20120601	4	3216	64.04	0.0380439075338226	-0.0296193949163593
4	C	26	50	20120601	4	3218	64.08	0.0359721765888276	-0.0293329247460972
4	C	26	50	20120601	4	3220	64.12	0.0337203526177322	-0.0302242752701897
4	C	26	50	20120601	4	3222	64.16	0.0318568434065931	-0.0301829802341684
4	C	26	50	20120601	4	3224	64.2	0.0298304167930687	-0.0308783490427872
4	C	26	50	20120601	4	3226	64.24	0.0278176373404212	-0.0311540499767719
4	C	26	50	20120601	4	3228	64.28	0.0261688764587286	-0.0315010272743001
4	C	26	50	20120601	4	3230	64.32	0.0247849270665902	-0.0310931680829117
4	C	26	50	20120601	4	3232	64.36	0.0228936285589506	-0.0309386652512224
4	C	26	50	20120601	4	3234	64.4	0.0210631412344930	-0.0314352663436498
4	C	26	50	20120601	4	3236	64.44	0.0187093241812792	-0.0306158710056108
4	C	26	50	20120601	4	3238	64.48	0.0170607047209428	-0.0296397100941827
4	C	26	50	20120601	4	3240	64.52	0.0149099687352858	-0.0297143805702761
4	C	26	50	20120601	4	3242	64.56	0.0135284942168816	-0.028919380416188
4	C	26	50	20120601	4	3244	64.6	0.0121870419422926	-0.0270494365333402
4	C	26	50	20120601	4	3246	64.64	0.0120911582627637	-0.0270983683225983
4	C	26	50	20120601	4	3248	64.68	0.0119496661958483	-0.025939066754843
4	C	26	50	20120601	4	3250	64.72	0.0123626165560612	-0.025556521986221
4	C	26	50	20120601	4	3252	64.76	0.0122404285042722	-0.0250496678454665
4	C	26	50	20120601	4	3254	64.8	0.0120676823176284	-0.0241032054188483
4	C	26	50	20120601	4	3256	64.84	0.0120169827614173	-0.023565450711756
4	C	26	50	20120601	4	3258	64.88	0.0121025426819408	-0.0216148259451747
4	C	26	50	20120601	4	3260	64.92	0.0122041539263974	-0.0202846873790847
4	C	26	50	20120601	4	3262	64.96	0.0115128156264313	-0.0187513263240817
4	C	26	50	20120601	4	3264	65	0.010919694458372	-0.0158408748127179
4	C	26	50	20120601	4	3266	65.04	0.0105734949783031	-0.0146325707450263
4	C	26	50	20120601	4	3268	65.08	0.0102929857182063	-0.0123957798640989
4	C	26	50	20120601	4	3270	65.12	0.0101898188388312	-0.0103661712700591
4	C	26	50	20120601	4	3272	65.16	0.0107032490726508	-0.0084076976182068
4	C	26	50	20120601	4	3274	65.2	0.0108390135746386	-0.0067974740560888
4	C	26	50	20120601	4	3276	65.24	0.010768939292623	-0.0053633907931643
4	C	26	50	20120601	4	3278	65.28	0.00966684266346566	-0.0043809366313837
4	C	26	50	20120601	4	3280	65.32	0.0095163279140223	-0.0015982310311091
4	C	26	50	20120601	4	3282	65.36	0.00939852392427662	8.00444876310029e-06
4	C	26	50	20120601	4	3284	65.4	0.0097708509999104	0.0015213897371976
4	C	26	50	20120601	4	3286	65.44	0.0107844885707413	0.00290229857017677
4	C	26	50	20120601	4	3288	65.48	0.0112574510834735	0.0030631017232864
4	C	26	50	20120601	4	3290	65.52	0.0115848485942307	0.00354067457223198
4	C	26	50	20120601	4	3292	65.56	0.0125586194847384	0.00383273795713328
4	C	26	50	20120601	4	3294	65.6	0.0126141697934684	0.00357149028575609
4	C	26	50	20120601	4	3296	65.64	0.0124973203978773	0.0039329279169596
4	C	26	50	20120601	4	3298	65.68	0.0121342422789414	0.00370315356841303
4	C	26	50	20120601	4	3300	65.72	0.0119951968014889	0.00423354022284543
4	C	26	50	20120601	4	3302	65.76	0.0120431315701856	0.0041474641143716
4	C	26	50	20120601	4	3304	65.8	0.0120043043368306	0.00398407295044282
4	C	26	50	20120601	4	3306	65.84	0.0116412332889625	0.00381390063248246
4	C	26	50	20120601	4	3308	65.88	0.0119081731699283	0.00379934130385783
4	C	26	50	20120601	4	3310	65.92	0.0117632869904632	0.0042532472888371
4	C	26	50	20120601	4	3312	65.96	0.0115854425639269	0.00392665587981047
4	C	26	50	20120601	4	3314	66	0.0115798139939487	0.00363982508508996
4	C	26	50	20120601	4	3316	66.04	0.0117433465792337	0.0040549179788499
4	C	26	50	20120601	4	3318	66.08	0.0121291581811847	0.00403485028839983
4	C	26	50	20120601	4	3320	66.12	0.012214201913758	0.00410060414798236
4	C	26	50	20120601	4	3322	66.16	0.0123596113522412	0.00470396422223322
4	C	26	50	20120601	4	3324	66.2	0.0128647047971106	0.00522400590445687
4	C	26	50	20120601	4	3326	66.24	0.0131256052790582	0.005607377280906
4	C	26	50	20120601	4	3328	66.28	0.0131300091400914	0.00687272223842232
4	C	26	50	20120601	4	3330	66.32	0.013381063160111	0.00769721157371296
4	C	26	50	20120601	4	3332	66.36	0.0131755701513236	0.00939872898524318
4	C	26	50	20120601	4	3334	66.4	0.0127758073325798	0.0107806772651907
4	C	26	50	20120601	4	3336	66.44	0.0124140020058501	0.0113618412575801
4	C	26	50	20120601	4	3338	66.48	0.0112469151924339	0.0124847338971722
4	C	26	50	20120601	4	3340	66.52	0.00958760286335234	0.0142950559504439
4	C	26	50	20120601	4	3342	66.56	0.0086460845273482	0.0140543766011179
4	C	26	50	20120601	4	3344	66.6	0.00698226227121625	0.015499108892167
4	C	26	50	20120601	4	3346	66.64	0.00633460902819187	0.0172332034202133
4	C	26	50	20120601	4	3348	66.68	0.00637496361219419	0.0184446682552168
4	C	26	50	20120601	4	3350	66.72	0.00619525242375563	0.0194250505941285
4	C	26	50	20120601	4	3352	66.76	0.00682698162206769	0.0195594998775033
4	C	26	50	20120601	4	3354	66.8	0.00766266162927738	0.0203411993530372
4	C	26	50	20120601	4	3356	66.84	0.00845484042730849	0.0211330104555421
4	C	26	50	20120601	4	3358	66.88	0.00943205492784048	0.0224463269513077
4	C	26	50	20120601	4	3360	66.92	0.0105915474144267	0.0236601393808247
4	C	26	50	20120601	4	3362	66.96	0.0120201364576614	0.0244440874559228
4	C	26	50	20120601	4	3364	67	0.0132414017926521	0.0253529105885784
4	C	26	50	20120601	4	3366	67.04	0.0145017206351677	0.0265864159419515
4	C	26	50	20120601	4	3368	67.08	0.0151810522619893	0.0270030998259691
4	C	26	50	20120601	4	3370	67.12	0.0153025049227259	0.0266569286301714
4	C	26	50	20120601	4	3372	67.16	0.0151972096519394	0.0262826640819572
4	C	26	50	20120601	4	3374	67.2	0.0141648408224749	0.0264574538071987
4	C	26	50	20120601	4	3376	67.24	0.0139497177264345	0.026898992494575
4	C	26	50	20120601	4	3378	67.28	0.0134212331892434	0.0267985762605787
4	C	26	50	20120601	4	3380	67.32	0.0128621874969695	0.0265213974734214
4	C	26	50	20120601	4	3382	67.36	0.0123305563346023	0.0273132439312653
4	C	26	50	20120601	4	3384	67.4	0.0121451105101683	0.0268406561851271
4	C	26	50	20120601	4	3386	67.44	0.0114690740009471	0.0265448451342855
4	C	26	50	20120601	4	3388	67.48	0.0104548283182843	0.0266725203346966
4	C	26	50	20120601	4	3390	67.52	0.00930935775916899	0.0270596895816674
4	C	26	50	20120601	4	3392	67.56	0.00835869511827055	0.0273377522523012
4	C	26	50	20120601	4	3394	67.6	0.00633743038424881	0.028667749397035
4	C	26	50	20120601	4	3396	67.64	0.00575774424503207	0.0290567995480438
4	C	26	50	20120601	4	3398	67.68	0.00327926426629511	0.0299571586125287
4	C	26	50	20120601	4	3400	67.72	0.00233278062647348	0.0304468088452969
4	C	26	50	20120601	4	3402	67.76	0.00128090272091599	0.0304244784131471
4	C	26	50	20120601	4	3404	67.8	0.00091077474737171	0.0297375666016312
4	C	26	50	20120601	4	3406	67.84	0.000144631621023890	0.0290425584174707
4	C	26	50	20120601	4	3408	67.88	5.72756492761041e-06	0.0281098562888144
4	C	26	50	20120601	4	3410	67.92	-0.00053284031496313	0.0269365893621307
4	C	26	50	20120601	4	3412	67.96	-0.00212834898496466	0.0261362929782515
4	C	26	50	20120601	4	3414	68	-0.00347316708783206	0.0252947934822327
4	C	26	50	20120601	4	3416	68.04	-0.00540081300534506	0.0241868257454711
4	C	26	50	20120601	4	3418	68.08	-0.00635904663854966	0.0228409561748201
4	C	26	50	20120601	4	3420	68.12	-0.00741742992649406	0.0208125638044440
4	C	26	50	20120601	4	3422	68.16	-0.00747824818074396	0.0219843740911585
4	C	26	50	20120601	4	3424	68.2	-0.00740853452318676	0.0216725329295874
4	C	26	50	20120601	4	3426	68.24	-0.00756329191331726	0.0217099671625834
4	C	26	50	20120601	4	3428	68.28	-0.00762515668560326	0.0212102618713867
4	C	26	50	20120601	4	3430	68.32	-0.00815895159472096	0.0199535209891839
4	C	26	50	20120601	4	3432	68.36	-0.00821710405640576	0.0186539718624480
4	C	26	50	20120601	4	3434	68.4	-0.00927004969320286	0.0172689688812057
4	C	26	50	20120601	4	3436	68.44	-0.0101617820549572	0.0161051418300508
4	C	26	50	20120601	4	3438	68.48	-0.0113635736691941	0.014534523318747
4	C	26	50	20120601	4	3440	68.52	-0.0119109450285106	0.0144199013095167
4	C	26	50	20120601	4	3442	68.56	-0.0125985356625364	0.0138057083593780
4	C	26	50	20120601	4	3444	68.6	-0.0134596503006654	0.0130383560804344
4	C	26	50	20120601	4	3446	68.64	-0.0150992895048807	0.0119072680732484
4	C	26	50	20120601	4	3448	68.68	-0.0153595755110355	0.0114905700470952
4	C	26	50	20120601	4	3450	68.72	-0.0157768392226137	0.0107073078655748
4	C	26	50	20120601	4	3452	68.76	-0.0158237204022063	0.00915980467494806
4	C	26	50	20120601	4	3454	68.8	-0.0160198718233075	0.00804809139356658
4	C	26	50	20120601	4	3456	68.84	-0.0161481409934147	0.00627254626600715
4	C	26	50	20120601	4	3458	68.88	-0.0165244632223622	0.00420666309409253
4	C	26	50	20120601	4	3460	68.92	-0.0166446713751639	0.00278764120560737
4	C	26	50	20120601	4	3462	68.96	-0.0173251202306997	0.00100976262567
4	C	26	50	20120601	4	3464	69	-0.0178547714940797	-0.0005522079696998
4	C	26	50	20120601	4	3466	69.04	-0.0184249116917504	-0.0023691188439586
4	C	26	50	20120601	4	3468	69.08	-0.0189570166156611	-0.004494321203747
4	C	26	50	20120601	4	3470	69.12	-0.0199886005565985	-0.0065998872082218
4	C	26	50	20120601	4	3472	69.16	-0.0204161880271821	-0.0077125197284188
4	C	26	50	20120601	4	3474	69.2	-0.0209176257299927	-0.0103548787747636
4	C	26	50	20120601	4	3476	69.24	-0.0218285560408563	-0.01271799428215
4	C	26	50	20120601	4	3478	69.28	-0.0228543417061880	-0.0144391770403718
4	C	26	50	20120601	4	3480	69.32	-0.0242441883688814	-0.0165060925881869
4	C	26	50	20120601	4	3482	69.36	-0.0248641371682189	-0.0179301066505473
4	C	26	50	20120601	4	3484	69.4	-0.0260417033041322	-0.0202884986846353
4	C	26	50	20120601	4	3486	69.44	-0.0266341053445951	-0.0219326753930656
4	C	26	50	20120601	4	3488	69.48	-0.0273644349266893	-0.0234550465944754
4	C	26	50	20120601	4	3490	69.52	-0.0271418624607092	-0.0251389259344557
4	C	26	50	20120601	4	3492	69.56	-0.0267597136718847	-0.0265127212732162
4	C	26	50	20120601	4	3494	69.6	-0.0264293887390534	-0.029271816578067
4	C	26	50	20120601	4	3496	69.64	-0.0264252450933156	-0.0316164836695322
4	C	26	50	20120601	4	3498	69.68	-0.0265230450322216	-0.033753848265957
4	C	26	50	20120601	4	3500	69.72	-0.0273050980611461	-0.0363520484938167
4	C	26	50	20120601	4	3502	69.76	-0.0277190242287170	-0.0386616148046638
4	C	26	50	20120601	4	3504	69.8	-0.0280959121430895	-0.0405306394486961
4	C	26	50	20120601	4	3506	69.84	-0.0288753559479914	-0.0422976285842031
4	C	26	50	20120601	4	3508	69.88	-0.0297069842333449	-0.0448369197461221
4	C	26	50	20120601	4	3510	69.92	-0.0303160153039809	-0.0473902116223087
4	C	26	50	20120601	4	3512	69.96	-0.0295603302869268	-0.0481556547129431
4	C	26	50	20120601	4	3514	70	-0.0288249392344928	-0.0496834296243747
4	C	26	50	20120601	4	3516	70.04	-0.0278866085358583	-0.0499000871421303
4	C	26	50	20120601	4	3518	70.08	-0.0259757231703797	-0.0517822639722926
4	C	26	50	20120601	4	3520	70.12	-0.0247360235616035	-0.0526877849162802
4	C	26	50	20120601	4	3522	70.16	-0.0238573726753011	-0.05345527861658
4	C	26	50	20120601	4	3524	70.2	-0.0222768475979929	-0.0543284140699892
4	C	26	50	20120601	4	3526	70.24	-0.0202359960061323	-0.0551294246317173
4	C	26	50	20120601	4	3528	70.28	-0.0192908770823984	-0.0567952267868366
4	C	26	50	20120601	4	3530	70.32	-0.0174152763453010	-0.0584121678633758
4	C	26	50	20120601	4	3532	70.36	-0.0159083610839144	-0.059896172865052
4	C	26	50	20120601	4	3534	70.4	-0.0142472258335509	-0.0614810820044036
4	C	26	50	20120601	4	3536	70.44	-0.0128905000524883	-0.0631298428860962
4	C	26	50	20120601	4	3538	70.48	-0.0112764581137519	-0.0648389199762241
4	C	26	50	20120601	4	3540	70.52	-0.00948245749920346	-0.0681095009712463
4	C	26	50	20120601	4	3542	70.56	-0.00842837342048866	-0.0704821977755177
4	C	26	50	20120601	4	3544	70.6	-0.00750072003425006	-0.0723647281590707
4	C	26	50	20120601	4	3546	70.64	-0.00664314093002706	-0.0733556676022255
4	C	26	50	20120601	4	3548	70.68	-0.00602661452751046	-0.0761036966859508
4	C	26	50	20120601	4	3550	70.72	-0.00499445075901246	-0.0768759280016846
4	C	26	50	20120601	4	3552	70.76	-0.00485953478516206	-0.0767654779224633
4	C	26	50	20120601	4	3554	70.8	-0.00424696818062016	-0.0763538710651346
4	C	26	50	20120601	4	3556	70.84	-0.00386145356351726	-0.0761606894925144
4	C	26	50	20120601	4	3558	70.88	-0.00301518816779316	-0.0756975345508372
4	C	26	50	20120601	4	3560	70.92	-0.00135949763964488	-0.0756464107305574
4	C	26	50	20120601	4	3562	70.96	0.000495314158085541	-0.0753352130361572
4	C	26	50	20120601	4	3564	71	0.00143498835960434	-0.0744303284882728
4	C	26	50	20120601	4	3566	71.04	0.00282699876904819	-0.0747444253204759
4	C	26	50	20120601	4	3568	71.08	0.00495942068907245	-0.0745374551656226
4	C	26	50	20120601	4	3570	71.12	0.00699779740719891	-0.0743014936327406
4	C	26	50	20120601	4	3572	71.16	0.00878981812275998	-0.0737826893873841
4	C	26	50	20120601	4	3574	71.2	0.0106874805914303	-0.0735730322267622
4	C	26	50	20120601	4	3576	71.24	0.0117942441253435	-0.073892927334571
4	C	26	50	20120601	4	3578	71.28	0.012010265246996	-0.0739270805921023
4	C	26	50	20120601	4	3580	71.32	0.0130696526265697	-0.073922696530059
4	C	26	50	20120601	4	3582	71.36	0.0138300752590577	-0.0742556024026416
4	C	26	50	20120601	4	3584	71.4	0.0154151965304436	-0.0741991045708248
4	C	26	50	20120601	4	3586	71.44	0.0166440774054677	-0.074284452359314
4	C	26	50	20120601	4	3588	71.48	0.0180213092831847	-0.0754529463152248
4	C	26	50	20120601	4	3590	71.52	0.0196798282384577	-0.075747456289589
4	C	26	50	20120601	4	3592	71.56	0.0209719951703980	-0.0756511483459914
4	C	26	50	20120601	4	3594	71.6	0.0222267561536136	-0.0767765087882498
4	C	26	50	20120601	4	3596	71.64	0.0226597883464122	-0.0772163292061478
4	C	26	50	20120601	4	3598	71.68	0.0243507635029417	-0.0780010763119086
4	C	26	50	20120601	4	3600	71.72	0.0251580673150224	-0.0791868236732804
4	C	26	50	20120601	4	3602	71.76	0.0264708817649733	-0.0790874044598456
4	C	26	50	20120601	4	3604	71.8	0.0274637303964373	-0.0806745056302187
4	C	26	50	20120601	4	3606	71.84	0.0289775753042796	-0.0806379482096314
4	C	26	50	20120601	4	3608	71.88	0.0293671911407134	-0.0792820002460281
4	C	26	50	20120601	4	3610	71.92	0.0297726461690458	-0.0792784647121222
4	C	26	50	20120601	4	3612	71.96	0.0309369681949476	-0.0786915660837373
4	C	26	50	20120601	4	3614	72	0.0322225590338228	-0.0790843639006864
4	C	26	50	20120601	4	3616	72.04	0.0334044173078980	-0.0779638824952182
4	C	26	50	20120601	4	3618	72.08	0.0353969735066036	-0.0777101018714504
4	C	26	50	20120601	4	3620	72.12	0.0365677302042142	-0.0775152939532335
4	C	26	50	20120601	4	3622	72.16	0.0382571497258251	-0.0771593363995842
4	C	26	50	20120601	4	3624	72.2	0.0403724596617446	-0.0763374661878111
4	C	26	50	20120601	4	3626	72.24	0.041284485988119	-0.0767668214253475
4	C	26	50	20120601	4	3628	72.28	0.0423174275740763	-0.0757225661308913
4	C	26	50	20120601	4	3630	72.32	0.0439700068323874	-0.0755724473612453
4	C	26	50	20120601	4	3632	72.36	0.0462192427926637	-0.0747548197901593
4	C	26	50	20120601	4	3634	72.4	0.0480183345760366	-0.0737080896219689
4	C	26	50	20120601	4	3636	72.44	0.0492957229762501	-0.0726576824985163
4	C	26	50	20120601	4	3638	72.48	0.0507517972600695	-0.0721581822682861
4	C	26	50	20120601	4	3640	72.52	0.0521499594985096	-0.071960263080232
4	C	26	50	20120601	4	3642	72.56	0.0540217418589885	-0.0708059112599449
4	C	26	50	20120601	4	3644	72.6	0.0558398548147754	-0.0700956932089212
4	C	26	50	20120601	4	3646	72.64	0.0576104501948665	-0.0697825863262118
4	C	26	50	20120601	4	3648	72.68	0.0594948190560505	-0.0698211236457864
4	C	26	50	20120601	4	3650	72.72	0.0611593484189637	-0.0690383564390129
4	C	26	50	20120601	4	3652	72.76	0.062382360307704	-0.0684398612594166
4	C	26	50	20120601	4	3654	72.8	0.0640852148581574	-0.0674930452794078
4	C	26	50	20120601	4	3656	72.84	0.0652326370319888	-0.0659200862446584
4	C	26	50	20120601	4	3658	72.88	0.0660695686182012	-0.0651214798459863
4	C	26	50	20120601	4	3660	72.92	0.0663369256921678	-0.0645008522241389
4	C	26	50	20120601	4	3662	72.96	0.0665006916226906	-0.0634892652629734
4	C	26	50	20120601	4	3664	73	0.0661014591340327	-0.0623434694347387
4	C	26	50	20120601	4	3666	73.04	0.065828728048529	-0.0608750207822486
4	C	26	50	20120601	4	3668	73.08	0.0658094947440808	-0.0603188105881673
4	C	26	50	20120601	4	3670	73.12	0.0654990041564618	-0.0603026178428781
4	C	26	50	20120601	4	3672	73.16	0.064735753096849	-0.059977207302176
4	C	26	50	20120601	4	3674	73.2	0.0639667037616305	-0.0599647622228272
4	C	26	50	20120601	4	3676	73.24	0.0634784465292212	-0.0597846621256589
4	C	26	50	20120601	4	3678	73.28	0.0623862493950005	-0.058416410504063
4	C	26	50	20120601	4	3680	73.32	0.06170184074149	-0.058312112253838
4	C	26	50	20120601	4	3682	73.36	0.0609255082064253	-0.0577250014934188
4	C	26	50	20120601	4	3684	73.4	0.0603637825794507	-0.0569136671726853
4	C	26	50	20120601	4	3686	73.44	0.0593601859249126	-0.0558252177044049
4	C	26	50	20120601	4	3688	73.48	0.0586326437577498	-0.0541457683884087
4	C	26	50	20120601	4	3690	73.52	0.0579722767347997	-0.0527087152770033
4	C	26	50	20120601	4	3692	73.56	0.0579569820151226	-0.0517088875016089
4	C	26	50	20120601	4	3694	73.6	0.0573423435877118	-0.0501316363286977
4	C	26	50	20120601	4	3696	73.64	0.0572953987685088	-0.0488602512650564
4	C	26	50	20120601	4	3698	73.68	0.0568728246850039	-0.0474962493552154
4	C	26	50	20120601	4	3700	73.72	0.0560526303163022	-0.0460039217067246
4	C	26	50	20120601	4	3702	73.76	0.0557859237805743	-0.0443892999404276
4	C	26	50	20120601	4	3704	73.8	0.0552589665940306	-0.0428092203403916
4	C	26	50	20120601	4	3706	73.84	0.0549720721596998	-0.0409158217256118
4	C	26	50	20120601	4	3708	73.88	0.054778240048841	-0.0383204004274022
4	C	26	50	20120601	4	3710	73.92	0.0544660898816065	-0.0358495197252427
4	C	26	50	20120601	4	3712	73.96	0.054561221906627	-0.0340307442104018
4	C	26	50	20120601	4	3714	74	0.0545900365079604	-0.032066012663536
4	C	26	50	20120601	4	3716	74.04	0.0551970806085412	-0.0299408103037476
4	C	26	50	20120601	4	3718	74.08	0.0548733600530462	-0.027805920581057
4	C	26	50	20120601	4	3720	74.12	0.0550856759351653	-0.025341611022215
4	C	26	50	20120601	4	3722	74.16	0.0547390592620954	-0.02429324743736
4	C	26	50	20120601	4	3724	74.2	0.0544508496091516	-0.0213938197207149
4	C	26	50	20120601	4	3726	74.24	0.0545358084889112	-0.0196952431662876
4	C	26	50	20120601	4	3728	74.28	0.0539089583273893	-0.0179513057118472
4	C	26	50	20120601	4	3730	74.32	0.0533225546737513	-0.0167763063735496
4	C	26	50	20120601	4	3732	74.36	0.0525889313882702	-0.0152634514152009
4	C	26	50	20120601	4	3734	74.4	0.0518775112557185	-0.0142706027837369
4	C	26	50	20120601	4	3736	74.44	0.050826609157519	-0.0128163669775487
4	C	26	50	20120601	4	3738	74.48	0.0499868491441819	-0.0117368977653893
4	C	26	50	20120601	4	3740	74.52	0.0491511903501756	-0.0106510645921992
4	C	26	50	20120601	4	3742	74.56	0.0485088545501457	-0.008965039183138
4	C	26	50	20120601	4	3744	74.6	0.0479435933892652	-0.0073666950149439
4	C	26	50	20120601	4	3746	74.64	0.0473863932456902	-0.0057236616981789
4	C	26	50	20120601	4	3748	74.68	0.0470025756848622	-0.0048359598450773
4	C	26	50	20120601	4	3750	74.72	0.0462990751482597	-0.0032953863009061
4	C	26	50	20120601	4	3752	74.76	0.0455556230785201	-0.0014570500911774
4	C	26	50	20120601	4	3754	74.8	0.0449756540965909	0.0008898373155808
4	C	26	50	20120601	4	3756	74.84	0.0439466723086083	0.00225483624598331
4	C	26	50	20120601	4	3758	74.88	0.0429474597161136	0.00350252616138697
4	C	26	50	20120601	4	3760	74.92	0.0420747485267731	0.00411516347660699
4	C	26	50	20120601	4	3762	74.96	0.0406174721614258	0.00509839545584688
4	C	26	50	20120601	4	3764	75	0.0398692824762523	0.00563798864057034
4	C	26	50	20120601	4	3766	75.04	0.0384888686180199	0.00685661646726723
4	C	26	50	20120601	4	3768	75.08	0.0377679732546002	0.00739507828114079
4	C	26	50	20120601	4	3770	75.12	0.0367210309543754	0.00891139806271723
4	C	26	50	20120601	4	3772	75.16	0.0355149189177055	0.00982080809400125
4	C	26	50	20120601	4	3774	75.2	0.0347122112997025	0.0103123887282821
4	C	26	50	20120601	4	3776	75.24	0.0338003263946844	0.0116581543542364
4	C	26	50	20120601	4	3778	75.28	0.0327032502236734	0.0116669931890012
4	C	26	50	20120601	4	3780	75.32	0.0317816072450749	0.0120913986790694
4	C	26	50	20120601	4	3782	75.36	0.0300221841521265	0.0134589431938841
4	C	26	50	20120601	4	3784	75.4	0.0286822875124561	0.0147855462260682
4	C	26	50	20120601	4	3786	75.44	0.0282633267446031	0.0156246698433023
4	C	26	50	20120601	4	3788	75.48	0.0271323023770274	0.0171778369592464
4	C	26	50	20120601	4	3790	75.52	0.0259502248998501	0.0191583794137396
4	C	26	50	20120601	4	3792	75.56	0.0248127587894978	0.0205810923996225
4	C	26	50	20120601	4	3794	75.6	0.0240936311930310	0.0218189535307677
4	C	26	50	20120601	4	3796	75.64	0.0228637886527845	0.0230183904794232
4	C	26	50	20120601	4	3798	75.68	0.0216043183384063	0.0235353986735556
4	C	26	50	20120601	4	3800	75.72	0.0207302408066326	0.0245284115659249
4	C	26	50	20120601	4	3802	75.76	0.0190655080090985	0.0258692894576755
4	C	26	50	20120601	4	3804	75.8	0.0182485875447937	0.0261797800452945
4	C	26	50	20120601	4	3806	75.84	0.0169027158528223	0.0280163838434094
4	C	26	50	20120601	4	3808	75.88	0.0154344015506206	0.0291993098487242
4	C	26	50	20120601	4	3810	75.92	0.0137532763915530	0.0296831618058867
4	C	26	50	20120601	4	3812	75.96	0.0124044772775075	0.0305979387776399
4	C	26	50	20120601	4	3814	76	0.0116594695728493	0.0313006614967831
4	C	26	50	20120601	4	3816	76.04	0.0102997739433057	0.0321933838080311
4	C	26	50	20120601	4	3818	76.08	0.00941857747259107	0.0322479724515387
4	C	26	50	20120601	4	3820	76.12	0.00793223901853695	0.0333469578108589
4	C	26	50	20120601	4	3822	76.16	0.0071364610469896	0.0329839291893977
4	C	26	50	20120601	4	3824	76.2	0.00612296489751493	0.0324126576208771
4	C	26	50	20120601	4	3826	76.24	0.0055577037366344	0.031853053314246
4	C	26	50	20120601	4	3828	76.28	0.00389458858728364	0.0311480678534031
4	C	26	50	20120601	4	3830	76.32	0.00316167240858378	0.031459124126447
4	C	26	50	20120601	4	3832	76.36	0.00138795161651982	0.0306596550575019
4	C	26	50	20120601	4	3834	76.4	0.000141237508474201	0.0300861066051459
4	C	26	50	20120601	4	3836	76.44	-0.00153484597924352	0.0298730270477031
4	C	26	50	20120601	4	3838	76.48	-0.00238572171118096	0.0303533505420275
4	C	26	50	20120601	4	3840	76.52	-0.00410199714834126	0.0311266566600687
4	C	26	50	20120601	4	3842	76.56	-0.00465730931681056	0.0317427375853131
4	C	26	50	20120601	4	3844	76.6	-0.00510664032091546	0.0328169388519527
4	C	26	50	20120601	4	3846	76.64	-0.00513238607881856	0.034213891937797
4	C	26	50	20120601	4	3848	76.68	-0.00528678284449056	0.0355178321976441
4	C	26	50	20120601	4	3850	76.72	-0.00489693366281906	0.0366726294952033
4	C	26	50	20120601	4	3852	76.76	-0.00465665170750396	0.0376099773154119
4	C	26	50	20120601	4	3854	76.8	-0.00447726578818476	0.0373525126653141
4	C	26	50	20120601	4	3856	76.84	-0.00452013767232816	0.0375496328227055
4	C	26	50	20120601	4	3858	76.88	-0.00449630110273436	0.0375040315063868
4	C	26	50	20120601	4	3860	76.92	-0.00400230923432956	0.038221186274934
4	C	26	50	20120601	4	3862	76.96	-0.00360965283873676	0.0390228332327652
4	C	26	50	20120601	4	3864	77	-0.00368658605652976	0.0404873927979587
4	C	26	50	20120601	4	3866	77.04	-0.00348654554813216	0.0418657560465257
4	C	26	50	20120601	4	3868	77.08	-0.00301193547659976	0.0444498070676938
4	C	26	50	20120601	4	3870	77.12	-0.00245515959709346	0.0460658289054175
4	C	26	50	20120601	4	3872	77.16	-0.00213236535148176	0.047176340105271
4	C	26	50	20120601	4	3874	77.2	-0.00184139091102351	0.0483186711102779
4	C	26	50	20120601	4	3876	77.24	-0.00144838096204003	0.0499526534602438
4	C	26	50	20120601	4	3878	77.28	-0.00124430994498959	0.0516048791651642
4	C	26	50	20120601	4	3880	77.32	-0.0006772810171561	0.0523358154448768
4	C	26	50	20120601	4	3882	77.36	0.000262746737753301	0.0533271791521003
4	C	26	50	20120601	4	3884	77.4	0.00106729283338735	0.053787081402584
4	C	26	50	20120601	4	3886	77.44	0.00225636359663065	0.0549085527575459
4	C	26	50	20120601	4	3888	77.48	0.00335393474238841	0.055325745758446
4	C	26	50	20120601	4	3890	77.52	0.00435823850370766	0.0562340244188801
4	C	26	50	20120601	4	3892	77.56	0.00573561180278094	0.0573941745147729
4	C	26	50	20120601	4	3894	77.6	0.00668391270703021	0.0587582542063598
4	C	26	50	20120601	4	3896	77.64	0.00824577016531506	0.0592687853023765
4	C	26	50	20120601	4	3898	77.68	0.00895818024736051	0.0599247682632833
4	C	26	50	20120601	4	3900	77.72	0.0104072541740461	0.0615554272113776
4	C	26	50	20120601	4	3902	77.76	0.0116268719502367	0.062102162174591
4	C	26	50	20120601	4	3904	77.8	0.0124541868842249	0.0626858081117824
4	C	26	50	20120601	4	3906	77.84	0.0143874168239889	0.0635527210255171
4	C	26	50	20120601	4	3908	77.88	0.0162159242494592	0.0639012539579639
4	C	26	50	20120601	4	3910	77.92	0.0174170865386608	0.0646928599995023
4	C	26	50	20120601	4	3912	77.96	0.0189964095344409	0.0650395544543181
4	C	26	50	20120601	4	3914	78	0.0209549538969714	0.066265394770183
4	C	26	50	20120601	4	3916	78.04	0.0219143563776853	0.0672366766448209
4	C	26	50	20120601	4	3918	78.08	0.0222389891009281	0.0674753251834713
4	C	26	50	20120601	4	3920	78.12	0.0222079471132340	0.067143197128348
4	C	26	50	20120601	4	3922	78.16	0.0222217356954671	0.067869607924661
4	C	26	50	20120601	4	3924	78.2	0.0220277763053877	0.0678862249340188
4	C	26	50	20120601	4	3926	78.24	0.0210116638608226	0.0678105645084319
4	C	26	50	20120601	4	3928	78.28	0.0208145224902278	0.068527570784555
4	C	26	50	20120601	4	3930	78.32	0.0201719745581636	0.0678512231483501
4	C	26	50	20120601	4	3932	78.36	0.0202501098574847	0.0680153426322635
4	C	26	50	20120601	4	3934	78.4	0.0195741157746703	0.0681092464128051
4	C	26	50	20120601	4	3936	78.44	0.0190351589860500	0.0683406117516093
4	C	26	50	20120601	4	3938	78.48	0.0184062582148626	0.0682243633967823
4	C	26	50	20120601	4	3940	78.52	0.0175708822635689	0.0686549914265249
4	C	26	50	20120601	4	3942	78.56	0.0166441481161458	0.0683653604889508
4	C	26	50	20120601	4	3944	78.6	0.0160462186219745	0.0689119540308081
4	C	26	50	20120601	4	3946	78.64	0.0149410107229799	0.0693151463174406
4	C	26	50	20120601	4	3948	78.68	0.0139177564999248	0.0697865744084577
4	C	26	50	20120601	4	3950	78.72	0.0128995934456943	0.0707565127802113
4	C	26	50	20120601	4	3952	78.76	0.0118294580430466	0.071517925362193
4	C	26	50	20120601	4	3954	78.8	0.0104468521537926	0.0726004351335114
4	C	26	50	20120601	4	3956	78.84	0.00935967547771823	0.0740162750414813
4	C	26	50	20120601	4	3958	78.88	0.00828013555488073	0.0749478882256945
4	C	26	50	20120601	4	3960	78.92	0.00746802341668798	0.075969021128406
4	C	26	50	20120601	4	3962	78.96	0.00644017299955521	0.0779883766741186
4	C	26	50	20120601	4	3964	79	0.00522628278829227	0.0798816550807456
4	C	26	50	20120601	4	3966	79.04	0.00493750037885568	0.0810871307213124
4	C	26	50	20120601	4	3968	79.08	0.00423548476649368	0.0826064203513698
4	C	26	50	20120601	4	3970	79.12	0.00348927498030752	0.0838798489536087
4	C	26	50	20120601	4	3972	79.16	0.00291680133025889	0.0853438428333773
4	C	26	50	20120601	4	3974	79.2	0.00204741354279004	0.0863574804042082
4	C	26	50	20120601	4	3976	79.24	0.00133585198888201	0.0864893558188995
4	C	26	50	20120601	4	3978	79.28	0.0010803743088393	0.086613594480354
4	C	26	50	20120601	4	3980	79.32	0.00074400361302887	0.0860896990661729
4	C	26	50	20120601	4	3982	79.36	0.00107111121000576	0.0861011541960281
4	C	26	50	20120601	4	3984	79.4	0.00051829512847412	0.0858351406249457
4	C	26	50	20120601	4	3986	79.44	-0.000214267496835140	0.085670243323573
4	C	26	50	20120601	4	3988	79.48	-0.000689938228539329	0.085894891147956
4	C	26	50	20120601	4	3990	79.52	-0.00158534754555587	0.0861121850618146
4	C	26	50	20120601	4	3992	79.56	-0.00254135591372006	0.0859474291817981
4	C	26	50	20120601	4	3994	79.6	-0.00373191160120386	0.0861684000509189
4	C	26	50	20120601	4	3996	79.64	-0.00510150672568406	0.0863193673487022
4	C	26	50	20120601	4	3998	79.68	-0.00624779752866556	0.0864769814502287
4	C	26	50	20120601	4	4000	79.72	-0.00687705185324346	0.0870441517994185
4	C	26	50	20120601	4	4002	79.76	-0.00770061912129146	0.0870135340757931
4	C	26	50	20120601	4	4004	79.8	-0.00904581906182076	0.0871012153166602
4	C	26	50	20120601	4	4006	79.84	-0.0107821197630244	0.087234504944914
4	C	26	50	20120601	4	4008	79.88	-0.0118719127341891	0.0879113475558656
4	C	26	50	20120601	4	4010	79.92	-0.0134471345106383	0.0881191662388564
[truncated: 868 more rows]
