# Supplementary material for: How Do Ants Make Sense of Gravity? A Boltzmann Walker Analysis of Lasius niger Trajectories on Various Inclines
Source: PLoS One. 2013 Oct 29;8(10):e76531. doi: 10.1371/journal.pone.0076531 (PMC3812222; doi:10.1371/journal.pone.0076531)
Supplement: Dataset S4 — Trajectories for . (ZIP) [file pone.0076531.s008.zip › Incline4/4-C-26-50-20120601-05.txt]

Pente	Colonie	Temperature	Humidite	Date	Indiv	Frame	Time	X	Y
4	C	26	50	20120601	5	18	0	0	0
4	C	26	50	20120601	5	20	0.04	-0.000669785685275499	-0.00207706960119299
4	C	26	50	20120601	5	22	0.08	-0.0012394945478097	-0.00263518191251572
4	C	26	50	20120601	5	24	0.12	-0.0023422205020023	-0.00375473700810057
4	C	26	50	20120601	5	26	0.16	-0.00382442096717292	-0.00522618945019715
4	C	26	50	20120601	5	28	0.2	-0.00571829475770966	-0.00711115369529094
4	C	26	50	20120601	5	30	0.24	-0.00790451336164661	-0.00845464243740974
4	C	26	50	20120601	5	32	0.28	-0.0101260943757107	-0.0101767232212436
4	C	26	50	20120601	5	34	0.32	-0.0122777778844545	-0.0113550035350060
4	C	26	50	20120601	5	36	0.36	-0.0142389385420754	-0.0126623732627418
4	C	26	50	20120601	5	38	0.4	-0.0158732037347537	-0.0140212910748261
4	C	26	50	20120601	5	40	0.44	-0.0172893052722326	-0.0143391567861729
4	C	26	50	20120601	5	42	0.48	-0.0187315768316832	-0.0126358214031083
4	C	26	50	20120601	5	44	0.52	-0.0186162194314004	-0.0113768460634769
4	C	26	50	20120601	5	46	0.56	-0.0186936051975334	-0.0110560741432594
4	C	26	50	20120601	5	48	0.6	-0.0185601246504489	-0.0105183689336417
4	C	26	50	20120601	5	50	0.64	-0.0179789182316526	-0.00923535903451784
4	C	26	50	20120601	5	52	0.68	-0.0175294599483270	-0.00991505128579774
4	C	26	50	20120601	5	54	0.72	-0.0174490548362383	-0.0104139221909926
4	C	26	50	20120601	5	56	0.76	-0.0170541498410812	-0.00989453811807554
4	C	26	50	20120601	5	58	0.8	-0.0166999105569102	-0.0101817436793900
4	C	26	50	20120601	5	60	0.84	-0.0162473480748151	-0.00966868114109674
4	C	26	50	20120601	5	62	0.88	-0.0154145813475439	-0.00924548480362444
4	C	26	50	20120601	5	64	0.92	-0.0144408953098501	-0.00888019344046344
4	C	26	50	20120601	5	66	0.96	-0.0141488248538810	-0.00804803482502404
4	C	26	50	20120601	5	68	1	-0.0131939619987023	-0.00804431544335504
4	C	26	50	20120601	5	70	1.04	-0.0118642901230878	-0.00660084180237644
4	C	26	50	20120601	5	72	1.08	-0.0108663644649349	-0.00541930879742057
4	C	26	50	20120601	5	74	1.12	-0.00972654368900123	-0.00436436911950055
4	C	26	50	20120601	5	76	1.16	-0.00885708519085425	-0.00371681487142553
4	C	26	50	20120601	5	78	1.2	-0.00795167101999072	-0.0017574297589322
4	C	26	50	20120601	5	80	1.24	-0.00773814527816903	-0.00105891361803029
4	C	26	50	20120601	5	82	1.28	-0.00710197686348468	3.88258191413894e-05
4	C	26	50	20120601	5	84	1.32	-0.00730569998399878	0.00084598255301159
4	C	26	50	20120601	5	86	1.36	-0.00745487123055789	0.00103729736372942
4	C	26	50	20120601	5	88	1.4	-0.00742135436912965	0.00189040755309536
4	C	26	50	20120601	5	90	1.44	-0.00723297405155374	0.00258530260017082
4	C	26	50	20120601	5	92	1.48	-0.00744575662414839	0.00315598019899524
4	C	26	50	20120601	5	94	1.52	-0.00675570525852407	0.00374812555969647
4	C	26	50	20120601	5	96	1.56	-0.00652487732087353	0.00390040807609281
4	C	26	50	20120601	5	98	1.6	-0.00637943959811908	0.00419381496387836
4	C	26	50	20120601	5	100	1.64	-0.00649937905034394	0.00365829471421454
4	C	26	50	20120601	5	102	1.68	-0.00606554782688256	0.00337274378276797
4	C	26	50	20120601	5	104	1.72	-0.0063218811061305	0.00297214657802236
4	C	26	50	20120601	5	106	1.76	-0.00625679899799009	0.00246253472082121
4	C	26	50	20120601	5	108	1.8	-0.00630582978219756	0.00233903145041917
4	C	26	50	20120601	5	110	1.84	-0.00587407745267287	0.00167202469479371
4	C	26	50	20120601	5	112	1.88	-0.00575796344813422	0.00166804368361563
4	C	26	50	20120601	5	114	1.92	-0.00608651354294474	0.00133088102821026
4	C	26	50	20120601	5	116	1.96	-0.00588008078924514	0.00080096106425344
4	C	26	50	20120601	5	118	2	-0.00568791745038988	0.00088401782677161
4	C	26	50	20120601	5	120	2.04	-0.00531469942021181	7.60988317912992e-05
4	C	26	50	20120601	5	122	2.08	-0.00501160516952401	-0.000171331973081501
4	C	26	50	20120601	5	124	2.12	-0.00411986573670184	-0.00175848264092939
4	C	26	50	20120601	5	126	2.16	-0.00382265461443352	-0.00164773557685995
4	C	26	50	20120601	5	128	2.2	-0.00339588031664838	-0.00198817213666221
4	C	26	50	20120601	5	130	2.24	-0.00337656215938636	-0.00253722641011794
4	C	26	50	20120601	5	132	2.28	-0.003479446196049	-0.00283824176686906
4	C	26	50	20120601	5	134	2.32	-0.00350068414822194	-0.00345910626948819
4	C	26	50	20120601	5	136	2.36	-0.00269403440991386	-0.00493231021508177
4	C	26	50	20120601	5	138	2.4	-0.00259039942584959	-0.00648443646984394
4	C	26	50	20120601	5	140	2.44	-0.0018653137476446	-0.00734100723979704
4	C	26	50	20120601	5	142	2.48	-0.0012901446065461	-0.00857815277887964
4	C	26	50	20120601	5	144	2.52	-0.0008018944452046	-0.00902130366971704
4	C	26	50	20120601	5	146	2.56	-0.0004447722866867	-0.00830581979449374
4	C	26	50	20120601	5	148	2.6	-4.05299464839998e-05	-0.00823236200653024
4	C	26	50	20120601	5	150	2.64	-7.05126882198995e-05	-0.00875873370865904
4	C	26	50	20120601	5	152	2.68	-0.000389058636290199	-0.00847454183644594
4	C	26	50	20120601	5	154	2.72	-0.000713103046691	-0.00924660910340654
4	C	26	50	20120601	5	156	2.76	-0.00125870663905450	-0.00890394515724354
4	C	26	50	20120601	5	158	2.8	-0.0015010476893163	-0.00823001724044374
4	C	26	50	20120601	5	160	2.84	-0.00220192344554708	-0.00850479045033154
4	C	26	50	20120601	5	162	2.88	-0.00261934272061712	-0.00855041297985364
4	C	26	50	20120601	5	164	2.92	-0.00320216134287451	-0.00890540179721274
4	C	26	50	20120601	5	166	2.96	-0.00315316591400609	-0.00865417382892494
4	C	26	50	20120601	5	168	3	-0.003535936956798	-0.00925911782236574
4	C	26	50	20120601	5	170	3.04	-0.00415383514647005	-0.0101723038038612
4	C	26	50	20120601	5	172	3.08	-0.00446423381020751	-0.00999423310315504
4	C	26	50	20120601	5	174	3.12	-0.00480076714057762	-0.0108400247373357
4	C	26	50	20120601	5	176	3.16	-0.00432878750627122	-0.0111327103762044
4	C	26	50	20120601	5	178	3.2	-0.00439222912667928	-0.0124153455087343
4	C	26	50	20120601	5	180	3.24	-0.00402613873285557	-0.0137574836769010
4	C	26	50	20120601	5	182	3.28	-0.00331552470203434	-0.0148649826018667
4	C	26	50	20120601	5	184	3.32	-0.0020775504338042	-0.0162964778539720
4	C	26	50	20120601	5	186	3.36	-0.0019418637135623	-0.0184052894785724
4	C	26	50	20120601	5	188	3.4	-0.0009371427592421	-0.0195026555633636
4	C	26	50	20120601	5	190	3.44	-0.000856582083661598	-0.0200648549518816
4	C	26	50	20120601	5	192	3.48	-0.000413961522909999	-0.0202661258260786
4	C	26	50	20120601	5	194	3.52	-0.000323338717833199	-0.0210752256893835
4	C	26	50	20120601	5	196	3.56	-0.0007430773031455	-0.0215711903857077
4	C	26	50	20120601	5	198	3.6	-0.00130623835688590	-0.0213299467651703
4	C	26	50	20120601	5	200	3.64	-0.0017750289396091	-0.0201262883890311
4	C	26	50	20120601	5	202	3.68	-0.00246462068582569	-0.0207224006187748
4	C	26	50	20120601	5	204	3.72	-0.00293512953802722	-0.0210321133889345
4	C	26	50	20120601	5	206	3.76	-0.00330579491272521	-0.0216928339652752
4	C	26	50	20120601	5	208	3.8	-0.00421937687401823	-0.0215895963752220
4	C	26	50	20120601	5	210	3.84	-0.0043943858023619	-0.0223500897183881
4	C	26	50	20120601	5	212	3.88	-0.00426951074480436	-0.0226486302014051
4	C	26	50	20120601	5	214	3.92	-0.0041771625991814	-0.0230463070551444
4	C	26	50	20120601	5	216	3.96	-0.00425600500528369	-0.0225019055443089
4	C	26	50	20120601	5	218	4	-0.00396184858431009	-0.0223196134161190
4	C	26	50	20120601	5	220	4.04	-0.00405101474941771	-0.0217542815445603
4	C	26	50	20120601	5	222	4.08	-0.00315143350239219	-0.0218561049210512
4	C	26	50	20120601	5	224	4.12	-0.00283571032459239	-0.0221310987482546
4	C	26	50	20120601	5	226	4.16	-0.001837275549557	-0.0226351244618844
4	C	26	50	20120601	5	228	4.2	-0.000413798888350398	-0.0228102748115843
4	C	26	50	20120601	5	230	4.24	7.79231672868013e-05	-0.0227005318391442
4	C	26	50	20120601	5	232	4.28	0.00108261583733570	-0.0232533125653368
4	C	26	50	20120601	5	234	4.32	0.000409485536985102	-0.0227325637763319
4	C	26	50	20120601	5	236	4.36	0.0001821082804268	-0.0213434949310978
4	C	26	50	20120601	5	238	4.4	-0.000236385796950600	-0.0217245123490724
4	C	26	50	20120601	5	240	4.44	-0.000412773583517599	-0.0211208199346344
4	C	26	50	20120601	5	242	4.48	-0.00106417449248230	-0.0211587350002416
4	C	26	50	20120601	5	244	4.52	-0.0015160298677961	-0.0208720880532842
4	C	26	50	20120601	5	246	4.56	-0.0018344117670932	-0.0201846812670215
4	C	26	50	20120601	5	248	4.6	-0.0017609928700026	-0.0201474662371276
4	C	26	50	20120601	5	250	4.64	-0.00224064461288485	-0.0193768117695159
4	C	26	50	20120601	5	252	4.68	-0.0021610243893232	-0.0189348700312743
4	C	26	50	20120601	5	254	4.72	-0.00292696245470452	-0.0182540676223479
4	C	26	50	20120601	5	256	4.76	-0.0030125860148384	-0.0179759554542394
4	C	26	50	20120601	5	258	4.8	-0.0031120476546801	-0.0179761393020025
4	C	26	50	20120601	5	260	4.84	-0.00337635709841982	-0.0174105882273417
4	C	26	50	20120601	5	262	4.88	-0.00418148302161444	-0.0173253252916662
4	C	26	50	20120601	5	264	4.92	-0.00462435106973939	-0.0171674354184951
4	C	26	50	20120601	5	266	4.96	-0.00540774053048034	-0.0166153830122871
4	C	26	50	20120601	5	268	5	-0.00554518087553957	-0.0153629342682460
4	C	26	50	20120601	5	270	5.04	-0.00568692750089622	-0.0140973969776852
4	C	26	50	20120601	5	272	5.08	-0.00586530932858616	-0.0133640353217132
4	C	26	50	20120601	5	274	5.12	-0.00557116704974817	-0.0133224715851151
4	C	26	50	20120601	5	276	5.16	-0.00545265595322131	-0.0123975759153231
4	C	26	50	20120601	5	278	5.2	-0.00590299104895559	-0.0109320758981105
4	C	26	50	20120601	5	280	5.24	-0.00574787303436669	-0.00967882105233894
4	C	26	50	20120601	5	282	5.28	-0.00521557012055727	-0.00874728564987164
4	C	26	50	20120601	5	284	5.32	-0.0053362025374277	-0.00734693138040974
4	C	26	50	20120601	5	286	5.36	-0.00507717518134344	-0.00684098233633514
4	C	26	50	20120601	5	288	5.4	-0.00488333599941677	-0.00678375618453374
4	C	26	50	20120601	5	290	5.44	-0.00434720056685332	-0.00560896190720262
4	C	26	50	20120601	5	292	5.48	-0.00412090228453239	-0.00425284840990181
4	C	26	50	20120601	5	294	5.52	-0.00417490127169516	-0.00310193744192271
4	C	26	50	20120601	5	296	5.56	-0.00445402318828717	-0.00197195110710179
4	C	26	50	20120601	5	298	5.6	-0.00436354180456654	-0.00133828443620928
4	C	26	50	20120601	5	300	5.64	-0.00500750395019313	0.00046529040415637
4	C	26	50	20120601	5	302	5.68	-0.00561154284695393	0.000949630264997909
4	C	26	50	20120601	5	304	5.72	-0.0061062135378686	0.0015438898749749
4	C	26	50	20120601	5	306	5.76	-0.00645977399952968	0.00281551535492173
4	C	26	50	20120601	5	308	5.8	-0.00694767060748059	0.00316872226319222
4	C	26	50	20120601	5	310	5.84	-0.00672713107349632	0.00419083804432956
4	C	26	50	20120601	5	312	5.88	-0.00673183333359121	0.00489153136701075
4	C	26	50	20120601	5	314	5.92	-0.00717952384996385	0.00551949168617908
4	C	26	50	20120601	5	316	5.96	-0.00741442472267402	0.00692669074928281
4	C	26	50	20120601	5	318	6	-0.00734424791017516	0.00778126818521972
4	C	26	50	20120601	5	320	6.04	-0.00785581208919916	0.00892709300483243
4	C	26	50	20120601	5	322	6.08	-0.00776863855100092	0.00881982349191286
4	C	26	50	20120601	5	324	6.12	-0.00798647835129462	0.0084049158601296
4	C	26	50	20120601	5	326	6.16	-0.00816190871527988	0.00807961562808541
4	C	26	50	20120601	5	328	6.2	-0.00804429210883122	0.00777680775564399
4	C	26	50	20120601	5	330	6.24	-0.0083258316235081	0.00808583958197342
4	C	26	50	20120601	5	332	6.28	-0.00845469073280289	0.00755032944393657
4	C	26	50	20120601	5	334	6.32	-0.00847514450355549	0.00743234584906847
4	C	26	50	20120601	5	336	6.36	-0.00873643438920751	0.00708729166985302
4	C	26	50	20120601	5	338	6.4	-0.0084454500492543	0.00676494007308638
4	C	26	50	20120601	5	340	6.44	-0.00868346593946764	0.00725004735691754
4	C	26	50	20120601	5	342	6.48	-0.00833369252959456	0.00713459499219406
4	C	26	50	20120601	5	344	6.52	-0.00799098827834503	0.00750315531000445
4	C	26	50	20120601	5	346	6.56	-0.00777982285895895	0.0077496859679448
4	C	26	50	20120601	5	348	6.6	-0.00755336554832293	0.00724824897224095
4	C	26	50	20120601	5	350	6.64	-0.0069803318697036	0.0074600472521962
4	C	26	50	20120601	5	352	6.68	-0.00660661886477869	0.00800010005632742
4	C	26	50	20120601	5	354	6.72	-0.00606472616880282	0.00881050665296395
4	C	26	50	20120601	5	356	6.76	-0.00570239192620077	0.00867406474267976
4	C	26	50	20120601	5	358	6.8	-0.00543772185800265	0.00897800752150498
4	C	26	50	20120601	5	360	6.84	-0.00587851808325872	0.00863009684302558
4	C	26	50	20120601	5	362	6.88	-0.00561255400965102	0.0083569909909279
4	C	26	50	20120601	5	364	6.92	-0.00581892312374032	0.00857494251409302
4	C	26	50	20120601	5	366	6.96	-0.00542611116465557	0.00828354380956605
4	C	26	50	20120601	5	368	7	-0.00498413407107491	0.00783419866332543
4	C	26	50	20120601	5	370	7.04	-0.00452068214454963	0.00764165348680834
4	C	26	50	20120601	5	372	7.08	-0.00455243831009272	0.0075734530377629
4	C	26	50	20120601	5	374	7.12	-0.00477218588448206	0.00725340943753005
4	C	26	50	20120601	5	376	7.16	-0.00429140277074989	0.00720222197763996
4	C	26	50	20120601	5	378	7.2	-0.00421681714747033	0.00672868670841495
4	C	26	50	20120601	5	380	7.24	-0.00429776673178057	0.00639231601260451
4	C	26	50	20120601	5	382	7.28	-0.0045037398660724	0.00681193438976404
4	C	26	50	20120601	5	384	7.32	-0.00421009256198125	0.00623012693020375
4	C	26	50	20120601	5	386	7.36	-0.00384449714290437	0.00574084439296172
4	C	26	50	20120601	5	388	7.4	-0.00411252596831313	0.00537909563477449
4	C	26	50	20120601	5	390	7.44	-0.00385385923668728	0.0048035460702277
4	C	26	50	20120601	5	392	7.48	-0.00360962455446544	0.00379399557659205
4	C	26	50	20120601	5	394	7.52	-0.00336594141553294	0.00361777042458473
4	C	26	50	20120601	5	396	7.56	-0.00310378864747584	0.0029486352775479
4	C	26	50	20120601	5	398	7.6	-0.00313500741186522	0.00265414651638714
4	C	26	50	20120601	5	400	7.64	-0.00269951448746805	0.00099565584538534
4	C	26	50	20120601	5	402	7.68	-0.0023359060384463	0.000152176450379160
4	C	26	50	20120601	5	404	7.72	-0.00220411547656876	-1.38946482503097e-05
4	C	26	50	20120601	5	406	7.76	-0.002097816114153	-0.00088385519221194
4	C	26	50	20120601	5	408	7.8	-0.0017142248274949	-0.00182920039011586
4	C	26	50	20120601	5	410	7.84	-0.0019325581883219	-0.0021509127623523
4	C	26	50	20120601	5	412	7.88	-0.0029477513940714	-0.00352446768480717
4	C	26	50	20120601	5	414	7.92	-0.00306874443540023	-0.00376694167114385
4	C	26	50	20120601	5	416	7.96	-0.00374585574692884	-0.00389364106419685
4	C	26	50	20120601	5	418	8	-0.00436165382946077	-0.0047320363614463
4	C	26	50	20120601	5	420	8.04	-0.00477398900677409	-0.00454516925238214
4	C	26	50	20120601	5	422	8.08	-0.00518621033989562	-0.00435832972048243
4	C	26	50	20120601	5	424	8.12	-0.00524600399641954	-0.0046711261833149
4	C	26	50	20120601	5	426	8.16	-0.00575618153904563	-0.00536684854532434
4	C	26	50	20120601	5	428	8.2	-0.00618912887903053	-0.00587644626038986
4	C	26	50	20120601	5	430	8.24	-0.00618531050241213	-0.00640988761611704
4	C	26	50	20120601	5	432	8.28	-0.00613558675355909	-0.00657116453077004
4	C	26	50	20120601	5	434	8.32	-0.00603618168225989	-0.00689376078648294
4	C	26	50	20120601	5	436	8.36	-0.00659328283088552	-0.00748239889754954
4	C	26	50	20120601	5	438	8.4	-0.00681138991754251	-0.00793865954811014
4	C	26	50	20120601	5	440	8.44	-0.00722318769370212	-0.00868265609007114
4	C	26	50	20120601	5	442	8.48	-0.00850674913611537	-0.00986467699870604
4	C	26	50	20120601	5	444	8.52	-0.00893729938411205	-0.0107527253341304
4	C	26	50	20120601	5	446	8.56	-0.00952836287143808	-0.0107448693777914
4	C	26	50	20120601	5	448	8.6	-0.00995341182867712	-0.0116238808885522
4	C	26	50	20120601	5	450	8.64	-0.0102134503474585	-0.0123063449984144
4	C	26	50	20120601	5	452	8.68	-0.0101843882587517	-0.0128571104702806
4	C	26	50	20120601	5	454	8.72	-0.0103947525261547	-0.0151788955863066
4	C	26	50	20120601	5	456	8.76	-0.0107854997334384	-0.0159412981177820
4	C	26	50	20120601	5	458	8.8	-0.00993173900583375	-0.0163945535645225
4	C	26	50	20120601	5	460	8.84	-0.00995776053538142	-0.0168285757068148
4	C	26	50	20120601	5	462	8.88	-0.00906461396006469	-0.0172799219652462
4	C	26	50	20120601	5	464	8.92	-0.00854375910504268	-0.0171278940072911
4	C	26	50	20120601	5	466	8.96	-0.00877109393519416	-0.0177176917734788
4	C	26	50	20120601	5	468	9	-0.00874450672022154	-0.0178359200272932
4	C	26	50	20120601	5	470	9.04	-0.00848096802287331	-0.0176350309907581
4	C	26	50	20120601	5	472	9.08	-0.00882285415157701	-0.0183956657552805
4	C	26	50	20120601	5	474	9.12	-0.00811871721887145	-0.0188934689292358
4	C	26	50	20120601	5	476	9.16	-0.0074548146620154	-0.0190332639398764
4	C	26	50	20120601	5	478	9.2	-0.00716299169341971	-0.0193129246718357
4	C	26	50	20120601	5	480	9.24	-0.00709638223463193	-0.0189042169523098
4	C	26	50	20120601	5	482	9.28	-0.00723094465509173	-0.0188201419560267
4	C	26	50	20120601	5	484	9.32	-0.00786981563189378	-0.0185799377824577
4	C	26	50	20120601	5	486	9.36	-0.00817295230898845	-0.0187026208089935
4	C	26	50	20120601	5	488	9.4	-0.00885877517606129	-0.0181570879273081
4	C	26	50	20120601	5	490	9.44	-0.00959169135476114	-0.0188880242070207
4	C	26	50	20120601	5	492	9.48	-0.00983953228156703	-0.0193307437627216
4	C	26	50	20120601	5	494	9.52	-0.0102929291496638	-0.0188957316709356
4	C	26	50	20120601	5	496	9.56	-0.0107680341959431	-0.0191118942139443
4	C	26	50	20120601	5	498	9.6	-0.0114115013668228	-0.0185319252320151
4	C	26	50	20120601	5	500	9.64	-0.0119093045407782	-0.0186388397773305
4	C	26	50	20120601	5	502	9.68	-0.0115471951581325	-0.0195513610784518
4	C	26	50	20120601	5	504	9.72	-0.0114369572109456	-0.0191811906785006
4	C	26	50	20120601	5	506	9.76	-0.0114185724346347	-0.0197738875824912
4	C	26	50	20120601	5	508	9.8	-0.0116789998621457	-0.0207138446267224
4	C	26	50	20120601	5	510	9.84	-0.0123543575488570	-0.0218920966562136
4	C	26	50	20120601	5	512	9.88	-0.0125475391214771	-0.0238343775627768
4	C	26	50	20120601	5	514	9.92	-0.0125452763797774	-0.0258230446741858
4	C	26	50	20120601	5	516	9.96	-0.0127637016644859	-0.0269082414512728
4	C	26	50	20120601	5	518	10	-0.0125252652578698	-0.0268649665162642
4	C	26	50	20120601	5	520	10.04	-0.0124301593958002	-0.0266574306759860
4	C	26	50	20120601	5	522	10.08	-0.0121599031840307	-0.0266705828621160
4	C	26	50	20120601	5	524	10.12	-0.0119039305292412	-0.0262262369608184
4	C	26	50	20120601	5	526	10.16	-0.0120264014237427	-0.0265229389662043
4	C	26	50	20120601	5	528	10.2	-0.011312082153388	-0.0261336059724830
4	C	26	50	20120601	5	530	10.24	-0.0111399016521691	-0.0266039026926502
4	C	26	50	20120601	5	532	10.28	-0.0106032783159266	-0.0266325405172882
4	C	26	50	20120601	5	534	10.32	-0.0105510231247969	-0.0271099083052672
4	C	26	50	20120601	5	536	10.36	-0.0103593264764173	-0.0270883415484411
4	C	26	50	20120601	5	538	10.4	-0.0102204507045922	-0.0270022159424925
4	C	26	50	20120601	5	540	10.44	-0.00993739586008325	-0.0262644914376806
4	C	26	50	20120601	5	542	10.48	-0.0096037121700413	-0.0255561825749660
4	C	26	50	20120601	5	544	10.52	-0.0092068131337613	-0.0247814056748199
4	C	26	50	20120601	5	546	10.56	-0.00953717342193166	-0.0245967093835740
4	C	26	50	20120601	5	548	10.6	-0.00939971186366899	-0.0243001487995444
4	C	26	50	20120601	5	550	10.64	-0.0084251772978377	-0.0237413930210508
4	C	26	50	20120601	5	552	10.68	-0.00848407929271054	-0.0234122348144084
4	C	26	50	20120601	5	554	10.72	-0.00788600837718295	-0.0222942989933525
4	C	26	50	20120601	5	556	10.76	-0.00721418622437761	-0.0214744086805667
4	C	26	50	20120601	5	558	10.8	-0.00661166053612856	-0.0206802570546161
4	C	26	50	20120601	5	560	10.84	-0.00599859895683982	-0.0204037783031721
4	C	26	50	20120601	5	562	10.88	-0.00529976532499315	-0.0198668721242172
4	C	26	50	20120601	5	564	10.92	-0.00395986868532276	-0.0190872868979590
4	C	26	50	20120601	5	566	10.96	-0.00271968117286749	-0.0188057947594365
4	C	26	50	20120601	5	568	11	-0.0020837164049361	-0.0189708405532332
4	C	26	50	20120601	5	570	11.04	-0.0015452333778591	-0.0186002246760099
4	C	26	50	20120601	5	572	11.08	-0.0009225410042106	-0.0183556930089400
4	C	26	50	20120601	5	574	11.12	-0.0009273988277974	-0.0179470347868889
4	C	26	50	20120601	5	576	11.16	-0.0006363890320001	-0.0171549691259427
4	C	26	50	20120601	5	578	11.2	-0.0004861500542014	-0.0170853403211993
4	C	26	50	20120601	5	580	11.24	-0.000988400929810299	-0.0170098849565789
4	C	26	50	20120601	5	582	11.28	-0.000846470456690599	-0.0167791418717421
4	C	26	50	20120601	5	584	11.32	-0.0015153510452862	-0.0169510678145198
4	C	26	50	20120601	5	586	11.36	-0.0014034018996887	-0.0168184711509117
4	C	26	50	20120601	5	588	11.4	-0.0017703832480567	-0.0168982257247617
4	C	26	50	20120601	5	590	11.44	-0.0020721552090637	-0.0156406858118961
4	C	26	50	20120601	5	592	11.48	-0.0018976412554669	-0.0147109818159921
4	C	26	50	20120601	5	594	11.52	-0.0021805263943484	-0.0143587436440118
4	C	26	50	20120601	5	596	11.56	-0.00255134733253822	-0.0128683181127624
4	C	26	50	20120601	5	598	11.6	-0.00272815231210611	-0.0121728361670586
4	C	26	50	20120601	5	600	11.64	-0.00239159776853256	-0.0117527016019488
4	C	26	50	20120601	5	602	11.68	-0.00249873151695013	-0.00961293284246804
4	C	26	50	20120601	5	604	11.72	-0.00255706075533021	-0.00801309667896564
4	C	26	50	20120601	5	606	11.76	-0.00256609050892596	-0.00700813530833984
4	C	26	50	20120601	5	608	11.8	-0.0021577299788297	-0.00577585395680504
4	C	26	50	20120601	5	610	11.84	-0.0020547886665178	-0.00454408737900692
4	C	26	50	20120601	5	612	11.88	-0.0027361355476657	-0.00375323794172445
4	C	26	50	20120601	5	614	11.92	-0.00277545775576748	-0.00334991130480346
4	C	26	50	20120601	5	616	11.96	-0.0032305233958679	-0.00351704306360471
4	C	26	50	20120601	5	618	12	-0.00330708184706697	-0.00363249238776904
4	C	26	50	20120601	5	620	12.04	-0.00387157650419669	-0.00339710785402053
4	C	26	50	20120601	5	622	12.08	-0.00419382203494615	-0.00240540756396915
4	C	26	50	20120601	5	624	12.12	-0.00451999625097188	-0.00186447087636144
4	C	26	50	20120601	5	626	12.16	-0.00513097893632393	-0.00106872118908535
4	C	26	50	20120601	5	628	12.2	-0.00532597070230393	-0.000786274456408189
4	C	26	50	20120601	5	630	12.24	-0.00594306986131324	0.00081319401156797
4	C	26	50	20120601	5	632	12.28	-0.00628786219888761	0.000426639947496719
4	C	26	50	20120601	5	634	12.32	-0.00673306369939047	0.00141246700862357
4	C	26	50	20120601	5	636	12.36	-0.00739845825155483	0.00195990200755038
4	C	26	50	20120601	5	638	12.4	-0.00798670745389173	0.0024292158492917
4	C	26	50	20120601	5	640	12.44	-0.00866787755834435	0.00328096839363777
4	C	26	50	20120601	5	642	12.48	-0.00982657808533569	0.00440554394736904
4	C	26	50	20120601	5	644	12.52	-0.0102831788542581	0.00485894859364045
4	C	26	50	20120601	5	646	12.56	-0.0111966929333001	0.0058513757894629
4	C	26	50	20120601	5	648	12.6	-0.0113173925253147	0.00639179982465424
4	C	26	50	20120601	5	650	12.64	-0.0109578089280915	0.00612097227060555
4	C	26	50	20120601	5	652	12.68	-0.0106524123377241	0.00680255532541838
4	C	26	50	20120601	5	654	12.72	-0.0102036710606747	0.00723902688560072
4	C	26	50	20120601	5	656	12.76	-0.0103405386492411	0.00779334203350848
4	C	26	50	20120601	5	658	12.8	-0.00935291553689007	0.00852926341602838
4	C	26	50	20120601	5	660	12.84	-0.00887921056203758	0.00886965047835596
4	C	26	50	20120601	5	662	12.88	-0.00788613565640356	0.00924704750961084
4	C	26	50	20120601	5	664	12.92	-0.00704888021528538	0.00989282126281083
4	C	26	50	20120601	5	666	12.96	-0.00686616947988103	0.0104738565617661
4	C	26	50	20120601	5	668	13	-0.00591839042043626	0.0108684065893190
4	C	26	50	20120601	5	670	13.04	-0.00505748437880774	0.0118208193195008
4	C	26	50	20120601	5	672	13.08	-0.00445076293105116	0.0117155780009618
4	C	26	50	20120601	5	674	13.12	-0.00459300997587685	0.012055390680451
4	C	26	50	20120601	5	676	13.16	-0.0047439051487685	0.0126086296118378
4	C	26	50	20120601	5	678	13.2	-0.00498685643218248	0.0129642937161729
4	C	26	50	20120601	5	680	13.24	-0.00515979353765727	0.0136992392913348
4	C	26	50	20120601	5	682	13.28	-0.00560850228779482	0.0139946472913111
4	C	26	50	20120601	5	684	13.32	-0.0058613424595437	0.0134777310210603
4	C	26	50	20120601	5	686	13.36	-0.0062056751777103	0.0130316597792165
4	C	26	50	20120601	5	688	13.4	-0.00662081049787711	0.0133463859364549
4	C	26	50	20120601	5	690	13.44	-0.00716045318007524	0.0130079434177755
4	C	26	50	20120601	5	692	13.48	-0.00810883893713827	0.0134649889568633
4	C	26	50	20120601	5	694	13.52	-0.00942805270345895	0.0132341398060093
4	C	26	50	20120601	5	696	13.56	-0.0102098158186032	0.0136366674122676
4	C	26	50	20120601	5	698	13.6	-0.0109725436191978	0.0139851579183076
4	C	26	50	20120601	5	700	13.64	-0.0113944600933962	0.0140914219253843
4	C	26	50	20120601	5	702	13.68	-0.0108408520522697	0.0136670730038586
4	C	26	50	20120601	5	704	13.72	-0.0110633997695125	0.0129225532028795
4	C	26	50	20120601	5	706	13.76	-0.0110177843110582	0.0123081976181811
4	C	26	50	20120601	5	708	13.8	-0.0112926791433123	0.0122211386312815
4	C	26	50	20120601	5	710	13.84	-0.0122709755172195	0.0119849508242295
4	C	26	50	20120601	5	712	13.88	-0.0122432569313970	0.0114774320031007
4	C	26	50	20120601	5	714	13.92	-0.0125095038477171	0.0120258003829787
4	C	26	50	20120601	5	716	13.96	-0.0128195984555387	0.0118002333197802
4	C	26	50	20120601	5	718	14	-0.0137292064767214	0.0114133751997930
4	C	26	50	20120601	5	720	14.04	-0.0138590454238829	0.0106940354712919
4	C	26	50	20120601	5	722	14.08	-0.0140116037119239	0.0110061453334399
4	C	26	50	20120601	5	724	14.12	-0.0140858216396772	0.0100842336542645
4	C	26	50	20120601	5	726	14.16	-0.0145118464042743	0.0098063619024616
4	C	26	50	20120601	5	728	14.2	-0.0142778647703797	0.00904591098570233
4	C	26	50	20120601	5	730	14.24	-0.0149364428131734	0.00866707852768163
4	C	26	50	20120601	5	732	14.28	-0.0157103018887175	0.00781099707562114
4	C	26	50	20120601	5	734	14.32	-0.0167690019604999	0.00663955589864639
4	C	26	50	20120601	5	736	14.36	-0.0175984664991030	0.00681681342655423
4	C	26	50	20120601	5	738	14.4	-0.0185113837800217	0.00561187518714111
4	C	26	50	20120601	5	740	14.44	-0.0185968588477315	0.00568397179455089
4	C	26	50	20120601	5	742	14.48	-0.0202053146428965	0.00477743261679848
4	C	26	50	20120601	5	744	14.52	-0.0204140949911097	0.00478313189745485
4	C	26	50	20120601	5	746	14.56	-0.0202706654516138	0.00469877405845929
4	C	26	50	20120601	5	748	14.6	-0.0210743135216357	0.00351801179989494
4	C	26	50	20120601	5	750	14.64	-0.0210299779264553	0.00294044698102177
4	C	26	50	20120601	5	752	14.68	-0.0214169421124597	0.00312915256771702
4	C	26	50	20120601	5	754	14.72	-0.0213508841969612	0.00199117734048226
4	C	26	50	20120601	5	756	14.76	-0.0214666941455840	0.000276881802309220
4	C	26	50	20120601	5	758	14.8	-0.0212231807122790	-0.00092937165571691
4	C	26	50	20120601	5	760	14.84	-0.0208941215005860	-0.00113338610422486
4	C	26	50	20120601	5	762	14.88	-0.0209864555040733	-0.00277431224278198
4	C	26	50	20120601	5	764	14.92	-0.0211224766858227	-0.00545116183659268
4	C	26	50	20120601	5	766	14.96	-0.0217668744092265	-0.00623709971017304
4	C	26	50	20120601	5	768	15	-0.0224620671482568	-0.00791524017151724
4	C	26	50	20120601	5	770	15.04	-0.0232645838474289	-0.00975899989025774
4	C	26	50	20120601	5	772	15.08	-0.0234695033926167	-0.00995401994050894
4	C	26	50	20120601	5	774	15.12	-0.0237635042500985	-0.00965620070640884
4	C	26	50	20120601	5	776	15.16	-0.0239331745222442	-0.0100452862127567
4	C	26	50	20120601	5	778	15.2	-0.0247532500970067	-0.0100563439486009
4	C	26	50	20120601	5	780	15.24	-0.0256856106930877	-0.00924786846058384
4	C	26	50	20120601	5	782	15.28	-0.0261992997279891	-0.00925687275833544
4	C	26	50	20120601	5	784	15.32	-0.0276281185809276	-0.00921483172465994
4	C	26	50	20120601	5	786	15.36	-0.0272879295084988	-0.00948756281016364
4	C	26	50	20120601	5	788	15.4	-0.0268321723179664	-0.00995873492852594
4	C	26	50	20120601	5	790	15.44	-0.0266257727982855	-0.0101859233875736
4	C	26	50	20120601	5	792	15.48	-0.026708838046085	-0.0102669069130094
4	C	26	50	20120601	5	794	15.52	-0.0268237506762024	-0.0109095884882552
4	C	26	50	20120601	5	796	15.56	-0.0269000630542417	-0.0112892185627251
4	C	26	50	20120601	5	798	15.6	-0.0275655170033756	-0.0118204721300712
4	C	26	50	20120601	5	800	15.64	-0.0275729168758407	-0.0117478770123807
4	C	26	50	20120601	5	802	15.68	-0.028088920271237	-0.0128285207289037
4	C	26	50	20120601	5	804	15.72	-0.0284650388534315	-0.0135363968422681
4	C	26	50	20120601	5	806	15.76	-0.0278908865318844	-0.0133769965890124
4	C	26	50	20120601	5	808	15.8	-0.0274579604051029	-0.0131726780845885
4	C	26	50	20120601	5	810	15.84	-0.0270533751181114	-0.0140989667547395
4	C	26	50	20120601	5	812	15.88	-0.0264127858718311	-0.0143628095080036
4	C	26	50	20120601	5	814	15.92	-0.0258867974215776	-0.0150173499710767
4	C	26	50	20120601	5	816	15.96	-0.0254461072623388	-0.0164935273006852
4	C	26	50	20120601	5	818	16	-0.0249982258271352	-0.0170561014557972
4	C	26	50	20120601	5	820	16.04	-0.0248211733601939	-0.0179609082219357
4	C	26	50	20120601	5	822	16.08	-0.0245916818543598	-0.0184380285225414
4	C	26	50	20120601	5	824	16.12	-0.0244488674977636	-0.0204115423356296
4	C	26	50	20120601	5	826	16.16	-0.0246329839614489	-0.0207587459073278
4	C	26	50	20120601	5	828	16.2	-0.0244146788848932	-0.0217732532194996
4	C	26	50	20120601	5	830	16.24	-0.0235451001785934	-0.0216001322662617
4	C	26	50	20120601	5	832	16.28	-0.0233149015659781	-0.0205824288314389
4	C	26	50	20120601	5	834	16.32	-0.0227520728524249	-0.0207799661818312
4	C	26	50	20120601	5	836	16.36	-0.0221745151046195	-0.0205201680793555
4	C	26	50	20120601	5	838	16.4	-0.022087675320822	-0.0196087145094738
4	C	26	50	20120601	5	840	16.44	-0.0218991535818899	-0.0190348337169306
4	C	26	50	20120601	5	842	16.48	-0.0213267152871803	-0.0193985340898339
4	C	26	50	20120601	5	844	16.52	-0.0199015910671735	-0.0201623720480751
4	C	26	50	20120601	5	846	16.56	-0.0193295416811936	-0.0211031069097656
4	C	26	50	20120601	5	848	16.6	-0.0185279654340405	-0.0219656357614570
4	C	26	50	20120601	5	850	16.64	-0.0182159192115029	-0.0213868688610558
4	C	26	50	20120601	5	852	16.68	-0.0179251569030790	-0.0219440690046308
4	C	26	50	20120601	5	854	16.72	-0.0176345360160113	-0.0230665303090863
4	C	26	50	20120601	5	856	16.76	-0.0169517537080976	-0.0232633888369687
4	C	26	50	20120601	5	858	16.8	-0.0167154386218250	-0.0235234627110891
4	C	26	50	20120601	5	860	16.84	-0.0168758104397981	-0.0237220182952463
4	C	26	50	20120601	5	862	16.88	-0.0166551224133898	-0.0241548383560105
4	C	26	50	20120601	5	864	16.92	-0.0160317370750957	-0.0245083917466038
4	C	26	50	20120601	5	866	16.96	-0.0153002351099583	-0.0244132858845342
4	C	26	50	20120601	5	868	17	-0.0143727231450759	-0.0243597579011984
4	C	26	50	20120601	5	870	17.04	-0.0136563532650558	-0.0249198571825763
4	C	26	50	20120601	5	872	17.08	-0.0124677067658812	-0.0259734462865442
4	C	26	50	20120601	5	874	17.12	-0.0114441697001137	-0.0261358687141828
4	C	26	50	20120601	5	876	17.16	-0.00985091670074413	-0.0268091757912286
4	C	26	50	20120601	5	878	17.2	-0.00842043968240375	-0.0279607698950690
4	C	26	50	20120601	5	880	17.24	-0.00709051324834809	-0.0279364454217962
4	C	26	50	20120601	5	882	17.28	-0.00554371716450252	-0.0291022523719385
4	C	26	50	20120601	5	884	17.32	-0.00497187991055696	-0.0299013537453574
4	C	26	50	20120601	5	886	17.36	-0.00373458446483673	-0.0311211129429042
4	C	26	50	20120601	5	888	17.4	-0.00273600826844509	-0.0321263359430390
4	C	26	50	20120601	5	890	17.44	-0.0020817930744913	-0.0335599242312166
4	C	26	50	20120601	5	892	17.48	-0.00139087903859390	-0.0342313221199532
4	C	26	50	20120601	5	894	17.52	-0.0010164659979556	-0.0354681225909266
4	C	26	50	20120601	5	896	17.56	-0.0006928232242066	-0.0365298434228782
4	C	26	50	20120601	5	898	17.6	-0.0005291280043619	-0.0372524358425727
4	C	26	50	20120601	5	900	17.64	0.000195939289066801	-0.0387536235390318
4	C	26	50	20120601	5	902	17.68	0.000133501760288000	-0.0381274804842911
4	C	26	50	20120601	5	904	17.72	0.000314662517628002	-0.0377886349147465
4	C	26	50	20120601	5	906	17.76	6.8518647097001e-05	-0.0366020390252373
4	C	26	50	20120601	5	908	17.8	0.000374766594028901	-0.0363044177810359
4	C	26	50	20120601	5	910	17.84	0.000934724454050502	-0.0356656882255901
4	C	26	50	20120601	5	912	17.88	0.0014521144858447	-0.0353919671905928
4	C	26	50	20120601	5	914	17.92	0.0022689642394714	-0.0349228725519536
4	C	26	50	20120601	5	916	17.96	0.0038101741797456	-0.0350149378548641
4	C	26	50	20120601	5	918	18	0.0050556013534495	-0.0349390652972428
4	C	26	50	20120601	5	920	18.04	0.0064876340067085	-0.0343948759184417
4	C	26	50	20120601	5	922	18.08	0.0079848619051929	-0.0344593640568859
4	C	26	50	20120601	5	924	18.12	0.0099166069207164	-0.0352508286770680
4	C	26	50	20120601	5	926	18.16	0.0107700140949304	-0.0353033667109101
4	C	26	50	20120601	5	928	18.2	0.012206572231589	-0.0355280852459712
4	C	26	50	20120601	5	930	18.24	0.0132021078688216	-0.0365709970375432
4	C	26	50	20120601	5	932	18.28	0.0149150033355679	-0.0376749321443317
4	C	26	50	20120601	5	934	18.32	0.0163382678647401	-0.0391696144584038
4	C	26	50	20120601	5	936	18.36	0.0175759027217153	-0.0390410058770416
4	C	26	50	20120601	5	938	18.4	0.0189993510986507	-0.0407360398264951
4	C	26	50	20120601	5	940	18.44	0.0199563423452408	-0.0407148336941273
4	C	26	50	20120601	5	942	18.48	0.0204209539268872	-0.0416186151554331
4	C	26	50	20120601	5	944	18.52	0.020667408924402	-0.0413003181089498
4	C	26	50	20120601	5	946	18.56	0.0212683436223934	-0.041852250307005
4	C	26	50	20120601	5	948	18.6	0.0218749351746342	-0.0428531953111136
4	C	26	50	20120601	5	950	18.64	0.0222259359097474	-0.0433717944955036
4	C	26	50	20120601	5	952	18.68	0.0227471867445669	-0.0431982987756717
4	C	26	50	20120601	5	954	18.72	0.0233245394314057	-0.0426676151363912
4	C	26	50	20120601	5	956	18.76	0.0230910527722579	-0.0429108598691193
4	C	26	50	20120601	5	958	18.8	0.0229513921119058	-0.0423193721177246
4	C	26	50	20120601	5	960	18.84	0.0228875191563612	-0.0417479803410512
4	C	26	50	20120601	5	962	18.88	0.0226829178092249	-0.0414141905849921
4	C	26	50	20120601	5	964	18.92	0.022472999019094	-0.0401188204593330
4	C	26	50	20120601	5	966	18.96	0.0219129987326655	-0.0400403033223501
4	C	26	50	20120601	5	968	19	0.0215429202565959	-0.0396520804862752
4	C	26	50	20120601	5	970	19.04	0.0214410120272913	-0.0396047891847494
4	C	26	50	20120601	5	972	19.08	0.0212946974921282	-0.0395703672266413
4	C	26	50	20120601	5	974	19.12	0.0208314576976373	-0.0392900135300364
4	C	26	50	20120601	5	976	19.16	0.0207426097305812	-0.0400305311066341
4	C	26	50	20120601	5	978	19.2	0.0201173434882492	-0.0402015519527318
4	C	26	50	20120601	5	980	19.24	0.0197357815980531	-0.0398529553806747
4	C	26	50	20120601	5	982	19.28	0.0195786624712734	-0.039907402602826
4	C	26	50	20120601	5	984	19.32	0.0187262028201462	-0.0386962418237385
4	C	26	50	20120601	5	986	19.36	0.0181164080741865	-0.0388812068155613
4	C	26	50	20120601	5	988	19.4	0.0176814242666718	-0.0386568842602976
4	C	26	50	20120601	5	990	19.44	0.0171809906554905	-0.0381921171151593
4	C	26	50	20120601	5	992	19.48	0.0160791910111812	-0.0374190938398306
4	C	26	50	20120601	5	994	19.52	0.0151201279417223	-0.0363660138527451
4	C	26	50	20120601	5	996	19.56	0.0147241481442578	-0.0357562049646498
4	C	26	50	20120601	5	998	19.6	0.01392297494797	-0.0339180313894807
4	C	26	50	20120601	5	1000	19.64	0.013189500154913	-0.0331614907732214
4	C	26	50	20120601	5	1002	19.68	0.0129188479633461	-0.0331795644225485
4	C	26	50	20120601	5	1004	19.72	0.0127748032409505	-0.0325288211228903
4	C	26	50	20120601	5	1006	19.76	0.0127666856551025	-0.0321965375042752
4	C	26	50	20120601	5	1008	19.8	0.012481884256844	-0.0308037987748467
4	C	26	50	20120601	5	1010	19.84	0.0127310050469238	-0.0308160246510934
4	C	26	50	20120601	5	1012	19.88	0.0124619933430892	-0.0300221134414484
4	C	26	50	20120601	5	1014	19.92	0.012765052238438	-0.0289920073536837
4	C	26	50	20120601	5	1016	19.96	0.0129443674470791	-0.0281078481055558
4	C	26	50	20120601	5	1018	20	0.0125710150666126	-0.0272378239219839
4	C	26	50	20120601	5	1020	20.04	0.0126628753085565	-0.0271343671288285
4	C	26	50	20120601	5	1022	20.08	0.0131763055423761	-0.0270734852349683
4	C	26	50	20120601	5	1024	20.12	0.012622266166113	-0.0267521264161225
4	C	26	50	20120601	5	1026	20.16	0.0127231208063136	-0.0269691869847433
4	C	26	50	20120601	5	1028	20.2	0.0122528240861464	-0.0265096382876502
4	C	26	50	20120601	5	1030	20.24	0.0122512896644313	-0.0264462603068524
4	C	26	50	20120601	5	1032	20.28	0.0123103967202707	-0.0259058963757375
4	C	26	50	20120601	5	1034	20.32	0.0114778562671694	-0.0251581945942430
4	C	26	50	20120601	5	1036	20.36	0.0113595643737447	-0.0253842495611205
4	C	26	50	20120601	5	1038	20.4	0.0113132700927804	-0.0244994256326184
4	C	26	50	20120601	5	1040	20.44	0.0109716809489248	-0.0243925676558455
4	C	26	50	20120601	5	1042	20.48	0.0109939972389391	-0.0237349866336132
4	C	26	50	20120601	5	1044	20.52	0.0107876281248498	-0.0234188038364057
4	C	26	50	20120601	5	1046	20.56	0.0111266575421575	-0.0231319588995495
4	C	26	50	20120601	5	1048	20.6	0.0111858777350819	-0.0237744714762747
4	C	26	50	20120601	5	1050	20.64	0.0112258080550155	-0.0238681843379853
4	C	26	50	20120601	5	1052	20.68	0.0112095587411838	-0.0240730897410376
4	C	26	50	20120601	5	1054	20.72	0.0109335396091476	-0.0240449115358073
4	C	26	50	20120601	5	1056	20.76	0.0110996955605909	-0.0238979888888123
4	C	26	50	20120601	5	1058	20.8	0.0107630561642036	-0.0238034345700321
4	C	26	50	20120601	5	1060	20.84	0.0107969548632936	-0.0242401861444998
4	C	26	50	20120601	5	1062	20.88	0.0106576265431286	-0.0232495578283287
4	C	26	50	20120601	5	1064	20.92	0.0105867815147216	-0.0237346260091548
4	C	26	50	20120601	5	1066	20.96	0.0101114219100011	-0.0234009140348416
4	C	26	50	20120601	5	1068	21	0.0102190647753011	-0.0235363744809135
4	C	26	50	20120601	5	1070	21.04	0.0097868174710296	-0.0223951677756888
4	C	26	50	20120601	5	1072	21.08	0.0094622342452615	-0.0221493986717517
4	C	26	50	20120601	5	1074	21.12	0.0095835101293028	-0.0223682411494612
4	C	26	50	20120601	5	1076	21.16	0.009512092344403	-0.0222727817340010
4	C	26	50	20120601	5	1078	21.2	0.0090860534376703	-0.0219026184051176
4	C	26	50	20120601	5	1080	21.24	0.008609859446948	-0.0214732914518524
4	C	26	50	20120601	5	1082	21.28	0.0081492713028866	-0.0215417181750678
4	C	26	50	20120601	5	1084	21.32	0.0084196618649445	-0.0215875457655565
4	C	26	50	20120601	5	1086	21.36	0.0079319915311636	-0.0214210009053837
4	C	26	50	20120601	5	1088	21.4	0.0074120276306858	-0.0214582937170235
4	C	26	50	20120601	5	1090	21.44	0.007147534339183	-0.0208117506316455
4	C	26	50	20120601	5	1092	21.48	0.0064135292160401	-0.0204425277547812
4	C	26	50	20120601	5	1094	21.52	0.0063306421591494	-0.0200277530590728
4	C	26	50	20120601	5	1096	21.56	0.0054052161592715	-0.0194842354317137
4	C	26	50	20120601	5	1098	21.6	0.0051418471675508	-0.0184956011566656
4	C	26	50	20120601	5	1100	21.64	0.0049933476724338	-0.0185301150386553
4	C	26	50	20120601	5	1102	21.68	0.0045392012711489	-0.0179291167010536
4	C	26	50	20120601	5	1104	21.72	0.0039976140453025	-0.0172885628101123
4	C	26	50	20120601	5	1106	21.76	0.0035882416454024	-0.0166907323108903
4	C	26	50	20120601	5	1108	21.8	0.0029718849485133	-0.0159917289734162
4	C	26	50	20120601	5	1110	21.84	0.0022136402049114	-0.0149543467568730
4	C	26	50	20120601	5	1112	21.88	0.0018172927119207	-0.0144443247777388
4	C	26	50	20120601	5	1114	21.92	0.00113721862297890	-0.0135872901457373
4	C	26	50	20120601	5	1116	21.96	0.0004585516765317	-0.0126862805430137
4	C	26	50	20120601	5	1118	22	-0.000356791939651099	-0.0113339176107910
4	C	26	50	20120601	5	1120	22.04	-0.000497159706784399	-0.0104768405523826
4	C	26	50	20120601	5	1122	22.08	-7.78453855407989e-05	-0.00989644730638474
4	C	26	50	20120601	5	1124	22.12	-8.61475262586998e-05	-0.00886346400112734
4	C	26	50	20120601	5	1126	22.16	3.00308250000131e-07	-0.00843901912521144
4	C	26	50	20120601	5	1128	22.2	-0.000256357320878500	-0.00739120616440704
4	C	26	50	20120601	5	1130	22.24	-0.0007820247446532	-0.00597035004093143
4	C	26	50	20120601	5	1132	22.28	-0.000924471405723298	-0.00507405684043843
4	C	26	50	20120601	5	1134	22.32	-0.0014002694166481	-0.00403509070470541
4	C	26	50	20120601	5	1136	22.36	-0.0018419565964484	-0.00335516510818767
4	C	26	50	20120601	5	1138	22.4	-0.0019984251849894	-0.00232821978773483
4	C	26	50	20120601	5	1140	22.44	-0.00255697590251647	-0.0010457472897646
4	C	26	50	20120601	5	1142	22.48	-0.00309514073154192	-0.00119655902405606
4	C	26	50	20120601	5	1144	22.52	-0.00358658701553439	0.000281089087657279
4	C	26	50	20120601	5	1146	22.56	-0.00382899029119295	0.00062712593316654
4	C	26	50	20120601	5	1148	22.6	-0.00443430198015988	0.00170567590651038
4	C	26	50	20120601	5	1150	22.64	-0.00458743302469364	0.00186044743877649
4	C	26	50	20120601	5	1152	22.68	-0.00497093238747016	0.00283132626254906
4	C	26	50	20120601	5	1154	22.72	-0.00564545568817963	0.00321346090923789
4	C	26	50	20120601	5	1156	22.76	-0.00629731621655208	0.00325869453003039
4	C	26	50	20120601	5	1158	22.8	-0.00661699919232651	0.00334723844117057
4	C	26	50	20120601	5	1160	22.84	-0.00682728567798358	0.00357104480848393
4	C	26	50	20120601	5	1162	22.88	-0.00714061883486296	0.00288696142409281
4	C	26	50	20120601	5	1164	22.92	-0.00780826198659149	0.00362210498915341
4	C	26	50	20120601	5	1166	22.96	-0.00776414559451326	0.00347971489662587
4	C	26	50	20120601	5	1168	23	-0.00868094489166068	0.00370284244142929
4	C	26	50	20120601	5	1170	23.04	-0.00815386042589642	0.00389166116520953
4	C	26	50	20120601	5	1172	23.08	-0.00826933803433199	0.00449096951760419
4	C	26	50	20120601	5	1174	23.12	-0.00776716494046893	0.00424674897751798
4	C	26	50	20120601	5	1176	23.16	-0.00757869977007928	0.00544885171873855
4	C	26	50	20120601	5	1178	23.2	-0.00720039057107666	0.00563924021957302
4	C	26	50	20120601	5	1180	23.24	-0.00665217775469054	0.00564900536422121
4	C	26	50	20120601	5	1182	23.28	-0.00665900133512899	0.00648181451789929
4	C	26	50	20120601	5	1184	23.32	-0.00591803828125924	0.00632636416312324
4	C	26	50	20120601	5	1186	23.36	-0.00606504578106792	0.00731771372821116
4	C	26	50	20120601	5	1188	23.4	-0.00608732671574311	0.00796745293624004
4	C	26	50	20120601	5	1190	23.44	-0.00612611152269119	0.00790239204130307
4	C	26	50	20120601	5	1192	23.48	-0.0058977584587748	0.00831148159849073
4	C	26	50	20120601	5	1194	23.52	-0.00580643561798456	0.00853467985397226
4	C	26	50	20120601	5	1196	23.56	-0.00631242001739822	0.00808905408940069
4	C	26	50	20120601	5	1198	23.6	-0.0063176264446281	0.00881915810443177
4	C	26	50	20120601	5	1200	23.64	-0.00628728519975416	0.00887844971514104
4	C	26	50	20120601	5	1202	23.68	-0.00630625546047984	0.00844949611425628
4	C	26	50	20120601	5	1204	23.72	-0.00639748496317496	0.00801888081243574
4	C	26	50	20120601	5	1206	23.76	-0.00639606367854478	0.00807101579541262
4	C	26	50	20120601	5	1208	23.8	-0.00630450112855571	0.00835846248013955
4	C	26	50	20120601	5	1210	23.84	-0.00642099626364941	0.00789992423863672
4	C	26	50	20120601	5	1212	23.88	-0.00696684380785246	0.00808950310220674
4	C	26	50	20120601	5	1214	23.92	-0.00712096692320023	0.00815276299617204
4	C	26	50	20120601	5	1216	23.96	-0.00748102852460754	0.00803752156140138
4	C	26	50	20120601	5	1218	24	-0.00753064691455018	0.00809940118292979
4	C	26	50	20120601	5	1220	24.04	-0.00780710091725678	0.00860867716440987
4	C	26	50	20120601	5	1222	24.08	-0.00793135725638079	0.00885138803151825
4	C	26	50	20120601	5	1224	24.12	-0.00863666798634312	0.00862231371868506
4	C	26	50	20120601	5	1226	24.16	-0.00900239563438808	0.00910727371217369
4	C	26	50	20120601	5	1228	24.2	-0.00944312114896603	0.0097035061500702
4	C	26	50	20120601	5	1230	24.24	-0.0103166384400370	0.0106617206913917
4	C	26	50	20120601	5	1232	24.28	-0.0106451814637797	0.0105263168138623
4	C	26	50	20120601	5	1234	24.32	-0.0108702676943670	0.0116318782662475
4	C	26	50	20120601	5	1236	24.36	-0.0102804275017725	0.0113781683531577
4	C	26	50	20120601	5	1238	24.4	-0.0100142017986557	0.0121516583189621
4	C	26	50	20120601	5	1240	24.44	-0.0100021809833755	0.0120536533190896
4	C	26	50	20120601	5	1242	24.48	-0.0095540662029342	0.0121680419830822
4	C	26	50	20120601	5	1244	24.52	-0.00906715954447696	0.0120399071632633
4	C	26	50	20120601	5	1246	24.56	-0.00886990503679716	0.012288808750241
4	C	26	50	20120601	5	1248	24.6	-0.0081865711855941	0.0127149820072621
4	C	26	50	20120601	5	1250	24.64	-0.00783906355797998	0.0124403346623815
4	C	26	50	20120601	5	1252	24.68	-0.00755103775279926	0.0127561639061985
4	C	26	50	20120601	5	1254	24.72	-0.00721274372654399	0.0125110241272967
4	C	26	50	20120601	5	1256	24.76	-0.0072957651337231	0.0129187206841254
4	C	26	50	20120601	5	1258	24.8	-0.00725821069257429	0.0126297049294510
4	C	26	50	20120601	5	1260	24.84	-0.0076766269882058	0.0127211267651907
4	C	26	50	20120601	5	1262	24.88	-0.00762212319751194	0.0124379729257323
4	C	26	50	20120601	5	1264	24.92	-0.00771997263389254	0.0120171312538413
4	C	26	50	20120601	5	1266	24.96	-0.00772748917897655	0.0122009860880176
4	C	26	50	20120601	5	1268	25	-0.00806879548011967	0.0120128249735439
4	C	26	50	20120601	5	1270	25.04	-0.00818280937751819	0.012199656727269
4	C	26	50	20120601	5	1272	25.08	-0.00874734928948191	0.0121231760578159
4	C	26	50	20120601	5	1274	25.12	-0.00871045245763959	0.0118913298864004
4	C	26	50	20120601	5	1276	25.16	-0.00868568957816244	0.0118394848172038
4	C	26	50	20120601	5	1278	25.2	-0.00870597647171468	0.0121717330804799
4	C	26	50	20120601	5	1280	25.24	-0.00877527293627097	0.0118163412122556
4	C	26	50	20120601	5	1282	25.28	-0.00905261435798795	0.0120919431512909
4	C	26	50	20120601	5	1284	25.32	-0.0096032949770404	0.0126151597429620
4	C	26	50	20120601	5	1286	25.36	-0.0102302441335116	0.0130691930071619
4	C	26	50	20120601	5	1288	25.4	-0.0102791122831594	0.0127893696406430
4	C	26	50	20120601	5	1290	25.44	-0.0108283857597173	0.0129384631054562
4	C	26	50	20120601	5	1292	25.48	-0.0114949399670029	0.0134971693864751
4	C	26	50	20120601	5	1294	25.52	-0.0119132006991425	0.013688067004192
4	C	26	50	20120601	5	1296	25.56	-0.0131211441423757	0.0143819013910957
4	C	26	50	20120601	5	1298	25.6	-0.0136126399238428	0.0145241995597417
4	C	26	50	20120601	5	1300	25.64	-0.0136302044562875	0.0139616254046297
4	C	26	50	20120601	5	1302	25.68	-0.0137033051553266	0.0136879467960392
4	C	26	50	20120601	5	1304	25.72	-0.0138262427403036	0.0136434839216382
4	C	26	50	20120601	5	1306	25.76	-0.013888432781709	0.0124839348665094
4	C	26	50	20120601	5	1308	25.8	-0.0139421587549436	0.0122895653544969
4	C	26	50	20120601	5	1310	25.84	-0.0146074260278873	0.0112359833215967
4	C	26	50	20120601	5	1312	25.88	-0.0150482434663468	0.0114354793577729
4	C	26	50	20120601	5	1314	25.92	-0.0152750479664124	0.0106148465828668
4	C	26	50	20120601	5	1316	25.96	-0.0160220850675325	0.0101767868608540
4	C	26	50	20120601	5	1318	26	-0.0164810610081329	0.0104399932180150
4	C	26	50	20120601	5	1320	26.04	-0.0172359073965445	0.0102816762523481
4	C	26	50	20120601	5	1322	26.08	-0.0182319047745051	0.0103355627388219
4	C	26	50	20120601	5	1324	26.12	-0.0189417975564096	0.0107633481993042
4	C	26	50	20120601	5	1326	26.16	-0.0197224370788785	0.0111279246775094
4	C	26	50	20120601	5	1328	26.2	-0.0204314077935403	0.0115602243076827
4	C	26	50	20120601	5	1330	26.24	-0.0207014349027126	0.0103578061968377
4	C	26	50	20120601	5	1332	26.28	-0.0213165258784634	0.0105820509703554
4	C	26	50	20120601	5	1334	26.32	-0.0215470851155371	0.0107908878871111
4	C	26	50	20120601	5	1336	26.36	-0.0220778111812244	0.0100300692748256
4	C	26	50	20120601	5	1338	26.4	-0.0226897484607311	0.00946946794763307
4	C	26	50	20120601	5	1340	26.44	-0.0231995512367632	0.00900251584254091
4	C	26	50	20120601	5	1342	26.48	-0.0242046328155417	0.00811806668063278
4	C	26	50	20120601	5	1344	26.52	-0.0255250345212548	0.00696454217527972
4	C	26	50	20120601	5	1346	26.56	-0.0264673179467962	0.00621289473794624
4	C	26	50	20120601	5	1348	26.6	-0.028161588220926	0.00482268037972661
4	C	26	50	20120601	5	1350	26.64	-0.0300031064111701	0.0034569036318648
4	C	26	50	20120601	5	1352	26.68	-0.0311757722970899	0.00322171991644215
4	C	26	50	20120601	5	1354	26.72	-0.0329814401735279	0.00181995143341794
4	C	26	50	20120601	5	1356	26.76	-0.0336229981560984	0.00189709678324539
4	C	26	50	20120601	5	1358	26.8	-0.0340592123294124	0.00092249150673597
4	C	26	50	20120601	5	1360	26.84	-0.0340659298438337	0.00056999877631448
4	C	26	50	20120601	5	1362	26.88	-0.034094143404403	-8.85297690045497e-05
4	C	26	50	20120601	5	1364	26.92	-0.0341509947896104	-3.87494516090204e-05
4	C	26	50	20120601	5	1366	26.96	-0.0341705816474493	-0.00130708688502333
4	C	26	50	20120601	5	1368	27	-0.0342262309511287	-0.0021317855239212
4	C	26	50	20120601	5	1370	27.04	-0.034402795514391	-0.00223721514499611
4	C	26	50	20120601	5	1372	27.08	-0.0347016895507985	-0.00178997010589562
4	C	26	50	20120601	5	1374	27.12	-0.0348332114120992	-0.00216883791925538
4	C	26	50	20120601	5	1376	27.16	-0.0356790525437546	-0.0022917330778256
4	C	26	50	20120601	5	1378	27.2	-0.0368435867016907	-0.00261396163801231
4	C	26	50	20120601	5	1380	27.24	-0.0379121664694198	-0.00270927963211625
4	C	26	50	20120601	5	1382	27.28	-0.0391928782715049	-0.00244948860070832
4	C	26	50	20120601	5	1384	27.32	-0.0403595337497846	-0.00227306545880227
4	C	26	50	20120601	5	1386	27.36	-0.0420473269257987	-0.0023838690914142
4	C	26	50	20120601	5	1388	27.4	-0.0431864759502903	-0.00231711821127019
4	C	26	50	20120601	5	1390	27.44	-0.0448604098333932	-0.00257019172825686
4	C	26	50	20120601	5	1392	27.48	-0.0464750881682327	-0.00289100607488119
4	C	26	50	20120601	5	1394	27.52	-0.0482900191435042	-0.00325056987311455
4	C	26	50	20120601	5	1396	27.56	-0.0494504520821094	-0.00338866782748029
4	C	26	50	20120601	5	1398	27.6	-0.051197500806387	-0.00371018928088581
4	C	26	50	20120601	5	1400	27.64	-0.0524903748451085	-0.00486461181185096
4	C	26	50	20120601	5	1402	27.68	-0.0528474637696077	-0.00524630805233546
4	C	26	50	20120601	5	1404	27.72	-0.0536761929171583	-0.00627854253151154
4	C	26	50	20120601	5	1406	27.76	-0.0541157304923439	-0.00622550952292264
4	C	26	50	20120601	5	1408	27.8	-0.0537894714235044	-0.00715478925475794
4	C	26	50	20120601	5	1410	27.84	-0.0529200129253574	-0.00706357247998494
4	C	26	50	20120601	5	1412	27.88	-0.052587814159556	-0.00710133198210024
4	C	26	50	20120601	5	1414	27.92	-0.0520919201739099	-0.00714948595389904
4	C	26	50	20120601	5	1416	27.96	-0.052263040014957	-0.00756088067919344
4	C	26	50	20120601	5	1418	28	-0.0522713131642969	-0.00814431448435044
4	C	26	50	20120601	5	1420	28.04	-0.052069929153015	-0.00779528657715674
4	C	26	50	20120601	5	1422	28.08	-0.0512799494570734	-0.00697532555369284
4	C	26	50	20120601	5	1424	28.12	-0.0512708984902742	-0.00728602827334614
4	C	26	50	20120601	5	1426	28.16	-0.0507018189527752	-0.00615098046818554
4	C	26	50	20120601	5	1428	28.2	-0.0502411388848322	-0.00663372226770154
4	C	26	50	20120601	5	1430	28.24	-0.0506203602515825	-0.00694393001260814
4	C	26	50	20120601	5	1432	28.28	-0.0503257795665402	-0.00674636437794464
4	C	26	50	20120601	5	1434	28.32	-0.0504869999126508	-0.00645475354138324
4	C	26	50	20120601	5	1436	28.36	-0.050112869714725	-0.00683001511015894
4	C	26	50	20120601	5	1438	28.4	-0.0502318757859987	-0.00662658048921164
4	C	26	50	20120601	5	1440	28.44	-0.0503624076978057	-0.00666759268252044
4	C	26	50	20120601	5	1442	28.48	-0.0505386187076774	-0.00662686333192404
4	C	26	50	20120601	5	1444	28.52	-0.0506119456808864	-0.00645652130833624
4	C	26	50	20120601	5	1446	28.56	-0.0505881868930385	-0.00648819969213344
4	C	26	50	20120601	5	1448	28.6	-0.0509891871486494	-0.00734500097889714
4	C	26	50	20120601	5	1450	28.64	-0.0510101175093726	-0.00716497159240704
4	C	26	50	20120601	5	1452	28.68	-0.0512079659867486	-0.00701251937038324
4	C	26	50	20120601	5	1454	28.72	-0.0507733781590313	-0.00753210143319914
4	C	26	50	20120601	5	1456	28.76	-0.0509280224120768	-0.00741945932295604
4	C	26	50	20120601	5	1458	28.8	-0.0504818380331481	-0.00748253324783794
4	C	26	50	20120601	5	1460	28.84	-0.0506062888266369	-0.00771191868765484
4	C	26	50	20120601	5	1462	28.88	-0.0502083998408633	-0.00796951768804114
4	C	26	50	20120601	5	1464	28.92	-0.050040179137619	-0.00873552646410044
4	C	26	50	20120601	5	1466	28.96	-0.0500474623374652	-0.00876161870432624
4	C	26	50	20120601	5	1468	29	-0.0500435025394906	-0.00864211765830574
4	C	26	50	20120601	5	1470	29.04	-0.049969892723569	-0.00872096006440804
4	C	26	50	20120601	5	1472	29.08	-0.0498688471645375	-0.00876798266535694
4	C	26	50	20120601	5	1474	29.12	-0.0496804739180294	-0.00876868977213814
4	C	26	50	20120601	5	1476	29.16	-0.0494873630560873	-0.00854093067791794
4	C	26	50	20120601	5	1478	29.2	-0.0497026063602805	-0.00867938218567424
4	C	26	50	20120601	5	1480	29.24	-0.0492778473168218	-0.00903951166933254
4	C	26	50	20120601	5	1482	29.28	-0.0490842414801329	-0.00880644927425354
4	C	26	50	20120601	5	1484	29.32	-0.0486971712281114	-0.0107623066310154
4	C	26	50	20120601	5	1486	29.36	-0.0486521992368279	-0.0111414572870877
4	C	26	50	20120601	5	1488	29.4	-0.0481746193168145	-0.0110786662049183
4	C	26	50	20120601	5	1490	29.44	-0.0479673663192487	-0.0127858341067370
4	C	26	50	20120601	5	1492	29.48	-0.0473317480336401	-0.0128911223064557
4	C	26	50	20120601	5	1494	29.52	-0.0477347281882384	-0.0130649998639494
4	C	26	50	20120601	5	1496	29.56	-0.0476340361825974	-0.0137036587087171
4	C	26	50	20120601	5	1498	29.6	-0.0479499714924315	-0.0137339228789519
4	C	26	50	20120601	5	1500	29.64	-0.0478844226938156	-0.0146891534296568
4	C	26	50	20120601	5	1502	29.68	-0.0482352890786403	-0.0163836641200923
4	C	26	50	20120601	5	1504	29.72	-0.0483173841759361	-0.0165050743544220
4	C	26	50	20120601	5	1506	29.76	-0.048187417949554	-0.0177355815750428
4	C	26	50	20120601	5	1508	29.8	-0.0479616528964568	-0.0196076326360986
4	C	26	50	20120601	5	1510	29.84	-0.048013172696534	-0.0208651089093539
4	C	26	50	20120601	5	1512	29.88	-0.0479452904455401	-0.0217492752285495
4	C	26	50	20120601	5	1514	29.92	-0.048111757523967	-0.0226914101616669
4	C	26	50	20120601	5	1516	29.96	-0.048286943229006	-0.0227685201561552
4	C	26	50	20120601	5	1518	30	-0.0486639937779381	-0.0230999906019721
4	C	26	50	20120601	5	1520	30.04	-0.0491860082880813	-0.0229694304058938
4	C	26	50	20120601	5	1522	30.08	-0.049766033838553	-0.0227447967236464
4	C	26	50	20120601	5	1524	30.12	-0.0499161667503345	-0.0230049271663094
4	C	26	50	20120601	5	1526	30.16	-0.0501952052283263	-0.0229473545321851
4	C	26	50	20120601	5	1528	30.2	-0.0508620422783243	-0.0230625775821795
4	C	26	50	20120601	5	1530	30.24	-0.0511693155300889	-0.0226918061414643
4	C	26	50	20120601	5	1532	30.28	-0.0511520126271533	-0.0230739761434922
4	C	26	50	20120601	5	1534	30.32	-0.0508806250445339	-0.0222798952282197
4	C	26	50	20120601	5	1536	30.36	-0.0501436217886388	-0.0219217315014131
4	C	26	50	20120601	5	1538	30.4	-0.0505769933926924	-0.0213892235266371
4	C	26	50	20120601	5	1540	30.44	-0.0504776943874103	-0.0215237364496223
4	C	26	50	20120601	5	1542	30.48	-0.0511164875824665	-0.0215839890184472
4	C	26	50	20120601	5	1544	30.52	-0.0512556956944787	-0.0216751562957455
4	C	26	50	20120601	5	1546	30.56	-0.0513990969497033	-0.0208218198322096
4	C	26	50	20120601	5	1548	30.6	-0.0517247196224397	-0.0209897576927414
4	C	26	50	20120601	5	1550	30.64	-0.0517732271476291	-0.0210268100880756
4	C	26	50	20120601	5	1552	30.68	-0.0522621207761415	-0.0210425078586180
4	C	26	50	20120601	5	1554	30.72	-0.0528206644226007	-0.0205354415858291
4	C	26	50	20120601	5	1556	30.76	-0.0532814859119	-0.0201862015466010
4	C	26	50	20120601	5	1558	30.8	-0.0544389490020243	-0.0198523764352029
4	C	26	50	20120601	5	1560	30.84	-0.0553096095816992	-0.0204332646559476
4	C	26	50	20120601	5	1562	30.88	-0.0561546021852172	-0.0195632404723757
4	C	26	50	20120601	5	1564	30.92	-0.0577187930958799	-0.0196959644152044
4	C	26	50	20120601	5	1566	30.96	-0.0583793722508644	-0.0193175208659134
4	C	26	50	20120601	5	1568	31	-0.0587093789856442	-0.0189517345280056
4	C	26	50	20120601	5	1570	31.04	-0.0589920802767625	-0.0183515422921344
4	C	26	50	20120601	5	1572	31.08	-0.059190777282276	-0.0181884834683928
4	C	26	50	20120601	5	1574	31.12	-0.0588013735778765	-0.0179489864016049
4	C	26	50	20120601	5	1576	31.16	-0.0588005957604172	-0.0167414601513727
4	C	26	50	20120601	5	1578	31.2	-0.0584181924131516	-0.0171965540757443
4	C	26	50	20120601	5	1580	31.24	-0.0578228085033925	-0.0172833867884740
4	C	26	50	20120601	5	1582	31.28	-0.0573646740198617	-0.0166612035317080
4	C	26	50	20120601	5	1584	31.32	-0.0573305914730085	-0.0160566272337935
4	C	26	50	20120601	5	1586	31.36	-0.0567781289448675	-0.0160684359170393
4	C	26	50	20120601	5	1588	31.4	-0.0563943820947175	-0.0157684105097819
4	C	26	50	20120601	5	1590	31.44	-0.0555275398916609	-0.0146287665105435
4	C	26	50	20120601	5	1592	31.48	-0.054905427345573	-0.0141954514750324
4	C	26	50	20120601	5	1594	31.52	-0.053763025629888	-0.0125880563400391
4	C	26	50	20120601	5	1596	31.56	-0.0527611967423029	-0.0112868384412996
4	C	26	50	20120601	5	1598	31.6	-0.0520968699213782	-0.00996179104403424
4	C	26	50	20120601	5	1600	31.64	-0.050880434125703	-0.00860718658331514
4	C	26	50	20120601	5	1602	31.68	-0.0499532757142112	-0.00740779206106654
4	C	26	50	20120601	5	1604	31.72	-0.0485768923646315	-0.00586014744908351
4	C	26	50	20120601	5	1606	31.76	-0.0476150150101835	-0.0043359787822359
4	C	26	50	20120601	5	1608	31.8	-0.047184457691119	-0.00307570236612712
4	C	26	50	20120601	5	1610	31.84	-0.0463088473639757	-0.00184385164262204
4	C	26	50	20120601	5	1612	31.88	-0.0454061548471129	-0.000444628744010099
4	C	26	50	20120601	5	1614	31.92	-0.044125513755706	0.0006466491513951
4	C	26	50	20120601	5	1616	31.96	-0.0438232256067487	0.00065817499192844
4	C	26	50	20120601	5	1618	32	-0.0432027394062575	0.00111715800359663
4	C	26	50	20120601	5	1620	32.04	-0.0427551408137665	0.00123354777977994
4	C	26	50	20120601	5	1622	32.08	-0.0419382203494616	0.00140728391591747
4	C	26	50	20120601	5	1624	32.12	-0.0406420229088686	0.00222759849277199
4	C	26	50	20120601	5	1626	32.16	-0.0396575181374226	0.00203420478811747
4	C	26	50	20120601	5	1628	32.2	-0.038889600173054	0.00188981358339917
4	C	26	50	20120601	5	1630	32.24	-0.0379086309355139	0.0006701250965305
4	C	26	50	20120601	5	1632	32.28	-0.037058900716562	-0.000199828376363311
4	C	26	50	20120601	5	1634	32.32	-0.0359614002814823	-0.000622466099478511
4	C	26	50	20120601	5	1636	32.36	-0.0352095336410467	-0.00155110943521081
4	C	26	50	20120601	5	1638	32.4	-0.0343510352980081	-0.00206213550597433
4	C	26	50	20120601	5	1640	32.44	-0.0334721157111288	-0.00344423227834593
4	C	26	50	20120601	5	1642	32.48	-0.0327351336684372	-0.00297687005132068
4	C	26	50	20120601	5	1644	32.52	-0.0314586432938358	-0.00471877810929905
4	C	26	50	20120601	5	1646	32.56	-0.0301597447053386	-0.00517551252140307
4	C	26	50	20120601	5	1648	32.6	-0.0288239704982025	-0.00600301837422225
4	C	26	50	20120601	5	1650	32.64	-0.0280147574978126	-0.00615009658470905
4	C	26	50	20120601	5	1652	32.68	-0.0268201995859473	-0.00685052827788124
4	C	26	50	20120601	5	1654	32.72	-0.0255958441943228	-0.00681298090780024
4	C	26	50	20120601	5	1656	32.76	-0.0244356997552843	-0.00761391510199594
4	C	26	50	20120601	5	1658	32.8	-0.0232230130397629	-0.00932299077791024
4	C	26	50	20120601	5	1660	32.84	-0.022401998427195	-0.0100010283993222
4	C	26	50	20120601	5	1662	32.88	-0.0219208546890045	-0.0101841973399208
4	C	26	50	20120601	5	1664	32.92	-0.0213565551933464	-0.0100016506532896
4	C	26	50	20120601	5	1666	32.96	-0.0206879574474632	-0.00978297081013994
4	C	26	50	20120601	5	1668	33	-0.0195058941124215	-0.0102473207622773
4	C	26	50	20120601	5	1670	33.04	-0.0187795469557189	-0.00995006014253434
4	C	26	50	20120601	5	1672	33.08	-0.0181969828919027	-0.00925474083139014
4	C	26	50	20120601	5	1674	33.12	-0.016415208153601	-0.00936406661082944
4	C	26	50	20120601	5	1676	33.16	-0.0151281394615531	-0.00913396699316344
4	C	26	50	20120601	5	1678	33.2	-0.0142790527097721	-0.00860801389824914
4	C	26	50	20120601	5	1680	33.24	-0.0138339148488795	-0.00833590506671294
4	C	26	50	20120601	5	1682	33.28	-0.0127400842979942	-0.00838717737941674
4	C	26	50	20120601	5	1684	33.32	-0.0117666740319450	-0.00845889922023254
4	C	26	50	20120601	5	1686	33.36	-0.0114611614760656	-0.00808369421999934
4	C	26	50	20120601	5	1688	33.4	-0.0110243179777163	-0.00783522396815814
4	C	26	50	20120601	5	1690	33.44	-0.0109469109983798	-0.00738330495323404
4	C	26	50	20120601	5	1692	33.48	-0.0108675877596663	-0.00764810230065274
4	C	26	50	20120601	5	1694	33.52	-0.0107536162886747	-0.00715318412236464
4	C	26	50	20120601	5	1696	33.56	-0.0110283272731657	-0.00717101735538624
4	C	26	50	20120601	5	1698	33.6	-0.0103247135994782	-0.00707403058927864
4	C	26	50	20120601	5	1700	33.64	-0.0088471644827142	-0.00595423507738819
4	C	26	50	20120601	5	1702	33.68	-0.00786543864091823	-0.005785710318228
4	C	26	50	20120601	5	1704	33.72	-0.00644931589023594	-0.00599139353873954
4	C	26	50	20120601	5	1706	33.76	-0.00536670712396808	-0.00709982584465634
4	C	26	50	20120601	5	1708	33.8	-0.00466558953721819	-0.00646545913805044
4	C	26	50	20120601	5	1710	33.84	-0.00390037979182154	-0.00777999185747964
4	C	26	50	20120601	5	1712	33.88	-0.00347424189013947	-0.00861052412732234
4	C	26	50	20120601	5	1714	33.92	-0.00268679363647451	-0.00987990807877284
4	C	26	50	20120601	5	1716	33.96	-0.0017249445662977	-0.0114560066676307
4	C	26	50	20120601	5	1718	34	-0.0012894869972396	-0.0111328376554250
4	C	26	50	20120601	5	1720	34.04	-0.000718901322296699	-0.0106732677451284
4	C	26	50	20120601	5	1722	34.08	-0.0012316880889454	-0.0104089441592531
4	C	26	50	20120601	5	1724	34.12	-0.0009177397491664	-0.0115007241004729
4	C	26	50	20120601	5	1726	34.16	-0.0012398622433359	-0.0110877383849209
4	C	26	50	20120601	5	1728	34.2	-0.0009926789258365	-0.0119490156576096
4	C	26	50	20120601	5	1730	34.24	-0.001034907342809	-0.0122893602935303
4	C	26	50	20120601	5	1732	34.28	-0.00097195362608	-0.0124676714105421
4	C	26	50	20120601	5	1734	34.32	-0.0008479483098633	-0.0131591016343897
4	C	26	50	20120601	5	1736	34.36	-0.00111693172942660	-0.0138765321745816
4	C	26	50	20120601	5	1738	34.4	-0.0012336326325937	-0.0149721517056233
4	C	26	50	20120601	5	1740	34.44	-0.0014169783498875	-0.0146002771783295
4	C	26	50	20120601	5	1742	34.48	-0.001518815868514	-0.0156477993061149
4	C	26	50	20120601	5	1744	34.52	-0.0013829735847803	-0.0150554488844471
4	C	26	50	20120601	5	1746	34.56	-0.0006930848537156	-0.0163996235201436
4	C	26	50	20120601	5	1748	34.6	-0.000175843314345499	-0.0174788876713365
4	C	26	50	20120601	5	1750	34.64	0.000886004796826802	-0.0186698817650246
4	C	26	50	20120601	5	1752	34.68	0.0015633494535932	-0.0191735468541960
4	C	26	50	20120601	5	1754	34.72	0.0030988813264144	-0.0193260202894232
4	C	26	50	20120601	5	1756	34.76	0.0037644809395453	-0.0191679819238280
4	C	26	50	20120601	5	1758	34.8	0.0042323664255887	-0.0197939906282803
4	C	26	50	20120601	5	1760	34.84	0.0045918312288727	-0.0196005544972189
4	C	26	50	20120601	5	1762	34.88	0.0048073432336427	-0.0182058712241422
4	C	26	50	20120601	5	1764	34.92	0.0047273058170802	-0.0177888125735305
4	C	26	50	20120601	5	1766	34.96	0.0051900506368243	-0.0168100212248765
4	C	26	50	20120601	5	1768	35	0.0048357406419751	-0.0166249501670365
4	C	26	50	20120601	5	1770	35.04	0.0050750750742034	-0.0162668217955690
4	C	26	50	20120601	5	1772	35.08	0.0050142143935466	-0.0152588198657841
4	C	26	50	20120601	5	1774	35.12	0.0049482413308619	-0.0146487988456545
4	C	26	50	20120601	5	1776	35.16	0.0051895938458436	-0.0146375388772709
4	C	26	50	20120601	5	1778	35.2	0.0052945299063853	-0.0134006662814058
4	C	26	50	20120601	5	1780	35.24	0.0056465658458261	-0.0116410635833350
4	C	26	50	20120601	5	1782	35.28	0.0062211820294218	-0.0103898876315001
4	C	26	50	20120601	5	1784	35.32	0.006221436587863	-0.00966993979116724
4	C	26	50	20120601	5	1786	35.36	0.0067734677808675	-0.00842027704784414
4	C	26	50	20120601	5	1788	35.4	0.0077840082239968	-0.00865283032604074
4	C	26	50	20120601	5	1790	35.44	0.0083721513603166	-0.00811616456339134
4	C	26	50	20120601	5	1792	35.48	0.0090775681562961	-0.00769811596328604
4	C	26	50	20120601	5	1794	35.52	0.0094839636366474	-0.00801240371432004
4	C	26	50	20120601	5	1796	35.56	0.0100734502758514	-0.00788861760120554
4	C	26	50	20120601	5	1798	35.6	0.0104383315170793	-0.00861621633691084
4	C	26	50	20120601	5	1800	35.64	0.0116650274321495	-0.00804613977885044
4	C	26	50	20120601	5	1802	35.68	0.0128666139854198	-0.00831759807214804
4	C	26	50	20120601	5	1804	35.72	0.0142415689793014	-0.00907244870320024
4	C	26	50	20120601	5	1806	35.76	0.0157778857406498	-0.00938040784854264
4	C	26	50	20120601	5	1808	35.8	0.0168426471317605	-0.00949580767523224
4	C	26	50	20120601	5	1810	35.84	0.017779775748867	-0.00898294312683764
4	C	26	50	20120601	5	1812	35.88	0.0185229449758941	-0.00946405858075704
4	C	26	50	20120601	5	1814	35.92	0.0197681600175636	-0.0106831106715226
4	C	26	50	20120601	5	1816	35.96	0.0200022830728145	-0.0105486896724190
4	C	26	50	20120601	5	1818	36	0.0208218905428878	-0.0113189410891655
4	C	26	50	20120601	5	1820	36.04	0.0216234667900409	-0.0124766163113241
4	C	26	50	20120601	5	1822	36.08	0.0225934051617945	-0.0129242856144933
4	C	26	50	20120601	5	1824	36.12	0.0238057397381388	-0.0139677630914903
4	C	26	50	20120601	5	1826	36.16	0.0246744204188265	-0.0143563182677523
4	C	26	50	20120601	5	1828	36.2	0.0266554507769987	-0.0161772596506639
4	C	26	50	20120601	5	1830	36.24	0.0276528248918623	-0.0165484200001087
4	C	26	50	20120601	5	1832	36.28	0.0291168894823091	-0.0179238134001947
4	C	26	50	20120601	5	1834	36.32	0.0294439263686079	-0.0180438094209620
4	C	26	50	20120601	5	1836	36.36	0.0307895505732059	-0.0194559016629916
4	C	26	50	20120601	5	1838	36.4	0.0314295529208578	-0.0193059243147019
4	C	26	50	20120601	5	1840	36.44	0.0324095322089042	-0.0208565387751659
4	C	26	50	20120601	5	1842	36.48	0.0331329024460581	-0.0218845306136549
4	C	26	50	20120601	5	1844	36.52	0.0336705864424723	-0.0225731111971744
4	C	26	50	20120601	5	1846	36.56	0.0336063104360625	-0.0233292204782971
4	C	26	50	20120601	5	1848	36.6	0.0344216045547706	-0.0240541463503696
4	C	26	50	20120601	5	1850	36.64	0.0344621217733326	-0.0255112812943607
4	C	26	50	20120601	5	1852	36.68	0.0353457224071033	-0.0266965336809856
4	C	26	50	20120601	5	1854	36.72	0.0357989778538438	-0.0279867207139386
4	C	26	50	20120601	5	1856	36.76	0.0365702899307621	-0.0289626694933322
4	C	26	50	20120601	5	1858	36.8	0.0370688002114986	-0.0306122081924842
4	C	26	50	20120601	5	1860	36.84	0.0377350362207326	-0.0313050314166908
4	C	26	50	20120601	5	1862	36.88	0.0384658381501567	-0.0328154751409156
4	C	26	50	20120601	5	1864	36.92	0.0394649022502274	-0.034311083764871
4	C	26	50	20120601	5	1866	36.96	0.0397121067809302	-0.0340402618676766
4	C	26	50	20120601	5	1868	37	0.0402964598249027	-0.0347144174728598
4	C	26	50	20120601	5	1870	37.04	0.0407642816713358	-0.0346384742045604
4	C	26	50	20120601	5	1872	37.08	0.0410652263174088	-0.0351497124073583
4	C	26	50	20120601	5	1874	37.12	0.0415015112014009	-0.0353892801848243
4	C	26	50	20120601	5	1876	37.16	0.0417819497508194	-0.0358040690226683
4	C	26	50	20120601	5	1878	37.2	0.0418813689642543	-0.0359555312951985
4	C	26	50	20120601	5	1880	37.24	0.0425954053918965	-0.0363127616410539
4	C	26	50	20120601	5	1882	37.28	0.0433110681651354	-0.0363839672939194
4	C	26	50	20120601	5	1884	37.32	0.0433566058418438	-0.0363850986647693
4	C	26	50	20120601	5	1886	37.36	0.0443027854257495	-0.0375093277361778
4	C	26	50	20120601	5	1888	37.4	0.0441166042102631	-0.0380305361445904
4	C	26	50	20120601	5	1890	37.44	0.0449996391586088	-0.0384267987847673
4	C	26	50	20120601	5	1892	37.48	0.0454157714993371	-0.0391558965868488
4	C	26	50	20120601	5	1894	37.52	0.0454585514595989	-0.0390794583438025
4	C	26	50	20120601	5	1896	37.56	0.0461585871729736	-0.0406113344745651
4	C	26	50	20120601	5	1898	37.6	0.0459006204770611	-0.040970276018831
4	C	26	50	20120601	5	1900	37.64	0.0458399224309641	-0.0408633897577868
4	C	26	50	20120601	5	1902	37.68	0.046263359184742	-0.0413239779018483
4	C	26	50	20120601	5	1904	37.72	0.0463189307066754	-0.0423444814795245
4	C	26	50	20120601	5	1906	37.76	0.0463946123454658	-0.0427528851431345
4	C	26	50	20120601	5	1908	37.8	0.0469256778224082	-0.0441035722322858
4	C	26	50	20120601	5	1910	37.84	0.0474975716448962	-0.0448887577442509
4	C	26	50	20120601	5	1912	37.88	0.0478710937309902	-0.0457235397258485
4	C	26	50	20120601	5	1914	37.92	0.0486619290261371	-0.0464087191257505
4	C	26	50	20120601	5	1916	37.96	0.0487343509026662	-0.0464746073356214
4	C	26	50	20120601	5	1918	38	0.0489773693612244	-0.0471482821081935
4	C	26	50	20120601	5	1920	38.04	0.0498139615361818	-0.0487338135015124
4	C	26	50	20120601	5	1922	38.08	0.0501428510422473	-0.0496259559851999
4	C	26	50	20120601	5	1924	38.12	0.0509125226314332	-0.051062457553316
4	C	26	50	20120601	5	1926	38.16	0.051148116468789	-0.0515539109083762
4	C	26	50	20120601	5	1928	38.2	0.0515914229231183	-0.0538236317521035
4	C	26	50	20120601	5	1930	38.24	0.0512753461919279	-0.0539115958356831
4	C	26	50	20120601	5	1932	38.28	0.051531297633514	-0.0541196478639116
4	C	26	50	20120601	5	1934	38.32	0.0517858136483343	-0.0547756025405472
4	C	26	50	20120601	5	1936	38.36	0.0518313159697036	-0.055591921964088
4	C	26	50	20120601	5	1938	38.4	0.0519723059908044	-0.0566612159096661
4	C	26	50	20120601	5	1940	38.44	0.0520063461112507	-0.0572396716830835
4	C	26	50	20120601	5	1942	38.48	0.0521302043492569	-0.0590877928364504
4	C	26	50	20120601	5	1944	38.52	0.0518320867160951	-0.0597205133984697
4	C	26	50	20120601	5	1946	38.56	0.0520380153026597	-0.0607562643196686
4	C	26	50	20120601	5	1948	38.6	0.0525297932197325	-0.0617395111481509
4	C	26	50	20120601	5	1950	38.64	0.0522770478002924	-0.062635158053046
4	C	26	50	20120601	5	1952	38.68	0.0524662695749379	-0.0643769034764646
4	C	26	50	20120601	5	1954	38.72	0.0521230399433499	-0.065370529925388
4	C	26	50	20120601	5	1956	38.76	0.0523280089860125	-0.0662310293806173
4	C	26	50	20120601	5	1958	38.8	0.0523340052515169	-0.0680114676871026
4	C	26	50	20120601	5	1960	38.84	0.0524385509891154	-0.0693151958149152
4	C	26	50	20120601	5	1962	38.88	0.0522734344846405	-0.0701510738120237
4	C	26	50	20120601	5	1964	38.92	0.0524997935074339	-0.0719130990579268
4	C	26	50	20120601	5	1966	38.96	0.0527170874212926	-0.0733307774435277
4	C	26	50	20120601	5	1968	39	0.052883724205347	-0.0750040325041207
4	C	26	50	20120601	5	1970	39.04	0.0531768341082844	-0.0757051147355315
4	C	26	50	20120601	5	1972	39.08	0.0531975523369732	-0.0779754224778872
4	C	26	50	20120601	5	1974	39.12	0.0531734399957347	-0.0784096567522138
4	C	26	50	20120601	5	1976	39.16	0.0537726422821122	-0.0792840649978291
4	C	26	50	20120601	5	1978	39.2	0.0543090534863203	-0.0806738126655732
4	C	26	50	20120601	5	1980	39.24	0.054771289189182	-0.0818449936272525
4	C	26	50	20120601	5	1982	39.28	0.0556852247038656	-0.0833224932465417
4	C	26	50	20120601	5	1984	39.32	0.056017989155092	-0.0844265697746864
4	C	26	50	20120601	5	1986	39.36	0.0567803209758892	-0.0864558955260137
4	C	26	50	20120601	5	1988	39.4	0.0575123179157735	-0.0883826200833908
4	C	26	50	20120601	5	1990	39.44	0.0579199649751275	-0.0893609023151624
4	C	26	50	20120601	5	1992	39.48	0.0587539974235371	-0.0914755051443007
4	C	26	50	20120601	5	1994	39.52	0.059346906459562	-0.091360600292358
4	C	26	50	20120601	5	1996	39.56	0.0602090817578627	-0.0938387974283824
4	C	26	50	20120601	5	1998	39.6	0.0611997383583051	-0.094504184909479
4	C	26	50	20120601	5	2000	39.64	0.0619575446957027	-0.0952058469684504
4	C	26	50	20120601	5	2002	39.68	0.0625625452576859	-0.0968070195637688
4	C	26	50	20120601	5	2004	39.72	0.0635504441416817	-0.0979503405182698
4	C	26	50	20120601	5	2006	39.76	0.0640793600140092	-0.0981200461457548
4	C	26	50	20120601	5	2008	39.8	0.0645889718712104	-0.0987757462639488
4	C	26	50	20120601	5	2010	39.84	0.0648778957020032	-0.0997737567749158
4	C	26	50	20120601	5	2012	39.88	0.0653446568882644	-0.100306844577252
4	C	26	50	20120601	5	2014	39.92	0.0656061449759472	-0.101258751726086
4	C	26	50	20120601	5	2016	39.96	0.0662371670674781	-0.101224527757876
4	C	26	50	20120601	5	2018	40	0.0659864270028693	-0.102322381746346
4	C	26	50	20120601	5	2020	40.04	0.0660909373851287	-0.102609608520864
4	C	26	50	20120601	5	2022	40.08	0.0656603093553861	-0.103528140229626
4	C	26	50	20120601	5	2024	40.12	0.0656972910400421	-0.103612780911334
4	C	26	50	20120601	5	2026	40.16	0.0657634762347612	-0.104115109568689
4	C	26	50	20120601	5	2028	40.2	0.065808023961976	-0.104770597554849
4	C	26	50	20120601	5	2030	40.24	0.0658071047231604	-0.104753132017353
4	C	26	50	20120601	5	2032	40.28	0.0657301007946892	-0.105903524039666
4	C	26	50	20120601	5	2034	40.32	0.0658631075802304	-0.106092957946346
4	C	26	50	20120601	5	2036	40.36	0.0655128068808306	-0.106255168241950
4	C	26	50	20120601	5	2038	40.4	0.0657396467362352	-0.106421479756885
4	C	26	50	20120601	5	2040	40.44	0.065597094009148	-0.106093099367702
4	C	26	50	20120601	5	2042	40.48	0.0654029224870342	-0.106404650615493
4	C	26	50	20120601	5	2044	40.52	0.0652465104670357	-0.106258420933143
4	C	26	50	20120601	5	2046	40.56	0.0653077459142865	-0.106710545009034
4	C	26	50	20120601	5	2048	40.6	0.0646921387505855	-0.107367164366044
4	C	26	50	20120601	5	2050	40.64	0.0645784359801707	-0.106688907541530
4	C	26	50	20120601	5	2052	40.68	0.0646965935233069	-0.107256643576144
4	C	26	50	20120601	5	2054	40.72	0.0640655007210979	-0.107650148499875
4	C	26	50	20120601	5	2056	40.76	0.0638268521824475	-0.108006176764202
4	C	26	50	20120601	5	2058	40.8	0.0635172101229659	-0.107909939531282
4	C	26	50	20120601	5	2060	40.84	0.0635732129800359	-0.107944446342204
4	C	26	50	20120601	5	2062	40.88	0.0635538382542314	-0.107620167172352
4	C	26	50	20120601	5	2064	40.92	0.0633738088677412	-0.107470684798809
4	C	26	50	20120601	5	2066	40.96	0.0633572625690615	-0.107736132684467
4	C	26	50	20120601	5	2068	41	0.0626408926890414	-0.106971820964682
4	C	26	50	20120601	5	2070	41.04	0.0626276697922332	-0.106924232678308
4	C	26	50	20120601	5	2072	41.08	0.0615336341803814	-0.106899625362323
4	C	26	50	20120601	5	2074	41.12	0.0608847929979646	-0.107230268493206
4	C	26	50	20120601	5	2076	41.16	0.0611030061506388	-0.107020540621906
4	C	26	50	20120601	5	2078	41.2	0.060925522348561	-0.107253178752916
4	C	26	50	20120601	5	2080	41.24	0.0605130669630948	-0.107071664442186
4	C	26	50	20120601	5	2082	41.28	0.0595477954960971	-0.106890008710099
4	C	26	50	20120601	5	2084	41.32	0.0592568210556388	-0.106629439861232
4	C	26	50	20120601	5	2086	41.36	0.0592033637829811	-0.107548395834062
4	C	26	50	20120601	5	2088	41.4	0.0583491080806297	-0.107623419863546
4	C	26	50	20120601	5	2090	41.44	0.05750906522458	-0.107384417771505
4	C	26	50	20120601	5	2092	41.48	0.0567198633460977	-0.108035026720874
4	C	26	50	20120601	5	2094	41.52	0.0565881293527627	-0.107828763672802
4	C	26	50	20120601	5	2096	41.56	0.0560742748548744	-0.108148870912645
4	C	26	50	20120601	5	2098	41.6	0.0553584706602793	-0.107757345887902
4	C	26	50	20120601	5	2100	41.64	0.0551618242644313	-0.108153396396045
4	C	26	50	20120601	5	2102	41.68	0.0549303882149489	-0.108280180641912
4	C	26	50	20120601	5	2104	41.72	0.054854727789362	-0.107791569856112
4	C	26	50	20120601	5	2106	41.76	0.0548769309422912	-0.108171003354897
4	C	26	50	20120601	5	2108	41.8	0.0550747087089891	-0.107780892543716
4	C	26	50	20120601	5	2110	41.84	0.0552183220962481	-0.108004974682674
4	C	26	50	20120601	5	2112	41.88	0.0550512327638537	-0.107446572457571
4	C	26	50	20120601	5	2114	41.92	0.0553284186220789	-0.107945789845089
4	C	26	50	20120601	5	2116	41.96	0.0555036396824569	-0.107571164672416
4	C	26	50	20120601	5	2118	42	0.0549945935106807	-0.107971316399889
4	C	26	50	20120601	5	2120	42.04	0.0547942701595705	-0.108296090544488
4	C	26	50	20120601	5	2122	42.08	0.0550689104333834	-0.107962053301056
4	C	26	50	20120601	5	2124	42.12	0.0548601725115771	-0.107600863157226
4	C	26	50	20120601	5	2126	42.16	0.0547099830312531	-0.108227642608070
4	C	26	50	20120601	5	2128	42.2	0.0549859668079502	-0.108370266045835
4	C	26	50	20120601	5	2130	42.24	0.0550401311873891	-0.108201550367844
4	C	26	50	20120601	5	2132	42.28	0.0550693346974521	-0.108067695054165
4	C	26	50	20120601	5	2134	42.32	0.0550540611909785	-0.107733657810733
4	C	26	50	20120601	5	2136	42.36	0.0551338935465744	-0.108459927185689
4	C	26	50	20120601	5	2138	42.4	0.0551851587882105	-0.108111677095955
4	C	26	50	20120601	5	2140	42.44	0.0548346459567763	-0.108582398080191
4	C	26	50	20120601	5	2142	42.48	0.0547556621293177	-0.108289443740745
4	C	26	50	20120601	5	2144	42.52	0.0550272618439715	-0.107780256147613
4	C	26	50	20120601	5	2146	42.56	0.054802331176876	-0.108392681330799
4	C	26	50	20120601	5	2148	42.6	0.0550150996073351	-0.108116273290033
4	C	26	50	20120601	5	2150	42.64	0.0551128217644951	-0.108872736124546
4	C	26	50	20120601	5	2152	42.68	0.0549426211622635	-0.107989347622810
4	C	26	50	20120601	5	2154	42.72	0.0551645112701998	-0.108358598783945
4	C	26	50	20120601	5	2156	42.76	0.0553364796393844	-0.107868432363227
4	C	26	50	20120601	5	2158	42.8	0.0549570461405997	-0.107909868820604
4	C	26	50	20120601	5	2160	42.84	0.0550713145964394	-0.108491393437452
4	C	26	50	20120601	5	2162	42.88	0.0550998817103994	-0.108356760306314
4	C	26	50	20120601	5	2164	42.92	0.0549695619306267	-0.108183024170177
4	C	26	50	20120601	5	2166	42.96	0.0550926692212312	-0.108178710818811
4	C	26	50	20120601	5	2168	43	0.0550423232184108	-0.108165417211325
4	C	26	50	20120601	5	2170	43.04	0.0550170087956443	-0.107735354867007
4	C	26	50	20120601	5	2172	43.08	0.0553424900470245	-0.107694130541664
4	C	26	50	20120601	5	2174	43.12	0.0550546975870815	-0.108235067229272
4	C	26	50	20120601	5	2176	43.16	0.0553245295347823	-0.108433339970717
4	C	26	50	20120601	5	2178	43.2	0.0553926946284887	-0.107998893564356
4	C	26	50	20120601	5	2180	43.24	0.055344611367368	-0.107488362468339
4	C	26	50	20120601	5	2182	43.28	0.0552622334273598	-0.107716404405272
4	C	26	50	20120601	5	2184	43.32	0.055386896352883	-0.107450320123511
4	C	26	50	20120601	5	2186	43.36	0.0550664355596492	-0.108303939429760
4	C	26	50	20120601	5	2188	43.4	0.0553385302490498	-0.107640107583582
4	C	26	50	20120601	5	2190	43.44	0.0551427323813393	-0.108090463892519
4	C	26	50	20120601	5	2192	43.48	0.0552551623595479	-0.107953992283750
4	C	26	50	20120601	5	2194	43.52	0.0553481469012739	-0.107699787395914
4	C	26	50	20120601	5	2196	43.56	0.0554045033117345	-0.107777781273879
4	C	26	50	20120601	5	2198	43.6	0.0553436921285525	-0.108374579397200
4	C	26	50	20120601	5	2200	43.64	0.0550575260142063	-0.108175670259652
4	C	26	50	20120601	5	2202	43.68	0.0550892043980034	-0.107822965397197
4	C	26	50	20120601	5	2204	43.72	0.0551978159995937	-0.108391762091983
4	C	26	50	20120601	5	2206	43.76	0.0552467477888518	-0.108472937950463
4	C	26	50	20120601	5	2208	43.8	0.0550807898273073	-0.107948759693570
4	C	26	50	20120601	5	2210	43.84	0.0551461972045671	-0.108437724032760
4	C	26	50	20120601	5	2212	43.88	0.0554204839249893	-0.108064442362972
4	C	26	50	20120601	5	2214	43.92	0.0554420506818155	-0.107580427771250
4	C	26	50	20120601	5	2216	43.96	0.0553117309020429	-0.107772972947767
4	C	26	50	20120601	5	2218	44	0.0549990482834021	-0.108000802752665
4	C	26	50	20120601	5	2220	44.04	0.0550165138208975	-0.108369417517697
4	C	26	50	20120601	5	2222	44.08	0.0553313177598817	-0.107658633781249
4	C	26	50	20120601	5	2224	44.12	0.055262374848716	-0.108171639751000
4	C	26	50	20120601	5	2226	44.16	0.0549958663028868	-0.107957315685622
4	C	26	50	20120601	5	2228	44.2	0.0551180543546758	-0.107832299206708
4	C	26	50	20120601	5	2230	44.24	0.0550894165300378	-0.108573700666782
4	C	26	50	20120601	5	2232	44.28	0.0551683296468182	-0.108612167275679
4	C	26	50	20120601	5	2234	44.32	0.0551517126374603	-0.108627370071474
4	C	26	50	20120601	5	2236	44.36	0.0550718802818644	-0.108507798314776
4	C	26	50	20120601	5	2238	44.4	0.0552656982505876	-0.108414389508981
4	C	26	50	20120601	5	2240	44.44	0.055270718708734	-0.107631551591529
4	C	26	50	20120601	5	2242	44.48	0.055456051396083	-0.107658350938536
4	C	26	50	20120601	5	2244	44.52	0.055091325718347	-0.108222480728567
4	C	26	50	20120601	5	2246	44.56	0.0552244739252444	-0.108052562969048
4	C	26	50	20120601	5	2248	44.6	0.0553690772619971	-0.107760881421808
4	C	26	50	20120601	5	2250	44.64	0.055364268935885	-0.108369558939054
4	C	26	50	20120601	5	2252	44.68	0.055309468160343	-0.108118889585123
4	C	26	50	20120601	5	2254	44.72	0.0553296207036069	-0.107875291299004
4	C	26	50	20120601	5	2256	44.76	0.0551388432940427	-0.107558366039676
4	C	26	50	20120601	5	2258	44.8	0.0554952958224389	-0.107863765458471
4	C	26	50	20120601	5	2260	44.84	0.0554387272799439	-0.108220147276189
4	C	26	50	20120601	5	2262	44.88	0.0555327017711636	-0.107642511746638
4	C	26	50	20120601	5	2264	44.92	0.0554776888635873	-0.107706009935588
4	C	26	50	20120601	5	2266	44.96	0.0551153673489074	-0.108093787294391
4	C	26	50	20120601	5	2268	45	0.0552876185608044	-0.108453280381946
4	C	26	50	20120601	5	2270	45.04	0.0554337775324756	-0.108404702146079
4	C	26	50	20120601	5	2272	45.08	0.0556238478352586	-0.108545557816891
4	C	26	50	20120601	5	2274	45.12	0.0553299035463193	-0.108375640057372
4	C	26	50	20120601	5	2276	45.16	0.0555503794406933	-0.108396994682164
4	C	26	50	20120601	5	2278	45.2	0.0555741382285412	-0.107903716991608
4	C	26	50	20120601	5	2280	45.24	0.0556561626151588	-0.107851391089800
4	C	26	50	20120601	5	2282	45.28	0.055255798755651	-0.108931991672809
4	C	26	50	20120601	5	2284	45.32	0.0555665014753044	-0.108949386499627
4	C	26	50	20120601	5	2286	45.36	0.0553865427994924	-0.109043078148134
4	C	26	50	20120601	5	2288	45.4	0.0554158170202335	-0.108357608834452
4	C	26	50	20120601	5	2290	45.44	0.0557381870017765	-0.108110192171714
4	C	26	50	20120601	5	2292	45.48	0.0552948310499725	-0.109045694443224
4	C	26	50	20120601	5	2294	45.52	0.0556706583041731	-0.108973923104934
4	C	26	50	20120601	5	2296	45.56	0.0558748000319017	-0.108468553888420
4	C	26	50	20120601	5	2298	45.6	0.0555520764969682	-0.108164780815222
4	C	26	50	20120601	5	2300	45.64	0.055572865436335	-0.107903575570252
4	C	26	50	20120601	5	2302	45.68	0.0554342725072225	-0.108566841731005
4	C	26	50	20120601	5	2304	45.72	0.0553760069084527	-0.108415803722543
4	C	26	50	20120601	5	2306	45.76	0.0552850729763921	-0.108078230945205
4	C	26	50	20120601	5	2308	45.8	0.0552734057145025	-0.108751750154285
4	C	26	50	20120601	5	2310	45.84	0.055370208632847	-0.108635148246067
4	C	26	50	20120601	5	2312	45.88	0.0554407778896094	-0.108427400273755
4	C	26	50	20120601	5	2314	45.92	0.0553931896032355	-0.108074766121977
4	C	26	50	20120601	5	2316	45.96	0.0553463084236429	-0.107722839076980
4	C	26	50	20120601	5	2318	46	0.0553494196934801	-0.108230258903160
4	C	26	50	20120601	5	2320	46.04	0.0554409193109656	-0.107827632301952
4	C	26	50	20120601	5	2322	46.08	0.0554150392027742	-0.107675321501285
4	C	26	50	20120601	5	2324	46.12	0.0553990585895194	-0.107730900094286
4	C	26	50	20120601	5	2326	46.16	0.0553920582323856	-0.108491676280165
4	C	26	50	20120601	5	2328	46.2	0.0552649911438064	-0.108441966673447
4	C	26	50	20120601	5	2330	46.24	0.0555464196427187	-0.108029016313234
4	C	26	50	20120601	5	2332	46.28	0.0555336917206573	-0.108376912849578
4	C	26	50	20120601	5	2334	46.32	0.0553993414322319	-0.107710818261700
4	C	26	50	20120601	5	2336	46.36	0.0553670266523316	-0.108321546388611
4	C	26	50	20120601	5	2338	46.4	0.055411927932937	-0.107879251096979
4	C	26	50	20120601	5	2340	46.44	0.0555495309125559	-0.107345668319896
4	C	26	50	20120601	5	2342	46.48	0.0554625567784699	-0.108366023405148
4	C	26	50	20120601	5	2344	46.52	0.055304094148806	-0.107609489859956
4	C	26	50	20120601	5	2346	46.56	0.0556541120054934	-0.108000519909952
4	C	26	50	20120601	5	2348	46.6	0.0552647083010939	-0.107921818925206
4	C	26	50	20120601	5	2350	46.64	0.0555634609161452	-0.108570589396945
4	C	26	50	20120601	5	2352	46.68	0.0557366313668578	-0.107687483737921
4	C	26	50	20120601	5	2354	46.72	0.0555119128317968	-0.107960285534103
4	C	26	50	20120601	5	2356	46.76	0.0557392476619482	-0.108024278697800
4	C	26	50	20120601	5	2358	46.8	0.0555810678749968	-0.107850118297594
4	C	26	50	20120601	5	2360	46.84	0.0553149128825582	-0.108636703880986
4	C	26	50	20120601	5	2362	46.88	0.0555469146174655	-0.108045491901236
4	C	26	50	20120601	5	2364	46.92	0.0552664053573688	-0.108589044883934
4	C	26	50	20120601	5	2366	46.96	0.0557236913127621	-0.108185499043911
4	C	26	50	20120601	5	2368	47	0.0556982354686394	-0.107755578120949
4	C	26	50	20120601	5	2370	47.04	0.0558119382390542	-0.107779054066085
4	C	26	50	20120601	5	2372	47.08	0.055366036702838	-0.107853017435397
4	C	26	50	20120601	5	2374	47.12	0.0553861185354237	-0.108194974274779
4	C	26	50	20120601	5	2376	47.16	0.0553354189792126	-0.107617763009296
4	C	26	50	20120601	5	2378	47.2	0.0553355604005688	-0.107900464300415
4	C	26	50	20120601	5	2380	47.24	0.0552781433299365	-0.108011621486417
4	C	26	50	20120601	5	2382	47.28	0.0555834720380528	-0.108402085850988
4	C	26	50	20120601	5	2384	47.32	0.0554040083369877	-0.107909798109926
4	C	26	50	20120601	5	2386	47.36	0.0556246256527179	-0.107724536133255
4	C	26	50	20120601	5	2388	47.4	0.0553914925469607	-0.108172629700493
4	C	26	50	20120601	5	2390	47.44	0.05560086686487	-0.107693140592171
4	C	26	50	20120601	5	2392	47.48	0.0552632940875315	-0.108399823109288
4	C	26	50	20120601	5	2394	47.52	0.0553148421718801	-0.108304434404506
4	C	26	50	20120601	5	2396	47.56	0.0554904167856487	-0.107857330786762
4	C	26	50	20120601	5	2398	47.6	0.0552158472225139	-0.108655159367975
4	C	26	50	20120601	5	2400	47.64	0.055197391735525	-0.108611389458220
4	C	26	50	20120601	5	2402	47.68	0.0552704358660216	-0.108252674188124
4	C	26	50	20120601	5	2404	47.72	0.0552956088674318	-0.108682877953797
4	C	26	50	20120601	5	2406	47.76	0.0552007858480747	-0.108120091666651
4	C	26	50	20120601	5	2408	47.8	0.0550690518547396	-0.107886958560894
4	C	26	50	20120601	5	2410	47.84	0.0550588695170906	-0.108516566438862
4	C	26	50	20120601	5	2412	47.88	0.0551622485285	-0.108014379202864
4	C	26	50	20120601	5	2414	47.92	0.0552553037809042	-0.107962336143768
4	C	26	50	20120601	5	2416	47.96	0.0548218473240368	-0.107716970090697
4	C	26	50	20120601	5	2418	48	0.0549757844703011	-0.108074978254011
4	C	26	50	20120601	5	2420	48.04	0.0551051850112582	-0.108460351449758
4	C	26	50	20120601	5	2422	48.08	0.0551833910212575	-0.107984751428732
4	C	26	50	20120601	5	2424	48.12	0.0551346713640337	-0.108411066107109
4	C	26	50	20120601	5	2426	48.16	0.0550786685069638	-0.107915525674854
4	C	26	50	20120601	5	2428	48.2	0.0551595615227315	-0.108222127175176
4	C	26	50	20120601	5	2430	48.24	0.0551545410645851	-0.108256846118133
4	C	26	50	20120601	5	2432	48.28	0.0552180392535356	-0.107682816833165
4	C	26	50	20120601	5	2434	48.32	0.0553373281675218	-0.107608782753175
4	C	26	50	20120601	5	2436	48.36	0.0555003162805853	-0.107547618016602
4	C	26	50	20120601	5	2438	48.4	0.0554372423557034	-0.107412702042752
4	C	26	50	20120601	5	2440	48.44	0.0553103166884805	-0.107142233698948
4	C	26	50	20120601	5	2442	48.48	0.0551370755270898	-0.107830248597043
4	C	26	50	20120601	5	2444	48.52	0.0553847043218613	-0.107660401548202
4	C	26	50	20120601	5	2446	48.56	0.0553216303969795	-0.107525485574351
4	C	26	50	20120601	5	2448	48.6	0.0552578493653164	-0.107389862493720
4	C	26	50	20120601	5	2450	48.64	0.0552037556965556	-0.107050804792141
4	C	26	50	20120601	5	2452	48.68	0.055215847222514	-0.107860371345921
4	C	26	50	20120601	5	2454	48.72	0.0556600517024553	-0.107837602507567
4	C	26	50	20120601	5	2456	48.76	0.055621090118812	-0.107787468636781
4	C	26	50	20120601	5	2458	48.8	0.0555828356419498	-0.107738041872776
4	C	26	50	20120601	5	2460	48.84	0.0555438740583064	-0.107687908001990
4	C	26	50	20120601	5	2462	48.88	0.0555056195814442	-0.107638481237985
4	C	26	50	20120601	5	2464	48.92	0.0554666579978008	-0.107588347367199
4	C	26	50	20120601	5	2466	48.96	0.0553894419372953	-0.107488786732408
4	C	26	50	20120601	5	2468	49	0.0552861336365639	-0.107737759030064
4	C	26	50	20120601	5	2470	49.04	0.0552471720529205	-0.107687625159277
4	C	26	50	20120601	5	2472	49.08	0.0552471720529205	-0.107687625159277
4	C	26	50	20120601	5	2474	49.12	0.0552471720529205	-0.107687625159277
4	C	26	50	20120601	5	2476	49.16	0.0552089175760583	-0.107638198395272
4	C	26	50	20120601	5	2478	49.2	0.0554179383405771	-0.107649794946484
4	C	26	50	20120601	5	2480	49.24	0.0551445708589703	-0.107634662861367
4	C	26	50	20120601	5	2482	49.28	0.0554830628751243	-0.107829329358227
4	C	26	50	20120601	5	2484	49.32	0.055444101291481	-0.107779195487441
4	C	26	50	20120601	5	2486	49.36	0.055444101291481	-0.107779195487441
4	C	26	50	20120601	5	2488	49.4	0.0555206809558835	-0.107906262576020
4	C	26	50	20120601	5	2490	49.44	0.0554817193722401	-0.107856128705234
4	C	26	50	20120601	5	2492	49.48	0.0554045033117345	-0.107756568070443
4	C	26	50	20120601	5	2494	49.52	0.0554124936183619	-0.107875856984429
4	C	26	50	20120601	5	2496	49.56	0.055427413571445	-0.107590822240933
4	C	26	50	20120601	5	2498	49.6	0.0554457276370777	-0.107136930398089
4	C	26	50	20120601	5	2500	49.64	0.0555117714104405	-0.107711525368482
4	C	26	50	20120601	5	2502	49.68	0.0555624002559735	-0.107666553377198
4	C	26	50	20120601	5	2504	49.72	0.0555624002559735	-0.107666553377198
4	C	26	50	20120601	5	2506	49.76	0.0556055337696259	-0.107599378232985
4	C	26	50	20120601	5	2508	49.8	0.0554069781854687	-0.107382155029805
4	C	26	50	20120601	5	2510	49.84	0.0556722139390918	-0.107108433994808
4	C	26	50	20120601	5	2512	49.88	0.0556988718647425	-0.107880806731898
4	C	26	50	20120601	5	2514	49.92	0.0552815374424862	-0.107521737908411
4	C	26	50	20120601	5	2516	49.96	0.0553709157396282	-0.107282452973658
4	C	26	50	20120601	5	2518	50	0.0554467882972495	-0.107408812955456
4	C	26	50	20120601	5	2520	50.04	0.0554819315042745	-0.107660755101592
4	C	26	50	20120601	5	2522	50.08	0.0554914774458205	-0.107482917746124
4	C	26	50	20120601	5	2524	50.12	0.0554669408405133	-0.107395731480004
4	C	26	50	20120601	5	2526	50.16	0.055442333524528	-0.107308615924561
4	C	26	50	20120601	5	2528	50.2	0.055442333524528	-0.107308615924561
4	C	26	50	20120601	5	2530	50.24	0.055442333524528	-0.107308615924561
4	C	26	50	20120601	5	2532	50.28	0.0554040790476658	-0.107259189160556
4	C	26	50	20120601	5	2534	50.32	0.0557613801041994	-0.107078664799320
4	C	26	50	20120601	5	2536	50.36	0.0553199333407046	-0.107736486237857
4	C	26	50	20120601	5	2538	50.4	0.0554467175865714	-0.108007096003017
4	C	26	50	20120601	5	2540	50.44	0.0555225901441927	-0.107417863922255
4	C	26	50	20120601	5	2542	50.48	0.0557328129902394	-0.107255724337329
4	C	26	50	20120601	5	2544	50.52	0.0554234537734703	-0.107746102890082
4	C	26	50	20120601	5	2546	50.56	0.0554975585641387	-0.107260461952763
4	C	26	50	20120601	5	2548	50.6	0.0557582688343622	-0.107957174264266
4	C	26	50	20120601	5	2550	50.64	0.055714074660538	-0.107936314614221
4	C	26	50	20120601	5	2552	50.68	0.0554636881493198	-0.107729910144792
4	C	26	50	20120601	5	2554	50.72	0.0556116148879441	-0.107539556999297
4	C	26	50	20120601	5	2556	50.76	0.055408958084456	-0.107317949734073
4	C	26	50	20120601	5	2558	50.8	0.0553207111581639	-0.107335485982246
4	C	26	50	20120601	5	2560	50.84	0.0554554149999799	-0.107871119368995
4	C	26	50	20120601	5	2562	50.88	0.05562229220034	-0.107329475574606
4	C	26	50	20120601	5	2564	50.92	0.0553494904041582	-0.107139829535892
4	C	26	50	20120601	5	2566	50.96	0.0556526270812529	-0.107881796681391
4	C	26	50	20120601	5	2568	51	0.0554216152958392	-0.107736627659214
4	C	26	50	20120601	5	2570	51.04	0.0556285147400144	-0.107484473381042
4	C	26	50	20120601	5	2572	51.08	0.0553963715837509	-0.107043450881616
4	C	26	50	20120601	5	2574	51.12	0.055758763809109	-0.107591812190427
4	C	26	50	20120601	5	2576	51.16	0.0556043316880978	-0.107336122378350
4	C	26	50	20120601	5	2578	51.2	0.0555155897870589	-0.107188690614472
4	C	26	50	20120601	5	2580	51.24	0.0554773353101967	-0.107900110747024
4	C	26	50	20120601	5	2582	51.28	0.0557815326474632	-0.107774104318617
4	C	26	50	20120601	5	2584	51.32	0.0555889874709461	-0.107540971212859
4	C	26	50	20120601	5	2586	51.36	0.0557297017204022	-0.107548749387452
4	C	26	50	20120601	5	2588	51.4	0.0552936289684445	-0.107634097175942
4	C	26	50	20120601	5	2590	51.44	0.0555457125359375	-0.107516363896874
4	C	26	50	20120601	5	2592	51.48	0.0554948715583702	-0.107282947948404
4	C	26	50	20120601	5	2594	51.52	0.0554440305808028	-0.107049531999935
4	C	26	50	20120601	5	2596	51.56	0.0558760021134297	-0.107468917031856
4	C	26	50	20120601	5	2598	51.6	0.0556768808438476	-0.107853300278109
4	C	26	50	20120601	5	2600	51.64	0.05560086686487	-0.107386256249136
4	C	26	50	20120601	5	2602	51.68	0.0555759059954941	-0.106957254564990
4	C	26	50	20120601	5	2604	51.72	0.05560086686487	-0.107386256249136
4	C	26	50	20120601	5	2606	51.76	0.0554765574927374	-0.107179639647673
4	C	26	50	20120601	5	2608	51.8	0.0554675772366164	-0.107079725459491
4	C	26	50	20120601	5	2610	51.84	0.0556007254435138	-0.106720303082614
4	C	26	50	20120601	5	2612	51.88	0.0555547635027367	-0.107303666177093
4	C	26	50	20120601	5	2614	51.92	0.055282598102658	-0.107114797955838
4	C	26	50	20120601	5	2616	51.96	0.0555850983836496	-0.107855987283878
4	C	26	50	20120601	5	2618	52	0.0557583395450403	-0.107537082125563
4	C	26	50	20120601	5	2620	52.04	0.055371410714375	-0.107470048402706
4	C	26	50	20120601	5	2622	52.08	0.0557673905118395	-0.107095281808677
4	C	26	50	20120601	5	2624	52.12	0.0555917451873927	-0.107876210537820
4	C	26	50	20120601	5	2626	52.16	0.0553649760426662	-0.107797509553074
4	C	26	50	20120601	5	2628	52.2	0.0556213022508463	-0.107746244311438
4	C	26	50	20120601	5	2630	52.24	0.0554023112807128	-0.107799772294774
4	C	26	50	20120601	5	2632	52.28	0.055493598766164	-0.108001227016734
4	C	26	50	20120601	5	2634	52.32	0.0556429397183506	-0.107559143857136
4	C	26	50	20120601	5	2636	52.36	0.0554796687625746	-0.108033541796634
4	C	26	50	20120601	5	2638	52.4	0.0554933866341297	-0.107985882799582
4	C	26	50	20120601	5	2640	52.44	0.0551948461511127	-0.108038350122746
4	C	26	50	20120601	5	2642	52.48	0.0551145188207699	-0.109050644190693
4	C	26	50	20120601	5	2644	52.52	0.0552891034850449	-0.109083948920086
4	C	26	50	20120601	5	2646	52.56	0.0552193120457418	-0.108993934226841
4	C	26	50	20120601	5	2648	52.6	0.0551309944087716	-0.109676221560008
4	C	26	50	20120601	5	2650	52.64	0.0552019879296027	-0.109967266711145
4	C	26	50	20120601	5	2652	52.68	0.0550658698742243	-0.110785035703587
4	C	26	50	20120601	5	2654	52.72	0.0549993311261146	-0.111439887293644
4	C	26	50	20120601	5	2656	52.76	0.055422675956011	-0.111521416705515
4	C	26	50	20120601	5	2658	52.8	0.0551514297947479	-0.112491284366590
4	C	26	50	20120601	5	2660	52.84	0.0546524952499426	-0.113838747048819
4	C	26	50	20120601	5	2662	52.88	0.0549647536045146	-0.114076617770010
4	C	26	50	20120601	5	2664	52.92	0.0547994320390732	-0.114977330387886
4	C	26	50	20120601	5	2666	52.96	0.0549850475691347	-0.114865253963068
4	C	26	50	20120601	5	2668	53	0.0551101347587266	-0.115390705012167
4	C	26	50	20120601	5	2670	53.04	0.0554874469371677	-0.116048597161383
4	C	26	50	20120601	5	2672	53.08	0.0559076097865487	-0.116403423344183
4	C	26	50	20120601	5	2674	53.12	0.0559228125823442	-0.116656921125238
4	C	26	50	20120601	5	2676	53.16	0.0567959480357534	-0.117677417631847
4	C	26	50	20120601	5	2678	53.2	0.0568698406943874	-0.118129612418415
4	C	26	50	20120601	5	2680	53.24	0.0568293234758254	-0.117897186419439
4	C	26	50	20120601	5	2682	53.28	0.0571458951817626	-0.118137814857077
4	C	26	50	20120601	5	2684	53.32	0.057858870949233	-0.118795212031546
4	C	26	50	20120601	5	2686	53.36	0.057764118640554	-0.118228112393035
4	C	26	50	20120601	5	2688	53.4	0.0579401882290695	-0.118617728229468
4	C	26	50	20120601	5	2690	53.44	0.0580647804439146	-0.119170544311000
4	C	26	50	20120601	5	2692	53.48	0.0582032319516709	-0.118851073467260
4	C	26	50	20120601	5	2694	53.52	0.0581247430989592	-0.118455800776577
4	C	26	50	20120601	5	2696	53.56	0.0586538003926429	-0.118946391461364
4	C	26	50	20120601	5	2698	53.6	0.0585318244728883	-0.118932602879131
4	C	26	50	20120601	5	2700	53.64	0.0585744630117938	-0.119109167442393
4	C	26	50	20120601	5	2702	53.68	0.0581592499098811	-0.118333612724788
4	C	26	50	20120601	5	2704	53.72	0.0581002772043301	-0.118319046325095
4	C	26	50	20120601	5	2706	53.76	0.0581453199062917	-0.118409768125121
4	C	26	50	20120601	5	2708	53.8	0.0583150962444546	-0.118569503546992
4	C	26	50	20120601	5	2710	53.84	0.0579977467210581	-0.118701591093717
4	C	26	50	20120601	5	2712	53.88	0.0581647653427743	-0.118906510638905
4	C	26	50	20120601	5	2714	53.92	0.057970310977948	-0.118458912046414
4	C	26	50	20120601	5	2716	53.96	0.0583930901224195	-0.119205687518025
4	C	26	50	20120601	5	2718	54	0.0585176823372645	-0.118656831234468
4	C	26	50	20120601	5	2720	54.04	0.0580688816632454	-0.11896421055225
4	C	26	50	20120601	5	2722	54.08	0.0580869835968438	-0.118627910567118
4	C	26	50	20120601	5	2724	54.12	0.0581633511292119	-0.119074802052827
4	C	26	50	20120601	5	2726	54.16	0.0581528152381723	-0.118909975462133
4	C	26	50	20120601	5	2728	54.2	0.0582468604400701	-0.119039376003090
4	C	26	50	20120601	5	2730	54.24	0.0582191418542476	-0.119276398196144
4	C	26	50	20120601	5	2732	54.28	0.0581143486292757	-0.118515692720943
4	C	26	50	20120601	5	2734	54.32	0.0584285161721569	-0.118703570992704
4	C	26	50	20120601	5	2736	54.36	0.0580422944482728	-0.118368543799778
4	C	26	50	20120601	5	2738	54.4	0.0582025248448897	-0.118834810011293
4	C	26	50	20120601	5	2740	54.44	0.05821341428932	-0.118162068619672
4	C	26	50	20120601	5	2742	54.48	0.0582395065295457	-0.118413162237671
4	C	26	50	20120601	5	2744	54.52	0.0579561688423243	-0.118183140401751
4	C	26	50	20120601	5	2746	54.56	0.0580723464864733	-0.118516682670437
4	C	26	50	20120601	5	2748	54.6	0.0580736899893575	-0.118298964492510
4	C	26	50	20120601	5	2750	54.64	0.0576226972843167	-0.117801019897198
4	C	26	50	20120601	5	2752	54.68	0.0577875238750113	-0.118391383348811
4	C	26	50	20120601	5	2754	54.72	0.0576197981465138	-0.117825132238436
4	C	26	50	20120601	5	2756	54.76	0.0577467238137368	-0.117251315085504
4	C	26	50	20120601	5	2758	54.8	0.057377331231245	-0.117483528952445
4	C	26	50	20120601	5	2760	54.84	0.0572262932227835	-0.117515773021667
4	C	26	50	20120601	5	2762	54.88	0.0573090247161824	-0.117889832508915
4	C	26	50	20120601	5	2764	54.92	0.0565180550707471	-0.118608677262669
4	C	26	50	20120601	5	2766	54.96	0.0563678655904231	-0.119427789757996
4	C	26	50	20120601	5	2768	55	0.0558887300354911	-0.119431749555970
4	C	26	50	20120601	5	2770	55.04	0.0554168069697272	-0.120219042246144
4	C	26	50	20120601	5	2772	55.08	0.0553270044085165	-0.121641033983110
4	C	26	50	20120601	5	2774	55.12	0.0545426815668244	-0.121578242900940
4	C	26	50	20120601	5	2776	55.16	0.054017442649759	-0.123451227342947
4	C	26	50	20120601	5	2778	55.2	0.0539046591181597	-0.122623558855568
4	C	26	50	20120601	5	2780	55.24	0.0536031487866618	-0.123753798334617
4	C	26	50	20120601	5	2782	55.28	0.0531950067525609	-0.125986275864179
4	C	26	50	20120601	5	2784	55.32	0.0528039059918866	-0.126776184849443
4	C	26	50	20120601	5	2786	55.36	0.052363095624495	-0.128375236124418
4	C	26	50	20120601	5	2788	55.4	0.0521081836298772	-0.129010571567314
4	C	26	50	20120601	5	2790	55.44	0.0519784295355295	-0.130118961446824
4	C	26	50	20120601	5	2792	55.48	0.0515375484574597	-0.13143948336069
4	C	26	50	20120601	5	2794	55.52	0.0516346342185166	-0.131970308421326
4	C	26	50	20120601	5	2796	55.56	0.0512645345292435	-0.131865232353642
4	C	26	50	20120601	5	2798	55.6	0.0516280581254515	-0.132839554787439
4	C	26	50	20120601	5	2800	55.64	0.0514534734611765	-0.133354964920246
4	C	26	50	20120601	5	2802	55.68	0.0511204968779158	-0.133260849007670
4	C	26	50	20120601	5	2804	55.72	0.0512622010768656	-0.134015756207265
4	C	26	50	20120601	5	2806	55.76	0.0513964099439348	-0.135222221797325
4	C	26	50	20120601	5	2808	55.8	0.0511378209940549	-0.137047759374315
4	C	26	50	20120601	5	2810	55.84	0.051480555650896	-0.137495570098840
4	C	26	50	20120601	5	2812	55.88	0.0513554684613041	-0.138521511327664
4	C	26	50	20120601	5	2814	55.92	0.0510384724912982	-0.138931845392786
4	C	26	50	20120601	5	2816	55.96	0.051381631412208	-0.139963302054503
4	C	26	50	20120601	5	2818	56	0.0513645194281033	-0.140316996866453
4	C	26	50	20120601	5	2820	56.04	0.0517052741859571	-0.142036751268976
4	C	26	50	20120601	5	2822	56.08	0.0519935616206469	-0.143083481437167
4	C	26	50	20120601	5	2824	56.12	0.052009754365936	-0.143925716324238
4	C	26	50	20120601	5	2826	56.16	0.0523664897370446	-0.144725807647151
4	C	26	50	20120601	5	2828	56.2	0.0523951275616827	-0.145851168089409
4	C	26	50	20120601	5	2830	56.24	0.0523603379080483	-0.145803933356426
4	C	26	50	20120601	5	2832	56.28	0.0524522617896026	-0.145891614597293
4	C	26	50	20120601	5	2834	56.32	0.0522025116744875	-0.147187882748564
4	C	26	50	20120601	5	2836	56.36	0.0525340033335077	-0.146750325072366
4	C	26	50	20120601	5	2838	56.4	0.0522206136080859	-0.147516263137747
4	C	26	50	20120601	5	2840	56.44	0.0523401146541064	-0.148181650618844
4	C	26	50	20120601	5	2842	56.48	0.0522328465554004	-0.148502464965468
4	C	26	50	20120601	5	2844	56.52	0.0518990921546803	-0.148988954430924
4	C	26	50	20120601	5	2846	56.56	0.0510933439775183	-0.149340740054565
4	C	26	50	20120601	5	2848	56.6	0.0507643271922321	-0.149989369104947
4	C	26	50	20120601	5	2850	56.64	0.0502891514352748	-0.150931235337488
4	C	26	50	20120601	5	2852	56.68	0.0501667512514514	-0.152046413442097
4	C	26	50	20120601	5	2854	56.72	0.0497146978862388	-0.15338659292448
4	C	26	50	20120601	5	2856	56.76	0.0498139049676393	-0.153935095654646
4	C	26	50	20120601	5	2858	56.8	0.0493076872229879	-0.155656122849376
4	C	26	50	20120601	5	2860	56.84	0.0488993330568526	-0.155783048516599
4	C	26	50	20120601	5	2862	56.88	0.0492446840087841	-0.156745845109863
4	C	26	50	20120601	5	2864	56.92	0.0492275720246794	-0.157532289271898
4	C	26	50	20120601	5	2866	56.96	0.0494898379298215	-0.158061982961685
4	C	26	50	20120601	5	2868	57	0.0498117836472958	-0.158980302538412
4	C	26	50	20120601	5	2870	57.04	0.049845300508724	-0.15923669945727
4	C	26	50	20120601	5	2872	57.08	0.0500243399457204	-0.158491974595325
4	C	26	50	20120601	5	2874	57.12	0.0502119353747692	-0.159268872815814
4	C	26	50	20120601	5	2876	57.16	0.0497664581026217	-0.158261952759405
4	C	26	50	20120601	5	2878	57.2	0.0498419063961743	-0.158108722719922
4	C	26	50	20120601	5	2880	57.24	0.0498038640513465	-0.158651639306517
4	C	26	50	20120601	5	2882	57.28	0.0495862872947754	-0.158396868733255
4	C	26	50	20120601	5	2884	57.32	0.0493640436334484	-0.157742299985911
4	C	26	50	20120601	5	2886	57.36	0.0494043487199761	-0.158519410338435
4	C	26	50	20120601	5	2888	57.4	0.0495600536331933	-0.158141673895925
4	C	26	50	20120601	5	2890	57.44	0.0490657859931439	-0.157914692619164
4	C	26	50	20120601	5	2892	57.48	0.0490360875083341	-0.157784584971426
4	C	26	50	20120601	5	2894	57.52	0.0488754328476485	-0.157156108464307
4	C	26	50	20120601	5	2896	57.56	0.0489919640451881	-0.155847395233687
4	C	26	50	20120601	5	2898	57.6	0.0489527196188322	-0.156179381867454
4	C	26	50	20120601	5	2900	57.64	0.0487464565707601	-0.156163613386234
4	C	26	50	20120601	5	2902	57.68	0.0486008632845138	-0.155586543542107
4	C	26	50	20120601	5	2904	57.72	0.0487376884466734	-0.155462446302009
4	C	26	50	20120601	5	2906	57.76	0.0491372037780438	-0.154982320797583
4	C	26	50	20120601	5	2908	57.8	0.0491372037780438	-0.154982320797583
4	C	26	50	20120601	5	2910	57.84	0.0490191169455856	-0.154885447168561
4	C	26	50	20120601	5	2912	57.88	0.0491974492758009	-0.154007079124971
4	C	26	50	20120601	5	2914	57.92	0.0487574167258685	-0.153556157130608
4	C	26	50	20120601	5	2916	57.96	0.0483969336888196	-0.151887243705652
4	C	26	50	20120601	5	2918	58	0.0486322588255985	-0.152101638481708
4	C	26	50	20120601	5	2920	58.04	0.0481506483969323	-0.150304950861391
4	C	26	50	20120601	5	2922	58.08	0.0481476785484513	-0.150623290334281
4	C	26	50	20120601	5	2924	58.12	0.0481004438154681	-0.149700374563476
4	C	26	50	20120601	5	2926	58.16	0.0475524360600485	-0.148718203244408
4	C	26	50	20120601	5	2928	58.2	0.0474494813127077	-0.148630239160828
4	C	26	50	20120601	5	2930	58.24	0.0472451981636229	-0.146687746122231
4	C	26	50	20120601	5	2932	58.28	0.046943051436022	-0.145872664135557
4	C	26	50	20120601	5	2934	58.32	0.0466545518692978	-0.144824731885839
4	C	26	50	20120601	5	2936	58.36	0.0465202015808724	-0.144045500212971
4	C	26	50	20120601	5	2938	58.4	0.04634476838846	-0.143107947331796
4	C	26	50	20120601	5	2940	58.44	0.0466102869847955	-0.142456348432932
4	C	26	50	20120601	5	2942	58.48	0.0462044784030726	-0.142167778155530
4	C	26	50	20120601	5	2944	58.52	0.0460385911522062	-0.141492208336785
4	C	26	50	20120601	5	2946	58.56	0.0460058521082373	-0.141369383888892
4	C	26	50	20120601	5	2948	58.6	0.0457580818921095	-0.140921361032333
4	C	26	50	20120601	5	2950	58.64	0.0454890984725461	-0.141406719126939
4	C	26	50	20120601	5	2952	58.68	0.0450610867378939	-0.140721744788004
4	C	26	50	20120601	5	2954	58.72	0.0443995883440939	-0.140186818508036
4	C	26	50	20120601	5	2956	58.76	0.0435606061482161	-0.138972362611348
4	C	26	50	20120601	5	2958	58.8	0.0431292003010142	-0.138927178488030
4	C	26	50	20120601	5	2960	58.84	0.0425824653378007	-0.138731451330998
4	C	26	50	20120601	5	2962	58.88	0.0428119214882958	-0.138523208383938
4	C	26	50	20120601	5	2964	58.92	0.0424103555472599	-0.137029728151394
4	C	26	50	20120601	5	2966	58.96	0.0422704191152631	-0.137055113284839
4	C	26	50	20120601	5	2968	59	0.0420840257677423	-0.135852748914109
4	C	26	50	20120601	5	2970	59.04	0.0420352353998405	-0.13525100104332
4	C	26	50	20120601	5	2972	59.08	0.0422723990142504	-0.134077628050619
4	C	26	50	20120601	5	2974	59.12	0.0422178103707429	-0.133385511933193
4	C	26	50	20120601	5	2976	59.16	0.0422628530727044	-0.132234554225456
4	C	26	50	20120601	5	2978	59.2	0.0421789194977776	-0.130446069043801
4	C	26	50	20120601	5	2980	59.24	0.042094561658782	-0.128662250766901
4	C	26	50	20120601	5	2982	59.28	0.0419405538018396	-0.127544880631270
4	C	26	50	20120601	5	2984	59.32	0.0420862885094421	-0.126762749820600
4	C	26	50	20120601	5	2986	59.36	0.0421137949632303	-0.124328251883653
4	C	26	50	20120601	5	2988	59.4	0.0420030620412965	-0.123352868789684
4	C	26	50	20120601	5	2990	59.44	0.0417039558728546	-0.121666419116554
4	C	26	50	20120601	5	2992	59.48	0.0417974353893274	-0.120211051939516
4	C	26	50	20120601	5	2994	59.52	0.0415873539646369	-0.118700035458799
4	C	26	50	20120601	5	2996	59.56	0.0411292901917843	-0.117265881485196
4	C	26	50	20120601	5	2998	59.6	0.0408552156033964	-0.115797644964740
4	C	26	50	20120601	5	3000	59.64	0.0407214310003959	-0.114521458646055
4	C	26	50	20120601	5	3002	59.68	0.0408265070680802	-0.112795693835891
4	C	26	50	20120601	5	3004	59.72	0.0404492656003172	-0.111048786532970
4	C	26	50	20120601	5	3006	59.76	0.0405542709573234	-0.109332991928420
4	C	26	50	20120601	5	3008	59.8	0.0400845399225811	-0.107832723470777
4	C	26	50	20120601	5	3010	59.84	0.0395450174485358	-0.106296180435258
4	C	26	50	20120601	5	3012	59.88	0.0389724730878091	-0.104581941465628
4	C	26	50	20120601	5	3014	59.92	0.0387966863420061	-0.103786163494081
4	C	26	50	20120601	5	3016	59.96	0.0377349655100545	-0.101917633824795
4	C	26	50	20120601	5	3018	60	0.0372423949262799	-0.100800829374589
4	C	26	50	20120601	5	3020	60.04	0.0368264040069079	-0.0993712715950638
4	C	26	50	20120601	5	3022	60.08	0.0363718757679612	-0.0974923474560948
4	C	26	50	20120601	5	3024	60.12	0.0360299189285794	-0.0962715983090548
4	C	26	50	20120601	5	3026	60.16	0.0354358078110264	-0.0946029677268107
4	C	26	50	20120601	5	3028	60.2	0.0353031545788758	-0.0936297059531856
4	C	26	50	20120601	5	3030	60.24	0.0349120538182015	-0.0919532264856704
4	C	26	50	20120601	5	3032	60.28	0.0344522929890741	-0.090097778291837
4	C	26	50	20120601	5	3034	60.32	0.0338390899884291	-0.0884680385825581
4	C	26	50	20120601	5	3036	60.36	0.0337002849272822	-0.0871301218418751
4	C	26	50	20120601	5	3038	60.4	0.0332499993290226	-0.0851889723061617
4	C	26	50	20120601	5	3040	60.44	0.0325621965629624	-0.0836506615036904
4	C	26	50	20120601	5	3042	60.48	0.0316520794248972	-0.082721876746602
4	C	26	50	20120601	5	3044	60.52	0.031114395428483	-0.0808715197215929
4	C	26	50	20120601	5	3046	60.56	0.030296767857397	-0.079459781032954
4	C	26	50	20120601	5	3048	60.6	0.0296866761265892	-0.0782131517777221
4	C	26	50	20120601	5	3050	60.64	0.0290382592082411	-0.0771482489652552
4	C	26	50	20120601	5	3052	60.68	0.0280377738235403	-0.0763887455715827
4	C	26	50	20120601	5	3054	60.72	0.0279810638596891	-0.074845414310965
4	C	26	50	20120601	5	3056	60.76	0.0274167219376241	-0.0740757285796434
4	C	26	50	20120601	5	3058	60.8	0.0266291464047386	-0.0736240287678214
4	C	26	50	20120601	5	3060	60.84	0.0267529608021243	-0.0725813998189618
4	C	26	50	20120601	5	3062	60.88	0.025932787646626	-0.0722730305516864
4	C	26	50	20120601	5	3064	60.92	0.0252658445306109	-0.0702842220189211
4	C	26	50	20120601	5	3066	60.96	0.024193234254229	-0.0699567608685536
4	C	26	50	20120601	5	3068	61	0.0235103105249591	-0.0685486284244987
4	C	26	50	20120601	5	3070	61.04	0.0230092546598103	-0.0674026911749078
4	C	26	50	20120601	5	3072	61.08	0.0222073955699447	-0.0668388442275897
4	C	26	50	20120601	5	3074	61.12	0.0216327298888744	-0.065033954168611
4	C	26	50	20120601	5	3076	61.16	0.021262418067567	-0.0641548083075618
4	C	26	50	20120601	5	3078	61.2	0.0205748274335412	-0.063374869527913
4	C	26	50	20120601	5	3080	61.24	0.0198315167851579	-0.0621477564198419
4	C	26	50	20120601	5	3082	61.28	0.0190439412522724	-0.0608601149713011
4	C	26	50	20120601	5	3084	61.32	0.0182856399401279	-0.058719985587362
4	C	26	50	20120601	5	3086	61.36	0.0176264042880277	-0.0581506939178287
4	C	26	50	20120601	5	3088	61.4	0.0167365104039044	-0.0566525467805287
4	C	26	50	20120601	5	3090	61.44	0.0154855677973073	-0.0555734311217599
4	C	26	50	20120601	5	3092	61.48	0.0147508838516545	-0.0540456562103283
4	C	26	50	20120601	5	3094	61.52	0.0139017193181275	-0.0526309476732084
4	C	26	50	20120601	5	3096	61.56	0.0137624192822338	-0.0509586401357022
4	C	26	50	20120601	5	3098	61.6	0.0125430843487557	-0.0496509168545758
4	C	26	50	20120601	5	3100	61.64	0.0115044151978708	-0.0477849327697026
4	C	26	50	20120601	5	3102	61.68	0.0105421842900321	-0.0468555116165110
4	C	26	50	20120601	5	3104	61.72	0.0092633109655781	-0.0453099176141934
4	C	26	50	20120601	5	3106	61.76	0.0082835438095661	-0.0443208166486697
4	C	26	50	20120601	5	3108	61.8	0.0074881193914093	-0.0427257958823472
4	C	26	50	20120601	5	3110	61.84	0.0067078977690481	-0.0415539785245648
4	C	26	50	20120601	5	3112	61.88	0.0060627335418935	-0.0409437453724009
4	C	26	50	20120601	5	3114	61.92	0.0049211803543459	-0.0396852367232450
4	C	26	50	20120601	5	3116	61.96	0.0044619852106434	-0.0377286722597019
4	C	26	50	20120601	5	3118	62	0.0039262811132164	-0.0365461068788455
4	C	26	50	20120601	5	3120	62.04	0.0029295433944559	-0.0338575454754180
4	C	26	50	20120601	5	3122	62.08	0.0024410033193341	-0.0329492668149839
4	C	26	50	20120601	5	3124	62.12	0.0015825049762955	-0.0306805147075468
4	C	26	50	20120601	5	3126	62.16	0.0012801461166601	-0.0293357390310863
4	C	26	50	20120601	5	3128	62.2	0.0002409112803503	-0.0269875081214439
4	C	26	50	20120601	5	3130	62.24	-0.000175503903090499	-0.0254931793607623
4	C	26	50	20120601	5	3132	62.28	-0.000136259476734599	-0.0246909667175062
4	C	26	50	20120601	5	3134	62.32	-0.0005557859300126	-0.0235404332738376
4	C	26	50	20120601	5	3136	62.36	-0.0008452754462304	-0.0226708333543343
4	C	26	50	20120601	5	3138	62.4	-0.00138126238636980	-0.0217892126195509
4	C	26	50	20120601	5	3140	62.44	-0.00233069466146896	-0.0209749791610146
4	C	26	50	20120601	5	3142	62.48	-0.00344558992336579	-0.0202280622680473
4	C	26	50	20120601	5	3144	62.52	-0.00408523871762714	-0.0194433151622865
4	C	26	50	20120601	5	3146	62.56	-0.00471371522474574	-0.0181907462100926
4	C	26	50	20120601	5	3148	62.6	-0.00551348834960679	-0.0165560921086846
4	C	26	50	20120601	5	3150	62.64	-0.00658878563175717	-0.0154834818323027
4	C	26	50	20120601	5	3152	62.68	-0.00758951850383143	-0.0150055130035597
4	C	26	50	20120601	5	3154	62.72	-0.0085070036945566	-0.0135591402247782
4	C	26	50	20120601	5	3156	62.76	-0.00912740504223405	-0.0122760101175015
4	C	26	50	20120601	5	3158	62.8	-0.00994024550041143	-0.0101933897280762
4	C	26	50	20120601	5	3160	62.84	-0.0103092562452414	-0.00892544827445934
4	C	26	50	20120601	5	3162	62.88	-0.0101100501228456	-0.00803457858297804
4	C	26	50	20120601	5	3164	62.92	-0.00976584468389958	-0.00712290580999424
4	C	26	50	20120601	5	3166	62.96	-0.00988668923280436	-0.00658793710361974
4	C	26	50	20120601	5	3168	63	-0.00958030693558404	-0.00624701971120634
4	C	26	50	20120601	5	3170	63.04	-0.0096896963546336	-0.00619723939381074
4	C	26	50	20120601	5	3172	63.08	-0.00955807549838353	-0.00634636821396304
4	C	26	50	20120601	5	3174	63.12	-0.00927876124874703	-0.0059035850186518
4	C	26	50	20120601	5	3176	63.16	-0.00886018938962366	-0.00561172669471705
4	C	26	50	20120601	5	3178	63.2	-0.00879825390665953	-0.00551857951843135
4	C	26	50	20120601	5	3180	63.24	-0.0086673684414619	-0.00511748026787109
4	C	26	50	20120601	5	3182	63.28	-0.00850684105999693	-0.00482804732019581
4	C	26	50	20120601	5	3184	63.32	-0.00779675735926159	-0.00459576981364385
4	C	26	50	20120601	5	3186	63.36	-0.00749442678389747	-0.00417646963453585
4	C	26	50	20120601	5	3188	63.4	-0.00673500824303874	-0.00303348809129029
4	C	26	50	20120601	5	3190	63.44	-0.00694488460676272	-0.00295985706216533
4	C	26	50	20120601	5	3192	63.48	-0.00737169001724623	-0.00201054782364608
4	C	26	50	20120601	5	3194	63.52	-0.0074112795117113	-0.00204356122504612
4	C	26	50	20120601	5	3196	63.56	-0.00822757913626224	-0.00136847365312526
4	C	26	50	20120601	5	3198	63.6	-0.00844471890084257	-0.00112220391758717
4	C	26	50	20120601	5	3200	63.64	-0.00913483673450432	-0.00144027044725982
4	C	26	50	20120601	5	3202	63.68	-0.00927220636888544	-0.000983246121375521
4	C	26	50	20120601	5	3204	63.72	-0.0099946432250881	-0.00133298113535038
4	C	26	50	20120601	5	3206	63.76	-0.0103496886109897	-0.00154196654453007
4	C	26	50	20120601	5	3208	63.8	-0.0110038118810619	-0.000835828499633751
4	C	26	50	20120601	5	3210	63.84	-0.0120889520896064	-0.00154095538183297
4	C	26	50	20120601	5	3212	63.88	-0.0128445734670502	-0.00158699510435603
4	C	26	50	20120601	5	3214	63.92	-0.0146256552407063	-0.00126447663038903
4	C	26	50	20120601	5	3216	63.96	-0.0158606243051164	-0.00138875064718257
4	C	26	50	20120601	5	3218	64	-0.0170552097941462	-0.00146917767958151
4	C	26	50	20120601	5	3220	64.04	-0.0192003179169317	-0.00139194676983353
4	C	26	50	20120601	5	3222	64.08	-0.0199689712723527	-0.0007664966797384
4	C	26	50	20120601	5	3224	64.12	-0.0214923762638767	-0.00121777222749166
4	C	26	50	20120601	5	3226	64.16	-0.0225362285074677	-0.00079871953575707
4	C	26	50	20120601	5	3228	64.2	-0.0239086308458692	-0.000995952830233439
4	C	26	50	20120601	5	3230	64.24	-0.0240237690430498	-0.00112094809594378
4	C	26	50	20120601	5	3232	64.28	-0.0235239081883612	-0.00142366758003756
4	C	26	50	20120601	5	3234	64.32	-0.0233028241821555	-0.000269570318191741
4	C	26	50	20120601	5	3236	64.36	-0.0232399411761045	-0.00058319338885141
4	C	26	50	20120601	5	3238	64.4	-0.0227339497056231	5.18026427897295e-05
4	C	26	50	20120601	5	3240	64.44	-0.0226666614243254	0.000459067864481931
4	C	26	50	20120601	5	3242	64.48	-0.0224502089675363	0.00029687878208118
4	C	26	50	20120601	5	3244	64.52	-0.0218996697698401	0.0002498137547254
4	C	26	50	20120601	5	3246	64.56	-0.0219508430875946	0.00032396804286843
4	C	26	50	20120601	5	3248	64.6	-0.0212196876047799	0.000350774460943209
4	C	26	50	20120601	5	3250	64.64	-0.0208184822882024	0.00117823788735552
4	C	26	50	20120601	5	3252	64.68	-0.0206984226278248	0.00106373608627799
4	C	26	50	20120601	5	3254	64.72	-0.0199406092193593	0.0020647376589291
4	C	26	50	20120601	5	3256	64.76	-0.0198108339118082	0.00249326558153158
4	C	26	50	20120601	5	3258	64.8	-0.0189510415633600	0.00312644434874508
4	C	26	50	20120601	5	3260	64.84	-0.018526593646885	0.00372194139558914
4	C	26	50	20120601	5	3262	64.88	-0.0181332018602397	0.00487246069712215
4	C	26	50	20120601	5	3264	64.92	-0.0175254647950133	0.00553545108623046
4	C	26	50	20120601	5	3266	64.96	-0.0166861997564230	0.00633004111838541
4	C	26	50	20120601	5	3268	65	-0.0159612194371283	0.0070245592775465
4	C	26	50	20120601	5	3270	65.04	-0.0146621334653341	0.00722535285466613
4	C	26	50	20120601	5	3272	65.08	-0.0137000312509297	0.00794643065163536
4	C	26	50	20120601	5	3274	65.12	-0.0128047916395406	0.00845498184866473
4	C	26	50	20120601	5	3276	65.16	-0.011815160343931	0.00915139010425192
4	C	26	50	20120601	5	3278	65.2	-0.0108901939634609	0.0101571505055404
4	C	26	50	20120601	5	3280	65.24	-0.0103794790196811	0.0103991648724693
4	C	26	50	20120601	5	3282	65.28	-0.0092656373468882	0.0119550755627244
4	C	26	50	20120601	5	3284	65.32	-0.00817414024838084	0.0133059111442997
4	C	26	50	20120601	5	3286	65.36	-0.00697131625824347	0.0147650472004817
4	C	26	50	20120601	5	3288	65.4	-0.00579397639650005	0.0151273616440938
4	C	26	50	20120601	5	3290	65.44	-0.00494873630560871	0.0153960975762838
4	C	26	50	20120601	5	3292	65.48	-0.00444625915582974	0.0148465271148778
4	C	26	50	20120601	5	3294	65.52	-0.00359848762266176	0.0142411517863005
4	C	26	50	20120601	5	3296	65.56	-0.00296215940184486	0.0134151775267694
4	C	26	50	20120601	5	3298	65.6	-0.00296499631425098	0.0133808206224851
4	C	26	50	20120601	5	3300	65.64	-0.00243980194491282	0.0123269932235319
4	C	26	50	20120601	5	3302	65.68	-0.0015341742278014	0.0112515184575794
4	C	26	50	20120601	5	3304	65.72	-0.000707948238256099	0.0105798660104015
4	C	26	50	20120601	5	3306	65.76	-9.14784042820999e-05	0.00932954565777187
4	C	26	50	20120601	5	3308	65.8	0.000376301015744101	0.00947935330043406
4	C	26	50	20120601	5	3310	65.84	0.001085196777087	0.0086301675537037
4	C	26	50	20120601	5	3312	65.88	0.0009097565136068	0.00873772556618998
4	C	26	50	20120601	5	3314	65.92	0.0016273143330193	0.00735350747347482
4	C	26	50	20120601	5	3316	65.96	0.0021984303380481	0.0068628602201451
4	C	26	50	20120601	5	3318	66	0.0026516645715852	0.00628800362024387
4	C	26	50	20120601	5	3320	66.04	0.0039706167083968	0.00563967155470955
4	C	26	50	20120601	5	3322	66.08	0.0040092954493277	0.00548248171725178
4	C	26	50	20120601	5	3324	66.12	0.0043274935008617	0.00533568634947745
4	C	26	50	20120601	5	3326	66.16	0.0053249383264034	0.00558472935781135
4	C	26	50	20120601	5	3328	66.2	0.0059762543825544	0.00518740605746263
4	C	26	50	20120601	5	3330	66.24	0.0065638601177204	0.00501317494657827
4	C	26	50	20120601	5	3332	66.28	0.0069896798213509	0.00472283690222307
4	C	26	50	20120601	5	3334	66.32	0.0071765681436185	0.00449309790901556
4	C	26	50	20120601	5	3336	66.36	0.0078949886333041	0.00437274833485761
4	C	26	50	20120601	5	3338	66.4	0.0079833062702743	0.00502788276762694
4	C	26	50	20120601	5	3340	66.44	0.0081829225146032	0.0044943707012217
4	C	26	50	20120601	5	3342	66.48	0.0083934989140406	0.00449606775749654
4	C	26	50	20120601	5	3344	66.52	0.0085724676403589	0.00458113270327329
4	C	26	50	20120601	5	3346	66.56	0.0087391327086846	0.00409188552137031
4	C	26	50	20120601	5	3348	66.6	0.0087044844764064	0.00436497016026456
4	C	26	50	20120601	5	3350	66.64	0.0087157981849054	0.00383251875403109
4	C	26	50	20120601	5	3352	66.68	0.0087625379431418	0.00418105168647794
4	C	26	50	20120601	5	3354	66.72	0.0093533963695013	0.00426236896631439
4	C	26	50	20120601	5	3356	66.76	0.0097604777434304	0.0039739401102684
4	C	26	50	20120601	5	3358	66.8	0.0102085005999902	0.00406430835690404
4	C	26	50	20120601	5	3360	66.84	0.0097326177362517	0.0033386753780504
4	C	26	50	20120601	5	3362	66.88	0.0100637558418813	0.00367448038843589
4	C	26	50	20120601	5	3364	66.92	0.0101177080892859	0.00309090516192264
4	C	26	50	20120601	5	3366	66.96	0.0104816559495626	0.00282835641406807
4	C	26	50	20120601	5	3368	67	0.0107531849535382	0.00281591133471919
4	C	26	50	20120601	5	3370	67.04	0.011092171944439	0.00237071690528414
4	C	26	50	20120601	5	3372	67.08	0.0113699941987672	0.00245323626664861
4	C	26	50	20120601	5	3374	67.12	0.0119307298762482	0.00230644089887428
4	C	26	50	20120601	5	3376	67.16	0.0117154158613769	0.0019744542651072
4	C	26	50	20120601	5	3378	67.2	0.0122951020005936	0.00190911759852556
4	C	26	50	20120601	5	3380	67.24	0.0126569992512049	0.00122944656044905
4	C	26	50	20120601	5	3382	67.28	0.0135531863856807	0.0004711452483046
4	C	26	50	20120601	5	3384	67.32	0.0140744655047714	0.0006076168570736
4	C	26	50	20120601	5	3386	67.36	0.0143078814532411	8.34386001800046e-06
4	C	26	50	20120601	5	3388	67.4	0.015092062873577	0.00022584990591098
4	C	26	50	20120601	5	3390	67.44	0.015448444691295	-0.000802141932578021
4	C	26	50	20120601	5	3392	67.48	0.0156824263251896	-0.00079231314831953
4	C	26	50	20120601	5	3394	67.52	0.0159942604156929	-0.0012015865532703
4	C	26	50	20120601	5	3396	67.56	0.0157210343554424	-0.00138571715909128
4	C	26	50	20120601	5	3398	67.6	0.0157614808633263	-0.00160619305346524
4	C	26	50	20120601	5	3400	67.64	0.0159268024287677	-0.00206142839919314
4	C	26	50	20120601	5	3402	67.68	0.0157962705169607	-0.00211983541931915
4	C	26	50	20120601	5	3404	67.72	0.0160477883990287	-0.00199941513448308
4	C	26	50	20120601	5	3406	67.76	0.0158188272232805	-0.0020097388934884
4	C	26	50	20120601	5	3408	67.8	0.0165030944554347	-0.00299537503578433
4	C	26	50	20120601	5	3410	67.84	0.0161337018729429	-0.00264394296553462
4	C	26	50	20120601	5	3412	67.88	0.0159184585687497	-0.00275241314576864
4	C	26	50	20120601	5	3414	67.92	0.0160995486154116	-0.00261686077581517
4	C	26	50	20120601	5	3416	67.96	0.0158666276416887	-0.00234504892912707
4	C	26	50	20120601	5	3418	68	0.0160904976486124	-0.00280438549418585
4	C	26	50	20120601	5	3420	68.04	0.0162285956029781	-0.00256785827587895
4	C	26	50	20120601	5	3422	68.08	0.0162524251015041	-0.00273777603539807
4	C	26	50	20120601	5	3424	68.12	0.0163109735429864	-0.00299120310577533
4	C	26	50	20120601	5	3426	68.16	0.0161510966997601	-0.00355469649970289
4	C	26	50	20120601	5	3428	68.2	0.0161096602423825	-0.00358538493400639
4	C	26	50	20120601	5	3430	68.24	0.0163180446107982	-0.00357414193618552
4	C	26	50	20120601	5	3432	68.28	0.0162201103216039	-0.00368112719217905
4	C	26	50	20120601	5	3434	68.32	0.016056273680403	-0.00371655324191649
4	C	26	50	20120601	5	3436	68.36	0.0157985332586605	-0.00379836549649978
4	C	26	50	20120601	5	3438	68.4	0.0156944471404698	-0.00375169644894147
4	C	26	50	20120601	5	3440	68.44	0.0158324036734793	-0.00338887995951465
4	C	26	50	20120601	5	3442	68.48	0.0155902196009229	-0.00363360961648331
4	C	26	50	20120601	5	3444	68.52	0.016112347248151	-0.00332191694733628
4	C	26	50	20120601	5	3446	68.56	0.0163658450292064	-0.00229413724088163
4	C	26	50	20120601	5	3448	68.6	0.016433515148166	-0.00245896383157622
4	C	26	50	20120601	5	3450	68.64	0.0164199386979672	-0.00199750594617388
4	C	26	50	20120601	5	3452	68.68	0.0169163983690383	-0.00234533177183954
4	C	26	50	20120601	5	3454	68.72	0.0174773461785536	-0.0019911419851432
4	C	26	50	20120601	5	3456	68.76	0.0182798416645222	-0.00260978970800331
4	C	26	50	20120601	5	3458	68.8	0.019395302611844	-0.00293654375158961
4	C	26	50	20120601	5	3460	68.84	0.0203157435089145	-0.00306969195848704
4	C	26	50	20120601	5	3462	68.88	0.0212258606469797	-0.00265044834792154
4	C	26	50	20120601	5	3464	68.92	0.0221088955953254	-0.00335472670198334
4	C	26	50	20120601	5	3466	68.96	0.0228490949738715	-0.00347818754597851
4	C	26	50	20120601	5	3468	69	0.024299300271407	-0.00446566216590552
4	C	26	50	20120601	5	3470	69.04	0.0246420349282481	-0.00445187358367239
4	C	26	50	20120601	5	3472	69.08	0.0258644811315634	-0.00572381726167075
4	C	26	50	20120601	5	3474	69.12	0.0264433894533209	-0.00577055701990717
4	C	26	50	20120601	5	3476	69.16	0.027379103856865	-0.00659836692864224
4	C	26	50	20120601	5	3478	69.2	0.0283315766911233	-0.00741564094633764
4	C	26	50	20120601	5	3480	69.24	0.0289569419284047	-0.00820406500736064
4	C	26	50	20120601	5	3482	69.28	0.0298046215376911	-0.00898895353447774
4	C	26	50	20120601	5	3484	69.32	0.0309712770159708	-0.0104210568984148
4	C	26	50	20120601	5	3486	69.36	0.0314720500384071	-0.0109470029222614
4	C	26	50	20120601	5	3488	69.4	0.0320658783132476	-0.0119389323149099
4	C	26	50	20120601	5	3490	69.44	0.0324219772882531	-0.0120343917303701
4	C	26	50	20120601	5	3492	69.48	0.0329677223019729	-0.0128809399688066
4	C	26	50	20120601	5	3494	69.52	0.0333179522906946	-0.0135958956352643
4	C	26	50	20120601	5	3496	69.56	0.0332405948088328	-0.0134495245315587
4	C	26	50	20120601	5	3498	69.6	0.0338526664386279	-0.0133639646110351
4	C	26	50	20120601	5	3500	69.64	0.03428895132262	-0.0144083613268477
4	C	26	50	20120601	5	3502	69.68	0.034295527415685	-0.0132702729625279
4	C	26	50	20120601	5	3504	69.72	0.0340466258287073	-0.0129150225156598
4	C	26	50	20120601	5	3506	69.76	0.0339752787544856	-0.0133850363931145
4	C	26	50	20120601	5	3508	69.8	0.0336741219763783	-0.0125131030212333
4	C	26	50	20120601	5	3510	69.84	0.0329639746360326	-0.0124318564520750
4	C	26	50	20120601	5	3512	69.88	0.0329960772838985	-0.0113734590219950
4	C	26	50	20120601	5	3514	69.92	0.0331040524893857	-0.0102506441641489
4	C	26	50	20120601	5	3516	69.96	0.033107234469901	-0.00925567421234134
4	C	26	50	20120601	5	3518	70	0.0328690809059974	-0.00946922046025964
4	C	26	50	20120601	5	3520	70.04	0.0325119919814982	-0.00861758105299854
4	C	26	50	20120601	5	3522	70.08	0.0323698635184797	-0.00865661334732004
4	C	26	50	20120601	5	3524	70.12	0.0322539687170432	-0.00894306230437874
4	C	26	50	20120601	5	3526	70.16	0.0318828083675984	-0.00833190991339924
4	C	26	50	20120601	5	3528	70.2	0.0312110569254712	-0.00879350922015774
4	C	26	50	20120601	5	3530	70.24	0.0307256988308647	-0.00769438243948144
4	C	26	50	20120601	5	3532	70.28	0.0304142890044302	-0.00812812173906124
4	C	26	50	20120601	5	3534	70.32	0.0299692359963513	-0.00713831366675634
4	C	26	50	20120601	5	3536	70.36	0.0292270567188179	-0.00673526280147994
4	C	26	50	20120601	5	3538	70.4	0.0286386731661926	-0.00648586623975554
4	C	26	50	20120601	5	3540	70.44	0.0276630779401895	-0.00615501097683834
4	C	26	50	20120601	5	3542	70.48	0.0273395765877967	-0.00564935891761181
4	C	26	50	20120601	5	3544	70.52	0.0260016598471136	-0.00506564226974231
4	C	26	50	20120601	5	3546	70.56	0.025483421287182	-0.00455716178339106
4	C	26	50	20120601	5	3548	70.6	0.0246382165516297	-0.00453686781877101
4	C	26	50	20120601	5	3550	70.64	0.0235951633387014	-0.00331675506783362
4	C	26	50	20120601	5	3552	70.68	0.0222913291448716	-0.00255244334804908
4	C	26	50	20120601	5	3554	70.72	0.0216248810036033	-0.00198951563954647
4	C	26	50	20120601	5	3556	70.76	0.0217443820496238	-0.00173820988951277
4	C	26	50	20120601	5	3558	70.8	0.0208938740132126	-0.0012781662176728
4	C	26	50	20120601	5	3560	70.84	0.0205160668600246	-0.00132617876811537
4	C	26	50	20120601	5	3562	70.88	0.0196567199888486	-0.000578696189723071
4	C	26	50	20120601	5	3564	70.92	0.0184354051563832	0.000184272027177220
4	C	26	50	20120601	5	3566	70.96	0.017195705547607	0.00039824253916426
4	C	26	50	20120601	5	3568	71	0.0158489499721591	0.00113207795667966
4	C	26	50	20120601	5	3570	71.04	0.0148351002692938	0.00105061925548697
4	C	26	50	20120601	5	3572	71.08	0.0130904557080722	0.00261297168851865
4	C	26	50	20120601	5	3574	71.12	0.0117284266261507	0.00317950564160531
4	C	26	50	20120601	5	3576	71.16	0.0102008638467534	0.00444600459738854
4	C	26	50	20120601	5	3578	71.2	0.0099275670758248	0.00482649875634502
4	C	26	50	20120601	5	3580	71.24	0.0090279858287993	0.00530619999670197
4	C	26	50	20120601	5	3582	71.28	0.0079124541707994	0.00629402817001958
4	C	26	50	20120601	5	3584	71.32	0.0065072208645473	0.00722366145524553
4	C	26	50	20120601	5	3586	71.36	0.0057963239910136	0.00791871913688066
4	C	26	50	20120601	5	3588	71.4	0.0047006620335651	0.00854995336044589
4	C	26	50	20120601	5	3590	71.44	0.0035728337886403	0.00937287716132298
4	C	26	50	20120601	5	3592	71.48	0.0022192899880931	0.0106929041004420
4	C	26	50	20120601	5	3594	71.52	0.000746358278610202	0.0112327377014711
4	C	26	50	20120601	5	3596	71.56	-0.000523584287197398	0.0119641477427270
4	C	26	50	20120601	5	3598	71.6	-0.0014023907369916	0.0126673088680745
4	C	26	50	20120601	5	3600	71.64	-0.00234417989489297	0.0139455394324645
4	C	26	50	20120601	5	3602	71.68	-0.00318002607219624	0.0141357971185444
4	C	26	50	20120601	5	3604	71.72	-0.00428161641289827	0.0156780564052819
4	C	26	50	20120601	5	3606	71.76	-0.00545578843626196	0.0167960841502194
4	C	26	50	20120601	5	3608	71.8	-0.00629004008777367	0.0180582768257052
4	C	26	50	20120601	5	3610	71.84	-0.00685773369598147	0.0186990852750877
4	C	26	50	20120601	5	3612	71.88	-0.00798993893188175	0.0198088045153462
4	C	26	50	20120601	5	3614	71.92	-0.00861422936685573	0.0210996138022667
4	C	26	50	20120601	5	3616	71.96	-0.00904615847307572	0.0224742576691646
4	C	26	50	20120601	5	3618	72	-0.00929081741936626	0.0230296193351085
4	C	26	50	20120601	5	3620	72.04	-0.00919274170881569	0.0234744602111529
4	C	26	50	20120601	5	3622	72.08	-0.00928127147782024	0.0233740510482244
4	C	26	50	20120601	5	3624	72.12	-0.0097928632340087	0.0232689042698620
4	C	26	50	20120601	5	3626	72.16	-0.00988372645539118	0.0230593885305964
4	C	26	50	20120601	5	3628	72.2	-0.00989702006287749	0.0225598883003662
4	C	26	50	20120601	5	3630	72.24	-0.0106656451340273	0.0224003650105306
4	C	26	50	20120601	5	3632	72.28	-0.0114735146315329	0.0217855356642889
4	C	26	50	20120601	5	3634	72.32	-0.0120997991076298	0.0215098347303042
4	C	26	50	20120601	5	3636	72.36	-0.0131965217252502	0.0212012533309944
4	C	26	50	20120601	5	3638	72.4	-0.0140041083800433	0.0205010054855854
4	C	26	50	20120601	5	3640	72.44	-0.0149322991674356	0.0205231662121078
4	C	26	50	20120601	5	3642	72.48	-0.0160546261216028	0.0199788283408825
4	C	26	50	20120601	5	3644	72.52	-0.0176922430004239	0.0195191099381619
4	C	26	50	20120601	5	3646	72.56	-0.0186477068963666	0.0197047749656981
4	C	26	50	20120601	5	3648	72.6	-0.0198655286213330	0.0195894741339578
4	C	26	50	20120601	5	3650	72.64	-0.0213647859162794	0.0193269465993067
4	C	26	50	20120601	5	3652	72.68	-0.0228104091618728	0.0189097394562710
4	C	26	50	20120601	5	3654	72.72	-0.0246746304295404	0.0173088447539172
4	C	26	50	20120601	5	3656	72.76	-0.0258154164062304	0.0169177333866412
4	C	26	50	20120601	5	3658	72.8	-0.0273772017396236	0.0163279370346670
4	C	26	50	20120601	5	3660	72.84	-0.0288870514941522	0.0161224164487152
4	C	26	50	20120601	5	3662	72.88	-0.0295060669125385	0.0152727427983058
4	C	26	50	20120601	5	3664	72.92	-0.0295277963039244	0.0158550240194095
4	C	26	50	20120601	5	3666	72.96	-0.029839241485698	0.0157294064997317
4	C	26	50	20120601	5	3668	73	-0.0303034217322079	0.0152278910151751
4	C	26	50	20120601	5	3670	73.04	-0.0305834925861002	0.0149106263445923
4	C	26	50	20120601	5	3672	73.08	-0.0309726134477872	0.0142752909016962
4	C	26	50	20120601	5	3674	73.12	-0.0316339774912988	0.0142545656019397
4	C	26	50	20120601	5	3676	73.16	-0.0322381578094158	0.0130069181129428
4	C	26	50	20120601	5	3678	73.2	-0.0332249677489685	0.0114861011322380
4	C	26	50	20120601	5	3680	73.24	-0.0341198820912382	0.0111232139321331
4	C	26	50	20120601	5	3682	73.28	-0.0347394490529139	0.00999028744731602
4	C	26	50	20120601	5	3684	73.32	-0.036002907449538	0.00915915413670935
4	C	26	50	20120601	5	3686	73.36	-0.0367486222609773	0.00827003807004539
4	C	26	50	20120601	5	3688	73.4	-0.0382175658882143	0.00764099587750184
4	C	26	50	20120601	5	3690	73.44	-0.0393877569003999	0.00666115801081164
4	C	26	50	20120601	5	3692	73.48	-0.0405412601925495	0.00557058722218763
4	C	26	50	20120601	5	3694	73.52	-0.04142712356802	0.00438377920064412
4	C	26	50	20120601	5	3696	73.56	-0.0424841774952158	0.00314825152187687
4	C	26	50	20120601	5	3698	73.6	-0.0441774153934451	0.00166403438816631
4	C	26	50	20120601	5	3700	73.64	-0.0450270749017188	0.00043310290347677
4	C	26	50	20120601	5	3702	73.68	-0.0463502838213532	-0.00039795969645179
4	C	26	50	20120601	5	3704	73.72	-0.0471469810317161	-0.00144327565107985
4	C	26	50	20120601	5	3706	73.76	-0.0474302480082594	-0.00108547961979947
4	C	26	50	20120601	5	3708	73.8	-0.0488617856867716	-0.00242339636048253
4	C	26	50	20120601	5	3710	73.84	-0.0509232140859647	-0.00495787919628947
4	C	26	50	20120601	5	3712	73.88	-0.0524708586979477	-0.00601238753907298
4	C	26	50	20120601	5	3714	73.92	-0.053717700085214	-0.00677189093274544
4	C	26	50	20120601	5	3716	73.96	-0.055142025274558	-0.00759489251536844
4	C	26	50	20120601	5	3718	74	-0.0571905136196555	-0.00845530004671624
4	C	26	50	20120601	5	3720	74.04	-0.0585021259880784	-0.00903236989084264
4	C	26	50	20120601	5	3722	74.08	-0.0607725751517903	-0.0102138746115272
4	C	26	50	20120601	5	3724	74.12	-0.0626179117186528	-0.0105976214616771
4	C	26	50	20120601	5	3726	74.16	-0.0643000480404175	-0.0118468670119994
4	C	26	50	20120601	5	3728	74.2	-0.0664737649964631	-0.0125362254129781
4	C	26	50	20120601	5	3730	74.24	-0.0681791651313288	-0.0132214118839479
4	C	26	50	20120601	5	3732	74.28	-0.070781742350164	-0.0142912644438831
4	C	26	50	20120601	5	3734	74.32	-0.0727581058035804	-0.0141816628927992
4	C	26	50	20120601	5	3736	74.36	-0.0748599807106574	-0.0149707233499253
4	C	26	50	20120601	5	3738	74.4	-0.0766221615200524	-0.0153407523285202
4	C	26	50	20120601	5	3740	74.44	-0.0787883831442174	-0.0156344137747470
4	C	26	50	20120601	5	3742	74.48	-0.0809920814277852	-0.0160713350548422
4	C	26	50	20120601	5	3744	74.52	-0.0823670505638025	-0.0164774264792776
4	C	26	50	20120601	5	3746	74.56	-0.0849493338180177	-0.0163956142246943
4	C	26	50	20120601	5	3748	74.6	-0.0864655121782378	-0.0167367225359387
4	C	26	50	20120601	5	3750	74.64	-0.0885340116452429	-0.0170930336429786
4	C	26	50	20120601	5	3752	74.68	-0.0899992783172176	-0.0171470566010613
4	C	26	50	20120601	5	3754	74.72	-0.0919006884518282	-0.0173393896455440
4	C	26	50	20120601	5	3756	74.76	-0.0935490250694522	-0.0169580469584501
4	C	26	50	20120601	5	3758	74.8	-0.0945420151222725	-0.0172628806918196
4	C	26	50	20120601	5	3760	74.84	-0.0962124134714694	-0.0170448796711798
4	C	26	50	20120601	5	3762	74.88	-0.097792019309962	-0.0167260452235428
4	C	26	50	20120601	5	3764	74.92	-0.0996275978032442	-0.0170523750030604
4	C	26	50	20120601	5	3766	74.96	-0.101506451231535	-0.0165610065008138
4	C	26	50	20120601	5	3768	75	-0.102717795858386	-0.0167596327956491
4	C	26	50	20120601	5	3770	75.04	-0.104482027277446	-0.0171949277301476
4	C	26	50	20120601	5	3772	75.08	-0.106491978302969	-0.0165762800072875
4	C	26	50	20120601	5	3774	75.12	-0.108215551082111	-0.0167667038634610
4	C	26	50	20120601	5	3776	75.16	-0.110468958972396	-0.0165050743544220
4	C	26	50	20120601	5	3778	75.2	-0.112355590575280	-0.0161520159385755
4	C	26	50	20120601	5	3780	75.24	-0.114080648278662	-0.0162276763641625
4	C	26	50	20120601	5	3782	75.28	-0.115909367836167	-0.0169585419331969
4	C	26	50	20120601	5	3784	75.32	-0.116894721135751	-0.0164408690586902
4	C	26	50	20120601	5	3786	75.36	-0.117131601907448	-0.0168604662226463
4	C	26	50	20120601	5	3788	75.4	-0.117905530279457	-0.0174031706772070
4	C	26	50	20120601	5	3790	75.44	-0.119238567983350	-0.0176762553161013
4	C	26	50	20120601	5	3792	75.48	-0.120343068775563	-0.0186261825659473
4	C	26	50	20120601	5	3794	75.52	-0.122503138570732	-0.0193303194986528
4	C	26	50	20120601	5	3796	75.56	-0.123515008374610	-0.0198185060203840
4	C	26	50	20120601	5	3798	75.6	-0.125176355757008	-0.0203885047966985
4	C	26	50	20120601	5	3800	75.64	-0.126559456621009	-0.0211291284393133
4	C	26	50	20120601	5	3802	75.68	-0.127737213675753	-0.0214900357404309
4	C	26	50	20120601	5	3804	75.72	-0.129759892623338	-0.0216941774681595
4	C	26	50	20120601	5	3806	75.76	-0.131518467188148	-0.0224203761324381
4	C	26	50	20120601	5	3808	75.8	-0.133400997571701	-0.0224498624852135
4	C	26	50	20120601	5	3810	75.84	-0.135598473315594	-0.0241584446005946
4	C	26	50	20120601	5	3812	75.88	-0.137247375618644	-0.0237851629308062
4	C	26	50	20120601	5	3814	75.92	-0.138927107777353	-0.0241913957765979
4	C	26	50	20120601	5	3816	75.96	-0.140075590611355	-0.0246862291020722
4	C	26	50	20120601	5	3818	76	-0.142154272416010	-0.0251658596317511
4	C	26	50	20120601	5	3820	76.04	-0.143778920956463	-0.0253047354035761
4	C	26	50	20120601	5	3822	76.08	-0.145578083450515	-0.0254444597035386
4	C	26	50	20120601	5	3824	76.12	-0.147448946572177	-0.0263242419606909
4	C	26	50	20120601	5	3826	76.16	-0.148062503126213	-0.0259709007021319
4	C	26	50	20120601	5	3828	76.2	-0.149877221969450	-0.0277482843073224
4	C	26	50	20120601	5	3830	76.24	-0.151714426808330	-0.0284665633756517
4	C	26	50	20120601	5	3832	76.28	-0.152692496908066	-0.0286976458717435
4	C	26	50	20120601	5	3834	76.32	-0.153951641953326	-0.0292727358168825
4	C	26	50	20120601	5	3836	76.36	-0.155693458087422	-0.0308203804288655
4	C	26	50	20120601	5	3838	76.4	-0.157128672721197	-0.0314499175961559
4	C	26	50	20120601	5	3840	76.44	-0.158458740576608	-0.0326979610649502
4	C	26	50	20120601	5	3842	76.48	-0.160136634257687	-0.0339163767596127
4	C	26	50	20120601	5	3844	76.52	-0.160369272388696	-0.0343979164776007
4	C	26	50	20120601	5	3846	76.56	-0.161586061737762	-0.0353264891026549
4	C	26	50	20120601	5	3848	76.6	-0.162784395599840	-0.0364955487439906
4	C	26	50	20120601	5	3850	76.64	-0.164077693902629	-0.0372288184760811
4	C	26	50	20120601	5	3852	76.68	-0.165229358717149	-0.0380202830962632
4	C	26	50	20120601	5	3854	76.72	-0.165460936187987	-0.0383190357113145
4	C	26	50	20120601	5	3856	76.76	-0.166402378156459	-0.0390435373193182
4	C	26	50	20120601	5	3858	76.8	-0.166380882110310	-0.0394808121528040
4	C	26	50	20120601	5	3860	76.84	-0.166946638245938	-0.0395033688591238
4	C	26	50	20120601	5	3862	76.88	-0.167450451827534	-0.0391324913523915
4	C	26	50	20120601	5	3864	76.92	-0.167944012360802	-0.0393743218715573
4	C	26	50	20120601	5	3866	76.96	-0.167656714875606	-0.0389757257790024
4	C	26	50	20120601	5	3868	77	-0.168386449073789	-0.0400788123576535
4	C	26	50	20120601	5	3870	77.04	-0.168759023636797	-0.0395676448655337
4	C	26	50	20120601	5	3872	77.08	-0.170379288115208	-0.0395440274990421
4	C	26	50	20120601	5	3874	77.12	-0.171607179040738	-0.039265073873864
4	C	26	50	20120601	5	3876	77.16	-0.172875304342119	-0.0404180821912668
4	C	26	50	20120601	5	3878	77.2	-0.174658627644271	-0.0404562659574508
4	C	26	50	20120601	5	3880	77.24	-0.175435384443405	-0.0397459771957490
4	C	26	50	20120601	5	3882	77.28	-0.177371230678258	-0.0409072586624916
4	C	26	50	20120601	5	3884	77.32	-0.179140270423431	-0.0406839543409929
4	C	26	50	20120601	5	3886	77.36	-0.179750150022205	-0.0414854598774679
4	C	26	50	20120601	5	3888	77.4	-0.180394889985290	-0.0417104612552414
4	C	26	50	20120601	5	3890	77.44	-0.181219730045545	-0.0414003949316911
4	C	26	50	20120601	5	3892	77.48	-0.182591305069012	-0.0421586255331574
4	C	26	50	20120601	5	3894	77.52	-0.183595184566263	-0.0424261240284803
4	C	26	50	20120601	5	3896	77.56	-0.185621752601143	-0.0440298422082114
4	C	26	50	20120601	5	3898	77.6	-0.187042966520650	-0.0446252968286486
4	C	26	50	20120601	5	3900	77.64	-0.187939012233769	-0.0447177863956278
4	C	26	50	20120601	5	3902	77.68	-0.189285131413115	-0.0450376107927585
4	C	26	50	20120601	5	3904	77.72	-0.191078142078170	-0.0459966597200818
4	C	26	50	20120601	5	3906	77.76	-0.193048848677337	-0.0468826645169086
4	C	26	50	20120601	5	3908	77.8	-0.193969218863729	-0.0473171109232696
4	C	26	50	20120601	5	3910	77.84	-0.195369290290478	-0.0482603913693724
4	C	26	50	20120601	5	3912	77.88	-0.196566775624418	-0.0487840039408411
4	C	26	50	20120601	5	3914	77.92	-0.198252376769410	-0.0498957172222225
4	C	26	50	20120601	5	3916	77.96	-0.199166877969519	-0.050618875327342
4	C	26	50	20120601	5	3918	78	-0.200781909857748	-0.0510233404061807
4	C	26	50	20120601	5	3920	78.04	-0.201938100155667	-0.0525499132360843
4	C	26	50	20120601	5	3922	78.08	-0.202828489014537	-0.0526013906097547
4	C	26	50	20120601	5	3924	78.12	-0.204022509525249	-0.053571116849474
4	C	26	50	20120601	5	3926	78.16	-0.205423288058778	-0.0545306607515441
4	C	26	50	20120601	5	3928	78.2	-0.205729889559102	-0.055195623968572
4	C	26	50	20120601	5	3930	78.24	-0.205678412185431	-0.05532912572886
4	C	26	50	20120601	5	3932	78.28	-0.205864451979561	-0.0560114130620269
4	C	26	50	20120601	5	3934	78.32	-0.206065977412200	-0.0567390259398678
4	C	26	50	20120601	5	3936	78.36	-0.206208459428608	-0.0575681086408091
4	C	26	50	20120601	5	3938	78.4	-0.207057906804848	-0.0591482801647266
4	C	26	50	20120601	5	3940	78.44	-0.207282059654484	-0.0603680393622734
4	C	26	50	20120601	5	3942	78.48	-0.207573175516299	-0.0605761408879766
4	C	26	50	20120601	5	3944	78.52	-0.208366549324790	-0.0620879351861535
4	C	26	50	20120601	5	3946	78.56	-0.208428067614752	-0.0630800060001582
4	C	26	50	20120601	5	3948	78.6	-0.208808844616421	-0.0636707937158395
4	C	26	50	20120601	5	3950	78.64	-0.209559721307364	-0.0653650922742406
4	C	26	50	20120601	5	3952	78.68	-0.209771358366972	-0.067015974476277
4	C	26	50	20120601	5	3954	78.72	-0.210135518359285	-0.0683672555351244
4	C	26	50	20120601	5	3956	78.76	-0.210442826966387	-0.06937657975459
4	C	26	50	20120601	5	3958	78.8	-0.210793056955109	-0.0710444325193747
4	C	26	50	20120601	5	3960	78.84	-0.211293476424155	-0.0723697627593527
4	C	26	50	20120601	5	3962	78.88	-0.211320205060484	-0.073355611033683
4	C	26	50	20120601	5	3964	78.92	-0.211625533768600	-0.074912801587212
4	C	26	50	20120601	5	3966	78.96	-0.211786329850642	-0.0755114381881645
4	C	26	50	20120601	5	3968	79	-0.212492870946404	-0.0774141211149813
4	C	26	50	20120601	5	3970	79.04	-0.212770905332766	-0.0779987570016663
4	C	26	50	20120601	5	3972	79.08	-0.213302932474932	-0.0790407495544228
4	C	26	50	20120601	5	3974	79.12	-0.214147076550312	-0.0804749035280254
4	C	26	50	20120601	5	3976	79.16	-0.214766431379952	-0.0806404372255012
4	C	26	50	20120601	5	3978	79.2	-0.215860891255874	-0.0818412459613122
4	C	26	50	20120601	5	3980	79.24	-0.216609858758506	-0.0826139722517928
4	C	26	50	20120601	5	3982	79.28	-0.217655740398560	-0.0842169126140646
4	C	26	50	20120601	5	3984	79.32	-0.218910147828384	-0.0856594104476852
4	C	26	50	20120601	5	3986	79.36	-0.219716461690972	-0.086220641099913
4	C	26	50	20120601	5	3988	79.4	-0.220319977328714	-0.0870143684617948
4	C	26	50	20120601	5	3990	79.44	-0.221864298538825	-0.0890536644187368
4	C	26	50	20120601	5	3992	79.48	-0.222863511131320	-0.0894757364564271
4	C	26	50	20120601	5	3994	79.52	-0.224377568171197	-0.0916315636109086
4	C	26	50	20120601	5	3996	79.56	-0.225223267881495	-0.0916739900177798
4	C	26	50	20120601	5	3998	79.6	-0.226267452465273	-0.0937495605525967
4	C	26	50	20120601	5	4000	79.64	-0.227200762705763	-0.0946151299634471
4	C	26	50	20120601	5	4002	79.68	-0.227749548278640	-0.095278325413522
4	C	26	50	20120601	5	4004	79.72	-0.229362600267883	-0.0967793716886248
4	C	26	50	20120601	5	4006	79.76	-0.230575217686941	-0.0980741549156558
4	C	26	50	20120601	5	4008	79.8	-0.231978117540815	-0.0994459420711578
4	C	26	50	20120601	5	4010	79.84	-0.232953924898852	-0.0999974853604828
4	C	26	50	20120601	5	4012	79.88	-0.234211302177157	-0.100744048700060
4	C	26	50	20120601	5	4014	79.92	-0.235013302688379	-0.101547180582132
[truncated: 124 more rows]
