# Supplementary material for: How Do Ants Make Sense of Gravity? A Boltzmann Walker Analysis of Lasius niger Trajectories on Various Inclines
Source: PLoS One. 2013 Oct 29;8(10):e76531. doi: 10.1371/journal.pone.0076531 (PMC3812222; doi:10.1371/journal.pone.0076531)
Supplement: Dataset S4 — Trajectories for . (ZIP) [file pone.0076531.s008.zip › Incline4/4-C-26-50-20120601-06.txt]

Pente	Colonie	Temperature	Humidite	Date	Indiv	Frame	Time	X	Y
4	C	26	50	20120601	6	14	0	0	0
4	C	26	50	20120601	6	16	0.04	0.0002974515385740	-0.00239478682011577
4	C	26	50	20120601	6	18	0.08	-0.000228915213807400	-0.00443422066288007
4	C	26	50	20120601	6	20	0.12	-0.0013491243831648	-0.00615165221962767
4	C	26	50	20120601	6	22	0.16	-0.0028297069880201	-0.00750198575538837
4	C	26	50	20120601	6	24	0.2	-0.0031945740871124	-0.00814502866219947
4	C	26	50	20120601	6	26	0.24	-0.00616858742703704	-0.0113519629758470
4	C	26	50	20120601	6	28	0.28	-0.00761790884109605	-0.0126846117710102
4	C	26	50	20120601	6	30	0.32	-0.00879453452499047	-0.0147957497769208
4	C	26	50	20120601	6	32	0.36	-0.0104377799737899	-0.0158825021889264
4	C	26	50	20120601	6	34	0.4	-0.0111141983206729	-0.0157835072395603
4	C	26	50	20120601	6	36	0.44	-0.0112386491141618	-0.0150929467570535
4	C	26	50	20120601	6	38	0.48	-0.0109203803519497	-0.0147821733267220
4	C	26	50	20120601	6	40	0.52	-0.0122958444627138	-0.0133345843242769
4	C	26	50	20120601	6	42	0.56	-0.0128619541517317	-0.0129688686970472
4	C	26	50	20120601	6	44	0.6	-0.014061136541946	-0.0109788580827539
4	C	26	50	20120601	6	46	0.64	-0.0145681321040567	-0.00954300705287647
4	C	26	50	20120601	6	48	0.68	-0.0147546668729338	-0.00835054217708347
4	C	26	50	20120601	6	50	0.72	-0.0154094477523125	-0.00716797679622707
4	C	26	50	20120601	6	52	0.76	-0.0161921230352044	-0.00474297530335127
4	C	26	50	20120601	6	54	0.8	-0.0173948338882568	-0.00242105583703677
4	C	26	50	20120601	6	56	0.84	-0.0185891301706131	-0.00096442293886037
4	C	26	50	20120601	6	58	0.88	-0.0192577915561065	0.000137836324856689
4	C	26	50	20120601	6	60	0.92	-0.0199351432839408	0.00119667216114105
4	C	26	50	20120601	6	62	0.96	-0.0206051156454065	0.00382653238802156
4	C	26	50	20120601	6	64	1	-0.0207576216075457	0.00395246527732376
4	C	26	50	20120601	6	66	1.04	-0.0208783388772299	0.00460310251096475
4	C	26	50	20120601	6	68	1.08	-0.0207581095112247	0.00566225654530064
4	C	26	50	20120601	6	70	1.12	-0.0201619265708029	0.0064399255121818
4	C	26	50	20120601	6	72	1.16	-0.0194098902247398	0.00699555587870256
4	C	26	50	20120601	6	74	1.2	-0.0187573933002642	0.00790365776244139
4	C	26	50	20120601	6	76	1.24	-0.0181421750452929	0.00926743339811244
4	C	26	50	20120601	6	78	1.28	-0.0174373027215349	0.0106356850197084
4	C	26	50	20120601	6	80	1.32	-0.0166017577717204	0.0108555379530081
4	C	26	50	20120601	6	82	1.36	-0.0158158439397706	0.0100349900309158
4	C	26	50	20120601	6	84	1.4	-0.015245722833983	0.00981474960310002
4	C	26	50	20120601	6	86	1.44	-0.0145828696235902	0.0100645676004661
4	C	26	50	20120601	6	88	1.48	-0.0136403889152569	0.00962930024313213
4	C	26	50	20120601	6	90	1.52	-0.0121217759863891	0.0089223016492831
4	C	26	50	20120601	6	92	1.56	-0.0115490194936280	0.00834342161179692
4	C	26	50	20120601	6	94	1.6	-0.00995242895025125	0.00813194011567965
4	C	26	50	20120601	6	96	1.64	-0.00813882733572836	0.00740982852859632
4	C	26	50	20120601	6	98	1.68	-0.00650804110841345	0.00623287757558256
4	C	26	50	20120601	6	100	1.72	-0.00520485038175446	0.00626768844242038
4	C	26	50	20120601	6	102	1.76	-0.003181733027966	0.00409185016603125
4	C	26	50	20120601	6	104	1.8	-0.0025690532863391	0.00313263153308045
4	C	26	50	20120601	6	106	1.84	-0.002926566474907	0.0022049074361637
4	C	26	50	20120601	6	108	1.88	-0.0025989568321155	0.0014213694829987
4	C	26	50	20120601	6	110	1.92	-0.0031176691535905	9.17471048589493e-05
4	C	26	50	20120601	6	112	1.96	-0.0025950960290902	-0.000775568859741031
4	C	26	50	20120601	6	114	2	-0.0025632564249469	-0.00144376496897247
4	C	26	50	20120601	6	116	2.04	-0.0025314861172682	-0.00298361019315897
4	C	26	50	20120601	6	118	2.08	-0.0026109422920566	-0.00445677383366597
4	C	26	50	20120601	6	120	2.12	-0.0020206919775289	-0.00548820221111157
4	C	26	50	20120601	6	122	2.16	-0.0017125419133557	-0.00753995031847027
4	C	26	50	20120601	6	124	2.2	-0.0025778921211039	-0.00901581652109507
4	C	26	50	20120601	6	126	2.24	-0.0031566307372339	-0.00900694940205897
4	C	26	50	20120601	6	128	2.28	-0.0034776501448248	-0.00902193299475227
4	C	26	50	20120601	6	130	2.32	-0.00498385829943023	-0.00983659071735727
4	C	26	50	20120601	6	132	2.36	-0.00551131753178852	-0.00949105591766267
4	C	26	50	20120601	6	134	2.4	-0.00620023752656295	-0.00935138818624277
4	C	26	50	20120601	6	136	2.44	-0.00736747990347102	-0.00927426404961867
4	C	26	50	20120601	6	138	2.48	-0.0083884855269619	-0.00905062031686507
4	C	26	50	20120601	6	140	2.52	-0.0101540180224997	-0.00894571395480817
4	C	26	50	20120601	6	142	2.56	-0.0117494630528909	-0.00899528214016937
4	C	26	50	20120601	6	144	2.6	-0.0136847436023204	-0.00890993435168017
4	C	26	50	20120601	6	146	2.64	-0.0158228930872723	-0.00903381945974407
4	C	26	50	20120601	6	148	2.68	-0.0175258183484038	-0.00889727714029687
4	C	26	50	20120601	6	150	2.72	-0.0185719757601015	-0.00909930461874977
4	C	26	50	20120601	6	152	2.76	-0.0199459337334217	-0.00965645526485007
4	C	26	50	20120601	6	154	2.8	-0.020614411271152	-0.00910974151484007
4	C	26	50	20120601	6	156	2.84	-0.0211782440763345	-0.00862171055660067
4	C	26	50	20120601	6	158	2.88	-0.0209531861300185	-0.00769800282620107
4	C	26	50	20120601	6	160	2.92	-0.0207460321274021	-0.00684873929772477
4	C	26	50	20120601	6	162	2.96	-0.0206323859255298	-0.00723462161035397
4	C	26	50	20120601	6	164	3	-0.0204896493506794	-0.00617032690971877
4	C	26	50	20120601	6	166	3.04	-0.0200322431871333	-0.00570510014517277
4	C	26	50	20120601	6	168	3.08	-0.0194384219833606	-0.00462675523279547
4	C	26	50	20120601	6	170	3.12	-0.0188101929636155	-0.00347250947852557
4	C	26	50	20120601	6	172	3.16	-0.0186442420731388	-0.00252589855948337
4	C	26	50	20120601	6	174	3.2	-0.0182637620563179	7.05692567623886e-06
4	C	26	50	20120601	6	176	3.24	-0.0178720390416762	0.00195012979183438
4	C	26	50	20120601	6	178	3.28	-0.0178805950337286	0.00307935103711805
4	C	26	50	20120601	6	180	3.32	-0.0184925287777013	0.00441004468203129
4	C	26	50	20120601	6	182	3.36	-0.0195884134737859	0.00540607175847676
4	C	26	50	20120601	6	184	3.4	-0.0197094065151148	0.00576466682041989
4	C	26	50	20120601	6	186	3.44	-0.0202298088217968	0.0062860590765956
4	C	26	50	20120601	6	188	3.48	-0.0200826316163607	0.00601945153581703
4	C	26	50	20120601	6	190	3.52	-0.0193954369621323	0.00612230728820842
4	C	26	50	20120601	6	192	3.56	-0.0186398580110954	0.00626266091320614
4	C	26	50	20120601	6	194	3.6	-0.0185618287777915	0.00681873675699905
4	C	26	50	20120601	6	196	3.64	-0.0175888357047432	0.0071979581237494
4	C	26	50	20120601	6	198	3.68	-0.0159569937670040	0.00786377481866212
4	C	26	50	20120601	6	200	3.72	-0.0150122453672234	0.008846383129721
4	C	26	50	20120601	6	202	3.76	-0.0145143715533006	0.00854282508769543
4	C	26	50	20120601	6	204	3.8	-0.0133517479271765	0.00933152626386597
4	C	26	50	20120601	6	206	3.84	-0.0121377707417795	0.00945015686143886
4	C	26	50	20120601	6	208	3.88	-0.0100603688003994	0.0108618036261962
4	C	26	50	20120601	6	210	3.92	-0.00878094393265606	0.0108413399559487
4	C	26	50	20120601	6	212	3.96	-0.00718223206893577	0.0114611331917943
4	C	26	50	20120601	6	214	4	-0.0054439019712702	0.0116491740981153
4	C	26	50	20120601	6	216	4.04	-0.0038254971836939	0.0113042544813203
4	C	26	50	20120601	6	218	4.08	-0.0030732487055964	0.0112035059071368
4	C	26	50	20120601	6	220	4.12	-0.0023917391898888	0.0108693979530262
4	C	26	50	20120601	6	222	4.16	-0.002546093529154	0.00967452184310935
4	C	26	50	20120601	6	224	4.2	-0.0024698957024133	0.00981116315750584
4	C	26	50	20120601	6	226	4.24	-0.0017648536730278	0.0095121559840133
4	C	26	50	20120601	6	228	4.28	-0.0016244222662842	0.00873132624982024
4	C	26	50	20120601	6	230	4.32	-0.0022528704891315	0.00923675203487676
4	C	26	50	20120601	6	232	4.36	-0.0022287652189609	0.00960323840849793
4	C	26	50	20120601	6	234	4.4	-0.0026135798003504	0.0098145996964624
4	C	26	50	20120601	6	236	4.44	-0.0027164638370131	0.00964705781572806
4	C	26	50	20120601	6	238	4.48	-0.0028442026770344	0.0104058470315515
4	C	26	50	20120601	6	240	4.52	-0.0026110130027347	0.0110353983409776
4	C	26	50	20120601	6	242	4.56	-0.0024474238489072	0.0123566061484212
4	C	26	50	20120601	6	244	4.6	-0.0028554598169909	0.0135017302252137
4	C	26	50	20120601	6	246	4.64	-0.0034279829645142	0.0146515353488977
4	C	26	50	20120601	6	248	4.68	-0.0041741432532257	0.0146362830556275
4	C	26	50	20120601	6	250	4.72	-0.00482154193780886	0.0152300830461968
4	C	26	50	20120601	6	252	4.76	-0.00567999785444057	0.0155970997499038
4	C	26	50	20120601	6	254	4.8	-0.00632550502838405	0.0159550973066169
4	C	26	50	20120601	6	256	4.84	-0.00705241999183198	0.0158640735719951
4	C	26	50	20120601	6	258	4.88	-0.00763240820706563	0.0155777004167833
4	C	26	50	20120601	6	260	4.92	-0.00832858721863437	0.0158692305017503
4	C	26	50	20120601	6	262	4.96	-0.0095943571473262	0.0165280199694715
4	C	26	50	20120601	6	264	5	-0.0110009410275303	0.0164395821243485
4	C	26	50	20120601	6	266	5.04	-0.0120983919651352	0.0175908721722730
4	C	26	50	20120601	6	268	5.08	-0.0131039190211859	0.0177335168232418
4	C	26	50	20120601	6	270	5.12	-0.0136099741312777	0.0185530889379761
4	C	26	50	20120601	6	272	5.16	-0.0142234811878386	0.0193316488594015
4	C	26	50	20120601	6	274	5.2	-0.0150480384053802	0.0204631611306562
4	C	26	50	20120601	6	276	5.24	-0.0155582513033454	0.0208333103174039
4	C	26	50	20120601	6	278	5.28	-0.0155673093412124	0.0208288626157503
4	C	26	50	20120601	6	280	5.32	-0.0151215845816915	0.0196474781032185
4	C	26	50	20120601	6	282	5.36	-0.0150188702506563	0.0196475063874897
4	C	26	50	20120601	6	284	5.4	-0.0151680627104188	0.0193219049279567
4	C	26	50	20120601	6	286	5.44	-0.0156552380694529	0.0193866264116387
4	C	26	50	20120601	6	288	5.48	-0.0155354046832453	0.0194083558030246
4	C	26	50	20120601	6	290	5.52	-0.0157309762767858	0.0189983187227502
4	C	26	50	20120601	6	292	5.56	-0.0160807183618285	0.0181283440366529
4	C	26	50	20120601	6	294	5.6	-0.0166649653397839	0.0177310985180501
4	C	26	50	20120601	6	296	5.64	-0.0172379410356472	0.0170052887625012
4	C	26	50	20120601	6	298	5.68	-0.0183809437920962	0.016196351533756
4	C	26	50	20120601	6	300	5.72	-0.0190531902089702	0.0155736733022431
4	C	26	50	20120601	6	302	5.76	-0.0197158277517947	0.0161847047779631
4	C	26	50	20120601	6	304	5.8	-0.0200987557722920	0.0153981884910357
4	C	26	50	20120601	6	306	5.84	-0.0207506283214798	0.0152267949996642
4	C	26	50	20120601	6	308	5.88	-0.0221280794022990	0.0141987253794293
4	C	26	50	20120601	6	310	5.92	-0.0229033300639885	0.0134747399593758
4	C	26	50	20120601	6	312	5.96	-0.0234293255853097	0.0120359968627634
4	C	26	50	20120601	6	314	6	-0.0248569246790507	0.0108883979122367
4	C	26	50	20120601	6	316	6.04	-0.0256395363223323	0.00945712893430136
4	C	26	50	20120601	6	318	6.08	-0.0261078884988512	0.00814235579856653
4	C	26	50	20120601	6	320	6.12	-0.0269728710110733	0.00636403174135705
4	C	26	50	20120601	6	322	6.16	-0.0271272607056776	0.00445084120777185
4	C	26	50	20120601	6	324	6.2	-0.0274629737921815	0.00352224736951424
4	C	26	50	20120601	6	326	6.24	-0.026875912529237	0.00150315345331074
4	C	26	50	20120601	6	328	6.28	-0.0266548850915737	0.000214394776055759
4	C	26	50	20120601	6	330	6.32	-0.0263728131254906	-0.000706477456151291
4	C	26	50	20120601	6	332	6.36	-0.0261222752934212	-0.00207353689571417
4	C	26	50	20120601	6	334	6.4	-0.0252004647305156	-0.00281687370704837
4	C	26	50	20120601	6	336	6.44	-0.0242343030160803	-0.00445238270055487
4	C	26	50	20120601	6	338	6.48	-0.0235601756951683	-0.00608011422657507
4	C	26	50	20120601	6	340	6.52	-0.0230740539252381	-0.00707803988472797
4	C	26	50	20120601	6	342	6.56	-0.0220257398378578	-0.00842291455613787
4	C	26	50	20120601	6	344	6.6	-0.0216235869981936	-0.00973666945810787
4	C	26	50	20120601	6	346	6.64	-0.0202629579876988	-0.0116614282586333
4	C	26	50	20120601	6	348	6.68	-0.0192059040605031	-0.0129055826401310
4	C	26	50	20120601	6	350	6.72	-0.0183684067888657	-0.0131141791405810
4	C	26	50	20120601	6	352	6.76	-0.0175556582545699	-0.0132565904463120
4	C	26	50	20120601	6	354	6.8	-0.0174274597951408	-0.0132863596418000
4	C	26	50	20120601	6	356	6.84	-0.0163052813333977	-0.0137058153843998
4	C	26	50	20120601	6	358	6.88	-0.0148999066057895	-0.0130969257351201
4	C	26	50	20120601	6	360	6.92	-0.0137962543417135	-0.0128102646460271
4	C	26	50	20120601	6	362	6.96	-0.0130106587078153	-0.0121938089541886
4	C	26	50	20120601	6	364	7	-0.0122923796394860	-0.0108852371449248
4	C	26	50	20120601	6	366	7.04	-0.0110143548431694	-0.00994605791815277
4	C	26	50	20120601	6	368	7.08	-0.0090681424229028	-0.00825369683233217
4	C	26	50	20120601	6	370	7.12	-0.00819892434106141	-0.00673337482637417
4	C	26	50	20120601	6	372	7.16	-0.00767724924217322	-0.00598782972056237
4	C	26	50	20120601	6	374	7.2	-0.00816061329565673	-0.00473538804758917
4	C	26	50	20120601	6	376	7.24	-0.00836437318572344	-0.00373989483676347
4	C	26	50	20120601	6	378	7.28	-0.00867815889094278	-0.00304930606998547
4	C	26	50	20120601	6	380	7.32	-0.00925112751573824	-0.00220212143544587
4	C	26	50	20120601	6	382	7.36	-0.00919747932424962	-0.000732845468021740
4	C	26	50	20120601	6	384	7.4	-0.00948315046384898	0.00052757236944328
4	C	26	50	20120601	6	386	7.44	-0.00939030027241138	0.00219783636835184
4	C	26	50	20120601	6	388	7.48	-0.00944997301367571	0.00364068068429518
4	C	26	50	20120601	6	390	7.52	-0.00964344379296938	0.00420049075899954
4	C	26	50	20120601	6	392	7.56	-0.00992153050523374	0.00571913409345895
4	C	26	50	20120601	6	394	7.6	-0.0105386579485143	0.00653896076663444
4	C	26	50	20120601	6	396	7.64	-0.0101797920646740	0.00704327851536484
4	C	26	50	20120601	6	398	7.68	-0.0107395660769325	0.00791321784612303
4	C	26	50	20120601	6	400	7.72	-0.0109533880964955	0.00844533691216934
4	C	26	50	20120601	6	402	7.76	-0.0109752376960341	0.00893403255078299
4	C	26	50	20120601	6	404	7.8	-0.0105381891367184	0.0100378262362152
4	C	26	50	20120601	6	406	7.84	-0.0104061228031962	0.010622808605223
4	C	26	50	20120601	6	408	7.88	-0.0103067396522072	0.0117511749584082
4	C	26	50	20120601	6	410	7.92	-0.00980380217591364	0.0124776699004281
4	C	26	50	20120601	6	412	7.96	-0.00876296786406473	0.0132835015161904
4	C	26	50	20120601	6	414	8	-0.00809723531485897	0.0132809219906526
4	C	26	50	20120601	6	416	8.04	-0.00753389748442327	0.0138750613924768
4	C	26	50	20120601	6	418	8.08	-0.0068578821884055	0.0134116023948837
4	C	26	50	20120601	6	420	8.12	-0.00646828756517515	0.0136224969923726
4	C	26	50	20120601	6	422	8.16	-0.00642005581163041	0.0132434948287244
4	C	26	50	20120601	6	424	8.2	-0.00605310274753365	0.0130126739621417
4	C	26	50	20120601	6	426	8.24	-0.00567975743813497	0.0120651155200126
4	C	26	50	20120601	6	428	8.28	-0.00489207583923221	0.0116519600988331
4	C	26	50	20120601	6	430	8.32	-0.0039584827560316	0.0106937314153760
4	C	26	50	20120601	6	432	8.36	-0.0021966413578916	0.00868305914093644
4	C	26	50	20120601	6	434	8.4	-0.0016179593103041	0.00807411292311421
4	C	26	50	20120601	6	436	8.44	-0.0008492705995441	0.00671832759407056
4	C	26	50	20120601	6	438	8.48	-0.000397662711603601	0.0055014463211232
4	C	26	50	20120601	6	440	8.52	0.0007389407284756	0.00409628372554929
4	C	26	50	20120601	6	442	8.56	0.0013312911501434	0.00346576367983306
4	C	26	50	20120601	6	444	8.6	0.0019153472092679	0.00203286835630101
4	C	26	50	20120601	6	446	8.64	0.0022135977785045	0.00098280771517118
4	C	26	50	20120601	6	448	8.68	0.0028027945039282	-0.000958165043846871
4	C	26	50	20120601	6	450	8.72	0.00310025311357	-0.00228648634550917
4	C	26	50	20120601	6	452	8.76	0.0030168852240681	-0.00380952364150687
4	C	26	50	20120601	6	454	8.8	0.0033615290692184	-0.00449555864061407
4	C	26	50	20120601	6	456	8.84	0.003523986852196	-0.00461028671586157
4	C	26	50	20120601	6	458	8.88	0.0036105225800776	-0.00505606097285727
4	C	26	50	20120601	6	460	8.92	0.0034887587923573	-0.00600839238575927
4	C	26	50	20120601	6	462	8.96	0.0035749763221874	-0.00673449912615627
4	C	26	50	20120601	6	464	9	0.0042270426186331	-0.00810758665102877
4	C	26	50	20120601	6	466	9.04	0.0035167558368302	-0.00838328560511447
4	C	26	50	20120601	6	468	9.08	0.003621966254803	-0.00865411457337667
4	C	26	50	20120601	6	470	9.12	0.0042233402075268	-0.00940826432018747
4	C	26	50	20120601	6	472	9.16	0.0046886970797206	-0.0107996284340333
4	C	26	50	20120601	6	474	9.2	0.0051931435218852	-0.0112248859877728
4	C	26	50	20120601	6	476	9.24	0.0057858800238555	-0.0128940426574620
4	C	26	50	20120601	6	478	9.28	0.0063792628214238	-0.0147974539042634
4	C	26	50	20120601	6	480	9.32	0.0070380671383875	-0.0156487468292017
4	C	26	50	20120601	6	482	9.36	0.0069511000753694	-0.0166526899660626
4	C	26	50	20120601	6	484	9.4	0.0068093110236059	-0.0179203344348313
4	C	26	50	20120601	6	486	9.44	0.0068007196762145	-0.0192027079378522
4	C	26	50	20120601	6	488	9.48	0.0064093855703024	-0.0209143518255958
4	C	26	50	20120601	6	490	9.52	0.0057081548464675	-0.0205096675436549
4	C	26	50	20120601	6	492	9.56	0.0056988988187018	-0.0221175505823272
4	C	26	50	20120601	6	494	9.6	0.0052620482492847	-0.0226285059424126
4	C	26	50	20120601	6	496	9.64	0.0048602348208755	-0.0227073129931758
4	C	26	50	20120601	6	498	9.68	0.0048268947361425	-0.0232302538132023
4	C	26	50	20120601	6	500	9.72	0.004315642391209	-0.0233479305237274
4	C	26	50	20120601	6	502	9.76	0.0039410596449433	-0.0228768135596940
4	C	26	50	20120601	6	504	9.8	0.0032791016317355	-0.0228371802246085
4	C	26	50	20120601	6	506	9.84	0.0027511049982235	-0.0224040773211318
4	C	26	50	20120601	6	508	9.88	0.0021687318532382	-0.0228407864691926
4	C	26	50	20120601	6	510	9.92	0.0012479374027771	-0.0232039565120100
4	C	26	50	20120601	6	512	9.96	0.000165639763493	-0.0236707884089494
4	C	26	50	20120601	6	514	10	-0.000555114178570501	-0.0241364182243607
4	C	26	50	20120601	6	516	10.04	-0.0011411642788179	-0.0250705062823081
4	C	26	50	20120601	6	518	10.08	-0.0011338810789716	-0.0247185792373116
4	C	26	50	20120601	6	520	10.12	-0.0009206883844439	-0.0250610310514402
4	C	26	50	20120601	6	522	10.16	-0.0010056119088644	-0.0246174629676019
4	C	26	50	20120601	6	524	10.2	-0.0010954144700751	-0.0248747084145976
4	C	26	50	20120601	6	526	10.24	-0.0008997580237208	-0.0242898603958782
4	C	26	50	20120601	6	528	10.28	-0.001014309322273	-0.0245200943638325
4	C	26	50	20120601	6	530	10.32	-0.0006824641098622	-0.0248404844463881
4	C	26	50	20120601	6	532	10.36	-0.0006666956286417	-0.0245130232960207
4	C	26	50	20120601	6	534	10.4	-0.000618612367521001	-0.0249292263474271
4	C	26	50	20120601	6	536	10.44	-0.0005329110256412	-0.0250142205825257
4	C	26	50	20120601	6	538	10.48	-0.000430309831691001	-0.0252507478008326
4	C	26	50	20120601	6	540	10.52	-0.0003868227646481	-0.0249971085984210
4	C	26	50	20120601	6	542	10.56	-0.0003908532733008	-0.0247064170006752
4	C	26	50	20120601	6	544	10.6	-0.0003968636809409	-0.0251190138074975
4	C	26	50	20120601	6	546	10.64	-0.000472029131781	-0.0253397018339059
4	C	26	50	20120601	6	548	10.68	-0.000447987501220701	-0.0247409238115971
4	C	26	50	20120601	6	550	10.72	-0.0006794235507031	-0.0248518688655653
4	C	26	50	20120601	6	552	10.76	-0.000367023774774801	-0.0250466060731040
4	C	26	50	20120601	6	554	10.8	-0.0004441691246023	-0.0243558334585629
4	C	26	50	20120601	6	556	10.84	-0.0004059146477401	-0.0242699199846487
4	C	26	50	20120601	6	558	10.88	-0.000209480383926500	-0.0245821783392207
4	C	26	50	20120601	6	560	10.92	-0.000531001837332	-0.0247440350814343
4	C	26	50	20120601	6	562	10.96	-0.000417794041663999	-0.0246214934762547
4	C	26	50	20120601	6	564	11	-0.000343335697605101	-0.0245409540138775
4	C	26	50	20120601	6	566	11.04	-0.000293767512243900	-0.0246841431370678
4	C	26	50	20120601	6	568	11.08	-0.000368296566981001	-0.0247353376680257
4	C	26	50	20120601	6	570	11.12	-0.0005658622016445	-0.0243884310811756
4	C	26	50	20120601	6	572	11.16	-0.0007690139798794	-0.0238918299887483
4	C	26	50	20120601	6	574	11.2	-0.0006594831394736	-0.0239565302592268
4	C	26	50	20120601	6	576	11.24	-0.000434481761700000	-0.0243223873078128
4	C	26	50	20120601	6	578	11.28	-0.0008555638498966	-0.0244419590645114
4	C	26	50	20120601	6	580	11.32	-0.000737618438794701	-0.0243100129391420
4	C	26	50	20120601	6	582	11.36	-0.0006016418047725	-0.0240647175967484
4	C	26	50	20120601	6	584	11.4	-0.0005034246728657	-0.0240785061789815
4	C	26	50	20120601	6	586	11.44	-0.0004017427177311	-0.0241581264025431
4	C	26	50	20120601	6	588	11.48	-0.000645623846562301	-0.0242955172501277
4	C	26	50	20120601	6	590	11.52	-0.0004638266931193	-0.0245983710845099
4	C	26	50	20120601	6	592	11.56	-0.000414187797080001	-0.0249916638762058
4	C	26	50	20120601	6	594	11.6	-0.0006008639873132	-0.0243453682782013
4	C	26	50	20120601	6	596	11.64	-0.000684161166137001	-0.0243719554931739
4	C	26	50	20120601	6	598	11.68	-0.000497979950650601	-0.0242600204897121
4	C	26	50	20120601	6	600	11.72	-0.0007111019345002	-0.0246503434329271
4	C	26	50	20120601	6	602	11.76	-0.0005609831648543	-0.0244473330760484
4	C	26	50	20120601	6	604	11.8	-0.0005271834607136	-0.0242001285453456
4	C	26	50	20120601	6	606	11.84	-0.000494232284710299	-0.0247825016903308
4	C	26	50	20120601	6	608	11.88	-0.000653755574546	-0.0239614092960170
4	C	26	50	20120601	6	610	11.92	-0.000374801949367900	-0.0242769910524606
4	C	26	50	20120601	6	612	11.96	-0.000862917760421	-0.0243514493965195
4	C	26	50	20120601	6	614	12	-0.0007661148420765	-0.0245526212757671
4	C	26	50	20120601	6	616	12.04	-0.0007231934604585	-0.0250265949511965
4	C	26	50	20120601	6	618	12.08	-0.0003858328151544	-0.0241946838231305
4	C	26	50	20120601	6	620	12.12	-5.03813581595007e-05	-0.0241434892921726
4	C	26	50	20120601	6	622	12.16	-0.0005442954448183	-0.0247320142661541
4	C	26	50	20120601	6	624	12.2	-0.000109354063710499	-0.0247876635698335
4	C	26	50	20120601	6	626	12.24	-7.86656294070008e-05	-0.0246240390606669
4	C	26	50	20120601	6	628	12.28	-0.0004513816137704	-0.0245470351321957
4	C	26	50	20120601	6	630	12.32	-0.000241300189079901	-0.0246032501213001
4	C	26	50	20120601	6	632	12.36	-0.0004761303511119	-0.0249653595039457
4	C	26	50	20120601	6	634	12.4	-0.000341002245227200	-0.0245394690896370
4	C	26	50	20120601	6	636	12.44	-0.000161114280093300	-0.0249429442189821
4	C	26	50	20120601	6	638	12.48	-0.000339093056918	-0.0246437673398621
4	C	26	50	20120601	6	640	12.52	-0.0004361788179749	-0.0248050583966507
4	C	26	50	20120601	6	642	12.56	-0.000488292587748301	-0.0247574701102769
4	C	26	50	20120601	6	644	12.6	-0.0004909088828387	-0.0243748546309768
4	C	26	50	20120601	6	646	12.64	-0.000277150502886001	-0.0243158112147477
4	C	26	50	20120601	6	648	12.68	-0.000293979644278301	-0.0241050933939541
4	C	26	50	20120601	6	650	12.72	-0.0003810951997204	-0.0247593085879079
4	C	26	50	20120601	6	652	12.76	-0.000396934391619001	-0.0244637379533720
4	C	26	50	20120601	6	654	12.8	-0.000606732973597101	-0.0242488482025694
4	C	26	50	20120601	6	656	12.84	-0.0011084252348489	-0.024777834785575
4	C	26	50	20120601	6	658	12.88	-0.0012912830484638	-0.0247557730540020
4	C	26	50	20120601	6	660	12.92	-0.0017028191951143	-0.0248790924766409
4	C	26	50	20120601	6	662	12.96	-0.001396924801573	-0.0250899517187908
4	C	26	50	20120601	6	664	13	-0.001330739606854	-0.0257496823456378
4	C	26	50	20120601	6	666	13.04	-0.0013071222403623	-0.0254235646981546
4	C	26	50	20120601	6	668	13.08	-0.0010843128936105	-0.0263332575721511
4	C	26	50	20120601	6	670	13.12	-0.0008690695894173	-0.0271738661136256
4	C	26	50	20120601	6	672	13.16	-0.0008761406572292	-0.0280472844097473
4	C	26	50	20120601	6	674	13.2	-0.0004683521765189	-0.0281998073424492
4	C	26	50	20120601	6	676	13.24	-0.000147962093963200	-0.0291659273375844
4	C	26	50	20120601	6	678	13.28	0.000152063313294201	-0.0296773776724166
4	C	26	50	20120601	6	680	13.32	0.0012016926192875	-0.0296983080331397
4	C	26	50	20120601	6	682	13.36	0.0011941972874069	-0.0301220064164267
4	C	26	50	20120601	6	684	13.4	0.0016422908546449	-0.0310086476093565
4	C	26	50	20120601	6	686	13.44	0.0021252447861953	-0.0309406239370064
4	C	26	50	20120601	6	688	13.48	0.0026682320834684	-0.0320020619262455
4	C	26	50	20120601	6	690	13.52	0.0030612420324519	-0.0328189116798722
4	C	26	50	20120601	6	692	13.56	0.0033490344923948	-0.0326101737580659
4	C	26	50	20120601	6	694	13.6	0.0033395592615269	-0.0320980870271306
4	C	26	50	20120601	6	696	13.64	0.0040444033010137	-0.0319527058729187
4	C	26	50	20120601	6	698	13.68	0.0048632329536277	-0.0328339023436334
4	C	26	50	20120601	6	700	13.72	0.0056219585298409	-0.032584010807162
4	C	26	50	20120601	6	702	13.76	0.0064407881824549	-0.0330197300057292
4	C	26	50	20120601	6	704	13.8	0.0075092972395059	-0.0340668844379883
4	C	26	50	20120601	6	706	13.84	0.0089516536517702	-0.0344970882036622
4	C	26	50	20120601	6	708	13.88	0.0098119197617618	-0.0341996790914952
4	C	26	50	20120601	6	710	13.92	0.0103259156810063	-0.0347320597870505
4	C	26	50	20120601	6	712	13.96	0.0115055112133817	-0.0343550304513219
4	C	26	50	20120601	6	714	14	0.0119083499466236	-0.0337672125841215
4	C	26	50	20120601	6	716	14.04	0.0116899246619151	-0.0334908045433557
4	C	26	50	20120601	6	718	14.08	0.0119833032654294	-0.0320878339788034
4	C	26	50	20120601	6	720	14.12	0.0115689386916541	-0.0308429017798464
4	C	26	50	20120601	6	722	14.16	0.0113958884490943	-0.0300869551332833
4	C	26	50	20120601	6	724	14.2	0.0112948994586052	-0.0290298446375450
4	C	26	50	20120601	6	726	14.24	0.0110123608020465	-0.0291773258988971
4	C	26	50	20120601	6	728	14.28	0.0106851047126456	-0.0283061774155431
4	C	26	50	20120601	6	730	14.32	0.0098249800240103	-0.0277819284479714
4	C	26	50	20120601	6	732	14.36	0.0086001720840458	-0.0265757032742165
4	C	26	50	20120601	6	734	14.4	0.0078267245446483	-0.0259090571430494
4	C	26	50	20120601	6	736	14.44	0.006804043078086	-0.0243046954961475
4	C	26	50	20120601	6	738	14.48	0.005776765417446	-0.0229207390329414
4	C	26	50	20120601	6	740	14.52	0.0052182783395293	-0.0215424606371882
4	C	26	50	20120601	6	742	14.56	0.0043366363915425	-0.0204017771909815
4	C	26	50	20120601	6	744	14.6	0.0036706761539532	-0.0188296030447591
4	C	26	50	20120601	6	746	14.64	0.0031287707300552	-0.0180866954472411
4	C	26	50	20120601	6	748	14.68	0.0028393802087868	-0.0164318251629590
4	C	26	50	20120601	6	750	14.72	0.0029152456953403	-0.0151954560271221
4	C	26	50	20120601	6	752	14.76	0.0032108870405544	-0.0138808738102182
4	C	26	50	20120601	6	754	14.8	0.0033433069274672	-0.0124977234487426
4	C	26	50	20120601	6	756	14.84	0.0029592418792657	-0.0104344919272574
4	C	26	50	20120601	6	758	14.88	0.0030220110411249	-0.00917784367604287
4	C	26	50	20120601	6	760	14.92	0.0026263881204529	-0.00751635154888697
4	C	26	50	20120601	6	762	14.96	0.0021539745347149	-0.00556791435855477
4	C	26	50	20120601	6	764	15	0.00188606591745890	-0.00314895862865807
4	C	26	50	20120601	6	766	15.04	0.0013385460657184	-0.00178531027220757
4	C	26	50	20120601	6	768	15.08	0.001378023837312	-0.00065660521487421
4	C	26	50	20120601	6	770	15.12	0.0020374362661075	0.00062378838915933
4	C	26	50	20120601	6	772	15.16	0.0021056296440852	0.00214565188790027
4	C	26	50	20120601	6	774	15.2	0.0023897592909015	0.00375447537859153
4	C	26	50	20120601	6	776	15.24	0.0024555697190266	0.00536842539344638
4	C	26	50	20120601	6	778	15.28	0.0028925263544608	0.00728889205580999
4	C	26	50	20120601	6	780	15.32	0.0032414835509764	0.00949089328310302
4	C	26	50	20120601	6	782	15.36	0.0031088303188258	0.0109596954889837
4	C	26	50	20120601	6	784	15.4	0.0021367494135252	0.0121579091429077
4	C	26	50	20120601	6	786	15.44	0.0016154207969598	0.0121815760068741
4	C	26	50	20120601	6	788	15.48	0.0007840329279119	0.0122570667268335
4	C	26	50	20120601	6	790	15.52	-0.0005413255963373	0.0120731765373182
4	C	26	50	20120601	6	792	15.56	-0.0013164914052131	0.0110430987338247
4	C	26	50	20120601	6	794	15.6	-0.0019915945334831	0.0111018168809344
4	C	26	50	20120601	6	796	15.64	-0.0030332547460525	0.0111259080089694
4	C	26	50	20120601	6	798	15.68	-0.00412374775293054	0.0107179003251570
4	C	26	50	20120601	6	800	15.72	-0.00540772638834469	0.0102448600306788
4	C	26	50	20120601	6	802	15.76	-0.0063224962890301	0.0105145081306165
4	C	26	50	20120601	6	804	15.8	-0.00600977831505035	0.0105741101612027
4	C	26	50	20120601	6	806	15.84	-0.00619418469251599	0.0105379840757519
4	C	26	50	20120601	6	808	15.88	-0.0068941072688057	0.0101354847537649
4	C	26	50	20120601	6	810	15.92	-0.00754554353310942	0.0100827275168205
4	C	26	50	20120601	6	812	15.96	-0.00821313011629545	0.0106220025034924
4	C	26	50	20120601	6	814	16	-0.0079751462580193	0.0108481211099803
4	C	26	50	20120601	6	816	16.04	-0.00844273475921453	0.0100167544541358
4	C	26	50	20120601	6	818	16.08	-0.00856236308445567	0.00994443157255607
4	C	26	50	20120601	6	820	16.12	-0.00904856263613173	0.00929716723826134
4	C	26	50	20120601	6	822	16.16	-0.00919448119149738	0.0095741975329946
4	C	26	50	20120601	6	824	16.2	-0.0100576181550206	0.00894587658936786
4	C	26	50	20120601	6	826	16.24	-0.0114793341203420	0.00947096701400918
4	C	26	50	20120601	6	828	16.28	-0.0117942441253435	0.00952095239237126
4	C	26	50	20120601	6	830	16.32	-0.0119907066734283	0.00900029552724798
4	C	26	50	20120601	6	832	16.36	-0.0120131785269345	0.00907626707981866
4	C	26	50	20120601	6	834	16.4	-0.0127274737556585	0.00883526670401397
4	C	26	50	20120601	6	836	16.44	-0.0129202600555880	0.0089096168607354
4	C	26	50	20120601	6	838	16.48	-0.0129514487679392	0.00794607391626425
4	C	26	50	20120601	6	840	16.52	-0.0134239626214188	0.00809749694436805
4	C	26	50	20120601	6	842	16.56	-0.014576804768728	0.00730698338280665
4	C	26	50	20120601	6	844	16.6	-0.0151299715752231	0.00666194360644553
4	C	26	50	20120601	6	846	16.64	-0.0157909587308203	0.00633873711758044
4	C	26	50	20120601	6	848	16.68	-0.0171471810518548	0.0057290470234244
4	C	26	50	20120601	6	850	16.72	-0.0177301559447108	0.00641808793345841
4	C	26	50	20120601	6	852	16.76	-0.0183780587964289	0.00614631356342971
4	C	26	50	20120601	6	854	16.8	-0.0194038586038962	0.00724283819115131
4	C	26	50	20120601	6	856	16.84	-0.0204391053579602	0.00747803604870958
4	C	26	50	20120601	6	858	16.88	-0.0205034379329126	0.00938856786079751
4	C	26	50	20120601	6	860	16.92	-0.0210269515094318	0.0096377805747589
4	C	26	50	20120601	6	862	16.96	-0.0208063554069051	0.0108844876117367
4	C	26	50	20120601	6	864	17	-0.0205073340912769	0.0116572139022174
4	C	26	50	20120601	6	866	17.04	-0.0206466906957132	0.0121778707673406
4	C	26	50	20120601	6	868	17.08	-0.0208848301174812	0.0121887036432284
4	C	26	50	20120601	6	870	17.12	-0.0207649048073919	0.0121371131324731
4	C	26	50	20120601	6	872	17.16	-0.0210334498207509	0.0116398756439427
4	C	26	50	20120601	6	874	17.2	-0.0208403106745377	0.0114565511398522
4	C	26	50	20120601	6	876	17.24	-0.0209036674421320	0.0107710959683056
4	C	26	50	20120601	6	878	17.28	-0.0211330175266098	0.0105192457460504
4	C	26	50	20120601	6	880	17.32	-0.0215308075174341	0.0103948232368328
4	C	26	50	20120601	6	882	17.36	-0.0216911864064750	0.0101935594337037
4	C	26	50	20120601	6	884	17.4	-0.0221317492864933	0.0106151294255793
4	C	26	50	20120601	6	886	17.44	-0.0222891936823923	0.00888669175178255
4	C	26	50	20120601	6	888	17.48	-0.0229447240949591	0.00890503410168653
4	C	26	50	20120601	6	890	17.52	-0.0234094983111652	0.00786747510844807
4	C	26	50	20120601	6	892	17.56	-0.0242992932003391	0.00649242111961709
4	C	26	50	20120601	6	894	17.6	-0.0253842849164596	0.00503990358290712
4	C	26	50	20120601	6	896	17.64	-0.0266390529707429	0.00381145404301954
4	C	26	50	20120601	6	898	17.68	-0.0272100770518901	0.00316017334220767
4	C	26	50	20120601	6	900	17.72	-0.0272382128307135	0.00251740620704129
4	C	26	50	20120601	6	902	17.76	-0.0272098154223811	0.0020313692899249
4	C	26	50	20120601	6	904	17.8	-0.026456237583535	0.000776452743217509
4	C	26	50	20120601	6	906	17.84	-0.0261579940853661	0.000602801459893719
4	C	26	50	20120601	6	908	17.88	-0.0258649124666999	-0.000631297863175541
4	C	26	50	20120601	6	910	17.92	-0.0250249106228436	-0.00101394304096037
4	C	26	50	20120601	6	912	17.96	-0.0247405349028674	-0.00220794092425497
4	C	26	50	20120601	6	914	18	-0.0241948605998257	-0.00374469609180767
4	C	26	50	20120601	6	916	18.04	-0.0237325117598791	-0.00438735716095697
4	C	26	50	20120601	6	918	18.08	-0.0233788098768617	-0.00575080752750867
4	C	26	50	20120601	6	920	18.12	-0.0229831624195844	-0.00665161206926557
4	C	26	50	20120601	6	922	18.16	-0.0225659906318878	-0.00905957228871487
4	C	26	50	20120601	6	924	18.2	-0.0225907252270937	-0.0108969326910856
4	C	26	50	20120601	6	926	18.24	-0.0217618900135259	-0.0106994731224393
4	C	26	50	20120601	6	928	18.28	-0.0216317328683129	-0.0119683550280751
4	C	26	50	20120601	6	930	18.32	-0.0211005259700143	-0.0124547313564465
4	C	26	50	20120601	6	932	18.36	-0.0203893179694969	-0.0141414638722889
4	C	26	50	20120601	6	934	18.4	-0.0206609176841506	-0.0151336053969717
4	C	26	50	20120601	6	936	18.44	-0.0206697565189155	-0.0170425815741410
4	C	26	50	20120601	6	938	18.48	-0.0210707567745263	-0.0181020396643928
4	C	26	50	20120601	6	940	18.52	-0.0212537560094974	-0.0194435626496599
4	C	26	50	20120601	6	942	18.56	-0.0225737122379384	-0.0214793937833741
4	C	26	50	20120601	6	944	18.6	-0.0229353266458372	-0.0223535191862769
4	C	26	50	20120601	6	946	18.64	-0.0232720508950382	-0.0241746019905448
4	C	26	50	20120601	6	948	18.68	-0.0239739250860440	-0.0251966541320718
4	C	26	50	20120601	6	950	18.72	-0.0237734603135776	-0.0247522375200961
4	C	26	50	20120601	6	952	18.76	-0.0236053810316895	-0.0245585609727291
4	C	26	50	20120601	6	954	18.8	-0.0232402310898848	-0.0245551668601794
4	C	26	50	20120601	6	956	18.84	-0.0227972286914714	-0.0245586316834072
4	C	26	50	20120601	6	958	18.88	-0.0224817883563841	-0.0242460197754446
4	C	26	50	20120601	6	960	18.92	-0.0220689794175274	-0.0251284890383654
4	C	26	50	20120601	6	962	18.96	-0.0213415786717208	-0.0247638340713075
4	C	26	50	20120601	6	964	19	-0.0202655742827892	-0.0265445410783696
4	C	26	50	20120601	6	966	19.04	-0.0189521234367352	-0.0268735578636557
4	C	26	50	20120601	6	968	19.08	-0.0179503652598282	-0.0272523549663373
4	C	26	50	20120601	6	970	19.12	-0.0175327479948595	-0.0271769773834629
4	C	26	50	20120601	6	972	19.16	-0.0158574706088723	-0.0279197223464212
4	C	26	50	20120601	6	974	19.2	-0.0144809458379364	-0.0287056715337101
4	C	26	50	20120601	6	976	19.24	-0.0135397160014990	-0.0290270515657593
4	C	26	50	20120601	6	978	19.28	-0.0122887733949019	-0.0301166324048897
4	C	26	50	20120601	6	980	19.32	-0.0111144811633854	-0.0309321386556321
4	C	26	50	20120601	6	982	19.36	-0.0108307192120953	-0.0303639783569487
4	C	26	50	20120601	6	984	19.4	-0.0100507804324465	-0.0304399216252482
4	C	26	50	20120601	6	986	19.44	-0.00926780109363862	-0.0299669378993125
4	C	26	50	20120601	6	988	19.48	-0.00889331734232222	-0.0301704432309380
4	C	26	50	20120601	6	990	19.52	-0.00754620821348373	-0.0302368405576914
4	C	26	50	20120601	6	992	19.56	-0.00687459819271275	-0.0291621796716441
4	C	26	50	20120601	6	994	19.6	-0.00696828984121997	-0.0297680994724428
4	C	26	50	20120601	6	996	19.64	-0.00469642646394571	-0.0284373952209279
4	C	26	50	20120601	6	998	19.68	-0.003541084694165	-0.0283287129086595
4	C	26	50	20120601	6	1000	19.72	-0.0018969907172282	-0.0277172776749675
4	C	26	50	20120601	6	1002	19.76	-0.000391206826691401	-0.0272280304930645
4	C	26	50	20120601	6	1004	19.8	0.0015455586469785	-0.0270267879031388
4	C	26	50	20120601	6	1006	19.84	0.0033727225695646	-0.0263486724999809
4	C	26	50	20120601	6	1008	19.88	0.0049407318568457	-0.0266607187225186
4	C	26	50	20120601	6	1010	19.92	0.0058825980893862	-0.0261448136149649
4	C	26	50	20120601	6	1012	19.96	0.0055705518668486	-0.0259652792032216
4	C	26	50	20120601	6	1014	20	0.0057700974004994	-0.0256210596221400
4	C	26	50	20120601	6	1016	20.04	0.0062875581429718	-0.0258224436334219
4	C	26	50	20120601	6	1018	20.08	0.0068745981927128	-0.0252426160728489
4	C	26	50	20120601	6	1020	20.12	0.0073634493948183	-0.0243805539116332
4	C	26	50	20120601	6	1022	20.16	0.0084625408201557	-0.0241370616915316
4	C	26	50	20120601	6	1024	20.2	0.0093508437140213	-0.0234502842303042
4	C	26	50	20120601	6	1026	20.24	0.0102878309097715	-0.0222485562556776
4	C	26	50	20120601	6	1028	20.28	0.0115731742612734	-0.0222922908100940
4	C	26	50	20120601	6	1030	20.32	0.0126288634723815	-0.0213940035684781
4	C	26	50	20120601	6	1032	20.36	0.0139979070535724	-0.0208758922877670
4	C	26	50	20120601	6	1034	20.4	0.0150659246714104	-0.0210699188529907
4	C	26	50	20120601	6	1036	20.44	0.0159651799422098	-0.0199518847440922
4	C	26	50	20120601	6	1038	20.48	0.0167228879917649	-0.0203799947665870
4	C	26	50	20120601	6	1040	20.52	0.0169562049452852	-0.0206764422135317
4	C	26	50	20120601	6	1042	20.56	0.0173179148125994	-0.0201010446769428
4	C	26	50	20120601	6	1044	20.6	0.0170042832566584	-0.0205437939311285
4	C	26	50	20120601	6	1046	20.64	0.0168891818290304	-0.0200599759150915
4	C	26	50	20120601	6	1048	20.68	0.0168880080317737	-0.0200198546763270
4	C	26	50	20120601	6	1050	20.72	0.0169124032157246	-0.0198191070611481
4	C	26	50	20120601	6	1052	20.76	0.0169620986803064	-0.0202669319278092
4	C	26	50	20120601	6	1054	20.8	0.0169871161182248	-0.0200709360701999
4	C	26	50	20120601	6	1056	20.84	0.0173717680650546	-0.0195283164684530
4	C	26	50	20120601	6	1058	20.88	0.0183115129772515	-0.0197038203715435
4	C	26	50	20120601	6	1060	20.92	0.0190044988360178	-0.0190715042746030
4	C	26	50	20120601	6	1062	20.96	0.019942765895042	-0.0189918062692955
4	C	26	50	20120601	6	1064	21	0.0209514678605403	-0.0177578200833112
4	C	26	50	20120601	6	1066	21.04	0.0215489943038463	-0.0172599956961525
4	C	26	50	20120601	6	1068	21.08	0.0225714919226455	-0.0162967536256167
4	C	26	50	20120601	6	1070	21.12	0.0229458766790125	-0.0160558706295377
4	C	26	50	20120601	6	1072	21.16	0.0242051702166955	-0.0154677628485570
4	C	26	50	20120601	6	1074	21.2	0.0252250091139974	-0.0146123969885591
4	C	26	50	20120601	6	1076	21.24	0.0270361217126505	-0.0145607074828544
4	C	26	50	20120601	6	1078	21.28	0.0280760636557416	-0.0141392011305891
4	C	26	50	20120601	6	1080	21.32	0.0290918932575942	-0.0145541313897893
4	C	26	50	20120601	6	1082	21.36	0.0301230670765985	-0.0145079573169778
4	C	26	50	20120601	6	1084	21.4	0.0298455276649828	-0.0142123159717637
4	C	26	50	20120601	6	1086	21.44	0.0296703773152829	-0.0145338374251693
4	C	26	50	20120601	6	1088	21.48	0.029123359509357	-0.0142412366391143
4	C	26	50	20120601	6	1090	21.52	0.0285706848491816	-0.0142259631326406
4	C	26	50	20120601	6	1092	21.56	0.0286341830381321	-0.0139459488472908
4	C	26	50	20120601	6	1094	21.6	0.0281956354124402	-0.0135590200166255
4	C	26	50	20120601	6	1096	21.64	0.0282362940523584	-0.0138518329347148
4	C	26	50	20120601	6	1098	21.68	0.0278360009035287	-0.0131060474125974
4	C	26	50	20120601	6	1100	21.72	0.0271399956988068	-0.0127843845378356
4	C	26	50	20120601	6	1102	21.76	0.027154986362568	-0.0125258662986338
4	C	26	50	20120601	6	1104	21.8	0.0271225301613115	-0.0122534180558427
4	C	26	50	20120601	6	1106	21.84	0.0262976193903793	-0.0114736206975501
4	C	26	50	20120601	6	1108	21.88	0.0255164785292025	-0.0108230117481804
4	C	26	50	20120601	6	1110	21.92	0.0250181096698222	-0.0100717815038478
4	C	26	50	20120601	6	1112	21.96	0.0237591060459196	-0.00822474788071037
4	C	26	50	20120601	6	1114	22	0.0229396399972025	-0.00708482103875957
4	C	26	50	20120601	6	1116	22.04	0.0226939203907402	-0.00663248483083457
4	C	26	50	20120601	6	1118	22.08	0.0222883239410515	-0.00559897755945227
4	C	26	50	20120601	6	1120	22.12	0.0212860707893977	-0.00370336570044737
4	C	26	50	20120601	6	1122	22.16	0.0210986874923833	-0.00238588434574057
4	C	26	50	20120601	6	1124	22.2	0.0199176070357674	-0.00110255624856517
4	C	26	50	20120601	6	1126	22.24	0.0188476837651541	0.00119999556301263
4	C	26	50	20120601	6	1128	22.28	0.0176922712846952	0.00243361405347068
4	C	26	50	20120601	6	1130	22.32	0.0165150799153759	0.00318597566865316
4	C	26	50	20120601	6	1132	22.36	0.0148599550726525	0.0040996283406243
4	C	26	50	20120601	6	1134	22.4	0.0141845973859412	0.00387894031421598
4	C	26	50	20120601	6	1136	22.44	0.0130914103022268	0.0043812689715709
4	C	26	50	20120601	6	1138	22.48	0.0124221337338338	0.00491930652137575
4	C	26	50	20120601	6	1140	22.52	0.0116033747918979	0.00481826096234419
4	C	26	50	20120601	6	1142	22.56	0.0104531949016198	0.00500140161867151
4	C	26	50	20120601	6	1144	22.6	0.0092663161693982	0.00561651380762569
4	C	26	50	20120601	6	1146	22.64	0.0080941452582253	0.00575065196401677
4	C	26	50	20120601	6	1148	22.68	0.0064191507149506	0.00651234738871092
4	C	26	50	20120601	6	1150	22.72	0.005461162447799	0.00581386731025485
4	C	26	50	20120601	6	1152	22.76	0.0035497113968956	0.00615030871674341
4	C	26	50	20120601	6	1154	22.8	0.0022554372867473	0.0063234225989135
4	C	26	50	20120601	6	1156	22.84	0.002023513333586	0.00689618616274242
4	C	26	50	20120601	6	1158	22.88	0.0008548284588443	0.00760670826968209
4	C	26	50	20120601	6	1160	22.92	-0.000119826315139800	0.00884741904115545
4	C	26	50	20120601	6	1162	22.96	-0.0009412581207086	0.00885703569337958
4	C	26	50	20120601	6	1164	23	-0.0023700380827742	0.00845227362969278
4	C	26	50	20120601	6	1166	23.04	-0.0029831491595376	0.00784153843171415
4	C	26	50	20120601	6	1168	23.08	-0.0034922165445172	0.00758693049301231
4	C	26	50	20120601	6	1170	23.12	-0.0038796332788615	0.00747645920058753
4	C	26	50	20120601	6	1172	23.16	-0.003821282827278	0.00678957567334292
4	C	26	50	20120601	6	1174	23.2	-0.00417274318179895	0.00605779086549296
4	C	26	50	20120601	6	1176	23.24	-0.00452988867484065	0.00601976266280075
4	C	26	50	20120601	6	1178	23.28	-0.0057460416278034	0.00575111865449236
4	C	26	50	20120601	6	1180	23.32	-0.0066068168546774	0.00570552440924145
4	C	26	50	20120601	6	1182	23.36	-0.00712555746042367	0.00510948289017587
4	C	26	50	20120601	6	1184	23.4	-0.00755601578453879	0.00512595847817752
4	C	26	50	20120601	6	1186	23.44	-0.00755496926650263	0.00498801608730365
4	C	26	50	20120601	6	1188	23.48	-0.00763739670398555	0.00487232634683372
4	C	26	50	20120601	6	1190	23.52	-0.00756732949303777	0.0042324017809277
4	C	26	50	20120601	6	1192	23.56	-0.00749515510388206	0.00426841472929353
4	C	26	50	20120601	6	1194	23.6	-0.00744626149839014	0.00356532855726481
4	C	26	50	20120601	6	1196	23.64	-0.00802786248277032	0.00348418946833722
4	C	26	50	20120601	6	1198	23.68	-0.00840806107109227	0.00302899513480263
4	C	26	50	20120601	6	1200	23.72	-0.008986431991696	0.00286555447339917
4	C	26	50	20120601	6	1202	23.76	-0.0088483099956997	0.00168688807933425
4	C	26	50	20120601	6	1204	23.8	-0.00918608076293689	0.00065339495008762
4	C	26	50	20120601	6	1206	23.84	-0.00954965385661958	-5.21137697735014e-06
4	C	26	50	20120601	6	1208	23.88	-0.00994147586621067	-0.00086229550645356
4	C	26	50	20120601	6	1210	23.92	-0.0102636407867871	-0.00173960996093957
4	C	26	50	20120601	6	1212	23.96	-0.0106633187527171	-0.00164557183010957
4	C	26	50	20120601	6	1214	24	-0.0113668546446587	-0.00245900625798307
4	C	26	50	20120601	6	1216	24.04	-0.0122840782058748	-0.00288213188477727
4	C	26	50	20120601	6	1218	24.08	-0.0125700109749832	-0.00350302113613377
4	C	26	50	20120601	6	1220	24.12	-0.0136162603105625	-0.00435178968986327
4	C	26	50	20120601	6	1222	24.16	-0.0150927063407478	-0.00511958744607907
4	C	26	50	20120601	6	1224	24.2	-0.0159102207747488	-0.00610279114104767
4	C	26	50	20120601	6	1226	24.24	-0.0164920494475125	-0.00650652789990177
4	C	26	50	20120601	6	1228	24.28	-0.0170945680646938	-0.00738709504558117
4	C	26	50	20120601	6	1230	24.32	-0.0172501669118939	-0.00798838329696317
4	C	26	50	20120601	6	1232	24.36	-0.0168443654012387	-0.00780997318500197
4	C	26	50	20120601	6	1234	24.4	-0.0163472834762002	-0.00830436810427197
4	C	26	50	20120601	6	1236	24.44	-0.0157403030152297	-0.00880103990737747
4	C	26	50	20120601	6	1238	24.48	-0.0150394187737176	-0.00905842677572937
4	C	26	50	20120601	6	1240	24.52	-0.0143383224001711	-0.0101813830549317
4	C	26	50	20120601	6	1242	24.56	-0.0133256040681557	-0.0111287647203655
4	C	26	50	20120601	6	1244	24.6	-0.0127783034195173	-0.0121413416310246
4	C	26	50	20120601	6	1246	24.64	-0.011990869307988	-0.0130238108939454
4	C	26	50	20120601	6	1248	24.68	-0.0113912427575418	-0.0151811936833456
4	C	26	50	20120601	6	1250	24.72	-0.0118802778074104	-0.0152350752200720
4	C	26	50	20120601	6	1252	24.76	-0.0120475792718392	-0.0139652528624172
4	C	26	50	20120601	6	1254	24.8	-0.0123985870780202	-0.0143083410726489
4	C	26	50	20120601	6	1256	24.84	-0.0127138859917513	-0.0143885976923136
4	C	26	50	20120601	6	1258	24.88	-0.0127937183473472	-0.0139045831005914
4	C	26	50	20120601	6	1260	24.92	-0.0133025523870891	-0.0131055524378506
4	C	26	50	20120601	6	1262	24.96	-0.0138881782232678	-0.0134831474590042
4	C	26	50	20120601	6	1264	25	-0.0151867798269169	-0.0132664192305705
4	C	26	50	20120601	6	1266	25.04	-0.0167679413003281	-0.0136307913549159
4	C	26	50	20120601	6	1268	25.08	-0.0175864881102296	-0.0138408020689283
4	C	26	50	20120601	6	1270	25.12	-0.0190050857346461	-0.0137220081296890
4	C	26	50	20120601	6	1272	25.16	-0.0204838581461415	-0.0143358475264370
4	C	26	50	20120601	6	1274	25.2	-0.0218732522604950	-0.0143240388431912
4	C	26	50	20120601	6	1276	25.24	-0.0231507820820647	-0.0150860878212760
4	C	26	50	20120601	6	1278	25.28	-0.0241108916695598	-0.0155459900717597
4	C	26	50	20120601	6	1280	25.32	-0.0244088664671518	-0.0162929776754052
4	C	26	50	20120601	6	1282	25.36	-0.0243357516259771	-0.0169380004812035
4	C	26	50	20120601	6	1284	25.4	-0.024239160839667	-0.0173607089149968
4	C	26	50	20120601	6	1286	25.44	-0.024247504699685	-0.0170543902573868
4	C	26	50	20120601	6	1288	25.48	-0.0243836227550634	-0.0178554715297931
4	C	26	50	20120601	6	1290	25.52	-0.0246121596667429	-0.0169110597128403
4	C	26	50	20120601	6	1292	25.56	-0.0244587882059036	-0.0173699013031523
4	C	26	50	20120601	6	1294	25.6	-0.0244838904966357	-0.0176693610249848
4	C	26	50	20120601	6	1296	25.64	-0.0243129120769448	-0.0180463903607134
4	C	26	50	20120601	6	1298	25.68	-0.0237747331057837	-0.0172122164909477
4	C	26	50	20120601	6	1300	25.72	-0.0236552320597632	-0.0166991398105187
4	C	26	50	20120601	6	1302	25.76	-0.0232543025148304	-0.0165404650488205
4	C	26	50	20120601	6	1304	25.8	-0.0233805917859503	-0.0162784112757127
4	C	26	50	20120601	6	1306	25.84	-0.023778480771724	-0.0165825379023011
4	C	26	50	20120601	6	1308	25.88	-0.0233530146214841	-0.0154496821281621
4	C	26	50	20120601	6	1310	25.92	-0.0233725307686448	-0.0155814868321753
4	C	26	50	20120601	6	1312	25.96	-0.0233136287737720	-0.0143999821114907
4	C	26	50	20120601	6	1314	26	-0.023355835977541	-0.0140612143236920
4	C	26	50	20120601	6	1316	26.04	-0.0234138258046661	-0.0133836575348912
4	C	26	50	20120601	6	1318	26.08	-0.0231786845156503	-0.0130665484278003
4	C	26	50	20120601	6	1320	26.12	-0.0239643084338198	-0.0124767930880195
4	C	26	50	20120601	6	1322	26.16	-0.0245920707630894	-0.0124026953684189
4	C	26	50	20120601	6	1324	26.2	-0.0248102273472211	-0.0121367383658791
4	C	26	50	20120601	6	1326	26.24	-0.0258812324912097	-0.0113180289214178
4	C	26	50	20120601	6	1328	26.28	-0.0269591036420436	-0.0104224498987738
4	C	26	50	20120601	6	1330	26.32	-0.02739304800259	-0.0106833086614214
4	C	26	50	20120601	6	1332	26.36	-0.0273427868525832	-0.0100202404905671
4	C	26	50	20120601	6	1334	26.4	-0.0284711666407973	-0.0101328331033354
4	C	26	50	20120601	6	1336	26.44	-0.0284633318976617	-0.0103502542964147
4	C	26	50	20120601	6	1338	26.48	-0.0288759145623485	-0.0109181458945212
4	C	26	50	20120601	6	1340	26.52	-0.0293189735293043	-0.0113528892857303
4	C	26	50	20120601	6	1342	26.56	-0.0289673929666306	-0.0115597958009733
4	C	26	50	20120601	6	1344	26.6	-0.0287978570447733	-0.0115039060809883
4	C	26	50	20120601	6	1346	26.64	-0.0285073917211975	-0.0118437274578910
4	C	26	50	20120601	6	1348	26.68	-0.0285533607330424	-0.0130569742019830
4	C	26	50	20120601	6	1350	26.72	-0.0278927462227189	-0.0127765710079035
4	C	26	50	20120601	6	1352	26.76	-0.0277694904396902	-0.0120812799810306
4	C	26	50	20120601	6	1354	26.8	-0.0274791806796063	-0.0117303853119346
4	C	26	50	20120601	6	1356	26.84	-0.0273082093309832	-0.0116557077647735
4	C	26	50	20120601	6	1358	26.88	-0.0272873213966669	-0.0114508872145350
4	C	26	50	20120601	6	1360	26.92	-0.0272621342531211	-0.0110511031825877
4	C	26	50	20120601	6	1362	26.96	-0.0270980713377502	-0.0112899779954082
4	C	26	50	20120601	6	1364	27	-0.0272175723837707	-0.0115377482115359
4	C	26	50	20120601	6	1366	27.04	-0.0280793799865452	-0.0112735872602203
4	C	26	50	20120601	6	1368	27.08	-0.0285393741609105	-0.0106597266502688
4	C	26	50	20120601	6	1370	27.12	-0.0293663708968473	-0.0100860155633531
4	C	26	50	20120601	6	1372	27.16	-0.030607329155694	-0.0105066168189385
4	C	26	50	20120601	6	1374	27.2	-0.0315268564708033	-0.00976372477776957
4	C	26	50	20120601	6	1376	27.24	-0.0318666495634346	-0.0100535395631067
4	C	26	50	20120601	6	1378	27.28	-0.0332230007193246	-0.0100054773737681
4	C	26	50	20120601	6	1380	27.32	-0.0341246607188655	-0.0107362440892745
4	C	26	50	20120601	6	1382	27.36	-0.0348621384434107	-0.0107439154907436
4	C	26	50	20120601	6	1384	27.4	-0.0354949565861658	-0.0109811215315605
4	C	26	50	20120601	6	1386	27.44	-0.0348769360670206	-0.0106895198873873
4	C	26	50	20120601	6	1388	27.48	-0.0348238995228977	-0.0113823466471278
4	C	26	50	20120601	6	1390	27.52	-0.0354755090283629	-0.0114215804668819
4	C	26	50	20120601	6	1392	27.56	-0.0357240330203194	-0.0119266908823140
4	C	26	50	20120601	6	1394	27.6	-0.0357272800546586	-0.0114024475715966
4	C	26	50	20120601	6	1396	27.64	-0.0353887526831655	-0.0113780877429847
4	C	26	50	20120601	6	1398	27.68	-0.03522363193605	-0.0117099442691040
4	C	26	50	20120601	6	1400	27.72	-0.0345302663609422	-0.0111146784461774
4	C	26	50	20120601	6	1402	27.76	-0.0347371255000309	-0.0109660849058585
4	C	26	50	20120601	6	1404	27.8	-0.0348786628217803	-0.0108498620068756
4	C	26	50	20120601	6	1406	27.84	-0.0344512047517377	-0.0107656576100516
4	C	26	50	20120601	6	1408	27.88	-0.0346040975012862	-0.0110342005020902
4	C	26	50	20120601	6	1410	27.92	-0.0341714641167122	-0.0105187451144494
4	C	26	50	20120601	6	1412	27.96	-0.0342074070615067	-0.0105325824870504
4	C	26	50	20120601	6	1414	28	-0.0342045418648293	-0.0103656006348868
4	C	26	50	20120601	6	1416	28.04	-0.0347004238296602	-0.00978062321562637
4	C	26	50	20120601	6	1418	28.08	-0.0342549041311058	-0.00933066288648617
4	C	26	50	20120601	6	1420	28.12	-0.0343641097023922	-0.00903775097344747
4	C	26	50	20120601	6	1422	28.16	-0.0337157634947223	-0.00896117130904497
4	C	26	50	20120601	6	1424	28.2	-0.0336903854323455	-0.00773200052024057
4	C	26	50	20120601	6	1426	28.24	-0.0331856243276633	-0.00723719547903747
4	C	26	50	20120601	6	1428	28.28	-0.0323647087100448	-0.00681134042006787
4	C	26	50	20120601	6	1430	28.32	-0.031795508964393	-0.00539498432414777
4	C	26	50	20120601	6	1432	28.36	-0.0312050182335598	-0.00429789401100117
4	C	26	50	20120601	6	1434	28.4	-0.0306022097025982	-0.00288969085626817
4	C	26	50	20120601	6	1436	28.44	-0.0309148003973574	-0.00234927035661077
4	C	26	50	20120601	6	1438	28.48	-0.0306806137024962	-0.00099331532193957
4	C	26	50	20120601	6	1440	28.52	-0.0297497146961319	0.00029567670055315
4	C	26	50	20120601	6	1442	28.56	-0.0297382807794801	0.00207477857522194
4	C	26	50	20120601	6	1444	28.6	-0.0287017117357353	0.00310692113051651
4	C	26	50	20120601	6	1446	28.64	-0.0277307056327422	0.00398542352439487
4	C	26	50	20120601	6	1448	28.68	-0.0271221766079208	0.0044320392384601
4	C	26	50	20120601	6	1450	28.72	-0.0259323138850826	0.0053168278116232
4	C	26	50	20120601	6	1452	28.76	-0.0255821687491746	0.00729143764022226
4	C	26	50	20120601	6	1454	28.8	-0.024990829490204	0.00890385323336195
4	C	26	50	20120601	6	1456	28.84	-0.0244880058581022	0.0101433407101038
4	C	26	50	20120601	6	1458	28.88	-0.0239166494367678	0.0117617101423411
4	C	26	50	20120601	6	1460	28.92	-0.0233740086218175	0.0132656484841790
4	C	26	50	20120601	6	1462	28.96	-0.0236718632112567	0.0149636027846388
4	C	26	50	20120601	6	1464	29	-0.0238417031890299	0.0172850414183420
4	C	26	50	20120601	6	1466	29.04	-0.024805134764183	0.0185061455329867
4	C	26	50	20120601	6	1468	29.08	-0.0254485609228694	0.0187870493586673
4	C	26	50	20120601	6	1470	29.12	-0.0254162744272405	0.0183997386903401
4	C	26	50	20120601	6	1472	29.16	-0.0256416505716081	0.0191496042185850
4	C	26	50	20120601	6	1474	29.2	-0.0250826734686919	0.0187455018855251
4	C	26	50	20120601	6	1476	29.24	-0.0236858009930207	0.0182756124588639
4	C	26	50	20120601	6	1478	29.28	-0.0236502642032902	0.0187218368671075
4	C	26	50	20120601	6	1480	29.32	-0.0229535155535696	0.0185147616291154
4	C	26	50	20120601	6	1482	29.36	-0.0226570164878299	0.0186722435016738
4	C	26	50	20120601	6	1484	29.4	-0.021778761581325	0.0185828934888031
4	C	26	50	20120601	6	1486	29.44	-0.0213066688099336	0.0182224387360254
4	C	26	50	20120601	6	1488	29.48	-0.0207294151180442	0.0184786659492562
4	C	26	50	20120601	6	1490	29.52	-0.0196664356360221	0.0181373313638418
4	C	26	50	20120601	6	1492	29.56	-0.0180541685353064	0.0180899198541633
4	C	26	50	20120601	6	1494	29.6	-0.0167257482386947	0.0185840955703311
4	C	26	50	20120601	6	1496	29.64	-0.0154574815159585	0.0188152912035078
4	C	26	50	20120601	6	1498	29.68	-0.0141481743156422	0.0186327020904699
4	C	26	50	20120601	6	1500	29.72	-0.0128789105723446	0.0186771154673962
4	C	26	50	20120601	6	1502	29.76	-0.0117321106524806	0.0185372780303487
4	C	26	50	20120601	6	1504	29.8	-0.0103511593930945	0.0182966637348466
4	C	26	50	20120601	6	1506	29.84	-0.00971899885964594	0.017490144811293
4	C	26	50	20120601	6	1508	29.88	-0.00907818333919563	0.0170838058994842
4	C	26	50	20120601	6	1510	29.92	-0.0087602893435776	0.0168599995321708
4	C	26	50	20120601	6	1512	29.96	-0.00865514963628297	0.0161409214331788
4	C	26	50	20120601	6	1514	30	-0.00906050566966597	0.0157420142136402
4	C	26	50	20120601	6	1516	30.04	-0.0091459878084436	0.0159680126119752
4	C	26	50	20120601	6	1518	30.08	-0.00895077542514788	0.0155217631792226
4	C	26	50	20120601	6	1520	30.12	-0.009316903295631	0.0141973260151093
4	C	26	50	20120601	6	1522	30.16	-0.00984221667104042	0.0133566505106226
4	C	26	50	20120601	6	1524	30.2	-0.00975418449307778	0.0126967103680363
4	C	26	50	20120601	6	1526	30.24	-0.0103229727025829	0.0116840118350108
4	C	26	50	20120601	6	1528	30.28	-0.0104939956700010	0.0121164663215692
4	C	26	50	20120601	6	1530	30.32	-0.0105171251328136	0.0114622440565476
4	C	26	50	20120601	6	1532	30.36	-0.0107034711041800	0.0113704425044665
4	C	26	50	20120601	6	1534	30.4	-0.0108499525165435	0.0107932991212349
4	C	26	50	20120601	6	1536	30.44	-0.0118512008694613	0.0100324515175714
4	C	26	50	20120601	6	1538	30.48	-0.0119834729710568	0.0092210471932666
4	C	26	50	20120601	6	1540	30.52	-0.0123784317063292	0.00868789150867907
4	C	26	50	20120601	6	1542	30.56	-0.0129735653002878	0.00854944990041769
4	C	26	50	20120601	6	1544	30.6	-0.0132312319000823	0.0082658324817536
4	C	26	50	20120601	6	1546	30.64	-0.0142147455906638	0.00787924277950058
4	C	26	50	20120601	6	1548	30.68	-0.0152246128681375	0.00691149785298223
4	C	26	50	20120601	6	1550	30.72	-0.0156926164410132	0.00630262022451777
4	C	26	50	20120601	6	1552	30.76	-0.0163787030589155	0.00580196953155461
4	C	26	50	20120601	6	1554	30.8	-0.0176207000576238	0.00418569949935068
4	C	26	50	20120601	6	1556	30.84	-0.0183502482867249	0.00333114469083076
4	C	26	50	20120601	6	1558	30.88	-0.0183076733874296	0.00309974399668747
4	C	26	50	20120601	6	1560	30.92	-0.0181777425163866	0.00319430538653554
4	C	26	50	20120601	6	1562	30.96	-0.0180730553574319	0.00287774075166614
4	C	26	50	20120601	6	1564	31	-0.0173980865794503	0.00290764429744252
4	C	26	50	20120601	6	1566	31.04	-0.0166524849050960	0.0018020545607861
4	C	26	50	20120601	6	1568	31.08	-0.0159270004186664	0.0007243601866475
4	C	26	50	20120601	6	1570	31.12	-0.0153896134071002	0.000367073272249559
4	C	26	50	20120601	6	1572	31.16	-0.0146924414761893	-0.00058779665399694
4	C	26	50	20120601	6	1574	31.2	-0.0143869359913777	-0.0008633915219644
4	C	26	50	20120601	6	1576	31.24	-0.0143466804023247	-0.00056618747076388
4	C	26	50	20120601	6	1578	31.28	-0.0146601054830857	-0.0005332433658284
4	C	26	50	20120601	6	1580	31.32	-0.0146169861115689	-0.000538744656586031
4	C	26	50	20120601	6	1582	31.36	-0.0146167032688564	-0.000839562023438411
4	C	26	50	20120601	6	1584	31.4	-0.0147230662708825	-0.000360483037048900
4	C	26	50	20120601	6	1586	31.44	-0.0146924909736640	-0.000419215326294261
4	C	26	50	20120601	6	1588	31.48	-0.0145146182628565	-0.00050763902928163
4	C	26	50	20120601	6	1590	31.52	-0.0144809529090043	-0.00061895884984383
4	C	26	50	20120601	6	1592	31.56	-0.0147783054526288	-0.00108149153755357
4	C	26	50	20120601	6	1594	31.6	-0.0146077017995319	-0.00161652388353837
4	C	26	50	20120601	6	1596	31.64	-0.0146952204058394	-0.00170930336429787
4	C	26	50	20120601	6	1598	31.68	-0.0147070432312208	-0.00100813628007327
4	C	26	50	20120601	6	1600	31.72	-0.0146721828669083	-0.00200351635381397
4	C	26	50	20120601	6	1602	31.76	-0.0152817301254946	-0.00211247443772697
4	C	26	50	20120601	6	1604	31.8	-0.0160084096223844	-0.00436666014547157
4	C	26	50	20120601	6	1606	31.84	-0.0162112219893643	-0.00420952687655627
4	C	26	50	20120601	6	1608	31.88	-0.0162591850423322	-0.00451455152875677
4	C	26	50	20120601	6	1610	31.92	-0.0162181587068877	-0.00447157357859627
4	C	26	50	20120601	6	1612	31.96	-0.0163380840169770	-0.00434924410545097
4	C	26	50	20120601	6	1614	32	-0.0159731886336135	-0.00468924933011667
4	C	26	50	20120601	6	1616	32.04	-0.0158712945464445	-0.00486934942728497
4	C	26	50	20120601	6	1618	32.08	-0.0163264874657655	-0.00513413263256807
4	C	26	50	20120601	6	1620	32.12	-0.0159820203973105	-0.00487600330209587
4	C	26	50	20120601	6	1622	32.16	-0.0161608830576116	-0.00462176305892027
4	C	26	50	20120601	6	1624	32.2	-0.0163254480187972	-0.00501001417926637
4	C	26	50	20120601	6	1626	32.24	-0.0162216871697259	-0.00509072334727097
4	C	26	50	20120601	6	1628	32.28	-0.0161061388506122	-0.00475499611863147
4	C	26	50	20120601	6	1630	32.32	-0.0165337970318738	-0.00523158608915117
4	C	26	50	20120601	6	1632	32.36	-0.0161525179843902	-0.00450610160272157
4	C	26	50	20120601	6	1634	32.4	-0.016412125168035	-0.00488119346586977
4	C	26	50	20120601	6	1636	32.44	-0.0165882301118895	-0.00408085465558377
4	C	26	50	20120601	6	1638	32.48	-0.0168516344589493	-0.00405263402394667
4	C	26	50	20120601	6	1640	32.52	-0.0167473786351312	-0.00441710514324147
4	C	26	50	20120601	6	1642	32.56	-0.0166738678141590	-0.00382141010649867
4	C	26	50	20120601	6	1644	32.6	-0.016601028744629	-0.00394459517884917
4	C	26	50	20120601	6	1646	32.64	-0.0164882098576907	-0.00414962079005417
4	C	26	50	20120601	6	1648	32.68	-0.0168199207198131	-0.00449362116803367
4	C	26	50	20120601	6	1650	32.72	-0.016601141881714	-0.00474379554721747
4	C	26	50	20120601	6	1652	32.76	-0.0166395731352715	-0.00467679717969997
4	C	26	50	20120601	6	1654	32.8	-0.0165705312291564	-0.00486944135116647
4	C	26	50	20120601	6	1656	32.84	-0.0166135869610629	-0.00460605114624227
4	C	26	50	20120601	6	1658	32.88	-0.0168029430859968	-0.00484633310155727
4	C	26	50	20120601	6	1660	32.92	-0.0169861898083413	-0.00484396429384037
4	C	26	50	20120601	6	1662	32.96	-0.0167313909508086	-0.00486230664374427
4	C	26	50	20120601	6	1664	33	-0.0169233068022904	-0.00467010794954997
4	C	26	50	20120601	6	1666	33.04	-0.0167098171229146	-0.00457869318487817
4	C	26	50	20120601	6	1668	33.08	-0.0169214541825237	-0.00450876032421887
4	C	26	50	20120601	6	1670	33.12	-0.0166950527333234	-0.00445939012875637
4	C	26	50	20120601	6	1672	33.16	-0.0167921667786515	-0.00453367876718787
4	C	26	50	20120601	6	1674	33.2	-0.0166199084956867	-0.00448333983543517
4	C	26	50	20120601	6	1676	33.24	-0.0164352899861867	-0.00499054045851247
4	C	26	50	20120601	6	1678	33.28	-0.0163915342185669	-0.00434910975516257
4	C	26	50	20120601	6	1680	33.32	-0.0165529101281693	-0.00437935978326167
4	C	26	50	20120601	6	1682	33.36	-0.0161942584976836	-0.00454680974011447
4	C	26	50	20120601	6	1684	33.4	-0.0161841185864414	-0.00438978960828417
4	C	26	50	20120601	6	1686	33.44	-0.0163739979703934	-0.00420033448840087
4	C	26	50	20120601	6	1688	33.48	-0.0163430266933775	-0.00404491241789607
4	C	26	50	20120601	6	1690	33.52	-0.0162937272085932	-0.00489748520610837
4	C	26	50	20120601	6	1692	33.56	-0.0163250308257963	-0.00489602149507127
4	C	26	50	20120601	6	1694	33.6	-0.0164152930064147	-0.00475527189027607
4	C	26	50	20120601	6	1696	33.64	-0.0165564173778040	-0.00456012456080427
4	C	26	50	20120601	6	1698	33.68	-0.0163458834047735	-0.00415773837590217
4	C	26	50	20120601	6	1700	33.72	-0.0164550960471277	-0.00433306550229747
4	C	26	50	20120601	6	1702	33.76	-0.0165885695231445	-0.00384207883771277
4	C	26	50	20120601	6	1704	33.8	-0.0163719190764567	-0.00414824900289867
4	C	26	50	20120601	6	1706	33.84	-0.0166293837265546	-0.00400929544932777
4	C	26	50	20120601	6	1708	33.88	-0.0163493906544082	-0.00419114210024547
4	C	26	50	20120601	6	1710	33.92	-0.0164507119850844	-0.00408798229193817
4	C	26	50	20120601	6	1712	33.96	-0.0164878704464357	-0.00496567858408597
4	C	26	50	20120601	6	1714	34	-0.0165354233774705	-0.00520676664113157
4	C	26	50	20120601	6	1716	34.04	-0.0162175223107847	-0.00452623293278197
4	C	26	50	20120601	6	1718	34.08	-0.0162725988579713	-0.00448529852121907
4	C	26	50	20120601	6	1720	34.12	-0.0163851985418074	-0.00393499973982847
4	C	26	50	20120601	6	1722	34.16	-0.0165587225459106	-0.00431796877251907
4	C	26	50	20120601	6	1724	34.2	-0.0165996428153379	-0.00443558184343387
4	C	26	50	20120601	6	1726	34.24	-0.0168365660134423	-0.00395513106988887
4	C	26	50	20120601	6	1728	34.28	-0.0166581488304133	-0.00419280380118127
4	C	26	50	20120601	6	1730	34.32	-0.0166827915017376	-0.00453133117267427
4	C	26	50	20120601	6	1732	34.36	-0.0167314050929442	-0.00448908154249847
4	C	26	50	20120601	6	1734	34.4	-0.0167556729976745	-0.00446792490760537
4	C	26	50	20120601	6	1736	34.44	-0.0167310020420789	-0.00412942582038347
4	C	26	50	20120601	6	1738	34.48	-0.0166867300865088	-0.00419236539497697
4	C	26	50	20120601	6	1740	34.52	-0.0167523708090064	-0.00413337147622257
4	C	26	50	20120601	6	1742	34.56	-0.0168666534069817	-0.00407212188683617
4	C	26	50	20120601	6	1744	34.6	-0.0169992642127255	-0.00503736506956267
4	C	26	50	20120601	6	1746	34.64	-0.0168728405913171	-0.00445342921859097
4	C	26	50	20120601	6	1748	34.68	-0.0166011984502565	-0.00455522431081057
4	C	26	50	20120601	6	1750	34.72	-0.0168048169189670	-0.00470190654149997
4	C	26	50	20120601	6	1752	34.76	-0.0162981607681112	-0.00465008975657457
4	C	26	50	20120601	6	1754	34.8	-0.0161831144948121	-0.00420510745917387
4	C	26	50	20120601	6	1756	34.84	-0.0159736411819534	-0.00478750888843037
4	C	26	50	20120601	6	1758	34.88	-0.0160345089336780	-0.00482464613657827
4	C	26	50	20120601	6	1760	34.92	-0.0161033669920299	-0.00474320157752127
4	C	26	50	20120601	6	1762	34.96	-0.0160818285194750	-0.00560874270410047
4	C	26	50	20120601	6	1764	35	-0.01583440478567	-0.00622994308244067
4	C	26	50	20120601	6	1766	35.04	-0.0154810069585686	-0.00699021015143677
4	C	26	50	20120601	6	1768	35.08	-0.0154076799853595	-0.00759641279494807
4	C	26	50	20120601	6	1770	35.12	-0.0154911892962177	-0.00861005036577897
4	C	26	50	20120601	6	1772	35.16	-0.015274461067784	-0.00960063625554317
4	C	26	50	20120601	6	1774	35.2	-0.0158771988880674	-0.00932288471189307
4	C	26	50	20120601	6	1776	35.24	-0.0159266963627505	-0.0114624484104074
4	C	26	50	20120601	6	1778	35.28	-0.0169908213577581	-0.0127761820991739
4	C	26	50	20120601	6	1780	35.32	-0.0172103073026384	-0.0142191041968631
4	C	26	50	20120601	6	1782	35.36	-0.0173942964871031	-0.0141288773715837
4	C	26	50	20120601	6	1784	35.4	-0.0176362684276252	-0.0138811071554560
4	C	26	50	20120601	6	1786	35.44	-0.0174926550403662	-0.0142886127934538
4	C	26	50	20120601	6	1788	35.48	-0.0171248888034711	-0.0142171242978758
4	C	26	50	20120601	6	1790	35.52	-0.0168860281327863	-0.0137812636779524
4	C	26	50	20120601	6	1792	35.56	-0.0163489805324751	-0.0142522675049008
4	C	26	50	20120601	6	1794	35.6	-0.0154524398446086	-0.0153547176874487
4	C	26	50	20120601	6	1796	35.64	-0.0146071643983782	-0.0156987958471741
4	C	26	50	20120601	6	1798	35.68	-0.0136849557343547	-0.0161985789201168
4	C	26	50	20120601	6	1800	35.72	-0.0125827176838412	-0.0170717143735259
4	C	26	50	20120601	6	1802	35.76	-0.0118087186011544	-0.0174815534639016
4	C	26	50	20120601	6	1804	35.8	-0.0108133243852781	-0.0189449109475672
4	C	26	50	20120601	6	1806	35.84	-0.0100053841770943	-0.0201264863789299
4	C	26	50	20120601	6	1808	35.88	-0.00898863533642617	-0.0220046327004395
4	C	26	50	20120601	6	1810	35.92	-0.00846382068342952	-0.0233618534562490
4	C	26	50	20120601	6	1812	35.96	-0.00784496082853505	-0.0250501416070100
4	C	26	50	20120601	6	1814	36	-0.00741914112490451	-0.0262922453788423
4	C	26	50	20120601	6	1816	36.04	-0.00736879512208403	-0.0277488853480865
4	C	26	50	20120601	6	1818	36.08	-0.00755957253164816	-0.0286174953180961
4	C	26	50	20120601	6	1820	36.12	-0.00781094899235998	-0.0292399614175746
4	C	26	50	20120601	6	1822	36.16	-0.00807095215580227	-0.0294783271135126
4	C	26	50	20120601	6	1824	36.2	-0.00867757906338221	-0.0296003030332673
4	C	26	50	20120601	6	1826	36.24	-0.00886715439141832	-0.0310298608127921
4	C	26	50	20120601	6	1828	36.28	-0.009281731097228	-0.0316975817462666
4	C	26	50	20120601	6	1830	36.32	-0.00985165916286435	-0.0333886983241523
4	C	26	50	20120601	6	1832	36.36	-0.0101465226906191	-0.0337302308994654
4	C	26	50	20120601	6	1834	36.4	-0.0104133847898389	-0.0351615564459432
4	C	26	50	20120601	6	1836	36.44	-0.0106933283645107	-0.0360868056691258
4	C	26	50	20120601	6	1838	36.48	-0.0110988541035212	-0.0376719269405117
4	C	26	50	20120601	6	1840	36.52	-0.0115386745214192	-0.0382948880147371
4	C	26	50	20120601	6	1842	36.56	-0.0118196080455846	-0.0396121572374095
4	C	26	50	20120601	6	1844	36.6	-0.0117711005203952	-0.0406586752735656
4	C	26	50	20120601	6	1846	36.64	-0.0121022386260249	-0.0414925663006189
4	C	26	50	20120601	6	1848	36.68	-0.0118109106321761	-0.0424871826990359
4	C	26	50	20120601	6	1850	36.72	-0.0114290729703353	-0.0424252401450039
4	C	26	50	20120601	6	1852	36.76	-0.0112904800412227	-0.0437496511461663
4	C	26	50	20120601	6	1854	36.8	-0.0117604939186774	-0.0447007804775404
4	C	26	50	20120601	6	1856	36.84	-0.011403263572822	-0.0461138626690635
4	C	26	50	20120601	6	1858	36.88	-0.011295995474116	-0.0470617393092441
4	C	26	50	20120601	6	1860	36.92	-0.0114290729703353	-0.0471784119281399
4	C	26	50	20120601	6	1862	36.96	-0.0115317448749636	-0.0467842706083065
4	C	26	50	20120601	6	1864	37	-0.0112526498284293	-0.0466115244216626
4	C	26	50	20120601	6	1866	37.04	-0.0107027328847005	-0.0462883059119823
4	C	26	50	20120601	6	1868	37.08	-0.0105521898509859	-0.046061112503187
4	C	26	50	20120601	6	1870	37.12	-0.0104353758107339	-0.0451346611984764
4	C	26	50	20120601	6	1872	37.16	-0.0101232588775181	-0.0447446210979739
4	C	26	50	20120601	6	1874	37.2	-0.0093052777530415	-0.0452922045893248
4	C	26	50	20120601	6	1876	37.24	-0.00881496991096675	-0.0453938865444594
4	C	26	50	20120601	6	1878	37.28	-0.00844953712644955	-0.0449325700804133
4	C	26	50	20120601	6	1880	37.32	-0.00772560120387076	-0.0456917199206952
4	C	26	50	20120601	6	1882	37.36	-0.00673593455292207	-0.0458564758007116
4	C	26	50	20120601	6	1884	37.4	-0.00546766783018588	-0.0455734916668808
4	C	26	50	20120601	6	1886	37.44	-0.00405896970070605	-0.0460329696532958
4	C	26	50	20120601	6	1888	37.48	-0.0023871571379467	-0.0461200144980599
4	C	26	50	20120601	6	1890	37.52	-0.0009698323057364	-0.0463226713015479
4	C	26	50	20120601	6	1892	37.56	0.000665988521860599	-0.047356037151574
4	C	26	50	20120601	6	1894	37.6	0.002280030460597	-0.0468330609762084
4	C	26	50	20120601	6	1896	37.64	0.003669141732238	-0.0480280007257355
4	C	26	50	20120601	6	1898	37.68	0.0051957145621416	-0.0490369713918106
4	C	26	50	20120601	6	1900	37.72	0.0055133469282506	-0.0499119453228509
4	C	26	50	20120601	6	1902	37.76	0.0053607532848705	-0.0497105613115689
4	C	26	50	20120601	6	1904	37.8	0.0054289183785769	-0.0492800747031826
4	C	26	50	20120601	6	1906	37.84	0.0047923101434747	-0.0492033536174238
4	C	26	50	20120601	6	1908	37.88	0.0042200486254604	-0.0487173591267143
4	C	26	50	20120601	6	1910	37.92	0.0044683845270131	-0.0484480928644385
4	C	26	50	20120601	6	1912	37.96	0.0041396505844395	-0.0482849633300187
4	C	26	50	20120601	6	1914	38	0.0038500903575436	-0.048670690079156
4	C	26	50	20120601	6	1916	38.04	0.003893223871196	-0.0481843420350559
4	C	26	50	20120601	6	1918	38.08	0.0037642475943076	-0.0476912057658564
4	C	26	50	20120601	6	1920	38.12	0.0041153968218448	-0.0472642546913759
4	C	26	50	20120601	6	1922	38.16	0.0037571765264957	-0.0472536480896582
4	C	26	50	20120601	6	1924	38.2	0.0034394027390305	-0.0475401677573949
4	C	26	50	20120601	6	1926	38.24	0.0036166744090739	-0.0471384603950029
4	C	26	50	20120601	6	1928	38.28	0.003073828533157	-0.0466684465175482
4	C	26	50	20120601	6	1930	38.32	0.0033115578329919	-0.046907307188233
4	C	26	50	20120601	6	1932	38.36	0.003116749914775	-0.0466594662614271
4	C	26	50	20120601	6	1934	38.4	0.0028030066359626	-0.0455591373992227
4	C	26	50	20120601	6	1936	38.44	0.0027163153445891	-0.0452330197517395
4	C	26	50	20120601	6	1938	38.48	0.0024098552656229	-0.0446106243629391
4	C	26	50	20120601	6	1940	38.52	0.0017522459591194	-0.0433770058724810
4	C	26	50	20120601	6	1942	38.56	0.0016598978134964	-0.0435687732315388
4	C	26	50	20120601	6	1944	38.6	0.0006212993732896	-0.0420633428943927
4	C	26	50	20120601	6	1946	38.64	0.0002487955209605	-0.0405324567131238
4	C	26	50	20120601	6	1948	38.68	-0.000346871231511	-0.0391298397019621
4	C	26	50	20120601	6	1950	38.72	-0.000613096934627801	-0.0380313493173888
4	C	26	50	20120601	6	1952	38.76	-0.0011767317499116	-0.0366872100370313
4	C	26	50	20120601	6	1954	38.8	-0.0016862728964346	-0.0356957049084515
4	C	26	50	20120601	6	1956	38.84	-0.0022263610559049	-0.0337128360726482
4	C	26	50	20120601	6	1958	38.88	-0.0026478674081702	-0.0326014763446573
4	C	26	50	20120601	6	1960	38.92	-0.0032846877753068	-0.0308552054378390
4	C	26	50	20120601	6	1962	38.96	-0.00423574639600268	-0.0293118741772213
4	C	26	50	20120601	6	1964	39	-0.0043848045054768	-0.0281114897054790
4	C	26	50	20120601	6	1966	39.04	-0.00507684991222407	-0.0262561122223236
4	C	26	50	20120601	6	1968	39.08	-0.00526069767533257	-0.0242830014601007
4	C	26	50	20120601	6	1970	39.12	-0.00504022178095861	-0.0227202954736784
4	C	26	50	20120601	6	1972	39.16	-0.00491555885543542	-0.0210976975428896
4	C	26	50	20120601	6	1974	39.2	-0.00481868522641286	-0.0197123339371890
4	C	26	50	20120601	6	1976	39.24	-0.0044026235963627	-0.0180206516738783
4	C	26	50	20120601	6	1978	39.28	-0.00402453360046225	-0.0158900682314851
4	C	26	50	20120601	6	1980	39.32	-0.003811397474477	-0.0142675268692388
4	C	26	50	20120601	6	1982	39.36	-0.0037912378601454	-0.0136874801055637
4	C	26	50	20120601	6	1984	39.4	-0.003288138456399	-0.0106440288797265
4	C	26	50	20120601	6	1986	39.44	-0.0027220853359235	-0.00918843542851827
4	C	26	50	20120601	6	1988	39.48	-0.0027395508734188	-0.00773780586691407
4	C	26	50	20120601	6	1990	39.52	-0.002097512058237	-0.00632219223311427
4	C	26	50	20120601	6	1992	39.56	-0.0020428597751191	-0.00485870039916027
4	C	26	50	20120601	6	1994	39.6	-0.0014073426057803	-0.00234029929287787
4	C	26	50	20120601	6	1996	39.64	-0.0006240075922615	-0.00060095591119483
4	C	26	50	20120601	6	1998	39.68	-0.000196915096424799	9.299868386165e-05
4	C	26	50	20120601	6	2000	39.72	-0.000328613734420800	0.00142699098190913
4	C	26	50	20120601	6	2002	39.76	-0.0008731849508838	0.00261200295222842
4	C	26	50	20120601	6	2004	39.8	-0.0022090510819014	0.00323142849254784
4	C	26	50	20120601	6	2006	39.84	-0.0031716284720628	0.00401441490242351
4	C	26	50	20120601	6	2008	39.88	-0.00461272623425666	0.00517042135257853
4	C	26	50	20120601	6	2010	39.92	-0.00536563939272847	0.00642844916912314
4	C	26	50	20120601	6	2012	39.96	-0.00619651814489391	0.00661373943006526
4	C	26	50	20120601	6	2014	40	-0.00617048247321062	0.00655431417617434
4	C	26	50	20120601	6	2016	40.04	-0.00684350670754398	0.00608523367967081
4	C	26	50	20120601	6	2018	40.08	-0.00690468558625224	0.00614621456848034
4	C	26	50	20120601	6	2020	40.12	-0.00768195150226811	0.00650187513728155
4	C	26	50	20120601	6	2022	40.16	-0.0079238315189086	0.00627084213866447
4	C	26	50	20120601	6	2024	40.2	-0.0083311603802111	0.00632615910215669
4	C	26	50	20120601	6	2026	40.24	-0.00894304109117526	0.00668991604360249
4	C	26	50	20120601	6	2028	40.28	-0.0096573532904621	0.00678085704673089
4	C	26	50	20120601	6	2030	40.32	-0.0101344078301371	0.00657018377366451
4	C	26	50	20120601	6	2032	40.36	-0.0103561657091053	0.00694730291195439
4	C	26	50	20120601	6	2034	40.4	-0.0103957071203093	0.00731641265173377
4	C	26	50	20120601	6	2036	40.44	-0.0111578621644112	0.00768386069057736
4	C	26	50	20120601	6	2038	40.48	-0.0113498982240458	0.00795046823135594
4	C	26	50	20120601	6	2040	40.52	-0.0112614815921263	0.00790215869606527
4	C	26	50	20120601	6	2042	40.56	-0.0111229240183528	0.00766341823353326
4	C	26	50	20120601	6	2044	40.6	-0.0110798894996498	0.0078997898883483
4	C	26	50	20120601	6	2046	40.64	-0.0108933950358593	0.00723717638715435
4	C	26	50	20120601	6	2048	40.68	-0.0109519314565262	0.00751496823589095
4	C	26	50	20120601	6	2050	40.72	-0.0108822248700369	0.00748939925468325
4	C	26	50	20120601	6	2052	40.76	-0.0106040702755215	0.00751575312441807
4	C	26	50	20120601	6	2054	40.8	-0.0114677092848593	0.00796424974252126
4	C	26	50	20120601	6	2056	40.84	-0.0117308449313423	0.00835948707786548
4	C	26	50	20120601	6	2058	40.88	-0.0122938362794552	0.00880963832583665
4	C	26	50	20120601	6	2060	40.92	-0.0123798423843577	0.00863168005510865
4	C	26	50	20120601	6	2062	40.96	-0.01295213289375	0.00891880571335692
4	C	26	50	20120601	6	2064	41	-0.0135649167922058	0.00854608880975467
4	C	26	50	20120601	6	2066	41.04	-0.0146580663992608	0.0084311850891827
4	C	26	50	20120601	6	2068	41.08	-0.0151425631670971	0.00809604610267441
4	C	26	50	20120601	6	2070	41.12	-0.0154128425719690	0.00805276607649697
4	C	26	50	20120601	6	2072	41.16	-0.0165060013714121	0.00784687072395108
4	C	26	50	20120601	6	2074	41.2	-0.0181945857999144	0.00693515481745361
4	C	26	50	20120601	6	2076	41.24	-0.0193230857962813	0.00669746794402556
4	C	26	50	20120601	6	2078	41.28	-0.0203737191939039	0.00637665359740122
4	C	26	50	20120601	6	2080	41.32	-0.0214459900590308	0.00670176715325518
4	C	26	50	20120601	6	2082	41.36	-0.0225917363897908	0.00614574787800476
4	C	26	50	20120601	6	2084	41.4	-0.0234528015304451	0.00627060172235887
4	C	26	50	20120601	6	2086	41.44	-0.0236612636806067	0.00577064187272092
4	C	26	50	20120601	6	2088	41.48	-0.0235370745166269	0.0057323096141128
4	C	26	50	20120601	6	2090	41.52	-0.0232786269881032	0.00604755195930138
4	C	26	50	20120601	6	2092	41.56	-0.0225235500828810	0.00674669671813177
4	C	26	50	20120601	6	2094	41.6	-0.0220378596480874	0.00723873697182043
4	C	26	50	20120601	6	2096	41.64	-0.0219971161553554	0.00767809069924288
4	C	26	50	20120601	6	2098	41.68	-0.0218267246342929	0.00875916504379555
4	C	26	50	20120601	6	2100	41.72	-0.0215365775087686	0.00909666003938808
4	C	26	50	20120601	6	2102	41.76	-0.0210277646822302	0.0102698421132581
4	C	26	50	20120601	6	2104	41.8	-0.0204397771094023	0.0113944671644641
4	C	26	50	20120601	6	2106	41.84	-0.0199150190249482	0.0125194881954675
4	C	26	50	20120601	6	2108	41.88	-0.01895025950326	0.0135031698946202
4	C	26	50	20120601	6	2110	41.92	-0.0181547495251827	0.0146171183405370
4	C	26	50	20120601	6	2112	41.96	-0.0173238474384935	0.0152430160292247
4	C	26	50	20120601	6	2114	42	-0.0165522737320662	0.0158845245143205
4	C	26	50	20120601	6	2116	42.04	-0.0160979293408826	0.0161252519469077
4	C	26	50	20120601	6	2118	42.08	-0.015343842385154	0.0166215843387581
4	C	26	50	20120601	6	2120	42.12	-0.0147468674851373	0.0162426246015168
4	C	26	50	20120601	6	2122	42.16	-0.0137714843911685	0.016236642478148
4	C	26	50	20120601	6	2124	42.2	-0.0128929183576799	0.016349510862561
4	C	26	50	20120601	6	2126	42.24	-0.0113412573791797	0.0174000594073698
4	C	26	50	20120601	6	2128	42.28	-0.0105690543477172	0.0172617493209698
4	C	26	50	20120601	6	2130	42.32	-0.0094752379389675	0.0179132138695447
4	C	26	50	20120601	6	2132	42.36	-0.00807473517708162	0.0192424261257514
4	C	26	50	20120601	6	2134	42.4	-0.00710454931795461	0.0196877266212036
4	C	26	50	20120601	6	2136	42.44	-0.00692689581024931	0.0210528386886911
4	C	26	50	20120601	6	2138	42.48	-0.00703890152438925	0.0217367523674547
4	C	26	50	20120601	6	2140	42.52	-0.00737221751890497	0.0223626691480254
4	C	26	50	20120601	6	2142	42.56	-0.0076980947500826	0.0230606259674634
4	C	26	50	20120601	6	2144	42.6	-0.00856693099426213	0.0238645498091300
4	C	26	50	20120601	6	2146	42.64	-0.00923366197824293	0.0245397660744851
4	C	26	50	20120601	6	2148	42.68	-0.00968230708877017	0.0252759208022428
4	C	26	50	20120601	6	2150	42.72	-0.0112035059071368	0.0263821893614091
4	C	26	50	20120601	6	2152	42.76	-0.0116483467831812	0.0263420964069158
4	C	26	50	20120601	6	2154	42.8	-0.0125003397438329	0.0265992711432334
4	C	26	50	20120601	6	2156	42.84	-0.0129236138630512	0.0270178783576958
4	C	26	50	20120601	6	2158	42.88	-0.0134830767483260	0.0273536126574032
4	C	26	50	20120601	6	2160	42.92	-0.0132441453669630	0.0271812907348280
4	C	26	50	20120601	6	2162	42.96	-0.0131184217812681	0.0269536023512860
4	C	26	50	20120601	6	2164	43	-0.0134600957779374	0.0266716081669488
4	C	26	50	20120601	6	2166	43.04	-0.0135670810339309	0.0269845029176238
4	C	26	50	20120601	6	2168	43.08	-0.0142241953656876	0.0263029226912381
4	C	26	50	20120601	6	2170	43.12	-0.0144072653113368	0.0264892453280808
4	C	26	50	20120601	6	2172	43.16	-0.0154581674095363	0.0264916494911368
4	C	26	50	20120601	6	2174	43.2	-0.0170046735796015	0.0259150109821470
4	C	26	50	20120601	6	2176	43.24	-0.0179170463882987	0.0262666622554989
4	C	26	50	20120601	6	2178	43.28	-0.0192388269522351	0.0255302246850287
4	C	26	50	20120601	6	2180	43.32	-0.0197642567881314	0.0254432010534681
4	C	26	50	20120601	6	2182	43.36	-0.0194464759295984	0.0254944026554938
4	C	26	50	20120601	6	2184	43.4	-0.0191383258654251	0.0254547976046795
4	C	26	50	20120601	6	2186	43.44	-0.0188233097944065	0.0257313470668016
4	C	26	50	20120601	6	2188	43.48	-0.0184765163446413	0.0258541290882868
4	C	26	50	20120601	6	2190	43.52	-0.0179933502810566	0.0262626246757783
4	C	26	50	20120601	6	2192	43.56	-0.0178012647239472	0.0265934445833564
4	C	26	50	20120601	6	2194	43.6	-0.0173194845896536	0.0266793863415418
4	C	26	50	20120601	6	2196	43.64	-0.0170992915379921	0.0275190049335227
4	C	26	50	20120601	6	2198	43.68	-0.0163769112503319	0.027554925958007
4	C	26	50	20120601	6	2200	43.72	-0.0160314188770442	0.0281421074291043
4	C	26	50	20120601	6	2202	43.76	-0.0156285094331241	0.0282631641100435
4	C	26	50	20120601	6	2204	43.8	-0.0149810117535916	0.0285388650440281
4	C	26	50	20120601	6	2206	43.84	-0.0143706371800713	0.0284475068478988
4	C	26	50	20120601	6	2208	43.88	-0.0133963147462744	0.0289409966704889
4	C	26	50	20120601	6	2210	43.92	-0.0124364880014918	0.0293617252052949
4	C	26	50	20120601	6	2212	43.96	-0.0106920555723046	0.029435122889182
4	C	26	50	20120601	6	2214	44	-0.0100205869728898	0.0300927321956855
4	C	26	50	20120601	6	2216	44.04	-0.0086028378766108	0.0299784637398458
4	C	26	50	20120601	6	2218	44.08	-0.00774943070239674	0.0299370979931464
4	C	26	50	20120601	6	2220	44.12	-0.00701097787760019	0.0293707549588906
4	C	26	50	20120601	6	2222	44.16	-0.00639821328315956	0.0295295852840807
4	C	26	50	20120601	6	2224	44.2	-0.00599625843339407	0.0290596067619651
4	C	26	50	20120601	6	2226	44.24	-0.00507155368243298	0.0286725860074183
4	C	26	50	20120601	6	2228	44.28	-0.00431136439518276	0.0278378676654310
4	C	26	50	20120601	6	2230	44.32	-0.0033468707456443	0.0270705153864873
4	C	26	50	20120601	6	2232	44.36	-0.0024170677547909	0.0258526370929785
4	C	26	50	20120601	6	2234	44.4	-0.000893019296096101	0.0258007849527141
4	C	26	50	20120601	6	2236	44.44	0.000137907035534899	0.0246875513917531
4	C	26	50	20120601	6	2238	44.48	0.0010140208227064	0.0243933864854981
4	C	26	50	20120601	6	2240	44.52	0.0023867894424206	0.0231956975048057
4	C	26	50	20120601	6	2242	44.56	0.0019718803964237	0.0222540929017742
4	C	26	50	20120601	6	2244	44.6	0.0035270486245585	0.0206357093274013
4	C	26	50	20120601	6	2246	44.64	0.0042417638747107	0.0199327320498169
4	C	26	50	20120601	6	2248	44.68	0.0050427815075066	0.0182184152984405
4	C	26	50	20120601	6	2250	44.72	0.0059970008955144	0.0169039957160962
4	C	26	50	20120601	6	2252	44.76	0.0068391721429754	0.0161871237902615
4	C	26	50	20120601	6	2254	44.8	0.0079501076068976	0.0148067806427072
4	C	26	50	20120601	6	2256	44.84	0.0089250664367976	0.0136950673613257
4	C	26	50	20120601	6	2258	44.88	0.0093986158481582	0.0119763029082956
4	C	26	50	20120601	6	2260	44.92	0.0095072981604266	0.0107806560519873
4	C	26	50	20120601	6	2262	44.96	0.0094949945024339	0.0102255772287558
4	C	26	50	20120601	6	2264	45	0.0095166319699383	0.00868139744000065
4	C	26	50	20120601	6	2266	45.04	0.0092947418620019	0.00670163987403456
4	C	26	50	20120601	6	2268	45.08	0.0091783520858186	0.00483077675237119
4	C	26	50	20120601	6	2270	45.12	0.0087032470395394	0.00369806239958846
4	C	26	50	20120601	6	2272	45.16	0.0084699725124259	0.00250750671210467
4	C	26	50	20120601	6	2274	45.2	0.0089281069959567	0.000342133616077109
4	C	26	50	20120601	6	2276	45.24	0.0091797380151097	-0.00079357886945785
4	C	26	50	20120601	6	2278	45.28	0.0099742573365866	-0.00205419469682157
4	C	26	50	20120601	6	2280	45.32	0.0108734072484756	-0.00354365149178077
4	C	26	50	20120601	6	2282	45.36	0.0117064851027305	-0.00375086913400747
4	C	26	50	20120601	6	2284	45.4	0.0123536787263471	-0.00388686698123307
4	C	26	50	20120601	6	2286	45.44	0.0132690355256609	-0.00375809576531117
4	C	26	50	20120601	6	2288	45.48	0.0142357919168992	-0.00432038707771077
4	C	26	50	20120601	6	2290	45.52	0.0152421957853585	-0.00608216483624047
4	C	26	50	20120601	6	2292	45.56	0.0159890631808512	-0.00631860013066577
4	C	26	50	20120601	6	2294	45.6	0.0169529204342866	-0.00718091685032277
4	C	26	50	20120601	6	2296	45.64	0.0175905186188825	-0.00830542876444377
4	C	26	50	20120601	6	2298	45.68	0.0185137879430778	-0.0100678924165513
4	C	26	50	20120601	6	2300	45.72	0.0189191793317998	-0.0117737804550960
4	C	26	50	20120601	6	2302	45.76	0.0197693408858882	-0.0132928508820513
4	C	26	50	20120601	6	2304	45.8	0.0202822620028253	-0.0156128823732599
4	C	26	50	20120601	6	2306	45.84	0.0209988510859476	-0.0172225331788852
4	C	26	50	20120601	6	2308	45.88	0.0210419633863965	-0.0180470408989521
4	C	26	50	20120601	6	2310	45.92	0.0211293971398902	-0.0195026555633637
4	C	26	50	20120601	6	2312	45.96	0.020732356682254	-0.0199629113672380
4	C	26	50	20120601	6	2314	46	0.0201221518143613	-0.0209541053688341
4	C	26	50	20120601	6	2316	46.04	0.0197034102496104	-0.0214748117314320
4	C	26	50	20120601	6	2318	46.08	0.0191065484866786	-0.0217461215323055
4	C	26	50	20120601	6	2320	46.12	0.018606244983145	-0.0229385411532645
4	C	26	50	20120601	6	2322	46.16	0.0179346887024894	-0.0230903739497480
4	C	26	50	20120601	6	2324	46.2	0.0169740558559762	-0.0248211875023296
4	C	26	50	20120601	6	2326	46.24	0.0167943022411308	-0.0263086643983014
4	C	26	50	20120601	6	2328	46.28	0.0158281327485209	-0.0274656113004754
4	C	26	50	20120601	6	2330	46.32	0.0154247141877184	-0.0288510597589898
4	C	26	50	20120601	6	2332	46.36	0.014707828119748	-0.0310762045912311
4	C	26	50	20120601	6	2334	46.4	0.0140596516177056	-0.0336935320575219
4	C	26	50	20120601	6	2336	46.44	0.0133072900025231	-0.0346822087589769
4	C	26	50	20120601	6	2338	46.48	0.0120973595892348	-0.0349474445125999
4	C	26	50	20120601	6	2340	46.52	0.0113923034177137	-0.0364546426166991
4	C	26	50	20120601	6	2342	46.56	0.0099399060891565	-0.0379828417921994
4	C	26	50	20120601	6	2344	46.6	0.0089953528508475	-0.0395968837309359
4	C	26	50	20120601	6	2346	46.64	0.0075736439565939	-0.0411693477909385
4	C	26	50	20120601	6	2348	46.68	0.0071886950249159	-0.0422346748674742
4	C	26	50	20120601	6	2350	46.72	0.0058767998137805	-0.0437410244434359
4	C	26	50	20120601	6	2352	46.76	0.0048736274233111	-0.0453706934420365
4	C	26	50	20120601	6	2354	46.8	0.0046013206018762	-0.0464400510272249
4	C	26	50	20120601	6	2356	46.84	0.0034333216207123	-0.0481020348057258
4	C	26	50	20120601	6	2358	46.88	0.0026974355935314	-0.0492842466331916
4	C	26	50	20120601	6	2360	46.92	0.0019645901255097	-0.0514099510387945
4	C	26	50	20120601	6	2362	46.96	0.0014493921247372	-0.0519777577840874
4	C	26	50	20120601	6	2364	47	0.000867089690429999	-0.0532735309606117
4	C	26	50	20120601	6	2366	47.04	0.0003067782770178	-0.0545541013413405
4	C	26	50	20120601	6	2368	47.08	0.000339658742342999	-0.0562117717684762
4	C	26	50	20120601	6	2370	47.12	-0.000251553237407101	-0.0574849175280025
4	C	26	50	20120601	6	2372	47.16	0.000326153002822301	-0.0586551792508663
4	C	26	50	20120601	6	2374	47.2	0.000179216213691800	-0.059820066962193
4	C	26	50	20120601	6	2376	47.24	-9.86413959750028e-06	-0.0610050365061054
4	C	26	50	20120601	6	2378	47.28	0.0002197334322538	-0.0627980471711601
4	C	26	50	20120601	6	2380	47.32	0.000208843987823500	-0.06259058204156
4	C	26	50	20120601	6	2382	47.36	-0.0001217284323812	-0.0632134724051072
4	C	26	50	20120601	6	2384	47.4	-0.0010209561260162	-0.0636153211888555
4	C	26	50	20120601	6	2386	47.44	-0.0013113648810495	-0.0641725920431087
4	C	26	50	20120601	6	2388	47.48	-0.0018685650246245	-0.064644797951585
4	C	26	50	20120601	6	2390	47.52	-0.0028077442513964	-0.0647962602241152
4	C	26	50	20120601	6	2392	47.56	-0.0031773489659227	-0.065356925190918
4	C	26	50	20120601	6	2394	47.6	-0.00417684440112983	-0.0660963467520048
4	C	26	50	20120601	6	2396	47.64	-0.00509466900310998	-0.0670403343048888
4	C	26	50	20120601	6	2398	47.68	-0.00626719346767351	-0.0685816856665193
4	C	26	50	20120601	6	2400	47.72	-0.00725579945845043	-0.0699859290232776
4	C	26	50	20120601	6	2402	47.76	-0.00789530683135554	-0.0709430687622917
4	C	26	50	20120601	6	2404	47.8	-0.00871717704312866	-0.0722067392909502
4	C	26	50	20120601	6	2406	47.84	-0.00920055523874779	-0.072805517313259
4	C	26	50	20120601	6	2408	47.88	-0.0093340569990358	-0.0732565100182998
4	C	26	50	20120601	6	2410	47.92	-0.00977274604608393	-0.0729660305525883
4	C	26	50	20120601	6	2412	47.96	-0.00991650085469917	-0.0728891680454734
4	C	26	50	20120601	6	2414	48	-0.00953070339488378	-0.0725223210473938
4	C	26	50	20120601	6	2416	48.04	-0.0103104300424982	-0.0724777026095009
4	C	26	50	20120601	6	2418	48.08	-0.0112469222635017	-0.072986678070599
4	C	26	50	20120601	6	2420	48.12	-0.0123386244229756	-0.0733043811473861
4	C	26	50	20120601	6	2422	48.16	-0.013339463361067	-0.0734907744949069
4	C	26	50	20120601	6	2424	48.2	-0.0142976637602529	-0.0745448585736217
4	C	26	50	20120601	6	2426	48.24	-0.0148232562307089	-0.0755703755383765
4	C	26	50	20120601	6	2428	48.28	-0.0156070840976542	-0.0754855934353123
4	C	26	50	20120601	6	2430	48.32	-0.0161264540284357	-0.0765836595558168
4	C	26	50	20120601	6	2432	48.36	-0.0159239386463038	-0.0767089588774431
4	C	26	50	20120601	6	2434	48.4	-0.0161759515031187	-0.0770499257673312
4	C	26	50	20120601	6	2436	48.44	-0.0164545515749062	-0.0771312430471677
4	C	26	50	20120601	6	2438	48.48	-0.0164015892769954	-0.0786507448092595
4	C	26	50	20120601	6	2440	48.52	-0.0172496224396724	-0.079142678996931
4	C	26	50	20120601	6	2442	48.56	-0.0177718207975786	-0.080017582217293
4	C	26	50	20120601	6	2444	48.6	-0.0179415264250634	-0.0810362402462704
4	C	26	50	20120601	6	2446	48.64	-0.0183264753567414	-0.0807763077935062
4	C	26	50	20120601	6	2448	48.68	-0.0187962063914836	-0.08127078756559
4	C	26	50	20120601	6	2450	48.72	-0.0187146769796128	-0.0800369569430976
4	C	26	50	20120601	6	2452	48.76	-0.0189167680976759	-0.0799020409692472
4	C	26	50	20120601	6	2454	48.8	-0.0188317738625773	-0.0790827870525644
4	C	26	50	20120601	6	2456	48.84	-0.0190093990860113	-0.078352487168955
4	C	26	50	20120601	6	2458	48.88	-0.0189647806481185	-0.07842821830522
4	C	26	50	20120601	6	2460	48.92	-0.0192484718887305	-0.0780927668482252
4	C	26	50	20120601	6	2462	48.96	-0.0195369714554546	-0.0770599666836241
4	C	26	50	20120601	6	2464	49	-0.0197148795216011	-0.0765113932427796
4	C	26	50	20120601	6	2466	49.04	-0.0204684432183117	-0.0759409702023964
4	C	26	50	20120601	6	2468	49.08	-0.0202742009855197	-0.0750844517583451
4	C	26	50	20120601	6	2470	49.12	-0.0209706304543103	-0.0742962398293565
4	C	26	50	20120601	6	2472	49.16	-0.0213663981197404	-0.0737484442059712
4	C	26	50	20120601	6	2474	49.2	-0.0220735756116051	-0.0724303264551614
4	C	26	50	20120601	6	2476	49.24	-0.0226089968663196	-0.0702910455993596
4	C	26	50	20120601	6	2478	49.28	-0.0238643235349600	-0.0689650082526005
4	C	26	50	20120601	6	2480	49.32	-0.0249162862933313	-0.0681533203784765
4	C	26	50	20120601	6	2482	49.36	-0.0254986594383165	-0.0667051656906064
4	C	26	50	20120601	6	2484	49.4	-0.0262376567353346	-0.0659306716331728
4	C	26	50	20120601	6	2486	49.44	-0.0269424300641432	-0.0650051395672777
4	C	26	50	20120601	6	2488	49.48	-0.0273635828630179	-0.0636681420654102
4	C	26	50	20120601	6	2490	49.52	-0.027509034727908	-0.0626798189173457
4	C	26	50	20120601	6	2492	49.56	-0.0283957466315159	-0.0610966068342691
4	C	26	50	20120601	6	2494	49.6	-0.0290694779726305	-0.0598067026440286
4	C	26	50	20120601	6	2496	49.64	-0.0297639275424338	-0.058212813248556
4	C	26	50	20120601	6	2498	49.68	-0.0308952276816541	-0.0569388189608922
4	C	26	50	20120601	6	2500	49.72	-0.0320326089391927	-0.0550931995513172
4	C	26	50	20120601	6	2502	49.76	-0.0321884552737662	-0.0553337572782768
4	C	26	50	20120601	6	2504	49.8	-0.0339268065846352	-0.0532455295320767
4	C	26	50	20120601	6	2506	49.84	-0.035457056369801	-0.0514840558294629
4	C	26	50	20120601	6	2508	49.88	-0.0367165549684505	-0.0503361386808847
4	C	26	50	20120601	6	2510	49.92	-0.0377474459447424	-0.0495732411746625
4	C	26	50	20120601	6	2512	49.96	-0.0384574518637318	-0.0492425273331015
4	C	26	50	20120601	6	2514	50	-0.0401222640693574	-0.0486820744983331
4	C	26	50	20120601	6	2516	50.04	-0.0408390582134462	-0.0485154094300074
4	C	26	50	20120601	6	2518	50.08	-0.0417589334250918	-0.0484273746357497
4	C	26	50	20120601	6	2520	50.12	-0.0418797779739965	-0.0484451230159575
4	C	26	50	20120601	6	2522	50.16	-0.0426539891887177	-0.048774988329381
4	C	26	50	20120601	6	2524	50.2	-0.0425651765770007	-0.0484576388059845
4	C	26	50	20120601	6	2526	50.24	-0.0431996634917594	-0.0491795241188978
4	C	26	50	20120601	6	2528	50.28	-0.0436089368967101	-0.0490888730295497
4	C	26	50	20120601	6	2530	50.32	-0.0440251399481165	-0.0493489469036701
4	C	26	50	20120601	6	2532	50.36	-0.0438109573040951	-0.0491440980691604
4	C	26	50	20120601	6	2534	50.4	-0.0437986536461025	-0.0490412847431759
4	C	26	50	20120601	6	2536	50.44	-0.0430736570633519	-0.0478428094597428
4	C	26	50	20120601	6	2538	50.48	-0.0430246545634157	-0.0483128233371975
4	C	26	50	20120601	6	2540	50.52	-0.0432442819296522	-0.0476386677320142
4	C	26	50	20120601	6	2542	50.56	-0.0431760461252677	-0.0463322879537721
4	C	26	50	20120601	6	2544	50.6	-0.0433666114027975	-0.0462096049272362
4	C	26	50	20120601	6	2546	50.64	-0.0431531358655573	-0.04564455589839
4	C	26	50	20120601	6	2548	50.68	-0.0432275942096162	-0.043935973783009
4	C	26	50	20120601	6	2550	50.72	-0.043717902051691	-0.0436026436463576
4	C	26	50	20120601	6	2552	50.76	-0.0442447673143531	-0.0427403269267006
4	C	26	50	20120601	6	2554	50.8	-0.0444098767477601	-0.0415359119463056
4	C	26	50	20120601	6	2556	50.84	-0.0451167006862342	-0.0405834391120473
4	C	26	50	20120601	6	2558	50.88	-0.0453714712594957	-0.0387508304672461
4	C	26	50	20120601	6	2560	50.92	-0.0462696382929589	-0.0373265759885802
4	C	26	50	20120601	6	2562	50.96	-0.0465759640216367	-0.036208350253744
4	C	26	50	20120601	6	2564	51	-0.0471263759401123	-0.0349622866839371
4	C	26	50	20120601	6	2566	51.04	-0.0471971714710447	-0.0333898791924769
4	C	26	50	20120601	6	2568	51.08	-0.0472229313710833	-0.0316321319425999
4	C	26	50	20120601	6	2570	51.12	-0.0472781846949653	-0.0302724080287851
4	C	26	50	20120601	6	2572	51.16	-0.0480580456928681	-0.0286054108632056
4	C	26	50	20120601	6	2574	51.2	-0.0479536696608971	-0.0279500713694697
4	C	26	50	20120601	6	2576	51.24	-0.0483071947672192	-0.0267130870507332
4	C	26	50	20120601	6	2578	51.28	-0.0485159292242022	-0.0254295502863466
4	C	26	50	20120601	6	2580	51.32	-0.0484846552347732	-0.0244612581298903
4	C	26	50	20120601	6	2582	51.36	-0.0485671484331868	-0.0235821384317920
4	C	26	50	20120601	6	2584	51.4	-0.049065743566737	-0.0219380303127195
4	C	26	50	20120601	6	2586	51.44	-0.04930813270026	-0.0205912818083395
4	C	26	50	20120601	6	2588	51.48	-0.0497515452206064	-0.0198672893172182
4	C	26	50	20120601	6	2590	51.52	-0.0502446956319415	-0.0185686028607553
4	C	26	50	20120601	6	2592	51.56	-0.0509266364827857	-0.0175762421329703
4	C	26	50	20120601	6	2594	51.6	-0.0513335057246804	-0.0158743775320105
4	C	26	50	20120601	6	2596	51.64	-0.0521142293928563	-0.0147936991672553
4	C	26	50	20120601	6	2598	51.68	-0.0525693940279061	-0.0141406860548295
4	C	26	50	20120601	6	2600	51.72	-0.0529276143232552	-0.0126052743901611
4	C	26	50	20120601	6	2602	51.76	-0.0536181040950838	-0.0111362600522460
4	C	26	50	20120601	6	2604	51.8	-0.0547115740215107	-0.00935123969381867
4	C	26	50	20120601	6	2606	51.84	-0.0551938208462799	-0.00846240646986717
4	C	26	50	20120601	6	2608	51.88	-0.0559675370862542	-0.00759577639884497
4	C	26	50	20120601	6	2610	51.92	-0.056445894823727	-0.00629774048062077
4	C	26	50	20120601	6	2612	51.96	-0.0570405716267048	-0.00534809607348727
4	C	26	50	20120601	6	2614	52	-0.0574638457459231	-0.00464282776993177
4	C	26	50	20120601	6	2616	52.04	-0.0577982365427462	-0.00333460951405857
4	C	26	50	20120601	6	2618	52.08	-0.0583101818523253	-0.00236290337535207
4	C	26	50	20120601	6	2620	52.12	-0.0586418856433799	-0.00126017035009157
4	C	26	50	20120601	6	2622	52.16	-0.0591232839400117	-0.000362569002053401
4	C	26	50	20120601	6	2624	52.2	-0.0590505226522276	0.00100589475157693
4	C	26	50	20120601	6	2626	52.24	-0.0595677712626656	0.0018939501580691
4	C	26	50	20120601	6	2628	52.28	-0.0598742313416318	0.00364686786863056
4	C	26	50	20120601	6	2630	52.32	-0.0599487603963689	0.00508894143818241
4	C	26	50	20120601	6	2632	52.36	-0.060339154050262	0.00596497602939442
4	C	26	50	20120601	6	2634	52.4	-0.0601072230260328	0.00758509908644904
4	C	26	50	20120601	6	2636	52.44	-0.0602430582386987	0.00875868421118435
4	C	26	50	20120601	6	2638	52.48	-0.0605557408573394	0.0103476945698668
4	C	26	50	20120601	6	2640	52.52	-0.0604003894975127	0.0116093851995379
4	C	26	50	20120601	6	2642	52.56	-0.0603885808142669	0.0118879145606473
4	C	26	50	20120601	6	2644	52.6	-0.0603242340971789	0.0137853648972833
4	C	26	50	20120601	6	2646	52.64	-0.0600145920376973	0.0147005732041730
4	C	26	50	20120601	6	2648	52.68	-0.0598574729109177	0.0156970280802211
4	C	26	50	20120601	6	2650	52.72	-0.0588050858884778	0.0170978773244298
4	C	26	50	20120601	6	2652	52.76	-0.0586254807660564	0.0185840743571277
4	C	26	50	20120601	6	2654	52.8	-0.0581095756585027	0.0202255520389741
4	C	26	50	20120601	6	2656	52.84	-0.0572751189460244	0.0213414372503646
4	C	26	50	20120601	6	2658	52.88	-0.0569066456023481	0.0235481053824134
4	C	26	50	20120601	6	2660	52.92	-0.0568256111652241	0.0241033256270011
4	C	26	50	20120601	6	2662	52.96	-0.0560211357802682	0.0256834971509187
4	C	26	50	20120601	6	2664	53	-0.0557315048426942	0.0263371466594475
4	C	26	50	20120601	6	2666	53.04	-0.0548323478597374	0.0278113228768653
4	C	26	50	20120601	6	2668	53.08	-0.0545173317887188	0.0291012977777839
4	C	26	50	20120601	6	2670	53.12	-0.0539903251047004	0.0304175770509626
4	C	26	50	20120601	6	2672	53.16	-0.0532286296800063	0.0316758028574060
4	C	26	50	20120601	6	2674	53.2	-0.0526804097925523	0.0329188258680538
4	C	26	50	20120601	6	2676	53.24	-0.0521188468001374	0.0339914856419104
4	C	26	50	20120601	6	2678	53.28	-0.0513358603902617	0.0353035293454698
4	C	26	50	20120601	6	2680	53.32	-0.0509346833579556	0.0363283745587825
4	C	26	50	20120601	6	2682	53.36	-0.0502847603021636	0.037895132267061
4	C	26	50	20120601	6	2684	53.4	-0.0499955889839973	0.0389448676390715
4	C	26	50	20120601	6	2686	53.44	-0.0494363594439603	0.0398609032608952
4	C	26	50	20120601	6	2688	53.48	-0.0489472041859389	0.0413409979620715
4	C	26	50	20120601	6	2690	53.52	-0.0481353784259925	0.0422280598835361
4	C	26	50	20120601	6	2692	53.56	-0.0475500439178077	0.0433790798166702
4	C	26	50	20120601	6	2694	53.6	-0.0470079072699923	0.0447326922065752
4	C	26	50	20120601	6	2696	53.64	-0.0462740718524769	0.0458029690305792
4	C	26	50	20120601	6	2698	53.68	-0.0456643973146701	0.0470566764246908
4	C	26	50	20120601	6	2700	53.72	-0.0447970884211379	0.0477209042506662
4	C	26	50	20120601	6	2702	53.76	-0.0438827639977246	0.0488525932986162
4	C	26	50	20120601	6	2704	53.8	-0.0434557563547017	0.0496884500825212
4	C	26	50	20120601	6	2706	53.84	-0.0423790731432602	0.0510532085966181
4	C	26	50	20120601	6	2708	53.88	-0.041968237032323	0.0525211693454292
4	C	26	50	20120601	6	2710	53.92	-0.0414904449802752	0.0536165484601652
4	C	26	50	20120601	6	2712	53.96	-0.0409918639888606	0.0544777338089723
4	C	26	50	20120601	6	2714	54	-0.0408210269905259	0.054732575092912
4	C	26	50	20120601	6	2716	54.04	-0.0405301232607458	0.0561798812526446
4	C	26	50	20120601	6	2718	54.08	-0.0398603517176059	0.0575177272826495
4	C	26	50	20120601	6	2720	54.12	-0.0397163140662782	0.0591144451052469
4	C	26	50	20120601	6	2722	54.16	-0.0393262032550976	0.059761659942067
4	C	26	50	20120601	6	2724	54.2	-0.0390517044026409	0.0608599381946059
4	C	26	50	20120601	6	2726	54.24	-0.038367578591843	0.0621905010247646
4	C	26	50	20120601	6	2728	54.28	-0.0375964079362809	0.0635695006694346
4	C	26	50	20120601	6	2730	54.32	-0.0372728358732099	0.0651872195634332
4	C	26	50	20120601	6	2732	54.36	-0.036508877706816	0.06637841164702
4	C	26	50	20120601	6	2734	54.4	-0.0354932602369978	0.0674438094342338
4	C	26	50	20120601	6	2736	54.44	-0.0348437119477998	0.0696682259464905
4	C	26	50	20120601	6	2738	54.48	-0.0340191547302582	0.0705530286617892
4	C	26	50	20120601	6	2740	54.52	-0.0336693490056052	0.0709644940977616
4	C	26	50	20120601	6	2742	54.56	-0.0324587114855357	0.0725619190271402
4	C	26	50	20120601	6	2744	54.6	-0.0318269115765455	0.0737947597001389
4	C	26	50	20120601	6	2746	54.64	-0.0311986472014613	0.0745037756696347
4	C	26	50	20120601	6	2748	54.68	-0.0305295827651026	0.075244116469537
4	C	26	50	20120601	6	2750	54.72	-0.0302188800454492	0.0756811084603103
4	C	26	50	20120601	6	2752	54.76	-0.0298150513627136	0.0761666786869511
4	C	26	50	20120601	6	2754	54.8	-0.0295484013955281	0.0769229293894301
4	C	26	50	20120601	6	2756	54.84	-0.0289252988999465	0.0781774782406112
4	C	26	50	20120601	6	2758	54.88	-0.0277084388402026	0.0795141221890882
4	C	26	50	20120601	6	2760	54.92	-0.0270878819290333	0.0808692216245541
4	C	26	50	20120601	6	2762	54.96	-0.0262991043146197	0.081085525588919
4	C	26	50	20120601	6	2764	55	-0.0248785267912159	0.0827661769864432
4	C	26	50	20120601	6	2766	55.04	-0.0235577220346376	0.0837556315053576
4	C	26	50	20120601	6	2768	55.08	-0.0229665100548875	0.0840726274753635
4	C	26	50	20120601	6	2770	55.12	-0.0215879346742862	0.0856674361096516
4	C	26	50	20120601	6	2772	55.16	-0.0205869543148385	0.0862642342329731
4	C	26	50	20120601	6	2774	55.2	-0.0197472650121795	0.0866158784352571
4	C	26	50	20120601	6	2776	55.24	-0.0179463347511755	0.0879793924414192
4	C	26	50	20120601	6	2778	55.28	-0.0168778964048026	0.0884938833354105
4	C	26	50	20120601	6	2780	55.32	-0.0161165545334990	0.0891560888359917
4	C	26	50	20120601	6	2782	55.36	-0.0147752436802663	0.0895115514148942
4	C	26	50	20120601	6	2784	55.4	-0.0144240237420509	0.0899824138204863
4	C	26	50	20120601	6	2786	55.44	-0.014145777223654	0.0909278862976108
4	C	26	50	20120601	6	2788	55.48	-0.0143094724434987	0.0912597315100217
4	C	26	50	20120601	6	2790	55.52	-0.013896663504642	0.0918589337963992
4	C	26	50	20120601	6	2792	55.56	-0.0135584543312005	0.0917942335259206
4	C	26	50	20120601	6	2794	55.6	-0.0137881226137299	0.0917441703658126
4	C	26	50	20120601	6	2796	55.64	-0.0138256699838109	0.09182131571564
4	C	26	50	20120601	6	2798	55.68	-0.0135513125527105	0.091457155723329
4	C	26	50	20120601	6	2800	55.72	-0.0137041183281249	0.0909573019397082
4	C	26	50	20120601	6	2802	55.76	-0.0133931327657590	0.0911619386421836
4	C	26	50	20120601	6	2804	55.8	-0.0135115731516078	0.0908440941440402
4	C	26	50	20120601	6	2806	55.84	-0.0131258464024705	0.0905904549416286
4	C	26	50	20120601	6	2808	55.88	-0.0127109161432703	0.090255710591415
4	C	26	50	20120601	6	2810	55.92	-0.0120779141527521	0.0893681501596696
4	C	26	50	20120601	6	2812	55.96	-0.0117143905565441	0.0894182840304557
4	C	26	50	20120601	6	2814	56	-0.0113914548895762	0.0887419363942507
4	C	26	50	20120601	6	2816	56.04	-0.0107436743673312	0.0882894587649695
4	C	26	50	20120601	6	2818	56.08	-0.0108319212936233	0.087905358361429
4	C	26	50	20120601	6	2820	56.12	-0.0111427654346328	0.0873818165006384
4	C	26	50	20120601	6	2822	56.16	-0.0106275674338603	0.0868591231679853
4	C	26	50	20120601	6	2824	56.2	-0.0108357396702417	0.0866045647267582
4	C	26	50	20120601	6	2826	56.24	-0.0105230570516010	0.0865707650226175
4	C	26	50	20120601	6	2828	56.28	-0.0103057631377423	0.0866933066277971
4	C	26	50	20120601	6	2830	56.32	-0.0100642154612890	0.0864844272846346
4	C	26	50	20120601	6	2832	56.36	-0.00983992119029665	0.0856006852295076
4	C	26	50	20120601	6	2834	56.4	-0.00883957722695203	0.0849311258184021
4	C	26	50	20120601	6	2836	56.44	-0.00857695776841936	0.0845143570815707
4	C	26	50	20120601	6	2838	56.48	-0.0079440971992574	0.0841093263173071
4	C	26	50	20120601	6	2840	56.52	-0.00752881338666654	0.0833290339842677
4	C	26	50	20120601	6	2842	56.56	-0.00681590832987426	0.0827868245044539
4	C	26	50	20120601	6	2844	56.6	-0.00668608352484842	0.0822799703636994
4	C	26	50	20120601	6	2846	56.64	-0.00625255635730294	0.0812806163498484
4	C	26	50	20120601	6	2848	56.68	-0.00583805036217139	0.0803254565098216
4	C	26	50	20120601	6	2850	56.72	-0.00619690705362356	0.080194571044624
4	C	26	50	20120601	6	2852	56.76	-0.00619775558176099	0.0792996567023543
4	C	26	50	20120601	6	2854	56.8	-0.0057744107518646	0.0782568863321385
4	C	26	50	20120601	6	2856	56.84	-0.0057312065275341	0.0777881452468899
4	C	26	50	20120601	6	2858	56.88	-0.00551964017860308	0.0772200556588847
4	C	26	50	20120601	6	2860	56.92	-0.00505075767199829	0.0768081659588435
4	C	26	50	20120601	6	2862	56.96	-0.00506504122897825	0.0760483090117804
4	C	26	50	20120601	6	2864	57	-0.00475766191119645	0.0762137012879
4	C	26	50	20120601	6	2866	57.04	-0.00476763211681118	0.0759454956857959
4	C	26	50	20120601	6	2868	57.08	-0.0039654194735551	0.0762281262662362
4	C	26	50	20120601	6	2870	57.12	-0.0039186090046405	0.0759827602131644
4	C	26	50	20120601	6	2872	57.16	-0.0034792835614893	0.0758565416527226
4	C	26	50	20120601	6	2874	57.2	-0.0031224067690244	0.0757069885685017
4	C	26	50	20120601	6	2876	57.24	-0.0026393821267959	0.0759891948848732
4	C	26	50	20120601	6	2878	57.28	-0.0025951879529718	0.0761475160931809
4	C	26	50	20120601	6	2880	57.32	-0.0019601353527881	0.0762171661111278
4	C	26	50	20120601	6	2882	57.36	-0.0017463769728354	0.0766443293176426
4	C	26	50	20120601	6	2884	57.4	-0.0015954096750521	0.0762939579075646
4	C	26	50	20120601	6	2886	57.44	-0.0011833078429766	0.075649359365835
4	C	26	50	20120601	6	2888	57.48	-0.000536022295478401	0.0752843508453865
4	C	26	50	20120601	6	2890	57.52	0.000127880261377600	0.0751289994855598
4	C	26	50	20120601	6	2892	57.56	0.0006844440088496	0.0742324587976934
4	C	26	50	20120601	6	2894	57.6	0.0010819087305545	0.0739998913773611
4	C	26	50	20120601	6	2896	57.64	0.0015048292963822	0.0740549749956156
4	C	26	50	20120601	6	2898	57.68	0.0029374983457443	0.074142161261736
4	C	26	50	20120601	6	2900	57.72	0.0037437414976532	0.0735993860964971
4	C	26	50	20120601	6	2902	57.76	0.0047981791297585	0.0737579194368391
4	C	26	50	20120601	6	2904	57.8	0.0057128217512233	0.0734581768722941
4	C	26	50	20120601	6	2906	57.84	0.0063743201450234	0.0728388220426528
4	C	26	50	20120601	6	2908	57.88	0.0078477892556599	0.0723219269856054
4	C	26	50	20120601	6	2910	57.92	0.0085965446262583	0.0724181642185249
4	C	26	50	20120601	6	2912	57.96	0.0087547244132097	0.0723339478008856
4	C	26	50	20120601	6	2914	58	0.0087386023785987	0.0718027691868583
4	C	26	50	20120601	6	2916	58.04	0.0089661493407845	0.0713024204284907
4	C	26	50	20120601	6	2918	58.08	0.0090227178832795	0.0713051074342592
4	C	26	50	20120601	6	2920	58.12	0.0092695688605917	0.0706853283405492
4	C	26	50	20120601	6	2922	58.16	0.0091838675187119	0.0695507047994572
4	C	26	50	20120601	6	2924	58.2	0.0099107732897716	0.0681622299239193
4	C	26	50	20120601	6	2926	58.24	0.0104444974882112	0.0664935993416753
4	C	26	50	20120601	6	2928	58.28	0.0107431086819063	0.0651172159920957
4	C	26	50	20120601	6	2930	58.32	0.0109989399153396	0.0644812441530965
4	C	26	50	20120601	6	2932	58.36	0.0115922025047551	0.0637611266071362
4	C	26	50	20120601	6	2934	58.4	0.0119297045714155	0.0637671370147762
4	C	26	50	20120601	6	2936	58.44	0.0127169265509105	0.0633215890319506
4	C	26	50	20120601	6	2938	58.48	0.0126986124852777	0.0624533326153316
4	C	26	50	20120601	6	2940	58.52	0.0132551762327497	0.0621933294518893
4	C	26	50	20120601	6	2942	58.56	0.0132761065934728	0.0617419124827798
4	C	26	50	20120601	6	2944	58.6	0.013757151336714	0.061109688309721
4	C	26	50	20120601	6	2946	58.64	0.0141923048498562	0.0615055266858292
4	C	26	50	20120601	6	2948	58.68	0.0145619802750605	0.0608740803302296
4	C	26	50	20120601	6	2950	58.72	0.0146758951775097	0.0611487913147206
4	C	26	50	20120601	6	2952	58.76	0.014816750848322	0.0611356391285905
4	C	26	50	20120601	6	2954	58.8	0.0148702788316578	0.0612897176962111
4	C	26	50	20120601	6	2956	58.84	0.015364970735776	0.0610999302361406
4	C	26	50	20120601	6	2958	58.88	0.015915029100861	0.0603733780184714
4	C	26	50	20120601	6	2960	58.92	0.0164570264486405	0.0608603624586746
4	C	26	50	20120601	6	2962	58.96	0.0167992661307347	0.0604088040682088
4	C	26	50	20120601	6	2964	59	0.0171375460148544	0.0606835857633779
4	C	26	50	20120601	6	2966	59.04	0.0178846750398561	0.0597052328209282
4	C	26	50	20120601	6	2968	59.08	0.0185530323694336	0.0591474669919283
4	C	26	50	20120601	6	2970	59.12	0.0186303191406173	0.0583264453082926
4	C	26	50	20120601	6	2972	59.16	0.0183578708978261	0.0579545778520666
4	C	26	50	20120601	6	2974	59.2	0.0184241975139014	0.0575909835451805
4	C	26	50	20120601	6	2976	59.24	0.0182164495415888	0.056392296129713
4	C	26	50	20120601	6	2978	59.28	0.0184489250380395	0.05509887761877
4	C	26	50	20120601	6	2980	59.32	0.0190567257428762	0.0552041233920818
4	C	26	50	20120601	6	2982	59.36	0.0195505196213822	0.0544344164475568
4	C	26	50	20120601	6	2984	59.4	0.0200227184587908	0.0537473985700238
4	C	26	50	20120601	6	2986	59.44	0.0205330869202478	0.0537093774383994
4	C	26	50	20120601	6	2988	59.48	0.0210957812835126	0.0537932615158516
4	C	26	50	20120601	6	2990	59.52	0.021189204231443	0.0537723877236709
4	C	26	50	20120601	6	2992	59.56	0.0220960403940435	0.052845045464416
4	C	26	50	20120601	6	2994	59.6	0.0226973145032899	0.0527359176748755
4	C	26	50	20120601	6	2996	59.64	0.023618709994515	0.0525185176949997
4	C	26	50	20120601	6	2998	59.68	0.0238093671959263	0.0517962576154923
4	C	26	50	20120601	6	3000	59.72	0.0241712078779951	0.0511022181676221
4	C	26	50	20120601	6	3002	59.76	0.0249017198936389	0.050288126130442
4	C	26	50	20120601	6	3004	59.8	0.0255904631117181	0.0501814732146357
4	C	26	50	20120601	6	3006	59.84	0.0259421154528012	0.049067276920721
4	C	26	50	20120601	6	3008	59.88	0.0265281736777055	0.0484252158387467
4	C	26	50	20120601	6	3010	59.92	0.0267691606184813	0.0478610810989686
4	C	26	50	20120601	6	3012	59.96	0.0273474396152035	0.0468151216771696
4	C	26	50	20120601	6	3014	60	0.0280302289941851	0.0465039876223797
4	C	26	50	20120601	6	3016	60.04	0.028818879329378	0.0452337975691987
4	C	26	50	20120601	6	3018	60.08	0.0301069026155806	0.0445813218579266
4	C	26	50	20120601	6	3020	60.12	0.0307534881273654	0.0443110585750893
4	C	26	50	20120601	6	3022	60.16	0.0311216927704648	0.0439032559522434
4	C	26	50	20120601	6	3024	60.2	0.0337340492760839	0.0418459782698558
4	C	26	50	20120601	6	3026	60.24	0.034564263347875	0.0403905403821396
4	C	26	50	20120601	6	3028	60.28	0.0355163119180645	0.0390531186162033
4	C	26	50	20120601	6	3030	60.32	0.0360637539880592	0.0380979587761765
4	C	26	50	20120601	6	3032	60.36	0.0368815936911795	0.0367718507187393
4	C	26	50	20120601	6	3034	60.4	0.0380528453635369	0.0353219989745944
4	C	26	50	20120601	6	3036	60.44	0.0388491183098311	0.0346209026010479
4	C	26	50	20120601	6	3038	60.48	0.0397558413353466	0.0335676670504706
4	C	26	50	20120601	6	3040	60.52	0.0407629028131125	0.0322746515903928
4	C	26	50	20120601	6	3042	60.56	0.0410667465969883	0.0310872071727463
4	C	26	50	20120601	6	3044	60.6	0.0412201180578277	0.0298871762543946
4	C	26	50	20120601	6	3046	60.64	0.0410796866510841	0.0288808218834099
4	C	26	50	20120601	6	3048	60.68	0.0410262293784264	0.0283305513862905
4	C	26	50	20120601	6	3050	60.72	0.0411957228738768	0.0265149133042378
4	C	26	50	20120601	6	3052	60.76	0.0413390534184233	0.0254258981505324
4	C	26	50	20120601	6	3054	60.8	0.0411110114814906	0.0243343374124148
4	C	26	50	20120601	6	3056	60.84	0.0414918591938377	0.0233582472116648
4	C	26	50	20120601	6	3058	60.88	0.0415115167623547	0.0220339776318587
4	C	26	50	20120601	6	3060	60.92	0.042018865877856	0.0216505136244212
4	C	26	50	20120601	6	3062	60.96	0.0422363012130709	0.0216501600710306
4	C	26	50	20120601	6	3064	61	0.0425281948923447	0.0213427100425707
4	C	26	50	20120601	6	3066	61.04	0.0432908095558544	0.0201122735326280
4	C	26	50	20120601	6	3068	61.08	0.0437072954499733	0.0202183395498060
4	C	26	50	20120601	6	3070	61.12	0.0441902493815237	0.0186178740612684
4	C	26	50	20120601	6	3072	61.16	0.0446112607590422	0.0179046861617636
4	C	26	50	20120601	6	3074	61.2	0.0447559348064729	0.0172653202102147
4	C	26	50	20120601	6	3076	61.24	0.0454291004621625	0.0149658089577961
4	C	26	50	20120601	6	3078	61.28	0.0457324492712915	0.0136882084255482
4	C	26	50	20120601	6	3080	61.32	0.0462784064170457	0.0124651258261299
4	C	26	50	20120601	6	3082	61.36	0.0469046908931426	0.0112837625268015
4	C	26	50	20120601	6	3084	61.4	0.0474821850013377	0.00942400098160276
4	C	26	50	20120601	6	3086	61.44	0.047898388052744	0.00857787700723494
4	C	26	50	20120601	6	3088	61.48	0.048254699159784	0.00643527274956158
4	C	26	50	20120601	6	3090	61.52	0.0484626592641309	0.00550521520026693
4	C	26	50	20120601	6	3092	61.56	0.0484366377345833	0.00345771680466316
4	C	26	50	20120601	6	3094	61.6	0.0489900195015398	0.00156818606397646
4	C	26	50	20120601	6	3096	61.64	0.0495303905037226	0.00050582883592179
4	C	26	50	20120601	6	3098	61.68	0.0498340221555641	-0.00149273777042387
4	C	26	50	20120601	6	3100	61.72	0.0502837420683988	-0.00288248543816787
4	C	26	50	20120601	6	3102	61.76	0.0512410939394472	-0.00429224422781957
4	C	26	50	20120601	6	3104	61.8	0.0514509632321034	-0.00596243044498217
4	C	26	50	20120601	6	3106	61.84	0.052353585038288	-0.00763890991249737
4	C	26	50	20120601	6	3108	61.88	0.0530396200373952	-0.00950680318567977
4	C	26	50	20120601	6	3110	61.92	0.0535402516384753	-0.0110079908821388
4	C	26	50	20120601	6	3112	61.96	0.0536188112018651	-0.0123941323052988
4	C	26	50	20120601	6	3114	62	0.0544746932498133	-0.0132321952623611
4	C	26	50	20120601	6	3116	62.04	0.0547462929644671	-0.0148610157328243
4	C	26	50	20120601	6	3118	62.08	0.0558619660438232	-0.0156097003927446
4	C	26	50	20120601	6	3120	62.12	0.0561699110470299	-0.0184258945701763
4	C	26	50	20120601	6	3122	62.16	0.0568474607647629	-0.0203157081535754
4	C	26	50	20120601	6	3124	62.2	0.0573589110995951	-0.0219360433426644
4	C	26	50	20120601	6	3126	62.24	0.0575380212472697	-0.0231978753936918
4	C	26	50	20120601	6	3128	62.28	0.0580794529096242	-0.0253525004666453
4	C	26	50	20120601	6	3130	62.32	0.0580470674190458	-0.0272947813732085
4	C	26	50	20120601	6	3132	62.36	0.058284938140237	-0.0293567047471485
4	C	26	50	20120601	6	3134	62.4	0.0588407947809278	-0.0298469418785451
4	C	26	50	20120601	6	3136	62.44	0.0596220770634608	-0.0314859446866574
4	C	26	50	20120601	6	3138	62.48	0.0605462656264716	-0.0327536457239687
4	C	26	50	20120601	6	3140	62.52	0.0617798134062515	-0.0332967744425981
4	C	26	50	20120601	6	3142	62.56	0.0623549033513905	-0.0339248973963261
4	C	26	50	20120601	6	3144	62.6	0.0632284630688684	-0.0352719358144865
4	C	26	50	20120601	6	3146	62.64	0.0642326254088314	-0.0358985031332959
4	C	26	50	20120601	6	3148	62.68	0.0652183322618055	-0.0378385212981593
4	C	26	50	20120601	6	3150	62.72	0.0660138981013185	-0.0388211875919742
4	C	26	50	20120601	6	3152	62.76	0.0669189240705591	-0.0400991416776127
4	C	26	50	20120601	6	3154	62.8	0.0673343493045062	-0.0402199862265174
4	C	26	50	20120601	6	3156	62.84	0.0677000649317359	-0.0402980508151604
4	C	26	50	20120601	6	3158	62.88	0.0693868681582564	-0.0423391145390554
4	C	26	50	20120601	6	3160	62.92	0.0702926719449564	-0.0432313418755566
4	C	26	50	20120601	6	3162	62.96	0.070905097128142	-0.0442271603555016
4	C	26	50	20120601	6	3164	63	0.0717805660339291	-0.0451422272410351
4	C	26	50	20120601	6	3166	63.04	0.0721962741105887	-0.0465664110090229
4	C	26	50	20120601	6	3168	63.08	0.0725644646115525	-0.0475827355856224
4	C	26	50	20120601	6	3170	63.12	0.0725059161700703	-0.0482706090623606
4	C	26	50	20120601	6	3172	63.16	0.0729017545461785	-0.0496750645511534
4	C	26	50	20120601	6	3174	63.2	0.0732704400218891	-0.049898934558077
4	C	26	50	20120601	6	3176	63.24	0.0733801122836512	-0.050357776148389
4	C	26	50	20120601	6	3178	63.28	0.0740320647359052	-0.0511610494518169
4	C	26	50	20120601	6	3180	63.32	0.0738666017491075	-0.051756433361576
4	C	26	50	20120601	6	3182	63.36	0.0746413079385755	-0.05277070732851
4	C	26	50	20120601	6	3184	63.4	0.0748984826748931	-0.0532347815090027
4	C	26	50	20120601	6	3186	63.44	0.0758141859565296	-0.055066895179057
4	C	26	50	20120601	6	3188	63.48	0.0761062917678378	-0.0564067918187274
4	C	26	50	20120601	6	3190	63.52	0.0771460922895726	-0.057089503415963
4	C	26	50	20120601	6	3192	63.56	0.0777575982339427	-0.0589203442938112
4	C	26	50	20120601	6	3194	63.6	0.0790827163418863	-0.0605198198328552
4	C	26	50	20120601	6	3196	63.64	0.0795441035166106	-0.06279917854201
4	C	26	50	20120601	6	3198	63.68	0.0806401897381278	-0.0651000332973129
4	C	26	50	20120601	6	3200	63.72	0.0803540943344597	-0.065659071918519
4	C	26	50	20120601	6	3202	63.76	0.0803132942731853	-0.066664365629332
4	C	26	50	20120601	6	3204	63.8	0.0799873887577364	-0.0681965953134851
4	C	26	50	20120601	6	3206	63.84	0.0799490635701961	-0.0696364061413371
4	C	26	50	20120601	6	3208	63.88	0.0797939031292003	-0.0711690105920843
4	C	26	50	20120601	6	3210	63.92	0.079622450947966	-0.0723120274906689
4	C	26	50	20120601	6	3212	63.96	0.079620421551504	-0.0740478827146003
4	C	26	50	20120601	6	3214	64	0.0795868905479402	-0.0755309826195966
4	C	26	50	20120601	6	3216	64.04	0.0798662047975767	-0.0774182435475157
4	C	26	50	20120601	6	3218	64.08	0.0798235450454677	-0.0793276652019572
4	C	26	50	20120601	6	3220	64.12	0.0795731797474529	-0.081208618737388
4	C	26	50	20120601	6	3222	64.16	0.0793594001542968	-0.0819513142028717
4	C	26	50	20120601	6	3224	64.2	0.0787690417231423	-0.0836617297754257
4	C	26	50	20120601	6	3226	64.24	0.0787141206687369	-0.0849823719681551
4	C	26	50	20120601	6	3228	64.28	0.0783107537267294	-0.0861168873219095
4	C	26	50	20120601	6	3230	64.32	0.0783670464975796	-0.0867139612168756
4	C	26	50	20120601	6	3232	64.36	0.076897226057934	-0.0894834439203421
4	C	26	50	20120601	6	3234	64.4	0.0766695164611885	-0.0908524238619227
4	C	26	50	20120601	6	3236	64.44	0.0761415834672868	-0.0927054749637677
4	C	26	50	20120601	6	3238	64.48	0.0756686704520293	-0.0934824438949357
4	C	26	50	20120601	6	3240	64.52	0.0753386566461817	-0.0960313587801467
4	C	26	50	20120601	6	3242	64.56	0.0754434498711535	-0.0963805281086967
4	C	26	50	20120601	6	3244	64.6	0.0753030184644099	-0.0982972117497807
4	C	26	50	20120601	6	3246	64.64	0.0749249284685094	-0.0989680439530927
4	C	26	50	20120601	6	3248	64.68	0.0747344339016578	-0.100937619181410
4	C	26	50	20120601	6	3250	64.72	0.0743858302585328	-0.101998986459971
4	C	26	50	20120601	6	3252	64.76	0.0735954262985225	-0.102452807592136
4	C	26	50	20120601	6	3254	64.8	0.072890723680392	-0.104386461795969
4	C	26	50	20120601	6	3256	64.84	0.0725133407912727	-0.105660456083633
4	C	26	50	20120601	6	3258	64.88	0.0715370384584884	-0.106659385833415
4	C	26	50	20120601	6	3260	64.92	0.0707075314934785	-0.107681225842908
4	C	26	50	20120601	6	3262	64.96	0.0697315120034067	-0.109470418131344
4	C	26	50	20120601	6	3264	65	0.069101197018657	-0.110717330229289
4	C	26	50	20120601	6	3266	65.04	0.0679162274747446	-0.111629356555663
4	C	26	50	20120601	6	3268	65.08	0.0670757603546263	-0.112797921222252
4	C	26	50	20120601	6	3270	65.12	0.0657827448945486	-0.114147505224824
4	C	26	50	20120601	6	3272	65.16	0.0646170793657625	-0.114740414260849
4	C	26	50	20120601	6	3274	65.2	0.0635123664415148	-0.115941293707338
4	C	26	50	20120601	6	3276	65.24	0.0629510650786089	-0.116829278403153
4	C	26	50	20120601	6	3278	65.28	0.0625268717205751	-0.117882796796442
4	C	26	50	20120601	6	3280	65.32	0.0621044461294943	-0.119115566758763
4	C	26	50	20120601	6	3282	65.36	0.061832563572128	-0.119487858479058
4	C	26	50	20120601	6	3284	65.4	0.0609739945184113	-0.120110253867858
4	C	26	50	20120601	6	3286	65.44	0.0603017481015373	-0.122557338305510
4	C	26	50	20120601	6	3288	65.48	0.0591775897408069	-0.123139852871852
4	C	26	50	20120601	6	3290	65.52	0.0583747407014477	-0.125542177450255
4	C	26	50	20120601	6	3292	65.56	0.0571781746063238	-0.127034314179915
4	C	26	50	20120601	6	3294	65.6	0.0567211714936429	-0.128348330711394
4	C	26	50	20120601	6	3296	65.64	0.0560259441063803	-0.129563988689610
4	C	26	50	20120601	6	3298	65.68	0.0554051750631767	-0.131324613864086
4	C	26	50	20120601	6	3300	65.72	0.0550717742158472	-0.132551797682835
4	C	26	50	20120601	6	3302	65.76	0.0547083920409954	-0.133656227764371
4	C	26	50	20120601	6	3304	65.8	0.0541277866629632	-0.135226782636064
4	C	26	50	20120601	6	3306	65.84	0.0534126188644711	-0.135841541271628
4	C	26	50	20120601	6	3308	65.88	0.0534533482150674	-0.137687372813237
4	C	26	50	20120601	6	3310	65.92	0.0527941125629672	-0.138758144611988
4	C	26	50	20120601	6	3312	65.96	0.0525136740135486	-0.140616845497015
4	C	26	50	20120601	6	3314	66	0.0522243966293652	-0.141347357512659
4	C	26	50	20120601	6	3316	66.04	0.052244549172629	-0.143014361749306
4	C	26	50	20120601	6	3318	66.08	0.051976343570525	-0.144797190076712
4	C	26	50	20120601	6	3320	66.12	0.0516106279432953	-0.145720105847516
4	C	26	50	20120601	6	3322	66.16	0.0508722670423803	-0.147579938103393
4	C	26	50	20120601	6	3324	66.2	0.0505339871582607	-0.148898267986237
4	C	26	50	20120601	6	3326	66.24	0.0501803630569893	-0.148307197427844
4	C	26	50	20120601	6	3328	66.28	0.0502747618122777	-0.148123703218126
4	C	26	50	20120601	6	3330	66.32	0.0500870956725508	-0.147754169214278
4	C	26	50	20120601	6	3332	66.36	0.0504163245898712	-0.147857689647043
4	C	26	50	20120601	6	3334	66.4	0.0506424573384947	-0.148181685974183
4	C	26	50	20120601	6	3336	66.44	0.0509898589000916	-0.148276933257609
4	C	26	50	20120601	6	3338	66.48	0.0508867627313946	-0.148095772500269
4	C	26	50	20120601	6	3340	66.52	0.0510897023775952	-0.149563019071231
4	C	26	50	20120601	6	3342	66.56	0.0508156277892073	-0.150636124322360
4	C	26	50	20120601	6	3344	66.6	0.0509499780776327	-0.151150898059063
4	C	26	50	20120601	6	3346	66.64	0.0509470789398298	-0.152344565016384
4	C	26	50	20120601	6	3348	66.68	0.0507572914797594	-0.153705321306100
4	C	26	50	20120601	6	3350	66.72	0.0507708679299582	-0.154466733888081
4	C	26	50	20120601	6	3352	66.76	0.0516099208365141	-0.156037500891809
4	C	26	50	20120601	6	3354	66.8	0.0524184267301228	-0.156831298964369
4	C	26	50	20120601	6	3356	66.84	0.0529951430208585	-0.157787590175246
4	C	26	50	20120601	6	3358	66.88	0.0537110886368099	-0.157831077242289
4	C	26	50	20120601	6	3360	66.92	0.0540546011111104	-0.158220127393298
4	C	26	50	20120601	6	3362	66.96	0.0544587126365585	-0.158555649560971
4	C	26	50	20120601	6	3364	67	0.0554228527327063	-0.159629391208203
4	C	26	50	20120601	6	3366	67.04	0.0560815934100597	-0.159475524772616
4	C	26	50	20120601	6	3368	67.08	0.0569161208332161	-0.160618067909658
4	C	26	50	20120601	6	3370	67.12	0.0572615424958257	-0.160505991484839
4	C	26	50	20120601	6	3372	67.16	0.0594331381315277	-0.162137216118359
4	C	26	50	20120601	6	3374	67.2	0.0607941772639556	-0.162692436362946
4	C	26	50	20120601	6	3376	67.24	0.0617715402569116	-0.164385108575751
4	C	26	50	20120601	6	3378	67.28	0.0631131339528569	-0.164464799509990
4	C	26	50	20120601	6	3380	67.32	0.0634793445548334	-0.165188947564604
4	C	26	50	20120601	6	3382	67.36	0.0633959059546534	-0.166180311271827
4	C	26	50	20120601	6	3384	67.4	0.0631023152191047	-0.166499357851499
4	C	26	50	20120601	6	3386	67.44	0.0625574894442005	-0.168311318978289
4	C	26	50	20120601	6	3388	67.48	0.0620919303394672	-0.167996232196592
4	C	26	50	20120601	6	3390	67.52	0.0615422255277728	-0.170629073585662
4	C	26	50	20120601	6	3392	67.56	0.0613251437459485	-0.171498107819741
4	C	26	50	20120601	6	3394	67.6	0.0605035563768879	-0.174002609328025
4	C	26	50	20120601	6	3396	67.64	0.0601101928745138	-0.175651794473787
4	C	26	50	20120601	6	3398	67.68	0.0597454671967778	-0.175428207309575
4	C	26	50	20120601	6	3400	67.72	0.0593503359274508	-0.176011428982698
4	C	26	50	20120601	6	3402	67.76	0.0586244908165628	-0.177557517959762
4	C	26	50	20120601	6	3404	67.8	0.0585424664299451	-0.177102141192678
4	C	26	50	20120601	6	3406	67.84	0.0577842358284788	-0.177235289399576
4	C	26	50	20120601	6	3408	67.88	0.0570155400466509	-0.176642097520838
4	C	26	50	20120601	6	3410	67.92	0.0561498999251223	-0.176294342405851
4	C	26	50	20120601	6	3412	67.96	0.0554055286165673	-0.176364133845154
4	C	26	50	20120601	6	3414	68	0.0548858051323951	-0.175571467143444
4	C	26	50	20120601	6	3416	68.04	0.0539297967642309	-0.174906786769128
4	C	26	50	20120601	6	3418	68.08	0.053457873698467	-0.174684330975767
4	C	26	50	20120601	6	3420	68.12	0.0529736469747105	-0.173885865998451
4	C	26	50	20120601	6	3422	68.16	0.051715350457589	-0.172812124351220
4	C	26	50	20120601	6	3424	68.2	0.0513324521355765	-0.172391749369804
4	C	26	50	20120601	6	3426	68.24	0.0505385833523384	-0.171509775081630
4	C	26	50	20120601	6	3428	68.28	0.0497388455828164	-0.171127230313008
4	C	26	50	20120601	6	3430	68.32	0.0486557701260729	-0.169284297909202
4	C	26	50	20120601	6	3432	68.36	0.0479365718189281	-0.168657164904967
4	C	26	50	20120601	6	3434	68.4	0.0469217321665692	-0.167102378514494
4	C	26	50	20120601	6	3436	68.44	0.0464619713374417	-0.166649971595891
4	C	26	50	20120601	6	3438	68.48	0.0452498488931317	-0.165756330045828
4	C	26	50	20120601	6	3440	68.52	0.0438781324483079	-0.163834343103885
4	C	26	50	20120601	6	3442	68.56	0.0433626516048229	-0.162604684411401
4	C	26	50	20120601	6	3444	68.6	0.0422856572663977	-0.160792440441898
4	C	26	50	20120601	6	3446	68.64	0.0409183248836173	-0.160223714457790
4	C	26	50	20120601	6	3448	68.68	0.0399147282290792	-0.158888201880163
4	C	26	50	20120601	6	3450	68.72	0.0387226169066768	-0.157787873017958
4	C	26	50	20120601	6	3452	68.76	0.0379365262980317	-0.155629570989743
4	C	26	50	20120601	6	3454	68.8	0.0368760782582863	-0.153984628484668
4	C	26	50	20120601	6	3456	68.84	0.0361604861957255	-0.153175698326991
4	C	26	50	20120601	6	3458	68.88	0.0352969673945405	-0.152117300896911
4	C	26	50	20120601	6	3460	68.92	0.0341883653829962	-0.151165393748078
4	C	26	50	20120601	6	3462	68.96	0.0331861829420205	-0.149944432469003
4	C	26	50	20120601	6	3464	69	0.03237661638824	-0.148511056312860
4	C	26	50	20120601	6	3466	69.04	0.0315280882508162	-0.147419283442708
4	C	26	50	20120601	6	3468	69.08	0.0306019904994961	-0.145727671890075
4	C	26	50	20120601	6	3470	69.12	0.0295013787945793	-0.144104508273861
4	C	26	50	20120601	6	3472	69.16	0.0290672152309307	-0.142669081508053
4	C	26	50	20120601	6	3474	69.2	0.028076346498454	-0.141917639131686
4	C	26	50	20120601	6	3476	69.24	0.0266475665363885	-0.140273333022714
4	C	26	50	20120601	6	3478	69.28	0.0250952550196497	-0.139586944470217
4	C	26	50	20120601	6	3480	69.32	0.0242197154031845	-0.138789469442394
4	C	26	50	20120601	6	3482	69.36	0.0227241138502968	-0.137912020637620
4	C	26	50	20120601	6	3484	69.4	0.0219849044212444	-0.137413793199596
4	C	26	50	20120601	6	3486	69.44	0.0214120772178052	-0.137114050635051
4	C	26	50	20120601	6	3488	69.48	0.0193476789701311	-0.136234056245864
4	C	26	50	20120601	6	3490	69.52	0.0179918017172059	-0.135602963443655
4	C	26	50	20120601	6	3492	69.56	0.0163091704206943	-0.134146040631699
4	C	26	50	20120601	6	3494	69.6	0.0146065280022753	-0.134021519127532
4	C	26	50	20120601	6	3496	69.64	0.012855519480023	-0.132996426426846
4	C	26	50	20120601	6	3498	69.68	0.0115785553438782	-0.132296320002793
4	C	26	50	20120601	6	3500	69.72	0.0100611041914519	-0.131114037464649
4	C	26	50	20120601	6	3502	69.76	0.0084209700124897	-0.130866196537843
4	C	26	50	20120601	6	3504	69.8	0.0078084741186259	-0.130521269849980
4	C	26	50	20120601	6	3506	69.84	0.0071783712659106	-0.129642406831643
4	C	26	50	20120601	6	3508	69.88	0.0068057967029034	-0.129214536518347
4	C	26	50	20120601	6	3510	69.92	0.0051424694215183	-0.127302731914053
4	C	26	50	20120601	6	3512	69.96	0.0039180433192156	-0.126984251019807
4	C	26	50	20120601	6	3514	70	0.0023837630253971	-0.126169522586524
4	C	26	50	20120601	6	3516	70.04	0.001112597164858	-0.124797523298988
4	C	26	50	20120601	6	3518	70.08	-7.49179634666995e-05	-0.123504507838910
4	C	26	50	20120601	6	3520	70.12	-0.0021581959621985	-0.122608037861722
4	C	26	50	20120601	6	3522	70.16	-0.0031917032335807	-0.121544266420104
4	C	26	50	20120601	6	3524	70.2	-0.00490169956252416	-0.121648140406261
4	C	26	50	20120601	6	3526	70.24	-0.0067565113602546	-0.119340214583146
4	C	26	50	20120601	6	3528	70.28	-0.00846968966971338	-0.118650785471489
4	C	26	50	20120601	6	3530	70.32	-0.00932062197019325	-0.118235006684151
4	C	26	50	20120601	6	3532	70.36	-0.0108450027690752	-0.116376447220481
4	C	26	50	20120601	6	3534	70.4	-0.0118962584206653	-0.116051248811813
4	C	26	50	20120601	6	3536	70.44	-0.013558171488488	-0.114104088868460
4	C	26	50	20120601	6	3538	70.48	-0.0149622734238901	-0.113123261052276
4	C	26	50	20120601	6	3540	70.52	-0.0160646528957600	-0.111752888110336
4	C	26	50	20120601	6	3542	70.56	-0.0168675726457973	-0.112561606135979
4	C	26	50	20120601	6	3544	70.6	-0.0201780344632784	-0.111022305384014
4	C	26	50	20120601	6	3546	70.64	-0.0209323052667700	-0.109753826529244
4	C	26	50	20120601	6	3548	70.68	-0.0215020212003720	-0.109005212580002
4	C	26	50	20120601	6	3550	70.72	-0.0225213863361306	-0.108023748367715
4	C	26	50	20120601	6	3552	70.76	-0.0241909361571901	-0.107749461647292
4	C	26	50	20120601	6	3554	70.8	-0.0253805726058584	-0.106537056360270
4	C	26	50	20120601	6	3556	70.84	-0.0268893263448761	-0.105383977332189
4	C	26	50	20120601	6	3558	70.88	-0.0286725789363505	-0.104279547250654
4	C	26	50	20120601	6	3560	70.92	-0.0294576088848238	-0.103851747648036
4	C	26	50	20120601	6	3562	70.96	-0.0309990309571323	-0.102906699434980
4	C	26	50	20120601	6	3564	71	-0.0318674287951075	-0.102067292975033
4	C	26	50	20120601	6	3566	71.04	-0.0336862488576756	-0.101056130277937
4	C	26	50	20120601	6	3568	71.08	-0.0345376054222241	-0.100260776570458
4	C	26	50	20120601	6	3570	71.12	-0.0358623699767772	-0.0990828073836787
4	C	26	50	20120601	6	3572	71.16	-0.0373146258839781	-0.0990900198728477
4	C	26	50	20120601	6	3574	71.2	-0.0383948729135968	-0.0981782056785067
4	C	26	50	20120601	6	3576	71.24	-0.0396957372589457	-0.0974189851275467
4	C	26	50	20120601	6	3578	71.28	-0.04111666833574	-0.0963431221599717
4	C	26	50	20120601	6	3580	71.32	-0.0423932789184942	-0.0955436672331627
4	C	26	50	20120601	6	3582	71.36	-0.0447962398930005	-0.0951613345965747
4	C	26	50	20120601	6	3584	71.4	-0.0464133931015741	-0.0944472981689327
4	C	26	50	20120601	6	3586	71.44	-0.0479130251631145	-0.0936400650675297
4	C	26	50	20120601	6	3588	71.48	-0.0493027728308586	-0.0927208262519877
4	C	26	50	20120601	6	3590	71.52	-0.0504937527824111	-0.0920968045175907
4	C	26	50	20120601	6	3592	71.56	-0.0521362204137512	-0.0916523171949367
4	C	26	50	20120601	6	3594	71.6	-0.0528272051603267	-0.0917831319494557
4	C	26	50	20120601	6	3596	71.64	-0.054798123891528	-0.0912016780432867
4	C	26	50	20120601	6	3598	71.68	-0.0561603651054838	-0.0916070623609407
4	C	26	50	20120601	6	3600	71.72	-0.0579414963766146	-0.090581121132117
4	C	26	50	20120601	6	3602	71.76	-0.0599467804973815	-0.0912274874407997
4	C	26	50	20120601	6	3604	71.8	-0.061693122114878	-0.0916590347093577
4	C	26	50	20120601	6	3606	71.84	-0.063088243794159	-0.0916427712533907
4	C	26	50	20120601	6	3608	71.88	-0.0644173924107554	-0.0914577214087537
4	C	26	50	20120601	6	3610	71.92	-0.0656495259769729	-0.0917501100627747
4	C	26	50	20120601	6	3612	71.96	-0.0674968424428228	-0.0927467770708567
4	C	26	50	20120601	6	3614	72	-0.0684334053745044	-0.0932654398948577
4	C	26	50	20120601	6	3616	72.04	-0.0700423561444163	-0.0933450601184187
4	C	26	50	20120601	6	3618	72.08	-0.071779363952401	-0.0938311960304847
4	C	26	50	20120601	6	3620	72.12	-0.0731198969881744	-0.0948622991388107
4	C	26	50	20120601	6	3622	72.16	-0.0730835516996215	-0.0946214585691387
4	C	26	50	20120601	6	3624	72.2	-0.0728850668261424	-0.0946544804558207
4	C	26	50	20120601	6	3626	72.24	-0.0725214725192563	-0.0943081395543947
4	C	26	50	20120601	6	3628	72.28	-0.0725710407046175	-0.0939432017446247
4	C	26	50	20120601	6	3630	72.32	-0.0729736673058251	-0.0940256503953107
4	C	26	50	20120601	6	3632	72.36	-0.0742200137183445	-0.0938767337071927
4	C	26	50	20120601	6	3634	72.4	-0.0752925532840482	-0.0918849553259467
4	C	26	50	20120601	6	3636	72.44	-0.0769398292415004	-0.0921567671726347
4	C	26	50	20120601	6	3638	72.48	-0.0772475621126728	-0.0913342605647587
4	C	26	50	20120601	6	3640	72.52	-0.0775991356042788	-0.0913503825993697
4	C	26	50	20120601	6	3642	72.56	-0.077993206213434	-0.0910581353667057
4	C	26	50	20120601	6	3644	72.6	-0.0787358097550361	-0.0907793938735617
4	C	26	50	20120601	6	3646	72.64	-0.0792331886649227	-0.0909452811244277
4	C	26	50	20120601	6	3648	72.68	-0.0805324266646749	-0.0908056982458219
4	C	26	50	20120601	6	3650	72.72	-0.0816824651335967	-0.0899865857504954
4	C	26	50	20120601	6	3652	72.76	-0.0831434184542062	-0.0899525739143203
4	C	26	50	20120601	6	3654	72.8	-0.0833596517078931	-0.0886233545870458
4	C	26	50	20120601	6	3656	72.84	-0.0840736881355353	-0.0881143791259477
4	C	26	50	20120601	6	3658	72.88	-0.0844746883911462	-0.0876681240363409
4	C	26	50	20120601	6	3660	72.92	-0.0854051702045095	-0.0860842755571612
4	C	26	50	20120601	6	3662	72.96	-0.0867703812669464	-0.0852734362111745
4	C	26	50	20120601	6	3664	73	-0.0880709627695828	-0.084275496410886
4	C	26	50	20120601	6	3666	73.04	-0.0892347191100596	-0.0836364133020496
4	C	26	50	20120601	6	3668	73.08	-0.090782010168652	-0.083055030106558
4	C	26	50	20120601	6	3670	73.12	-0.0921328174659561	-0.082337790485197
4	C	26	50	20120601	6	3672	73.16	-0.0930876237525923	-0.0809219505772272
4	C	26	50	20120601	6	3674	73.2	-0.094769646937272	-0.0799385488923598
4	C	26	50	20120601	6	3676	73.24	-0.0961378490613933	-0.0783497294525083
4	C	26	50	20120601	6	3678	73.28	-0.0978413895054245	-0.0777407903057539
4	C	26	50	20120601	6	3680	73.32	-0.0987453873414053	-0.0761183719800876
4	C	26	50	20120601	6	3682	73.36	-0.099659238710382	-0.0753657409572215
4	C	26	50	20120601	6	3684	73.4	-0.101407470424305	-0.0735213427210576
4	C	26	50	20120601	6	3686	73.44	-0.102086342431718	-0.072968335720695
4	C	26	50	20120601	6	3688	73.48	-0.102819598021673	-0.0719013257300201
4	C	26	50	20120601	6	3690	73.52	-0.103872649724487	-0.0709104994239503
4	C	26	50	20120601	6	3692	73.56	-0.104711886478806	-0.0705011835925926
4	C	26	50	20120601	6	3694	73.6	-0.105922721988775	-0.0679256319949344
4	C	26	50	20120601	6	3696	73.64	-0.106699761630621	-0.0666748308096935
4	C	26	50	20120601	6	3698	73.68	-0.107474467820089	-0.0647036999464579
4	C	26	50	20120601	6	3700	73.72	-0.108154916675624	-0.0632213920010565
4	C	26	50	20120601	6	3702	73.76	-0.109063266046737	-0.062315871057069
4	C	26	50	20120601	6	3704	73.8	-0.109429335227357	-0.0613501753260026
4	C	26	50	20120601	6	3706	73.84	-0.109378211407077	-0.0594397849352709
4	C	26	50	20120601	6	3708	73.88	-0.110205102076997	-0.0583357084071262
4	C	26	50	20120601	6	3710	73.92	-0.110838033356837	-0.0563875585142791
4	C	26	50	20120601	6	3712	73.96	-0.111055044427983	-0.0548991694505596
4	C	26	50	20120601	6	3714	74	-0.111100299261979	-0.053255853291082
4	C	26	50	20120601	6	3716	74.04	-0.111438861988811	-0.0531463931613543
4	C	26	50	20120601	6	3718	74.08	-0.111487510935356	-0.053200981804862
4	C	26	50	20120601	6	3720	74.12	-0.111516997288132	-0.0529749197669166
4	C	26	50	20120601	6	3722	74.16	-0.111995920711030	-0.0529909710908495
4	C	26	50	20120601	6	3724	74.2	-0.111944514048037	-0.0534765413174903
4	C	26	50	20120601	6	3726	74.24	-0.112134513640142	-0.052495996344019
4	C	26	50	20120601	6	3728	74.28	-0.113232791892681	-0.0513948896643553
4	C	26	50	20120601	6	3730	74.32	-0.113736039788852	-0.0501944344819349
4	C	26	50	20120601	6	3732	74.36	-0.114474471400445	-0.0495125714128367
4	C	26	50	20120601	6	3734	74.4	-0.114922564967683	-0.0482357486980481
4	C	26	50	20120601	6	3736	74.44	-0.115665592773353	-0.0466286364057674
4	C	26	50	20120601	6	3738	74.48	-0.116313868270345	-0.0449974824829262
4	C	26	50	20120601	6	3740	74.52	-0.117318737717089	-0.0436715865575233
4	C	26	50	20120601	6	3742	74.56	-0.117880463344064	-0.0424579084782947
4	C	26	50	20120601	6	3744	74.6	-0.118411359115379	-0.0403133950323122
4	C	26	50	20120601	6	3746	74.64	-0.118977115251006	-0.0389387087390074
4	C	26	50	20120601	6	3748	74.68	-0.119796934853114	-0.0373905691522776
4	C	26	50	20120601	6	3750	74.72	-0.119500798533153	-0.0372143581424059
4	C	26	50	20120601	6	3752	74.76	-0.120484384065783	-0.033856308038551
4	C	26	50	20120601	6	3754	74.8	-0.120578005003613	-0.0319185526153874
4	C	26	50	20120601	6	3756	74.84	-0.120469039848632	-0.0306514879741792
4	C	26	50	20120601	6	3758	74.88	-0.120400874754925	-0.0289292586979212
4	C	26	50	20120601	6	3760	74.92	-0.120392106630839	-0.0275124995511359
4	C	26	50	20120601	6	3762	74.96	-0.120454685580974	-0.0260201506894417
4	C	26	50	20120601	6	3764	75	-0.120554741190512	-0.0247207005576551
4	C	26	50	20120601	6	3766	75.04	-0.12067169665212	-0.0239311451257822
4	C	26	50	20120601	6	3768	75.08	-0.120477242287293	-0.0221543272060167
4	C	26	50	20120601	6	3770	75.12	-0.120605794300113	-0.0208753124602065
4	C	26	50	20120601	6	3772	75.16	-0.120635209942211	-0.0200403607729814
4	C	26	50	20120601	6	3774	75.2	-0.120864453960671	-0.0191103739343648
4	C	26	50	20120601	6	3776	75.24	-0.120240644358308	-0.0178298035536360
4	C	26	50	20120601	6	3778	75.28	-0.120551134945927	-0.0170345205568355
4	C	26	50	20120601	6	3780	75.32	-0.120503193106163	-0.0157318884445336
4	C	26	50	20120601	6	3782	75.36	-0.120323800115776	-0.0148610864435024
4	C	26	50	20120601	6	3784	75.4	-0.120127577983997	-0.0136802888295990
4	C	26	50	20120601	6	3786	75.44	-0.120131184228581	-0.0124272249026583
4	C	26	50	20120601	6	3788	75.48	-0.119586004900286	-0.0108662159725109
4	C	26	50	20120601	6	3790	75.52	-0.119663008828757	-0.00821449483238317
4	C	26	50	20120601	6	3792	75.56	-0.119695889294082	-0.00749628647473197
4	C	26	50	20120601	6	3794	75.6	-0.119797571249217	-0.00584589924744257
4	C	26	50	20120601	6	3796	75.64	-0.119811501252806	-0.00400565384940457
4	C	26	50	20120601	6	3798	75.68	-0.120013592370869	-0.00323816014910477
4	C	26	50	20120601	6	3800	75.72	-0.120301172698778	-0.00108806055955077
4	C	26	50	20120601	6	3802	75.76	-0.120510193463297	0.000386539921935639
4	C	26	50	20120601	6	3804	75.8	-0.120855756547263	0.00148941436855229
4	C	26	50	20120601	6	3806	75.84	-0.121204289479709	0.00292618463724523
4	C	26	50	20120601	6	3808	75.88	-0.121557701448947	0.00429075930357903
4	C	26	50	20120601	6	3810	75.92	-0.122068444676998	0.00571664012784173
4	C	26	50	20120601	6	3812	75.96	-0.122325760834671	0.00702457554100247
4	C	26	50	20120601	6	3814	76	-0.122483516357554	0.00861804067240636
4	C	26	50	20120601	6	3816	76.04	-0.123219331674057	0.0101033891769668
4	C	26	50	20120601	6	3818	76.08	-0.123534842719822	0.0126211135820596
4	C	26	50	20120601	6	3820	76.12	-0.123492345602273	0.0139091085839909
4	C	26	50	20120601	6	3822	76.16	-0.123830837618427	0.0152645615728474
4	C	26	50	20120601	6	3824	76.2	-0.124004008069139	0.0164719464017234
4	C	26	50	20120601	6	3826	76.24	-0.124543035568438	0.0174909579840914
4	C	26	50	20120601	6	3828	76.28	-0.125509155563573	0.0181272833764812
4	C	26	50	20120601	6	3830	76.32	-0.125822262446283	0.0190930498182257
4	C	26	50	20120601	6	3832	76.36	-0.126415666457054	0.0202730696146698
4	C	26	50	20120601	6	3834	76.4	-0.127102549984299	0.0215301640502633
4	C	26	50	20120601	6	3836	76.44	-0.127672548760613	0.0223605195434106
4	C	26	50	20120601	6	3838	76.48	-0.127782362443732	0.0235766724963734
4	C	26	50	20120601	6	3840	76.52	-0.128405182096601	0.0250088465709886
4	C	26	50	20120601	6	3842	76.56	-0.128365089142108	0.0265460260026100
4	C	26	50	20120601	6	3844	76.6	-0.12845482099264	0.0285192074755111
4	C	26	50	20120601	6	3846	76.64	-0.128276064398356	0.0298511138085541
4	C	26	50	20120601	6	3848	76.68	-0.128329875224404	0.0314974705271907
4	C	26	50	20120601	6	3850	76.72	-0.127807747577176	0.0327438169397101
4	C	26	50	20120601	6	3852	76.76	-0.127517126690109	0.033951131057908
4	C	26	50	20120601	6	3854	76.8	-0.12755842172613	0.0340465904733682
4	C	26	50	20120601	6	3856	76.84	-0.126682811398987	0.0361804266069549
4	C	26	50	20120601	6	3858	76.88	-0.125951875119274	0.0380302886572170
4	C	26	50	20120601	6	3860	76.92	-0.125371835426667	0.0395454063572654
4	C	26	50	20120601	6	3862	76.96	-0.124490073270527	0.0408273909515566
4	C	26	50	20120601	6	3864	77	-0.124080941286933	0.0418177647092865
4	C	26	50	20120601	6	3866	77.04	-0.123482587528693	0.0428672525939236
4	C	26	50	20120601	6	3868	77.08	-0.122785945927868	0.0444506060983565
4	C	26	50	20120601	6	3870	77.12	-0.122279445340504	0.0450744864113974
4	C	26	50	20120601	6	3872	77.16	-0.121574813433051	0.047353138013771
4	C	26	50	20120601	6	3874	77.2	-0.121112789862224	0.0490285568211144
4	C	26	50	20120601	6	3876	77.24	-0.120380510079627	0.0502105565165459
4	C	26	50	20120601	6	3878	77.28	-0.119818289477906	0.0519649591513478
4	C	26	50	20120601	6	3880	77.32	-0.11923330003783	0.0532895822845446
4	C	26	50	20120601	6	3882	77.36	-0.118748224785936	0.0545001490939359
4	C	26	50	20120601	6	3884	77.4	-0.118400681802983	0.0557824872416178
4	C	26	50	20120601	6	3886	77.44	-0.117864694862844	0.0572207424345512
4	C	26	50	20120601	6	3888	77.48	-0.117601156165495	0.0582932112895768
4	C	26	50	20120601	6	3890	77.52	-0.117035895004615	0.0597649833439385
4	C	26	50	20120601	6	3892	77.56	-0.116401478800534	0.0604234411785794
4	C	26	50	20120601	6	3894	77.6	-0.115955223710927	0.0618370183448494
4	C	26	50	20120601	6	3896	77.64	-0.115754688227783	0.0631618536100806
4	C	26	50	20120601	6	3898	77.68	-0.114597861533762	0.0652350906925195
4	C	26	50	20120601	6	3900	77.72	-0.114568799445055	0.0658284239926132
4	C	26	50	20120601	6	3902	77.76	-0.113939757252512	0.066799705867251
4	C	26	50	20120601	6	3904	77.8	-0.113082390280323	0.0683302384951293
4	C	26	50	20120601	6	3906	77.84	-0.112071439715260	0.0704951873270881
4	C	26	50	20120601	6	3908	77.88	-0.111571515220961	0.0714165474629742
4	C	26	50	20120601	6	3910	77.92	-0.110873812959965	0.07282277071872
4	C	26	50	20120601	6	3912	77.96	-0.110254670262358	0.0741377064890144
4	C	26	50	20120601	6	3914	78	-0.109611839487581	0.0746744712466131
4	C	26	50	20120601	6	3916	78.04	-0.108581089932646	0.0757759314796674
4	C	26	50	20120601	6	3918	78.08	-0.107632081921615	0.0768055496637531
4	C	26	50	20120601	6	3920	78.12	-0.106266305173753	0.0780553608995003
4	C	26	50	20120601	6	3922	78.16	-0.105631040441535	0.0782352488646342
4	C	26	50	20120601	6	3924	78.2	-0.104311791319875	0.0780667453186774
4	C	26	50	20120601	6	3926	78.24	-0.103705093701617	0.0784316124177697
4	C	26	50	20120601	6	3928	78.28	-0.103801401645215	0.0785191522372806
4	C	26	50	20120601	6	3930	78.32	-0.103893820501516	0.0786063385034009
4	C	26	50	20120601	6	3932	78.36	-0.103586582605091	0.0787735692571515
4	C	26	50	20120601	6	3934	78.4	-0.103752611277313	0.0790600889248883
4	C	26	50	20120601	6	3936	78.44	-0.103983835194761	0.0792375727269661
4	C	26	50	20120601	6	3938	78.48	-0.103616493221935	0.079265503444823
4	C	26	50	20120601	6	3940	78.52	-0.103320215480618	0.0797625995119972
4	C	26	50	20120601	6	3942	78.56	-0.102989148085666	0.0804260070941064
4	C	26	50	20120601	6	3944	78.6	-0.102674839121429	0.0809665902283235
4	C	26	50	20120601	6	3946	78.64	-0.102438382613800	0.0822948196061043
4	C	26	50	20120601	6	3948	78.68	-0.102278222927861	0.0831804708495404
4	C	26	50	20120601	6	3950	78.72	-0.101986873720809	0.0839045694066789
4	C	26	50	20120601	6	3952	78.76	-0.101682329901220	0.0845739803253604
4	C	26	50	20120601	6	3954	78.8	-0.101505581490194	0.086135243813949
4	C	26	50	20120601	6	3956	78.84	-0.101416090055967	0.0870449791143524
4	C	26	50	20120601	6	3958	78.88	-0.101535258761801	0.0881872889061558
4	C	26	50	20120601	6	3960	78.92	-0.101525543114627	0.0893693875965366
4	C	26	50	20120601	6	3962	78.96	-0.102227346594955	0.0908299166530774
4	C	26	50	20120601	6	3964	79	-0.102111946768265	0.0922845767233344
4	C	26	50	20120601	6	3966	79.04	-0.102599030203418	0.0931989789284936
4	C	26	50	20120601	6	3968	79.08	-0.103091162380988	0.0946528046127488
4	C	26	50	20120601	6	3970	79.12	-0.103426868396424	0.0961329488113997
4	C	26	50	20120601	6	3972	79.16	-0.104075709578841	0.0975361315079863
4	C	26	50	20120601	6	3974	79.2	-0.104767302437248	0.0987763543757806
4	C	26	50	20120601	6	3976	79.24	-0.10548160473704	0.100115490168554
4	C	26	50	20120601	6	3978	79.28	-0.106087302506309	0.101307257837061
4	C	26	50	20120601	6	3980	79.32	-0.106804494751516	0.102328134060011
4	C	26	50	20120601	6	3982	79.36	-0.107310017410202	0.103318849350316
4	C	26	50	20120601	6	3984	79.4	-0.108284950077151	0.103727017547368
4	C	26	50	20120601	6	3986	79.44	-0.108675462524983	0.104064825084158
4	C	26	50	20120601	6	3988	79.48	-0.109746358703817	0.104921501990839
4	C	26	50	20120601	6	3990	79.52	-0.110403550888030	0.104711201292336
4	C	26	50	20120601	6	3992	79.56	-0.111001369366437	0.104778063188244
4	C	26	50	20120601	6	3994	79.6	-0.112206864805993	0.105296494081220
4	C	26	50	20120601	6	3996	79.64	-0.113175883938931	0.105238228482450
4	C	26	50	20120601	6	3998	79.68	-0.113461159098733	0.104934568546338
4	C	26	50	20120601	6	4000	79.72	-0.113840656237128	0.105272077684066
4	C	26	50	20120601	6	4002	79.76	-0.114028485011415	0.104650085346131
4	C	26	50	20120601	6	4004	79.8	-0.113843399811439	0.104963863980282
4	C	26	50	20120601	6	4006	79.84	-0.113897592475149	0.104748450970462
4	C	26	50	20120601	6	4008	79.88	-0.113991616463844	0.104490378208532
4	C	26	50	20120601	6	4010	79.92	-0.114133957058896	0.103522136893053
[truncated: 1,123 more rows]
