# Supplementary material for: How Do Ants Make Sense of Gravity? A Boltzmann Walker Analysis of Lasius niger Trajectories on Various Inclines
Source: PLoS One. 2013 Oct 29;8(10):e76531. doi: 10.1371/journal.pone.0076531 (PMC3812222; doi:10.1371/journal.pone.0076531)
Supplement: Dataset S4 — Trajectories for . (ZIP) [file pone.0076531.s008.zip › Incline4/4-C-26-50-20120601-07.txt]

Pente	Colonie	Temperature	Humidite	Date	Indiv	Frame	Time	X	Y
4	C	26	50	20120601	7	12	0	0	0
4	C	26	50	20120601	7	14	0.04	-0.0023580596939009	-0.00156553441354702
4	C	26	50	20120601	7	16	0.08	-0.0035117751180849	-0.00302274006821625
4	C	26	50	20120601	7	18	0.12	-0.0038456709401612	-0.00388046059379553
4	C	26	50	20120601	7	20	0.16	-0.0045625357949281	-0.00557426417744979
4	C	26	50	20120601	7	22	0.2	-0.0054305093688346	-0.00696026417925354
4	C	26	50	20120601	7	24	0.24	-0.0058267790800794	-0.00852112461697692
4	C	26	50	20120601	7	26	0.28	-0.005956384682003	-0.00966855386187612
4	C	26	50	20120601	7	28	0.32	-0.0054853030733088	-0.00955514100524162
4	C	26	50	20120601	7	30	0.36	-0.0046929192143111	-0.00969783515368512
4	C	26	50	20120601	7	32	0.4	-0.0033127811277234	-0.0108200206864959
4	C	26	50	20120601	7	34	0.44	-0.00176382836819520	-0.0105333242420638
4	C	26	50	20120601	7	36	0.48	-0.000180892056763200	-0.0118451558135889
4	C	26	50	20120601	7	38	0.52	0.0013882344592323	-0.0121215497122191
4	C	26	50	20120601	7	40	0.56	0.0040564432081769	-0.0125738272302813
4	C	26	50	20120601	7	42	0.6	0.0068591974070185	-0.0130048038636671
4	C	26	50	20120601	7	44	0.64	0.00929368120183004	-0.0142280137423060
4	C	26	50	20120601	7	46	0.68	0.0120640407177052	-0.0155398948113058
4	C	26	50	20120601	7	48	0.72	0.0149794207633339	-0.0165985538708949
4	C	26	50	20120601	7	50	0.76	0.0174851243531465	-0.0193100255340328
4	C	26	50	20120601	7	52	0.8	0.0202021821598558	-0.0204071017050437
4	C	26	50	20120601	7	54	0.84	0.0226893595520014	-0.0215031172158829
4	C	26	50	20120601	7	56	0.88	0.0249349185570155	-0.0226559134012513
4	C	26	50	20120601	7	58	0.92	0.0258651175276664	-0.0223812024167603
4	C	26	50	20120601	7	60	0.96	0.0270468343803854	-0.0213822019563
4	C	26	50	20120601	7	62	1	0.0277290510028742	-0.0210197390202638
4	C	26	50	20120601	7	64	1.04	0.0279074469726997	-0.0195377209886427
4	C	26	50	20120601	7	66	1.08	0.0278002849400109	-0.0178925309961950
4	C	26	50	20120601	7	68	1.12	0.0269375227430818	-0.0178996939878884
4	C	26	50	20120601	7	70	1.16	0.0266833461395164	-0.0157051598082047
4	C	26	50	20120601	7	72	1.2	0.0261342706528573	-0.0153542297837697
4	C	26	50	20120601	7	74	1.24	0.0256078084410605	-0.0123745737317311
4	C	26	50	20120601	7	76	1.28	0.025501834347764	-0.00965692902639342
4	C	26	50	20120601	7	78	1.32	0.0252933156290599	-0.00608864900542395
4	C	26	50	20120601	7	80	1.36	0.0250588861844408	-0.00367735357541989
4	C	26	50	20120601	7	82	1.4	0.0250566469893968	-0.00125083654057994
4	C	26	50	20120601	7	84	1.44	0.0256251396282673	0.00226441047180055
4	C	26	50	20120601	7	86	1.48	0.0254831384444695	0.00497155464143762
4	C	26	50	20120601	7	88	1.52	0.0256463952581098	0.00577171667502832
4	C	26	50	20120601	7	90	1.56	0.0249554034404665	0.00774030902491948
4	C	26	50	20120601	7	92	1.6	0.0234779391765163	0.0103273369656364
4	C	26	50	20120601	7	94	1.64	0.0219683439804289	0.0111785308956253
4	C	26	50	20120601	7	96	1.68	0.0207024602075453	0.0121682753283199
4	C	26	50	20120601	7	98	1.72	0.0186888605110316	0.0125242328819693
4	C	26	50	20120601	7	100	1.76	0.0165282038172346	0.0126807509679849
4	C	26	50	20120601	7	102	1.8	0.0159327138414583	0.0122962757978503
4	C	26	50	20120601	7	104	1.84	0.0151388167739490	0.0128912071592695
4	C	26	50	20120601	7	106	1.88	0.0161948171120408	0.0129047906805361
4	C	26	50	20120601	7	108	1.92	0.0166190882518205	0.0126787074293873
4	C	26	50	20120601	7	110	1.96	0.0169997096899976	0.0130921244800758
4	C	26	50	20120601	7	112	2	0.0176494206137552	0.0125661006744833
4	C	26	50	20120601	7	114	2.04	0.0180857408530864	0.0123863894860447
4	C	26	50	20120601	7	116	2.08	0.0185001124979295	0.0129699859257615
4	C	26	50	20120601	7	118	2.12	0.0195480376765802	0.0126554436162862
4	C	26	50	20120601	7	120	2.16	0.0210446150368259	0.0130756771763454
4	C	26	50	20120601	7	122	2.2	0.0225742001416174	0.0145422590669332
4	C	26	50	20120601	7	124	2.24	0.0233975128512241	0.0157951532882464
4	C	26	50	20120601	7	126	2.28	0.0245631005982642	0.0171586036547981
4	C	26	50	20120601	7	128	2.32	0.0259288137065157	0.0188184590418876
4	C	26	50	20120601	7	130	2.36	0.0270899466808343	0.0199804546864793
4	C	26	50	20120601	7	132	2.4	0.0286764255972401	0.0199453680479968
4	C	26	50	20120601	7	134	2.44	0.028669665656412	0.0192305962293022
4	C	26	50	20120601	7	136	2.48	0.0295998716981307	0.0183660096968776
4	C	26	50	20120601	7	138	2.52	0.0305180215692302	0.0178840032884139
4	C	26	50	20120601	7	140	2.56	0.0318910999017145	0.0172785600775857
4	C	26	50	20120601	7	142	2.6	0.0336683519850437	0.0158550028062060
4	C	26	50	20120601	7	144	2.64	0.034702721926699	0.0149631855916379
4	C	26	50	20120601	7	146	2.68	0.0361792598807659	0.0134763238785657
4	C	26	50	20120601	7	148	2.72	0.0376546876771863	0.0113454080959853
4	C	26	50	20120601	7	150	2.76	0.0381821469095446	0.0107694413384377
4	C	26	50	20120601	7	152	2.8	0.0388165984689642	0.00941968055916972
4	C	26	50	20120601	7	154	2.84	0.0391231575428798	0.00816036580828335
4	C	26	50	20120601	7	156	2.88	0.0398296986386414	0.00651139279455632
4	C	26	50	20120601	7	158	2.92	0.0407944751308924	0.00425756064020232
4	C	26	50	20120601	7	160	2.96	0.0414214667137705	0.00184569012025312
4	C	26	50	20120601	7	162	3	0.0419532817239009	-0.00052332972875617
4	C	26	50	20120601	7	164	3.04	0.0418381647399237	-0.00277617193361651
4	C	26	50	20120601	7	166	3.08	0.0413431899930931	-0.00272964430741443
4	C	26	50	20120601	7	168	3.12	0.0409021674936671	-0.00416514178390124
4	C	26	50	20120601	7	170	3.16	0.0408010865792965	-0.00535092450061202
4	C	26	50	20120601	7	172	3.2	0.0397883399630098	-0.00558542939352473
4	C	26	50	20120601	7	174	3.24	0.039537451405977	-0.00676531483968041
4	C	26	50	20120601	7	176	3.28	0.0385904798624764	-0.00666718256058735
4	C	26	50	20120601	7	178	3.32	0.0379141958658818	-0.00787676649155282
4	C	26	50	20120601	7	180	3.36	0.0369328306485442	-0.00845140388835192
4	C	26	50	20120601	7	182	3.4	0.0363590347088148	-0.00910425436621802
4	C	26	50	20120601	7	184	3.44	0.0353871305802095	-0.0103370808970811
4	C	26	50	20120601	7	186	3.48	0.0336730683872742	-0.0115626737255727
4	C	26	50	20120601	7	188	3.52	0.0326103010372865	-0.0135001321638882
4	C	26	50	20120601	7	190	3.56	0.0308812340384544	-0.0145607004117865
4	C	26	50	20120601	7	192	3.6	0.0299302531995045	-0.0159790788331008
4	C	26	50	20120601	7	194	3.64	0.0285045279387336	-0.0172688981705275
4	C	26	50	20120601	7	196	3.68	0.0278526674103612	-0.0187742365837921
4	C	26	50	20120601	7	198	3.72	0.0262092663980699	-0.0208635391322997
4	C	26	50	20120601	7	200	3.76	0.0251979622796169	-0.0222272652704960
4	C	26	50	20120601	7	202	3.8	0.0238755311774418	-0.0236240840060519
4	C	26	50	20120601	7	204	3.84	0.0226350537512063	-0.0239082702214108
4	C	26	50	20120601	7	206	3.88	0.0212039403367628	-0.0247244835789344
4	C	26	50	20120601	7	208	3.92	0.0194858122798358	-0.0259054933248722
4	C	26	50	20120601	7	210	3.96	0.0181615427000296	-0.0262113877184135
4	C	26	50	20120601	7	212	4	0.0163485209130673	-0.0267357781073415
4	C	26	50	20120601	7	214	4.04	0.0146463734693950	-0.0283014539422447
4	C	26	50	20120601	7	216	4.08	0.0131611663861908	-0.0287661645188405
4	C	26	50	20120601	7	218	4.12	0.0124103604059269	-0.0299524068549591
4	C	26	50	20120601	7	220	4.16	0.0127103858131844	-0.0301149707039539
4	C	26	50	20120601	7	222	4.2	0.0127045168269005	-0.0316077438297168
4	C	26	50	20120601	7	224	4.24	0.0128091686305161	-0.0323997034246457
4	C	26	50	20120601	7	226	4.28	0.0130239876706406	-0.0343882291146985
4	C	26	50	20120601	7	228	4.32	0.01312135627441	-0.0356240396361782
4	C	26	50	20120601	7	230	4.36	0.0132591713860633	-0.0361760779002506
4	C	26	50	20120601	7	232	4.4	0.0128638279847019	-0.037005302022548
4	C	26	50	20120601	7	234	4.44	0.0126724141790347	-0.0368947812326486
4	C	26	50	20120601	7	236	4.48	0.0124338363510623	-0.0361866845019684
4	C	26	50	20120601	7	238	4.52	0.0125372860731499	-0.0344295948613979
4	C	26	50	20120601	7	240	4.56	0.0123481350091825	-0.0346772943668476
4	C	26	50	20120601	7	242	4.6	0.0125919454273356	-0.03399578485114
4	C	26	50	20120601	7	244	4.64	0.0122416447279358	-0.0327765913390181
4	C	26	50	20120601	7	246	4.68	0.0122129361926196	-0.0320532211018643
4	C	26	50	20120601	7	248	4.72	0.0119242244938612	-0.0313613171164733
4	C	26	50	20120601	7	250	4.76	0.0112129457826656	-0.030878433895601
4	C	26	50	20120601	7	252	4.8	0.0105421135793539	-0.0291097477038191
4	C	26	50	20120601	7	254	4.84	0.0102521997990675	-0.0280017113776997
4	C	26	50	20120601	7	256	4.88	0.0101562454088604	-0.0272908569305729
4	C	26	50	20120601	7	258	4.92	0.00951574808646168	-0.0257147159153081
4	C	26	50	20120601	7	260	4.96	0.00921444988699809	-0.0244197912669212
4	C	26	50	20120601	7	262	5	0.0085005548807121	-0.0230734599555420
4	C	26	50	20120601	7	264	5.04	0.0077761310544543	-0.0209805016649757
4	C	26	50	20120601	7	266	5.08	0.0067814368742914	-0.0191328952853456
4	C	26	50	20120601	7	268	5.12	0.0068356648933406	-0.0174633383932182
4	C	26	50	20120601	7	270	5.16	0.0062654751981952	-0.0160436306111553
4	C	26	50	20120601	7	272	5.2	0.0073698769954592	-0.0157489509311636
4	C	26	50	20120601	7	274	5.24	0.0074160369261351	-0.0142339605103358
4	C	26	50	20120601	7	276	5.28	0.0078512682210232	-0.0126974952565634
4	C	26	50	20120601	7	278	5.32	0.0080775918884776	-0.00982824685733932
4	C	26	50	20120601	7	280	5.36	0.0067871078706765	-0.00761809975992702
4	C	26	50	20120601	7	282	5.4	0.0061936048649554	-0.00614340028349122
4	C	26	50	20120601	7	284	5.44	0.0059513783659922	-0.00415815556890312
4	C	26	50	20120601	7	286	5.48	0.006701809579662	-0.0029407086105308
4	C	26	50	20120601	7	288	5.52	0.0072551135648727	-0.00222136181096192
4	C	26	50	20120601	7	290	5.56	0.0080422294783505	-0.00155028212027682
4	C	26	50	20120601	7	292	5.6	0.00937240339977954	-0.000600913484787951
4	C	26	50	20120601	7	294	5.64	0.0102610739891714	0.000204898331984430
4	C	26	50	20120601	7	296	5.68	0.0109904687761009	-9.740395910845e-05
4	C	26	50	20120601	7	298	5.72	0.0117706762563265	6.86954237922692e-05
4	C	26	50	20120601	7	300	5.76	0.012326730886916	0.000591049345190399
4	C	26	50	20120601	7	302	5.8	0.0132717932421074	0.00165921899098642
4	C	26	50	20120601	7	304	5.84	0.0146971437362842	0.00244514696507183
4	C	26	50	20120601	7	306	5.88	0.0169464801057234	0.00326875807374024
4	C	26	50	20120601	7	308	5.92	0.0177454527857082	0.00284171790380537
4	C	26	50	20120601	7	310	5.96	0.0180074868941763	0.00205284116009212
4	C	26	50	20120601	7	312	6	0.0186266633985585	0.00188748861630262
4	C	26	50	20120601	7	314	6.04	0.0201793744306287	0.00154749258402504
4	C	26	50	20120601	7	316	6.08	0.0228981328291467	0.00127766417185816
4	C	26	50	20120601	7	318	6.12	0.0258405172827490	0.001317021735299
4	C	26	50	20120601	7	320	6.16	0.0277384272387927	0.00117137895157801
4	C	26	50	20120601	7	322	6.2	0.0294532743202551	0.00226957235130321
4	C	26	50	20120601	7	324	6.24	0.0293311145527373	0.00345936436346332
4	C	26	50	20120601	7	326	6.28	0.0293285406840538	0.00480549768494378
4	C	26	50	20120601	7	328	6.32	0.0291130993899619	0.00592752058319496
4	C	26	50	20120601	7	330	6.36	0.0282176830018775	0.00614523169005449
4	C	26	50	20120601	7	332	6.4	0.0278568181271668	0.00650806232161693
4	C	26	50	20120601	7	334	6.44	0.0268219602818324	0.00776270309667966
4	C	26	50	20120601	7	336	6.48	0.0259619628724177	0.00757001649880633
4	C	26	50	20120601	7	338	6.52	0.0248319482533256	0.0091879913654597
4	C	26	50	20120601	7	340	6.56	0.0234983533492891	0.00925706721270025
4	C	26	50	20120601	7	342	6.6	0.0231124781077278	0.00946190897614218
4	C	26	50	20120601	7	344	6.64	0.0225426278238374	0.00993941111440965
4	C	26	50	20120601	7	346	6.68	0.0218037436639043	0.00966516682039425
4	C	26	50	20120601	7	348	6.72	0.0216969210424705	0.0101400809478426
4	C	26	50	20120601	7	350	6.76	0.0214465981708626	0.00985277639157867
4	C	26	50	20120601	7	352	6.8	0.0211960914514917	0.0097155481785538
4	C	26	50	20120601	7	354	6.84	0.0215002605044869	0.00984753673033008
4	C	26	50	20120601	7	356	6.88	0.0211456535247896	0.0103821872386530
4	C	26	50	20120601	7	358	6.92	0.0203453429987749	0.0104000558270136
4	C	26	50	20120601	7	360	6.96	0.0200842933172964	0.0107754588171456
4	C	26	50	20120601	7	362	7	0.0193705538745024	0.0119717703538282
4	C	26	50	20120601	7	364	7.04	0.0188670655620263	0.0124535646302575
4	C	26	50	20120601	7	366	7.08	0.0182683087529210	0.0124715604978387
4	C	26	50	20120601	7	368	7.12	0.0177318692644416	0.0123897058168485
4	C	26	50	20120601	7	370	7.16	0.016896373104995	0.0127495878131334
4	C	26	50	20120601	7	372	7.2	0.0159931502580464	0.0127230642377711
4	C	26	50	20120601	7	374	7.24	0.0153328539457744	0.0125401215713425
4	C	26	50	20120601	7	376	7.28	0.0149592399357988	0.0126887059192733
4	C	26	50	20120601	7	378	7.32	0.0147132869840987	0.0119131582727357
4	C	26	50	20120601	7	380	7.36	0.0137559775394571	0.012300610362419
4	C	26	50	20120601	7	382	7.4	0.0131203238985095	0.0111499001420551
4	C	26	50	20120601	7	384	7.44	0.0118465417428800	0.0110620774798317
4	C	26	50	20120601	7	386	7.48	0.010651491684695	0.0100795837200714
4	C	26	50	20120601	7	388	7.52	0.0090628461931117	0.0103138595103870
4	C	26	50	20120601	7	390	7.56	0.0083649176579449	0.0094998240417494
4	C	26	50	20120601	7	392	7.6	0.0077741228711958	0.00927700762392971
4	C	26	50	20120601	7	394	7.64	0.0068730284156585	0.00925145278485763
4	C	26	50	20120601	7	396	7.68	0.0061746190478806	0.00822240028619685
4	C	26	50	20120601	7	398	7.72	0.0055127388164187	0.00845260596987994
4	C	26	50	20120601	7	400	7.76	0.0054024089453502	0.00764167470001177
4	C	26	50	20120601	7	402	7.8	0.0045360970723795	0.00704759893779789
4	C	26	50	20120601	7	404	7.84	0.0040878337995141	0.00662040744701185
4	C	26	50	20120601	7	406	7.88	0.0039621031427513	0.00656213477717427
4	C	26	50	20120601	7	408	7.92	0.0041547331720821	0.00614241033399756
4	C	26	50	20120601	7	410	7.96	0.0048348143320917	0.00633840619160685
4	C	26	50	20120601	7	412	8	0.0048745890885335	0.00642753700137541
4	C	26	50	20120601	7	414	8.04	0.0050309657531929	0.00601002580242381
4	C	26	50	20120601	7	416	8.08	0.0051347973129423	0.00599322494530282
4	C	26	50	20120601	7	418	8.12	0.0052385793752171	0.00545071140957307
4	C	26	50	20120601	7	420	8.16	0.0058953967221256	0.00527455696824387
4	C	26	50	20120601	7	422	8.2	0.0059027930590568	0.00465474959026262
4	C	26	50	20120601	7	424	8.24	0.0060098490257285	0.00367816441476588
4	C	26	50	20120601	7	426	8.28	0.0061906633007457	0.00320258560694324
4	C	26	50	20120601	7	428	8.32	0.0063816104159373	0.00245658795279143
4	C	26	50	20120601	7	430	8.36	0.006014112879619	0.00252284385818861
4	C	26	50	20120601	7	432	8.4	0.0060387767641468	0.00212400734932815
4	C	26	50	20120601	7	434	8.44	0.0061977060842863	0.00192219907397751
4	C	26	50	20120601	7	436	8.48	0.0062191526329597	0.00160339998167956
4	C	26	50	20120601	7	438	8.52	0.0067618429453847	0.00127585397849832
4	C	26	50	20120601	7	440	8.56	0.00727738742848	0.0008769821142988
4	C	26	50	20120601	7	442	8.6	0.0081542069082192	0.00089735386066479
4	C	26	50	20120601	7	444	8.64	0.00871389606766395	0.00115249212945252
4	C	26	50	20120601	7	446	8.68	0.00888369361903027	0.00072247928260954
4	C	26	50	20120601	7	448	8.72	0.0101921098648022	-0.000415906066558301
4	C	26	50	20120601	7	450	8.76	0.0117249971582619	-0.00212561248172145
4	C	26	50	20120601	7	452	8.8	0.0126888735035803	-0.00223782113550759
4	C	26	50	20120601	7	454	8.84	0.0135396502405684	-0.00269376358801668
4	C	26	50	20120601	7	456	8.88	0.0145161031870970	-0.00327064463463245
4	C	26	50	20120601	7	458	8.92	0.0158769726138974	-0.00298870701883775
4	C	26	50	20120601	7	460	8.96	0.0173276021755016	-0.00209202490961508
4	C	26	50	20120601	7	462	9	0.0189837098966508	-0.00077901954083322
4	C	26	50	20120601	7	464	9.04	0.0215713756476844	0.000438046994090819
4	C	26	50	20120601	7	466	9.08	0.0239834427433187	0.00134034211694254
4	C	26	50	20120601	7	468	9.12	0.0261968566740601	0.00140302006202691
4	C	26	50	20120601	7	470	9.16	0.0284276583605509	0.00304869088708580
4	C	26	50	20120601	7	472	9.2	0.0294986140070648	0.00291726802073447
4	C	26	50	20120601	7	474	9.24	0.0310997088206376	0.00251037756563629
4	C	26	50	20120601	7	476	9.28	0.0322186982307975	0.00134288063028699
4	C	26	50	20120601	7	478	9.32	0.0326931810231093	0.00093602553052788
4	C	26	50	20120601	7	480	9.36	0.0330793461784509	-0.000632818142755091
4	C	26	50	20120601	7	482	9.4	0.0333865062931306	-0.00294591291644034
4	C	26	50	20120601	7	484	9.44	0.033445988115564	-0.00453342420874663
4	C	26	50	20120601	7	486	9.48	0.0337110470924918	-0.00676247227042005
4	C	26	50	20120601	7	488	9.52	0.0345921516393249	-0.00897411136314062
4	C	26	50	20120601	7	490	9.56	0.0345030986113022	-0.0104724282060680
4	C	26	50	20120601	7	492	9.6	0.0345045623223393	-0.0129210894918424
4	C	26	50	20120601	7	494	9.64	0.0338446195634579	-0.0141977707852747
4	C	26	50	20120601	7	496	9.68	0.0334886690808764	-0.0144629287571518
4	C	26	50	20120601	7	498	9.72	0.032550218174089	-0.0156320378959622
4	C	26	50	20120601	7	500	9.76	0.0318721805526771	-0.0171769884311089
4	C	26	50	20120601	7	502	9.8	0.0310886708837833	-0.0191219916987797
4	C	26	50	20120601	7	504	9.84	0.0309302648226619	-0.0201707866187712
4	C	26	50	20120601	7	506	9.88	0.0314980079283444	-0.0209312728908695
4	C	26	50	20120601	7	508	9.92	0.0317618789658798	-0.0219373656323452
4	C	26	50	20120601	7	510	9.96	0.0323060329893419	-0.0228078494353249
4	C	26	50	20120601	7	512	10	0.0329677364441085	-0.0229644099477474
4	C	26	50	20120601	7	514	10.04	0.0326022965885234	-0.0228942720261215
4	C	26	50	20120601	7	516	10.08	0.0326361811454779	-0.0217697459698649
4	C	26	50	20120601	7	518	10.12	0.0323391750841761	-0.0208182842983037
4	C	26	50	20120601	7	520	10.16	0.0322162799256059	-0.0204705291833162
4	C	26	50	20120601	7	522	10.2	0.0321552212550504	-0.0194256728480959
4	C	26	50	20120601	7	524	10.24	0.032275698108429	-0.0190203733832554
4	C	26	50	20120601	7	526	10.28	0.0327562408058556	-0.0186294918256833
4	C	26	50	20120601	7	528	10.32	0.0331388987115625	-0.0168320546721783
4	C	26	50	20120601	7	530	10.36	0.0339309643725086	-0.0157387615224467
4	C	26	50	20120601	7	532	10.4	0.0348641770322609	-0.0146465912582837
4	C	26	50	20120601	7	534	10.44	0.0357853519061703	-0.0123870046689444
4	C	26	50	20120601	7	536	10.48	0.0365750063329926	-0.0110415643121095
4	C	26	50	20120601	7	538	10.52	0.0373698226393175	-0.00984822262390782
4	C	26	50	20120601	7	540	10.56	0.0377625497455885	-0.00824125175298332
4	C	26	50	20120601	7	542	10.6	0.0379482996259384	-0.00655205143447455
4	C	26	50	20120601	7	544	10.64	0.0383164901269022	-0.00545667231973847
4	C	26	50	20120601	7	546	10.68	0.0385603571135979	-0.00464471574503758
4	C	26	50	20120601	7	548	10.72	0.0385173791634373	-0.00291101719678878
4	C	26	50	20120601	7	550	10.76	0.0380832863104669	-0.00223141686939039
4	C	26	50	20120601	7	552	10.8	0.0372154541579167	-0.00153626019280589
4	C	26	50	20120601	7	554	10.84	0.0363107463867275	-0.00134311397552479
4	C	26	50	20120601	7	556	10.88	0.0356037456715582	3.53553390590108e-07
4	C	26	50	20120601	7	558	10.92	0.0342586871523851	0.00124542717370386
4	C	26	50	20120601	7	560	10.96	0.0332763744119608	0.00256771685452271
4	C	26	50	20120601	7	562	11	0.0323944779055327	0.00363232975320936
4	C	26	50	20120601	7	564	11.04	0.0314551713995401	0.00507354065248816
4	C	26	50	20120601	7	566	11.08	0.0306180488944968	0.00743971086116927
4	C	26	50	20120601	7	568	11.12	0.0296925097575339	0.00907645799864958
4	C	26	50	20120601	7	570	11.16	0.0287392803190198	0.0104178890600352
4	C	26	50	20120601	7	572	11.2	0.0285616904509248	0.0105759627809694
4	C	26	50	20120601	7	574	11.24	0.0276045761677548	0.0114571337958399
4	C	26	50	20120601	7	576	11.28	0.0267469503944842	0.0127873897416557
4	C	26	50	20120601	7	578	11.32	0.0257674943654558	0.0140952261598671
4	C	26	50	20120601	7	580	11.36	0.0255076043390985	0.0159664711191923
4	C	26	50	20120601	7	582	11.4	0.0252921842582100	0.0173750631826549
4	C	26	50	20120601	7	584	11.44	0.0251690486833342	0.0185614045137228
4	C	26	50	20120601	7	586	11.48	0.0248852372345694	0.0196136996122812
4	C	26	50	20120601	7	588	11.52	0.0244407074855086	0.018740040899854
4	C	26	50	20120601	7	590	11.56	0.0241499239638813	0.0183531332823922
4	C	26	50	20120601	7	592	11.6	0.0239798435698025	0.0184607054370141
4	C	26	50	20120601	7	594	11.64	0.0237392999849784	0.0178504581427145
4	C	26	50	20120601	7	596	11.68	0.0237993545639046	0.0170412946397993
4	C	26	50	20120601	7	598	11.72	0.0238654407636743	0.0169054877114046
4	C	26	50	20120601	7	600	11.76	0.0239209486459975	0.0174797291284062
4	C	26	50	20120601	7	602	11.8	0.024371312026003	0.0173161682588499
4	C	26	50	20120601	7	604	11.84	0.0239316471715968	0.0176425546069100
4	C	26	50	20120601	7	606	11.88	0.0235595180858618	0.0172703830947681
4	C	26	50	20120601	7	608	11.92	0.0233687053209586	0.0173211887169963
4	C	26	50	20120601	7	610	11.96	0.0226774589448740	0.0175689377199207
4	C	26	50	20120601	7	612	12	0.0218937866414206	0.0172394825284302
4	C	26	50	20120601	7	614	12.04	0.0212856889517358	0.0170445897573996
4	C	26	50	20120601	7	616	12.08	0.0202776304534085	0.0168101202198259
4	C	26	50	20120601	7	618	12.12	0.0194253405079087	0.0162008204486131
4	C	26	50	20120601	7	620	12.16	0.0181901451693286	0.0152727781536448
4	C	26	50	20120601	7	622	12.2	0.0169444705082513	0.0148856018356061
4	C	26	50	20120601	7	624	12.24	0.0154317852555302	0.0146675442464238
4	C	26	50	20120601	7	626	12.28	0.0137337531733244	0.0143589769892496
4	C	26	50	20120601	7	628	12.32	0.0120266913375229	0.0143150303027989
4	C	26	50	20120601	7	630	12.36	0.0104851490570616	0.0140479772847482
4	C	26	50	20120601	7	632	12.4	0.0092055191283517	0.0144635651532549
4	C	26	50	20120601	7	634	12.44	0.0092008663657315	0.0138380726367529
4	C	26	50	20120601	7	636	12.48	0.00924690184561387	0.0134652180594604
4	C	26	50	20120601	7	638	12.52	0.00892988890504519	0.0141002536890813
4	C	26	50	20120601	7	640	12.56	0.00817940395126	0.0145589213311251
4	C	26	50	20120601	7	642	12.6	0.0079296651498534	0.0150240674854981
4	C	26	50	20120601	7	644	12.64	0.0082922765783137	0.0154436717205220
4	C	26	50	20120601	7	646	12.68	0.0082532159997209	0.0156902822815286
4	C	26	50	20120601	7	648	12.72	0.0089354396932775	0.0150114668426573
4	C	26	50	20120601	7	650	12.76	0.00897872169935393	0.0142946090589582
4	C	26	50	20120601	7	652	12.8	0.00952694865787567	0.0143536595462551
4	C	26	50	20120601	7	654	12.84	0.00935383760413271	0.0130925939989785
4	C	26	50	20120601	7	656	12.88	0.00929955443075458	0.0129137186107553
4	C	26	50	20120601	7	658	12.92	0.00949657347187624	0.0122975648535124
4	C	26	50	20120601	7	660	12.96	0.00982779501610608	0.0117911477047487
4	C	26	50	20120601	7	662	13	0.0094492553002928	0.0107699893461931
4	C	26	50	20120601	7	664	13.04	0.00907271033270925	0.0105092684693679
4	C	26	50	20120601	7	666	13.08	0.00878727960941549	0.00950499299231988
4	C	26	50	20120601	7	668	13.12	0.00900863938726593	0.00921172045482276
4	C	26	50	20120601	7	670	13.16	0.00996862876660823	0.0096681083846040
4	C	26	50	20120601	7	672	13.2	0.0109036162643813	0.00955233520553388
4	C	26	50	20120601	7	674	13.24	0.0116731209763669	0.00931354807395431
4	C	26	50	20120601	7	676	13.28	0.0120497380688421	0.00946966098778433
4	C	26	50	20120601	7	678	13.32	0.0120041699865421	0.0077837041680809
4	C	26	50	20120601	7	680	13.36	0.0125911393256051	0.00679212832882301
4	C	26	50	20120601	7	682	13.4	0.0122453287542658	0.00552270902203348
4	C	26	50	20120601	7	684	13.44	0.0122267954855309	0.00454464599336406
4	C	26	50	20120601	7	686	13.48	0.0117655638742985	0.00251804967421217
4	C	26	50	20120601	7	688	13.52	0.0121266762363827	0.00154626575375968
4	C	26	50	20120601	7	690	13.56	0.0121202274225383	0.000149630865966890
4	C	26	50	20120601	7	692	13.6	0.0122656510031571	6.91055457253589e-05
4	C	26	50	20120601	7	694	13.64	0.0127427995880340	-9.75807358040079e-07
4	C	26	50	20120601	7	696	13.68	0.0129240805535268	-0.000366472231485551
4	C	26	50	20120601	7	698	13.72	0.0139600421925465	-0.00247774529479131
4	C	26	50	20120601	7	700	13.76	0.0147389761734592	-0.00395589474521252
4	C	26	50	20120601	7	702	13.8	0.0158893257693647	-0.00625974763326765
4	C	26	50	20120601	7	704	13.84	0.0171511719625278	-0.00733859459145962
4	C	26	50	20120601	7	706	13.88	0.0188172498892917	-0.007266490912982
4	C	26	50	20120601	7	708	13.92	0.0200642326979142	-0.00756350404535162
4	C	26	50	20120601	7	710	13.96	0.0219902289353066	-0.00681970549328928
4	C	26	50	20120601	7	712	14	0.0237580383146799	-0.00654516421442579
4	C	26	50	20120601	7	714	14.04	0.0247549245258645	-0.00668078022398956
4	C	26	50	20120601	7	716	14.08	0.0264196943050832	-0.0066037480112471
4	C	26	50	20120601	7	718	14.12	0.0282630127891923	-0.0059386108459511
4	C	26	50	20120601	7	720	14.16	0.0293898397709148	-0.00615401395627683
4	C	26	50	20120601	7	722	14.2	0.0308662221614898	-0.00690006817897113
4	C	26	50	20120601	7	724	14.24	0.031215193500141	-0.00766097164407032
4	C	26	50	20120601	7	726	14.28	0.0314106802408679	-0.00811093197321062
4	C	26	50	20120601	7	728	14.32	0.0312496204079967	-0.00885676911412312
4	C	26	50	20120601	7	730	14.36	0.0313913305466434	-0.0100936343560776
4	C	26	50	20120601	7	732	14.4	0.0311229160651962	-0.0115198654810397
4	C	26	50	20120601	7	734	14.44	0.0303057410424501	-0.0140137321033353
4	C	26	50	20120601	7	736	14.48	0.02970438208039	-0.0152411634094579
4	C	26	50	20120601	7	738	14.52	0.0291017291129204	-0.0163717422997615
4	C	26	50	20120601	7	740	14.56	0.0278149644767883	-0.0173157015683743
4	C	26	50	20120601	7	742	14.6	0.0271176511245212	-0.0179619618110397
4	C	26	50	20120601	7	744	14.64	0.0261268177473836	-0.0189878676845242
4	C	26	50	20120601	7	746	14.68	0.0249431209956773	-0.0213595038286239
4	C	26	50	20120601	7	748	14.72	0.0249172408874859	-0.0221448166198097
4	C	26	50	20120601	7	750	14.76	0.0242768142757652	-0.023789193439459
4	C	26	50	20120601	7	752	14.8	0.0237220890059244	-0.0246648037666023
4	C	26	50	20120601	7	754	14.84	0.0230137094325317	-0.0248963105267628
4	C	26	50	20120601	7	756	14.88	0.0230116588228662	-0.0245271300763053
4	C	26	50	20120601	7	758	14.92	0.0230994814850896	-0.0244480755381686
4	C	26	50	20120601	7	760	14.96	0.0232120528846545	-0.0238193161883375
4	C	26	50	20120601	7	762	15	0.0229038250387353	-0.0234712075199594
4	C	26	50	20120601	7	764	15.04	0.0229434230184817	-0.0238997142293585
4	C	26	50	20120601	7	766	15.08	0.0231498274879101	-0.0236938754453551
4	C	26	50	20120601	7	768	15.12	0.0232581562467879	-0.0235483528697869
4	C	26	50	20120601	7	770	15.16	0.0230212047644123	-0.0241231599722134
4	C	26	50	20120601	7	772	15.2	0.0231780410484794	-0.0241254227139132
4	C	26	50	20120601	7	774	15.24	0.0234102549154211	-0.0242436509677276
4	C	26	50	20120601	7	776	15.28	0.0233622423649785	-0.0241379385039402
4	C	26	50	20120601	7	778	15.32	0.0233508579458014	-0.0241761929808024
4	C	26	50	20120601	7	780	15.36	0.0233753238404305	-0.0241538484065169
4	C	26	50	20120601	7	782	15.4	0.0233865668382513	-0.0240767030566894
4	C	26	50	20120601	7	784	15.44	0.0234540955358547	-0.0236532168054368
4	C	26	50	20120601	7	786	15.48	0.0232965521450063	-0.0240947342796097
4	C	26	50	20120601	7	788	15.52	0.0232727933571584	-0.0240301047198093
4	C	26	50	20120601	7	790	15.56	0.0232124064380451	-0.0240196395394477
4	C	26	50	20120601	7	792	15.6	0.0235334329167038	-0.0239264428656873
4	C	26	50	20120601	7	794	15.64	0.0237050477324978	-0.0239441912458951
4	C	26	50	20120601	7	796	15.68	0.0233629494717597	-0.0242144474576646
4	C	26	50	20120601	7	798	15.72	0.0231322205290585	-0.0240070530387426
4	C	26	50	20120601	7	800	15.76	0.0233922944031790	-0.0242162152246176
4	C	26	50	20120601	7	802	15.8	0.0232084466400704	-0.0244040227857007
4	C	26	50	20120601	7	804	15.84	0.0233208766182791	-0.0239668893735712
4	C	26	50	20120601	7	806	15.88	0.0230245281662838	-0.0238543886846844
4	C	26	50	20120601	7	808	15.92	0.0230257302478118	-0.0237377867764667
4	C	26	50	20120601	7	810	15.96	0.0230845615320066	-0.0236915419929771
4	C	26	50	20120601	7	812	16	0.0233026332633245	-0.0230576914743215
4	C	26	50	20120601	7	814	16.04	0.0232213866941662	-0.0237194727108340
4	C	26	50	20120601	7	816	16.08	0.0230288415176491	-0.0236611364013861
4	C	26	50	20120601	7	818	16.12	0.0230842786892941	-0.0236638234071546
4	C	26	50	20120601	7	820	16.16	0.0232759753376738	-0.0235747986634032
4	C	26	50	20120601	7	822	16.2	0.0231863849084974	-0.0234231242588387
4	C	26	50	20120601	7	824	16.24	0.0233094214884239	-0.0233881931838481
4	C	26	50	20120601	7	826	16.28	0.0231469283501072	-0.0241194830169512
4	C	26	50	20120601	7	828	16.32	0.0229801925711034	-0.0241136847413455
4	C	26	50	20120601	7	830	16.36	0.0232213866941662	-0.024096077782494
4	C	26	50	20120601	7	832	16.4	0.0229845766331468	-0.0240846933633169
4	C	26	50	20120601	7	834	16.44	0.0232106386710921	-0.0240099521765454
4	C	26	50	20120601	7	836	16.48	0.023042488678526	-0.0240273470033626
4	C	26	50	20120601	7	838	16.52	0.0230418522824229	-0.0240968555999533
4	C	26	50	20120601	7	840	16.56	0.0231214725059845	-0.0239760817617266
4	C	26	50	20120601	7	842	16.6	0.0233724247026276	-0.0233393321052681
4	C	26	50	20120601	7	844	16.64	0.0234601059434947	-0.0239495652574321
4	C	26	50	20120601	7	846	16.68	0.0236578837101926	-0.0236218212643521
4	C	26	50	20120601	7	848	16.72	0.0232390643636958	-0.0236626213256266
4	C	26	50	20120601	7	850	16.76	0.0233582118563258	-0.0238157099437535
4	C	26	50	20120601	7	852	16.8	0.0231911225239314	-0.0234782078770932
4	C	26	50	20120601	7	854	16.84	0.0233216544357384	-0.0239547978476129
4	C	26	50	20120601	7	856	16.88	0.0231320791077023	-0.023428074006307
4	C	26	50	20120601	7	858	16.92	0.0232191946631445	-0.0241231599722134
4	C	26	50	20120601	7	860	16.96	0.0231827079532353	-0.0237055427072446
4	C	26	50	20120601	7	862	17	0.0228674797501823	-0.0240062045106052
4	C	26	50	20120601	7	864	17.04	0.0226863189928423	-0.0236458628949125
4	C	26	50	20120601	7	866	17.08	0.0227550497719736	-0.0234000725777720
4	C	26	50	20120601	7	868	17.12	0.0218514380162953	-0.0237555351566745
4	C	26	50	20120601	7	870	17.16	0.0218549735502013	-0.0235327965206008
4	C	26	50	20120601	7	872	17.2	0.0207570488510529	-0.0232579441147535
4	C	26	50	20120601	7	874	17.24	0.0203388659006592	-0.0229347963157513
4	C	26	50	20120601	7	876	17.28	0.0204546192807394	-0.0235047950920658
4	C	26	50	20120601	7	878	17.32	0.0195338955409564	-0.0239332310907867
4	C	26	50	20120601	7	880	17.36	0.0190014441347230	-0.0252186097976276
4	C	26	50	20120601	7	882	17.4	0.0180109289556369	-0.0254966441839902
4	C	26	50	20120601	7	884	17.44	0.0172201714422359	-0.0269387884642201
4	C	26	50	20120601	7	886	17.48	0.0165530869048645	-0.0273831343655177
4	C	26	50	20120601	7	888	17.52	0.0157836840162555	-0.0278906249023753
4	C	26	50	20120601	7	890	17.56	0.0155658951276500	-0.0275973170095392
4	C	26	50	20120601	7	892	17.6	0.0154744662208426	-0.0269288889692835
4	C	26	50	20120601	7	894	17.64	0.0150264433642828	-0.0266007914228129
4	C	26	50	20120601	7	896	17.68	0.0151099526751409	-0.0256145895950921
4	C	26	50	20120601	7	898	17.72	0.0138008151804522	-0.0252965329649144
4	C	26	50	20120601	7	900	17.76	0.0139085782539050	-0.0241279682983255
4	C	26	50	20120601	7	902	17.8	0.0126095523861872	-0.0237949917150647
4	C	26	50	20120601	7	904	17.84	0.0113373965761545	-0.0222382961362825
4	C	26	50	20120601	7	906	17.88	0.0104292593370766	-0.0216702772589554
4	C	26	50	20120601	7	908	17.92	0.00892170060851905	-0.0205503544678443
4	C	26	50	20120601	7	910	17.96	0.0073326053970229	-0.0189978873876136
4	C	26	50	20120601	7	912	18	0.0055490204653614	-0.0178994889269219
4	C	26	50	20120601	7	914	18.04	0.0045225347643163	-0.0174142227561970
4	C	26	50	20120601	7	916	18.08	0.00306455129218780	-0.0156405868169468
4	C	26	50	20120601	7	918	18.12	0.0026629429247451	-0.0145338515673048
4	C	26	50	20120601	7	920	18.16	0.0032695585186165	-0.0138403806332867
4	C	26	50	20120601	7	922	18.2	0.0039616081680045	-0.0134615877732458
4	C	26	50	20120601	7	924	18.24	0.0039117288556596	-0.0135671305314057
4	C	26	50	20120601	7	926	18.28	0.0051677626310812	-0.0123625741296544
4	C	26	50	20120601	7	928	18.32	0.0055346577124219	-0.0117103869179490
4	C	26	50	20120601	7	930	18.36	0.0057947499713186	-0.00939958034180772
4	C	26	50	20120601	7	932	18.4	0.0061200021201017	-0.00750494146173372
4	C	26	50	20120601	7	934	18.44	0.0059104298122936	-0.00627812533851069
4	C	26	50	20120601	7	936	18.48	0.0069244845761255	-0.00459188072634732
4	C	26	50	20120601	7	938	18.52	0.0075896528541198	-0.00303036975038526
4	C	26	50	20120601	7	940	18.56	0.0073970157537212	-0.00135959663459425
4	C	26	50	20120601	7	942	18.6	0.0070576186408873	0.00033229776075081
4	C	26	50	20120601	7	944	18.64	0.0063277783766856	0.00181500875701744
4	C	26	50	20120601	7	946	18.68	0.0058703015024613	0.00326601308521567
4	C	26	50	20120601	7	948	18.72	0.0051089596311577	0.00411604028901565
4	C	26	50	20120601	7	950	18.76	0.0041057872406884	0.00482477341579892
4	C	26	50	20120601	7	952	18.8	0.0037315014792707	0.00525871070527748
4	C	26	50	20120601	7	954	18.84	0.00391757662874	0.00536714553017244
4	C	26	50	20120601	7	956	18.88	0.0045436489728025	0.00496678167066462
4	C	26	50	20120601	7	958	18.92	0.0051564772068535	0.0046620681454479
4	C	26	50	20120601	7	960	18.96	0.0056687689987553	0.00468235503900014
4	C	26	50	20120601	7	962	19	0.0059364230575701	0.00457891945904817
4	C	26	50	20120601	7	964	19.04	0.0068238774232982	0.00474803818790456
4	C	26	50	20120601	7	966	19.08	0.0082144594770441	0.00538283622964697
4	C	26	50	20120601	7	968	19.12	0.00944390603749313	0.00673102016079287
4	C	26	50	20120601	7	970	19.16	0.0110225219264921	0.00739431460581709
4	C	26	50	20120601	7	972	19.2	0.0120222648490727	0.00879085756972834
4	C	26	50	20120601	7	974	19.24	0.0135110781768610	0.0102089036508555
4	C	26	50	20120601	7	976	19.28	0.0147709303289010	0.00963321973602025
4	C	26	50	20120601	7	978	19.32	0.0156127197387002	0.00861241917349591
4	C	26	50	20120601	7	980	19.36	0.0166494655591403	0.00892590789386716
4	C	26	50	20120601	7	982	19.4	0.0178590494901058	0.00967710278286068
4	C	26	50	20120601	7	984	19.44	0.0186419015496931	0.00919124971350741
4	C	26	50	20120601	7	986	19.48	0.0190816512569130	0.0100539765550975
4	C	26	50	20120601	7	988	19.52	0.0195637425181903	0.0103318978043750
4	C	26	50	20120601	7	990	19.56	0.0191772308805260	0.0103147363227956
4	C	26	50	20120601	7	992	19.6	0.0195420979796182	0.00971301673627715
4	C	26	50	20120601	7	994	19.64	0.0197096257182169	0.0101846569593286
4	C	26	50	20120601	7	996	19.68	0.019750779332882	0.00998653978137573
4	C	26	50	20120601	7	998	19.72	0.0201046650636624	0.0102608194307302
4	C	26	50	20120601	7	1000	19.76	0.0199729169281917	0.00973345919332125
4	C	26	50	20120601	7	1002	19.8	0.0205370962156970	0.00906379371619853
4	C	26	50	20120601	7	1004	19.84	0.0216434213434059	0.00984994089338611
4	C	26	50	20120601	7	1006	19.88	0.0226149789896884	0.00899820956224348
4	C	26	50	20120601	7	1008	19.92	0.0231621523591062	0.00877508908850788
4	C	26	50	20120601	7	1010	19.96	0.0243180627134496	0.00845427184274573
4	C	26	50	20120601	7	1012	20	0.0261245125792769	0.00734193213546679
4	C	26	50	20120601	7	1014	20.04	0.0272727125705676	0.00703919143816959
4	C	26	50	20120601	7	1016	20.08	0.0286296716968680	0.00496303400472433
4	C	26	50	20120601	7	1018	20.12	0.0296624223639944	0.00416139411796095
4	C	26	50	20120601	7	1020	20.16	0.0312423039741317	0.00301840550364758
4	C	26	50	20120601	7	1022	20.2	0.0330925054356488	0.00194317893217531
4	C	26	50	20120601	7	1024	20.24	0.0346729103048042	0.00063165848763394
4	C	26	50	20120601	7	1026	20.28	0.0367643907421978	-0.000407788480710281
4	C	26	50	20120601	7	1028	20.32	0.0382495271147239	-0.00152650211922552
4	C	26	50	20120601	7	1030	20.36	0.0387092879438514	-0.00147955022895473
4	C	26	50	20120601	7	1032	20.4	0.0381475623168768	-0.0012413966650511
4	C	26	50	20120601	7	1034	20.44	0.0376721744278851	-0.000675499108067511
4	C	26	50	20120601	7	1036	20.48	0.0377022264660855	-0.00058774715652226
4	C	26	50	20120601	7	1038	20.52	0.0374557290421639	0.00019530289296372
4	C	26	50	20120601	7	1040	20.56	0.0374601838148853	0.000466619764904999
4	C	26	50	20120601	7	1042	20.6	0.0377893420215277	0.000129117698244660
4	C	26	50	20120601	7	1044	20.64	0.0378029184717264	0.00086535727881609
4	C	26	50	20120601	7	1046	20.68	0.0373612595761973	0.000595666752471549
4	C	26	50	20120601	7	1048	20.72	0.0373070244860803	0.00102127432406773
4	C	26	50	20120601	7	1050	20.76	0.0373435111959895	0.00224117494297076
4	C	26	50	20120601	7	1052	20.8	0.0368483950278027	0.00273035141419561
4	C	26	50	20120601	7	1054	20.84	0.0365582691154819	0.00407449069455312
4	C	26	50	20120601	7	1056	20.88	0.03626630472553	0.00580867007541313
4	C	26	50	20120601	7	1058	20.92	0.0363885493458615	0.00658940081465682
4	C	26	50	20120601	7	1060	20.96	0.0359370263107348	0.00857888109886423
4	C	26	50	20120601	7	1062	21	0.0356353745578806	0.0101664772439843
4	C	26	50	20120601	7	1064	21.04	0.035773225024873	0.0116995201009358
4	C	26	50	20120601	7	1066	21.08	0.0363008115364519	0.0124287451822378
4	C	26	50	20120601	7	1068	21.12	0.0359184364734574	0.0137948471992190
4	C	26	50	20120601	7	1070	21.16	0.0360795012560761	0.0138415303889129
4	C	26	50	20120601	7	1072	21.2	0.0356382383403444	0.0145475340835208
4	C	26	50	20120601	7	1074	21.24	0.035050873021484	0.0142398436387553
4	C	26	50	20120601	7	1076	21.28	0.0344098453689994	0.0143495512558564
4	C	26	50	20120601	7	1078	21.32	0.0333250092163708	0.0143714644950054
4	C	26	50	20120601	7	1080	21.36	0.0323324999961617	0.0144447348996719
4	C	26	50	20120601	7	1082	21.4	0.0311376253004584	0.0147123097625272
4	C	26	50	20120601	7	1084	21.44	0.0294678548620831	0.0150819936730129
4	C	26	50	20120601	7	1086	21.48	0.028287835065639	0.0162566394579200
4	C	26	50	20120601	7	1088	21.52	0.0267853675059060	0.0174114933240217
4	C	26	50	20120601	7	1090	21.56	0.0259376949676874	0.0187498979683837
4	C	26	50	20120601	7	1092	21.6	0.0246181347190440	0.0193568360029474
4	C	26	50	20120601	7	1094	21.64	0.0241893522380002	0.0194849566806306
4	C	26	50	20120601	7	1096	21.68	0.023568943819255	0.0194586452373026
4	C	26	50	20120601	7	1098	21.72	0.0224767042586274	0.0188809814234801
4	C	26	50	20120601	7	1100	21.76	0.0215007554792337	0.0187708141869712
4	C	26	50	20120601	7	1102	21.8	0.0206510747577565	0.0180521320677767
4	C	26	50	20120601	7	1104	21.84	0.0187956053507196	0.0176940744069872
4	C	26	50	20120601	7	1106	21.88	0.0180681338942349	0.0177464003087950
4	C	26	50	20120601	7	1108	21.92	0.016324627774931	0.0170395127307107
4	C	26	50	20120601	7	1110	21.96	0.0149663958564244	0.0166303595339127
4	C	26	50	20120601	7	1112	22	0.0134897871916794	0.0162294017047087
4	C	26	50	20120601	7	1114	22.04	0.011755586597616	0.0155557198610688
4	C	26	50	20120601	7	1116	22.08	0.00956774164808233	0.0158642446918361
4	C	26	50	20120601	7	1118	22.12	0.0078156187255429	0.0149025257293070
4	C	26	50	20120601	7	1120	22.16	0.0059278394883532	0.0144275458409281
4	C	26	50	20120601	7	1122	22.2	0.0037554511859495	0.0137813768150374
4	C	26	50	20120601	7	1124	22.24	0.0017444677845262	0.0130378116082129
4	C	26	50	20120601	7	1126	22.28	-0.000668937157138103	0.0126982094344124
4	C	26	50	20120601	7	1128	22.32	-0.0031364569807667	0.0119179878120512
4	C	26	50	20120601	7	1130	22.36	-0.0050495909458094	0.0118202797970268
4	C	26	50	20120601	7	1132	22.4	-0.0070033269822279	0.0115504478493260
4	C	26	50	20120601	7	1134	22.44	-0.0088896757423992	0.0113949550681431
4	C	26	50	20120601	7	1136	22.48	-0.010534335404761	0.0120697470694294
4	C	26	50	20120601	7	1138	22.52	-0.0122971526102591	0.0122492107704946
4	C	26	50	20120601	7	1140	22.56	-0.0147211853668447	0.0130006531468615
4	C	26	50	20120601	7	1142	22.6	-0.0164944677527043	0.0131502769417606
4	C	26	50	20120601	7	1144	22.64	-0.0174442535811941	0.0143014467815323
4	C	26	50	20120601	7	1146	22.68	-0.01819272610908	0.0156580311412387
4	C	26	50	20120601	7	1148	22.72	-0.0184368900806237	0.0161980485900309
4	C	26	50	20120601	7	1150	22.76	-0.0184020297163112	0.0169866847830882
4	C	26	50	20120601	7	1152	22.8	-0.0184462238901354	0.016870365717583
4	C	26	50	20120601	7	1154	22.84	-0.0183323796983644	0.0161550564977347
4	C	26	50	20120601	7	1156	22.88	-0.0182983678621893	0.0160810224177445
4	C	26	50	20120601	7	1158	22.92	-0.0182318998247577	0.0154543843882570
4	C	26	50	20120601	7	1160	22.96	-0.0176648001862461	0.0153006593740270
4	C	26	50	20120601	7	1162	23	-0.017960300110104	0.0149273777042386
4	C	26	50	20120601	7	1164	23.04	-0.0180137573827617	0.0140579192060917
4	C	26	50	20120601	7	1166	23.08	-0.0176018676827205	0.0140695864679812
4	C	26	50	20120601	7	1168	23.12	-0.017274972217778	0.0140952544441383
4	C	26	50	20120601	7	1170	23.16	-0.0173054485200471	0.0139103460208580
4	C	26	50	20120601	7	1172	23.2	-0.0169551478206473	0.0144545353996592
4	C	26	50	20120601	7	1174	23.24	-0.0169780580803578	0.0141223366338577
4	C	26	50	20120601	7	1176	23.28	-0.0171695425967031	0.0141690056814161
4	C	26	50	20120601	7	1178	23.32	-0.0168068675286325	0.0136057951302010
4	C	26	50	20120601	7	1180	23.36	-0.0164494250507427	0.0136661113386362
4	C	26	50	20120601	7	1182	23.4	-0.0162148777314231	0.0130757478870235
4	C	26	50	20120601	7	1184	23.44	-0.0163160647118109	0.0125758941034027
4	C	26	50	20120601	7	1186	23.48	-0.0164420711402184	0.0121251842410744
4	C	26	50	20120601	7	1188	23.52	-0.0167684716304141	0.0107922879585378
4	C	26	50	20120601	7	1190	23.56	-0.0171100042057272	0.00972696088200215
4	C	26	50	20120601	7	1192	23.6	-0.0175181462398281	0.00870660579674996
4	C	26	50	20120601	7	1194	23.64	-0.0179291874117318	0.0068153072891103
4	C	26	50	20120601	7	1196	23.68	-0.0185595731071596	0.00545066191209838
4	C	26	50	20120601	7	1198	23.72	-0.0189523709241087	0.00412462456533925
4	C	26	50	20120601	7	1200	23.76	-0.0200112633289356	0.00274626131677232
4	C	26	50	20120601	7	1202	23.8	-0.0203170870117988	0.00199354614819923
4	C	26	50	20120601	7	1204	23.84	-0.0212705497955507	0.000175574613768620
4	C	26	50	20120601	7	1206	23.88	-0.0213377956504415	-0.00098301984720554
4	C	26	50	20120601	7	1208	23.92	-0.0216018293225366	-0.00309345074633491
4	C	26	50	20120601	7	1210	23.96	-0.0222316493325395	-0.00506804643279834
4	C	26	50	20120601	7	1212	24	-0.0222208305987873	-0.00622748942190992
4	C	26	50	20120601	7	1214	24.04	-0.0217341997119747	-0.00730752431949426
4	C	26	50	20120601	7	1216	24.08	-0.0211877475914738	-0.00820837835872592
4	C	26	50	20120601	7	1218	24.12	-0.0202112331266551	-0.00892269762908052
4	C	26	50	20120601	7	1220	24.16	-0.0192478708479666	-0.0114377350284049
4	C	26	50	20120601	7	1222	24.2	-0.0176022919467892	-0.0127301848030576
4	C	26	50	20120601	7	1224	24.24	-0.0167392681203511	-0.0148382822498091
4	C	26	50	20120601	7	1226	24.28	-0.0153762490889359	-0.0167725021390668
4	C	26	50	20120601	7	1228	24.32	-0.0142192668314228	-0.0181124836315509
4	C	26	50	20120601	7	1230	24.36	-0.0134295841203293	-0.0194018079942308
4	C	26	50	20120601	7	1232	24.4	-0.012666615903429	-0.0203851106841488
4	C	26	50	20120601	7	1234	24.44	-0.0123451863739051	-0.0225609984580126
4	C	26	50	20120601	7	1236	24.48	-0.0116408868066398	-0.0238939159537527
4	C	26	50	20120601	7	1238	24.52	-0.0113287550241817	-0.0263859165212528
4	C	26	50	20120601	7	1240	24.56	-0.0107535045658033	-0.0278531114734198
4	C	26	50	20120601	7	1242	24.6	-0.0100990192570591	-0.0300920816574468
4	C	26	50	20120601	7	1244	24.64	-0.0086454693444486	-0.0322060693036856
4	C	26	50	20120601	7	1246	24.68	-0.0078611182184853	-0.0348167358240976
4	C	26	50	20120601	7	1248	24.72	-0.006372191753612	-0.0356882166476387
4	C	26	50	20120601	7	1250	24.76	-0.0041957595075267	-0.0371944530865154
4	C	26	50	20120601	7	1252	24.8	-0.00239567777466010	-0.0384494969124434
4	C	26	50	20120601	7	1254	24.84	-0.0012344670185955	-0.0385575428286088
4	C	26	50	20120601	7	1256	24.88	0.0003654327845172	-0.0401281684109803
4	C	26	50	20120601	7	1258	24.92	0.00212655293374040	-0.0408171732585685
4	C	26	50	20120601	7	1260	24.96	0.0031506556849328	-0.0415922330014271
4	C	26	50	20120601	7	1262	25	0.0038132854495828	-0.0415221587194115
4	C	26	50	20120601	7	1264	25.04	0.0039080377582618	-0.042101137751847
4	C	26	50	20120601	7	1266	25.08	0.0039518783786953	-0.041853226114363
4	C	26	50	20120601	7	1268	25.12	0.0043651115816207	-0.0416536805807122
4	C	26	50	20120601	7	1270	25.16	0.0048421258162092	-0.0424809955147004
4	C	26	50	20120601	7	1272	25.2	0.0051075029911885	-0.042907451614434
4	C	26	50	20120601	7	1274	25.24	0.0064232872896204	-0.0433368068519705
4	C	26	50	20120601	7	1276	25.28	0.0075859829699255	-0.0444686726766158
4	C	26	50	20120601	7	1278	25.32	0.00930545452973679	-0.0447931639785023
4	C	26	50	20120601	7	1280	25.36	0.0114257142131247	-0.0461361718880099
4	C	26	50	20120601	7	1282	25.4	0.013125528204419	-0.0471985998267427
4	C	26	50	20120601	7	1284	25.44	0.0153539045146503	-0.0493474973347686
4	C	26	50	20120601	7	1286	25.48	0.0173203684731301	-0.0500650692963168
4	C	26	50	20120601	7	1288	25.52	0.0179697753409718	-0.0508162995406493
4	C	26	50	20120601	7	1290	25.56	0.0189465019378248	-0.0511136379421383
4	C	26	50	20120601	7	1292	25.6	0.0204285977511918	-0.0526292506169335
4	C	26	50	20120601	7	1294	25.64	0.0216056476991549	-0.053855373775511
4	C	26	50	20120601	7	1296	25.68	0.0234805413294710	-0.0548858404877342
4	C	26	50	20120601	7	1298	25.72	0.0238016385188078	-0.0554597990620233
4	C	26	50	20120601	7	1300	25.76	0.0240451660942485	-0.0563771993999347
4	C	26	50	20120601	7	1302	25.8	0.0248698647331464	-0.058579342048584
4	C	26	50	20120601	7	1304	25.84	0.0253951036502117	-0.0609478669228464
4	C	26	50	20120601	7	1306	25.88	0.0265571629344137	-0.0621930819645159
4	C	26	50	20120601	7	1308	25.92	0.0274283184888355	-0.0646744610810558
4	C	26	50	20120601	7	1310	25.96	0.0280774425139648	-0.0659104837345699
4	C	26	50	20120601	7	1312	26	0.0284008024450014	-0.067968942285282
4	C	26	50	20120601	7	1314	26.04	0.028547173548707	-0.0706252596194874
4	C	26	50	20120601	7	1316	26.08	0.0287614976140847	-0.0722481403929886
4	C	26	50	20120601	7	1318	26.12	0.028565063350271	-0.0739726324109464
4	C	26	50	20120601	7	1320	26.16	0.0290507749982681	-0.0759876746052937
4	C	26	50	20120601	7	1322	26.2	0.0295871862024762	-0.0775751293290575
4	C	26	50	20120601	7	1324	26.24	0.0301076875041076	-0.0782797612365099
4	C	26	50	20120601	7	1326	26.28	0.0308455534302758	-0.0774211214721151
4	C	26	50	20120601	7	1328	26.32	0.0313978745370606	-0.0776823974277635
4	C	26	50	20120601	7	1330	26.36	0.0311487608180485	-0.0768164037528443
4	C	26	50	20120601	7	1332	26.4	0.0315382352331261	-0.077288751082677
4	C	26	50	20120601	7	1334	26.44	0.0314823737974124	-0.0762106960840799
4	C	26	50	20120601	7	1336	26.48	0.031319456395027	-0.0763538144965921
4	C	26	50	20120601	7	1338	26.52	0.0318163403301668	-0.0751906945522183
4	C	26	50	20120601	7	1340	26.56	0.0324492716100069	-0.0753255398153906
4	C	26	50	20120601	7	1342	26.6	0.0334133409954766	-0.0750612233005831
4	C	26	50	20120601	7	1344	26.64	0.0336695964929786	-0.0740674554303035
4	C	26	50	20120601	7	1346	26.68	0.0344069674443999	-0.0743367216925794
4	C	26	50	20120601	7	1348	26.72	0.0355736229226796	-0.0732778292877525
4	C	26	50	20120601	7	1350	26.76	0.0361431267242472	-0.073294799850501
4	C	26	50	20120601	7	1352	26.8	0.0384114545676156	-0.0730008555615617
4	C	26	50	20120601	7	1354	26.84	0.0395810798943763	-0.0722332911505837
4	C	26	50	20120601	7	1356	26.88	0.0413642617751725	-0.0718650299389418
4	C	26	50	20120601	7	1358	26.92	0.0436484995211175	-0.0713965009857276
4	C	26	50	20120601	7	1360	26.96	0.0451757794578023	-0.070147679699474
4	C	26	50	20120601	7	1362	27	0.0471703862661734	-0.0701513566547362
4	C	26	50	20120601	7	1364	27.04	0.0483498403771925	-0.0706204512933753
4	C	26	50	20120601	7	1366	27.08	0.0505601854645035	-0.0699885099630289
4	C	26	50	20120601	7	1368	27.12	0.052287505909586	-0.0697519120340439
4	C	26	50	20120601	7	1370	27.16	0.0535062751576392	-0.0699803075243672
4	C	26	50	20120601	7	1372	27.2	0.0552741835319618	-0.0696874238955997
4	C	26	50	20120601	7	1374	27.24	0.056904771769378	-0.0710866467942116
4	C	26	50	20120601	7	1376	27.28	0.0582924688274565	-0.0719192650290588
4	C	26	50	20120601	7	1378	27.32	0.0594709329889821	-0.0724891930946951
4	C	26	50	20120601	7	1380	27.36	0.0602510131899871	-0.0731903601789197
4	C	26	50	20120601	7	1382	27.4	0.0606148196289075	-0.0732392212574997
4	C	26	50	20120601	7	1384	27.44	0.0604288505454555	-0.0738982447775656
4	C	26	50	20120601	7	1386	27.48	0.0608514882685707	-0.0737813600266354
4	C	26	50	20120601	7	1388	27.52	0.0609683023088227	-0.0739142961014985
4	C	26	50	20120601	7	1390	27.56	0.0612488822795975	-0.0731366200635495
4	C	26	50	20120601	7	1392	27.6	0.0609164713817617	-0.0737967042437872
4	C	26	50	20120601	7	1394	27.64	0.0612628122831869	-0.0739224278294822
4	C	26	50	20120601	7	1396	27.68	0.0616446499450276	-0.0741576115449048
4	C	26	50	20120601	7	1398	27.72	0.062016729533288	-0.0763963116141414
4	C	26	50	20120601	7	1400	27.76	0.0622664089377249	-0.0776587093505938
4	C	26	50	20120601	7	1402	27.8	0.0623236138763229	-0.0786775795116054
4	C	26	50	20120601	7	1404	27.84	0.0627676769349081	-0.0795835247196616
4	C	26	50	20120601	7	1406	27.88	0.0628381754809924	-0.079182665885407
4	C	26	50	20120601	7	1408	27.92	0.0629574643949786	-0.079727350238955
4	C	26	50	20120601	7	1410	27.96	0.0638511059450421	-0.0802095970637242
4	C	26	50	20120601	7	1412	28	0.0635611214540775	-0.0796251733090735
4	C	26	50	20120601	7	1414	28.04	0.0634552675689339	-0.0789410474982756
4	C	26	50	20120601	7	1416	28.08	0.0634194172551277	-0.0787999796954288
4	C	26	50	20120601	7	1418	28.12	0.0638702685388123	-0.0781929992344583
4	C	26	50	20120601	7	1420	28.16	0.0635288773848554	-0.0772804072226589
4	C	26	50	20120601	7	1422	28.2	0.0634769050364382	-0.0763544508926952
4	C	26	50	20120601	7	1424	28.24	0.0634993203214018	-0.0765755631831722
4	C	26	50	20120601	7	1426	28.28	0.0632084873022998	-0.0752416062404638
4	C	26	50	20120601	7	1428	28.32	0.0639633945018945	-0.0748000887662909
4	C	26	50	20120601	7	1430	28.36	0.0638672986903313	-0.0735341554959326
4	C	26	50	20120601	7	1432	28.4	0.0649283124155017	-0.0720019258117795
4	C	26	50	20120601	7	1434	28.44	0.0653877904019167	-0.0711347300553323
4	C	26	50	20120601	7	1436	28.48	0.0653012405318995	-0.0695713169621289
4	C	26	50	20120601	7	1438	28.52	0.0658471269669755	-0.0678869886093425
4	C	26	50	20120601	7	1440	28.56	0.0667071809449327	-0.067451057278741
4	C	26	50	20120601	7	1442	28.6	0.0672708157602165	-0.0656232569600519
4	C	26	50	20120601	7	1444	28.64	0.0678976659217384	-0.0641415147000755
4	C	26	50	20120601	7	1446	28.68	0.0691066770962111	-0.0628180936484067
4	C	26	50	20120601	7	1448	28.72	0.0701763882347901	-0.0614191535925073
4	C	26	50	20120601	7	1450	28.76	0.0717450409892422	-0.061131636904209
4	C	26	50	20120601	7	1452	28.8	0.0734153262013542	-0.0598420579830879
4	C	26	50	20120601	7	1454	28.84	0.0744644322483294	-0.059256813984571
4	C	26	50	20120601	7	1456	28.88	0.0754013770176728	-0.0584338548283548
4	C	26	50	20120601	7	1458	28.92	0.0762448988390859	-0.0571377846669824
4	C	26	50	20120601	7	1460	28.96	0.0766872938327742	-0.0565017838366052
4	C	26	50	20120601	7	1462	29	0.0768754804030921	-0.0557298099077397
4	C	26	50	20120601	7	1464	29.04	0.0761693183165652	-0.055253265192054
4	C	26	50	20120601	7	1466	29.08	0.0753630871854716	-0.0554984778029542
4	C	26	50	20120601	7	1468	29.12	0.0746732055254747	-0.0554634335908786
4	C	26	50	20120601	7	1470	29.16	0.0742115142948346	-0.0551070022756859
4	C	26	50	20120601	7	1472	29.2	0.0728456526941591	-0.0535396435266434
4	C	26	50	20120601	7	1474	29.24	0.071958676332615	-0.0520405587657516
4	C	26	50	20120601	7	1476	29.28	0.0711495764693101	-0.0505395407749201
4	C	26	50	20120601	7	1478	29.32	0.0704747745685288	-0.0486311401826706
4	C	26	50	20120601	7	1480	29.36	0.069278334338412	-0.0461347859587188
4	C	26	50	20120601	7	1482	29.4	0.0688711893248726	-0.0439963465599866
4	C	26	50	20120601	7	1484	29.44	0.0688854092422422	-0.0422055915655639
4	C	26	50	20120601	7	1486	29.48	0.0689506044874676	-0.0393227172186663
4	C	26	50	20120601	7	1488	29.52	0.0688837970387811	-0.0379092673316169
4	C	26	50	20120601	7	1490	29.56	0.0691589181452052	-0.0362626419124034
4	C	26	50	20120601	7	1492	29.6	0.0690871185226435	-0.0347530679295195
4	C	26	50	20120601	7	1494	29.64	0.0692847265837139	-0.0326113404842548
4	C	26	50	20120601	7	1496	29.68	0.0692125309813548	-0.0304066522511933
4	C	26	50	20120601	7	1498	29.72	0.0687333247157446	-0.0290620887067671
4	C	26	50	20120601	7	1500	29.76	0.0673396879607041	-0.0274946451049109
4	C	26	50	20120601	7	1502	29.8	0.0668236414317941	-0.0259876591328461
4	C	26	50	20120601	7	1504	29.84	0.0662564003719263	-0.0244140637019936
4	C	26	50	20120601	7	1506	29.88	0.0652236709180033	-0.0227777478996498
4	C	26	50	20120601	7	1508	29.92	0.0643371004357516	-0.0206951770076992
4	C	26	50	20120601	7	1510	29.96	0.0628246697414717	-0.0189909789543614
4	C	26	50	20120601	7	1512	30	0.0620612065498246	-0.0183443298029663
4	C	26	50	20120601	7	1514	30.04	0.0609722621067973	-0.0170711133327619
4	C	26	50	20120601	7	1516	30.08	0.0604217087669655	-0.0169480767528354
4	C	26	50	20120601	7	1518	30.12	0.059826678410597	-0.0159695116783513
4	C	26	50	20120601	7	1520	30.16	0.0599799084500801	-0.0161087410035670
4	C	26	50	20120601	7	1522	30.2	0.0598369314589242	-0.0161739362487924
4	C	26	50	20120601	7	1524	30.24	0.0593652912358728	-0.0161022356211800
4	C	26	50	20120601	7	1526	30.28	0.0590908630940943	-0.0164745273414748
4	C	26	50	20120601	7	1528	30.32	0.0590730440032084	-0.0164217771755982
4	C	26	50	20120601	7	1530	30.36	0.0591627051430628	-0.0165079027815468
4	C	26	50	20120601	7	1532	30.4	0.0590117378452795	-0.0171033574019840
4	C	26	50	20120601	7	1534	30.44	0.0581286321862556	-0.0168709314030079
4	C	26	50	20120601	7	1536	30.48	0.0580343041416453	-0.0167494504580001
4	C	26	50	20120601	7	1538	30.52	0.0579454915299283	-0.0170894273983946
4	C	26	50	20120601	7	1540	30.56	0.057582392197789	-0.0167447128425661
4	C	26	50	20120601	7	1542	30.6	0.0573503904628817	-0.0168246866195183
4	C	26	50	20120601	7	1544	30.64	0.0572673054160923	-0.0170347680442089
4	C	26	50	20120601	7	1546	30.68	0.0570977412099638	-0.0171627543716036
4	C	26	50	20120601	7	1548	30.72	0.0567381774117304	-0.0165644713240417
4	C	26	50	20120601	7	1550	30.76	0.0567852000126793	-0.0169824421424011
4	C	26	50	20120601	7	1552	30.8	0.0567895133640445	-0.0172305659119194
4	C	26	50	20120601	7	1554	30.84	0.0566642847530964	-0.0167636633043019
4	C	26	50	20120601	7	1556	30.88	0.0564568196234963	-0.0173337327912945
4	C	26	50	20120601	7	1558	30.92	0.0561496524377488	-0.0176640930794649
4	C	26	50	20120601	7	1560	30.96	0.0560097867164301	-0.0172932862834107
4	C	26	50	20120601	7	1562	31	0.0560271815432473	-0.0172490213989084
4	C	26	50	20120601	7	1564	31.04	0.0557901593501936	-0.0176261921559933
4	C	26	50	20120601	7	1566	31.08	0.0556321916952765	-0.0170218987007913
4	C	26	50	20120601	7	1568	31.12	0.0553227617678293	-0.0162194739255008
4	C	26	50	20120601	7	1570	31.16	0.0547403886228441	-0.0161784617321920
4	C	26	50	20120601	7	1572	31.2	0.0547897446761709	-0.0160596677929526
4	C	26	50	20120601	7	1574	31.24	0.0541401963869729	-0.0159616627930802
4	C	26	50	20120601	7	1576	31.28	0.0535696319252335	-0.0158828203869779
4	C	26	50	20120601	7	1578	31.32	0.0526383722944108	-0.0152542024585030
4	C	26	50	20120601	7	1580	31.36	0.0525965822836427	-0.0143611973045425
4	C	26	50	20120601	7	1582	31.4	0.0521094564220833	-0.0145053763772265
4	C	26	50	20120601	7	1584	31.44	0.0517994608092111	-0.0131986430455937
4	C	26	50	20120601	7	1586	31.48	0.0510031171522388	-0.0126229167043516
4	C	26	50	20120601	7	1588	31.52	0.0502163194368125	-0.0123742272494083
4	C	26	50	20120601	7	1590	31.56	0.0502004802449139	-0.0124312200559720
4	C	26	50	20120601	7	1592	31.6	0.0500798478280435	-0.0120734240246916
4	C	26	50	20120601	7	1594	31.64	0.0492400878147064	-0.0117802575532116
4	C	26	50	20120601	7	1596	31.68	0.0478446125820347	-0.0110395631999187
4	C	26	50	20120601	7	1598	31.72	0.0460659279003668	-0.0109198075954570
4	C	26	50	20120601	7	1600	31.76	0.0446574065475823	-0.0104653854225274
4	C	26	50	20120601	7	1602	31.8	0.0428642544611713	-0.00915617721716052
4	C	26	50	20120601	7	1604	31.84	0.0406974105830389	-0.00870672600490272
4	C	26	50	20120601	7	1606	31.88	0.0387928043257773	-0.00761291666722092
4	C	26	50	20120601	7	1608	31.92	0.0369447312556716	-0.00633076943837003
4	C	26	50	20120601	7	1610	31.96	0.0347496879591054	-0.00571944734176302
4	C	26	50	20120601	7	1612	32	0.0338392172676496	-0.00592790242085681
4	C	26	50	20120601	7	1614	32.04	0.031873686690121	-0.00497605184056597
4	C	26	50	20120601	7	1616	32.08	0.0309678899744888	-0.00502101676078163
4	C	26	50	20120601	7	1618	32.12	0.0289820795744758	-0.00534979312976212
4	C	26	50	20120601	7	1620	32.16	0.0276593465377051	-0.00510105205602379
4	C	26	50	20120601	7	1622	32.2	0.0271130075542892	-0.00513926410647911
4	C	26	50	20120601	7	1624	32.24	0.0255019093010828	-0.00514353291011713
4	C	26	50	20120601	7	1626	32.28	0.0248640593864728	-0.00531073255116938
4	C	26	50	20120601	7	1628	32.32	0.0243681512586911	-0.00554344139285787
4	C	26	50	20120601	7	1630	32.36	0.0238899349425746	-0.00574827608523199
4	C	26	50	20120601	7	1632	32.4	0.0229365782248398	-0.00457387778769831
4	C	26	50	20120601	7	1634	32.44	0.0221363949780457	-0.00385666645060861
4	C	26	50	20120601	7	1636	32.48	0.0218852165072326	-0.00363638854613338
4	C	26	50	20120601	7	1638	32.52	0.0217295045229476	-0.00325262048278
4	C	26	50	20120601	7	1640	32.56	0.0217651639179228	-0.00210291435404536
4	C	26	50	20120601	7	1642	32.6	0.0206747204085194	-0.00155492074076141
4	C	26	50	20120601	7	1644	32.64	0.0198727764658401	-0.000351453283453151
4	C	26	50	20120601	7	1646	32.68	0.0195631344063585	-7.54129382135506e-05
4	C	26	50	20120601	7	1648	32.72	0.0188323395480022	0.000233592725164980
4	C	26	50	20120601	7	1650	32.76	0.0186428490727798	-0.000107006469196961
4	C	26	50	20120601	7	1652	32.8	0.0178850285932466	-0.000155542278657611
4	C	26	50	20120601	7	1654	32.84	0.0173936035224576	-0.00043995476818646
4	C	26	50	20120601	7	1656	32.88	0.0166152840173377	-0.00156557683995389
4	C	26	50	20120601	7	1658	32.92	0.0160056731191412	-0.00207045108172108
4	C	26	50	20120601	7	1660	32.96	0.0153069667665151	-0.00255399898296769
4	C	26	50	20120601	7	1662	33	0.0142709846213987	-0.00406980964766167
4	C	26	50	20120601	7	1664	33.04	0.0136178958485473	-0.00369099345309694
4	C	26	50	20120601	7	1666	33.08	0.0125950807388034	-0.0043172503520294
4	C	26	50	20120601	7	1668	33.12	0.0117556608438280	-0.00514124259125287
4	C	26	50	20120601	7	1670	33.16	0.0104700791973409	-0.00518785012052122
4	C	26	50	20120601	7	1672	33.2	0.0109957600561445	-0.00444356720031379
4	C	26	50	20120601	7	1674	33.24	0.0112756718110111	-0.00410122498773622
4	C	26	50	20120601	7	1676	33.28	0.0119410097946330	-0.00379236781678175
4	C	26	50	20120601	7	1678	33.32	0.0121765746406107	-0.00330429372502877
4	C	26	50	20120601	7	1680	33.36	0.0124845995468837	-0.00298077328075283
4	C	26	50	20120601	7	1682	33.4	0.0121454074950163	-0.00143391355729695
4	C	26	50	20120601	7	1684	33.44	0.0117484023927191	0.000184095250481919
4	C	26	50	20120601	7	1686	33.48	0.0116247364877574	0.00154945480534283
4	C	26	50	20120601	7	1688	33.52	0.0113911013361856	0.00411437858807986
4	C	26	50	20120601	7	1690	33.56	0.0116395503748233	0.00589944137291405
4	C	26	50	20120601	7	1692	33.6	0.0113126124834739	0.00769755734892894
4	C	26	50	20120601	7	1694	33.64	0.0108763841680243	0.00850983919274918
4	C	26	50	20120601	7	1696	33.68	0.00996252643508659	0.0095905882681825
4	C	26	50	20120601	7	1698	33.72	0.00925327004928523	0.0102005102933628
4	C	26	50	20120601	7	1700	33.76	0.0080312763943099	0.0109786388796517
4	C	26	50	20120601	7	1702	33.8	0.007293551889498	0.0107241511491027
4	C	26	50	20120601	7	1704	33.84	0.00660596832654	0.0107781811782531
4	C	26	50	20120601	7	1706	33.88	0.0059843012577242	0.0103819397512796
4	C	26	50	20120601	7	1708	33.92	0.0048142658090304	0.0108603116308879
4	C	26	50	20120601	7	1710	33.96	0.0045946596559973	0.0104096229817631
4	C	26	50	20120601	7	1712	34	0.0040447922097432	0.0104629176198611
4	C	26	50	20120601	7	1714	34.04	0.0038356653792073	0.0104440025134644
4	C	26	50	20120601	7	1716	34.08	0.0039925087343423	0.0104048358688544
4	C	26	50	20120601	7	1718	34.12	0.004364913591722	0.0107780892543716
4	C	26	50	20120601	7	1720	34.16	0.00466597137488	0.0109737881271328
4	C	26	50	20120601	7	1722	34.2	0.0052844211078414	0.0114857475788474
4	C	26	50	20120601	7	1724	34.24	0.0056515650907691	0.0116807817712343
4	C	26	50	20120601	7	1726	34.28	0.0063887097680204	0.0112195218757307
4	C	26	50	20120601	7	1728	34.32	0.0065488482407557	0.0115944793885905
4	C	26	50	20120601	7	1730	34.36	0.0072409926424524	0.0117670417274713
4	C	26	50	20120601	7	1732	34.4	0.0078913816816132	0.0123963589845527
4	C	26	50	20120601	7	1734	34.44	0.0084414152979608	0.0133347356451280
4	C	26	50	20120601	7	1736	34.48	0.00897283857093446	0.0147455169111853
4	C	26	50	20120601	7	1738	34.52	0.00926024212214773	0.0159539977555721
4	C	26	50	20120601	7	1740	34.56	0.00972961960349936	0.0179807072118090
4	C	26	50	20120601	7	1742	34.6	0.0104933868510624	0.0188525203755373
4	C	26	50	20120601	7	1744	34.64	0.0109571074781645	0.0195524146675558
4	C	26	50	20120601	7	1746	34.68	0.0111928851632834	0.0205032187298105
4	C	26	50	20120601	7	1748	34.72	0.0109903132126090	0.0227493575623852
4	C	26	50	20120601	7	1750	34.76	0.0109675090189158	0.024650308077588
4	C	26	50	20120601	7	1752	34.8	0.0102932119923763	0.0259023113443569
4	C	26	50	20120601	7	1754	34.84	0.0098956765599932	0.0265891948716015
4	C	26	50	20120601	7	1756	34.88	0.00923997644179893	0.0268117213756409
4	C	26	50	20120601	7	1758	34.92	0.0078313065965903	0.0276209626603021
4	C	26	50	20120601	7	1760	34.96	0.0072373722557327	0.0280181091839555
4	C	26	50	20120601	7	1762	35	0.0063921321648414	0.0285780316886381
4	C	26	50	20120601	7	1764	35.04	0.0052785096951507	0.0290224483006138
4	C	26	50	20120601	7	1766	35.08	0.0039664659915912	0.029722689074955
4	C	26	50	20120601	7	1768	35.12	0.0026659198442939	0.0304539435527191
4	C	26	50	20120601	7	1770	35.16	0.0021877954520589	0.030524534022685
4	C	26	50	20120601	7	1772	35.2	0.001544823255926	0.0299347362564973
4	C	26	50	20120601	7	1774	35.24	0.0006944424987354	0.0296920430670584
4	C	26	50	20120601	7	1776	35.28	7.67281568264978e-05	0.0292840565964494
4	C	26	50	20120601	7	1778	35.32	-4.28648130756e-05	0.0287904041392996
4	C	26	50	20120601	7	1780	35.36	5.49563390337994e-05	0.0287653301328388
4	C	26	50	20120601	7	1782	35.4	-0.000245288271325802	0.0280320533296805
4	C	26	50	20120601	7	1784	35.44	-0.0006817994294879	0.0265016479810228
4	C	26	50	20120601	7	1786	35.48	-0.0007377315758798	0.025673979493644
4	C	26	50	20120601	7	1788	35.52	-0.0012191581567828	0.0241982193570364
4	C	26	50	20120601	7	1790	35.56	-0.0020054785751318	0.0229599162841530
4	C	26	50	20120601	7	1792	35.6	-0.0022230659383046	0.0214404039154595
4	C	26	50	20120601	7	1794	35.64	-0.002838998371125	0.0203938434528965
4	C	26	50	20120601	7	1796	35.68	-0.0034994502468888	0.0189769287426193
4	C	26	50	20120601	7	1798	35.72	-0.0035270415534907	0.0172307851150216
4	C	26	50	20120601	7	1800	35.76	-0.0037401988926794	0.0159547048623533
4	C	26	50	20120601	7	1802	35.8	-0.0039837123259844	0.0148817551747165
4	C	26	50	20120601	7	1804	35.84	-0.0042037639562897	0.0122911987711614
4	C	26	50	20120601	7	1806	35.88	-0.004139968782491	0.0104623519344362
4	C	26	50	20120601	7	1808	35.92	-0.0039996080864255	0.0083765990619702
4	C	26	50	20120601	7	1810	35.96	-0.0034194976831401	0.00638764910784868
4	C	26	50	20120601	7	1812	36	-0.0030245785458474	0.00452930177621231
4	C	26	50	20120601	7	1814	36.04	-0.002459388095645	0.00231485546957040
4	C	26	50	20120601	7	1816	36.08	-0.0023593324861071	0.000501762971929979
4	C	26	50	20120601	7	1818	36.12	-0.0020247295572496	-0.000748967502632791
4	C	26	50	20120601	7	1820	36.16	-0.0019101075480193	-0.00249191500757951
4	C	26	50	20120601	7	1822	36.2	-0.0019460144303679	-0.00509379926176916
4	C	26	50	20120601	7	1824	36.24	-0.0024288340116299	-0.0070070817192359
4	C	26	50	20120601	7	1826	36.28	-0.0026499321599713	-0.00853960838823712
4	C	26	50	20120601	7	1828	36.32	-0.0019262012983591	-0.00990553362852302
4	C	26	50	20120601	7	1830	36.36	-0.00176000292050900	-0.0120837336415613
4	C	26	50	20120601	7	1832	36.4	-0.0010146628756637	-0.0135281194502876
4	C	26	50	20120601	7	1834	36.44	7.06965359829996e-05	-0.0151781743373898
4	C	26	50	20120601	7	1836	36.48	0.0014725357296853	-0.0183609326701886
4	C	26	50	20120601	7	1838	36.52	0.0028526596741374	-0.0203478956542550
4	C	26	50	20120601	7	1840	36.56	0.004149889490631	-0.0226114575979181
4	C	26	50	20120601	7	1842	36.6	0.0054911932727959	-0.0241705502686885
4	C	26	50	20120601	7	1844	36.64	0.0063194133034641	-0.0258262266547012
4	C	26	50	20120601	7	1846	36.68	0.0077231616854757	-0.0279493854758919
4	C	26	50	20120601	7	1848	36.72	0.00934604245897691	-0.0287186469431448
4	C	26	50	20120601	7	1850	36.76	0.0107970962846498	-0.0301568314254001
4	C	26	50	20120601	7	1852	36.8	0.0131502062310824	-0.0304632915043663
4	C	26	50	20120601	7	1854	36.84	0.0150854160698337	-0.0316112086529446
4	C	26	50	20120601	7	1856	36.88	0.0172964682639260	-0.0323473775228379
4	C	26	50	20120601	7	1858	36.92	0.0196292842457385	-0.033214502568607
4	C	26	50	20120601	7	1860	36.96	0.0214296488213176	-0.0343169527511549
4	C	26	50	20120601	7	1862	37	0.0220825205123871	-0.0350775875156773
4	C	26	50	20120601	7	1864	37.04	0.0240083965416268	-0.0346746780717572
4	C	26	50	20120601	7	1866	37.08	0.0254537935130502	-0.0357825022658421
4	C	26	50	20120601	7	1868	37.12	0.0281913574164139	-0.0370986401176647
4	C	26	50	20120601	7	1870	37.16	0.0299895299609713	-0.0371873113080255
4	C	26	50	20120601	7	1872	37.2	0.0318038952508179	-0.0387044089070612
4	C	26	50	20120601	7	1874	37.24	0.0338902138087088	-0.0407232694780269
4	C	26	50	20120601	7	1876	37.28	0.0352224029844643	-0.041376494722487
4	C	26	50	20120601	7	1878	37.32	0.0372653051859903	-0.0428498931224455
4	C	26	50	20120601	7	1880	37.36	0.0384322435069825	-0.0436805314583053
4	C	26	50	20120601	7	1882	37.4	0.0403410782627956	-0.0462575821223397
4	C	26	50	20120601	7	1884	37.44	0.0416536805807121	-0.0474250861287568
4	C	26	50	20120601	7	1886	37.48	0.0425110475529008	-0.0495399718006076
4	C	26	50	20120601	7	1888	37.52	0.0435584848278725	-0.0507470737867712
4	C	26	50	20120601	7	1890	37.56	0.0451028060379839	-0.0528285133078719
4	C	26	50	20120601	7	1892	37.6	0.0464996247735398	-0.0538714958101221
4	C	26	50	20120601	7	1894	37.64	0.0473874680479976	-0.0557963818898681
4	C	26	50	20120601	7	1896	37.68	0.0482275109040472	-0.0568322933243064
4	C	26	50	20120601	7	1898	37.72	0.0488580380208313	-0.0577913422516297
4	C	26	50	20120601	7	1900	37.76	0.0484303091288915	-0.0595736048936104
4	C	26	50	20120601	7	1902	37.8	0.0476779475137091	-0.0604956721362776
4	C	26	50	20120601	7	1904	37.84	0.046850774001077	-0.0621477564198419
4	C	26	50	20120601	7	1906	37.88	0.0456133371340006	-0.0634573181785994
4	C	26	50	20120601	7	1908	37.92	0.0451619201648911	-0.0638299634522847
4	C	26	50	20120601	7	1910	37.96	0.044604083625213	-0.0652462276243232
4	C	26	50	20120601	7	1912	38	0.0438941484169017	-0.0665563550685056
4	C	26	50	20120601	7	1914	38.04	0.0426726214524019	-0.0670045900570998
4	C	26	50	20120601	7	1916	38.08	0.0417396647653044	-0.0673546079137871
4	C	26	50	20120601	7	1918	38.12	0.0401233600848682	-0.0681181418161124
4	C	26	50	20120601	7	1920	38.16	0.0391424615580062	-0.0687248394343704
4	C	26	50	20120601	7	1922	38.2	0.0373457032270112	-0.0695641751836388
4	C	26	50	20120601	7	1924	38.24	0.0357250851952098	-0.071205440733451
4	C	26	50	20120601	7	1926	38.28	0.0341456914887515	-0.071678636591421
4	C	26	50	20120601	7	1928	38.32	0.0333818040330357	-0.0722845563922197
4	C	26	50	20120601	7	1930	38.36	0.0318569282594069	-0.0721968044406745
4	C	26	50	20120601	7	1932	38.4	0.0310826463340076	-0.0735533180897028
4	C	26	50	20120601	7	1934	38.44	0.0299867722445247	-0.0736137050088161
4	C	26	50	20120601	7	1936	38.48	0.0290128033641183	-0.0749794110459998
4	C	26	50	20120601	7	1938	38.52	0.0287093838443112	-0.0741019622412254
4	C	26	50	20120601	7	1940	38.56	0.0285398903488608	-0.0741737335795159
4	C	26	50	20120601	7	1942	38.6	0.0289164247098426	-0.0740130082081521
4	C	26	50	20120601	7	1944	38.64	0.0293585078694404	-0.0733911785047767
4	C	26	50	20120601	7	1946	38.68	0.0295613060942848	-0.0732465044573459
4	C	26	50	20120601	7	1948	38.72	0.0295052325265367	-0.0725077900030403
4	C	26	50	20120601	7	1950	38.76	0.0297687712238849	-0.0725753187006437
4	C	26	50	20120601	7	1952	38.8	0.0298670590664698	-0.0720077947980633
4	C	26	50	20120601	7	1954	38.84	0.0300728271397951	-0.0713777626560261
4	C	26	50	20120601	7	1956	38.88	0.0301725999066205	-0.0707668931077591
4	C	26	50	20120601	7	1958	38.92	0.0298075206754939	-0.0704261383499053
4	C	26	50	20120601	7	1960	38.96	0.0296292590559568	-0.0693861964068142
4	C	26	50	20120601	7	1962	39	0.0292698366790797	-0.0675954484834593
4	C	26	50	20120601	7	1964	39.04	0.0286030349844207	-0.0665939024385867
4	C	26	50	20120601	7	1966	39.08	0.0281956000571011	-0.0654000233492313
4	C	26	50	20120601	7	1968	39.12	0.0268610774289677	-0.063368293434848
4	C	26	50	20120601	7	1970	39.16	0.0262141454348601	-0.0619774851069321
4	C	26	50	20120601	7	1972	39.2	0.0251762541014345	-0.0611092994009913
4	C	26	50	20120601	7	1974	39.24	0.0243587679517047	-0.0602792267505564
4	C	26	50	20120601	7	1976	39.28	0.0232372258860647	-0.0592251426718416
4	C	26	50	20120601	7	1978	39.32	0.0220021224713662	-0.0575452690917768
4	C	26	50	20120601	7	1980	39.36	0.0208993894461058	-0.0558482835276072
4	C	26	50	20120601	7	1982	39.4	0.0192742459309047	-0.0549934621398308
4	C	26	50	20120601	7	1984	39.44	0.0176162219503785	-0.0537662076104034
4	C	26	50	20120601	7	1986	39.48	0.0170784672432862	-0.0524312607182013
4	C	26	50	20120601	7	1988	39.52	0.0162638802313592	-0.0522106434024711
4	C	26	50	20120601	7	1990	39.56	0.0153604098970372	-0.0507581753632358
4	C	26	50	20120601	7	1992	39.6	0.0142105128494716	-0.0504088646133297
4	C	26	50	20120601	7	1994	39.64	0.0131320335868059	-0.0490482497449705
4	C	26	50	20120601	7	1996	39.68	0.0123315179998246	-0.0478582597429117
4	C	26	50	20120601	7	1998	39.72	0.0117324571348034	-0.0461488998100713
4	C	26	50	20120601	7	2000	39.76	0.010145850939177	-0.0447276151798863
4	C	26	50	20120601	7	2002	39.8	0.00995655845385337	-0.0439986587991611
4	C	26	50	20120601	7	2004	39.84	0.0084235509522409	-0.0421771517308246
4	C	26	50	20120601	7	2006	39.88	0.007220974449477	-0.0413268558264477
4	C	26	50	20120601	7	2008	39.92	0.0054656525758595	-0.0391960602520202
4	C	26	50	20120601	7	2010	39.96	0.0052303981497587	-0.0382893372265047
4	C	26	50	20120601	7	2012	40	0.0047534546258484	-0.0371660981045899
4	C	26	50	20120601	7	2014	40.04	0.0039261396918601	-0.0359436519012746
4	C	26	50	20120601	7	2016	40.08	0.0034507518028684	-0.0345655714954201
4	C	26	50	20120601	7	2018	40.12	0.0017489579125868	-0.032927275794089
4	C	26	50	20120601	7	2020	40.16	0.000218142441996	-0.0318661206475623
4	C	26	50	20120601	7	2022	40.2	-0.0012918840892279	-0.0309786309264951
4	C	26	50	20120601	7	2024	40.24	-0.0027990397669201	-0.0296438678820561
4	C	26	50	20120601	7	2026	40.28	-0.0036815019587731	-0.0294058628105765
4	C	26	50	20120601	7	2028	40.32	-0.0046318605437557	-0.0289064969306348
4	C	26	50	20120601	7	2030	40.36	-0.0060384939214344	-0.0291593017470446
4	C	26	50	20120601	7	2032	40.4	-0.0067986973508203	-0.0286716172711281
4	C	26	50	20120601	7	2034	40.44	-0.0077070184376613	-0.028189964416055
4	C	26	50	20120601	7	2036	40.48	-0.008015338207462	-0.0272524610323545
4	C	26	50	20120601	7	2038	40.52	-0.0086510908433591	-0.0266151527615388
4	C	26	50	20120601	7	2040	40.56	-0.008381683159727	-0.0261235721272580
4	C	26	50	20120601	7	2042	40.6	-0.0077404716594792	-0.0253608938241380
4	C	26	50	20120601	7	2044	40.64	-0.0072286394869851	-0.0253288194605433
4	C	26	50	20120601	7	2046	40.68	-0.006547978499415	-0.0251664677435829
4	C	26	50	20120601	7	2048	40.72	-0.005930151020421	-0.0246392065011233
4	C	26	50	20120601	7	2050	40.76	-0.0056936025889107	-0.0239130997607263
4	C	26	50	20120601	7	2052	40.8	-0.0050006803697548	-0.0224743778773173
4	C	26	50	20120601	7	2054	40.84	-0.0042416889213919	-0.0208048817963731
4	C	26	50	20120601	7	2056	40.88	-0.0041154243990093	-0.0191898251594057
4	C	26	50	20120601	7	2058	40.92	-0.0041893248358179	-0.0175918267664276
4	C	26	50	20120601	7	2060	40.96	-0.0039322561655175	-0.0163233832669961
4	C	26	50	20120601	7	2062	41	-0.0037101680676824	-0.0145717949171833
4	C	26	50	20120601	7	2064	41.04	-0.0039841931585957	-0.0125090725125806
4	C	26	50	20120601	7	2066	41.08	-0.00417225527812	-0.0109482332880607
4	C	26	50	20120601	7	2068	41.12	-0.0042576525640839	-0.00924624847894812
4	C	26	50	20120601	7	2070	41.16	-0.004387583435127	-0.00702130163660556
4	C	26	50	20120601	7	2072	41.2	-0.0046873401418076	-0.0046623085617535
4	C	26	50	20120601	7	2074	41.24	-0.0049731527027632	-0.0030225279361819
4	C	26	50	20120601	7	2076	41.28	-0.0048938860325921	-0.00055522024458768
4	C	26	50	20120601	7	2078	41.32	-0.0053191400507977	0.00073935085040865
4	C	26	50	20120601	7	2080	41.36	-0.0059310702592366	0.00361741687119414
4	C	26	50	20120601	7	2082	41.4	-0.0065422226502161	0.00531751370520096
4	C	26	50	20120601	7	2084	41.44	-0.0069643653985845	0.00789548360805087
4	C	26	50	20120601	7	2086	41.48	-0.0074928570068433	0.00930630305787427
4	C	26	50	20120601	7	2088	41.52	-0.007125585744695	0.0100971312819533
4	C	26	50	20120601	7	2090	41.56	-0.0064681178595478	0.0107584175437190
4	C	26	50	20120601	7	2092	41.6	-0.0053410603610145	0.0113978542059460
4	C	26	50	20120601	7	2094	41.64	-0.0045925878331286	0.0107169810863414
4	C	26	50	20120601	7	2096	41.68	-0.0038589857608509	0.0119343856183069
4	C	26	50	20120601	7	2098	41.72	-0.00199749887510610	0.0122656934295640
4	C	26	50	20120601	7	2100	41.76	-0.0008387488506401	0.0136873457552752
4	C	26	50	20120601	7	2102	41.8	0.0007956082659198	0.0147038329664343
4	C	26	50	20120601	7	2104	41.84	0.0019334279296627	0.0156411171470327
4	C	26	50	20120601	7	2106	41.88	0.0030801288545773	0.0170118295002272
4	C	26	50	20120601	7	2108	41.92	0.0042583575495447	0.0181183575675823
4	C	26	50	20120601	7	2110	41.96	0.005300182517994	0.0180044872128603
4	C	26	50	20120601	7	2112	42	0.0063611467456898	0.0187580014120961
4	C	26	50	20120601	7	2114	42.04	0.0065328464142975	0.0187646623579749
4	C	26	50	20120601	7	2116	42.08	0.0072976884641679	0.0188455907290817
4	C	26	50	20120601	7	2118	42.12	0.0079933189022958	0.0189734144219168
4	C	26	50	20120601	7	2120	42.16	0.0097894761925268	0.0199128411360622
4	C	26	50	20120601	7	2122	42.2	0.0111902193707183	0.0201755666606121
4	C	26	50	20120601	7	2124	42.24	0.0130067484073153	0.0212367642335456
4	C	26	50	20120601	7	2126	42.28	0.0145289230330399	0.022115754531103
4	C	26	50	20120601	7	2128	42.32	0.0164070693545495	0.0233200280901418
4	C	26	50	20120601	7	2130	42.36	0.0182200204308337	0.0239986384680465
4	C	26	50	20120601	7	2132	42.4	0.0204916716760736	0.0254585311284842
4	C	26	50	20120601	7	2134	42.44	0.0225972942490909	0.0268027411195199
4	C	26	50	20120601	7	2136	42.48	0.0243429994704843	0.0276260962555335
4	C	26	50	20120601	7	2138	42.52	0.0265609813110321	0.0280828165255019
4	C	26	50	20120601	7	2140	42.56	0.0279990950826093	0.0286001358466179
4	C	26	50	20120601	7	2142	42.6	0.029476241148508	0.0296241678871323
4	C	26	50	20120601	7	2144	42.64	0.030768832344517	0.0305043744083533
4	C	26	50	20120601	7	2146	42.68	0.0312347450026408	0.0313135166980651
4	C	26	50	20120601	7	2148	42.72	0.0313917227080643	0.0311651656953721
4	C	26	50	20120601	7	2150	42.76	0.0316455740425102	0.03070144506827
4	C	26	50	20120601	7	2152	42.8	0.0315545693997715	0.0308658473948959
4	C	26	50	20120601	7	2154	42.84	0.0313770855976937	0.0315913389523933
4	C	26	50	20120601	7	2156	42.88	0.0316494631298068	0.0310639787149844
4	C	26	50	20120601	7	2158	42.92	0.0315977029134239	0.0314212090608398
4	C	26	50	20120601	7	2160	42.96	0.0316945765424465	0.0325817127101232
4	C	26	50	20120601	7	2162	43	0.0324100978943291	0.0334075427198709
4	C	26	50	20120601	7	2164	43.04	0.0329658838243418	0.0333771371282799
4	C	26	50	20120601	7	2166	43.08	0.0330323518617733	0.0337449740758531
4	C	26	50	20120601	7	2168	43.12	0.0341950475420783	0.0339923907385903
4	C	26	50	20120601	7	2170	43.16	0.0349066090959864	0.0342921333031353
4	C	26	50	20120601	7	2172	43.2	0.0357577535285006	0.0345032046773195
4	C	26	50	20120601	7	2174	43.24	0.0366049381630402	0.03596712784641
4	C	26	50	20120601	7	2176	43.28	0.0369313386532359	0.0373906752182948
4	C	26	50	20120601	7	2178	43.32	0.0374764472708526	0.0391752006019752
4	C	26	50	20120601	7	2180	43.36	0.0379687350119147	0.0416021324963637
4	C	26	50	20120601	7	2182	43.4	0.0384591135646676	0.0428051332631964
4	C	26	50	20120601	7	2184	43.44	0.0385540780053809	0.0438920270965582
4	C	26	50	20120601	7	2186	43.48	0.0388692354977558	0.0453736279351784
4	C	26	50	20120601	7	2188	43.52	0.0390120003568773	0.045596861545999
4	C	26	50	20120601	7	2190	43.56	0.0396621143315002	0.0462445713575659
4	C	26	50	20120601	7	2192	43.6	0.0396230113265006	0.0457507986922633
4	C	26	50	20120601	7	2194	43.64	0.0400257793490645	0.0450018311896305
4	C	26	50	20120601	7	2196	43.68	0.0405285322704881	0.0448946338016026
4	C	26	50	20120601	7	2198	43.72	0.0407920709678363	0.0442711777526305
4	C	26	50	20120601	7	2200	43.76	0.0408653979410454	0.0436382464727904
4	C	26	50	20120601	7	2202	43.8	0.0408827220571845	0.0433457163974135
4	C	26	50	20120601	7	2204	43.84	0.042082682264858	0.0429292305032946
4	C	26	50	20120601	7	2206	43.88	0.0425208056264812	0.0423595852803707
4	C	26	50	20120601	7	2208	43.92	0.0436749453147339	0.0424601358646555
4	C	26	50	20120601	7	2210	43.96	0.0457163908762907	0.0420256611740232
4	C	26	50	20120601	7	2212	44	0.0476088773233228	0.0419388426034291
4	C	26	50	20120601	7	2214	44.04	0.0493633223845316	0.0418975758516791
4	C	26	50	20120601	7	2216	44.08	0.0509868678384071	0.0422566163908944
4	C	26	50	20120601	7	2218	44.12	0.0528492598208319	0.0423580013611809
4	C	26	50	20120601	7	2220	44.16	0.0541752405990485	0.0427811199169073
4	C	26	50	20120601	7	2222	44.2	0.0566083243224333	0.0429233190906039
4	C	26	50	20120601	7	2224	44.24	0.0585057888012049	0.044333700134223
4	C	26	50	20120601	7	2226	44.28	0.0609787236485638	0.0446041981765116
4	C	26	50	20120601	7	2228	44.32	0.0631449042605355	0.0453278215578931
4	C	26	50	20120601	7	2230	44.36	0.0653425992075311	0.0452702559948367
4	C	26	50	20120601	7	2232	44.4	0.0672236941643182	0.0453844749532018
4	C	26	50	20120601	7	2234	44.44	0.0688628949623293	0.0457421437052616
4	C	26	50	20120601	7	2236	44.48	0.0701452826074858	0.0455659539085933
4	C	26	50	20120601	7	2238	44.52	0.0720351032619527	0.0453580574438567
4	C	26	50	20120601	7	2240	44.56	0.0734408315429516	0.0453195908349601
4	C	26	50	20120601	7	2242	44.6	0.0755851045726286	0.0462361002183272
4	C	26	50	20120601	7	2244	44.64	0.0767507135328721	0.0457074530465766
4	C	26	50	20120601	7	2246	44.68	0.0781168438341245	0.0461271916318889
4	C	26	50	20120601	7	2248	44.72	0.0799684736513396	0.0453819010845183
4	C	26	50	20120601	7	2250	44.76	0.0814500037792816	0.0454114581479719
4	C	26	50	20120601	7	2252	44.8	0.0831503127453228	0.0443908202200072
4	C	26	50	20120601	7	2254	44.84	0.0840740063335868	0.0442651673449904
4	C	26	50	20120601	7	2256	44.88	0.0852562888717307	0.0431477972093594
4	C	26	50	20120601	7	2258	44.92	0.0867852658646904	0.0425094919179823
4	C	26	50	20120601	7	2260	44.96	0.0877426177357388	0.0415396949675849
4	C	26	50	20120601	7	2262	45	0.0891301733724612	0.0410668526630055
4	C	26	50	20120601	7	2264	45.04	0.0907501550081596	0.0400815700741002
4	C	26	50	20120601	7	2266	45.08	0.0926177654386295	0.0393545228816841
4	C	26	50	20120601	7	2268	45.12	0.0938935274932463	0.0386155962953442
4	C	26	50	20120601	7	2270	45.16	0.0953732191435572	0.0380520321907385
4	C	26	50	20120601	7	2272	45.2	0.0971172980193539	0.0361881694262089
4	C	26	50	20120601	7	2274	45.24	0.0971285410171747	0.0358901239179388
4	C	26	50	20120601	7	2276	45.28	0.0972938625826161	0.0347663898212771
4	C	26	50	20120601	7	2278	45.32	0.0981070353809807	0.0338427669436912
4	C	26	50	20120601	7	2280	45.36	0.0989610789512978	0.0327348720389282
4	C	26	50	20120601	7	2282	45.4	0.0998721860388566	0.0324156133272224
4	C	26	50	20120601	7	2284	45.44	0.101197162725444	0.0313577815825674
4	C	26	50	20120601	7	2286	45.48	0.101953766981314	0.031194298494757
4	C	26	50	20120601	7	2288	45.52	0.103307098649826	0.030059038557562
4	C	26	50	20120601	7	2290	45.56	0.104795629134902	0.0297417597448436
4	C	26	50	20120601	7	2292	45.6	0.106437672502174	0.0291992674223173
4	C	26	50	20120601	7	2294	45.64	0.106812226964168	0.0279381424780711
4	C	26	50	20120601	7	2296	45.68	0.107898625822783	0.0269897708631437
4	C	26	50	20120601	7	2298	45.72	0.108124475728694	0.0259465055181811
4	C	26	50	20120601	7	2300	45.76	0.109056937441045	0.024532928351911
4	C	26	50	20120601	7	2302	45.8	0.110169994225311	0.0230671667051894
4	C	26	50	20120601	7	2304	45.84	0.110943569043929	0.0222903391953779
4	C	26	50	20120601	7	2306	45.88	0.112641332425558	0.0209410380355177
4	C	26	50	20120601	7	2308	45.92	0.114036736947551	0.0190322739903828
4	C	26	50	20120601	7	2310	45.96	0.115577451913079	0.0174867506987433
4	C	26	50	20120601	7	2312	46	0.115481426812193	0.0175953623003336
4	C	26	50	20120601	7	2314	46.04	0.115976260137668	0.0173665425459416
4	C	26	50	20120601	7	2316	46.08	0.116218444210224	0.0168010692530267
4	C	26	50	20120601	7	2318	46.12	0.117049577520831	0.0165508948738429
4	C	26	50	20120601	7	2320	46.16	0.118264033417519	0.0163139433914673
4	C	26	50	20120601	7	2322	46.2	0.119551957708772	0.0163710776193872
4	C	26	50	20120601	7	2324	46.24	0.121606951436257	0.0167479655337596
4	C	26	50	20120601	7	2326	46.28	0.123869410293341	0.0168842957211724
4	C	26	50	20120601	7	2328	46.32	0.125463441110170	0.0171001754214686
4	C	26	50	20120601	7	2330	46.36	0.127184468304900	0.0178864074514700
4	C	26	50	20120601	7	2332	46.4	0.129252543507836	0.0190943579657709
4	C	26	50	20120601	7	2334	46.44	0.131033957621679	0.0188791853722559
4	C	26	50	20120601	7	2336	46.48	0.133338065068176	0.0197794030153845
4	C	26	50	20120601	7	2338	46.52	0.135182270264188	0.0206336587177359
4	C	26	50	20120601	7	2340	46.56	0.137589403168704	0.0202388102911214
4	C	26	50	20120601	7	2342	46.6	0.139282641066933	0.0209722214445681
4	C	26	50	20120601	7	2344	46.64	0.140068590254222	0.0219370686474971
4	C	26	50	20120601	7	2346	46.68	0.141689208286023	0.0221868894732903
4	C	26	50	20120601	7	2348	46.72	0.143404720047860	0.0229236240286086
4	C	26	50	20120601	7	2350	46.76	0.144696886979800	0.0231856778017163
4	C	26	50	20120601	7	2352	46.8	0.146186053860979	0.0235052900668126
4	C	26	50	20120601	7	2354	46.84	0.147503040240939	0.0235770614051031
4	C	26	50	20120601	7	2356	46.88	0.148659089117501	0.0242297916748164
4	C	26	50	20120601	7	2358	46.92	0.149699243192626	0.0246533486367471
4	C	26	50	20120601	7	2360	46.96	0.151260959229555	0.0240900673748539
4	C	26	50	20120601	7	2362	47	0.152804997596954	0.0245329990625892
4	C	26	50	20120601	7	2364	47.04	0.154768138153562	0.0245002600186202
4	C	26	50	20120601	7	2366	47.08	0.155971421763107	0.0249770621211743
4	C	26	50	20120601	7	2368	47.12	0.157465538391755	0.0242678340196442
4	C	26	50	20120601	7	2370	47.16	0.158448487528282	0.0240726018373586
4	C	26	50	20120601	7	2372	47.2	0.158910440388431	0.0241112805782895
4	C	26	50	20120601	7	2374	47.24	0.159795384525086	0.0231853242483257
4	C	26	50	20120601	7	2376	47.28	0.160226719661610	0.0225065017383866
4	C	26	50	20120601	7	2378	47.32	0.160929725223466	0.0213226635653241
4	C	26	50	20120601	7	2380	47.36	0.162002476921204	0.0200434366874795
4	C	26	50	20120601	7	2382	47.4	0.162712553550871	0.0187210055853044
4	C	26	50	20120601	7	2384	47.44	0.163703422283348	0.0173893113842958
4	C	26	50	20120601	7	2386	47.48	0.164438035518323	0.0159801182800691
4	C	26	50	20120601	7	2388	47.52	0.165721434326176	0.0140490096606487
4	C	26	50	20120601	7	2390	47.56	0.166815116384637	0.0124716665638558
4	C	26	50	20120601	7	2392	47.6	0.166923162300803	0.0112661909232890
4	C	26	50	20120601	7	2394	47.64	0.167596186535136	0.009775751249904
4	C	26	50	20120601	7	2396	47.68	0.167951861246073	0.00770180706068386
4	C	26	50	20120601	7	2398	47.72	0.168352790791006	0.00595030356368478
4	C	26	50	20120601	7	2400	47.76	0.168179549629615	0.00559038621206084
4	C	26	50	20120601	7	2402	47.8	0.167865594218768	0.00425961124986774
4	C	26	50	20120601	7	2404	47.84	0.167133738700240	0.00324208459174031
4	C	26	50	20120601	7	2406	47.88	0.167212934659733	0.00193676547366994
4	C	26	50	20120601	7	2408	47.92	0.167293544832788	0.00076296821690027
4	C	26	50	20120601	7	2410	47.96	0.167254653959823	0.000123036579926449
4	C	26	50	20120601	7	2412	48	0.166604115721131	-0.00245648895784208
4	C	26	50	20120601	7	2414	48.04	0.166653613195814	-0.00295429213179743
4	C	26	50	20120601	7	2416	48.08	0.166390428051857	-0.00422156890503992
4	C	26	50	20120601	7	2418	48.12	0.166393256478981	-0.00367426825640154
4	C	26	50	20120601	7	2420	48.16	0.166154890783043	-0.0042407314988101
4	C	26	50	20120601	7	2422	48.2	0.165847582175940	-0.00414781766776218
4	C	26	50	20120601	7	2424	48.24	0.165510645794704	-0.00483265058534135
4	C	26	50	20120601	7	2426	48.28	0.165628237652416	-0.0056583391737329
4	C	26	50	20120601	7	2428	48.32	0.165157728800214	-0.00722344932321118
4	C	26	50	20120601	7	2430	48.36	0.164869441365524	-0.00925687629386932
4	C	26	50	20120601	7	2432	48.4	0.164299725431922	-0.0101108491535083
4	C	26	50	20120601	7	2434	48.44	0.164340525493197	-0.0116398261464680
4	C	26	50	20120601	7	2436	48.48	0.164236510085684	-0.0139302157214093
4	C	26	50	20120601	7	2438	48.52	0.164237075771109	-0.0157101449110121
4	C	26	50	20120601	7	2440	48.56	0.164193235150676	-0.0163691684310780
4	C	26	50	20120601	7	2442	48.6	0.163815498708166	-0.0170933871963692
4	C	26	50	20120601	7	2444	48.64	0.163775052200282	-0.0175312277152800
4	C	26	50	20120601	7	2446	48.68	0.163566384989154	-0.0182193133240526
4	C	26	50	20120601	7	2448	48.72	0.163179031894420	-0.0187664725513347
4	C	26	50	20120601	7	2450	48.76	0.162285885319103	-0.0200216577986190
4	C	26	50	20120601	7	2452	48.8	0.161835316878131	-0.0206292039450144
4	C	26	50	20120601	7	2454	48.84	0.161287804097458	-0.0213464223531720
4	C	26	50	20120601	7	2456	48.88	0.160484460083352	-0.0230506204065097
4	C	26	50	20120601	7	2458	48.92	0.160001506151802	-0.0244033156789195
4	C	26	50	20120601	7	2460	48.96	0.159749069030918	-0.0262721989015956
4	C	26	50	20120601	7	2462	49	0.159575898580206	-0.026509008962615
4	C	26	50	20120601	7	2464	49.04	0.159245114027967	-0.025914897845062
4	C	26	50	20120601	7	2466	49.08	0.159093298202046	-0.0260893410879807
4	C	26	50	20120601	7	2468	49.12	0.158892904140258	-0.0259319391184886
4	C	26	50	20120601	7	2470	49.16	0.158531006889646	-0.0256206707134103
4	C	26	50	20120601	7	2472	49.2	0.157799151371118	-0.0254177310672097
4	C	26	50	20120601	7	2474	49.24	0.156648264374059	-0.0255687690756712
4	C	26	50	20120601	7	2476	49.28	0.155764734450967	-0.0256956947428942
4	C	26	50	20120601	7	2478	49.32	0.154722388344819	-0.0260153777186686
4	C	26	50	20120601	7	2480	49.36	0.153732650983193	-0.0261975991361804
4	C	26	50	20120601	7	2482	49.4	0.153087486756038	-0.0266461876781651
4	C	26	50	20120601	7	2484	49.44	0.151711881223918	-0.0278478449421136
4	C	26	50	20120601	7	2486	49.48	0.151001238908825	-0.0284580780942775
4	C	26	50	20120601	7	2488	49.52	0.149777237070591	-0.0295152027321514
4	C	26	50	20120601	7	2490	49.56	0.148735668781904	-0.0301226074571907
4	C	26	50	20120601	7	2492	49.6	0.147296211507442	-0.0321588628549736
4	C	26	50	20120601	7	2494	49.64	0.146513939275415	-0.0325338415810368
4	C	26	50	20120601	7	2496	49.68	0.145525191863282	-0.033985036828066
4	C	26	50	20120601	7	2498	49.72	0.144811933253099	-0.0344988913259542
4	C	26	50	20120601	7	2500	49.76	0.144444591280273	-0.036539247943068
4	C	26	50	20120601	7	2502	49.8	0.143886189055170	-0.0371400765750422
4	C	26	50	20120601	7	2504	49.84	0.142827225939665	-0.0383447036874716
4	C	26	50	20120601	7	2506	49.88	0.142282329454083	-0.0401029954095701
4	C	26	50	20120601	7	2508	49.92	0.141677611734812	-0.0407911517290208
4	C	26	50	20120601	7	2510	49.96	0.140511804784670	-0.0425325435990489
4	C	26	50	20120601	7	2512	50	0.139617031863756	-0.0433155936485349
4	C	26	50	20120601	7	2514	50.04	0.139197293278444	-0.0447479091445064
4	C	26	50	20120601	7	2516	50.08	0.138731027066929	-0.0466510163353919
4	C	26	50	20120601	7	2518	50.12	0.138224667900922	-0.0483297585446069
4	C	26	50	20120601	7	2520	50.16	0.137527319193316	-0.0499732161254406
4	C	26	50	20120601	7	2522	50.2	0.136668750139599	-0.0514101985261679
4	C	26	50	20120601	7	2524	50.24	0.136369290417766	-0.0529018402810809
4	C	26	50	20120601	7	2526	50.28	0.135730136598252	-0.0558603043428873
4	C	26	50	20120601	7	2528	50.32	0.135055132464931	-0.056379744984347
4	C	26	50	20120601	7	2530	50.36	0.134908973493260	-0.0575950494091723
4	C	26	50	20120601	7	2532	50.4	0.134601099200731	-0.05721703012395
4	C	26	50	20120601	7	2534	50.44	0.134786856152149	-0.0575022062888025
4	C	26	50	20120601	7	2536	50.48	0.134767976401091	-0.0580641440478115
4	C	26	50	20120601	7	2538	50.52	0.134983502547997	-0.0581781296609387
4	C	26	50	20120601	7	2540	50.56	0.135332530455191	-0.0579860794591685
4	C	26	50	20120601	7	2542	50.6	0.135144440051395	-0.0580567901372871
4	C	26	50	20120601	7	2544	50.64	0.134848940127537	-0.0582066260642206
4	C	26	50	20120601	7	2546	50.68	0.134697619276363	-0.0578841853719995
4	C	26	50	20120601	7	2548	50.72	0.134705609582991	-0.0574462741424106
4	C	26	50	20120601	7	2550	50.76	0.134627403572991	-0.0569050546120905
4	C	26	50	20120601	7	2552	50.8	0.134599826408525	-0.0567954530610066
4	C	26	50	20120601	7	2554	50.84	0.134609725903462	-0.0565960489487119
4	C	26	50	20120601	7	2556	50.88	0.134365774063952	-0.0559688452337995
4	C	26	50	20120601	7	2558	50.92	0.133898164349554	-0.0550533540841973
4	C	26	50	20120601	7	2560	50.96	0.133675991398905	-0.0548314639762609
4	C	26	50	20120601	7	2562	51	0.133807937524274	-0.0543021238398647
4	C	26	50	20120601	7	2564	51.04	0.133770178022159	-0.0536950019575379
4	C	26	50	20120601	7	2566	51.08	0.133642615958833	-0.0528736267205116
4	C	26	50	20120601	7	2568	51.12	0.134045666824109	-0.0529372663308184
4	C	26	50	20120601	7	2570	51.16	0.134063839468386	-0.052506143326329
4	C	26	50	20120601	7	2572	51.2	0.134079183685537	-0.0516281288361296
4	C	26	50	20120601	7	2574	51.24	0.134228807480437	-0.0512847577831854
4	C	26	50	20120601	7	2576	51.28	0.134100750442364	-0.0502277038559897
4	C	26	50	20120601	7	2578	51.32	0.133508124249051	-0.0488079041500452
4	C	26	50	20120601	7	2580	51.36	0.132395562439532	-0.0472518449673661
4	C	26	50	20120601	7	2582	51.4	0.131257474075213	-0.045786366163357
4	C	26	50	20120601	7	2584	51.44	0.130339861605267	-0.0444129526622583
4	C	26	50	20120601	7	2586	51.48	0.129476554936116	-0.0433783847307043
4	C	26	50	20120601	7	2588	51.52	0.127844057510391	-0.0413919096503169
4	C	26	50	20120601	7	2590	51.56	0.127217985166328	-0.0407876161951149
4	C	26	50	20120601	7	2592	51.6	0.125532949706761	-0.0392510731595965
4	C	26	50	20120601	7	2594	51.64	0.124060116992227	-0.0382971154010978
4	C	26	50	20120601	7	2596	51.68	0.123065429883132	-0.0370630019358929
4	C	26	50	20120601	7	2598	51.72	0.121326937150907	-0.0363082361576543
4	C	26	50	20120601	7	2600	51.76	0.120001324068216	-0.0350059575987431
4	C	26	50	20120601	7	2602	51.8	0.118547441815418	-0.0340179172933911
4	C	26	50	20120601	7	2604	51.84	0.117314459721063	-0.0335498833149238
4	C	26	50	20120601	7	2606	51.88	0.115748713175482	-0.0330153812990248
4	C	26	50	20120601	7	2608	51.92	0.113918720825771	-0.0326485343009453
4	C	26	50	20120601	7	2610	51.96	0.112383026318390	-0.0324491301886507
4	C	26	50	20120601	7	2612	52	0.111741963310567	-0.0323959557587054
4	C	26	50	20120601	7	2614	52.04	0.110836583787935	-0.0320609285657792
4	C	26	50	20120601	7	2616	52.08	0.110441311097252	-0.0317776615892359
4	C	26	50	20120601	7	2618	52.12	0.109062735716651	-0.0320848287749833
4	C	26	50	20120601	7	2620	52.16	0.107465593629985	-0.0320867379632925
4	C	26	50	20120601	7	2622	52.2	0.105593952690862	-0.0319715502686373
4	C	26	50	20120601	7	2624	52.24	0.104178042072214	-0.032225260181727
4	C	26	50	20120601	7	2626	52.28	0.102744807337427	-0.0320236640384107
4	C	26	50	20120601	7	2628	52.32	0.101567333125395	-0.031934427162625
4	C	26	50	20120601	7	2630	52.36	0.0999366034666227	-0.0320877279127862
4	C	26	50	20120601	7	2632	52.4	0.098352825698121	-0.0318871924296417
4	C	26	50	20120601	7	2634	52.44	0.0970051508838577	-0.0325843290052135
4	C	26	50	20120601	7	2636	52.48	0.0955340859362772	-0.0329057797479409
4	C	26	50	20120601	7	2638	52.52	0.0940884768328194	-0.0326273210975097
4	C	26	50	20120601	7	2640	52.56	0.0931833094422225	-0.0335672781417409
4	C	26	50	20120601	7	2642	52.6	0.0927059416542435	-0.0329977036294952
4	C	26	50	20120601	7	2644	52.64	0.0916003802018583	-0.0341162758466542
4	C	26	50	20120601	7	2646	52.68	0.0905327903836228	-0.0353911893731335
4	C	26	50	20120601	7	2648	52.72	0.0893099906269169	-0.0366484959407613
4	C	26	50	20120601	7	2650	52.76	0.0880590480203198	-0.0375041658566752
4	C	26	50	20120601	7	2652	52.8	0.0872990496519005	-0.0379866955241569
4	C	26	50	20120601	7	2654	52.84	0.08600200368317	-0.0391533510024365
4	C	26	50	20120601	7	2656	52.88	0.084771991437296	-0.0399445327799062
4	C	26	50	20120601	7	2658	52.92	0.0835877290001648	-0.041180979697489
4	C	26	50	20120601	7	2660	52.96	0.0825151187237829	-0.0423958598582456
4	C	26	50	20120601	7	2662	53	0.0808511550462947	-0.0436154776344361
4	C	26	50	20120601	7	2664	53.04	0.080124885671338	-0.0439630206173893
4	C	26	50	20120601	7	2666	53.08	0.0786946985667779	-0.0450399371740686
4	C	26	50	20120601	7	2668	53.12	0.0774628124879338	-0.0460384780151212
4	C	26	50	20120601	7	2670	53.16	0.0761144164247535	-0.047467625672713
4	C	26	50	20120601	7	2672	53.2	0.0746519923220391	-0.0482553284848192
4	C	26	50	20120601	7	2674	53.24	0.0734675743214161	-0.0483343971650914
4	C	26	50	20120601	7	2676	53.28	0.0723401420562888	-0.0495613900650098
4	C	26	50	20120601	7	2678	53.32	0.0712729941797916	-0.0498939954172104
4	C	26	50	20120601	7	2680	53.36	0.0704340579458545	-0.0505876919182917
4	C	26	50	20120601	7	2682	53.4	0.0686664889827869	-0.051894368681382
4	C	26	50	20120601	7	2684	53.44	0.0677465996290057	-0.0528927468878749
4	C	26	50	20120601	7	2686	53.48	0.0663287939641842	-0.0536110825247467
4	C	26	50	20120601	7	2688	53.52	0.0653094217573578	-0.0549782098465606
4	C	26	50	20120601	7	2690	53.56	0.0641794368367505	-0.0557011841039169
4	C	26	50	20120601	7	2692	53.6	0.0632439840627153	-0.0566305557596338
4	C	26	50	20120601	7	2694	53.64	0.0620752072640921	-0.0578303038352731
4	C	26	50	20120601	7	2696	53.68	0.0614746614748304	-0.0581731799134704
4	C	26	50	20120601	7	2698	53.72	0.0603143699575814	-0.0593430880829436
4	C	26	50	20120601	7	2700	53.76	0.0593773827618311	-0.060315289196397
4	C	26	50	20120601	7	2702	53.8	0.0587342691443419	-0.0620382962901142
4	C	26	50	20120601	7	2704	53.84	0.0578246469810235	-0.0627817483598537
4	C	26	50	20120601	7	2706	53.88	0.0567542287356633	-0.0641873352194964
4	C	26	50	20120601	7	2708	53.92	0.0563098121236876	-0.0651463841468197
4	C	26	50	20120601	7	2710	53.96	0.0549491972553284	-0.065621559903777
4	C	26	50	20120601	7	2712	54	0.0536604951466159	-0.0675319502945087
4	C	26	50	20120601	7	2714	54.04	0.0522509484889987	-0.0687593462452923
4	C	26	50	20120601	7	2716	54.08	0.051246361884967	-0.0694535129723832
4	C	26	50	20120601	7	2718	54.12	0.0499850955193645	-0.0699023136464023
4	C	26	50	20120601	7	2720	54.16	0.0486823219857064	-0.0709699034646377
4	C	26	50	20120601	7	2722	54.2	0.0474050750068492	-0.0714549080058536
4	C	26	50	20120601	7	2724	54.24	0.0463493645825376	-0.0718859602996649
4	C	26	50	20120601	7	2726	54.28	0.0454183170837493	-0.073017119017529
4	C	26	50	20120601	7	2728	54.32	0.0442245087050721	-0.0733474085950212
4	C	26	50	20120601	7	2730	54.36	0.0431122297382656	-0.0746179380594572
4	C	26	50	20120601	7	2732	54.4	0.0415889803102336	-0.0760656684832586
4	C	26	50	20120601	7	2734	54.44	0.0404170922417731	-0.0763456120579303
4	C	26	50	20120601	7	2736	54.48	0.0393856355800563	-0.0778013327883591
4	C	26	50	20120601	7	2738	54.52	0.0377544816572152	-0.0788747208822003
4	C	26	50	20120601	7	2740	54.56	0.036585139173167	-0.0796268703653484
4	C	26	50	20120601	7	2742	54.6	0.0352856890413805	-0.0805703629434856
4	C	26	50	20120601	7	2744	54.64	0.0344068967337218	-0.0806528115941719
4	C	26	50	20120601	7	2746	54.68	0.0332472416125759	-0.0822419633742106
4	C	26	50	20120601	7	2748	54.72	0.0330873647693496	-0.082272015412411
4	C	26	50	20120601	7	2750	54.76	0.0321290936594856	-0.0827838193006338
4	C	26	50	20120601	7	2752	54.8	0.0315083246162819	-0.0843153418780058
4	C	26	50	20120601	7	2754	54.84	0.0312560289167545	-0.0853634155490805
4	C	26	50	20120601	7	2756	54.88	0.031101950349134	-0.086770770175676
4	C	26	50	20120601	7	2758	54.92	0.030576923564103	-0.0870992212755372
4	C	26	50	20120601	7	2760	54.96	0.0303428712195302	-0.0881649726161416
4	C	26	50	20120601	7	2762	55	0.0299631548780331	-0.0887043536688307
4	C	26	50	20120601	7	2764	55.04	0.0295523965488418	-0.0884669779223864
4	C	26	50	20120601	7	2766	55.08	0.0295691549795559	-0.0891923987692056
4	C	26	50	20120601	7	2768	55.12	0.0294285114407779	-0.0885601745961468
4	C	26	50	20120601	7	2770	55.16	0.0294473911918356	-0.0872031659723716
4	C	26	50	20120601	7	2772	55.2	0.0292961410513398	-0.087122909352707
4	C	26	50	20120601	7	2774	55.24	0.0300458863714319	-0.0868538552224655
4	C	26	50	20120601	7	2776	55.28	0.0300347140842891	-0.0866178229789054
4	C	26	50	20120601	7	2778	55.32	0.0298553918045802	-0.086683725330912
4	C	26	50	20120601	7	2780	55.36	0.0293811352864384	-0.0862458141013232
4	C	26	50	20120601	7	2782	55.4	0.0290711396735662	-0.0852453994273005
4	C	26	50	20120601	7	2784	55.44	0.0282646136789449	-0.0842977349191543
4	C	26	50	20120601	7	2786	55.48	0.0282522393102741	-0.0846257617549467
4	C	26	50	20120601	7	2788	55.52	0.0277094641450353	-0.0838930577082812
4	C	26	50	20120601	7	2790	55.56	0.0268528042796278	-0.0832942089752943
4	C	26	50	20120601	7	2792	55.6	0.0262661177832773	-0.0821483424363815
4	C	26	50	20120601	7	2794	55.64	0.0250765520452872	-0.081430558342799
4	C	26	50	20120601	7	2796	55.68	0.0243071491566781	-0.0800841563207417
4	C	26	50	20120601	7	2798	55.72	0.0230000622716548	-0.0781872009588526
4	C	26	50	20120601	7	2800	55.76	0.0216641961406371	-0.0775290259669241
4	C	26	50	20120601	7	2802	55.8	0.0195886256058203	-0.0761083777328423
4	C	26	50	20120601	7	2804	55.84	0.0181932917945049	-0.0752254134951746
4	C	26	50	20120601	7	2806	55.88	0.0173061556268282	-0.0742299485686202
4	C	26	50	20120601	7	2808	55.92	0.0156503943880018	-0.0732784656838556
4	C	26	50	20120601	7	2810	55.96	0.0140027648771590	-0.0714953545137374
4	C	26	50	20120601	7	2812	56	0.0128448775229661	-0.071799622561682
4	C	26	50	20120601	7	2814	56.04	0.0115162945917946	-0.0704008946378169
4	C	26	50	20120601	7	2816	56.08	0.0104689280275011	-0.0703726103665694
4	C	26	50	20120601	7	2818	56.12	0.0079386171217032	-0.0690042173236172
4	C	26	50	20120601	7	2820	56.16	0.0065550919936336	-0.0689318095892237
4	C	26	50	20120601	7	2822	56.2	0.0046208013936978	-0.0677921655899854
4	C	26	50	20120601	7	2824	56.24	0.003002941078343	-0.0675879531515787
4	C	26	50	20120601	7	2826	56.28	0.0018610343374048	-0.0666470061578538
4	C	26	50	20120601	7	2828	56.32	0.0004004345701859	-0.0661349194269185
4	C	26	50	20120601	7	2830	56.36	-0.000885509822080001	-0.0652834214410136
4	C	26	50	20120601	7	2832	56.4	-0.0012938639882152	-0.0643469999306883
4	C	26	50	20120601	7	2834	56.44	-0.0023564333483042	-0.0634302359888799
4	C	26	50	20120601	7	2836	56.48	-0.0035452212688351	-0.0627197350951437
4	C	26	50	20120601	7	2838	56.52	-0.0045562425445756	-0.0615694137835094
4	C	26	50	20120601	7	2840	56.56	-0.0050926537487837	-0.060833174202938
4	C	26	50	20120601	7	2842	56.6	-0.0049604954913799	-0.0606294567392781
4	C	26	50	20120601	7	2844	56.64	-0.0047101089801618	-0.0593311379783415
4	C	26	50	20120601	7	2846	56.68	-0.0042335897203202	-0.0583627552415065
4	C	26	50	20120601	7	2848	56.72	-0.0042384687571103	-0.0576567091204918
4	C	26	50	20120601	7	2850	56.76	-0.0042581970363054	-0.0565169236998972
4	C	26	50	20120601	7	2852	56.8	-0.0042136493090907	-0.0541778144677321
4	C	26	50	20120601	7	2854	56.84	-0.0045679805171433	-0.0526042897475576
4	C	26	50	20120601	7	2856	56.88	-0.0040927340495078	-0.0518753333668324
4	C	26	50	20120601	7	2858	56.92	-0.003738897816202	-0.0505787823728488
4	C	26	50	20120601	7	2860	56.96	-0.0034980572465299	-0.0498176526335796
4	C	26	50	20120601	7	2862	57	-0.0031426653783055	-0.049286898283621
4	C	26	50	20120601	7	2864	57.04	-0.003128664664038	-0.0485161518921276
4	C	26	50	20120601	7	2866	57.08	-0.0031547569042638	-0.0487075656977948
4	C	26	50	20120601	7	2868	57.12	-0.0028296292062743	-0.0488096719169981
4	C	26	50	20120601	7	2870	57.16	-0.0028296292062743	-0.0488096719169981
4	C	26	50	20120601	7	2872	57.2	-0.0028296292062743	-0.0488096719169981
4	C	26	50	20120601	7	2874	57.24	-0.0029034511542301	-0.0487202936198562
4	C	26	50	20120601	7	2876	57.28	-0.002358696090004	-0.0486012168379044
4	C	26	50	20120601	7	2878	57.32	-0.0025264925291796	-0.0491327490053223
4	C	26	50	20120601	7	2880	57.36	-0.0022642266240375	-0.0487942569891683
4	C	26	50	20120601	7	2882	57.4	-0.001714451101665	-0.0485725790132663
4	C	26	50	20120601	7	2884	57.44	-0.0020381645860922	-0.0483849128735394
4	C	26	50	20120601	7	2886	57.48	-0.00196851456814530	-0.0474606535998505
4	C	26	50	20120601	7	2888	57.52	-0.0019108853654786	-0.0472033374421767
4	C	26	50	20120601	7	2890	57.56	-0.0020790353580447	-0.0473136461000418
4	C	26	50	20120601	7	2892	57.6	-0.0018420838756691	-0.047167204285658
4	C	26	50	20120601	7	2894	57.64	-0.0015984148788722	-0.0465961448491718
4	C	26	50	20120601	7	2896	57.68	-0.00195097831997190	-0.0466637442574532
4	C	26	50	20120601	7	2898	57.72	-0.0020037991965265	-0.0462770275588223
4	C	26	50	20120601	7	2900	57.76	-0.0022957635864784	-0.0456005385012611
4	C	26	50	20120601	7	2902	57.8	-0.002024376003859	-0.0449655566117556
4	C	26	50	20120601	7	2904	57.84	-0.0019393817687604	-0.0445869716411083
4	C	26	50	20120601	7	2906	57.88	-0.0018349420971791	-0.0442095887519891
4	C	26	50	20120601	7	2908	57.92	-0.00126812530138000	-0.0436569140918137
4	C	26	50	20120601	7	2910	57.96	-0.0003718674562261	-0.0423342708576042
4	C	26	50	20120601	7	2912	58	0.0001740896895281	-0.0425825360484788
4	C	26	50	20120601	7	2914	58.04	0.000667438090761897	-0.042043932813249
4	C	26	50	20120601	7	2916	58.08	0.00104178042072210	-0.0423701918820885
4	C	26	50	20120601	7	2918	58.12	0.0015327246588999	-0.0429261899441355
4	C	26	50	20120601	7	2920	58.16	0.00186195357622040	-0.0426458928160731
4	C	26	50	20120601	7	2922	58.2	0.00270531983414160	-0.0423414833467723
4	C	26	50	20120601	7	2924	58.24	0.0030795207427455	-0.0427414229422114
4	C	26	50	20120601	7	2926	58.28	0.0036818342989602	-0.0417996981310272
4	C	26	50	20120601	7	2928	58.32	0.0041470398503028	-0.0412070719377147
4	C	26	50	20120601	7	2930	58.36	0.0051350801556548	-0.0399896461925459
4	C	26	50	20120601	7	2932	58.4	0.0064250550565734	-0.0382851652964957
4	C	26	50	20120601	7	2934	58.44	0.0079108985358807	-0.0386237987340059
4	C	26	50	20120601	7	2936	58.48	0.00931401052178915	-0.0389317437372127
4	C	26	50	20120601	7	2938	58.52	0.0105703271399233	-0.0378585677754059
4	C	26	50	20120601	7	2940	58.56	0.0115056879900769	-0.0371415614992827
4	C	26	50	20120601	7	2942	58.6	0.01258501578088	-0.0359024275759314
4	C	26	50	20120601	7	2944	58.64	0.0140509188489578	-0.0345882696230962
4	C	26	50	20120601	7	2946	58.68	0.0151714709651042	-0.0337178918861337
4	C	26	50	20120601	7	2948	58.72	0.0169779166590014	-0.0326335436371841
4	C	26	50	20120601	7	2950	58.76	0.0184640429810212	-0.0322175527178121
4	C	26	50	20120601	7	2952	58.8	0.0203305927513193	-0.0306546345993554
4	C	26	50	20120601	7	2954	58.84	0.0212059202357502	-0.0291847717333029
4	C	26	50	20120601	7	2956	58.88	0.0225969406957003	-0.0282837762727151
4	C	26	50	20120601	7	2958	58.92	0.0237124723537002	-0.0262118119824822
4	C	26	50	20120601	7	2960	58.96	0.0250066191846278	-0.0243615963788295
4	C	26	50	20120601	7	2962	59	0.0258970080434979	-0.0225914252628071
4	C	26	50	20120601	7	2964	59.04	0.0262180345221566	-0.0211100365562213
4	C	26	50	20120601	7	2966	59.08	0.0269819926885506	-0.0190370823164948
4	C	26	50	20120601	7	2968	59.12	0.0272729176315342	-0.0169331355865489
4	C	26	50	20120601	7	2970	59.16	0.0268942195238019	-0.0155324701901034
4	C	26	50	20120601	7	2972	59.2	0.0266976650518355	-0.0138394939213831
4	C	26	50	20120601	7	2974	59.24	0.0256875559438427	-0.0124889977510627
4	C	26	50	20120601	7	2976	59.28	0.0250025038231613	-0.0118989949239085
4	C	26	50	20120601	7	2978	59.32	0.0245046299385279	-0.0104224852541128
4	C	26	50	20120601	7	2980	59.36	0.0247597187098409	-0.0100539765550975
4	C	26	50	20120601	7	2982	59.4	0.0245537172912779	-0.00829464538603072
4	C	26	50	20120601	7	2984	59.44	0.0238108238358955	-0.00765542792690582
4	C	26	50	20120601	7	2986	59.48	0.0230054645674630	-0.00742388581140632
4	C	26	50	20120601	7	2988	59.52	0.0220559332974145	-0.0064111391951197
4	C	26	50	20120601	7	2990	59.56	0.0212480072313664	-0.00573875135688941
4	C	26	50	20120601	7	2992	59.6	0.0199445478041305	-0.00458558040492695
4	C	26	50	20120601	7	2994	59.64	0.0193405089073697	-0.00329477111800653
4	C	26	50	20120601	7	2996	59.68	0.0186286432975458	-0.00168145749925474
4	C	26	50	20120601	7	2998	59.72	0.0181089056712381	0.000404974195721160
4	C	26	50	20120601	7	3000	59.76	0.0179306299095653	0.00081115047297034
4	C	26	50	20120601	7	3002	59.8	0.0184123464042486	0.000391022978928349
4	C	26	50	20120601	7	3004	59.84	0.0183493361189771	0.00085798922615613
4	C	26	50	20120601	7	3006	59.88	0.0186989155694601	0.00079655578900665
4	C	26	50	20120601	7	3008	59.92	0.0191726848910297	0.00074613271154701
4	C	26	50	20120601	7	3010	59.96	0.0192929580976553	0.0010440594258779
4	C	26	50	20120601	7	3012	60	0.0197839122353280	0.00081215244327928
4	C	26	50	20120601	7	3014	60.04	0.0214173621338877	0.00063267954982598
4	C	26	50	20120601	7	3016	60.08	0.0224661400833164	0.00101959140992851
4	C	26	50	20120601	7	3018	60.12	0.0239915037606242	0.00169417835024828
4	C	26	50	20120601	7	3020	60.16	0.0246460725079686	0.00120719391004511
4	C	26	50	20120601	7	3022	60.2	0.0256246163692493	0.00206222035878807
4	C	26	50	20120601	7	3024	60.24	0.0267794843774866	0.00200823275604448
4	C	26	50	20120601	7	3026	60.28	0.0272138671442373	0.00282870996745866
4	C	26	50	20120601	7	3028	60.32	0.0271720912756048	0.00308200975861531
4	C	26	50	20120601	7	3030	60.36	0.0266026723268509	0.00323941172810743
4	C	26	50	20120601	7	3032	60.4	0.0262504836523453	0.00451895680400355
4	C	26	50	20120601	7	3034	60.44	0.0254254738864637	0.00513235779454726
4	C	26	50	20120601	7	3036	60.48	0.0250447888086763	0.00653904066970072
4	C	26	50	20120601	7	3038	60.52	0.0237884700692218	0.00757259248881019
4	C	26	50	20120601	7	3040	60.56	0.0230444933262506	0.00831825214592059
4	C	26	50	20120601	7	3042	60.6	0.0218917572449586	0.00924307356950057
4	C	26	50	20120601	7	3044	60.64	0.0203365465904169	0.0105964193801491
4	C	26	50	20120601	7	3046	60.68	0.0198318208410738	0.0114861223454415
4	C	26	50	20120601	7	3048	60.72	0.0194232050454295	0.0120348867051169
4	C	26	50	20120601	7	3050	60.76	0.0192044474205338	0.0122225740580473
4	C	26	50	20120601	7	3052	60.8	0.0191535852297631	0.0124273875372179
4	C	26	50	20120601	7	3054	60.84	0.0197891115914901	0.0119033860570197
4	C	26	50	20120601	7	3056	60.88	0.0200518371160400	0.0119197272947329
4	C	26	50	20120601	7	3058	60.92	0.0208219541824980	0.0120454438093600
4	C	26	50	20120601	7	3060	60.96	0.0209920840740515	0.0127986680948156
4	C	26	50	20120601	7	3062	61	0.0213424342709260	0.0123829105206813
4	C	26	50	20120601	7	3064	61.04	0.0219342967889148	0.0124603952817637
4	C	26	50	20120601	7	3066	61.08	0.0225898272014816	0.0125666168624336
4	C	26	50	20120601	7	3068	61.12	0.0228927446754741	0.0129311233370675
4	C	26	50	20120601	7	3070	61.16	0.0239518845676744	0.0130916012210577
4	C	26	50	20120601	7	3072	61.2	0.025220660407293	0.0137273467858869
4	C	26	50	20120601	7	3074	61.24	0.026374750598071	0.0150716062743973
4	C	26	50	20120601	7	3076	61.28	0.0274600251569039	0.0154486285390581
4	C	26	50	20120601	7	3078	61.32	0.0279367706909155	0.0169304273675770
4	C	26	50	20120601	7	3080	61.36	0.0274227959848745	0.0162701805527797
4	C	26	50	20120601	7	3082	61.4	0.0266696848365039	0.0164028762113372
4	C	26	50	20120601	7	3084	61.44	0.0262072370016079	0.0165933707781888
4	C	26	50	20120601	7	3086	61.48	0.0260286642550871	0.0165357698597934
4	C	26	50	20120601	7	3088	61.52	0.025774402798708	0.0163405942460503
4	C	26	50	20120601	7	3090	61.56	0.0250082950276993	0.0160768717009389
4	C	26	50	20120601	7	3092	61.6	0.0244886210410018	0.0159119249020915
4	C	26	50	20120601	7	3094	61.64	0.0231267263093687	0.0160048458042073
4	C	26	50	20120601	7	3096	61.68	0.0218667044517012	0.0167242138169796
4	C	26	50	20120601	7	3098	61.72	0.0200746483808010	0.0173102285618879
4	C	26	50	20120601	7	3100	61.76	0.0185299453330278	0.0182186769279495
4	C	26	50	20120601	7	3102	61.8	0.0169866423566813	0.0181116492455491
4	C	26	50	20120601	7	3104	61.84	0.0158050669253186	0.0181881581992735
4	C	26	50	20120601	7	3106	61.88	0.0148856301198773	0.0178840457148208
4	C	26	50	20120601	7	3108	61.92	0.0138340421281001	0.0180584394602649
4	C	26	50	20120601	7	3110	61.96	0.0140751867536882	0.0179515461281529
4	C	26	50	20120601	7	3112	62	0.013198819822289	0.0169231512387986
4	C	26	50	20120601	7	3114	62.04	0.0127848229440399	0.0168199985015591
4	C	26	50	20120601	7	3116	62.08	0.0125140293311167	0.0158497348606862
4	C	26	50	20120601	7	3118	62.12	0.0120645922609945	0.0148125506340417
4	C	26	50	20120601	7	3120	62.16	0.0111351003971248	0.0143050600971842
4	C	26	50	20120601	7	3122	62.2	0.0105823055287966	0.0132365015426585
4	C	26	50	20120601	7	3124	62.24	0.00949044002765623	0.012549808227138
4	C	26	50	20120601	7	3126	62.28	0.0083048355018543	0.0117644261394877
4	C	26	50	20120601	7	3128	62.32	0.0079877186165888	0.0115774169019605
4	C	26	50	20120601	7	3130	62.36	0.0081529553292165	0.0114090406352243
4	C	26	50	20120601	7	3132	62.4	0.0082390243666225	0.0115594563897183
4	C	26	50	20120601	7	3134	62.44	0.0082125785730061	0.0114484406250720
4	C	26	50	20120601	7	3136	62.48	0.0086093998275402	0.0112774551343133
4	C	26	50	20120601	7	3138	62.52	0.00866443465542673	0.0118114840957756
4	C	26	50	20120601	7	3140	62.56	0.0082856043187264	0.0116754742277347
4	C	26	50	20120601	7	3142	62.6	0.0086008509065557	0.0113164237890245
4	C	26	50	20120601	7	3144	62.64	0.00884104376641622	0.0118434191593343
4	C	26	50	20120601	7	3146	62.68	0.00900035775264468	0.0116638875760182
4	C	26	50	20120601	7	3148	62.72	0.00904878891030171	0.0117925046426618
4	C	26	50	20120601	7	3150	62.76	0.00896221004890644	0.0120577821155850
4	C	26	50	20120601	7	3152	62.8	0.00919465089712487	0.0117361340900656
4	C	26	50	20120601	7	3154	62.84	0.0086120677414256	0.0121601881480635
4	C	26	50	20120601	7	3156	62.88	0.0076727379009093	0.0108179488636271
4	C	26	50	20120601	7	3158	62.92	0.0072758459356971	0.0111810552668342
4	C	26	50	20120601	7	3160	62.96	0.0067302564854691	0.0103581385370249
4	C	26	50	20120601	7	3162	63	0.0070389934482708	0.0097448082571593
4	C	26	50	20120601	7	3164	63.04	0.0069359679902519	0.009579557402396
4	C	26	50	20120601	7	3166	63.08	0.0069579236558078	0.00940041189938239
4	C	26	50	20120601	7	3168	63.12	0.0065465006462422	0.00880316122772098
4	C	26	50	20120601	7	3170	63.16	0.0062170595968874	0.00759337223578892
4	C	26	50	20120601	7	3172	63.2	0.0055927196644387	0.00737010326962927
4	C	26	50	20120601	7	3174	63.24	0.0051339417137371	0.00731593181912257
4	C	26	50	20120601	7	3176	63.28	0.0046999407846482	0.00694953029831513
4	C	26	50	20120601	7	3178	63.32	0.0036055091929989	0.00656941797702049
4	C	26	50	20120601	7	3180	63.36	0.0030200601335155	0.00599712110366716
4	C	26	50	20120601	7	3182	63.4	0.0025938303079519	0.00555264792314892
4	C	26	50	20120601	7	3184	63.44	0.0020144057982442	0.00476773818282842
4	C	26	50	20120601	7	3186	63.48	0.0020314470716708	0.00394219101579312
4	C	26	50	20120601	7	3188	63.52	0.002322421512129	0.00394183746240253
4	C	26	50	20120601	7	3190	63.56	0.0024226892537013	0.00379376930242206
4	C	26	50	20120601	7	3192	63.6	0.0028055168650357	0.00412992786619815
4	C	26	50	20120601	7	3194	63.64	0.0027436450216819	0.00450646222717999
4	C	26	50	20120601	7	3196	63.68	0.0027114716631379	0.00425155023256224
4	C	26	50	20120601	7	3198	63.72	0.0028198923458972	0.0045245853739818
4	C	26	50	20120601	7	3200	63.76	0.0029606773060315	0.00438323472842261
4	C	26	50	20120601	7	3202	63.8	0.0028212782751883	0.00470727348196915
4	C	26	50	20120601	7	3204	63.84	0.002377222287671	0.00497018285428213
4	C	26	50	20120601	7	3206	63.88	0.00256830375315100	0.00528727074816961
4	C	26	50	20120601	7	3208	63.92	0.0020085368119603	0.00495731351086453
4	C	26	50	20120601	7	3210	63.96	0.00104114402461900	0.00500928585928174
4	C	26	50	20120601	7	3212	64	0.000676418346883	0.00519016377390926
4	C	26	50	20120601	7	3214	64.04	-0.000118793939239401	0.00454047406335506
4	C	26	50	20120601	7	3216	64.08	-0.000876953830027602	0.00513741360803274
4	C	26	50	20120601	7	3218	64.12	-0.0010269311783173	0.00476186919654457
4	C	26	50	20120601	7	3220	64.16	-0.00139943503064630	0.00491531136806205
4	C	26	50	20120601	7	3222	64.2	-0.0008889039346297	0.00417992031562804
4	C	26	50	20120601	7	3224	64.24	-0.0007114201325518	0.00360716382286694
4	C	26	50	20120601	7	3226	64.28	-0.000141916330984201	0.00354154431357282
4	C	26	50	20120601	7	3228	64.32	-0.000290550176389601	0.0038192958572229
4	C	26	50	20120601	7	3230	64.36	-0.000125370032304402	0.00353320045355482
4	C	26	50	20120601	7	3232	64.4	-0.000128198459429203	0.00272243181824633
4	C	26	50	20120601	7	3234	64.44	0.000286661089092997	0.00165052864864564
4	C	26	50	20120601	7	3236	64.48	0.000790191827975899	0.00126621611307075
4	C	26	50	20120601	7	3238	64.52	0.00173942611317640	-0.000366790429537090
4	C	26	50	20120601	7	3240	64.56	0.0023243731268451	-0.00142507472253212
4	C	26	50	20120601	7	3242	64.6	0.0030645371500521	-0.00265738506544498
4	C	26	50	20120601	7	3244	64.64	0.004119745528549	-0.00456889975595876
4	C	26	50	20120601	7	3246	64.68	0.004577420392672	-0.00517054156073133
4	C	26	50	20120601	7	3248	64.72	0.0052787288982528	-0.00679080603914219
4	C	26	50	20120601	7	3250	64.76	0.0056663577646315	-0.00822792279015792
4	C	26	50	20120601	7	3252	64.8	0.0059980792333556	-0.00943843656654072
4	C	26	50	20120601	7	3254	64.84	0.0060261174314432	-0.0111157306210678
4	C	26	50	20120601	7	3256	64.88	0.0054021939848887	-0.0118466237672667
4	C	26	50	20120601	7	3258	64.92	0.0051472636054946	-0.0131078717480928
4	C	26	50	20120601	7	3260	64.96	0.0043899522428438	-0.0150729214930102
4	C	26	50	20120601	7	3262	65	0.0046149465495496	-0.0159648589157311
4	C	26	50	20120601	7	3264	65.04	0.0046607034293602	-0.0165362789766758
4	C	26	50	20120601	7	3266	65.08	0.0049363477948023	-0.0171729720645918
4	C	26	50	20120601	7	3268	65.12	0.0056427121138686	-0.0167063876550258
4	C	26	50	20120601	7	3270	65.16	0.0050257685183512	-0.0165602357544224
4	C	26	50	20120601	7	3272	65.2	0.0052838766356199	-0.0168452139293762
4	C	26	50	20120601	7	3274	65.24	0.0051438977772162	-0.0170660009507339
4	C	26	50	20120601	7	3276	65.28	0.0054571248680784	-0.0173539136188296
4	C	26	50	20120601	7	3278	65.32	0.0055042111086376	-0.0168102828543856
4	C	26	50	20120601	7	3280	65.36	0.0055867163278664	-0.0168141577995465
4	C	26	50	20120601	7	3282	65.4	0.0053930751358385	-0.0172832170828466
4	C	26	50	20120601	7	3284	65.44	0.0052680798701282	-0.0173250990174962
4	C	26	50	20120601	7	3286	65.48	0.0052641059300179	-0.0176891034463155
4	C	26	50	20120601	7	3288	65.52	0.0052690556774862	-0.0172341509433
4	C	26	50	20120601	7	3290	65.56	0.0053449777325822	-0.0172686365410185
4	C	26	50	20120601	7	3292	65.6	0.0054570753706037	-0.0178602939980407
4	C	26	50	20120601	7	3294	65.64	0.0055076122922551	-0.0173978956606194
4	C	26	50	20120601	7	3296	65.68	0.0054826655650148	-0.0174445081396352
4	C	26	50	20120601	7	3298	65.72	0.0056084457192523	-0.0170222805384531
4	C	26	50	20120601	7	3300	65.76	0.0052514770029059	-0.0175531550965645
4	C	26	50	20120601	7	3302	65.8	0.0052718487492719	-0.0170717638710005
4	C	26	50	20120601	7	3304	65.84	0.0054473738655658	-0.0165169891036850
4	C	26	50	20120601	7	3306	65.88	0.0056061971196881	-0.0169016622637183
4	C	26	50	20120601	7	3308	65.92	0.0053724629731669	-0.0168456947619874
4	C	26	50	20120601	7	3310	65.96	0.0056181472242902	-0.0170850150520800
4	C	26	50	20120601	7	3312	66	0.0054136943695779	-0.0170550761509645
4	C	26	50	20120601	7	3314	66.04	0.0056955966300335	-0.0172747530146758
4	C	26	50	20120601	7	3316	66.08	0.0055918569941657	-0.0165059087404238
4	C	26	50	20120601	7	3318	66.12	0.0055896932474152	-0.0167878604983541
4	C	26	50	20120601	7	3320	66.16	0.005719595834187	-0.0171137730848708
4	C	26	50	20120601	7	3322	66.2	0.005367986987242	-0.0167572144904575
4	C	26	50	20120601	7	3324	66.24	0.0056621434082156	-0.0167972367342727
4	C	26	50	20120601	7	3326	66.28	0.0055165713351727	-0.0168162791198900
4	C	26	50	20120601	7	3328	66.32	0.0053847171336849	-0.0167045067509879
4	C	26	50	20120601	7	3330	66.36	0.0052928498206731	-0.0167322819053529
4	C	26	50	20120601	7	3332	66.4	0.0055717185930375	-0.0171092970989459
4	C	26	50	20120601	7	3334	66.44	0.0056391553667592	-0.0169935932163404
4	C	26	50	20120601	7	3336	66.48	0.0057385745801941	-0.0173837747381991
4	C	26	50	20120601	7	3338	66.52	0.0057084801155868	-0.0171831261179696
4	C	26	50	20120601	7	3340	66.56	0.005560574590166	-0.0173228716311355
4	C	26	50	20120601	7	3342	66.6	0.0054391997111753	-0.0168439835635769
4	C	26	50	20120601	7	3344	66.64	0.0055701417449154	-0.0169472070114945
4	C	26	50	20120601	7	3346	66.68	0.0050774368108525	-0.0174437444643115
4	C	26	50	20120601	7	3348	66.72	0.0055185512341601	-0.0173607513414037
4	C	26	50	20120601	7	3350	66.76	0.005207537387523	-0.0171214381223789
4	C	26	50	20120601	7	3352	66.8	0.0052086192608982	-0.0170175853494260
4	C	26	50	20120601	7	3354	66.84	0.005505434403369	-0.0171876869567083
4	C	26	50	20120601	7	3356	66.88	0.0053624079147384	-0.0173368369900639
4	C	26	50	20120601	7	3358	66.92	0.0052749034505666	-0.0167089615237093
4	C	26	50	20120601	7	3360	66.96	0.0052140215567064	-0.0167310939659605
4	C	26	50	20120601	7	3362	67	0.0055107518463636	-0.016901110720429
4	C	26	50	20120601	7	3364	67.04	0.005174536714045	-0.0169034583149425
4	C	26	50	20120601	7	3366	67.08	0.0054325387652965	-0.0172713447599904
4	C	26	50	20120601	7	3368	67.12	0.0052586046392603	-0.0168907940324915
4	C	26	50	20120601	7	3370	67.16	0.0054123296534902	-0.0172099820335191
4	C	26	50	20120601	7	3372	67.2	0.0051260716152625	-0.0167493514630507
4	C	26	50	20120601	7	3374	67.24	0.005238169253284	-0.0170001834515410
4	C	26	50	20120601	7	3376	67.28	0.0050484595749594	-0.0173910084405706
4	C	26	50	20120601	7	3378	67.32	0.0053498991957793	-0.0171452888341083
4	C	26	50	20120601	7	3380	67.36	0.0053522538613606	-0.0168394863644486
4	C	26	50	20120601	7	3382	67.4	0.0054328498922802	-0.0171778935277888
4	C	26	50	20120601	7	3384	67.44	0.005543172692281	-0.0174884689682216
4	C	26	50	20120601	7	3386	67.48	0.0056176522495433	-0.0169460685695768
4	C	26	50	20120601	7	3388	67.52	0.0053015684472852	-0.0172185804519783
4	C	26	50	20120601	7	3390	67.56	0.0053443059811401	-0.0172464687434283
4	C	26	50	20120601	7	3392	67.6	0.0053454019966509	-0.0174432919159716
4	C	26	50	20120601	7	3394	67.64	0.0054770087107653	-0.0170092132051368
4	C	26	50	20120601	7	3396	67.68	0.0055741227560935	-0.0170773358724363
4	C	26	50	20120601	7	3398	67.72	0.0053646989407095	-0.0171148337450426
4	C	26	50	20120601	7	3400	67.76	0.0053315144194684	-0.0173770784369813
4	C	26	50	20120601	7	3402	67.8	0.0055467152972547	-0.0174007947984223
4	C	26	50	20120601	7	3404	67.84	0.0056537924771298	-0.016937943912661
4	C	26	50	20120601	7	3406	67.88	0.0055500811255332	-0.0166437379942127
4	C	26	50	20120601	7	3408	67.92	0.0053034564223909	-0.0164671168624079
4	C	26	50	20120601	7	3410	67.96	0.0054639908749237	-0.0166901595543976
4	C	26	50	20120601	7	3412	68	0.0055582694220593	-0.0170616239597583
4	C	26	50	20120601	7	3414	68.04	0.0053557893952665	-0.0172603563206108
4	C	26	50	20120601	7	3416	68.08	0.0057464800340077	-0.0174869981861167
4	C	26	50	20120601	7	3418	68.12	0.0055496992878713	-0.0172079102106502
4	C	26	50	20120601	7	3420	68.16	0.0055962976247515	-0.0176002837635306
4	C	26	50	20120601	7	3422	68.2	0.0056609201134842	-0.0173625473926279
4	C	26	50	20120601	7	3424	68.24	0.0055093093485299	-0.0177455093542507
4	C	26	50	20120601	7	3426	68.28	0.0059228395363035	-0.0174010210725922
4	C	26	50	20120601	7	3428	68.32	0.0060603010945661	-0.0177978493981941
4	C	26	50	20120601	7	3430	68.36	0.0057868204758744	-0.0174340005328668
4	C	26	50	20120601	7	3432	68.4	0.0061676540460859	-0.0178380272055012
4	C	26	50	20120601	7	3434	68.44	0.0060841800905668	-0.0177218849166913
4	C	26	50	20120601	7	3436	68.48	0.006086428690131	-0.0174978593462757
4	C	26	50	20120601	7	3438	68.52	0.0060813021659674	-0.0180021325472789
4	C	26	50	20120601	7	3440	68.56	0.0059978069972449	-0.0178859690452656
4	C	26	50	20120601	7	3442	68.6	0.0061005001150766	-0.0179043750347799
4	C	26	50	20120601	7	3444	68.64	0.0060521340112434	-0.0171688425609896
4	C	26	50	20120601	7	3446	68.68	0.0067234611893019	-0.0167797924099808
4	C	26	50	20120601	7	3448	68.72	0.0070067210947774	-0.0166273331168892
4	C	26	50	20120601	7	3450	68.76	0.0075295204934477	-0.0168801591465024
4	C	26	50	20120601	7	3452	68.8	0.0085560698341031	-0.0164623721759062
4	C	26	50	20120601	7	3454	68.84	0.00948015233109675	-0.0166693069754204
4	C	26	50	20120601	7	3456	68.88	0.0101381293331264	-0.0170215310052650
4	C	26	50	20120601	7	3458	68.92	0.0112446383085984	-0.0167354638858682
4	C	26	50	20120601	7	3460	68.96	0.0125068239130164	-0.0172339741666047
4	C	26	50	20120601	7	3462	69	0.0139976029976564	-0.0177092064921046
4	C	26	50	20120601	7	3464	69.04	0.0158014323964632	-0.0178791949623018
4	C	26	50	20120601	7	3466	69.08	0.016988381839363	-0.0186315565774843
4	C	26	50	20120601	7	3468	69.12	0.0183073481183103	-0.0188610127279794
4	C	26	50	20120601	7	3470	69.16	0.0194843980662734	-0.0188441835865871
4	C	26	50	20120601	7	3472	69.2	0.0199689076327424	-0.0192325266308148
4	C	26	50	20120601	7	3474	69.24	0.0207945962211339	-0.0204854491363992
4	C	26	50	20120601	7	3476	69.28	0.0215270174250870	-0.0210999249292503
4	C	26	50	20120601	7	3478	69.32	0.0226125677555645	-0.0217153906715951
4	C	26	50	20120601	7	3480	69.36	0.0237751220145134	-0.0224087088705485
4	C	26	50	20120601	7	3482	69.4	0.0243487270354119	-0.0234248213151136
4	C	26	50	20120601	7	3484	69.44	0.0242909564113889	-0.0236899156473804
4	C	26	50	20120601	7	3486	69.48	0.0247609702888436	-0.0243903049141457
4	C	26	50	20120601	7	3488	69.52	0.0246713091489892	-0.0250347620345191
4	C	26	50	20120601	7	3490	69.56	0.0248349336581557	-0.0259647488731357
4	C	26	50	20120601	7	3492	69.6	0.0246949265154808	-0.025021609848389
4	C	26	50	20120601	7	3494	69.64	0.0251331205877821	-0.025170597247185
4	C	26	50	20120601	7	3496	69.68	0.0245493332292345	-0.0242647934604851
4	C	26	50	20120601	7	3498	69.72	0.0247663443003807	-0.0231081788984982
4	C	26	50	20120601	7	3500	69.76	0.0249745872474401	-0.0229927083611305
4	C	26	50	20120601	7	3502	69.8	0.0256319844219092	-0.0217946573417661
4	C	26	50	20120601	7	3504	69.84	0.026066289406914	-0.0214159309497626
4	C	26	50	20120601	7	3506	69.88	0.0275731905261650	-0.0199634770526629
4	C	26	50	20120601	7	3508	69.92	0.028543001618698	-0.0190827614145595
4	C	26	50	20120601	7	3510	69.96	0.0296283539592769	-0.0178489166499314
4	C	26	50	20120601	7	3512	70	0.0301116685152857	-0.0162544544979661
4	C	26	50	20120601	7	3514	70.04	0.0311271869901546	-0.0152185713477990
4	C	26	50	20120601	7	3516	70.08	0.0323938676723805	-0.0123757496503082
4	C	26	50	20120601	7	3518	70.12	0.0332337797136756	-0.0107822032016245
4	C	26	50	20120601	7	3520	70.16	0.0333511085276644	-0.00962684163285392
4	C	26	50	20120601	7	3522	70.2	0.0332383037828617	-0.00793086723138142
4	C	26	50	20120601	7	3524	70.24	0.0331847616573902	-0.00658207518840373
4	C	26	50	20120601	7	3526	70.28	0.0326640623658601	-0.00546087253401872
4	C	26	50	20120601	7	3528	70.32	0.0326681494430553	-0.00318004304275901
4	C	26	50	20120601	7	3530	70.36	0.0328508516931783	-0.00308417350536574
4	C	26	50	20120601	7	3532	70.4	0.0333787422606731	-0.0022127704635705
4	C	26	50	20120601	7	3534	70.44	0.0332391381688635	-0.00186857209569233
4	C	26	50	20120601	7	3536	70.48	0.0334206878349331	-0.00110450786328120
4	C	26	50	20120601	7	3538	70.52	0.0341990497664598	-0.00093270212865631
4	C	26	50	20120601	7	3540	70.56	0.0346861119884089	2.88287434689694e-05
4	C	26	50	20120601	7	3542	70.6	0.0357392980415116	0.000431335136523789
4	C	26	50	20120601	7	3544	70.64	0.0359841691198365	-0.000409344115628891
4	C	26	50	20120601	7	3546	70.68	0.0366945285922165	-0.000442012448919711
4	C	26	50	20120601	7	3548	70.72	0.037155491502872	-7.02864140499403e-05
4	C	26	50	20120601	7	3550	70.76	0.0376277681220265	-0.00062105188591615
4	C	26	50	20120601	7	3552	70.8	0.0380648308234779	-0.00110195520780112
4	C	26	50	20120601	7	3554	70.84	0.0391961309626983	-0.00112380480733978
4	C	26	50	20120601	7	3556	70.88	0.0400366687934947	-0.00189377338137381
4	C	26	50	20120601	7	3558	70.92	0.0403367649114303	-0.00242679047303223
4	C	26	50	20120601	7	3560	70.96	0.040692368911689	-0.00293456385260229
4	C	26	50	20120601	7	3562	71	0.041040972554814	-0.00284377134189794
4	C	26	50	20120601	7	3564	71.04	0.0409708982727984	-0.0033159065396962
4	C	26	50	20120601	7	3566	71.08	0.0406087888901528	-0.00188055048456562
4	C	26	50	20120601	7	3568	71.12	0.04004812392335	-0.00237276751494958
4	C	26	50	20120601	7	3570	71.16	0.0401418155718572	-0.0015180875485294
4	C	26	50	20120601	7	3572	71.2	0.039607737820027	-0.00107777215588454
4	C	26	50	20120601	7	3574	71.24	0.0391440171929249	-0.00039753543238308
4	C	26	50	20120601	7	3576	71.28	0.0388096971067799	-0.0006864592631759
4	C	26	50	20120601	7	3578	71.32	0.0385489161258783	0.000318480894246419
4	C	26	50	20120601	7	3580	71.36	0.0382146667504114	0.0014623675341719
4	C	26	50	20120601	7	3582	71.4	0.0376568302107333	0.00196108994694277
4	C	26	50	20120601	7	3584	71.44	0.037059537112665	0.00324116535292477
4	C	26	50	20120601	7	3586	71.48	0.0367207622537985	0.00337601061609705
4	C	26	50	20120601	7	3588	71.52	0.0357396091684953	0.0056521590604653
4	C	26	50	20120601	7	3590	71.56	0.0348007976372496	0.0060566807078465
4	C	26	50	20120601	7	3592	71.6	0.0340000840603696	0.00750821536613062
4	C	26	50	20120601	7	3594	71.64	0.0329534811713997	0.0085163516462039
4	C	26	50	20120601	7	3596	71.68	0.0325901838493617	0.0088102110823294
4	C	26	50	20120601	7	3598	71.72	0.0313756784551991	0.0100836891820430
4	C	26	50	20120601	7	3600	71.76	0.0305116081107248	0.0115039697205986
4	C	26	50	20120601	7	3602	71.8	0.0299091411123386	0.0127711170933002
4	C	26	50	20120601	7	3604	71.84	0.0288775974764877	0.0145835894582935
4	C	26	50	20120601	7	3606	71.88	0.0282277309892382	0.0152978026626310
4	C	26	50	20120601	7	3608	71.92	0.0276077609766972	0.0157071962757346
4	C	26	50	20120601	7	3610	71.96	0.0273825616090250	0.0174075618103183
4	C	26	50	20120601	7	3612	72	0.0275658012603016	0.0186680927848683
4	C	26	50	20120601	7	3614	72.04	0.0276791999748005	0.0199341179791081
4	C	26	50	20120601	7	3616	72.08	0.0279682510848140	0.020797792343785
4	C	26	50	20120601	7	3618	72.12	0.0284917293059942	0.0207360548507196
4	C	26	50	20120601	7	3620	72.16	0.0286723455911127	0.0210704951450174
4	C	26	50	20120601	7	3622	72.2	0.0285718374332348	0.0205425267957766
4	C	26	50	20120601	7	3624	72.24	0.0280722382080553	0.0208833098379017
4	C	26	50	20120601	7	3626	72.28	0.0275451608133588	0.0200169626095919
4	C	26	50	20120601	7	3628	72.32	0.0275002948880925	0.0202005628853270
4	C	26	50	20120601	7	3630	72.36	0.0268885980248915	0.0202604336164901
4	C	26	50	20120601	7	3632	72.4	0.0264792963356694	0.0197506379115258
4	C	26	50	20120601	7	3634	72.44	0.0258725067935298	0.0190246725924850
4	C	26	50	20120601	7	3636	72.48	0.025239377523791	0.018653144547514
4	C	26	50	20120601	7	3638	72.52	0.0242474269179391	0.0181069964829289
4	C	26	50	20120601	7	3640	72.56	0.0238208081836458	0.01812589744719
4	C	26	50	20120601	7	3642	72.6	0.0232095567977169	0.0184609529243875
4	C	26	50	20120601	7	3644	72.64	0.0222723928252713	0.0177509823607371
4	C	26	50	20120601	7	3646	72.68	0.02092193201029	0.0176783200679024
4	C	26	50	20120601	7	3648	72.72	0.0190775288243786	0.0172677597286099
4	C	26	50	20120601	7	3650	72.76	0.0178909329348695	0.0161853913786476
4	C	26	50	20120601	7	3652	72.8	0.0164027489321165	0.0162617518399480
4	C	26	50	20120601	7	3654	72.84	0.0153141509714120	0.0160355413095786
4	C	26	50	20120601	7	3656	72.88	0.0139212566784917	0.0152127165036508
4	C	26	50	20120601	7	3658	72.92	0.0121719027861074	0.0149813794491178
4	C	26	50	20120601	7	3660	72.96	0.0104734959373076	0.0141019436742883
4	C	26	50	20120601	7	3662	73	0.0084186598946355	0.0135385372544949
4	C	26	50	20120601	7	3664	73.04	0.0070881161563598	0.0125059683138112
4	C	26	50	20120601	7	3666	73.08	0.0053084415251983	0.0117822869496736
4	C	26	50	20120601	7	3668	73.12	0.0043698986945294	0.0111965904028168
4	C	26	50	20120601	7	3670	73.16	0.0026387315885572	0.0113986532366087
4	C	26	50	20120601	7	3672	73.2	0.0012744539070715	0.0107512404098899
4	C	26	50	20120601	7	3674	73.24	-0.000233111892553803	0.0101972788153728
4	C	26	50	20120601	7	3676	73.28	-0.0019112884163438	0.0102080975491249
4	C	26	50	20120601	7	3678	73.32	-0.0034425493642068	0.0102423710148090
4	C	26	50	20120601	7	3680	73.36	-0.004629781649819	0.0101221628620073
4	C	26	50	20120601	7	3682	73.4	-0.0067935991109279	0.00918192297506356
4	C	26	50	20120601	7	3684	73.44	-0.0083592749458312	0.00953660773650673
4	C	26	50	20120601	7	3686	73.48	-0.0100281176601095	0.0093473152511831
4	C	26	50	20120601	7	3688	73.52	-0.0115428818067674	0.00975149748730932
4	C	26	50	20120601	7	3690	73.56	-0.0128229572127494	0.0094633514739758
4	C	26	50	20120601	7	3692	73.6	-0.013785753806013	0.0100943735655067
4	C	26	50	20120601	7	3694	73.64	-0.0145876128958785	0.00953321362395704
4	C	26	50	20120601	7	3696	73.68	-0.0156842648028207	0.0091233038229032
4	C	26	50	20120601	7	3698	73.72	-0.0165624207143763	0.00869656488045711
4	C	26	50	20120601	7	3700	73.76	-0.0176442940895917	0.00811249467919703
4	C	26	50	20120601	7	3702	73.8	-0.0191666949894864	0.00748712944191564
4	C	26	50	20120601	7	3704	73.84	-0.0209908890635914	0.00646889567700701
4	C	26	50	20120601	7	3706	73.88	-0.0217957887126161	0.00642696424488265
4	C	26	50	20120601	7	3708	73.92	-0.0230500547210848	0.00489042120936428
4	C	26	50	20120601	7	3710	73.96	-0.0244394488354382	0.00417758686325013
4	C	26	50	20120601	7	3712	74	-0.0256024273584557	0.0026218812339616
4	C	26	50	20120601	7	3714	74.04	-0.0265351719135189	0.00222752778209386
4	C	26	50	20120601	7	3716	74.08	-0.0275843062447654	0.00154736176927053
4	C	26	50	20120601	7	3718	74.12	-0.0288628967265069	0.000417263711578179
4	C	26	50	20120601	7	3720	74.16	-0.0299274459855832	-0.00077583756031788
4	C	26	50	20120601	7	3722	74.2	-0.0301173041563318	-0.00096060456224192
4	C	26	50	20120601	7	3724	74.24	-0.0307585792961899	-0.00183946758057868
4	C	26	50	20120601	7	3726	74.28	-0.0311723781845403	-0.00303207387772792
4	C	26	50	20120601	7	3728	74.32	-0.0322801316679471	-0.00421053803925341
4	C	26	50	20120601	7	3730	74.36	-0.0333521055482259	-0.00550850324679944
4	C	26	50	20120601	7	3732	74.4	-0.0346013510985482	-0.00658959880455555
4	C	26	50	20120601	7	3734	74.44	-0.0353558340340743	-0.00869918117554752
4	C	26	50	20120601	7	3736	74.48	-0.0366009076543875	-0.00974513352627862
4	C	26	50	20120601	7	3738	74.52	-0.0377569565309494	-0.0110700395021879
4	C	26	50	20120601	7	3740	74.56	-0.0384383953359789	-0.0126885362136457
4	C	26	50	20120601	7	3742	74.6	-0.0388096263961018	-0.0128045017257603
4	C	26	50	20120601	7	3744	74.64	-0.0397805547173491	-0.0142780415470750
4	C	26	50	20120601	7	3746	74.68	-0.0404827824617454	-0.0149410955757936
4	C	26	50	20120601	7	3748	74.72	-0.0418800961720482	-0.0158339593083979
4	C	26	50	20120601	7	3750	74.76	-0.0427809502112798	-0.0174563451071523
4	C	26	50	20120601	7	3752	74.8	-0.0438738544522818	-0.0182440620613941
4	C	26	50	20120601	7	3754	74.84	-0.0444524799313267	-0.0190048382472727
4	C	26	50	20120601	7	3756	74.88	-0.0444903808547983	-0.0195429465077557
4	C	26	50	20120601	7	3758	74.92	-0.0440464592175694	-0.0199394919906451
4	C	26	50	20120601	7	3760	74.96	-0.0439053207040446	-0.0217635446433939
4	C	26	50	20120601	7	3762	75	-0.0434017899651616	-0.022312471637629
4	C	26	50	20120601	7	3764	75.04	-0.0429309275595695	-0.0245158870784844
4	C	26	50	20120601	7	3766	75.08	-0.0424496706842939	-0.0255898408577505
4	C	26	50	20120601	7	3768	75.12	-0.0423312302984452	-0.0266555214876768
4	C	26	50	20120601	7	3770	75.16	-0.0418763485061079	-0.0289331831405568
4	C	26	50	20120601	7	3772	75.2	-0.0415041982071694	-0.03054772005404
4	C	26	50	20120601	7	3774	75.24	-0.0415771009163097	-0.0313816110810933
4	C	26	50	20120601	7	3776	75.28	-0.0410432352965139	-0.0323651966137238
4	C	26	50	20120601	7	3778	75.32	-0.0398574879351422	-0.0329228917320456
4	C	26	50	20120601	7	3780	75.36	-0.0392265365542894	-0.0336006535818129
4	C	26	50	20120601	7	3782	75.4	-0.0385646138964207	-0.0349013765058056
4	C	26	50	20120601	7	3784	75.44	-0.0377192677395122	-0.0354358785217045
4	C	26	50	20120601	7	3786	75.48	-0.0366080494328775	-0.0370563551321497
4	C	26	50	20120601	7	3788	75.52	-0.0360854975215807	-0.0377563908455244
4	C	26	50	20120601	7	3790	75.56	-0.0358328411975949	-0.0382462107839201
4	C	26	50	20120601	7	3792	75.6	-0.0355838618288713	-0.0377835578880576
4	C	26	50	20120601	7	3794	75.64	-0.0355735663541372	-0.0386954145088045
4	C	26	50	20120601	7	3796	75.68	-0.0349822978058447	-0.0391848596806062
4	C	26	50	20120601	7	3798	75.72	-0.0347790399615926	-0.039463636529089
4	C	26	50	20120601	7	3800	75.76	-0.03379500895169	-0.0400536676405145
4	C	26	50	20120601	7	3802	75.8	-0.0321280824967886	-0.0408528326535437
4	C	26	50	20120601	7	3804	75.84	-0.0306172427927663	-0.0404421803903696
4	C	26	50	20120601	7	3806	75.88	-0.0287119789261983	-0.0411679901459186
4	C	26	50	20120601	7	3808	75.92	-0.0265721281423308	-0.0413748938327344
4	C	26	50	20120601	7	3810	75.96	-0.0245603145975464	-0.0421511089880735
4	C	26	50	20120601	7	3812	76	-0.0223204619442565	-0.0425572923363905
4	C	26	50	20120601	7	3814	76.04	-0.020529134193341	-0.0429922478596339
4	C	26	50	20120601	7	3816	76.08	-0.0184213832289123	-0.0434319339272435
4	C	26	50	20120601	7	3818	76.12	-0.0166045077099925	-0.0433612586044639
4	C	26	50	20120601	7	3820	76.16	-0.0146859431648703	-0.0443928284032657
4	C	26	50	20120601	7	3822	76.2	-0.0134952743403015	-0.0447284637080238
4	C	26	50	20120601	7	3824	76.24	-0.0116770906738366	-0.0458674006004809
4	C	26	50	20120601	7	3826	76.28	-0.0102468257875305	-0.0463610318444272
4	C	26	50	20120601	7	3828	76.32	-0.0081793869806973	-0.0471990948014896
4	C	26	50	20120601	7	3830	76.36	-0.0062344897790437	-0.048223197552682
4	C	26	50	20120601	7	3832	76.4	-0.0039906985409826	-0.0483879534326985
4	C	26	50	20120601	7	3834	76.44	-0.0022163554949512	-0.0492037425261534
4	C	26	50	20120601	7	3836	76.48	-0.000388979440330801	-0.0502705545269296
4	C	26	50	20120601	7	3838	76.52	0.0013694537031239	-0.0521998246687189
4	C	26	50	20120601	7	3840	76.56	0.0032985824235571	-0.0529673183690188
4	C	26	50	20120601	7	3842	76.6	0.004896855881073	-0.054334509330443
4	C	26	50	20120601	7	3844	76.64	0.0067462229565883	-0.0552554452022604
4	C	26	50	20120601	7	3846	76.68	0.00866382583648812	-0.056746238429036
4	C	26	50	20120601	7	3848	76.72	0.0102529776165268	-0.0585131568538649
4	C	26	50	20120601	7	3850	76.76	0.0114877274778347	-0.0604954600042433
4	C	26	50	20120601	7	3852	76.8	0.0129800763395289	-0.0616150221708959
4	C	26	50	20120601	7	3854	76.84	0.0146989822139153	-0.0628629949290121
4	C	26	50	20120601	7	3856	76.88	0.0156723854088967	-0.0648946541327173
4	C	26	50	20120601	7	3858	76.92	0.0170857504431324	-0.0672981100819703
4	C	26	50	20120601	7	3860	76.96	0.0183467339660223	-0.0690461487557416
4	C	26	50	20120601	7	3862	77	0.0187080655312087	-0.069506475270294
4	C	26	50	20120601	7	3864	77.04	0.0195060355337777	-0.070953993562061
4	C	26	50	20120601	7	3866	77.08	0.0204104251069153	-0.0719998044914359
4	C	26	50	20120601	7	3868	77.12	0.0217257144306004	-0.0735327412823702
4	C	26	50	20120601	7	3870	77.16	0.0226827127482583	-0.0756348283214816
4	C	26	50	20120601	7	3872	77.2	0.0237036335189354	-0.076460446199195
4	C	26	50	20120601	7	3874	77.24	0.0243122403255026	-0.077761876229969
4	C	26	50	20120601	7	3876	77.28	0.0247753245565017	-0.077380533542875
4	C	26	50	20120601	7	3878	77.32	0.0253477274958722	-0.0778318798013063
4	C	26	50	20120601	7	3880	77.36	0.0257760220732369	-0.0779298140905007
4	C	26	50	20120601	7	3882	77.4	0.0265798610620898	-0.0777766547616957
4	C	26	50	20120601	7	3884	77.44	0.0270483193046259	-0.0771717249103906
4	C	26	50	20120601	7	3886	77.48	0.0276840790115907	-0.077174341205481
4	C	26	50	20120601	7	3888	77.52	0.0281645580694070	-0.0766193330929277
4	C	26	50	20120601	7	3890	77.56	0.0290055201642721	-0.0764685072165005
4	C	26	50	20120601	7	3892	77.6	0.0302239358589347	-0.0757354496164445
4	C	26	50	20120601	7	3894	77.64	0.0313082133972061	-0.0751221051944432
4	C	26	50	20120601	7	3896	77.68	0.0328763641058435	-0.0746412018725583
4	C	26	50	20120601	7	3898	77.72	0.0340586466439874	-0.0729024262976206
4	C	26	50	20120601	7	3900	77.76	0.0352430505024749	-0.072332356810628
4	C	26	50	20120601	7	3902	77.8	0.0368529205112023	-0.0714930917720376
4	C	26	50	20120601	7	3904	77.84	0.037859274882187	-0.0709201938579203
4	C	26	50	20120601	7	3906	77.88	0.0395530784658413	-0.0700829794289954
4	C	26	50	20120601	7	3908	77.92	0.041397920057957	-0.069227521645116
4	C	26	50	20120601	7	3910	77.96	0.0424258411857678	-0.0683369206542115
4	C	26	50	20120601	7	3912	78	0.0442051339792676	-0.0669036859194245
4	C	26	50	20120601	7	3914	78.04	0.0463229187889213	-0.066178760047352
4	C	26	50	20120601	7	3916	78.08	0.0474552795883134	-0.0652863912894946
4	C	26	50	20120601	7	3918	78.12	0.0496168343077226	-0.0645949115681723
4	C	26	50	20120601	7	3920	78.16	0.0512367452327428	-0.0630802181321926
4	C	26	50	20120601	7	3922	78.2	0.0534240386389872	-0.061839740705957
4	C	26	50	20120601	7	3924	78.24	0.0544287666643751	-0.0616128301398743
4	C	26	50	20120601	7	3926	78.28	0.0564332729676828	-0.0600344263829097
4	C	26	50	20120601	7	3928	78.32	0.0581217732504781	-0.0603884747482498
4	C	26	50	20120601	7	3930	78.36	0.0598161425195573	-0.0598100614012392
4	C	26	50	20120601	7	3932	78.4	0.061363574999506	-0.0590152733791855
4	C	26	50	20120601	7	3934	78.44	0.06263530654547	-0.0581481483334164
4	C	26	50	20120601	7	3936	78.48	0.0644042755799644	-0.057552552291623
4	C	26	50	20120601	7	3938	78.52	0.0663425966885529	-0.0569359551784283
4	C	26	50	20120601	7	3940	78.56	0.0677296078530538	-0.0575487834124793
4	C	26	50	20120601	7	3942	78.6	0.0692818062327076	-0.0572193140788532
4	C	26	50	20120601	7	3944	78.64	0.0704486526298182	-0.0566526599176137
4	C	26	50	20120601	7	3946	78.68	0.0715581314537712	-0.0563116647434543
4	C	26	50	20120601	7	3948	78.72	0.0723336366739019	-0.0560300028993043
4	C	26	50	20120601	7	3950	78.76	0.0744516406866577	-0.0561712050524394
4	C	26	50	20120601	7	3952	78.8	0.075562010465155	-0.0561482240820509
4	C	26	50	20120601	7	3954	78.84	0.0771393005289392	-0.0556034513401552
4	C	26	50	20120601	7	3956	78.88	0.0786034676498693	-0.0549892265702114
4	C	26	50	20120601	7	3958	78.92	0.08002987173315	-0.0549112751186534
4	C	26	50	20120601	7	3960	78.96	0.0813969212732179	-0.0550492316516629
4	C	26	50	20120601	7	3962	79	0.0825500780830448	-0.0551535935414983
4	C	26	50	20120601	7	3964	79.04	0.0840387217052056	-0.0561343082205971
4	C	26	50	20120601	7	3966	79.08	0.0856034924434289	-0.0562257229852689
4	C	26	50	20120601	7	3968	79.12	0.086630805459408	-0.0565103758911034
4	C	26	50	20120601	7	3970	79.16	0.0877148637945773	-0.0565660322658506
4	C	26	50	20120601	7	3972	79.2	0.0890387939631285	-0.0580544071874345
4	C	26	50	20120601	7	3974	79.24	0.0896203963617222	-0.0583878009636962
4	C	26	50	20120601	7	3976	79.28	0.0909146139033279	-0.0598426731659875
4	C	26	50	20120601	7	3978	79.32	0.0917546850436488	-0.0605688435459948
4	C	26	50	20120601	7	3980	79.36	0.0927789999268756	-0.060968217456009
4	C	26	50	20120601	7	3982	79.4	0.0940694910157445	-0.0618838995244421
4	C	26	50	20120601	7	3984	79.44	0.0950470095721924	-0.0632401161886223
4	C	26	50	20120601	7	3986	79.48	0.0961886900389606	-0.0636611417082764
4	C	26	50	20120601	7	3988	79.52	0.0970873803314418	-0.0643675838090886
4	C	26	50	20120601	7	3990	79.56	0.0985454840117232	-0.0656615397211853
4	C	26	50	20120601	7	3992	79.6	0.0992494865941403	-0.0661921455787199
4	C	26	50	20120601	7	3994	79.64	0.0994941313982953	-0.0668342126781729
4	C	26	50	20120601	7	3996	79.68	0.0994541303676835	-0.0664838907655697
4	C	26	50	20120601	7	3998	79.72	0.0993076461268929	-0.0662711647615175
4	C	26	50	20120601	7	4000	79.76	0.099213834270233	-0.0662928517264965
4	C	26	50	20120601	7	4002	79.8	0.0992359242860772	-0.0659766052896786
4	C	26	50	20120601	7	4004	79.84	0.0990218264948695	-0.0663660655626205
4	C	26	50	20120601	7	4006	79.88	0.0990214163729364	-0.0661444441552611
4	C	26	50	20120601	7	4008	79.92	0.0992185011749887	-0.0654396566843168
[truncated: 328 more rows]
