# Supplementary material for: How Do Ants Make Sense of Gravity? A Boltzmann Walker Analysis of Lasius niger Trajectories on Various Inclines
Source: PLoS One. 2013 Oct 29;8(10):e76531. doi: 10.1371/journal.pone.0076531 (PMC3812222; doi:10.1371/journal.pone.0076531)
Supplement: Dataset S4 — Trajectories for . (ZIP) [file pone.0076531.s008.zip › Incline4/4-C-26-50-20120601-08.txt]

Pente	Colonie	Temperature	Humidite	Date	Indiv	Frame	Time	X	Y
4	C	26	50	20120601	8	38	0	0	0
4	C	26	50	20120601	8	40	0.04	0.0006650904962484	-0.000396248498041314
4	C	26	50	20120601	8	42	0.08	0.0015264172664118	6.06131932833201e-05
4	C	26	50	20120601	8	44	0.12	0.0025050530515739	-0.000612128198337567
4	C	26	50	20120601	8	46	0.16	0.0034047050092776	-0.00022795708411892
4	C	26	50	20120601	8	48	0.2	0.0034312922242502	0.00018810454593125
4	C	26	50	20120601	8	50	0.24	0.0030721526900855	-0.000401268956187739
4	C	26	50	20120601	8	52	0.28	0.0021389131602755	-0.000545094475481082
4	C	26	50	20120601	8	54	0.32	0.0025105684844672	-0.000675343544575644
4	C	26	50	20120601	8	56	0.36	0.0021681166703385	-0.00042382566250759
4	C	26	50	20120601	8	58	0.4	0.0016712327351988	-0.000697405276148664
4	C	26	50	20120601	8	60	0.44	0.0014158257658342	-0.00017004503873974
4	C	26	50	20120601	8	62	0.48	0.001207158554706	-0.000942417775829802
4	C	26	50	20120601	8	64	0.52	0.000904021877611398	-0.00163587739613945
4	C	26	50	20120601	8	66	0.56	0.000613606051510198	-0.0023054438783128
4	C	26	50	20120601	8	68	0.6	9.97727668249765e-06	-0.00233985169428534
4	C	26	50	20120601	8	70	0.64	0.000215186735650699	-0.0029992924073521
4	C	26	50	20120601	8	72	0.68	-0.000282743717525302	-0.00495046871722264
4	C	26	50	20120601	8	74	0.72	-4.08283455456994e-05	-0.00635370798235172
4	C	26	50	20120601	8	76	0.76	-4.75741442383e-05	-0.00924856071812257
4	C	26	50	20120601	8	78	0.8	0.000329292556930698	-0.0115973078157152
4	C	26	50	20120601	8	80	0.84	0.0016751006092918	-0.0131438493411196
4	C	26	50	20120601	8	82	0.88	0.0032832452774732	-0.0152378329365186
4	C	26	50	20120601	8	84	0.92	0.0050805268674863	-0.0167994499784978
4	C	26	50	20120601	8	86	0.96	0.0062352817386386	-0.0175147097008714
4	C	26	50	20120601	8	88	1	0.0062684945441509	-0.0175162865489935
4	C	26	50	20120601	8	90	1.04	0.0065395992840578	-0.0171418027976771
4	C	26	50	20120601	8	92	1.08	0.0067173729999159	-0.0180341644844667
4	C	26	50	20120601	8	94	1.12	0.0069965882546031	-0.0185433732908026
4	C	26	50	20120601	8	96	1.16	0.0084200224894028	-0.0214512509334829
4	C	26	50	20120601	8	98	1.2	0.0091381247810368	-0.0215921419596343
4	C	26	50	20120601	8	100	1.24	0.0090902748651539	-0.0216023737947581
4	C	26	50	20120601	8	102	1.28	0.0096087114149843	-0.0232837464411991
4	C	26	50	20120601	8	104	1.32	0.0094635565349423	-0.0237326743944388
4	C	26	50	20120601	8	106	1.36	0.0089040717293573	-0.0254468645737014
4	C	26	50	20120601	8	108	1.4	0.0092660686820247	-0.0294709095633779
4	C	26	50	20120601	8	110	1.44	0.0085728070516138	-0.0268082424102775
4	C	26	50	20120601	8	112	1.48	0.0085409731043248	-0.0261182617553313
4	C	26	50	20120601	8	114	1.52	0.0083634468758401	-0.0250707961960884
4	C	26	50	20120601	8	116	1.56	0.0077264872086676	-0.0243249378419725
4	C	26	50	20120601	8	118	1.6	0.0072158663100897	-0.0238996322049719
4	C	26	50	20120601	8	120	1.64	0.0071335456457308	-0.0236289651641625
4	C	26	50	20120601	8	122	1.68	0.0061123512247293	-0.023688918626819
4	C	26	50	20120601	8	124	1.72	0.0052471707226085	-0.0235628768430724
4	C	26	50	20120601	8	126	1.76	0.004350368405233	-0.0233558854750157
4	C	26	50	20120601	8	128	1.8	0.0036798190446338	-0.0230417179321345
4	C	26	50	20120601	8	130	1.84	0.00211820200265460	-0.0235879296363299
4	C	26	50	20120601	8	132	1.88	0.00215874043442	-0.0236759432173842
4	C	26	50	20120601	8	134	1.92	0.0024006982328064	-0.0238121461255763
4	C	26	50	20120601	8	136	1.96	0.0016138085934986	-0.0234972219784393
4	C	26	50	20120601	8	138	2	0.00193026009128300	-0.023454986490399
4	C	26	50	20120601	8	140	2.04	0.00122816669717510	-0.0228602460478108
4	C	26	50	20120601	8	142	2.08	0.0021404405109229	-0.0225282240587047
4	C	26	50	20120601	8	144	2.12	0.0024076490924655	-0.0222703492866737
4	C	26	50	20120601	8	146	2.16	0.0026902726018379	-0.0228168791889206
4	C	26	50	20120601	8	148	2.2	0.0029338708879567	-0.0227151265231079
4	C	26	50	20120601	8	150	2.24	0.0032963338239929	-0.0226250411191847
4	C	26	50	20120601	8	152	2.28	0.0034627514049452	-0.0221701239715084
4	C	26	50	20120601	8	154	2.32	0.0039256376460455	-0.022557038660038
4	C	26	50	20120601	8	156	2.36	0.0040281752003854	-0.0217352320878752
4	C	26	50	20120601	8	158	2.4	0.0040473024388165	-0.0218276862995153
4	C	26	50	20120601	8	160	2.44	0.0041486237694927	-0.0218692005386388
4	C	26	50	20120601	8	162	2.48	0.0042600991535468	-0.0217097833148203
4	C	26	50	20120601	8	164	2.52	0.004329133988594	-0.0220775990491901
4	C	26	50	20120601	8	166	2.56	0.0048675823674387	-0.0217386962039962
4	C	26	50	20120601	8	168	2.6	0.0051155187536601	-0.0220514954952558
4	C	26	50	20120601	8	170	2.64	0.0052089409944836	-0.0206089135159283
4	C	26	50	20120601	8	172	2.68	0.0047880194195264	-0.0218526245414742
4	C	26	50	20120601	8	174	2.72	0.0051649943080329	-0.0212304250212522
4	C	26	50	20120601	8	176	2.76	0.0054263190540492	-0.0207569682408799
4	C	26	50	20120601	8	178	2.8	0.0051970333162885	-0.0204969360860596
4	C	26	50	20120601	8	180	2.84	0.0053790723002507	-0.0201420802047754
4	C	26	50	20120601	8	182	2.88	0.004815514559606	-0.0201047386027677
4	C	26	50	20120601	8	184	2.92	0.0052332810241056	-0.0200034731335272
4	C	26	50	20120601	8	186	2.96	0.0050082032787997	-0.0197693557351306
4	C	26	50	20120601	8	188	3	0.0049613507370317	-0.020597702691466
4	C	26	50	20120601	8	190	3.04	0.0048606428214882	-0.0201740202180816
4	C	26	50	20120601	8	192	3.08	0.0047722143808853	-0.0203809597552113
4	C	26	50	20120601	8	194	3.12	0.0044348337244593	-0.0205062083772813
4	C	26	50	20120601	8	196	3.16	0.0044800316363594	-0.0202884764107717
4	C	26	50	20120601	8	198	3.2	0.0041678188194641	-0.0198776018332256
4	C	26	50	20120601	8	200	3.24	0.0042700424891038	-0.0188142786265972
4	C	26	50	20120601	8	202	3.28	0.0040994975258698	-0.0187681660720757
4	C	26	50	20120601	8	204	3.32	0.0037477083666956	-0.0185100049217984
4	C	26	50	20120601	8	206	3.36	0.0028777874207137	-0.0178429585681932
4	C	26	50	20120601	8	208	3.4	0.0026587985719005	-0.0189297088588784
4	C	26	50	20120601	8	210	3.44	0.0026946163587948	-0.018614301050703
4	C	26	50	20120601	8	212	3.48	0.0025685250775736	-0.0173639382716665
4	C	26	50	20120601	8	214	3.52	0.00253361663	-0.0175214590350979
4	C	26	50	20120601	8	216	3.56	0.0031225081681369	-0.0186966574946651
4	C	26	50	20120601	8	218	3.6	0.0031793953329474	-0.0179043792774206
4	C	26	50	20120601	8	220	3.64	0.0030594912360616	-0.0176937816647798
4	C	26	50	20120601	8	222	3.68	0.0029683211303361	-0.0170620057974202
4	C	26	50	20120601	8	224	3.72	0.0030699557093164	-0.0174798118598995
4	C	26	50	20120601	8	226	3.76	0.0032456625520531	-0.0165654612735354
4	C	26	50	20120601	8	228	3.8	0.0029281716073003	-0.0162861540949667
4	C	26	50	20120601	8	230	3.84	0.0029179468432444	-0.0157087731238566
4	C	26	50	20120601	8	232	3.88	0.0027096543987103	-0.0159227224226402
4	C	26	50	20120601	8	234	3.92	0.0027312423687399	-0.0164201508300015
4	C	26	50	20120601	8	236	3.96	0.0028320545825337	-0.0164224347849048
4	C	26	50	20120601	8	238	4	0.0030512506136337	-0.016372661538577
4	C	26	50	20120601	8	240	4.04	0.0036291194884228	-0.0165201427999291
4	C	26	50	20120601	8	242	4.08	0.0036215393037284	-0.017245577788884
4	C	26	50	20120601	8	244	4.12	0.0036781007751555	-0.0166934758852014
4	C	26	50	20120601	8	246	4.16	0.0035794169527732	-0.0171112062872551
4	C	26	50	20120601	8	248	4.2	0.0036534793170346	-0.0171538165418894
4	C	26	50	20120601	8	250	4.24	0.0036176572874997	-0.0173821130372633
4	C	26	50	20120601	8	252	4.28	0.003466067735749	-0.0169610875176092
4	C	26	50	20120601	8	254	4.32	0.0037695155398273	-0.0171725548715909
4	C	26	50	20120601	8	256	4.36	0.0036400301460565	-0.0170732205109698
4	C	26	50	20120601	8	258	4.4	0.0035105447522856	-0.0169738861503487
4	C	26	50	20120601	8	260	4.44	0.003832745028201	-0.0175033252816943
4	C	26	50	20120601	8	262	4.48	0.0036194604097917	-0.0172777794316993
4	C	26	50	20120601	8	264	4.52	0.0034388441246733	-0.0174793260775409
4	C	26	50	20120601	8	266	4.56	0.0038523955256502	-0.0172991199143555
4	C	26	50	20120601	8	268	4.6	0.0037220121062672	-0.0168539184138526
4	C	26	50	20120601	8	270	4.64	0.0045149262953508	-0.0162643681350383
4	C	26	50	20120601	8	272	4.68	0.0046609933431405	-0.0161750110510998
4	C	26	50	20120601	8	274	4.72	0.0052663898849211	-0.0146636693012629
4	C	26	50	20120601	8	276	4.76	0.0059445689276894	-0.0143693078193227
4	C	26	50	20120601	8	278	4.8	0.0055903155013827	-0.0134442636571067
4	C	26	50	20120601	8	280	4.84	0.0054767187969851	-0.0133544964512351
4	C	26	50	20120601	8	282	4.88	0.0051171549987517	-0.0131807603150975
4	C	26	50	20120601	8	284	4.92	0.0045448581253984	-0.0133333186031385
4	C	26	50	20120601	8	286	4.96	0.0048432501159913	-0.0137928036606214
4	C	26	50	20120601	8	288	5	0.0048762578605371	-0.0138339007067439
4	C	26	50	20120601	8	290	5.04	0.004818494307582	-0.0136833506019615
4	C	26	50	20120601	8	292	5.08	0.0049489060112362	-0.013491420608344
4	C	26	50	20120601	8	294	5.12	0.0045845126736873	-0.0127810116384893
4	C	26	50	20120601	8	296	5.16	0.004705286511914	-0.0127166649214014
4	C	26	50	20120601	8	298	5.2	0.0047612328004415	-0.0133408139350191
4	C	26	50	20120601	8	300	5.24	0.0043225437533933	-0.0133203078383647
4	C	26	50	20120601	8	302	5.28	0.004586103663945	-0.0127154981952124
4	C	26	50	20120601	8	304	5.32	0.0043436013933371	-0.0124552475443967
4	C	26	50	20120601	8	306	5.36	0.0041054124740944	-0.0115398624608116
4	C	26	50	20120601	8	308	5.4	0.0037004312073054	-0.0115333075809501
4	C	26	50	20120601	8	310	5.44	0.0037754693789249	-0.0115121509460569
4	C	26	50	20120601	8	312	5.48	0.0038749593030379	-0.0113737701489787
4	C	26	50	20120601	8	314	5.52	0.0034212088815505	-0.0110786944891896
4	C	26	50	20120601	8	316	5.56	0.0033823887192633	-0.0117372230345086
4	C	26	50	20120601	8	318	5.6	0.0036345712817057	-0.0122710603700332
4	C	26	50	20120601	8	320	5.64	0.0033036523791782	-0.0123082471156558
4	C	26	50	20120601	8	322	5.68	0.0034656293295446	-0.0127161982309258
4	C	26	50	20120601	8	324	5.72	0.0037221181722844	-0.0129688262706403
4	C	26	50	20120601	8	326	5.76	0.0036164269217005	-0.0126974881854956
4	C	26	50	20120601	8	328	5.8	0.0034322680316082	-0.0131053756611552
4	C	26	50	20120601	8	330	5.84	0.0028880927949427	-0.0126266502281563
4	C	26	50	20120601	8	332	5.88	0.0025900755709438	-0.0125933172144912
4	C	26	50	20120601	8	334	5.92	0.0025974153393325	-0.0121491268766854
4	C	26	50	20120601	8	336	5.96	0.0024816973145913	-0.0122539554569963
4	C	26	50	20120601	8	338	6	0.0020544846106019	-0.0117268568490964
4	C	26	50	20120601	8	340	6.04	0.00110199056314020	-0.0111993764035347
4	C	26	50	20120601	8	342	6.08	0.0009689272090565	-0.0112328791228273
4	C	26	50	20120601	8	344	6.12	0.000381604316602897	-0.0100374443985533
4	C	26	50	20120601	8	346	6.16	0.000312894750674999	-0.0108042097788686
4	C	26	50	20120601	8	348	6.2	-0.0005918978733278	-0.0103654995186170
4	C	26	50	20120601	8	350	6.24	-0.00109503263241330	-0.0100104894880545
4	C	26	50	20120601	8	352	6.28	-0.001340624959655	-0.0098207868807978
4	C	26	50	20120601	8	354	6.32	-0.0016925661467872	-0.00966134844377584
4	C	26	50	20120601	8	356	6.36	-0.0028827894940838	-0.00914207043687588
4	C	26	50	20120601	8	358	6.4	-0.0039107459772338	-0.00826451556608431
4	C	26	50	20120601	8	360	6.44	-0.0036801372426854	-0.00754204335454258
4	C	26	50	20120601	8	362	6.48	-0.0040417162952451	-0.00663309294266634
4	C	26	50	20120601	8	364	6.52	-0.0043607204485096	-0.00645344539383808
4	C	26	50	20120601	8	366	6.56	-0.00494535633519468	-0.00602522152715151
4	C	26	50	20120601	8	368	6.6	-0.00571367027936074	-0.00507081122031278
4	C	26	50	20120601	8	370	6.64	-0.00620588023867688	-0.00501094048914971
4	C	26	50	20120601	8	372	6.68	-0.00725348014820819	-0.00413485640046302
4	C	26	50	20120601	8	374	6.72	-0.00756773961497093	-0.00376924683925051
4	C	26	50	20120601	8	376	6.76	-0.0077044233557743	-0.00316571705937217
4	C	26	50	20120601	8	378	6.8	-0.00765796644025033	-0.00277580423809028
4	C	26	50	20120601	8	380	6.84	-0.00731778443888929	-0.00295997019925032
4	C	26	50	20120601	8	382	6.88	-0.0071235704903686	-0.00212011119096381
4	C	26	50	20120601	8	384	6.92	-0.00725690254502913	-0.002268377340843
4	C	26	50	20120601	8	386	6.96	-0.00747085891488056	-0.00179027416181153
4	C	26	50	20120601	8	388	7	-0.00730853548219137	-0.00201668975314746
4	C	26	50	20120601	8	390	7.04	-0.00757408943386598	-0.00253497781055377
4	C	26	50	20120601	8	392	7.08	-0.00765267728152705	-0.00204846006082618
4	C	26	50	20120601	8	394	7.12	-0.00794349615849346	-0.00107600438893157
4	C	26	50	20120601	8	396	7.16	-0.00836236500246493	-0.00132959409386850
4	C	26	50	20120601	8	398	7.2	-0.00882077525764036	-0.00092110557744484
4	C	26	50	20120601	8	400	7.24	-0.00920533528058866	-0.000556669813489106
4	C	26	50	20120601	8	402	7.28	-0.00920597167669173	1.84484159211603e-05
4	C	26	50	20120601	8	404	7.32	-0.00918818794114489	-0.000379645630819053
4	C	26	50	20120601	8	406	7.36	-0.00968448497765629	0.0001551180145889
4	C	26	50	20120601	8	408	7.4	-0.0110668009531301	0.00018748229196381
4	C	26	50	20120601	8	410	7.44	-0.0116284084932722	0.00067918525571784
4	C	26	50	20120601	8	412	7.48	-0.0121887587975574	0.00079728269477771
4	C	26	50	20120601	8	414	7.52	-0.0123826439414248	0.000146146950855980
4	C	26	50	20120601	8	416	7.56	-0.0126972126966937	0.00034870999198486
4	C	26	50	20120601	8	418	7.6	-0.0124871698800334	2.83196265866027e-06
4	C	26	50	20120601	8	420	7.64	-0.0123536921613759	0.00017151511373783
4	C	26	50	20120601	8	422	7.68	-0.0120347756893523	-0.00012084242758443
4	C	26	50	20120601	8	424	7.72	-0.0124165405191946	-0.00129452866858946
4	C	26	50	20120601	8	426	7.76	-0.0126886931913512	-0.000790727814916102
4	C	26	50	20120601	8	428	7.8	-0.0126733404889181	-0.00101084449904522
4	C	26	50	20120601	8	430	7.84	-0.0126659406164530	-0.00083967162498949
4	C	26	50	20120601	8	432	7.88	-0.0130939827566968	-0.000863286870160778
4	C	26	50	20120601	8	434	7.92	-0.0135198406440935	-0.00186891292116085
4	C	26	50	20120601	8	436	7.96	-0.0141930755962476	-0.00206455098273886
4	C	26	50	20120601	8	438	8	-0.0146780341755227	-0.00187667058965725
4	C	26	50	20120601	8	440	8.04	-0.0153417486419750	-0.00265112080647044
4	C	26	50	20120601	8	442	8.08	-0.0156433346338985	-0.0027293784352647
4	C	26	50	20120601	8	444	8.12	-0.0157720966574322	-0.00295653153897341
4	C	26	50	20120601	8	446	8.16	-0.0162727056310953	-0.00350757419669784
4	C	26	50	20120601	8	448	8.2	-0.0157953866334842	-0.00342148465319515
4	C	26	50	20120601	8	450	8.24	-0.0163580795825354	-0.00245060724363615
4	C	26	50	20120601	8	452	8.28	-0.0162498618394223	-0.00260086955595864
4	C	26	50	20120601	8	454	8.32	-0.0163862075831843	-0.00273316782050508
4	C	26	50	20120601	8	456	8.36	-0.0159552063424825	-0.00289777365246257
4	C	26	50	20120601	8	458	8.4	-0.0163885636629792	-0.00233054687615171
4	C	26	50	20120601	8	460	8.44	-0.0165337369277975	-0.00233902791488526
4	C	26	50	20120601	8	462	8.48	-0.0166639824613581	-0.00234075679096526
4	C	26	50	20120601	8	464	8.52	-0.0166300109302696	-0.00231475152487356
4	C	26	50	20120601	8	466	8.56	-0.0166303319567482	-0.00227285261966113
4	C	26	50	20120601	8	468	8.6	-0.0169088323264796	-0.00242336807621128
4	C	26	50	20120601	8	470	8.64	-0.0172184659006798	-0.00277509147445485
4	C	26	50	20120601	8	472	8.68	-0.0176385177342962	-0.003789193614441
4	C	26	50	20120601	8	474	8.72	-0.0164408068332936	-0.00411258112264208
4	C	26	50	20120601	8	476	8.76	-0.0163981093923932	-0.00315934694651249
4	C	26	50	20120601	8	478	8.8	-0.0162815091105211	-0.00334522955080522
4	C	26	50	20120601	8	480	8.84	-0.0163968339838919	-0.00393240112240759
4	C	26	50	20120601	8	482	8.88	-0.0161631380211369	-0.00377868742188613
4	C	26	50	20120601	8	484	8.92	-0.0167378899692345	-0.00392770169073982
4	C	26	50	20120601	8	486	8.96	-0.0174290359361561	-0.00480790255510659
4	C	26	50	20120601	8	488	9	-0.0172664287415156	-0.00402803540537476
4	C	26	50	20120601	8	490	9.04	-0.0176345119743808	-0.00441669784973547
4	C	26	50	20120601	8	492	9.08	-0.0174931556719673	-0.00401457188012893
4	C	26	50	20120601	8	494	9.12	-0.0179121072474322	-0.00457158322619336
4	C	26	50	20120601	8	496	9.16	-0.0177609522835092	-0.0045673726881541
4	C	26	50	20120601	8	498	9.2	-0.0182294030307134	-0.00476870762622542
4	C	26	50	20120601	8	500	9.24	-0.0181327853743456	-0.00466726467318283
4	C	26	50	20120601	8	502	9.28	-0.0180507101467504	-0.0049646256313781
4	C	26	50	20120601	8	504	9.32	-0.0185186026331508	-0.00483154820586947
4	C	26	50	20120601	8	506	9.36	-0.0191441693958649	-0.0052487235291
4	C	26	50	20120601	8	508	9.4	-0.0197087927464288	-0.00537412325988918
4	C	26	50	20120601	8	510	9.44	-0.0199659094999903	-0.00529327408474188
4	C	26	50	20120601	8	512	9.48	-0.0204883694874056	-0.00492442597447154
4	C	26	50	20120601	8	514	9.52	-0.0210362782478758	-0.00498617053860475
4	C	26	50	20120601	8	516	9.56	-0.0212732721566582	-0.00481217984402598
4	C	26	50	20120601	8	518	9.6	-0.0212929438673108	-0.00440542373921624
4	C	26	50	20120601	8	520	9.64	-0.0211594208938194	-0.00454598949624831
4	C	26	50	20120601	8	522	9.68	-0.0214783331232023	-0.00442461461725764
4	C	26	50	20120601	8	524	9.72	-0.0214351925384821	-0.00491794180528806
4	C	26	50	20120601	8	526	9.76	-0.0214235818451351	-0.00564910435917057
4	C	26	50	20120601	8	528	9.8	-0.021599821139278	-0.00535480651684073
4	C	26	50	20120601	8	530	9.84	-0.0217860659943747	-0.00608051727744029
4	C	26	50	20120601	8	532	9.88	-0.021588620567864	-0.00562359194650536
4	C	26	50	20120601	8	534	9.92	-0.0216962351488928	-0.00603803430202661
4	C	26	50	20120601	8	536	9.96	-0.0212013028284691	-0.00597197638652816
4	C	26	50	20120601	8	538	10	-0.0212123428866437	-0.00675435256325167
4	C	26	50	20120601	8	540	10.04	-0.0210057581049862	-0.00659608438795259
4	C	26	50	20120601	8	542	10.08	-0.0211841858946169	-0.00664677333756195
4	C	26	50	20120601	8	544	10.12	-0.0208514511418753	-0.00711945866443597
4	C	26	50	20120601	8	546	10.16	-0.0203705315565344	-0.00833780576974074
4	C	26	50	20120601	8	548	10.2	-0.0205854835327337	-0.00925696821775088
4	C	26	50	20120601	8	550	10.24	-0.0202776587376798	-0.0105857137834820
4	C	26	50	20120601	8	552	10.28	-0.0202184951132979	-0.0103268207776861
4	C	26	50	20120601	8	554	10.32	-0.0203830459323478	-0.0114856910103049
4	C	26	50	20120601	8	556	10.36	-0.0202794689310396	-0.0118958695119356
4	C	26	50	20120601	8	558	10.4	-0.0196112742360218	-0.0125998438100815
4	C	26	50	20120601	8	560	10.44	-0.0191490456042279	-0.0132914578816923
4	C	26	50	20120601	8	562	10.48	-0.0190993784239174	-0.014492577744487
4	C	26	50	20120601	8	564	10.52	-0.0192678819698741	-0.0155862598029482
4	C	26	50	20120601	8	566	10.56	-0.0184553597097483	-0.0165230914352067
4	C	26	50	20120601	8	568	10.6	-0.0183599002942881	-0.0171756095728856
4	C	26	50	20120601	8	570	10.64	-0.0179126269709164	-0.0176945835238697
4	C	26	50	20120601	8	572	10.68	-0.0174692285927055	-0.0198783131119368
4	C	26	50	20120601	8	574	10.72	-0.0167782438461300	-0.0196014100964242
4	C	26	50	20120601	8	576	10.76	-0.0164545303617028	-0.0191045968719625
4	C	26	50	20120601	8	578	10.8	-0.0157359684506611	-0.0190509981779486
4	C	26	50	20120601	8	580	10.84	-0.0151628584045094	-0.0189792268396581
4	C	26	50	20120601	8	582	10.88	-0.0146439127377966	-0.0183779739436152
4	C	26	50	20120601	8	584	10.92	-0.0138613576630574	-0.0171746903340701
4	C	26	50	20120601	8	586	10.96	-0.0126022833284767	-0.0172582703556063
4	C	26	50	20120601	8	588	11	-0.0117956159124990	-0.0170837564020095
4	C	26	50	20120601	8	590	11.04	-0.0112692951220585	-0.0171844979051251
4	C	26	50	20120601	8	592	11.08	-0.00931142251097008	-0.016307225877046
4	C	26	50	20120601	8	594	11.12	-0.0094603604122914	-0.0154645172284313
4	C	26	50	20120601	8	596	11.16	-0.0081562716600203	-0.0152486658124063
4	C	26	50	20120601	8	598	11.2	-0.00712268660689212	-0.0161543918173604
4	C	26	50	20120601	8	600	11.24	-0.00657117160183785	-0.015077213631172
4	C	26	50	20120601	8	602	11.28	-0.00575632296040191	-0.0152151206667068
4	C	26	50	20120601	8	604	11.32	-0.0049130061999554	-0.0146038763518458
4	C	26	50	20120601	8	606	11.36	-0.00529780663920931	-0.0146365376140688
4	C	26	50	20120601	8	608	11.4	-0.00534765059621515	-0.0147012308134795
4	C	26	50	20120601	8	610	11.44	-0.00494918885394872	-0.0159900672724804
4	C	26	50	20120601	8	612	11.48	-0.00471095750829916	-0.0159942321314216
4	C	26	50	20120601	8	614	11.52	-0.00489594371332537	-0.0159854710784027
4	C	26	50	20120601	8	616	11.56	-0.00458724917693057	-0.0165270017357066
4	C	26	50	20120601	8	618	11.6	-0.00457867904274259	-0.0171466252659248
4	C	26	50	20120601	8	620	11.64	-0.00463388286914982	-0.016307904699556
4	C	26	50	20120601	8	622	11.68	-0.0040508379727225	-0.01706058451279
4	C	26	50	20120601	8	624	11.72	-0.0039809687516734	-0.0167628854868426
4	C	26	50	20120601	8	626	11.76	-0.0039514329014232	-0.0174465375360972
4	C	26	50	20120601	8	628	11.8	-0.0040773403348813	-0.0166698938740488
4	C	26	50	20120601	8	630	11.84	-0.0037881195192404	-0.0167511970117496
4	C	26	50	20120601	8	632	11.88	-0.003785241594641	-0.0163224993835197
4	C	26	50	20120601	8	634	11.92	-0.0033783864948819	-0.0162940878330516
4	C	26	50	20120601	8	636	11.96	-0.0034825008973438	-0.0154781148918336
4	C	26	50	20120601	8	638	12	-0.0035764824596313	-0.0158340088058726
4	C	26	50	20120601	8	640	12.04	-0.004153799791131	-0.0148749245232102
4	C	26	50	20120601	8	642	12.08	-0.0041013112547635	-0.0150864696589378
4	C	26	50	20120601	8	644	12.12	-0.0034143358036374	-0.0138586989415601
4	C	26	50	20120601	8	646	12.16	-0.003572169108266	-0.014150175427833
4	C	26	50	20120601	8	648	12.2	-0.0033065635377964	-0.0131524314961229
4	C	26	50	20120601	8	650	12.24	-0.003107452874816	-0.0118990246223933
4	C	26	50	20120601	8	652	12.28	-0.0030594516380819	-0.0115174104062954
4	C	26	50	20120601	8	654	12.32	-0.0029719888932102	-0.0113026684408101
4	C	26	50	20120601	8	656	12.36	-0.0033817551515874	-0.0119914590350436
4	C	26	50	20120601	8	658	12.4	-0.0033700504130385	-0.0116078161295905
4	C	26	50	20120601	8	660	12.44	-0.0031252634804205	-0.0111664535118027
4	C	26	50	20120601	8	662	12.48	-0.003716871439968	-0.0104254480315260
4	C	26	50	20120601	8	664	12.52	-0.0042790001178079	-0.0101985869629179
4	C	26	50	20120601	8	666	12.56	-0.003973692622895	-0.00994885806100629
4	C	26	50	20120601	8	668	12.6	-0.0040858609715946	-0.00967636032074043
4	C	26	50	20120601	8	670	12.64	-0.00471954178462276	-0.008185185256303
4	C	26	50	20120601	8	672	12.68	-0.0043680602168984	-0.00811187949629739
4	C	26	50	20120601	8	674	12.72	-0.00442596519120973	-0.00771978171506163
4	C	26	50	20120601	8	676	12.76	-0.00450246000279849	-0.00796909342397239
4	C	26	50	20120601	8	678	12.8	-0.00455612233642274	-0.007751226753621
4	C	26	50	20120601	8	680	12.84	-0.00482333798903313	-0.00719480442750531
4	C	26	50	20120601	8	682	12.88	-0.00533823193388974	-0.0071270423846642
4	C	26	50	20120601	8	684	12.92	-0.00555081651658566	-0.0071526679344144
4	C	26	50	20120601	8	686	12.96	-0.0057018474539793	-0.00716538878540794
4	C	26	50	20120601	8	688	13	-0.00572934683669964	-0.00677527090315951
4	C	26	50	20120601	8	690	13.04	-0.00612843790400133	-0.00711128804557936
4	C	26	50	20120601	8	692	13.08	-0.00684424209859647	-0.00661365457725152
4	C	26	50	20120601	8	694	13.12	-0.0068533779182094	-0.00627687375950799
4	C	26	50	20120601	8	696	13.16	-0.00671224647575238	-0.00619851925708471
4	C	26	50	20120601	8	698	13.2	-0.00708047233205528	-0.00551329743077588
4	C	26	50	20120601	8	700	13.24	-0.00703040917194727	-0.00563924729064083
4	C	26	50	20120601	8	702	13.28	-0.00706148651498042	-0.00624716820363034
4	C	26	50	20120601	8	704	13.32	-0.00733194778771646	-0.00517370232804323
4	C	26	50	20120601	8	706	13.36	-0.00741967852605827	-0.00515318916032101
4	C	26	50	20120601	8	708	13.4	-0.00747556117497545	-0.00518138150768692
4	C	26	50	20120601	8	710	13.44	-0.00747693296213095	-0.00564225956552869
4	C	26	50	20120601	8	712	13.48	-0.00774026659851263	-0.0051627775282739
4	C	26	50	20120601	8	714	13.52	-0.00784163742666353	-0.00549943106679682
4	C	26	50	20120601	8	716	13.56	-0.00795588466929985	-0.00495643669845585
4	C	26	50	20120601	8	718	13.6	-0.00867879528704591	-0.00509973188766331
4	C	26	50	20120601	8	720	13.64	-0.00888358755301316	-0.00489406280928739
4	C	26	50	20120601	8	722	13.68	-0.0097523672286502	-0.00415841719841215
4	C	26	50	20120601	8	724	13.72	-0.0104920079928391	-0.00336332512044256
4	C	26	50	20120601	8	726	13.76	-0.0108875281708958	-0.00298593516025549
4	C	26	50	20120601	8	728	13.8	-0.0115276330490311	-0.00352918055150377
4	C	26	50	20120601	8	730	13.84	-0.0123764836271471	-0.0029326200160608
4	C	26	50	20120601	8	732	13.88	-0.0124233336940414	-0.00279048872461518
4	C	26	50	20120601	8	734	13.92	-0.0129183685449484	-0.00326917526674113
4	C	26	50	20120601	8	736	13.96	-0.0131074156642190	-0.00294749330009628
4	C	26	50	20120601	8	738	14	-0.0130542873376359	-0.0027298353676667
4	C	26	50	20120601	8	740	14.04	-0.0131757893544258	-0.00336389080586751
4	C	26	50	20120601	8	742	14.08	-0.0128092909599894	-0.0033287002226882
4	C	26	50	20120601	8	744	14.12	-0.012862389729509	-0.00321584103066336
4	C	26	50	20120601	8	746	14.16	-0.0131440833934642	-0.0031085976806947
4	C	26	50	20120601	8	748	14.2	-0.0134311800603344	-0.00271204936937816
4	C	26	50	20120601	8	750	14.24	-0.0135511675958204	-0.00264670421751515
4	C	26	50	20120601	8	752	14.28	-0.0137714129733837	-0.00253025363014866
4	C	26	50	20120601	8	754	14.32	-0.0136593266490707	-0.00235557421356502
4	C	26	50	20120601	8	756	14.36	-0.0133817469323685	-0.00292920964005514
4	C	26	50	20120601	8	758	14.4	-0.0135491997176484	-0.00290951954462622
4	C	26	50	20120601	8	760	14.44	-0.0133419346992673	-0.00293434111396621
4	C	26	50	20120601	8	762	14.48	-0.0135267278641423	-0.00286162013126864
4	C	26	50	20120601	8	764	14.52	-0.0137528910183573	-0.00282066662782266
4	C	26	50	20120601	8	766	14.56	-0.0137389928345731	-0.00290976561778607
4	C	26	50	20120601	8	768	14.6	-0.0136107660908727	-0.00304715646537062
4	C	26	50	20120601	8	770	14.64	-0.0134382320362632	-0.00315757826032071
4	C	26	50	20120601	8	772	14.68	-0.0138968579590069	-0.00305988085189807
4	C	26	50	20120601	8	774	14.72	-0.0139307814068343	-0.00327546003181232
4	C	26	50	20120601	8	776	14.76	-0.0140723512554957	-0.00325460745283513
4	C	26	50	20120601	8	778	14.8	-0.0141863156554195	-0.00332668284704147
4	C	26	50	20120601	8	780	14.84	-0.0145277916621901	-0.00357923310501006
4	C	26	50	20120601	8	782	14.88	-0.0146162012230419	-0.00396253447788785
4	C	26	50	20120601	8	784	14.92	-0.0149799864487589	-0.00352224029844643
4	C	26	50	20120601	8	786	14.96	-0.0153150489970242	-0.00372757703663519
4	C	26	50	20120601	8	788	15	-0.0150899868080674	-0.00329098526830005
4	C	26	50	20120601	8	790	15.04	-0.0156131574377978	-0.00379361444603698
4	C	26	50	20120601	8	792	15.08	-0.0155588042608483	-0.00379209204513709
4	C	26	50	20120601	8	794	15.12	-0.0151766045603356	-0.00400684885986481
4	C	26	50	20120601	8	796	15.16	-0.0152891830309684	-0.00467385561549027
4	C	26	50	20120601	8	798	15.2	-0.0150163246662441	-0.00393498559769283
4	C	26	50	20120601	8	800	15.24	-0.0152042312222766	-0.00385645431857425
4	C	26	50	20120601	8	802	15.28	-0.0154645525837704	-0.00353444496148971
4	C	26	50	20120601	8	804	15.32	-0.0153503760518122	-0.00413349875544314
4	C	26	50	20120601	8	806	15.36	-0.0152868849339295	-0.00447443028999223
4	C	26	50	20120601	8	808	15.4	-0.0151656939027019	-0.00443505151334795
4	C	26	50	20120601	8	810	15.44	-0.0156187513595438	-0.00455616476282958
4	C	26	50	20120601	8	812	15.48	-0.0151560489662066	-0.00393460376003098
4	C	26	50	20120601	8	814	15.52	-0.015630920667248	-0.00384205055344148
4	C	26	50	20120601	8	816	15.56	-0.0153708326509920	-0.00375535926206801
4	C	26	50	20120601	8	818	15.6	-0.0158476276824782	-0.00443857290511826
4	C	26	50	20120601	8	820	15.64	-0.0159835937098987	-0.00345242411040597
4	C	26	50	20120601	8	822	15.68	-0.0162615354652729	-0.00398595809712144
4	C	26	50	20120601	8	824	15.72	-0.016540746335898	-0.00348768554568476
4	C	26	50	20120601	8	826	15.76	-0.0179319097728393	-0.00452269032780821
4	C	26	50	20120601	8	828	15.8	-0.0178458379070062	-0.00445937881504789
4	C	26	50	20120601	8	830	15.84	-0.0182679714629864	-0.00467516871278294
4	C	26	50	20120601	8	832	15.88	-0.0184168655236873	-0.00403914879052263
4	C	26	50	20120601	8	834	15.92	-0.0188183147921042	-0.00435879287542411
4	C	26	50	20120601	8	836	15.96	-0.0187374033915602	-0.00395423304427672
4	C	26	50	20120601	8	838	16	-0.018808559546951	-0.00412890963243324
4	C	26	50	20120601	8	840	16.04	-0.0188192863568216	-0.00386867312375315
4	C	26	50	20120601	8	842	16.08	-0.0186831845648991	-0.00438652772470259
4	C	26	50	20120601	8	844	16.12	-0.0186725270514931	-0.00452927278483428
4	C	26	50	20120601	8	846	16.16	-0.0189848483385686	-0.00428938751642352
4	C	26	50	20120601	8	848	16.2	-0.0194907309146058	-0.0050386336191281
4	C	26	50	20120601	8	850	16.24	-0.0206732383127061	-0.00614573797850982
4	C	26	50	20120601	8	852	16.28	-0.0207232802596107	-0.00623444452420967
4	C	26	50	20120601	8	854	16.32	-0.0216466952478029	-0.00669131611502924
4	C	26	50	20120601	8	856	16.36	-0.0226053906217356	-0.00743307112849392
4	C	26	50	20120601	8	858	16.4	-0.0232733095451088	-0.00854819266456073
4	C	26	50	20120601	8	860	16.44	-0.0231325988311866	-0.0086599120004543
4	C	26	50	20120601	8	862	16.48	-0.0235799188236059	-0.00918924789420986
4	C	26	50	20120601	8	864	16.52	-0.0228799615990839	-0.00901762530024129
4	C	26	50	20120601	8	866	16.56	-0.0225673447413738	-0.0102476424958628
4	C	26	50	20120601	8	868	16.6	-0.0221831488784179	-0.010545571331514
4	C	26	50	20120601	8	870	16.64	-0.0218348846465479	-0.0101810719279480
4	C	26	50	20120601	8	872	16.68	-0.0212643060426728	-0.0112914558485808
4	C	26	50	20120601	8	874	16.72	-0.0207788701663204	-0.0127461937005837
4	C	26	50	20120601	8	876	16.76	-0.0206275846704856	-0.0134413857325073
4	C	26	50	20120601	8	878	16.8	-0.0206209732220815	-0.0140214607804536
4	C	26	50	20120601	8	880	16.84	-0.0204506665538327	-0.0140033942021943
4	C	26	50	20120601	8	882	16.88	-0.0202595214487423	-0.0148040653526675
4	C	26	50	20120601	8	884	16.92	-0.0196242284322531	-0.0166473795941358
4	C	26	50	20120601	8	886	16.96	-0.0192739135907177	-0.0179650165123345
4	C	26	50	20120601	8	888	17	-0.018950292030172	-0.0176692125325607
4	C	26	50	20120601	8	890	17.04	-0.0185146506133508	-0.0177855245269981
4	C	26	50	20120601	8	892	17.08	-0.0178822425925288	-0.0180325593520734
4	C	26	50	20120601	8	894	17.12	-0.0170421078125976	-0.0177104934264464
4	C	26	50	20120601	8	896	17.16	-0.0165690109495769	-0.0180837468119635
4	C	26	50	20120601	8	898	17.2	-0.0156764300596852	-0.0188346235029055
4	C	26	50	20120601	8	900	17.24	-0.0150711466549895	-0.0192184410637335
4	C	26	50	20120601	8	902	17.28	-0.0142258712087591	-0.020489253370882
4	C	26	50	20120601	8	904	17.32	-0.0138062033341249	-0.0205374073426808
4	C	26	50	20120601	8	906	17.36	-0.0134458617184322	-0.0216035829473539
4	C	26	50	20120601	8	908	17.4	-0.012952301185164	-0.0223351556231695
4	C	26	50	20120601	8	910	17.44	-0.0125421792520758	-0.0233198725266499
4	C	26	50	20120601	8	912	17.48	-0.0120416890723520	-0.024006473211182
4	C	26	50	20120601	8	914	17.52	-0.0120885702519446	-0.0241349545133236
4	C	26	50	20120601	8	916	17.56	-0.0120155968321262	-0.0239676530488949
4	C	26	50	20120601	8	918	17.6	-0.0115098033515434	-0.0236690418551998
4	C	26	50	20120601	8	920	17.64	-0.0110568307475153	-0.0239589556354863
4	C	26	50	20120601	8	922	17.68	-0.0104611639950438	-0.0237128824756334
4	C	26	50	20120601	8	924	17.72	-0.0100239598722361	-0.0242241913891094
4	C	26	50	20120601	8	926	17.76	-0.00846542581582287	-0.0245096503966744
4	C	26	50	20120601	8	928	17.8	-0.00699641147790782	-0.0250676283577087
4	C	26	50	20120601	8	930	17.84	-0.00592945805577544	-0.0254806494285997
4	C	26	50	20120601	8	932	17.88	-0.00519555192758192	-0.0259312885802499
4	C	26	50	20120601	8	934	17.92	-0.0033558015042908	-0.0278227992199239
4	C	26	50	20120601	8	936	17.96	-0.0024665440162706	-0.0285057229491939
4	C	26	50	20120601	8	938	18	-0.00193296123918720	-0.0285419268163907
4	C	26	50	20120601	8	940	18.04	-0.0009780135311948	-0.0292519327353801
4	C	26	50	20120601	8	942	18.08	0.000636021336473801	-0.0304043824384257
4	C	26	50	20120601	8	944	18.12	0.0016756875079202	-0.0310336296919358
4	C	26	50	20120601	8	946	18.16	0.0024197547605594	-0.0322294391828038
4	C	26	50	20120601	8	948	18.2	0.0025304381850185	-0.0334212464492903
4	C	26	50	20120601	8	950	18.24	0.0028899312725738	-0.0341259490674208
4	C	26	50	20120601	8	952	18.28	0.0035469748936523	-0.0361839126433861
4	C	26	50	20120601	8	954	18.32	0.0036213625270331	-0.0359743261934424
4	C	26	50	20120601	8	956	18.36	0.0041765827716208	-0.036764871574809
4	C	26	50	20120601	8	958	18.4	0.0044602033015547	-0.0371518711161524
4	C	26	50	20120601	8	960	18.44	0.0047564810428719	-0.0370195007267143
4	C	26	50	20120601	8	962	18.48	0.0059213687541986	-0.0381993791018022
4	C	26	50	20120601	8	964	18.52	0.0062414759940418	-0.0383698625467462
4	C	26	50	20120601	8	966	18.56	0.0063358747493302	-0.0385587307680012
4	C	26	50	20120601	8	968	18.6	0.0081247134843759	-0.0387694485887948
4	C	26	50	20120601	8	970	18.64	0.0083812518245904	-0.0395816314376656
4	C	26	50	20120601	8	972	18.68	0.0090428209290685	-0.039385197173852
4	C	26	50	20120601	8	974	18.72	0.0090146780791773	-0.040146185491765
4	C	26	50	20120601	8	976	18.76	0.0089564124804075	-0.041380369667648
4	C	26	50	20120601	8	978	18.8	0.0090824896194931	-0.0410647879112044
4	C	26	50	20120601	8	980	18.84	0.0088505585952639	-0.0426805269062157
4	C	26	50	20120601	8	982	18.88	0.0086796508862511	-0.0427886435330591
4	C	26	50	20120601	8	984	18.92	0.0082918735274484	-0.0427153872705282
4	C	26	50	20120601	8	986	18.96	0.0084380324991197	-0.0426224027288021
4	C	26	50	20120601	8	988	19	0.0088825905324516	-0.0442034227808571
4	C	26	50	20120601	8	990	19.04	0.0091171378517712	-0.0445949478056001
4	C	26	50	20120601	8	992	19.08	0.0093605947165337	-0.0453676033854027
4	C	26	50	20120601	8	994	19.12	0.0091068140927659	-0.0460797306247356
4	C	26	50	20120601	8	996	19.16	0.0095286032877437	-0.0469259253097816
4	C	26	50	20120601	8	998	19.2	0.0099049255166912	-0.0476665489523964
4	C	26	50	20120601	8	1000	19.24	0.009954917966121	-0.0486882475405328
4	C	26	50	20120601	8	1002	19.28	0.0107297655769453	-0.0501884452874982
4	C	26	50	20120601	8	1004	19.32	0.0109438067996104	-0.0511988301671357
4	C	26	50	20120601	8	1006	19.36	0.0116834404927316	-0.0526522174451865
4	C	26	50	20120601	8	1008	19.4	0.0121979313867229	-0.0543693555526199
4	C	26	50	20120601	8	1010	19.44	0.012574041483636	-0.0545331921938208
4	C	26	50	20120601	8	1012	19.48	0.0133116952777698	-0.0556348645589095
4	C	26	50	20120601	8	1014	19.52	0.0140278530257556	-0.0579348000753968
4	C	26	50	20120601	8	1016	19.56	0.0146734415169789	-0.0587424574408681
4	C	26	50	20120601	8	1018	19.6	0.0153201613790521	-0.0592716561559081
4	C	26	50	20120601	8	1020	19.64	0.015135394377128	-0.0593110420036202
4	C	26	50	20120601	8	1022	19.68	0.0152465515631306	-0.0605173661723244
4	C	26	50	20120601	8	1024	19.72	0.015992902770673	-0.0615211042482188
4	C	26	50	20120601	8	1026	19.76	0.0156545521758752	-0.0624012400587617
4	C	26	50	20120601	8	1028	19.8	0.0159087570637118	-0.0629112761800315
4	C	26	50	20120601	8	1030	19.84	0.0156633202999619	-0.0639732798546956
4	C	26	50	20120601	8	1032	19.88	0.0161737099746224	-0.0648321317511248
4	C	26	50	20120601	8	1034	19.92	0.0162482390293594	-0.064757178432319
4	C	26	50	20120601	8	1036	19.96	0.0159674469265503	-0.0645851393524563
4	C	26	50	20120601	8	1038	20	0.0160234497836202	-0.064365653407576
4	C	26	50	20120601	8	1040	20.04	0.0156768967501607	-0.064651678100566
4	C	26	50	20120601	8	1042	20.08	0.0152838160904991	-0.0662813470991666
4	C	26	50	20120601	8	1044	20.12	0.0154970087850268	-0.0656752858770116
4	C	26	50	20120601	8	1046	20.16	0.0162177627270903	-0.066307792892783
4	C	26	50	20120601	8	1048	20.2	0.0166828975677548	-0.0661626945812835
4	C	26	50	20120601	8	1050	20.24	0.016784296680177	-0.06582568748937
4	C	26	50	20120601	8	1052	20.28	0.0174348349188686	-0.0649715024976966
4	C	26	50	20120601	8	1054	20.32	0.0175968330824384	-0.0648475466789546
4	C	26	50	20120601	8	1056	20.36	0.0173014038692587	-0.0648250606833129
4	C	26	50	20120601	8	1058	20.4	0.0171399006804357	-0.0642825683607866
4	C	26	50	20120601	8	1060	20.44	0.0171170611314033	-0.0639989478308526
4	C	26	50	20120601	8	1062	20.48	0.0173851253121512	-0.0628214029081427
4	C	26	50	20120601	8	1064	20.52	0.0178449568519568	-0.0623028815054986
4	C	26	50	20120601	8	1066	20.56	0.017996489835165	-0.06261478630668
4	C	26	50	20120601	8	1068	20.6	0.0186476644699597	-0.0620631723066764
4	C	26	50	20120601	8	1070	20.64	0.0190509981779486	-0.0607243363271778
4	C	26	50	20120601	8	1072	20.68	0.0195265274882965	-0.0603053755593247
4	C	26	50	20120601	8	1074	20.72	0.0203919554777907	-0.0597097795175313
4	C	26	50	20120601	8	1076	20.76	0.0208658584425419	-0.0594241083779319
4	C	26	50	20120601	8	1078	20.8	0.021321800895051	-0.0589653374982981
4	C	26	50	20120601	8	1080	20.84	0.0212904053539664	-0.0583460533793349
4	C	26	50	20120601	8	1082	20.88	0.0213604796359819	-0.0581607206919859
4	C	26	50	20120601	8	1084	20.92	0.0209547417649371	-0.0579941263343384
4	C	26	50	20120601	8	1086	20.96	0.0207287504376699	-0.0588816867660837
4	C	26	50	20120601	8	1088	21	0.0203314271373211	-0.0579264562153788
4	C	26	50	20120601	8	1090	21.04	0.0201839246627656	-0.0578517857392855
4	C	26	50	20120601	8	1092	21.08	0.0197220425132946	-0.058593399331394
4	C	26	50	20120601	8	1094	21.12	0.0197463669865674	-0.0588618170655324
4	C	26	50	20120601	8	1096	21.16	0.0199572969393953	-0.0584116021779509
4	C	26	50	20120601	8	1098	21.2	0.0198980413911319	-0.0587406896739151
4	C	26	50	20120601	8	1100	21.24	0.0199464074949651	-0.0588211584256142
4	C	26	50	20120601	8	1102	21.28	0.0201324472890953	-0.0587643777510849
4	C	26	50	20120601	8	1104	21.32	0.0202242297492933	-0.0587690446558407
4	C	26	50	20120601	8	1106	21.36	0.0199667721702632	-0.0586241584763756
4	C	26	50	20120601	8	1108	21.4	0.0201675904961202	-0.0585025361100115
4	C	26	50	20120601	8	1110	21.44	0.0199102743384464	-0.0583577913519026
4	C	26	50	20120601	8	1112	21.48	0.0198329875672628	-0.0581813682099966
4	C	26	50	20120601	8	1114	21.52	0.0200821012862748	-0.0578046924276585
4	C	26	50	20120601	8	1116	21.56	0.0196987079895154	-0.0569509317000539
4	C	26	50	20120601	8	1118	21.6	0.0197030213408807	-0.0575057983912509
4	C	26	50	20120601	8	1120	21.64	0.0196308964491996	-0.0569497296185258
4	C	26	50	20120601	8	1122	21.68	0.0191742468899094	-0.0567385875336635
4	C	26	50	20120601	8	1124	21.72	0.0189814188706798	-0.057520152658909
4	C	26	50	20120601	8	1126	21.76	0.0185811964325282	-0.0567223947883744
4	C	26	50	20120601	8	1128	21.8	0.0183136979372053	-0.057157194748126
4	C	26	50	20120601	8	1130	21.84	0.0185028490011727	-0.0569447091603794
4	C	26	50	20120601	8	1132	21.88	0.0177485781976811	-0.05669474691323
4	C	26	50	20120601	8	1134	21.92	0.0175106367658118	-0.0559526383463747
4	C	26	50	20120601	8	1136	21.96	0.0172475930432104	-0.055985589522378
4	C	26	50	20120601	8	1138	22	0.0164199952665097	-0.0551588402738147
4	C	26	50	20120601	8	1140	22.04	0.0158470266417142	-0.0546963217282405
4	C	26	50	20120601	8	1142	22.08	0.0158674620276905	-0.0547061505124991
4	C	26	50	20120601	8	1144	22.12	0.0158175402889387	-0.0548547843579045
4	C	26	50	20120601	8	1146	22.16	0.0155683558592486	-0.054676310606333
4	C	26	50	20120601	8	1148	22.2	0.0155080396508134	-0.0544054179984604
4	C	26	50	20120601	8	1150	22.24	0.0153287880817826	-0.054751405346495
4	C	26	50	20120601	8	1152	22.28	0.0153941954590423	-0.0541099887852807
4	C	26	50	20120601	8	1154	22.32	0.014631792927567	-0.0536355201351045
4	C	26	50	20120601	8	1156	22.36	0.014768264536336	-0.0537902350988281
4	C	26	50	20120601	8	1158	22.4	0.0142203982022727	-0.0537690218953925
4	C	26	50	20120601	8	1160	22.44	0.0143142312721361	-0.0536684006004297
4	C	26	50	20120601	8	1162	22.48	0.0143773051970179	-0.0534228931260017
4	C	26	50	20120601	8	1164	22.52	0.0143825377871987	-0.0535784566178627
4	C	26	50	20120601	8	1166	22.56	0.0140168928706472	-0.053284229486211
4	C	26	50	20120601	8	1168	22.6	0.0141070489852485	-0.053013054035626
4	C	26	50	20120601	8	1170	22.64	0.0141028063445613	-0.0533135744176303
4	C	26	50	20120601	8	1172	22.68	0.014062076993965	-0.0537976597200306
4	C	26	50	20120601	8	1174	22.72	0.0138345300317792	-0.053436186733488
4	C	26	50	20120601	8	1176	22.76	0.0139147866514438	-0.0531326257923246
4	C	26	50	20120601	8	1178	22.8	0.0139581322971306	-0.0531590008752629
4	C	26	50	20120601	8	1180	22.84	0.0138883408578275	-0.0528210745445338
4	C	26	50	20120601	8	1182	22.88	0.0136182260674142	-0.0531435152367549
4	C	26	50	20120601	8	1184	22.92	0.0133343934054459	-0.0524497020630547
4	C	26	50	20120601	8	1186	22.96	0.0131692839720389	-0.0522615409485809
4	C	26	50	20120601	8	1188	23	0.0129966084960731	-0.0521051289285825
4	C	26	50	20120601	8	1190	23.04	0.0128455704876116	-0.0517606265047884
4	C	26	50	20120601	8	1192	23.08	0.0126805317648827	-0.0512392059643414
4	C	26	50	20120601	8	1194	23.12	0.0130800470962531	-0.0514644901848274
4	C	26	50	20120601	8	1196	23.16	0.013321948326097	-0.0520994013636548
4	C	26	50	20120601	8	1198	23.2	0.0130898051698335	-0.0517443630488211
4	C	26	50	20120601	8	1200	23.24	0.013292108419931	-0.0520295392136736
4	C	26	50	20120601	8	1202	23.28	0.0129628795026105	-0.050972555997156
4	C	26	50	20120601	8	1204	23.32	0.0130867646106744	-0.0512507318048747
4	C	26	50	20120601	8	1206	23.36	0.0132868758297502	-0.0517933655487573
4	C	26	50	20120601	8	1208	23.4	0.0130724103430163	-0.0513990120968896
4	C	26	50	20120601	8	1210	23.44	0.0132921791306091	-0.0514058003219889
4	C	26	50	20120601	8	1212	23.48	0.0129317668042383	-0.0508981683637751
4	C	26	50	20120601	8	1214	23.52	0.0123817084391533	-0.0510769956687372
4	C	26	50	20120601	8	1216	23.56	0.0121778495541372	-0.0502791670875244
4	C	26	50	20120601	8	1218	23.6	0.0123042802466134	-0.0504903091723867
4	C	26	50	20120601	8	1220	23.64	0.0123490401058625	-0.0498766111969949
4	C	26	50	20120601	8	1222	23.68	0.0119472620327923	-0.0510279224581229
4	C	26	50	20120601	8	1224	23.72	0.011610396362235	-0.050706188872683
4	C	26	50	20120601	8	1226	23.76	0.011876197801283	-0.0508488123104483
4	C	26	50	20120601	8	1228	23.8	0.0112818038410176	-0.0499693128960085
4	C	26	50	20120601	8	1230	23.84	0.011243902917546	-0.050448165608228
4	C	26	50	20120601	8	1232	23.88	0.0112949560271477	-0.0500517615466948
4	C	26	50	20120601	8	1234	23.92	0.0114022241258537	-0.0503209570982926
4	C	26	50	20120601	8	1236	23.96	0.0108033753928668	-0.0496307501691764
4	C	26	50	20120601	8	1238	24	0.0108710455118263	-0.0490278002168586
4	C	26	50	20120601	8	1240	24.04	0.010646751240834	-0.0491187341489192
4	C	26	50	20120601	8	1242	24.08	0.0106953294767015	-0.0489674840084234
4	C	26	50	20120601	8	1244	24.12	0.0106728434810597	-0.0480369314843819
4	C	26	50	20120601	8	1246	24.16	0.0105080876010433	-0.0473537249123994
4	C	26	50	20120601	8	1248	24.2	0.0102658328178088	-0.0473162482529966
4	C	26	50	20120601	8	1250	24.24	0.0099061275982192	-0.0469431080045644
4	C	26	50	20120601	8	1252	24.28	0.0095196937423007	-0.046327854394254
4	C	26	50	20120601	8	1254	24.32	0.0093705649221485	-0.04582248517774
4	C	26	50	20120601	8	1256	24.36	0.00919385893753	-0.0459977769487961
4	C	26	50	20120601	8	1258	24.4	0.0091914547744739	-0.0461649369918686
4	C	26	50	20120601	8	1260	24.44	0.0089972832523601	-0.0453427132267049
4	C	26	50	20120601	8	1262	24.48	0.0082825397179367	-0.0447859373471986
4	C	26	50	20120601	8	1264	24.52	0.0080326481814654	-0.0452425869064889
4	C	26	50	20120601	8	1266	24.56	0.0081954948731727	-0.0442334748190576
4	C	26	50	20120601	8	1268	24.6	0.0078111823375978	-0.0443797752120851
4	C	26	50	20120601	8	1270	24.64	0.0082623871746729	-0.044379138815982
4	C	26	50	20120601	8	1272	24.68	0.008220738585261	-0.0442984579322486
4	C	26	50	20120601	8	1274	24.72	0.008281479057765	-0.04402516116132
4	C	26	50	20120601	8	1276	24.76	0.0081783121783898	-0.0441419044908939
4	C	26	50	20120601	8	1278	24.8	0.0075800291308279	-0.0438486673087358
4	C	26	50	20120601	8	1280	24.84	0.007333955970975	-0.0441267016950984
4	C	26	50	20120601	8	1282	24.88	0.0067510878512429	-0.0425039623429534
4	C	26	50	20120601	8	1284	24.92	0.006557482014554	-0.0423143163042392
4	C	26	50	20120601	8	1286	24.96	0.006606908778559	-0.0423152355430547
4	C	26	50	20120601	8	1288	25	0.0065343596228092	-0.0422285442516812
4	C	26	50	20120601	8	1290	25.04	0.0061572595764025	-0.0421597427618718
4	C	26	50	20120601	8	1292	25.08	0.0065820893305393	-0.0416108864783148
4	C	26	50	20120601	8	1294	25.12	0.0063668460263461	-0.0410850818758245
4	C	26	50	20120601	8	1296	25.16	0.0062346877689424	-0.0408495446070112
4	C	26	50	20120601	8	1298	25.2	0.005607554764708	-0.0412559188741591
4	C	26	50	20120601	8	1300	25.24	0.0049372882468213	-0.0409335488926162
4	C	26	50	20120601	8	1302	25.28	0.0046536677168874	-0.0401973800227229
4	C	26	50	20120601	8	1304	25.32	0.0047194993582158	-0.0404405540447729
4	C	26	50	20120601	8	1306	25.36	0.004825070400647	-0.0398186536307194
4	C	26	50	20120601	8	1308	25.4	0.0037692185549792	-0.0398813032915325
4	C	26	50	20120601	8	1310	25.44	0.0033300345331843	-0.0392947582165382
4	C	26	50	20120601	8	1312	25.48	0.0035261152436073	-0.0395136077653155
4	C	26	50	20120601	8	1314	25.52	0.0032718396450926	-0.0391094255291892
4	C	26	50	20120601	8	1316	25.56	0.0031863504352472	-0.0389001926326362
4	C	26	50	20120601	8	1318	25.6	0.003170157689958	-0.0382566547510783
4	C	26	50	20120601	8	1320	25.64	0.0027110332569336	-0.0379192941057742
4	C	26	50	20120601	8	1322	25.68	0.0020445144049871	-0.0372328348425983
4	C	26	50	20120601	8	1324	25.72	0.0018688690805404	-0.0375537198999007
4	C	26	50	20120601	8	1326	25.76	0.00168714263777550	-0.0378819588677275
4	C	26	50	20120601	8	1328	25.8	0.0010244421624474	-0.0376507349502795
4	C	26	50	20120601	8	1330	25.84	0.0005636206731481	-0.0368176924513636
4	C	26	50	20120601	8	1332	25.88	0.000618350738011999	-0.0372857971405091
4	C	26	50	20120601	8	1334	25.92	0.000325608530600797	-0.0363263946597952
4	C	26	50	20120601	8	1336	25.96	-0.0003247175760565	-0.0363712959404006
4	C	26	50	20120601	8	1338	26	-0.000551769563495501	-0.036111717041027
4	C	26	50	20120601	8	1340	26.04	-0.0005620933225008	-0.036368538223954
4	C	26	50	20120601	8	1342	26.08	-0.000207125718345202	-0.0361613559370663
4	C	26	50	20120601	8	1344	26.12	-0.000354345350188200	-0.0354384099639812
4	C	26	50	20120601	8	1346	26.16	-0.0004381375037588	-0.0358331876799176
4	C	26	50	20120601	8	1348	26.2	-0.0007251521462425	-0.0353051910464056
4	C	26	50	20120601	8	1350	26.24	-0.0007856097760339	-0.03492879810678
4	C	26	50	20120601	8	1352	26.28	-0.0007177982357181	-0.0347098071366465
4	C	26	50	20120601	8	1354	26.32	-0.00117062941839000	-0.0347617087743856
4	C	26	50	20120601	8	1356	26.36	-0.0013749832781529	-0.0348601380383268
4	C	26	50	20120601	8	1358	26.4	-0.0014514215211992	-0.0343666482157367
4	C	26	50	20120601	8	1360	26.44	-0.00132916275873200	-0.0346579054989075
4	C	26	50	20120601	8	1362	26.48	-0.0017018080324173	-0.0349896800006402
4	C	26	50	20120601	8	1364	26.52	-0.0018440072061139	-0.0347961448746294
4	C	26	50	20120601	8	1366	26.56	-0.00191203087846410	-0.0349327579047547
4	C	26	50	20120601	8	1368	26.6	-0.0016351278629514	-0.0352484103718763
4	C	26	50	20120601	8	1370	26.64	-0.0017704681008705	-0.0347268484100731
4	C	26	50	20120601	8	1372	26.68	-0.0019978736417001	-0.0351611533950779
4	C	26	50	20120601	8	1374	26.72	-0.0015555783500679	-0.0348092263500814
4	C	26	50	20120601	8	1376	26.76	-0.0015605280975362	-0.0344358739696149
4	C	26	50	20120601	8	1378	26.8	-0.0017235869212779	-0.0345929930963945
4	C	26	50	20120601	8	1380	26.84	-0.0022618366031171	-0.0345306262782939
4	C	26	50	20120601	8	1382	26.88	-0.0021716097778377	-0.0346088322882931
4	C	26	50	20120601	8	1384	26.92	-0.0022022982121412	-0.0347936700008953
4	C	26	50	20120601	8	1386	26.96	-0.0023423760654942	-0.0349524154732717
4	C	26	50	20120601	8	1388	27	-0.00210535387244050	-0.0351076961224202
4	C	26	50	20120601	8	1390	27.04	-0.0021351230679284	-0.0353569512627885
4	C	26	50	20120601	8	1392	27.08	-0.002313667530178	-0.0350970895207024
4	C	26	50	20120601	8	1394	27.12	-0.0030203500472959	-0.0349261111010115
4	C	26	50	20120601	8	1396	27.16	-0.0031516597765622	-0.0344532687964321
4	C	26	50	20120601	8	1398	27.2	-0.0033666202380429	-0.0346259442723978
4	C	26	50	20120601	8	1400	27.24	-0.0033698022185583	-0.0343460006977261
4	C	26	50	20120601	8	1402	27.28	-0.003485838441351	-0.0339674864377569
4	C	26	50	20120601	8	1404	27.32	-0.0041071024593015	-0.0340144383280277
4	C	26	50	20120601	8	1406	27.36	-0.0040305935055771	-0.0333431111499692
4	C	26	50	20120601	8	1408	27.4	-0.00450895124304979	-0.0334772493063603
4	C	26	50	20120601	8	1410	27.44	-0.00468544509563394	-0.0331953965433793
4	C	26	50	20120601	8	1412	27.48	-0.00514966069748292	-0.0324627632073919
4	C	26	50	20120601	8	1414	27.52	-0.00556720725177357	-0.0314414888833242
4	C	26	50	20120601	8	1416	27.56	-0.00589297134586622	-0.0314433980716334
4	C	26	50	20120601	8	1418	27.6	-0.00579461279260317	-0.0313863345543917
4	C	26	50	20120601	8	1420	27.64	-0.0065399740506519	-0.0314879457988482
4	C	26	50	20120601	8	1422	27.68	-0.00692195313384888	-0.0310071131876413
4	C	26	50	20120601	8	1424	27.72	-0.00761208935228695	-0.0304487816732164
4	C	26	50	20120601	8	1426	27.76	-0.00798933082004998	-0.0296252144051684
4	C	26	50	20120601	8	1428	27.8	-0.0082653853074252	-0.029387767948046
4	C	26	50	20120601	8	1430	27.84	-0.00894357142126122	-0.0294513368476747
4	C	26	50	20120601	8	1432	27.88	-0.00930256953406963	-0.0285809591107121
4	C	26	50	20120601	8	1434	27.92	-0.0100050801211785	-0.0286639027361453
4	C	26	50	20120601	8	1436	27.96	-0.00987850800734607	-0.0283203902618449
4	C	26	50	20120601	8	1438	28	-0.0106525778007110	-0.0280186677983126
4	C	26	50	20120601	8	1440	28.04	-0.0116551845057554	-0.0273434515329576
4	C	26	50	20120601	8	1442	28.08	-0.0115218241668236	-0.0267950195134693
4	C	26	50	20120601	8	1444	28.12	-0.0114556389721046	-0.027115480306703
4	C	26	50	20120601	8	1446	28.16	-0.0116914590836303	-0.0256898823251528
4	C	26	50	20120601	8	1448	28.2	-0.0120999546711217	-0.0256458295726849
4	C	26	50	20120601	8	1450	28.24	-0.0117908075863870	-0.025293690395654
4	C	26	50	20120601	8	1452	28.28	-0.0121912421565729	-0.0246879120162115
4	C	26	50	20120601	8	1454	28.32	-0.0119712612369458	-0.0254793766363936
4	C	26	50	20120601	8	1456	28.36	-0.0124500432384872	-0.0246061704723063
4	C	26	50	20120601	8	1458	28.4	-0.0126729232959172	-0.0240157363100156
4	C	26	50	20120601	8	1460	28.44	-0.0128187994248760	-0.0240872248055935
4	C	26	50	20120601	8	1462	28.48	-0.0130300829310945	-0.0240416871288851
4	C	26	50	20120601	8	1464	28.52	-0.0128054351067116	-0.0239437528396908
4	C	26	50	20120601	8	1466	28.56	-0.0126237086639466	-0.0237634406104882
4	C	26	50	20120601	8	1468	28.6	-0.0128189408462322	-0.0232678294675545
4	C	26	50	20120601	8	1470	28.64	-0.0126954092915589	-0.0237354391819532
4	C	26	50	20120601	8	1472	28.68	-0.0128208500345414	-0.0231018715060101
4	C	26	50	20120601	8	1474	28.72	-0.0129819289592957	-0.022935559991075
4	C	26	50	20120601	8	1476	28.76	-0.0131237038689236	-0.0230643241359291
4	C	26	50	20120601	8	1478	28.8	-0.0128689332956621	-0.0225111545010068
4	C	26	50	20120601	8	1480	28.84	-0.0130120517081743	-0.0226169376754723
4	C	26	50	20120601	8	1482	28.88	-0.0132336589733981	-0.0222649399197977
4	C	26	50	20120601	8	1484	28.92	-0.0139655144919262	-0.0208043401525787
4	C	26	50	20120601	8	1486	28.96	-0.0136645698458532	-0.0215588230881048
4	C	26	50	20120601	8	1488	29	-0.0136359320212151	-0.0212445141238674
4	C	26	50	20120601	8	1490	29.04	-0.0138163856717740	-0.0209089212455162
4	C	26	50	20120601	8	1492	29.08	-0.0136206585147415	-0.0204635853947249
4	C	26	50	20120601	8	1494	29.12	-0.0138417000945404	-0.0196077033467767
4	C	26	50	20120601	8	1496	29.16	-0.0136138702896421	-0.0193455081523128
4	C	26	50	20120601	8	1498	29.2	-0.013782444546277	-0.0183709735864815
4	C	26	50	20120601	8	1500	29.24	-0.0136540339548135	-0.0183286886009665
4	C	26	50	20120601	8	1502	29.28	-0.0137980008954631	-0.017056037816187
4	C	26	50	20120601	8	1504	29.32	-0.0137741713969371	-0.0164795336574856
4	C	26	50	20120601	8	1506	29.36	-0.0137489983955269	-0.0165013125463461
4	C	26	50	20120601	8	1508	29.4	-0.0135626757586842	-0.0163615175357055
4	C	26	50	20120601	8	1510	29.44	-0.0134541843652468	-0.0160611173618541
4	C	26	50	20120601	8	1512	29.48	-0.0132074040986127	-0.0160119027298835
4	C	26	50	20120601	8	1514	29.52	-0.0130539195006883	-0.0157120470282535
4	C	26	50	20120601	8	1516	29.56	-0.0128103848541799	-0.0151938721079322
4	C	26	50	20120601	8	1518	29.6	-0.0125606135258613	-0.0149742235284922
4	C	26	50	20120601	8	1520	29.64	-0.0125820317902635	-0.0149676403643594
4	C	26	50	20120601	8	1522	29.68	-0.0126335586614085	-0.0146667452157611
4	C	26	50	20120601	8	1524	29.72	-0.0126832682681260	-0.0137661033085638
4	C	26	50	20120601	8	1526	29.76	-0.0125230732268481	-0.0134777663763993
4	C	26	50	20120601	8	1528	29.8	-0.0123943515084009	-0.0125220549930832
4	C	26	50	20120601	8	1530	29.84	-0.0125894210561269	-0.0123007093573684
4	C	26	50	20120601	8	1532	29.88	-0.0119362453091414	-0.0116246092085369
4	C	26	50	20120601	8	1534	29.92	-0.0123161172141305	-0.011273219564694
4	C	26	50	20120601	8	1536	29.96	-0.0122149938733530	-0.0109734557869456
4	C	26	50	20120601	8	1538	30	-0.0122818932459210	-0.0098840800087818
4	C	26	50	20120601	8	1540	30.04	-0.0120351836899650	-0.0100310733664549
4	C	26	50	20120601	8	1542	30.08	-0.0122207285093484	-0.00970132119011632
4	C	26	50	20120601	8	1544	30.12	-0.0123588335347819	-0.00953119836963065
4	C	26	50	20120601	8	1546	30.16	-0.0120958534517908	-0.00918733941300744
4	C	26	50	20120601	8	1548	30.2	-0.0120947786494834	-0.00947668750786898
4	C	26	50	20120601	8	1550	30.24	-0.0119206960310231	-0.00938981943980021
4	C	26	50	20120601	8	1552	30.28	-0.0115551925358278	-0.00946765775427322
4	C	26	50	20120601	8	1554	30.32	-0.0115117196109205	-0.00927734703518468
4	C	26	50	20120601	8	1556	30.36	-0.0116768785418022	-0.00886928278282973
4	C	26	50	20120601	8	1558	30.4	-0.0113633544660919	-0.00839096040069609
4	C	26	50	20120601	8	1560	30.44	-0.0111820381452600	-0.00881769934314217
4	C	26	50	20120601	8	1562	30.48	-0.0108998954684988	-0.0090602016137501
4	C	26	50	20120601	8	1564	30.52	-0.0106867946978526	-0.00768560724432689
4	C	26	50	20120601	8	1566	30.56	-0.0103385021817114	-0.00816133454457357
4	C	26	50	20120601	8	1568	30.6	-0.0101140735604306	-0.00772780030596029
4	C	26	50	20120601	8	1570	30.64	-0.00991513613861153	-0.00831254932973032
4	C	26	50	20120601	8	1572	30.68	-0.00941523710015677	-0.0069916568919111
4	C	26	50	20120601	8	1574	30.72	-0.00918534183635061	-0.0069188807548846
4	C	26	50	20120601	8	1576	30.76	-0.00883863323939923	-0.00641807944817704
4	C	26	50	20120601	8	1578	30.8	-0.00903609846489982	-0.00578333656076356
4	C	26	50	20120601	8	1580	30.84	-0.00880275817685573	-0.0049458583810093
4	C	26	50	20120601	8	1582	30.88	-0.00893425882495299	-0.00423642521851265
4	C	26	50	20120601	8	1584	30.92	-0.00861970944440996	-0.00376662347309231
4	C	26	50	20120601	8	1586	30.96	-0.00847707186450901	-0.00295780645249989
4	C	26	50	20120601	8	1588	31	-0.00874182678552088	-0.00334906277666603
4	C	26	50	20120601	8	1590	31.04	-0.00879755387094619	-0.00266345911269536
4	C	26	50	20120601	8	1592	31.08	-0.008890884894995	-0.00282188638702021
4	C	26	50	20120601	8	1594	31.12	-0.00900153296411508	-0.00201343706195401
4	C	26	50	20120601	8	1596	31.16	-0.00947184382641787	-0.00153000229779239
4	C	26	50	20120601	8	1598	31.2	-0.00967793009779469	-0.00116129560887829
4	C	26	50	20120601	8	1600	31.24	-0.00967760482867535	-0.000601196327500422
4	C	26	50	20120601	8	1602	31.28	-0.0100150432557254	-0.000717013347190967
4	C	26	50	20120601	8	1604	31.32	-0.00989701299180972	-0.00032164166155832
4	C	26	50	20120601	8	1606	31.36	-0.0101341553930163	0.00045161495900823
4	C	26	50	20120601	8	1608	31.4	-0.010325661122565	0.0011379964404382
4	C	26	50	20120601	8	1610	31.44	-0.0107556619485927	0.00206437208472323
4	C	26	50	20120601	8	1612	31.48	-0.0110154678292430	0.001738509702788
4	C	26	50	20120601	8	1614	31.52	-0.0109673806790351	0.00229671004890499
4	C	26	50	20120601	8	1616	31.56	-0.0113754325570213	0.00197383978931435
4	C	26	50	20120601	8	1618	31.6	-0.0112508601411661	0.00248051573916001
4	C	26	50	20120601	8	1620	31.64	-0.0115690376866034	0.00317511450849415
4	C	26	50	20120601	8	1622	31.68	-0.0119403889548792	0.00314847779604685
4	C	26	50	20120601	8	1624	31.72	-0.0120728936946057	0.00359053974244124
4	C	26	50	20120601	8	1626	31.76	-0.0120119976586099	0.00353182159533151
4	C	26	50	20120601	8	1628	31.8	-0.0122462479930814	0.00289665585806288
4	C	26	50	20120601	8	1630	31.84	-0.0124535858434609	0.00364645774669748
4	C	26	50	20120601	8	1632	31.88	-0.0121148958374082	0.00361666026693827
4	C	26	50	20120601	8	1634	31.92	-0.0123795871188098	0.0040531360697613
4	C	26	50	20120601	8	1636	31.96	-0.0120989010820178	0.00370540216797719
4	C	26	50	20120601	8	1638	32	-0.0120644649817740	0.00352289790775294
4	C	26	50	20120601	8	1640	32.04	-0.0119394202185889	0.00302051268185552
4	C	26	50	20120601	8	1642	32.08	-0.0118637032244595	0.00320040064698938
4	C	26	50	20120601	8	1644	32.12	-0.0117413666802464	0.00339353272213486
4	C	26	50	20120601	8	1646	32.16	-0.0121110279633151	0.0035095830870632
4	C	26	50	20120601	8	1648	32.2	-0.0121597405494711	0.00287624875635784
4	C	26	50	20120601	8	1650	32.24	-0.0119284954188196	0.00323468825480911
4	C	26	50	20120601	8	1652	32.28	-0.0120483712314342	0.00289228593815515
4	C	26	50	20120601	8	1654	32.32	-0.0121433003168085	0.00318120269788016
4	C	26	50	20120601	8	1656	32.36	-0.0118573109791576	0.0028836168090178
4	C	26	50	20120601	8	1658	32.4	-0.0119242244938612	0.00329771975328408
4	C	26	50	20120601	8	1660	32.44	-0.0119242244938612	0.00329771975328408
4	C	26	50	20120601	8	1662	32.48	-0.0119385363351125	0.00351562177897453
4	C	26	50	20120601	8	1664	32.52	-0.0118332834907328	0.00353643193154485
4	C	26	50	20120601	8	1666	32.56	-0.0120097561301136	0.00342649804027378
4	C	26	50	20120601	8	1668	32.6	-0.0116318499819762	0.00319207800017481
4	C	26	50	20120601	8	1670	32.64	-0.0114326834575601	0.0030333862679138
4	C	26	50	20120601	8	1672	32.68	-0.0114748864186884	0.00344822036059183
4	C	26	50	20120601	8	1674	32.72	-0.0114600018209445	0.00312158652515833
4	C	26	50	20120601	8	1676	32.76	-0.0115196321358019	0.00332449081601981
4	C	26	50	20120601	8	1678	32.8	-0.0116171775162666	0.00375366927686098
4	C	26	50	20120601	8	1680	32.84	-0.0117712985102940	0.00380968627606658
4	C	26	50	20120601	8	1682	32.88	-0.0116170855923851	0.00411137338425982
4	C	26	50	20120601	8	1684	32.92	-0.0117578917657227	0.003951291480067
4	C	26	50	20120601	8	1686	32.96	-0.0120419082754541	0.00424188408286342
4	C	26	50	20120601	8	1688	33	-0.0119942846337412	0.00446017501728352
4	C	26	50	20120601	8	1690	33.04	-0.0123669016231553	0.00415030668363195
4	C	26	50	20120601	8	1692	33.08	-0.0119873196319465	0.00494247133952743
4	C	26	50	20120601	8	1694	33.12	-0.0122995426311794	0.00400440227040192
4	C	26	50	20120601	8	1696	33.16	-0.0126557052457953	0.00436961585181696
4	C	26	50	20120601	8	1698	33.2	-0.0130492313827290	0.00412528924571357
4	C	26	50	20120601	8	1700	33.24	-0.0127694716558204	0.00433825566607133
4	C	26	50	20120601	8	1702	33.28	-0.0131237462953305	0.00450675921202809
4	C	26	50	20120601	8	1704	33.32	-0.0131559974356204	0.00388711446860651
4	C	26	50	20120601	8	1706	33.36	-0.0133960955431723	0.00425529789850253
4	C	26	50	20120601	8	1708	33.4	-0.0133247131136115	0.00439088562379505
4	C	26	50	20120601	8	1710	33.44	-0.0135299649989865	0.00474137724202579
4	C	26	50	20120601	8	1712	33.48	-0.0134393704781809	0.0047372760226949
4	C	26	50	20120601	8	1714	33.52	-0.0134372138024983	0.00478919887363743
4	C	26	50	20120601	8	1716	33.56	-0.0135115519384044	0.00463007863466702
4	C	26	50	20120601	8	1718	33.6	-0.0136433990688245	0.00446335699779886
4	C	26	50	20120601	8	1720	33.64	-0.0140784606580851	0.00429138155754648
4	C	26	50	20120601	8	1722	33.68	-0.0139705278790048	0.0046881674567415
4	C	26	50	20120601	8	1724	33.72	-0.0141208304964138	0.00455623547350771
4	C	26	50	20120601	8	1726	33.76	-0.0145166123039796	0.0047202276782005
4	C	26	50	20120601	8	1728	33.8	-0.0147722809028532	0.00443450704112645
4	C	26	50	20120601	8	1730	33.84	-0.0148118293851249	0.00481461229135328
4	C	26	50	20120601	8	1732	33.88	-0.0150266201409782	0.00457213123394879
4	C	26	50	20120601	8	1734	33.92	-0.0152160894029971	0.00508216028415083
4	C	26	50	20120601	8	1736	33.96	-0.0157782180808370	0.00483049390965873
4	C	26	50	20120601	8	1738	34	-0.0158902520792482	0.00508720195550069
4	C	26	50	20120601	8	1740	34.04	-0.0162284188262828	0.00542689605318271
4	C	26	50	20120601	8	1742	34.08	-0.0168745517897277	0.00520622923997782
4	C	26	50	20120601	8	1744	34.12	-0.0176758805495073	0.00534539492558315
4	C	26	50	20120601	8	1746	34.16	-0.0180172787745320	0.00538140787394898
4	C	26	50	20120601	8	1748	34.2	-0.0183878592964162	0.00551458436511765
4	C	26	50	20120601	8	1750	34.24	-0.0191457363444920	0.00615337048910596
4	C	26	50	20120601	8	1752	34.28	-0.0191441029278274	0.00563940992520051
4	C	26	50	20120601	8	1754	34.32	-0.0196893600378682	0.00574819830348606
4	C	26	50	20120601	8	1756	34.36	-0.0205870320965845	0.00672051255402444
4	C	26	50	20120601	8	1758	34.4	-0.0208498566160837	0.00696534827701028
4	C	26	50	20120601	8	1760	34.44	-0.0214723870622793	0.00702941851534681
4	C	26	50	20120601	8	1762	34.48	-0.0222716461205105	0.00699454188757835
4	C	26	50	20120601	8	1764	34.52	-0.0225923211670989	0.00721282362961029
4	C	26	50	20120601	8	1766	34.56	-0.0230086246276682	0.00742612804700946
4	C	26	50	20120601	8	1768	34.6	-0.0235846833090975	0.00680014762682845
4	C	26	50	20120601	8	1770	34.64	-0.0235714476843672	0.00698916999736167
4	C	26	50	20120601	8	1772	34.68	-0.0236300053182376	0.00735657348847805
4	C	26	50	20120601	8	1774	34.72	-0.024098724483176	0.00707325772156682
4	C	26	50	20120601	8	1776	34.76	-0.0245400517456247	0.00747876154026708
4	C	26	50	20120601	8	1778	34.8	-0.024763079588372	0.0078526732421975
4	C	26	50	20120601	8	1780	34.84	-0.0247947021107334	0.00791537876444634
4	C	26	50	20120601	8	1782	34.88	-0.0246172225512963	0.0083468510796857
4	C	26	50	20120601	8	1784	34.92	-0.0249514910186463	0.00806915115483064
4	C	26	50	20120601	8	1786	34.96	-0.024736387014489	0.00784740458957088
4	C	26	50	20120601	8	1788	35	-0.02467744683585	0.00734023507919195
4	C	26	50	20120601	8	1790	35.04	-0.0248926689268397	0.007701163593513
4	C	26	50	20120601	8	1792	35.08	-0.0245674691039584	0.00791435770225431
4	C	26	50	20120601	8	1794	35.12	-0.024504778430952	0.00683535376635694
4	C	26	50	20120601	8	1796	35.16	-0.0245173932159284	0.0070430734543983
4	C	26	50	20120601	8	1798	35.2	-0.0247579933692949	0.00692395424603962
4	C	26	50	20120601	8	1800	35.24	-0.0248356124806658	0.00697502856884472
4	C	26	50	20120601	8	1802	35.28	-0.0251048221743991	0.00699601549811034
4	C	26	50	20120601	8	1804	35.32	-0.0251268768349043	0.00692799889682801
4	C	26	50	20120601	8	1806	35.36	-0.0256150704277033	0.00661941042645039
4	C	26	50	20120601	8	1808	35.4	-0.0263764900807528	0.00622257502978068
4	C	26	50	20120601	8	1810	35.44	-0.0272866425741571	0.00615967788159414
4	C	26	50	20120601	8	1812	35.48	-0.028065110571701	0.00567055797891178
4	C	26	50	20120601	8	1814	35.52	-0.0283869572942258	0.00593221577222205
4	C	26	50	20120601	8	1816	35.56	-0.029394570315281	0.00616840357927398
4	C	26	50	20120601	8	1818	35.6	-0.0302435297878414	0.00665135043975658
4	C	26	50	20120601	8	1820	35.64	-0.0307540820970615	0.00620684190389928
4	C	26	50	20120601	8	1822	35.68	-0.0311668344673758	0.00644915325567629
4	C	26	50	20120601	8	1824	35.72	-0.0322847915016351	0.00653794465418988
4	C	26	50	20120601	8	1826	35.76	-0.0326439522490032	0.00593143795476275
4	C	26	50	20120601	8	1828	35.8	-0.0328803804723607	0.00607359470205249
4	C	26	50	20120601	8	1830	35.84	-0.0332420938752089	0.00653155947995577
4	C	26	50	20120601	8	1832	35.88	-0.0335008454596485	0.00600552153222766
4	C	26	50	20120601	8	1834	35.92	-0.0334425445055397	0.00612123955696884
4	C	26	50	20120601	8	1836	35.96	-0.0337361352410883	0.00636490855376572
4	C	26	50	20120601	8	1838	36	-0.0338624527964795	0.00639839713092272
4	C	26	50	20120601	8	1840	36.04	-0.0343737334256842	0.00653723047634089
4	C	26	50	20120601	8	1842	36.08	-0.0346593479967411	0.00717778436728216
4	C	26	50	20120601	8	1844	36.12	-0.0347852342169957	0.00707452556402549
4	C	26	50	20120601	8	1846	36.16	-0.035323780883683	0.00617040469146474
4	C	26	50	20120601	8	1848	36.2	-0.0354464426970155	0.00659532636948317
4	C	26	50	20120601	8	1850	36.24	-0.0356311248461258	0.00608919347764546
4	C	26	50	20120601	8	1852	36.28	-0.0362262966238505	0.00564633250058833
4	C	26	50	20120601	8	1854	36.32	-0.0366711374998949	0.00543568539047286
4	C	26	50	20120601	8	1856	36.36	-0.03719977052951	0.00584015046931157
4	C	26	50	20120601	8	1858	36.4	-0.0372831384190119	0.00511303256621744
4	C	26	50	20120601	8	1860	36.44	-0.0381868915960464	0.00522864452494144
4	C	26	50	20120601	8	1862	36.48	-0.0391999634814524	0.00471365865620327
4	C	26	50	20120601	8	1864	36.52	-0.0392342581603399	0.00474696338559716
4	C	26	50	20120601	8	1866	36.56	-0.0401638207348878	0.00463043218805761
4	C	26	50	20120601	8	1868	36.6	-0.0406984641721429	0.00483103838188024
4	C	26	50	20120601	8	1870	36.64	-0.0412260365415862	0.00397126724663552
4	C	26	50	20120601	8	1872	36.68	-0.0424204106056884	0.00292397139302012
4	C	26	50	20120601	8	1874	36.72	-0.043351599525833	0.00205514929097621
4	C	26	50	20120601	8	1876	36.76	-0.044404622944376	0.00233148662106391
4	C	26	50	20120601	8	1878	36.8	-0.0451448930336002	0.00140439892025023
4	C	26	50	20120601	8	1880	36.84	-0.0455729754789305	0.00148203924482452
4	C	26	50	20120601	8	1882	36.88	-0.0459106189669471	0.00183467339660225
4	C	26	50	20120601	8	1884	36.92	-0.0462725162175584	0.00189661595063419
4	C	26	50	20120601	8	1886	36.96	-0.0469130135399571	0.00142327867130792
4	C	26	50	20120601	8	1888	37	-0.0469130135399571	0.00142327867130792
4	C	26	50	20120601	8	1890	37.04	-0.0463620359360566	0.0015388199193538
4	C	26	50	20120601	8	1892	37.08	-0.0465456008564526	0.00156470002754522
4	C	26	50	20120601	8	1894	37.12	-0.0463271755717441	0.00187660482872661
4	C	26	50	20120601	8	1896	37.16	-0.0466342720468134	0.00155084073463397
4	C	26	50	20120601	8	1898	37.2	-0.0466862443952306	0.00092879889922416
4	C	26	50	20120601	8	1900	37.24	-0.0472655769810567	0.00048537223674208
4	C	26	50	20120601	8	1902	37.28	-0.0475375302491011	0.00110904041774861
4	C	26	50	20120601	8	1904	37.32	-0.0480926797830107	0.00060720673514052
4	C	26	50	20120601	8	1906	37.36	-0.0485055594325455	0.000110039957288250
4	C	26	50	20120601	8	1908	37.4	-0.0491968270218334	0.00068392782089926
4	C	26	50	20120601	8	1910	37.44	-0.0494044335727898	0.00056470961759121
4	C	26	50	20120601	8	1912	37.48	-0.0492821040996445	0.00042540958169746
4	C	26	50	20120601	8	1914	37.52	-0.0495981101201568	-2.11283506218497e-05
4	C	26	50	20120601	8	1916	37.56	-0.0489938166649548	-7.37370951421198e-05
4	C	26	50	20120601	8	1918	37.6	-0.048882518057596	0.0007261420957361
4	C	26	50	20120601	8	1920	37.64	-0.048820504792886	0.00037577068565816
4	C	26	50	20120601	8	1922	37.68	-0.0486290909872188	0.000244885220460530
4	C	26	50	20120601	8	1924	37.72	-0.0482637996240578	-0.00078353088209718
4	C	26	50	20120601	8	1926	37.76	-0.0481601377699359	-0.000885071415875574
4	C	26	50	20120601	8	1928	37.8	-0.0485244391836032	-0.00161423992863514
4	C	26	50	20120601	8	1930	37.84	-0.0486753357707084	-0.00280571485493447
4	C	26	50	20120601	8	1932	37.88	-0.0488001401175878	-0.00306486949023934
4	C	26	50	20120601	8	1934	37.92	-0.0487945539740164	-0.00285945497030465
4	C	26	50	20120601	8	1936	37.96	-0.048788967830445	-0.00265418187172619
4	C	26	50	20120601	8	1938	38	-0.0488492840388803	-0.00302576648523972
4	C	26	50	20120601	8	1940	38.04	-0.0488675273938349	-0.00298022880853131
4	C	26	50	20120601	8	1942	38.08	-0.0491045495868886	-0.00216422758304204
4	C	26	50	20120601	8	1944	38.12	-0.0487294294394691	-0.00271004330743993
4	C	26	50	20120601	8	1946	38.16	-0.0489537944211396	-0.00226350537512063
4	C	26	50	20120601	8	1948	38.2	-0.0487098425816303	-0.00261889724334498
4	C	26	50	20120601	8	1950	38.24	-0.0485679262506461	-0.00296050052933621
4	C	26	50	20120601	8	1952	38.28	-0.0482645774415171	-0.00281724069546781
4	C	26	50	20120601	8	1954	38.32	-0.0479197921750105	-0.00298949190736486
4	C	26	50	20120601	8	1956	38.36	-0.0482182619473494	-0.00403212085622442
4	C	26	50	20120601	8	1958	38.4	-0.0477145897871102	-0.00433483326925038
4	C	26	50	20120601	8	1960	38.44	-0.0478635064752281	-0.00395214707927222
4	C	26	50	20120601	8	1962	38.48	-0.0476701834812517	-0.0058033526324186
4	C	26	50	20120601	8	1964	38.52	-0.0480392932210311	-0.0054868516371595
4	C	26	50	20120601	8	1966	38.56	-0.0480384446928936	-0.00715279521363501
4	C	26	50	20120601	8	1968	38.6	-0.0481141758291587	-0.00882036513570725
4	C	26	50	20120601	8	1970	38.64	-0.0479477936035455	-0.00896935253450325
4	C	26	50	20120601	8	1972	38.68	-0.0481443692887154	-0.00899381842913231
4	C	26	50	20120601	8	1974	38.72	-0.0486433745441987	-0.0111095526291206
4	C	26	50	20120601	8	1976	38.76	-0.0487630877222536	-0.0123555454882494
4	C	26	50	20120601	8	1978	38.8	-0.0485945841762969	-0.012917907511327
4	C	26	50	20120601	8	1980	38.84	-0.048772280110409	-0.0141797395623544
4	C	26	50	20120601	8	1982	38.88	-0.0491748360009386	-0.015102584622481
4	C	26	50	20120601	8	1984	38.92	-0.0494455164767768	-0.014868956541977
4	C	26	50	20120601	8	1986	38.96	-0.0495793717904554	-0.0149997005858184
4	C	26	50	20120601	8	1988	39	-0.0499370971110576	-0.0155206261515185
4	C	26	50	20120601	8	1990	39.04	-0.0499703311297734	-0.0154588250188428
4	C	26	50	20120601	8	1992	39.08	-0.0504721648123815	-0.0156574513136781
4	C	26	50	20120601	8	1994	39.12	-0.0505722204219194	-0.0155794574357132
4	C	26	50	20120601	8	1996	39.16	-0.0506700840004356	-0.0159420617931057
4	C	26	50	20120601	8	1998	39.2	-0.0508370319114738	-0.015781336421742
4	C	26	50	20120601	8	2000	39.24	-0.0514371534366668	-0.0156971200041027
4	C	26	50	20120601	8	2002	39.28	-0.0517408557991864	-0.0163736090616638
4	C	26	50	20120601	8	2004	39.32	-0.052032608057104	-0.016232470548139
4	C	26	50	20120601	8	2006	39.36	-0.052699480462441	-0.0171888324696938
4	C	26	50	20120601	8	2008	39.4	-0.0531977079004651	-0.0178031668411887
4	C	26	50	20120601	8	2010	39.44	-0.05372033052244	-0.0185403256605756
4	C	26	50	20120601	8	2012	39.48	-0.0548636514769406	-0.0198710299120906
4	C	26	50	20120601	8	2014	39.52	-0.0548259626855033	-0.0193293154070236
4	C	26	50	20120601	8	2016	39.56	-0.0554660357438334	-0.0202972031691117
4	C	26	50	20120601	8	2018	39.6	-0.0561433026188539	-0.0213768138026274
4	C	26	50	20120601	8	2020	39.64	-0.0568797543314596	-0.021984430659701
4	C	26	50	20120601	8	2022	39.68	-0.0579056248496051	-0.0229182358749359
4	C	26	50	20120601	8	2024	39.72	-0.0585310607975646	-0.0225934617303369
4	C	26	50	20120601	8	2026	39.76	-0.0597272733392979	-0.0238793354119247
4	C	26	50	20120601	8	2028	39.8	-0.060683210996784	-0.0247809672686156
4	C	26	50	20120601	8	2030	39.84	-0.061283332521977	-0.0253366824879501
4	C	26	50	20120601	8	2032	39.88	-0.0623263150242271	-0.0261939787494607
4	C	26	50	20120601	8	2034	39.92	-0.0625739438189987	-0.0262850541028775
4	C	26	50	20120601	8	2036	39.96	-0.0638149162199811	-0.0267876656029449
4	C	26	50	20120601	8	2038	40	-0.0642187449027167	-0.0276241022144105
4	C	26	50	20120601	8	2040	40.04	-0.0649578129104129	-0.0277392191983877
4	C	26	50	20120601	8	2042	40.08	-0.0655895421087249	-0.0291948692181383
4	C	26	50	20120601	8	2044	40.12	-0.0660152203909992	-0.0298551655304103
4	C	26	50	20120601	8	2046	40.16	-0.0671272872257713	-0.0306556811173916
4	C	26	50	20120601	8	2048	40.2	-0.0678889119397874	-0.0322508433050703
4	C	26	50	20120601	8	2050	40.24	-0.0688910236700849	-0.0322219933483979
4	C	26	50	20120601	8	2052	40.28	-0.0697953425325444	-0.0320812083882637
4	C	26	50	20120601	8	2054	40.32	-0.071352886639464	-0.0332908559588395
4	C	26	50	20120601	8	2056	40.36	-0.0722127284853869	-0.0335865680147317
4	C	26	50	20120601	8	2058	40.4	-0.0736357808825248	-0.0340881188546273
4	C	26	50	20120601	8	2060	40.44	-0.0751745159490648	-0.0340784314917251
4	C	26	50	20120601	8	2062	40.48	-0.0764603189199744	-0.0349924377170868
4	C	26	50	20120601	8	2064	40.52	-0.0780636835463149	-0.0355745987300377
4	C	26	50	20120601	8	2066	40.56	-0.0783642746389973	-0.0352634010356375
4	C	26	50	20120601	8	2068	40.6	-0.0796070855176108	-0.0352658051986935
4	C	26	50	20120601	8	2070	40.64	-0.08003446085616	-0.0357431022759944
4	C	26	50	20120601	8	2072	40.68	-0.0804845343223852	-0.035392448023204
4	C	26	50	20120601	8	2074	40.72	-0.0811350018503987	-0.0355319601911321
4	C	26	50	20120601	8	2076	40.76	-0.0816106725821029	-0.0353073123667492
4	C	26	50	20120601	8	2078	40.8	-0.0824780097599063	-0.0358362282390767
4	C	26	50	20120601	8	2080	40.84	-0.0838489483872708	-0.0364703616004448
4	C	26	50	20120601	8	2082	40.88	-0.0844751621526896	-0.0370494820542366
4	C	26	50	20120601	8	2084	40.92	-0.0855168718627336	-0.0369124447600426
4	C	26	50	20120601	8	2086	40.96	-0.086299568358829	-0.0373960350876961
4	C	26	50	20120601	8	2088	41	-0.0870108470700246	-0.0376427446436521
4	C	26	50	20120601	8	2090	41.04	-0.0877763608713371	-0.0376196929625854
4	C	26	50	20120601	8	2092	41.08	-0.0884025039260778	-0.0378437751015434
4	C	26	50	20120601	8	2094	41.12	-0.0896262229215993	-0.0383799034630391
4	C	26	50	20120601	8	2096	41.16	-0.0899485929031422	-0.0388946064890648
4	C	26	50	20120601	8	2098	41.2	-0.091370372508074	-0.0392470992194863
4	C	26	50	20120601	8	2100	41.24	-0.0925003998550882	-0.0402013398206975
4	C	26	50	20120601	8	2102	41.28	-0.0928710652297862	-0.0399921776348225
4	C	26	50	20120601	8	2104	41.32	-0.0932817528482993	-0.03986673689184
4	C	26	50	20120601	8	2106	41.36	-0.094472167114427	-0.0404184923131999
4	C	26	50	20120601	8	2108	41.4	-0.0949962039499643	-0.0413708944367801
4	C	26	50	20120601	8	2110	41.44	-0.0955375649016407	-0.0416960221347696
4	C	26	50	20120601	8	2112	41.48	-0.0968651578833184	-0.0420710008608328
4	C	26	50	20120601	8	2114	41.52	-0.09746683504343	-0.0423689049477467
4	C	26	50	20120601	8	2116	41.56	-0.0984279345804188	-0.0425503485477992
4	C	26	50	20120601	8	2118	41.6	-0.0988594111382988	-0.0418628993351297
4	C	26	50	20120601	8	2120	41.64	-0.0991588001494532	-0.0418292410523452
4	C	26	50	20120601	8	2122	41.68	-0.0985948824914569	-0.0417392263591001
4	C	26	50	20120601	8	2124	41.72	-0.0988655629672952	-0.0421514696125319
4	C	26	50	20120601	8	2126	41.76	-0.0989734674621042	-0.0424847997491832
4	C	26	50	20120601	8	2128	41.8	-0.0987910339125581	-0.0415973807387941
4	C	26	50	20120601	8	2130	41.84	-0.0989471630898441	-0.0416818092884678
4	C	26	50	20120601	8	2132	41.88	-0.0989199394787684	-0.0426653241104201
4	C	26	50	20120601	8	2134	41.92	-0.0985175957202733	-0.0432482629408303
4	C	26	50	20120601	8	2136	41.96	-0.0980708456559196	-0.0438402527380397
4	C	26	50	20120601	8	2138	42	-0.097630671684631	-0.0440137060314648
4	C	26	50	20120601	8	2140	42.04	-0.0972696229621571	-0.0437611274892249
4	C	26	50	20120601	8	2142	42.08	-0.0973713049172918	-0.0444863362040099
4	C	26	50	20120601	8	2144	42.12	-0.0972510260538119	-0.0453554411487663
4	C	26	50	20120601	8	2146	42.16	-0.0968229436084816	-0.0457246923099019
4	C	26	50	20120601	8	2148	42.2	-0.0966619353944054	-0.045758704146077
4	C	26	50	20120601	8	2150	42.24	-0.096662359658474	-0.0457906653725866
4	C	26	50	20120601	8	2152	42.28	-0.096500715048295	-0.0467879687767721
4	C	26	50	20120601	8	2154	42.32	-0.0965569300373992	-0.0458050196402447
4	C	26	50	20120601	8	2156	42.36	-0.0966641981361052	-0.0463983529403383
4	C	26	50	20120601	8	2158	42.4	-0.0966960886519367	-0.0475416738948388
4	C	26	50	20120601	8	2160	42.44	-0.096490674132002	-0.0480474673754216
4	C	26	50	20120601	8	2162	42.48	-0.0966465204665755	-0.0479180668344644
4	C	26	50	20120601	8	2164	42.52	-0.0962438231546898	-0.0483455128836917
4	C	26	50	20120601	8	2166	42.56	-0.096234347923822	-0.0478615690026476
4	C	26	50	20120601	8	2168	42.6	-0.096055025644113	-0.0480943485550142
4	C	26	50	20120601	8	2170	42.64	-0.0958074675600196	-0.0478500431621143
4	C	26	50	20120601	8	2172	42.68	-0.096107422256599	-0.04795356359488
4	C	26	50	20120601	8	2174	42.72	-0.0963199078443455	-0.0483252896297497
4	C	26	50	20120601	8	2176	42.76	-0.0960897445870693	-0.0476232033067096
4	C	26	50	20120601	8	2178	42.8	-0.0963880729380518	-0.0478050004601527
4	C	26	50	20120601	8	2180	42.84	-0.0962204886309106	-0.0479663622276195
4	C	26	50	20120601	8	2182	42.88	-0.0965606069926614	-0.0482886614984843
4	C	26	50	20120601	8	2184	42.92	-0.0966257315272087	-0.0487721104047815
4	C	26	50	20120601	8	2186	42.96	-0.0965160592654466	-0.0485862120320076
4	C	26	50	20120601	8	2188	43	-0.0964475406183496	-0.0478501845834705
4	C	26	50	20120601	8	2190	43.04	-0.0965478083599219	-0.0490078598056291
4	C	26	50	20120601	8	2192	43.08	-0.09645015691344	-0.0487665242612101
4	C	26	50	20120601	8	2194	43.12	-0.0962709053444093	-0.0482834996189816
4	C	26	50	20120601	8	2196	43.16	-0.0964992301240544	-0.0484286686411592
4	C	26	50	20120601	8	2198	43.2	-0.0964393381796879	-0.0486759438825402
4	C	26	50	20120601	8	2200	43.24	-0.0964112660404748	-0.0489141681571219
4	C	26	50	20120601	8	2202	43.28	-0.096065137271084	-0.0484384974254177
4	C	26	50	20120601	8	2204	43.32	-0.0958824208788254	-0.0483119253115853
4	C	26	50	20120601	8	2206	43.36	-0.0959265443419714	-0.0475451387180666
4	C	26	50	20120601	8	2208	43.4	-0.0959467675959133	-0.0473795343099128
4	C	26	50	20120601	8	2210	43.44	-0.096058561178019	-0.0483118546009072
4	C	26	50	20120601	8	2212	43.48	-0.0960368529998365	-0.0486380429590686
4	C	26	50	20120601	8	2214	43.52	-0.0960291455359216	-0.0489447151700692
4	C	26	50	20120601	8	2216	43.56	-0.0960630866614185	-0.0483815753295322
4	C	26	50	20120601	8	2218	43.6	-0.0959849513620974	-0.0484295878799748
4	C	26	50	20120601	8	2220	43.64	-0.0958793096089881	-0.0485121779520173
4	C	26	50	20120601	8	2222	43.68	-0.0958734406227043	-0.0486444776307774
4	C	26	50	20120601	8	2224	43.72	-0.0958670059509955	-0.0488852474897714
4	C	26	50	20120601	8	2226	43.76	-0.0957277059151017	-0.0482874594169563
4	C	26	50	20120601	8	2228	43.8	-0.0959946387249997	-0.0483764841607077
4	C	26	50	20120601	8	2230	43.84	-0.0957550002368555	-0.0485174105421981
4	C	26	50	20120601	8	2232	43.88	-0.095884612909847	-0.0479568869967516
4	C	26	50	20120601	8	2234	43.92	-0.0956309737074354	-0.0478203446773044
4	C	26	50	20120601	8	2236	43.96	-0.0957907091293055	-0.0483767670034201
4	C	26	50	20120601	8	2238	44	-0.0958651674733644	-0.0485807673097925
4	C	26	50	20120601	8	2240	44.04	-0.0959024320007329	-0.0478453055466803
4	C	26	50	20120601	8	2242	44.08	-0.0955387669831687	-0.0474123440645598
4	C	26	50	20120601	8	2244	44.12	-0.0956922798653643	-0.0476467499625231
4	C	26	50	20120601	8	2246	44.16	-0.0959640917120524	-0.0490439929621478
4	C	26	50	20120601	8	2248	44.2	-0.0956849966655181	-0.0487298254192666
4	C	26	50	20120601	8	2250	44.24	-0.095918483324666	-0.0483535031903191
4	C	26	50	20120601	8	2252	44.28	-0.0960941286491126	-0.0488323559025386
4	C	26	50	20120601	8	2254	44.32	-0.0958534295007967	-0.0486052332044215
4	C	26	50	20120601	8	2256	44.36	-0.0959871433931191	-0.0483989701563494
4	C	26	50	20120601	8	2258	44.4	-0.096111664897286	-0.0481211479020212
4	C	26	50	20120601	8	2260	44.44	-0.0958521567085906	-0.0478711149441936
4	C	26	50	20120601	8	2262	44.48	-0.096094270070469	-0.0488069000584159
4	C	26	50	20120601	8	2264	44.52	-0.0961774965386145	-0.0483715344132394
4	C	26	50	20120601	8	2266	44.56	-0.0960547428014005	-0.0487400784675938
4	C	26	50	20120601	8	2268	44.6	-0.0959909617697375	-0.0489664940589297
4	C	26	50	20120601	8	2270	44.64	-0.0961878910082979	-0.0482638420504647
4	C	26	50	20120601	8	2272	44.68	-0.0960816128590856	-0.0484477605242513
4	C	26	50	20120601	8	2274	44.72	-0.095826842285824	-0.0481290674979705
4	C	26	50	20120601	8	2276	44.76	-0.0961079172313457	-0.0487464424286245
4	C	26	50	20120601	8	2278	44.8	-0.095838650969070	-0.0477069954602802
4	C	26	50	20120601	8	2280	44.84	-0.0961034624586243	-0.0479121271375024
4	C	26	50	20120601	8	2282	44.88	-0.0960480959976574	-0.0489551803504307
4	C	26	50	20120601	8	2284	44.92	-0.0958402773146666	-0.0480528413869586
4	C	26	50	20120601	8	2286	44.96	-0.0960540356946193	-0.0478585991541666
4	C	26	50	20120601	8	2288	45	-0.0962631978804943	-0.0489257647083334
4	C	26	50	20120601	8	2290	45.04	-0.0958271251285366	-0.0478985506873037
4	C	26	50	20120601	8	2292	45.08	-0.0960184682235256	-0.0487398663355594
4	C	26	50	20120601	8	2294	45.12	-0.096088401084185	-0.0485449169959863
4	C	26	50	20120601	8	2296	45.16	-0.0961311103337687	-0.0482168194495157
4	C	26	50	20120601	8	2298	45.2	-0.0962102355825835	-0.0490877628719032
4	C	26	50	20120601	8	2300	45.24	-0.0961812442045548	-0.0486506294597737
4	C	26	50	20120601	8	2302	45.28	-0.0961458181548173	-0.0490035464542639
4	C	26	50	20120601	8	2304	45.32	-0.0959506566832098	-0.0485211582081384
4	C	26	50	20120601	8	2306	45.36	-0.0958377317302544	-0.0487800300007308
4	C	26	50	20120601	8	2308	45.4	-0.0960154276643665	-0.0478419114341306
4	C	26	50	20120601	8	2310	45.44	-0.0958716728557513	-0.0480676906293635
4	C	26	50	20120601	8	2312	45.48	-0.095727776625780	-0.0482934698245964
4	C	26	50	20120601	8	2314	45.52	-0.096066905038037	-0.0481530384178527
4	C	26	50	20120601	8	2316	45.56	-0.0965999928403735	-0.0487387349647095
4	C	26	50	20120601	8	2318	45.6	-0.0964187613723553	-0.0480100614266968
4	C	26	50	20120601	8	2320	45.64	-0.0972961394664516	-0.0481842925375811
4	C	26	50	20120601	8	2322	45.68	-0.0973140999786937	-0.0484293757479404
4	C	26	50	20120601	8	2324	45.72	-0.0973569506496337	-0.0484016571621179
4	C	26	50	20120601	8	2326	45.76	-0.0977346163814654	-0.0482550739263779
4	C	26	50	20120601	8	2328	45.8	-0.0980034583796725	-0.0482248097561431
4	C	26	50	20120601	8	2330	45.84	-0.0975432732864763	-0.0481156324691279
4	C	26	50	20120601	8	2332	45.88	-0.0972848257579526	-0.0481936263470928
4	C	26	50	20120601	8	2334	45.92	-0.097382830757825	-0.0487627058845917
4	C	26	50	20120601	8	2336	45.96	-0.0970755928613995	-0.0476974495187342
4	C	26	50	20120601	8	2338	46	-0.097170062327366	-0.0480521342801774
4	C	26	50	20120601	8	2340	46.04	-0.0968187716784726	-0.0478984092659474
4	C	26	50	20120601	8	2342	46.08	-0.0967688499397208	-0.0483106525193792
4	C	26	50	20120601	8	2344	46.12	-0.0963646677035946	-0.0478739433713184
4	C	26	50	20120601	8	2346	46.16	-0.0957753649121537	-0.0478708321014811
4	C	26	50	20120601	8	2348	46.2	-0.0953849005475825	-0.0488709639327914
4	C	26	50	20120601	8	2350	46.24	-0.0951826680081632	-0.0493342602958248
4	C	26	50	20120601	8	2352	46.28	-0.0945358067247337	-0.0492174462555728
4	C	26	50	20120601	8	2354	46.32	-0.0942838645785969	-0.0507789501604671
4	C	26	50	20120601	8	2356	46.36	-0.0937318263145246	-0.0511751420899659
4	C	26	50	20120601	8	2358	46.4	-0.093159352664476	-0.0507044918164081
4	C	26	50	20120601	8	2360	46.44	-0.0927995060235301	-0.0509560096984762
4	C	26	50	20120601	8	2362	46.48	-0.0928800454859073	-0.0503884150852177
4	C	26	50	20120601	8	2364	46.52	-0.0922226483114381	-0.0506081131621324
4	C	26	50	20120601	8	2366	46.56	-0.0918384771972195	-0.0510942490741982
4	C	26	50	20120601	8	2368	46.6	-0.0907097933530895	-0.0509354328911437
4	C	26	50	20120601	8	2370	46.64	-0.090266083847895	-0.0506776924694012
4	C	26	50	20120601	8	2372	46.68	-0.0896954486754774	-0.0505690808678109
4	C	26	50	20120601	8	2374	46.72	-0.0893589365583107	-0.0503520697966648
4	C	26	50	20120601	8	2376	46.76	-0.0895417236612475	-0.0500517615466948
4	C	26	50	20120601	8	2378	46.8	-0.089312621064143	-0.0505176034941405
4	C	26	50	20120601	8	2380	46.84	-0.0891943928103286	-0.0513029162853263
4	C	26	50	20120601	8	2382	46.88	-0.0892186465729233	-0.05150536095678
4	C	26	50	20120601	8	2384	46.92	-0.0892606487157258	-0.0513563028473059
4	C	26	50	20120601	8	2386	46.96	-0.0886747400368346	-0.0515282712164905
4	C	26	50	20120601	8	2388	47	-0.088657698763408	-0.0513514238105157
4	C	26	50	20120601	8	2390	47.04	-0.0884235049974791	-0.0518359333769847
4	C	26	50	20120601	8	2392	47.08	-0.0879121960840031	-0.0531082306083737
4	C	26	50	20120601	8	2394	47.12	-0.0876858512033453	-0.0535472732088124
4	C	26	50	20120601	8	2396	47.16	-0.0873139837471192	-0.0539525161051104
4	C	26	50	20120601	8	2398	47.2	-0.0866340298663303	-0.0544616329875647
4	C	26	50	20120601	8	2400	47.24	-0.0862046039181157	-0.0548678658333564
4	C	26	50	20120601	8	2402	47.28	-0.0856656471294953	-0.0544556225799247
4	C	26	50	20120601	8	2404	47.32	-0.0855292462314044	-0.0554678459371932
4	C	26	50	20120601	8	2406	47.36	-0.0846341904677785	-0.0560534717733719
4	C	26	50	20120601	8	2408	47.4	-0.083884798701077	-0.0564604824366229
4	C	26	50	20120601	8	2410	47.44	-0.0829475923022245	-0.0564515799622477
4	C	26	50	20120601	8	2412	47.48	-0.0818454956730671	-0.0574712279407187
4	C	26	50	20120601	8	2414	47.52	-0.0814856066057144	-0.0570631990437028
4	C	26	50	20120601	8	2416	47.56	-0.080277189400938	-0.0579949960756792
4	C	26	50	20120601	8	2418	47.6	-0.079505297496459	-0.058414041696346
4	C	26	50	20120601	8	2420	47.64	-0.0785862495997474	-0.0595384334023142
4	C	26	50	20120601	8	2422	47.68	-0.0772069458991615	-0.0601201206537217
4	C	26	50	20120601	8	2424	47.72	-0.0762070049866822	-0.0597847611206083
4	C	26	50	20120601	8	2426	47.76	-0.0751295227445779	-0.0603546821151769
4	C	26	50	20120601	8	2428	47.8	-0.0745365224917782	-0.0608858812353008
4	C	26	50	20120601	8	2430	47.84	-0.0737032855384975	-0.0607509475837809
4	C	26	50	20120601	8	2432	47.88	-0.072772481284442	-0.0620023540524265
4	C	26	50	20120601	8	2434	47.92	-0.0720376983438398	-0.0621424601900508
4	C	26	50	20120601	8	2436	47.96	-0.0707292396716609	-0.0629951178310768
4	C	26	50	20120601	8	2438	48	-0.0700885938568381	-0.063573396827799
4	C	26	50	20120601	8	2440	48.04	-0.0694121684388872	-0.0635957484731523
4	C	26	50	20120601	8	2442	48.08	-0.0686021210524955	-0.0643479545248429
4	C	26	50	20120601	8	2444	48.12	-0.0671907854147219	-0.0649710075229498
4	C	26	50	20120601	8	2446	48.16	-0.0661015652000499	-0.066698038054252
4	C	26	50	20120601	8	2448	48.2	-0.0653371756985195	-0.0675428963074815
4	C	26	50	20120601	8	2450	48.24	-0.0642434229293801	-0.0677536141282751
4	C	26	50	20120601	8	2452	48.28	-0.0635605699107883	-0.0700779448287134
4	C	26	50	20120601	8	2454	48.32	-0.0626101476861954	-0.0695754040393241
4	C	26	50	20120601	8	2456	48.36	-0.0617699634087896	-0.0698825712250715
4	C	26	50	20120601	8	2458	48.4	-0.0620296837295194	-0.0696351545623344
4	C	26	50	20120601	8	2460	48.44	-0.0619427095954335	-0.070575889424025
4	C	26	50	20120601	8	2462	48.48	-0.0619643470629378	-0.0699078149371599
4	C	26	50	20120601	8	2464	48.52	-0.0616907674492967	-0.0700766013258291
4	C	26	50	20120601	8	2466	48.56	-0.0614942624748049	-0.069895935543236
4	C	26	50	20120601	8	2468	48.6	-0.0609593361948373	-0.0697919201357234
4	C	26	50	20120601	8	2470	48.64	-0.0603080201386864	-0.0703090273248052
4	C	26	50	20120601	8	2472	48.68	-0.0594603405294	-0.0700592772096901
4	C	26	50	20120601	8	2474	48.72	-0.0590760987045032	-0.0705104113360871
4	C	26	50	20120601	8	2476	48.76	-0.057707705661551	-0.0707479992145658
4	C	26	50	20120601	8	2478	48.8	-0.0569072607852478	-0.0716499846246473
4	C	26	50	20120601	8	2480	48.84	-0.056056399195446	-0.0710096994342829
4	C	26	50	20120601	8	2482	48.88	-0.0552152249685465	-0.0714789354942783
4	C	26	50	20120601	8	2484	48.92	-0.0541346950962154	-0.071600911414033
4	C	26	50	20120601	8	2486	48.96	-0.0530651960896707	-0.071855964830007
4	C	26	50	20120601	8	2488	49	-0.0526827220317269	-0.0720561467597609
4	C	26	50	20120601	8	2490	49.04	-0.0513028031482414	-0.0712686419375534
4	C	26	50	20120601	8	2492	49.08	-0.0513904843891085	-0.070679621988825
4	C	26	50	20120601	8	2494	49.12	-0.051260871716117	-0.0706010624254352
4	C	26	50	20120601	8	2496	49.16	-0.0513357543242447	-0.0711591818078257
4	C	26	50	20120601	8	2498	49.2	-0.0510756097394461	-0.0704292354776069
4	C	26	50	20120601	8	2500	49.24	-0.0505988783475701	-0.0703972742510972
4	C	26	50	20120601	8	2502	49.28	-0.0501367133553866	-0.0696693785305438
4	C	26	50	20120601	8	2504	49.32	-0.0497135806575246	-0.0694139715611792
4	C	26	50	20120601	8	2506	49.36	-0.0497388950802911	-0.068308339398116
4	C	26	50	20120601	8	2508	49.4	-0.049236495712258	-0.0683023289904759
4	C	26	50	20120601	8	2510	49.44	-0.0482193226075212	-0.0680768326379555
4	C	26	50	20120601	8	2512	49.48	-0.0478518392133385	-0.0675131978226717
4	C	26	50	20120601	8	2514	49.52	-0.0480209084447202	-0.0671134703592669
4	C	26	50	20120601	8	2516	49.56	-0.0475602283767772	-0.066801848400798
4	C	26	50	20120601	8	2518	49.6	-0.0474018364577914	-0.0659903726587083
4	C	26	50	20120601	8	2520	49.64	-0.0470631323096031	-0.0655721897083146
4	C	26	50	20120601	8	2522	49.68	-0.0467706729449043	-0.0664525376508918
4	C	26	50	20120601	8	2524	49.72	-0.0461006185590519	-0.0648032817944524
4	C	26	50	20120601	8	2526	49.76	-0.0460348576284016	-0.0663789985456484
4	C	26	50	20120601	8	2528	49.8	-0.0460283522460147	-0.0648612645505097
4	C	26	50	20120601	8	2530	49.84	-0.0457294582096071	-0.0650870437457425
4	C	26	50	20120601	8	2532	49.88	-0.0455332360778278	-0.0644234240315989
4	C	26	50	20120601	8	2534	49.92	-0.0453727935491766	-0.0644548902833617
4	C	26	50	20120601	8	2536	49.96	-0.0451350642493417	-0.0643147417193306
4	C	26	50	20120601	8	2538	50	-0.0446003501014084	-0.0647999583925808
4	C	26	50	20120601	8	2540	50.04	-0.044653736663388	-0.0645883213329716
4	C	26	50	20120601	8	2542	50.08	-0.0440146535545516	-0.0641209237506073
4	C	26	50	20120601	8	2544	50.12	-0.0433726005972342	-0.0639339647176616
4	C	26	50	20120601	8	2546	50.16	-0.0421589225180056	-0.0639473997465042
4	C	26	50	20120601	8	2548	50.2	-0.0418421386800341	-0.0644558095221773
4	C	26	50	20120601	8	2550	50.24	-0.040118070926145	-0.0642019581877313
4	C	26	50	20120601	8	2552	50.28	-0.0393384856998868	-0.0639733505653737
4	C	26	50	20120601	8	2554	50.32	-0.0383256966571934	-0.0636792648550782
4	C	26	50	20120601	8	2556	50.36	-0.0382875128910093	-0.0639236409586563
4	C	26	50	20120601	8	2558	50.4	-0.0378347524190155	-0.064231585961863
4	C	26	50	20120601	8	2560	50.44	-0.036946484880489	-0.0637627741659363
4	C	26	50	20120601	8	2562	50.48	-0.0359170788284376	-0.0628052101628535
4	C	26	50	20120601	8	2564	50.52	-0.0353986281364716	-0.0628443838785313
4	C	26	50	20120601	8	2566	50.56	-0.0351715054383545	-0.0629187715119121
4	C	26	50	20120601	8	2568	50.6	-0.034790374883295	-0.0627701376665067
4	C	26	50	20120601	8	2570	50.64	-0.0341736363487441	-0.0620743445938191
4	C	26	50	20120601	8	2572	50.68	-0.0333403110071157	-0.0623264281613121
4	C	26	50	20120601	8	2574	50.72	-0.0323185417083012	-0.0620223722454019
4	C	26	50	20120601	8	2576	50.76	-0.0310310416811167	-0.0616555252473223
4	C	26	50	20120601	8	2578	50.8	-0.0303927363897396	-0.0613255185125426
4	C	26	50	20120601	8	2580	50.84	-0.0294004534437005	-0.0617682380682435
4	C	26	50	20120601	8	2582	50.88	-0.0280713048271042	-0.0618964365276726
4	C	26	50	20120601	8	2584	50.92	-0.0275563896690441	-0.0614694854531921
4	C	26	50	20120601	8	2586	50.96	-0.0263432772752405	-0.0605030119046664
4	C	26	50	20120601	8	2588	51	-0.0255189321897332	-0.0600292503612714
4	C	26	50	20120601	8	2590	51.04	-0.02461475474863	-0.0602058149245337
4	C	26	50	20120601	8	2592	51.08	-0.0233959147898987	-0.060370500093872
4	C	26	50	20120601	8	2594	51.12	-0.0228375832754738	-0.0601067492644894
4	C	26	50	20120601	8	2596	51.16	-0.0222733827747651	-0.0599779851196354
4	C	26	50	20120601	8	2598	51.2	-0.0213036565350458	-0.0597702371473227
4	C	26	50	20120601	8	2600	51.24	-0.0204471380909946	-0.0603736113637092
4	C	26	50	20120601	8	2602	51.28	-0.0199250104437664	-0.0606636665653519
4	C	26	50	20120601	8	2604	51.32	-0.0187886898463996	-0.0607752480154232
4	C	26	50	20120601	8	2606	51.36	-0.0174914317456348	-0.0605676414644668
4	C	26	50	20120601	8	2608	51.4	-0.0170208521827552	-0.0610073911716867
4	C	26	50	20120601	8	2610	51.44	-0.0160765817871586	-0.0607166288632628
4	C	26	50	20120601	8	2612	51.48	-0.0152544287326730	-0.0604979207358418
4	C	26	50	20120601	8	2614	51.52	-0.0147970720666016	-0.0609964310165783
4	C	26	50	20120601	8	2616	51.56	-0.0145239874277073	-0.0605731568973601
4	C	26	50	20120601	8	2618	51.6	-0.0143343413889931	-0.0604803844876684
4	C	26	50	20120601	8	2620	51.64	-0.0135670598207276	-0.0597521352137244
4	C	26	50	20120601	8	2622	51.68	-0.0138619233484824	-0.0590122186778908
4	C	26	50	20120601	8	2624	51.72	-0.0134973390921026	-0.0589994907558294
4	C	26	50	20120601	8	2626	51.76	-0.0129978388618724	-0.058610723447533
4	C	26	50	20120601	8	2628	51.8	-0.0129535739773701	-0.0587981067445475
4	C	26	50	20120601	8	2630	51.84	-0.0128686504529496	-0.0585926922246128
4	C	26	50	20120601	8	2632	51.88	-0.0128948134038535	-0.0570475224863639
4	C	26	50	20120601	8	2634	51.92	-0.0128050108426428	-0.0568926661012841
4	C	26	50	20120601	8	2636	51.96	-0.0124581042557927	-0.0571435475872491
4	C	26	50	20120601	8	2638	52	-0.0127926364739721	-0.0569710842433177
4	C	26	50	20120601	8	2640	52.04	-0.0124371738950696	-0.0562401479636051
4	C	26	50	20120601	8	2642	52.08	-0.0127559376320285	-0.0564794328983587
4	C	26	50	20120601	8	2644	52.12	-0.0124836308105936	-0.0553960745989028
4	C	26	50	20120601	8	2646	52.16	-0.0126993690895336	-0.0553740835780079
4	C	26	50	20120601	8	2648	52.2	-0.0123859086534336	-0.0549728004796845
4	C	26	50	20120601	8	2650	52.24	-0.0125175719360905	-0.0555789324125176
4	C	26	50	20120601	8	2652	52.28	-0.0124283350603048	-0.0561204347855503
4	C	26	50	20120601	8	2654	52.32	-0.0124507503452684	-0.0561323848901523
4	C	26	50	20120601	8	2656	52.36	-0.0125837571308096	-0.0562904232557475
4	C	26	50	20120601	8	2658	52.4	-0.0126834591869569	-0.0563351124043185
4	C	26	50	20120601	8	2660	52.44	-0.0131099859973686	-0.0567387289550198
4	C	26	50	20120601	8	2662	52.48	-0.0129818582486176	-0.0569203139764285
4	C	26	50	20120601	8	2664	52.52	-0.0135512913395071	-0.0579619529757944
4	C	26	50	20120601	8	2666	52.56	-0.0133574026601058	-0.0573326279405384
4	C	26	50	20120601	8	2668	52.6	-0.0140619638568800	-0.0575931260787275
4	C	26	50	20120601	8	2670	52.64	-0.0138294671472259	-0.0574234204512427
4	C	26	50	20120601	8	2672	52.68	-0.0136434980637738	-0.0571463760143738
4	C	26	50	20120601	8	2674	52.72	-0.0135139561014605	-0.0568752712744669
4	C	26	50	20120601	8	2676	52.76	-0.0137029657440716	-0.0566246019205363
4	C	26	50	20120601	8	2678	52.8	-0.0137600292613134	-0.0572169452711362
4	C	26	50	20120601	8	2680	52.84	-0.0140075166347287	-0.0578028539500274
4	C	26	50	20120601	8	2682	52.88	-0.0137012686877968	-0.0576086117172355
4	C	26	50	20120601	8	2684	52.92	-0.0137922733305355	-0.0572688469088753
4	C	26	50	20120601	8	2686	52.96	-0.0138034456176782	-0.0573849538423462
4	C	26	50	20120601	8	2688	53	-0.0139888490157054	-0.0572296731931976
4	C	26	50	20120601	8	2690	53.04	-0.0141714239866077	-0.0574842316344248
4	C	26	50	20120601	8	2692	53.08	-0.0146793387875340	-0.057210227756715
4	C	26	50	20120601	8	2694	53.12	-0.0143770506385768	-0.0579714282066623
4	C	26	50	20120601	8	2696	53.16	-0.0149243512872152	-0.0575774283081851
4	C	26	50	20120601	8	2698	53.2	-0.0146171841014677	-0.0585187288553007
4	C	26	50	20120601	8	2700	53.24	-0.0151696466296088	-0.0578558162479383
4	C	26	50	20120601	8	2702	53.28	-0.0152045069939213	-0.0580500584807302
4	C	26	50	20120601	8	2704	53.32	-0.0157550603337531	-0.0579425782499899
4	C	26	50	20120601	8	2706	53.36	-0.0155958905973080	-0.0584752417882577
4	C	26	50	20120601	8	2708	53.4	-0.0158780969136796	-0.0581812974993185
4	C	26	50	20120601	8	2710	53.44	-0.0159065933169614	-0.0584719890970642
4	C	26	50	20120601	8	2712	53.48	-0.0156026788224074	-0.0582462806125095
4	C	26	50	20120601	8	2714	53.52	-0.0157946583134996	-0.0583304970301488
4	C	26	50	20120601	8	2716	53.56	-0.0156422768021539	-0.0584302697969742
4	C	26	50	20120601	8	2718	53.6	-0.0154374279676441	-0.0592609081328341
4	C	26	50	20120601	8	2720	53.64	-0.0153547671849234	-0.0588041878628657
4	C	26	50	20120601	8	2722	53.68	-0.0150579944688594	-0.0594228355857258
4	C	26	50	20120601	8	2724	53.72	-0.0151926983106755	-0.0596640297087885
4	C	26	50	20120601	8	2726	53.76	-0.0152417008106117	-0.0594942533706256
4	C	26	50	20120601	8	2728	53.8	-0.0158446507629294	-0.0596865157044303
4	C	26	50	20120601	8	2730	53.84	-0.0160729048318965	-0.0604564135677862
4	C	26	50	20120601	8	2732	53.88	-0.0163013003222197	-0.0605005370309322
4	C	26	50	20120601	8	2734	53.92	-0.0166654603145308	-0.0613171039418464
4	C	26	50	20120601	8	2736	53.96	-0.0168434390913555	-0.0619588033457732
4	C	26	50	20120601	8	2738	54	-0.0168095686765366	-0.0620041288904473
4	C	26	50	20120601	8	2740	54.04	-0.0170932599171487	-0.0632463740836358
4	C	26	50	20120601	8	2742	54.08	-0.0169190288062643	-0.0643928770186517
4	C	26	50	20120601	8	2744	54.12	-0.0165801832367197	-0.0642978418672602
4	C	26	50	20120601	8	2746	54.16	-0.0164794912310787	-0.0655907159059817
4	C	26	50	20120601	8	2748	54.2	-0.0167296656102625	-0.0661559770668622
4	C	26	50	20120601	8	2750	54.24	-0.0159284429165001	-0.0666182127697239
4	C	26	50	20120601	8	2752	54.28	-0.0158863700630195	-0.0667356632060789
4	C	26	50	20120601	8	2754	54.32	-0.015693612754468	-0.0685119154404196
4	C	26	50	20120601	8	2756	54.36	-0.0154988755469292	-0.0702917032086661
4	C	26	50	20120601	8	2758	54.4	-0.0145758890654464	-0.0713356049497318
4	C	26	50	20120601	8	2760	54.44	-0.0143629792136312	-0.0713773949604999
4	C	26	50	20120601	8	2762	54.48	-0.0142092541994012	-0.0722119223836563
4	C	26	50	20120601	8	2764	54.52	-0.0135005917832960	-0.0725951742590594
4	C	26	50	20120601	8	2766	54.56	-0.0139114915338436	-0.0733449195791515
4	C	26	50	20120601	8	2768	54.6	-0.0135325530098057	-0.0739880331966407
4	C	26	50	20120601	8	2770	54.64	-0.0132927023896272	-0.0740570468184845
4	C	26	50	20120601	8	2772	54.68	-0.0130604885226855	-0.0756911705898066
4	C	26	50	20120601	8	2774	54.72	-0.0131161378263649	-0.0758465219496333
4	C	26	50	20120601	8	2776	54.76	-0.012218112214258	-0.0772734634340677
4	C	26	50	20120601	8	2778	54.8	-0.0122805497430368	-0.0784224412428177
4	C	26	50	20120601	8	2780	54.84	-0.0123205719868519	-0.0784075920004128
4	C	26	50	20120601	8	2782	54.88	-0.0120122027195765	-0.0801423370666978
4	C	26	50	20120601	8	2784	54.92	-0.0121305723947471	-0.0795289926446966
4	C	26	50	20120601	8	2786	54.96	-0.0117323298555829	-0.0797979760642599
4	C	26	50	20120601	8	2788	55	-0.0114779128357119	-0.0811427517407205
4	C	26	50	20120601	8	2790	55.04	-0.0111583005706156	-0.081150812758026
4	C	26	50	20120601	8	2792	55.08	-0.0107457037637933	-0.0822894668077707
4	C	26	50	20120601	8	2794	55.12	-0.0101624820906706	-0.0831057508759725
4	C	26	50	20120601	8	2796	55.16	-0.0100432638873625	-0.0843812300878768
4	C	26	50	20120601	8	2798	55.2	-0.00924083911207204	-0.084693629863805
4	C	26	50	20120601	8	2800	55.24	-0.00886211272006853	-0.0864275971126306
4	C	26	50	20120601	8	2802	55.28	-0.00860564509053216	-0.0862066262435098
4	C	26	50	20120601	8	2804	55.32	-0.00841196854316517	-0.0863273293710584
4	C	26	50	20120601	8	2806	55.36	-0.0076702135297005	-0.0879775751769915
4	C	26	50	20120601	8	2808	55.4	-0.00747250647368073	-0.0894487815459283
4	C	26	50	20120601	8	2810	55.44	-0.007218796560591	-0.089922967353392
4	C	26	50	20120601	8	2812	55.48	-0.00726037443932477	-0.0914542777987296
4	C	26	50	20120601	8	2814	55.52	-0.00699662360994218	-0.0919578792482906
4	C	26	50	20120601	8	2816	55.56	-0.00658487533125726	-0.092669582223555
4	C	26	50	20120601	8	2818	55.6	-0.00668620373300128	-0.092335898533513
4	C	26	50	20120601	8	2820	55.64	-0.00622227097386479	-0.0922782693308463
4	C	26	50	20120601	8	2822	55.68	-0.00561295706051634	-0.0939398995559565
4	C	26	50	20120601	8	2824	55.72	-0.0052955368264417	-0.0960762812739554
4	C	26	50	20120601	8	2826	55.76	-0.00510277951789026	-0.0957753366278824
4	C	26	50	20120601	8	2828	55.8	-0.00469796088566095	-0.0961599320061698
4	C	26	50	20120601	8	2830	55.84	-0.0042468974699421	-0.0970898481341082
4	C	26	50	20120601	8	2832	55.88	-0.0036061880155089	-0.0971812770409156
4	C	26	50	20120601	8	2834	55.92	-0.0026684937129774	-0.0995016479433793
4	C	26	50	20120601	8	2836	55.96	-0.00182371324149390	-0.0991518422187263
4	C	26	50	20120601	8	2838	56	-0.0019845800342138	-0.0993713988742848
4	C	26	50	20120601	8	2840	56.04	-0.000999156023952202	-0.0992780607791681
4	C	26	50	20120601	8	2842	56.08	-0.0006376830374097	-0.099111749264233
4	C	26	50	20120601	8	2844	56.12	0.000563054987723199	-0.099341205414728
4	C	26	50	20120601	8	2846	56.16	0.000968439305377398	-0.0991660550650282
4	C	26	50	20120601	8	2848	56.2	0.0013747428618472	-0.099430513001192
4	C	26	50	20120601	8	2850	56.24	0.001396663172064	-0.0991038296682838
4	C	26	50	20120601	8	2852	56.28	0.0023494895597129	-0.0995817631416877
4	C	26	50	20120601	8	2854	56.32	0.0028057148549344	-0.0991944100469537
4	C	26	50	20120601	8	2856	56.36	0.0030830421345158	-0.0988142694413879
4	C	26	50	20120601	8	2858	56.4	0.0026686068500624	-0.0986913035721395
4	C	26	50	20120601	8	2860	56.44	0.002186289314615	-0.0991112542894862
4	C	26	50	20120601	8	2862	56.48	0.0024429690761857	-0.0989456498813323
4	C	26	50	20120601	8	2864	56.52	0.0017857133230728	-0.098954912980166
4	C	26	50	20120601	8	2866	56.56	0.0019902793148701	-0.100107284901466
4	C	26	50	20120601	8	2868	56.6	0.0019267104152415	-0.100373369183226
4	C	26	50	20120601	8	2870	56.64	0.001744701129764	-0.0999800763915301
4	C	26	50	20120601	8	2872	56.68	0.0020208970384955	-0.100295021751871
4	C	26	50	20120601	8	2874	56.72	0.0019710460104219	-0.101778319646766
4	C	26	50	20120601	8	2876	56.76	0.0017418019919612	-0.102567450814570
4	C	26	50	20120601	8	2878	56.8	0.0016692528362114	-0.101568026090041
4	C	26	50	20120601	8	2880	56.84	0.0013446908236468	-0.102511730800212
4	C	26	50	20120601	8	2882	56.88	0.0013320336122636	-0.101669637334497
4	C	26	50	20120601	8	2884	56.92	0.0012054614984312	-0.101662707688042
4	C	26	50	20120601	8	2886	56.96	0.00110710294516810	-0.102799523260155
4	C	26	50	20120601	8	2888	57	0.0007590649874681	-0.102974037213752
4	C	26	50	20120601	8	2890	57.04	0.000261120392156498	-0.102736025071205
4	C	26	50	20120601	8	2892	57.08	0.000249735972979399	-0.104998978903036
4	C	26	50	20120601	8	2894	57.12	-0.000264896342368100	-0.104915398881500
4	C	26	50	20120601	8	2896	57.16	-0.0006983527992355	-0.105698166088273
4	C	26	50	20120601	8	2898	57.2	-0.000821601511196302	-0.106697237259412
4	C	26	50	20120601	8	2900	57.24	-0.00161787445749050	-0.107179696216215
4	C	26	50	20120601	8	2902	57.28	-0.0020032476532371	-0.107673963856265
4	C	26	50	20120601	8	2904	57.32	-0.002439391115873	-0.108807880290576
4	C	26	50	20120601	8	2906	57.36	-0.0030462301554873	-0.109628406999464
4	C	26	50	20120601	8	2908	57.4	-0.0032342498486048	-0.108608546888959
4	C	26	50	20120601	8	2910	57.44	-0.0037453466300464	-0.108842033548107
4	C	26	50	20120601	8	2912	57.48	-0.0045605700380764	-0.109744231090223
4	C	26	50	20120601	8	2914	57.52	-0.00545555509102423	-0.111259490211627
4	C	26	50	20120601	8	2916	57.56	-0.00617715756122509	-0.111829347566586
4	C	26	50	20120601	8	2918	57.6	-0.00677353142047782	-0.112997205126393
4	C	26	50	20120601	8	2920	57.64	-0.00767431474903137	-0.113320282214718
4	C	26	50	20120601	8	2922	57.68	-0.00818604792657608	-0.113475492153188
4	C	26	50	20120601	8	2924	57.72	-0.00817876472672985	-0.114377124009879
4	C	26	50	20120601	8	2926	57.76	-0.00880540275621737	-0.114342051513532
4	C	26	50	20120601	8	2928	57.8	-0.00930992344459398	-0.114372669237157
4	C	26	50	20120601	8	2930	57.84	-0.00961546428474468	-0.115974195385867
4	C	26	50	20120601	8	2932	57.88	-0.0098790029820929	-0.11618229691157
4	C	26	50	20120601	8	2934	57.92	-0.0102863671987345	-0.115894150898237
4	C	26	50	20120601	8	2936	57.96	-0.0109765741278507	-0.116571771326648
4	C	26	50	20120601	8	2938	58	-0.0116285265801047	-0.118104495985548
4	C	26	50	20120601	8	2940	58.04	-0.0130381439484000	-0.119645918057856
4	C	26	50	20120601	8	2942	58.08	-0.0135498771259448	-0.120468071112342
4	C	26	50	20120601	8	2944	58.12	-0.0143022387411272	-0.120915811126189
4	C	26	50	20120601	8	2946	58.16	-0.0145536859125172	-0.122501568793678
4	C	26	50	20120601	8	2948	58.2	-0.0149054008254794	-0.123185765315154
4	C	26	50	20120601	8	2950	58.24	-0.0161300390598164	-0.124728743022381
4	C	26	50	20120601	8	2952	58.28	-0.0167061896651271	-0.125369098923424
4	C	26	50	20120601	8	2954	58.32	-0.0172213876658997	-0.125777665221593
4	C	26	50	20120601	8	2956	58.36	-0.0175484952628766	-0.126785716648853
4	C	26	50	20120601	8	2958	58.4	-0.0178375605150256	-0.128964454063045
4	C	26	50	20120601	8	2960	58.44	-0.0181829821776352	-0.128689318814485
4	C	26	50	20120601	8	2962	58.48	-0.0187720021263636	-0.130123331366732
4	C	26	50	20120601	8	2964	58.52	-0.0194429757510316	-0.132328302442506
4	C	26	50	20120601	8	2966	58.56	-0.0197720632469958	-0.134735011082952
4	C	26	50	20120601	8	2968	58.6	-0.0200322785424724	-0.13424838019614
4	C	26	50	20120601	8	2970	58.64	-0.0209698314236477	-0.136443451776977
4	C	26	50	20120601	8	2972	58.68	-0.021190519450056	-0.136289231788
4	C	26	50	20120601	8	2974	58.72	-0.0219918128544966	-0.137773307500354
4	C	26	50	20120601	8	2976	58.76	-0.0226073493075195	-0.138781288216936
4	C	26	50	20120601	8	2978	58.8	-0.0232206230188426	-0.138670060320255
4	C	26	50	20120601	8	2980	58.84	-0.0235262345696714	-0.140490011753673
4	C	26	50	20120601	8	2982	58.88	-0.024629109016288	-0.14038415786853
4	C	26	50	20120601	8	2984	58.92	-0.025084980758119	-0.141612614479485
4	C	26	50	20120601	8	2986	58.96	-0.0250947388316994	-0.142085103230674
4	C	26	50	20120601	8	2988	59	-0.0260803042633172	-0.14260991788367
4	C	26	50	20120601	8	2990	59.04	-0.0269901385586699	-0.145266730192623
4	C	26	50	20120601	8	2992	59.08	-0.0270734357374937	-0.145770331642184
4	C	26	50	20120601	8	2994	59.12	-0.0279097309276031	-0.146857366896902
4	C	26	50	20120601	8	2996	59.16	-0.0287305404792044	-0.147247124154692
4	C	26	50	20120601	8	2998	59.2	-0.0291583400818222	-0.148397586887682
4	C	26	50	20120601	8	3000	59.24	-0.030056294983251	-0.149609638621314
4	C	26	50	20120601	8	3002	59.28	-0.0298967009827372	-0.150515937382761
4	C	26	50	20120601	8	3004	59.32	-0.030959694606895	-0.152141363740675
4	C	26	50	20120601	8	3006	59.36	-0.0313206019080126	-0.152320686020383
4	C	26	50	20120601	8	3008	59.4	-0.031192120605871	-0.152542505417642
4	C	26	50	20120601	8	3010	59.44	-0.0316841962148987	-0.152112655205358
4	C	26	50	20120601	8	3012	59.48	-0.0315863326363825	-0.152155364454942
4	C	26	50	20120601	8	3014	59.52	-0.0324761558098276	-0.154089725765556
4	C	26	50	20120601	8	3016	59.56	-0.0335407757795821	-0.155620187682756
4	C	26	50	20120601	8	3018	59.6	-0.0343545849740497	-0.156923456191161
4	C	26	50	20120601	8	3020	59.64	-0.035237337079683	-0.157556741024392
4	C	26	50	20120601	8	3022	59.68	-0.0361246146687159	-0.159509204268604
4	C	26	50	20120601	8	3024	59.72	-0.0368799461323794	-0.160995401301302
4	C	26	50	20120601	8	3026	59.76	-0.037758738440038	-0.161559106827264
4	C	26	50	20120601	8	3028	59.8	-0.0386432583126242	-0.163244212997509
4	C	26	50	20120601	8	3030	59.84	-0.0391788209886949	-0.164083265904065
4	C	26	50	20120601	8	3032	59.88	-0.0401633964708191	-0.166468761341076
4	C	26	50	20120601	8	3034	59.92	-0.0413237586987462	-0.167721047450558
4	C	26	50	20120601	8	3036	59.96	-0.0417028386441403	-0.168773151630285
4	C	26	50	20120601	8	3038	60	-0.0427148498693745	-0.168913724458385
4	C	26	50	20120601	8	3040	60.04	-0.0433233859652636	-0.171000679412379
4	C	26	50	20120601	8	3042	60.08	-0.0446527467138944	-0.173601418153583
4	C	26	50	20120601	8	3044	60.12	-0.0455224880547538	-0.176243169088096
4	C	26	50	20120601	8	3046	60.16	-0.0453669245628928	-0.175652027819024
4	C	26	50	20120601	8	3048	60.2	-0.0461440349154168	-0.179319790693039
4	C	26	50	20120601	8	3050	60.24	-0.0466559802249958	-0.180988562696639
4	C	26	50	20120601	8	3052	60.28	-0.0466821431758998	-0.183662133436305
4	C	26	50	20120601	8	3054	60.32	-0.0468843757153191	-0.185483640504642
4	C	26	50	20120601	8	3056	60.36	-0.0470067051884644	-0.187301612039073
4	C	26	50	20120601	8	3058	60.4	-0.0465909264011267	-0.189329594287516
4	C	26	50	20120601	8	3060	60.44	-0.0465583994891921	-0.190991295223304
4	C	26	50	20120601	8	3062	60.48	-0.0456094621888397	-0.19265158194553
4	C	26	50	20120601	8	3064	60.52	-0.045648353061805	-0.194214995038733
4	C	26	50	20120601	8	3066	60.56	-0.0453994514748273	-0.195480716177057
4	C	26	50	20120601	8	3068	60.6	-0.0446244624426469	-0.197141002899283
4	C	26	50	20120601	8	3070	60.64	-0.0444632420965364	-0.199149186157853
4	C	26	50	20120601	8	3072	60.68	-0.0436140068523313	-0.201042111011089
4	C	26	50	20120601	8	3074	60.72	-0.0428807371202409	-0.202983119125447
4	C	26	50	20120601	8	3076	60.76	-0.0428142690828093	-0.203168381102117
4	C	26	50	20120601	8	3078	60.8	-0.0422316130951116	-0.204285609816392
4	C	26	50	20120601	8	3080	60.84	-0.0425328405838971	-0.203725581245692
4	C	26	50	20120601	8	3082	60.88	-0.0426346639603879	-0.20472543023429
4	C	26	50	20120601	8	3084	60.92	-0.043230047870147	-0.203889630018928
4	C	26	50	20120601	8	3086	60.96	-0.0442100978688716	-0.205251517679493
4	C	26	50	20120601	8	3088	61	-0.0447771975073832	-0.204715530739354
4	C	26	50	20120601	8	3090	61.04	-0.0450367056960787	-0.203767300545783
4	C	26	50	20120601	8	3092	61.08	-0.0462720212428115	-0.203865588388367
4	C	26	50	20120601	8	3094	61.12	-0.0462112100596295	-0.20416540166359
4	C	26	50	20120601	8	3096	61.16	-0.0463186902903699	-0.204050850365038
4	C	26	50	20120601	8	3098	61.2	-0.0472082306211025	-0.203780735574625
4	C	26	50	20120601	8	3100	61.24	-0.0475745119337572	-0.202737045965594
4	C	26	50	20120601	8	3102	61.28	-0.0487822503160238	-0.203350814651664
4	C	26	50	20120601	8	3104	61.32	-0.0495013779124905	-0.20335435018557
4	C	26	50	20120601	8	3106	61.36	-0.0501229247731535	-0.202971805416948
4	C	26	50	20120601	8	3108	61.4	-0.0507239655371621	-0.20333101566179
4	C	26	50	20120601	8	3110	61.44	-0.0505351680265852	-0.202153682871115
4	C	26	50	20120601	8	3112	61.48	-0.0510046869292931	-0.201989634097879
4	C	26	50	20120601	8	3114	61.52	-0.0520653471010729	-0.202732096218125
4	C	26	50	20120601	8	3116	61.56	-0.0518136170869705	-0.201265556753944
4	C	26	50	20120601	8	3118	61.6	-0.0525221380817195	-0.201845384314517
4	C	26	50	20120601	8	3120	61.64	-0.0545395137284446	-0.200723205852774
4	C	26	50	20120601	8	3122	61.68	-0.0541399983970743	-0.200486325081077
4	C	26	50	20120601	8	3124	61.72	-0.0546201239014999	-0.19985629293904
4	C	26	50	20120601	8	3126	61.76	-0.0554332966998645	-0.200409250441928
4	C	26	50	20120601	8	3128	61.8	-0.0554990576305148	-0.199591127896095
4	C	26	50	20120601	8	3130	61.84	-0.0557769505955211	-0.199185955710475
4	C	26	50	20120601	8	3132	61.88	-0.0558462470600774	-0.199782753833796
4	C	26	50	20120601	8	3134	61.92	-0.0561729303929856	-0.199308992290401
4	C	26	50	20120601	8	3136	61.96	-0.0566247716261638	-0.19886139369791
4	C	26	50	20120601	8	3138	62	-0.0572625819427941	-0.19936202529899
4	C	26	50	20120601	8	3140	62.04	-0.0576394698571665	-0.199071404411923
4	C	26	50	20120601	8	3142	62.08	-0.0582072766024593	-0.198827452572413
4	C	26	50	20120601	8	3144	62.12	-0.0585141609454943	-0.198738357117984
4	C	26	50	20120601	8	3146	62.16	-0.0590501478856336	-0.19944546389917
4	C	26	50	20120601	8	3148	62.2	-0.0593400616659201	-0.199240402932626
4	C	26	50	20120601	8	3150	62.24	-0.0595840135054295	-0.199584763935064
4	C	26	50	20120601	8	3152	62.28	-0.0598611993636546	-0.200185804699073
4	C	26	50	20120601	8	3154	62.32	-0.0602557649475567	-0.200793916530893
4	C	26	50	20120601	8	3156	62.36	-0.0605859838143708	-0.201467789293364
4	C	26	50	20120601	8	3158	62.4	-0.061754124216891	-0.201312225801503
4	C	26	50	20120601	8	3160	62.44	-0.0628953945617261	-0.202457738787025
4	C	26	50	20120601	8	3162	62.48	-0.0629052940566627	-0.20340243344669
4	C	26	50	20120601	8	3164	62.52	-0.0639610044809742	-0.20364072843195
4	C	26	50	20120601	8	3166	62.56	-0.0642947588816943	-0.204113075761783
4	C	26	50	20120601	8	3168	62.6	-0.0641519233118946	-0.203347986224539
4	C	26	50	20120601	8	3170	62.64	-0.0640267654116246	-0.203798413244155
4	C	26	50	20120601	8	3172	62.68	-0.0650110580510362	-0.205371018725514
4	C	26	50	20120601	8	3174	62.72	-0.0646935671062835	-0.204910692210961
4	C	26	50	20120601	8	3176	62.76	-0.065643211513417	-0.206848871898193
4	C	26	50	20120601	8	3178	62.8	-0.065540681030145	-0.206467741343134
4	C	26	50	20120601	8	3180	62.84	-0.0659203973716421	-0.207121815115731
4	C	26	50	20120601	8	3182	62.88	-0.0658708998969591	-0.206922411003437
4	C	26	50	20120601	8	3184	62.92	-0.0660186852142271	-0.206551179943314
4	C	26	50	20120601	8	3186	62.96	-0.0659677735259816	-0.206677044950365
4	C	26	50	20120601	8	3188	63	-0.0657535201712821	-0.206892712518627
4	C	26	50	20120601	8	3190	63.04	-0.0659882796226361	-0.207100601912296
4	C	26	50	20120601	8	3192	63.08	-0.0654466358282472	-0.206385009849735
4	C	26	50	20120601	8	3194	63.12	-0.0658532222274294	-0.206411172800639
4	C	26	50	20120601	8	3196	63.16	-0.065673617105008	-0.206498854041506
4	C	26	50	20120601	8	3198	63.2	-0.06531723528729	-0.20723990194819
4	C	26	50	20120601	8	3200	63.24	-0.0653957241400017	-0.207759625432362
4	C	26	50	20120601	8	3202	63.28	-0.0658058460730899	-0.208577040871413
4	C	26	50	20120601	8	3204	63.32	-0.0660893958923457	-0.208057317387241
4	C	26	50	20120601	8	3206	63.36	-0.0660236349616954	-0.208865540438137
4	C	26	50	20120601	8	3208	63.4	-0.0660420197380062	-0.208712805373401
4	C	26	50	20120601	8	3210	63.44	-0.0660604045143171	-0.208560070308665
4	C	26	50	20120601	8	3212	63.48	-0.0660936385330329	-0.208669671859749
4	C	26	50	20120601	8	3214	63.52	-0.0665879061730823	-0.209793264535054
4	C	26	50	20120601	8	3216	63.56	-0.0670574250757901	-0.210013881850784
4	C	26	50	20120601	8	3218	63.6	-0.0665617432221783	-0.210236620486858
4	C	26	50	20120601	8	3220	63.64	-0.066727206208976	-0.209219800935512
4	C	26	50	20120601	8	3222	63.68	-0.0663453685471353	-0.209345665942563
4	C	26	50	20120601	8	3224	63.72	-0.0661615207840268	-0.210274804253042
4	C	26	50	20120601	8	3226	63.76	-0.0660653542617854	-0.210529362694269
4	C	26	50	20120601	8	3228	63.8	-0.0660427268447874	-0.211003124237664
4	C	26	50	20120601	8	3230	63.84	-0.065328548995789	-0.211435873587751
4	C	26	50	20120601	8	3232	63.88	-0.065392895712877	-0.211430923840282
4	C	26	50	20120601	8	3234	63.92	-0.0654473429350283	-0.211639520340732
4	C	26	50	20120601	8	3236	63.96	-0.0650011585560996	-0.212888978023089
4	C	26	50	20120601	8	3238	64	-0.0649396402661364	-0.21322909638484
4	C	26	50	20120601	8	3240	64.04	-0.0649672174306027	-0.213396680691981
4	C	26	50	20120601	8	3242	64.08	-0.0648477163845822	-0.214950194290248
4	C	26	50	20120601	8	3244	64.12	-0.0643548629580951	-0.215602853849283
4	C	26	50	20120601	8	3246	64.16	-0.0647239726978745	-0.215393550242052
4	C	26	50	20120601	8	3248	64.2	-0.0644467868396494	-0.216208137253979
4	C	26	50	20120601	8	3250	64.24	-0.0640338364794364	-0.21744274569393
4	C	26	50	20120601	8	3252	64.28	-0.0639397912775386	-0.219093840028001
4	C	26	50	20120601	8	3254	64.32	-0.0634264317543972	-0.220359561166325
4	C	26	50	20120601	8	3256	64.36	-0.0632051073318858	-0.221398301027888
4	C	26	50	20120601	8	3258	64.4	-0.0632305631760085	-0.222087023032764
4	C	26	50	20120601	8	3260	64.44	-0.0632121783996977	-0.223382442655897
4	C	26	50	20120601	8	3262	64.48	-0.0631648022453582	-0.224242991608601
4	C	26	50	20120601	8	3264	64.52	-0.06292155751263	-0.226044699687065
4	C	26	50	20120601	8	3266	64.56	-0.0628565036887608	-0.226348755602975
4	C	26	50	20120601	8	3268	64.6	-0.0622179862653494	-0.228589576992555
4	C	26	50	20120601	8	3270	64.64	-0.0620214105801795	-0.229619124465963
4	C	26	50	20120601	8	3272	64.68	-0.0614783525722283	-0.229555484855656
4	C	26	50	20120601	8	3274	64.72	-0.0615639124927518	-0.231297088857718
4	C	26	50	20120601	8	3276	64.76	-0.061261270790404	-0.232216327673261
4	C	26	50	20120601	8	3278	64.8	-0.0613199606532425	-0.233881564142955
4	C	26	50	20120601	8	3280	64.84	-0.0614125916415779	-0.235269614754424
4	C	26	50	20120601	8	3282	64.88	-0.061754124216891	-0.235223652813647
4	C	26	50	20120601	8	3284	64.92	-0.0621854593534148	-0.236241886578556
4	C	26	50	20120601	8	3286	64.96	-0.0620666654141755	-0.237124355841477
4	C	26	50	20120601	8	3288	65	-0.062645078761186	-0.238473515579981
4	C	26	50	20120601	8	3290	65.04	-0.0626160873831574	-0.23844310998839
4	C	26	50	20120601	8	3292	65.08	-0.0625708325491615	-0.239097890867768
4	C	26	50	20120601	8	3294	65.12	-0.0629703478805319	-0.239115568537298
4	C	26	50	20120601	8	3296	65.16	-0.0625878031119099	-0.239902578384759
4	C	26	50	20120601	8	3298	65.2	-0.0624753731337013	-0.239078798984676
4	C	26	50	20120601	8	3300	65.24	-0.0623572863012431	-0.239628220953658
4	C	26	50	20120601	8	3302	65.28	-0.0626945762358691	-0.241142136572179
4	C	26	50	20120601	8	3304	65.32	-0.062523456394822	-0.242069860669095
4	C	26	50	20120601	8	3306	65.36	-0.062709425478274	-0.242361895769725
4	C	26	50	20120601	8	3308	65.4	-0.0630841920723029	-0.242336439925603
4	C	26	50	20120601	8	3310	65.44	-0.0636258358666918	-0.243302347788704
4	C	26	50	20120601	8	3312	65.48	-0.0642304121646063	-0.244144511965097
4	C	26	50	20120601	8	3314	65.52	-0.0648095326183981	-0.244973948219429
4	C	26	50	20120601	8	3316	65.56	-0.0654551211096214	-0.245359321415175
4	C	26	50	20120601	8	3318	65.6	-0.0657620054526564	-0.246352099335961
4	C	26	50	20120601	8	3320	65.64	-0.0667067001123216	-0.246760807055487
4	C	26	50	20120601	8	3322	65.68	-0.0672334946643056	-0.248164414016142
4	C	26	50	20120601	8	3324	65.72	-0.067591290695586	-0.248807881187022
4	C	26	50	20120601	8	3326	65.76	-0.0677984729824736	-0.249296491972822
4	C	26	50	20120601	8	3328	65.8	-0.0683768863294842	-0.251019004091792
