# Supplementary material for: How Do Ants Make Sense of Gravity? A Boltzmann Walker Analysis of Lasius niger Trajectories on Various Inclines
Source: PLoS One. 2013 Oct 29;8(10):e76531. doi: 10.1371/journal.pone.0076531 (PMC3812222; doi:10.1371/journal.pone.0076531)
Supplement: Dataset S4 — Trajectories for . (ZIP) [file pone.0076531.s008.zip › Incline4/4-C-26-50-20120601-09.txt]

Pente	Colonie	Temperature	Humidite	Date	Indiv	Frame	Time	X	Y
4	C	26	50	20120601	9	10	0	0	0
4	C	26	50	20120601	9	12	0.04	0.0013228553662438	0.00060825325317667
4	C	26	50	20120601	9	14	0.08	0.0028472078808545	0.00033448979177249
4	C	26	50	20120601	9	16	0.12	0.0027988700612926	0.00127576205461677
4	C	26	50	20120601	9	18	0.16	0.0041779828430476	0.00244265794920206
4	C	26	50	20120601	9	20	0.2	0.0039451608642741	0.00329264272659516
4	C	26	50	20120601	9	22	0.24	0.0036670840515047	0.00440934818185182
4	C	26	50	20120601	9	24	0.28	0.0022807941359206	0.00547984420895794
4	C	26	50	20120601	9	26	0.32	0.0011082555292215	0.00585533205190364
4	C	26	50	20120601	9	28	0.36	-0.000386935901733099	0.00613726966769834
4	C	26	50	20120601	9	30	0.4	-0.0012702303582676	0.00707769835215264
4	C	26	50	20120601	9	32	0.44	-0.0025729855071494	0.00759287796814884
4	C	26	50	20120601	9	34	0.48	-0.00403122283061234	0.00895438308394554
4	C	26	50	20120601	9	36	0.52	-0.0056143642030109	0.00953753404639004
4	C	26	50	20120601	9	38	0.56	-0.00734804153805627	0.00995061875689144
4	C	26	50	20120601	9	40	0.6	-0.00915426802885137	0.0104738707039016
4	C	26	50	20120601	9	42	0.64	-0.0115233303042675	0.0107223197425394
4	C	26	50	20120601	9	44	0.68	-0.0139819264403175	0.0122270288307687
4	C	26	50	20120601	9	46	0.72	-0.016016131228435	0.0124176648189766
4	C	26	50	20120601	9	48	0.76	-0.0170457352703851	0.0110936215133404
4	C	26	50	20120601	9	50	0.8	-0.0178247265269471	0.00983040353302194
4	C	26	50	20120601	9	52	0.84	-0.0189796652458625	0.00818699544966284
4	C	26	50	20120601	9	54	0.88	-0.0196403787511354	0.00540877997744874
4	C	26	50	20120601	9	56	0.92	-0.0206430349536545	0.00397931412180542
4	C	26	50	20120601	9	58	0.96	-0.0228231653682054	0.00049485453867778
4	C	26	50	20120601	9	60	1	-0.0246738971598084	-0.0022058620303183
4	C	26	50	20120601	9	62	1.04	-0.0264466492155821	-0.00428135478338925
4	C	26	50	20120601	9	64	1.08	-0.0266393640977267	-0.00469494153970526
4	C	26	50	20120601	9	66	1.12	-0.0260107956667266	-0.00660959578432751
4	C	26	50	20120601	9	68	1.16	-0.0247279554732301	-0.00702065816943468
4	C	26	50	20120601	9	70	1.2	-0.0234417140961162	-0.00791803324330291
4	C	26	50	20120601	9	72	1.24	-0.0216347592853364	-0.00798976215518647
4	C	26	50	20120601	9	74	1.28	-0.0211079081648100	-0.00920615552445482
4	C	26	50	20120601	9	76	1.32	-0.0194742772469143	-0.0111861980544537
4	C	26	50	20120601	9	78	1.36	-0.0182313341393328	-0.0128906556159801
4	C	26	50	20120601	9	80	1.4	-0.0173072021448644	-0.0148169983356954
4	C	26	50	20120601	9	82	1.44	-0.0164792720279766	-0.0161439478502023
4	C	26	50	20120601	9	84	1.48	-0.0161752090409985	-0.0183603104162212
4	C	26	50	20120601	9	86	1.52	-0.0149248533330298	-0.0202269803946722
4	C	26	50	20120601	9	88	1.56	-0.0148769822039435	-0.0218798424956957
4	C	26	50	20120601	9	90	1.6	-0.0141910179155144	-0.0234149006069736
4	C	26	50	20120601	9	92	1.64	-0.0136449193484040	-0.0249813542593361
4	C	26	50	20120601	9	94	1.68	-0.0135054071804759	-0.0269027755158543
4	C	26	50	20120601	9	96	1.72	-0.013862425394297	-0.0292429454081912
4	C	26	50	20120601	9	98	1.76	-0.0145854420780603	-0.0300888572505247
4	C	26	50	20120601	9	100	1.8	-0.0135520055173561	-0.0300568253133369
4	C	26	50	20120601	9	102	1.84	-0.0131732084146745	-0.0295780433117955
4	C	26	50	20120601	9	104	1.88	-0.0125558334840205	-0.0288099132153926
4	C	26	50	20120601	9	106	1.92	-0.0112303618226863	-0.0279792748795327
4	C	26	50	20120601	9	108	1.96	-0.00941302668435878	-0.0273173522216640
4	C	26	50	20120601	9	110	2	-0.00705744186419203	-0.0270641372833211
4	C	26	50	20120601	9	112	2.04	-0.00538362111817411	-0.0265054239312344
4	C	26	50	20120601	9	114	2.08	-0.0025853662397812	-0.0262417225993265
4	C	26	50	20120601	9	116	2.12	-0.0009725900221831	-0.0257607414956956
4	C	26	50	20120601	9	118	2.16	0.000538879006874401	-0.0249839564122909
4	C	26	50	20120601	9	120	2.2	0.0014246151031243	-0.0244128828336690
4	C	26	50	20120601	9	122	2.24	0.0025482572759044	-0.0241311219945696
4	C	26	50	20120601	9	124	2.28	0.0031317335074683	-0.0229789904895755
4	C	26	50	20120601	9	126	2.32	0.0036732479013163	-0.0217078833188993
4	C	26	50	20120601	9	128	2.36	0.0043521998117963	-0.0196209403857206
4	C	26	50	20120601	9	130	2.4	0.0040279064998085	-0.0186928061668708
4	C	26	50	20120601	9	132	2.44	0.0043312835932088	-0.0170101465860880
4	C	26	50	20120601	9	134	2.48	0.0038858982449428	-0.0147644249465142
4	C	26	50	20120601	9	136	2.52	0.0037317418955764	-0.0131259241842165
4	C	26	50	20120601	9	138	2.56	0.0034571652613738	-0.0110745437723840
4	C	26	50	20120601	9	140	2.6	0.0029879292013784	-0.00881123638716213
4	C	26	50	20120601	9	142	2.64	0.0023956565614566	-0.00613342300680868
4	C	26	50	20120601	9	144	2.68	0.0011606945681143	-0.00409872324394439
4	C	26	50	20120601	9	146	2.72	0.000127371144495101	-0.003742242431277
4	C	26	50	20120601	9	148	2.76	-0.000649923055792	-0.00330945065478396
4	C	26	50	20120601	9	150	2.8	-0.0018657578107032	-0.00197496338198965
4	C	26	50	20120601	9	152	2.84	-0.001591131679026	-0.00205725646918414
4	C	26	50	20120601	9	154	2.88	-0.0026131555362818	-0.0020805909929633
4	C	26	50	20120601	9	156	2.92	-0.00478564212652808	-0.00077128379264704
4	C	26	50	20120601	9	158	2.96	-0.00607819796719803	0.000208957124908440
4	C	26	50	20120601	9	160	3	-0.00772210597505142	0.00150802329771277
4	C	26	50	20120601	9	162	3.04	-0.00939386409058862	0.0024333877793007
4	C	26	50	20120601	9	164	3.08	-0.00965535924933922	0.00232885618383789
4	C	26	50	20120601	9	166	3.12	-0.00979596743277816	0.00317245578699688
4	C	26	50	20120601	9	168	3.16	-0.00995865856099356	0.00475237275247323
4	C	26	50	20120601	9	170	3.2	-0.00948253528094941	0.00482495019249422
4	C	26	50	20120601	9	172	3.24	-0.00880205107007454	0.00531078204864404
4	C	26	50	20120601	9	174	3.28	-0.00793827063938049	0.00598510028838694
4	C	26	50	20120601	9	176	3.32	-0.00673592748185432	0.00565631684833864
4	C	26	50	20120601	9	178	3.36	-0.00549492679660068	0.00555163676045184
4	C	26	50	20120601	9	180	3.4	-0.00485242129094334	0.00560407579934464
4	C	26	50	20120601	9	182	3.44	-0.00413575442607515	0.00626273162388424
4	C	26	50	20120601	9	184	3.48	-0.0022721653118698	0.00587289446302794
4	C	26	50	20120601	9	186	3.52	-0.000560926596311899	0.00613999909987374
4	C	26	50	20120601	9	188	3.56	0.0018809535354309	0.00577743716888814
4	C	26	50	20120601	9	190	3.6	0.0033734721027526	0.00629875871438574
4	C	26	50	20120601	9	192	3.64	0.004749148345551	0.00595644832161334
4	C	26	50	20120601	9	194	3.68	0.0045207599262956	0.00731366200635494
4	C	26	50	20120601	9	196	3.72	0.0039758422275098	0.00772366373129034
4	C	26	50	20120601	9	198	3.76	0.0026697947894548	0.00800567912883094
4	C	26	50	20120601	9	200	3.8	0.0026313211094904	0.00796057278725914
4	C	26	50	20120601	9	202	3.84	0.0018972735599407	0.00867750835270414
4	C	26	50	20120601	9	204	3.88	0.0011479935161106	0.00878699818091664
4	C	26	50	20120601	9	206	3.92	-0.0002550894784198	0.00953629024556194
4	C	26	50	20120601	9	208	3.96	-0.0011585378924317	0.00979415016835054
4	C	26	50	20120601	9	210	4	-0.0026163304457293	0.00990009597737564
4	C	26	50	20120601	9	212	4.04	-0.0030672807243632	0.0102724159819416
4	C	26	50	20120601	9	214	4.08	-0.00378672651888147	0.00990588718191364
4	C	26	50	20120601	9	216	4.12	-0.00447550509229966	0.00959071554740314
4	C	26	50	20120601	9	218	4.16	-0.00598102735332737	0.00870876247243254
4	C	26	50	20120601	9	220	4.2	-0.00682186216897192	0.00854508139472354
4	C	26	50	20120601	9	222	4.24	-0.0085910079801616	0.00799279564327774
4	C	26	50	20120601	9	224	4.28	-0.0105550112070429	0.00852193778977524
4	C	26	50	20120601	9	226	4.32	-0.0128547840889706	0.00740733244165874
4	C	26	50	20120601	9	228	4.36	-0.0137739521938349	0.00739856431757204
4	C	26	50	20120601	9	230	4.4	-0.0147977508891115	0.00774337079728204
4	C	26	50	20120601	9	232	4.44	-0.0158155886742227	0.00730062295730984
4	C	26	50	20120601	9	234	4.48	-0.0170407643097134	0.00604334467395334
4	C	26	50	20120601	9	236	4.52	-0.0177490661013601	0.00452838960846458
4	C	26	50	20120601	9	238	4.56	-0.0181202830193474	0.00366026047106623
4	C	26	50	20120601	9	240	4.6	-0.0192303678338118	0.00202766617171183
4	C	26	50	20120601	9	242	4.64	-0.0199983084255974	0.00036431626290972
4	C	26	50	20120601	9	244	4.68	-0.0212581188583374	-0.00123817225812889
4	C	26	50	20120601	9	246	4.72	-0.0225925142072502	-0.00234070729349058
4	C	26	50	20120601	9	248	4.76	-0.0251206047977552	-0.00392735591552383
4	C	26	50	20120601	9	250	4.8	-0.0277274600126166	-0.00470840485281905
4	C	26	50	20120601	9	252	4.84	-0.0295582867483292	-0.00632031132907628
4	C	26	50	20120601	9	254	4.88	-0.031256615815383	-0.00581260866018434
4	C	26	50	20120601	9	256	4.92	-0.0322486159187096	-0.00622718536599401
4	C	26	50	20120601	9	258	4.96	-0.0321088916187472	-0.00677986002616942
4	C	26	50	20120601	9	260	5	-0.0317756321927739	-0.00744885375185001
4	C	26	50	20120601	9	262	5.04	-0.0318370090613809	-0.00748010787157846
4	C	26	50	20120601	9	264	5.08	-0.0308646594555035	-0.00894757364564271
4	C	26	50	20120601	9	266	5.12	-0.0305813146972142	-0.0100313632802351
4	C	26	50	20120601	9	268	5.16	-0.0305450401193394	-0.010912064776203
4	C	26	50	20120601	9	270	5.2	-0.0306305717555917	-0.0119144876334843
4	C	26	50	20120601	9	272	5.24	-0.0314323459926435	-0.0139158260984122
4	C	26	50	20120601	9	274	5.28	-0.0316535502070021	-0.0139156634638525
4	C	26	50	20120601	9	276	5.32	-0.0309505800004855	-0.0143975920905702
4	C	26	50	20120601	9	278	5.36	-0.0299748787084652	-0.0147557063199022
4	C	26	50	20120601	9	280	5.4	-0.0294182018239083	-0.0144116705865836
4	C	26	50	20120601	9	282	5.44	-0.028163129713709	-0.0140726411692759
4	C	26	50	20120601	9	284	5.48	-0.027918039432282	-0.0151723407064451
4	C	26	50	20120601	9	286	5.52	-0.0264365135469806	-0.0162314410006656
4	C	26	50	20120601	9	288	5.56	-0.0257555407253199	-0.0173990447091389
4	C	26	50	20120601	9	290	5.6	-0.0256015293328436	-0.0189006602052005
4	C	26	50	20120601	9	292	5.64	-0.0249515143531701	-0.0196520742972962
4	C	26	50	20120601	9	294	5.68	-0.0239899905521126	-0.0215625353987061
4	C	26	50	20120601	9	296	5.72	-0.0229098213042398	-0.0226104605773567
4	C	26	50	20120601	9	298	5.76	-0.0220565414092464	-0.0247503919713972
4	C	26	50	20120601	9	300	5.8	-0.0222305038195539	-0.0258431406489072
4	C	26	50	20120601	9	302	5.84	-0.0216421556222676	-0.0254017999514297
4	C	26	50	20120601	9	304	5.88	-0.0211272404642076	-0.0258496813866332
4	C	26	50	20120601	9	306	5.92	-0.0205652319945205	-0.0261561414655995
4	C	26	50	20120601	9	308	5.96	-0.0201211689359354	-0.0256659750448810
4	C	26	50	20120601	9	310	6	-0.0189982126567330	-0.0259269681578169
4	C	26	50	20120601	9	312	6.04	-0.0167772609677042	-0.0267604349208015
4	C	26	50	20120601	9	314	6.08	-0.0154585775314694	-0.0289334447700659
4	C	26	50	20120601	9	316	6.12	-0.0143855429910188	-0.0297397586326529
4	C	26	50	20120601	9	318	6.16	-0.0131501567336078	-0.0317781353507794
4	C	26	50	20120601	9	320	6.2	-0.0120187858837093	-0.0330642211644014
4	C	26	50	20120601	9	322	6.24	-0.0117756118616593	-0.0350949611292911
4	C	26	50	20120601	9	324	6.28	-0.011633624819997	-0.0369191552033961
4	C	26	50	20120601	9	326	6.32	-0.0117016484923472	-0.0373190947988353
4	C	26	50	20120601	9	328	6.36	-0.0115351248453777	-0.0383214186611672
4	C	26	50	20120601	9	330	6.4	-0.0104813943200535	-0.0398121411772647
4	C	26	50	20120601	9	332	6.44	-0.0099116076757734	-0.0391993624406884
4	C	26	50	20120601	9	334	6.48	-0.00965825131607428	-0.0388166055400321
4	C	26	50	20120601	9	336	6.52	-0.00945050334376167	-0.0376518592500616
4	C	26	50	20120601	9	338	6.56	-0.00934323524505567	-0.0380740727091081
4	C	26	50	20120601	9	340	6.6	-0.00857666078357133	-0.0386262523945367
4	C	26	50	20120601	9	342	6.64	-0.00691913177779194	-0.0386482434154316
4	C	26	50	20120601	9	344	6.68	-0.00593611193058641	-0.0383375406957782
4	C	26	50	20120601	9	346	6.72	-0.00569003877073349	-0.0385973317271862
4	C	26	50	20120601	9	348	6.76	-0.00485119799621188	-0.0376101399499716
4	C	26	50	20120601	9	350	6.8	-0.00379548757190037	-0.0365854008026761
4	C	26	50	20120601	9	352	6.84	-0.0031648190337601	-0.0366817794569518
4	C	26	50	20120601	9	354	6.88	-0.0031783247732808	-0.0360328675638569
4	C	26	50	20120601	9	356	6.92	-0.00364225753241725	-0.0355962291264742
4	C	26	50	20120601	9	358	6.96	-0.00400620539269396	-0.0342501099471294
4	C	26	50	20120601	9	360	7	-0.00408243150370587	-0.0343573073351573
4	C	26	50	20120601	9	362	7.04	-0.00432199928117187	-0.0329996623152791
4	C	26	50	20120601	9	364	7.08	-0.00445585459485049	-0.0322892321322210
4	C	26	50	20120601	9	366	7.12	-0.00508404825925661	-0.0316654225298582
4	C	26	50	20120601	9	368	7.16	-0.00525955216234712	-0.0308419259724884
4	C	26	50	20120601	9	370	7.2	-0.00565461272099604	-0.0306423097281594
4	C	26	50	20120601	9	372	7.24	-0.00628238212133346	-0.0295001908551869
4	C	26	50	20120601	9	374	7.28	-0.00662299545783102	-0.0289002107513501
4	C	26	50	20120601	9	376	7.32	-0.00766866496584968	-0.0267070483588219
4	C	26	50	20120601	9	378	7.36	-0.00830223264179283	-0.0255133106908228
4	C	26	50	20120601	9	380	7.4	-0.00829318167499364	-0.0248401450351332
4	C	26	50	20120601	9	382	7.44	-0.00809474629898926	-0.0234590028569162
4	C	26	50	20120601	9	384	7.48	-0.00783979187796464	-0.0218141593467913
4	C	26	50	20120601	9	386	7.52	-0.00798991064761054	-0.0212960622082159
4	C	26	50	20120601	9	388	7.56	-0.00723916830695698	-0.0199222173719807
4	C	26	50	20120601	9	390	7.6	-0.00743963307942336	-0.0191915639349807
4	C	26	50	20120601	9	392	7.64	-0.00739925728221761	-0.0170427371376329
4	C	26	50	20120601	9	394	7.68	-0.00697849339207255	-0.0164927141278869
4	C	26	50	20120601	9	396	7.72	-0.00707656910262313	-0.0150893192992660
4	C	26	50	20120601	9	398	7.76	-0.0064060055998883	-0.0143367314099135
4	C	26	50	20120601	9	400	7.8	-0.00643139992572105	-0.0131331741500440
4	C	26	50	20120601	9	402	7.84	-0.00577798659085712	-0.0115729670789865
4	C	26	50	20120601	9	404	7.88	-0.00577356929479505	-0.0107054976722150
4	C	26	50	20120601	9	406	7.92	-0.00575359352822653	-0.0093289092616688
4	C	26	50	20120601	9	408	7.96	-0.00578014538786009	-0.0080909703487777
4	C	26	50	20120601	9	410	8	-0.0069301909278497	-0.00756771840176747
4	C	26	50	20120601	9	412	8.04	-0.00830784706963545	-0.00588432342993228
4	C	26	50	20120601	9	414	8.08	-0.0098286499082046	-0.00443212409127384
4	C	26	50	20120601	9	416	8.12	-0.0111221794349122	-0.00251033018948195
4	C	26	50	20120601	9	418	8.16	-0.0127309414073135	-0.0012359731560394
4	C	26	50	20120601	9	420	8.2	-0.0135348369647089	0.00027661310173237
4	C	26	50	20120601	9	422	8.24	-0.0133216937676558	0.0014467546164433
4	C	26	50	20120601	9	424	8.28	-0.0129874938896636	0.00244133565952124
4	C	26	50	20120601	9	426	8.32	-0.0121947352640720	0.00327892485504014
4	C	26	50	20120601	9	428	8.36	-0.0116755350389179	0.00386907617461843
4	C	26	50	20120601	9	430	8.4	-0.0107690807139793	0.00367607844976138
4	C	26	50	20120601	9	432	8.44	-0.0104867966158618	0.00357622790119002
4	C	26	50	20120601	9	434	8.48	-0.00890272893357988	0.00425937083356216
4	C	26	50	20120601	9	436	8.52	-0.00757857956192652	0.00412026171649933
4	C	26	50	20120601	9	438	8.56	-0.00587483476403556	0.00405078211128672
4	C	26	50	20120601	9	440	8.6	-0.00467171145559771	0.00424985154994179
4	C	26	50	20120601	9	442	8.64	-0.0030667645364129	0.00408301840233423
4	C	26	50	20120601	9	444	8.68	-0.0020559341795033	0.00417301188237585
4	C	26	50	20120601	9	446	8.72	-0.0021528573060006	0.00429227958315858
4	C	26	50	20120601	9	448	8.76	-0.0021622052576479	0.00452139632239865
4	C	26	50	20120601	9	450	8.8	-0.0025403553576247	0.00537712634238884
4	C	26	50	20120601	9	452	8.84	-0.00362976931955471	0.00603845785898854
4	C	26	50	20120601	9	454	8.88	-0.00414378998753655	0.00568132297254854
4	C	26	50	20120601	9	456	8.92	-0.00453379685402033	0.00556405143420914
4	C	26	50	20120601	9	458	8.96	-0.00506825856483272	0.00541601367982024
4	C	26	50	20120601	9	460	9	-0.00495257518832382	0.00455009000847242
4	C	26	50	20120601	9	462	9.04	-0.00512937168261033	0.00488287425868868
4	C	26	50	20120601	9	464	9.08	-0.00510036050559181	0.00434559472735327
4	C	26	50	20120601	9	466	9.12	-0.00529338863604045	0.00458401911315409
4	C	26	50	20120601	9	468	9.16	-0.00581085432826024	0.00380267106969042
4	C	26	50	20120601	9	470	9.2	-0.00560501978689752	0.00353913661498288
4	C	26	50	20120601	9	472	9.24	-0.00570776664484461	0.00365277291736025
4	C	26	50	20120601	9	474	9.28	-0.00630287902559971	0.0032387025000059
4	C	26	50	20120601	9	476	9.32	-0.00627842232335881	0.00300225518476528
4	C	26	50	20120601	9	478	9.36	-0.00658666713984078	0.0028713866901304
4	C	26	50	20120601	9	480	9.4	-0.00663674868472509	0.00292853930282658
4	C	26	50	20120601	9	482	9.44	-0.00686614543825051	0.00329935741258931
4	C	26	50	20120601	9	484	9.48	-0.00712268024293108	0.00314407322790683
4	C	26	50	20120601	9	486	9.52	-0.00770614162525257	0.00293058284142421
4	C	26	50	20120601	9	488	9.56	-0.00885890952634975	0.00360289996897638
4	C	26	50	20120601	9	490	9.6	-0.00922760207312823	0.0037181088768351
4	C	26	50	20120601	9	492	9.64	-0.00957780377757868	0.00356599606606625
4	C	26	50	20120601	9	494	9.68	-0.0107437380069415	0.00409059858702855
4	C	26	50	20120601	9	496	9.72	-0.0119164746035394	0.00368566681771427
4	C	26	50	20120601	9	498	9.76	-0.0123973496411532	0.00321252752828672
4	C	26	50	20120601	9	500	9.8	-0.0139916350164232	0.00217226031607632
4	C	26	50	20120601	9	502	9.84	-0.0156820374164600	0.00194415473953335
4	C	26	50	20120601	9	504	9.88	-0.0166018702016987	0.00143331251653294
4	C	26	50	20120601	9	506	9.92	-0.0181834912945177	0.00135627323272267
4	C	26	50	20120601	9	508	9.96	-0.0182734564902881	0.00210265979560413
4	C	26	50	20120601	9	510	10	-0.0187887732849998	0.0015254428732673
4	C	26	50	20120601	9	512	10.04	-0.0187868655109042	0.00208818531979324
4	C	26	50	20120601	9	514	10.08	-0.0196077104178446	0.00337839356594965
4	C	26	50	20120601	9	516	10.12	-0.0200893562018498	0.00446723194295976
4	C	26	50	20120601	9	518	10.16	-0.0201931594773280	0.00574143836265794
4	C	26	50	20120601	9	520	10.2	-0.0200890733591373	0.00747455708334614
4	C	26	50	20120601	9	522	10.24	-0.0202887178877375	0.00849806586484244
4	C	26	50	20120601	9	524	10.28	-0.020404386415004	0.0100578161449193
4	C	26	50	20120601	9	526	10.32	-0.0202717968224637	0.0106399842289380
4	C	26	50	20120601	9	528	10.36	-0.0200649680889667	0.0107845875656906
4	C	26	50	20120601	9	530	10.4	-0.0206667159597564	0.0111104223704614
4	C	26	50	20120601	9	532	10.44	-0.0210540549123548	0.0112665656898830
4	C	26	50	20120601	9	534	10.48	-0.0214631798248815	0.0106639763620237
4	C	26	50	20120601	9	536	10.52	-0.0223775608168373	0.0104125786881084
4	C	26	50	20120601	9	538	10.56	-0.0228738012848062	0.00954807700849754
4	C	26	50	20120601	9	540	10.6	-0.0226833562154292	0.00988079196224924
4	C	26	50	20120601	9	542	10.64	-0.0225229348999814	0.00934669299721564
4	C	26	50	20120601	9	544	10.68	-0.0225227934786252	0.00936677482980134
4	C	26	50	20120601	9	546	10.72	-0.0228199197480798	0.00847002200990054
4	C	26	50	20120601	9	548	10.76	-0.0234988978215107	0.00761044886455454
4	C	26	50	20120601	9	550	10.8	-0.0240844713317876	0.00659509585267254
4	C	26	50	20120601	9	552	10.84	-0.0252205168646165	0.00598782477081494
4	C	26	50	20120601	9	554	10.88	-0.0260379344249885	0.00495827517608694
4	C	26	50	20120601	9	556	10.92	-0.0270842827555171	0.0047654047304505
4	C	26	50	20120601	9	558	10.96	-0.0282828075364249	0.0042353787004765
4	C	26	50	20120601	9	560	11	-0.0297020415569444	0.00361984224745361
4	C	26	50	20120601	9	562	11.04	-0.0314759603389071	0.0027521515162596
4	C	26	50	20120601	9	564	11.08	-0.0324644461215312	0.00161022356211801
4	C	26	50	20120601	9	566	11.12	-0.0339948585412567	0.00162823357183483
4	C	26	50	20120601	9	568	11.16	-0.0350299497318288	0.00109745093760496
4	C	26	50	20120601	9	570	11.2	-0.0362427792829199	-0.00059451416841821
4	C	26	50	20120601	9	572	11.24	-0.0373964947071039	-0.00093972369899348
4	C	26	50	20120601	9	574	11.28	-0.038500217681858	-0.00166825581564998
4	C	26	50	20120601	9	576	11.32	-0.0405254422138544	-0.00289430826354934
4	C	26	50	20120601	9	578	11.36	-0.0430441565684409	-0.00428631867299318
4	C	26	50	20120601	9	580	11.4	-0.0444952811047919	-0.00508124811640309
4	C	26	50	20120601	9	582	11.44	-0.0455707198082985	-0.00567189441072821
4	C	26	50	20120601	9	584	11.48	-0.0464466129781543	-0.0062161545002075
4	C	26	50	20120601	9	586	11.52	-0.0465342942190214	-0.00640749759519658
4	C	26	50	20120601	9	588	11.56	-0.0459914483431045	-0.00683847917832978
4	C	26	50	20120601	9	590	11.6	-0.0454114793611753	-0.00767003675300516
4	C	26	50	20120601	9	592	11.64	-0.0449243534996159	-0.00833832337190457
4	C	26	50	20120601	9	594	11.68	-0.0447276363930898	-0.008929747483689
4	C	26	50	20120601	9	596	11.72	-0.0441553748750755	-0.00963833918911603
4	C	26	50	20120601	9	598	11.76	-0.0431539702515591	-0.00975854734191775
4	C	26	50	20120601	9	600	11.8	-0.0422869866271463	-0.0103005446896972
4	C	26	50	20120601	9	602	11.84	-0.0412523479849142	-0.0104015195380507
4	C	26	50	20120601	9	604	11.88	-0.0406011733501195	-0.0106889584446030
4	C	26	50	20120601	9	606	11.92	-0.0387982631901281	-0.0112890799697960
4	C	26	50	20120601	9	608	11.96	-0.0373658062728004	-0.0119893985258832
4	C	26	50	20120601	9	610	12	-0.0360212427283742	-0.0135342147107414
4	C	26	50	20120601	9	612	12.04	-0.0349283597005757	-0.0131018684115205
4	C	26	50	20120601	9	614	12.08	-0.0335433920746725	-0.0147924475882526
4	C	26	50	20120601	9	616	12.12	-0.0322114645284261	-0.0161389415341915
4	C	26	50	20120601	9	618	12.16	-0.0312664658128449	-0.0175141440154465
4	C	26	50	20120601	9	620	12.2	-0.0304259138399129	-0.0191108759801795
4	C	26	50	20120601	9	622	12.24	-0.0300441992146521	-0.0205317547310721
4	C	26	50	20120601	9	624	12.28	-0.029273102805302	-0.0215059322079788
4	C	26	50	20120601	9	626	12.32	-0.0288752923083811	-0.0236419525944126
4	C	26	50	20120601	9	628	12.36	-0.0282894331269646	-0.0248823098124953
4	C	26	50	20120601	9	630	12.4	-0.0283900614929952	-0.0269124770208922
4	C	26	50	20120601	9	632	12.44	-0.0281385365398594	-0.0280756040363338
4	C	26	50	20120601	9	634	12.48	-0.0282835853538842	-0.0289838614835645
4	C	26	50	20120601	9	636	12.52	-0.0284284008226712	-0.0299509007175152
4	C	26	50	20120601	9	638	12.56	-0.028997635923662	-0.0317537260246928
4	C	26	50	20120601	9	640	12.6	-0.0293412191086405	-0.0335081286594947
4	C	26	50	20120601	9	642	12.64	-0.0295768129459962	-0.0349523376915258
4	C	26	50	20120601	9	644	12.68	-0.0298163100127841	-0.0370399290416228
4	C	26	50	20120601	9	646	12.72	-0.0306294828111487	-0.0390653657056536
4	C	26	50	20120601	9	648	12.76	-0.0310476657615424	-0.0403562598453877
4	C	26	50	20120601	9	650	12.8	-0.0308436654551701	-0.0405871302094451
4	C	26	50	20120601	9	652	12.84	-0.0307833492467349	-0.0425359872090734
4	C	26	50	20120601	9	654	12.88	-0.0306432713933818	-0.0433749694049512
4	C	26	50	20120601	9	656	12.92	-0.0297547210121428	-0.0438900259843675
4	C	26	50	20120601	9	658	12.96	-0.0290028543717071	-0.0442767426829984
4	C	26	50	20120601	9	660	13	-0.0279936715735977	-0.0455682025081575
4	C	26	50	20120601	9	662	13.04	-0.0277211526201284	-0.0461914464250953
4	C	26	50	20120601	9	664	13.08	-0.0269248089631561	-0.0470558137544178
4	C	26	50	20120601	9	666	13.12	-0.0258024183693787	-0.0485734770388785
4	C	26	50	20120601	9	668	13.16	-0.025112494282975	-0.0498623205689472
4	C	26	50	20120601	9	670	13.2	-0.0241690724155159	-0.0511481235398568
4	C	26	50	20120601	9	672	13.24	-0.0231049474205083	-0.0526420280364696
4	C	26	50	20120601	9	674	13.28	-0.0219967696730327	-0.0539459329409776
4	C	26	50	20120601	9	676	13.32	-0.0211087849772186	-0.055432412816388
4	C	26	50	20120601	9	678	13.36	-0.0200418315550863	-0.0578759617201343
4	C	26	50	20120601	9	680	13.4	-0.0199134209636228	-0.058743440319294
4	C	26	50	20120601	9	682	13.44	-0.0193578471656445	-0.0595258539726769
4	C	26	50	20120601	9	684	13.48	-0.0185491998506796	-0.0609235212363702
4	C	26	50	20120601	9	686	13.52	-0.0186501039883549	-0.0612996313332834
4	C	26	50	20120601	9	688	13.56	-0.0180979243029263	-0.0624479020352522
4	C	26	50	20120601	9	690	13.6	-0.0181087430366785	-0.063002627305093
4	C	26	50	20120601	9	692	13.64	-0.0182199709333591	-0.0632453770630744
4	C	26	50	20120601	9	694	13.68	-0.0183081471489731	-0.064473409409961
4	C	26	50	20120601	9	696	13.72	-0.0182758323690728	-0.065317907038732
4	C	26	50	20120601	9	698	13.76	-0.0181182889782245	-0.0651269882078118
4	C	26	50	20120601	9	700	13.8	-0.0178267488523413	-0.0661543436501977
4	C	26	50	20120601	9	702	13.84	-0.0178924390723135	-0.0662631673838223
4	C	26	50	20120601	9	704	13.88	-0.0173803523413782	-0.0676656429736277
4	C	26	50	20120601	9	706	13.92	-0.0173124700903843	-0.068979871637141
4	C	26	50	20120601	9	708	13.96	-0.0167484110110318	-0.070869048824437
4	C	26	50	20120601	9	710	14	-0.0164239904198234	-0.0720226228272649
4	C	26	50	20120601	9	712	14.04	-0.0162247984395631	-0.0720859088841811
4	C	26	50	20120601	9	714	14.08	-0.0161430568956580	-0.0726005411995286
4	C	26	50	20120601	9	716	14.12	-0.0158667195655703	-0.0723309920945403
4	C	26	50	20120601	9	718	14.16	-0.0153535014637851	-0.07223553267908
4	C	26	50	20120601	9	720	14.2	-0.0147287019119286	-0.0731986121150562
4	C	26	50	20120601	9	722	14.24	-0.0146362830556276	-0.073019784810094
4	C	26	50	20120601	9	724	14.28	-0.0141983011153606	-0.0732937179771258
4	C	26	50	20120601	9	726	14.32	-0.0128674554424894	-0.0743680253097825
4	C	26	50	20120601	9	728	14.36	-0.0120462923374975	-0.0745807937402416
4	C	26	50	20120601	9	730	14.4	-0.0105058602146826	-0.0756123918233146
4	C	26	50	20120601	9	732	14.44	-0.0101032336134750	-0.0771183878458857
4	C	26	50	20120601	9	734	14.48	-0.00905388715019413	-0.078777118933193
4	C	26	50	20120601	9	736	14.52	-0.00821575348245372	-0.0795701391882938
4	C	26	50	20120601	9	738	14.56	-0.00674680985521679	-0.0810834891213893
4	C	26	50	20120601	9	740	14.6	-0.00637607376984068	-0.0826891164894296
4	C	26	50	20120601	9	742	14.64	-0.00583534921426733	-0.0844641666422422
4	C	26	50	20120601	9	744	14.68	-0.00592748522785593	-0.0841408067112056
4	C	26	50	20120601	9	746	14.72	-0.00587763419978228	-0.0845488780346283
4	C	26	50	20120601	9	748	14.76	-0.00560836793750645	-0.0837235429996274
4	C	26	50	20120601	9	750	14.8	-0.00567038120221651	-0.0832333058682308
4	C	26	50	20120601	9	752	14.84	-0.00548108871689287	-0.0824684284630213
4	C	26	50	20120601	9	754	14.88	-0.00505159205800016	-0.0822191026119749
4	C	26	50	20120601	9	756	14.92	-0.00461594357011112	-0.0817321181717717
4	C	26	50	20120601	9	758	14.96	-0.0032674202277103	-0.0826586401871604
4	C	26	50	20120601	9	760	15	-0.0032223068150706	-0.0821058241056288
4	C	26	50	20120601	9	762	15.04	-0.0026039419349229	-0.0824955106527407
4	C	26	50	20120601	9	764	15.08	-0.0022641064158847	-0.0830085873331697
4	C	26	50	20120601	9	766	15.12	-0.0019555250165749	-0.0828900762366428
4	C	26	50	20120601	9	768	15.16	-0.001863813267055	-0.0826736308509216
4	C	26	50	20120601	9	770	15.2	-0.0019172705397127	-0.0819539375690299
4	C	26	50	20120601	9	772	15.24	-0.002108755056058	-0.080617930016656
4	C	26	50	20120601	9	774	15.28	-0.0014522771204044	-0.0803213694326264
4	C	26	50	20120601	9	776	15.32	-0.00102773020898	-0.0804384663155909
4	C	26	50	20120601	9	778	15.36	-0.0008638228571009	-0.0787315105458066
4	C	26	50	20120601	9	780	15.4	-0.000200627407026099	-0.0788236465593952
4	C	26	50	20120601	9	782	15.44	0.000139632376080900	-0.0777182972390444
4	C	26	50	20120601	9	784	15.48	0.000206029702834301	-0.07702200919161
4	C	26	50	20120601	9	786	15.52	-0.0004888441310377	-0.0759813601417378
4	C	26	50	20120601	9	788	15.56	6.3476975747101e-05	-0.0745952187185778
4	C	26	50	20120601	9	790	15.6	-0.000176373644431399	-0.0731142542760607
4	C	26	50	20120601	9	792	15.64	-0.000548241100657399	-0.0726756359396907
4	C	26	50	20120601	9	794	15.68	-0.0001854953219087	-0.070961326259382
4	C	26	50	20120601	9	796	15.72	-3.49522881941001e-05	-0.0695063126357344
4	C	26	50	20120601	9	798	15.76	-0.000216608020280900	-0.0680923112053957
4	C	26	50	20120601	9	800	15.8	0.000149107606948801	-0.0657522120237369
4	C	26	50	20120601	9	802	15.84	0.0003487945619559	-0.0652918855091845
4	C	26	50	20120601	9	804	15.88	0.000629020979340101	-0.063760645774525
4	C	26	50	20120601	9	806	15.92	0.0007354405499087	-0.0632885105767268
4	C	26	50	20120601	9	808	15.96	-9.9581847994499e-05	-0.0626200825364711
4	C	26	50	20120601	9	810	16	-0.0004669945314991	-0.06229764184425
4	C	26	50	20120601	9	812	16.04	-0.00105728727243360	-0.0620447804592977
4	C	26	50	20120601	9	814	16.08	-0.0007992640079786	-0.0602695888851289
4	C	26	50	20120601	9	816	16.12	-0.0014751873801148	-0.0588076456150257
4	C	26	50	20120601	9	818	16.16	-0.00114638272686310	-0.0568902548671603
4	C	26	50	20120601	9	820	16.2	-0.000919118607389699	-0.0559509342190321
4	C	26	50	20120601	9	822	16.24	-0.0003429680020789	-0.0549015877557512
4	C	26	50	20120601	9	824	16.28	-0.000322391194746400	-0.0538517463177236
4	C	26	50	20120601	9	826	16.32	0.000453163522859	-0.0522569376834354
4	C	26	50	20120601	9	828	16.36	0.00132120780744360	-0.0506338447778998
4	C	26	50	20120601	9	830	16.4	0.0021942018394965	-0.0486764317862192
4	C	26	50	20120601	9	832	16.44	0.0026589124160923	-0.0465689707355708
4	C	26	50	20120601	9	834	16.48	0.0026801256195279	-0.0450170127722226
4	C	26	50	20120601	9	836	16.52	0.0028445986568319	-0.0433001575075017
4	C	26	50	20120601	9	838	16.56	0.0028627713011084	-0.0407813724422371
4	C	26	50	20120601	9	840	16.6	0.0031857069680763	-0.0398392940776622
4	C	26	50	20120601	9	842	16.64	0.0037936066678624	-0.0382899524094044
4	C	26	50	20120601	9	844	16.68	0.0046056975928517	-0.0362428287803947
4	C	26	50	20120601	9	846	16.72	0.0052476515552197	-0.0347882677050871
4	C	26	50	20120601	9	848	16.76	0.005971983457596	-0.0326649957468113
4	C	26	50	20120601	9	850	16.8	0.0063392335065408	-0.0317474752007471
4	C	26	50	20120601	9	852	16.84	0.00680646138327760	-0.0302330221810730
4	C	26	50	20120601	9	854	16.88	0.0074874334978315	-0.0286915011138151
4	C	26	50	20120601	9	856	16.92	0.0086751063109684	-0.0258477842191393
4	C	26	50	20120601	9	858	16.96	0.0096522338373663	-0.0244821722271575
4	C	26	50	20120601	9	860	17	0.0103739918710591	-0.0217324319450217
4	C	26	50	20120601	9	862	17.04	0.0108997328339391	-0.0204070946339760
4	C	26	50	20120601	9	864	17.08	0.0108977600060196	-0.0172686648252898
4	C	26	50	20120601	9	866	17.12	0.0111380985298771	-0.0163800508044405
4	C	26	50	20120601	9	868	17.16	0.0116803221518265	-0.0139919956408816
4	C	26	50	20120601	9	870	17.2	0.0109701748114809	-0.0118679175808753
4	C	26	50	20120601	9	872	17.24	0.0103870945597144	-0.0104238641123362
4	C	26	50	20120601	9	874	17.28	0.0097808919162032	-0.00902372197490869
4	C	26	50	20120601	9	876	17.32	0.0087430712934557	-0.00734724250739351
4	C	26	50	20120601	9	878	17.36	0.0075779714500947	-0.00585192379721831
4	C	26	50	20120601	9	880	17.4	0.0071076040192494	-0.00314936167952333
4	C	26	50	20120601	9	882	17.44	0.0062518633926574	-0.00167758962516165
4	C	26	50	20120601	9	884	17.48	0.0056446707996525	-0.000112267343648990
4	C	26	50	20120601	9	886	17.52	0.004730544366138	0.00258108117268714
4	C	26	50	20120601	9	888	17.56	0.0035102831227765	0.00410935812993343
4	C	26	50	20120601	9	890	17.6	0.0025814912946202	0.00566620220113964
4	C	26	50	20120601	9	892	17.64	0.0018803029971922	0.00589405321924144
4	C	26	50	20120601	9	894	17.68	0.0014433251485545	0.00728095831772504
4	C	26	50	20120601	9	896	17.72	9.02169257844011e-05	0.00755841570495414
4	C	26	50	20120601	9	898	17.76	-0.0011326705121623	0.00829764210456934
4	C	26	50	20120601	9	900	17.8	-0.0014969210141414	0.00833195658244674
4	C	26	50	20120601	9	902	17.84	-0.00385197126158155	0.0103005022632903
4	C	26	50	20120601	9	904	17.88	-0.00487580531219717	0.0116681316309189
4	C	26	50	20120601	9	906	17.92	-0.00597401992512581	0.0132552398723599
4	C	26	50	20120601	9	908	17.96	-0.00702734032851692	0.0149230360686021
4	C	26	50	20120601	9	910	18	-0.0063615497965551	0.0143363000747769
4	C	26	50	20120601	9	912	18.04	-0.00665025442424576	0.0157203131065255
4	C	26	50	20120601	9	914	18.08	-0.00867933268819961	0.0184647005903277
4	C	26	50	20120601	9	916	18.12	-0.00849421213288498	0.0198770756750697
4	C	26	50	20120601	9	918	18.16	-0.00859136860462001	0.0196689034386884
4	C	26	50	20120601	9	920	18.2	-0.00825980623492163	0.0202981577632663
4	C	26	50	20120601	9	922	18.24	-0.00852299137887927	0.0215812737284074
4	C	26	50	20120601	9	924	18.28	-0.0087990458662545	0.0230671879183928
4	C	26	50	20120601	9	926	18.32	-0.00866497842054153	0.0240579859401914
4	C	26	50	20120601	9	928	18.36	-0.00896189255796176	0.0248077312602835
4	C	26	50	20120601	9	930	18.4	-0.0089435077816509	0.0257371524134751
4	C	26	50	20120601	9	932	18.44	-0.00917791367961425	0.0265243743929701
4	C	26	50	20120601	9	934	18.48	-0.00958308586523414	0.0258459761470997
4	C	26	50	20120601	9	936	18.52	-0.00976191317019622	0.0262017215687147
4	C	26	50	20120601	9	938	18.56	-0.00983594725018645	0.0258301369552011
4	C	26	50	20120601	9	940	18.6	-0.0102150271955806	0.0260117926872880
4	C	26	50	20120601	9	942	18.64	-0.00986698923788054	0.0256023778609810
4	C	26	50	20120601	9	944	18.68	-0.00996329718147814	0.0256442385824272
4	C	26	50	20120601	9	946	18.72	-0.0104360687753795	0.0256298136040910
4	C	26	50	20120601	9	948	18.76	-0.0104869804636249	0.0256771897584305
4	C	26	50	20120601	9	950	18.8	-0.0106731616791113	0.0264613004680883
4	C	26	50	20120601	9	952	18.84	-0.0108373518737028	0.0260856853459220
4	C	26	50	20120601	9	954	18.88	-0.0114261596903969	0.0270486940712199
4	C	26	50	20120601	9	956	18.92	-0.0120991839247302	0.0275022323606730
4	C	26	50	20120601	9	958	18.96	-0.0122722129540866	0.0275297388144611
4	C	26	50	20120601	9	960	19	-0.0125091644364622	0.0284165214287472
4	C	26	50	20120601	9	962	19.04	-0.0128178165464501	0.0296922127726858
4	C	26	50	20120601	9	964	19.08	-0.0136575058491091	0.0307826421399536
4	C	26	50	20120601	9	966	19.12	-0.0141389748564191	0.0332902549180755
4	C	26	50	20120601	9	968	19.16	-0.0147078422618836	0.0348121608432233
4	C	26	50	20120601	9	970	19.2	-0.0152813765721040	0.0367463100218028
4	C	26	50	20120601	9	972	19.24	-0.0156835789092430	0.0378973384402183
4	C	26	50	20120601	9	974	19.28	-0.0159983121375491	0.0398140927919807
4	C	26	50	20120601	9	976	19.32	-0.0159361574514828	0.0414785514442157
4	C	26	50	20120601	9	978	19.36	-0.0165767961952378	0.0438479248466156
4	C	26	50	20120601	9	980	19.4	-0.0170420724572585	0.046414298198254
4	C	26	50	20120601	9	982	19.44	-0.0176107277306888	0.0484660392345449
4	C	26	50	20120601	9	984	19.48	-0.0183501492917756	0.0504566155342632
4	C	26	50	20120601	9	986	19.52	-0.018526218880291	0.0516509188876872
4	C	26	50	20120601	9	988	19.56	-0.0181603618317051	0.0534587080844688
4	C	26	50	20120601	9	990	19.6	-0.0182052631123104	0.0544970943926412
4	C	26	50	20120601	9	992	19.64	-0.0184338000239899	0.0566850241949886
4	C	26	50	20120601	9	994	19.68	-0.0190831361811535	0.0575381485264902
4	C	26	50	20120601	9	996	19.72	-0.0196172846436618	0.0586220018006929
4	C	26	50	20120601	9	998	19.76	-0.0202972385244508	0.0605845059611981
4	C	26	50	20120601	9	1000	19.8	-0.0207069361934703	0.0616799557866123
4	C	26	50	20120601	9	1002	19.84	-0.0199604435645717	0.0622727234012809
4	C	26	50	20120601	9	1004	19.88	-0.0198804697876195	0.0622585105549791
4	C	26	50	20120601	9	1006	19.92	-0.0193349369059340	0.0627073112289982
4	C	26	50	20120601	9	1008	19.96	-0.0181392193389476	0.0628682487323963
4	C	26	50	20120601	9	1010	20	-0.0173595634020113	0.0638893109244296
4	C	26	50	20120601	9	1012	20.04	-0.0157678660375604	0.0647856394802617
4	C	26	50	20120601	9	1014	20.08	-0.0145782295888922	0.0664793016425597
4	C	26	50	20120601	9	1016	20.12	-0.0133646222203417	0.0675059499781645
4	C	26	50	20120601	9	1018	20.16	-0.0120795970668914	0.0685334468419067
4	C	26	50	20120601	9	1020	20.2	-0.0115275588028190	0.0696101583376194
4	C	26	50	20120601	9	1022	20.24	-0.0101676510412410	0.0719054269493509
4	C	26	50	20120601	9	1024	20.28	-0.00940319790010028	0.0732919926365796
4	C	26	50	20120601	9	1026	20.32	-0.00863697699200654	0.0751587545389121
4	C	26	50	20120601	9	1028	20.36	-0.00778965093611069	0.0768793574695733
4	C	26	50	20120601	9	1030	20.4	-0.00642557124452372	0.078933290536886
4	C	26	50	20120601	9	1032	20.44	-0.00560157971240704	0.0807766472047611
4	C	26	50	20120601	9	1034	20.48	-0.00507634079534167	0.0812041639646665
4	C	26	50	20120601	9	1036	20.52	-0.00444963205517603	0.0823870828989135
4	C	26	50	20120601	9	1038	20.56	-0.0031914769594108	0.0830672489117368
4	C	26	50	20120601	9	1040	20.6	-0.0014283062005222	0.0843285152773393
4	C	26	50	20120601	9	1042	20.64	0.000504994449920000	0.0853824579346978
4	C	26	50	20120601	9	1044	20.68	0.0020183443830154	0.0862742610071303
4	C	26	50	20120601	9	1046	20.72	0.0030168498687289	0.0869538613345287
4	C	26	50	20120601	9	1048	20.76	0.004214123070634	0.0886537460365012
4	C	26	50	20120601	9	1050	20.8	0.005342806914764	0.0898350386251514
4	C	26	50	20120601	9	1052	20.84	0.0061441003192046	0.0908075932919954
4	C	26	50	20120601	9	1054	20.88	0.007022185520082	0.0922267566018368
4	C	26	50	20120601	9	1056	20.92	0.0073801936833968	0.0926080992889307
4	C	26	50	20120601	9	1058	20.96	0.007305806050016	0.0940091606651737
4	C	26	50	20120601	9	1060	21	0.0075521620525813	0.0942746085508311
4	C	26	50	20120601	9	1062	21.04	0.0075158167640284	0.0958022420409068
4	C	26	50	20120601	9	1064	21.08	0.0072961893977918	0.0953969284339308
4	C	26	50	20120601	9	1066	21.12	0.007217064148977	0.0956789933289458
4	C	26	50	20120601	9	1068	21.16	0.0068572882187093	0.0961619472604958
4	C	26	50	20120601	9	1070	21.2	0.0063145837641487	0.0966332339301568
4	C	26	50	20120601	9	1072	21.24	0.005741473717997	0.0979694536145648
4	C	26	50	20120601	9	1074	21.28	0.0054393977010741	0.0989486550851528
4	C	26	50	20120601	9	1076	21.32	0.0053796471780638	0.101207083433584
4	C	26	50	20120601	9	1078	21.36	0.0047811519984675	0.102517352299123
4	C	26	50	20120601	9	1080	21.4	0.0048391347545248	0.103247652182732
4	C	26	50	20120601	9	1082	21.44	0.0047295332034409	0.104559618104546
4	C	26	50	20120601	9	1084	21.48	0.0047793842315145	0.106794853350555
4	C	26	50	20120601	9	1086	21.52	0.0052148205873692	0.107160993241853
4	C	26	50	20120601	9	1088	21.56	0.0060128613006164	0.107541275268775
4	C	26	50	20120601	9	1090	21.6	0.0066700463430511	0.108644361847426
4	C	26	50	20120601	9	1092	21.64	0.0076655112696056	0.109893819529783
4	C	26	50	20120601	9	1094	21.68	0.0089520213472964	0.112157126915005
4	C	26	50	20120601	9	1096	21.72	0.009696109813139	0.114224495011160
4	C	26	50	20120601	9	1098	21.76	0.0113428907958443	0.116133046924260
4	C	26	50	20120601	9	1100	21.8	0.0120881813432149	0.117858387470356
4	C	26	50	20120601	9	1102	21.84	0.0129816107612442	0.119487915047600
4	C	26	50	20120601	9	1104	21.88	0.0138119662543915	0.120593617921341
4	C	26	50	20120601	9	1106	21.92	0.0149900768625264	0.121713604352063
4	C	26	50	20120601	9	1108	21.96	0.0161886935673157	0.123020974079799
4	C	26	50	20120601	9	1110	22	0.0174520812532617	0.123707786896365
4	C	26	50	20120601	9	1112	22.04	0.0183951495673302	0.124948264322601
4	C	26	50	20120601	9	1114	22.08	0.0193846747969227	0.127057281008168
4	C	26	50	20120601	9	1116	22.12	0.0199825335804159	0.127770398196994
4	C	26	50	20120601	9	1118	22.16	0.0205837157657807	0.129315992199312
4	C	26	50	20120601	9	1120	22.2	0.0209853524174947	0.130214017811419
4	C	26	50	20120601	9	1122	22.24	0.0222387698978259	0.131513255811171
4	C	26	50	20120601	9	1124	22.28	0.0231376440380703	0.133365027049742
4	C	26	50	20120601	9	1126	22.32	0.0242574183367573	0.135321167249217
4	C	26	50	20120601	9	1128	22.36	0.0255333218127303	0.136196282601613
4	C	26	50	20120601	9	1130	22.4	0.0265217156714729	0.138365827627650
4	C	26	50	20120601	9	1132	22.44	0.027484229422024	0.140377404998769
4	C	26	50	20120601	9	1134	22.48	0.0286157416932787	0.142326049866363
4	C	26	50	20120601	9	1136	22.52	0.0292459152566722	0.144524303427716
4	C	26	50	20120601	9	1138	22.56	0.0299012618214758	0.145574498419134
4	C	26	50	20120601	9	1140	22.6	0.0305627602152759	0.147506667698726
4	C	26	50	20120601	9	1142	22.64	0.0312002876891936	0.149640998807060
4	C	26	50	20120601	9	1144	22.68	0.0316989393912864	0.151720458429173
4	C	26	50	20120601	9	1146	22.72	0.0325387701153017	0.153625616229724
4	C	26	50	20120601	9	1148	22.76	0.0329013744726941	0.155620505880808
4	C	26	50	20120601	9	1150	22.8	0.0328967782786164	0.157281146156424
4	C	26	50	20120601	9	1152	22.84	0.0327399419945493	0.159173222481523
4	C	26	50	20120601	9	1154	22.88	0.0322843530954308	0.160647045145550
4	C	26	50	20120601	9	1156	22.92	0.0322354920168508	0.162128504562814
4	C	26	50	20120601	9	1158	22.96	0.0321224963532171	0.162961334929696
4	C	26	50	20120601	9	1160	23	0.0321964597225293	0.163396488442838
4	C	26	50	20120601	9	1162	23.04	0.0322742414684598	0.164049855108654
4	C	26	50	20120601	9	1164	23.08	0.0323729535751134	0.16454087005751
4	C	26	50	20120601	9	1166	23.12	0.0332316640501864	0.164940809652949
4	C	26	50	20120601	9	1168	23.16	0.0333473467195885	0.164724717820619
4	C	26	50	20120601	9	1170	23.2	0.0336070670403183	0.164347617774212
4	C	26	50	20120601	9	1172	23.24	0.0338012385624321	0.164506999642691
4	C	26	50	20120601	9	1174	23.28	0.0344780811733839	0.164086129686529
4	C	26	50	20120601	9	1176	23.32	0.0348838897551068	0.164356315187621
4	C	26	50	20120601	9	1178	23.36	0.035637241319783	0.163976316003411
4	C	26	50	20120601	9	1180	23.4	0.0363946233931119	0.163392882198254
4	C	26	50	20120601	9	1182	23.44	0.0373867649177948	0.162997538796893
4	C	26	50	20120601	9	1184	23.48	0.0381995134520906	0.162804215802916
4	C	26	50	20120601	9	1186	23.52	0.0393359754708136	0.162543151979302
4	C	26	50	20120601	9	1188	23.56	0.0408344761615041	0.162610185702159
4	C	26	50	20120601	9	1190	23.6	0.0416881661784307	0.161985598282337
4	C	26	50	20120601	9	1192	23.64	0.0416246679894801	0.16201515534579
4	C	26	50	20120601	9	1194	23.68	0.0415874741727897	0.161990123765736
4	C	26	50	20120601	9	1196	23.72	0.0415550886822113	0.161875431045828
4	C	26	50	20120601	9	1198	23.76	0.0415460377154122	0.162199851637036
4	C	26	50	20120601	9	1200	23.8	0.0414975301902228	0.162080067748303
4	C	26	50	20120601	9	1202	23.84	0.0421407145183901	0.161834277431163
4	C	26	50	20120601	9	1204	23.88	0.0423339668016883	0.161905483084028
4	C	26	50	20120601	9	1206	23.92	0.0428710144019995	0.162069885410654
4	C	26	50	20120601	9	1208	23.96	0.043031598352007	0.161988497420139
4	C	26	50	20120601	9	1210	24	0.0427564631034473	0.161676734040314
4	C	26	50	20120601	9	1212	24.04	0.043098349232151	0.162075895818294
4	C	26	50	20120601	9	1214	24.08	0.0428674788680936	0.162449601752151
4	C	26	50	20120601	9	1216	24.12	0.0430166783989239	0.162454551499619
4	C	26	50	20120601	9	1218	24.16	0.043182989913859	0.162836954846885
4	C	26	50	20120601	9	1220	24.2	0.0432258405847989	0.163246652515905
4	C	26	50	20120601	9	1222	24.24	0.0431738682363817	0.163930778326703
4	C	26	50	20120601	9	1224	24.28	0.0434656912049774	0.164709515024823
4	C	26	50	20120601	9	1226	24.32	0.0436194162192074	0.165972832000091
4	C	26	50	20120601	9	1228	24.36	0.0441884957567063	0.166297535434012
4	C	26	50	20120601	9	1230	24.4	0.0446300132308791	0.167565802156748
4	C	26	50	20120601	9	1232	24.44	0.0448053050019353	0.168878263053309
4	C	26	50	20120601	9	1234	24.48	0.045197254290747	0.170227210659778
4	C	26	50	20120601	9	1236	24.52	0.0451541207770946	0.171961743594029
4	C	26	50	20120601	9	1238	24.56	0.0452964613721475	0.173319883588654
4	C	26	50	20120601	9	1240	24.6	0.0459083208699082	0.175865962975672
4	C	26	50	20120601	9	1242	24.64	0.0461740515982781	0.177754079502797
4	C	26	50	20120601	9	1244	24.68	0.0463353426550668	0.180510311025184
4	C	26	50	20120601	9	1246	24.72	0.0465090787912043	0.183288038593719
4	C	26	50	20120601	9	1248	24.76	0.0463095332575535	0.184934324601677
4	C	26	50	20120601	9	1250	24.8	0.0461387669698969	0.186080898247371
4	C	26	50	20120601	9	1252	24.84	0.0457326048347834	0.188114820192776
4	C	26	50	20120601	9	1254	24.88	0.0454739451742253	0.190964319099602
4	C	26	50	20120601	9	1256	24.92	0.0450165177974757	0.192875558018471
4	C	26	50	20120601	9	1258	24.96	0.0450219625196909	0.19533367332191
4	C	26	50	20120601	9	1260	25	0.0450650960333432	0.197055478334099
4	C	26	50	20120601	9	1262	25.04	0.0452793493880428	0.199705007443205
4	C	26	50	20120601	9	1264	25.08	0.0457170484855973	0.201671471401685
4	C	26	50	20120601	9	1266	25.12	0.0463124323953564	0.20347459369371
4	C	26	50	20120601	9	1268	25.16	0.0471461112903752	0.20608452482307
4	C	26	50	20120601	9	1270	25.2	0.0482449552283391	0.208072909091766
4	C	26	50	20120601	9	1272	25.24	0.0494583504648553	0.209883102451604
4	C	26	50	20120601	9	1274	25.28	0.0505974994893468	0.2111085185034
4	C	26	50	20120601	9	1276	25.32	0.0516532099136583	0.212331106128072
4	C	26	50	20120601	9	1278	25.36	0.0531614686779292	0.214294741659427
4	C	26	50	20120601	9	1280	25.4	0.0539520140592958	0.215689156231927
4	C	26	50	20120601	9	1282	25.44	0.0553810768640738	0.217447730796738
4	C	26	50	20120601	9	1284	25.48	0.0570696478575473	0.219150443925835
4	C	26	50	20120601	9	1286	25.52	0.0586733660372784	0.221482482090188
4	C	26	50	20120601	9	1288	25.56	0.0598931252348252	0.222682442297862
4	C	26	50	20120601	9	1290	25.6	0.0616990759539756	0.224465765600014
4	C	26	50	20120601	9	1292	25.64	0.0622697111263932	0.224305252360685
4	C	26	50	20120601	9	1294	25.68	0.0632723885421157	0.224774771263393
4	C	26	50	20120601	9	1296	25.72	0.0639667674012409	0.225692595865373
4	C	26	50	20120601	9	1298	25.76	0.0643874959360469	0.22657294380795
4	C	26	50	20120601	9	1300	25.8	0.0659388882139701	0.228166762492745
4	C	26	50	20120601	9	1302	25.84	0.0668892397278848	0.229839777137032
4	C	26	50	20120601	9	1304	25.88	0.0681945588459552	0.23244900115961
4	C	26	50	20120601	9	1306	25.92	0.0692120855040827	0.234455063097837
4	C	26	50	20120601	9	1308	25.96	0.0706114498240509	0.236762352524848
4	C	26	50	20120601	9	1310	26	0.072116880161197	0.239286016626903
4	C	26	50	20120601	9	1312	26.04	0.0729823788613693	0.241506331919829
4	C	26	50	20120601	9	1314	26.08	0.0734469480166089	0.243656643641417
4	C	26	50	20120601	9	1316	26.12	0.0742459786793497	0.245632299988052
4	C	26	50	20120601	9	1318	26.16	0.0745175076833253	0.247694223361992
4	C	26	50	20120601	9	1320	26.2	0.0742876979794397	0.249425927869118
4	C	26	50	20120601	9	1322	26.24	0.0734497764437336	0.249947065566853
4	C	26	50	20120601	9	1324	26.28	0.0731464276346046	0.250669021590444
4	C	26	50	20120601	9	1326	26.32	0.0729116681832507	0.251848475701463
4	C	26	50	20120601	9	1328	26.36	0.0729781362206822	0.253626142149366
4	C	26	50	20120601	9	1330	26.4	0.072287292895463	0.254673367292303
