# Supplementary material for: How Do Ants Make Sense of Gravity? A Boltzmann Walker Analysis of Lasius niger Trajectories on Various Inclines
Source: PLoS One. 2013 Oct 29;8(10):e76531. doi: 10.1371/journal.pone.0076531 (PMC3812222; doi:10.1371/journal.pone.0076531)
Supplement: Dataset S4 — Trajectories for . (ZIP) [file pone.0076531.s008.zip › Incline4/4-C-26-50-20120601-10.txt]

Pente	Colonie	Temperature	Humidite	Date	Indiv	Frame	Time	X	Y
4	C	26	50	20120601	10	22	0	0	0
4	C	26	50	20120601	10	24	0.04	0.0005913972417267	0.000136869002780100
4	C	26	50	20120601	10	26	0.08	-0.0046506441282911	-0.004971246342881
4	C	26	50	20120601	10	28	0.12	-0.0069727191580974	-0.00588490608591995
4	C	26	50	20120601	10	30	0.16	-0.0092373417619323	-0.00760038956348538
4	C	26	50	20120601	10	32	0.2	-0.0113814309438462	-0.00868381857361941
4	C	26	50	20120601	10	34	0.24	-0.0129489452563805	-0.0102731117750143
4	C	26	50	20120601	10	36	0.28	-0.0147198941898622	-0.0125147109820538
4	C	26	50	20120601	10	38	0.32	-0.0149774224795703	-0.0146985395650703
4	C	26	50	20120601	10	40	0.36	-0.0143830992299831	-0.0160829839319554
4	C	26	50	20120601	10	42	0.4	-0.0135920588738697	-0.0173115819642671
4	C	26	50	20120601	10	44	0.44	-0.0129380558119502	-0.0198183462142515
4	C	26	50	20120601	10	46	0.48	-0.0120843516528881	-0.0233399642587305
4	C	26	50	20120601	10	48	0.52	-0.0111731243571764	-0.0265801184489582
4	C	26	50	20120601	10	50	0.56	-0.0112235834970819	-0.0262543119284587
4	C	26	50	20120601	10	52	0.6	-0.0111612166789812	-0.0305068521105146
4	C	26	50	20120601	10	54	0.64	-0.0116075212660628	-0.032604576300786
4	C	26	50	20120601	10	56	0.68	-0.0112567411482653	-0.0336049047077814
4	C	26	50	20120601	10	58	0.72	-0.0108088286003634	-0.0338411094853961
4	C	26	50	20120601	10	60	0.76	-0.0103386110761557	-0.031959914119446
4	C	26	50	20120601	10	62	0.8	-0.0097868655542908	-0.0328085030680531
4	C	26	50	20120601	10	64	0.84	-0.0082567685041897	-0.0347845016543704
4	C	26	50	20120601	10	66	0.88	-0.0077948015019049	-0.0342778737877858
4	C	26	50	20120601	10	68	0.92	-0.0069530969449195	-0.0349283766711384
4	C	26	50	20120601	10	70	0.96	-0.0058508942497449	-0.0366166294665604
4	C	26	50	20120601	10	72	1	-0.0051848138040028	-0.0366311817241172
4	C	26	50	20120601	10	74	1.04	-0.0051423449707248	-0.0373974450586178
4	C	26	50	20120601	10	76	1.08	-0.0047530614744782	-0.038042135524229
4	C	26	50	20120601	10	78	1.12	-0.0042603211850761	-0.0394724994054844
4	C	26	50	20120601	10	80	1.16	-0.0033556063428192	-0.040876997320684
4	C	26	50	20120601	10	82	1.2	-0.0028724614924378	-0.0407839915657545
4	C	26	50	20120601	10	84	1.24	-0.0025809920772327	-0.039368363789819
4	C	26	50	20120601	10	86	1.28	-0.0031001640181155	-0.0380148058471361
4	C	26	50	20120601	10	88	1.32	-0.0028230771548398	-0.0375628656190086
4	C	26	50	20120601	10	90	1.36	-0.0022873589152772	-0.0368686423233752
4	C	26	50	20120601	10	92	1.4	-0.0007947979215487	-0.0373515962549256
4	C	26	50	20120601	10	94	1.44	3.84849936728004e-05	-0.0366713878156954
4	C	26	50	20120601	10	96	1.48	0.000480030752116899	-0.0353478536269417
4	C	26	50	20120601	10	98	1.52	0.00230009532261987	-0.0353912416990353
4	C	26	50	20120601	10	100	1.56	0.00455017981103358	-0.034448880491748
4	C	26	50	20120601	10	102	1.6	0.0046783782704627	-0.0352853171032136
4	C	26	50	20120601	10	104	1.64	0.0084215187273518	-0.0333328538590013
4	C	26	50	20120601	10	106	1.68	0.0111429605961045	-0.033900589893616
4	C	26	50	20120601	10	108	1.72	0.0123548001977020	-0.0333781794036753
4	C	26	50	20120601	10	110	1.76	0.0147788329542876	-0.0338486175451987
4	C	26	50	20120601	10	112	1.8	0.0172781018723914	-0.0333903416403117
4	C	26	50	20120601	10	114	1.84	0.017759358747667	-0.0342428295757102
4	C	26	50	20120601	10	116	1.88	0.021896131407507	-0.0352977763246981
4	C	26	50	20120601	10	118	1.92	0.0242028056516191	-0.0367130293340395
4	C	26	50	20120601	10	120	1.96	0.0253012465387177	-0.0359076134970646
4	C	26	50	20120601	10	122	2	0.0269928368781469	-0.0365808710766358
4	C	26	50	20120601	10	124	2.04	0.0276499158545645	-0.0372095950711278
4	C	26	50	20120601	10	126	2.08	0.0268249485150897	-0.0370576236817152
4	C	26	50	20120601	10	128	2.12	0.0266198239089353	-0.0355007796105089
4	C	26	50	20120601	10	130	2.16	0.0257684673443867	-0.0357762684124592
4	C	26	50	20120601	10	132	2.2	0.0252310803328206	-0.0346895725689961
4	C	26	50	20120601	10	134	2.24	0.0254351937762779	-0.0346315473865319
4	C	26	50	20120601	10	136	2.28	0.0251504206622906	-0.0330065665058906
4	C	26	50	20120601	10	138	2.32	0.0246336953108708	-0.0317990826820652
4	C	26	50	20120601	10	140	2.36	0.0243983772451597	-0.0312824633966625
4	C	26	50	20120601	10	142	2.4	0.0234521481637793	-0.0310744113684339
4	C	26	50	20120601	10	144	2.44	0.0227360681975395	-0.0306465339840701
4	C	26	50	20120601	10	146	2.48	0.0224159892419676	-0.0298604150911538
4	C	26	50	20120601	10	148	2.52	0.0215088065970443	-0.028718119441486
4	C	26	50	20120601	10	150	2.56	0.0206839099682477	-0.0267923706914669
4	C	26	50	20120601	10	152	2.6	0.0194507369550618	-0.0257309821997025
4	C	26	50	20120601	10	154	2.64	0.0193371897481388	-0.0248859754540489
4	C	26	50	20120601	10	156	2.68	0.0187631816763751	-0.0225253489625323
4	C	26	50	20120601	10	158	2.72	0.0191889589535987	-0.0218741460434664
4	C	26	50	20120601	10	160	2.76	0.0185906334796299	-0.0204180434753758
4	C	26	50	20120601	10	162	2.8	0.0182784246225326	-0.0198278426583228
4	C	26	50	20120601	10	164	2.84	0.0174508409879675	-0.0188683270405239
4	C	26	50	20120601	10	166	2.88	0.0171773532982080	-0.0185120654309587
4	C	26	50	20120601	10	168	2.92	0.0166791661652705	-0.0175317629951133
4	C	26	50	20120601	10	170	2.96	0.0163608259852735	-0.0165341774553221
4	C	26	50	20120601	10	172	3	0.0158515768738511	-0.0152986264420310
4	C	26	50	20120601	10	174	3.04	0.0156686306718886	-0.0147077998354767
4	C	26	50	20120601	10	176	3.08	0.0153692140835698	-0.0138428661136226
4	C	26	50	20120601	10	178	3.12	0.0152818566976084	-0.0137559923886995
4	C	26	50	20120601	10	180	3.16	0.0134401369819316	-0.0125308909994209
4	C	26	50	20120601	10	182	3.2	0.0132536601958107	-0.0109899766297812
4	C	26	50	20120601	10	184	3.24	0.0129432997158394	-0.0118408014500304
4	C	26	50	20120601	10	186	3.28	0.0121309318171239	-0.0112566027674681
4	C	26	50	20120601	10	188	3.32	0.0117880265354165	-0.0108843186132160
4	C	26	50	20120601	10	190	3.36	0.011037875336032	-0.0102009395071789
4	C	26	50	20120601	10	192	3.4	0.0104329348781252	-0.00921240069154623
4	C	26	50	20120601	10	194	3.44	0.00915463996701822	-0.0080561693814348
4	C	26	50	20120601	10	196	3.48	0.00828442486461537	-0.00652721360167856
4	C	26	50	20120601	10	198	3.52	0.00786916933629575	-0.00544707970914486
4	C	26	50	20120601	10	200	3.56	0.0078951767237078	-0.00546924043566725
4	C	26	50	20120601	10	202	3.6	0.00839990954411875	-0.00518751495190691
4	C	26	50	20120601	10	204	3.64	0.00895507322016394	-0.00478351656354378
4	C	26	50	20120601	10	206	3.68	0.00944818120509219	-0.0044456892277641
4	C	26	50	20120601	10	208	3.72	0.00965411898404496	-0.00473362310906326
4	C	26	50	20120601	10	210	3.76	0.0104139971443115	-0.00397291056279496
4	C	26	50	20120601	10	212	3.8	0.0109970208275354	-0.0033751507742511
4	C	26	50	20120601	10	214	3.84	0.0117261044874812	-0.00300363687141569
4	C	26	50	20120601	10	216	3.88	0.0124005075800379	-0.00264170426546536
4	C	26	50	20120601	10	218	3.92	0.0131445041219989	-0.00251290476527223
4	C	26	50	20120601	10	220	3.96	0.0129987976986676	-0.0030305210712364
4	C	26	50	20120601	10	222	4	0.0133633678129118	-0.00238364564567133
4	C	26	50	20120601	10	224	4.04	0.0136176151271552	-0.0020669466605135
4	C	26	50	20120601	10	226	4.08	0.0135720986636503	-0.00192411816178162
4	C	26	50	20120601	10	228	4.12	0.0135551281009018	-0.00300661379096449
4	C	26	50	20120601	10	230	4.16	0.0133208777664303	-0.00294904115684028
4	C	26	50	20120601	10	232	4.2	0.013574099775841	-0.00389080132336358
4	C	26	50	20120601	10	234	4.24	0.0135843881795073	-0.00412467689124103
4	C	26	50	20120601	10	236	4.28	0.0137554231677407	-0.00417111966462936
4	C	26	50	20120601	10	238	4.32	0.0156262014365903	-0.00484104677126112
4	C	26	50	20120601	10	240	4.36	0.0164656503229437	-0.00543874999126249
4	C	26	50	20120601	10	242	4.4	0.0173346559191973	-0.00600481690032018
4	C	26	50	20120601	10	244	4.44	0.0180709474721172	-0.00659364840509138
4	C	26	50	20120601	10	246	4.48	0.0198945030287988	-0.00822754378092317
4	C	26	50	20120601	10	248	4.52	0.0210079699349977	-0.00888182968555508
4	C	26	50	20120601	10	250	4.56	0.0217424629618196	-0.00868016990262849
4	C	26	50	20120601	10	252	4.6	0.0226605633354444	-0.0104135785370970
4	C	26	50	20120601	10	254	4.64	0.0233579049719827	-0.0112431491417173
4	C	26	50	20120601	10	256	4.68	0.0249142894237812	-0.0126528230785551
4	C	26	50	20120601	10	258	4.72	0.0250427848680584	-0.0138683113511436
4	C	26	50	20120601	10	260	4.76	0.0257810609161597	-0.0151305818083753
4	C	26	50	20120601	10	262	4.8	0.0258479037201852	-0.0168498907336269
4	C	26	50	20120601	10	264	4.84	0.0263931396170226	-0.0181893772513642
4	C	26	50	20120601	10	266	4.88	0.0268164915179868	-0.0197839666825502
4	C	26	50	20120601	10	268	4.92	0.0276332210634607	-0.0215732084684612
4	C	26	50	20120601	10	270	4.96	0.0285281990453407	-0.0224946463860932
4	C	26	50	20120601	10	272	5	0.0301299019707454	-0.0245971930446124
4	C	26	50	20120601	10	274	5.04	0.0315047155432707	-0.0251650846427189
4	C	26	50	20120601	10	276	5.08	0.0314639437662675	-0.0248127050493824
4	C	26	50	20120601	10	278	5.12	0.0321636471394551	-0.023624390890395
4	C	26	50	20120601	10	280	5.16	0.0329112145706611	-0.0243860721729535
4	C	26	50	20120601	10	282	5.2	0.0332252760475251	-0.0244207557605707
4	C	26	50	20120601	10	284	5.24	0.0337451904505281	-0.0231247209545373
4	C	26	50	20120601	10	286	5.28	0.0340541678296354	-0.0232887980120438
4	C	26	50	20120601	10	288	5.32	0.0339456693651301	-0.0232794924868034
4	C	26	50	20120601	10	290	5.36	0.0338586386625017	-0.022726591552458
4	C	26	50	20120601	10	292	5.4	0.0338018155615656	-0.0231289070266819
4	C	26	50	20120601	10	294	5.44	0.0337466895169042	-0.0240737148234321
4	C	26	50	20120601	10	296	5.48	0.0336314098983674	-0.0248177537918001
4	C	26	50	20120601	10	298	5.52	0.0338157667783584	-0.024718532568264
4	C	26	50	20120601	10	300	5.56	0.0339156951086756	-0.0263665722010398
4	C	26	50	20120601	10	302	5.6	0.0337670612632702	-0.0267382275252315
4	C	26	50	20120601	10	304	5.64	0.0341803510347381	-0.0281345654281762
4	C	26	50	20120601	10	306	5.68	0.0349274659176042	-0.0296914872811284
4	C	26	50	20120601	10	308	5.72	0.0356345373434517	-0.0312106708451686
4	C	26	50	20120601	10	310	5.76	0.0355421962688966	-0.0325015579138349
4	C	26	50	20120601	10	312	5.8	0.0357226902245419	-0.0343810074331423
4	C	26	50	20120601	10	314	5.84	0.0361412804684416	-0.0348519575199752
4	C	26	50	20120601	10	316	5.88	0.0358777895008011	-0.0355856744971048
4	C	26	50	20120601	10	318	5.92	0.0356370192882537	-0.0371133790514117
4	C	26	50	20120601	10	320	5.96	0.0351807515666253	-0.0386693392391415
4	C	26	50	20120601	10	322	6	0.0350267649228863	-0.0386150122251429
4	C	26	50	20120601	10	324	6.04	0.0341348133580297	-0.0400463448426885
4	C	26	50	20120601	10	326	6.08	0.0336840752114302	-0.0409862594605129
4	C	26	50	20120601	10	328	6.12	0.0333811365242342	-0.0414061536093171
4	C	26	50	20120601	10	330	6.16	0.0331945593289504	-0.0417303337842199
4	C	26	50	20120601	10	332	6.2	0.0330197130351664	-0.0431328588715
4	C	26	50	20120601	10	334	6.24	0.0329573320749301	-0.0443495209413452
4	C	26	50	20120601	10	336	6.28	0.0331349855826354	-0.0446761759899821
4	C	26	50	20120601	10	338	6.32	0.0332231617982494	-0.0452242544560798
4	C	26	50	20120601	10	340	6.36	0.033183712310927	-0.0466923424841115
4	C	26	50	20120601	10	342	6.4	0.0330904944239631	-0.0477499125992576
4	C	26	50	20120601	10	344	6.44	0.033001611101568	-0.048266878366983
4	C	26	50	20120601	10	346	6.48	0.0330915550841349	-0.049144680725148
4	C	26	50	20120601	10	348	6.52	0.0330518156830322	-0.050672031372511
4	C	26	50	20120601	10	350	6.56	0.0328165612569315	-0.0507652987569495
4	C	26	50	20120601	10	352	6.6	0.0330049345034396	-0.0509615915994069
4	C	26	50	20120601	10	354	6.64	0.0329173946839287	-0.0518457579186025
4	C	26	50	20120601	10	356	6.68	0.0326681395435604	-0.051939025303041
4	C	26	50	20120601	10	358	6.72	0.0320607348185212	-0.0538272832515216
4	C	26	50	20120601	10	360	6.76	0.0316104492202616	-0.0537454002862602
4	C	26	50	20120601	10	362	6.8	0.0315364858509494	-0.0536806293051035
4	C	26	50	20120601	10	364	6.84	0.0311598807792895	-0.0536536178260622
4	C	26	50	20120601	10	366	6.88	0.0315388193033274	-0.0537258134284213
4	C	26	50	20120601	10	368	6.92	0.0307765581932083	-0.0552323751364174
4	C	26	50	20120601	10	370	6.96	0.0307438898599175	-0.0564099907698054
4	C	26	50	20120601	10	372	7	0.0301610217401854	-0.0580594587582793
4	C	26	50	20120601	10	374	7.04	0.0294958463911232	-0.0583140879101846
4	C	26	50	20120601	10	376	7.08	0.0288767036935163	-0.0590483475917687
4	C	26	50	20120601	10	378	7.12	0.0290360855619957	-0.0578773787621238
4	C	26	50	20120601	10	380	7.16	0.0288102356560847	-0.0567205520681026
4	C	26	50	20120601	10	382	7.2	0.0287770723480471	-0.0564534778368484
4	C	26	50	20120601	10	384	7.24	0.0290425202337045	-0.0560934190638682
4	C	26	50	20120601	10	386	7.28	0.0285203218757982	-0.0551265919619519
4	C	26	50	20120601	10	388	7.32	0.0290579351615344	-0.0535967664408548
4	C	26	50	20120601	10	390	7.36	0.0288762087187694	-0.0534457284323933
4	C	26	50	20120601	10	392	7.4	0.0285455655878866	-0.0532444858424676
4	C	26	50	20120601	10	394	7.44	0.0277381203544497	-0.0520246559342427
4	C	26	50	20120601	10	396	7.48	0.0278951687705512	-0.0512736378219445
4	C	26	50	20120601	10	398	7.52	0.0277999921978035	-0.051186946530571
4	C	26	50	20120601	10	400	7.56	0.0275223820755097	-0.050136327275084
4	C	26	50	20120601	10	402	7.6	0.0276201042326697	-0.0496925470592114
4	C	26	50	20120601	10	404	7.64	0.0271872841719054	-0.048658403391726
4	C	26	50	20120601	10	406	7.68	0.0272154977324747	-0.0474937278124337
4	C	26	50	20120601	10	408	7.72	0.0272010020434604	-0.0458777766853881
4	C	26	50	20120601	10	410	7.76	0.0273912137675996	-0.0447667705107878
4	C	26	50	20120601	10	412	7.8	0.0275719502608708	-0.0438437133186268
4	C	26	50	20120601	10	414	7.84	0.0277420094417462	-0.0422714613906585
4	C	26	50	20120601	10	416	7.88	0.0283059200286747	-0.0419700288409065
4	C	26	50	20120601	10	418	7.92	0.0288958592162186	-0.0403974940702258
4	C	26	50	20120601	10	420	7.96	0.0291496398399865	-0.0406024843260917
4	C	26	50	20120601	10	422	8	0.0296817589060328	-0.0385519241581254
4	C	26	50	20120601	10	424	8.04	0.0303938366478911	-0.0375782169072281
4	C	26	50	20120601	10	426	8.08	0.0307761410002074	-0.0375388593437873
4	C	26	50	20120601	10	428	8.12	0.031024293053997	-0.0365913786834042
4	C	26	50	20120601	10	430	8.16	0.0319251541642965	-0.0348033814054281
4	C	26	50	20120601	10	432	8.2	0.0315862873815484	-0.0340691429370474
4	C	26	50	20120601	10	434	8.24	0.0323650898405998	-0.032426255991386
4	C	26	50	20120601	10	436	8.28	0.0328917620631107	-0.0312023764826253
4	C	26	50	20120601	10	438	8.32	0.0337092764971117	-0.0291659513792149
4	C	26	50	20120601	10	440	8.36	0.0339015600441197	-0.0272272555040323
4	C	26	50	20120601	10	442	8.4	0.034409361707961	-0.0258673901688612
4	C	26	50	20120601	10	444	8.44	0.0351213687391412	-0.0240126985792836
4	C	26	50	20120601	10	446	8.48	0.0353603142626398	-0.022892980849139
4	C	26	50	20120601	10	448	8.52	0.0361182266660546	-0.0220883993981659
4	C	26	50	20120601	10	450	8.56	0.0366180380232685	-0.022129100464491
4	C	26	50	20120601	10	452	8.6	0.0374927998222743	-0.0207385749792877
4	C	26	50	20120601	10	454	8.64	0.0378690513405437	-0.0204672581073464
4	C	26	50	20120601	10	456	8.68	0.0376718392592708	-0.0191258058327574
4	C	26	50	20120601	10	458	8.72	0.0381292666360204	-0.0189090776043237
4	C	26	50	20120601	10	460	8.76	0.0378040682273527	-0.0179896266567468
4	C	26	50	20120601	10	462	8.8	0.0373551261319773	-0.0177323104990731
4	C	26	50	20120601	10	464	8.84	0.0369321348554715	-0.0169693422821728
4	C	26	50	20120601	10	466	8.88	0.0363065574861558	-0.0164805193643385
4	C	26	50	20120601	10	468	8.92	0.0356840913866773	-0.0158560733658727
4	C	26	50	20120601	10	470	8.96	0.0348111680653025	-0.0149748061844799
4	C	26	50	20120601	10	472	9	0.0340500383260333	-0.0131422682503568
4	C	26	50	20120601	10	474	9.04	0.0330710489874805	-0.0130823763059903
4	C	26	50	20120601	10	476	9.08	0.0312032264249762	-0.0125703602857332
4	C	26	50	20120601	10	478	9.12	0.0300966750230974	-0.0108548485238965
4	C	26	50	20120601	10	480	9.16	0.0295342422893416	-0.00946906065412708
4	C	26	50	20120601	10	482	9.2	0.0283261927800913	-0.00855743030755013
4	C	26	50	20120601	10	484	9.24	0.0269767996963496	-0.007736387410711
4	C	26	50	20120601	10	486	9.28	0.0251259830519328	-0.00526260969206892
4	C	26	50	20120601	10	488	9.32	0.0235570120994293	-0.00337784485108743
4	C	26	50	20120601	10	490	9.36	0.022204783517495	-0.00306775024326588
4	C	26	50	20120601	10	492	9.4	0.020233973680738	-0.00220398678313457
4	C	26	50	20120601	10	494	9.44	0.0189728671212681	-0.0015235563123751
4	C	26	50	20120601	10	496	9.48	0.0177884066942381	-0.0007637842181257
4	C	26	50	20120601	10	498	9.52	0.0155602990845837	-0.0002536632440421
4	C	26	50	20120601	10	500	9.56	0.0141895018785755	0.0008888798929991
4	C	26	50	20120601	10	502	9.6	0.0127767025297648	0.0024371609010851
4	C	26	50	20120601	10	504	9.64	0.0118490067171192	0.0042630237471938
4	C	26	50	20120601	10	506	9.68	0.0104723405248272	0.0050591552721317
4	C	26	50	20120601	10	508	9.72	0.00975243511090114	0.0063003398051485
4	C	26	50	20120601	10	510	9.76	0.0084790772193404	0.0067332305765909
4	C	26	50	20120601	10	512	9.8	0.00650839890444474	0.0067274605852564
4	C	26	50	20120601	10	514	9.84	0.00487464282864885	0.0056453892201422
4	C	26	50	20120601	10	516	9.88	0.00440766243928544	0.0054348057496371
4	C	26	50	20120601	10	518	9.92	0.00436179949345768	0.0043824470114684
4	C	26	50	20120601	10	520	9.96	0.00417708906007613	0.004800332977014
4	C	26	50	20120601	10	522	10	0.00446033482341602	0.0045525415476828
4	C	26	50	20120601	10	524	10.04	0.00432375714862984	0.0041646581228629
4	C	26	50	20120601	10	526	10.08	0.00404865725540922	0.0044123929836516
4	C	26	50	20120601	10	528	10.12	0.00348707304979086	0.0040182516638183
4	C	26	50	20120601	10	530	10.16	0.00359031771091191	0.0043897726377215
4	C	26	50	20120601	10	532	10.2	0.00366027178477469	0.0045704596335181
4	C	26	50	20120601	10	534	10.24	0.0044091897899328	0.0048614552871798
4	C	26	50	20120601	10	536	10.28	0.00432309953932334	0.005472996586889
4	C	26	50	20120601	10	538	10.32	0.00456604728720341	0.005764169017246
4	C	26	50	20120601	10	540	10.36	0.00486152599785784	0.005888386465497
4	C	26	50	20120601	10	542	10.4	0.00502387771481827	0.006529590894677
4	C	26	50	20120601	10	544	10.44	0.00501515908820624	0.0067933912215342
4	C	26	50	20120601	10	546	10.48	0.00508858505636465	0.0073435485815686
4	C	26	50	20120601	10	548	10.52	0.00545536841483392	0.0082468845656022
4	C	26	50	20120601	10	550	10.56	0.00595824154441036	0.0091772744550841
4	C	26	50	20120601	10	552	10.6	0.00648913731572522	0.0096347725425118
4	C	26	50	20120601	10	554	10.64	0.00664710497064229	0.0106189237605672
4	C	26	50	20120601	10	556	10.68	0.00739755739751558	0.0098386314275278
4	C	26	50	20120601	10	558	10.72	0.0085810420171875	0.0100761485953284
4	C	26	50	20120601	10	560	10.76	0.00899703293655955	0.0105460210514269
4	C	26	50	20120601	10	562	10.8	0.00921029634176541	0.0107656484176634
4	C	26	50	20120601	10	564	10.84	0.00921581177465867	0.0102716636203265
4	C	26	50	20120601	10	566	10.88	0.00915570769825781	0.0095407980512921
4	C	26	50	20120601	10	568	10.92	0.00940616492015408	0.0098878460594984
4	C	26	50	20120601	10	570	10.96	0.00924699518370899	0.0096254387330001
4	C	26	50	20120601	10	572	11	0.00918073927831181	0.0098785122499868
4	C	26	50	20120601	10	574	11.04	0.00933708058763216	0.0093073821028224
4	C	26	50	20120601	10	576	11.08	0.0095942553239497	0.009031256904769
4	C	26	50	20120601	10	578	11.12	0.00986861275505009	0.0089200997187665
4	C	26	50	20120601	10	580	11.16	0.0105578297346726	0.0087844059274568
4	C	26	50	20120601	10	582	11.2	0.0110045797990263	0.0089398279979616
4	C	26	50	20120601	10	584	11.24	0.0118330261038644	0.0077381707340132
4	C	26	50	20120601	10	586	11.28	0.0127480929893979	0.0082609347773444
4	C	26	50	20120601	10	588	11.32	0.0133114449619693	0.0084694605671163
4	C	26	50	20120601	10	590	11.36	0.0145544679726171	0.0082272764945599
4	C	26	50	20120601	10	592	11.4	0.0156969403989802	0.0070913094505837
4	C	26	50	20120601	10	594	11.44	0.0159525595003791	0.0073636162720187
4	C	26	50	20120601	10	596	11.48	0.0158599285120437	0.0074767533570085
4	C	26	50	20120601	10	598	11.52	0.0165570438744121	0.0062379942002513
4	C	26	50	20120601	10	600	11.56	0.017398691862855	0.005648217647267
4	C	26	50	20120601	10	602	11.6	0.0181266229387475	0.005862152803915
4	C	26	50	20120601	10	604	11.64	0.0192017151599313	0.004607031196241
4	C	26	50	20120601	10	606	11.68	0.0198306512864577	0.0043862371038156
4	C	26	50	20120601	10	608	11.72	0.0201796791936514	0.0046185923921135
4	C	26	50	20120601	10	610	11.76	0.0200604963456824	0.0044554982130328
4	C	26	50	20120601	10	612	11.8	0.0208408806026033	0.003136440010204
4	C	26	50	20120601	10	614	11.84	0.0213971402941593	0.0033215110680439
4	C	26	50	20120601	10	616	11.88	0.021882300398867	0.0018093490743408
4	C	26	50	20120601	10	618	11.92	0.0224205076542994	0.0019155989392819
4	C	26	50	20120601	10	620	11.96	0.0221344476059703	0.0007532214570284
4	C	26	50	20120601	10	622	12	0.0226384959470171	3.32227050073002e-05
4	C	26	50	20120601	10	624	12.04	0.0226535622712039	-0.000205996468815601
4	C	26	50	20120601	10	626	12.08	0.023179651837727	-0.0015609566042456
4	C	26	50	20120601	10	628	12.12	0.0230624701019488	-0.001110444731816
4	C	26	50	20120601	10	630	12.16	0.0228298093435214	-0.0024044275139704
4	C	26	50	20120601	10	632	12.2	0.023077699767802	-0.00419621488429367
4	C	26	50	20120601	10	634	12.24	0.0228165652335098	-0.00490226100530844
4	C	26	50	20120601	10	636	12.28	0.0222006964402997	-0.00508443292534553
4	C	26	50	20120601	10	638	12.32	0.0215718663797905	-0.00673446659924434
4	C	26	50	20120601	10	640	12.36	0.021457025167458	-0.00661015015604393
4	C	26	50	20120601	10	642	12.4	0.0208939560375992	-0.00530065910796457
4	C	26	50	20120601	10	644	12.44	0.0205188358901797	-0.00591775119590607
4	C	26	50	20120601	10	646	12.48	0.0198532362770488	-0.00614573656429623
4	C	26	50	20120601	10	648	12.52	0.0183212823645403	-0.00685918609331002
4	C	26	50	20120601	10	650	12.56	0.0166396275824936	-0.0072331331505795
4	C	26	50	20120601	10	652	12.6	0.0158014500741328	-0.00778856411298797
4	C	26	50	20120601	10	654	12.64	0.0138264258809600	-0.00935434884233553
4	C	26	50	20120601	10	656	12.68	0.0120355478499573	-0.0104256849122977
4	C	26	50	20120601	10	658	12.72	0.0113462304611718	-0.0100385029374048
4	C	26	50	20120601	10	660	12.76	0.0105833082062123	-0.0119000174003141
4	C	26	50	20120601	10	662	12.8	0.00937463220035385	-0.0138456316082438
4	C	26	50	20120601	10	664	12.84	0.00723633705140504	-0.0143714461102290
4	C	26	50	20120601	10	666	12.88	0.00622079029226492	-0.0148582325605335
4	C	26	50	20120601	10	668	12.92	0.00506387167436218	-0.0166343787288569
4	C	26	50	20120601	10	670	12.96	0.00304520343644095	-0.0193828688462035
4	C	26	50	20120601	10	672	13	0.00277736758047277	-0.0205876535727345
4	C	26	50	20120601	10	674	13.04	0.00257005808507518	-0.0222688848685299
4	C	26	50	20120601	10	676	13.08	0.00374413464902341	-0.0226672652935165
4	C	26	50	20120601	10	678	13.12	0.00398327816242071	-0.0242209203131396
4	C	26	50	20120601	10	680	13.16	0.00427661433952813	-0.0254500416044693
4	C	26	50	20120601	10	682	13.2	0.00459656601587942	-0.0273260524634997
4	C	26	50	20120601	10	684	13.24	0.00532463144206034	-0.0292513910915857
4	C	26	50	20120601	10	686	13.28	0.00624143781027557	-0.031676597645428
4	C	26	50	20120601	10	688	13.32	0.00650837062017349	-0.0329438037079924
4	C	26	50	20120601	10	690	13.36	0.00727204594385496	-0.0340241214482892
4	C	26	50	20120601	10	692	13.4	0.00756874794924084	-0.0344164242904915
4	C	26	50	20120601	10	694	13.44	0.00724927710550075	-0.0354990047724881
4	C	26	50	20120601	10	696	13.48	0.00790745209742919	-0.0371461393085841
4	C	26	50	20120601	10	698	13.52	0.00787393523600095	-0.0385479077916083
4	C	26	50	20120601	10	700	13.56	0.00730527996257073	-0.0392684496016374
4	C	26	50	20120601	10	702	13.6	0.0073153915895417	-0.04133553485508
4	C	26	50	20120601	10	704	13.64	0.00688391503166167	-0.0417078972860529
4	C	26	50	20120601	10	706	13.68	0.00644154902935136	-0.0435402937988197
4	C	26	50	20120601	10	708	13.72	0.00612568443019533	-0.0450549872347994
4	C	26	50	20120601	10	710	13.76	0.00678216236584892	-0.0473129206084843
4	C	26	50	20120601	10	712	13.8	0.00699705211665152	-0.0466546749058777
4	C	26	50	20120601	10	714	13.84	0.00781934659249335	-0.0475780856514292
4	C	26	50	20120601	10	716	13.88	0.00816837449968703	-0.0478303813509566
4	C	26	50	20120601	10	718	13.92	0.0083634652606164	-0.0481708532660979
4	C	26	50	20120601	10	720	13.96	0.00918590115781447	-0.0493117700575424
4	C	26	50	20120601	10	722	14	0.00956731455558649	-0.0512112002931657
4	C	26	50	20120601	10	724	14.04	0.0097981849196439	-0.0518058063854655
4	C	26	50	20120601	10	726	14.08	0.0100690068168383	-0.0526737092486938
4	C	26	50	20120601	10	728	14.12	0.00963830807641762	-0.0529412077440167
4	C	26	50	20120601	10	730	14.16	0.00938099191874384	-0.0536049688795165
4	C	26	50	20120601	10	732	14.2	0.00946018787823673	-0.0551818170015625
4	C	26	50	20120601	10	734	14.24	0.00901951893220128	-0.0554478305726449
4	C	26	50	20120601	10	736	14.28	0.0091276355590447	-0.0564893281506546
4	C	26	50	20120601	10	738	14.32	0.00909793707423486	-0.0570659030200341
4	C	26	50	20120601	10	740	14.36	0.00928461326446811	-0.0579988597071316
4	C	26	50	20120601	10	742	14.4	0.0095696480079644	-0.0593117448677607
4	C	26	50	20120601	10	744	14.44	0.00944668213871607	-0.0589657575197261
4	C	26	50	20120601	10	746	14.48	0.00939690182132053	-0.0609274131520938
4	C	26	50	20120601	10	748	14.52	0.00948670438253123	-0.0626978671108287
4	C	26	50	20120601	10	750	14.56	0.00894463632407362	-0.0627419905739747
4	C	26	50	20120601	10	752	14.6	0.00837767810691825	-0.0628579560860893
4	C	26	50	20120601	10	754	14.64	0.0086610157941397	-0.0629203936148681
4	C	26	50	20120601	10	756	14.68	0.0085116748419531	-0.0625618904768065
4	C	26	50	20120601	10	758	14.72	0.0083725869380937	-0.0622146303365658
4	C	26	50	20120601	10	760	14.76	0.00771752321600248	-0.0626022662740123
4	C	26	50	20120601	10	762	14.8	0.00675720149647303	-0.0642903422927389
4	C	26	50	20120601	10	764	14.84	0.00574787727700736	-0.0645641340384143
4	C	26	50	20120601	10	766	14.88	0.00535932210074535	-0.0654240465950153
4	C	26	50	20120601	10	768	14.92	0.00525269039814242	-0.0646378852756921
4	C	26	50	20120601	10	770	14.96	0.00503978054632714	-0.0654941208770309
4	C	26	50	20120601	10	772	15	0.00480982942108528	-0.0662792922468604
4	C	26	50	20120601	10	774	15.04	0.00456559473886345	-0.0676864347414217
4	C	26	50	20120601	10	776	15.08	0.00429222725725673	-0.069165136442239
4	C	26	50	20120601	10	778	15.12	0.00368319618662075	-0.0703831278728328
4	C	26	50	20120601	10	780	15.16	0.00393421909394198	-0.0708303022012552
4	C	26	50	20120601	10	782	15.2	0.00384130526289406	-0.0720980032385664
4	C	26	50	20120601	10	784	15.24	0.00438118129032999	-0.072176987066025
4	C	26	50	20120601	10	786	15.28	0.00518615165003276	-0.0725412884796923
4	C	26	50	20120601	10	788	15.32	0.00509217715881307	-0.0721190750206458
4	C	26	50	20120601	10	790	15.36	0.00551799686244361	-0.0729610977756827
4	C	26	50	20120601	10	792	15.4	0.00602527526726684	-0.0740419812014045
4	C	26	50	20120601	10	794	15.44	0.00624094283552874	-0.0744383852629376
4	C	26	50	20120601	10	796	15.48	0.00643787207408919	-0.0753612303230642
4	C	26	50	20120601	10	798	15.52	0.00686326751365101	-0.0768141933370463
4	C	26	50	20120601	10	800	15.56	0.00735138332470409	-0.0782191438005859
4	C	26	50	20120601	10	802	15.6	0.00749570381874426	-0.0786806723966663
4	C	26	50	20120601	10	804	15.64	0.00731694722446031	-0.0786448927935383
4	C	26	50	20120601	10	806	15.68	0.0076572777182454	-0.0779548272857784
4	C	26	50	20120601	10	808	15.72	0.00766484376080408	-0.0776003546563695
4	C	26	50	20120601	10	810	15.76	0.00765261081348956	-0.0782054259290309
4	C	26	50	20120601	10	812	15.8	0.00783568075913875	-0.0768390834957441
4	C	26	50	20120601	10	814	15.84	0.00777550597205978	-0.0773703328204496
4	C	26	50	20120601	10	816	15.88	0.00744832766440477	-0.0766108294267771
4	C	26	50	20120601	10	818	15.92	0.00770274468427568	-0.0756961160946342
4	C	26	50	20120601	10	820	15.96	0.00839825491425078	-0.0748690840033584
4	C	26	50	20120601	10	822	16	0.00862021573286523	-0.0747280162005117
4	C	26	50	20120601	10	824	16.04	0.0099403840933405	-0.0741158031493604
4	C	26	50	20120601	10	826	16.08	0.0110466526525069	-0.0743340870127126
4	C	26	50	20120601	10	828	16.12	0.0120864531742417	-0.0746505172972936
4	C	26	50	20120601	10	830	16.16	0.0136325421513061	-0.0743118838597834
4	C	26	50	20120601	10	832	16.2	0.0141261733952524	-0.0742329000323249
4	C	26	50	20120601	10	834	16.24	0.0161113756834336	-0.0750629726827597
4	C	26	50	20120601	10	836	16.28	0.0170912135501238	-0.0748957419290091
4	C	26	50	20120601	10	838	16.32	0.0184467372496584	-0.0744226874923953
4	C	26	50	20120601	10	840	16.36	0.0195976242467177	-0.0752064446486625
4	C	26	50	20120601	10	842	16.4	0.0212852760013756	-0.0766166277023828
4	C	26	50	20120601	10	844	16.44	0.0226174651771311	-0.076561331952094
4	C	26	50	20120601	10	846	16.48	0.0237364616583588	-0.0778849651357971
4	C	26	50	20120601	10	848	16.52	0.0246588824544166	-0.0781520393670513
4	C	26	50	20120601	10	850	16.56	0.0253294318150158	-0.0789275233739786
4	C	26	50	20120601	10	852	16.6	0.0266331952981676	-0.0810757137752233
4	C	26	50	20120601	10	854	16.64	0.0281724253394545	-0.081834156508724
4	C	26	50	20120601	10	856	16.68	0.0293778302693432	-0.0828844222108204
4	C	26	50	20120601	10	858	16.72	0.0301225551312888	-0.0835875691940323
4	C	26	50	20120601	10	860	16.76	0.0314573606021347	-0.0852153997150018
4	C	26	50	20120601	10	862	16.8	0.0332360877102094	-0.0855895299129276
4	C	26	50	20120601	10	864	16.84	0.0343765095269071	-0.0867841161090642
4	C	26	50	20120601	10	866	16.88	0.0355189819532702	-0.0873812677857762
4	C	26	50	20120601	10	868	16.92	0.0357613074471828	-0.0867712467656466
4	C	26	50	20120601	10	870	16.96	0.0359189922593874	-0.0870166128187183
4	C	26	50	20120601	10	872	17	0.0368283315799933	-0.0870491397306529
4	C	26	50	20120601	10	874	17.04	0.0365536913061805	-0.0862667967879481
4	C	26	50	20120601	10	876	17.08	0.036988420555254	-0.0861364062974973
4	C	26	50	20120601	10	878	17.12	0.0374203920878808	-0.085811349310186
4	C	26	50	20120601	10	880	17.16	0.0374497370193001	-0.0850774431819923
4	C	26	50	20120601	10	882	17.2	0.0374169979753311	-0.0852781907971712
4	C	26	50	20120601	10	884	17.24	0.0369314277486903	-0.0846492193153058
4	C	26	50	20120601	10	886	17.28	0.0368582421968375	-0.0844117021475052
4	C	26	50	20120601	10	888	17.32	0.0367742379112326	-0.0844539871330202
4	C	26	50	20120601	10	890	17.36	0.0368935268252187	-0.0827599714173315
4	C	26	50	20120601	10	892	17.4	0.037117184700108	-0.0814333683851475
4	C	26	50	20120601	10	894	17.44	0.0371675307029285	-0.0813297065310255
4	C	26	50	20120601	10	896	17.48	0.0372418476256312	-0.079893219105045
4	C	26	50	20120601	10	898	17.52	0.0375727735992265	-0.0796537927489353
4	C	26	50	20120601	10	900	17.56	0.0378214630541698	-0.078568454550492
4	C	26	50	20120601	10	902	17.6	0.0384833150013605	-0.0776530341115679
4	C	26	50	20120601	10	904	17.64	0.0390708500258484	-0.0776424982205283
4	C	26	50	20120601	10	906	17.68	0.0396557687552459	-0.0762295574503613
4	C	26	50	20120601	10	908	17.72	0.0405032362324979	-0.0760131120646401
4	C	26	50	20120601	10	910	17.76	0.0413393192905729	-0.0749818675349576
4	C	26	50	20120601	10	912	17.8	0.0424716093792869	-0.0753526036203337
4	C	26	50	20120601	10	914	17.84	0.0433725341291967	-0.0745355417346727
4	C	26	50	20120601	10	916	17.88	0.0449235021430513	-0.073974381793123
4	C	26	50	20120601	10	918	17.92	0.0460745305614667	-0.0724063017951638
4	C	26	50	20120601	10	920	17.96	0.0481563236359581	-0.0715461063958503
4	C	26	50	20120601	10	922	18	0.049169395521364	-0.0710063717897706
4	C	26	50	20120601	10	924	18.04	0.0512955949017139	-0.0702184427034945
4	C	26	50	20120601	10	926	18.08	0.0520514213401242	-0.0698894259182084
4	C	26	50	20120601	10	928	18.12	0.054035209414743	-0.0702914161233129
4	C	26	50	20120601	10	930	18.16	0.0554317453075864	-0.0701441964914699
4	C	26	50	20120601	10	932	18.2	0.0567191039134147	-0.0693762785271013
4	C	26	50	20120601	10	934	18.24	0.0583784643257573	-0.0706755943085994
4	C	26	50	20120601	10	936	18.28	0.05983614374197	-0.070744841275681
4	C	26	50	20120601	10	938	18.32	0.0606643284172991	-0.0709479011300343
4	C	26	50	20120601	10	940	18.36	0.0621872808604831	-0.0714809323638284
4	C	26	50	20120601	10	942	18.4	0.0628327986410283	-0.0717219850655348
4	C	26	50	20120601	10	944	18.44	0.0638451492775174	-0.0720805730564102
4	C	26	50	20120601	10	946	18.48	0.0649716623038291	-0.0730943308353939
4	C	26	50	20120601	10	948	18.52	0.065587085619767	-0.0721694775920088
4	C	26	50	20120601	10	950	18.56	0.0661182430205909	-0.0712974947226529
4	C	26	50	20120601	10	952	18.6	0.0667302722239791	-0.0702385740335549
4	C	26	50	20120601	10	954	18.64	0.0676341951066412	-0.0698348584879042
4	C	26	50	20120601	10	956	18.68	0.0685909558364205	-0.06969763451752
4	C	26	50	20120601	10	958	18.72	0.0695108975161036	-0.0695058714011029
4	C	26	50	20120601	10	960	18.76	0.0708277721731921	-0.068279930676075
4	C	26	50	20120601	10	962	18.8	0.0719581955000038	-0.068169579591803
4	C	26	50	20120601	10	964	18.84	0.0729072176531699	-0.0679353009730603
4	C	26	50	20120601	10	966	18.88	0.0741490951508322	-0.066400822689343
4	C	26	50	20120601	10	968	18.92	0.073768438357316	-0.0657940755736102
4	C	26	50	20120601	10	970	18.96	0.0734575164345605	-0.0660191547331297
4	C	26	50	20120601	10	972	19	0.0726575665330041	-0.0653326247592757
4	C	26	50	20120601	10	974	19.04	0.072382374715902	-0.0654218474929258
4	C	26	50	20120601	10	976	19.08	0.0717278130396254	-0.0639207234360771
4	C	26	50	20120601	10	978	19.12	0.0714674280385212	-0.0638613547507287
4	C	26	50	20120601	10	980	19.16	0.0706386918199028	-0.0624038733244148
4	C	26	50	20120601	10	982	19.2	0.0702314760956853	-0.0626900323676931
4	C	26	50	20120601	10	984	19.24	0.0694565294899117	-0.0619697309739697
4	C	26	50	20120601	10	986	19.28	0.0688458437894077	-0.0607608895051244
4	C	26	50	20120601	10	988	19.32	0.0680223472320379	-0.0598902996361275
4	C	26	50	20120601	10	990	19.36	0.0671750211761421	-0.0582705301324635
4	C	26	50	20120601	10	992	19.4	0.0658151770541744	-0.0575144279224085
4	C	26	50	20120601	10	994	19.44	0.0651051004245069	-0.0550091485966646
4	C	26	50	20120601	10	996	19.48	0.0642084960970301	-0.053825727616603
4	C	26	50	20120601	10	998	19.52	0.0635733798572362	-0.0525058350277723
4	C	26	50	20120601	10	1000	19.56	0.0629110046510275	-0.0510173328269678
4	C	26	50	20120601	10	1002	19.6	0.0622702032727128	-0.0502788517179
4	C	26	50	20120601	10	1004	19.64	0.061275728295652	-0.0481766232574324
4	C	26	50	20120601	10	1006	19.68	0.060175950976737	-0.0470430745186479
4	C	26	50	20120601	10	1008	19.72	0.0591507309968302	-0.0467058411525644
4	C	26	50	20120601	10	1010	19.76	0.0579245371275746	-0.0445970365990317
4	C	26	50	20120601	10	1012	19.8	0.0569886742316064	-0.042913775977485
4	C	26	50	20120601	10	1014	19.84	0.0563376198049645	-0.0411278575934455
4	C	26	50	20120601	10	1016	19.88	0.0555526605671694	-0.0402441862489967
4	C	26	50	20120601	10	1018	19.92	0.0543463363984651	-0.0378091933373027
4	C	26	50	20120601	10	1020	19.96	0.0535417903028311	-0.0360962978705564
4	C	26	50	20120601	10	1022	20	0.0528769685071595	-0.0340892459828365
4	C	26	50	20120601	10	1024	20.04	0.0524224402682127	-0.0321657741166529
4	C	26	50	20120601	10	1026	20.08	0.0513416275531691	-0.0299671670019096
4	C	26	50	20120601	10	1028	20.12	0.0505592846104643	-0.0283814093344206
4	C	26	50	20120601	10	1030	20.16	0.0496152970575803	-0.0270287140620107
4	C	26	50	20120601	10	1032	20.2	0.0487790018674709	-0.0252846351862141
4	C	26	50	20120601	10	1034	20.24	0.0479105333188176	-0.0242183181601848
4	C	26	50	20120601	10	1036	20.28	0.0469400999723172	-0.022385355961993
4	C	26	50	20120601	10	1038	20.32	0.0455330988991122	-0.0214622987698321
4	C	26	50	20120601	10	1040	20.36	0.0447499781389481	-0.0212182762196446
4	C	26	50	20120601	10	1042	20.4	0.0442557812095768	-0.0194545397753310
4	C	26	50	20120601	10	1044	20.44	0.0436208700307494	-0.0189049056743147
4	C	26	50	20120601	10	1046	20.48	0.0428849132928905	-0.0178824292687190
4	C	26	50	20120601	10	1048	20.52	0.0411933017402579	-0.0168694988046693
4	C	26	50	20120601	10	1050	20.56	0.0406437383499197	-0.0168354162578161
4	C	26	50	20120601	10	1052	20.6	0.0395982102632573	-0.0150841956035295
4	C	26	50	20120601	10	1054	20.64	0.0386021089405998	-0.0136805179321960
4	C	26	50	20120601	10	1056	20.68	0.0375657025314147	-0.0128227266959386
4	C	26	50	20120601	10	1058	20.72	0.0365553176517772	-0.0110155738952602
4	C	26	50	20120601	10	1060	20.76	0.0354622719894191	-0.00947903085974181
4	C	26	50	20120601	10	1062	20.8	0.0343523971856686	-0.00709664669256809
4	C	26	50	20120601	10	1064	20.84	0.0339057178319931	-0.00579677229671286
4	C	26	50	20120601	10	1066	20.88	0.033017733136179	-0.00424142022081493
4	C	26	50	20120601	10	1068	20.92	0.0323492909537878	-0.00322126312546148
4	C	26	50	20120601	10	1070	20.96	0.031264200242718	-0.0005723350571195
4	C	26	50	20120601	10	1072	21	0.0301474947874613	0.0008304658018053
4	C	26	50	20120601	10	1074	21.04	0.0289769572929529	0.000784921054028999
4	C	26	50	20120601	10	1076	21.08	0.0282586357982167	0.0005029692960987
4	C	26	50	20120601	10	1078	21.12	0.0270095882377932	0.0005189640514891
4	C	26	50	20120601	10	1080	21.16	0.0259939778390428	0.000528361500611099
4	C	26	50	20120601	10	1082	21.2	0.024856018875264	0.0012205603495299
4	C	26	50	20120601	10	1084	21.24	0.0231688316897613	0.0014215505023347
4	C	26	50	20120601	10	1086	21.28	0.021466910520259	0.0012312539253818
4	C	26	50	20120601	10	1088	21.32	0.0191984907530091	0.0018853489111828
4	C	26	50	20120601	10	1090	21.36	0.0176908401005700	0.0019884026534729
4	C	26	50	20120601	10	1092	21.4	0.0165722042438007	0.0019241902866734
4	C	26	50	20120601	10	1094	21.44	0.0149367935381368	0.0009865808369556
4	C	26	50	20120601	10	1096	21.48	0.0131154349622243	0.0012152096725167
4	C	26	50	20120601	10	1098	21.52	0.0127713850867702	0.0006426935960612
4	C	26	50	20120601	10	1100	21.56	0.0114754987731609	0.0007911860201103
4	C	26	50	20120601	10	1102	21.6	0.0101259147705882	-0.000118011879139301
4	C	26	50	20120601	10	1104	21.64	0.00864942631399605	-0.0011209226400996
4	C	26	50	20120601	10	1106	21.68	0.00741607652411485	-0.00190241705466701
4	C	26	50	20120601	10	1108	21.72	0.00508263828833487	-0.00214201311640426
4	C	26	50	20120601	10	1110	21.76	0.00381938919531798	-0.00287139658962531
4	C	26	50	20120601	10	1112	21.8	0.00217333228995656	-0.00423319656894973
4	C	26	50	20120601	10	1114	21.84	0.001840461772713	-0.00396347068726612
4	C	26	50	20120601	10	1116	21.88	0.0010183723578377	-0.004954558622845
4	C	26	50	20120601	10	1118	21.92	0.0008930093966011	-0.00530492296185512
4	C	26	50	20120601	10	1120	21.96	0.000778146971065199	-0.00503992762453765
4	C	26	50	20120601	10	1122	22	-0.0009622408073336	-0.0059192007648075
4	C	26	50	20120601	10	1124	22.04	-0.0018721953108392	-0.00619473906423246
4	C	26	50	20120601	10	1126	22.08	-0.0031453834967724	-0.00546540084584541
4	C	26	50	20120601	10	1128	22.12	-0.0035643089092864	-0.005601624967241
4	C	26	50	20120601	10	1130	22.16	-0.0046744241293424	-0.00476762080310271
4	C	26	50	20120601	10	1132	22.2	-0.0057290173249396	-0.00384174932595267
4	C	26	50	20120601	10	1134	22.24	-0.0060380159172503	-0.00305925789082382
4	C	26	50	20120601	10	1136	22.28	-0.0062322864343135	-0.00335110914369076
4	C	26	50	20120601	10	1138	22.32	-0.0070119070159108	-0.0038976673302089
4	C	26	50	20120601	10	1140	22.36	-0.0065645134843862	-0.00413616737643531
4	C	26	50	20120601	10	1142	22.4	-0.0067864389476616	-0.00440193346014428
4	C	26	50	20120601	10	1144	22.44	-0.0067751605945017	-0.00460292856269655
4	C	26	50	20120601	10	1146	22.48	-0.0069145242700057	-0.00535662660969548
4	C	26	50	20120601	10	1148	22.52	-0.0065185020461344	-0.00499977810150188
4	C	26	50	20120601	10	1150	22.56	-0.0068423074544432	-0.00619884028356334
4	C	26	50	20120601	10	1152	22.6	-0.0068644964652368	-0.00674046993581661
4	C	26	50	20120601	10	1154	22.64	-0.0072724334383711	-0.00815023579653604
4	C	26	50	20120601	10	1156	22.68	-0.0072796459275392	-0.00947917228109804
4	C	26	50	20120601	10	1158	22.72	-0.0080609282100723	-0.0108364637475856
4	C	26	50	20120601	10	1160	22.76	-0.0082039759119063	-0.0115955428771894
4	C	26	50	20120601	10	1162	22.8	-0.0086891218744784	-0.0129601882542013
4	C	26	50	20120601	10	1164	22.84	-0.009774106519531	-0.0151021561157716
4	C	26	50	20120601	10	1166	22.88	-0.0109358829610205	-0.0166552454499697
4	C	26	50	20120601	10	1168	22.92	-0.0117827140421695	-0.0180571553543502
4	C	26	50	20120601	10	1170	22.96	-0.0127486219052703	-0.0191217753241046
4	C	26	50	20120601	10	1172	23	-0.013831202387267	-0.0195573531013155
4	C	26	50	20120601	10	1174	23.04	-0.0144411526967185	-0.0204621669385219
4	C	26	50	20120601	10	1176	23.08	-0.0157183289648976	-0.0215446059991622
4	C	26	50	20120601	10	1178	23.12	-0.0163817365470068	-0.0231197570649334
4	C	26	50	20120601	10	1180	23.16	-0.0178121428546691	-0.0239929632290206
4	C	26	50	20120601	10	1182	23.2	-0.018520663849418	-0.0244757757392148
4	C	26	50	20120601	10	1184	23.24	-0.0185775859453035	-0.0248060653167071
4	C	26	50	20120601	10	1186	23.28	-0.0196814503414139	-0.025925768904716
4	C	26	50	20120601	10	1188	23.32	-0.0202880772489938	-0.0264727159999637
4	C	26	50	20120601	10	1190	23.36	-0.0212522173451417	-0.0272896364642686
4	C	26	50	20120601	10	1192	23.4	-0.022152293566914	-0.0284438468631994
4	C	26	50	20120601	10	1194	23.44	-0.0222618951179979	-0.0289982185796496
4	C	26	50	20120601	10	1196	23.48	-0.0223210799555832	-0.0302286550895923
4	C	26	50	20120601	10	1198	23.52	-0.0223333836135759	-0.0305498229896073
4	C	26	50	20120601	10	1200	23.56	-0.0215810927090715	-0.0306722231734306
4	C	26	50	20120601	10	1202	23.6	-0.020844704636076	-0.0310042875889437
4	C	26	50	20120601	10	1204	23.64	-0.0205132624745305	-0.0314508467344664
4	C	26	50	20120601	10	1206	23.68	-0.019412671982817	-0.0314182278986503
4	C	26	50	20120601	10	1208	23.72	-0.0192586782680102	-0.0316304872122268
4	C	26	50	20120601	10	1210	23.76	-0.0187962799305889	-0.0320846831109864
4	C	26	50	20120601	10	1212	23.8	-0.0178145258045217	-0.0329947366094413
4	C	26	50	20120601	10	1214	23.84	-0.017138319589673	-0.0347021873539725
4	C	26	50	20120601	10	1216	23.88	-0.0165333260987576	-0.0351472332909835
4	C	26	50	20120601	10	1218	23.92	-0.0164137401999233	-0.0346401811603302
4	C	26	50	20120601	10	1220	23.96	-0.0160716277970497	-0.0348135778852128
4	C	26	50	20120601	10	1222	24	-0.0160859820647077	-0.0361744048856063
4	C	26	50	20120601	10	1224	24.04	-0.0156634433365419	-0.036966336196264
4	C	26	50	20120601	10	1226	24.08	-0.0154481392211655	-0.037850704747999
4	C	26	50	20120601	10	1228	24.12	-0.0150751234235269	-0.0393439191083934
4	C	26	50	20120601	10	1230	24.16	-0.0154167974201962	-0.0407871240487952
4	C	26	50	20120601	10	1232	24.2	-0.0158480759881775	-0.0422298198723145
4	C	26	50	20120601	10	1234	24.24	-0.0159348733455682	-0.0436689589487244
4	C	26	50	20120601	10	1236	24.28	-0.0162884479493649	-0.0441093238388439
4	C	26	50	20120601	10	1238	24.32	-0.0167469501284219	-0.0441696966158216
4	C	26	50	20120601	10	1240	24.36	-0.016919385188082	-0.0461322997712761
4	C	26	50	20120601	10	1242	24.4	-0.0177282092797423	-0.047874716946137
4	C	26	50	20120601	10	1244	24.44	-0.0178380088207249	-0.0479194909475217
4	C	26	50	20120601	10	1246	24.48	-0.0175681768730241	-0.0496832981025134
4	C	26	50	20120601	10	1248	24.52	-0.0174296829388609	-0.0493296457169708
4	C	26	50	20120601	10	1250	24.56	-0.0167922827441637	-0.0495946834806951
4	C	26	50	20120601	10	1252	24.6	-0.0160545794525553	-0.0499679439372801
4	C	26	50	20120601	10	1254	24.64	-0.0153041835942245	-0.0502771051641505
4	C	26	50	20120601	10	1256	24.68	-0.0146129442892077	-0.0508656725645389
4	C	26	50	20120601	10	1258	24.72	-0.0142860629664008	-0.050827969630966
4	C	26	50	20120601	10	1260	24.76	-0.013592836691329	-0.0512718700549915
4	C	26	50	20120601	10	1262	24.8	-0.0124638700044865	-0.0520833457970812
4	C	26	50	20120601	10	1264	24.84	-0.0118918206185066	-0.0522992962080556
4	C	26	50	20120601	10	1266	24.88	-0.0108344131379202	-0.0532736893525306
4	C	26	50	20120601	10	1268	24.92	-0.0093696414406923	-0.054527743228965
4	C	26	50	20120601	10	1270	24.96	-0.0080352602339152	-0.0553361784118956
4	C	26	50	20120601	10	1272	25	-0.0069536697014122	-0.0561154100847631
4	C	26	50	20120601	10	1274	25.04	-0.0060059344825879	-0.0572563268762076
4	C	26	50	20120601	10	1276	25.08	-0.0041296973493875	-0.0585523121847663
4	C	26	50	20120601	10	1278	25.12	-0.0037617896911362	-0.0579934856955946
4	C	26	50	20120601	10	1280	25.16	-0.0042382382402997	-0.0581305229897885
4	C	26	50	20120601	10	1282	25.2	-0.0037492739011092	-0.0579968090974662
4	C	26	50	20120601	10	1284	25.24	-0.0036992107410012	-0.0577858084339601
4	C	26	50	20120601	10	1286	25.28	-0.0033597994860316	-0.0576955816086807
4	C	26	50	20120601	10	1288	25.32	-0.0033129183064389	-0.0583163506518844
4	C	26	50	20120601	10	1290	25.36	-0.0029024428199601	-0.058338765936848
4	C	26	50	20120601	10	1292	25.4	-0.0024233779757063	-0.058677257953002
4	C	26	50	20120601	10	1294	25.44	-0.0020861587517584	-0.0595192099973608
4	C	26	50	20120601	10	1296	25.48	-0.0020133267532962	-0.059485975978645
4	C	26	50	20120601	10	1298	25.52	-0.0021388382069568	-0.0594315994671718
4	C	26	50	20120601	10	1300	25.56	-0.0017990026879185	-0.0602280845455003
4	C	26	50	20120601	10	1302	25.6	-0.0010300947740563	-0.0606799257786785
4	C	26	50	20120601	10	1304	25.64	-0.0009591719639033	-0.0616187514520599
4	C	26	50	20120601	10	1306	25.68	-0.0011394134824277	-0.0613349895007697
4	C	26	50	20120601	10	1308	25.72	-0.0014860372265654	-0.0613129277691967
4	C	26	50	20120601	10	1310	25.76	-0.0015591520677401	-0.0621153525444872
4	C	26	50	20120601	10	1312	25.8	-0.000762101303986601	-0.0633595776366631
4	C	26	50	20120601	10	1314	25.84	-0.0004175988801925	-0.0622334393769454
4	C	26	50	20120601	10	1316	25.88	-0.000201789890574400	-0.0632696336540961
4	C	26	50	20120601	10	1318	25.92	0.0008302324565674	-0.0637491227624187
4	C	26	50	20120601	10	1320	25.96	0.00188615501291327	-0.0645731142945354
4	C	26	50	20120601	10	1322	26	0.00222627337466399	-0.0648675535582215
4	C	26	50	20120601	10	1324	26.04	0.00292510700651066	-0.0641750838874055
4	C	26	50	20120601	10	1326	26.08	0.00414500762541369	-0.0643214549911111
4	C	26	50	20120601	10	1328	26.12	0.00538216164977768	-0.0648334003006902
4	C	26	50	20120601	10	1330	26.16	0.00729806747340262	-0.0645124445327096
4	C	26	50	20120601	10	1332	26.2	0.00864765147597527	-0.0644776548790752
4	C	26	50	20120601	10	1334	26.24	0.00989993758545664	-0.0637886500314871
4	C	26	50	20120601	10	1336	26.28	0.011146849683401	-0.0618774818232961
4	C	26	50	20120601	10	1338	26.32	0.0138860399323614	-0.0618670166429345
4	C	26	50	20120601	10	1340	26.36	0.0146237644371734	-0.0618909875628167
4	C	26	50	20120601	10	1342	26.4	0.0157057085230669	-0.0610685516656187
4	C	26	50	20120601	10	1344	26.44	0.0188690214193830	-0.0609743650423646
4	C	26	50	20120601	10	1346	26.48	0.0205603501293031	-0.0607724860563358
4	C	26	50	20120601	10	1348	26.52	0.0226492142716063	-0.0611467576756179
4	C	26	50	20120601	10	1350	26.56	0.0244980863723748	-0.0613113014236
4	C	26	50	20120601	10	1352	26.6	0.0267906679783378	-0.0607461816840757
4	C	26	50	20120601	10	1354	26.64	0.0278506210433365	-0.0611609705219197
4	C	26	50	20120601	10	1356	26.68	0.0297374647782546	-0.0611025635017937
4	C	26	50	20120601	10	1358	26.72	0.0313843871823162	-0.0614113570331379
4	C	26	50	20120601	10	1360	26.76	0.0332897571149015	-0.0620133877466401
4	C	26	50	20120601	10	1362	26.8	0.0346592108180255	-0.0631531731672347
4	C	26	50	20120601	10	1364	26.84	0.0369293771390249	-0.0652745642214725
4	C	26	50	20120601	10	1366	26.88	0.03775718704776	-0.0652718065050259
4	C	26	50	20120601	10	1368	26.92	0.038573612537318	-0.066142537795379
4	C	26	50	20120601	10	1370	26.96	0.0392749917535769	-0.0670868789016536
4	C	26	50	20120601	10	1372	27	0.0400954477517877	-0.0695660659871718
4	C	26	50	20120601	10	1374	27.04	0.0412242023065958	-0.0714997909016826
4	C	26	50	20120601	10	1376	27.08	0.041420424438375	-0.0738918624317586
4	C	26	50	20120601	10	1378	27.12	0.0418433450042027	-0.0751631697136539
4	C	26	50	20120601	10	1380	27.16	0.0424903477089884	-0.0766763782253931
4	C	26	50	20120601	10	1382	27.2	0.0425359560963749	-0.0782616409181352
4	C	26	50	20120601	10	1384	27.24	0.0431925754533847	-0.0804555104174446
4	C	26	50	20120601	10	1386	27.28	0.0430666397356554	-0.0826387026043581
4	C	26	50	20120601	10	1388	27.32	0.0433915553016106	-0.0842586135293783
4	C	26	50	20120601	10	1390	27.36	0.0436427903409662	-0.0864743326282264
4	C	26	50	20120601	10	1392	27.4	0.0438361840456207	-0.0874940513173755
4	C	26	50	20120601	10	1394	27.44	0.0438872371552224	-0.0877897633732677
4	C	26	50	20120601	10	1396	27.48	0.0439402701638114	-0.0895733695181326
4	C	26	50	20120601	10	1398	27.52	0.0436482350631814	-0.0926135044131661
4	C	26	50	20120601	10	1400	27.56	0.044335754986529	-0.0944840139814388
4	C	26	50	20120601	10	1402	27.6	0.044591374087928	-0.0952049093448585
4	C	26	50	20120601	10	1404	27.64	0.0448273356208099	-0.0952656498173625
4	C	26	50	20120601	10	1406	27.68	0.0450572160353737	-0.0969650395445881
4	C	26	50	20120601	10	1408	27.72	0.0455827377951515	-0.0974704794717802
4	C	26	50	20120601	10	1410	27.76	0.0458634591872826	-0.0975908290459382
4	C	26	50	20120601	10	1412	27.8	0.0458800054859623	-0.0985920922480983
4	C	26	50	20120601	10	1414	27.84	0.0458825510703746	-0.0998173668785384
4	C	26	50	20120601	10	1416	27.88	0.0461778388621981	-0.101840965064938
4	C	26	50	20120601	10	1418	27.92	0.046115825597488	-0.103265431675638
4	C	26	50	20120601	10	1420	27.96	0.0459294322499673	-0.103348870275818
4	C	26	50	20120601	10	1422	28	0.0461976378520713	-0.105138486828323
4	C	26	50	20120601	10	1424	28.04	0.046238579334702	-0.107288162153809
4	C	26	50	20120601	10	1426	28.08	0.0462223865894129	-0.108920801000890
4	C	26	50	20120601	10	1428	28.12	0.0463229371736976	-0.109568793655170
4	C	26	50	20120601	10	1430	28.16	0.0464282960840944	-0.109925599736956
4	C	26	50	20120601	10	1432	28.2	0.0469832334859696	-0.111471618003343
4	C	26	50	20120601	10	1434	28.24	0.0471119269201455	-0.112398210729410
4	C	26	50	20120601	10	1436	28.28	0.0475506866778718	-0.113785200680707
4	C	26	50	20120601	10	1438	28.32	0.047994749736457	-0.113503065075014
4	C	26	50	20120601	10	1440	28.36	0.0484608745266151	-0.114785473933374
4	C	26	50	20120601	10	1442	28.4	0.0492350150306581	-0.113940339908500
4	C	26	50	20120601	10	1444	28.44	0.0485945884189375	-0.113199786976563
4	C	26	50	20120601	10	1446	28.48	0.0491050488042761	-0.113008938856321
4	C	26	50	20120601	10	1448	28.52	0.0487539702874169	-0.112039424748636
4	C	26	50	20120601	10	1450	28.56	0.0493106754562451	-0.111861728814524
4	C	26	50	20120601	10	1452	28.6	0.0494391567583867	-0.111964612851186
4	C	26	50	20120601	10	1454	28.64	0.0490431062502441	-0.111690750394833
4	C	26	50	20120601	10	1456	28.68	0.0487118974339363	-0.112068911101411
4	C	26	50	20120601	10	1458	28.72	0.0487650011532034	-0.110336570198182
4	C	26	50	20120601	10	1460	28.76	0.0490438133570253	-0.110327165677992
4	C	26	50	20120601	10	1462	28.8	0.0487966088263225	-0.110495739934627
4	C	26	50	20120601	10	1464	28.84	0.04915864749829	-0.109658242662990
4	C	26	50	20120601	10	1466	28.88	0.0495580921189823	-0.109484789369565
4	C	26	50	20120601	10	1468	28.92	0.0496638045827697	-0.107780449894871
4	C	26	50	20120601	10	1470	28.96	0.0501041906860927	-0.106821471678226
4	C	26	50	20120601	10	1472	29	0.0502763004766334	-0.106654735899222
4	C	26	50	20120601	10	1474	29.04	0.0502948973849787	-0.104848855890749
4	C	26	50	20120601	10	1476	29.08	0.0505677698918386	-0.104635521774865
4	C	26	50	20120601	10	1478	29.12	0.0506305609740079	-0.104338395505411
4	C	26	50	20120601	10	1480	29.16	0.0508624919982371	-0.102985134547576
4	C	26	50	20120601	10	1482	29.2	0.05094168795773	-0.103096715997647
4	C	26	50	20120601	10	1484	29.24	0.0514638863156363	-0.102653713599234
4	C	26	50	20120601	10	1486	29.28	0.0513817205076624	-0.101495189848938
4	C	26	50	20120601	10	1488	29.32	0.0513182223187118	-0.101237802980586
4	C	26	50	20120601	10	1490	29.36	0.051811146455877	-0.0995279480729987
4	C	26	50	20120601	10	1492	29.4	0.0512098228491559	-0.0996805417163788
4	C	26	50	20120601	10	1494	29.44	0.0507888821823156	-0.0978776315563875
4	C	26	50	20120601	10	1496	29.48	0.0508790382969169	-0.0979376649221102
4	C	26	50	20120601	10	1498	29.52	0.0505019382505101	-0.0962788631241247
4	C	26	50	20120601	10	1500	29.56	0.0501507183122947	-0.0950929743413967
4	C	26	50	20120601	10	1502	29.6	0.0497857097918462	-0.0949969492405116
4	C	26	50	20120601	10	1504	29.64	0.0499339193731829	-0.093195665426117
4	C	26	50	20120601	10	1506	29.68	0.0489875276572428	-0.0918453743167631
4	C	26	50	20120601	10	1508	29.72	0.0491060387537697	-0.0910838203134252
4	C	26	50	20120601	10	1510	29.76	0.0488651981840976	-0.0890671517734812
4	C	26	50	20120601	10	1512	29.8	0.048358909728768	-0.0872638880600993
4	C	26	50	20120601	10	1514	29.84	0.0481471312478026	-0.0853711753388972
4	C	26	50	20120601	10	1516	29.88	0.0477505857649132	-0.0829192118644547
4	C	26	50	20120601	10	1518	29.92	0.0476913302166498	-0.0821627490299414
4	C	26	50	20120601	10	1520	29.96	0.0476910473739373	-0.0790212150224858
4	C	26	50	20120601	10	1522	30	0.0475179476339029	-0.0777829296272719
4	C	26	50	20120601	10	1524	30.04	0.0475214831678088	-0.0754124248540221
4	C	26	50	20120601	10	1526	30.08	0.0477096442822825	-0.0738191011439745
4	C	26	50	20120601	10	1528	30.12	0.0480668039174599	-0.0707985531067799
4	C	26	50	20120601	10	1530	30.16	0.0483287162692113	-0.0693498327334849
4	C	26	50	20120601	10	1532	30.2	0.0481525052593397	-0.0673641354705568
4	C	26	50	20120601	10	1534	30.24	0.0485902043568941	-0.0648531992905634
4	C	26	50	20120601	10	1536	30.28	0.0484265091370495	-0.0626469554225833
4	C	26	50	20120601	10	1538	30.32	0.0490913662880601	-0.0611836332942568
4	C	26	50	20120601	10	1540	30.36	0.0495176951085731	-0.05897440543566
4	C	26	50	20120601	10	1542	30.4	0.0503766884263585	-0.0566634390533861
4	C	26	50	20120601	10	1544	30.44	0.0510823527097114	-0.0549965338116882
4	C	26	50	20120601	10	1546	30.48	0.0517838097077163	-0.0542622670590363
4	C	26	50	20120601	10	1548	30.52	0.0526416983125775	-0.0522478346028664
4	C	26	50	20120601	10	1550	30.56	0.0528728460746251	-0.0509956246487854
4	C	26	50	20120601	10	1552	30.6	0.0535083441520809	-0.0506470705031351
4	C	26	50	20120601	10	1554	30.64	0.0546152278941469	-0.0475926732643251
4	C	26	50	20120601	10	1556	30.68	0.0549746644131597	-0.0474203371996143
4	C	26	50	20120601	10	1558	30.72	0.0551684187422726	-0.0462581294229883
4	C	26	50	20120601	10	1560	30.76	0.0555545485422751	-0.0460886571407413
4	C	26	50	20120601	10	1562	30.8	0.0552691036768457	-0.0460353978579823
4	C	26	50	20120601	10	1564	30.84	0.055261728553118	-0.0458379948578785
4	C	26	50	20120601	10	1566	30.88	0.0547875003192474	-0.0459291126377022
4	C	26	50	20120601	10	1568	30.92	0.0546100942989155	-0.0454575360542611
4	C	26	50	20120601	10	1570	30.96	0.0540011551521611	-0.0449489636440283
4	C	26	50	20120601	10	1572	31	0.0535988608911406	-0.0446693241252724
4	C	26	50	20120601	10	1574	31.04	0.0526390412174258	-0.0444581749693423
4	C	26	50	20120601	10	1576	31.08	0.0520353629451234	-0.0437262699533396
4	C	26	50	20120601	10	1578	31.12	0.0502472525300623	-0.0428203035320799
4	C	26	50	20120601	10	1580	31.16	0.0492345766244538	-0.0411579944844597
4	C	26	50	20120601	10	1582	31.2	0.0483821806129369	-0.038763356156768
4	C	26	50	20120601	10	1584	31.24	0.0477473755001266	-0.0373076707816783
4	C	26	50	20120601	10	1586	31.28	0.0469490943705739	-0.0358912934725548
4	C	26	50	20120601	10	1588	31.32	0.04504216880307	-0.0334905245290702
4	C	26	50	20120601	10	1590	31.36	0.0435898351141232	-0.0328831975857769
4	C	26	50	20120601	10	1592	31.4	0.0429439142827127	-0.0310088484276823
4	C	26	50	20120601	10	1594	31.44	0.0416729322699367	-0.0285536605463176
4	C	26	50	20120601	10	1596	31.48	0.0409349249224123	-0.026503263012911
4	C	26	50	20120601	10	1598	31.52	0.0390939724175932	-0.0245978223696476
4	C	26	50	20120601	10	1600	31.56	0.0381249532846551	-0.0231977509428983
4	C	26	50	20120601	10	1602	31.6	0.0365693890767228	-0.0213962549964693
4	C	26	50	20120601	10	1604	31.64	0.0348265829931323	-0.0199815464593494
4	C	26	50	20120601	10	1606	31.68	0.0328709377684047	-0.0182408616961024
4	C	26	50	20120601	10	1608	31.72	0.0311318793507545	-0.0161830395414933
4	C	26	50	20120601	10	1610	31.76	0.0294555413045956	-0.0145795334937966
4	C	26	50	20120601	10	1612	31.8	0.0268897619226533	-0.0134530841070952
4	C	26	50	20120601	10	1614	31.84	0.0246696729038975	-0.0129291745507785
4	C	26	50	20120601	10	1616	31.88	0.022041774191228	-0.0109312231273324
4	C	26	50	20120601	10	1618	31.92	0.0207645908519811	-0.00928334612911624
4	C	26	50	20120601	10	1620	31.96	0.0188439474129222	-0.00778347365127021
4	C	26	50	20120601	10	1622	32	0.0165951625867723	-0.00655320543274142
4	C	26	50	20120601	10	1624	32.04	0.0151106003849525	-0.00551618525487023
4	C	26	50	20120601	10	1626	32.08	0.0126385267936531	-0.00439133392949429
4	C	26	50	20120601	10	1628	32.12	0.0117142463067607	-0.00345484877955864
4	C	26	50	20120601	10	1630	32.16	0.0108865848904497	-0.00169587116388242
4	C	26	50	20120601	10	1632	32.2	0.010441977359643	-0.000310967177589501
4	C	26	50	20120601	10	1634	32.24	0.0102280068476560	0.0010911972852322
4	C	26	50	20120601	10	1636	32.28	0.0103373396981630	0.0025662361729229
4	C	26	50	20120601	10	1638	32.32	0.0107423846045623	0.0048338003409676
4	C	26	50	20120601	10	1640	32.36	0.0110297528004365	0.0056202445030033
4	C	26	50	20120601	10	1642	32.4	0.0106628350916788	0.0052463971477899
4	C	26	50	20120601	10	1644	32.44	0.0108400360510442	0.0047118244212129
4	C	26	50	20120601	10	1646	32.48	0.0103022106332737	0.0042523464347979
4	C	26	50	20120601	10	1648	32.52	0.0100031044648318	0.0046957023866018
4	C	26	50	20120601	10	1650	32.56	0.00961715851259234	0.0044245905756271
4	C	26	50	20120601	10	1652	32.6	0.00946365977253236	0.0039970172471792
4	C	26	50	20120601	10	1654	32.64	0.00832100349840615	0.0037579020180532
4	C	26	50	20120601	10	1656	32.68	0.00830778767266577	0.0034673589127314
4	C	26	50	20120601	10	1658	32.72	0.0072797534077699	0.0018655782055808
4	C	26	50	20120601	10	1660	32.76	0.00614699662858029	0.0007492263037147
4	C	26	50	20120601	10	1662	32.8	0.00428975945459039	-0.000120606961026301
4	C	26	50	20120601	10	1664	32.84	0.00263784063401294	-0.0015589795336854
4	C	26	50	20120601	10	1666	32.88	0.0007118698524646	-0.00304965538073531
4	C	26	50	20120601	10	1668	32.92	-0.000284712302804101	-0.00381826630974946
4	C	26	50	20120601	10	1670	32.96	-0.0016158196051844	-0.0048612983094743
4	C	26	50	20120601	10	1672	33	-0.0031168375960159	-0.00607975643054372
4	C	26	50	20120601	10	1674	33.04	-0.004416754418278	-0.00686419240932082
4	C	26	50	20120601	10	1676	33.08	-0.0058231190953799	-0.00729347693617918
4	C	26	50	20120601	10	1678	33.12	-0.0069514069597124	-0.00896453996575047
4	C	26	50	20120601	10	1680	33.16	-0.0075230320816236	-0.00919944083846064
4	C	26	50	20120601	10	1682	33.2	-0.0078711407500018	-0.00887240395216187
4	C	26	50	20120601	10	1684	33.24	-0.0076971924818299	-0.0107108815832469
4	C	26	50	20120601	10	1686	33.28	-0.0075639028535762	-0.0109679148982082
4	C	26	50	20120601	10	1688	33.32	-0.0075305274135042	-0.0132552639139904
4	C	26	50	20120601	10	1690	33.36	-0.0074018339793283	-0.0151859482693422
4	C	26	50	20120601	10	1692	33.4	-0.0073450957312059	-0.0168903867389855
4	C	26	50	20120601	10	1694	33.44	-0.0071776599164887	-0.0195175642027382
4	C	26	50	20120601	10	1696	33.48	-0.0069082875881957	-0.0205446721577507
4	C	26	50	20120601	10	1698	33.52	-0.0065255801850141	-0.0220390928423138
4	C	26	50	20120601	10	1700	33.56	-0.0061326197335053	-0.0238814807738988
4	C	26	50	20120601	10	1702	33.6	-0.0060106933112253	-0.025170416227849
4	C	26	50	20120601	10	1704	33.64	-0.0057709063306571	-0.026598991128948
4	C	26	50	20120601	10	1706	33.68	-0.0052692211404731	-0.027174498267088
4	C	26	50	20120601	10	1708	33.72	-0.0047908860304174	-0.0286614504898282
4	C	26	50	20120601	10	1710	33.76	-0.0042702418932162	-0.031169347524876
4	C	26	50	20120601	10	1712	33.8	-0.0038260586264782	-0.0336577764960243
4	C	26	50	20120601	10	1714	33.84	-0.0037392471269519	-0.0346906968687782
4	C	26	50	20120601	10	1716	33.88	-0.0037565853852266	-0.0367269381244255
4	C	26	50	20120601	10	1718	33.92	-0.0034108172402942	-0.03863654362663
4	C	26	50	20120601	10	1720	33.96	-0.0028857904552632	-0.0399955321493925
4	C	26	50	20120601	10	1722	34	-0.002802245789066	-0.0415978007602221
4	C	26	50	20120601	10	1724	34.04	-0.002210468123891	-0.0436849678462504
4	C	26	50	20120601	10	1726	34.08	-0.0013190186048491	-0.045908747962404
4	C	26	50	20120601	10	1728	34.12	-0.0015220996724059	-0.0463559222908264
4	C	26	50	20120601	10	1730	34.16	-0.0012386912745063	-0.0477015464954244
4	C	26	50	20120601	10	1732	34.2	-0.0003750310519651	-0.0486318161767534
4	C	26	50	20120601	10	1734	34.24	-0.000206527506008299	-0.049587470991527
4	C	26	50	20120601	10	1736	34.28	7.08945258810073e-06	-0.0517856538422017
4	C	26	50	20120601	10	1738	34.32	0.000127792580136701	-0.0532720630069339
4	C	26	50	20120601	10	1740	34.36	0.000501215671281301	-0.0550459817888966
4	C	26	50	20120601	10	1742	34.4	0.000165057107505201	-0.056113571607132
4	C	26	50	20120601	10	1744	34.44	-0.0006296602038704	-0.0579949706198351
4	C	26	50	20120601	10	1746	34.48	-0.0017055231714457	-0.057785172037857
4	C	26	50	20120601	10	1748	34.52	-0.0023482832355443	-0.0589113102975747
4	C	26	50	20120601	10	1750	34.56	-0.0037028169855852	-0.0589603835081891
4	C	26	50	20120601	10	1752	34.6	-0.0042156108233017	-0.0588181136238143
4	C	26	50	20120601	10	1754	34.64	-0.0053503757857499	-0.060011568449101
4	C	26	50	20120601	10	1756	34.68	-0.0059343045656537	-0.0593507064514041
4	C	26	50	20120601	10	1758	34.72	-0.0063662053876025	-0.0589939003696173
4	C	26	50	20120601	10	1760	34.76	-0.0079963693609499	-0.0595522318840422
4	C	26	50	20120601	10	1762	34.8	-0.0087883289558789	-0.0597018556789413
4	C	26	50	20120601	10	1764	34.84	-0.0101028404621046	-0.0594658234353812
4	C	26	50	20120601	10	1766	34.88	-0.0116915679780746	-0.0599438276194633
4	C	26	50	20120601	10	1768	34.92	-0.0132564659955185	-0.0606184781993934
4	C	26	50	20120601	10	1770	34.96	-0.0146114947203063	-0.0608753700929985
4	C	26	50	20120601	10	1772	35	-0.0162859235781561	-0.0602668339971093
4	C	26	50	20120601	10	1774	35.04	-0.0177498467472466	-0.0609527982855384
4	C	26	50	20120601	10	1776	35.08	-0.0197581714271726	-0.0606115485529378
4	C	26	50	20120601	10	1778	35.12	-0.0217064627413759	-0.059947221732013
4	C	26	50	20120601	10	1780	35.16	-0.0238555087418259	-0.0610631705830138
4	C	26	50	20120601	10	1782	35.2	-0.0257642162184183	-0.0614685407585324
4	C	26	50	20120601	10	1784	35.24	-0.0277013635297501	-0.0607845280848194
4	C	26	50	20120601	10	1786	35.28	-0.0298246496301615	-0.0617756230914661
4	C	26	50	20120601	10	1788	35.32	-0.0323044872539183	-0.0633118691421364
4	C	26	50	20120601	10	1790	35.36	-0.0343351706502655	-0.0639710199414229
4	C	26	50	20120601	10	1792	35.4	-0.0358635607445968	-0.0650740570225992
4	C	26	50	20120601	10	1794	35.44	-0.0377323520433912	-0.0663919131439
4	C	26	50	20120601	10	1796	35.48	-0.0388930466115055	-0.066281413567204
4	C	26	50	20120601	10	1798	35.52	-0.0408296777348871	-0.0677847155129388
4	C	26	50	20120601	10	1800	35.56	-0.042686723990046	-0.0693718449675832
4	C	26	50	20120601	10	1802	35.6	-0.0446159587764964	-0.0705789115984077
4	C	26	50	20120601	10	1804	35.64	-0.0460375403915294	-0.0717129553119391
4	C	26	50	20120601	10	1806	35.68	-0.0474443505459035	-0.0735790596049651
4	C	26	50	20120601	10	1808	35.72	-0.0483748040749956	-0.0738948110670361
4	C	26	50	20120601	10	1810	35.76	-0.0495454476355212	-0.0746211935790778
4	C	26	50	20120601	10	1812	35.8	-0.0510629412143544	-0.0761428449457844
4	C	26	50	20120601	10	1814	35.84	-0.0520413111273669	-0.0768307014519599
4	C	26	50	20120601	10	1816	35.88	-0.0529337972649499	-0.0780762233779725
4	C	26	50	20120601	10	1818	35.92	-0.054200303291801	-0.0792548926004645
4	C	26	50	20120601	10	1820	35.96	-0.054788884834325	-0.0804694333499661
4	C	26	50	20120601	10	1822	36	-0.0545432500806764	-0.0803014106366206
4	C	26	50	20120601	10	1824	36.04	-0.0551150661214186	-0.0817353736913922
4	C	26	50	20120601	10	1826	36.08	-0.0552638838145871	-0.0828285183486998
4	C	26	50	20120601	10	1828	36.12	-0.0565404166155954	-0.08470356047144
4	C	26	50	20120601	10	1830	36.16	-0.057011823493409	-0.0868201644127691
4	C	26	50	20120601	10	1832	36.2	-0.0574655809859642	-0.0874723219259896
4	C	26	50	20120601	10	1834	36.24	-0.057858619219219	-0.0889036191881962
4	C	26	50	20120601	10	1836	36.28	-0.058137049585379	-0.089697162702315
4	C	26	50	20120601	10	1838	36.32	-0.0587709354593736	-0.0915876480371563
4	C	26	50	20120601	10	1840	36.36	-0.0590314689529018	-0.09529115515896
4	C	26	50	20120601	10	1842	36.4	-0.0593204069258303	-0.0959907524661302
4	C	26	50	20120601	10	1844	36.44	-0.0592288719530057	-0.0968657617525095
4	C	26	50	20120601	10	1846	36.48	-0.0598415092682257	-0.0990306398737902
4	C	26	50	20120601	10	1848	36.52	-0.0604643996317729	-0.100800598857778
4	C	26	50	20120601	10	1850	36.56	-0.0607474544762819	-0.102440874458097
4	C	26	50	20120601	10	1852	36.6	-0.0610146701288923	-0.104105474531688
4	C	26	50	20120601	10	1854	36.64	-0.0607663342273396	-0.105755296073552
4	C	26	50	20120601	10	1856	36.68	-0.0603723343288625	-0.107430573459540
4	C	26	50	20120601	10	1858	36.72	-0.0602399639394243	-0.109108679272651
4	C	26	50	20120601	10	1860	36.76	-0.0602604700360787	-0.111315559536735
4	C	26	50	20120601	10	1862	36.8	-0.0606683292274671	-0.112426565711335
4	C	26	50	20120601	10	1864	36.84	-0.0603580507718825	-0.113149794527133
4	C	26	50	20120601	10	1866	36.88	-0.0606623895305052	-0.114872023803391
4	C	26	50	20120601	10	1868	36.92	-0.0608489242993822	-0.115618869985680
4	C	26	50	20120601	10	1870	36.96	-0.0613246657417645	-0.117685884528445
4	C	26	50	20120601	10	1872	37	-0.0617876085514073	-0.117826810909935
4	C	26	50	20120601	10	1874	37.04	-0.0626178933338766	-0.119708987740098
4	C	26	50	20120601	10	1876	37.08	-0.0628771893905377	-0.118994314916352
4	C	26	50	20120601	10	1878	37.12	-0.0630828867531848	-0.119478753772143
4	C	26	50	20120601	10	1880	37.16	-0.0636433395879533	-0.120683239463216
4	C	26	50	20120601	10	1882	37.2	-0.0642134090749459	-0.120493593424502
4	C	26	50	20120601	10	1884	37.24	-0.0651730236876942	-0.121892887033792
4	C	26	50	20120601	10	1886	37.28	-0.0646209854236218	-0.120442398893544
4	C	26	50	20120601	10	1888	37.32	-0.0650408654302904	-0.120535878410017
4	C	26	50	20120601	10	1890	37.36	-0.0648406127898584	-0.119917301397835
4	C	26	50	20120601	10	1892	37.4	-0.0650129347124335	-0.119302330630237
4	C	26	50	20120601	10	1894	37.44	-0.0653034848888231	-0.119584536946609
4	C	26	50	20120601	10	1896	37.48	-0.0657458508911334	-0.118334655000183
4	C	26	50	20120601	10	1898	37.52	-0.0651833474466995	-0.117695076916600
4	C	26	50	20120601	10	1900	37.56	-0.0662215216228376	-0.117520987227072
4	C	26	50	20120601	10	1902	37.6	-0.0674510388939648	-0.117059387920313
4	C	26	50	20120601	10	1904	37.64	-0.0671875709072946	-0.115835103239367
4	C	26	50	20120601	10	1906	37.68	-0.0680708179876748	-0.115994131554456
4	C	26	50	20120601	10	1908	37.72	-0.0688310991988065	-0.114098236852739
4	C	26	50	20120601	10	1910	37.76	-0.0695835315246671	-0.113316106042068
4	C	26	50	20120601	10	1912	37.8	-0.0700964667837399	-0.111988583771068
4	C	26	50	20120601	10	1914	37.84	-0.0714232112372802	-0.110537388524039
4	C	26	50	20120601	10	1916	37.88	-0.0726117799547088	-0.109870664611126
4	C	26	50	20120601	10	1918	37.92	-0.0734722440545991	-0.109870042357158
4	C	26	50	20120601	10	1920	37.96	-0.0744271988336593	-0.108698712903055
4	C	26	50	20120601	10	1922	38	-0.0753356259865175	-0.108081613744046
4	C	26	50	20120601	10	1924	38.04	-0.0773681549315636	-0.107794224334968
4	C	26	50	20120601	10	1926	38.08	-0.078868274896783	-0.107260012232850
4	C	26	50	20120601	10	1928	38.12	-0.080047587586446	-0.107384604447695
4	C	26	50	20120601	10	1930	38.16	-0.0818920049144929	-0.107462103350913
4	C	26	50	20120601	10	1932	38.2	-0.0830436824569335	-0.106778530497618
4	C	26	50	20120601	10	1934	38.24	-0.0854328067659455	-0.107063684035053
4	C	26	50	20120601	10	1936	38.28	-0.0874480893765984	-0.106564438363264
4	C	26	50	20120601	10	1938	38.32	-0.0893547108881867	-0.106885203212414
4	C	26	50	20120601	10	1940	38.36	-0.0908158480565587	-0.105344870084548
4	C	26	50	20120601	10	1942	38.4	-0.0925760701801697	-0.105838904379360
4	C	26	50	20120601	10	1944	38.44	-0.0942956619481347	-0.105979003445916
4	C	26	50	20120601	10	1946	38.48	-0.0962484221771947	-0.106180090472350
4	C	26	50	20120601	10	1948	38.52	-0.0981915869672347	-0.104881807066753
4	C	26	50	20120601	10	1950	38.56	-0.0996760162329797	-0.105531426066629
4	C	26	50	20120601	10	1952	38.6	-0.101799104343492	-0.105880383263144
4	C	26	50	20120601	10	1954	38.64	-0.104208924253776	-0.105362781099316
4	C	26	50	20120601	10	1956	38.68	-0.104987802373253	-0.104832804566816
4	C	26	50	20120601	10	1958	38.72	-0.107741276179193	-0.105214642228657
4	C	26	50	20120601	10	1960	38.76	-0.109337428316366	-0.105202409281343
4	C	26	50	20120601	10	1962	38.8	-0.110972612747860	-0.105460856809866
4	C	26	50	20120601	10	1964	38.84	-0.113370129000151	-0.105070109602583
4	C	26	50	20120601	10	1966	38.88	-0.114428879983621	-0.105220511214941
4	C	26	50	20120601	10	1968	38.92	-0.116451629641884	-0.104896232045089
4	C	26	50	20120601	10	1970	38.96	-0.118804951720351	-0.10624249264579
4	C	26	50	20120601	10	1972	39	-0.120383921162740	-0.107060615191623
4	C	26	50	20120601	10	1974	39.04	-0.122007579753701	-0.107141083943322
4	C	26	50	20120601	10	1976	39.08	-0.122968820712046	-0.108326619172659
4	C	26	50	20120601	10	1978	39.12	-0.124214813571174	-0.109015270466857
4	C	26	50	20120601	10	1980	39.16	-0.125998136873327	-0.109865212817843
4	C	26	50	20120601	10	1982	39.2	-0.126940710212649	-0.110998704988085
4	C	26	50	20120601	10	1984	39.24	-0.127833078970506	-0.111937742793501
4	C	26	50	20120601	10	1986	39.28	-0.127974076062675	-0.112301619943100
4	C	26	50	20120601	10	1988	39.32	-0.128826422576717	-0.113620091247300
4	C	26	50	20120601	10	1990	39.36	-0.128847070094728	-0.112815969415735
4	C	26	50	20120601	10	1992	39.4	-0.129889486911553	-0.112551370058215
4	C	26	50	20120601	10	1994	39.44	-0.129460485227407	-0.112342561425730
4	C	26	50	20120601	10	1996	39.48	-0.129379592211639	-0.112851961150897
4	C	26	50	20120601	10	1998	39.52	-0.130004391763496	-0.112756077471368
4	C	26	50	20120601	10	2000	39.56	-0.129328256259325	-0.111705458215881
4	C	26	50	20120601	10	2002	39.6	-0.129207128867708	-0.111028969158320
4	C	26	50	20120601	10	2004	39.64	-0.129079496093704	-0.111149530864512
4	C	26	50	20120601	10	2006	39.68	-0.128193632718233	-0.110534913650305
4	C	26	50	20120601	10	2008	39.72	-0.128206502061651	-0.109863020786821
4	C	26	50	20120601	10	2010	39.76	-0.127423169169452	-0.109613977778487
4	C	26	50	20120601	10	2012	39.8	-0.127409168455185	-0.108212350716819
4	C	26	50	20120601	10	2014	39.84	-0.127259898213676	-0.108235755951277
4	C	26	50	20120601	10	2016	39.88	-0.127313001932943	-0.106707627486455
4	C	26	50	20120601	10	2018	39.92	-0.126770792453129	-0.105244482134823
4	C	26	50	20120601	10	2020	39.96	-0.126318809798595	-0.104094160823189
4	C	26	50	20120601	10	2022	40	-0.125643664243918	-0.102054016338110
4	C	26	50	20120601	10	2024	40.04	-0.125131011827558	-0.100476461109282
4	C	26	50	20120601	10	2026	40.08	-0.125007904536953	-0.0990241344914033
4	C	26	50	20120601	10	2028	40.12	-0.124275271200966	-0.0971984554930578
4	C	26	50	20120601	10	2030	40.16	-0.123909272731024	-0.0949623010082334
4	C	26	50	20120601	10	2032	40.2	-0.123931263751919	-0.0933790182144786
4	C	26	50	20120601	10	2034	40.24	-0.122913383540401	-0.0913337118498965
4	C	26	50	20120601	10	2036	40.28	-0.122477452209799	-0.0888549490284471
4	C	26	50	20120601	10	2038	40.32	-0.122192771019693	-0.087472272428515
4	C	26	50	20120601	10	2040	40.36	-0.121863188548982	-0.0861585387397484
4	C	26	50	20120601	10	2042	40.4	-0.121962678473095	-0.0841074340995606
4	C	26	50	20120601	10	2044	40.44	-0.121545485472195	-0.082604125082758
4	C	26	50	20120601	10	2046	40.48	-0.121564223801897	-0.0809335853122048
4	C	26	50	20120601	10	2048	40.52	-0.121381790252351	-0.0787344832227146
4	C	26	50	20120601	10	2050	40.56	-0.121197376803817	-0.077159614999656
4	C	26	50	20120601	10	2052	40.6	-0.120554687450397	-0.0749455929570827
4	C	26	50	20120601	10	2054	40.64	-0.119684733977503	-0.0727184187283795
4	C	26	50	20120601	10	2056	40.68	-0.118932372362320	-0.0705857846763209
4	C	26	50	20120601	10	2058	40.72	-0.117959817695476	-0.0689519437477112
4	C	26	50	20120601	10	2060	40.76	-0.116947947891598	-0.0668822421991782
4	C	26	50	20120601	10	2062	40.8	-0.117030820806353	-0.0669888739017811
4	C	26	50	20120601	10	2064	40.84	-0.116671398429476	-0.0677697319202454
4	C	26	50	20120601	10	2066	40.88	-0.116625648620734	-0.0672653526532251
4	C	26	50	20120601	10	2068	40.92	-0.115404121656234	-0.0666356740645784
4	C	26	50	20120601	10	2070	40.96	-0.114524339399082	-0.0657264761653288
4	C	26	50	20120601	10	2072	41	-0.113518974977590	-0.06447334152771
4	C	26	50	20120601	10	2074	41.04	-0.112487871869264	-0.0635669720555851
4	C	26	50	20120601	10	2076	41.08	-0.111647404749146	-0.0621220700589085
4	C	26	50	20120601	10	2078	41.12	-0.111289750139222	-0.0610117709910894
4	C	26	50	20120601	10	2080	41.16	-0.110284385717731	-0.0595281195428037
4	C	26	50	20120601	10	2082	41.2	-0.109123316383022	-0.0579470287800706
4	C	26	50	20120601	10	2084	41.24	-0.107871878801678	-0.0560065863511385
4	C	26	50	20120601	10	2086	41.28	-0.106733012619899	-0.0542038883231815
4	C	26	50	20120601	10	2088	41.32	-0.105770498869348	-0.0527777953668845
4	C	26	50	20120601	10	2090	41.36	-0.104781185771790	-0.0516401312666335
4	C	26	50	20120601	10	2092	41.4	-0.103617853695382	-0.0507273978334779
4	C	26	50	20120601	10	2094	41.44	-0.101972840479630	-0.0493247808223162
4	C	26	50	20120601	10	2096	41.48	-0.100677986541921	-0.0482479986159254
4	C	26	50	20120601	10	2098	41.52	-0.0986739045026817	-0.0469201935022133
4	C	26	50	20120601	10	2100	41.56	-0.0966900457173847	-0.0469184964459384
4	C	26	50	20120601	10	2102	41.6	-0.0958392548382607	-0.0455800847305085
4	C	26	50	20120601	10	2104	41.64	-0.0953633012638447	-0.0451768217331978
4	C	26	50	20120601	10	2106	41.68	-0.0941883019255467	-0.0441210405982082
4	C	26	50	20120601	10	2108	41.72	-0.0930664063065157	-0.0438612495668003
4	C	26	50	20120601	10	2110	41.76	-0.0912493540109007	-0.0419592030360866
4	C	26	50	20120601	10	2112	41.8	-0.0901042652894477	-0.0410129527415027
4	C	26	50	20120601	10	2114	41.84	-0.0885307405692727	-0.0396689548825014
4	C	26	50	20120601	10	2116	41.88	-0.0870190876924525	-0.038342139718283
4	C	26	50	20120601	10	2118	41.92	-0.085440754646166	-0.0371012380279787
4	C	26	50	20120601	10	2120	41.96	-0.0833027465825704	-0.0360091823151142
4	C	26	50	20120601	10	2122	42	-0.0822693100218663	-0.0355807463163933
4	C	26	50	20120601	10	2124	42.04	-0.081599326346692	-0.0352787410101485
4	C	26	50	20120601	10	2126	42.08	-0.0800815923515532	-0.0342603658238837
4	C	26	50	20120601	10	2128	42.12	-0.0795515451083758	-0.0344922968481128
4	C	26	50	20120601	10	2130	42.16	-0.0782469330970866	-0.033613363119098
4	C	26	50	20120601	10	2132	42.2	-0.0761780093660129	-0.0326178274818654
4	C	26	50	20120601	10	2134	42.24	-0.0744617197867169	-0.0317837243227778
4	C	26	50	20120601	10	2136	42.28	-0.0726308789088687	-0.0312118163581541
4	C	26	50	20120601	10	2138	42.32	-0.0706955276487611	-0.0302481712367531
4	C	26	50	20120601	10	2140	42.36	-0.069387380103566	-0.029912012672977
4	C	26	50	20120601	10	2142	42.4	-0.0668015613154449	-0.029061009661819
4	C	26	50	20120601	10	2144	42.44	-0.0656100863891456	-0.0281042941868736
4	C	26	50	20120601	10	2146	42.48	-0.0639270308285653	-0.0284185324404329
4	C	26	50	20120601	10	2148	42.52	-0.062289795787406	-0.027040805587969
4	C	26	50	20120601	10	2150	42.56	-0.0606918051726025	-0.0269577205411796
4	C	26	50	20120601	10	2152	42.6	-0.0587671312248909	-0.0267360425652776
4	C	26	50	20120601	10	2154	42.64	-0.0568932982547465	-0.0259599221622473
4	C	26	50	20120601	10	2156	42.68	-0.0549624724780385	-0.0256912215853964
4	C	26	50	20120601	10	2158	42.72	-0.0531881294320071	-0.024443107405924
4	C	26	50	20120601	10	2160	42.76	-0.052147551092813	-0.023928192247864
4	C	26	50	20120601	10	2162	42.8	-0.0512169985687715	-0.0229405054959026
4	C	26	50	20120601	10	2164	42.84	-0.0489328315335046	-0.0222766029390465
4	C	26	50	20120601	10	2166	42.88	-0.0477291943705689	-0.0216327115040981
4	C	26	50	20120601	10	2168	42.92	-0.045754952237496	-0.0215943863165578
4	C	26	50	20120601	10	2170	42.96	-0.043836642250815	-0.0207190588321269
4	C	26	50	20120601	10	2172	43	-0.0420497127040785	-0.0209291402568175
4	C	26	50	20120601	10	2174	43.04	-0.0408221046212605	-0.0197613534076879
4	C	26	50	20120601	10	2176	43.08	-0.039237761167334	-0.0191668180260662
4	C	26	50	20120601	10	2178	43.12	-0.0375778279984985	-0.0188912585134378
4	C	26	50	20120601	10	2180	43.16	-0.0358893277157032	-0.0179449375081759
4	C	26	50	20120601	10	2182	43.2	-0.0343779576815951	-0.0175567358853045
4	C	26	50	20120601	10	2184	43.24	-0.0327142061361412	-0.0168149101611616
4	C	26	50	20120601	10	2186	43.28	-0.0314424038794991	-0.0161970402557608
4	C	26	50	20120601	10	2188	43.32	-0.0290006934533838	-0.0146512341214089
4	C	26	50	20120601	10	2190	43.36	-0.0267831358769047	-0.0135439756127489
4	C	26	50	20120601	10	2192	43.4	-0.0252108839489364	-0.0134239795919815
4	C	26	50	20120601	10	2194	43.44	-0.0230460765383338	-0.0124850124972439
4	C	26	50	20120601	10	2196	43.48	-0.0210387418079014	-0.0120088467907929
4	C	26	50	20120601	10	2198	43.52	-0.0187926878281405	-0.0110256855222311
4	C	26	50	20120601	10	2200	43.56	-0.0173477151207858	-0.00899423845056031
4	C	26	50	20120601	10	2202	43.6	-0.0159632000432225	-0.00862088607009381
4	C	26	50	20120601	10	2204	43.64	-0.0133322678424617	-0.00728438354297312
4	C	26	50	20120601	10	2206	43.68	-0.0113541366220924	-0.00602509707635799
4	C	26	50	20120601	10	2208	43.72	-0.0095481151922638	-0.0050134394045144
4	C	26	50	20120601	10	2210	43.76	-0.0079013978491688	-0.0043831173486969
4	C	26	50	20120601	10	2212	43.8	-0.0072763578810067	-0.00384816278445803
4	C	26	50	20120601	10	2214	43.84	-0.0060920742306721	-0.00330989188941539
4	C	26	50	20120601	10	2216	43.88	-0.0055511587562678	-0.00204178780123888
4	C	26	50	20120601	10	2218	43.92	-0.0046302723819251	-0.000428643888114600
4	C	26	50	20120601	10	2220	43.96	-0.0033955154495493	0.000350594855820799
4	C	26	50	20120601	10	2222	44	-0.0016906767574679	0.0015607416437842
4	C	26	50	20120601	10	2224	44.04	-0.000394405777769601	0.0022439510441937
4	C	26	50	20120601	10	2226	44.08	0.0012294154477506	0.0025188953739225
4	C	26	50	20120601	10	2228	44.12	0.00269488718069195	0.0028710981905637
4	C	26	50	20120601	10	2230	44.16	0.00525363792122921	0.0030302113584663
4	C	26	50	20120601	10	2232	44.2	0.00684547670703637	0.0033021646265106
4	C	26	50	20120601	10	2234	44.24	0.00944441939701628	0.0037546139715207
4	C	26	50	20120601	10	2236	44.28	0.0106826623658233	0.0034342521732363
4	C	26	50	20120601	10	2238	44.32	0.0127801319976535	0.0026461463102648
4	C	26	50	20120601	10	2240	44.36	0.0135435244786225	0.0014777230650322
4	C	26	50	20120601	10	2242	44.4	0.0145856655238030	0.000746001896792499
4	C	26	50	20120601	10	2244	44.44	0.0148273263373414	-0.000313498619866201
4	C	26	50	20120601	10	2246	44.48	0.0142432066386066	-0.0005860387865389
4	C	26	50	20120601	10	2248	44.52	0.0143391610288136	-0.001139024573698
4	C	26	50	20120601	10	2250	44.56	0.0140855571817410	-0.0015625603224253
4	C	26	50	20120601	10	2252	44.6	0.0136585141833791	-0.0014424299513695
4	C	26	50	20120601	10	2254	44.64	0.0132000261464577	-0.0010992851725953
4	C	26	50	20120601	10	2256	44.68	0.0132132985407406	-0.00218143431945541
4	C	26	50	20120601	10	2258	44.72	0.0132454224018099	-0.00238274054899141
4	C	26	50	20120601	10	2260	44.76	0.0132964189428690	-0.00236862669763892
4	C	26	50	20120601	10	2262	44.8	0.0133781392735708	-0.0021161117950094
4	C	26	50	20120601	10	2264	44.84	0.0135570514313466	-0.00316999788382545
4	C	26	50	20120601	10	2266	44.88	0.0136984798586517	-0.00407955640753352
4	C	26	50	20120601	10	2268	44.92	0.0133425718024771	-0.00419001355782267
4	C	26	50	20120601	10	2270	44.96	0.0131711549765818	-0.00457014002125293
4	C	26	50	20120601	10	2272	45	0.0136156564413713	-0.0048535484191525
4	C	26	50	20120601	10	2274	45.04	0.0137212133416669	-0.00486146801510179
4	C	26	50	20120601	10	2276	45.08	0.0141782023122121	-0.00600760325459144
4	C	26	50	20120601	10	2278	45.12	0.0140602781143136	-0.00647415937988614
4	C	26	50	20120601	10	2280	45.16	0.0139540848179150	-0.0068862894962329
4	C	26	50	20120601	10	2282	45.2	0.0142392107781861	-0.00815302109014714
4	C	26	50	20120601	10	2284	45.24	0.0147755088453092	-0.00891451852494256
4	C	26	50	20120601	10	2286	45.28	0.0154966877585482	-0.0108011225506619
4	C	26	50	20120601	10	2288	45.32	0.0150251818857852	-0.0117083334798564
4	C	26	50	20120601	10	2290	45.36	0.0150470880538663	-0.0130742657912101
4	C	26	50	20120601	10	2292	45.4	0.0147270218262165	-0.0147758065372641
4	C	26	50	20120601	10	2294	45.44	0.0145333466930631	-0.0163222052270987
4	C	26	50	20120601	10	2296	45.48	0.0153276892378446	-0.0191449967107988
4	C	26	50	20120601	10	2298	45.52	0.0167358075397639	-0.020704209589722
4	C	26	50	20120601	10	2300	45.56	0.0175843922457302	-0.0219729995714763
4	C	26	50	20120601	10	2302	45.6	0.018137427530364	-0.0224596940978992
4	C	26	50	20120601	10	2304	45.64	0.0187603956756572	-0.0235431160369654
4	C	26	50	20120601	10	2306	45.68	0.0192886610097460	-0.023090228285751
4	C	26	50	20120601	10	2308	45.72	0.0193614505818014	-0.0223982960160887
4	C	26	50	20120601	10	2310	45.76	0.0203020369510679	-0.0219386836793853
4	C	26	50	20120601	10	2312	45.8	0.0211530859241667	-0.0213543553841501
4	C	26	50	20120601	10	2314	45.84	0.0211719741605057	-0.0198345622940644
4	C	26	50	20120601	10	2316	45.88	0.0220475158982913	-0.0187105432333700
4	C	26	50	20120601	10	2318	45.92	0.0220929545800503	-0.0180956007500433
4	C	26	50	20120601	10	2320	45.96	0.0222074988075347	-0.0173457917903409
4	C	26	50	20120601	10	2322	46	0.0218146019956362	-0.0156092223885605
4	C	26	50	20120601	10	2324	46.04	0.0221870351372872	-0.0146802820679801
4	C	26	50	20120601	10	2326	46.08	0.0224362973487233	-0.0136262050603331
4	C	26	50	20120601	10	2328	46.12	0.022310057575078	-0.0126272965237543
4	C	26	50	20120601	10	2330	46.16	0.0221156173523873	-0.0115048210771631
4	C	26	50	20120601	10	2332	46.2	0.0220964547586172	-0.0108312170152692
4	C	26	50	20120601	10	2334	46.24	0.0219655339380805	-0.00988954170155966
4	C	26	50	20120601	10	2336	46.28	0.0219195437130321	-0.00918188337708378
4	C	26	50	20120601	10	2338	46.32	0.0222631056848072	-0.00852877834077645
4	C	26	50	20120601	10	2340	46.36	0.023126030516296	-0.00842298102417532
4	C	26	50	20120601	10	2342	46.4	0.0232693610608426	-0.00907941653342204
4	C	26	50	20120601	10	2344	46.44	0.0238236903508859	-0.00911356979095335
4	C	26	50	20120601	10	2346	46.48	0.024629891076388	-0.00914944838903076
4	C	26	50	20120601	10	2348	46.52	0.0247777541754019	-0.00842502456277295
4	C	26	50	20120601	10	2350	46.56	0.0259905978686287	-0.00900826037803124
4	C	26	50	20120601	10	2352	46.6	0.0267069748197166	-0.00999574206902606
4	C	26	50	20120601	10	2354	46.64	0.0274054973245795	-0.0109841783541755
4	C	26	50	20120601	10	2356	46.68	0.0284052756024992	-0.0113672180975442
4	C	26	50	20120601	10	2358	46.72	0.0295309895981482	-0.0114506566977243
4	C	26	50	20120601	10	2360	46.76	0.031493281626619	-0.0134644260998654
4	C	26	50	20120601	10	2362	46.8	0.0328321883167957	-0.0134596884844315
4	C	26	50	20120601	10	2364	46.84	0.033183408255011	-0.0138794977804219
4	C	26	50	20120601	10	2366	46.88	0.0349937430362048	-0.0158301225470031
4	C	26	50	20120601	10	2368	46.92	0.0346836767126545	-0.0156445070169417
4	C	26	50	20120601	10	2370	46.96	0.033864564217328	-0.0164039396999360
4	C	26	50	20120601	10	2372	47	0.0333134451920713	-0.0155337740950079
4	C	26	50	20120601	10	2374	47.04	0.0332937876235543	-0.0166094249305488
4	C	26	50	20120601	10	2376	47.08	0.0328563006580341	-0.0181839396002169
4	C	26	50	20120601	10	2378	47.12	0.0330593110149128	-0.0182722572371871
4	C	26	50	20120601	10	2380	47.16	0.0328032535073095	-0.0205592668417144
4	C	26	50	20120601	10	2382	47.2	0.0328290699758907	-0.0214009289722929
4	C	26	50	20120601	10	2384	47.24	0.0325128871786831	-0.0235981572288129
4	C	26	50	20120601	10	2386	47.28	0.0325647110346763	-0.0260848467172795
4	C	26	50	20120601	10	2388	47.32	0.0330134622112207	-0.0285741242165652
4	C	26	50	20120601	10	2390	47.36	0.0329710428754173	-0.0298717995103309
4	C	26	50	20120601	10	2392	47.4	0.03342334443511	-0.032248915024878
4	C	26	50	20120601	10	2394	47.44	0.0335779116135164	-0.034419880628438
4	C	26	50	20120601	10	2396	47.48	0.0329101821947606	-0.0373295628076239
4	C	26	50	20120601	10	2398	47.52	0.0331449911435892	-0.0385543636765205
4	C	26	50	20120601	10	2400	47.56	0.0335495905727163	-0.0405437449657786
4	C	26	50	20120601	10	2402	47.6	0.0343855604937063	-0.0414205290901787
4	C	26	50	20120601	10	2404	47.64	0.0348955895439083	-0.0414783067852694
4	C	26	50	20120601	10	2406	47.68	0.0358137252728722	-0.0427602630952894
4	C	26	50	20120601	10	2408	47.72	0.0364669010198576	-0.0431268767481312
4	C	26	50	20120601	10	2410	47.76	0.0369229707515873	-0.0427590539426935
4	C	26	50	20120601	10	2412	47.8	0.0372167594770347	-0.0429709879871508
4	C	26	50	20120601	10	2414	47.84	0.0380549285001142	-0.0425541131843022
4	C	26	50	20120601	10	2416	47.88	0.0381544467084984	-0.0417497509364313
4	C	26	50	20120601	10	2418	47.92	0.0389133985588815	-0.0421576666963622
4	C	26	50	20120601	10	2420	47.96	0.0396140353130202	-0.0418681418248054
4	C	26	50	20120601	10	2422	48	0.0389541208384101	-0.0408844572972255
4	C	26	50	20120601	10	2424	48.04	0.0388403402862494	-0.0410197338955343
4	C	26	50	20120601	10	2426	48.08	0.0384688193123461	-0.0410719254470537
4	C	26	50	20120601	10	2428	48.12	0.0377371052151743	-0.042182931621654
4	C	26	50	20120601	10	2430	48.16	0.0372577080307333	-0.0419292004953608
4	C	26	50	20120601	10	2432	48.2	0.0372005172342709	-0.042322408434243
4	C	26	50	20120601	10	2434	48.24	0.0367921772102713	-0.0422125806089891
4	C	26	50	20120601	10	2436	48.28	0.0364838786536739	-0.0431709931402094
4	C	26	50	20120601	10	2438	48.32	0.0368841293760968	-0.0436939410313037
4	C	26	50	20120601	10	2440	48.36	0.0369507883323592	-0.0446054935961347
4	C	26	50	20120601	10	2442	48.4	0.0373268489317977	-0.0460479702165518
4	C	26	50	20120601	10	2444	48.44	0.0374567727317729	-0.0484930464709456
4	C	26	50	20120601	10	2446	48.48	0.0376017508351196	-0.0502705502842889
4	C	26	50	20120601	10	2448	48.52	0.0383981581317022	-0.0520103935904662
4	C	26	50	20120601	10	2450	48.56	0.0381733900991664	-0.0532966703229192
4	C	26	50	20120601	10	2452	48.6	0.0379701676102534	-0.0540182020824419
4	C	26	50	20120601	10	2454	48.64	0.0373153867308746	-0.0544870138783686
4	C	26	50	20120601	10	2456	48.68	0.036810229646395	-0.0543860390300152
4	C	26	50	20120601	10	2458	48.72	0.0360703838212395	-0.0535660072958731
4	C	26	50	20120601	10	2460	48.76	0.0357140727141996	-0.0535484003370216
4	C	26	50	20120601	10	2462	48.8	0.0355168606329267	-0.0536019283203574
4	C	26	50	20120601	10	2464	48.84	0.0341975408005888	-0.0554715186498147
4	C	26	50	20120601	10	2466	48.88	0.0335525179947904	-0.0552070607136509
4	C	26	50	20120601	10	2468	48.92	0.0332898985362577	-0.0572250020458011
4	C	26	50	20120601	10	2470	48.96	0.0327879234322934	-0.057734472481646
4	C	26	50	20120601	10	2472	49	0.0330248042039909	-0.0571238150654133
4	C	26	50	20120601	10	2474	49.04	0.0327917418089118	-0.057519370598809
4	C	26	50	20120601	10	2476	49.08	0.03297184190608	-0.0559735644644571
4	C	26	50	20120601	10	2478	49.12	0.0328108336920038	-0.0557605131912856
4	C	26	50	20120601	10	2480	49.16	0.0330502600481136	-0.0551746045123944
4	C	26	50	20120601	10	2482	49.2	0.0326983330031171	-0.0544274047767146
4	C	26	50	20120601	10	2484	49.24	0.0333590535794578	-0.0542019791348723
4	C	26	50	20120601	10	2486	49.28	0.0330604423857627	-0.0536066659357914
4	C	26	50	20120601	10	2488	49.32	0.0331525076886732	-0.0524847703167608
4	C	26	50	20120601	10	2490	49.36	0.0333242639258234	-0.0525521575930079
4	C	26	50	20120601	10	2492	49.4	0.0328678264985675	-0.0518570009164234
4	C	26	50	20120601	10	2494	49.44	0.033194085567407	-0.0517746936870933
4	C	26	50	20120601	10	2496	49.48	0.0331671447990438	-0.0505356304744201
4	C	26	50	20120601	10	2498	49.52	0.0330864639153104	-0.0500813143675077
4	C	26	50	20120601	10	2500	49.56	0.0330816555891983	-0.0492851121318917
4	C	26	50	20120601	10	2502	49.6	0.0334811709205687	-0.0485475997591141
4	C	26	50	20120601	10	2504	49.64	0.0336579759001366	-0.0470306860078415
4	C	26	50	20120601	10	2506	49.68	0.0336465844098917	-0.0470081363725894
4	C	26	50	20120601	10	2508	49.72	0.0334790496002251	-0.0453446888830515
4	C	26	50	20120601	10	2510	49.76	0.0335261711961234	-0.0440609789482142
4	C	26	50	20120601	10	2512	49.8	0.0331876296824947	-0.04395800298767
4	C	26	50	20120601	10	2514	49.84	0.0327245242382922	-0.0425291735281298
4	C	26	50	20120601	10	2516	49.88	0.0327300820975923	-0.042798538785355
4	C	26	50	20120601	10	2518	49.92	0.0322422067028449	-0.0412636645218402
4	C	26	50	20120601	10	2520	49.96	0.0323485979891422	-0.0412049322325949
4	C	26	50	20120601	10	2522	50	0.0320663068199569	-0.040293485733781
4	C	26	50	20120601	10	2524	50.04	0.0327497184529059	-0.0407533243446545
4	C	26	50	20120601	10	2526	50.08	0.0325667333600704	-0.0403109442002085
4	C	26	50	20120601	10	2528	50.12	0.0330794423449732	-0.0396744915285981
4	C	26	50	20120601	10	2530	50.16	0.0330414636397557	-0.0392785895128796
4	C	26	50	20120601	10	2532	50.2	0.0334946483758181	-0.0384058076128611
4	C	26	50	20120601	10	2534	50.24	0.0337208942615266	-0.0379292459266126
4	C	26	50	20120601	10	2536	50.28	0.0341715475553124	-0.0376635717667852
4	C	26	50	20120601	10	2538	50.32	0.0343443856658378	-0.0372247200851774
4	C	26	50	20120601	10	2540	50.36	0.034904060683147	-0.0360937027886695
4	C	26	50	20120601	10	2542	50.4	0.0359522453699863	-0.0346226682466806
4	C	26	50	20120601	10	2544	50.44	0.0368829626499078	-0.0337553077343534
4	C	26	50	20120601	10	2546	50.48	0.0377476198930105	-0.0326293038249241
4	C	26	50	20120601	10	2548	50.52	0.0387819898346658	-0.0309214853848667
4	C	26	50	20120601	10	2550	50.56	0.0396078905550917	-0.0312217229241585
4	C	26	50	20120601	10	2552	50.6	0.040677064292517	-0.0299743582778742
4	C	26	50	20120601	10	2554	50.64	0.0416278612837039	-0.0294318447421445
4	C	26	50	20120601	10	2556	50.68	0.0427146419799808	-0.0281258609436998
4	C	26	50	20120601	10	2558	50.72	0.0445305629047459	-0.027723163631814
4	C	26	50	20120601	10	2560	50.76	0.0460296292808614	-0.0270973741304639
4	C	26	50	20120601	10	2562	50.8	0.0472631770606413	-0.0263025153977321
4	C	26	50	20120601	10	2564	50.84	0.0476047803466326	-0.0262481388862589
4	C	26	50	20120601	10	2566	50.88	0.0487992251214129	-0.0259085862099331
4	C	26	50	20120601	10	2568	50.92	0.0498479351885906	-0.0265071521002075
4	C	26	50	20120601	10	2570	50.96	0.0510779474344646	-0.0267984093833783
4	C	26	50	20120601	10	2572	51	0.0522839180497783	-0.0276126428419146
4	C	26	50	20120601	10	2574	51.04	0.0538721505910014	-0.0283809143596738
4	C	26	50	20120601	10	2576	51.08	0.0543714386891972	-0.0290282706178501
4	C	26	50	20120601	10	2578	51.12	0.054988672198495	-0.0292237856428481
4	C	26	50	20120601	10	2580	51.16	0.0561705304725702	-0.0299911379217918
4	C	26	50	20120601	10	2582	51.2	0.0569506106735752	-0.0307115383104646
4	C	26	50	20120601	10	2584	51.24	0.057603058100576	-0.0318814464799378
4	C	26	50	20120601	10	2586	51.28	0.058558359361959	-0.0329781690975581
4	C	26	50	20120601	10	2588	51.32	0.059492164577194	-0.0332348488591288
4	C	26	50	20120601	10	2590	51.36	0.0604631636091193	-0.033433970128711
4	C	26	50	20120601	10	2592	51.4	0.0607474205351563	-0.0342221113470215
4	C	26	50	20120601	10	2594	51.44	0.0624640636678429	-0.0348925192862644
4	C	26	50	20120601	10	2596	51.48	0.063586878525689	-0.0350044542897263
4	C	26	50	20120601	10	2598	51.52	0.0649599384733971	-0.0355770693611311
4	C	26	50	20120601	10	2600	51.56	0.0666122348889957	-0.0357266224453521
4	C	26	50	20120601	10	2602	51.6	0.0667508278181082	-0.0360004141910275
4	C	26	50	20120601	10	2604	51.64	0.067644610789528	-0.0360780545156018
4	C	26	50	20120601	10	2606	51.68	0.0686332874909831	-0.0365454520979661
4	C	26	50	20120601	10	2608	51.72	0.0688967554776532	-0.0362132533321647
4	C	26	50	20120601	10	2610	51.76	0.0689485864047141	-0.0357204706163558
4	C	26	50	20120601	10	2612	51.8	0.0686904217189029	-0.0354505679579769
4	C	26	50	20120601	10	2614	51.84	0.0676308222072949	-0.0356661648155607
4	C	26	50	20120601	10	2616	51.88	0.0678964822249867	-0.0345311877210781
4	C	26	50	20120601	10	2618	51.92	0.0672141241811417	-0.0342797405496882
4	C	26	50	20120601	10	2620	51.96	0.067002769964245	-0.0338841143056143
4	C	26	50	20120601	10	2622	52	0.0669512218798965	-0.0325203174567398
4	C	26	50	20120601	10	2624	52.04	0.0666668942431814	-0.0315130438469396
4	C	26	50	20120601	10	2626	52.08	0.0658203460047449	-0.0308873957669457
4	C	26	50	20120601	10	2628	52.12	0.065160120403151	-0.030000188888591
4	C	26	50	20120601	10	2630	52.16	0.0646500842818811	-0.0294258060502331
4	C	26	50	20120601	10	2632	52.2	0.0638840755058217	-0.0285989860909917
4	C	26	50	20120601	10	2634	52.24	0.0632488814842819	-0.0279926420261242
4	C	26	50	20120601	10	2636	52.28	0.0626769028089801	-0.0269396893182593
4	C	26	50	20120601	10	2638	52.32	0.0624213544182592	-0.0271262240871364
4	C	26	50	20120601	10	2640	52.36	0.0612583758952417	-0.0262240265450204
4	C	26	50	20120601	10	2642	52.4	0.0613769577024467	-0.0247499210382808
4	C	26	50	20120601	10	2644	52.44	0.0608355967507703	-0.0235017361481304
4	C	26	50	20120601	10	2646	52.48	0.06065783010598	-0.0221035031990121
4	C	26	50	20120601	10	2648	52.52	0.0605904428297329	-0.0208033459604444
4	C	26	50	20120601	10	2650	52.56	0.059961188505155	-0.0184020820422130
4	C	26	50	20120601	10	2652	52.6	0.0597841289671459	-0.0157801300975733
4	C	26	50	20120601	10	2654	52.64	0.0595396821528897	-0.0144912865675045
4	C	26	50	20120601	10	2656	52.68	0.0596328788266501	-0.0136563348802795
4	C	26	50	20120601	10	2658	52.72	0.0596270098403662	-0.0117812998286071
4	C	26	50	20120601	10	2660	52.76	0.0594959829538124	-0.00897557083153699
4	C	26	50	20120601	10	2662	52.8	0.0588373836978152	-0.00745203856079245
4	C	26	50	20120601	10	2664	52.84	0.058158490477198	-0.00661546052797065
4	C	26	50	20120601	10	2666	52.88	0.0574370294283534	-0.0058139549914957
4	C	26	50	20120601	10	2668	52.92	0.0568788393352847	-0.00567592774780808
4	C	26	50	20120601	10	2670	52.96	0.0567297105151325	-0.00548210977908485
4	C	26	50	20120601	10	2672	53	0.0547078800956858	-0.00533340522300132
4	C	26	50	20120601	10	2674	53.04	0.0538411086033073	-0.00567861475357659
4	C	26	50	20120601	10	2676	53.08	0.0520176923466616	-0.00471673739912853
4	C	26	50	20120601	10	2678	53.12	0.0504952914467669	-0.00497073015493074
4	C	26	50	20120601	10	2680	53.16	0.0489093216472436	-0.00402610620594363
4	C	26	50	20120601	10	2682	53.2	0.0483049574813635	-0.00445171377753981
4	C	26	50	20120601	10	2684	53.24	0.0473413123599625	-0.00482817742784353
4	C	26	50	20120601	10	2686	53.28	0.0468616818302836	-0.00502411671691032
4	C	26	50	20120601	10	2688	53.32	0.0458798640646061	-0.00515811345194517
4	C	26	50	20120601	10	2690	53.36	0.0457440288519402	-0.00467084616902952
4	C	26	50	20120601	10	2692	53.4	0.0443998188609045	-0.00536381081459234
4	C	26	50	20120601	10	2694	53.44	0.0437112382773851	-0.00512777857103227
4	C	26	50	20120601	10	2696	53.48	0.042596201594132	-0.00437520482381542
4	C	26	50	20120601	10	2698	53.52	0.0411639568088387	-0.00408408896200093
4	C	26	50	20120601	10	2700	53.56	0.0396866693215837	-0.00333780846513665
4	C	26	50	20120601	10	2702	53.6	0.0384587076853752	-0.00168445138936626
4	C	26	50	20120601	10	2704	53.64	0.0370275801287961	-0.000372824878807701
4	C	26	50	20120601	10	2706	53.68	0.0356192709080459	0.0008277363696299
4	C	26	50	20120601	10	2708	53.72	0.0347118690600205	0.0021107533398216
4	C	26	50	20120601	10	2710	53.76	0.032935121850933	0.0035772220933244
4	C	26	50	20120601	10	2712	53.8	0.0322829855509159	0.0036061144764037
4	C	26	50	20120601	10	2714	53.84	0.0303813208578641	0.0048047736075999
4	C	26	50	20120601	10	2716	53.88	0.0288339795946902	0.0056783835296592
4	C	26	50	20120601	10	2718	53.92	0.0263436774976786	0.0069189451016017
4	C	26	50	20120601	10	2720	53.96	0.0251889367686619	0.0079049701526273
4	C	26	50	20120601	10	2722	54	0.0222502646256609	0.0094837345340503
4	C	26	50	20120601	10	2724	54.04	0.0204772862957172	0.0103168265304409
4	C	26	50	20120601	10	2726	54.08	0.0182067452081237	0.0118014891414236
4	C	26	50	20120601	10	2728	54.12	0.0158986072529746	0.0127692354821555
4	C	26	50	20120601	10	2730	54.16	0.0140425226630380	0.0142818075977916
4	C	26	50	20120601	10	2732	54.2	0.0117895390368215	0.0150067334698641
4	C	26	50	20120601	10	2734	54.24	0.00996979973543788	0.016056716329248
4	C	26	50	20120601	10	2736	54.28	0.00824057010204618	0.0178819710635248
4	C	26	50	20120601	10	2738	54.32	0.00618105089116224	0.017901770053398
4	C	26	50	20120601	10	2740	54.36	0.00440119241223758	0.019082284824589
4	C	26	50	20120601	10	2742	54.4	0.00364218399331194	0.0185675110878852
4	C	26	50	20120601	10	2744	54.44	0.00243182931595493	0.0183796328161239
4	C	26	50	20120601	10	2746	54.48	0.0011543702050633	0.0186018057667727
4	C	26	50	20120601	10	2748	54.52	-0.0010117807084236	0.0182537678090727
4	C	26	50	20120601	10	2750	54.56	-0.0033931537129002	0.0170558087135899
4	C	26	50	20120601	10	2752	54.6	-0.0049300290886057	0.0161256309561424
4	C	26	50	20120601	10	2754	54.64	-0.0060591371968044	0.0154554351489338
4	C	26	50	20120601	10	2756	54.68	-0.0065942402534673	0.0143175942719875
4	C	26	50	20120601	10	2758	54.72	-0.0078984421428234	0.0133352673894275
4	C	26	50	20120601	10	2760	54.76	-0.0091284402465618	0.0116234467249886
4	C	26	50	20120601	10	2762	54.8	-0.0100858911125596	0.0100604296115826
4	C	26	50	20120601	10	2764	54.84	-0.0108553505697112	0.0080559374504106
4	C	26	50	20120601	10	2766	54.88	-0.0113849452645487	0.0078057913554981
4	C	26	50	20120601	10	2768	54.92	-0.0131195347673418	0.0057790253307187
4	C	26	50	20120601	10	2770	54.96	-0.0136461666847661	0.0053648233915031
4	C	26	50	20120601	10	2772	55	-0.0143371019338669	0.0048714537770658
4	C	26	50	20120601	10	2774	55.04	-0.0150825056183225	0.0038932705402435
4	C	26	50	20120601	10	2776	55.08	-0.0171179054169001	0.0015869074231152
4	C	26	50	20120601	10	2778	55.12	-0.0187670198519834	-0.0004683691470816
4	C	26	50	20120601	10	2780	55.16	-0.019759585640735	-0.00248751256075981
4	C	26	50	20120601	10	2782	55.2	-0.0208208822086179	-0.00404449098225448
4	C	26	50	20120601	10	2784	55.24	-0.0212809965911359	-0.00507764470024614
4	C	26	50	20120601	10	2786	55.28	-0.022241106178631	-0.00613689065846359
4	C	26	50	20120601	10	2788	55.32	-0.0242030446537112	-0.00815200356348901
4	C	26	50	20120601	10	2790	55.36	-0.0257254455536059	-0.0100367259780636
4	C	26	50	20120601	10	2792	55.4	-0.0271797520704722	-0.0108864561970155
4	C	26	50	20120601	10	2794	55.44	-0.0279768028342257	-0.0123166503726434
4	C	26	50	20120601	10	2796	55.48	-0.0290344224468464	-0.0136558399055326
4	C	26	50	20120601	10	2798	55.52	-0.0302612527122051	-0.0153895243116458
4	C	26	50	20120601	10	2800	55.56	-0.0310839007414375	-0.0161410373986909
4	C	26	50	20120601	10	2802	55.6	-0.0327675219874427	-0.0195678182816771
4	C	26	50	20120601	10	2804	55.64	-0.0333315103561171	-0.0209370598527667
4	C	26	50	20120601	10	2806	55.68	-0.0342826396874911	-0.0225210497533027
4	C	26	50	20120601	10	2808	55.72	-0.0350753770998793	-0.0251823875456545
4	C	26	50	20120601	10	2810	55.76	-0.0355617251439795	-0.0269136677887117
4	C	26	50	20120601	10	2812	55.8	-0.0355801806309684	-0.0268649481314879
4	C	26	50	20120601	10	2814	55.84	-0.0354775794370183	-0.0293543175546552
4	C	26	50	20120601	10	2816	55.88	-0.0350566387701779	-0.0309476412647028
4	C	26	50	20120601	10	2818	55.92	-0.0351527345817412	-0.0321227820243567
4	C	26	50	20120601	10	2820	55.96	-0.0345019135003371	-0.0354925701007793
4	C	26	50	20120601	10	2822	56	-0.0340502843991932	-0.036724137981572
4	C	26	50	20120601	10	2824	56.04	-0.0340919329886051	-0.0381017941233577
4	C	26	50	20120601	10	2826	56.08	-0.033128217156526	-0.0394149621266992
4	C	26	50	20120601	10	2828	56.12	-0.0324820205534708	-0.0428583317347721
4	C	26	50	20120601	10	2830	56.16	-0.0319474831822328	-0.0440830053244482
4	C	26	50	20120601	10	2832	56.2	-0.031516487456964	-0.047180217878859
4	C	26	50	20120601	10	2834	56.24	-0.0309032915273869	-0.0488936719599624
4	C	26	50	20120601	10	2836	56.28	-0.0303244468452397	-0.0507694919001619
4	C	26	50	20120601	10	2838	56.32	-0.0300361862806077	-0.0521830421963742
4	C	26	50	20120601	10	2840	56.36	-0.0297539955205853	-0.0547223178019441
4	C	26	50	20120601	10	2842	56.4	-0.0294099244319277	-0.0566421056417977
4	C	26	50	20120601	10	2844	56.44	-0.0293928336610265	-0.0585096948590642
4	C	26	50	20120601	10	2846	56.48	-0.029072662781573	-0.0615513783179485
4	C	26	50	20120601	10	2848	56.52	-0.0286773264512794	-0.0630615391994607
4	C	26	50	20120601	10	2850	56.56	-0.0283582162319977	-0.065329718550405
4	C	26	50	20120601	10	2852	56.6	-0.0278305731518764	-0.0686006530988178
4	C	26	50	20120601	10	2854	56.64	-0.0278134611677716	-0.0705833805132648
4	C	26	50	20120601	10	2856	56.68	-0.0273139609375415	-0.073147773965916
4	C	26	50	20120601	10	2858	56.72	-0.0271902172508338	-0.0750230211496227
4	C	26	50	20120601	10	2860	56.76	-0.0269863583658177	-0.0750847515716203
4	C	26	50	20120601	10	2862	56.8	-0.0266079855272048	-0.076704945339353
4	C	26	50	20120601	10	2864	56.84	-0.0259629627214064	-0.0789985168948097
4	C	26	50	20120601	10	2866	56.88	-0.0252310364922002	-0.0806355398039347
4	C	26	50	20120601	10	2868	56.92	-0.0242953220886561	-0.082446793823944
4	C	26	50	20120601	10	2870	56.96	-0.0235595774828315	-0.0837759424405404
4	C	26	50	20120601	10	2872	57	-0.0229415661560744	-0.086535497364799
4	C	26	50	20120601	10	2874	57.04	-0.0216758450177505	-0.0881363871174053
4	C	26	50	20120601	10	2876	57.08	-0.0214042453030968	-0.0876222497768046
4	C	26	50	20120601	10	2878	57.12	-0.0205461005134488	-0.0890128459726861
4	C	26	50	20120601	10	2880	57.16	-0.0194144468208378	-0.09119752308384
4	C	26	50	20120601	10	2882	57.2	-0.0186265177345617	-0.0928769723998362
4	C	26	50	20120601	10	2884	57.24	-0.0184512259635055	-0.092817221876826
4	C	26	50	20120601	10	2886	57.28	-0.0171111171918008	-0.0958501442826913
4	C	26	50	20120601	10	2888	57.32	-0.0166629529138847	-0.0962867120093958
4	C	26	50	20120601	10	2890	57.36	-0.0164549220988596	-0.0979991832120734
4	C	26	50	20120601	10	2892	57.4	-0.0155006107869703	-0.100786456722155
4	C	26	50	20120601	10	2894	57.44	-0.0157464011041107	-0.101012872313491
4	C	26	50	20120601	10	2896	57.48	-0.0153971610648827	-0.102139505547955
4	C	26	50	20120601	10	2898	57.52	-0.0135620775463474	-0.105197459533874
4	C	26	50	20120601	10	2900	57.56	-0.0134586985349379	-0.107014723961524
4	C	26	50	20120601	10	2902	57.6	-0.0120307671010098	-0.108583935330333
4	C	26	50	20120601	10	2904	57.64	-0.0114681222352196	-0.110227180779132
4	C	26	50	20120601	10	2906	57.68	-0.0107731776906695	-0.112613666165637
4	C	26	50	20120601	10	2908	57.72	-0.0097021937598843	-0.115054740195650
4	C	26	50	20120601	10	2910	57.76	-0.0092617369458833	-0.117463216603049
4	C	26	50	20120601	10	2912	57.8	-0.0084122895696439	-0.119249580464361
4	C	26	50	20120601	10	2914	57.84	-0.0084485641475187	-0.121213569549106
4	C	26	50	20120601	10	2916	57.88	-0.0079298306128403	-0.123274502973553
4	C	26	50	20120601	10	2918	57.92	-0.0070433308412667	-0.125475514251352
4	C	26	50	20120601	10	2920	57.96	-0.0064212890058569	-0.127388591647852
4	C	26	50	20120601	10	2922	58	-0.0054102677301164	-0.128357893623503
4	C	26	50	20120601	10	2924	58.04	-0.0044010849320069	-0.130196229833231
4	C	26	50	20120601	10	2926	58.08	-0.0040012160472459	-0.132752350136543
4	C	26	50	20120601	10	2928	58.12	-0.0036374096083255	-0.133370432173978
4	C	26	50	20120601	10	2930	58.16	-0.0028887249484051	-0.135250063419728
4	C	26	50	20120601	10	2932	58.2	-0.0029199790681336	-0.138064772672919
4	C	26	50	20120601	10	2934	58.24	-0.001969698264897	-0.140730918791383
4	C	26	50	20120601	10	2936	58.28	-0.0021659911073544	-0.142053491314914
4	C	26	50	20120601	10	2938	58.32	-0.0011960527356008	-0.143654168935486
4	C	26	50	20120601	10	2940	58.36	-0.00121358898377420	-0.145431269697964
4	C	26	50	20120601	10	2942	58.4	-0.0009931130894002	-0.147099900280208
4	C	26	50	20120601	10	2944	58.44	-0.0013246047484205	-0.150535873551350
4	C	26	50	20120601	10	2946	58.48	-0.0010933808309725	-0.153437132674558
4	C	26	50	20120601	10	2948	58.52	-0.00142084198134	-0.154085478882228
4	C	26	50	20120601	10	2950	58.56	-0.0021464749601936	-0.156406061916726
4	C	26	50	20120601	10	2952	58.6	-0.0025500208002168	-0.158757404096206
4	C	26	50	20120601	10	2954	58.64	-0.0029779618241909	-0.159958637096086
4	C	26	50	20120601	10	2956	58.68	-0.003252177833935	-0.161877866321582
4	C	26	50	20120601	10	2958	58.72	-0.0036199440708301	-0.165369488896403
4	C	26	50	20120601	10	2960	58.76	-0.0033927506620349	-0.166160953516585
4	C	26	50	20120601	10	2962	58.8	-0.0038233079810994	-0.169456848934374
4	C	26	50	20120601	10	2964	58.84	-0.003836743009942	-0.171710398246016
4	C	26	50	20120601	10	2966	58.88	-0.0037624967979174	-0.173577867255129
4	C	26	50	20120601	10	2968	58.92	-0.003931495318621	-0.175630598240914
4	C	26	50	20120601	10	2970	58.96	-0.0032788357595858	-0.177365131175164
4	C	26	50	20120601	10	2972	59	-0.0031296362287554	-0.178979455956613
4	C	26	50	20120601	10	2974	59.04	-0.0027732544110374	-0.180728838133269
4	C	26	50	20120601	10	2976	59.08	-0.0025278883579656	-0.182126788239675
4	C	26	50	20120601	10	2978	59.12	-0.0017323932291308	-0.183988600394539
4	C	26	50	20120601	10	2980	59.16	-0.0014806632150284	-0.185228865688740
4	C	26	50	20120601	10	2982	59.2	-0.0003047446379151	-0.187099163124978
4	C	26	50	20120601	10	2984	59.24	0.000502771306199900	-0.189162500712481
4	C	26	50	20120601	10	2986	59.28	0.0011787653890142	-0.192905924012082
4	C	26	50	20120601	10	2988	59.32	0.001314529891002	-0.193374028701228
4	C	26	50	20120601	10	2990	59.36	0.0018505168311415	-0.196490955392698
4	C	26	50	20120601	10	2992	59.4	0.00259297895138733	-0.197800517151456
4	C	26	50	20120601	10	2994	59.44	0.0036508106960424	-0.200367314767163
4	C	26	50	20120601	10	2996	59.48	0.00437842357388334	-0.203039471293267
4	C	26	50	20120601	10	2998	59.52	0.00520715272143399	-0.204653088967934
4	C	26	50	20120601	10	3000	59.56	0.0057311188462932	-0.206232058410324
4	C	26	50	20120601	10	3002	59.6	0.0073567573362411	-0.207706376049098
4	C	26	50	20120601	10	3004	59.64	0.0077251599692393	-0.208914821538146
4	C	26	50	20120601	10	3006	59.68	0.00839479009102296	-0.209694760317795
4	C	26	50	20120601	10	3008	59.72	0.00921786238432411	-0.212285599564062
4	C	26	50	20120601	10	3010	59.76	0.00978001227536738	-0.213314439930688
4	C	26	50	20120601	10	3012	59.8	0.0110238131034745	-0.214682691552284
4	C	26	50	20120601	10	3014	59.84	0.0119119392206448	-0.217448893280286
4	C	26	50	20120601	10	3016	59.88	0.0119034539392706	-0.217819417233628
4	C	26	50	20120601	10	3018	59.92	0.0128530983464041	-0.219019377441301
4	C	26	50	20120601	10	3020	59.96	0.0136832417075171	-0.221027560699871
4	C	26	50	20120601	10	3022	60	0.0143458007614889	-0.222817247963054
4	C	26	50	20120601	10	3024	60.04	0.0147290526368920	-0.225538194857060
4	C	26	50	20120601	10	3026	60.08	0.0158257752545124	-0.227381622235614
4	C	26	50	20120601	10	3028	60.12	0.0158957788258498	-0.229287275010911
4	C	26	50	20120601	10	3030	60.16	0.0169232049789139	-0.230936955131420
4	C	26	50	20120601	10	3032	60.2	0.0171211948776461	-0.230686639330880
4	C	26	50	20120601	10	3034	60.24	0.0175221244225789	-0.232456527604189
4	C	26	50	20120601	10	3036	60.28	0.0183826733752829	-0.236257226553067
4	C	26	50	20120601	10	3038	60.32	0.0188309790745552	-0.235558605053255
4	C	26	50	20120601	10	3040	60.36	0.0193514096655085	-0.237619114213632
4	C	26	50	20120601	10	3042	60.4	0.019872547363243	-0.239649217782419
4	C	26	50	20120601	10	3044	60.44	0.0199623499244537	-0.241583154828964
4	C	26	50	20120601	10	3046	60.48	0.0204898515832189	-0.242783822143419
4	C	26	50	20120601	10	3048	60.52	0.0204926800103436	-0.240912817600399
4	C	26	50	20120601	10	3050	60.56	0.0210025039995791	-0.241037975500669
4	C	26	50	20120601	10	3052	60.6	0.0217732503910724	-0.240779174418755
4	C	26	50	20120601	10	3054	60.64	0.0231011969261407	-0.241906302627967
4	C	26	50	20120601	10	3056	60.68	0.0239369971415033	-0.240903625212244
4	C	26	50	20120601	10	3058	60.72	0.0252041324933896	-0.240825843466314
4	C	26	50	20120601	10	3060	60.76	0.0261353921242122	-0.240448955551941
4	C	26	50	20120601	10	3062	60.8	0.0280841784131624	-0.241192831885749
4	C	26	50	20120601	10	3064	60.84	0.0297635570184804	-0.242421076364670
4	C	26	50	20120601	10	3066	60.88	0.0317045651328375	-0.242037117382486
4	C	26	50	20120601	10	3068	60.92	0.0334596041637425	-0.242138940758977
4	C	26	50	20120601	10	3070	60.96	0.0353617214051343	-0.242936557208155
4	C	26	50	20120601	10	3072	61	0.0379546819717454	-0.244473100243674
4	C	26	50	20120601	10	3074	61.04	0.0399819571134072	-0.245050806483903
4	C	26	50	20120601	10	3076	61.08	0.0412731340958538	-0.244540275387886
4	C	26	50	20120601	10	3078	61.12	0.0430875700963786	-0.245296879643756
4	C	26	50	20120601	10	3080	61.16	0.0449911015513327	-0.245224754752075
4	C	26	50	20120601	10	3082	61.2	0.0469504944420006	-0.245475777659396
4	C	26	50	20120601	10	3084	61.24	0.0490428234075316	-0.246489061676837
4	C	26	50	20120601	10	3086	61.28	0.0519730739087687	-0.246282586496730
4	C	26	50	20120601	10	3088	61.32	0.0549464579236581	-0.247291627873483
4	C	26	50	20120601	10	3090	61.36	0.0557108403541208	-0.248105507778629
4	C	26	50	20120601	10	3092	61.4	0.0573583991542854	-0.248029140246261
4	C	26	50	20120601	10	3094	61.44	0.0573944616001259	-0.247662151826825
4	C	26	50	20120601	10	3096	61.48	0.0583681476378198	-0.248053181876821
4	C	26	50	20120601	10	3098	61.52	0.0591848559700903	-0.247502345694277
4	C	26	50	20120601	10	3100	61.56	0.0601811694247821	-0.248094194070130
4	C	26	50	20120601	10	3102	61.6	0.0609660579518992	-0.247771753377909
4	C	26	50	20120601	10	3104	61.64	0.061943279523499	-0.248292183968862
4	C	26	50	20120601	10	3106	61.68	0.064528461915517	-0.250863224225257
4	C	26	50	20120601	10	3108	61.72	0.0653211286172271	-0.250424110914140
4	C	26	50	20120601	10	3110	61.76	0.0667240284711012	-0.250920499874533
4	C	26	50	20120601	10	3112	61.8	0.0679338881737114	-0.251581644714942
4	C	26	50	20120601	10	3114	61.84	0.0703154238127477	-0.253635082807508
4	C	26	50	20120601	10	3116	61.88	0.0716596338037833	-0.256311481974299
4	C	26	50	20120601	10	3118	61.92	0.0734401286788111	-0.256824841497440
4	C	26	50	20120601	10	3120	61.96	0.0749314168803335	-0.258570688140190
4	C	26	50	20120601	10	3122	62	0.0763590654715491	-0.259694280815495
4	C	26	50	20120601	10	3124	62.04	0.0783707842640249	-0.261597105163668
4	C	26	50	20120601	10	3126	62.08	0.0783516923809328	-0.262541092716552
4	C	26	50	20120601	10	3128	62.12	0.0785708954831007	-0.263313253321608
4	C	26	50	20120601	10	3130	62.16	0.0782831030231577	-0.264445331278288
