# Supplementary material for: How Do Ants Make Sense of Gravity? A Boltzmann Walker Analysis of Lasius niger Trajectories on Various Inclines
Source: PLoS One. 2013 Oct 29;8(10):e76531. doi: 10.1371/journal.pone.0076531 (PMC3812222; doi:10.1371/journal.pone.0076531)
Supplement: Dataset S4 — Trajectories for . (ZIP) [file pone.0076531.s008.zip › Incline4/4-C-26-50-20120601-11.txt]

Pente	Colonie	Temperature	Humidite	Date	Indiv	Frame	Time	X	Y
4	C	26	50	20120601	11	30	0	0	0
4	C	26	50	20120601	11	32	0.04	0.00063206153849922	-0.000478096107963700
4	C	26	50	20120601	11	34	0.08	0.0006211438097977	-0.0001640275600319
4	C	26	50	20120601	11	36	0.12	0.00040014465640566	0.000183911402718801
4	C	26	50	20120601	11	38	0.16	0.00032918649091359	0.0009268331423724
4	C	26	50	20120601	11	40	0.2	-0.000103965910037860	0.0014675082004711
4	C	26	50	20120601	11	42	0.24	-0.00051617380813055	0.0017966169096388
4	C	26	50	20120601	11	44	0.28	-0.00113897224779623	0.0031837412112246
4	C	26	50	20120601	11	46	0.32	-0.00218610546685195	0.00353259234172298
4	C	26	50	20120601	11	48	0.36	-0.00267088373389783	0.00405508768447735
4	C	26	50	20120601	11	50	0.4	-0.00247926486726408	0.00449386865540704
4	C	26	50	20120601	11	52	0.44	-0.00257524047067453	0.00379238337313092
4	C	26	50	20120601	11	54	0.48	-0.00265736385224154	0.00476680480187723
4	C	26	50	20120601	11	56	0.52	-0.00323578427031995	0.00514512814301547
4	C	26	50	20120601	11	58	0.56	-0.00328375439435564	0.00596931766503089
4	C	26	50	20120601	11	60	0.6	-0.0029317707808166	0.00637547980014444
4	C	26	50	20120601	11	62	0.64	-0.00300545130741624	0.00746892144230007
4	C	26	50	20120601	11	64	0.68	-0.00281177476004925	0.00767286518012989
4	C	26	50	20120601	11	66	0.72	-0.0030463079372332	0.00672101459983906
4	C	26	50	20120601	11	68	0.76	-0.00279661439066061	0.00738012297271866
4	C	26	50	20120601	11	70	0.8	-0.00266650674292228	0.00708723934395119
4	C	26	50	20120601	11	72	0.84	-0.00225986377519752	0.00705220927401121
4	C	26	50	20120601	11	74	0.88	-0.0021018678360092	0.0067695504092997
4	C	26	50	20120601	11	76	0.92	-0.00201495734153356	0.00739753901273929
4	C	26	50	20120601	11	78	0.96	-0.00203487653955959	0.00747705317028371
4	C	26	50	20120601	11	80	1	-0.00151951731844096	0.00765925196037849
4	C	26	50	20120601	11	82	1.04	-0.00065088330680084	0.00771558998606275
4	C	26	50	20120601	11	84	1.08	-0.000379122230379621	0.00796223462961622
4	C	26	50	20120601	11	86	1.12	0.000452237212975670	0.00885501336798537
4	C	26	50	20120601	11	88	1.16	0.00095798826715154	0.0081686248154876
4	C	26	50	20120601	11	90	1.2	0.00091962065320435	0.00892515836067908
4	C	26	50	20120601	11	92	1.24	0.00088987267091984	0.00981271172135662
4	C	26	50	20120601	11	94	1.28	0.00069642239772282	0.00981124093925175
4	C	26	50	20120601	11	96	1.32	0.00072009633275695	0.0101000374908240
4	C	26	50	20120601	11	98	1.36	0.00022155776774918	0.0102925543830698
4	C	26	50	20120601	11	100	1.4	0.00032976631847416	0.0104368395217709
4	C	26	50	20120601	11	102	1.44	0.00031201086719857	0.0107553133449495
4	C	26	50	20120601	11	104	1.48	-0.00045086542582016	0.0116475618946542
4	C	26	50	20120601	11	106	1.52	-0.00086083886648431	0.0117139521503398
4	C	26	50	20120601	11	108	1.56	-0.00136781321539163	0.0119224143005014
4	C	26	50	20120601	11	110	1.6	-0.00180134745400492	0.0128771428053916
4	C	26	50	20120601	11	112	1.64	-0.00271933751897185	0.0133669372879433
4	C	26	50	20120601	11	114	1.68	-0.0029100256916602	0.0135714706114072
4	C	26	50	20120601	11	116	1.72	-0.00332316216237795	0.0137156943732397
4	C	26	50	20120601	11	118	1.76	-0.00423060572970349	0.0138699560815166
4	C	26	50	20120601	11	120	1.8	-0.00501098079423624	0.0137352826452922
4	C	26	50	20120601	11	122	1.84	-0.0058674355986772	0.0139426417088751
4	C	26	50	20120601	11	124	1.88	-0.0066495791372697	0.0133491118330963
4	C	26	50	20120601	11	126	1.92	-0.00696327433282105	0.0138875227352816
4	C	26	50	20120601	11	128	1.96	-0.00658796114525032	0.0137792597373345
4	C	26	50	20120601	11	130	2	-0.00600080159446323	0.0130803051902283
4	C	26	50	20120601	11	132	2.04	-0.00567099921354323	0.0133840436151937
4	C	26	50	20120601	11	134	2.08	-0.00611674872180152	0.0127168989737459
4	C	26	50	20120601	11	136	2.12	-0.0062002297483884	0.0127819669397507
4	C	26	50	20120601	11	138	2.16	-0.00628231848172313	0.0123079006333330
4	C	26	50	20120601	11	140	2.2	-0.00593012061482939	0.0124217045200175
4	C	26	50	20120601	11	142	2.24	-0.00577449560467838	0.0115897276310209
4	C	26	50	20120601	11	144	2.28	-0.00551326278254361	0.0111907079815041
4	C	26	50	20120601	11	146	2.32	-0.00529790634126543	0.0106322067614517
4	C	26	50	20120601	11	148	2.36	-0.00522328394843325	0.0102519445335195
4	C	26	50	20120601	11	150	2.4	-0.00555782323768042	0.00972333271710786
4	C	26	50	20120601	11	152	2.44	-0.00562896595804238	0.0093255222201869
4	C	26	50	20120601	11	154	2.48	-0.0056632769003859	0.00965162784685486
4	C	26	50	20120601	11	156	2.52	-0.0056778708772428	0.00932764495474403
4	C	26	50	20120601	11	158	2.56	-0.0058918357323756	0.00936951416147164
4	C	26	50	20120601	11	160	2.6	-0.00666112972654038	0.008104150819179
4	C	26	50	20120601	11	162	2.64	-0.00649703145583042	0.00834427721100214
4	C	26	50	20120601	11	164	2.68	-0.00664156408190495	0.00804333256492915
4	C	26	50	20120601	11	166	2.72	-0.00628470143157573	0.00704267747460082
4	C	26	50	20120601	11	168	2.76	-0.00606293153179219	0.00666213381816965
4	C	26	50	20120601	11	170	2.8	-0.00561195296888703	0.00660586226052283
4	C	26	50	20120601	11	172	2.84	-0.00565831088946162	0.00605106628000386
4	C	26	50	20120601	11	174	2.88	-0.00566692345005648	0.0062932786368315
4	C	26	50	20120601	11	176	2.92	-0.00545437422269961	0.00520248864510532
4	C	26	50	20120601	11	178	2.96	-0.00590320318098996	0.00477917209948018
4	C	26	50	20120601	11	180	3	-0.00635157959094035	0.00429794350847587
4	C	26	50	20120601	11	182	3.04	-0.00632657629515759	0.00472012868325111
4	C	26	50	20120601	11	184	3.08	-0.00632657629515759	0.00470935237590583
4	C	26	50	20120601	11	186	3.12	-0.00604232644018841	0.00480476229389133
4	C	26	50	20120601	11	188	3.16	-0.00619349879893829	0.00492036718154751
4	C	26	50	20120601	11	190	3.2	-0.00581825137229821	0.00525820865946282
4	C	26	50	20120601	11	192	3.24	-0.00574418900803673	0.00516416345756501
4	C	26	50	20120601	11	194	3.28	-0.00562807500349809	0.00506404420841681
4	C	26	50	20120601	11	196	3.32	-0.00578996710105075	0.00506631402118442
4	C	26	50	20120601	11	198	3.36	-0.00565324800490833	0.00533226395265649
4	C	26	50	20120601	11	200	3.4	-0.00546690415486224	0.00567859778301385
4	C	26	50	20120601	11	202	3.44	-0.00563052159296099	0.0054850697280709
4	C	26	50	20120601	11	204	3.48	-0.00565961903700682	0.00590707812615085
4	C	26	50	20120601	11	206	3.52	-0.00548932651089366	0.00606025866815929
4	C	26	50	20120601	11	208	3.56	-0.00494646649284113	0.00642028915686823
4	C	26	50	20120601	11	210	3.6	-0.00482084190209552	0.00746556268508943
4	C	26	50	20120601	11	212	3.64	-0.00390839838272021	0.00716408770893055
4	C	26	50	20120601	11	214	3.68	-0.00372930237718129	0.00759543698758997
4	C	26	50	20120601	11	216	3.72	-0.00304071472259401	0.0073082172841398
4	C	26	50	20120601	11	218	3.76	-0.00275514257794401	0.00740674554303034
4	C	26	50	20120601	11	220	3.8	-0.00231802330795011	0.0073787723987666
4	C	26	50	20120601	11	222	3.84	-0.00166158072763558	0.00750932552377707
4	C	26	50	20120601	11	224	3.88	-0.00151269232378894	0.00745032453395486
4	C	26	50	20120601	11	226	3.92	-0.00133839050222646	0.00734121795761778
4	C	26	50	20120601	11	228	3.96	-0.00086257622784569	0.00705280536502775
4	C	26	50	20120601	11	230	4	-0.00052519436933815	0.00719451663504535
4	C	26	50	20120601	11	232	4.04	0.000143928898304759	0.00742118904756421
4	C	26	50	20120601	11	234	4.08	0.000444477423158929	0.00752520431365539
4	C	26	50	20120601	11	236	4.12	0.00063353090639053	0.00798778084198557
4	C	26	50	20120601	11	238	4.16	0.00067516252523967	0.00772733644391182
4	C	26	50	20120601	11	240	4.2	0.00093434261638866	0.00806712670811608
4	C	26	50	20120601	11	242	4.24	0.00121880460339219	0.00810896621635888
4	C	26	50	20120601	11	244	4.28	0.00130126739621417	0.00867090397536783
4	C	26	50	20120601	11	246	4.32	0.00143293774993892	0.00935919464510701
4	C	26	50	20120601	11	248	4.36	0.00178610930287035	0.00954062410302385
4	C	26	50	20120601	11	250	4.4	0.00147773296452708	0.00958124738760302
4	C	26	50	20120601	11	252	4.44	0.00153990886379682	0.00908308358918928
4	C	26	50	20120601	11	254	4.48	0.00121647822208209	0.00912758888999716
4	C	26	50	20120601	11	256	4.52	0.00127477210512311	0.00887805090691643
4	C	26	50	20120601	11	258	4.56	0.00110201884741142	0.00927036082018654
4	C	26	50	20120601	11	260	4.6	0.00119457205400093	0.00885185967174128
4	C	26	50	20120601	11	262	4.64	0.00088429359841627	0.00911850963892673
4	C	26	50	20120601	11	264	4.68	0.00103774284100157	0.00836865825281745
4	C	26	50	20120601	11	266	4.72	0.00070671080138908	0.00830955119697807
4	C	26	50	20120601	11	268	4.76	0.00081606486509958	0.0081868045308319
4	C	26	50	20120601	11	270	4.8	0.00103368404807756	0.00811943139672044
4	C	26	50	20120601	11	272	4.84	0.00101745594744932	0.00777657653172652
4	C	26	50	20120601	11	274	4.88	0.00109245381398231	0.00750333845066076
4	C	26	50	20120601	11	276	4.92	0.00138073771313816	0.00649053173029774
4	C	26	50	20120601	11	278	4.96	0.00152274031114961	0.00691683368075305
4	C	26	50	20120601	11	280	5	0.00129395166945601	0.00621493403390316
4	C	26	50	20120601	11	282	5.04	0.00135284376483392	0.0046784659517036
4	C	26	50	20120601	11	284	5.08	0.00159101854194098	0.00442032247909582
4	C	26	50	20120601	11	286	5.12	0.00161945201271927	0.00506176096062036
4	C	26	50	20120601	11	288	5.16	0.00165297453100177	0.00499203174671399
4	C	26	50	20120601	11	290	5.2	0.00141418386388829	0.00501225429354914
4	C	26	50	20120601	11	292	5.24	0.00120998203208333	0.00495353261090551
4	C	26	50	20120601	11	294	5.28	0.00079671842356632	0.00488730286845923
4	C	26	50	20120601	11	296	5.32	0.00019550795393027	0.00485932972419549
4	C	26	50	20120601	11	298	5.36	-9.41512679149903e-05	0.00471838920056939
4	C	26	50	20120601	11	300	5.4	-0.00055905276334171	0.00475179999598045
4	C	26	50	20120601	11	302	5.44	-0.00106913838208625	0.00472287225756211
4	C	26	50	20120601	11	304	5.48	-0.00146195741223881	0.00343945223650509
4	C	26	50	20120601	11	306	5.52	-0.00189671494558355	0.0030794500320674
4	C	26	50	20120601	11	308	5.56	-0.00201823831699827	0.00310441090144328
4	C	26	50	20120601	11	310	5.6	-0.00183705634645484	0.00260421063549973
4	C	26	50	20120601	11	312	5.64	-0.0022907219151285	0.00184250106867
4	C	26	50	20120601	11	314	5.68	-0.00204296584113636	0.0017832596625421
4	C	26	50	20120601	11	316	5.72	-0.00243339485036851	0.0015937904005232
4	C	26	50	20120601	11	318	5.76	-0.002538690121155	0.000984130004852
4	C	26	50	20120601	11	320	5.8	-0.00272349247841811	0.0010564175310927
4	C	26	50	20120601	11	322	5.84	-0.00256671983396124	0.0009538234082103
4	C	26	50	20120601	11	324	5.88	-0.00278506026585602	0.000879789328220101
4	C	26	50	20120601	11	326	5.92	-0.00272965844955005	0.0011509435656017
4	C	26	50	20120601	11	328	5.96	-0.00308097031164696	0.0015765864925369
4	C	26	50	20120601	11	330	6	-0.0030657958001227	0.0018358684070624
4	C	26	50	20120601	11	332	6.04	-0.00296764937889401	0.00248577024965098
4	C	26	50	20120601	11	334	6.08	-0.00356736078215394	0.00229056635163662
4	C	26	50	20120601	11	336	6.12	-0.00337893096710335	0.00246269028431305
4	C	26	50	20120601	11	338	6.16	-0.00337981485057984	0.00281961657425259
4	C	26	50	20120601	11	340	6.2	-0.00340406861317453	0.00279202526765069
4	C	26	50	20120601	11	342	6.24	-0.00362919727016871	0.00302982527816373
4	C	26	50	20120601	11	344	6.28	-0.00345910273395428	0.00343548536746263
4	C	26	50	20120601	11	346	6.32	-0.00356246760322813	0.00347781277938446
4	C	26	50	20120601	11	348	6.36	-0.00348402824799111	0.00429779501605182
4	C	26	50	20120601	11	350	6.4	-0.00373945643055913	0.00488252282661841
4	C	26	50	20120601	11	352	6.44	-0.00364099888234671	0.00481976002872029
4	C	26	50	20120601	11	354	6.48	-0.00369787855182536	0.00521828541059703
4	C	26	50	20120601	11	356	6.52	-0.00337059417815316	0.00487881051601718
4	C	26	50	20120601	11	358	6.56	-0.00343655309870224	0.00502593115291085
4	C	26	50	20120601	11	360	6.6	-0.00379472389657667	0.00572915591786869
4	C	26	50	20120601	11	362	6.64	-0.00359623195202979	0.00594130916542809
4	C	26	50	20120601	11	364	6.68	-0.00334762734990022	0.00630829758486391
4	C	26	50	20120601	11	366	6.72	-0.00378335361953519	0.0060398869217933
4	C	26	50	20120601	11	368	6.76	-0.00405834037567082	0.00671643961896478
4	C	26	50	20120601	11	370	6.8	-0.00412212140733385	0.00679713464483379
4	C	26	50	20120601	11	372	6.84	-0.00427555650778352	0.00701300727406223
4	C	26	50	20120601	11	374	6.88	-0.00481329707274026	0.00722410693251766
4	C	26	50	20120601	11	376	6.92	-0.00489452242869516	0.00739526212890387
4	C	26	50	20120601	11	378	6.96	-0.00513204666756354	0.00747302266163095
4	C	26	50	20120601	11	380	7	-0.00622215076571196	0.007454340900472
4	C	26	50	20120601	11	382	7.04	-0.00710271154743035	0.00787364178668678
4	C	26	50	20120601	11	384	7.08	-0.00788518884042357	0.00855258450477867
4	C	26	50	20120601	11	386	7.12	-0.0078978050396135	0.00863622250907098
4	C	26	50	20120601	11	388	7.16	-0.00887717409450778	0.00928740916468095
4	C	26	50	20120601	11	390	7.2	-0.0096743733506853	0.010163818522487
4	C	26	50	20120601	11	392	7.24	-0.0098011858808233	0.00986310015058398
4	C	26	50	20120601	11	394	7.28	-0.0102915220071693	0.0104375678417556
4	C	26	50	20120601	11	396	7.32	-0.0110903476089436	0.0112154489406711
4	C	26	50	20120601	11	398	7.36	-0.0117340269118577	0.0110064281761523
4	C	26	50	20120601	11	400	7.4	-0.0119135401103975	0.0111716719598478
4	C	26	50	20120601	11	402	7.44	-0.0122735918123099	0.0112467172025351
4	C	26	50	20120601	11	404	7.48	-0.0133475031651691	0.0111793016420168
4	C	26	50	20120601	11	406	7.52	-0.0133845979869102	0.0111745074580404
4	C	26	50	20120601	11	408	7.56	-0.0130280393924969	0.0108971872495268
4	C	26	50	20120601	11	410	7.6	-0.0129740730029567	0.0114640464717328
4	C	26	50	20120601	11	412	7.64	-0.0132643261944982	0.0119284176370736
4	C	26	50	20120601	11	414	7.68	-0.0129862352395931	0.0119509743433935
4	C	26	50	20120601	11	416	7.72	-0.0131522073432732	0.0119795273152178
4	C	26	50	20120601	11	418	7.76	-0.0129110415044817	0.012179284980903
4	C	26	50	20120601	11	420	7.8	-0.0125613064905069	0.0123335049698798
4	C	26	50	20120601	11	422	7.84	-0.0123182456055418	0.0124745586305909
4	C	26	50	20120601	11	424	7.88	-0.0125315938635614	0.0123795800477419
4	C	26	50	20120601	11	426	7.92	-0.0121157938630203	0.0127708717272471
4	C	26	50	20120601	11	428	7.96	-0.0117837506607107	0.0135487316129592
4	C	26	50	20120601	11	430	8	-0.0113970410331476	0.0141522684639053
4	C	26	50	20120601	11	432	8.04	-0.0112617502927032	0.0146385104419883
4	C	26	50	20120601	11	434	8.08	-0.0110855675671027	0.0148485070138651
4	C	26	50	20120601	11	436	8.12	-0.0107495716378863	0.0157462851385985
4	C	26	50	20120601	11	438	8.16	-0.0105401619646379	0.0162681370141820
4	C	26	50	20120601	11	440	8.2	-0.0101818073190004	0.0161600698848133
4	C	26	50	20120601	11	442	8.24	-0.00949721906036751	0.0173171751789063
4	C	26	50	20120601	11	444	8.28	-0.00899039603231137	0.0175822949670172
4	C	26	50	20120601	11	446	8.32	-0.008758704717281	0.0175579853429868
4	C	26	50	20120601	11	448	8.36	-0.0088998934353873	0.0182178637551511
4	C	26	50	20120601	11	450	8.4	-0.0089419662888679	0.0185431045902257
4	C	26	50	20120601	11	452	8.44	-0.00878824834570576	0.0186350921113903
4	C	26	50	20120601	11	454	8.48	-0.00893578617560033	0.0191664475021129
4	C	26	50	20120601	11	456	8.52	-0.00899831562826066	0.0201073167140919
4	C	26	50	20120601	11	458	8.56	-0.00849054931975841	0.0199491722824795
4	C	26	50	20120601	11	460	8.6	-0.00842562984617767	0.0204521585491410
4	C	26	50	20120601	11	462	8.64	-0.00864995240144129	0.0203168890219000
4	C	26	50	20120601	11	464	8.68	-0.00841116244143459	0.0198451780881704
4	C	26	50	20120601	11	466	8.72	-0.00826870870929675	0.0195623212335602
4	C	26	50	20120601	11	468	8.76	-0.00789686246627418	0.0194533772917828
4	C	26	50	20120601	11	470	8.8	-0.00785574420694818	0.0191949509764625
4	C	26	50	20120601	11	472	8.84	-0.00784641746850433	0.0191131457929471
4	C	26	50	20120601	11	474	8.88	-0.00757562385558113	0.0189732517873571
4	C	26	50	20120601	11	476	8.92	-0.0076490851790786	0.0186647764540645
4	C	26	50	20120601	11	478	8.96	-0.0075012291511325	0.0190524689600534
4	C	26	50	20120601	11	480	9	-0.00688909388172711	0.0189051008357863
4	C	26	50	20120601	11	482	9.04	-0.00644405501578392	0.0187503293035202
4	C	26	50	20120601	11	484	9.08	-0.00611832627703034	0.0182686128088369
4	C	26	50	20120601	11	486	9.12	-0.00572550724687778	0.0186048774386302
4	C	26	50	20120601	11	488	9.16	-0.00527205381023847	0.0180412850497532
4	C	26	50	20120601	11	490	9.2	-0.00442944415657315	0.0184338919478714
4	C	26	50	20120601	11	492	9.24	-0.00412075669124616	0.0187379125084426
4	C	26	50	20120601	11	494	9.28	-0.00360816791449622	0.0190877818727059
4	C	26	50	20120601	11	496	9.32	-0.0029511384355533	0.019317761282219
4	C	26	50	20120601	11	498	9.36	-0.00235631314015137	0.0191531821788978
4	C	26	50	20120601	11	500	9.4	-0.00168531830228001	0.0200517098368194
4	C	26	50	20120601	11	502	9.44	-0.00109280524605256	0.0195693640171008
4	C	26	50	20120601	11	504	9.48	-0.000313170522319711	0.0199373918835050
4	C	26	50	20120601	11	506	9.52	5.72897914117394e-05	0.0196605525076026
4	C	26	50	20120601	11	508	9.56	0.00034429736282754	0.0193155621801295
4	C	26	50	20120601	11	510	9.6	0.00130403713347608	0.0189006199001140
4	C	26	50	20120601	11	512	9.64	0.00181604891109257	0.0184018310193057
4	C	26	50	20120601	11	514	9.68	0.00204160324636902	0.0177953865452753
4	C	26	50	20120601	11	516	9.72	0.0029939820354254	0.0170220896196222
4	C	26	50	20120601	11	518	9.76	0.00360445560389499	0.0169430633657568
4	C	26	50	20120601	11	520	9.8	0.00450832191801451	0.0163227892972999
4	C	26	50	20120601	11	522	9.84	0.00459878915959952	0.0165495442998908
4	C	26	50	20120601	11	524	9.88	0.00503221733219562	0.0163253490238478
4	C	26	50	20120601	11	526	9.92	0.00535004768820335	0.0157309550635824
4	C	26	50	20120601	11	528	9.96	0.0055724186287509	0.0151958166515804
4	C	26	50	20120601	11	530	10	0.00566368490099869	0.0145328686888790
4	C	26	50	20120601	11	532	10.04	0.00570487387100279	0.0145412620463717
4	C	26	50	20120601	11	534	10.08	0.00553299035463193	0.0140846549134883
4	C	26	50	20120601	11	536	10.12	0.00513191231727511	0.0135225545199197
4	C	26	50	20120601	11	538	10.16	0.00550863759708787	0.0132650191591437
4	C	26	50	20120601	11	540	10.2	0.00514179059900829	0.0126011024601520
4	C	26	50	20120601	11	542	10.24	0.00496118138495762	0.0111109173452083
4	C	26	50	20120601	11	544	10.28	0.00528832433727358	0.0106025146406029
4	C	26	50	20120601	11	546	10.32	0.00474129946027985	0.00992396790230851
4	C	26	50	20120601	11	548	10.36	0.00444278019046633	0.00909210627171722
4	C	26	50	20120601	11	550	10.4	0.0046410317187076	0.00921946327407673
4	C	26	50	20120601	11	552	10.44	0.00460472885656148	0.0090571115571163
4	C	26	50	20120601	11	554	10.48	0.0050491878949441	0.00860651483187299
4	C	26	50	20120601	11	556	10.52	0.00536409789994553	0.00862364802918114
4	C	26	50	20120601	11	558	10.56	0.00550985382075151	0.00853335756429143
4	C	26	50	20120601	11	560	10.6	0.00610745097473569	0.00850585818157108
4	C	26	50	20120601	11	562	10.64	0.00598765294386709	0.00869584363154028
4	C	26	50	20120601	11	564	10.68	0.00648622686421389	0.00786819635736486
4	C	26	50	20120601	11	566	10.72	0.00612173453171569	0.00849300298028911
4	C	26	50	20120601	11	568	10.76	0.00570089993089249	0.00835546364028051
4	C	26	50	20120601	11	570	10.8	0.00591364007708029	0.00755059227552711
4	C	26	50	20120601	11	572	10.84	0.00540221802651929	0.00671093125713934
4	C	26	50	20120601	11	574	10.88	0.00537887643167233	0.00650360047782763
4	C	26	50	20120601	11	576	10.92	0.0053976925431197	0.00597638873284275
4	C	26	50	20120601	11	578	10.96	0.00519484482080072	0.00456523694283219
4	C	26	50	20120601	11	580	11	0.0049403712323873	0.0046883583755724
4	C	26	50	20120601	11	582	11.04	0.00455096752798787	0.00353697640376634
4	C	26	50	20120601	11	584	11.08	0.00422738917166655	0.00331988832869172
4	C	26	50	20120601	11	586	11.12	0.00359328473096581	0.00327353104451323
4	C	26	50	20120601	11	588	11.16	0.00320061985009154	0.00301677208698302
4	C	26	50	20120601	11	590	11.2	0.00335717399855302	0.00326878565090469
4	C	26	50	20120601	11	592	11.24	0.00289422482494916	0.00345326344615523
4	C	26	50	20120601	11	594	11.28	0.00305972175287231	0.00303780144265551
4	C	26	50	20120601	11	596	11.32	0.00263100998250672	0.00337686621530227
4	C	26	50	20120601	11	598	11.36	0.00266138728982649	0.00316300884040021
4	C	26	50	20120601	11	600	11.4	0.00243029772266692	0.00310473617056263
4	C	26	50	20120601	11	602	11.44	0.00227165831630772	0.00267428491751532
4	C	26	50	20120601	11	604	11.48	0.00250506719370958	0.00285268088734087
4	C	26	50	20120601	11	606	11.52	0.00180872964880051	0.00242645813284506
4	C	26	50	20120601	11	608	11.56	0.0019046133283294	0.00211589683454793
4	C	26	50	20120601	11	610	11.6	0.00142824256091184	0.0012929023229927
4	C	26	50	20120601	11	612	11.64	0.00150201501139303	0.0003720583750569
4	C	26	50	20120601	11	614	11.68	0.00148942851068791	-0.0005036226627645
4	C	26	50	20120601	11	616	11.72	0.00149920072640391	-0.000722104516015499
4	C	26	50	20120601	11	618	11.76	0.00234697933063971	-0.0011961913285299
4	C	26	50	20120601	11	620	11.8	0.0022369040180124	-0.0015024180622583
4	C	26	50	20120601	11	622	11.84	0.00261476066867505	-0.0017626545709384
4	C	26	50	20120601	11	624	11.88	0.00229850008972156	-0.0027633945140805
4	C	26	50	20120601	11	626	11.92	0.00197372594512258	-0.0021347058749275
4	C	26	50	20120601	11	628	11.96	0.00130255433055593	-0.0029371165080824
4	C	26	50	20120601	11	630	12	0.0011282242247222	-0.0036105225800776
4	C	26	50	20120601	11	632	12.04	0.00065335959474856	-0.0039493398653509
4	C	26	50	20120601	11	634	12.08	2.87509617230494e-05	-0.0045060662473825
4	C	26	50	20120601	11	636	12.12	-0.00116497963520827	-0.0051734265563986
4	C	26	50	20120601	11	638	12.16	-0.00118613627010137	-0.0049200843388351
4	C	26	50	20120601	11	640	12.2	-0.00185450774181452	-0.0048792277090181
4	C	26	50	20120601	11	642	12.24	-0.00230691466041767	-0.0051292606668457
4	C	26	50	20120601	11	644	12.28	-0.00285181114600003	-0.0058584291796052
4	C	26	50	20120601	11	646	12.32	-0.00356252417177063	-0.0065261501130797
4	C	26	50	20120601	11	648	12.36	-0.00469064233047565	-0.007732474281784
4	C	26	50	20120601	11	650	12.4	-0.00498585941162103	-0.0083960939959275
4	C	26	50	20120601	11	652	12.44	-0.0052999562438241	-0.0082002254175389
4	C	26	50	20120601	11	654	12.48	-0.00516433316319252	-0.0079790424163837
4	C	26	50	20120601	11	656	12.52	-0.00502885150391717	-0.0077578594152286
4	C	26	50	20120601	11	658	12.56	-0.0050979358364391	-0.0082960383863896
4	C	26	50	20120601	11	660	12.6	-0.00499392042892656	-0.0085557587071195
4	C	26	50	20120601	11	662	12.64	-0.0047404933585493	-0.0086266108065943
4	C	26	50	20120601	11	664	12.68	-0.00474897863992354	-0.0087053825020185
4	C	26	50	20120601	11	666	12.72	-0.00460416317113653	-0.0087489402797396
4	C	26	50	20120601	11	668	12.76	-0.00443997297654502	-0.0093511124145981
4	C	26	50	20120601	11	670	12.8	-0.00416731260171948	-0.009982134506129
4	C	26	50	20120601	11	672	12.84	-0.00401775951749853	-0.0099278994160119
4	C	26	50	20120601	11	674	12.88	-0.00364567992923816	-0.0100632396539311
4	C	26	50	20120601	11	676	12.92	-0.00352257263863359	-0.0103970647653292
4	C	26	50	20120601	11	678	12.96	-0.00324835662888944	-0.0108182175642039
4	C	26	50	20120601	11	680	13	-0.00328958095423262	-0.0110796349412086
4	C	26	50	20120601	11	682	13.04	-0.00319885915420639	-0.0118657255498537
4	C	26	50	20120601	11	684	13.08	-0.00310636958722719	-0.0110327537616159
4	C	26	50	20120601	11	686	13.12	-0.00288115607741927	-0.0108146113196199
4	C	26	50	20120601	11	688	13.16	-0.00264632591538722	-0.0113058384005102
4	C	26	50	20120601	11	690	13.2	-0.00255871538519821	-0.0111496385125461
4	C	26	50	20120601	11	692	13.24	-0.0023706956920807	-0.0113574571955368
4	C	26	50	20120601	11	694	13.28	-0.00231327862144835	-0.0109208894688322
4	C	26	50	20120601	11	696	13.32	-0.00247548891705255	-0.0108643209263373
4	C	26	50	20120601	11	698	13.36	-0.00194148187590047	-0.0111441937903309
4	C	26	50	20120601	11	700	13.4	-0.0019442395923471	-0.0104122675611247
4	C	26	50	20120601	11	702	13.44	-0.00118798888986808	-0.0109739224774212
4	C	26	50	20120601	11	704	13.48	-0.00124243611201945	-0.0108207631486162
4	C	26	50	20120601	11	706	13.52	-0.00132700608304936	-0.0104021559341538
4	C	26	50	20120601	11	708	13.56	-0.00122687976283334	-0.0106308342671895
4	C	26	50	20120601	11	710	13.6	-0.0006952768847373	-0.0104211063958896
4	C	26	50	20120601	11	712	13.64	-0.00065652743312827	-0.0100812708768513
4	C	26	50	20120601	11	714	13.68	-3.27885414436206e-05	-0.0096780078795406
4	C	26	50	20120601	11	716	13.72	0.00063104330473431	-0.0094340560400313
4	C	26	50	20120601	11	718	13.76	0.000442104372801269	-0.0093970036446971
4	C	26	50	20120601	11	720	13.8	0.00040491055611085	-0.0088526728445397
4	C	26	50	20120601	11	722	13.84	0.000272610877350849	-0.0087760931801372
4	C	26	50	20120601	11	724	13.88	0.00018471750444936	-0.0092868364081882
4	C	26	50	20120601	11	726	13.92	-9.16905363164602e-05	-0.0093396572847429
4	C	26	50	20120601	11	728	13.96	-1.20703127548501e-05	-0.0095195452498767
4	C	26	50	20120601	11	730	14	-0.000464547942036131	-0.0091500819567067
4	C	26	50	20120601	11	732	14.04	-0.000244496311730871	-0.0096449152821811
4	C	26	50	20120601	11	734	14.08	-0.00067667997639209	-0.0098611485358679
4	C	26	50	20120601	11	736	14.12	-0.00066388134365262	-0.0103956505517668
4	C	26	50	20120601	11	738	14.16	-0.00050400450042633	-0.0105969638523707
4	C	26	50	20120601	11	740	14.2	-0.00075502740774756	-0.0104852409809432
4	C	26	50	20120601	11	742	14.24	-0.00066006296703421	-0.011299757282192
4	C	26	50	20120601	11	744	14.28	-0.00122101077654949	-0.0120458256470219
4	C	26	50	20120601	11	746	14.32	-0.00144488078347316	-0.0120717057552133
4	C	26	50	20120601	11	748	14.36	-0.00276391777309854	-0.0134565036754891
4	C	26	50	20120601	11	750	14.4	-0.00312984553236258	-0.0139195879064881
4	C	26	50	20120601	11	752	14.44	-0.00423547769542587	-0.0153404482726044
4	C	26	50	20120601	11	754	14.48	-0.00516518169132994	-0.0158859104436117
4	C	26	50	20120601	11	756	14.52	-0.00560889119652449	-0.0162340191119898
4	C	26	50	20120601	11	758	14.56	-0.00596781859865479	-0.0169008208066487
4	C	26	50	20120601	11	760	14.6	-0.00664989379978733	-0.017518973554762
4	C	26	50	20120601	11	762	14.64	-0.00715780860071363	-0.0174414039408658
4	C	26	50	20120601	11	764	14.68	-0.00700097231664645	-0.0196231112035388
4	C	26	50	20120601	11	766	14.72	-0.00737991084068433	-0.0190771540577847
4	C	26	50	20120601	11	768	14.76	-0.00709883589516267	-0.0191684415432359
4	C	26	50	20120601	11	770	14.8	-0.00747020837664184	-0.0194724974591461
4	C	26	50	20120601	11	772	14.84	-0.00714529281068663	-0.0199733411922605
4	C	26	50	20120601	11	774	14.88	-0.00711672569672669	-0.0207050552894324
4	C	26	50	20120601	11	776	14.92	-0.00710413919602157	-0.0212978936147792
4	C	26	50	20120601	11	778	14.96	-0.00723219623409446	-0.0218249002987975
4	C	26	50	20120601	11	780	15	-0.0074582582720398	-0.0240590041739564
4	C	26	50	20120601	11	782	15.04	-0.0074582582720398	-0.0240590041739564
4	C	26	50	20120601	11	784	15.08	-0.00797508261840904	-0.0233712014078962
4	C	26	50	20120601	11	786	15.12	-0.00844735923756353	-0.0244209014245677
4	C	26	50	20120601	11	788	15.16	-0.00871641336780501	-0.024580212582369
4	C	26	50	20120601	11	790	15.2	-0.00886434010642925	-0.0250358721921656
4	C	26	50	20120601	11	792	15.24	-0.00915411246535949	-0.0263592932438343
4	C	26	50	20120601	11	794	15.28	-0.00969342280737047	-0.026885309978359
4	C	26	50	20120601	11	796	15.32	-0.00987995757624748	-0.027713049176416
4	C	26	50	20120601	11	798	15.36	-0.0101497895239483	-0.0279011395802116
4	C	26	50	20120601	11	800	15.4	-0.0104266925394609	-0.0283795680283624
4	C	26	50	20120601	11	802	15.44	-0.0105820438992876	-0.0283718605644475
4	C	26	50	20120601	11	804	15.48	-0.0105678310529857	-0.0289271515197133
4	C	26	50	20120601	11	806	15.52	-0.0110225714239668	-0.0288167721511701
4	C	26	50	20120601	11	808	15.56	-0.0111992774085854	-0.0284787043990848
4	C	26	50	20120601	11	810	15.6	-0.0118128339626209	-0.0297798515871461
4	C	26	50	20120601	11	812	15.64	-0.0120537452429712	-0.029822065861983
4	C	26	50	20120601	11	814	15.68	-0.0130728275360172	-0.0305175760919581
4	C	26	50	20120601	11	816	15.72	-0.0136437455511472	-0.0312615938471226
4	C	26	50	20120601	11	818	15.76	-0.014756802335413	-0.0321646399173759
4	C	26	50	20120601	11	820	15.8	-0.0150313011878696	-0.0323141222909187
4	C	26	50	20120601	11	822	15.84	-0.0160027951945418	-0.0333960663768123
4	C	26	50	20120601	11	824	15.88	-0.0164888603959294	-0.034073474673189
4	C	26	50	20120601	11	826	15.92	-0.0177926238790812	-0.0346185125801276
4	C	26	50	20120601	11	828	15.96	-0.0181813911873775	-0.0346637674141235
4	C	26	50	20120601	11	830	16	-0.0186763659342081	-0.034446544210943
4	C	26	50	20120601	11	832	16.04	-0.0195922106372009	-0.0350457464973205
4	C	26	50	20120601	11	834	16.08	-0.0201079036127203	-0.0357732886644833
4	C	26	50	20120601	11	836	16.12	-0.0212371531422752	-0.0367335396733347
4	C	26	50	20120601	11	838	16.16	-0.0217089347866829	-0.0376273226447545
4	C	26	50	20120601	11	840	16.2	-0.0227574327218263	-0.0384174437620523
4	C	26	50	20120601	11	842	16.24	-0.0234487003111143	-0.0392208584868365
4	C	26	50	20120601	11	844	16.28	-0.0239259266777371	-0.0398137675228614
4	C	26	50	20120601	11	846	16.32	-0.0245382811502446	-0.0404326273777558
4	C	26	50	20120601	11	848	16.36	-0.0248969257096624	-0.0401272986696395
4	C	26	50	20120601	11	850	16.4	-0.0260552373279241	-0.0408811452090625
4	C	26	50	20120601	11	852	16.44	-0.0263677078145304	-0.0420335171303622
4	C	26	50	20120601	11	854	16.48	-0.0272212564101007	-0.0417030861315137
4	C	26	50	20120601	11	856	16.52	-0.0278307824554835	-0.0423751204163534
4	C	26	50	20120601	11	858	16.56	-0.0286996045575274	-0.042567948435583
4	C	26	50	20120601	11	860	16.6	-0.0292966855235614	-0.0431497558951433
4	C	26	50	20120601	11	862	16.64	-0.0293545268582624	-0.0428141630167921
4	C	26	50	20120601	11	864	16.68	-0.0298743210531126	-0.0439067137044035
4	C	26	50	20120601	11	866	16.72	-0.0306721496343254	-0.0449014008134986
4	C	26	50	20120601	11	868	16.76	-0.0315672053979514	-0.0461279482361448
4	C	26	50	20120601	11	870	16.8	-0.0325840956599757	-0.0471919318097962
4	C	26	50	20120601	11	872	16.84	-0.033537134179659	-0.0484288029914477
4	C	26	50	20120601	11	874	16.88	-0.03448649574408	-0.0488338337557113
4	C	26	50	20120601	11	876	16.92	-0.035165247543341	-0.0495295561177208
4	C	26	50	20120601	11	878	16.96	-0.0359415800784057	-0.0506800895613894
4	C	26	50	20120601	11	880	17	-0.0363763800381573	-0.0513561543548819
4	C	26	50	20120601	11	882	17.04	-0.0363739758751013	-0.0512673417431648
4	C	26	50	20120601	11	884	17.08	-0.0364837895582195	-0.0512480377280384
4	C	26	50	20120601	11	886	17.12	-0.0369343579991916	-0.0518489370706908
4	C	26	50	20120601	11	888	17.16	-0.0365416308929206	-0.0530251384905165
4	C	26	50	20120601	11	890	17.2	-0.0365910576569255	-0.0529010412504182
4	C	26	50	20120601	11	892	17.24	-0.0367372166285968	-0.0528651909366121
4	C	26	50	20120601	11	894	17.28	-0.0368075030426467	-0.0537575596944695
4	C	26	50	20120601	11	896	17.32	-0.0368876889516333	-0.0542078452927291
4	C	26	50	20120601	11	898	17.36	-0.037806432792429	-0.0552178059082978
4	C	26	50	20120601	11	900	17.4	-0.0380653752956995	-0.0559155788799727
4	C	26	50	20120601	11	902	17.44	-0.0379960788311432	-0.0558711725741142
4	C	26	50	20120601	11	904	17.48	-0.0386950538843461	-0.0564374943951665
4	C	26	50	20120601	11	906	17.52	-0.0390425968672993	-0.0569222160936699
4	C	26	50	20120601	11	908	17.56	-0.0391648556297665	-0.0576088874888801
4	C	26	50	20120601	11	910	17.6	-0.03902753549286	-0.0580365456701418
4	C	26	50	20120601	11	912	17.64	-0.039597817111887	-0.0595464307800094
4	C	26	50	20120601	11	914	17.68	-0.0402649016492584	-0.0599419863134052
4	C	26	50	20120601	11	916	17.72	-0.0407392288780783	-0.0605065403675045
4	C	26	50	20120601	11	918	17.76	-0.0406987116595163	-0.0614951463582814
4	C	26	50	20120601	11	920	17.8	-0.0416214860089648	-0.0619411893158539
4	C	26	50	20120601	11	922	17.84	-0.041886226787841	-0.0629236434776345
4	C	26	50	20120601	11	924	17.88	-0.0422604276964449	-0.0629657870417932
4	C	26	50	20120601	11	926	17.92	-0.0422520131257488	-0.0639053198219558
4	C	26	50	20120601	11	928	17.96	-0.0422520131257488	-0.0639053198219558
4	C	26	50	20120601	11	930	18	-0.0424614581543363	-0.0644315486885148
4	C	26	50	20120601	11	932	18.04	-0.0421880906727295	-0.0651520904985439
4	C	26	50	20120601	11	934	18.08	-0.0423764639192376	-0.0658490149420813
4	C	26	50	20120601	11	936	18.12	-0.0423435127432343	-0.0657628893361328
4	C	26	50	20120601	11	938	18.16	-0.0420198699694853	-0.0660405701691048
4	C	26	50	20120601	11	940	18.2	-0.042175221329312	-0.0673384646659727
4	C	26	50	20120601	11	942	18.24	-0.0421831409252612	-0.0675875076743066
4	C	26	50	20120601	11	944	18.28	-0.0419657055900464	-0.0674742998786386
4	C	26	50	20120601	11	946	18.32	-0.0417190667447685	-0.067442338652129
4	C	26	50	20120601	11	948	18.36	-0.0422436692657308	-0.0684316517496871
4	C	26	50	20120601	11	950	18.4	-0.0421830702145831	-0.0691314753310274
4	C	26	50	20120601	11	952	18.44	-0.0428583571906163	-0.068668178967994
4	C	26	50	20120601	11	954	18.48	-0.0431280477169608	-0.0692791192269392
4	C	26	50	20120601	11	956	18.52	-0.0431312296974762	-0.0698769780104324
4	C	26	50	20120601	11	958	18.56	-0.0429449070606335	-0.0697728211815636
4	C	26	50	20120601	11	960	18.6	-0.0433345936077454	-0.0697009084219169
4	C	26	50	20120601	11	962	18.64	-0.0432550440948619	-0.0694547645513859
4	C	26	50	20120601	11	964	18.68	-0.0433382705630076	-0.0694094390067119
4	C	26	50	20120601	11	966	18.72	-0.0438518422181834	-0.0698201973359031
4	C	26	50	20120601	11	968	18.76	-0.0440735201940854	-0.0693202021309261
4	C	26	50	20120601	11	970	18.8	-0.0446462766868465	-0.0689537793969152
4	C	26	50	20120601	11	972	18.84	-0.0451223009719412	-0.0695105552764215
4	C	26	50	20120601	11	974	18.88	-0.0452507822740828	-0.0694324199771004
4	C	26	50	20120601	11	976	18.92	-0.0454840568011963	-0.0689508095484343
4	C	26	50	20120601	11	978	18.96	-0.0458109522661388	-0.0690146612907754
4	C	26	50	20120601	11	980	19	-0.0459778294664989	-0.0682610268833868
4	C	26	50	20120601	11	982	19.04	-0.0461683240333505	-0.0681832451374563
4	C	26	50	20120601	11	984	19.08	-0.0462562881169301	-0.0687353541122067
4	C	26	50	20120601	11	986	19.12	-0.0465703142384551	-0.0685080192820552
4	C	26	50	20120601	11	988	19.16	-0.0465576570270718	-0.0684045695599677
4	C	26	50	20120601	11	990	19.2	-0.0466458332426858	-0.0689568906667525
4	C	26	50	20120601	11	992	19.24	-0.0469833353093461	-0.068913686442422
4	C	26	50	20120601	11	994	19.28	-0.0473678599769554	-0.0690092872792384
4	C	26	50	20120601	11	996	19.32	-0.047756768706608	-0.0682303384490833
4	C	26	50	20120601	11	998	19.36	-0.049156062315898	-0.0680666432292386
4	C	26	50	20120601	11	1000	19.4	-0.0492733006202187	-0.0683122921250228
4	C	26	50	20120601	11	1002	19.44	-0.0493925188235268	-0.0686177622544954
4	C	26	50	20120601	11	1004	19.48	-0.0496262883253871	-0.0687273638055793
4	C	26	50	20120601	11	1006	19.52	-0.0497524361751508	-0.0683360509128707
4	C	26	50	20120601	11	1008	19.56	-0.0495939735454868	-0.0689944380368335
4	C	26	50	20120601	11	1010	19.6	-0.0502089443130848	-0.0691823163085947
4	C	26	50	20120601	11	1012	19.64	-0.0500369759439002	-0.0693791748364771
4	C	26	50	20120601	11	1014	19.68	-0.0507742054739653	-0.0697768516902164
4	C	26	50	20120601	11	1016	19.72	-0.0511501741495222	-0.0702578964334576
4	C	26	50	20120601	11	1018	19.76	-0.0514947472839944	-0.0710137228718679
4	C	26	50	20120601	11	1020	19.8	-0.0518390375757541	-0.0711040204078254
4	C	26	50	20120601	11	1022	19.84	-0.0517067378969941	-0.0708936561404224
4	C	26	50	20120601	11	1024	19.88	-0.0523282847576571	-0.0707132024898636
4	C	26	50	20120601	11	1026	19.92	-0.0526603421021023	-0.071600197236184
4	C	26	50	20120601	11	1028	19.96	-0.052781752336432	-0.0714423002919451
4	C	26	50	20120601	11	1030	20	-0.0534136936667785	-0.0718751203527093
4	C	26	50	20120601	11	1032	20.04	-0.0537029710509619	-0.072443422072749
4	C	26	50	20120601	11	1034	20.08	-0.0545148710571203	-0.0731035769636647
4	C	26	50	20120601	11	1036	20.12	-0.0551083457785701	-0.0738673229980243
4	C	26	50	20120601	11	1038	20.16	-0.0559903907774222	-0.0744693537115265
4	C	26	50	20120601	11	1040	20.2	-0.0562516667330707	-0.0747078608288208
4	C	26	50	20120601	11	1042	20.24	-0.0563536315309178	-0.0753975727831901
4	C	26	50	20120601	11	1044	20.28	-0.0566805269958603	-0.0759877948134465
4	C	26	50	20120601	11	1046	20.32	-0.0569394694991308	-0.0761637229806057
4	C	26	50	20120601	11	1048	20.36	-0.0578542535419519	-0.0765576521684048
4	C	26	50	20120601	11	1050	20.4	-0.0581621985451586	-0.0778095847244956
4	C	26	50	20120601	11	1052	20.44	-0.0584986399516472	-0.0778974073867189
4	C	26	50	20120601	11	1054	20.48	-0.0591505924039012	-0.0784008674149237
4	C	26	50	20120601	11	1056	20.52	-0.0594157574468461	-0.0786122923424985
4	C	26	50	20120601	11	1058	20.56	-0.0597794931750885	-0.0783942206111806
4	C	26	50	20120601	11	1060	20.6	-0.0599876654114698	-0.0791929684312089
4	C	26	50	20120601	11	1062	20.64	-0.0605400572289327	-0.079576785992037
4	C	26	50	20120601	11	1064	20.68	-0.0611832415571	-0.0800875999307661
4	C	26	50	20120601	11	1066	20.72	-0.0612593262467557	-0.079797968993192
4	C	26	50	20120601	11	1068	20.76	-0.0618305271045982	-0.0805038029821725
4	C	26	50	20120601	11	1070	20.8	-0.0620029904485296	-0.0805646848760327
4	C	26	50	20120601	11	1072	20.84	-0.062007445221251	-0.0806535681984279
4	C	26	50	20120601	11	1074	20.88	-0.0619150970756281	-0.0801038633867334
4	C	26	50	20120601	11	1076	20.92	-0.0621965255745403	-0.0808972371952247
4	C	26	50	20120601	11	1078	20.96	-0.0617097532663715	-0.0804746701827876
4	C	26	50	20120601	11	1080	21	-0.0619453612458629	-0.0801655230980529
4	C	26	50	20120601	11	1082	21.04	-0.0619742112025353	-0.0807659981766365
4	C	26	50	20120601	11	1084	21.08	-0.0619814236917034	-0.0809044496843928
4	C	26	50	20120601	11	1086	21.12	-0.0618856814335307	-0.0809379665458211
4	C	26	50	20120601	11	1088	21.16	-0.0617120867187494	-0.0805472900492155
4	C	26	50	20120601	11	1090	21.2	-0.0620083644600666	-0.08098498914677
4	C	26	50	20120601	11	1092	21.24	-0.0616345171048533	-0.0808058789990954
4	C	26	50	20120601	11	1094	21.28	-0.0615084399657677	-0.0804299103235385
4	C	26	50	20120601	11	1096	21.32	-0.0613158240785725	-0.0806932368888524
4	C	26	50	20120601	11	1098	21.36	-0.0615903936417072	-0.080063699721562
4	C	26	50	20120601	11	1100	21.4	-0.0615003789484622	-0.0804874688155271
4	C	26	50	20120601	11	1102	21.44	-0.0613764231297202	-0.0809465932485516
4	C	26	50	20120601	11	1104	21.48	-0.0609784634332684	-0.0803814735090273
4	C	26	50	20120601	11	1106	21.52	-0.0613747967841234	-0.0800996914567244
4	C	26	50	20120601	11	1108	21.56	-0.0613085408787263	-0.0801404915179989
4	C	26	50	20120601	11	1110	21.6	-0.0611557351033118	-0.0804446181445872
4	C	26	50	20120601	11	1112	21.64	-0.0615534119570512	-0.0799125910024225
4	C	26	50	20120601	11	1114	21.68	-0.0615614729743567	-0.0799299858292397
4	C	26	50	20120601	11	1116	21.72	-0.0614982576281186	-0.0800299707280994
4	C	26	50	20120601	11	1118	21.76	-0.0615990203444377	-0.0802969035379973
4	C	26	50	20120601	11	1120	21.8	-0.061738673933722	-0.0805320165427419
4	C	26	50	20120601	11	1122	21.84	-0.0614982576281186	-0.0797923828496207
4	C	26	50	20120601	11	1124	21.88	-0.0615238548935976	-0.0803692405617127
4	C	26	50	20120601	11	1126	21.92	-0.0615170666684982	-0.0805768471126691
4	C	26	50	20120601	11	1128	21.96	-0.0615232184974945	-0.0799781398010385
4	C	26	50	20120601	11	1130	22	-0.0617692916573474	-0.079976725587476
4	C	26	50	20120601	11	1132	22.04	-0.0616304865962005	-0.0803983733610976
4	C	26	50	20120601	11	1134	22.08	-0.0614333452256057	-0.0806322842843141
4	C	26	50	20120601	11	1136	22.12	-0.0616661954886504	-0.0802367994615965
4	C	26	50	20120601	11	1138	22.16	-0.0616122432412459	-0.0806471335267191
4	C	26	50	20120601	11	1140	22.2	-0.0613468660662666	-0.0800936810490843
4	C	26	50	20120601	11	1142	22.24	-0.0614989647348998	-0.0804846403884024
4	C	26	50	20120601	11	1144	22.28	-0.0618064854740378	-0.0806678517554078
4	C	26	50	20120601	11	1146	22.32	-0.0617629984069949	-0.0798373548409042
4	C	26	50	20120601	11	1148	22.36	-0.0615527755609481	-0.0798920141950899
4	C	26	50	20120601	11	1150	22.4	-0.0613418456081202	-0.0799459664424945
4	C	26	50	20120601	11	1152	22.44	-0.0615982425269784	-0.0799752406632356
4	C	26	50	20120601	11	1154	22.48	-0.0614372343129022	-0.0801023077518148
4	C	26	50	20120601	11	1156	22.52	-0.061742845863731	-0.0802039897069494
4	C	26	50	20120601	11	1158	22.56	-0.0616950454453228	-0.0802206774269854
4	C	26	50	20120601	11	1160	22.6	-0.0616917220434512	-0.080151875937176
4	C	26	50	20120601	11	1162	22.64	-0.0616075763364901	-0.0807309963909678
4	C	26	50	20120601	11	1164	22.68	-0.0620023540524265	-0.0800632754574933
4	C	26	50	20120601	11	1166	22.72	-0.0614357493886617	-0.0804757308429594
4	C	26	50	20120601	11	1168	22.76	-0.0617413609394906	-0.0805774127980941
4	C	26	50	20120601	11	1170	22.8	-0.0614903380321693	-0.0798045450862572
4	C	26	50	20120601	11	1172	22.84	-0.0616078591792025	-0.0804704982527786
4	C	26	50	20120601	11	1174	22.88	-0.0613968585156965	-0.0805245212108613
4	C	26	50	20120601	11	1176	22.92	-0.0616239812138136	-0.0796836298266742
4	C	26	50	20120601	11	1178	22.96	-0.0612497803052097	-0.0795769981240713
4	C	26	50	20120601	11	1180	23	-0.0613428355576138	-0.0794457591054831
4	C	26	50	20120601	11	1182	23.04	-0.0617909291248517	-0.0800724678456487
4	C	26	50	20120601	11	1184	23.08	-0.0616928534143012	-0.0799866957930908
4	C	26	50	20120601	11	1186	23.12	-0.0615767464808303	-0.0798227884412118
4	C	26	50	20120601	11	1188	23.16	-0.061358462617478	-0.0797709575141508
4	C	26	50	20120601	11	1190	23.2	-0.0617161879380803	-0.0797696140112665
4	C	26	50	20120601	11	1192	23.24	-0.0613325117986085	-0.0799595428926933
4	C	26	50	20120601	11	1194	23.28	-0.0613525229205161	-0.0799381175572233
4	C	26	50	20120601	11	1196	23.32	-0.0616738322418872	-0.0798784377448912
4	C	26	50	20120601	11	1198	23.36	-0.0614129098396294	-0.0797009539428133
4	C	26	50	20120601	11	1200	23.4	-0.0615242084469882	-0.0797409761866285
4	C	26	50	20120601	11	1202	23.44	-0.0614780343741767	-0.079881902568119
4	C	26	50	20120601	11	1204	23.48	-0.061672488739003	-0.0798076563560944
4	C	26	50	20120601	11	1206	23.52	-0.0614234457306691	-0.0799591186286245
4	C	26	50	20120601	11	1208	23.56	-0.0616763071156214	-0.080004656305333
4	C	26	50	20120601	11	1210	23.6	-0.0617592507410546	-0.079842516720407
4	C	26	50	20120601	11	1212	23.64	-0.0616438509143649	-0.079679316475309
4	C	26	50	20120601	11	1214	23.68	-0.0614648821880466	-0.0804536691113864
4	C	26	50	20120601	11	1216	23.72	-0.0617132180895993	-0.0803764530508809
4	C	26	50	20120601	11	1218	23.76	-0.0616091319714087	-0.0801609269039752
4	C	26	50	20120601	11	1220	23.8	-0.0615057529599992	-0.0799461078638507
4	C	26	50	20120601	11	1222	23.84	-0.0612681650815205	-0.0799743921350982
4	C	26	50	20120601	11	1224	23.88	-0.061497267678625	-0.0799772205622229
4	C	26	50	20120601	11	1226	23.92	-0.0614411234001987	-0.0798028480299823
4	C	26	50	20120601	11	1228	23.96	-0.0614990354455779	-0.0808013535156958
4	C	26	50	20120601	11	1230	24	-0.0614728017839959	-0.0802307890539564
4	C	26	50	20120601	11	1232	24.04	-0.0614863075235166	-0.080487398104849
4	C	26	50	20120601	11	1234	24.08	-0.0613115814378854	-0.080710207451601
4	C	26	50	20120601	11	1236	24.12	-0.0612439113189258	-0.0811385020289656
4	C	26	50	20120601	11	1238	24.16	-0.0615353807341309	-0.0807367239558954
4	C	26	50	20120601	11	1240	24.2	-0.0614050609543582	-0.0808034041253613
4	C	26	50	20120601	11	1242	24.24	-0.0612152734942878	-0.0800951659733248
4	C	26	50	20120601	11	1244	24.28	-0.0614616294968532	-0.0803579268532138
4	C	26	50	20120601	11	1246	24.32	-0.0611322591581765	-0.0800805995736324
4	C	26	50	20120601	11	1248	24.36	-0.0614703269102617	-0.0804199401179238
4	C	26	50	20120601	11	1250	24.4	-0.0613409263693046	-0.0807841001102349
4	C	26	50	20120601	11	1252	24.44	-0.0611702307923262	-0.0804060808250126
4	C	26	50	20120601	11	1254	24.48	-0.0616047479093653	-0.0806433151501006
4	C	26	50	20120601	11	1256	24.52	-0.0611776554135286	-0.0799602499994744
4	C	26	50	20120601	11	1258	24.56	-0.0611186827079777	-0.080033364840649
4	C	26	50	20120601	11	1260	24.6	-0.0610911055435114	-0.0801302384696717
4	C	26	50	20120601	11	1262	24.64	-0.0611876256191434	-0.080095943790784
4	C	26	50	20120601	11	1264	24.68	-0.0611876256191434	-0.0804509113949398
4	C	26	50	20120601	11	1266	24.72	-0.0615367949476933	-0.080318116741433
4	C	26	50	20120601	11	1268	24.76	-0.0615279561129284	-0.0801289656774656
4	C	26	50	20120601	11	1270	24.8	-0.0612419314199385	-0.0803570076143982
4	C	26	50	20120601	11	1272	24.84	-0.0611855750094779	-0.080315783289055
4	C	26	50	20120601	11	1274	24.88	-0.0612956715353087	-0.0801717456377273
4	C	26	50	20120601	11	1276	24.92	-0.0610483255832496	-0.0799637148227023
4	C	26	50	20120601	11	1278	24.96	-0.0615450680970331	-0.0800199298118066
4	C	26	50	20120601	11	1280	25	-0.0614312946159402	-0.0800233946350344
4	C	26	50	20120601	11	1282	25.04	-0.0614671449297464	-0.0800214854467252
4	C	26	50	20120601	11	1284	25.08	-0.0614004647602805	-0.0796002619371724
4	C	26	50	20120601	11	1286	25.12	-0.0613726047531018	-0.0800043027519424
4	C	26	50	20120601	11	1288	25.16	-0.0611161371235654	-0.079784180410959
4	C	26	50	20120601	11	1290	25.2	-0.0611162785449217	-0.079887276579656
4	C	26	50	20120601	11	1292	25.24	-0.0614760544751894	-0.0800748012980267
4	C	26	50	20120601	11	1294	25.28	-0.0613747967841234	-0.080238284385837
4	C	26	50	20120601	11	1296	25.32	-0.0613804536383729	-0.0802920245012072
4	C	26	50	20120601	11	1298	25.36	-0.0613616445979934	-0.0804465980435745
4	C	26	50	20120601	11	1300	25.4	-0.0616318300990848	-0.080846749771048
4	C	26	50	20120601	11	1302	25.44	-0.0613677964269897	-0.0804743873400752
4	C	26	50	20120601	11	1304	25.48	-0.0613400071304891	-0.0803989390465226
4	C	26	50	20120601	11	1306	25.52	-0.0614651650307591	-0.080836638144077
4	C	26	50	20120601	11	1308	25.56	-0.0615507956619608	-0.0804469515969651
4	C	26	50	20120601	11	1310	25.6	-0.0616478814230177	-0.0807953431080557
4	C	26	50	20120601	11	1312	25.64	-0.061362634547487	-0.080109025266236
4	C	26	50	20120601	11	1314	25.68	-0.0617020458024566	-0.080521975626449
4	C	26	50	20120601	11	1316	25.72	-0.0614781757955329	-0.08063695118907
4	C	26	50	20120601	11	1318	25.76	-0.0616846509756394	-0.0802565277407916
4	C	26	50	20120601	11	1320	25.8	-0.0614117784687795	-0.0807316327870708
4	C	26	50	20120601	11	1322	25.84	-0.0614886409758945	-0.0801159549126917
4	C	26	50	20120601	11	1324	25.88	-0.0615419568271959	-0.0802464868244987
4	C	26	50	20120601	11	1326	25.92	-0.0616216477614357	-0.0804920650096048
4	C	26	50	20120601	11	1328	25.96	-0.0613594525669717	-0.0806227383427681
4	C	26	50	20120601	11	1330	26	-0.0612626496486273	-0.0807902519392312
4	C	26	50	20120601	11	1332	26.04	-0.0613320168238617	-0.0800873170880537
4	C	26	50	20120601	11	1334	26.08	-0.0614404870040957	-0.0802107779320488
4	C	26	50	20120601	11	1336	26.12	-0.0611495125636374	-0.079895054754249
4	C	26	50	20120601	11	1338	26.16	-0.0613948786167091	-0.0797175709521712
4	C	26	50	20120601	11	1340	26.2	-0.0612129400419099	-0.0803916558466764
4	C	26	50	20120601	11	1342	26.24	-0.0611823223182845	-0.0803289354751851
4	C	26	50	20120601	11	1344	26.28	-0.0615667762752156	-0.0803998582853381
4	C	26	50	20120601	11	1346	26.32	-0.0615999395832532	-0.0803978076756727
4	C	26	50	20120601	11	1348	26.36	-0.0610536995947866	-0.0801379459335866
4	C	26	50	20120601	11	1350	26.4	-0.0615515734794201	-0.0799031157715546
4	C	26	50	20120601	11	1352	26.44	-0.0610578008141175	-0.0796515978894865
4	C	26	50	20120601	11	1354	26.48	-0.0615365828156589	-0.0801754933036676
4	C	26	50	20120601	11	1356	26.52	-0.0613726047531018	-0.0802673464745437
4	C	26	50	20120601	11	1358	26.56	-0.0615042680357587	-0.0803987269144882
4	C	26	50	20120601	11	1360	26.6	-0.0614467095437701	-0.0803374914672375
4	C	26	50	20120601	11	1362	26.64	-0.0613693520619083	-0.0801023077518148
4	C	26	50	20120601	11	1364	26.68	-0.061446073147667	-0.0799407338523137
4	C	26	50	20120601	11	1366	26.72	-0.0616768728010463	-0.0800111616877199
4	C	26	50	20120601	11	1368	26.76	-0.0614450831981734	-0.0798667704830016
4	C	26	50	20120601	11	1370	26.8	-0.0616753171661277	-0.079794928434033
4	C	26	50	20120601	11	1372	26.84	-0.0613204202726502	-0.0796972769875511
4	C	26	50	20120601	11	1374	26.88	-0.0614071115640237	-0.0802384965178713
4	C	26	50	20120601	11	1376	26.92	-0.0613371787033643	-0.0801825643714795
4	C	26	50	20120601	11	1378	26.96	-0.0613351280936989	-0.07996116923829
4	C	26	50	20120601	11	1380	27	-0.061346512512876	-0.0798196771713746
4	C	26	50	20120601	11	1382	27.04	-0.061235708880264	-0.0795981406168288
4	C	26	50	20120601	11	1384	27.08	-0.0611650689128235	-0.0802033533108464
4	C	26	50	20120601	11	1386	27.12	-0.0613571898252719	-0.0797920292962302
4	C	26	50	20120601	11	1388	27.16	-0.0615906764844197	-0.0801341275569682
4	C	26	50	20120601	11	1390	27.2	-0.0613161776319631	-0.0797481886757966
4	C	26	50	20120601	11	1392	27.24	-0.0616666904633973	-0.0803027725242812
4	C	26	50	20120601	11	1394	27.28	-0.061593858464935	-0.0805240969467926
4	C	26	50	20120601	11	1396	27.32	-0.0614207587249006	-0.0804143539743524
4	C	26	50	20120601	11	1398	27.36	-0.061765473280729	-0.0802775288121928
4	C	26	50	20120601	11	1400	27.4	-0.0617742414048157	-0.0804610937325889
4	C	26	50	20120601	11	1402	27.44	-0.0618771254414784	-0.0805010452657259
4	C	26	50	20120601	11	1404	27.48	-0.0615125411850986	-0.0805658162468826
4	C	26	50	20120601	11	1406	27.52	-0.06157299881489	-0.0807797160481915
4	C	26	50	20120601	11	1408	27.56	-0.06160156592885	-0.0803636544181414
4	C	26	50	20120601	11	1410	27.6	-0.0616352949223126	-0.0807145915136443
4	C	26	50	20120601	11	1412	27.64	-0.0614719532558585	-0.0800435471782982
4	C	26	50	20120601	11	1414	27.68	-0.0615678369353874	-0.0799519061394564
4	C	26	50	20120601	11	1416	27.72	-0.0613187939270535	-0.0801033684119866
4	C	26	50	20120601	11	1418	27.76	-0.0615599880501162	-0.080351492181505
4	C	26	50	20120601	11	1420	27.8	-0.0615143796627297	-0.080569634623501
4	C	26	50	20120601	11	1422	27.84	-0.0613833527761758	-0.0801788167055392
4	C	26	50	20120601	11	1424	27.88	-0.0617398053045719	-0.0801928881304848
4	C	26	50	20120601	11	1426	27.92	-0.0615766050594741	-0.0800605177410467
4	C	26	50	20120601	11	1428	27.96	-0.0614042831368989	-0.0805170965896588
4	C	26	50	20120601	11	1430	28	-0.0615825447564361	-0.079816990165606
4	C	26	50	20120601	11	1432	28.04	-0.061271417772714	-0.0800885191695817
4	C	26	50	20120601	11	1434	28.08	-0.0612391029928137	-0.0804220614382674
4	C	26	50	20120601	11	1436	28.12	-0.0615897572456042	-0.0803146519182052
4	C	26	50	20120601	11	1438	28.16	-0.0614880045797914	-0.0804475172823901
4	C	26	50	20120601	11	1440	28.2	-0.0613663822134273	-0.0804390320010158
4	C	26	50	20120601	11	1442	28.24	-0.0617115210333245	-0.0804050201648408
4	C	26	50	20120601	11	1444	28.28	-0.0616806204669866	-0.0800625683507121
4	C	26	50	20120601	11	1446	28.32	-0.0615645842441939	-0.0799806146747726
4	C	26	50	20120601	11	1448	28.36	-0.0613455932740604	-0.0800921254141657
4	C	26	50	20120601	11	1450	28.4	-0.0617522503839208	-0.0804067172211156
4	C	26	50	20120601	11	1452	28.44	-0.0616362141611281	-0.0802427391585585
4	C	26	50	20120601	11	1454	28.48	-0.0614546998503975	-0.0801145406991293
4	C	26	50	20120601	11	1456	28.52	-0.0612731148289888	-0.0799864129503783
4	C	26	50	20120601	11	1458	28.56	-0.061435325124593	-0.080309277906668
4	C	26	50	20120601	11	1460	28.6	-0.0610572351286926	-0.0791826446722036
4	C	26	50	20120601	11	1462	28.64	-0.061359664699006	-0.0799055199346106
4	C	26	50	20120601	11	1464	28.68	-0.061362634547487	-0.0795603104040353
4	C	26	50	20120601	11	1466	28.72	-0.0613372494140424	-0.08042008153928
4	C	26	50	20120601	11	1468	28.76	-0.0617262288543732	-0.0802149498620578
4	C	26	50	20120601	11	1470	28.8	-0.0616953282880353	-0.0798724980479292
4	C	26	50	20120601	11	1472	28.84	-0.0618537202070211	-0.0803844433575082
4	C	26	50	20120601	11	1474	28.88	-0.0618465784285311	-0.0802416784983867
4	C	26	50	20120601	11	1476	28.92	-0.0616991466646537	-0.0801105101904766
4	C	26	50	20120601	11	1478	28.96	-0.0616263853768696	-0.080033364840649
4	C	26	50	20120601	11	1480	29	-0.0616067985190308	-0.0799751699525575
4	C	26	50	20120601	11	1482	29.04	-0.0615978182629097	-0.0801665837582247
4	C	26	50	20120601	11	1484	29.08	-0.0615336836778561	-0.0802773873908366
4	C	26	50	20120601	11	1486	29.12	-0.0615148039267984	-0.0802198996095261
4	C	26	50	20120601	11	1488	29.16	-0.0614952170689595	-0.0801617047214345
4	C	26	50	20120601	11	1490	29.2	-0.0613934644031468	-0.0802945700856194
4	C	26	50	20120601	11	1492	29.24	-0.0612916410266559	-0.0804275061604825
4	C	26	50	20120601	11	1494	29.28	-0.0615099248900082	-0.0805542904063493
4	C	26	50	20120601	11	1496	29.32	-0.0612323854783925	-0.079755613296999
4	C	26	50	20120601	11	1498	29.36	-0.0615350271807403	-0.0798220813344306
4	C	26	50	20120601	11	1500	29.4	-0.0616737615312091	-0.0799803318320601
4	C	26	50	20120601	11	1502	29.44	-0.0612896611276686	-0.0802244250929257
4	C	26	50	20120601	11	1504	29.48	-0.0614376585769709	-0.0796634772834104
4	C	26	50	20120601	11	1506	29.52	-0.0613137027582289	-0.080582221124206
4	C	26	50	20120601	11	1508	29.56	-0.0616386183241842	-0.0798627399743488
4	C	26	50	20120601	11	1510	29.6	-0.0616153545110831	-0.0800712657641207
4	C	26	50	20120601	11	1512	29.64	-0.0615506542406045	-0.0801048533362271
4	C	26	50	20120601	11	1514	29.68	-0.0614851761526667	-0.0801378045122304
4	C	26	50	20120601	11	1516	29.72	-0.061258901982687	-0.0798181922471341
4	C	26	50	20120601	11	1518	29.76	-0.0614122734435263	-0.0801838371636856
4	C	26	50	20120601	11	1520	29.8	-0.0612507702547033	-0.0801926052877723
4	C	26	50	20120601	11	1522	29.84	-0.0616526190384516	-0.0802008784371122
4	C	26	50	20120601	11	1524	29.88	-0.0615874237932262	-0.0799705030478016
4	C	26	50	20120601	11	1526	29.92	-0.0614708218850086	-0.0797858774672338
4	C	26	50	20120601	11	1528	29.96	-0.0613146219970445	-0.0796153940222898
4	C	26	50	20120601	11	1530	30	-0.0615588566792663	-0.0803200966404203
4	C	26	50	20120601	11	1532	30.04	-0.0612217081659966	-0.0802273242307286
4	C	26	50	20120601	11	1534	30.08	-0.0615243498683444	-0.0802937922681601
4	C	26	50	20120601	11	1536	30.12	-0.0613351280936989	-0.0804080607239999
4	C	26	50	20120601	11	1538	30.16	-0.0617975052179168	-0.0806259203232835
4	C	26	50	20120601	11	1540	30.2	-0.0616089198393743	-0.0801356831918868
4	C	26	50	20120601	11	1542	30.24	-0.0616672561488222	-0.0801325012113715
4	C	26	50	20120601	11	1544	30.28	-0.061258901982687	-0.0801547750749789
4	C	26	50	20120601	11	1546	30.32	-0.0613172382921349	-0.0801515930944635
4	C	26	50	20120601	11	1548	30.36	-0.0617615841934325	-0.0799717051293297
4	C	26	50	20120601	11	1550	30.4	-0.0616461843667428	-0.0798085048842318
4	C	26	50	20120601	11	1552	30.44	-0.0614278297927124	-0.079756744667849
4	C	26	50	20120601	11	1554	30.48	-0.0616770849330807	-0.080016606409935
4	C	26	50	20120601	11	1556	30.52	-0.0615873530825481	-0.0800214854467252
4	C	26	50	20120601	11	1558	30.56	-0.0614706097529742	-0.0799388246640045
4	C	26	50	20120601	11	1560	30.6	-0.0616306987282349	-0.0799456128891039
4	C	26	50	20120601	11	1562	30.64	-0.0613963635409496	-0.0801728770085772
4	C	26	50	20120601	11	1564	30.68	-0.0616285774078913	-0.0803748267052841
4	C	26	50	20120601	11	1566	30.72	-0.0613816557199009	-0.0804478001251026
4	C	26	50	20120601	11	1568	30.76	-0.0615138139773047	-0.0800808824163449
4	C	26	50	20120601	11	1570	30.8	-0.061340572815914	-0.0794961051083036
4	C	26	50	20120601	11	1572	30.84	-0.0614575989882004	-0.0796039388924345
4	C	26	50	20120601	11	1574	30.88	-0.0617292694135323	-0.0806319307309235
4	C	26	50	20120601	11	1576	30.92	-0.0612983585410772	-0.080188857621832
4	C	26	50	20120601	11	1578	30.96	-0.0612937623469995	-0.0800859735851694
4	C	26	50	20120601	11	1580	31	-0.0611864942482935	-0.0799160558256503
4	C	26	50	20120601	11	1582	31.04	-0.0611029849374353	-0.0797096513562219
4	C	26	50	20120601	11	1584	31.08	-0.0613600182523966	-0.0803138741007458
4	C	26	50	20120601	11	1586	31.12	-0.0615087935191583	-0.0802315668714157
4	C	26	50	20120601	11	1588	31.16	-0.0611902419142338	-0.080173937668749
4	C	26	50	20120601	11	1590	31.2	-0.0613383807848923	-0.0800908526219596
4	C	26	50	20120601	11	1592	31.24	-0.0611061669179507	-0.0800289100679276
4	C	26	50	20120601	11	1594	31.28	-0.0616056671481808	-0.0799381175572233
4	C	26	50	20120601	11	1596	31.32	-0.0613566241398469	-0.0800895798297535
4	C	26	50	20120601	11	1598	31.36	-0.0614875803157227	-0.0802202531629167
4	C	26	50	20120601	11	1600	31.4	-0.0613978484651901	-0.0802251321997069
4	C	26	50	20120601	11	1602	31.44	-0.0612944694537806	-0.0800103131595824
4	C	26	50	20120601	11	1604	31.48	-0.0615659984577563	-0.0798292938235987
4	C	26	50	20120601	11	1606	31.52	-0.0613015405215925	-0.0800895091190753
4	C	26	50	20120601	11	1608	31.56	-0.0614532856368351	-0.080094741709256
4	C	26	50	20120601	11	1610	31.6	-0.0613462296701635	-0.079770462539404
4	C	26	50	20120601	11	1612	31.64	-0.06146926625009	-0.0801183590757478
4	C	26	50	20120601	11	1614	31.68	-0.061307763061267	-0.0801271271998345
4	C	26	50	20120601	11	1616	31.72	-0.0614549119824319	-0.080326460601451
4	C	26	50	20120601	11	1618	31.76	-0.0616571445218512	-0.08055839162568
4	C	26	50	20120601	11	1620	31.8	-0.0612977221449741	-0.0799561487801436
4	C	26	50	20120601	11	1622	31.84	-0.0613509672855975	-0.0801532194400602
4	C	26	50	20120601	11	1624	31.88	-0.0614094450164016	-0.0804723367304098
4	C	26	50	20120601	11	1626	31.92	-0.0613458054060948	-0.080598201737461
4	C	26	50	20120601	11	1628	31.96	-0.0617526746479895	-0.0800697101292021
4	C	26	50	20120601	11	1630	32	-0.0616451944172492	-0.0807202483678938
4	C	26	50	20120601	11	1632	32.04	-0.0613713319608956	-0.0803746852839279
4	C	26	50	20120601	11	1634	32.08	-0.061541391141771	-0.0803205916151671
4	C	26	50	20120601	11	1636	32.12	-0.061136148245473	-0.0795152677020737
4	C	26	50	20120601	11	1638	32.16	-0.0618378810151225	-0.0806590836313211
4	C	26	50	20120601	11	1640	32.2	-0.0615143089520516	-0.0802005955943997
4	C	26	50	20120601	11	1642	32.24	-0.0613284105792776	-0.0803751802586747
4	C	26	50	20120601	11	1644	32.28	-0.0617663218088664	-0.0805001260269104
4	C	26	50	20120601	11	1646	32.32	-0.0618128494350685	-0.0807435121809948
4	C	26	50	20120601	11	1648	32.36	-0.0616065863869964	-0.0801507445663261
4	C	26	50	20120601	11	1650	32.4	-0.0616213649187232	-0.080456992513258
4	C	26	50	20120601	11	1652	32.44	-0.0618784689443626	-0.0810653871877909
4	C	26	50	20120601	11	1654	32.48	-0.0618535080749867	-0.0805444616220908
4	C	26	50	20120601	11	1656	32.52	-0.0618561243700771	-0.0806054849373072
4	C	26	50	20120601	11	1658	32.56	-0.0619087331145974	-0.0805698467555354
4	C	26	50	20120601	11	1660	32.6	-0.0616970960549883	-0.0809172483171323
4	C	26	50	20120601	11	1662	32.64	-0.0613035204205798	-0.0802671343425094
4	C	26	50	20120601	11	1664	32.68	-0.0614242942588065	-0.0804730438371909
4	C	26	50	20120601	11	1666	32.72	-0.0613725340424236	-0.0807326934472426
4	C	26	50	20120601	11	1668	32.76	-0.0615809184108393	-0.0801170155728635
4	C	26	50	20120601	11	1670	32.8	-0.0613356230684457	-0.0803877667593798
4	C	26	50	20120601	11	1672	32.84	-0.0617412902288124	-0.0805788977223345
4	C	26	50	20120601	11	1674	32.88	-0.0616520533530267	-0.0801689172106026
4	C	26	50	20120601	11	1676	32.92	-0.0616026265890217	-0.0805860395008245
4	C	26	50	20120601	11	1678	32.96	-0.0612480125382567	-0.0801911203635318
4	C	26	50	20120601	11	1680	33	-0.0613313804277586	-0.0804330215933758
4	C	26	50	20120601	11	1682	33.04	-0.0616364970038406	-0.0804164045840179
4	C	26	50	20120601	11	1684	33.08	-0.0613566241398469	-0.0804685890644694
4	C	26	50	20120601	11	1686	33.12	-0.0614457195942765	-0.0806892063801996
4	C	26	50	20120601	11	1688	33.16	-0.0612066467915573	-0.0807387745655608
4	C	26	50	20120601	11	1690	33.2	-0.0614343351750994	-0.0807628161961212
4	C	26	50	20120601	11	1692	33.24	-0.0611959694791614	-0.0808130914882635
4	C	26	50	20120601	11	1694	33.28	-0.0615731402362463	-0.080175705435702
4	C	26	50	20120601	11	1696	33.32	-0.0615117633676393	-0.080593464122027
4	C	26	50	20120601	11	1698	33.36	-0.0612726905649201	-0.0806430323073882
4	C	26	50	20120601	11	1700	33.4	-0.0613401485518453	-0.0798826096749002
4	C	26	50	20120601	11	1702	33.44	-0.0610718722390631	-0.0806628312972614
4	C	26	50	20120601	11	1704	33.48	-0.0614190616686257	-0.0807540480720345
4	C	26	50	20120601	11	1706	33.52	-0.0612762968095042	-0.0800751548514173
4	C	26	50	20120601	11	1708	33.56	-0.0612147785195409	-0.0806005351898389
4	C	26	50	20120601	11	1710	33.6	-0.0616063035442839	-0.0802486081448423
4	C	26	50	20120601	11	1712	33.64	-0.0611635132779049	-0.0804000704173725
4	C	26	50	20120601	11	1714	33.68	-0.061580706278805	-0.0807918075741498
4	C	26	50	20120601	11	1716	33.72	-0.0616300623321318	-0.080185251377248
4	C	26	50	20120601	11	1718	33.76	-0.0612799030540882	-0.0798339607283545
4	C	26	50	20120601	11	1720	33.8	-0.0615389162680368	-0.0801066918138582
4	C	26	50	20120601	11	1722	33.84	-0.0616502855860737	-0.0803927165068481
4	C	26	50	20120601	11	1724	33.88	-0.0615307845400532	-0.0805093891257439
4	C	26	50	20120601	11	1726	33.92	-0.0614119906008139	-0.0806267688514209
4	C	26	50	20120601	11	1728	33.96	-0.0612924188441152	-0.0807435121809948
4	C	26	50	20120601	11	1730	34	-0.0613639780503713	-0.0802024340720308
4	C	26	50	20120601	11	1732	34.04	-0.061515157480189	-0.0806084547857881
4	C	26	50	20120601	11	1734	34.08	-0.0616707916827281	-0.0805998987937358
4	C	26	50	20120601	11	1736	34.12	-0.0614377999983272	-0.0805274203486642
4	C	26	50	20120601	11	1738	34.16	-0.0616678218342471	-0.0800145558002696
4	C	26	50	20120601	11	1740	34.2	-0.0615998688725751	-0.0806877921666373
4	C	26	50	20120601	11	1742	34.24	-0.0613820799839697	-0.0802564570301135
4	C	26	50	20120601	11	1744	34.28	-0.0616696603118782	-0.0805444616220908
4	C	26	50	20120601	11	1746	34.32	-0.0614518007125946	-0.0801131971962451
4	C	26	50	20120601	11	1748	34.36	-0.0617405124113531	-0.0804835090175525
4	C	26	50	20120601	11	1750	34.4	-0.0615712310479371	-0.0798848724166
4	C	26	50	20120601	11	1752	34.44	-0.0612924188441152	-0.0802372237256652
4	C	26	50	20120601	11	1754	34.48	-0.0614794485877391	-0.0805635535051828
4	C	26	50	20120601	11	1756	34.52	-0.0616273046156852	-0.0800635583002058
4	C	26	50	20120601	11	1758	34.56	-0.0614001112068899	-0.0803798471634305
4	C	26	50	20120601	11	1760	34.6	-0.0617224811884329	-0.0804958833862233
4	C	26	50	20120601	11	1762	34.64	-0.0615601294714724	-0.0798988024201893
4	C	26	50	20120601	11	1764	34.68	-0.0611658467302828	-0.0800385267201518
4	C	26	50	20120601	11	1766	34.72	-0.0611204504749306	-0.0801645331485592
4	C	26	50	20120601	11	1768	34.76	-0.0613495530720351	-0.080167361575684
4	C	26	50	20120601	11	1770	34.8	-0.0616786405679993	-0.0803643615249226
4	C	26	50	20120601	11	1772	34.84	-0.0615065307774585	-0.0807613312718807
4	C	26	50	20120601	11	1774	34.88	-0.0617614427720762	-0.0803056009514059
4	C	26	50	20120601	11	1776	34.92	-0.0615802820147362	-0.0805645434546765
4	C	26	50	20120601	11	1778	34.96	-0.061361998151384	-0.0800516789062819
4	C	26	50	20120601	11	1780	35	-0.0615457044931362	-0.0803968884368571
4	C	26	50	20120601	11	1782	35.04	-0.0616146474043019	-0.0805061364345505
4	C	26	50	20120601	11	1784	35.08	-0.0614763373179018	-0.0806543460158872
4	C	26	50	20120601	11	1786	35.12	-0.0616729837137498	-0.081044598248424
4	C	26	50	20120601	11	1788	35.16	-0.0613125006767009	-0.0806258496126053
4	C	26	50	20120601	11	1790	35.2	-0.0613528764739066	-0.0808216474803159
4	C	26	50	20120601	11	1792	35.24	-0.061299419201249	-0.0802938629788383
4	C	26	50	20120601	11	1794	35.28	-0.0617173900196083	-0.0806862365317187
4	C	26	50	20120601	11	1796	35.32	-0.061667751123569	-0.0803625230472915
4	C	26	50	20120601	11	1798	35.36	-0.0615384920039681	-0.0807039142012483
4	C	26	50	20120601	11	1800	35.4	-0.0613421284508326	-0.0799060856200355
4	C	26	50	20120601	11	1802	35.44	-0.0614670035083902	-0.0798448501727848
4	C	26	50	20120601	11	1804	35.48	-0.0616302744641661	-0.0797763315256878
4	C	26	50	20120601	11	1806	35.52	-0.061294681585815	-0.0796933171895765
4	C	26	50	20120601	11	1808	35.56	-0.0614694783821243	-0.0801803723404578
4	C	26	50	20120601	11	1810	35.6	-0.0617830802395806	-0.080486196023321
4	C	26	50	20120601	11	1812	35.64	-0.0616357191863813	-0.0803097021707368
4	C	26	50	20120601	11	1814	35.68	-0.0614032224767272	-0.0799114596315726
4	C	26	50	20120601	11	1816	35.72	-0.0613535835806878	-0.0799992822937959
4	C	26	50	20120601	11	1818	35.76	-0.0615643014014814	-0.0798691746460576
4	C	26	50	20120601	11	1820	35.8	-0.0613091065641512	-0.0797651592385451
4	C	26	50	20120601	11	1822	35.84	-0.061569392570306	-0.0796321524530039
4	C	26	50	20120601	11	1824	35.88	-0.0615554625667166	-0.0805059243025161
4	C	26	50	20120601	11	1826	35.92	-0.0614430325885079	-0.0803029846563156
4	C	26	50	20120601	11	1828	35.96	-0.0614897016360663	-0.0799692302555955
4	C	26	50	20120601	11	1830	36	-0.0615756151099804	-0.0804617301286919
4	C	26	50	20120601	11	1832	36.04	-0.0616644277216975	-0.0802696799269217
4	C	26	50	20120601	11	1834	36.08	-0.0612633567554084	-0.0801361781666337
4	C	26	50	20120601	11	1836	36.12	-0.0614152432920073	-0.0805429059871722
4	C	26	50	20120601	11	1838	36.16	-0.0615708067838684	-0.0805344207057979
4	C	26	50	20120601	11	1840	36.2	-0.0612596798001463	-0.0805513912685464
4	C	26	50	20120601	11	1842	36.24	-0.0613710491181832	-0.0801303091803498
4	C	26	50	20120601	11	1844	36.28	-0.061522935654782	-0.0805370370008883
4	C	26	50	20120601	11	1846	36.32	-0.0616626599547445	-0.0799914334085248
4	C	26	50	20120601	11	1848	36.36	-0.0614251427869439	-0.0800196469690941
4	C	26	50	20120601	11	1850	36.4	-0.0617113089012901	-0.0803331074051941
4	C	26	50	20120601	11	1852	36.44	-0.0615307845400532	-0.0806720236854168
4	C	26	50	20120601	11	1854	36.48	-0.0612335875599205	-0.0801815037113077
4	C	26	50	20120601	11	1856	36.52	-0.0612126571991974	-0.0804032523978878
4	C	26	50	20120601	11	1858	36.56	-0.0613622102834183	-0.0804304760089635
4	C	26	50	20120601	11	1860	36.6	-0.0611372089056448	-0.0804150610811336
4	C	26	50	20120601	11	1862	36.64	-0.0615287339303877	-0.0802922366332415
4	C	26	50	20120601	11	1864	36.68	-0.0614651650307591	-0.0799810389388413
4	C	26	50	20120601	11	1866	36.72	-0.0613144805756882	-0.0796339202199568
4	C	26	50	20120601	11	1868	36.76	-0.0613723926210674	-0.0797966254903079
4	C	26	50	20120601	11	1870	36.8	-0.061071801528385	-0.0800646896710557
4	C	26	50	20120601	11	1872	36.84	-0.0612977928556522	-0.0799235511575309
4	C	26	50	20120601	11	1874	36.88	-0.0610578008141175	-0.0798085755949099
4	C	26	50	20120601	11	1876	36.92	-0.0612837214307066	-0.0796675077920632
4	C	26	50	20120601	11	1878	36.96	-0.0610319914166042	-0.0805103790752376
4	C	26	50	20120601	11	1880	37	-0.0611595534799303	-0.0799642097974491
4	C	26	50	20120601	11	1882	37.04	-0.0612125157778411	-0.0798094241230474
4	C	26	50	20120601	11	1884	37.08	-0.0612535986818281	-0.0797146011036902
4	C	26	50	20120601	11	1886	37.12	-0.0610726500565224	-0.0802844584586485
4	C	26	50	20120601	11	1888	37.16	-0.0611688165787638	-0.0799747456884888
4	C	26	50	20120601	11	1890	37.2	-0.061313137072804	-0.0798671947470703
4	C	26	50	20120601	11	1892	37.24	-0.0613624224154527	-0.0801714627950149
4	C	26	50	20120601	11	1894	37.28	-0.0608950955437665	-0.0798256168683365
4	C	26	50	20120601	11	1896	37.32	-0.0609959289707637	-0.0803597653308448
4	C	26	50	20120601	11	1898	37.36	-0.0616227084216074	-0.0803410977118215
4	C	26	50	20120601	11	1900	37.4	-0.0612850649335909	-0.0804750944468564
4	C	26	50	20120601	11	1902	37.44	-0.0612205767951467	-0.0803854333070019
4	C	26	50	20120601	11	1904	37.48	-0.0613994748107868	-0.0796323645850382
4	C	26	50	20120601	11	1906	37.52	-0.0612388908607794	-0.0799470978133444
4	C	26	50	20120601	11	1908	37.56	-0.0611257537757896	-0.0799739678710295
4	C	26	50	20120601	11	1910	37.6	-0.0611358654027605	-0.07978000848095
4	C	26	50	20120601	11	1912	37.64	-0.0614303753771247	-0.079895620439674
4	C	26	50	20120601	11	1914	37.68	-0.0614172231909946	-0.0800728213990393
4	C	26	50	20120601	11	1916	37.72	-0.0613956564341685	-0.0799402388775669
4	C	26	50	20120601	11	1918	37.76	-0.0613535835806879	-0.0798734172867447
4	C	26	50	20120601	11	1920	37.8	-0.0613368958606519	-0.0801333497395089
4	C	26	50	20120601	11	1922	37.84	-0.061446638833092	-0.0804195865645332
4	C	26	50	20120601	11	1924	37.88	-0.0612995606226052	-0.0798553153531464
4	C	26	50	20120601	11	1926	37.92	-0.0612700035591516	-0.0800786196746451
4	C	26	50	20120601	11	1928	37.96	-0.0615148746374765	-0.0806539924624966
4	C	26	50	20120601	11	1930	38	-0.0617139959070586	-0.080198898538125
4	C	26	50	20120601	11	1932	38.04	-0.0613564120078126	-0.0805748672136818
4	C	26	50	20120601	11	1934	38.08	-0.0615208143344385	-0.0802732861715057
4	C	26	50	20120601	11	1936	38.12	-0.0614233043093128	-0.0798036965581197
4	C	26	50	20120601	11	1938	38.16	-0.0616430023862275	-0.0798512848444936
4	C	26	50	20120601	11	1940	38.2	-0.0611659881516391	-0.07998747361055
4	C	26	50	20120601	11	1942	38.24	-0.0615915250125571	-0.0804062222463688
4	C	26	50	20120601	11	1944	38.28	-0.061344744745923	-0.0799628662945648
4	C	26	50	20120601	11	1946	38.32	-0.06139183805755	-0.0801675029970402
4	C	26	50	20120601	11	1948	38.36	-0.0614212536996474	-0.0802483960128079
4	C	26	50	20120601	11	1950	38.4	-0.0614839033604605	-0.0805986967122078
4	C	26	50	20120601	11	1952	38.44	-0.0614080308028392	-0.0797737152305974
4	C	26	50	20120601	11	1954	38.48	-0.0614439518273235	-0.0797717353316101
4	C	26	50	20120601	11	1956	38.52	-0.0616755292981621	-0.0799729072108577
4	C	26	50	20120601	11	1958	38.56	-0.0614182838511664	-0.0803093486173462
4	C	26	50	20120601	11	1960	38.6	-0.0615480379455141	-0.0804185966150396
4	C	26	50	20120601	11	1962	38.64	-0.0612111015642788	-0.0805533004568556
4	C	26	50	20120601	11	1964	38.68	-0.0613313097170805	-0.0801035805440209
4	C	26	50	20120601	11	1966	38.72	-0.061077741225347	-0.0799668260925395
4	C	26	50	20120601	11	1968	38.76	-0.0611823930289626	-0.0798975296279832
4	C	26	50	20120601	11	1970	38.8	-0.0611364310881855	-0.0797483300971528
4	C	26	50	20120601	11	1972	38.84	-0.0611750391184382	-0.0802032826001683
4	C	26	50	20120601	11	1974	38.88	-0.0611749684077601	-0.0798328293575046
4	C	26	50	20120601	11	1976	38.92	-0.061214212834116	-0.0802885596779793
4	C	26	50	20120601	11	1978	38.96	-0.061440062740027	-0.0800542244906941
4	C	26	50	20120601	11	1980	39	-0.0612198696883655	-0.0797978275718359
4	C	26	50	20120601	11	1982	39.04	-0.0614320724333996	-0.0807339662394488
4	C	26	50	20120601	11	1984	39.08	-0.0613342795655614	-0.08043436509626
4	C	26	50	20120601	11	1986	39.12	-0.0614414062429112	-0.080045809919998
4	C	26	50	20120601	11	1988	39.16	-0.0611618869323082	-0.0799746042671325
4	C	26	50	20120601	11	1990	39.2	-0.0613489873866101	-0.0798780134808224
4	C	26	50	20120601	11	1992	39.24	-0.0612690843203361	-0.0806254253485366
4	C	26	50	20120601	11	1994	39.28	-0.0611936360267835	-0.0801380166442647
4	C	26	50	20120601	11	1996	39.32	-0.0611798474445503	-0.0803752509693528
4	C	26	50	20120601	11	1998	39.36	-0.0615957676532443	-0.0802662151036939
4	C	26	50	20120601	11	2000	39.4	-0.0615449266756769	-0.0801827057928357
4	C	26	50	20120601	11	2002	39.44	-0.0613396535770985	-0.080239486467365
4	C	26	50	20120601	11	2004	39.48	-0.06157299881489	-0.0803031260776718
4	C	26	50	20120601	11	2006	39.52	-0.061286337725797	-0.080363512996785
4	C	26	50	20120601	11	2008	39.56	-0.0614090207523329	-0.0804755894216032
4	C	26	50	20120601	11	2010	39.6	-0.0614176474550634	-0.0806592957633555
4	C	26	50	20120601	11	2012	39.64	-0.0613547856622159	-0.0800504061140757
4	C	26	50	20120601	11	2014	39.68	-0.0616398204057122	-0.0798968932318801
4	C	26	50	20120601	11	2016	39.72	-0.0614945099621783	-0.0798625985529926
4	C	26	50	20120601	11	2018	39.76	-0.0613504723108506	-0.079747835122406
4	C	26	50	20120601	11	2020	39.8	-0.0615707360731902	-0.0801017420663899
4	C	26	50	20120601	11	2022	39.84	-0.0613575433786625	-0.0804096870695966
4	C	26	50	20120601	11	2024	39.88	-0.0617081976314529	-0.0803022775495344
4	C	26	50	20120601	11	2026	39.92	-0.0613851205431288	-0.0803198845083859
4	C	26	50	20120601	11	2028	39.96	-0.0613665943454617	-0.0800018278782082
4	C	26	50	20120601	11	2030	40	-0.0613879489702535	-0.0805108033393063
4	C	26	50	20120601	11	2032	40.04	-0.0616731251351061	-0.0803571490357545
4	C	26	50	20120601	11	2034	40.08	-0.0614943685408221	-0.0801455826868234
4	C	26	50	20120601	11	2036	40.12	-0.0613128542300915	-0.0800173842273943
4	C	26	50	20120601	11	2038	40.16	-0.0616784284359649	-0.0801255715649159
4	C	26	50	20120601	11	2040	40.2	-0.0615616143957129	-0.0800429814928733
4	C	26	50	20120601	11	2042	40.24	-0.0614971262572687	-0.0798133132103439
4	C	26	50	20120601	11	2044	40.28	-0.0614330623828932	-0.0804246777333578
4	C	26	50	20120601	11	2046	40.32	-0.061704662097547	-0.0802435876866959
4	C	26	50	20120601	11	2048	40.36	-0.0615003789484622	-0.0800476483976291
4	C	26	50	20120601	11	2050	40.4	-0.0613829285121071	-0.0796955799312763
4	C	26	50	20120601	11	2052	40.44	-0.0611758876465757	-0.0802590026145257
4	C	26	50	20120601	11	2054	40.48	-0.0614713875704335	-0.080051183931535
4	C	26	50	20120601	11	2056	40.52	-0.0612995606226052	-0.0798680432752077
4	C	26	50	20120601	11	2058	40.56	-0.0615664934325031	-0.0799306222253427
4	C	26	50	20120601	11	2060	40.6	-0.0613663822134273	-0.0799412288270605
4	C	26	50	20120601	11	2062	40.64	-0.0616327493379003	-0.07992659171669
4	C	26	50	20120601	11	2064	40.68	-0.0614225264918535	-0.0799812510708757
4	C	26	50	20120601	11	2066	40.72	-0.0616782163039306	-0.0800098181848356
4	C	26	50	20120601	11	2068	40.76	-0.0614679934578838	-0.0800644775390213
4	C	26	50	20120601	11	2070	40.8	-0.061351886524413	-0.0799005701871423
4	C	26	50	20120601	11	2072	40.84	-0.0616001517152876	-0.0798234248373148
4	C	26	50	20120601	11	2074	40.88	-0.0613152583931475	-0.0797392084196755
4	C	26	50	20120601	11	2076	40.92	-0.061801818569282	-0.0807898983858406
4	C	26	50	20120601	11	2078	40.96	-0.0617470885044182	-0.0800031713810925
4	C	26	50	20120601	11	2080	41	-0.0614935200126847	-0.0797957062514923
4	C	26	50	20120601	11	2082	41.04	-0.0612934087936089	-0.07980631285321
4	C	26	50	20120601	11	2084	41.08	-0.0615398355068524	-0.0804310416943884
4	C	26	50	20120601	11	2086	41.12	-0.0612072124769822	-0.080257376268929
4	C	26	50	20120601	11	2088	41.16	-0.0614136876570887	-0.0800551437295097
4	C	26	50	20120601	11	2090	41.2	-0.061642719543515	-0.0800580428673125
4	C	26	50	20120601	11	2092	41.24	-0.0614932371699722	-0.079967108935252
4	C	26	50	20120601	11	2094	41.28	-0.0616375576640124	-0.0798609722073958
4	C	26	50	20120601	11	2096	41.32	-0.0614631144210936	-0.0804031109765316
4	C	26	50	20120601	11	2098	41.36	-0.0616572859432075	-0.0802739932782869
4	C	26	50	20120601	11	2100	41.4	-0.0613547149515377	-0.0802116971708644
4	C	26	50	20120601	11	2102	41.44	-0.0615722209974307	-0.080337845020628
4	C	26	50	20120601	11	2104	41.48	-0.0612974393022616	-0.0805306023291795
4	C	26	50	20120601	11	2106	41.52	-0.06132982479284	-0.0798179801150997
4	C	26	50	20120601	11	2108	41.56	-0.0616666904633972	-0.0799690181235611
4	C	26	50	20120601	11	2110	41.6	-0.0614176474550633	-0.0801204803960913
4	C	26	50	20120601	11	2112	41.64	-0.0615087935191583	-0.0801311577084872
4	C	26	50	20120601	11	2114	41.68	-0.0612199403990436	-0.0800056462548266
4	C	26	50	20120601	11	2116	41.72	-0.061590888616454	-0.0797761193936535
4	C	26	50	20120601	11	2118	41.76	-0.0615148746374765	-0.0804390320010158
4	C	26	50	20120601	11	2120	41.8	-0.0613045810807516	-0.0804937620658797
4	C	26	50	20120601	11	2122	41.84	-0.061655235333542	-0.0803863525458174
4	C	26	50	20120601	11	2124	41.88	-0.0614354665459493	-0.0804972268891075
4	C	26	50	20120601	11	2126	41.92	-0.0616094855247992	-0.0807432293382823
4	C	26	50	20120601	11	2128	41.96	-0.0613402192625234	-0.080757937159331
4	C	26	50	20120601	11	2130	42	-0.0612977928556522	-0.0800211318933346
4	C	26	50	20120601	11	2132	42.04	-0.0613760695763296	-0.0801493303527637
4	C	26	50	20120601	11	2134	42.08	-0.061508652097802	-0.0803080758251401
4	C	26	50	20120601	11	2136	42.12	-0.0612610233030305	-0.0803803421381774
4	C	26	50	20120601	11	2138	42.16	-0.0614612052327844	-0.0803696648257814
4	C	26	50	20120601	11	2140	42.2	-0.0616896007231077	-0.0805782613262315
4	C	26	50	20120601	11	2142	42.24	-0.0613389464703173	-0.0798640127665549
4	C	26	50	20120601	11	2144	42.28	-0.061494934226247	-0.0799512697433534
4	C	26	50	20120601	11	2146	42.32	-0.0614627608677031	-0.0802846705906828
4	C	26	50	20120601	11	2148	42.36	-0.0616106168956492	-0.0799402388775669
4	C	26	50	20120601	11	2150	42.4	-0.0612573463477684	-0.0798904585601713
4	C	26	50	20120601	11	2152	42.44	-0.0613531593166191	-0.0801114294292921
4	C	26	50	20120601	11	2154	42.48	-0.0612999141759958	-0.0798097069657598
4	C	26	50	20120601	11	2156	42.52	-0.0616023437463093	-0.0802780237869397
4	C	26	50	20120601	11	2158	42.56	-0.061404353847577	-0.0799060856200356
4	C	26	50	20120601	11	2160	42.6	-0.0614050609543582	-0.0803904537651483
4	C	26	50	20120601	11	2162	42.64	-0.0617113796119682	-0.0802637402299597
4	C	26	50	20120601	11	2164	42.68	-0.0612591141147213	-0.080110722322511
4	C	26	50	20120601	11	2166	42.72	-0.0614044245582552	-0.0797617651259954
4	C	26	50	20120601	11	2168	42.76	-0.0613605839378216	-0.080150673855648
4	C	26	50	20120601	11	2170	42.8	-0.0614788829023141	-0.0798357992059856
4	C	26	50	20120601	11	2172	42.84	-0.061318511084341	-0.0797345415149197
4	C	26	50	20120601	11	2174	42.88	-0.0618845500626808	-0.0803875546273455
4	C	26	50	20120601	11	2176	42.92	-0.0614507400524229	-0.0798031308726948
4	C	26	50	20120601	11	2178	42.96	-0.0614936614340409	-0.0800402237764266
4	C	26	50	20120601	11	2180	43	-0.0615230770761383	-0.0799118131849632
4	C	26	50	20120601	11	2182	43.04	-0.0617692209466693	-0.080798454377893
4	C	26	50	20120601	11	2184	43.08	-0.0619354617509262	-0.0800311728096275
4	C	26	50	20120601	11	2186	43.12	-0.0617637762244542	-0.0802028583360996
4	C	26	50	20120601	11	2188	43.16	-0.0618472855353123	-0.0801504617236136
4	C	26	50	20120601	11	2190	43.2	-0.061868569449426	-0.0798732051547104
4	C	26	50	20120601	11	2192	43.24	-0.0614626901570249	-0.0804473758610338
4	C	26	50	20120601	11	2194	43.28	-0.0612644881262583	-0.0798281624527488
4	C	26	50	20120601	11	2196	43.32	-0.0615017931620246	-0.0806444465209505
4	C	26	50	20120601	11	2198	43.36	-0.0614988233135436	-0.0806912569898651
4	C	26	50	20120601	11	2200	43.4	-0.0615445731222863	-0.080136390298668
4	C	26	50	20120601	11	2202	43.44	-0.0616881865095453	-0.0801285414133968
4	C	26	50	20120601	11	2204	43.48	-0.0616265267982259	-0.080344350403015
4	C	26	50	20120601	11	2206	43.52	-0.0615820497816892	-0.0804651949519197
4	C	26	50	20120601	11	2208	43.56	-0.0615451388077113	-0.0807099953195665
4	C	26	50	20120601	11	2210	43.6	-0.0615781606943927	-0.0797690483258416
4	C	26	50	20120601	11	2212	43.64	-0.0615239256042757	-0.0806760541940696
4	C	26	50	20120601	11	2214	43.68	-0.0612961665100555	-0.0799053785132544
4	C	26	50	20120601	11	2216	43.72	-0.0613937472458593	-0.0803112578056554
4	C	26	50	20120601	11	2218	43.76	-0.0613034497099017	-0.0799334506524675
4	C	26	50	20120601	11	2220	43.8	-0.0612531037070812	-0.0803826048798772
4	C	26	50	20120601	11	2222	43.84	-0.0612037476537544	-0.080242456315846
4	C	26	50	20120601	11	2224	43.88	-0.0611582806877241	-0.0801394308578271
4	C	26	50	20120601	11	2226	43.92	-0.0613861104926224	-0.0800006965073583
4	C	26	50	20120601	11	2228	43.96	-0.0615433003300802	-0.0802493859623016
4	C	26	50	20120601	11	2230	44	-0.0613437547964294	-0.0806469213946847
4	C	26	50	20120601	11	2232	44.04	-0.0615695339916622	-0.0805866051862495
4	C	26	50	20120601	11	2234	44.08	-0.0613783323180294	-0.0806335570765203
4	C	26	50	20120601	11	2236	44.12	-0.061199929277136	-0.0796961456167013
4	C	26	50	20120601	11	2238	44.16	-0.0615935756222226	-0.0803391178128342
4	C	26	50	20120601	11	2240	44.2	-0.0612424263946853	-0.0801373095374835
4	C	26	50	20120601	11	2242	44.24	-0.061214849230219	-0.0799470978133444
4	C	26	50	20120601	11	2244	44.28	-0.0613249457560498	-0.0798030601620167
4	C	26	50	20120601	11	2246	44.32	-0.0612584777186182	-0.0794523351985481
4	C	26	50	20120601	11	2248	44.36	-0.0616499320326831	-0.0801724527445085
4	C	26	50	20120601	11	2250	44.4	-0.0615368656583714	-0.0800139901148446
4	C	26	50	20120601	11	2252	44.44	-0.0612817415317193	-0.079963644112024
4	C	26	50	20120601	11	2254	44.48	-0.0613726754637799	-0.0800509010888226
4	C	26	50	20120601	11	2256	44.52	-0.0615945655717162	-0.0804215664635205
4	C	26	50	20120601	11	2258	44.56	-0.0616056671481809	-0.0805617857382298
4	C	26	50	20120601	11	2260	44.6	-0.0613913430828032	-0.0798328293575046
4	C	26	50	20120601	11	2262	44.64	-0.0615481086561923	-0.0796605074349295
4	C	26	50	20120601	11	2264	44.68	-0.0613074802185545	-0.0803395420769029
4	C	26	50	20120601	11	2266	44.72	-0.0614667206656777	-0.0796895695236362
4	C	26	50	20120601	11	2268	44.76	-0.0612345775094141	-0.0800999035887588
4	C	26	50	20120601	11	2270	44.8	-0.0614296682703435	-0.0796587396679765
4	C	26	50	20120601	11	2272	44.84	-0.0609143288482148	-0.0796706190619004
4	C	26	50	20120601	11	2274	44.88	-0.0610659325421012	-0.0798570124094212
4	C	26	50	20120601	11	2276	44.92	-0.0612175362359876	-0.080043405756942
4	C	26	50	20120601	11	2278	44.96	-0.0612223445620996	-0.0798802055118441
4	C	26	50	20120601	11	2280	45	-0.0613477853050821	-0.0795468753751928
4	C	26	50	20120601	11	2282	45.04	-0.0609959996814418	-0.0802196874774918
4	C	26	50	20120601	11	2284	45.08	-0.0613464418021979	-0.0797306524276232
4	C	26	50	20120601	11	2286	45.12	-0.0610240718206549	-0.0792752049498609
4	C	26	50	20120601	11	2288	45.16	-0.0612079195837634	-0.07962027305908
4	C	26	50	20120601	11	2290	45.2	-0.061374513941411	-0.0799698666516986
4	C	26	50	20120601	11	2292	45.24	-0.0612560735555622	-0.07958343279578
4	C	26	50	20120601	11	2294	45.28	-0.0611771604387818	-0.0800229703709657
4	C	26	50	20120601	11	2296	45.32	-0.0610528510666492	-0.079615535443646
4	C	26	50	20120601	11	2298	45.36	-0.0615029952435526	-0.0799460371531726
4	C	26	50	20120601	11	2300	45.4	-0.0613343502762396	-0.0796791043432747
4	C	26	50	20120601	11	2302	45.44	-0.0613178746882379	-0.0800349911862459
4	C	26	50	20120601	11	2304	45.48	-0.0610530631986836	-0.0795064288673089
4	C	26	50	20120601	11	2306	45.52	-0.0612257386746493	-0.0793365818184679
4	C	26	50	20120601	11	2308	45.56	-0.0612835092986723	-0.0792802254080073
4	C	26	50	20120601	11	2310	45.6	-0.0613621395727402	-0.079712126229956
4	C	26	50	20120601	11	2312	45.64	-0.0612796909220538	-0.0793208133372474
4	C	26	50	20120601	11	2314	45.68	-0.0613657458173243	-0.0799659068537239
4	C	26	50	20120601	11	2316	45.72	-0.0609023787436127	-0.0798112626006784
4	C	26	50	20120601	11	2318	45.76	-0.0612448305577414	-0.0796752859666563
4	C	26	50	20120601	11	2320	45.8	-0.0611205918962869	-0.0795647651767568
4	C	26	50	20120601	11	2322	45.84	-0.0609964239455105	-0.0794541736761792
4	C	26	50	20120601	11	2324	45.88	-0.0609326429138475	-0.0801260665396627
4	C	26	50	20120601	11	2326	45.92	-0.0609595129715326	-0.0797866552846931
4	C	26	50	20120601	11	2328	45.96	-0.0612047376032481	-0.0793391981135583
4	C	26	50	20120601	11	2330	46	-0.0613074802185545	-0.0795871804617204
4	C	26	50	20120601	11	2332	46.04	-0.0613666650561398	-0.0794700128680778
4	C	26	50	20120601	11	2334	46.08	-0.0611610384041707	-0.0790943977459115
4	C	26	50	20120601	11	2336	46.12	-0.0609547753560986	-0.0797744223373786
4	C	26	50	20120601	11	2338	46.16	-0.0610555380724177	-0.0797005296787446
4	C	26	50	20120601	11	2340	46.2	-0.0611746855650476	-0.0795771395454276
4	C	26	50	20120601	11	2342	46.24	-0.0610734278739817	-0.0798495170775406
4	C	26	50	20120601	11	2344	46.28	-0.0609649576937477	-0.079296135310584
4	C	26	50	20120601	11	2346	46.32	-0.060895378386479	-0.0795679471572722
4	C	26	50	20120601	11	2348	46.36	-0.0608724681267685	-0.0797520777630931
4	C	26	50	20120601	11	2350	46.4	-0.0608810241188209	-0.0796190709775519
4	C	26	50	20120601	11	2352	46.44	-0.0609975553163604	-0.0798645784519799
4	C	26	50	20120601	11	2354	46.48	-0.0611659174409609	-0.0796014640187004
4	C	26	50	20120601	11	2356	46.52	-0.0612900853917373	-0.0800090403673763
4	C	26	50	20120601	11	2358	46.56	-0.0613231779890968	-0.080007060468389
4	C	26	50	20120601	11	2360	46.6	-0.0614528613727664	-0.0800004136646458
4	C	26	50	20120601	11	2362	46.64	-0.0613857569392318	-0.079648910883718
4	C	26	50	20120601	11	2364	46.68	-0.0613588161708686	-0.0801241573513535
4	C	26	50	20120601	11	2366	46.72	-0.0612328097424612	-0.0797410468973066
4	C	26	50	20120601	11	2368	46.76	-0.0612857013296939	-0.079586331933583
4	C	26	50	20120601	11	2370	46.8	-0.0610213141042083	-0.0795480774567208
4	C	26	50	20120601	11	2372	46.84	-0.061279761632732	-0.0795441883694243
4	C	26	50	20120601	11	2374	46.88	-0.0611336026610607	-0.0799929890434434
4	C	26	50	20120601	11	2376	46.92	-0.0614681348792401	-0.0795608760894603
4	C	26	50	20120601	11	2378	46.96	-0.0613406435265921	-0.0801324305006934
4	C	26	50	20120601	11	2380	47	-0.061245184111132	-0.0801741498007834
4	C	26	50	20120601	11	2382	47.04	-0.0612355674589078	-0.0802530629175638
4	C	26	50	20120601	11	2384	47.08	-0.0612197282670092	-0.079922419786681
4	C	26	50	20120601	11	2386	47.12	-0.0611662002836734	-0.079510671507996
4	C	26	50	20120601	11	2388	47.16	-0.06160757633649	-0.0802742054103213
4	C	26	50	20120601	11	2390	47.2	-0.0615603416035068	-0.0804289203740449
4	C	26	50	20120601	11	2392	47.24	-0.0613296126608056	-0.0801066918138582
4	C	26	50	20120601	11	2394	47.28	-0.0611514217519466	-0.0801519466478541
4	C	26	50	20120601	11	2396	47.32	-0.0613593111456155	-0.080019010572991
4	C	26	50	20120601	11	2398	47.36	-0.0612229102475246	-0.0798881251077934
4	C	26	50	20120601	11	2400	47.4	-0.0614768322926487	-0.0797614822832829
4	C	26	50	20120601	11	2402	47.44	-0.0614047074009676	-0.0797360264391602
4	C	26	50	20120601	11	2404	47.48	-0.0613332896160678	-0.0797112777018187
4	C	26	50	20120601	11	2406	47.52	-0.0612618718311679	-0.0796865289644771
4	C	26	50	20120601	11	2408	47.56	-0.0613533007379754	-0.0799019844007047
4	C	26	50	20120601	11	2410	47.6	-0.0613997576534993	-0.0799262381632994
4	C	26	50	20120601	11	2412	47.64	-0.0613725340424236	-0.0799789176184978
4	C	26	50	20120601	11	2414	47.68	-0.0613911309507689	-0.0805132782130404
4	C	26	50	20120601	11	2416	47.72	-0.0613753624695484	-0.0801825643714795
4	C	26	50	20120601	11	2418	47.76	-0.0613594525669717	-0.0798519919512748
4	C	26	50	20120601	11	2420	47.8	-0.0613498359147476	-0.080143037102411
4	C	26	50	20120601	11	2422	47.84	-0.0612139299914035	-0.0797797256382375
4	C	26	50	20120601	11	2424	47.88	-0.0612939744790338	-0.080263952361994
4	C	26	50	20120601	11	2426	47.92	-0.0614660135588965	-0.0798034137154073
4	C	26	50	20120601	11	2428	47.96	-0.0612115258283475	-0.0801950801615065
4	C	26	50	20120601	11	2430	48	-0.0610886306697772	-0.0802274656520848
4	C	26	50	20120601	11	2432	48.04	-0.0613296126608056	-0.0800487090578009
4	C	26	50	20120601	11	2434	48.08	-0.0613251578880841	-0.0797123383619904
4	C	26	50	20120601	11	2436	48.12	-0.06129524727124	-0.0797705332500821
4	C	26	50	20120601	11	2438	48.16	-0.0613403606838797	-0.0803519164455737
4	C	26	50	20120601	11	2440	48.2	-0.0610273952225265	-0.0800369710852332
4	C	26	50	20120601	11	2442	48.24	-0.0612381837539982	-0.0799067927268167
4	C	26	50	20120601	11	2444	48.28	-0.0614691248287337	-0.0805866051862495
4	C	26	50	20120601	11	2446	48.32	-0.0611935653161053	-0.080464770687851
4	C	26	50	20120601	11	2448	48.36	-0.0612292034978771	-0.0803301375567131
4	C	26	50	20120601	11	2450	48.4	-0.0611324712902108	-0.0799799782786695
4	C	26	50	20120601	11	2452	48.44	-0.0608873173691734	-0.0791969989398617
4	C	26	50	20120601	11	2454	48.48	-0.0612721955901733	-0.0802107779320488
4	C	26	50	20120601	11	2456	48.52	-0.0613169554494224	-0.0795296219697318
4	C	26	50	20120601	11	2458	48.56	-0.0611047527043883	-0.0797163688706432
4	C	26	50	20120601	11	2460	48.6	-0.0612756604134011	-0.0795878875685016
4	C	26	50	20120601	11	2462	48.64	-0.0613791101354887	-0.079802635897948
4	C	26	50	20120601	11	2464	48.68	-0.0610040606987473	-0.0800518203276381
4	C	26	50	20120601	11	2466	48.72	-0.0611529773868652	-0.0798024944765917
4	C	26	50	20120601	11	2468	48.76	-0.0613017526536269	-0.0795533100469016
4	C	26	50	20120601	11	2470	48.8	-0.0610027879065412	-0.0795765031493245
4	C	26	50	20120601	11	2472	48.84	-0.0609822818098868	-0.0793947767065596
4	C	26	50	20120601	11	2474	48.88	-0.0613829992227852	-0.0795003477489907
4	C	26	50	20120601	11	2476	48.92	-0.0611629475924799	-0.0800145558002696
4	C	26	50	20120601	11	2478	48.96	-0.0613212688007876	-0.0800740234805674
4	C	26	50	20120601	11	2480	49	-0.061168321604017	-0.0799172579071783
4	C	26	50	20120601	11	2482	49.04	-0.0612417192879041	-0.0803048938446248
4	C	26	50	20120601	11	2484	49.08	-0.0612828021918911	-0.0802100708252676
4	C	26	50	20120601	11	2486	49.12	-0.0610149501431776	-0.080049416164582
4	C	26	50	20120601	11	2488	49.16	-0.0612299813153364	-0.0802077373728897
4	C	26	50	20120601	11	2490	49.2	-0.0614042124262208	-0.0795385315151748
4	C	26	50	20120601	11	2492	49.24	-0.0612883176247843	-0.0794521937771919
4	C	26	50	20120601	11	2494	49.28	-0.0612984999624334	-0.0796315160569008
4	C	26	50	20120601	11	2496	49.32	-0.0614236578627034	-0.0798528404794122
4	C	26	50	20120601	11	2498	49.36	-0.0615338250992123	-0.0797539869514023
4	C	26	50	20120601	11	2500	49.4	-0.061359664699006	-0.0799917869619154
4	C	26	50	20120601	11	2502	49.44	-0.0612707813766109	-0.0797766143684003
4	C	26	50	20120601	11	2504	49.48	-0.0612662558932113	-0.079440314383268
4	C	26	50	20120601	11	2506	49.52	-0.0612426385267197	-0.0796237378823078
4	C	26	50	20120601	11	2508	49.56	-0.0609970603416136	-0.0797066815077409
4	C	26	50	20120601	11	2510	49.6	-0.0614795192984172	-0.0803697355364596
4	C	26	50	20120601	11	2512	49.64	-0.0611949088189896	-0.0794084238674365
4	C	26	50	20120601	11	2514	49.68	-0.0613673014522429	-0.0795174597330954
4	C	26	50	20120601	11	2516	49.72	-0.0612132935953004	-0.0795852005627331
4	C	26	50	20120601	11	2518	49.76	-0.061548532920261	-0.0803148640502395
4	C	26	50	20120601	11	2520	49.8	-0.0615213093091853	-0.0804764379497406
4	C	26	50	20120601	11	2522	49.84	-0.0613259357055435	-0.079790756504024
4	C	26	50	20120601	11	2524	49.88	-0.0612621546738804	-0.079759785227008
4	C	26	50	20120601	11	2526	49.92	-0.0614548412717537	-0.07981458600255
4	C	26	50	20120601	11	2528	49.96	-0.0610755491943253	-0.080154280100232
4	C	26	50	20120601	11	2530	50	-0.0610055456229878	-0.0803105506988743
4	C	26	50	20120601	11	2532	50.04	-0.0612794080793414	-0.0800593156595187
4	C	26	50	20120601	11	2534	50.08	-0.061396009987559	-0.0800049391480454
4	C	26	50	20120601	11	2536	50.12	-0.0612466690353724	-0.0798997216590049
4	C	26	50	20120601	11	2538	50.16	-0.0612268700454992	-0.0800213440253689
4	C	26	50	20120601	11	2540	50.2	-0.0612828729025692	-0.0799667553818614
4	C	26	50	20120601	11	2542	50.24	-0.0612502752799565	-0.0796118584883838
4	C	26	50	20120601	11	2544	50.28	-0.0609836960234492	-0.0794386173269931
4	C	26	50	20120601	11	2546	50.32	-0.0612012727800203	-0.0796141919407617
4	C	26	50	20120601	11	2548	50.36	-0.0611180463118746	-0.0800523860130631
4	C	26	50	20120601	11	2550	50.4	-0.0611213697137462	-0.0798722859158948
4	C	26	50	20120601	11	2552	50.44	-0.0611238445874803	-0.0799857765542753
4	C	26	50	20120601	11	2554	50.48	-0.061159412058574	-0.0798611136287521
4	C	26	50	20120601	11	2556	50.52	-0.0610759027477159	-0.0796547091593237
4	C	26	50	20120601	11	2558	50.56	-0.0614998132630372	-0.0802504466224734
4	C	26	50	20120601	11	2560	50.6	-0.0612277185736366	-0.0798380619476854
4	C	26	50	20120601	11	2562	50.64	-0.0614667206656777	-0.0801081767380987
4	C	26	50	20120601	11	2564	50.68	-0.0612391029928138	-0.0804036766619565
4	C	26	50	20120601	11	2566	50.72	-0.0614544170076851	-0.0803368550711344
4	C	26	50	20120601	11	2568	50.76	-0.0610411838047596	-0.0799100454180102
4	C	26	50	20120601	11	2570	50.8	-0.0612247487251557	-0.0799909384337779
4	C	26	50	20120601	11	2572	50.84	-0.0614165160842135	-0.0801414107568144
4	C	26	50	20120601	11	2574	50.88	-0.0614221022277848	-0.0800820844978729
4	C	26	50	20120601	11	2576	50.92	-0.0612354260375516	-0.0798982367347644
4	C	26	50	20120601	11	2578	50.96	-0.0611277336747769	-0.0800822966299072
4	C	26	50	20120601	11	2580	51	-0.0613846255683819	-0.080234112455828
4	C	26	50	20120601	11	2582	51.04	-0.061477044424683	-0.0798970346532364
4	C	26	50	20120601	11	2584	51.08	-0.0616712159467969	-0.0804594673869922
4	C	26	50	20120601	11	2586	51.12	-0.061165351755536	-0.079778806399422
4	C	26	50	20120601	11	2588	51.16	-0.0611654224662141	-0.0798989438415456
4	C	26	50	20120601	11	2590	51.2	-0.0612431335014665	-0.0798947719115366
4	C	26	50	20120601	11	2592	51.24	-0.0610876407202836	-0.0799031864822327
4	C	26	50	20120601	11	2594	51.28	-0.0611915147064399	-0.0797823419333279
4	C	26	50	20120601	11	2596	51.32	-0.0614445175127484	-0.0804471637289995
4	C	26	50	20120601	11	2598	51.36	-0.061428183346103	-0.080039233826933
4	C	26	50	20120601	11	2600	51.4	-0.0611061669179507	-0.0797290967927046
4	C	26	50	20120601	11	2602	51.44	-0.0612907217878404	-0.0802205360056292
4	C	26	50	20120601	11	2604	51.48	-0.0612309712648301	-0.0801303798910279
4	C	26	50	20120601	11	2606	51.52	-0.0614498208136073	-0.0804291325060792
4	C	26	50	20120601	11	2608	51.56	-0.0613669478988523	-0.0796705483512223
4	C	26	50	20120601	11	2610	51.6	-0.0613440376391418	-0.0798377083942948
4	C	26	50	20120601	11	2612	51.64	-0.0609858880544709	-0.0800346376328553
4	C	26	50	20120601	11	2614	51.68	-0.0610133237975809	-0.0799166922217534
4	C	26	50	20120601	11	2616	51.72	-0.0609705438373191	-0.0799849280261378
4	C	26	50	20120601	11	2618	51.76	-0.0609933833863514	-0.0797838975682465
4	C	26	50	20120601	11	2620	51.8	-0.0609522297716864	-0.0802281020481879
4	C	26	50	20120601	11	2622	51.84	-0.0612796909220538	-0.0800533759625567
4	C	26	50	20120601	11	2624	51.88	-0.0611376331697135	-0.0798206671208682
4	C	26	50	20120601	11	2626	51.92	-0.06117609977861	-0.0802757610452399
4	C	26	50	20120601	11	2628	51.96	-0.0612067882129135	-0.0805745843709693
4	C	26	50	20120601	11	2630	52	-0.0610766805651752	-0.0798080806201631
4	C	26	50	20120601	11	2632	52.04	-0.0609856759224365	-0.0798679725645296
4	C	26	50	20120601	11	2634	52.08	-0.0611350875853012	-0.0801399965432521
4	C	26	50	20120601	11	2636	52.12	-0.0611154300167842	-0.0803364308070657
4	C	26	50	20120601	11	2638	52.16	-0.0611445628161691	-0.0805717559438446
4	C	26	50	20120601	11	2640	52.2	-0.0612939037683557	-0.079641769105228
4	C	26	50	20120601	11	2642	52.24	-0.0612264457814305	-0.0797148839464027
4	C	26	50	20120601	11	2644	52.28	-0.0611797060231941	-0.079746067355453
4	C	26	50	20120601	11	2646	52.32	-0.0610746299555098	-0.080551179136512
4	C	26	50	20120601	11	2648	52.36	-0.0612812465569725	-0.0800631340361371
4	C	26	50	20120601	11	2650	52.4	-0.0613564827184907	-0.0802367994615965
4	C	26	50	20120601	11	2652	52.44	-0.0610194049158991	-0.0804593259656359
4	C	26	50	20120601	11	2654	52.48	-0.0611490175888906	-0.0806563966255526
4	C	26	50	20120601	11	2656	52.52	-0.0611025606733666	-0.0802404057061806
4	C	26	50	20120601	11	2658	52.56	-0.0610418909115408	-0.0798640834772331
4	C	26	50	20120601	11	2660	52.6	-0.0610203948653927	-0.0803140862327802
4	C	26	50	20120601	11	2662	52.64	-0.0613093186961856	-0.0802712355618403
4	C	26	50	20120601	11	2664	52.68	-0.0611091367664317	-0.0802819128742362
4	C	26	50	20120601	11	2666	52.72	-0.0609931712543171	-0.0802606996708006
4	C	26	50	20120601	11	2668	52.76	-0.0610223040537019	-0.0804960248075795
4	C	26	50	20120601	11	2670	52.8	-0.0611507146451654	-0.0798033430047291
4	C	26	50	20120601	11	2672	52.84	-0.0612557200021716	-0.0796983376477229
4	C	26	50	20120601	11	2674	52.88	-0.0614187081152351	-0.0797587952775144
4	C	26	50	20120601	11	2676	52.92	-0.0611784332309879	-0.0799382589785795
4	C	26	50	20120601	11	2678	52.96	-0.0614778929528204	-0.080241254234318
4	C	26	50	20120601	11	2680	53	-0.0614658014268622	-0.0801090959769142
4	C	26	50	20120601	11	2682	53.04	-0.0614092328843672	-0.0799365619223047
4	C	26	50	20120601	11	2684	53.08	-0.0610155865392807	-0.079802706608626
4	C	26	50	20120601	11	2686	53.12	-0.0612252436999025	-0.0797203286686178
4	C	26	50	20120601	11	2688	53.16	-0.0612972271702273	-0.079860477232649
4	C	26	50	20120601	11	2690	53.2	-0.0614764787392581	-0.080017808491463
4	C	26	50	20120601	11	2692	53.24	-0.0617306129164165	-0.0801143992777731
4	C	26	50	20120601	11	2694	53.28	-0.0614943685408221	-0.0799985044763366
4	C	26	50	20120601	11	2696	53.32	-0.0612890954422436	-0.0797526434485181
4	C	26	50	20120601	11	2698	53.36	-0.0613779080539607	-0.0802620431736848
4	C	26	50	20120601	11	2700	53.4	-0.0615894036922136	-0.0801325719220496
4	C	26	50	20120601	11	2702	53.44	-0.0613335017481021	-0.0800278494077559
4	C	26	50	20120601	11	2704	53.48	-0.0615441488582176	-0.0798978124706957
4	C	26	50	20120601	11	2706	53.52	-0.0615031366649088	-0.079603656049722
4	C	26	50	20120601	11	2708	53.56	-0.061676094983587	-0.0803782208178338
4	C	26	50	20120601	11	2710	53.6	-0.0613151169717913	-0.0802456382963613
4	C	26	50	20120601	11	2712	53.64	-0.0612345775094141	-0.0799542395918344
4	C	26	50	20120601	11	2714	53.68	-0.0610314964418574	-0.0794233438205195
4	C	26	50	20120601	11	2716	53.72	-0.0613673014522429	-0.0799770791408667
4	C	26	50	20120601	11	2718	53.76	-0.0611978079567925	-0.0797307938489794
4	C	26	50	20120601	11	2720	53.8	-0.0612432749228227	-0.0799299858292397
4	C	26	50	20120601	11	2722	53.84	-0.0613209859580752	-0.0800530931198443
4	C	26	50	20120601	11	2724	53.88	-0.0611390473832759	-0.0798079391988069
4	C	26	50	20120601	11	2726	53.92	-0.0614170817696384	-0.0797830490401091
4	C	26	50	20120601	11	2728	53.96	-0.0614063337465644	-0.0798857209447374
4	C	26	50	20120601	11	2730	54	-0.0611605434294239	-0.0799547345665812
4	C	26	50	20120601	11	2732	54.04	-0.0613889389197472	-0.0799342284699268
4	C	26	50	20120601	11	2734	54.08	-0.0611149350420374	-0.0800144850895915
4	C	26	50	20120601	11	2736	54.12	-0.0613652508425774	-0.0801375216695179
4	C	26	50	20120601	11	2738	54.16	-0.0610912469648676	-0.0802177782891826
4	C	26	50	20120601	11	2740	54.2	-0.061284569958844	-0.0802733568821838
4	C	26	50	20120601	11	2742	54.24	-0.061445436751564	-0.0801153185165887
4	C	26	50	20120601	11	2744	54.28	-0.0612478711169005	-0.0799664018284708
4	C	26	50	20120601	11	2746	54.32	-0.0611889691220276	-0.0798541839822965
4	C	26	50	20120601	11	2748	54.36	-0.0615240670256319	-0.0800522445917068
4	C	26	50	20120601	11	2750	54.4	-0.0615338958098904	-0.0803280869470477
4	C	26	50	20120601	11	2752	54.44	-0.0613523107884817	-0.0801999591982967
4	C	26	50	20120601	11	2754	54.48	-0.0614819234614732	-0.0801707556882337
4	C	26	50	20120601	11	2756	54.52	-0.0610892670658803	-0.0798209499635807
4	C	26	50	20120601	11	2758	54.56	-0.0612051618673168	-0.0798804176438785
4	C	26	50	20120601	11	2760	54.6	-0.0613370372820081	-0.0800384560094737
4	C	26	50	20120601	11	2762	54.64	-0.0614696198034805	-0.08019720148185
4	C	26	50	20120601	11	2764	54.68	-0.0612769332056072	-0.0801367438520586
4	C	26	50	20120601	11	2766	54.72	-0.0612823779278224	-0.0799234097361746
4	C	26	50	20120601	11	2768	54.76	-0.0612883883354625	-0.079710924148428
4	C	26	50	20120601	11	2770	54.8	-0.0611201676322182	-0.0796373143325065
4	C	26	50	20120601	11	2772	54.84	-0.0614030810553709	-0.0803033382097062
4	C	26	50	20120601	11	2774	54.88	-0.0612234759329495	-0.0800190812836692
4	C	26	50	20120601	11	2776	54.92	-0.0614464267010576	-0.0797042066340068
4	C	26	50	20120601	11	2778	54.96	-0.0610290922788013	-0.0797821298012936
4	C	26	50	20120601	11	2780	55	-0.06107837762145	-0.0798346678351357
4	C	26	50	20120601	11	2782	55.04	-0.0612596090894682	-0.0797142475502996
4	C	26	50	20120601	11	2784	55.08	-0.0612075660303728	-0.0796064844768468
4	C	26	50	20120601	11	2786	55.12	-0.0611955452150927	-0.0803256120733135
4	C	26	50	20120601	11	2788	55.16	-0.0615997274512189	-0.080303267499028
4	C	26	50	20120601	11	2790	55.2	-0.061391201661447	-0.0801370266947711
4	C	26	50	20120601	11	2792	55.24	-0.0611826758716751	-0.079970785890514
4	C	26	50	20120601	11	2794	55.28	-0.0615867873971232	-0.0799485120269067
4	C	26	50	20120601	11	2796	55.32	-0.0614696905141587	-0.079890246428137
4	C	26	50	20120601	11	2798	55.36	-0.0612695085844048	-0.0799009237405329
4	C	26	50	20120601	11	2800	55.4	-0.0611362896668292	-0.0799082776510572
4	C	26	50	20120601	11	2802	55.44	-0.0614923179311566	-0.0801037926760553
4	C	26	50	20120601	11	2804	55.48	-0.0613202081406159	-0.0804116669685839
4	C	26	50	20120601	11	2806	55.52	-0.0611960401898395	-0.0796208387445049
4	C	26	50	20120601	11	2808	55.56	-0.0612528915750469	-0.0798383447903979
4	C	26	50	20120601	11	2810	55.6	-0.0612538108138624	-0.079794999144711
4	C	26	50	20120601	11	2812	55.64	-0.0613330774840334	-0.0798260411324052
4	C	26	50	20120601	11	2814	55.68	-0.0613872418634723	-0.079657325454414
4	C	26	50	20120601	11	2816	55.72	-0.0610249203487923	-0.080277033837446
4	C	26	50	20120601	11	2818	55.76	-0.0610892670658803	-0.0800443957064356
4	C	26	50	20120601	11	2820	55.8	-0.0611535430722902	-0.0798118282861034
4	C	26	50	20120601	11	2822	55.84	-0.0612077074517291	-0.0796431126081123
4	C	26	50	20120601	11	2824	55.88	-0.0613019647856612	-0.0803012168893626
4	C	26	50	20120601	11	2826	55.92	-0.0614159503987885	-0.0800740941912455
4	C	26	50	20120601	11	2828	55.96	-0.0611168442303466	-0.0798414560602351
4	C	26	50	20120601	11	2830	56	-0.0610739228487286	-0.0799338749165362
4	C	26	50	20120601	11	2832	56.04	-0.0612187383175156	-0.0799163386683627
4	C	26	50	20120601	11	2834	56.08	-0.0612352846161953	-0.0799153487188691
4	C	26	50	20120601	11	2836	56.12	-0.06122496085719	-0.0802933680040914
4	C	26	50	20120601	11	2838	56.16	-0.0615201779383354	-0.0805765642699566
4	C	26	50	20120601	11	2840	56.2	-0.0613082580360138	-0.0800573357605314
4	C	26	50	20120601	11	2842	56.24	-0.0611080053955818	-0.0800680837836054
4	C	26	50	20120601	11	2844	56.28	-0.0612717006154264	-0.080129248520178
4	C	26	50	20120601	11	2846	56.32	-0.0612041719178231	-0.0802024340720308
4	C	26	50	20120601	11	2848	56.36	-0.0611097731625347	-0.080132784054084
4	C	26	50	20120601	11	2850	56.4	-0.0615146625054421	-0.0801111465865797
4	C	26	50	20120601	11	2852	56.44	-0.0614778222421423	-0.080002322852955
4	C	26	50	20120601	11	2854	56.48	-0.061369139929874	-0.0799285716156773
4	C	26	50	20120601	11	2856	56.52	-0.0610733571633036	-0.0799443400968977
4	C	26	50	20120601	11	2858	56.56	-0.0613282691579214	-0.0798959032823865
4	C	26	50	20120601	11	2860	56.6	-0.0612657609184645	-0.0798990145522237
4	C	26	50	20120601	11	2862	56.64	-0.0612912167625872	-0.0803826755905553
4	C	26	50	20120601	11	2864	56.68	-0.0610643769071825	-0.080458194594786
4	C	26	50	20120601	11	2866	56.72	-0.0610962674230141	-0.080515399533384
4	C	26	50	20120601	11	2868	56.76	-0.0610460628415498	-0.0800663867273305
4	C	26	50	20120601	11	2870	56.8	-0.0612311126861863	-0.0802320618461625
4	C	26	50	20120601	11	2872	56.84	-0.0614769737140049	-0.0804741044973627
4	C	26	50	20120601	11	2874	56.88	-0.0612162634437814	-0.0799145709014098
4	C	26	50	20120601	11	2876	56.92	-0.0613939593778936	-0.0801413400461363
4	C	26	50	20120601	11	2878	56.96	-0.0612832971666379	-0.080362310915257
4	C	26	50	20120601	11	2880	57	-0.0612415071558698	-0.08032349075297
4	C	26	50	20120601	11	2882	57.04	-0.0611797060231941	-0.0803273091295884
4	C	26	50	20120601	11	2884	57.08	-0.0616065156763183	-0.0802922366332415
4	C	26	50	20120601	11	2886	57.12	-0.0614382242623959	-0.080218697527998
4	C	26	50	20120601	11	2888	57.16	-0.061167755918592	-0.0802218795085135
4	C	26	50	20120601	11	2890	57.2	-0.0612860548830845	-0.0801502495915793
4	C	26	50	20120601	11	2892	57.24	-0.0614822063041857	-0.08012804643865
4	C	26	50	20120601	11	2894	57.28	-0.0612117379603818	-0.0801312284191654
4	C	26	50	20120601	11	2896	57.32	-0.061407889381483	-0.080109025266236
4	C	26	50	20120601	11	2898	57.36	-0.0611121066149126	-0.0801247937474565
4	C	26	50	20120601	11	2900	57.4	-0.0612828729025692	-0.0801152478059105
4	C	26	50	20120601	11	2902	57.44	-0.0611179048905184	-0.0803452696418305
4	C	26	50	20120601	11	2904	57.48	-0.0614875096050446	-0.0803843726468301
4	C	26	50	20120601	11	2906	57.52	-0.0615044094571149	-0.0801581691875286
4	C	26	50	20120601	11	2908	57.56	-0.0615432296194021	-0.0803215815646608
4	C	26	50	20120601	11	2910	57.6	-0.0614110006513202	-0.0803562297969389
4	C	26	50	20120601	11	2912	57.64	-0.0613770595258233	-0.0805754328991067
4	C	26	50	20120601	11	2914	57.68	-0.0614858832594479	-0.0807720792949547
4	C	26	50	20120601	11	2916	57.72	-0.0611404615968382	-0.0798432945378662
4	C	26	50	20120601	11	2918	57.76	-0.0613594525669717	-0.0797855239138432
4	C	26	50	20120601	11	2920	57.8	-0.0611661295729953	-0.0797242884665925
4	C	26	50	20120601	11	2922	57.84	-0.061440062740027	-0.0796384457033565
4	C	26	50	20120601	11	2924	57.88	-0.0613641194717275	-0.0803422997933495
4	C	26	50	20120601	11	2926	57.92	-0.0615032780862651	-0.0796728110929221
4	C	26	50	20120601	11	2928	57.96	-0.0615505835299264	-0.0797937970631831
4	C	26	50	20120601	11	2930	58	-0.0611925753666117	-0.0797275411577859
4	C	26	50	20120601	11	2932	58.04	-0.0611925753666117	-0.0797275411577859
4	C	26	50	20120601	11	2934	58.08	-0.0613880196809316	-0.0804470930183214
4	C	26	50	20120601	11	2936	58.12	-0.0615442195688957	-0.0803403906050403
4	C	26	50	20120601	11	2938	58.16	-0.0612653366543958	-0.0802402642848243
4	C	26	50	20120601	11	2940	58.2	-0.0611024192520104	-0.080070841500052
4	C	26	50	20120601	11	2942	58.24	-0.0614060509038519	-0.0798761042925132
4	C	26	50	20120601	11	2944	58.28	-0.0614678520365276	-0.0798722859158948
4	C	26	50	20120601	11	2946	58.32	-0.0614822770148638	-0.0803273798402665
4	C	26	50	20120601	11	2948	58.36	-0.06134297697897	-0.0803549570047328
4	C	26	50	20120601	11	2950	58.4	-0.0614332038042495	-0.0802251321997069
4	C	26	50	20120601	11	2952	58.44	-0.0612242537504088	-0.0799758770593387
4	C	26	50	20120601	11	2954	58.48	-0.0612159098903908	-0.0794793466775895
4	C	26	50	20120601	11	2956	58.52	-0.0613902117119533	-0.0798565881453525
4	C	26	50	20120601	11	2958	58.56	-0.061226728624143	-0.0796778315510685
4	C	26	50	20120601	11	2960	58.6	-0.0615111976822143	-0.0798826803855783
4	C	26	50	20120601	11	2962	58.64	-0.0614621951822781	-0.0800985600858745
4	C	26	50	20120601	11	2964	58.68	-0.0612200818203998	-0.0801115708506484
4	C	26	50	20120601	11	2966	58.72	-0.0612217788766747	-0.0801424007063081
4	C	26	50	20120601	11	2968	58.76	-0.0610990251394607	-0.0799299858292397
4	C	26	50	20120601	11	2970	58.8	-0.0609177936714426	-0.0792584465191468
4	C	26	50	20120601	11	2972	58.84	-0.0613010455468457	-0.079846759361094
4	C	26	50	20120601	11	2974	58.88	-0.0612231223795589	-0.079842658141763
4	C	26	50	20120601	11	2976	58.92	-0.0611289357563049	-0.0798661340868985
4	C	26	50	20120601	11	2978	58.96	-0.0610341127369478	-0.0798888322145746
4	C	26	50	20120601	11	2980	59	-0.0610368704533944	-0.0796187881348395
4	C	26	50	20120601	11	2982	59.04	-0.0610888428018116	-0.0800165356992569
4	C	26	50	20120601	11	2984	59.08	-0.0610999443782762	-0.0795868269083298
4	C	26	50	20120601	11	2986	59.12	-0.0614697612248368	-0.0803483809116677
4	C	26	50	20120601	11	2988	59.16	-0.0613917673468719	-0.0804178895082584
4	C	26	50	20120601	11	2990	59.2	-0.0610055456229878	-0.0794860641920107
4	C	26	50	20120601	11	2992	59.24	-0.0611533309402558	-0.0797314302450825
4	C	26	50	20120601	11	2994	59.28	-0.061011626741306	-0.0797713110675414
4	C	26	50	20120601	11	2996	59.32	-0.0609686346490099	-0.0792160908229537
4	C	26	50	20120601	11	2998	59.36	-0.060863205027935	-0.0796354758548755
4	C	26	50	20120601	11	3000	59.4	-0.0611430071812505	-0.0801207632388038
4	C	26	50	20120601	11	3002	59.44	-0.0610843880290901	-0.0796235964609515
4	C	26	50	20120601	11	3004	59.48	-0.0609452294145526	-0.0794742555087649
4	C	26	50	20120601	11	3006	59.52	-0.0612020505974796	-0.080403959504669
4	C	26	50	20120601	11	3008	59.56	-0.0614020203951991	-0.0802393450460088
4	C	26	50	20120601	11	3010	59.6	-0.0611777261242068	-0.0800605884517248
4	C	26	50	20120601	11	3012	59.64	-0.0614063337465644	-0.0798574366734899
4	C	26	50	20120601	11	3014	59.68	-0.0610607706625985	-0.0797532798446211
4	C	26	50	20120601	11	3016	59.72	-0.0613388757596392	-0.0799291373011022
4	C	26	50	20120601	11	3018	59.76	-0.0611223596632398	-0.0798331122002171
4	C	26	50	20120601	11	3020	59.8	-0.0613730290171705	-0.0797125504940248
4	C	26	50	20120601	11	3022	59.84	-0.0611845850599843	-0.0799137223732724
4	C	26	50	20120601	11	3024	59.88	-0.061435325124593	-0.0797930899564019
4	C	26	50	20120601	11	3026	59.92	-0.0612187383175156	-0.0796971355661949
4	C	26	50	20120601	11	3028	59.96	-0.0614694076714462	-0.0795765738600026
4	C	26	50	20120601	11	3030	60	-0.0612810344249381	-0.079777675028572
4	C	26	50	20120601	11	3032	60.04	-0.0610808524951842	-0.079788352340968
4	C	26	50	20120601	11	3034	60.08	-0.0614141826318355	-0.0797703918287258
4	C	26	50	20120601	11	3036	60.12	-0.06128096371426	-0.0797777457392502
4	C	26	50	20120601	11	3038	60.16	-0.0608699932530344	-0.0795636338059069
4	C	26	50	20120601	11	3040	60.2	-0.0613269256550371	-0.0801800894977453
4	C	26	50	20120601	11	3042	60.24	-0.0612506995440252	-0.0800059998082172
4	C	26	50	20120601	11	3044	60.28	-0.0612231930902371	-0.0798920849057681
4	C	26	50	20120601	11	3046	60.32	-0.0610476891871466	-0.079576856702715
4	C	26	50	20120601	11	3048	60.36	-0.06091150042109	-0.0800878120628005
4	C	26	50	20120601	11	3050	60.4	-0.0614934493020065	-0.0801875141189478
4	C	26	50	20120601	11	3052	60.44	-0.0612932673722527	-0.0801981914313437
4	C	26	50	20120601	11	3054	60.48	-0.0609968482095792	-0.0798002317348919
4	C	26	50	20120601	11	3056	60.52	-0.0611918682598305	-0.0796660228678227
4	C	26	50	20120601	11	3058	60.56	-0.0614983283387967	-0.0804782057166936
4	C	26	50	20120601	11	3060	60.6	-0.0613643316037619	-0.0804849232311149
4	C	26	50	20120601	11	3062	60.64	-0.061276791784251	-0.0804593259656359
4	C	26	50	20120601	11	3064	60.68	-0.0614397798973145	-0.0805197835954273
4	C	26	50	20120601	11	3066	60.72	-0.0610654375673543	-0.079963573401346
4	C	26	50	20120601	11	3068	60.76	-0.0613600182523966	-0.0802459918497519
4	C	26	50	20120601	11	3070	60.8	-0.0611597656119646	-0.080256739872826
4	C	26	50	20120601	11	3072	60.84	-0.061426981264575	-0.0802426684478803
4	C	26	50	20120601	11	3074	60.88	-0.0611845850599843	-0.0800777711465076
4	C	26	50	20120601	11	3076	60.92	-0.0615208850451166	-0.079906934148173
4	C	26	50	20120601	11	3078	60.96	-0.0611781503882755	-0.0799894535095374
4	C	26	50	20120601	11	3080	61	-0.0613034497099017	-0.0799376932931546
4	C	26	50	20120601	11	3082	61.04	-0.0613559170330658	-0.0796815792170088
4	C	26	50	20120601	11	3084	61.08	-0.0610365876106819	-0.079479063834877
4	C	26	50	20120601	11	3086	61.12	-0.0611678266292701	-0.0795288441522725
4	C	26	50	20120601	11	3088	61.16	-0.0613313804277586	-0.0793355918689742
4	C	26	50	20120601	11	3090	61.2	-0.0611073689994787	-0.0796062723448124
4	C	26	50	20120601	11	3092	61.24	-0.061291075341231	-0.0799514818753877
4	C	26	50	20120601	11	3094	61.28	-0.0609367441331784	-0.0794954687122005
4	C	26	50	20120601	11	3096	61.32	-0.0613579676427312	-0.0803668363986567
4	C	26	50	20120601	11	3098	61.36	-0.0609890700349862	-0.0799720586827203
4	C	26	50	20120601	11	3100	61.4	-0.060931157989607	-0.0794755990116492
4	C	26	50	20120601	11	3102	61.44	-0.0610609827946329	-0.0800938931811187
4	C	26	50	20120601	11	3104	61.48	-0.0613110864631385	-0.079972482946789
4	C	26	50	20120601	11	3106	61.52	-0.0610363047679694	-0.0798102726511848
4	C	26	50	20120601	11	3108	61.56	-0.0610066062831596	-0.0800945295772218
4	C	26	50	20120601	11	3110	61.6	-0.0612412243131573	-0.0805373198436008
4	C	26	50	20120601	11	3112	61.64	-0.061436527206121	-0.0798979538920519
4	C	26	50	20120601	11	3114	61.68	-0.061034254158304	-0.0796878724673614
4	C	26	50	20120601	11	3116	61.72	-0.0610829031048496	-0.0803760287868121
4	C	26	50	20120601	11	3118	61.76	-0.0610889135124897	-0.0801819279753764
4	C	26	50	20120601	11	3120	61.8	-0.0610324156806729	-0.0796939535856796
4	C	26	50	20120601	11	3122	61.84	-0.0611784332309879	-0.0802847413013609
4	C	26	50	20120601	11	3124	61.88	-0.0612692964523704	-0.080116096334048
4	C	26	50	20120601	11	3126	61.92	-0.0614101521231828	-0.0800049391480454
4	C	26	50	20120601	11	3128	61.96	-0.0612175362359876	-0.0799444108075759
4	C	26	50	20120601	11	3130	62	-0.0614839740711386	-0.0799297029865272
4	C	26	50	20120601	11	3132	62.04	-0.0609411281952217	-0.0797809984304436
4	C	26	50	20120601	11	3134	62.08	-0.0613688570871615	-0.0795144898846144
4	C	26	50	20120601	11	3136	62.12	-0.0611699479496137	-0.0801051361789396
4	C	26	50	20120601	11	3138	62.16	-0.0614255670510126	-0.0795935444227511
4	C	26	50	20120601	11	3140	62.2	-0.0612914996052997	-0.0800429814928733
4	C	26	50	20120601	11	3142	62.24	-0.0610531339093617	-0.0798075856454163
4	C	26	50	20120601	11	3144	62.28	-0.0611705843457168	-0.0799050956705419
4	C	26	50	20120601	11	3146	62.32	-0.0611521995694059	-0.0801780388880799
4	C	26	50	20120601	11	3148	62.36	-0.0613586747495124	-0.0803816856410616
4	C	26	50	20120601	11	3150	62.4	-0.0613818678519353	-0.0800445371277919
4	C	26	50	20120601	11	3152	62.44	-0.061633739287394	-0.0804177480869021
4	C	26	50	20120601	11	3154	62.48	-0.0613159654999287	-0.0797314302450825
4	C	26	50	20120601	11	3156	62.52	-0.0616013537968156	-0.0798886907932183
4	C	26	50	20120601	11	3158	62.56	-0.0613255114414747	-0.079810979757966
4	C	26	50	20120601	11	3160	62.6	-0.0616601850810103	-0.0798850138379562
4	C	26	50	20120601	11	3162	62.64	-0.0614539220329382	-0.0797108534377499
4	C	26	50	20120601	11	3164	62.68	-0.0613472196196572	-0.080173937668749
4	C	26	50	20120601	11	3166	62.72	-0.0617548666790112	-0.0796192123989082
4	C	26	50	20120601	11	3168	62.76	-0.0617849187172116	-0.0802453554536489
4	C	26	50	20120601	11	3170	62.8	-0.0615542604851886	-0.0800574064712095
4	C	26	50	20120601	11	3172	62.84	-0.0612278599949929	-0.0796611438310325
4	C	26	50	20120601	11	3174	62.88	-0.0616325372058659	-0.0805137024771091
4	C	26	50	20120601	11	3176	62.92	-0.0615273904275035	-0.0798184043791684
4	C	26	50	20120601	11	3178	62.96	-0.061461558786175	-0.0799492898443661
4	C	26	50	20120601	11	3180	63	-0.0611754633825069	-0.0795509058838455
4	C	26	50	20120601	11	3182	63.04	-0.0614433154312204	-0.0801641088844905
4	C	26	50	20120601	11	3184	63.08	-0.0611428657598943	-0.0800459513413542
4	C	26	50	20120601	11	3186	63.12	-0.0612234759329495	-0.0799667553818614
4	C	26	50	20120601	11	3188	63.16	-0.0610830445262059	-0.0799247532390589
4	C	26	50	20120601	11	3190	63.2	-0.0609513105328708	-0.0801865948801323
4	C	26	50	20120601	11	3192	63.24	-0.0612089095332571	-0.0799770791408667
4	C	26	50	20120601	11	3194	63.28	-0.060894812701054	-0.079329510750656
4	C	26	50	20120601	11	3196	63.32	-0.0607201573261009	-0.079666800685282
4	C	26	50	20120601	11	3198	63.36	-0.0609408453525092	-0.0796483451982931
4	C	26	50	20120601	11	3200	63.4	-0.0606578612186784	-0.0796640429688354
4	C	26	50	20120601	11	3202	63.44	-0.0610047678055285	-0.0797725131490694
4	C	26	50	20120601	11	3204	63.48	-0.0609653819578164	-0.0794442034705645
4	C	26	50	20120601	11	3206	63.52	-0.0611304913912235	-0.0798815490147284
4	C	26	50	20120601	11	3208	63.56	-0.0611514924626247	-0.0796257884919732
4	C	26	50	20120601	11	3210	63.6	-0.0611348047425887	-0.0802010905691466
4	C	26	50	20120601	11	3212	63.64	-0.0607143590504952	-0.0799907970124217
4	C	26	50	20120601	11	3214	63.68	-0.0610478306085028	-0.0797846046750277
4	C	26	50	20120601	11	3216	63.72	-0.0608900750856201	-0.0799536739064094
4	C	26	50	20120601	11	3218	63.76	-0.0606997219401246	-0.080186453458776
4	C	26	50	20120601	11	3220	63.8	-0.0608397290827996	-0.0798046157969353
4	C	26	50	20120601	11	3222	63.84	-0.0608723974160904	-0.0805709781263852
4	C	26	50	20120601	11	3224	63.88	-0.0605053382859764	-0.0798802055118441
4	C	26	50	20120601	11	3226	63.92	-0.0605093687946292	-0.0799751699525575
4	C	26	50	20120601	11	3228	63.96	-0.0603634926656704	-0.080575008635038
4	C	26	50	20120601	11	3230	64	-0.0601563810894609	-0.0805275617700204
4	C	26	50	20120601	11	3232	64.04	-0.0603313900178046	-0.0805576138082208
4	C	26	50	20120601	11	3234	64.08	-0.0605310769728117	-0.081219182912699
4	C	26	50	20120601	11	3236	64.12	-0.0600522949712702	-0.0813359262422729
4	C	26	50	20120601	11	3238	64.16	-0.0600122727274551	-0.0808159199153883
4	C	26	50	20120601	11	3240	64.2	-0.0599293998127	-0.0808210110842128
4	C	26	50	20120601	11	3242	64.24	-0.0600605681206101	-0.0808100509291044
4	C	26	50	20120601	11	3244	64.28	-0.0595328543298106	-0.0811991717907914
4	C	26	50	20120601	11	3246	64.32	-0.0596796496975849	-0.0817000862345839
4	C	26	50	20120601	11	3248	64.36	-0.059558734438002	-0.0814476491137004
4	C	26	50	20120601	11	3250	64.4	-0.0590197776493816	-0.0814067783417478
4	C	26	50	20120601	11	3252	64.44	-0.0591793009392173	-0.0819699181822847
4	C	26	50	20120601	11	3254	64.48	-0.0589674517475738	-0.0818692261766438
4	C	26	50	20120601	11	3256	64.52	-0.0592601939549851	-0.0816754789185986
4	C	26	50	20120601	11	3258	64.56	-0.0591092266572017	-0.0822294970816583
4	C	26	50	20120601	11	3260	64.6	-0.0591423192545613	-0.0821638775723642
4	C	26	50	20120601	11	3262	64.64	-0.0595028022916102	-0.0819518869593645
4	C	26	50	20120601	11	3264	64.68	-0.0593951806395136	-0.0816932272988064
4	C	26	50	20120601	11	3266	64.72	-0.0591313590994529	-0.081411162403791
4	C	26	50	20120601	11	3268	64.76	-0.0593979383559602	-0.0821090767968222
4	C	26	50	20120601	11	3270	64.8	-0.059121883868585	-0.0821546144735307
4	C	26	50	20120601	11	3272	64.84	-0.0593620173314759	-0.0819809490480712
4	C	26	50	20120601	11	3274	64.88	-0.0594308188212854	-0.0820733679043723
4	C	26	50	20120601	11	3276	64.92	-0.0593396020465123	-0.0820387196720942
4	C	26	50	20120601	11	3278	64.96	-0.0593389656504093	-0.0820817824750684
4	C	26	50	20120601	11	3280	65	-0.0593375514368469	-0.0823900810316658
4	C	26	50	20120601	11	3282	65.04	-0.0594870338103897	-0.0828600241984423
4	C	26	50	20120601	11	3284	65.08	-0.0597147221939318	-0.0824951570993501
4	C	26	50	20120601	11	3286	65.12	-0.0593731189079406	-0.0821296536041548
4	C	26	50	20120601	11	3288	65.16	-0.0594883066025959	-0.0826579330803792
4	C	26	50	20120601	11	3290	65.2	-0.0593625830169009	-0.0823593925973623
4	C	26	50	20120601	11	3292	65.24	-0.0594784071076592	-0.0828884498910461
4	C	26	50	20120601	11	3294	65.28	-0.0594277782621263	-0.0825515842204888
4	C	26	50	20120601	11	3296	65.32	-0.0592572241065041	-0.0821734235139102
4	C	26	50	20120601	11	3298	65.36	-0.0592799222341802	-0.0826711559771874
4	C	26	50	20120601	11	3300	65.4	-0.0593284297593696	-0.0824133448447668
4	C	26	50	20120601	11	3302	65.44	-0.0591215303151944	-0.0823727569155267
4	C	26	50	20120601	11	3304	65.48	-0.0593946149540886	-0.0821915961581867
4	C	26	50	20120601	11	3306	65.52	-0.0594250912563578	-0.0828554987150428
4	C	26	50	20120601	11	3308	65.56	-0.0593801192650743	-0.0825143904037984
4	C	26	50	20120601	11	3310	65.6	-0.0592856497991078	-0.0820247896685048
4	C	26	50	20120601	11	3312	65.64	-0.059276810964343	-0.0824946621246033
4	C	26	50	20120601	11	3314	65.68	-0.0591758361159895	-0.0823340074639177
4	C	26	50	20120601	11	3316	65.72	-0.0590748612676361	-0.0821733528032321
4	C	26	50	20120601	11	3318	65.76	-0.0595284702677672	-0.0828327298766885
4	C	26	50	20120601	11	3320	65.8	-0.0594245962816109	-0.082543452492505
4	C	26	50	20120601	11	3322	65.84	-0.0593248235147855	-0.0828228303817519
4	C	26	50	20120601	11	3324	65.88	-0.0592623152753286	-0.0824398613490613
4	C	26	50	20120601	11	3326	65.92	-0.059239899990365	-0.0818923485683886
4	C	26	50	20120601	11	3328	65.96	-0.0594173130817647	-0.0824998240041059
4	C	26	50	20120601	11	3330	66	-0.0593085600588182	-0.0821729992498415
4	C	26	50	20120601	11	3332	66.04	-0.0595911906392585	-0.082393828697606
4	C	26	50	20120601	11	3334	66.08	-0.0593717046943782	-0.082717966446102
4	C	26	50	20120601	11	3336	66.12	-0.0596709522841763	-0.0824243757105533
4	C	26	50	20120601	11	3338	66.16	-0.0593312581864943	-0.0823426341666482
4	C	26	50	20120601	11	3340	66.2	-0.0594350614619725	-0.0828921975569863
4	C	26	50	20120601	11	3342	66.24	-0.0592844477175798	-0.0825676355444217
4	C	26	50	20120601	11	3344	66.28	-0.0591834728692263	-0.0824069808837361
4	C	26	50	20120601	11	3346	66.32	-0.0594870338103897	-0.0828897226832522
4	C	26	50	20120601	11	3348	66.36	-0.0593782807874432	-0.0825628979289878
4	C	26	50	20120601	11	3350	66.4	-0.0595674318514106	-0.0823143498954007
4	C	26	50	20120601	11	3352	66.44	-0.0591890590127977	-0.0820973388242545
4	C	26	50	20120601	11	3354	66.48	-0.0593903723134015	-0.0825310074131562
4	C	26	50	20120601	11	3356	66.52	-0.059689832035234	-0.081766271429303
4	C	26	50	20120601	11	3358	66.56	-0.0592889024903012	-0.082281752272788
4	C	26	50	20120601	11	3360	66.6	-0.0592741946692526	-0.0825948591554974
4	C	26	50	20120601	11	3362	66.64	-0.059322702194442	-0.0823370480230768
4	C	26	50	20120601	11	3364	66.68	-0.0593256720429229	-0.0820597207434954
4	C	26	50	20120601	11	3366	66.72	-0.0593669670789443	-0.0826123954036708
4	C	26	50	20120601	11	3368	66.76	-0.0593987868840976	-0.081995091183695
4	C	26	50	20120601	11	3370	66.8	-0.0596220204949182	-0.0823714841233206
4	C	26	50	20120601	11	3372	66.84	-0.0593631487023258	-0.0823319568542522
4	C	26	50	20120601	11	3374	66.88	-0.0597495825582443	-0.0819808783373931
4	C	26	50	20120601	11	3376	66.92	-0.0597944838388496	-0.082194778138702
4	C	26	50	20120601	11	3378	66.96	-0.0595035801090695	-0.0824616402379218
4	C	26	50	20120601	11	3380	67	-0.0598010599319147	-0.0818700039941031
4	C	26	50	20120601	11	3382	67.04	-0.0595320765123513	-0.0818858431860017
4	C	26	50	20120601	11	3384	67.08	-0.0594303945572167	-0.0817471088355328
4	C	26	50	20120601	11	3386	67.12	-0.0597840893691662	-0.081771009044737
4	C	26	50	20120601	11	3388	67.16	-0.0596802153830099	-0.081900338875016
4	C	26	50	20120601	11	3390	67.2	-0.0594081914042874	-0.0823929801694687
4	C	26	50	20120601	11	3392	67.24	-0.0595696945931104	-0.0818298403289317
4	C	26	50	20120601	11	3394	67.28	-0.0596995901088144	-0.082023799719011
4	C	26	50	20120601	11	3396	67.32	-0.0593960998783291	-0.081980807626715
4	C	26	50	20120601	11	3398	67.36	-0.0597355818439768	-0.0820811460789654
4	C	26	50	20120601	11	3400	67.4	-0.0594732452281566	-0.0823533821897222
4	C	26	50	20120601	11	3402	67.44	-0.0598029691202239	-0.0824634787155529
4	C	26	50	20120601	11	3404	67.48	-0.0596210305454246	-0.0821659988927077
4	C	26	50	20120601	11	3406	67.52	-0.0595834124646654	-0.081707228013074
4	C	26	50	20120601	11	3408	67.56	-0.0596352433917264	-0.0819820804189211
4	C	26	50	20120601	11	3410	67.6	-0.0591724420034398	-0.0820842573488026
4	C	26	50	20120601	11	3412	67.64	-0.0593330259534473	-0.0825190573085542
4	C	26	50	20120601	11	3414	67.68	-0.0589593200195902	-0.0822068696646603
4	C	26	50	20120601	11	3416	67.72	-0.0591435213360893	-0.0826123954036708
4	C	26	50	20120601	11	3418	67.76	-0.0593548048423078	-0.0819174508591207
4	C	26	50	20120601	11	3420	67.8	-0.0594850539114024	-0.0820969145601858
4	C	26	50	20120601	11	3422	67.84	-0.0593398141785467	-0.0825801513344487
4	C	26	50	20120601	11	3424	67.88	-0.0590779725374733	-0.082713299541346
4	C	26	50	20120601	11	3426	67.92	-0.0592336774506906	-0.0822096980917851
4	C	26	50	20120601	11	3428	67.96	-0.0589724014950421	-0.0829178655331434
4	C	26	50	20120601	11	3430	68	-0.0587773107341128	-0.0823478667568289
4	C	26	50	20120601	11	3432	68.04	-0.0589033878731984	-0.0822981571501115
4	C	26	50	20120601	11	3434	68.08	-0.0589808867764164	-0.0830861569470658
4	C	26	50	20120601	11	3436	68.12	-0.0587867152543026	-0.082368160721449
4	C	26	50	20120601	11	3438	68.16	-0.059174351191749	-0.0821912426047961
4	C	26	50	20120601	11	3440	68.2	-0.0591619061124001	-0.082048124192284
4	C	26	50	20120601	11	3442	68.24	-0.0590814373607011	-0.0826476093213739
4	C	26	50	20120601	11	3444	68.28	-0.0592732047197589	-0.082250780995772
4	C	26	50	20120601	11	3446	68.32	-0.0590965694458185	-0.0825575239174507
4	C	26	50	20120601	11	3448	68.36	-0.0593495722521271	-0.0820089504766062
4	C	26	50	20120601	11	3450	68.4	-0.0591698257083494	-0.082018991392899
4	C	26	50	20120601	11	3452	68.44	-0.0593255306215667	-0.082266337344958
4	C	26	50	20120601	11	3454	68.48	-0.0595191364582556	-0.0830174261679345
4	C	26	50	20120601	11	3456	68.52	-0.0594183030312584	-0.0820646704909637
4	C	26	50	20120601	11	3458	68.56	-0.0592861447738546	-0.0827610999597543
4	C	26	50	20120601	11	3460	68.6	-0.0594561332440519	-0.082097550956289
4	C	26	50	20120601	11	3462	68.64	-0.0590387988217956	-0.0827595443248357
4	C	26	50	20120601	11	3464	68.68	-0.0590506075050414	-0.0825653020920438
4	C	26	50	20120601	11	3466	68.72	-0.0593694419526784	-0.082539209851818
4	C	26	50	20120601	11	3468	68.76	-0.0593545219995954	-0.0823844241774163
4	C	26	50	20120601	11	3470	68.8	-0.0591363795575993	-0.0822532558695062
4	C	26	50	20120601	11	3472	68.84	-0.0590576078621751	-0.0819303909132164
4	C	26	50	20120601	11	3474	68.88	-0.0590897812207191	-0.082605324335859
4	C	26	50	20120601	11	3476	68.92	-0.0591389251420116	-0.0820371640371756
4	C	26	50	20120601	11	3478	68.96	-0.0587657848935794	-0.0824286890619186
4	C	26	50	20120601	11	3480	69	-0.0586510214629929	-0.0825335529975685
4	C	26	50	20120601	11	3482	69.04	-0.0589302579308834	-0.082326441421359
4	C	26	50	20120601	11	3484	69.08	-0.0587079435588784	-0.0821103495890284
4	C	26	50	20120601	11	3486	69.12	-0.0590338490743272	-0.0827277245196823
4	C	26	50	20120601	11	3488	69.16	-0.0593579161121451	-0.0823272899494964
4	C	26	50	20120601	11	3490	69.2	-0.0589396624510732	-0.0826140217492675
4	C	26	50	20120601	11	3492	69.24	-0.0591465618952484	-0.0820436694195625
4	C	26	50	20120601	11	3494	69.28	-0.0589879578442283	-0.0822956115656993
4	C	26	50	20120601	11	3496	69.32	-0.0590341319170397	-0.082709056900659
4	C	26	50	20120601	11	3498	69.36	-0.0589311064590209	-0.0826551046532545
4	C	26	50	20120601	11	3500	69.4	-0.0591556128620476	-0.0826229312947105
4	C	26	50	20120601	11	3502	69.44	-0.0589079133565979	-0.0823388865007079
4	C	26	50	20120601	11	3504	69.48	-0.0591493903223731	-0.0829374523909823
4	C	26	50	20120601	11	3506	69.52	-0.0588890336055402	-0.0830083044904572
4	C	26	50	20120601	11	3508	69.56	-0.0589670981941833	-0.0828849850678182
4	C	26	50	20120601	11	3510	69.6	-0.0591863012963511	-0.082937310969626
4	C	26	50	20120601	11	3512	69.64	-0.058975300632845	-0.0829276943174019
4	C	26	50	20120601	11	3514	69.68	-0.0591830486051576	-0.0829730905727541
4	C	26	50	20120601	11	3516	69.72	-0.0589221969135779	-0.0831151483250945
4	C	26	50	20120601	11	3518	69.76	-0.059277447360446	-0.0823299769552649
4	C	26	50	20120601	11	3520	69.8	-0.058885922335703	-0.0822731962807356
4	C	26	50	20120601	11	3522	69.84	-0.0591032869602398	-0.0829269872106207
4	C	26	50	20120601	11	3524	69.88	-0.0592872054340264	-0.082917017005006
4	C	26	50	20120601	11	3526	69.92	-0.0593696540847127	-0.0829943744868678
4	C	26	50	20120601	11	3528	69.96	-0.059018787699888	-0.0829209768029806
4	C	26	50	20120601	11	3530	70	-0.0591084488397424	-0.0826785805983899
4	C	26	50	20120601	11	3532	70.04	-0.0591908974904288	-0.0827559380802517
4	C	26	50	20120601	11	3534	70.08	-0.0592207373965949	-0.082966514479689
4	C	26	50	20120601	11	3536	70.12	-0.0591436627574455	-0.0828738834913536
4	C	26	50	20120601	11	3538	70.16	-0.059342996159062	-0.082564241431872
4	C	26	50	20120601	11	3540	70.2	-0.0594209900370269	-0.0824409927199112
4	C	26	50	20120601	11	3542	70.24	-0.0594653963428854	-0.0822806209019381
4	C	26	50	20120601	11	3544	70.28	-0.0595440266169534	-0.0821581500074366
4	C	26	50	20120601	11	3546	70.32	-0.0593021253871094	-0.0824552055662131
4	C	26	50	20120601	11	3548	70.36	-0.0590458698896074	-0.0827072184230279
4	C	26	50	20120601	11	3550	70.4	-0.0592572241065041	-0.0827391089388595
4	C	26	50	20120601	11	3552	70.44	-0.0594310309533197	-0.0830136077913161
4	C	26	50	20120601	11	3554	70.48	-0.0590889326925817	-0.0831251892413873
4	C	26	50	20120601	11	3556	70.52	-0.0591762603800582	-0.0823802522474073
4	C	26	50	20120601	11	3558	70.56	-0.0594118683595496	-0.082573150977315
4	C	26	50	20120601	11	3560	70.6	-0.0594268590233107	-0.0827278659410386
4	C	26	50	20120601	11	3562	70.64	-0.0593613102246947	-0.0828132137295278
4	C	26	50	20120601	11	3564	70.68	-0.0592904581252199	-0.0826874901438328
4	C	26	50	20120601	11	3566	70.72	-0.0593186716857892	-0.0825673527017092
4	C	26	50	20120601	11	3568	70.76	-0.0591072467582144	-0.0826599836900447
4	C	26	50	20120601	11	3570	70.8	-0.0591396322487928	-0.0828340733795728
4	C	26	50	20120601	11	3572	70.84	-0.0591657951996967	-0.0827216434013642
4	C	26	50	20120601	11	3574	70.88	-0.0589853415491379	-0.0826418817564463
4	C	26	50	20120601	11	3576	70.92	-0.0590095246010544	-0.0827690195557036
4	C	26	50	20120601	11	3578	70.96	-0.0589970795217056	-0.082692369180623
4	C	26	50	20120601	11	3580	71	-0.0589729671804671	-0.0825397048265648
4	C	26	50	20120601	11	3582	71.04	-0.0592753260401025	-0.0821793632108722
4	C	26	50	20120601	11	3584	71.08	-0.0592339602934031	-0.0829858184948154
4	C	26	50	20120601	11	3586	71.12	-0.0589754420542013	-0.0830916016692809
4	C	26	50	20120601	11	3588	71.16	-0.0593500672268739	-0.0822771560787103
4	C	26	50	20120601	11	3590	71.2	-0.0590225353658283	-0.0822949751695962
4	C	26	50	20120601	11	3592	71.24	-0.0595385818947382	-0.0825935156526131
4	C	26	50	20120601	11	3594	71.28	-0.0595193485902899	-0.0821785853934129
4	C	26	50	20120601	11	3596	71.32	-0.0597532595135065	-0.0825358157392683
4	C	26	50	20120601	11	3598	71.36	-0.0595728765736258	-0.0821293000507642
4	C	26	50	20120601	11	3600	71.4	-0.0594168181070179	-0.0826120418502802
4	C	26	50	20120601	11	3602	71.44	-0.059417454503121	-0.0821093596395347
4	C	26	50	20120601	11	3604	71.48	-0.0595698360144667	-0.0825170066988888
4	C	26	50	20120601	11	3606	71.52	-0.0596565273058401	-0.0825123397941329
4	C	26	50	20120601	11	3608	71.56	-0.0598297684672308	-0.0824720347076053
4	C	26	50	20120601	11	3610	71.6	-0.0594740230456159	-0.0818590438389947
4	C	26	50	20120601	11	3612	71.64	-0.0597627347443744	-0.0816778123709766
4	C	26	50	20120601	11	3614	71.68	-0.0596885592430279	-0.0818976518692475
4	C	26	50	20120601	11	3616	71.72	-0.0596143837416814	-0.0821174913675184
4	C	26	50	20120601	11	3618	71.76	-0.0594438295860592	-0.0822654181061426
4	C	26	50	20120601	11	3620	71.8	-0.0597694522587956	-0.082314562027435
4	C	26	50	20120601	11	3622	71.84	-0.0596275359278115	-0.0821439371611347
4	C	26	50	20120601	11	3624	71.88	-0.0592553149181949	-0.0821824037700313
4	C	26	50	20120601	11	3626	71.92	-0.0595692703290417	-0.082313925631332
4	C	26	50	20120601	11	3628	71.96	-0.0594876702064928	-0.082399768394568
4	C	26	50	20120601	11	3630	72	-0.0591903318050038	-0.0820352548488664
4	C	26	50	20120601	11	3632	72.04	-0.0593880388610236	-0.0820935204476361
4	C	26	50	20120601	11	3634	72.08	-0.0588014230753512	-0.0827225626401797
4	C	26	50	20120601	11	3636	72.12	-0.0588677496914265	-0.0830861569470658
4	C	26	50	20120601	11	3638	72.16	-0.059077194720014	-0.0830167190611533
4	C	26	50	20120601	11	3640	72.2	-0.059245274001902	-0.0835995871808854
4	C	26	50	20120601	11	3642	72.24	-0.0590677194891461	-0.0835126837574775
4	C	26	50	20120601	11	3644	72.28	-0.0585532993058329	-0.084236407548022
4	C	26	50	20120601	11	3646	72.32	-0.0584223431299571	-0.0841467464081675
4	C	26	50	20120601	11	3648	72.36	-0.0586282526246387	-0.084247721256521
4	C	26	50	20120601	11	3650	72.4	-0.0583649967700029	-0.0843737983956065
4	C	26	50	20120601	11	3652	72.44	-0.0587985946482265	-0.0846572067935061
4	C	26	50	20120601	11	3654	72.48	-0.0588604664915803	-0.0848767634490645
4	C	26	50	20120601	11	3656	72.52	-0.0587580067189864	-0.0842183763251017
4	C	26	50	20120601	11	3658	72.56	-0.0586167267841053	-0.0842903597954265
4	C	26	50	20120601	11	3660	72.6	-0.0585369651391875	-0.0844493173998372
4	C	26	50	20120601	11	3662	72.64	-0.0588535368451247	-0.0849600606278883
4	C	26	50	20120601	11	3664	72.68	-0.0585086101572619	-0.0851932644443236
4	C	26	50	20120601	11	3666	72.72	-0.0585178732560954	-0.0858119121671837
4	C	26	50	20120601	11	3668	72.76	-0.0585569055504169	-0.0858096494254839
4	C	26	50	20120601	11	3670	72.8	-0.0584771439054991	-0.0862358933931832
4	C	26	50	20120601	11	3672	72.84	-0.0587693911381635	-0.0865856991178362
4	C	26	50	20120601	11	3674	72.88	-0.0585926144428668	-0.0869618799254274
4	C	26	50	20120601	11	3676	72.92	-0.0582955588840904	-0.0862760570583546
4	C	26	50	20120601	11	3678	72.96	-0.0586595067443671	-0.0870067104953546
4	C	26	50	20120601	11	3680	73	-0.058443697754749	-0.0867105741753937
4	C	26	50	20120601	11	3682	73.04	-0.0587352378806322	-0.0872251357800631
4	C	26	50	20120601	11	3684	73.08	-0.058542621993437	-0.0871349089547837
4	C	26	50	20120601	11	3686	73.12	-0.0586873667515459	-0.0869859215559877
4	C	26	50	20120601	11	3688	73.16	-0.0583332476755276	-0.0865862648032611
4	C	26	50	20120601	11	3690	73.2	-0.0584493546089985	-0.0870697844202365
4	C	26	50	20120601	11	3692	73.24	-0.0584863362936545	-0.0867683447994166
4	C	26	50	20120601	11	3694	73.28	-0.0583909475888725	-0.0864380552219244
4	C	26	50	20120601	11	3696	73.32	-0.0582689009584397	-0.087347818806599
4	C	26	50	20120601	11	3698	73.36	-0.0580529505474653	-0.0869726279485014
4	C	26	50	20120601	11	3700	73.4	-0.0582461321200854	-0.086782274803006
4	C	26	50	20120601	11	3702	73.44	-0.058087952333134	-0.0865048768127465
4	C	26	50	20120601	11	3704	73.48	-0.0581282574196616	-0.0879791944515205
4	C	26	50	20120601	11	3706	73.52	-0.0576852550212483	-0.0878013570960521
4	C	26	50	20120601	11	3708	73.56	-0.0575272873663312	-0.0883270202771861
4	C	26	50	20120601	11	3710	73.6	-0.0576821437514111	-0.0877365861148954
4	C	26	50	20120601	11	3712	73.64	-0.0576926796424507	-0.0884303285779171
4	C	26	50	20120601	11	3714	73.68	-0.0576102309917644	-0.0880149740546485
4	C	26	50	20120601	11	3716	73.72	-0.0573438638672914	-0.0884086203997351
4	C	26	50	20120601	11	3718	73.76	-0.0569577128540854	-0.08829979666611
4	C	26	50	20120601	11	3720	73.8	-0.056927660815885	-0.0890977666686791
4	C	26	50	20120601	11	3722	73.84	-0.0567845424033729	-0.0895590831327251
4	C	26	50	20120601	11	3724	73.88	-0.0567725922987708	-0.0894819377828981
4	C	26	50	20120601	11	3726	73.92	-0.0564705162818479	-0.0896284503079601
4	C	26	50	20120601	11	3728	73.96	-0.0562968508563885	-0.0898770690522251
4	C	26	50	20120601	11	3730	74	-0.0559545404636161	-0.090318374394364
4	C	26	50	20120601	11	3732	74.04	-0.0557053560339259	-0.0901065252027201
4	C	26	50	20120601	11	3734	74.08	-0.0556951029855987	-0.0907234758693051
4	C	26	50	20120601	11	3736	74.12	-0.0556466661710875	-0.0912230468102141
4	C	26	50	20120601	11	3738	74.16	-0.0554696066330784	-0.091342123592166
4	C	26	50	20120601	11	3740	74.2	-0.0556733948074163	-0.0917775599480201
4	C	26	50	20120601	11	3742	74.24	-0.0556459590643063	-0.0920609683459201
4	C	26	50	20120601	11	3744	74.28	-0.0552373220554586	-0.0923154560764691
4	C	26	50	20120601	11	3746	74.32	-0.0550133106271787	-0.0931546504043811
4	C	26	50	20120601	11	3748	74.36	-0.0548111487984374	-0.0938503727663901
4	C	26	50	20120601	11	3750	74.4	-0.0547494183764399	-0.093763610764339
4	C	26	50	20120601	11	3752	74.44	-0.054363903759337	-0.094569146809467
4	C	26	50	20120601	11	3754	74.48	-0.0544088757506204	-0.0947080225812921
4	C	26	50	20120601	11	3756	74.52	-0.0540350283954071	-0.0954439086084721
4	C	26	50	20120601	11	3758	74.56	-0.0536378465164146	-0.0959768549894531
4	C	26	50	20120601	11	3760	74.6	-0.0539340535470536	-0.095919650050855
4	C	26	50	20120601	11	3762	74.64	-0.0536462610871107	-0.096676961413506
4	C	26	50	20120601	11	3764	74.68	-0.0533013343992479	-0.096491558015478
4	C	26	50	20120601	11	3766	74.72	-0.0532340885443571	-0.096578602860242
4	C	26	50	20120601	11	3768	74.76	-0.0533204969930181	-0.0966831132425021
4	C	26	50	20120601	11	3770	74.8	-0.0528114508212419	-0.096514751117901
4	C	26	50	20120601	11	3772	74.84	-0.0526331892017048	-0.0969518138193531
4	C	26	50	20120601	11	3774	74.88	-0.0523929143174576	-0.097149662296729
4	C	26	50	20120601	11	3776	74.92	-0.0522891110419794	-0.096667981157384
4	C	26	50	20120601	11	3778	74.96	-0.0522484524020611	-0.097302609493499
4	C	26	50	20120601	11	3780	75	-0.0519820852775882	-0.097154612044197
4	C	26	50	20120601	11	3782	75.04	-0.0517242741451676	-0.0973303987900001
4	C	26	50	20120601	11	3784	75.08	-0.0517133139900592	-0.097533691989591
4	C	26	50	20120601	11	3786	75.12	-0.051623228586136	-0.097772269817563
4	C	26	50	20120601	11	3788	75.16	-0.0512998686550994	-0.097555400167774
4	C	26	50	20120601	11	3790	75.2	-0.0508865647414959	-0.097772128396207
4	C	26	50	20120601	11	3792	75.24	-0.0504916456042032	-0.098261799842179
4	C	26	50	20120601	11	3794	75.28	-0.0506419765058834	-0.09839855429366
4	C	26	50	20120601	11	3796	75.32	-0.0504217834542219	-0.098620161558884
4	C	26	50	20120601	11	3798	75.36	-0.0501821449660778	-0.099159613322251
4	C	26	50	20120601	11	3800	75.4	-0.0497829124774199	-0.099285902593371
4	C	26	50	20120601	11	3802	75.44	-0.0493978928350638	-0.100049931470443
4	C	26	50	20120601	11	3804	75.48	-0.0488936549893997	-0.100050709287903
4	C	26	50	20120601	11	3806	75.52	-0.0486609461477112	-0.100054315532487
4	C	26	50	20120601	11	3808	75.56	-0.0478748555390661	-0.100485438536976
4	C	26	50	20120601	11	3810	75.6	-0.0472554299987467	-0.101339623528650
4	C	26	50	20120601	11	3812	75.64	-0.0468722488340217	-0.101755331605309
4	C	26	50	20120601	11	3814	75.68	-0.0469526468750426	-0.101078135440967
4	C	26	50	20120601	11	3816	75.72	-0.0467717689604151	-0.101546098708756
4	C	26	50	20120601	11	3818	75.76	-0.0463194327524901	-0.101707106922832
4	C	26	50	20120601	11	3820	75.8	-0.046384345155003	-0.101867054476737
4	C	26	50	20120601	11	3822	75.84	-0.0461239884381701	-0.101236456649274
4	C	26	50	20120601	11	3824	75.88	-0.0459199881317978	-0.101389545267401
4	C	26	50	20120601	11	3826	75.92	-0.0450700457808116	-0.102171605367394
4	C	26	50	20120601	11	3828	75.96	-0.0449381703661203	-0.101976797449177
4	C	26	50	20120601	11	3830	76	-0.0449465142261383	-0.102614749187163
4	C	26	50	20120601	11	3832	76.04	-0.0444632774518754	-0.103324260131406
4	C	26	50	20120601	11	3834	76.08	-0.0438101936287715	-0.10403108406988
4	C	26	50	20120601	11	3836	76.12	-0.0439311088883544	-0.104178869387148
4	C	26	50	20120601	11	3838	76.16	-0.0433199564973748	-0.10457081867596
4	C	26	50	20120601	11	3840	76.2	-0.043067377955135	-0.105079369872989
4	C	26	50	20120601	11	3842	76.24	-0.0428290829698752	-0.104791577413046
4	C	26	50	20120601	11	3844	76.28	-0.0426020309824361	-0.105906755517655
4	C	26	50	20120601	11	3846	76.32	-0.0425181681181874	-0.105416447675581
4	C	26	50	20120601	11	3848	76.36	-0.0422788831834339	-0.106228489103095
4	C	26	50	20120601	11	3850	76.4	-0.0419720695510771	-0.10764828880904
4	C	26	50	20120601	11	3852	76.44	-0.0415046012580346	-0.107953122542409
4	C	26	50	20120601	11	3854	76.48	-0.0413687660453687	-0.107817428751100
4	C	26	50	20120601	11	3856	76.52	-0.0411709882786708	-0.107243045912742
4	C	26	50	20120601	11	3858	76.56	-0.0411135712080385	-0.107618661034908
4	C	26	50	20120601	11	3860	76.6	-0.0407594521320203	-0.107800246056317
4	C	26	50	20120601	11	3862	76.64	-0.0407740892423908	-0.107259521500743
4	C	26	50	20120601	11	3864	76.68	-0.0403238743548093	-0.107585285594836
4	C	26	50	20120601	11	3866	76.72	-0.0403762002566171	-0.10801662073136
4	C	26	50	20120601	11	3868	76.76	-0.0396708612423836	-0.108036066167842
4	C	26	50	20120601	11	3870	76.8	-0.0385738557820508	-0.108263330287316
4	C	26	50	20120601	11	3872	76.84	-0.0380807902235294	-0.108910545124136
4	C	26	50	20120601	11	3874	76.88	-0.0377206607398711	-0.108771457220276
4	C	26	50	20120601	11	3876	76.92	-0.036686092808317	-0.108842945715854
4	C	26	50	20120601	11	3878	76.96	-0.0352482618794523	-0.110094100454486
4	C	26	50	20120601	11	3880	77	-0.0347221037235714	-0.109655764960828
4	C	26	50	20120601	11	3882	77.04	-0.0335816819068737	-0.110667493343350
4	C	26	50	20120601	11	3884	77.08	-0.0324194104906374	-0.110807288353991
4	C	26	50	20120601	11	3886	77.12	-0.0315667104232045	-0.110735092751631
4	C	26	50	20120601	11	3888	77.16	-0.0302698058758303	-0.110797388859054
4	C	26	50	20120601	11	3890	77.2	-0.029096220751095	-0.111326092599347
4	C	26	50	20120601	11	3892	77.24	-0.0283521322852524	-0.112536871540773
4	C	26	50	20120601	11	3894	77.28	-0.0269542528895247	-0.112694485642299
4	C	26	50	20120601	11	3896	77.32	-0.0265437774030459	-0.112885758026610
4	C	26	50	20120601	11	3898	77.36	-0.0255997191394837	-0.113235846593976
4	C	26	50	20120601	11	3900	77.4	-0.024555817398418	-0.113393036431434
4	C	26	50	20120601	11	3902	77.44	-0.0235645951125507	-0.113562600637562
4	C	26	50	20120601	11	3904	77.48	-0.0227367144931375	-0.114178349222619
4	C	26	50	20120601	11	3906	77.52	-0.0223884644034031	-0.11453649880729
4	C	26	50	20120601	11	3908	77.56	-0.0219494925136425	-0.115026382385296
4	C	26	50	20120601	11	3910	77.6	-0.0210335770999716	-0.115625513960996
4	C	26	50	20120601	11	3912	77.64	-0.0205662502282854	-0.115644535133410
4	C	26	50	20120601	11	3914	77.68	-0.0194316266871935	-0.116213473249552
4	C	26	50	20120601	11	3916	77.72	-0.0188472736432209	-0.116198199743079
4	C	26	50	20120601	11	3918	77.76	-0.0185690271248240	-0.116861112350441
4	C	26	50	20120601	11	3920	77.8	-0.0175425202105755	-0.11760760497934
4	C	26	50	20120601	11	3922	77.84	-0.0172282112463381	-0.117411382847561
4	C	26	50	20120601	11	3924	77.88	-0.0165912494578452	-0.118120469527734
4	C	26	50	20120601	11	3926	77.92	-0.0161633791445493	-0.119757492436859
4	C	26	50	20120601	11	3928	77.96	-0.0152942741997929	-0.119594221481083
4	C	26	50	20120601	11	3930	78	-0.0151090829338001	-0.120196605747976
4	C	26	50	20120601	11	3932	78.04	-0.0144920615565367	-0.120935249491604
4	C	26	50	20120601	11	3934	78.08	-0.0136286134660299	-0.121747785893865
4	C	26	50	20120601	11	3936	78.12	-0.0129574277093276	-0.12227755029433
4	C	26	50	20120601	11	3938	78.16	-0.0130434118939199	-0.122224093021672
4	C	26	50	20120601	11	3940	78.2	-0.0128978186076736	-0.122918401170119
4	C	26	50	20120601	11	3942	78.24	-0.0124234913788536	-0.123469095931308
4	C	26	50	20120601	11	3944	78.28	-0.0123459217649575	-0.124143463668525
4	C	26	50	20120601	11	3946	78.32	-0.0121829336518940	-0.124614750338186
4	C	26	50	20120601	11	3948	78.36	-0.012120991097862	-0.124420720237428
4	C	26	50	20120601	11	3950	78.4	-0.0118844638795551	-0.124447943848504
4	C	26	50	20120601	11	3952	78.44	-0.0118875044387142	-0.125125140012846
4	C	26	50	20120601	11	3954	78.48	-0.0116974341359313	-0.12505358080659
4	C	26	50	20120601	11	3956	78.52	-0.0114549672206624	-0.125412013233974
4	C	26	50	20120601	11	3958	78.56	-0.0114156520836284	-0.125712957880047
4	C	26	50	20120601	11	3960	78.6	-0.0111028987543096	-0.125868733503942
4	C	26	50	20120601	11	3962	78.64	-0.0108261371601532	-0.125934777277305
4	C	26	50	20120601	11	3964	78.68	-0.0114824736744506	-0.125620680445102
4	C	26	50	20120601	11	3966	78.72	-0.0115204453086003	-0.126258702893767
4	C	26	50	20120601	11	3968	78.76	-0.0110785035703587	-0.126774183737252
4	C	26	50	20120601	11	3970	78.8	-0.0111676697354663	-0.126850480558942
4	C	26	50	20120601	11	3972	78.84	-0.0114838878880129	-0.126142525249618
4	C	26	50	20120601	11	3974	78.88	-0.0112821503233404	-0.126863279191681
4	C	26	50	20120601	11	3976	78.92	-0.0113067576393257	-0.127139899364481
4	C	26	50	20120601	11	3978	78.96	-0.0112860394106369	-0.127508514129514
4	C	26	50	20120601	11	3980	79	-0.011104312967872	-0.126841712434855
4	C	26	50	20120601	11	3982	79.04	-0.0109267584551161	-0.127073007062981
4	C	26	50	20120601	11	3984	79.08	-0.0108690585417712	-0.127385265417553
4	C	26	50	20120601	11	3986	79.12	-0.0108596540215814	-0.12775670860971
4	C	26	50	20120601	11	3988	79.16	-0.0107739526797017	-0.126713867528816
4	C	26	50	20120601	11	3990	79.2	-0.0110162781736143	-0.126474370462029
4	C	26	50	20120601	11	3992	79.24	-0.01070861601312	-0.126294128943504
4	C	26	50	20120601	11	3994	79.28	-0.010538768964279	-0.126752475559069
4	C	26	50	20120601	11	3996	79.32	-0.0104214599492802	-0.126759475916203
4	C	26	50	20120601	11	3998	79.36	-0.0106625833616648	-0.126782810439982
4	C	26	50	20120601	11	4000	79.4	-0.0108072574090955	-0.126325595195267
4	C	26	50	20120601	11	4002	79.44	-0.0108088130440141	-0.126773759473183
4	C	26	50	20120601	11	4004	79.48	-0.0108953629140314	-0.126197891710585
4	C	26	50	20120601	11	4006	79.52	-0.0102697855447156	-0.12646001619437
4	C	26	50	20120601	11	4008	79.56	-0.0101731947584056	-0.125949909362422
4	C	26	50	20120601	11	4010	79.6	-0.0105681846063764	-0.126307281129634
4	C	26	50	20120601	11	4012	79.64	-0.0100079439036423	-0.126627105526765
4	C	26	50	20120601	11	4014	79.68	-0.0100088631424578	-0.126883573156301
4	C	26	50	20120601	11	4016	79.72	-0.00977367942703514	-0.126773688762505
4	C	26	50	20120601	11	4018	79.76	-0.00950497885018427	-0.126258915025801
4	C	26	50	20120601	11	4020	79.8	-0.00970989839537212	-0.126157233070666
4	C	26	50	20120601	11	4022	79.84	-0.00924278365572031	-0.126723342759684
4	C	26	50	20120601	11	4024	79.88	-0.00947655315758056	-0.1257838806902
4	C	26	50	20120601	11	4026	79.92	-0.00928436153445407	-0.125858692587649
[truncated: 722 more rows]
