# Supplementary material for: How Do Ants Make Sense of Gravity? A Boltzmann Walker Analysis of Lasius niger Trajectories on Various Inclines
Source: PLoS One. 2013 Oct 29;8(10):e76531. doi: 10.1371/journal.pone.0076531 (PMC3812222; doi:10.1371/journal.pone.0076531)
Supplement: Dataset S4 — Trajectories for . (ZIP) [file pone.0076531.s008.zip › Incline4/4-C-26-50-20120601-12.txt]

Pente	Colonie	Temperature	Humidite	Date	Indiv	Frame	Time	X	Y
4	C	26	50	20120601	12	8	0	0	0
4	C	26	50	20120601	12	10	0.04	0.0023205688923624	0.000294594827177900
4	C	26	50	20120601	12	12	0.08	0.0039221303964109	-0.000499026468686801
4	C	26	50	20120601	12	14	0.12	0.00493192837742	-0.00291483557340723
4	C	26	50	20120601	12	16	0.16	0.0051870666462077	-0.0030480686331184
4	C	26	50	20120601	12	18	0.2	0.0046077764867884	-0.00387280969842314
4	C	26	50	20120601	12	20	0.24	0.0041685783228578	-0.00549001947553927
4	C	26	50	20120601	12	22	0.28	0.0039576837253689	-0.00706612513546503
4	C	26	50	20120601	12	24	0.32	0.0034888790005101	-0.00643694859263305
4	C	26	50	20120601	12	26	0.36	0.0026287755250782	-0.00727588129103621
4	C	26	50	20120601	12	28	0.4	0.0018896155935005	-0.00793834842112644
4	C	26	50	20120601	12	30	0.44	0.0014694951705263	-0.00871408698649496
4	C	26	50	20120601	12	32	0.48	0.0014746994764358	-0.00906308660941739
4	C	26	50	20120601	12	34	0.52	0.0008353335248869	-0.00910933139290699
4	C	26	50	20120601	12	36	0.56	0.0009901121282209	-0.00986133238363107
4	C	26	50	20120601	12	38	0.6	0.000550708903323699	-0.0105045096407306
4	C	26	50	20120601	12	40	0.64	-0.000273572542573200	-0.0114240525121890
4	C	26	50	20120601	12	42	0.68	-0.000564744972930201	-0.0118715521097307
4	C	26	50	20120601	12	44	0.72	-0.0005936373560095	-0.0140988536176546
4	C	26	50	20120601	12	46	0.76	-0.0010413915119925	-0.0149400419866897
4	C	26	50	20120601	12	48	0.8	-0.0010471756454626	-0.0177728390313436
4	C	26	50	20120601	12	50	0.84	-0.0016387906760779	-0.0197522218307157
4	C	26	50	20120601	12	52	0.88	-0.0024073415010157	-0.0215210459083199
4	C	26	50	20120601	12	54	0.92	-0.0028882837137736	-0.0240162524979659
4	C	26	50	20120601	12	56	0.96	-0.00254385200065764	-0.0261872824482429
4	C	26	50	20120601	12	58	1	-0.0021486712338559	-0.0291368581778098
4	C	26	50	20120601	12	60	1.04	-0.0017571108537739	-0.0297478337920941
4	C	26	50	20120601	12	62	1.08	-0.00251261909413263	-0.0313634667210881
4	C	26	50	20120601	12	64	1.12	-0.00403517555751912	-0.0335999181907606
4	C	26	50	20120601	12	66	1.16	-0.00569982512858506	-0.0334540915592765
4	C	26	50	20120601	12	68	1.2	-0.00651801838509601	-0.0337360150329355
4	C	26	50	20120601	12	70	1.24	-0.00819555851278298	-0.0340082511436924
4	C	26	50	20120601	12	72	1.28	-0.00894898078813724	-0.0338857095385127
4	C	26	50	20120601	12	74	1.32	-0.0100374302564177	-0.0338077156605479
4	C	26	50	20120601	12	76	1.36	-0.0104401982789816	-0.0332341106396493
4	C	26	50	20120601	12	78	1.4	-0.0106856350427314	-0.032707103955631
4	C	26	50	20120601	12	80	1.44	-0.0107713363846112	-0.0314956886181022
4	C	26	50	20120601	12	82	1.48	-0.0101579919626100	-0.0305751770103536
4	C	26	50	20120601	12	84	1.52	-0.0099264144917714	-0.0301924201096973
4	C	26	50	20120601	12	86	1.56	-0.00960828715091558	-0.0295139511531488
4	C	26	50	20120601	12	88	1.6	-0.00888046214104027	-0.029524204201476
4	C	26	50	20120601	12	90	1.64	-0.00840586621164348	-0.0285103686407463
4	C	26	50	20120601	12	92	1.68	-0.00825291901487283	-0.0269245402625793
4	C	26	50	20120601	12	94	1.72	-0.00771548957689981	-0.0269383712712193
4	C	26	50	20120601	12	96	1.76	-0.00757491674879992	-0.0268801056724495
4	C	26	50	20120601	12	98	1.8	-0.00762843059000012	-0.0252924246745157
4	C	26	50	20120601	12	100	1.84	-0.00757299341835509	-0.023815844294042
4	C	26	50	20120601	12	102	1.88	-0.00791634325809585	-0.0228996955351333
4	C	26	50	20120601	12	104	1.92	-0.00813742019323382	-0.0212845292966148
4	C	26	50	20120601	12	106	1.96	-0.00876131464841033	-0.0202250429220917
4	C	26	50	20120601	12	108	2	-0.0093523357093295	-0.0183184779790462
4	C	26	50	20120601	12	110	2.04	-0.0107350123092617	-0.017206566707766
4	C	26	50	20120601	12	112	2.08	-0.0116266173917954	-0.0163577981540366
4	C	26	50	20120601	12	114	2.12	-0.0131557216639757	-0.0163592830782770
4	C	26	50	20120601	12	116	2.16	-0.0138837375926819	-0.0158956260907852
4	C	26	50	20120601	12	118	2.2	-0.0145219509601775	-0.0160040750578158
4	C	26	50	20120601	12	120	2.24	-0.0153111047553987	-0.0157320708780832
4	C	26	50	20120601	12	122	2.28	-0.0155332338654270	-0.0163745777979541
4	C	26	50	20120601	12	124	2.32	-0.0156381960889196	-0.0159014533577690
4	C	26	50	20120601	12	126	2.36	-0.0158671226164355	-0.0153506235391857
4	C	26	50	20120601	12	128	2.4	-0.0155886887147416	-0.0144619211299887
4	C	26	50	20120601	12	130	2.44	-0.0153497163211853	-0.0138732533204373
4	C	26	50	20120601	12	132	2.48	-0.0146768667422269	-0.0143147092763203
4	C	26	50	20120601	12	134	2.52	-0.0145257714581162	-0.0143038488232680
4	C	26	50	20120601	12	136	2.56	-0.0138442492144866	-0.0142481556789682
4	C	26	50	20120601	12	138	2.6	-0.0137065239053945	-0.0140301921349878
4	C	26	50	20120601	12	140	2.64	-0.0130306769007907	-0.0138935593058727
4	C	26	50	20120601	12	142	2.68	-0.0125110948379748	-0.0143594295375896
4	C	26	50	20120601	12	144	2.72	-0.012049014698605	-0.0146766659239012
4	C	26	50	20120601	12	146	2.76	-0.0112487864798196	-0.0130396333981239
4	C	26	50	20120601	12	148	2.8	-0.0100355281391763	-0.0124320827262451
4	C	26	50	20120601	12	150	2.84	-0.00911390637378119	-0.0119984777769537
4	C	26	50	20120601	12	152	2.88	-0.00897116979893088	-0.00982992270041077
4	C	26	50	20120601	12	154	2.92	-0.00840659007685538	-0.00773999528164072
4	C	26	50	20120601	12	156	2.96	-0.00887696196247339	-0.00626413169531106
4	C	26	50	20120601	12	158	3	-0.00876779881759381	-0.00601165214802059
4	C	26	50	20120601	12	160	3.04	-0.00858335708478911	-0.00471111307179104
4	C	26	50	20120601	12	162	3.08	-0.00812746412975471	-0.0043626437789545
4	C	26	50	20120601	12	164	3.12	-0.00735880370326587	-0.00501284967745896
4	C	26	50	20120601	12	166	3.16	-0.00692353846725225	-0.00526298021602233
4	C	26	50	20120601	12	168	3.2	-0.00618638905238546	-0.00544212338558357
4	C	26	50	20120601	12	170	3.24	-0.00430854303912584	-0.00590735389779557
4	C	26	50	20120601	12	172	3.28	-0.00315786817410097	-0.0051207965986749
4	C	26	50	20120601	12	174	3.32	-0.0010901394534875	-0.00569299447707887
4	C	26	50	20120601	12	176	3.36	0.000471272527525201	-0.00556088571714979
4	C	26	50	20120601	12	178	3.4	0.0020538482144989	-0.00569969077829671
4	C	26	50	20120601	12	180	3.44	0.0025883360882621	-0.00557133675537573
4	C	26	50	20120601	12	182	3.48	0.0045562142603043	-0.00670624313918013
4	C	26	50	20120601	12	184	3.52	0.0044066328918121	-0.0070284434150956
4	C	26	50	20120601	12	186	3.56	0.0043680460747627	-0.00845455758459606
4	C	26	50	20120601	12	188	3.6	0.004261258808668	-0.0109537416498862
4	C	26	50	20120601	12	190	3.64	0.0043806891440104	-0.01114077139351
4	C	26	50	20120601	12	192	3.68	0.004773204118247	-0.0130514446269542
4	C	26	50	20120601	12	194	3.72	0.0052327103889333	-0.0158220021327281
4	C	26	50	20120601	12	196	3.76	0.0046299089290396	-0.0173925499333537
4	C	26	50	20120601	12	198	3.8	0.0042733503346262	-0.0188685999837415
4	C	26	50	20120601	12	200	3.84	0.0031849786480917	-0.0206145809767796
4	C	26	50	20120601	12	202	3.88	0.0021034588262669	-0.0214015201135621
4	C	26	50	20120601	12	204	3.92	0.001239070283741	-0.0226474634752162
4	C	26	50	20120601	12	206	3.96	0.000375008424548099	-0.0234668361858382
4	C	26	50	20120601	12	208	4	-0.0002808514997788	-0.0251987712097747
4	C	26	50	20120601	12	210	4.04	-0.0002929896947846	-0.0269426139119064
4	C	26	50	20120601	12	212	4.08	-0.000256644406231601	-0.0283798791553462
4	C	26	50	20120601	12	214	4.12	-0.0001063983573651	-0.030599855037017
4	C	26	50	20120601	12	216	4.16	-0.000187666139726900	-0.0314655870824271
4	C	26	50	20120601	12	218	4.2	-0.0004650712010542	-0.0323595892569491
4	C	26	50	20120601	12	220	4.24	-0.0014659879208915	-0.0339103522098371
4	C	26	50	20120601	12	222	4.28	-0.0019014172056784	-0.0338952130536519
4	C	26	50	20120601	12	224	4.32	-0.0021113430668771	-0.0333294427758889
4	C	26	50	20120601	12	226	4.36	-0.00347418532159697	-0.0339331351903269
4	C	26	50	20120601	12	228	4.4	-0.00375712702902095	-0.0331855394748496
4	C	26	50	20120601	12	230	4.44	-0.00412664689073342	-0.0330275576777969
4	C	26	50	20120601	12	232	4.48	-0.00380771344814704	-0.0326779358009071
4	C	26	50	20120601	12	234	4.52	-0.0041158493701847	-0.0327554134909217
4	C	26	50	20120601	12	236	4.56	-0.00364511424381319	-0.0323174881191972
4	C	26	50	20120601	12	238	4.6	-0.00305283453282352	-0.031870306719707
4	C	26	50	20120601	12	240	4.64	-0.00298781606429342	-0.0325446391015856
4	C	26	50	20120601	12	242	4.68	-0.00272061455381865	-0.0322683866243116
4	C	26	50	20120601	12	244	4.72	-0.00284039844255165	-0.0319282682625609
4	C	26	50	20120601	12	246	4.76	-0.00302701099317459	-0.032221088251718
4	C	26	50	20120601	12	248	4.8	-0.00269745680673479	-0.0326313091797556
4	C	26	50	20120601	12	250	4.84	-0.00270376419922297	-0.0320386971285788
4	C	26	50	20120601	12	252	4.88	-0.00257217162724416	-0.031917852579674
4	C	26	50	20120601	12	254	4.92	-0.00251727892782064	-0.032040867946397
4	C	26	50	20120601	12	256	4.96	-0.00295313247667622	-0.0320036670586388
4	C	26	50	20120601	12	258	5	-0.0036273022239951	-0.0319332533653683
4	C	26	50	20120601	12	260	5.04	-0.00335503782896703	-0.0317872782414601
4	C	26	50	20120601	12	262	5.08	-0.00462385609499255	-0.0314929662569946
4	C	26	50	20120601	12	264	5.12	-0.00543911485836158	-0.0301074258745987
4	C	26	50	20120601	12	266	5.16	-0.0063770707904021	-0.0300028235684577
4	C	26	50	20120601	12	268	5.2	-0.00824910770932223	-0.0286416854410805
4	C	26	50	20120601	12	270	5.24	-0.00922971632240393	-0.0279860489624965
4	C	26	50	20120601	12	272	5.28	-0.0108261018048141	-0.0261204396442174
4	C	26	50	20120601	12	274	5.32	-0.01178084445184	-0.0246248593045331
4	C	26	50	20120601	12	276	5.36	-0.0128624844818176	-0.0232346237331101
4	C	26	50	20120601	12	278	5.4	-0.0135808342608250	-0.0221122331393327
4	C	26	50	20120601	12	280	5.44	-0.0137974847075128	-0.0213804129761436
4	C	26	50	20120601	12	282	5.48	-0.0151620028053041	-0.0204167961390139
4	C	26	50	20120601	12	284	5.52	-0.0161980839453699	-0.019527977057198
4	C	26	50	20120601	12	286	5.56	-0.0167477392595896	-0.0189554680518103
4	C	26	50	20120601	12	288	5.6	-0.0181649650968506	-0.0193051040708358
4	C	26	50	20120601	12	290	5.64	-0.0196734579134660	-0.0185615735122436
4	C	26	50	20120601	12	292	5.68	-0.0213337729199633	-0.0195847994510274
4	C	26	50	20120601	12	294	5.72	-0.0222741040236818	-0.0201251499471135
4	C	26	50	20120601	12	296	5.76	-0.0225946758326802	-0.0204665715066619
4	C	26	50	20120601	12	298	5.8	-0.0218557796519319	-0.0193070274012807
4	C	26	50	20120601	12	300	5.84	-0.0206199677162386	-0.0191526674051612
4	C	26	50	20120601	12	302	5.88	-0.0208836669268261	-0.0195470017651458
4	C	26	50	20120601	12	304	5.92	-0.0205069777094592	-0.0184645054288562
4	C	26	50	20120601	12	306	5.96	-0.0204544212908407	-0.0192122892347373
4	C	26	50	20120601	12	308	6	-0.0197657280652110	-0.0189339432264163
4	C	26	50	20120601	12	310	6.04	-0.0200640792557427	-0.0188303292434234
4	C	26	50	20120601	12	312	6.08	-0.020181535348952	-0.0186650727318058
4	C	26	50	20120601	12	314	6.12	-0.0198694537710753	-0.0186163884299212
4	C	26	50	20120601	12	316	6.16	-0.0197203850549995	-0.0181752351157406
4	C	26	50	20120601	12	318	6.2	-0.0200801426004909	-0.0177052254809266
4	C	26	50	20120601	12	320	6.24	-0.0198492793075013	-0.0177159240065259
4	C	26	50	20120601	12	322	6.28	-0.0194253334368409	-0.0169980197047907
4	C	26	50	20120601	12	324	6.32	-0.0187571387418230	-0.0163210427435505
4	C	26	50	20120601	12	326	6.36	-0.0180555968910044	-0.0150889728169432
4	C	26	50	20120601	12	328	6.4	-0.0176640294398546	-0.0142884855142332
4	C	26	50	20120601	12	330	6.44	-0.0166266401522436	-0.0135888528517238
4	C	26	50	20120601	12	332	6.48	-0.0157620819040902	-0.0120723280091808
4	C	26	50	20120601	12	334	6.52	-0.0151377985401841	-0.0106571315683818
4	C	26	50	20120601	12	336	6.56	-0.0142379273793783	-0.00853163222374539
4	C	26	50	20120601	12	338	6.6	-0.0139179474187557	-0.00717107392392873
4	C	26	50	20120601	12	340	6.64	-0.0132458707075092	-0.00555550463454496
4	C	26	50	20120601	12	342	6.68	-0.0119446528087697	-0.00453998615967608
4	C	26	50	20120601	12	344	6.72	-0.0115933197334693	-0.00484193489737837
4	C	26	50	20120601	12	346	6.76	-0.0116481205090113	-0.00539742384254289
4	C	26	50	20120601	12	348	6.8	-0.0110981257835366	-0.00558399396675896
4	C	26	50	20120601	12	350	6.84	-0.0096343440358023	-0.00595477247854194
4	C	26	50	20120601	12	352	6.88	-0.00920594339242043	-0.00566670424695435
4	C	26	50	20120601	12	354	6.92	-0.0081232851286779	-0.00514184009648302
4	C	26	50	20120601	12	356	6.96	-0.00717422762017275	-0.00470740076118981
4	C	26	50	20120601	12	358	7	-0.00662148083510566	-0.00500864380632447
4	C	26	50	20120601	12	360	7.04	-0.00557368081435528	-0.00446468989408144
4	C	26	50	20120601	12	362	7.08	-0.00450176138129863	-0.0047542663844333
4	C	26	50	20120601	12	364	7.12	-0.00311054151723616	-0.00514549583854175
4	C	26	50	20120601	12	366	7.16	-0.0013631180263645	-0.00562366265718353
4	C	26	50	20120601	12	368	7.2	0.0004279693082454	-0.00486577146697216
4	C	26	50	20120601	12	370	7.24	0.0026062117476905	-0.0052150115062002
4	C	26	50	20120601	12	372	7.28	0.0046868805223998	-0.00530885164713147
4	C	26	50	20120601	12	374	7.32	0.0057724096396739	-0.00600603772017797
4	C	26	50	20120601	12	376	7.36	0.0064778264356534	-0.00694819386649873
4	C	26	50	20120601	12	378	7.4	0.0067879634698818	-0.00831064721248897
4	C	26	50	20120601	12	380	7.44	0.0074201876429407	-0.0097867326182159
4	C	26	50	20120601	12	382	7.48	0.0080485934393812	-0.0117065982398155
4	C	26	50	20120601	12	384	7.52	0.0087105868079281	-0.0131735619680651
4	C	26	50	20120601	12	386	7.56	0.0094532610602083	-0.0148192115799206
4	C	26	50	20120601	12	388	7.6	0.0099642164202937	-0.0159228638439965
4	C	26	50	20120601	12	390	7.64	0.0101513168745957	-0.0171571894412357
4	C	26	50	20120601	12	392	7.68	0.0100390990284214	-0.0186106474299647
4	C	26	50	20120601	12	394	7.72	0.0100275024772099	-0.0199182292897349
4	C	26	50	20120601	12	396	7.76	0.00957737951351	-0.0225387458076088
4	C	26	50	20120601	12	398	7.8	0.0089628400810486	-0.0233389714808098
4	C	26	50	20120601	12	400	7.84	0.0086619095771112	-0.0241748989753929
4	C	26	50	20120601	12	402	7.88	0.008125950921243	-0.0255156865696076
4	C	26	50	20120601	12	404	7.92	0.0078753239937193	-0.0273759713738244
4	C	26	50	20120601	12	406	7.96	0.0072548236510925	-0.0288048361887037
4	C	26	50	20120601	12	408	8	0.0070431462863968	-0.0305793609611778
4	C	26	50	20120601	12	410	8.04	0.0071316032234029	-0.0330353570655934
4	C	26	50	20120601	12	412	8.08	0.0069593590825736	-0.0343979447618721
4	C	26	50	20120601	12	414	8.12	0.0072413532669108	-0.0359687117655999
4	C	26	50	20120601	12	416	8.16	0.0072481414920102	-0.0373356905949897
4	C	26	50	20120601	12	418	8.2	0.0068323909889438	-0.0387891910101255
4	C	26	50	20120601	12	420	8.24	0.0068034773926611	-0.0401727797778054
4	C	26	50	20120601	12	422	8.28	0.0067840390272463	-0.0405200328469783
4	C	26	50	20120601	12	424	8.32	0.0066624803004925	-0.0396441467481904
4	C	26	50	20120601	12	426	8.36	0.0067515969681254	-0.0394338319782621
4	C	26	50	20120601	12	428	8.4	0.0064473642755199	-0.0387970469664645
4	C	26	50	20120601	12	430	8.44	0.0063698724433697	-0.0386991763168805
4	C	26	50	20120601	12	432	8.48	0.0062826720351138	-0.038949435548878
4	C	26	50	20120601	12	434	8.52	0.0062760535156418	-0.038465039119494
4	C	26	50	20120601	12	436	8.56	0.0062848994214745	-0.0382488695054175
4	C	26	50	20120601	12	438	8.6	0.0066641632146317	-0.0378512209359494
4	C	26	50	20120601	12	440	8.64	0.0063106310372419	-0.0379892269664336
4	C	26	50	20120601	12	442	8.68	0.0058302368322393	-0.0376225072475746
4	C	26	50	20120601	12	444	8.72	0.0057541521425837	-0.0370658727894246
4	C	26	50	20120601	12	446	8.76	0.0050730456777414	-0.0367932336278025
4	C	26	50	20120601	12	448	8.8	0.0043842883175266	-0.0373793190833889
4	C	26	50	20120601	12	450	8.84	0.0036380361049336	-0.0369756742484164
4	C	26	50	20120601	12	452	8.88	0.002226771177838	-0.0371377643358678
4	C	26	50	20120601	12	454	8.92	0.0015886426631562	-0.0366950094248278
4	C	26	50	20120601	12	456	8.96	7.15521351883006e-05	-0.0367011541827563
4	C	26	50	20120601	12	458	9	-0.0003875652267683	-0.0370004654121648
4	C	26	50	20120601	12	460	9.04	-0.0020341128642359	-0.0365570882471574
4	C	26	50	20120601	12	462	9.08	-0.00344719505575907	-0.0372064951149991
4	C	26	50	20120601	12	464	9.12	-0.00467833867248298	-0.0368237382143428
4	C	26	50	20120601	12	466	9.16	-0.00632165483196051	-0.0368172328319559
4	C	26	50	20120601	12	468	9.2	-0.0080800172647371	-0.036948966825291
4	C	26	50	20120601	12	470	9.24	-0.00962808614078881	-0.0365144497082518
4	C	26	50	20120601	12	472	9.28	-0.0109510829283888	-0.0366810440658994
4	C	26	50	20120601	12	474	9.32	-0.0121664580638923	-0.0361218640233371
4	C	26	50	20120601	12	476	9.36	-0.0136173704682090	-0.0350895588334828
4	C	26	50	20120601	12	478	9.4	-0.0143591254816736	-0.0348781339059081
4	C	26	50	20120601	12	480	9.44	-0.0146457865707667	-0.03370051827252
4	C	26	50	20120601	12	482	9.48	-0.0156033505738495	-0.0324671826247744
4	C	26	50	20120601	12	484	9.52	-0.0160315037298579	-0.0324051693600643
4	C	26	50	20120601	12	486	9.56	-0.0164115736247457	-0.0317974110816345
4	C	26	50	20120601	12	488	9.6	-0.0174413685855267	-0.0305990418642186
4	C	26	50	20120601	12	490	9.64	-0.0174608988748231	-0.0287346699828065
4	C	26	50	20120601	12	492	9.68	-0.0177268700194986	-0.0283992609522185
4	C	26	50	20120601	12	494	9.72	-0.0179081792692627	-0.0274347602316122
4	C	26	50	20120601	12	496	9.76	-0.0179356857230508	-0.0260307997175663
4	C	26	50	20120601	12	498	9.8	-0.0177704207261519	-0.025410469080567
4	C	26	50	20120601	12	500	9.84	-0.0174582967218684	-0.0247203399331968
4	C	26	50	20120601	12	502	9.88	-0.0170825684626171	-0.0237866478550468
4	C	26	50	20120601	12	504	9.92	-0.0166082624470006	-0.0232164157334945
4	C	26	50	20120601	12	506	9.96	-0.0162676137551639	-0.0228741406960612
4	C	26	50	20120601	12	508	10	-0.0156718904341499	-0.0215813939365603
4	C	26	50	20120601	12	510	10.04	-0.0151575904589895	-0.0210162529838326
4	C	26	50	20120601	12	512	10.08	-0.0149612976165321	-0.0195409312534294
4	C	26	50	20120601	12	514	10.12	-0.0142840802389863	-0.0186893554857786
4	C	26	50	20120601	12	516	10.16	-0.0135285719986275	-0.0188080150747295
4	C	26	50	20120601	12	518	10.2	-0.0133549914259819	-0.0179638285729421
4	C	26	50	20120601	12	520	10.24	-0.012157711153009	-0.0178630870698265
4	C	26	50	20120601	12	522	10.28	-0.0118382120249977	-0.017669240816832
4	C	26	50	20120601	12	524	10.32	-0.0108293615670754	-0.0174818645908854
4	C	26	50	20120601	12	526	10.36	-0.00991826155058433	-0.0177479842279849
4	C	26	50	20120601	12	528	10.4	-0.00910894248417726	-0.0180024648874662
4	C	26	50	20120601	12	530	10.44	-0.0083861782375349	-0.0168307302611772
4	C	26	50	20120601	12	532	10.48	-0.00774986203753329	-0.0161917129132715
4	C	26	50	20120601	12	534	10.52	-0.00761997783553782	-0.0154583554999401
4	C	26	50	20120601	12	536	10.56	-0.00753544604827409	-0.0143570041613302
4	C	26	50	20120601	12	538	10.6	-0.00803249261797355	-0.0137604535253821
4	C	26	50	20120601	12	540	10.64	-0.00861014936072827	-0.0126645299384245
4	C	26	50	20120601	12	542	10.68	-0.00930655761631547	-0.0114819009179578
4	C	26	50	20120601	12	544	10.72	-0.00923258010486773	-0.0106238834075305
4	C	26	50	20120601	12	546	10.76	-0.00861393238200762	-0.0095256617235340
4	C	26	50	20120601	12	548	10.8	-0.00782643463086798	-0.00921239220626493
4	C	26	50	20120601	12	550	10.84	-0.00735474491034186	-0.00894613114780914
4	C	26	50	20120601	12	552	10.88	-0.00610577513166425	-0.00811875257421057
4	C	26	50	20120601	12	554	10.92	-0.0049773387749077	-0.00657418387672573
4	C	26	50	20120601	12	556	10.96	-0.00355802697264225	-0.00568470718560336
4	C	26	50	20120601	12	558	11	-0.0022315653618144	-0.00486326123789895
4	C	26	50	20120601	12	560	11.04	-0.0012327699623206	-0.00465318688427624
4	C	26	50	20120601	12	562	11.08	-0.0007710787316805	-0.00481124646307487
4	C	26	50	20120601	12	564	11.12	-0.000122018346161500	-0.00609670295166171
4	C	26	50	20120601	12	566	11.16	4.14152441741006e-05	-0.00623906475991799
4	C	26	50	20120601	12	568	11.2	-0.000317328310193101	-0.00626145176061036
4	C	26	50	20120601	12	570	11.24	-9.35643692866004e-05	-0.00688770088136822
4	C	26	50	20120601	12	572	11.28	0.000662389348344301	-0.00749459648952502
4	C	26	50	20120601	12	574	11.32	0.0009275756044927	-0.00829831527022508
4	C	26	50	20120601	12	576	11.36	0.0013258534989961	-0.0094403280771804
4	C	26	50	20120601	12	578	11.4	0.0020742694583395	-0.00931871985295195
4	C	26	50	20120601	12	580	11.44	0.0031374540013282	-0.0107446501746893
4	C	26	50	20120601	12	582	11.48	0.0030793298239146	-0.0111621260183018
4	C	26	50	20120601	12	584	11.52	0.0033044726230444	-0.0105494887030818
4	C	26	50	20120601	12	586	11.56	0.0033106244520408	-0.0102699693924788
4	C	26	50	20120601	12	588	11.6	0.0032503082436055	-0.0105470845400258
4	C	26	50	20120601	12	590	11.64	0.0029219278544225	-0.0107686918052497
4	C	26	50	20120601	12	592	11.68	0.0025419569544841	-0.0106930596639339
4	C	26	50	20120601	12	594	11.72	0.002639721538051	-0.0113374177893580
4	C	26	50	20120601	12	596	11.76	0.0031588793367981	-0.0122321907102714
4	C	26	50	20120601	12	598	11.8	0.0030263675260038	-0.0122261095919532
4	C	26	50	20120601	12	600	11.84	0.0031295344053789	-0.0121829053676227
4	C	26	50	20120601	12	602	11.88	0.003373910508957	-0.0123179627628294
4	C	26	50	20120601	12	604	11.92	0.0034154176770126	-0.0121237205300374
4	C	26	50	20120601	12	606	11.96	0.0033647888314796	-0.0121138210351008
4	C	26	50	20120601	12	608	12	0.0032480455019058	-0.0115158208302514
4	C	26	50	20120601	12	610	12.04	0.0031386560828562	-0.0115273466707847
4	C	26	50	20120601	12	612	12.08	0.0029980125440782	-0.0110871726994961
4	C	26	50	20120601	12	614	12.12	0.0029811834026859	-0.0107481857085952
4	C	26	50	20120601	12	616	12.16	0.002799117548666	-0.0100196677340744
4	C	26	50	20120601	12	618	12.2	0.0024635883099252	-0.00971666540726812
4	C	26	50	20120601	12	620	12.24	0.0022532593978613	-0.0091293071594755
4	C	26	50	20120601	12	622	12.28	0.00230600249267	-0.00843421412250132
4	C	26	50	20120601	12	624	12.32	0.0018852951710674	-0.00758938415354307
4	C	26	50	20120601	12	626	12.36	0.0019458942222151	-0.0067396539345912
4	C	26	50	20120601	12	628	12.4	0.0016773916352629	-0.00651513338942885
4	C	26	50	20120601	12	630	12.44	0.0013234988334147	-0.00589763117955426
4	C	26	50	20120601	12	632	12.48	0.0009470846805857	-0.00502171679649505
4	C	26	50	20120601	12	634	12.52	0.0004451520030282	-0.00503370932750397
4	C	26	50	20120601	12	636	12.56	-0.000461443743266701	-0.00454784211601507
4	C	26	50	20120601	12	638	12.6	-0.0004114017963621	-0.00455503339197974
4	C	26	50	20120601	12	640	12.64	-0.0004682602526373	-0.00490843829014896
4	C	26	50	20120601	12	642	12.68	-0.000353206908270500	-0.00456754918200674
4	C	26	50	20120601	12	644	12.72	-0.0008454168675866	-0.00465728810360712
4	C	26	50	20120601	12	646	12.76	-0.000712629285147599	-0.00477522644364123
4	C	26	50	20120601	12	648	12.8	-0.0011902657737035	-0.00426152750924482
4	C	26	50	20120601	12	650	12.84	-0.0014059050576941	-0.00421120979069559
4	C	26	50	20120601	12	652	12.88	-0.0016853465865512	-0.00382754072229158
4	C	26	50	20120601	12	654	12.92	-0.0021469600354454	-0.00391987472577892
4	C	26	50	20120601	12	656	12.96	-0.00249880222762824	-0.00348600814697848
4	C	26	50	20120601	12	658	13	-0.00297785080842616	-0.00253744066347269
4	C	26	50	20120601	12	660	13.04	-0.00353412252079746	-0.00238280560281535
4	C	26	50	20120601	12	662	13.08	-0.00466727952242521	-0.0015729378215461
4	C	26	50	20120601	12	664	13.12	-0.00543598944638873	-0.000103909341495401
4	C	26	50	20120601	12	666	13.16	-0.00668700983473178	0.000538009265533599
4	C	26	50	20120601	12	668	13.2	-0.00744146448598658	0.0011750841911114
4	C	26	50	20120601	12	670	13.24	-0.00833774354434397	0.0009118495496791
4	C	26	50	20120601	12	672	13.28	-0.00948158775786257	0.0017609716567991
4	C	26	50	20120601	12	674	13.32	-0.0109994985296967	0.0014866495810378
4	C	26	50	20120601	12	676	13.36	-0.0117474619407002	0.0010403803492953
4	C	26	50	20120601	12	678	13.4	-0.0121649307132449	0.0009672584370528
4	C	26	50	20120601	12	680	13.44	-0.0124961041742136	0.000174726085631099
4	C	26	50	20120601	12	682	13.48	-0.0126408630744581	0.000225864048046601
4	C	26	50	20120601	12	684	13.52	-0.0127856149036348	0.000276994939394200
4	C	26	50	20120601	12	686	13.56	-0.0125931616509993	0.000427827886889101
4	C	26	50	20120601	12	688	13.6	-0.0124633014906344	0.000300089046867701
4	C	26	50	20120601	12	690	13.64	-0.0121398991331909	-0.000118405030509701
4	C	26	50	20120601	12	692	13.68	-0.0118540936433031	-0.0003980586914012
4	C	26	50	20120601	12	694	13.72	-0.011920886949854	5.20572012308994e-05
4	C	26	50	20120601	12	696	13.76	-0.0117783059384955	-0.000684493506324201
4	C	26	50	20120601	12	698	13.8	-0.0113559510580928	-0.000494055508015101
4	C	26	50	20120601	12	700	13.84	-0.0116736329216765	-0.0008551537279636
4	C	26	50	20120601	12	702	13.88	-0.0115582472371225	-0.0012126669165315
4	C	26	50	20120601	12	704	13.92	-0.0113165369261095	-0.0005898684768659
4	C	26	50	20120601	12	706	13.96	-0.0111753701283134	-0.0013176793446056
4	C	26	50	20120601	12	708	14	-0.0111128689599243	-0.000702008541294201
4	C	26	50	20120601	12	710	14.04	-0.0110844008409138	-0.000797100261228201
4	C	26	50	20120601	12	712	14.08	-0.0111797046928821	-0.00176627495765811
4	C	26	50	20120601	12	714	14.12	-0.0112131932700391	-0.0012832785997008
4	C	26	50	20120601	12	716	14.16	-0.0111687162535024	-0.0014796845792432
4	C	26	50	20120601	12	718	14.2	-0.0110798187889717	-0.00183651894530118
4	C	26	50	20120601	12	720	14.24	-0.0114006543487994	-0.0015403472700012
4	C	26	50	20120601	12	722	14.28	-0.0112661272836787	-0.0012568186639488
4	C	26	50	20120601	12	724	14.32	-0.0112069353750256	-0.0011840220208257
4	C	26	50	20120601	12	726	14.36	-0.0112019502722182	-0.0011983692174159
4	C	26	50	20120601	12	728	14.4	-0.0112191753934079	-0.00201066520337181
4	C	26	50	20120601	12	730	14.44	-0.0111807229266470	-0.0011710607535265
4	C	26	50	20120601	12	732	14.48	-0.0114372117693868	-0.00136584745854
4	C	26	50	20120601	12	734	14.52	-0.0114478537264436	-0.0010986671612686
4	C	26	50	20120601	12	736	14.56	-0.0114567491297510	-0.0015191128533622
4	C	26	50	20120601	12	738	14.6	-0.0112972116977797	-0.0013134013485794
4	C	26	50	20120601	12	740	14.64	-0.0111377379054187	-0.0011077676255425
4	C	26	50	20120601	12	742	14.68	-0.0111667080702439	-0.0010971822370282
4	C	26	50	20120601	12	744	14.72	-0.0114275597618236	-0.001429253723609
4	C	26	50	20120601	12	746	14.76	-0.0111682424919590	-0.0013158408669745
4	C	26	50	20120601	12	748	14.8	-0.0113840444105094	-0.0014228331940358
4	C	26	50	20120601	12	750	14.84	-0.0116046192998327	-0.0016838263069718
4	C	26	50	20120601	12	752	14.88	-0.0115468133204707	-0.001269440519993
4	C	26	50	20120601	12	754	14.92	-0.0113650727355701	-0.0014066616619501
4	C	26	50	20120601	12	756	14.96	-0.0116423363755412	-0.0012152973537576
4	C	26	50	20120601	12	758	15	-0.0115340783273415	-0.0012827694828184
4	C	26	50	20120601	12	760	15.04	-0.0116326136572999	-0.0007959901035817
4	C	26	50	20120601	12	762	15.08	-0.0115005685369811	-0.0015721670751546
4	C	26	50	20120601	12	764	15.12	-0.0118338279629543	-0.0010071746148509
4	C	26	50	20120601	12	766	15.16	-0.0117371452527627	-0.0011489565955466
4	C	26	50	20120601	12	768	15.2	-0.0116473426915520	-0.0014967824212123
4	C	26	50	20120601	12	770	15.24	-0.0115861567417759	-0.0014995189244555
4	C	26	50	20120601	12	772	15.28	-0.0115090608894231	-0.0014730660597713
4	C	26	50	20120601	12	774	15.32	-0.0118590151065002	-0.0012750973742425
4	C	26	50	20120601	12	776	15.36	-0.0117706479720553	-0.001280153187728
4	C	26	50	20120601	12	778	15.4	-0.011655347140315	-0.0012967136285434
4	C	26	50	20120601	12	780	15.44	-0.0115665062443267	-0.0016216574787698
4	C	26	50	20120601	12	782	15.48	-0.0119062427684156	-0.00192759429871801
4	C	26	50	20120601	12	784	15.52	-0.0120161837307545	-0.0016942914873333
4	C	26	50	20120601	12	786	15.56	-0.0114991472523509	-0.0014200471933179
4	C	26	50	20120601	12	788	15.6	-0.0118404606245618	-0.0011547336579489
4	C	26	50	20120601	12	790	15.64	-0.0117838213713888	-0.00182164848969283
4	C	26	50	20120601	12	792	15.68	-0.0117464507780031	-0.00182852863867377
4	C	26	50	20120601	12	794	15.72	-0.0116759380897832	-0.0015116599478885
4	C	26	50	20120601	12	796	15.76	-0.0115761865361612	-0.0015641201999847
4	C	26	50	20120601	12	798	15.8	-0.0116552340032300	-0.0011568761914959
4	C	26	50	20120601	12	800	15.84	-0.0113066020758338	-0.00186795691279274
4	C	26	50	20120601	12	802	15.88	-0.0110289424560653	-0.00265484655210056
4	C	26	50	20120601	12	804	15.92	-0.0112089647714876	-0.00218739947226157
4	C	26	50	20120601	12	806	15.96	-0.0110383894026619	-0.00353105084894006
4	C	26	50	20120601	12	808	16	-0.0112092688274035	-0.0047898706250796
4	C	26	50	20120601	12	810	16.04	-0.0105725686684197	-0.00687509316745967
4	C	26	50	20120601	12	812	16.08	-0.0102398749278714	-0.00784085960920426
4	C	26	50	20120601	12	814	16.12	-0.0094561582888228	-0.00867274436218729
4	C	26	50	20120601	12	816	16.16	-0.00912012962056242	-0.0092271417466137
4	C	26	50	20120601	12	818	16.2	-0.00844356914521635	-0.0108656502870859
4	C	26	50	20120601	12	820	16.24	-0.00814285784438114	-0.0111067383441315
4	C	26	50	20120601	12	822	16.28	-0.0080112511302667	-0.0110368196256078
4	C	26	50	20120601	12	824	16.32	-0.00755535110416449	-0.0111496314414783
4	C	26	50	20120601	12	826	16.36	-0.00736129271913565	-0.0121870419422927
4	C	26	50	20120601	12	828	16.4	-0.00720529082107028	-0.0123947757724697
4	C	26	50	20120601	12	830	16.44	-0.00708859698897106	-0.0129238684214925
4	C	26	50	20120601	12	832	16.48	-0.00646451161496363	-0.0137580635044617
4	C	26	50	20120601	12	834	16.52	-0.00674444811856757	-0.0140525381234868
4	C	26	50	20120601	12	836	16.56	-0.00706437858171542	-0.0148603156971109
4	C	26	50	20120601	12	838	16.6	-0.00721616895179205	-0.0159968088285323
4	C	26	50	20120601	12	840	16.64	-0.00717945526060606	-0.0162246803527307
4	C	26	50	20120601	12	842	16.68	-0.00725240251747361	-0.0168041281969622
4	C	26	50	20120601	12	844	16.72	-0.00629323833174496	-0.0181109584022240
4	C	26	50	20120601	12	846	16.76	-0.00554557331980312	-0.0178301535714927
4	C	26	50	20120601	12	848	16.8	-0.00465793157077793	-0.0180620315627133
4	C	26	50	20120601	12	850	16.84	-0.00304449774387333	-0.0177134703459952
4	C	26	50	20120601	12	852	16.88	-0.001443233224673	-0.0182751040490883
4	C	26	50	20120601	12	854	16.92	-0.0007889897464479	-0.0181357757289233
4	C	26	50	20120601	12	856	16.96	0.000186365063249599	-0.0182868420216559
4	C	26	50	20120601	12	858	17	0.000671496883686	-0.0184017610157344
4	C	26	50	20120601	12	860	17.04	0.0006036217037599	-0.0194339884238427
4	C	26	50	20120601	12	862	17.08	0.0007342526105163	-0.0209841503359667
4	C	26	50	20120601	12	864	17.12	0.000734790011670	-0.022636121482446
4	C	26	50	20120601	12	866	17.16	0.0012173451349959	-0.0241215859525185
4	C	26	50	20120601	12	868	17.2	0.0004905595720889	-0.0258800403091767
4	C	26	50	20120601	12	870	17.24	0.0002389525945664	-0.0279063438861212
4	C	26	50	20120601	12	872	17.28	-0.000505941973006799	-0.0284395306834071
4	C	26	50	20120601	12	874	17.32	-0.0010976772117749	-0.0291098961962432
4	C	26	50	20120601	12	876	17.36	-0.0018249860337	-0.0296554785754033
4	C	26	50	20120601	12	878	17.4	-0.0023512078291912	-0.0292364400258043
4	C	26	50	20120601	12	880	17.44	-0.00327138002568485	-0.0308542437726166
4	C	26	50	20120601	12	882	17.48	-0.00423513828417087	-0.031494005703963
4	C	26	50	20120601	12	884	17.52	-0.00487553661162028	-0.032665724066796
4	C	26	50	20120601	12	886	17.56	-0.00543543790309941	-0.0338303430775458
4	C	26	50	20120601	12	888	17.6	-0.00672845336317713	-0.0346849523332879
4	C	26	50	20120601	12	890	17.64	-0.00734243418128141	-0.0353174593490593
4	C	26	50	20120601	12	892	17.68	-0.00819379074583001	-0.0358210607986203
4	C	26	50	20120601	12	894	17.72	-0.0090587237605774	-0.0358059287135029
4	C	26	50	20120601	12	896	17.76	-0.00970296874891646	-0.0357671085512158
4	C	26	50	20120601	12	898	17.8	-0.0100263993906312	-0.0346162215541566
4	C	26	50	20120601	12	900	17.84	-0.00994296079045118	-0.0338034730198607
4	C	26	50	20120601	12	902	17.88	-0.0104258440113235	-0.0334187362202171
4	C	26	50	20120601	12	904	17.92	-0.0100668458985151	-0.0321912695587554
4	C	26	50	20120601	12	906	17.96	-0.0105833874021718	-0.0317358220809932
4	C	26	50	20120601	12	908	18	-0.0108274806630374	-0.0312148258046149
4	C	26	50	20120601	12	910	18.04	-0.0109377186102244	-0.0305141536951372
4	C	26	50	20120601	12	912	18.08	-0.0115956814701185	-0.0292926267306374
4	C	26	50	20120601	12	914	18.12	-0.0124246934603816	-0.0289130518104965
4	C	26	50	20120601	12	916	18.16	-0.0127634683192481	-0.0274744430641724
4	C	26	50	20120601	12	918	18.2	-0.0132462101187641	-0.0268986460122522
4	C	26	50	20120601	12	920	18.24	-0.0134950904925384	-0.0264060966416811
4	C	26	50	20120601	12	922	18.28	-0.0134272789522226	-0.0243516261732148
4	C	26	50	20120601	12	924	18.32	-0.0141247973654562	-0.0223924029881744
4	C	26	50	20120601	12	926	18.36	-0.0147520435067756	-0.0212016634529275
4	C	26	50	20120601	12	928	18.4	-0.0150482717506181	-0.0200200526662257
4	C	26	50	20120601	12	930	18.44	-0.0153595896531711	-0.0183608053909681
4	C	26	50	20120601	12	932	18.48	-0.0159199576351258	-0.0167498747220689
4	C	26	50	20120601	12	934	18.52	-0.0165988176217243	-0.0156957673088303
4	C	26	50	20120601	12	936	18.56	-0.0177251234657491	-0.0144180981872247
4	C	26	50	20120601	12	938	18.6	-0.0187332173194155	-0.0152080637410307
4	C	26	50	20120601	12	940	18.64	-0.0193776461555177	-0.0151235503385432
4	C	26	50	20120601	12	942	18.68	-0.0198733280091294	-0.0156586038977315
4	C	26	50	20120601	12	944	18.72	-0.0200974808587656	-0.0154850516093571
4	C	26	50	20120601	12	946	18.76	-0.0208583348263901	-0.0157639274527892
4	C	26	50	20120601	12	948	18.8	-0.0218317309503037	-0.0161660095817753
4	C	26	50	20120601	12	950	18.84	-0.0227188459047769	-0.0169576226943815
4	C	26	50	20120601	12	952	18.88	-0.0231682193352888	-0.0161493218617393
4	C	26	50	20120601	12	954	18.92	-0.0240084743233728	-0.0154605291461855
4	C	26	50	20120601	12	956	18.96	-0.0245095089753181	-0.0158391353300362
4	C	26	50	20120601	12	958	19	-0.024197780950832	-0.0162285036790966
4	C	26	50	20120601	12	960	19.04	-0.0235157835314454	-0.0154095962447366
4	C	26	50	20120601	12	962	19.08	-0.0237013566351	-0.0154033454207909
4	C	26	50	20120601	12	964	19.12	-0.0232609068921667	-0.0153802159579783
4	C	26	50	20120601	12	966	19.16	-0.0230365984790387	-0.0151468848623224
4	C	26	50	20120601	12	968	19.2	-0.0227170144982136	-0.015147125278628
4	C	26	50	20120601	12	970	19.24	-0.0223984699643569	-0.0146047673063901
4	C	26	50	20120601	12	972	19.28	-0.0220174101199755	-0.0144921393382827
4	C	26	50	20120601	12	974	19.32	-0.0215668841054103	-0.0132545469077144
4	C	26	50	20120601	12	976	19.36	-0.0209282181895748	-0.0130880303318128
4	C	26	50	20120601	12	978	19.4	-0.0202654116482296	-0.0118279872609418
4	C	26	50	20120601	12	980	19.44	-0.0196851386103844	-0.0107878261147486
4	C	26	50	20120601	12	982	19.48	-0.0187572801631793	-0.0099931724429833
4	C	26	50	20120601	12	984	19.52	-0.0180930381950683	-0.00870468246630518
4	C	26	50	20120601	12	986	19.56	-0.0168078143446124	-0.00762891778657243
4	C	26	50	20120601	12	988	19.6	-0.0164885916953526	-0.00613611001257723
4	C	26	50	20120601	12	990	19.64	-0.0156264093259840	-0.00478899381267093
4	C	26	50	20120601	12	992	19.68	-0.0151814906681936	-0.00413751512196033
4	C	26	50	20120601	12	994	19.72	-0.0139834537909649	-0.00362962860530528
4	C	26	50	20120601	12	996	19.76	-0.0134216008847696	-0.00370096153739138
4	C	26	50	20120601	12	998	19.8	-0.0126435500802266	-0.00435897389476014
4	C	26	50	20120601	12	1000	19.84	-0.0116920389111908	-0.00457865782953918
4	C	26	50	20120601	12	1002	19.88	-0.0106163315071073	-0.00412461042320367
4	C	26	50	20120601	12	1004	19.92	-0.00868077518603318	-0.00391988179684673
4	C	26	50	20120601	12	1006	19.96	-0.00726828696420618	-0.00326148053074831
4	C	26	50	20120601	12	1008	20	-0.00604407299393792	-0.00348277666898845
4	C	26	50	20120601	12	1010	20.04	-0.00402795104753574	-0.00223234812902126
4	C	26	50	20120601	12	1012	20.08	-0.00260164617133639	-0.00193331245912543
4	C	26	50	20120601	12	1014	20.12	-0.0011815110846456	-0.0016647351309865
4	C	26	50	20120601	12	1016	20.16	0.000171395612691800	-0.0012667040167498
4	C	26	50	20120601	12	1018	20.2	0.0016836919566833	-0.00202253752622793
4	C	26	50	20120601	12	1020	20.24	0.0028163143855845	-0.00365423592129057
4	C	26	50	20120601	12	1022	20.28	0.0040773191216779	-0.00398468813334248
4	C	26	50	20120601	12	1024	20.32	0.0051437068583853	-0.00582054946933711
4	C	26	50	20120601	12	1026	20.36	0.006104735684696	-0.00698621499812314
4	C	26	50	20120601	12	1028	20.4	0.0071989339311075	-0.00838687332350088
4	C	26	50	20120601	12	1030	20.44	0.0075951258606063	-0.0078475629814899
4	C	26	50	20120601	12	1032	20.48	0.0081079904090009	-0.00807560491842257
4	C	26	50	20120601	12	1034	20.52	0.0096866062979999	-0.00850616223748706
4	C	26	50	20120601	12	1036	20.56	0.0106976275737404	-0.0094683931453257
4	C	26	50	20120601	12	1038	20.6	0.011838615075863	-0.0110921931576425
4	C	26	50	20120601	12	1040	20.64	0.0122227154794035	-0.0116410494411995
4	C	26	50	20120601	12	1042	20.68	0.0125782487689841	-0.0126178467487306
4	C	26	50	20120601	12	1044	20.72	0.0128115232960976	-0.0134118569533250
4	C	26	50	20120601	12	1046	20.76	0.0124426963990307	-0.0151352176004328
4	C	26	50	20120601	12	1048	20.8	0.0131592784110851	-0.0165286422234390
4	C	26	50	20120601	12	1050	20.84	0.0128929819972903	-0.0178970352663912
4	C	26	50	20120601	12	1052	20.88	0.0132839413366083	-0.0194944601957698
4	C	26	50	20120601	12	1054	20.92	0.0134223928443646	-0.0219400597091816
4	C	26	50	20120601	12	1056	20.96	0.013387461769374	-0.0221963152066836
4	C	26	50	20120601	12	1058	21	0.0127208792778173	-0.0244926374075191
4	C	26	50	20120601	12	1060	21.04	0.0116773169480065	-0.0254984402352144
4	C	26	50	20120601	12	1062	21.08	0.0108216187478214	-0.0263821398639345
4	C	26	50	20120601	12	1064	21.12	0.0101492804070658	-0.0274476295750298
4	C	26	50	20120601	12	1066	21.16	0.0096939602085242	-0.0292351389493269
4	C	26	50	20120601	12	1068	21.2	0.0092229280973046	-0.029865552929026
4	C	26	50	20120601	12	1070	21.24	0.0091773479941893	-0.0317463579720328
4	C	26	50	20120601	12	1072	21.28	0.009117778490515	-0.0323318734995537
4	C	26	50	20120601	12	1074	21.32	0.0090181973496273	-0.0335782404181697
4	C	26	50	20120601	12	1076	21.36	0.0091875656871775	-0.0355731845164754
4	C	26	50	20120601	12	1078	21.4	0.0092616139093033	-0.0364352042512843
4	C	26	50	20120601	12	1080	21.44	0.0093593926350058	-0.0377927927026199
4	C	26	50	20120601	12	1082	21.48	0.009581098895179	-0.0388232311305719
4	C	26	50	20120601	12	1084	21.52	0.0096374906609786	-0.0405452129194564
4	C	26	50	20120601	12	1086	21.56	0.0090485626361318	-0.041529130792274
4	C	26	50	20120601	12	1088	21.6	0.0088632299487828	-0.0431497488240755
4	C	26	50	20120601	12	1090	21.64	0.0079370049182422	-0.0444278301889345
4	C	26	50	20120601	12	1092	21.68	0.007342639242248	-0.0453616071198983
4	C	26	50	20120601	12	1094	21.72	0.0064326423123356	-0.0461890139777681
4	C	26	50	20120601	12	1096	21.76	0.0058373998239328	-0.0455786394042478
4	C	26	50	20120601	12	1098	21.8	0.0054372480964593	-0.0463787307271604
4	C	26	50	20120601	12	1100	21.84	0.0045727393457806	-0.046834390336957
4	C	26	50	20120601	12	1102	21.88	0.0037225141520819	-0.04646669481074
4	C	26	50	20120601	12	1104	21.92	0.0034784208912163	-0.0470221978980402
4	C	26	50	20120601	12	1106	21.96	0.0032365903720505	-0.0471330722413302
4	C	26	50	20120601	12	1108	22	0.0025291300374734	-0.0472233697772878
4	C	26	50	20120601	12	1110	22.04	0.0014692476831529	-0.0468524922705554
4	C	26	50	20120601	12	1112	22.08	0.0012594491011748	-0.0467921760621202
4	C	26	50	20120601	12	1114	22.12	0.0006792679872113	-0.0468676243556728
4	C	26	50	20120601	12	1116	22.16	4.73266568648007e-05	-0.0477220214793805
4	C	26	50	20120601	12	1118	22.2	-0.000381180052534201	-0.047535203867791
4	C	26	50	20120601	12	1120	22.24	-0.0015570279189693	-0.0480192184595132
4	C	26	50	20120601	12	1122	22.28	-0.00263062814484485	-0.0479992073376056
4	C	26	50	20120601	12	1124	22.32	-0.00328830816202646	-0.0489804594178582
4	C	26	50	20120601	12	1126	22.36	-0.00388531841738226	-0.0494383110586765
4	C	26	50	20120601	12	1128	22.4	-0.00386269100038429	-0.0489467304243956
4	C	26	50	20120601	12	1130	22.44	-0.00388751044840394	-0.0492992231548171
4	C	26	50	20120601	12	1132	22.48	-0.0038316490126902	-0.0485981974919488
4	C	26	50	20120601	12	1134	22.52	-0.00364193226329785	-0.0488259565861689
4	C	26	50	20120601	12	1136	22.56	-0.00365656937366841	-0.0485942376939741
4	C	26	50	20120601	12	1138	22.6	-0.00345603389052391	-0.0482962628963821
4	C	26	50	20120601	12	1140	22.64	-0.00345285191000857	-0.0486289566369304
4	C	26	50	20120601	12	1142	22.68	-0.00391119852557369	-0.0475139906643554
4	C	26	50	20120601	12	1144	22.72	-0.00392802766696593	-0.0472331278508681
4	C	26	50	20120601	12	1146	22.76	-0.00454214990642644	-0.0468647959285481
4	C	26	50	20120601	12	1148	22.8	-0.00540934566287363	-0.0468869990814773
4	C	26	50	20120601	12	1150	22.84	-0.00592899843636762	-0.0453549108186804
4	C	26	50	20120601	12	1152	22.88	-0.00639519393720391	-0.0452674417098476
4	C	26	50	20120601	12	1154	22.92	-0.00672470569723684	-0.0442294089550658
4	C	26	50	20120601	12	1156	22.96	-0.00826754198310777	-0.0428998360744007
4	C	26	50	20120601	12	1158	23	-0.00885620837844557	-0.0428895830260735
4	C	26	50	20120601	12	1160	23.04	-0.00952944474481328	-0.0410083254347267
4	C	26	50	20120601	12	1162	23.08	-0.00960581227718143	-0.0404166184802298
4	C	26	50	20120601	12	1164	23.12	-0.0108408449812019	-0.0399934857823678
4	C	26	50	20120601	12	1166	23.16	-0.0116093993416735	-0.0383638167837671
4	C	26	50	20120601	12	1168	23.2	-0.0130250978282871	-0.0374890549847613
4	C	26	50	20120601	12	1170	23.24	-0.0139393161856832	-0.0372194351690948
4	C	26	50	20120601	12	1172	23.28	-0.0155728035609022	-0.0358977818843791
4	C	26	50	20120601	12	1174	23.32	-0.0163848449884169	-0.0349040140140995
4	C	26	50	20120601	12	1176	23.36	-0.0172134327146113	-0.0341471269155174
4	C	26	50	20120601	12	1178	23.4	-0.0189017208653723	-0.0332486770393418
4	C	26	50	20120601	12	1180	23.44	-0.0200140351875178	-0.0321210892107226
4	C	26	50	20120601	12	1182	23.48	-0.0215605767129221	-0.03172571752509
4	C	26	50	20120601	12	1184	23.52	-0.0235191635018595	-0.0319156039801098
4	C	26	50	20120601	12	1186	23.56	-0.0248052351733459	-0.0311802270698115
4	C	26	50	20120601	12	1188	23.6	-0.0257631456587515	-0.0313101296565832
4	C	26	50	20120601	12	1190	23.64	-0.0265918606641666	-0.0317527926437416
4	C	26	50	20120601	12	1192	23.68	-0.027377222952827	-0.0326873968896393
4	C	26	50	20120601	12	1194	23.72	-0.0274226687056539	-0.0321705937564735
4	C	26	50	20120601	12	1196	23.76	-0.02747926553242	-0.0316649841236539
4	C	26	50	20120601	12	1198	23.8	-0.0268646058918058	-0.0313602635273694
4	C	26	50	20120601	12	1200	23.84	-0.0272942793273938	-0.0314186351921563
4	C	26	50	20120601	12	1202	23.88	-0.02692217852593	-0.0307015087078803
4	C	26	50	20120601	12	1204	23.92	-0.0264110463891493	-0.0308671484713733
4	C	26	50	20120601	12	1206	23.96	-0.0261785496794952	-0.0303970638832405
4	C	26	50	20120601	12	1208	24	-0.0256562311134361	-0.0303764658627045
4	C	26	50	20120601	12	1210	24.04	-0.025664468907437	-0.0299001233795582
4	C	26	50	20120601	12	1212	24.08	-0.0253029676366232	-0.0292155308782846
4	C	26	50	20120601	12	1214	24.12	-0.0246458533048665	-0.0282556334228239
4	C	26	50	20120601	12	1216	24.16	-0.0244189780941228	-0.0279226214842241
4	C	26	50	20120601	12	1218	24.2	-0.0243365506566399	-0.0269449544353521
4	C	26	50	20120601	12	1220	24.24	-0.0241456318257195	-0.0264924060953927
4	C	26	50	20120601	12	1222	24.28	-0.0244337354126461	-0.0254998827330481
4	C	26	50	20120601	12	1224	24.32	-0.0241406750071834	-0.0238806435594699
4	C	26	50	20120601	12	1226	24.36	-0.0238202817426472	-0.0229739237159349
4	C	26	50	20120601	12	1228	24.4	-0.0242450298259509	-0.0217157795803248
4	C	26	50	20120601	12	1230	24.44	-0.024015644386134	-0.0211437301943449
4	C	26	50	20120601	12	1232	24.48	-0.024146741983366	-0.018869109100624
4	C	26	50	20120601	12	1234	24.52	-0.0238185807972851	-0.016958428796112
4	C	26	50	20120601	12	1236	24.56	-0.0236124096730945	-0.0154879083207530
4	C	26	50	20120601	12	1238	24.6	-0.0232301053207782	-0.0143846803207458
4	C	26	50	20120601	12	1240	24.64	-0.0226720071515911	-0.0146190508633701
4	C	26	50	20120601	12	1242	24.68	-0.0224353667961992	-0.0131229401936000
4	C	26	50	20120601	12	1244	24.72	-0.0218328906054248	-0.0123550717267060
4	C	26	50	20120601	12	1246	24.76	-0.0214816282408026	-0.0118865569156275
4	C	26	50	20120601	12	1248	24.8	-0.0206191488865860	-0.0110715668528353
4	C	26	50	20120601	12	1250	24.84	-0.0200205617831081	-0.0110856170645775
4	C	26	50	20120601	12	1252	24.88	-0.0190907941475937	-0.0105588154415257
4	C	26	50	20120601	12	1254	24.92	-0.0176787726162423	-0.00995834036294205
4	C	26	50	20120601	12	1256	24.96	-0.0172380117463253	-0.00947939572684097
4	C	26	50	20120601	12	1258	25	-0.0156842393469765	-0.00835835853544275
4	C	26	50	20120601	12	1260	25.04	-0.0150227239826138	-0.00758837299084597
4	C	26	50	20120601	12	1262	25.08	-0.0142932867692774	-0.00629275537781349
4	C	26	50	20120601	12	1264	25.12	-0.0132449514686936	-0.00622449836022555
4	C	26	50	20120601	12	1266	25.16	-0.0126095028887125	-0.00495603364759063
4	C	26	50	20120601	12	1268	25.2	-0.0108699353541799	-0.00439276652783305
4	C	26	50	20120601	12	1270	25.24	-0.00970583960244808	-0.003728863970977
4	C	26	50	20120601	12	1272	25.28	-0.00807223909014404	-0.00253072809879889
4	C	26	50	20120601	12	1274	25.32	-0.00729283771164898	-0.00250836938237777
4	C	26	50	20120601	12	1276	25.36	-0.00570572239914015	-0.00215405231646081
4	C	26	50	20120601	12	1278	25.4	-0.0051119011953675	-0.00244169628397969
4	C	26	50	20120601	12	1280	25.44	-0.00474987666553561	-0.0017608797329177
4	C	26	50	20120601	12	1282	25.48	-0.00404675089552715	-0.0017512418674901
4	C	26	50	20120601	12	1284	25.52	-0.00387095283601567	-0.00218697237976573
4	C	26	50	20120601	12	1286	25.56	-0.00368146306790008	-0.00204426338207988
4	C	26	50	20120601	12	1288	25.6	-0.00276838880927595	-0.00247014106846648
4	C	26	50	20120601	12	1290	25.64	-0.0023908687414411	-0.00300591163393084
4	C	26	50	20120601	12	1292	25.68	-0.001683550535327	-0.00314358461712108
4	C	26	50	20120601	12	1294	25.72	-0.0007751233824689	-0.00405342598354162
4	C	26	50	20120601	12	1296	25.76	0.000295075659789200	-0.00431427060405353
4	C	26	50	20120601	12	1298	25.8	0.0006458359785968	-0.00426155579351607
4	C	26	50	20120601	12	1300	25.84	0.001174575074229	-0.00404613571262759
4	C	26	50	20120601	12	1302	25.88	0.0012611532285175	-0.00458073672347587
4	C	26	50	20120601	12	1304	25.92	0.0016893488109328	-0.00444777236434155
4	C	26	50	20120601	12	1306	25.96	0.0020139603209721	-0.00478751595949825
4	C	26	50	20120601	12	1308	26	0.0021835457403041	-0.00360426468506411
4	C	26	50	20120601	12	1310	26.04	0.0025643722394477	-0.00373647243994257
4	C	26	50	20120601	12	1312	26.08	0.0024548060437029	-0.00360597588347459
4	C	26	50	20120601	12	1314	26.12	0.0023273076199871	-0.00337170433579967
4	C	26	50	20120601	12	1316	26.16	0.0023152797336391	-0.00269867303039851
4	C	26	50	20120601	12	1318	26.2	0.002208541965019	-0.0022803840139876
4	C	26	50	20120601	12	1320	26.24	0.0020538764987701	-0.0014375622282879
4	C	26	50	20120601	12	1322	26.28	0.0018287619839116	-0.0013243120062131
4	C	26	50	20120601	12	1324	26.32	0.0015287507187897	-0.0007218004600996
4	C	26	50	20120601	12	1326	26.36	0.0014508982621811	0.000144758900244501
4	C	26	50	20120601	12	1328	26.4	0.0014633553623452	0.0011851837972671
4	C	26	50	20120601	12	1330	26.44	0.0013560695859697	0.0013009548550168
4	C	26	50	20120601	12	1332	26.48	0.0014544387458345	0.0017812818848751
4	C	26	50	20120601	12	1334	26.52	0.0018047797503208	0.0013994039179479
4	C	26	50	20120601	12	1336	26.56	0.0019434476327522	0.0013165974712302
4	C	26	50	20120601	12	1338	26.6	0.0018200468928334	0.0012454024249665
4	C	26	50	20120601	12	1340	26.64	0.0016158146554369	0.0012903942152398
4	C	26	50	20120601	12	1342	26.68	0.0018468172484624	0.001522829406604
4	C	26	50	20120601	12	1344	26.72	0.0015823607265122	0.0012119838513808
4	C	26	50	20120601	12	1346	26.76	0.0017435839010498	0.001041144024619
4	C	26	50	20120601	12	1348	26.8	0.0020099863808619	0.0008556345605747
4	C	26	50	20120601	12	1350	26.84	0.0017430394288283	0.000703832876789601
4	C	26	50	20120601	12	1352	26.88	0.0019037718712598	0.0009682130312074
4	C	26	50	20120601	12	1354	26.92	0.0018229778504414	0.0006521787264239
4	C	26	50	20120601	12	1356	26.96	0.0017317964310074	0.0010215359535767
4	C	26	50	20120601	12	1358	27	0.001739143270464	0.0005370334581755
4	C	26	50	20120601	12	1360	27.04	0.0017718752433651	0.000197699984951900
4	C	26	50	20120601	12	1362	27.08	0.0020674388068333	0.000188797510576801
4	C	26	50	20120601	12	1364	27.12	0.0019967917683249	6.75357686710995e-05
4	C	26	50	20120601	12	1366	27.16	0.0025331534750583	0.000102092077067699
4	C	26	50	20120601	12	1368	27.2	0.0025193153953505	-0.0006399669923129
4	C	26	50	20120601	12	1370	27.24	0.0028052976619336	-0.0012256211127629
4	C	26	50	20120601	12	1372	27.28	0.0032063403439514	-0.0011094858950208
4	C	26	50	20120601	12	1374	27.32	0.004325379251586	-0.0010999823798817
4	C	26	50	20120601	12	1376	27.36	0.0050216955832916	-0.0011403864613587
4	C	26	50	20120601	12	1378	27.4	0.0057567472244706	-0.001314843846413
4	C	26	50	20120601	12	1380	27.44	0.0075035979588495	-0.001528404236467
4	C	26	50	20120601	12	1382	27.48	0.0087409499731122	-0.0006263339735717
4	C	26	50	20120601	12	1384	27.52	0.009404675753273	-0.0010899485346566
4	C	26	50	20120601	12	1386	27.56	0.0106613247115943	-0.0016211059354805
4	C	26	50	20120601	12	1388	27.6	0.0108478877647425	-0.00269522942037412
4	C	26	50	20120601	12	1390	27.64	0.0112672020859862	-0.00321339726962763
4	C	26	50	20120601	12	1392	27.68	0.0115933197334694	-0.00419655853818941
4	C	26	50	20120601	12	1394	27.72	0.0116321398957565	-0.00563545012722591
4	C	26	50	20120601	12	1396	27.76	0.012434564671047	-0.00593809182957375
4	C	26	50	20120601	12	1398	27.8	0.0132853555501707	-0.00779127728170746
4	C	26	50	20120601	12	1400	27.84	0.014353440343153	-0.00926085730504746
4	C	26	50	20120601	12	1402	27.88	0.0151262373443117	-0.0103638731730204
4	C	26	50	20120601	12	1404	27.92	0.0158016657417011	-0.0110417057334658
4	C	26	50	20120601	12	1406	27.96	0.0164574365705735	-0.0125571769869048
4	C	26	50	20120601	12	1408	28	0.0170553660647449	-0.013777784712589
4	C	26	50	20120601	12	1410	28.04	0.0171800997009462	-0.0144397780811359
4	C	26	50	20120601	12	1412	28.08	0.0174780744985382	-0.0157770584257159
4	C	26	50	20120601	12	1414	28.12	0.0180968636427545	-0.0165314706505638
4	C	26	50	20120601	12	1416	28.16	0.0182547605869935	-0.0182458510415506
4	C	26	50	20120601	12	1418	28.2	0.0184593265787908	-0.0193129458850392
4	C	26	50	20120601	12	1420	28.24	0.0185794640209144	-0.021249640648031
4	C	26	50	20120601	12	1422	28.28	0.0183105513120291	-0.0218029517043095
4	C	26	50	20120601	12	1424	28.32	0.0184275067736374	-0.0226899464506299
4	C	26	50	20120601	12	1426	28.36	0.0184649834330403	-0.023920595092607
4	C	26	50	20120601	12	1428	28.4	0.0180904289710457	-0.0253642950077555
4	C	26	50	20120601	12	1430	28.44	0.0180206375317426	-0.0266991004786014
4	C	26	50	20120601	12	1432	28.48	0.0172816119504533	-0.0282525716504614
4	C	26	50	20120601	12	1434	28.52	0.0173240454283923	-0.0297035476943883
4	C	26	50	20120601	12	1436	28.56	0.0172192168480814	-0.0317882752620216
4	C	26	50	20120601	12	1438	28.6	0.0170348458259548	-0.0330555096088572
4	C	26	50	20120601	12	1440	28.64	0.0171186521216611	-0.0349363287939997
4	C	26	50	20120601	12	1442	28.68	0.0171988309595798	-0.0362695149903166
4	C	26	50	20120601	12	1444	28.72	0.017446021348147	-0.037830113798531
4	C	26	50	20120601	12	1446	28.76	0.017807402410808	-0.0396846639667524
4	C	26	50	20120601	12	1448	28.8	0.0178459998344591	-0.0424183493894213
4	C	26	50	20120601	12	1450	28.84	0.0178180585100005	-0.044121568099867
4	C	26	50	20120601	12	1452	28.88	0.0176746431126402	-0.0458245782138123
4	C	26	50	20120601	12	1454	28.92	0.0169850796506949	-0.0462413398795759
4	C	26	50	20120601	12	1456	28.96	0.0163572607528828	-0.0478040953634728
4	C	26	50	20120601	12	1458	29	0.0161295723693408	-0.0483557800741546
4	C	26	50	20120601	12	1460	29.04	0.0152957025554909	-0.0489495164251135
4	C	26	50	20120601	12	1462	29.08	0.0145458794536529	-0.0488877223635056
4	C	26	50	20120601	12	1464	29.12	0.0141853257059259	-0.0491600291849405
4	C	26	50	20120601	12	1466	29.16	0.0137441617851436	-0.0494674085027223
4	C	26	50	20120601	12	1468	29.2	0.0135825525303034	-0.0496581505569474
4	C	26	50	20120601	12	1470	29.24	0.012989021240311	-0.0509276759297541
4	C	26	50	20120601	12	1472	29.28	0.0129568761660383	-0.0510060657875164
4	C	26	50	20120601	12	1474	29.32	0.0123271551509848	-0.052019038677973
4	C	26	50	20120601	12	1476	29.36	0.0118033304474818	-0.0526616573207154
4	C	26	50	20120601	12	1478	29.4	0.0116520095963079	-0.0527310952066279
4	C	26	50	20120601	12	1480	29.44	0.0107445087533331	-0.0530900226087582
4	C	26	50	20120601	12	1482	29.48	0.0102755555360501	-0.0532687792030421
4	C	26	50	20120601	12	1484	29.52	0.009897677672184	-0.0546114335591592
4	C	26	50	20120601	12	1486	29.56	0.0086379669415002	-0.0558340918945088
4	C	26	50	20120601	12	1488	29.6	0.0079015152288944	-0.0579252187785118
4	C	26	50	20120601	12	1490	29.64	0.0064192779941712	-0.0589983240296405
4	C	26	50	20120601	12	1492	29.68	0.005567002190807	-0.0602839148685158
4	C	26	50	20120601	12	1494	29.72	0.0045174435954918	-0.0609990119563297
4	C	26	50	20120601	12	1496	29.76	0.0038650668791691	-0.0617075329510786
4	C	26	50	20120601	12	1498	29.8	0.0030569852496291	-0.0635824972920729
4	C	26	50	20120601	12	1500	29.84	0.00192639221719	-0.0649346975897359
4	C	26	50	20120601	12	1502	29.88	0.0007731717677528	-0.0666412998061297
4	C	26	50	20120601	12	1504	29.92	-0.0004151211780312	-0.0679128899307374
4	C	26	50	20120601	12	1506	29.96	-0.00174455263734	-0.0694289975802795
4	C	26	50	20120601	12	1508	30	-0.00259520209510741	-0.0705835615326009
4	C	26	50	20120601	12	1510	30.04	-0.00322134514984809	-0.0710026637218102
4	C	26	50	20120601	12	1512	30.08	-0.00412078497551737	-0.0708449789096056
4	C	26	50	20120601	12	1514	30.12	-0.00433942239226026	-0.0708026939240906
4	C	26	50	20120601	12	1516	30.16	-0.00434324076887867	-0.0708657678489724
4	C	26	50	20120601	12	1518	30.2	-0.00487816704884629	-0.0697392760358641
4	C	26	50	20120601	12	1520	30.24	-0.00551413888784548	-0.0691627011664846
4	C	26	50	20120601	12	1522	30.28	-0.00552184635176041	-0.0690584029162596
4	C	26	50	20120601	12	1524	30.32	-0.00549200644559434	-0.0683983894467001
4	C	26	50	20120601	12	1526	30.36	-0.00511243152545339	-0.0674280975215559
4	C	26	50	20120601	12	1528	30.4	-0.00519049611409639	-0.0671651952203108
4	C	26	50	20120601	12	1530	30.44	-0.00564933770440834	-0.0665601239476494
4	C	26	50	20120601	12	1532	30.48	-0.00625278263147294	-0.0657234752041495
4	C	26	50	20120601	12	1534	30.52	-0.00691180615153881	-0.0652003576074277
4	C	26	50	20120601	12	1536	30.56	-0.00728473426793659	-0.0647693053136164
4	C	26	50	20120601	12	1538	30.6	-0.00857598196106134	-0.0634760777215043
4	C	26	50	20120601	12	1540	30.64	-0.00934375850407369	-0.062576637895835
4	C	26	50	20120601	12	1542	30.68	-0.0103629115077979	-0.0619070784847295
4	C	26	50	20120601	12	1544	30.72	-0.0110285818316069	-0.0609645051454078
4	C	26	50	20120601	12	1546	30.76	-0.0121924795934399	-0.0600376295766285
4	C	26	50	20120601	12	1548	30.8	-0.0129947629473742	-0.0590233556096945
4	C	26	50	20120601	12	1550	30.84	-0.0138659185017960	-0.0583807369669522
4	C	26	50	20120601	12	1552	30.88	-0.0145706918306047	-0.0566280313884251
4	C	26	50	20120601	12	1554	30.92	-0.0152310588535548	-0.0555764928941226
4	C	26	50	20120601	12	1556	30.96	-0.0164076138267711	-0.0550419908782236
4	C	26	50	20120601	12	1558	31	-0.0166304938842011	-0.0540483644293003
4	C	26	50	20120601	12	1560	31.04	-0.0179479045282297	-0.0529906033953234
4	C	26	50	20120601	12	1562	31.08	-0.0194267476504033	-0.0519966941036875
4	C	26	50	20120601	12	1564	31.12	-0.0200210708999906	-0.0516381202549478
4	C	26	50	20120601	12	1566	31.16	-0.0212486082721304	-0.0501341041313641
4	C	26	50	20120601	12	1568	31.2	-0.0224792569141075	-0.0498642721836633
4	C	26	50	20120601	12	1570	31.24	-0.0242121635027613	-0.0492396847638412
4	C	26	50	20120601	12	1572	31.28	-0.0252426302149845	-0.0491571654024767
4	C	26	50	20120601	12	1574	31.32	-0.0265777185285428	-0.0485602965684772
4	C	26	50	20120601	12	1576	31.36	-0.0274072962042309	-0.0482357345559125
4	C	26	50	20120601	12	1578	31.4	-0.0283379901496286	-0.0476749988784316
4	C	26	50	20120601	12	1580	31.44	-0.0294271467246903	-0.0466424108458649
4	C	26	50	20120601	12	1582	31.48	-0.0298037517963502	-0.0462045703269542
4	C	26	50	20120601	12	1584	31.52	-0.0305725182888562	-0.0456584010491657
4	C	26	50	20120601	12	1586	31.56	-0.0304212681483604	-0.0453662952378575
4	C	26	50	20120601	12	1588	31.6	-0.03038039030534	-0.0437915755072229
4	C	26	50	20120601	12	1590	31.64	-0.0308835533486967	-0.0434480771750581
4	C	26	50	20120601	12	1592	31.68	-0.030725274566796	-0.0421765860453997
4	C	26	50	20120601	12	1594	31.72	-0.030437559888599	-0.041220782738202
4	C	26	50	20120601	12	1596	31.76	-0.0308120294977797	-0.0402649299335297
4	C	26	50	20120601	12	1598	31.8	-0.0308464726690913	-0.0389531690726827
4	C	26	50	20120601	12	1600	31.84	-0.0306505616642958	-0.0372695902530844
4	C	26	50	20120601	12	1602	31.88	-0.0305276665057256	-0.0355909187545475
4	C	26	50	20120601	12	1604	31.92	-0.029914449362945	-0.034077158699519
4	C	26	50	20120601	12	1606	31.96	-0.0298197111964016	-0.0328957105473769
4	C	26	50	20120601	12	1608	32	-0.0295110378732102	-0.0318413648391531
4	C	26	50	20120601	12	1610	32.04	-0.0295291631413324	-0.0300351079427664
4	C	26	50	20120601	12	1612	32.08	-0.0290749573430779	-0.0289690341614698
4	C	26	50	20120601	12	1614	32.12	-0.0292126946729852	-0.0271884049361536
4	C	26	50	20120601	12	1616	32.16	-0.0288673161438892	-0.0264002912950076
4	C	26	50	20120601	12	1618	32.2	-0.0282766132810216	-0.0247633249544251
4	C	26	50	20120601	12	1620	32.24	-0.0285292766760752	-0.0238154341721089
4	C	26	50	20120601	12	1622	32.28	-0.0280817912206691	-0.0236785665835424
4	C	26	50	20120601	12	1624	32.32	-0.0276129087140643	-0.0227750962492204
4	C	26	50	20120601	12	1626	32.36	-0.027008325345082	-0.0226393388183004
4	C	26	50	20120601	12	1628	32.4	-0.0266830208703971	-0.0224971042892647
4	C	26	50	20120601	12	1630	32.44	-0.0254637071501225	-0.0221711068499343
4	C	26	50	20120601	12	1632	32.48	-0.0249627007824484	-0.0216999828148331
4	C	26	50	20120601	12	1634	32.52	-0.0243419529524481	-0.0212422513821676
4	C	26	50	20120601	12	1636	32.56	-0.0241777910421279	-0.0206140294334902
4	C	26	50	20120601	12	1638	32.6	-0.0239744907714689	-0.0207126779005336
4	C	26	50	20120601	12	1640	32.64	-0.0241488138062348	-0.0209392844107004
4	C	26	50	20120601	12	1642	32.68	-0.0238977060460999	-0.0209024582895362
4	C	26	50	20120601	12	1644	32.72	-0.0236542562524052	-0.0212945419286364
4	C	26	50	20120601	12	1646	32.76	-0.023491480271376	-0.0209689899665781
4	C	26	50	20120601	12	1648	32.8	-0.0237060376819915	-0.0210610340562851
4	C	26	50	20120601	12	1650	32.84	-0.0235896196215369	-0.0210426775642455
4	C	26	50	20120601	12	1652	32.88	-0.0235005595224465	-0.0205060895833421
4	C	26	50	20120601	12	1654	32.92	-0.0233288103563641	-0.0201462358713285
4	C	26	50	20120601	12	1656	32.96	-0.0234502913013719	-0.020221047768778
4	C	26	50	20120601	12	1658	33	-0.0230118497416972	-0.0198852074030535
4	C	26	50	20120601	12	1660	33.04	-0.0227460624447848	-0.0192463222841158
4	C	26	50	20120601	12	1662	33.08	-0.0224880957488723	-0.0193027635473901
4	C	26	50	20120601	12	1664	33.12	-0.0219822386286793	-0.0189484959789478
4	C	26	50	20120601	12	1666	33.16	-0.0217397080738001	-0.01939424902274
4	C	26	50	20120601	12	1668	33.2	-0.0213289638867444	-0.0190971793218279
4	C	26	50	20120601	12	1670	33.24	-0.0207966680440028	-0.0182961546179642
4	C	26	50	20120601	12	1672	33.28	-0.0206309999962386	-0.0183510897437946
4	C	26	50	20120601	12	1674	33.32	-0.0206579690488731	-0.0181780324301670
4	C	26	50	20120601	12	1676	33.36	-0.0203098745226306	-0.0176088114713118
4	C	26	50	20120601	12	1678	33.4	-0.0196530218203830	-0.0170688152357230
4	C	26	50	20120601	12	1680	33.44	-0.0193578188813732	-0.0166908242347720
4	C	26	50	20120601	12	1682	33.48	-0.0192112922141757	-0.0167303939302472
4	C	26	50	20120601	12	1684	33.52	-0.0189181144289873	-0.0168689133202545
4	C	26	50	20120601	12	1686	33.56	-0.0183141738200691	-0.0167198276336159
4	C	26	50	20120601	12	1688	33.6	-0.0182198252693621	-0.016529537420624
4	C	26	50	20120601	12	1690	33.64	-0.0178810680881652	-0.0165666428489668
4	C	26	50	20120601	12	1692	33.68	-0.0181860347576096	-0.0166747679610916
4	C	26	50	20120601	12	1694	33.72	-0.0178718389304571	-0.0168426351109453
4	C	26	50	20120601	12	1696	33.76	-0.0178321469055088	-0.0167523326252403
4	C	26	50	20120601	12	1698	33.8	-0.0177671538928228	-0.0162702795477291
4	C	26	50	20120601	12	1700	33.84	-0.0173212191225879	-0.0161792091440597
4	C	26	50	20120601	12	1702	33.88	-0.0171342006926725	-0.0167632114630688
4	C	26	50	20120601	12	1704	33.92	-0.0168617969976086	-0.0164219030406054
4	C	26	50	20120601	12	1706	33.96	-0.0169112987149323	-0.0165067091853002
4	C	26	50	20120601	12	1708	34	-0.0164784029937424	-0.0171561492871606
4	C	26	50	20120601	12	1710	34.04	-0.0163226125206046	-0.0171547782071119
4	C	26	50	20120601	12	1712	34.08	-0.0161731421678771	-0.0167516304682065
4	C	26	50	20120601	12	1714	34.12	-0.0157917521046288	-0.0168957862063667
4	C	26	50	20120601	12	1716	34.16	-0.0153974976477105	-0.0170062928541305
4	C	26	50	20120601	12	1718	34.2	-0.0147352214364511	-0.0174258051652729
4	C	26	50	20120601	12	1720	34.24	-0.0144482209361031	-0.017212881171322
4	C	26	50	20120601	12	1722	34.28	-0.0131629553663472	-0.0174565077417120
4	C	26	50	20120601	12	1724	34.32	-0.0129325375506298	-0.0176183644839256
4	C	26	50	20120601	12	1726	34.36	-0.0121334503193465	-0.017784025460622
4	C	26	50	20120601	12	1728	34.4	-0.0119728027297287	-0.0182162586227579
4	C	26	50	20120601	12	1730	34.44	-0.0115366592670928	-0.0185915909022117
4	C	26	50	20120601	12	1732	34.48	-0.0115366592670928	-0.0185915909022117
4	C	26	50	20120601	12	1734	34.52	-0.0110514496649105	-0.0190879586494012
4	C	26	50	20120601	12	1736	34.56	-0.0108296231965844	-0.0196299772103842
4	C	26	50	20120601	12	1738	34.6	-0.0104703917385382	-0.019108790015175
4	C	26	50	20120601	12	1740	34.64	-0.00964504256140166	-0.0188062048813697
4	C	26	50	20120601	12	1742	34.68	-0.00926500095078514	-0.0185187235484104
4	C	26	50	20120601	12	1744	34.72	-0.0089972266838176	-0.0182468197778408
4	C	26	50	20120601	12	1746	34.76	-0.00873616993127134	-0.0177587958906693
4	C	26	50	20120601	12	1748	34.8	-0.00888163593829704	-0.0181166626326278
4	C	26	50	20120601	12	1750	34.84	-0.0086480007867252	-0.0173735853294823
4	C	26	50	20120601	12	1752	34.88	-0.00778892544455315	-0.0168032216860687
4	C	26	50	20120601	12	1754	34.92	-0.00779933399980368	-0.0164415506530589
4	C	26	50	20120601	12	1756	34.96	-0.00730362674691633	-0.0161217998516020
4	C	26	50	20120601	12	1758	35	-0.00638325090366967	-0.0153176723631824
4	C	26	50	20120601	12	1760	35.04	-0.00562710626720783	-0.0140789980592388
4	C	26	50	20120601	12	1762	35.08	-0.00479339201684983	-0.0138155088593653
4	C	26	50	20120601	12	1764	35.12	-0.00401715140566668	-0.0124292613701881
4	C	26	50	20120601	12	1766	35.16	-0.00344606368490918	-0.0117256052700938
4	C	26	50	20120601	12	1768	35.2	-0.00258673095586879	-0.0109726638273507
4	C	26	50	20120601	12	1770	35.24	-0.0023324482862863	-0.0105779073246177
4	C	26	50	20120601	12	1772	35.28	-0.0018144360005247	-0.0102722816316533
4	C	26	50	20120601	12	1774	35.32	-0.0020030567344062	-0.0106272280226055
4	C	26	50	20120601	12	1776	35.36	-0.0017666355821164	-0.0113752974996262
4	C	26	50	20120601	12	1778	35.4	-0.0016209008745139	-0.0114987866278926
4	C	26	50	20120601	12	1780	35.44	-0.0017614383472747	-0.0115378542775531
4	C	26	50	20120601	12	1782	35.48	-0.0013888001446572	-0.0114499821178551
4	C	26	50	20120601	12	1784	35.52	-0.0010563963178892	-0.0115018342581195
4	C	26	50	20120601	12	1786	35.56	-0.00095948026245980	-0.0122868217801859
4	C	26	50	20120601	12	1788	35.6	-0.000540576063149301	-0.0126888261274261
4	C	26	50	20120601	12	1790	35.64	6.81297383674003e-05	-0.0130141942417213
4	C	26	50	20120601	12	1792	35.68	0.0009137870222596	-0.0139923491942722
4	C	26	50	20120601	12	1794	35.72	0.0018218889059984	-0.0155493629711060
4	C	26	50	20120601	12	1796	35.76	0.003152868929158	-0.0162064843739304
4	C	26	50	20120601	12	1798	35.8	0.0038218767969743	-0.0169514072257748
4	C	26	50	20120601	12	1800	35.84	0.0039152361052943	-0.0172076415100734
4	C	26	50	20120601	12	1802	35.88	0.0045364789100414	-0.0184722524907509
4	C	26	50	20120601	12	1804	35.92	0.0049882140772024	-0.0178276185936822
4	C	26	50	20120601	12	1806	35.96	0.0053050120573096	-0.0180436962838771
4	C	26	50	20120601	12	1808	36	0.0054587370715396	-0.0171839958593105
4	C	26	50	20120601	12	1810	36.04	0.0054952237814488	-0.0166113807879057
4	C	26	50	20120601	12	1812	36.08	0.0055967855284306	-0.0160702814657383
4	C	26	50	20120601	12	1814	36.12	0.0052849019404527	-0.0154378946581197
4	C	26	50	20120601	12	1816	36.16	0.0053532438108543	-0.0152105951833073
4	C	26	50	20120601	12	1818	36.2	0.0051239290817155	-0.0152218381811282
4	C	26	50	20120601	12	1820	36.24	0.0050554104346186	-0.0151497840001253
4	C	26	50	20120601	12	1822	36.28	0.0047920131586266	-0.0147226207936105
4	C	26	50	20120601	12	1824	36.32	0.0049981347853425	-0.0144514453430254
4	C	26	50	20120601	12	1826	36.36	0.0046293078882756	-0.0144817095132602
4	C	26	50	20120601	12	1828	36.4	0.0044691482023368	-0.0139668650658783
4	C	26	50	20120601	12	1830	36.44	0.004628954334885	-0.0138128572089359
4	C	26	50	20120601	12	1832	36.48	0.0045128474014141	-0.0139252871871445
4	C	26	50	20120601	12	1834	36.52	0.0042806335344725	-0.0137903712132941
4	C	26	50	20120601	12	1836	36.56	0.0042292975821583	-0.0136874164659534
4	C	26	50	20120601	12	1838	36.6	0.0038814717564927	-0.0134050687282256
4	C	26	50	20120601	12	1840	36.64	0.003845338599974	-0.0129814410556167
4	C	26	50	20120601	12	1842	36.68	0.003650459971079	-0.0128873958537189
4	C	26	50	20120601	12	1844	36.72	0.0032421058049438	-0.0118738997042442
4	C	26	50	20120601	12	1846	36.76	0.0031351912596284	-0.0116875063567235
4	C	26	50	20120601	12	1848	36.8	0.0032384995603597	-0.0109281443844072
4	C	26	50	20120601	12	1850	36.84	0.0027022297775079	-0.0111504587564123
4	C	26	50	20120601	12	1852	36.88	0.0025882795197196	-0.00967051961872788
4	C	26	50	20120601	12	1854	36.92	0.0018747663510955	-0.00844180844933127
4	C	26	50	20120601	12	1856	36.96	0.001331680058873	-0.00778204953821297
4	C	26	50	20120601	12	1858	37	0.0005663783895948	-0.00705167894392539
4	C	26	50	20120601	12	1860	37.04	0.000318091985516800	-0.00544532325590047
4	C	26	50	20120601	12	1862	37.08	-0.000391461385132701	-0.00413826465514839
4	C	26	50	20120601	12	1864	37.12	-0.0013735761356583	-0.0027613014780082
4	C	26	50	20120601	12	1866	37.16	-0.0017194432755401	-0.00256194686318827
4	C	26	50	20120601	12	1868	37.2	-0.0016069482435075	-0.00218073994059636
4	C	26	50	20120601	12	1870	37.24	-0.001344729007413	-0.00180076479801726
4	C	26	50	20120601	12	1872	37.28	-0.0011640957517318	-0.00199214607677253
4	C	26	50	20120601	12	1874	37.32	-0.0010200439582684	-0.00209405430607714
4	C	26	50	20120601	12	1876	37.36	-0.0007942011234253	-0.00204681250202606
4	C	26	50	20120601	12	1878	37.4	-0.0007799458507165	-0.00210957529992418
4	C	26	50	20120601	12	1880	37.44	-0.000451105842125699	-0.0019111964924623
4	C	26	50	20120601	12	1882	37.48	-7.16794144088005e-05	-0.00276551583442407
4	C	26	50	20120601	12	1884	37.52	-8.61963166260034e-06	-0.00243994973023016
4	C	26	50	20120601	12	1886	37.56	5.44472221519939e-06	-0.00296878782081177
4	C	26	50	20120601	12	1888	37.6	-0.000121021325600001	-0.00321468420396939
4	C	26	50	20120601	12	1890	37.64	9.08420081791005e-05	-0.00311881466657611
4	C	26	50	20120601	12	1892	37.68	2.83479108578004e-05	-0.00351565713431363
4	C	26	50	20120601	12	1894	37.72	0.000536545554496599	-0.00346580610623998
4	C	26	50	20120601	12	1896	37.76	0.0006972709258603	-0.00357052862053371
4	C	26	50	20120601	12	1898	37.8	0.0011455766251325	-0.00406338204702073
4	C	26	50	20120601	12	1900	37.84	0.0016320660905889	-0.00401685442081865
4	C	26	50	20120601	12	1902	37.88	0.0022128765295877	-0.00417439074059921
4	C	26	50	20120601	12	1904	37.92	0.0024963839224366	-0.00472518449673665
4	C	26	50	20120601	12	1906	37.96	0.0031493404663199	-0.00517774697883167
4	C	26	50	20120601	12	1908	38	0.0034890769904088	-0.00547703699503669
4	C	26	50	20120601	12	1910	38.04	0.004033188587464	-0.00580972366451715
4	C	26	50	20120601	12	1912	38.08	0.0041769716803505	-0.00562583347500177
4	C	26	50	20120601	12	1914	38.12	0.0043433397638281	-0.00599005003585534
4	C	26	50	20120601	12	1916	38.16	0.004727277532809	-0.00565783005685046
4	C	26	50	20120601	12	1918	38.2	0.0044211568650977	-0.0055420625346346
4	C	26	50	20120601	12	1920	38.24	0.0044186961334991	-0.00608138701878121
4	C	26	50	20120601	12	1922	38.28	0.004441139702734	-0.00663373640983727
4	C	26	50	20120601	12	1924	38.32	0.0040854296364581	-0.00641506363775533
4	C	26	50	20120601	12	1926	38.36	0.0041734432175124	-0.00710312803332452
4	C	26	50	20120601	12	1928	38.4	0.0042851943732111	-0.00714190576920479
4	C	26	50	20120601	12	1930	38.44	0.0044177061840055	-0.00777844329362892
4	C	26	50	20120601	12	1932	38.48	0.0046017307238093	-0.00931770869025486
4	C	26	50	20120601	12	1934	38.52	0.0042901087653404	-0.0100410082167306
4	C	26	50	20120601	12	1936	38.56	0.0047394751247844	-0.0109799753114682
4	C	26	50	20120601	12	1938	38.6	0.0050656634829458	-0.0111324982441701
4	C	26	50	20120601	12	1940	38.64	0.0048956750127485	-0.0114881729551070
4	C	26	50	20120601	12	1942	38.68	0.0049751538149539	-0.0118892439213960
4	C	26	50	20120601	12	1944	38.72	0.0051102112101605	-0.0130108566977141
4	C	26	50	20120601	12	1946	38.76	0.0052874121695259	-0.0140643043803258
4	C	26	50	20120601	12	1948	38.8	0.0051690212811518	-0.0155168643434426
4	C	26	50	20120601	12	1950	38.84	0.0051584217505018	-0.0170491576672061
4	C	26	50	20120601	12	1952	38.88	0.0053450413721926	-0.0178867115073859
4	C	26	50	20120601	12	1954	38.92	0.004862356141219	-0.018653370821684
4	C	26	50	20120601	12	1956	38.96	0.004553180772213	-0.0200411668747120
4	C	26	50	20120601	12	1958	39	0.004369163303477	-0.0214071840388794
4	C	26	50	20120601	12	1960	39.04	0.004193376557674	-0.0227607278394267
4	C	26	50	20120601	12	1962	39.08	0.0039986181369318	-0.0241857106380772
4	C	26	50	20120601	12	1964	39.12	0.0035547035707707	-0.0254122509896556
4	C	26	50	20120601	12	1966	39.16	0.0032206514780958	-0.0262781888031391
4	C	26	50	20120601	12	1968	39.2	0.00317358645074	-0.0277195269816385
4	C	26	50	20120601	12	1970	39.24	0.0029451280279132	-0.0291468142412889
4	C	26	50	20120601	12	1972	39.28	0.0029875261505132	-0.0308908506906787
4	C	26	50	20120601	12	1974	39.32	0.0039146279934625	-0.0319354453963899
4	C	26	50	20120601	12	1976	39.36	0.0043084369731087	-0.032736081191524
4	C	26	50	20120601	12	1978	39.4	0.004889643391905	-0.033364168789913
4	C	26	50	20120601	12	1980	39.44	0.0050856958180568	-0.0335104974672117
4	C	26	50	20120601	12	1982	39.48	0.0050431916294397	-0.0336058932430616
4	C	26	50	20120601	12	1984	39.52	0.0048304514832519	-0.0340830913254132
4	C	26	50	20120601	12	1986	39.56	0.0045507341827501	-0.0341581719234395
4	C	26	50	20120601	12	1988	39.6	0.0046772073016331	-0.0339491087325139
4	C	26	50	20120601	12	1990	39.64	0.0043503542630975	-0.0347327527516961
4	C	26	50	20120601	12	1992	39.68	0.0038801141114728	-0.0350276304215865
4	C	26	50	20120601	12	1994	39.72	0.0032729780870104	-0.0353932187695956
4	C	26	50	20120601	12	1996	39.76	0.0028973205384372	-0.0356300005463437
4	C	26	50	20120601	12	1998	39.8	0.0028110747243359	-0.0350590613180103
4	C	26	50	20120601	12	2000	39.84	0.0021383474748506	-0.0354666235245506
4	C	26	50	20120601	12	2002	39.88	0.0017679225164583	-0.0349903588231502
4	C	26	50	20120601	12	2004	39.92	0.0014443787376585	-0.0352086851129093
4	C	26	50	20120601	12	2006	39.96	0.0007294796397433	-0.0350930165856428
4	C	26	50	20120601	12	2008	40	0.0004690451411645	-0.0347468948873198
4	C	26	50	20120601	12	2010	40.04	-0.000236357512679400	-0.0345409783215705
4	C	26	50	20120601	12	2012	40.08	1.94666496860993e-05	-0.034382876316365
4	C	26	50	20120601	12	2014	40.12	-0.000339771879427899	-0.0335642163693785
4	C	26	50	20120601	12	2016	40.16	-0.0002380687110899	-0.0339904391238743
4	C	26	50	20120601	12	2018	40.2	-0.0006584507635731	-0.0338172757442295
4	C	26	50	20120601	12	2020	40.24	-0.0016981027928838	-0.0332875749833748
4	C	26	50	20120601	12	2022	40.28	-0.0021476742132944	-0.0331051343627609
4	C	26	50	20120601	12	2024	40.32	-0.0030448937236708	-0.0320276874759957
4	C	26	50	20120601	12	2026	40.36	-0.00404037986342866	-0.0325881615239676
4	C	26	50	20120601	12	2028	40.4	-0.00446658847578885	-0.0318209153110411
4	C	26	50	20120601	12	2030	40.44	-0.0050037987106597	-0.0315940259581618
4	C	26	50	20120601	12	2032	40.48	-0.0056270850540044	-0.0311929974182797
4	C	26	50	20120601	12	2034	40.52	-0.00637996992820496	-0.030700808672167
4	C	26	50	20120601	12	2036	40.56	-0.00645586369902972	-0.0301623680714969
4	C	26	50	20120601	12	2038	40.6	-0.00719891271790397	-0.0292561612339316
4	C	26	50	20120601	12	2040	40.64	-0.00744799108157694	-0.0281996376368217
4	C	26	50	20120601	12	2042	40.68	-0.00790444265096848	-0.0281896815733426
4	C	26	50	20120601	12	2044	40.72	-0.00815383214162516	-0.0272410907553131
4	C	26	50	20120601	12	2046	40.76	-0.0086735131993904	-0.02655798317828
4	C	26	50	20120601	12	2048	40.8	-0.00937926233555707	-0.0252942985074859
4	C	26	50	20120601	12	2050	40.84	-0.00951692895478628	-0.023850874363982
4	C	26	50	20120601	12	2052	40.88	-0.00958075241285618	-0.0235404969134479
4	C	26	50	20120601	12	2054	40.92	-0.0099632901104103	-0.0222931110539602
4	C	26	50	20120601	12	2056	40.96	-0.0103270965493308	-0.0214168360464426
4	C	26	50	20120601	12	2058	41	-0.010517343628809	-0.0204904483813423
4	C	26	50	20120601	12	2060	41.04	-0.0104016680304747	-0.0203057308768929
4	C	26	50	20120601	12	2062	41.08	-0.0102247428427540	-0.019950020810617
4	C	26	50	20120601	12	2064	41.12	-0.00990487601921647	-0.0190901365382873
4	C	26	50	20120601	12	2066	41.16	-0.00975260057388794	-0.0186176831424375
4	C	26	50	20120601	12	2068	41.2	-0.00959746841716343	-0.0182018689997608
4	C	26	50	20120601	12	2070	41.24	-0.00965380361442056	-0.0169844927520666
4	C	26	50	20120601	12	2072	41.28	-0.00953377930938195	-0.0166493948484622
4	C	26	50	20120601	12	2074	41.32	-0.00886543187929937	-0.0157793522801140
4	C	26	50	20120601	12	2076	41.36	-0.00866009089846992	-0.0157601783726354
4	C	26	50	20120601	12	2078	41.4	-0.00817895776688106	-0.0149803633366733
4	C	26	50	20120601	12	2080	41.44	-0.0080654791493159	-0.0144020327211561
4	C	26	50	20120601	12	2082	41.48	-0.00811615749232354	-0.0144439287979414
4	C	26	50	20120601	12	2084	41.52	-0.00834267278571562	-0.0148958414489045
4	C	26	50	20120601	12	2086	41.56	-0.00792253751349904	-0.0144697240533191
4	C	26	50	20120601	12	2088	41.6	-0.00818088604707336	-0.0140744089362289
4	C	26	50	20120601	12	2090	41.64	-0.00811931825963544	-0.0136836970842843
4	C	26	50	20120601	12	2092	41.68	-0.00778829329109077	-0.0136875578873096
4	C	26	50	20120601	12	2094	41.72	-0.00758757396018316	-0.0127989226532568
4	C	26	50	20120601	12	2096	41.76	-0.00730373422714707	-0.0126713818031342
4	C	26	50	20120601	12	2098	41.8	-0.00712680196835857	-0.0121332735426513
4	C	26	50	20120601	12	2100	41.84	-0.00725978754069632	-0.0119384726955022
4	C	26	50	20120601	12	2102	41.88	-0.0068959528175046	-0.0117728400030770
4	C	26	50	20120601	12	2104	41.92	-0.00603540386480057	-0.0108804995294909
4	C	26	50	20120601	12	2106	41.96	-0.00553300449676753	-0.009825892191758
4	C	26	50	20120601	12	2108	42	-0.00482987165569125	-0.00818823288652996
4	C	26	50	20120601	12	2110	42.04	-0.0045858066790969	-0.00734848701532844
4	C	26	50	20120601	12	2112	42.08	-0.00463753861120851	-0.0069212389559999
4	C	26	50	20120601	12	2114	42.12	-0.00509624585123203	-0.00695517301042905
4	C	26	50	20120601	12	2116	42.16	-0.00518708078834326	-0.00708949501458324
4	C	26	50	20120601	12	2118	42.2	-0.00538743949479246	-0.0072603249418501
4	C	26	50	20120601	12	2120	42.24	-0.00555677035568321	-0.00728846072067351
4	C	26	50	20120601	12	2122	42.28	-0.0053514689728335	-0.00758422934510822
4	C	26	50	20120601	12	2124	42.32	-0.00546219482369951	-0.00748620313203233
4	C	26	50	20120601	12	2126	42.36	-0.00572320207877108	-0.00755110139240963
4	C	26	50	20120601	12	2128	42.4	-0.00584649321713877	-0.00710115520540501
4	C	26	50	20120601	12	2130	42.44	-0.00627175006377148	-0.00676861419992147
4	C	26	50	20120601	12	2132	42.48	-0.00660443814746551	-0.00642942073384054
4	C	26	50	20120601	12	2134	42.52	-0.00722939043438668	-0.00704535599508802
4	C	26	50	20120601	12	2136	42.56	-0.00737707604959852	-0.00694248680766778
4	C	26	50	20120601	12	2138	42.6	-0.00771368150486031	-0.0064571485120512
4	C	26	50	20120601	12	2140	42.64	-0.00828417949856231	-0.00634964989653454
4	C	26	50	20120601	12	2142	42.68	-0.00850143664286831	-0.0065866522905984
4	C	26	50	20120601	12	2144	42.72	-0.00868973776448472	-0.00654888006056097
4	C	26	50	20120601	12	2146	42.76	-0.00914540798088305	-0.00603504324034224
4	C	26	50	20120601	12	2148	42.8	-0.00918882433724791	-0.00643494040937448
4	C	26	50	20120601	12	2150	42.84	-0.00895799639959737	-0.00623178863113958
4	C	26	50	20120601	12	2152	42.88	-0.00914755051443005	-0.00644477626470078
4	C	26	50	20120601	12	2154	42.92	-0.00934994568840907	-0.00610631960388584
4	C	26	50	20120601	12	2156	42.96	-0.00994931060934623	-0.00691005252672153
4	C	26	50	20120601	12	2158	43	-0.0101154099922470	-0.00655195951059304
4	C	26	50	20120601	12	2160	43.04	-0.0107576397262596	-0.00759303989560181
4	C	26	50	20120601	12	2162	43.08	-0.0105429833206948	-0.0072823725312875
4	C	26	50	20120601	12	2164	43.12	-0.0108014167070829	-0.00763939074510858
4	C	26	50	20120601	12	2166	43.16	-0.0113647545375186	-0.00859524354978093
4	C	26	50	20120601	12	2168	43.2	-0.0116153531807711	-0.00841457776718777
4	C	26	50	20120601	12	2170	43.24	-0.0115071304879105	-0.00830407819049175
4	C	26	50	20120601	12	2172	43.28	-0.0117993423652358	-0.00862605926330504
4	C	26	50	20120601	12	2174	43.32	-0.0118231506505584	-0.00938524445892598
4	C	26	50	20120601	12	2176	43.36	-0.0122711452228469	-0.00945004372435392
4	C	26	50	20120601	12	2178	43.4	-0.0122762363916715	-0.0093995563001772
4	C	26	50	20120601	12	2180	43.44	-0.0128593364424278	-0.0101128205672143
4	C	26	50	20120601	12	2182	43.48	-0.0131452444627988	-0.0106750659176731
4	C	26	50	20120601	12	2184	43.52	-0.0134293168339659	-0.0105754055808259
4	C	26	50	20120601	12	2186	43.56	-0.0138281208159145	-0.0116791525972105
4	C	26	50	20120601	12	2188	43.6	-0.0143451014328824	-0.0126072634815366
4	C	26	50	20120601	12	2190	43.64	-0.0143480726955769	-0.0124288731685653
4	C	26	50	20120601	12	2192	43.68	-0.0157182342125889	-0.0130893526214936
4	C	26	50	20120601	12	2194	43.72	-0.0164463562073123	-0.0135483356331618
4	C	26	50	20120601	12	2196	43.76	-0.0167127091896496	-0.0137038284143447
4	C	26	50	20120601	12	2198	43.8	-0.0175182098794383	-0.0136752118029101
4	C	26	50	20120601	12	2200	43.84	-0.0186032298798300	-0.0141979687751735
4	C	26	50	20120601	12	2202	43.88	-0.019786184169416	-0.0153026039176753
4	C	26	50	20120601	12	2204	43.92	-0.0196227859344194	-0.0150101445529765
4	C	26	50	20120601	12	2206	43.96	-0.0193493972396093	-0.0152619523488249
4	C	26	50	20120601	12	2208	44	-0.0192420725723608	-0.014865010886138
4	C	26	50	20120601	12	2210	44.04	-0.0191131811482861	-0.0146832844433731
4	C	26	50	20120601	12	2212	44.08	-0.0190436442674242	-0.0149879060447082
4	C	26	50	20120601	12	2214	44.12	-0.0191405815360571	-0.0154295578691695
4	C	26	50	20120601	12	2216	44.16	-0.0194868800110754	-0.0157875801746199
4	C	26	50	20120601	12	2218	44.2	-0.0196261517626979	-0.0159740583749544
4	C	26	50	20120601	12	2220	44.24	-0.0195274467271120	-0.0166444026745871
4	C	26	50	20120601	12	2222	44.28	-0.0200591344580218	-0.0171784945685529
4	C	26	50	20120601	12	2224	44.32	-0.0206821167454506	-0.0178974878147312
4	C	26	50	20120601	12	2226	44.36	-0.0213762127618633	-0.0182895078142210
4	C	26	50	20120601	12	2228	44.4	-0.0220141857130533	-0.0183073056919035
4	C	26	50	20120601	12	2230	44.44	-0.0220497390420113	-0.0189911628021246
4	C	26	50	20120601	12	2232	44.48	-0.022533774846937	-0.0197154310648906
4	C	26	50	20120601	12	2234	44.52	-0.0224153839585629	-0.0195129368959622
4	C	26	50	20120601	12	2236	44.56	-0.0219648742074537	-0.0208334708306433
4	C	26	50	20120601	12	2238	44.6	-0.0220364171502538	-0.0217599383988099
4	C	26	50	20120601	12	2240	44.64	-0.0219867004724685	-0.0229069433796404
4	C	26	50	20120601	12	2242	44.68	-0.0216784867686850	-0.0234332288147419
4	C	26	50	20120601	12	2244	44.72	-0.02181736254051	-0.0253762168280863
4	C	26	50	20120601	12	2246	44.76	-0.0216810535663007	-0.0270888082389167
4	C	26	50	20120601	12	2248	44.8	-0.0215442425462767	-0.0288068514430301
4	C	26	50	20120601	12	2250	44.84	-0.0216616788404962	-0.0297101944981315
4	C	26	50	20120601	12	2252	44.88	-0.0219812557502534	-0.0307607076876013
4	C	26	50	20120601	12	2254	44.92	-0.0220220840957991	-0.0318830699971074
4	C	26	50	20120601	12	2256	44.96	-0.0221368192421145	-0.0326864422954847
4	C	26	50	20120601	12	2258	45	-0.0221955515313598	-0.0339953959424104
4	C	26	50	20120601	12	2260	45.04	-0.0227367639906122	-0.0341226822340918
4	C	26	50	20120601	12	2262	45.08	-0.0232638625985121	-0.0355019435082708
4	C	26	50	20120601	12	2264	45.12	-0.0233119458596328	-0.0366765892931779
4	C	26	50	20120601	12	2266	45.16	-0.0241145544826864	-0.0371432373423542
4	C	26	50	20120601	12	2268	45.2	-0.0246768245818825	-0.0376218284250647
4	C	26	50	20120601	12	2270	45.24	-0.0251370238172143	-0.0376488257619704
4	C	26	50	20120601	12	2272	45.28	-0.0252410250825912	-0.0375494914013493
4	C	26	50	20120601	12	2274	45.32	-0.0265874695310554	-0.0382209882850353
4	C	26	50	20120601	12	2276	45.36	-0.027279578577413	-0.0381857814384
4	C	26	50	20120601	12	2278	45.4	-0.0277935886387931	-0.0385451896731415
4	C	26	50	20120601	12	2280	45.44	-0.0285672341680893	-0.0386827219420823
4	C	26	50	20120601	12	2282	45.48	-0.0287522203731155	-0.0384463997847419
4	C	26	50	20120601	12	2284	45.52	-0.0290354166389807	-0.038424408763847
4	C	26	50	20120601	12	2286	45.56	-0.0296223152673656	-0.0390637747153959
4	C	26	50	20120601	12	2288	45.6	-0.029857767683365	-0.0387089626747321
4	C	26	50	20120601	12	2290	45.64	-0.0302950990853933	-0.0394885620431259
4	C	26	50	20120601	12	2292	45.68	-0.0309862535375963	-0.0406228744572341
4	C	26	50	20120601	12	2294	45.72	-0.0314440981073468	-0.0400773486466165
4	C	26	50	20120601	12	2296	45.76	-0.0318257024239497	-0.0401806781605513
4	C	26	50	20120601	12	2298	45.8	-0.0321275026692279	-0.0409621655040509
4	C	26	50	20120601	12	2300	45.84	-0.0329777985736048	-0.0407704688556712
4	C	26	50	20120601	12	2302	45.88	-0.0333355026810036	-0.0414013000283711
4	C	26	50	20120601	12	2304	45.92	-0.0340752636533453	-0.0420471855044425
4	C	26	50	20120601	12	2306	45.96	-0.0348794774087922	-0.042830143630047
4	C	26	50	20120601	12	2308	46	-0.0353982533698776	-0.0428688506552491
4	C	26	50	20120601	12	2310	46.04	-0.0362420509629353	-0.0433882135149628
4	C	26	50	20120601	12	2312	46.08	-0.0364993883338125	-0.0437430891952369
4	C	26	50	20120601	12	2314	46.12	-0.0372112751568399	-0.044207262370679
4	C	26	50	20120601	12	2316	46.16	-0.0372033484898228	-0.0436063700990945
4	C	26	50	20120601	12	2318	46.2	-0.0379340231400263	-0.0441257188166726
4	C	26	50	20120601	12	2320	46.24	-0.0377242033448448	-0.0434771109794936
4	C	26	50	20120601	12	2322	46.28	-0.0386969772147909	-0.0447331376838475
4	C	26	50	20120601	12	2324	46.32	-0.0394833365240129	-0.0447824371686318
4	C	26	50	20120601	12	2326	46.36	-0.0390830928726578	-0.0449446686774394
4	C	26	50	20120601	12	2328	46.4	-0.0391664749042954	-0.044940624026651
4	C	26	50	20120601	12	2330	46.44	-0.0392733187389326	-0.0447489273782714
4	C	26	50	20120601	12	2332	46.48	-0.0388064726998577	-0.0443989236637196
4	C	26	50	20120601	12	2334	46.52	-0.0388995067390584	-0.0441998236073409
4	C	26	50	20120601	12	2336	46.56	-0.0390262697717217	-0.0445888242608751
4	C	26	50	20120601	12	2338	46.6	-0.0391134489667742	-0.0445488797988059
4	C	26	50	20120601	12	2340	46.64	-0.0390039746949109	-0.0439289027151971
4	C	26	50	20120601	12	2342	46.68	-0.0393292720985279	-0.0439294401163508
4	C	26	50	20120601	12	2344	46.72	-0.0392104569460852	-0.0439516644824835
4	C	26	50	20120601	12	2346	46.76	-0.0390888840771958	-0.0441839702733067
4	C	26	50	20120601	12	2348	46.8	-0.038822021977976	-0.0434436294734044
4	C	26	50	20120601	12	2350	46.84	-0.0389974480993205	-0.0436433942101574
4	C	26	50	20120601	12	2352	46.88	-0.0387691233196754	-0.043635969588955
4	C	26	50	20120601	12	2354	46.92	-0.0383912454558093	-0.0430690113717996
4	C	26	50	20120601	12	2356	46.96	-0.0384530960859597	-0.0434266164842491
4	C	26	50	20120601	12	2358	47	-0.0383129404508607	-0.0432632818888628
4	C	26	50	20120601	12	2360	47.04	-0.0380825226351433	-0.0427461464155098
4	C	26	50	20120601	12	2362	47.08	-0.0382533525624101	-0.0425423653122397
4	C	26	50	20120601	12	2364	47.12	-0.0382849036669867	-0.0427865858523259
4	C	26	50	20120601	12	2366	47.16	-0.0380867935601016	-0.0429088941122677
4	C	26	50	20120601	12	2368	47.2	-0.0377997930597536	-0.0429984703993084
4	C	26	50	20120601	12	2370	47.24	-0.0376758372410116	-0.0424008944585277
4	C	26	50	20120601	12	2372	47.28	-0.0377811254407303	-0.0424394317781024
4	C	26	50	20120601	12	2374	47.32	-0.0376883883863777	-0.042378443818225
4	C	26	50	20120601	12	2376	47.36	-0.0380025347160554	-0.0417999809737397
4	C	26	50	20120601	12	2378	47.4	-0.0378098834735212	-0.0418249064877766
4	C	26	50	20120601	12	2380	47.44	-0.0378501673468453	-0.0411280032574425
4	C	26	50	20120601	12	2382	47.48	-0.0375198777693531	-0.0412366855697109
4	C	26	50	20120601	12	2384	47.52	-0.0376107763460746	-0.0409544438980003
4	C	26	50	20120601	12	2386	47.56	-0.0375456588825952	-0.0406275413619899
4	C	26	50	20120601	12	2388	47.6	-0.0375533875597135	-0.0399257166684589
4	C	26	50	20120601	12	2390	47.64	-0.0375196868505222	-0.0397303147805458
4	C	26	50	20120601	12	2392	47.68	-0.0373896216291907	-0.0387752539354683
4	C	26	50	20120601	12	2394	47.72	-0.037508913371604	-0.0380824985935128
4	C	26	50	20120601	12	2396	47.76	-0.0373421973915901	-0.0369697755636477
4	C	26	50	20120601	12	2398	47.8	-0.0375357600947653	-0.0357077745140996
4	C	26	50	20120601	12	2400	47.84	-0.0376886641580223	-0.0354909479978234
4	C	26	50	20120601	12	2402	47.88	-0.0372448839421497	-0.0339569505467173
4	C	26	50	20120601	12	2404	47.92	-0.0371373895692737	-0.0326061078940741
4	C	26	50	20120601	12	2406	47.96	-0.0367457726206491	-0.0309864303142917
4	C	26	50	20120601	12	2408	48	-0.0366536719623996	-0.0298176181603293
4	C	26	50	20120601	12	2410	48.04	-0.0364436895326584	-0.0293947400209085
4	C	26	50	20120601	12	2412	48.08	-0.0359398688799952	-0.0277489560587647
4	C	26	50	20120601	12	2414	48.12	-0.0358898764305653	-0.0276843972096423
4	C	26	50	20120601	12	2416	48.16	-0.035657613066149	-0.0269530154526577
4	C	26	50	20120601	12	2418	48.2	-0.0351989836078714	-0.0258933452303715
4	C	26	50	20120601	12	2420	48.24	-0.0353977301108595	-0.0246285645440666
4	C	26	50	20120601	12	2422	48.28	-0.0355398444317424	-0.0237615243511112
4	C	26	50	20120601	12	2424	48.32	-0.0357353241014014	-0.0223373759384625
4	C	26	50	20120601	12	2426	48.36	-0.0357983768130798	-0.0216096428524687
4	C	26	50	20120601	12	2428	48.4	-0.0356905925264235	-0.0210144215772693
4	C	26	50	20120601	12	2430	48.44	-0.0357179222035164	-0.0198946119232432
4	C	26	50	20120601	12	2432	48.48	-0.035882183108786	-0.0196777422734533
4	C	26	50	20120601	12	2434	48.52	-0.0355132147903629	-0.0194955915666197
4	C	26	50	20120601	12	2436	48.56	-0.0357573080512285	-0.0192574380027160
4	C	26	50	20120601	12	2438	48.6	-0.0351089618435585	-0.0182142433684315
4	C	26	50	20120601	12	2440	48.64	-0.0351279830159724	-0.0183908079316938
4	C	26	50	20120601	12	2442	48.68	-0.0350160480125106	-0.0177954947326129
4	C	26	50	20120601	12	2444	48.72	-0.0353531258151022	-0.0183002982637019
4	C	26	50	20120601	12	2446	48.76	-0.0352411201009623	-0.0177050557752991
4	C	26	50	20120601	12	2448	48.8	-0.0350188057289572	-0.0167795944200821
4	C	26	50	20120601	12	2450	48.84	-0.0345230531646673	-0.0160557292081815
4	C	26	50	20120601	12	2452	48.88	-0.0342360385221837	-0.0156147067087554
4	C	26	50	20120601	12	2454	48.92	-0.034380995412327	-0.0153816443136763
4	C	26	50	20120601	12	2456	48.96	-0.0339319826062735	-0.0138001292868745
4	C	26	50	20120601	12	2458	49	-0.0334464830903108	-0.0128613743241712
4	C	26	50	20120601	12	2460	49.04	-0.0328407047108683	-0.0124551414783796
4	C	26	50	20120601	12	2462	49.08	-0.0327954498768724	-0.0119683691702107
4	C	26	50	20120601	12	2464	49.12	-0.0323826409380157	-0.0106432510622671
4	C	26	50	20120601	12	2466	49.16	-0.0323189306170308	-0.0101230326033482
4	C	26	50	20120601	12	2468	49.2	-0.0318796758845577	-0.00928836375883561
4	C	26	50	20120601	12	2470	49.24	-0.0312695841537499	-0.00936331707764139
4	C	26	50	20120601	12	2472	49.28	-0.0304863219722296	-0.00873038579780131
4	C	26	50	20120601	12	2474	49.32	-0.0297931027682255	-0.0076211049637471
4	C	26	50	20120601	12	2476	49.36	-0.0288658029353775	-0.0070756427927398
4	C	26	50	20120601	12	2478	49.4	-0.0279720623903646	-0.0061638003141285
4	C	26	50	20120601	12	2480	49.44	-0.0272681305186256	-0.00612016475466147
4	C	26	50	20120601	12	2482	49.48	-0.0264793316910085	-0.00462623904484522
4	C	26	50	20120601	12	2484	49.52	-0.0256584938551359	-0.00458194587607169
4	C	26	50	20120601	12	2486	49.56	-0.0245864775484503	-0.00403757264950742
4	C	26	50	20120601	12	2488	49.6	-0.0240049105051956	-0.00299525482763158
4	C	26	50	20120601	12	2490	49.64	-0.0231356146416083	-0.00307433057897167
4	C	26	50	20120601	12	2492	49.68	-0.0213483555831117	-0.0016551913107608
4	C	26	50	20120601	12	2494	49.72	-0.0203783083169138	-0.00181778768666755
4	C	26	50	20120601	12	2496	49.76	-0.0194079810364306	-0.0010655321375022
4	C	26	50	20120601	12	2498	49.8	-0.0181889501588684	-0.0015499214958185
4	C	26	50	20120601	12	2500	49.84	-0.0173902730495182	-0.00199320673694431
4	C	26	50	20120601	12	2502	49.88	-0.0166643855122233	-0.00198754988269482
4	C	26	50	20120601	12	2504	49.92	-0.0158565655121924	-0.00207474321988293
4	C	26	50	20120601	12	2506	49.96	-0.0152594986882941	-0.00226066987692812
4	C	26	50	20120601	12	2508	50	-0.0140174161296652	-0.00311044959335468
4	C	26	50	20120601	12	2510	50.04	-0.0134263172870002	-0.00389283496246635
4	C	26	50	20120601	12	2512	50.08	-0.0128969771506039	-0.00425347356300711
4	C	26	50	20120601	12	2514	50.12	-0.0120673146221021	-0.00493585989112337
4	C	26	50	20120601	12	2516	50.16	-0.0117835597418798	-0.00574632447051596
4	C	26	50	20120601	12	2518	50.2	-0.0111256534505282	-0.00565267524841561
4	C	26	50	20120601	12	2520	50.24	-0.0111156478895744	-0.0071827341147505
4	C	26	50	20120601	12	2522	50.28	-0.0112752489611560	-0.00729514287975572
4	C	26	50	20120601	12	2524	50.32	-0.0111002258906767	-0.0071351811837157
4	C	26	50	20120601	12	2526	50.36	-0.0108270988253756	-0.00747701074387691
4	C	26	50	20120601	12	2528	50.4	-0.0101792843620051	-0.00841830280571106
4	C	26	50	20120601	12	2530	50.44	-0.0100595365357179	-0.00903356277998251
4	C	26	50	20120601	12	2532	50.48	-0.00975881604249457	-0.00927987847746137
4	C	26	50	20120601	12	2534	50.52	-0.00921893647952474	-0.00933934969329307
4	C	26	50	20120601	12	2536	50.56	-0.0085561193315778	-0.00927255992227609
4	C	26	50	20120601	12	2538	50.6	-0.00830422668291573	-0.00928402212319913
4	C	26	50	20120601	12	2540	50.64	-0.00802305274244471	-0.00997489373268963
4	C	26	50	20120601	12	2542	50.68	-0.00769323692649587	-0.00998991975178985
4	C	26	50	20120601	12	2544	50.72	-0.007126222140798	-0.00926068052835216
4	C	26	50	20120601	12	2546	50.76	-0.0066705130335267	-0.00942841332791742
4	C	26	50	20120601	12	2548	50.8	-0.00672039941693941	-0.00946791938378231
4	C	26	50	20120601	12	2550	50.84	-0.00590438404931451	-0.00965400160431937
4	C	26	50	20120601	12	2552	50.88	-0.00550732237847483	-0.0100420830190380
4	C	26	50	20120601	12	2554	50.92	-0.00529960976150128	-0.0101521583316653
4	C	26	50	20120601	12	2556	50.96	-0.00532876377408961	-0.0104471986361154
4	C	26	50	20120601	12	2558	51	-0.00530545046351388	-0.0102208891107966
4	C	26	50	20120601	12	2560	51.04	-0.00508756257995906	-0.00994559829874507
4	C	26	50	20120601	12	2562	51.08	-0.00511351339882861	-0.0108783852802151
4	C	26	50	20120601	12	2564	51.12	-0.00498887168650885	-0.0108907384356824
4	C	26	50	20120601	12	2566	51.16	-0.00531114267310244	-0.0115677366101261
4	C	26	50	20120601	12	2568	51.2	-0.00549613594919646	-0.0122450741958247
4	C	26	50	20120601	12	2570	51.24	-0.00540975578480671	-0.0128357770586923
4	C	26	50	20120601	12	2572	51.28	-0.00569868668666735	-0.01296207340088
4	C	26	50	20120601	12	2574	51.32	-0.00596466490241067	-0.0132222957674245
4	C	26	50	20120601	12	2576	51.36	-0.00615561201760228	-0.0134480183941149
4	C	26	50	20120601	12	2578	51.4	-0.00605007633051019	-0.0139083519797351
4	C	26	50	20120601	12	2580	51.44	-0.0063761798358578	-0.0142455994879542
4	C	26	50	20120601	12	2582	51.48	-0.00653312925700997	-0.0151679354311983
4	C	26	50	20120601	12	2584	51.52	-0.00724508679071546	-0.0154087052901923
4	C	26	50	20120601	12	2586	51.56	-0.00746174430847101	-0.0160570373557267
4	C	26	50	20120601	12	2588	51.6	-0.00805384087880435	-0.0174558720527157
4	C	26	50	20120601	12	2590	51.64	-0.00813543322317868	-0.0176470942324452
4	C	26	50	20120601	12	2592	51.68	-0.00839315950278556	-0.0188697242835236
4	C	26	50	20120601	12	2594	51.72	-0.00865782249991587	-0.0206689787014562
4	C	26	50	20120601	12	2596	51.76	-0.0096804049715288	-0.0221007497252062
4	C	26	50	20120601	12	2598	51.8	-0.0097168209707599	-0.0237706106732495
4	C	26	50	20120601	12	2600	51.84	-0.0102683996154245	-0.0251094820080871
4	C	26	50	20120601	12	2602	51.88	-0.0104902755812252	-0.025619291855187
4	C	26	50	20120601	12	2604	51.92	-0.0107331526184271	-0.0264229045698699
4	C	26	50	20120601	12	2606	51.96	-0.0110471858110199	-0.0267656462977788
4	C	26	50	20120601	12	2608	52	-0.0111396258805244	-0.0271190087695412
4	C	26	50	20120601	12	2610	52.04	-0.0113598542875250	-0.0268199379564383
4	C	26	50	20120601	12	2612	52.08	-0.0110093343850230	-0.0266440734288894
4	C	26	50	20120601	12	2614	52.12	-0.0113667910050484	-0.0275148895720563
4	C	26	50	20120601	12	2616	52.16	-0.0108690585417712	-0.0275384362278698
4	C	26	50	20120601	12	2618	52.2	-0.0105835288235281	-0.0285453562842795
4	C	26	50	20120601	12	2620	52.24	-0.00997888181493545	-0.0290187642742838
4	C	26	50	20120601	12	2622	52.28	-0.00896786053919493	-0.0299108501894288
4	C	26	50	20120601	12	2624	52.32	-0.00828921480595114	-0.0294676710143201
4	C	26	50	20120601	12	2626	52.36	-0.00744430705524695	-0.0304602509452073
4	C	26	50	20120601	12	2628	52.4	-0.00584348801331873	-0.031423683934574
4	C	26	50	20120601	12	2630	52.44	-0.00480020852622047	-0.0318637730530489
4	C	26	50	20120601	12	2632	52.48	-0.00323362052356949	-0.0328134952419283
4	C	26	50	20120601	12	2634	52.52	-0.0021056932836954	-0.0336460922635721
4	C	26	50	20120601	12	2636	52.56	-0.0012029654114936	-0.034328980637503
4	C	26	50	20120601	12	2638	52.6	-2.66013571082e-05	-0.0355283539465481
4	C	26	50	20120601	12	2640	52.64	0.0007630530697141	-0.0358662519930059
4	C	26	50	20120601	12	2642	52.68	0.0019682670807718	-0.0375173251138731
4	C	26	50	20120601	12	2644	52.72	0.0026730262674448	-0.0378599324914936
4	C	26	50	20120601	12	2646	52.76	0.0034077879948436	-0.0395760028676874
4	C	26	50	20120601	12	2648	52.8	0.0037746349929232	-0.0402546839562703
4	C	26	50	20120601	12	2650	52.84	0.0046378073117854	-0.042030858408865
4	C	26	50	20120601	12	2652	52.88	0.0052590430454647	-0.0435473478960689
4	C	26	50	20120601	12	2654	52.92	0.0054458747991898	-0.0440339646407458
4	C	26	50	20120601	12	2656	52.96	0.0061053225833244	-0.0459123230942898
4	C	26	50	20120601	12	2658	53	0.0059903470207034	-0.0464352992696553
4	C	26	50	20120601	12	2660	53.04	0.0059973473778372	-0.0478022073883671
4	C	26	50	20120601	12	2662	53.08	0.005922747612422	-0.0487700244397771
4	C	26	50	20120601	12	2664	53.12	0.005827995303743	-0.050891486204693
4	C	26	50	20120601	12	2666	53.16	0.0053282829414785	-0.0525682485149206
4	C	26	50	20120601	12	2668	53.2	0.0054344903800127	-0.0540312524451956
4	C	26	50	20120601	12	2670	53.24	0.0054899275516577	-0.0556109289943663
4	C	26	50	20120601	12	2672	53.28	0.0052770176998424	-0.0577912927541551
4	C	26	50	20120601	12	2674	53.32	0.0052783612027267	-0.0587555742716592
4	C	26	50	20120601	12	2676	53.36	0.0047825379277587	-0.0597517463049948
4	C	26	50	20120601	12	2678	53.4	0.0041453640072315	-0.0615651216453477
4	C	26	50	20120601	12	2680	53.44	0.003571758986333	-0.0629419999696741
4	C	26	50	20120601	12	2682	53.48	0.0028565204771628	-0.0630462982198991
4	C	26	50	20120601	12	2684	53.52	0.0021786879167173	-0.06445683482701
4	C	26	50	20120601	12	2686	53.56	0.0009624642530765	-0.0662933325591077
4	C	26	50	20120601	12	2688	53.6	0.0004237195964904	-0.0668868072805576
4	C	26	50	20120601	12	2690	53.64	-0.000567997664123699	-0.067922789425674
4	C	26	50	20120601	12	2692	53.68	-0.0017509873090488	-0.0679789337041002
4	C	26	50	20120601	12	2694	53.72	-0.00261203123649964	-0.0686381693562005
4	C	26	50	20120601	12	2696	53.76	-0.00371688558210362	-0.0694099764078656
4	C	26	50	20120601	12	2698	53.8	-0.00466398440482488	-0.0693239922232733
4	C	26	50	20120601	12	2700	53.84	-0.00574472640919041	-0.0702041987444943
4	C	26	50	20120601	12	2702	53.88	-0.00657232418589114	-0.0708316853021192
4	C	26	50	20120601	12	2704	53.92	-0.00737467825050352	-0.0714780516108019
4	C	26	50	20120601	12	2706	53.96	-0.007753970327932	-0.0719407822884103
4	C	26	50	20120601	12	2708	54	-0.00812343362110195	-0.0726992957325892
4	C	26	50	20120601	12	2710	54.04	-0.00875445571263283	-0.0734946494400678
4	C	26	50	20120601	12	2712	54.08	-0.00862159034844787	-0.0741304091470326
4	C	26	50	20120601	12	2714	54.12	-0.00904663223461911	-0.0744824776133854
4	C	26	50	20120601	12	2716	54.16	-0.00907512863790093	-0.0761697051039746
4	C	26	50	20120601	12	2718	54.2	-0.00898306333499044	-0.0769974443020316
4	C	26	50	20120601	12	2720	54.24	-0.00962942964367306	-0.078852256099762
4	C	26	50	20120601	12	2722	54.28	-0.0100022870493927	-0.0801416653152557
4	C	26	50	20120601	12	2724	54.32	-0.0104400568576253	-0.0817110888160992
4	C	26	50	20120601	12	2726	54.36	-0.0113381531804104	-0.0826938965312704
4	C	26	50	20120601	12	2728	54.4	-0.0119222233816704	-0.0849246770045577
4	C	26	50	20120601	12	2730	54.44	-0.0125796912668177	-0.0861276070607123
4	C	26	50	20120601	12	2732	54.48	-0.0126469371217085	-0.0867482346825597
4	C	26	50	20120601	12	2734	54.52	-0.0131522356275444	-0.0881863484541369
4	C	26	50	20120601	12	2736	54.56	-0.0138310581374835	-0.0893902684597851
4	C	26	50	20120601	12	2738	54.6	-0.0138055315826827	-0.0902132700424082
4	C	26	50	20120601	12	2740	54.64	-0.0144485037788156	-0.0914052399434543
4	C	26	50	20120601	12	2742	54.68	-0.0147094968917516	-0.0923863506023506
4	C	26	50	20120601	12	2744	54.72	-0.0152159974791155	-0.093760188367518
4	C	26	50	20120601	12	2746	54.76	-0.0159770565077066	-0.0960996511530737
4	C	26	50	20120601	12	2748	54.8	-0.0167157002513340	-0.097161866959772
4	C	26	50	20120601	12	2750	54.84	-0.0173335701567349	-0.0983588573189647
4	C	26	50	20120601	12	2752	54.88	-0.0182478592248091	-0.0986656002406434
4	C	26	50	20120601	12	2754	54.92	-0.0187351972184028	-0.0993154313725539
4	C	26	50	20120601	12	2756	54.96	-0.0197159543239086	-0.0996950062926948
4	C	26	50	20120601	12	2758	55	-0.0204784982767401	-0.100240185620990
4	C	26	50	20120601	12	2760	55.04	-0.0217722915542772	-0.101090764368079
4	C	26	50	20120601	12	2762	55.08	-0.0226937931115195	-0.102259611877380
4	C	26	50	20120601	12	2764	55.12	-0.0231966874542993	-0.102291431682534
4	C	26	50	20120601	12	2766	55.16	-0.0243610094802011	-0.102867723709201
4	C	26	50	20120601	12	2768	55.2	-0.0249790915176363	-0.103085441887128
4	C	26	50	20120601	12	2770	55.24	-0.0252170329495056	-0.103847349443857
4	C	26	50	20120601	12	2772	55.28	-0.0253135530251375	-0.103427822990579
4	C	26	50	20120601	12	2774	55.32	-0.0251912235519922	-0.104004397859958
4	C	26	50	20120601	12	2776	55.36	-0.0251317558716945	-0.103773810338613
4	C	26	50	20120601	12	2778	55.4	-0.0249752024303398	-0.103998670295031
4	C	26	50	20120601	12	2780	55.44	-0.0250895415968576	-0.104322878754204
4	C	26	50	20120601	12	2782	55.48	-0.0254404786923605	-0.104995549435147
4	C	26	50	20120601	12	2784	55.52	-0.0256986433781717	-0.106048077878943
4	C	26	50	20120601	12	2786	55.56	-0.0259609799939919	-0.106631440973422
4	C	26	50	20120601	12	2788	55.6	-0.0259501612602398	-0.107407773508487
4	C	26	50	20120601	12	2790	55.64	-0.0262460147374882	-0.108993531175976
4	C	26	50	20120601	12	2792	55.68	-0.0268488939791279	-0.110618745401855
4	C	26	50	20120601	12	2794	55.72	-0.0271301103460058	-0.111622483477750
4	C	26	50	20120601	12	2796	55.76	-0.0279939119899032	-0.113257597198565
4	C	26	50	20120601	12	2798	55.8	-0.0279951140714313	-0.113809069777213
4	C	26	50	20120601	12	2800	55.84	-0.0283219388256957	-0.114936197986424
4	C	26	50	20120601	12	2802	55.88	-0.0286957154702309	-0.115577685258317
4	C	26	50	20120601	12	2804	55.92	-0.029620681850701	-0.116414404712495
4	C	26	50	20120601	12	2806	55.96	-0.0298002162624443	-0.117523784541498
4	C	26	50	20120601	12	2808	56	-0.0302995750713182	-0.118315602715071
4	C	26	50	20120601	12	2810	56.04	-0.0302181163701255	-0.117895298444334
4	C	26	50	20120601	12	2812	56.08	-0.0310540580068443	-0.119549786890954
4	C	26	50	20120601	12	2814	56.12	-0.0315046971584945	-0.120519159577283
4	C	26	50	20120601	12	2816	56.16	-0.0320632408049537	-0.120911957394232
4	C	26	50	20120601	12	2818	56.2	-0.032196318301173	-0.121344423901605
4	C	26	50	20120601	12	2820	56.24	-0.0322272188675109	-0.122112129733940
4	C	26	50	20120601	12	2822	56.28	-0.0317900854553813	-0.122403457727789
4	C	26	50	20120601	12	2824	56.32	-0.0313773472272028	-0.122139777609084
4	C	26	50	20120601	12	2826	56.36	-0.0308472292733472	-0.123553071932642
4	C	26	50	20120601	12	2828	56.4	-0.0306415319107	-0.124055895564743
4	C	26	50	20120601	12	2830	56.44	-0.0303847107277731	-0.126237461406060
4	C	26	50	20120601	12	2832	56.48	-0.0299197173084648	-0.127249048367226
4	C	26	50	20120601	12	2834	56.52	-0.0296404101298961	-0.128776964700013
4	C	26	50	20120601	12	2836	56.56	-0.0297748311289997	-0.130914760631575
4	C	26	50	20120601	12	2838	56.6	-0.0296571685606103	-0.132643353868863
4	C	26	50	20120601	12	2840	56.64	-0.0293647799065896	-0.133889488149348
4	C	26	50	20120601	12	2842	56.68	-0.0292814827277658	-0.134669002664928
4	C	26	50	20120601	12	2844	56.72	-0.0293015645603515	-0.136230577280501
4	C	26	50	20120601	12	2846	56.76	-0.0287254846657189	-0.138438235362043
4	C	26	50	20120601	12	2848	56.8	-0.0280808154133111	-0.139088561468701
4	C	26	50	20120601	12	2850	56.84	-0.027952051268457	-0.141911402449875
4	C	26	50	20120601	12	2852	56.88	-0.0275966594002327	-0.141921726208881
4	C	26	50	20120601	12	2854	56.92	-0.0272882901329572	-0.142736383931486
4	C	26	50	20120601	12	2856	56.96	-0.0263947900042499	-0.144054148128905
4	C	26	50	20120601	12	2858	57	-0.02605163108334	-0.145166639227746
4	C	26	50	20120601	12	2860	57.04	-0.0256821677901701	-0.146503424597579
4	C	26	50	20120601	12	2862	57.08	-0.0256236193486878	-0.147448684942669
4	C	26	50	20120601	12	2864	57.12	-0.0257885166500605	-0.147989480208921
4	C	26	50	20120601	12	2866	57.16	-0.0263280391241059	-0.149335104413519
4	C	26	50	20120601	12	2868	57.2	-0.0265596873056226	-0.149471151758219
4	C	26	50	20120601	12	2870	57.24	-0.0270720568792703	-0.149954388532482
4	C	26	50	20120601	12	2872	57.28	-0.027484229422024	-0.151742732292781
4	C	26	50	20120601	12	2874	57.32	-0.0284567133781898	-0.152662466083070
4	C	26	50	20120601	12	2876	57.36	-0.0287977509787561	-0.152551945293171
4	C	26	50	20120601	12	2878	57.4	-0.0294184493112817	-0.153266264563525
4	C	26	50	20120601	12	2880	57.44	-0.0301002416697018	-0.154475275737998
4	C	26	50	20120601	12	2882	57.48	-0.0313978533238572	-0.154427828872980
4	C	26	50	20120601	12	2884	57.52	-0.0313342137135504	-0.154474497920539
4	C	26	50	20120601	12	2886	57.56	-0.0317484368659695	-0.155225586743515
4	C	26	50	20120601	12	2888	57.6	-0.0318273499827499	-0.156270973408821
4	C	26	50	20120601	12	2890	57.64	-0.0319314361009405	-0.155637971418303
4	C	26	50	20120601	12	2892	57.68	-0.0317665387995678	-0.155368705156027
4	C	26	50	20120601	12	2894	57.72	-0.0321522655487051	-0.155926258852993
4	C	26	50	20120601	12	2896	57.76	-0.0323594478355928	-0.155550785152183
4	C	26	50	20120601	12	2898	57.8	-0.0320302896289504	-0.156046820559185
4	C	26	50	20120601	12	2900	57.84	-0.031676029131576	-0.155194756887855
4	C	26	50	20120601	12	2902	57.88	-0.0318585333918002	-0.155700974632507
4	C	26	50	20120601	12	2904	57.92	-0.0319402042250272	-0.155308176815558
4	C	26	50	20120601	12	2906	57.96	-0.0320177031282453	-0.155506449557002
4	C	26	50	20120601	12	2908	58	-0.0318598061840063	-0.154972796069241
4	C	26	50	20120601	12	2910	58.04	-0.0320381385142216	-0.155156502410993
4	C	26	50	20120601	12	2912	58.08	-0.0322159051590119	-0.155702813110138
4	C	26	50	20120601	12	2914	58.12	-0.0318322290195401	-0.155305843363180
4	C	26	50	20120601	12	2916	58.16	-0.0319320724970436	-0.155360149163975
4	C	26	50	20120601	12	2918	58.2	-0.0318120057655981	-0.155518399661604
4	C	26	50	20120601	12	2920	58.24	-0.0316912319273715	-0.155675943052453
4	C	26	50	20120601	12	2922	58.28	-0.0315577301670834	-0.154929803976945
4	C	26	50	20120601	12	2924	58.32	-0.0317923481970811	-0.155095408385099
4	C	26	50	20120601	12	2926	58.36	-0.0316195312997592	-0.155865023405742
4	C	26	50	20120601	12	2928	58.4	-0.0319013840627401	-0.155245173601354
4	C	26	50	20120601	12	2930	58.44	-0.0314998181217043	-0.155454406497907
4	C	26	50	20120601	12	2932	58.48	-0.0317312541711866	-0.155252668933235
4	C	26	50	20120601	12	2934	58.52	-0.0314726652213067	-0.155079922746591
4	C	26	50	20120601	12	2936	58.56	-0.0317391030564578	-0.154977533684675
4	C	26	50	20120601	12	2938	58.6	-0.0314003989082694	-0.155706560776078
4	C	26	50	20120601	12	2940	58.64	-0.0315781655530598	-0.155982756684810
4	C	26	50	20120601	12	2942	58.68	-0.0317222032043874	-0.156233284617384
4	C	26	50	20120601	12	2944	58.72	-0.0318525229841601	-0.155578291605971
4	C	26	50	20120601	12	2946	58.76	-0.0313866810367144	-0.155988979224484
4	C	26	50	20120601	12	2948	58.8	-0.0313986311413165	-0.155466498023865
4	C	26	50	20120601	12	2950	58.84	-0.0312841505534424	-0.155281165336516
4	C	26	50	20120601	12	2952	58.88	-0.0316795646654819	-0.155319914788125
4	C	26	50	20120601	12	2954	58.92	-0.0316488055205003	-0.155865447669811
4	C	26	50	20120601	12	2956	58.96	-0.0315872165198589	-0.155583382774795
4	C	26	50	20120601	12	2958	59	-0.0316346633848765	-0.155384615058604
4	C	26	50	20120601	12	2960	59.04	-0.0316821102498942	-0.155185847342412
4	C	26	50	20120601	12	2962	59.08	-0.0316884742109248	-0.155637688575591
4	C	26	50	20120601	12	2964	59.12	-0.0316946260399212	-0.156089741940803
4	C	26	50	20120601	12	2966	59.16	-0.0316823223819285	-0.155245032179998
4	C	26	50	20120601	12	2968	59.2	-0.0318837771038886	-0.155258537919518
4	C	26	50	20120601	12	2970	59.24	-0.0316136623134753	-0.155896348236149
4	C	26	50	20120601	12	2972	59.28	-0.0319872268259762	-0.155664205079885
4	C	26	50	20120601	12	2974	59.32	-0.0320030660178747	-0.155467346552003
4	C	26	50	20120601	12	2976	59.36	-0.0320189759204514	-0.155270417313442
4	C	26	50	20120601	12	2978	59.4	-0.031565791184389	-0.155657134012073
4	C	26	50	20120601	12	2980	59.44	-0.0320196123165545	-0.155565351551875
4	C	26	50	20120601	12	2982	59.48	-0.032050300750858	-0.156288438946317
4	C	26	50	20120601	12	2984	59.52	-0.0316884035002467	-0.156067680209230
4	C	26	50	20120601	12	2986	59.56	-0.0317674580383834	-0.155888216508165
4	C	26	50	20120601	12	2988	59.6	-0.0317521845319098	-0.156091580418434
4	C	26	50	20120601	12	2990	59.64	-0.0317236881286279	-0.155390342623532
4	C	26	50	20120601	12	2992	59.68	-0.0316876963934655	-0.156041517258326
4	C	26	50	20120601	12	2994	59.72	-0.0316613920212054	-0.155497893564950
4	C	26	50	20120601	12	2996	59.76	-0.0320587860322322	-0.156278539451380
4	C	26	50	20120601	12	2998	59.8	-0.0317318905672897	-0.156041163704936
4	C	26	50	20120601	12	3000	59.84	-0.0318109451054264	-0.155861700003871
4	C	26	50	20120601	12	3002	59.88	-0.0317617304734558	-0.155608272933493
4	C	26	50	20120601	12	3004	59.92	-0.0319667207293218	-0.156224940757366
4	C	26	50	20120601	12	3006	59.96	-0.0320399769918527	-0.155440335072961
4	C	26	50	20120601	12	3008	60	-0.0316357240450483	-0.155588615364976
4	C	26	50	20120601	12	3010	60.04	-0.0318293298817372	-0.156256265587773
4	C	26	50	20120601	12	3012	60.08	-0.032029441100813	-0.155194898309212
4	C	26	50	20120601	12	3014	60.12	-0.0316773019237821	-0.155950088351519
4	C	26	50	20120601	12	3016	60.16	-0.0318019648493053	-0.155771685310625
4	C	26	50	20120601	12	3018	60.2	-0.0318834942611761	-0.156125733675966
4	C	26	50	20120601	12	3020	60.24	-0.0319119199537798	-0.155927602355877
4	C	26	50	20120601	12	3022	60.28	-0.0319353251882371	-0.155380938103342
4	C	26	50	20120601	12	3024	60.32	-0.0319721654515369	-0.155738663423944
4	C	26	50	20120601	12	3026	60.36	-0.0319363151377307	-0.156628698729424
4	C	26	50	20120601	12	3028	60.4	-0.0319670035720342	-0.156845497668535
4	C	26	50	20120601	12	3030	60.44	-0.0318906360396661	-0.156422647813386
4	C	26	50	20120601	12	3032	60.48	-0.0318933230454346	-0.156603808570726
4	C	26	50	20120601	12	3034	60.52	-0.0317426385903637	-0.156550846272815
4	C	26	50	20120601	12	3036	60.56	-0.0315959139332675	-0.156106429660839
4	C	26	50	20120601	12	3038	60.6	-0.0320238549572416	-0.156262558838125
4	C	26	50	20120601	12	3040	60.64	-0.0319472752928391	-0.155839921115010
4	C	26	50	20120601	12	3042	60.68	-0.031941264885199	-0.156058063557006
4	C	26	50	20120601	12	3044	60.72	-0.031907253049024	-0.156304207427537
4	C	26	50	20120601	12	3046	60.76	-0.0317597505744684	-0.155795514809151
4	C	26	50	20120601	12	3048	60.8	-0.0319391435648555	-0.156036143246789
4	C	26	50	20120601	12	3050	60.84	-0.0320474016130551	-0.155977382673273
4	C	26	50	20120601	12	3052	60.88	-0.0314628364370482	-0.155919894891962
4	C	26	50	20120601	12	3054	60.92	-0.0316779383198852	-0.157051124320504
4	C	26	50	20120601	12	3056	60.96	-0.0315495984390998	-0.156233355328062
4	C	26	50	20120601	12	3058	61	-0.0319004648239246	-0.156979918667639
4	C	26	50	20120601	12	3060	61.04	-0.0317478004698664	-0.156849740309222
4	C	26	50	20120601	12	3062	61.08	-0.0316427244021821	-0.156838850864792
4	C	26	50	20120601	12	3064	61.12	-0.0315384261519571	-0.156828597816465
4	C	26	50	20120601	12	3066	61.16	-0.0319327796038248	-0.156632234263329
4	C	26	50	20120601	12	3068	61.2	-0.0319019497481651	-0.156893580929656
4	C	26	50	20120601	12	3070	61.24	-0.0318383808485364	-0.156664407621873
4	C	26	50	20120601	12	3072	61.28	-0.0323702665693449	-0.157466125290383
4	C	26	50	20120601	12	3074	61.32	-0.0324498867929065	-0.157310137534453
4	C	26	50	20120601	12	3076	61.36	-0.03252943630579	-0.157154220489201
4	C	26	50	20120601	12	3078	61.4	-0.0326089858186735	-0.156998303443950
4	C	26	50	20120601	12	3080	61.44	-0.0322811711149154	-0.157599061365246
4	C	26	50	20120601	12	3082	61.48	-0.0322084805378094	-0.156555937441639
4	C	26	50	20120601	12	3084	61.52	-0.0322936869049424	-0.157179252069255
4	C	26	50	20120601	12	3086	61.56	-0.0323648925578079	-0.156895914382034
4	C	26	50	20120601	12	3088	61.6	-0.0322048035825473	-0.157594818724559
4	C	26	50	20120601	12	3090	61.64	-0.0320415326267713	-0.157752432826085
4	C	26	50	20120601	12	3092	61.68	-0.0321055257904687	-0.157967039734175
4	C	26	50	20120601	12	3094	61.72	-0.0320691097912376	-0.158272156310257
4	C	26	50	20120601	12	3096	61.76	-0.0319115664003892	-0.157896541188091
4	C	26	50	20120601	12	3098	61.8	-0.0315227990920928	-0.157866701281925
4	C	26	50	20120601	12	3100	61.84	-0.031482352584209	-0.158021699088361
4	C	26	50	20120601	12	3102	61.88	-0.0316077933271915	-0.158187586339227
4	C	26	50	20120601	12	3104	61.92	-0.0312379057699528	-0.15863101300171
4	C	26	50	20120601	12	3106	61.96	-0.03163077429758	-0.159168696998124
4	C	26	50	20120601	12	3108	62	-0.0313605180858105	-0.159093885100674
4	C	26	50	20120601	12	3110	62.04	-0.0316138037348315	-0.158897167994148
4	C	26	50	20120601	12	3112	62.08	-0.0314184301311897	-0.159017588278984
4	C	26	50	20120601	12	3114	62.12	-0.0315316379268577	-0.159253691233222
4	C	26	50	20120601	12	3116	62.16	-0.0314230970359455	-0.158614113149639
4	C	26	50	20120601	12	3118	62.2	-0.0311584976784255	-0.158629810920181
4	C	26	50	20120601	12	3120	62.24	-0.0314718166931693	-0.158497511241421
4	C	26	50	20120601	12	3122	62.28	-0.0315418202645067	-0.158659438694313
4	C	26	50	20120601	12	3124	62.32	-0.0312647758276379	-0.159328220287959
4	C	26	50	20120601	12	3126	62.36	-0.0315344663539824	-0.159662398952748
4	C	26	50	20120601	12	3128	62.4	-0.0313091821334964	-0.158825608787892
4	C	26	50	20120601	12	3130	62.44	-0.0318237437381658	-0.159185031164769
4	C	26	50	20120601	12	3132	62.48	-0.0318957979191687	-0.160259904182851
4	C	26	50	20120601	12	3134	62.52	-0.0321686704260286	-0.160060570781234
4	C	26	50	20120601	12	3136	62.56	-0.0318902824862755	-0.160272490683556
4	C	26	50	20120601	12	3138	62.6	-0.0324348961291454	-0.160391143201439
4	C	26	50	20120601	12	3140	62.64	-0.0323098089395535	-0.160773617259383
4	C	26	50	20120601	12	3142	62.68	-0.0324177134343625	-0.160569546242332
4	C	26	50	20120601	12	3144	62.72	-0.032391196930068	-0.160700714550243
4	C	26	50	20120601	12	3146	62.76	-0.0326659786252371	-0.160056823115294
4	C	26	50	20120601	12	3148	62.8	-0.0325044754364141	-0.160194284673557
4	C	26	50	20120601	12	3150	62.84	-0.032342901536913	-0.160331816942497
4	C	26	50	20120601	12	3152	62.88	-0.0327853382499014	-0.160887815004544
4	C	26	50	20120601	12	3154	62.92	-0.0328495435456332	-0.160860379261434
4	C	26	50	20120601	12	3156	62.96	-0.0327121526980486	-0.160754525376291
4	C	26	50	20120601	12	3158	63	-0.0325356588454644	-0.160344120600490
4	C	26	50	20120601	12	3160	63.04	-0.0328901314748733	-0.160208851073249
4	C	26	50	20120601	12	3162	63.08	-0.0328183601365828	-0.160897219524734
4	C	26	50	20120601	12	3164	63.12	-0.0327806006344675	-0.161072157742400
4	C	26	50	20120601	12	3166	63.16	-0.0328633321278663	-0.160781536855332
4	C	26	50	20120601	12	3168	63.2	-0.0329170722432365	-0.160525564200543
4	C	26	50	20120601	12	3170	63.24	-0.0326072180517205	-0.160638842706889
4	C	26	50	20120601	12	3172	63.28	-0.0328593723298917	-0.160600234676636
4	C	26	50	20120601	12	3174	63.32	-0.0323117888385408	-0.160582132743038
4	C	26	50	20120601	12	3176	63.36	-0.0321770142860466	-0.160237488897887
4	C	26	50	20120601	12	3178	63.4	-0.0323111524424377	-0.160695906224130
4	C	26	50	20120601	12	3180	63.44	-0.032029441100813	-0.159891501549853
4	C	26	50	20120601	12	3182	63.48	-0.0321239812774576	-0.159354312528185
4	C	26	50	20120601	12	3184	63.52	-0.0315877114946057	-0.158754968820451
4	C	26	50	20120601	12	3186	63.56	-0.0313952370287668	-0.158410042132589
4	C	26	50	20120601	12	3188	63.6	-0.0313474366103586	-0.157904885048109
4	C	26	50	20120601	12	3190	63.64	-0.0308038836276605	-0.157738502822496
4	C	26	50	20120601	12	3192	63.68	-0.0304124293135956	-0.156783625825182
4	C	26	50	20120601	12	3194	63.72	-0.0304067724593461	-0.157284257426262
4	C	26	50	20120601	12	3196	63.76	-0.0298265913453826	-0.156272034068993
4	C	26	50	20120601	12	3198	63.8	-0.0294576937376375	-0.155536430884525
4	C	26	50	20120601	12	3200	63.84	-0.0291793057978844	-0.155277417670576
4	C	26	50	20120601	12	3202	63.88	-0.0285656785331707	-0.154589968457907
4	C	26	50	20120601	12	3204	63.92	-0.0279438488297952	-0.153459587557502
4	C	26	50	20120601	12	3206	63.96	-0.0274262466659667	-0.152506407616462
4	C	26	50	20120601	12	3208	64	-0.0272959975968721	-0.153045364405083
4	C	26	50	20120601	12	3210	64.04	-0.0268325598124825	-0.152236009983336
4	C	26	50	20120601	12	3212	64.08	-0.0256191645759664	-0.151270102120236
4	C	26	50	20120601	12	3214	64.12	-0.0249681313625279	-0.150481465927178
4	C	26	50	20120601	12	3216	64.16	-0.0243547162298486	-0.149718851263669
4	C	26	50	20120601	12	3218	64.2	-0.0232075061880515	-0.148734841466969
4	C	26	50	20120601	12	3220	64.24	-0.0222172738516779	-0.147148376692699
4	C	26	50	20120601	12	3222	64.28	-0.0210976409743471	-0.146886322919592
4	C	26	50	20120601	12	3224	64.32	-0.0206396479121726	-0.145473311438746
4	C	26	50	20120601	12	3226	64.36	-0.0195957461711069	-0.144180932374772
4	C	26	50	20120601	12	3228	64.4	-0.0188959225897665	-0.143700453316956
4	C	26	50	20120601	12	3230	64.44	-0.0182957303538954	-0.142840611471033
4	C	26	50	20120601	12	3232	64.48	-0.0168938911601931	-0.142057207868156
4	C	26	50	20120601	12	3234	64.52	-0.016387319862151	-0.140930362501657
4	C	26	50	20120601	12	3236	64.56	-0.0151467010145592	-0.140102976856991
4	C	26	50	20120601	12	3238	64.6	-0.0143306997890700	-0.139343685595353
4	C	26	50	20120601	12	3240	64.64	-0.0137411848655947	-0.138761241739689
4	C	26	50	20120601	12	3242	64.68	-0.0118130460946552	-0.137875236942863
4	C	26	50	20120601	12	3244	64.72	-0.0107694979069801	-0.137379555089251
4	C	26	50	20120601	12	3246	64.76	-0.00890245316193518	-0.137361028891584
4	C	26	50	20120601	12	3248	64.8	-0.00775948576082524	-0.137001535804029
4	C	26	50	20120601	12	3250	64.84	-0.00617478875350807	-0.137092116182699
4	C	26	50	20120601	12	3252	64.88	-0.00459772849942772	-0.137273206229360
4	C	26	50	20120601	12	3254	64.92	-0.00353558340340739	-0.137333946701864
4	C	26	50	20120601	12	3256	64.96	-0.0019801606168314	-0.138233881502280
4	C	26	50	20120601	12	3258	65	-0.0012092020933036	-0.138437174701872
4	C	26	50	20120601	12	3260	65.04	-0.0004034539161416	-0.139176596262958
4	C	26	50	20120601	12	3262	65.08	0.0009321293721636	-0.139746100064526
4	C	26	50	20120601	12	3264	65.12	0.0015061586571308	-0.140507512646508
4	C	26	50	20120601	12	3266	65.16	0.0016465193531963	-0.140405335716626
4	C	26	50	20120601	12	3268	65.2	0.0021334330827214	-0.140621286127601
4	C	26	50	20120601	12	3270	65.24	0.0026122150842628	-0.140545554991336
4	C	26	50	20120601	12	3272	65.28	0.0027227358741623	-0.140913038385518
4	C	26	50	20120601	12	3274	65.32	0.0032503082436055	-0.140275157358210
4	C	26	50	20120601	12	3276	65.36	0.0030671675872782	-0.140229195417433
4	C	26	50	20120601	12	3278	65.4	0.0032265494557577	-0.139842125165411
4	C	26	50	20120601	12	3280	65.44	0.0027307261807897	-0.140149858036584
4	C	26	50	20120601	12	3282	65.48	0.0030545810865731	-0.139116067922489
4	C	26	50	20120601	12	3284	65.52	0.0024342363074381	-0.138935967825321
4	C	26	50	20120601	12	3286	65.56	0.0025062904884411	-0.138057246228340
4	C	26	50	20120601	12	3288	65.6	0.0029683140592683	-0.138046922469335
4	C	26	50	20120601	12	3290	65.64	0.0025147050591372	-0.137629093072332
4	C	26	50	20120601	12	3292	65.68	0.0025738898967225	-0.137530875940425
4	C	26	50	20120601	12	3294	65.72	0.0029483736480389	-0.137451255716863
4	C	26	50	20120601	12	3296	65.76	0.0025231196298333	-0.136369948027073
4	C	26	50	20120601	12	3298	65.8	0.0021568383171787	-0.136821082153470
4	C	26	50	20120601	12	3300	65.84	0.0022933806366258	-0.135747199084882
4	C	26	50	20120601	12	3302	65.88	0.0022437417405865	-0.134957077967584
4	C	26	50	20120601	12	3304	65.92	0.0017194220623367	-0.134513368462389
4	C	26	50	20120601	12	3306	65.96	0.001609396247184	-0.133231808132167
4	C	26	50	20120601	12	3308	66	0.001083167380625	-0.132114579417892
4	C	26	50	20120601	12	3310	66.04	0.0009906071029677	-0.131167551305849
4	C	26	50	20120601	12	3312	66.08	0.000894228448692	-0.129427432228027
4	C	26	50	20120601	12	3314	66.12	0.000866227020157	-0.128740124436714
4	C	26	50	20120601	12	3316	66.16	0.0006241136582787	-0.127453190094954
4	C	26	50	20120601	12	3318	66.2	0.000968121107326	-0.126179195807290
4	C	26	50	20120601	12	3320	66.24	0.0008491150360523	-0.123981720063397
4	C	26	50	20120601	12	3322	66.28	0.0011423522182103	-0.123364345132743
4	C	26	50	20120601	12	3324	66.32	0.0016389533106376	-0.120747130803537
4	C	26	50	20120601	12	3326	66.36	0.0018920975383024	-0.119300107486517
4	C	26	50	20120601	12	3328	66.4	0.0024749656580345	-0.118745099373964
4	C	26	50	20120601	12	3330	66.44	0.0031997501087507	-0.117592373899273
4	C	26	50	20120601	12	3332	66.48	0.0035976390945244	-0.115806151459318
4	C	26	50	20120601	12	3334	66.52	0.0040173776798367	-0.116173564142823
4	C	26	50	20120601	12	3336	66.56	0.0049475766504876	-0.114295842085382
4	C	26	50	20120601	12	3338	66.6	0.0057644264041143	-0.113427232115372
4	C	26	50	20120601	12	3340	66.64	0.006547900717669	-0.112658182780154
4	C	26	50	20120601	12	3342	66.68	0.0074136822605538	-0.111909639541590
4	C	26	50	20120601	12	3344	66.72	0.0076997069535438	-0.111194542453775
4	C	26	50	20120601	12	3346	66.76	0.0082426235401388	-0.109687273638998
4	C	26	50	20120601	12	3348	66.8	0.008985863477844	-0.109064383275451
4	C	26	50	20120601	12	3350	66.84	0.010003743689362	-0.107950195120335
4	C	26	50	20120601	12	3352	66.88	0.0105749445472045	-0.10631055591612
4	C	26	50	20120601	12	3354	66.92	0.0113736216565547	-0.106183771670253
4	C	26	50	20120601	12	3356	66.96	0.0122973152448187	-0.105081745751774
4	C	26	50	20120601	12	3358	67	0.0130183520295946	-0.104394508671139
4	C	26	50	20120601	12	3360	67.04	0.013933913889875	-0.103735202308360
4	C	26	50	20120601	12	3362	67.08	0.0148382327523345	-0.102574203684330
4	C	26	50	20120601	12	3364	67.12	0.0151478041011379	-0.101528675597668
4	C	26	50	20120601	12	3366	67.16	0.0153271970915249	-0.102011134554471
4	C	26	50	20120601	12	3368	67.2	0.0158953573902083	-0.100644509278472
4	C	26	50	20120601	12	3370	67.24	0.0155039737868216	-0.0996475594276772
4	C	26	50	20120601	12	3372	67.28	0.0160093430033356	-0.0985871113879317
4	C	26	50	20120601	12	3374	67.32	0.0161419255248081	-0.0977877271718004
4	C	26	50	20120601	12	3376	67.36	0.0162672955571125	-0.0965260365421292
4	C	26	50	20120601	12	3378	67.4	0.0165631490343609	-0.0951811194443124
4	C	26	50	20120601	12	3380	67.44	0.0167099444021352	-0.0947414404477706
4	C	26	50	20120601	12	3382	67.48	0.0163168637424736	-0.0936620419462893
4	C	26	50	20120601	12	3384	67.52	0.0163723716247968	-0.0937386216106918
4	C	26	50	20120601	12	3386	67.56	0.0159403293814918	-0.0937609661849773
4	C	26	50	20120601	12	3388	67.6	0.0159394808533544	-0.0937318333855924
4	C	26	50	20120601	12	3390	67.64	0.0155758865464682	-0.0938534557519565
4	C	26	50	20120601	12	3392	67.68	0.0156359906228691	-0.0941739165451903
4	C	26	50	20120601	12	3394	67.72	0.0149276817601546	-0.0937888969028342
4	C	26	50	20120601	12	3396	67.76	0.0149956347218266	-0.0940097263505987
4	C	26	50	20120601	12	3398	67.8	0.0147323788671908	-0.0943794724864812
4	C	26	50	20120601	12	3400	67.84	0.0148038673627688	-0.094126681812207
4	C	26	50	20120601	12	3402	67.88	0.0148692747400285	-0.09327751727868
4	C	26	50	20120601	12	3404	67.92	0.0149149538380932	-0.0931056903308517
4	C	26	50	20120601	12	3406	67.96	0.0152389501652329	-0.0932408891474146
4	C	26	50	20120601	12	3408	68	0.015094841803227	-0.0939096707410608
4	C	26	50	20120601	12	3410	68.04	0.0151260252122774	-0.0931640266402996
4	C	26	50	20120601	12	3412	68.08	0.0156373341257534	-0.0931244993712313
4	C	26	50	20120601	12	3414	68.12	0.0156809626141526	-0.0930602233648214
4	C	26	50	20120601	12	3416	68.16	0.015488134594923	-0.0927015080947255
4	C	26	50	20120601	12	3418	68.2	0.0159341775524955	-0.0919129426123463
4	C	26	50	20120601	12	3420	68.24	0.0158751341362664	-0.0910363423357093
4	C	26	50	20120601	12	3422	68.28	0.0163431681147338	-0.0904380592881474
4	C	26	50	20120601	12	3424	68.32	0.0166905696763307	-0.0889202545823304
4	C	26	50	20120601	12	3426	68.36	0.0167171568913033	-0.0879001823397907
4	C	26	50	20120601	12	3428	68.4	0.0174209402706183	-0.0868428455698825
4	C	26	50	20120601	12	3430	68.44	0.0177691196496746	-0.0858978680675048
4	C	26	50	20120601	12	3432	68.48	0.0180245973297173	-0.0840686535352533
4	C	26	50	20120601	12	3434	68.52	0.018385575341513	-0.082365869695478
4	C	26	50	20120601	12	3436	68.56	0.0182339716476266	-0.080345665621628
4	C	26	50	20120601	12	3438	68.6	0.0184852066869822	-0.0793371192196216
4	C	26	50	20120601	12	3440	68.64	0.0183223599952749	-0.0785988290293848
4	C	26	50	20120601	12	3442	68.68	0.0185331485267466	-0.0773715037892793
4	C	26	50	20120601	12	3444	68.72	0.0189895859540026	-0.076027505930278
4	C	26	50	20120601	12	3446	68.76	0.0196343259170884	-0.0753625427132502
4	C	26	50	20120601	12	3448	68.8	0.0199192192392285	-0.0740206661745925
4	C	26	50	20120601	12	3450	68.84	0.0206975316732805	-0.07308000202358
4	C	26	50	20120601	12	3452	68.88	0.0210677020732317	-0.0717529747273272
4	C	26	50	20120601	12	3454	68.92	0.0216728440565711	-0.0702341093613385
4	C	26	50	20120601	12	3456	68.96	0.0228740770564508	-0.0690000666068117
4	C	26	50	20120601	12	3458	69	0.0233252111828479	-0.0671815293869562
4	C	26	50	20120601	12	3460	69.04	0.0244208731402964	-0.0662328042186382
4	C	26	50	20120601	12	3462	69.08	0.0246054280101861	-0.0654155302009428
4	C	26	50	20120601	12	3464	69.12	0.0249447685544775	-0.0638717039655782
4	C	26	50	20120601	12	3466	69.16	0.0259600536841086	-0.0620606408643998
4	C	26	50	20120601	12	3468	69.2	0.0265156274820869	-0.060825396028345
4	C	26	50	20120601	12	3470	69.24	0.027922437636461	-0.0602369912625162
4	C	26	50	20120601	12	3472	69.28	0.029437717971069	-0.0593780474422055
4	C	26	50	20120601	12	3474	69.32	0.0302310847084925	-0.0592728370242327
4	C	26	50	20120601	12	3476	69.36	0.0318450559365508	-0.0586107729450078
4	C	26	50	20120601	12	3478	69.4	0.0336294533339039	-0.0582229114404981
4	C	26	50	20120601	12	3480	69.44	0.0351024889880836	-0.0583364819819448
4	C	26	50	20120601	12	3482	69.48	0.0366309879768592	-0.0582101757402622
4	C	26	50	20120601	12	3484	69.52	0.0380488007127485	-0.0577189557304397
4	C	26	50	20120601	12	3486	69.56	0.0386768600268662	-0.0573211303842763
4	C	26	50	20120601	12	3488	69.6	0.0393737561861324	-0.0575826467562303
4	C	26	50	20120601	12	3490	69.64	0.0392406786899131	-0.0570373260065793
4	C	26	50	20120601	12	3492	69.68	0.0383354123043669	-0.0567728963546868
4	C	26	50	20120601	12	3494	69.72	0.0385593742351721	-0.0572775372512162
4	C	26	50	20120601	12	3496	69.76	0.0378494390268608	-0.0570502731317428
4	C	26	50	20120601	12	3498	69.8	0.0374157138694166	-0.0564656231029222
4	C	26	50	20120601	12	3500	69.84	0.0371319943445333	-0.0558835610849206
4	C	26	50	20120601	12	3502	69.88	0.0365145911296081	-0.0560366779873188
4	C	26	50	20120601	12	3504	69.92	0.0361656410041603	-0.055711331086227
4	C	26	50	20120601	12	3506	69.96	0.0352593068873745	-0.0554973252189009
4	C	26	50	20120601	12	3508	70	0.0344783357318252	-0.0547602795365989
4	C	26	50	20120601	12	3510	70.04	0.0332734823452258	-0.0535961837848671
4	C	26	50	20120601	12	3512	70.08	0.0322533464630758	-0.0534999394808798
4	C	26	50	20120601	12	3514	70.12	0.0307493232684242	-0.0524162346991011
4	C	26	50	20120601	12	3516	70.16	0.0297099752950293	-0.0518814215562185
4	C	26	50	20120601	12	3518	70.2	0.028579163059488	-0.0503816551443897
4	C	26	50	20120601	12	3520	70.24	0.0276639759658016	-0.0485197510656439
4	C	26	50	20120601	12	3522	70.28	0.0276981504365364	-0.047632098710017
4	C	26	50	20120601	12	3524	70.32	0.0274878710219471	-0.0455876974421148
4	C	26	50	20120601	12	3526	70.36	0.0273619848016925	-0.0453325945286662
4	C	26	50	20120601	12	3528	70.4	0.0271030635116254	-0.0439968486058014
4	C	26	50	20120601	12	3530	70.44	0.026902676520905	-0.0412275285368945
4	C	26	50	20120601	12	3532	70.48	0.0265676281147753	-0.0399424538859696
4	C	26	50	20120601	12	3534	70.52	0.0259916825704311	-0.0383185902340425
4	C	26	50	20120601	12	3536	70.56	0.026006383320412	-0.0362944334332857
4	C	26	50	20120601	12	3538	70.6	0.0260723210277576	-0.0338009981461266
4	C	26	50	20120601	12	3540	70.64	0.0263267380476285	-0.0321448126432315
4	C	26	50	20120601	12	3542	70.68	0.0258888975287178	-0.0301473774077357
4	C	26	50	20120601	12	3544	70.72	0.025679806053521	-0.0296808990641869
4	C	26	50	20120601	12	3546	70.76	0.025465269856109	-0.0285967629472717
4	C	26	50	20120601	12	3548	70.8	0.0257311420058351	-0.0278376131069898
4	C	26	50	20120601	12	3550	70.84	0.0252056909567354	-0.0280141776702521
4	C	26	50	20120601	12	3552	70.88	0.0247278281940095	-0.0274237435079614
4	C	26	50	20120601	12	3554	70.92	0.0237366059081422	-0.027120818962901
4	C	26	50	20120601	12	3556	70.96	0.0226301252169415	-0.0265555578020205
4	C	26	50	20120601	12	3558	71	0.0217526764121671	-0.0262904634697537
4	C	26	50	20120601	12	3560	71.04	0.0196850254732995	-0.025092836714458
4	C	26	50	20120601	12	3562	71.08	0.0185379568528587	-0.0250037412600285
4	C	26	50	20120601	12	3564	71.12	0.0172273344339294	-0.024247773400262
4	C	26	50	20120601	12	3566	71.16	0.0158660124587891	-0.0227891535320304
4	C	26	50	20120601	12	3568	71.2	0.0142140695965811	-0.0224930172120694
4	C	26	50	20120601	12	3570	71.24	0.0128275039093524	-0.0222403679591515
4	C	26	50	20120601	12	3572	71.28	0.0118500702057182	-0.0216801272564174
4	C	26	50	20120601	12	3574	71.32	0.0115078305236239	-0.0213641919465832
4	C	26	50	20120601	12	3576	71.36	0.0110165115188521	-0.021589073116204
4	C	26	50	20120601	12	3578	71.4	0.0101659044874915	-0.0215601807331247
4	C	26	50	20120601	12	3580	71.44	0.0089864150211333	-0.0207913081746015
4	C	26	50	20120601	12	3582	71.48	0.0086581901954421	-0.0207760205259923
4	C	26	50	20120601	12	3584	71.52	0.0079075892761448	-0.0209527335816786
4	C	26	50	20120601	12	3586	71.56	0.0075455788884485	-0.0206946113222743
4	C	26	50	20120601	12	3588	71.6	0.0073416775770256	-0.0204828752677158
4	C	26	50	20120601	12	3590	71.64	0.0064917140128359	-0.0203594356369240
4	C	26	50	20120601	12	3592	71.68	0.0057741774066269	-0.0204827197042239
4	C	26	50	20120601	12	3594	71.72	0.005378551162553	-0.0205308736760227
4	C	26	50	20120601	12	3596	71.76	0.004506313734756	-0.0193619766692467
4	C	26	50	20120601	12	3598	71.8	0.0036303215699508	-0.0191633079480045
4	C	26	50	20120601	12	3600	71.84	0.0028189236096071	-0.0183999791066458
4	C	26	50	20120601	12	3602	71.88	0.0024001466895172	-0.0188403934942400
4	C	26	50	20120601	12	3604	71.92	0.0014176995988044	-0.0178245568213196
4	C	26	50	20120601	12	3606	71.96	-6.6227621125901e-05	-0.0167814258266454
4	C	26	50	20120601	12	3608	72	-0.0010878201432452	-0.0160496763741345
4	C	26	50	20120601	12	3610	72.04	-0.0015799593918832	-0.0148733688882916
4	C	26	50	20120601	12	3612	72.08	-0.0016156612132653	-0.0137775442962834
4	C	26	50	20120601	12	3614	72.12	-0.002061583962685	-0.0136229778249838
4	C	26	50	20120601	12	3616	72.16	-0.00273781846180492	-0.0118187524463795
4	C	26	50	20120601	12	3618	72.2	-0.00284766042919444	-0.0110714961421572
4	C	26	50	20120601	12	3620	72.24	-0.00285829531518348	-0.00968849427310565
4	C	26	50	20120601	12	3622	72.28	-0.0024749868712379	-0.0092409805334283
4	C	26	50	20120601	12	3624	72.32	-0.0022803769429197	-0.0084876572530234
4	C	26	50	20120601	12	3626	72.36	-0.0023316633977592	-0.00701232845155235
4	C	26	50	20120601	12	3628	72.4	-0.0023934645304349	-0.00556855782572566
4	C	26	50	20120601	12	3630	72.44	-0.00265575164878041	-0.0042830871950032
4	C	26	50	20120601	12	3632	72.48	-0.00352576876128452	-0.00470509559308314
4	C	26	50	20120601	12	3634	72.52	-0.00388306203964349	-0.00444679726409029
4	C	26	50	20120601	12	3636	72.56	-0.00445790944715656	-0.00489414341946049
4	C	26	50	20120601	12	3638	72.6	-0.00535571019930706	-0.00548384077648526
4	C	26	50	20120601	12	3640	72.64	-0.00604767499588128	-0.00613129178697023
4	C	26	50	20120601	12	3642	72.68	-0.00737637247835124	-0.00738517454356352
4	C	26	50	20120601	12	3644	72.72	-0.00801730396431366	-0.00804717215475105
4	C	26	50	20120601	12	3646	72.76	-0.00922843780263286	-0.00860964597141082
4	C	26	50	20120601	12	3648	72.8	-0.0109858237916553	-0.00998407834267046
4	C	26	50	20120601	12	3650	72.84	-0.0120446179086396	-0.0107212223128150
4	C	26	50	20120601	12	3652	72.88	-0.0133010950400130	-0.0114084714142655
4	C	26	50	20120601	12	3654	72.92	-0.0134569041100592	-0.0126447406359142
4	C	26	50	20120601	12	3656	72.96	-0.0135581064346641	-0.0122733245259466
4	C	26	50	20120601	12	3658	73	-0.0143163646132949	-0.0132100578703625
4	C	26	50	20120601	12	3660	73.04	-0.0160859276174855	-0.0151351985085497
4	C	26	50	20120601	12	3662	73.08	-0.0173437539085975	-0.0152928161456101
4	C	26	50	20120601	12	3664	73.12	-0.0178954513472013	-0.0154834252637603
4	C	26	50	20120601	12	3666	73.16	-0.0180977333840953	-0.0147917970500140
4	C	26	50	20120601	12	3668	73.2	-0.0186471341398739	-0.0149052523330553
4	C	26	50	20120601	12	3670	73.24	-0.0193239767508256	-0.0147168790865472
4	C	26	50	20120601	12	3672	73.28	-0.0203340434324115	-0.0139561806824146
4	C	26	50	20120601	12	3674	73.32	-0.0209682262912543	-0.0128295969454247
4	C	26	50	20120601	12	3676	73.36	-0.0224166143243622	-0.0113377501295451
4	C	26	50	20120601	12	3678	73.4	-0.0230026432114061	-0.0100192293278700
4	C	26	50	20120601	12	3680	73.44	-0.0234625737461611	-0.00872091056693341
4	C	26	50	20120601	12	3682	73.48	-0.0236437132902977	-0.0085549455343211
4	C	26	50	20120601	12	3684	73.52	-0.0235907934187937	-0.00674656236784339
4	C	26	50	20120601	12	3686	73.56	-0.0237126420593277	-0.00595426336165949
4	C	26	50	20120601	12	3688	73.6	-0.0236519086578916	-0.00483612247963701
4	C	26	50	20120601	12	3690	73.64	-0.0234191998162031	-0.00387297233298281
4	C	26	50	20120601	12	3692	73.68	-0.0236024394674798	-0.00234204372530707
4	C	26	50	20120601	12	3694	73.72	-0.0229984550179412	-0.0009325232306407
4	C	26	50	20120601	12	3696	73.76	-0.0229417188911391	0.0004552707010669
4	C	26	50	20120601	12	3698	73.8	-0.0230114749751032	0.001300369370602
4	C	26	50	20120601	12	3700	73.84	-0.0230027704906267	0.0023251862996435
4	C	26	50	20120601	12	3702	73.88	-0.0229911244419406	0.0036883962498896
4	C	26	50	20120601	12	3704	73.92	-0.0232465596955764	0.0045569779356279
4	C	26	50	20120601	12	3706	73.96	-0.0236820667621092	0.0044218498297432
4	C	26	50	20120601	12	3708	74	-0.0234503690831178	0.0038484357276756
4	C	26	50	20120601	12	3710	74.04	-0.0239804728948378	0.0034012048307107
4	C	26	50	20120601	12	3712	74.08	-0.0241815033527291	0.0035494851227255
4	C	26	50	20120601	12	3714	74.12	-0.024190412898172	0.0038525510891421
4	C	26	50	20120601	12	3716	74.16	-0.0245294493865476	0.003485796014944
4	C	26	50	20120601	12	3718	74.2	-0.0255517320448853	0.0026083288253933
4	C	26	50	20120601	12	3720	74.24	-0.0257407855281169	0.0019842632503758
4	C	26	50	20120601	12	3722	74.28	-0.0265284041945161	0.0016179388042075
4	C	26	50	20120601	12	3724	74.32	-0.0269427977596694	4.88398653764998e-05
4	C	26	50	20120601	12	3726	74.36	-0.0281257661913911	-0.001261549208315
4	C	26	50	20120601	12	3728	74.4	-0.029080020934738	-0.00221156131097471
4	C	26	50	20120601	12	3730	74.44	-0.0298041265629442	-0.00342187356192486
4	C	26	50	20120601	12	3732	74.48	-0.0304608519859712	-0.00393491488701476
4	C	26	50	20120601	12	3734	74.52	-0.0315551845826712	-0.00581328748269433
4	C	26	50	20120601	12	3736	74.56	-0.032528870620365	-0.00708537258204892
4	C	26	50	20120601	12	3738	74.6	-0.0334497357815043	-0.00788871659615496
4	C	26	50	20120601	12	3740	74.64	-0.0342057036412708	-0.00924049262974928
4	C	26	50	20120601	12	3742	74.68	-0.0352632525432134	-0.0105216286959031
4	C	26	50	20120601	12	3744	74.72	-0.0366870827578107	-0.0115409938316616
4	C	26	50	20120601	12	3746	74.76	-0.0376838204765712	-0.0125678542993007
4	C	26	50	20120601	12	3748	74.8	-0.0393248031836708	-0.0134765572238035
4	C	26	50	20120601	12	3750	74.84	-0.0411276426329841	-0.0142307573166171
4	C	26	50	20120601	12	3752	74.88	-0.042595384178693	-0.0152207775209564
4	C	26	50	20120601	12	3754	74.92	-0.0439238256885081	-0.0170152023995735
4	C	26	50	20120601	12	3756	74.96	-0.0452985119818129	-0.0177765442708771
4	C	26	50	20120601	12	3758	75	-0.0464300242530676	-0.0185731707705618
4	C	26	50	20120601	12	3760	75.04	-0.0464892090906529	-0.0192291537314686
4	C	26	50	20120601	12	3762	75.08	-0.0466999976221246	-0.0192227190597598
4	C	26	50	20120601	12	3764	75.12	-0.0463030278751665	-0.0183716453379236
4	C	26	50	20120601	12	3766	75.16	-0.0461273825507198	-0.0177710288379838
4	C	26	50	20120601	12	3768	75.2	-0.0460933000038666	-0.0172561136799237
4	C	26	50	20120601	12	3770	75.24	-0.0466423684194579	-0.0164213741247330
4	C	26	50	20120601	12	3772	75.28	-0.0472378230398951	-0.0148255048302731
4	C	26	50	20120601	12	3774	75.32	-0.0466003662766555	-0.0143573294304495
4	C	26	50	20120601	12	3776	75.36	-0.0464449442061507	-0.0136332520865145
4	C	26	50	20120601	12	3778	75.4	-0.0463493433693342	-0.0129243068276968
4	C	26	50	20120601	12	3780	75.44	-0.0455102197521002	-0.0116002493799250
4	C	26	50	20120601	12	3782	75.48	-0.0449169571626846	-0.0100946776214226
4	C	26	50	20120601	12	3784	75.52	-0.0441138959912911	-0.0094327549635539
4	C	26	50	20120601	12	3786	75.56	-0.043521481930013	-0.00853190092432224
4	C	26	50	20120601	12	3788	75.6	-0.0428784390232019	-0.00778661037695162
4	C	26	50	20120601	12	3790	75.64	-0.042519723753106	-0.00779092372831686
4	C	26	50	20120601	12	3792	75.68	-0.0417018840499856	-0.00716824549680399
4	C	26	50	20120601	12	3794	75.72	-0.0410818928242413	-0.00654500157986616
4	C	26	50	20120601	12	3796	75.76	-0.0401722706609229	-0.00540132707197504
4	C	26	50	20120601	12	3798	75.8	-0.0388368995046521	-0.00457125442154015
4	C	26	50	20120601	12	3800	75.84	-0.0381087916520643	-0.00359792193723687
4	C	26	50	20120601	12	3802	75.88	-0.0369589653151769	-0.00237300086018742
4	C	26	50	20120601	12	3804	75.92	-0.0363558032308248	-0.00217175827026172
4	C	26	50	20120601	12	3806	75.96	-0.0349316689603116	-0.0010509728088776
4	C	26	50	20120601	12	3808	76	-0.0340363939935835	0.000350873455892501
4	C	26	50	20120601	12	3810	76.04	-0.0331939399034101	0.0011019693499367
4	C	26	50	20120601	12	3812	76.08	-0.0323399529016354	0.0015541782786411
4	C	26	50	20120601	12	3814	76.12	-0.0315704793023482	0.0032814987237236
4	C	26	50	20120601	12	3816	76.16	-0.0307075827551307	0.0041565575075776
4	C	26	50	20120601	12	3818	76.2	-0.0298502249753301	0.0055820048753834
4	C	26	50	20120601	12	3820	76.24	-0.0289086889616565	0.0068854381396683
4	C	26	50	20120601	12	3822	76.28	-0.0276598181779282	0.0076179795517742
4	C	26	50	20120601	12	3824	76.32	-0.0273236525430843	0.0082323209943369
4	C	26	50	20120601	12	3826	76.36	-0.0269574065857688	0.0081434730272808
4	C	26	50	20120601	12	3828	76.4	-0.0261814983147728	0.007955311912807
4	C	26	50	20120601	12	3830	76.44	-0.025661499058956	0.0084050247545739
4	C	26	50	20120601	12	3832	76.48	-0.0242406740481788	0.0077083477984098
4	C	26	50	20120601	12	3834	76.52	-0.0221077642244755	0.0074492568027152
4	C	26	50	20120601	12	3836	76.56	-0.020979363223058	0.0078264275598001
4	C	26	50	20120601	12	3838	76.6	-0.0184323433840206	0.007957829212948
4	C	26	50	20120601	12	3840	76.64	-0.0170216653555535	0.0087407378410778
4	C	26	50	20120601	12	3842	76.68	-0.0151498829950746	0.0087300605286819
4	C	26	50	20120601	12	3844	76.72	-0.0138273104715432	0.0086050440497681
4	C	26	50	20120601	12	3846	76.76	-0.0119276681038856	0.0085943667373722
4	C	26	50	20120601	12	3848	76.8	-0.010000660703796	0.0087898110516921
4	C	26	50	20120601	12	3850	76.84	-0.00800923587594032	0.0086334697423718
4	C	26	50	20120601	12	3852	76.88	-0.00657633348134046	0.0078733087393928
4	C	26	50	20120601	12	3854	76.92	-0.00489388603259206	0.0074936348243025
4	C	26	50	20120601	12	3856	76.96	-0.00304220671790229	0.0080823224328437
4	C	26	50	20120601	12	3858	77	-0.0018953855848349	0.0082952676399981
4	C	26	50	20120601	12	3860	77.04	-0.0015266152563105	0.0084736565387558
4	C	26	50	20120601	12	3862	77.08	-0.0010412500906362	0.007693569266683
4	C	26	50	20120601	12	3864	77.12	-0.0013287031393242	0.0080279742056417
4	C	26	50	20120601	12	3866	77.16	-0.0013076667125839	0.0079626728943992
4	C	26	50	20120601	12	3868	77.2	-0.0010455775841371	0.0072811280233525
4	C	26	50	20120601	12	3870	77.24	-0.0009750861091206	0.00722251594226
4	C	26	50	20120601	12	3872	77.28	-0.000170151104756900	0.0067342233545116
4	C	26	50	20120601	12	3874	77.32	0.0006471016997351	0.0069029602457061
4	C	26	50	20120601	12	3876	77.36	0.0012979227811392	0.0062529876924395
4	C	26	50	20120601	12	3878	77.4	0.0016544743044847	0.0060833952020397
4	C	26	50	20120601	12	3880	77.44	0.0018278144608248	0.0051936144550014
4	C	26	50	20120601	12	3882	77.48	0.0029195258126868	0.0047490472292813
4	C	26	50	20120601	12	3884	77.52	0.0032515768638817	0.0040163494758661
4	C	26	50	20120601	12	3886	77.56	0.0035937995047025	0.0027138758261939
4	C	26	50	20120601	12	3888	77.6	0.0043386870012079	0.0008394559574212
4	C	26	50	20120601	12	3890	77.64	0.0046159647833146	-0.0008815924505122
4	C	26	50	20120601	12	3892	77.68	0.0053961227660655	-0.00183343595973521
4	C	26	50	20120601	12	3894	77.72	0.0060030608006292	-0.00374314752795696
4	C	26	50	20120601	12	3896	77.76	0.006870984877061	-0.00535876631481543
4	C	26	50	20120601	12	3898	77.8	0.0078185008927831	-0.00590761552730461
4	C	26	50	20120601	12	3900	77.84	0.0087073341167346	-0.00744331003468556
4	C	26	50	20120601	12	3902	77.88	0.0090857069553475	-0.00951562787830897
4	C	26	50	20120601	12	3904	77.92	0.0099088499593268	-0.0112065323241604
4	C	26	50	20120601	12	3906	77.96	0.0109282150950853	-0.0123492168825578
4	C	26	50	20120601	12	3908	78	0.0116674952348159	-0.0130187762936634
4	C	26	50	20120601	12	3910	78.04	0.0127572174953024	-0.013681830322382
4	C	26	50	20120601	12	3912	78.08	0.0130645968130842	-0.0140815577857867
4	C	26	50	20120601	12	3914	78.12	0.0141401769379471	-0.0141516320678023
4	C	26	50	20120601	12	3916	78.16	0.0147046602813683	-0.0139145391640705
4	C	26	50	20120601	12	3918	78.2	0.0159645831440865	-0.0129532982057255
4	C	26	50	20120601	12	3920	78.24	0.0166021813286824	-0.0126241399990832
4	C	26	50	20120601	12	3922	78.28	0.0172279708300325	-0.0121318522580211
4	C	26	50	20120601	12	3924	78.32	0.0183695240175801	-0.0111510951525153
4	C	26	50	20120601	12	3926	78.36	0.0190204158096623	-0.0108202398895982
4	C	26	50	20120601	12	3928	78.4	0.0201208153825448	-0.00999575338273464
4	C	26	50	20120601	12	3930	78.44	0.0210783086749495	-0.00882867364038624
4	C	26	50	20120601	12	3932	78.48	0.0223571819994035	-0.00801451089252805
4	C	26	50	20120601	12	3934	78.52	0.0228637532974455	-0.00714222396725633
4	C	26	50	20120601	12	3936	78.56	0.0238843912254102	-0.00623288464665042
4	C	26	50	20120601	12	3938	78.6	0.0248570166029323	-0.00639912545090738
4	C	26	50	20120601	12	3940	78.64	0.0256682095023095	-0.00576994183700759
4	C	26	50	20120601	12	3942	78.68	0.0267136668782938	-0.00542791428694766
4	C	26	50	20120601	12	3944	78.72	0.0273815999438026	-0.0054591684066761
4	C	26	50	20120601	12	3946	78.76	0.0272440676748618	-0.00465172317323919
4	C	26	50	20120601	12	3948	78.8	0.0274176623896431	-0.00515341543449104
4	C	26	50	20120601	12	3950	78.84	0.0274243799040644	-0.00548299790520209
4	C	26	50	20120601	12	3952	78.88	0.0272611089482884	-0.00545436008056404
4	C	26	50	20120601	12	3954	78.92	0.0270372389413648	-0.00556240599672934
4	C	26	50	20120601	12	3956	78.96	0.026910454695498	-0.00569173582700836
4	C	26	50	20120601	12	3958	79	0.0272749682411997	-0.00635549696250817
4	C	26	50	20120601	12	3960	79.04	0.0279285470390504	-0.00769822202930331
4	C	26	50	20120601	12	3962	79.08	0.0287339416628219	-0.0083819942867107
4	C	26	50	20120601	12	3964	79.12	0.0301738232013521	-0.00978906607059381
4	C	26	50	20120601	12	3966	79.16	0.0312559794192799	-0.0110296142075075
4	C	26	50	20120601	12	3968	79.2	0.0324579195259408	-0.0116009564867062
4	C	26	50	20120601	12	3970	79.24	0.033994321140103	-0.0131089324082647
4	C	26	50	20120601	12	3972	79.28	0.0348342225747964	-0.0135611979055116
4	C	26	50	20120601	12	3974	79.32	0.0353385311311386	-0.0147221258188636
4	C	26	50	20120601	12	3976	79.36	0.0352181815569807	-0.0151022664244295
4	C	26	50	20120601	12	3978	79.4	0.0351659970765291	-0.0150131709700000
4	C	26	50	20120601	12	3980	79.44	0.0351545419466739	-0.0155849375132675
4	C	26	50	20120601	12	3982	79.48	0.0352203735880023	-0.0170030401629371
4	C	26	50	20120601	12	3984	79.52	0.0352786391867721	-0.0193514832046138
4	C	26	50	20120601	12	3986	79.56	0.035164158598898	-0.0204192851548836
4	C	26	50	20120601	12	3988	79.6	0.0352620928880923	-0.0228614198450676
4	C	26	50	20120601	12	3990	79.64	0.0353285609255239	-0.0242991093525761
4	C	26	50	20120601	12	3992	79.68	0.0355108530537138	-0.0260002668467547
4	C	26	50	20120601	12	3994	79.72	0.0352687396918355	-0.0270650282378654
4	C	26	50	20120601	12	3996	79.76	0.0354656689303959	-0.0290512204755403
4	C	26	50	20120601	12	3998	79.8	0.0353550774298184	-0.0311838545275989
4	C	26	50	20120601	12	4000	79.84	0.0355371574259739	-0.0328440705391468
4	C	26	50	20120601	12	4002	79.88	0.0357695834249499	-0.0346964781738212
4	C	26	50	20120601	12	4004	79.92	0.0361205912311309	-0.0375734128237568
[truncated: 4,732 more rows]
