# Supplementary material for: How Do Ants Make Sense of Gravity? A Boltzmann Walker Analysis of Lasius niger Trajectories on Various Inclines
Source: PLoS One. 2013 Oct 29;8(10):e76531. doi: 10.1371/journal.pone.0076531 (PMC3812222; doi:10.1371/journal.pone.0076531)
Supplement: Dataset S4 — Trajectories for . (ZIP) [file pone.0076531.s008.zip › Incline4/4-C-26-50-20120601-13.txt]

Pente	Colonie	Temperature	Humidite	Date	Indiv	Frame	Time	X	Y
4	C	26	50	20120601	13	12	0	0	0
4	C	26	50	20120601	13	14	0.04	-0.000676482693600201	-0.0012519261921298
4	C	26	50	20120601	13	16	0.08	-0.00105208367363090	-0.0018994804402048
4	C	26	50	20120601	13	18	0.12	-0.0008809284772447	-0.0017870151066571
4	C	26	50	20120601	13	20	0.16	-0.000209092182303701	-0.0012819145907199
4	C	26	50	20120601	13	22	0.2	0.000407321083127899	-0.0013815176519178
4	C	26	50	20120601	13	24	0.24	0.0009447363789653	-0.0018631846491265
4	C	26	50	20120601	13	26	0.28	0.0009926456918178	-0.0013019158131325
4	C	26	50	20120601	13	28	0.32	0.0019190706921561	-0.0011493484741247
4	C	26	50	20120601	13	30	0.36	0.0019343068633917	-0.0008533909107581
4	C	26	50	20120601	13	32	0.4	0.0031780765788005	-0.0006981413743079
4	C	26	50	20120601	13	34	0.44	0.0034911976036455	-0.000884662001049299
4	C	26	50	20120601	13	36	0.48	0.0042479503519392	-0.0009294854999087
4	C	26	50	20120601	13	38	0.52	0.0049271546995401	-0.000897566699806
4	C	26	50	20120601	13	40	0.56	0.00684322315772472	-0.0016676554819928
4	C	26	50	20120601	13	42	0.6	0.00824207836081044	-0.0022775492229018
4	C	26	50	20120601	13	44	0.64	0.0105138922406100	-0.0026500318620274
4	C	26	50	20120601	13	46	0.68	0.0123827118236758	-0.0025168765840622
4	C	26	50	20120601	13	48	0.72	0.0140549840058429	-0.0039117366338342
4	C	26	50	20120601	13	50	0.76	0.0153295369078638	-0.00426668302478644
4	C	26	50	20120601	13	52	0.8	0.0168025817544316	-0.00534468145484095
4	C	26	50	20120601	13	54	0.84	0.0185236089491616	-0.00666138499208842
4	C	26	50	20120601	13	56	0.88	0.0198922211952159	-0.00798362517543258
4	C	26	50	20120601	13	58	0.92	0.0214628587984028	-0.00857301069836685
4	C	26	50	20120601	13	60	0.96	0.022749519489838	-0.0104981181025354
4	C	26	50	20120601	13	62	1	0.0239690877685539	-0.0119428574646523
4	C	26	50	20120601	13	64	1.04	0.025744944023097	-0.0130545000353557
4	C	26	50	20120601	13	66	1.08	0.0281349649435075	-0.0157082010744707
4	C	26	50	20120601	13	68	1.12	0.030018379210537	-0.017415757885019
4	C	26	50	20120601	13	70	1.16	0.0317869381230983	-0.0196337255834312
4	C	26	50	20120601	13	72	1.2	0.0335392123664888	-0.0208210356507894
4	C	26	50	20120601	13	74	1.24	0.0334460722612709	-0.0199113569189285
4	C	26	50	20120601	13	76	1.28	0.0351853640241589	-0.0219492881597828
4	C	26	50	20120601	13	78	1.32	0.0383359489984137	-0.0252162629102209
4	C	26	50	20120601	13	80	1.36	0.0399837623570196	-0.0261789463663995
4	C	26	50	20120601	13	82	1.4	0.0413952747714886	-0.0278949672451186
4	C	26	50	20120601	13	84	1.44	0.0426360986800469	-0.0287666955560332
4	C	26	50	20120601	13	86	1.48	0.0435320807535562	-0.0297196562939705
4	C	26	50	20120601	13	88	1.52	0.0446565148859312	-0.0321518278496076
4	C	26	50	20120601	13	90	1.56	0.0441005451081555	-0.0321390009325969
4	C	26	50	20120601	13	92	1.6	0.0440298344300368	-0.0334011865370149
4	C	26	50	20120601	13	94	1.64	0.0439516001357664	-0.0342710975835018
4	C	26	50	20120601	13	96	1.68	0.0437605045281507	-0.036710368491222
4	C	26	50	20120601	13	98	1.72	0.0443251575771994	-0.0384473480149355
4	C	26	50	20120601	13	100	1.76	0.045033501795253	-0.0417955339791928
4	C	26	50	20120601	13	102	1.8	0.0454894937452368	-0.0441620294569933
4	C	26	50	20120601	13	104	1.84	0.0460211319786719	-0.0472882546026362
4	C	26	50	20120601	13	106	1.88	0.0465076709416029	-0.04872589461267
4	C	26	50	20120601	13	108	1.92	0.0471413022571564	-0.0512086243031619
4	C	26	50	20120601	13	110	1.96	0.0478871655610197	-0.0535390997615287
4	C	26	50	20120601	13	112	2	0.0492476814344295	-0.0555523317625162
4	C	26	50	20120601	13	114	2.04	0.0499358448249481	-0.0572556035059705
4	C	26	50	20120601	13	116	2.08	0.0507901641669099	-0.0594978461801809
4	C	26	50	20120601	13	118	2.12	0.0523547227730988	-0.0621851206492666
4	C	26	50	20120601	13	120	2.16	0.0532765920258674	-0.0627562366542954
4	C	26	50	20120601	13	122	2.2	0.0544278679316562	-0.0641929715676492
4	C	26	50	20120601	13	124	2.24	0.0563984189673313	-0.0653341146332637
4	C	26	50	20120601	13	126	2.28	0.0571613447578247	-0.0659351978236792
4	C	26	50	20120601	13	128	2.32	0.0568979191975615	-0.0669850675459781
4	C	26	50	20120601	13	130	2.36	0.0568333179220323	-0.0678191424207945
4	C	26	50	20120601	13	132	2.4	0.0566074821582569	-0.0689619542584125
4	C	26	50	20120601	13	134	2.44	0.0555042541582497	-0.0693189017615555
4	C	26	50	20120601	13	136	2.48	0.0548272701259417	-0.0690667474833844
4	C	26	50	20120601	13	138	2.52	0.05463677555909	-0.0682814346921986
4	C	26	50	20120601	13	140	2.56	0.0545526864206713	-0.0667031157880477
4	C	26	50	20120601	13	142	2.6	0.0543815807217598	-0.067289434588872
4	C	26	50	20120601	13	144	2.64	0.0541201279894161	-0.0658695288169104
4	C	26	50	20120601	13	146	2.68	0.0531818609303918	-0.0652144014552088
4	C	26	50	20120601	13	148	2.72	0.0511899128435181	-0.0650846049344542
4	C	26	50	20120601	13	150	2.76	0.0499138679461888	-0.063540425145699
4	C	26	50	20120601	13	152	2.8	0.0487074730668065	-0.0635764168808614
4	C	26	50	20120601	13	154	2.84	0.0465908903386808	-0.0611694961083806
4	C	26	50	20120601	13	156	2.88	0.0445107236097862	-0.0605975881437569
4	C	26	50	20120601	13	158	2.92	0.0431868075833706	-0.0603549798071318
4	C	26	50	20120601	13	160	2.96	0.0417375215246507	-0.0601922038261026
4	C	26	50	20120601	13	162	3	0.0408914682609609	-0.0586842986152223
4	C	26	50	20120601	13	164	3.04	0.0386522732169775	-0.0580160119963229
4	C	26	50	20120601	13	166	3.08	0.0375317211008312	-0.0576848738906933
4	C	26	50	20120601	13	168	3.12	0.0356594437656054	-0.0571068848077514
4	C	26	50	20120601	13	170	3.16	0.0335193143816662	-0.0563499977091693
4	C	26	50	20120601	13	172	3.2	0.0324711699999134	-0.0560392242788378
4	C	26	50	20120601	13	174	3.24	0.0305116356878893	-0.0552737104775252
4	C	26	50	20120601	13	176	3.28	0.0292276004839326	-0.0549871200991103
4	C	26	50	20120601	13	178	3.32	0.0274464692128018	-0.054520924598274
4	C	26	50	20120601	13	180	3.36	0.0266699245457028	-0.0540523956450598
4	C	26	50	20120601	13	182	3.4	0.025206425640681	-0.054305752004759
4	C	26	50	20120601	13	184	3.44	0.0241821107574541	-0.0542446579788645
4	C	26	50	20120601	13	186	3.48	0.0225013179385737	-0.0538762553458663
4	C	26	50	20120601	13	188	3.52	0.0207891295786086	-0.0535395310966652
4	C	26	50	20120601	13	190	3.56	0.0196607285771911	-0.0535149237806799
4	C	26	50	20120601	13	192	3.6	0.0186018361723642	-0.0533680577022275
4	C	26	50	20120601	13	194	3.64	0.0180019267792056	-0.0534785077814488
4	C	26	50	20120601	13	196	3.68	0.0156182698198257	-0.0525881189225787
4	C	26	50	20120601	13	198	3.72	0.0143620946230478	-0.0526342929953902
4	C	26	50	20120601	13	200	3.76	0.0128910296754673	-0.0527030237745215
4	C	26	50	20120601	13	202	3.8	0.0125315365879121	-0.0527933920211572
4	C	26	50	20120601	13	204	3.84	0.0142049047855901	-0.052983957298687
4	C	26	50	20120601	13	206	3.88	0.0145921871696459	-0.051848131676067
4	C	26	50	20120601	13	208	3.92	0.0141213954747319	-0.0520288681693383
4	C	26	50	20120601	13	210	3.96	0.0142754033316743	-0.0520365049225751
4	C	26	50	20120601	13	212	4	0.0145837018882717	-0.0514781734081502
4	C	26	50	20120601	13	214	4.04	0.0147761056434325	-0.0505564597188735
4	C	26	50	20120601	13	216	4.08	0.0153766514326943	-0.0492988703085333
4	C	26	50	20120601	13	218	4.12	0.0163987742848994	-0.0477837526084849
4	C	26	50	20120601	13	220	4.16	0.0168750107020286	-0.0461892975275873
4	C	26	50	20120601	13	222	4.2	0.0174616971983790	-0.0434100143241336
4	C	26	50	20120601	13	224	4.24	0.0178849006069192	-0.0416946439836531
4	C	26	50	20120601	13	226	4.28	0.0182467978575305	-0.0387636863756349
4	C	26	50	20120601	13	228	4.32	0.018320407673452	-0.0364158797300612
4	C	26	50	20120601	13	230	4.36	0.0191207818390771	-0.034848436128205
4	C	26	50	20120601	13	232	4.4	0.0200958325928586	-0.0323535300589411
4	C	26	50	20120601	13	234	4.44	0.0201758134408786	-0.0299962411114317
4	C	26	50	20120601	13	236	4.48	0.0199447026605156	-0.0283668125291366
4	C	26	50	20120601	13	238	4.52	0.0196309240263641	-0.0259063284179808
4	C	26	50	20120601	13	240	4.56	0.0195421679831895	-0.0237866485621536
4	C	26	50	20120601	13	242	4.6	0.0191335309743418	-0.0215016895672917
4	C	26	50	20120601	13	244	4.64	0.0186507326062833	-0.0193227824474723
4	C	26	50	20120601	13	246	4.68	0.0175888392402771	-0.0171270207304164
4	C	26	50	20120601	13	248	4.72	0.0161010525608244	-0.0152100316899134
4	C	26	50	20120601	13	250	4.76	0.014697790738989	-0.0148867098719323
4	C	26	50	20120601	13	252	4.8	0.0130246092175013	-0.0138007734611521
4	C	26	50	20120601	13	254	4.84	0.0117403406683068	-0.0138468838943533
4	C	26	50	20120601	13	256	4.88	0.0106807835831057	-0.0131582750265626
4	C	26	50	20120601	13	258	4.92	0.00967469084163001	-0.0142172452131354
4	C	26	50	20120601	13	260	4.96	0.00935042581391349	-0.0142023959707305
4	C	26	50	20120601	13	262	5	0.0103047724811419	-0.0144401323416332
4	C	26	50	20120601	13	264	5.04	0.0102322445385956	-0.0138755853586017
4	C	26	50	20120601	13	266	5.08	0.0111519146892746	-0.0148411608815153
4	C	26	50	20120601	13	268	5.12	0.0119010306843315	-0.0140355753389129
4	C	26	50	20120601	13	270	5.16	0.0128430666224994	-0.0144395595851404
4	C	26	50	20120601	13	272	5.2	0.0130989049270006	-0.0140556076740240
4	C	26	50	20120601	13	274	5.24	0.0132142312145850	-0.0144171202585463
4	C	26	50	20120601	13	276	5.28	0.0140908413907169	-0.0143396072131926
4	C	26	50	20120601	13	278	5.32	0.0143898332907029	-0.0136358956759266
4	C	26	50	20120601	13	280	5.36	0.0146063165066369	-0.0138531616590674
4	C	26	50	20120601	13	282	5.4	0.0154922902614760	-0.0130086781017212
4	C	26	50	20120601	13	284	5.44	0.0156931474782059	-0.0126517129209087
4	C	26	50	20120601	13	286	5.48	0.0173646050733611	-0.0120151315558642
4	C	26	50	20120601	13	288	5.52	0.0193005326254954	-0.0105512472776466
4	C	26	50	20120601	13	290	5.56	0.0210338733777129	-0.0101168673393230
4	C	26	50	20120601	13	292	5.6	0.0223074716855792	-0.00875619590242138
4	C	26	50	20120601	13	294	5.64	0.0229796403207073	-0.00804703144050158
4	C	26	50	20120601	13	296	5.68	0.0238876453308171	-0.00637435125772171
4	C	26	50	20120601	13	298	5.72	0.0239411357667829	-0.00502055777776998
4	C	26	50	20120601	13	300	5.76	0.0238903330436924	-0.0036282320694124
4	C	26	50	20120601	13	302	5.8	0.0232563594884569	-0.0023418817978542
4	C	26	50	20120601	13	304	5.84	0.0223946862359708	-0.0017206248509715
4	C	26	50	20120601	13	306	5.88	0.0214806729395412	-0.0009891865254443
4	C	26	50	20120601	13	308	5.92	0.0202349982784639	-0.000853245246761199
4	C	26	50	20120601	13	310	5.96	0.0193646134704336	-0.000100805849832800
4	C	26	50	20120601	13	312	6	0.0173951089527947	0.000333145581781401
4	C	26	50	20120601	13	314	6.04	0.0160120858705398	0.000135785008084401
4	C	26	50	20120601	13	316	6.08	0.0139010185753073	0.000450999069001800
4	C	26	50	20120601	13	318	6.12	0.0116945060067503	0.0012942380477024
4	C	26	50	20120601	13	320	6.16	0.00989803051846778	0.000440194477385301
4	C	26	50	20120601	13	322	6.2	0.00892652236965996	0.000360913665078601
4	C	26	50	20120601	13	324	6.24	0.00641526092054719	-1.34710912883997e-05
4	C	26	50	20120601	13	326	6.28	0.00497192162985702	-0.0001128832336554
4	C	26	50	20120601	13	328	6.32	0.004100433735248	-0.0011672289418793
4	C	26	50	20120601	13	330	6.36	0.003215919519516	-0.002155263590377
4	C	26	50	20120601	13	332	6.4	0.0030899244048171	-0.00355900065868
4	C	26	50	20120601	13	334	6.44	0.0022950062751157	-0.00475442406924548
4	C	26	50	20120601	13	336	6.48	0.0017634528944943	-0.00563571246384171
4	C	26	50	20120601	13	338	6.52	0.0008075293791438	-0.00731613758719592
4	C	26	50	20120601	13	340	6.56	-0.000528159975178501	-0.00884317003650733
4	C	26	50	20120601	13	342	6.6	-0.0016611713128093	-0.0105857074195210
4	C	26	50	20120601	13	344	6.64	-0.0022013867515002	-0.0118128063854565
4	C	26	50	20120601	13	346	6.68	-0.0024075083782161	-0.0130494654350736
4	C	26	50	20120601	13	348	6.72	-0.0025140693701409	-0.0135982510079525
4	C	26	50	20120601	13	350	6.76	-0.0024186806653588	-0.0153574619688665
4	C	26	50	20120601	13	352	6.8	-0.0023946390347985	-0.016572271418945
4	C	26	50	20120601	13	354	6.84	-0.0024072326065714	-0.0184072064450563
4	C	26	50	20120601	13	356	6.88	-0.0029111381120484	-0.0198656636787282
4	C	26	50	20120601	13	358	6.92	-0.0038484081505112	-0.0223015758292378
4	C	26	50	20120601	13	360	6.96	-0.0045812819028042	-0.0232700009924796
4	C	26	50	20120601	13	362	7	-0.0042693488173515	-0.0248943242638145
4	C	26	50	20120601	13	364	7.04	-0.0044598575263388	-0.0270794114969015
4	C	26	50	20120601	13	366	7.08	-0.0045188938715001	-0.0290459532371272
4	C	26	50	20120601	13	368	7.12	-0.0045700742603224	-0.0306269167206397
4	C	26	50	20120601	13	370	7.16	-0.0044568021179373	-0.0320235876708784
4	C	26	50	20120601	13	372	7.2	-0.0051316549304068	-0.0337097644007908
4	C	26	50	20120601	13	374	7.24	-0.0056814156035369	-0.0350437361927416
4	C	26	50	20120601	13	376	7.28	-0.0063613192797445	-0.0356547266562682
4	C	26	50	20120601	13	378	7.32	-0.0075896309338097	-0.0369120367594299
4	C	26	50	20120601	13	380	7.36	-0.0077879220600307	-0.0376609858772864
4	C	26	50	20120601	13	382	7.4	-0.0080805836572689	-0.0388292068899796
4	C	26	50	20120601	13	384	7.44	-0.0075465200475743	-0.0395773824330175
4	C	26	50	20120601	13	386	7.48	-0.0071484542851054	-0.04212293148995
4	C	26	50	20120601	13	388	7.52	-0.006172682282407	-0.0432710961259017
4	C	26	50	20120601	13	390	7.56	-0.0056135588083872	-0.0438077336042798
4	C	26	50	20120601	13	392	7.6	-0.0043517196862919	-0.0450083372791242
4	C	26	50	20120601	13	394	7.64	-0.0035628360058612	-0.0454200502024701
4	C	26	50	20120601	13	396	7.68	-0.0025149178982783	-0.0459826102154465
4	C	26	50	20120601	13	398	7.72	-0.0020830170763296	-0.047444765617584
4	C	26	50	20120601	13	400	7.76	-0.0014978155042196	-0.0477799342318664
4	C	26	50	20120601	13	402	7.8	-0.0006552270637577	-0.0498896580242146
4	C	26	50	20120601	13	404	7.84	7.91740391825994e-05	-0.0504651015227442
4	C	26	50	20120601	13	406	7.88	0.000788543562069	-0.0513989067379792
4	C	26	50	20120601	13	408	7.92	0.0015978979838151	-0.0519193373289325
4	C	26	50	20120601	13	410	7.96	0.0023168134482475	-0.0525153576347946
4	C	26	50	20120601	13	412	8	0.0013477943153094	-0.0512080586177369
4	C	26	50	20120601	13	414	8.04	0.001323681974071	-0.0510080181093393
4	C	26	50	20120601	13	416	8.08	0.0018397285029809	-0.051202755316878
4	C	26	50	20120601	13	418	8.12	0.0020511534305557	-0.0497233465092796
4	C	26	50	20120601	13	420	8.16	0.0018598103355666	-0.0493139316829725
4	C	26	50	20120601	13	422	8.2	0.0024281120556062	-0.0482854448697367
4	C	26	50	20120601	13	424	8.24	0.0031413706657891	-0.0475140620821403
4	C	26	50	20120601	13	426	8.28	0.0029838272749407	-0.0479731158044866
4	C	26	50	20120601	13	428	8.32	0.0024263442886533	-0.0476085315481068
4	C	26	50	20120601	13	430	8.36	0.0020058985965597	-0.0477302953358272
4	C	26	50	20120601	13	432	8.4	0.0014420516492416	-0.0479794797655173
4	C	26	50	20120601	13	434	8.44	0.0010295255530973	-0.0485130625426007
4	C	26	50	20120601	13	436	8.48	0.00102825276089120	-0.0480852629399828
4	C	26	50	20120601	13	438	8.52	0.000672648760632499	-0.0483253256921956
4	C	26	50	20120601	13	440	8.56	-0.000288662908390601	-0.0474993542610916
4	C	26	50	20120601	13	442	8.6	-0.0004583685358754	-0.0468196832230151
4	C	26	50	20120601	13	444	8.64	-0.0014787943318057	-0.0462826356227039
4	C	26	50	20120601	13	446	8.68	-0.0020084880215925	-0.0455125256273137
4	C	26	50	20120601	13	448	8.72	-0.0020325296521529	-0.0454700992204425
4	C	26	50	20120601	13	450	8.76	-0.00157295267078850	-0.0443780010811711
4	C	26	50	20120601	13	452	8.8	-0.0013892321869006	-0.0435644181608735
4	C	26	50	20120601	13	454	8.84	-0.000643807289241601	-0.0426424852684946
4	C	26	50	20120601	13	456	8.88	-2.27051987440087e-06	-0.0412368064849705
4	C	26	50	20120601	13	458	8.92	0.0008917952942578	-0.0397910559601565
4	C	26	50	20120601	13	460	8.96	0.0017153201358989	-0.0381510207761436
4	C	26	50	20120601	13	462	9	0.0031706731708015	-0.0374197168009049
4	C	26	50	20120601	13	464	9.04	0.0043828804679252	-0.0369335950309747
4	C	26	50	20120601	13	466	9.08	0.00594449043883662	-0.0355813593779727
4	C	26	50	20120601	13	468	9.12	0.00680621318879742	-0.0347364092008616
4	C	26	50	20120601	13	470	9.16	0.00799335355052807	-0.0346663137056426
4	C	26	50	20120601	13	472	9.2	0.0091815475013627	-0.0350871553775336
4	C	26	50	20120601	13	474	9.24	0.0107403644004884	-0.0342115450503903
4	C	26	50	20120601	13	476	9.28	0.0120780690091371	-0.0341411172149841
4	C	26	50	20120601	13	478	9.32	0.0137851662002777	-0.0339538753393259
4	C	26	50	20120601	13	480	9.36	0.0157576405663976	-0.0351879888045308
4	C	26	50	20120601	13	482	9.4	0.0165957035234599	-0.0350768316185282
4	C	26	50	20120601	13	484	9.44	0.0177325898062516	-0.0365466237739026
4	C	26	50	20120601	13	486	9.48	0.0195842903341448	-0.0389507161192587
4	C	26	50	20120601	13	488	9.52	0.0204656282262158	-0.0402594293498788
4	C	26	50	20120601	13	490	9.56	0.0213012163095439	-0.0416109225407606
4	C	26	50	20120601	13	492	9.6	0.0226198290351006	-0.0425546272509322
4	C	26	50	20120601	13	494	9.64	0.023584322684639	-0.0426834621064644
4	C	26	50	20120601	13	496	9.68	0.0243180873914763	-0.043171295074805
4	C	26	50	20120601	13	498	9.72	0.0255843742152252	-0.0429058471891476
4	C	26	50	20120601	13	500	9.76	0.0268654395707008	-0.0429678604538576
4	C	26	50	20120601	13	502	9.8	0.0283266757340228	-0.042859602405658
4	C	26	50	20120601	13	504	9.84	0.0304878061893633	-0.0437920641180087
4	C	26	50	20120601	13	506	9.88	0.0315958425154826	-0.0448001155452682
4	C	26	50	20120601	13	508	9.92	0.0322031411745047	-0.0448676795982106
4	C	26	50	20120601	13	510	9.96	0.0327759400936726	-0.0447552071935951
4	C	26	50	20120601	13	512	10	0.0333858338345817	-0.0442485510427393
4	C	26	50	20120601	13	514	10.04	0.0347758502029025	-0.0442591717865927
4	C	26	50	20120601	13	516	10.08	0.0357208559895515	-0.0443049640217423
4	C	26	50	20120601	13	518	10.12	0.0369865629857398	-0.0453455565030721
4	C	26	50	20120601	13	520	10.16	0.0378619541097809	-0.0461297449944758
4	C	26	50	20120601	13	522	10.2	0.0381220845524438	-0.0475590340734238
4	C	26	50	20120601	13	524	10.24	0.0383276051383957	-0.047639043205715
4	C	26	50	20120601	13	526	10.28	0.0389085923540898	-0.0498668255462501
4	C	26	50	20120601	13	528	10.32	0.0390419809772928	-0.0506352809117724
4	C	26	50	20120601	13	530	10.36	0.0398045532143957	-0.051899135288194
4	C	26	50	20120601	13	532	10.4	0.040088194957533	-0.0534436474171363
4	C	26	50	20120601	13	534	10.44	0.0402507588065278	-0.0537206211433271
4	C	26	50	20120601	13	536	10.48	0.0406634263240283	-0.0557976766023845
4	C	26	50	20120601	13	538	10.52	0.0403626938099896	-0.055277740986178
4	C	26	50	20120601	13	540	10.56	0.0402730326701352	-0.0541159645446885
4	C	26	50	20120601	13	542	10.6	0.0402998320171422	-0.0538378594476478
4	C	26	50	20120601	13	544	10.64	0.0401257140433428	-0.0531512870473869
4	C	26	50	20120601	13	546	10.68	0.0408485398082751	-0.0525440025305005
4	C	26	50	20120601	13	548	10.72	0.0416753668385844	-0.0524901846333844
4	C	26	50	20120601	13	550	10.76	0.0427950774976611	-0.0519986676387138
4	C	26	50	20120601	13	552	10.8	0.0443772077073625	-0.0514712579038302
4	C	26	50	20120601	13	554	10.84	0.0463055232549973	-0.0519171240847074
4	C	26	50	20120601	13	556	10.88	0.0479163125025403	-0.0515792684646565
4	C	26	50	20120601	13	558	10.92	0.0496898282336377	-0.0515712569448256
4	C	26	50	20120601	13	560	10.96	0.0514422622831608	-0.0516673414426804
4	C	26	50	20120601	13	562	11	0.0534112788971207	-0.0516953358001475
4	C	26	50	20120601	13	564	11.04	0.0553157253482497	-0.0511664948811388
4	C	26	50	20120601	13	566	11.08	0.0575683624921435	-0.051652765143493
4	C	26	50	20120601	13	568	11.12	0.058802942647824	-0.0516809362776555
4	C	26	50	20120601	13	570	11.16	0.0605892994380677	-0.0516887922339944
4	C	26	50	20120601	13	572	11.2	0.0621032999094019	-0.0517056779439292
4	C	26	50	20120601	13	574	11.24	0.0629555827838338	-0.051797241201025
4	C	26	50	20120601	13	576	11.28	0.0639183935192331	-0.0515043434301219
4	C	26	50	20120601	13	578	11.32	0.0649699744399424	-0.0509044623212345
4	C	26	50	20120601	13	580	11.36	0.0666887106087013	-0.0517344218345844
4	C	26	50	20120601	13	582	11.4	0.0685526370128413	-0.051992947144854
4	C	26	50	20120601	13	584	11.44	0.070497604925173	-0.052896346768498
4	C	26	50	20120601	13	586	11.48	0.0722667860917017	-0.053618019949377
4	C	26	50	20120601	13	588	11.52	0.072742527534084	-0.0545458854676499
4	C	26	50	20120601	13	590	11.56	0.0740587360965847	-0.055662124232431
4	C	26	50	20120601	13	592	11.6	0.0748994860594155	-0.0571478970010602
4	C	26	50	20120601	13	594	11.64	0.0759171541388992	-0.0578308207303302
4	C	26	50	20120601	13	596	11.68	0.0760425241712035	-0.0591487970597838
4	C	26	50	20120601	13	598	11.72	0.0768487673231124	-0.0611265747267625
4	C	26	50	20120601	13	600	11.76	0.0772475048370235	-0.0608395600842789
4	C	26	50	20120601	13	602	11.8	0.0773763396925557	-0.0612902699466072
4	C	26	50	20120601	13	604	11.84	0.0773445905980804	-0.060768071588701
4	C	26	50	20120601	13	606	11.88	0.0778858808390787	-0.0614697336476724
4	C	26	50	20120601	13	608	11.92	0.0780072910734085	-0.0619446972725954
4	C	26	50	20120601	13	610	11.96	0.078235262299663	-0.0616356916092168
4	C	26	50	20120601	13	612	12	0.0785053770900763	-0.0609833148928941
4	C	26	50	20120601	13	614	12.04	0.0784463336738472	-0.0603178567011195
4	C	26	50	20120601	13	616	12.08	0.0786221204196502	-0.0590821168903179
4	C	26	50	20120601	13	618	12.12	0.0790567789580455	-0.0590847331854083
4	C	26	50	20120601	13	620	12.16	0.0788674864727219	-0.0584467107367436
4	C	26	50	20120601	13	622	12.2	0.0799468849742032	-0.0575271183678105
4	C	26	50	20120601	13	624	12.24	0.0802504459153666	-0.0568076372179532
4	C	26	50	20120601	13	626	12.28	0.0814464463250655	-0.0560129906172558
4	C	26	50	20120601	13	628	12.32	0.0826334664786433	-0.0545064996199378
4	C	26	50	20120601	13	630	12.36	0.0838730953767415	-0.0538035647687603
4	C	26	50	20120601	13	632	12.4	0.0854094969909036	-0.052956592266255
4	C	26	50	20120601	13	634	12.44	0.0863025728555422	-0.0519710268346372
4	C	26	50	20120601	13	636	12.48	0.0862305186745393	-0.0526890937709322
4	C	26	50	20120601	13	638	12.52	0.086612922021805	-0.0525814721188356
4	C	26	50	20120601	13	640	12.56	0.0873157154516263	-0.0528759820931998
4	C	26	50	20120601	13	642	12.6	0.0875158266707021	-0.0524462025915946
4	C	26	50	20120601	13	644	12.64	0.088253551175514	-0.0534858616919732
4	C	26	50	20120601	13	646	12.68	0.0881329187586436	-0.053460123005138
4	C	26	50	20120601	13	648	12.72	0.0878281557359522	-0.0530450513245815
4	C	26	50	20120601	13	650	12.76	0.0873544649032353	-0.0528458593443212
4	C	26	50	20120601	13	652	12.8	0.0874832997587675	-0.0527096705782647
4	C	26	50	20120601	13	654	12.84	0.0877059676841632	-0.0522496976171029
4	C	26	50	20120601	13	656	12.88	0.0873832441492296	-0.0517960179062936
4	C	26	50	20120601	13	658	12.92	0.0870851279302814	-0.0506365042065039
4	C	26	50	20120601	13	660	12.96	0.086600476942456	-0.0509428228641139
4	C	26	50	20120601	13	662	13	0.0860956027006889	-0.0496588583708354
4	C	26	50	20120601	13	664	13.04	0.0860253869973171	-0.0497303468664133
4	C	26	50	20120601	13	666	13.08	0.0852273462840699	-0.0486766163410891
4	C	26	50	20120601	13	668	13.12	0.0847362606245359	-0.0477983190081773
4	C	26	50	20120601	13	670	13.16	0.0839659384971113	-0.0464654227256407
4	C	26	50	20120601	13	672	13.2	0.0832497807491255	-0.045435875252233
4	C	26	50	20120601	13	674	13.24	0.0824385878497483	-0.0451565680736644
4	C	26	50	20120601	13	676	13.28	0.0819819382904581	-0.0437556481187776
4	C	26	50	20120601	13	678	13.32	0.0808510624153064	-0.0420971291635045
4	C	26	50	20120601	13	680	13.36	0.0804207879389544	-0.0405284127694422
4	C	26	50	20120601	13	682	13.4	0.0795887353895322	-0.0389008650911851
4	C	26	50	20120601	13	684	13.44	0.0789596931969886	-0.0372903586863546
4	C	26	50	20120601	13	686	13.48	0.0780331004709218	-0.0353005602040957
4	C	26	50	20120601	13	688	13.52	0.0774180589926457	-0.0334148478400274
4	C	26	50	20120601	13	690	13.56	0.0769502371462127	-0.0316735266806774
4	C	26	50	20120601	13	692	13.6	0.0765179827708734	-0.029906961809239
4	C	26	50	20120601	13	694	13.64	0.0761533985144936	-0.0268884643817099
4	C	26	50	20120601	13	696	13.68	0.0757089111918397	-0.0251839127749816
4	C	26	50	20120601	13	698	13.72	0.075143508609603	-0.0237267071203124
4	C	26	50	20120601	13	700	13.76	0.0746556756412624	-0.0216123871338865
4	C	26	50	20120601	13	702	13.8	0.0740478466521544	-0.0201744147836655
4	C	26	50	20120601	13	704	13.84	0.0732495938068729	-0.0181015312546172
4	C	26	50	20120601	13	706	13.88	0.0725112329059579	-0.0157269252620365
4	C	26	50	20120601	13	708	13.92	0.0727520027649519	-0.0142902964146998
4	C	26	50	20120601	13	710	13.96	0.0719150004680614	-0.0126503036570938
4	C	26	50	20120601	13	712	14	0.0717880748008384	-0.0111351859570454
4	C	26	50	20120601	13	714	14.04	0.0708937968546718	-0.0100395239995968
4	C	26	50	20120601	13	716	14.08	0.0694563194791977	-0.00842640129967598
4	C	26	50	20120601	13	718	14.12	0.0684392877958171	-0.00718380255309686
4	C	26	50	20120601	13	720	14.16	0.0676862897845315	-0.00568042282561614
4	C	26	50	20120601	13	722	14.2	0.0665933148328515	-0.00405655210262123
4	C	26	50	20120601	13	724	14.24	0.0651676461406231	-0.00244081310761
4	C	26	50	20120601	13	726	14.28	0.0644497206256844	-0.0013064016985524
4	C	26	50	20120601	13	728	14.32	0.0639224310989536	-0.0010758141772075
4	C	26	50	20120601	13	730	14.36	0.0643518570471682	-0.0011716271460582
4	C	26	50	20120601	13	732	14.4	0.0642884295688958	-0.000712078448965099
4	C	26	50	20120601	13	734	14.44	0.0638462049879417	4.05660089299008e-05
4	C	26	50	20120601	13	736	14.48	0.0636619329607645	0.0005745730500819
4	C	26	50	20120601	13	738	14.52	0.0626025455811908	0.0012006453941445
4	C	26	50	20120601	13	740	14.56	0.0612835793022436	0.001939925533875
4	C	26	50	20120601	13	742	14.6	0.0610534160449673	0.0031488659976697
4	C	26	50	20120601	13	744	14.64	0.0610365869035751	0.0021179043106997
4	C	26	50	20120601	13	746	14.68	0.0608808819903578	0.0019965647870481
4	C	26	50	20120601	13	748	14.72	0.0609201264167137	0.0018960849134415
4	C	26	50	20120601	13	750	14.76	0.0603109539247215	0.000884710084310401
4	C	26	50	20120601	13	752	14.8	0.0597690272876201	0.0007110446588509
4	C	26	50	20120601	13	754	14.84	0.0589926947525554	0.0003282877581947
4	C	26	50	20120601	13	756	14.88	0.0575065684305356	0.000190048382472701
4	C	26	50	20120601	13	758	14.92	0.0562187148499606	-0.000261156454602399
4	C	26	50	20120601	13	760	14.96	0.0548259973337355	-0.0004759754947269
4	C	26	50	20120601	13	762	15	0.0537022632370739	-0.00103374132372690
4	C	26	50	20120601	13	764	15.04	0.0527721349771011	-0.0010852186973972
4	C	26	50	20120601	13	766	15.08	0.0518270160533671	-0.0017938811135024
4	C	26	50	20120601	13	768	15.12	0.0511988930996391	-0.0021886588294389
4	C	26	50	20120601	13	770	15.16	0.0508073680748961	-0.0020878961131198
4	C	26	50	20120601	13	772	15.2	0.0502969784002357	-0.0020122356875328
4	C	26	50	20120601	13	774	15.24	0.0500288435088097	-0.0025353532842546
4	C	26	50	20120601	13	776	15.28	0.0486999070242478	-0.001951565925707
4	C	26	50	20120601	13	778	15.32	0.0481528892183218	-0.0024407423969319
4	C	26	50	20120601	13	780	15.36	0.0469063306737681	-0.0021817291829832
4	C	26	50	20120601	13	782	15.4	0.0462009916595345	-0.002597578680999
4	C	26	50	20120601	13	784	15.44	0.0454697018264314	-0.0022402069137873
4	C	26	50	20120601	13	786	15.48	0.0440705496384975	-0.002074956059024
4	C	26	50	20120601	13	788	15.52	0.0426890044094153	-0.0034743203789922
4	C	26	50	20120601	13	790	15.56	0.041073265414404	-0.0030748050476218
4	C	26	50	20120601	13	792	15.6	0.0403300254766988	-0.003996235894186
4	C	26	50	20120601	13	794	15.64	0.0389607697634736	-0.00404784054707701
4	C	26	50	20120601	13	796	15.68	0.0377901474161514	-0.004277148205148
4	C	26	50	20120601	13	798	15.72	0.035680282202447	-0.00426512738986783
4	C	26	50	20120601	13	800	15.76	0.0350189464432067	-0.0039678102015823
4	C	26	50	20120601	13	802	15.8	0.0331798819134933	-0.003197891125023
4	C	26	50	20120601	13	804	15.84	0.0315537838041376	-0.0023315085413742
4	C	26	50	20120601	13	806	15.88	0.0299851239786178	-0.0015613136931701
4	C	26	50	20120601	13	808	15.92	0.0289424448251767	-0.000174556380003700
4	C	26	50	20120601	13	810	15.96	0.0276962263989847	0.000406698829160401
4	C	26	50	20120601	13	812	16	0.0267074153472413	0.0013352643831468
4	C	26	50	20120601	13	814	16.04	0.0261608076632484	0.0017000042030185
4	C	26	50	20120601	13	816	16.08	0.0255510836279669	0.0015720744441662
4	C	26	50	20120601	13	818	16.12	0.0248532540877495	0.000385747255233901
4	C	26	50	20120601	13	820	16.16	0.0237374042316981	3.19463772671998e-05
4	C	26	50	20120601	13	822	16.2	0.0228298043937739	-0.0001161642091201
4	C	26	50	20120601	13	824	16.24	0.0208748379915562	-0.0007999788929344
4	C	26	50	20120601	13	826	16.28	0.0195751403723963	-0.002035117662972
4	C	26	50	20120601	13	828	16.32	0.0178762526909853	-0.0031699745493017
4	C	26	50	20120601	13	830	16.36	0.0169258870349350	-0.0035784277103863
4	C	26	50	20120601	13	832	16.4	0.0167258535976051	-0.00444476786762827
4	C	26	50	20120601	13	834	16.44	0.0163814855240994	-0.00534842912078124
4	C	26	50	20120601	13	836	16.48	0.0166288739025654	-0.00573723885548448
4	C	26	50	20120601	13	838	16.52	0.0163723002070118	-0.00692009415012114
4	C	26	50	20120601	13	840	16.56	0.0156893269802672	-0.0079300618367577
4	C	26	50	20120601	13	842	16.6	0.0154347402547688	-0.00830868923381185
4	C	26	50	20120601	13	844	16.64	0.0152691712019539	-0.00855079552462231
4	C	26	50	20120601	13	846	16.68	0.0155938180673323	-0.00938844835975152
4	C	26	50	20120601	13	848	16.72	0.0160573689888069	-0.0101117620283629
4	C	26	50	20120601	13	850	16.76	0.0157794901659363	-0.0110601902118328
4	C	26	50	20120601	13	852	16.8	0.015841666065206	-0.0112872351282039
4	C	26	50	20120601	13	854	16.84	0.0161920028270516	-0.0119380639877826
4	C	26	50	20120601	13	856	16.88	0.0160107423676555	-0.0124674741277502
4	C	26	50	20120601	13	858	16.92	0.0162522157978968	-0.0119272692956610
4	C	26	50	20120601	13	860	16.96	0.01619359805995	-0.0123933106472190
4	C	26	50	20120601	13	862	17	0.0162466155121898	-0.0124385357827302
4	C	26	50	20120601	13	864	17.04	0.0161220650166448	-0.0124597482790590
4	C	26	50	20120601	13	866	17.08	0.0157520275527685	-0.0132788098626972
4	C	26	50	20120601	13	868	17.12	0.0155136463004814	-0.0128330059072168
4	C	26	50	20120601	13	870	17.16	0.0157065153319042	-0.0136864484367699
4	C	26	50	20120601	13	872	17.2	0.0158228145984196	-0.0140624581245201
4	C	26	50	20120601	13	874	17.24	0.0156302972111990	-0.0147869050731696
4	C	26	50	20120601	13	876	17.28	0.0157421195725505	-0.0165137866170731
4	C	26	50	20120601	13	878	17.32	0.0151803444481013	-0.0163070780917288
4	C	26	50	20120601	13	880	17.36	0.0146833261626731	-0.0168438782046666
4	C	26	50	20120601	13	882	17.4	0.0143939427124725	-0.0166347372319950
4	C	26	50	20120601	13	884	17.44	0.0144311365291629	-0.0175770842971467
4	C	26	50	20120601	13	886	17.48	0.0140638794091502	-0.0195943043803801
4	C	26	50	20120601	13	888	17.52	0.0145867070920917	-0.0203987726942682
4	C	26	50	20120601	13	890	17.56	0.0151035385095288	-0.0211234935053741
4	C	26	50	20120601	13	892	17.6	0.0157148181797289	-0.0223554432238285
4	C	26	50	20120601	13	894	17.64	0.0158810094865112	-0.0237790259510524
4	C	26	50	20120601	13	896	17.68	0.0163405723257400	-0.0255851888022372
4	C	26	50	20120601	13	898	17.72	0.0168169784484966	-0.0269295967831715
4	C	26	50	20120601	13	900	17.76	0.0175318351200049	-0.0283715572156384
4	C	26	50	20120601	13	902	17.8	0.0176513715213645	-0.0303360059197918
4	C	26	50	20120601	13	904	17.84	0.0186677385243708	-0.0324053114885273
4	C	26	50	20120601	13	906	17.88	0.0187219029038097	-0.0334379702317722
4	C	26	50	20120601	13	908	17.92	0.0181013459926404	-0.034986675503927
4	C	26	50	20120601	13	910	17.96	0.0175770970250687	-0.0356916609647699
4	C	26	50	20120601	13	912	18	0.0165845312363171	-0.0367113796539191
4	C	26	50	20120601	13	914	18.04	0.0156505138890478	-0.0380514177149457
4	C	26	50	20120601	13	916	18.08	0.0151120520751743	-0.0384205981654032
4	C	26	50	20120601	13	918	18.12	0.0140195720982411	-0.0398731369153166
4	C	26	50	20120601	13	920	18.16	0.0131593766989276	-0.0402215284264072
4	C	26	50	20120601	13	922	18.2	0.011844370217955	-0.0416246404123157
4	C	26	50	20120601	13	924	18.24	0.0108385815323952	-0.0426174183331016
4	C	26	50	20120601	13	926	18.28	0.009348000437654	-0.0432960994216844
4	C	26	50	20120601	13	928	18.32	0.00794312068479258	-0.0446676037344739
4	C	26	50	20120601	13	930	18.36	0.00682787186950516	-0.0461306076647488
4	C	26	50	20120601	13	932	18.4	0.00652424021766365	-0.0470588974470905
4	C	26	50	20120601	13	934	18.44	0.00600182972772303	-0.048098485836791
4	C	26	50	20120601	13	936	18.48	0.00499971799742546	-0.0508463027884819
4	C	26	50	20120601	13	938	18.52	0.00543614430277379	-0.05237195637957
4	C	26	50	20120601	13	940	18.56	0.00534506894935697	-0.0539028425608389
4	C	26	50	20120601	13	942	18.6	0.0052716712654698	-0.0558746805308557
4	C	26	50	20120601	13	944	18.64	0.00500099078963159	-0.057940987966839
4	C	26	50	20120601	13	946	18.68	0.00513703813433188	-0.0588794600868298
4	C	26	50	20120601	13	948	18.72	0.00486451918086259	-0.0591707880806787
4	C	26	50	20120601	13	950	18.76	0.00557021174848676	-0.0601745968672511
4	C	26	50	20120601	13	952	18.8	0.00580603186001248	-0.0603571011274753
4	C	26	50	20120601	13	954	18.84	0.00613632143750471	-0.0616168118581592
4	C	26	50	20120601	13	956	18.88	0.00657451550980601	-0.061358081486923
4	C	26	50	20120601	13	958	18.92	0.00644235725240225	-0.060815801296431
4	C	26	50	20120601	13	960	18.96	0.00566369126495962	-0.0603575961022222
4	C	26	50	20120601	13	962	19	0.0051962229719172	-0.0607279079235296
4	C	26	50	20120601	13	964	19.04	0.00502609308036371	-0.0602721068923767
4	C	26	50	20120601	13	966	19.08	0.004379656061003	-0.0599782333141156
4	C	26	50	20120601	13	968	19.12	0.0036729735438851	-0.0599406152333565
4	C	26	50	20120601	13	970	19.16	0.0025093586247646	-0.0598998858827601
4	C	26	50	20120601	13	972	19.2	0.0012220000189363	-0.0603016639558303
4	C	26	50	20120601	13	974	19.24	0.0003507737538364	-0.0598231647970014
4	C	26	50	20120601	13	976	19.28	-0.0012636217382906	-0.060101269894042
4	C	26	50	20120601	13	978	19.32	-0.002867481339378	-0.0598034365178063
4	C	26	50	20120601	13	980	19.36	-0.0042350965648709	-0.0593916882391213
4	C	26	50	20120601	13	982	19.4	-0.0050948677001156	-0.0585296543621768
4	C	26	50	20120601	13	984	19.44	-0.0061360117247347	-0.0577927076748242
4	C	26	50	20120601	13	986	19.48	-0.0061360117247347	-0.0577927076748242
4	C	26	50	20120601	13	988	19.52	-0.0068211981957044	-0.05765793312233
4	C	26	50	20120601	13	990	19.56	-0.0075560942733916	-0.0573853434581826
4	C	26	50	20120601	13	992	19.6	-0.0088587263856935	-0.0574366794104968
4	C	26	50	20120601	13	994	19.64	-0.0102526459834465	-0.0568799742416686
4	C	26	50	20120601	13	996	19.68	-0.0118185339503841	-0.0574830656153426
4	C	26	50	20120601	13	998	19.72	-0.0138322679971862	-0.0566653319782394
4	C	26	50	20120601	13	1000	19.76	-0.0149708654783884	-0.0573138761758081
4	C	26	50	20120601	13	1002	19.8	-0.0170237025301901	-0.0570501607017646
4	C	26	50	20120601	13	1004	19.84	-0.0183993434176495	-0.0574459637225338
4	C	26	50	20120601	13	1006	19.88	-0.018821443739611	-0.0581307683558417
4	C	26	50	20120601	13	1008	19.92	-0.0196667121147736	-0.059078015670987
4	C	26	50	20120601	13	1010	19.96	-0.020372206692499	-0.0600721229525215
4	C	26	50	20120601	13	1012	20	-0.0213185984084391	-0.0603210245394992
4	C	26	50	20120601	13	1014	20.04	-0.0227784274292666	-0.0619694955074116
4	C	26	50	20120601	13	1016	20.08	-0.0237972834481426	-0.0635628333595948
4	C	26	50	20120601	13	1018	20.12	-0.0249526252179233	-0.0648236754611286
4	C	26	50	20120601	13	1020	20.16	-0.0251198771848774	-0.0659863499282302
4	C	26	50	20120601	13	1022	20.2	-0.0256784986130826	-0.0673844343849244
4	C	26	50	20120601	13	1024	20.24	-0.02534514019216	-0.0673120549348022
4	C	26	50	20120601	13	1026	20.28	-0.0258111164898941	-0.0695113055167164
4	C	26	50	20120601	13	1028	20.32	-0.0266766859007446	-0.0708082100640906
4	C	26	50	20120601	13	1030	20.36	-0.0269907827329476	-0.072731540508918
4	C	26	50	20120601	13	1032	20.4	-0.0273911465924554	-0.0736482337400483
4	C	26	50	20120601	13	1034	20.44	-0.02761197604022	-0.0744842460874451
4	C	26	50	20120601	13	1036	20.48	-0.0274858281904563	-0.0750903780202782
4	C	26	50	20120601	13	1038	20.52	-0.0280409777243659	-0.0763585740323363
4	C	26	50	20120601	13	1040	20.56	-0.0276160065488728	-0.0772196886704653
4	C	26	50	20120601	13	1042	20.6	-0.0277956116712941	-0.0785624844479385
4	C	26	50	20120601	13	1044	20.64	-0.0281502257220592	-0.0792211544146138
4	C	26	50	20120601	13	1046	20.68	-0.0277840151200827	-0.080913048809959
4	C	26	50	20120601	13	1048	20.72	-0.0277816816677048	-0.0817801738557279
4	C	26	50	20120601	13	1050	20.76	-0.0274150468016595	-0.0831602341605697
4	C	26	50	20120601	13	1052	20.8	-0.0272690292513445	-0.0845320920267497
4	C	26	50	20120601	13	1054	20.84	-0.0270185013187701	-0.0867155670563757
4	C	26	50	20120601	13	1056	20.88	-0.0271317091144381	-0.0880449985156845
4	C	26	50	20120601	13	1058	20.92	-0.0265650337399952	-0.0894149471935553
4	C	26	50	20120601	13	1060	20.96	-0.0263120309336867	-0.0916175848169514
4	C	26	50	20120601	13	1062	21	-0.0262099954251614	-0.0932356572643406
4	C	26	50	20120601	13	1064	21.04	-0.0259799028785633	-0.0952697206311018
4	C	26	50	20120601	13	1066	21.08	-0.0260469366014198	-0.0967816563506349
4	C	26	50	20120601	13	1068	21.12	-0.0261392140363647	-0.0973841820388839
4	C	26	50	20120601	13	1070	21.16	-0.0259857011541691	-0.0994977949185286
4	C	26	50	20120601	13	1072	21.2	-0.0260568360963564	-0.100147908893151
4	C	26	50	20120601	13	1074	21.24	-0.0257933681096863	-0.100871844815730
4	C	26	50	20120601	13	1076	21.28	-0.0258450576153911	-0.102387528201204
4	C	26	50	20120601	13	1078	21.32	-0.0254202278612542	-0.103107787168520
4	C	26	50	20120601	13	1080	21.36	-0.0250711999540605	-0.103201832370418
4	C	26	50	20120601	13	1082	21.4	-0.0242972008713737	-0.103473361374394
4	C	26	50	20120601	13	1084	21.44	-0.0235121002122223	-0.104146314898049
4	C	26	50	20120601	13	1086	21.48	-0.0228383688711077	-0.104374710388372
4	C	26	50	20120601	13	1088	21.52	-0.0223986898745659	-0.104281937978681
4	C	26	50	20120601	13	1090	21.56	-0.0212101140860695	-0.105518172764229
4	C	26	50	20120601	13	1092	21.6	-0.0205911128098188	-0.106140426731673
4	C	26	50	20120601	13	1094	21.64	-0.0200058405270307	-0.107414421019337
4	C	26	50	20120601	13	1096	21.68	-0.0189993447346897	-0.108456130729381
4	C	26	50	20120601	13	1098	21.72	-0.0181977684875367	-0.108171590960632
4	C	26	50	20120601	13	1100	21.76	-0.0177671404577941	-0.108431523413396
4	C	26	50	20120601	13	1102	21.8	-0.0171451693330624	-0.109146832633244
4	C	26	50	20120601	13	1104	21.84	-0.0159102780503982	-0.108886617337767
4	C	26	50	20120601	13	1106	21.88	-0.0150572244295747	-0.109083193022937
4	C	26	50	20120601	13	1108	21.92	-0.0146997112410068	-0.109172005634654
4	C	26	50	20120601	13	1110	21.96	-0.0133528142442027	-0.109567278325338
4	C	26	50	20120601	13	1112	22	-0.0125211859588492	-0.109195835133180
4	C	26	50	20120601	13	1114	22.04	-0.0114765064003242	-0.110198229706190
4	C	26	50	20120601	13	1116	22.08	-0.0106342008025748	-0.11078569402
4	C	26	50	20120601	13	1118	22.12	-0.0099534691043265	-0.112077931662618
4	C	26	50	20120601	13	1120	22.16	-0.0086728987235976	-0.112597937989503
4	C	26	50	20120601	13	1122	22.2	-0.0083348309715123	-0.112873073238063
4	C	26	50	20120601	13	1124	22.24	-0.0081344369097241	-0.113769401793895
4	C	26	50	20120601	13	1126	22.28	-0.0073697009258708	-0.114664104004131
4	C	26	50	20120601	13	1128	22.32	-0.0067614476726942	-0.115034203693404
4	C	26	50	20120601	13	1130	22.36	-0.0066548159700912	-0.115410808765064
4	C	26	50	20120601	13	1132	22.4	-0.0072180265213063	-0.114644234303579
4	C	26	50	20120601	13	1134	22.44	-0.007201126669236	-0.113684478269474
4	C	26	50	20120601	13	1136	22.48	-0.006792348239032	-0.113869669535467
4	C	26	50	20120601	13	1138	22.52	-0.0073010408574176	-0.112582876615064
4	C	26	50	20120601	13	1140	22.56	-0.0067224860890508	-0.112686962733255
4	C	26	50	20120601	13	1142	22.6	-0.0064208343361966	-0.111307821667228
4	C	26	50	20120601	13	1144	22.64	-0.0055735082803008	-0.110280466224842
4	C	26	50	20120601	13	1146	22.68	-0.0049424154780918	-0.109257777687212
4	C	26	50	20120601	13	1148	22.72	-0.0045112217629242	-0.108800421021141
4	C	26	50	20120601	13	1150	22.76	-0.0044229748366321	-0.106559458210204
4	C	26	50	20120601	13	1152	22.8	-0.0042371471745363	-0.106180590396845
4	C	26	50	20120601	13	1154	22.84	-0.0045255053199042	-0.104345365456953
4	C	26	50	20120601	13	1156	22.88	-0.004654693728827	-0.103385750844205
4	C	26	50	20120601	13	1158	22.92	-0.0041618403023399	-0.101764779259013
4	C	26	50	20120601	13	1160	22.96	-0.0045125652658085	-0.100305735126712
4	C	26	50	20120601	13	1162	23	-0.0047641538585546	-0.0982056279865884
4	C	26	50	20120601	13	1164	23.04	-0.0045094539959712	-0.0976324472297585
4	C	26	50	20120601	13	1166	23.08	-0.0044855537867671	-0.0954979747000688
4	C	26	50	20120601	13	1168	23.12	-0.0043731945192366	-0.0935871600452684
4	C	26	50	20120601	13	1170	23.16	-0.0047336068456074	-0.0919147817970841
4	C	26	50	20120601	13	1172	23.2	-0.0046257023507983	-0.0899699553061086
4	C	26	50	20120601	13	1174	23.24	-0.0049814477724133	-0.0875203252840441
4	C	26	50	20120601	13	1176	23.28	-0.0059630534060564	-0.0850499770332908
4	C	26	50	20120601	13	1178	23.32	-0.0067581949815007	-0.082923211967516
4	C	26	50	20120601	13	1180	23.36	-0.0080254717547432	-0.0818502481377435
4	C	26	50	20120601	13	1182	23.4	-0.0086839295893841	-0.0802825924038529
4	C	26	50	20120601	13	1184	23.44	-0.0100765056842529	-0.0784885210786264
4	C	26	50	20120601	13	1186	23.48	-0.0113507828146292	-0.0765296231627053
4	C	26	50	20120601	13	1188	23.52	-0.0125546321095993	-0.0753181371144984
4	C	26	50	20120601	13	1190	23.56	-0.0135401975412171	-0.0732181713957306
4	C	26	50	20120601	13	1192	23.6	-0.0142649819919333	-0.0709381762904727
4	C	26	50	20120601	13	1194	23.64	-0.0153801600965426	-0.0695387412598264
4	C	26	50	20120601	13	1196	23.68	-0.0161828677145456	-0.067275151031892
4	C	26	50	20120601	13	1198	23.72	-0.0174301333658805	-0.0652298446673099
4	C	26	50	20120601	13	1200	23.76	-0.0180279214386956	-0.0641370818476643
4	C	26	50	20120601	13	1202	23.8	-0.0185906370151639	-0.0620431972472147
4	C	26	50	20120601	13	1204	23.84	-0.0198801452256069	-0.0606976861797016
4	C	26	50	20120601	13	1206	23.88	-0.0210645490840944	-0.0597672750770164
4	C	26	50	20120601	13	1208	23.92	-0.0226950736819003	-0.0583778738915951
4	C	26	50	20120601	13	1210	23.96	-0.024248368077065	-0.0572028816243652
4	C	26	50	20120601	13	1212	24	-0.0259001624468489	-0.0564223842303593
4	C	26	50	20120601	13	1214	24.04	-0.0274439992888152	-0.0551077914068537
4	C	26	50	20120601	13	1216	24.08	-0.029132446538602	-0.054185140801092
4	C	26	50	20120601	13	1218	24.12	-0.0302848608863086	-0.0537143773904492
4	C	26	50	20120601	13	1220	24.16	-0.0312954154715735	-0.0534745691966776
4	C	26	50	20120601	13	1222	24.2	-0.0329158143002728	-0.0518007130953206
4	C	26	50	20120601	13	1224	24.24	-0.034166191221445	-0.0515071930704501
4	C	26	50	20120601	13	1226	24.28	-0.0356558106509638	-0.050280193099464
4	C	26	50	20120601	13	1228	24.32	-0.0375672617018673	-0.0500921026956683
4	C	26	50	20120601	13	1230	24.36	-0.0382444578662096	-0.0497345187964223
4	C	26	50	20120601	13	1232	24.4	-0.0398626010242769	-0.0488113201829051
4	C	26	50	20120601	13	1234	24.44	-0.0408213671088878	-0.0481045669551092
4	C	26	50	20120601	13	1236	24.48	-0.0424180849314851	-0.0485215478239749
4	C	26	50	20120601	13	1238	24.52	-0.0435384956262752	-0.0485124261464976
4	C	26	50	20120601	13	1240	24.56	-0.0446536737308845	-0.0476689184672202
4	C	26	50	20120601	13	1242	24.6	-0.0458371583505564	-0.0472776762851896
4	C	26	50	20120601	13	1244	24.64	-0.0466366132773659	-0.0468348860188106
4	C	26	50	20120601	13	1246	24.68	-0.0480944553281382	-0.0469727011304639
4	C	26	50	20120601	13	1248	24.72	-0.0487990872355906	-0.0468316333276172
4	C	26	50	20120601	13	1250	24.76	-0.048731982802056	-0.0463679834111931
4	C	26	50	20120601	13	1252	24.8	-0.048468585526064	-0.0467654481328981
4	C	26	50	20120601	13	1254	24.84	-0.0484188759193466	-0.0462911916147563
4	C	26	50	20120601	13	1256	24.88	-0.0482750504000533	-0.0459546087869115
4	C	26	50	20120601	13	1258	24.92	-0.0480265730771443	-0.0456683719618872
4	C	26	50	20120601	13	1260	24.96	-0.0484313917093736	-0.0447327989796993
4	C	26	50	20120601	13	1262	25	-0.0485173758939659	-0.044829814030078
4	C	26	50	20120601	13	1264	25.04	-0.0483150726438684	-0.0439112116106386
4	C	26	50	20120601	13	1266	25.08	-0.0480467963310863	-0.0437089790712193
4	C	26	50	20120601	13	1268	25.12	-0.0480083297221897	-0.0430256310778806
4	C	26	50	20120601	13	1270	25.16	-0.0477580846323278	-0.0417855779157137
4	C	26	50	20120601	13	1272	25.2	-0.0479837224062044	-0.0410365397024028
4	C	26	50	20120601	13	1274	25.24	-0.0478047536798861	-0.0400977140290214
4	C	26	50	20120601	13	1276	25.28	-0.0478568674496596	-0.0391396550511918
4	C	26	50	20120601	13	1278	25.32	-0.0477049102023826	-0.038896622450498
4	C	26	50	20120601	13	1280	25.36	-0.0473691759026752	-0.0373521598190303
4	C	26	50	20120601	13	1282	25.4	-0.0472989601993034	-0.0366966011221923
4	C	26	50	20120601	13	1284	25.44	-0.0476568269412619	-0.0351373599589978
4	C	26	50	20120601	13	1286	25.48	-0.0475583269666426	-0.0327810680320499
4	C	26	50	20120601	13	1288	25.52	-0.0480332905915656	-0.0314486667242601
4	C	26	50	20120601	13	1290	25.56	-0.0481748533691592	-0.0293279120661254
4	C	26	50	20120601	13	1292	25.6	-0.0482823335998995	-0.0274017531941732
4	C	26	50	20120601	13	1294	25.64	-0.0488367053163498	-0.0257004542786384
4	C	26	50	20120601	13	1296	25.68	-0.0487814802767391	-0.0242344097892043
4	C	26	50	20120601	13	1298	25.72	-0.048938740824875	-0.0220114074905100
4	C	26	50	20120601	13	1300	25.76	-0.0493441958532073	-0.0202528329256991
4	C	26	50	20120601	13	1302	25.8	-0.0490417662828939	-0.0193322506072723
4	C	26	50	20120601	13	1304	25.84	-0.0491500243310935	-0.0176164560027232
4	C	26	50	20120601	13	1306	25.88	-0.0491478323000718	-0.0168459217432642
4	C	26	50	20120601	13	1308	25.92	-0.0488233409981853	-0.0152343546782619
4	C	26	50	20120601	13	1310	25.96	-0.0487280230040814	-0.0140293033017638
4	C	26	50	20120601	13	1312	26	-0.0483262449310112	-0.0123984322216352
4	C	26	50	20120601	13	1314	26.04	-0.0477969047946149	-0.0115339234709565
4	C	26	50	20120601	13	1316	26.08	-0.0473060312671152	-0.009959762354679
4	C	26	50	20120601	13	1318	26.12	-0.0469851462098128	-0.0083355380782935
4	C	26	50	20120601	13	1320	26.16	-0.0462477045477133	-0.00718132767936269
4	C	26	50	20120601	13	1322	26.2	-0.0463105663405608	-0.00618055945194938
4	C	26	50	20120601	13	1324	26.24	-0.0459454871094342	-0.00510611069793642
4	C	26	50	20120601	13	1326	26.28	-0.0455545277701162	-0.00427603804750153
4	C	26	50	20120601	13	1328	26.32	-0.0449476180198237	-0.0023483942513089
4	C	26	50	20120601	13	1330	26.36	-0.0447285563390122	-0.0014773801182433
4	C	26	50	20120601	13	1332	26.4	-0.0444336928112574	-3.33266497040997e-05
4	C	26	50	20120601	13	1334	26.44	-0.0441984383851566	0.0011068830349592
4	C	26	50	20120601	13	1336	26.48	-0.0436751793670786	0.0034399111488061
4	C	26	50	20120601	13	1338	26.52	-0.0432712092629867	0.0052893489349995
4	C	26	50	20120601	13	1340	26.56	-0.0434100850348117	0.0068698740123077
4	C	26	50	20120601	13	1342	26.6	-0.042965668422836	0.0093380302320393
4	C	26	50	20120601	13	1344	26.64	-0.0424103774675702	0.0112594514885575
4	C	26	50	20120601	13	1346	26.68	-0.0418776432186242	0.0128084396034248
4	C	26	50	20120601	13	1348	26.72	-0.041733888410009	0.015334154315145
4	C	26	50	20120601	13	1350	26.76	-0.0412615410801764	0.0168053606840817
4	C	26	50	20120601	13	1352	26.8	-0.0410711172240029	0.0190080690181559
4	C	26	50	20120601	13	1354	26.84	-0.0409299079997999	0.0213939180085575
4	C	26	50	20120601	13	1356	26.88	-0.0407551112034906	0.0222787914345343
4	C	26	50	20120601	13	1358	26.92	-0.0408141546197197	0.0241968185785028
4	C	26	50	20120601	13	1360	26.96	-0.041056904377701	0.0257331494819868
4	C	26	50	20120601	13	1362	27	-0.0408797882711494	0.0285009634134497
4	C	26	50	20120601	13	1364	27.04	-0.0413690283819846	0.0303382460340745
4	C	26	50	20120601	13	1366	27.08	-0.041713403526558	0.0323434453020277
4	C	26	50	20120601	13	1368	27.12	-0.0418118681458383	0.0335719372683222
4	C	26	50	20120601	13	1370	27.16	-0.0425328412910039	0.0362115598114237
4	C	26	50	20120601	13	1372	27.2	-0.0429238006303219	0.0389007576109543
4	C	26	50	20120601	13	1374	27.24	-0.043399025884754	0.0409525905711267
4	C	26	50	20120601	13	1376	27.28	-0.0431567428172482	0.0415498412427881
4	C	26	50	20120601	13	1378	27.32	-0.0436525696277501	0.043388173916983
4	C	26	50	20120601	13	1380	27.36	-0.0441990401330274	0.0441385372484019
4	C	26	50	20120601	13	1382	27.4	-0.0443037407270109	0.0446491609754069
4	C	26	50	20120601	13	1384	27.44	-0.044091802439913	0.0458808886623321
4	C	26	50	20120601	13	1386	27.48	-0.044101904167389	0.0471861469692192
4	C	26	50	20120601	13	1388	27.52	-0.0439287620009477	0.0486750734340925
4	C	26	50	20120601	13	1390	27.56	-0.0434635069521304	0.0496466169382394
4	C	26	50	20120601	13	1392	27.6	-0.0429924465566395	0.0515789842077304
4	C	26	50	20120601	13	1394	27.64	-0.0428651744070937	0.0532327584765016
4	C	26	50	20120601	13	1396	27.68	-0.042389036984914	0.0545383321530132
4	C	26	50	20120601	13	1398	27.72	-0.0426476400769295	0.0555799570102435
4	C	26	50	20120601	13	1400	27.76	-0.0424996143433559	0.057640848008283
4	C	26	50	20120601	13	1402	27.8	-0.0421237163784771	0.0592584254809253
4	C	26	50	20120601	13	1404	27.84	-0.041951394455902	0.0602989331094413
4	C	26	50	20120601	13	1406	27.88	-0.0414294789407082	0.0605227324056869
4	C	26	50	20120601	13	1408	27.92	-0.0413064423607817	0.0602644970091975
4	C	26	50	20120601	13	1410	27.96	-0.0406394992447666	0.0606254043103151
4	C	26	50	20120601	13	1412	28	-0.0407608387684182	0.0598692243185142
4	C	26	50	20120601	13	1414	28.04	-0.0405422013516753	0.0595842602856961
4	C	26	50	20120601	13	1416	28.08	-0.0409413631296551	0.059327368392091
4	C	26	50	20120601	13	1418	28.12	-0.0409958103518065	0.0589789061703223
4	C	26	50	20120601	13	1420	28.16	-0.0412787237749592	0.0582120488661254
4	C	26	50	20120601	13	1422	28.2	-0.0414381763541168	0.0576851836034634
4	C	26	50	20120601	13	1424	28.24	-0.041162970394879	0.0574433530842976
4	C	26	50	20120601	13	1426	28.28	-0.041468086970961	0.0567324986371707
4	C	26	50	20120601	13	1428	28.32	-0.0414988885423495	0.0555874381999885
4	C	26	50	20120601	13	1430	28.36	-0.0415914983174815	0.0554403812027051
4	C	26	50	20120601	13	1432	28.4	-0.0415032726043928	0.0548246114044444
4	C	26	50	20120601	13	1434	28.44	-0.0411400318508973	0.0540117921594705
4	C	26	50	20120601	13	1436	28.48	-0.04077573043723	0.0524838758266826
4	C	26	50	20120601	13	1438	28.52	-0.0403294682765553	0.0513704018494159
4	C	26	50	20120601	13	1440	28.56	-0.0397963239056763	0.0503785997359881
4	C	26	50	20120601	13	1442	28.6	-0.0389938991303858	0.0502728165615226
4	C	26	50	20120601	13	1444	28.64	-0.0379519631461718	0.0476277563672737
4	C	26	50	20120601	13	1446	28.68	-0.0370152800063374	0.04671818370143
4	C	26	50	20120601	13	1448	28.72	-0.0358628798007665	0.0449290196972649
4	C	26	50	20120601	13	1450	28.76	-0.0351979590101455	0.0442139508937222
4	C	26	50	20120601	13	1452	28.8	-0.0341906854003453	0.0421180156836072
4	C	26	50	20120601	13	1454	28.84	-0.0330007236825577	0.0411040669857925
4	C	26	50	20120601	13	1456	28.88	-0.0316772319202108	0.0398485988957958
4	C	26	50	20120601	13	1458	28.92	-0.0300839930629769	0.0387556805126583
4	C	26	50	20120601	13	1460	28.96	-0.0286631044125894	0.0372678147079568
4	C	26	50	20120601	13	1462	29	-0.0275040149768684	0.0356676320621316
4	C	26	50	20120601	13	1464	29.04	-0.0257172197804203	0.0345504811296028
4	C	26	50	20120601	13	1466	29.08	-0.0244133219469801	0.0326534479859677
4	C	26	50	20120601	13	1468	29.12	-0.0229228681314595	0.0314956454845885
4	C	26	50	20120601	13	1470	29.16	-0.0212796792512026	0.0299678847152925
4	C	26	50	20120601	13	1472	29.2	-0.0200462728927789	0.0282648180328047
4	C	26	50	20120601	13	1474	29.24	-0.0185215031851673	0.0262889849094741
4	C	26	50	20120601	13	1476	29.28	-0.0163632860097653	0.023726132949606
4	C	26	50	20120601	13	1478	29.32	-0.014662757840622	0.0230543178678685
4	C	26	50	20120601	13	1480	29.36	-0.0138732024087491	0.0213924755107238
4	C	26	50	20120601	13	1482	29.4	-0.0132480068770952	0.0206987754741086
4	C	26	50	20120601	13	1484	29.44	-0.0136525568087476	0.0205007007225626
4	C	26	50	20120601	13	1486	29.48	-0.0135098555892364	0.0206247343230505
4	C	26	50	20120601	13	1488	29.52	-0.0136976207239127	0.0192603435044799
4	C	26	50	20120601	13	1490	29.56	-0.0130152414668642	0.0184143821646717
4	C	26	50	20120601	13	1492	29.6	-0.0118193895495893	0.0173590889333611
4	C	26	50	20120601	13	1494	29.64	-0.0110810074354709	0.016833164122718
4	C	26	50	20120601	13	1496	29.68	-0.0102197372338501	0.0162218137418397
4	C	26	50	20120601	13	1498	29.72	-0.0094638612979651	0.0157551020530532
4	C	26	50	20120601	13	1500	29.76	-0.0083258012179166	0.015476827250385
4	C	26	50	20120601	13	1502	29.8	-0.0073684705600716	0.0150031152044647
4	C	26	50	20120601	13	1504	29.84	-0.0059413240146706	0.014290415208639
4	C	26	50	20120601	13	1506	29.88	-0.0045494479555151	0.0137871036728582
4	C	26	50	20120601	13	1508	29.92	-0.0037485646730076	0.0134074014734966
4	C	26	50	20120601	13	1510	29.96	-0.0025861235511438	0.0129733369047975
4	C	26	50	20120601	13	1512	30	-0.000972272531238301	0.0117239711463224
4	C	26	50	20120601	13	1514	30.04	0.0005883404191116	0.0111301711557532
4	C	26	50	20120601	13	1516	30.08	0.0015077277270782	0.0104963277081654
4	C	26	50	20120601	13	1518	30.12	0.0023153992346851	0.0099706786691669
4	C	26	50	20120601	13	1520	30.16	0.0028480062044104	0.0087826119975529
4	C	26	50	20120601	13	1522	30.2	0.0047971319046155	0.0080573184299542
4	C	26	50	20120601	13	1524	30.24	0.00653822678979552	0.0071884821857747
4	C	26	50	20120601	13	1526	30.28	0.00783435351971047	0.0065817845675166
4	C	26	50	20120601	13	1528	30.32	0.00925063183388463	0.0060546506042777
4	C	26	50	20120601	13	1530	30.36	0.0103975590329692	0.0058279521702293
4	C	26	50	20120601	13	1532	30.4	0.0115876197457062	0.0047517356492634
4	C	26	50	20120601	13	1534	30.44	0.0130854133296155	0.0031553713800566
4	C	26	50	20120601	13	1536	30.48	0.0136558363699987	0.0026249705834886
4	C	26	50	20120601	13	1538	30.52	0.0139843581805380	0.0011971805709167
4	C	26	50	20120601	13	1540	30.56	0.0143563599870524	-0.0004355643421821
4	C	26	50	20120601	13	1542	30.6	0.0149826303210137	-0.0011004427063962
4	C	26	50	20120601	13	1544	30.64	0.0156100037415537	-0.0025065669671925
4	C	26	50	20120601	13	1546	30.68	0.0159546263735005	-0.0032541131851951
4	C	26	50	20120601	13	1548	30.72	0.0157267965686022	-0.00452498206088607
4	C	26	50	20120601	13	1550	30.76	0.0159437157158668	-0.00551454264581758
4	C	26	50	20120601	13	1552	30.8	0.0163071756724645	-0.00622151507671571
4	C	26	50	20120601	13	1554	30.84	0.0155271096135952	-0.00671315227953909
4	C	26	50	20120601	13	1556	30.88	0.0153855114806625	-0.0065729966444401
4	C	26	50	20120601	13	1558	30.92	0.0149705600082588	-0.00684644190779275
4	C	26	50	20120601	13	1560	30.96	0.0150164441672900	-0.0072310302150123
4	C	26	50	20120601	13	1562	31	0.0149659991695202	-0.00731024031664082
4	C	26	50	20120601	13	1564	31.04	0.0155015901298621	-0.00782689495738258
4	C	26	50	20120601	13	1566	31.08	0.0160496261695530	-0.00807661678822643
4	C	26	50	20120601	13	1568	31.12	0.0168308801678147	-0.00802600208482909
4	C	26	50	20120601	13	1570	31.16	0.0172498055803287	-0.00819908061166012
4	C	26	50	20120601	13	1572	31.2	0.0173616769441802	-0.00851144503224928
4	C	26	50	20120601	13	1574	31.24	0.0172674903209262	-0.00792730412031108
4	C	26	50	20120601	13	1576	31.28	0.0176266369261586	-0.00864575996533567
4	C	26	50	20120601	13	1578	31.32	0.0174576171922516	-0.00875207346988706
4	C	26	50	20120601	13	1580	31.36	0.0172205101463841	-0.00881195127211794
4	C	26	50	20120601	13	1582	31.4	0.0171644436497038	-0.00896985528742471
4	C	26	50	20120601	13	1584	31.44	0.0169820949529715	-0.00913076450655152
4	C	26	50	20120601	13	1586	31.48	0.0171483286861606	-0.00931466176713471
4	C	26	50	20120601	13	1588	31.52	0.0168671123192827	-0.00931723563581822
4	C	26	50	20120601	13	1590	31.56	0.0170293226148869	-0.00909916390450029
4	C	26	50	20120601	13	1592	31.6	0.0171730915656378	-0.00920808663307427
4	C	26	50	20120601	13	1594	31.64	0.0170843708778023	-0.00885667577602799
4	C	26	50	20120601	13	1596	31.68	0.0171346320278090	-0.0094138900617386
4	C	26	50	20120601	13	1598	31.72	0.0173487863875592	-0.00909649811193522
4	C	26	50	20120601	13	1600	31.76	0.0173509925607165	-0.00885524742032999
4	C	26	50	20120601	13	1602	31.8	0.0175490390279912	-0.00862398107647512
4	C	26	50	20120601	13	1604	31.84	0.0173066852498073	-0.00841249958035785
4	C	26	50	20120601	13	1606	31.88	0.0174976111517955	-0.00891487773518745
4	C	26	50	20120601	13	1608	31.92	0.0172552008050691	-0.00870328310198519
4	C	26	50	20120601	13	1610	31.96	0.0173251195235929	-0.00887904156351692
4	C	26	50	20120601	13	1612	32	0.0174344453030321	-0.00930092268237625
4	C	26	50	20120601	13	1614	32.04	0.0174093925097747	-0.00885014918043764
4	C	26	50	20120601	13	1616	32.08	0.0174540533740744	-0.00897686271562627
4	C	26	50	20120601	13	1618	32.12	0.0175310148761388	-0.00896023156413276
4	C	26	50	20120601	13	1620	32.16	0.0175200193656913	-0.0091964264422525
4	C	26	50	20120601	13	1622	32.2	0.0175399809901242	-0.00866412352844308
4	C	26	50	20120601	13	1624	32.24	0.0174168100599093	-0.00885845768511658
4	C	26	50	20120601	13	1626	32.28	0.0171784302218357	-0.0089423771179078
4	C	26	50	20120601	13	1628	32.32	0.0173305925300793	-0.00917758204653388
4	C	26	50	20120601	13	1630	32.36	0.0172481226661895	-0.00919683656418559
4	C	26	50	20120601	13	1632	32.4	0.0175964505376698	-0.00923560722899805
4	C	26	50	20120601	13	1634	32.44	0.0175973344211463	-0.0091886199833882
4	C	26	50	20120601	13	1636	32.48	0.0173050730463462	-0.00876332353877574
4	C	26	50	20120601	13	1638	32.52	0.0170723429914543	-0.00894654197684899
4	C	26	50	20120601	13	1640	32.56	0.0170954653831991	-0.00890065074674998
4	C	26	50	20120601	13	1642	32.6	0.0167111033501495	-0.0087894016368659
4	C	26	50	20120601	13	1644	32.64	0.0168068880347291	-0.0088323088763483
4	C	26	50	20120601	13	1646	32.68	0.0170800080289624	-0.00922928569437424
4	C	26	50	20120601	13	1648	32.72	0.0168805473481253	-0.00912856540446203
4	C	26	50	20120601	13	1650	32.76	0.0172420132636000	-0.00910175898638725
4	C	26	50	20120601	13	1652	32.8	0.0171727309411794	-0.00905544349221953
4	C	26	50	20120601	13	1654	32.84	0.0170276891982224	-0.00947656800682299
4	C	26	50	20120601	13	1656	32.88	0.0168274719131294	-0.0091661552009499
4	C	26	50	20120601	13	1658	32.92	0.0168500286194493	-0.00946261679003018
4	C	26	50	20120601	13	1660	32.96	0.0168701811627131	-0.0090638368497122
4	C	26	50	20120601	13	1662	33	0.0169155632759296	-0.00941343044233084
4	C	26	50	20120601	13	1664	33.04	0.0169585129418189	-0.00906783907409373
4	C	26	50	20120601	13	1666	33.08	0.0172068205591004	-0.00927124541076985
4	C	26	50	20120601	13	1668	33.12	0.0171678236201179	-0.00871368464273645
4	C	26	50	20120601	13	1670	33.16	0.01740242750798	-0.00894257510780653
4	C	26	50	20120601	13	1672	33.2	0.0176656762915479	-0.00870551755941374
4	C	26	50	20120601	13	1674	33.24	0.0178510655474394	-0.00907339693339385
4	C	26	50	20120601	13	1676	33.28	0.0178967305033685	-0.00937189499000394
4	C	26	50	20120601	13	1678	33.32	0.0182040193114823	-0.0100031094145793
4	C	26	50	20120601	13	1680	33.36	0.0186603513798278	-0.0106314381363806
4	C	26	50	20120601	13	1682	33.4	0.0190131672580483	-0.0120431747036992
4	C	26	50	20120601	13	1684	33.44	0.0192902187659850	-0.0132801095249611
4	C	26	50	20120601	13	1686	33.48	0.0192035345456793	-0.0143169189850115
4	C	26	50	20120601	13	1688	33.52	0.0185692102654803	-0.0148640004305477
4	C	26	50	20120601	13	1690	33.56	0.0177230516428802	-0.0157176968114352
4	C	26	50	20120601	13	1692	33.6	0.0161589314428955	-0.0150821350943691
4	C	26	50	20120601	13	1694	33.64	0.0160104432614871	-0.0157790128688590
4	C	26	50	20120601	13	1696	33.68	0.0156113302738752	-0.0152706815820386
4	C	26	50	20120601	13	1698	33.72	0.0153399030932760	-0.0160841768210954
4	C	26	50	20120601	13	1700	33.76	0.0150144076997602	-0.0158345681273365
4	C	26	50	20120601	13	1702	33.8	0.0149831960064387	-0.0163565119268015
4	C	26	50	20120601	13	1704	33.84	0.0145716598597881	-0.0172596004234618
4	C	26	50	20120601	13	1706	33.88	0.0139347051423630	-0.0199815584801647
4	C	26	50	20120601	13	1708	33.92	0.0132400010141185	-0.0224580302756431
4	C	26	50	20120601	13	1710	33.96	0.0124182722237016	-0.0239729217015215
4	C	26	50	20120601	13	1712	34	0.0130830374508307	-0.025958265411059
4	C	26	50	20120601	13	1714	34.04	0.0137748070859333	-0.0269742576474713
4	C	26	50	20120601	13	1716	34.08	0.0141249946482482	-0.0268856713099242
4	C	26	50	20120601	13	1718	34.12	0.0150311661304743	-0.0271790781977098
4	C	26	50	20120601	13	1720	34.16	0.0150729632123103	-0.0266777324187807
4	C	26	50	20120601	13	1722	34.2	0.0158917221542462	-0.0268337060325748
4	C	26	50	20120601	13	1724	34.24	0.0165759257467901	-0.0271777205526899
4	C	26	50	20120601	13	1726	34.28	0.0169397463278462	-0.0268353960177819
4	C	26	50	20120601	13	1728	34.32	0.0172193575623308	-0.0274475878557297
4	C	26	50	20120601	13	1730	34.36	0.0187633393611873	-0.0268724837684551
4	C	26	50	20120601	13	1732	34.4	0.0196845651467849	-0.0267344494536997
4	C	26	50	20120601	13	1734	34.44	0.0209902661025171	-0.0265093490809767
4	C	26	50	20120601	13	1736	34.48	0.0221420157698494	-0.0259867830275442
4	C	26	50	20120601	13	1738	34.52	0.0228192402184630	-0.0261422475244559
4	C	26	50	20120601	13	1740	34.56	0.0233991597029175	-0.0267518230673134
4	C	26	50	20120601	13	1742	34.6	0.0240283503878851	-0.0270842976047595
4	C	26	50	20120601	13	1744	34.64	0.02395998730428	-0.027171328307388
4	C	26	50	20120601	13	1746	34.68	0.0238038015584515	-0.0279141298388888
4	C	26	50	20120601	13	1748	34.72	0.0235319190010853	-0.02871577679672
4	C	26	50	20120601	13	1750	34.76	0.0238077047878837	-0.0305982223274592
4	C	26	50	20120601	13	1752	34.8	0.0234890683301454	-0.0314992319301827
4	C	26	50	20120601	13	1754	34.84	0.0230933501621899	-0.0331550143822126
4	C	26	50	20120601	13	1756	34.88	0.0232373029607039	-0.03436106985034
4	C	26	50	20120601	13	1758	34.92	0.0232575827831883	-0.0365523371966946
4	C	26	50	20120601	13	1760	34.96	0.0232712158019296	-0.038018254406908
4	C	26	50	20120601	13	1762	35	0.0233112380457448	-0.039433599340131
4	C	26	50	20120601	13	1764	35.04	0.0239455835391472	-0.039610588167462
4	C	26	50	20120601	13	1766	35.08	0.02442995168426	-0.0390210025333087
4	C	26	50	20120601	13	1768	35.12	0.0248878033250783	-0.0396270637554637
4	C	26	50	20120601	13	1770	35.16	0.0257470794855762	-0.0399050981418262
4	C	26	50	20120601	13	1772	35.2	0.0260600449469294	-0.0394671162015593
4	C	26	50	20120601	13	1774	35.24	0.0265519508503296	-0.0393038735300546
4	C	26	50	20120601	13	1776	35.28	0.0271190999863159	-0.0383138745389187
4	C	26	50	20120601	13	1778	35.32	0.0284279404961566	-0.0386213387095142
4	C	26	50	20120601	13	1780	35.36	0.0290952654498335	-0.0387910867634059
4	C	26	50	20120601	13	1782	35.4	0.030751139825745	-0.0385429205674806
4	C	26	50	20120601	13	1784	35.44	0.0320130284453148	-0.0392306667649983
4	C	26	50	20120601	13	1786	35.48	0.0329446416295281	-0.0391586125839954
4	C	26	50	20120601	13	1788	35.52	0.0321609976103459	-0.039514032736491
4	C	26	50	20120601	13	1790	35.56	0.0317047723151244	-0.0386728585095915
4	C	26	50	20120601	13	1792	35.6	0.0313236700443361	-0.0394233533628716
4	C	26	50	20120601	13	1794	35.64	0.0312388030884581	-0.0408911797613943
4	C	26	50	20120601	13	1796	35.68	0.0306396502995553	-0.0411257482939173
4	C	26	50	20120601	13	1798	35.72	0.0303010380752485	-0.0428460471686626
4	C	26	50	20120601	13	1800	35.76	0.0299698504721441	-0.0440936451601847
4	C	26	50	20120601	13	1802	35.8	0.0294640569915614	-0.0464588466325756
4	C	26	50	20120601	13	1804	35.84	0.0291667185900724	-0.0477722974786296
4	C	26	50	20120601	13	1806	35.88	0.0294695017137765	-0.0492979510697177
4	C	26	50	20120601	13	1808	35.92	0.029535333355105	-0.0500602828905149
4	C	26	50	20120601	13	1810	35.96	0.0292927250184799	-0.0512604552302229
4	C	26	50	20120601	13	1812	36	0.0292026396145567	-0.0519692590676843
4	C	26	50	20120601	13	1814	36.04	0.0286183572812623	-0.0526999125046843
4	C	26	50	20120601	13	1816	36.08	0.0286877244564967	-0.0515290143857175
4	C	26	50	20120601	13	1818	36.12	0.0281272716217282	-0.051350540634146
4	C	26	50	20120601	13	1820	36.16	0.0285143418737497	-0.0503463075835049
4	C	26	50	20120601	13	1822	36.2	0.028118786340354	-0.0502094117106672
4	C	26	50	20120601	13	1824	36.24	0.0277819206697967	-0.048843988516196
4	C	26	50	20120601	13	1826	36.28	0.026921583849127	-0.0489405085918279
4	C	26	50	20120601	13	1828	36.32	0.0254059004636537	-0.0482023598229473
4	C	26	50	20120601	13	1830	36.36	0.0243470787695049	-0.0482344624708132
4	C	26	50	20120601	13	1832	36.4	0.0226078082198204	-0.0488183205400389
4	C	26	50	20120601	13	1834	36.44	0.0208259698419084	-0.0487878442377698
4	C	26	50	20120601	13	1836	36.48	0.0197008215316844	-0.0487973194686377
4	C	26	50	20120601	13	1838	36.52	0.0181777135250085	-0.0496796473102022
4	C	26	50	20120601	13	1840	36.56	0.0164353317054868	-0.0504189274499328
4	C	26	50	20120601	13	1842	36.6	0.0149451748748142	-0.0513054979321845
4	C	26	50	20120601	13	1844	36.64	0.0133455579144140	-0.0522189384721212
4	C	26	50	20120601	13	1846	36.68	0.0121254451634766	-0.0537924631922957
4	C	26	50	20120601	13	1848	36.72	0.0118556132157759	-0.0542827710343704
4	C	26	50	20120601	13	1850	36.76	0.0111285660233599	-0.0558467498129988
4	C	26	50	20120601	13	1852	36.8	0.0108534307748002	-0.0571681202550021
4	C	26	50	20120601	13	1854	36.84	0.010895645049637	-0.0589768286905992
4	C	26	50	20120601	13	1856	36.88	0.0109167875423945	-0.0606458128262338
4	C	26	50	20120601	13	1858	36.92	0.0113230910988643	-0.0615444041237657
4	C	26	50	20120601	13	1860	36.96	0.0114624618454362	-0.0631367378843196
4	C	26	50	20120601	13	1862	37	0.0123352437454547	-0.0645375871285283
4	C	26	50	20120601	13	1864	37.04	0.0126114396541862	-0.0667890151198263
4	C	26	50	20120601	13	1866	37.08	0.0127465677600709	-0.0688067443199421
4	C	26	50	20120601	13	1868	37.12	0.0128705942894910	-0.069629675191887
4	C	26	50	20120601	13	1870	37.16	0.0133070205948394	-0.0710605764742961
4	C	26	50	20120601	13	1872	37.2	0.0136426134731905	-0.0723163981176834
4	C	26	50	20120601	13	1874	37.24	0.0139734687361077	-0.0734888518715688
4	C	26	50	20120601	13	1876	37.28	0.0143932780320981	-0.0737549361533293
4	C	26	50	20120601	13	1878	37.32	0.0148019857516240	-0.0748243644491959
4	C	26	50	20120601	13	1880	37.36	0.0158996983187380	-0.0761146929035051
4	C	26	50	20120601	13	1882	37.4	0.0162777883146384	-0.0772829040167034
4	C	26	50	20120601	13	1884	37.44	0.0168938197424081	-0.0770837827471212
4	C	26	50	20120601	13	1886	37.48	0.0169172956875435	-0.0770170318669772
4	C	26	50	20120601	13	1888	37.52	0.0172508379562292	-0.0762843985309898
4	C	26	50	20120601	13	1890	37.56	0.0170260487104900	-0.075298196703269
4	C	26	50	20120601	13	1892	37.6	0.0174000374870596	-0.0747569064622707
4	C	26	50	20120601	13	1894	37.64	0.0184730013168320	-0.0745095605102116
4	C	26	50	20120601	13	1896	37.68	0.0194903158429251	-0.0746774983707434
4	C	26	50	20120601	13	1898	37.72	0.0205728963249217	-0.0745432895036742
4	C	26	50	20120601	13	1900	37.76	0.0223700789199855	-0.0754201019123455
4	C	26	50	20120601	13	1902	37.8	0.0235444418621801	-0.0756749431962852
4	C	26	50	20120601	13	1904	37.84	0.0233328755132491	-0.0769393915424029
4	C	26	50	20120601	13	1906	37.88	0.0231843123785218	-0.077097429907998
4	C	26	50	20120601	13	1908	37.92	0.0239128444951783	-0.0785759194767811
4	C	26	50	20120601	13	1910	37.96	0.0246981572863641	-0.0805060381467079
4	C	26	50	20120601	13	1912	38	0.0253945867551547	-0.0810706629114853
4	C	26	50	20120601	13	1914	38.04	0.0260210126526079	-0.082301665106853
4	C	26	50	20120601	13	1916	38.08	0.0262395793586726	-0.0827262827289555
4	C	26	50	20120601	13	1918	38.12	0.0262252250910145	-0.08388148307738
4	C	26	50	20120601	13	1920	38.16	0.0259707373604655	-0.0846125607784488
4	C	26	50	20120601	13	1922	38.2	0.0258086684862175	-0.0846979792776161
4	C	26	50	20120601	13	1924	38.24	0.0257685755317243	-0.0852077325561735
4	C	26	50	20120601	13	1926	38.28	0.0262932487633647	-0.0852995150163715
4	C	26	50	20120601	13	1928	38.32	0.0269937794514862	-0.084665169522969
4	C	26	50	20120601	13	1930	38.36	0.0277138969974466	-0.0843797812260821
4	C	26	50	20120601	13	1932	38.4	0.0282855221193578	-0.0848661292701823
4	C	26	50	20120601	13	1934	38.44	0.0286516620106562	-0.0845445371060986
4	C	26	50	20120601	13	1936	38.48	0.0292807042031997	-0.0846913324738729
4	C	26	50	20120601	13	1938	38.52	0.028900068622887	-0.0839004335391158
4	C	26	50	20120601	13	1940	38.56	0.0285936792545989	-0.0838941402887632
4	C	26	50	20120601	13	1942	38.6	0.0283328982736973	-0.0833280305997453
4	C	26	50	20120601	13	1944	38.64	0.0278104170730785	-0.0832009635111661
4	C	26	50	20120601	13	1946	38.68	0.0279445552294696	-0.0822236712288881
4	C	26	50	20120601	13	1948	38.72	0.0279223520765404	-0.0818479146853656
4	C	26	50	20120601	13	1950	38.76	0.028625357638396	-0.0807322416060094
4	C	26	50	20120601	13	1952	38.8	0.0295985487013431	-0.0799578889699321
4	C	26	50	20120601	13	1954	38.84	0.0304476425241919	-0.0790625503635937
4	C	26	50	20120601	13	1956	38.88	0.0318361881104079	-0.0772050515600947
4	C	26	50	20120601	13	1958	38.92	0.0328537147685353	-0.0763227237185301
4	C	26	50	20120601	13	1960	38.96	0.034675858232975	-0.0756302540477142
4	C	26	50	20120601	13	1962	39	0.0363205886060149	-0.0744834682699858
4	C	26	50	20120601	13	1964	39.04	0.0378316050867324	-0.0735637344796965
4	C	26	50	20120601	13	1966	39.08	0.037966662481939	-0.0741866955539218
4	C	26	50	20120601	13	1968	39.12	0.0384352621458314	-0.0732973673552235
4	C	26	50	20120601	13	1970	39.16	0.0394310099150982	-0.0725817752926627
4	C	26	50	20120601	13	1972	39.2	0.040791978336848	-0.0718788404414852
4	C	26	50	20120601	13	1974	39.24	0.0423931509321668	-0.0713104680107674
4	C	26	50	20120601	13	1976	39.28	0.0443130165537664	-0.0715055587716968
4	C	26	50	20120601	13	1978	39.32	0.0456318414113574	-0.0715268426858105
4	C	26	50	20120601	13	1980	39.36	0.0471663338372104	-0.0715829162535586
4	C	26	50	20120601	13	1982	39.4	0.0491051499205458	-0.0720850327788792
4	C	26	50	20120601	13	1984	39.44	0.050023045233204	-0.0714936793777729
4	C	26	50	20120601	13	1986	39.48	0.0510303188430043	-0.0719028820720455
4	C	26	50	20120601	13	1988	39.52	0.0513980143692213	-0.0723118726342838
4	C	26	50	20120601	13	1990	39.56	0.05171790947703	-0.0722133019489864
4	C	26	50	20120601	13	1992	39.6	0.0524160360020955	-0.0720986799397561
4	C	26	50	20120601	13	1994	39.64	0.052741092989407	-0.0725807146324909
4	C	26	50	20120601	13	1996	39.68	0.0531540433496199	-0.0723848460541023
4	C	26	50	20120601	13	1998	39.72	0.0533353455283162	-0.0722213629662919
4	C	26	50	20120601	13	2000	39.76	0.0527737613226978	-0.0715330652254849
4	C	26	50	20120601	13	2002	39.8	0.0526843123148777	-0.0713214281658758
4	C	26	50	20120601	13	2004	39.84	0.0527018485630511	-0.0702029266593949
4	C	26	50	20120601	13	2006	39.88	0.0522404613883269	-0.0702281703714833
4	C	26	50	20120601	13	2008	39.92	0.0523719125389495	-0.0696747178938486
4	C	26	50	20120601	13	2010	39.96	0.052093312467162	-0.0695338622230362
4	C	26	50	20120601	13	2012	40	0.0523654071565626	-0.0681650449160153
4	C	26	50	20120601	13	2014	40.04	0.0526855143964057	-0.0672311689901022
4	C	26	50	20120601	13	2016	40.08	0.0521134650104258	-0.066339507339026
4	C	26	50	20120601	13	2018	40.12	0.052269134568304	-0.0650799026743593
4	C	26	50	20120601	13	2020	40.16	0.0521921589241041	-0.0642516402172843
4	C	26	50	20120601	13	2022	40.2	0.0522124882440632	-0.062174054428141
4	C	26	50	20120601	13	2024	40.24	0.0529772171568486	-0.0606583781137355
4	C	26	50	20120601	13	2026	40.28	0.0535805348046926	-0.0592957692042534
4	C	26	50	20120601	13	2028	40.32	0.0544387856603578	-0.057322976640082
4	C	26	50	20120601	13	2030	40.36	0.0549978384236995	-0.0557820354003846
4	C	26	50	20120601	13	2032	40.4	0.0556798238222708	-0.0543523552913866
4	C	26	50	20120601	13	2034	40.44	0.0564881720310673	-0.0527782104385651
4	C	26	50	20120601	13	2036	40.48	0.0576387620432784	-0.0511787490416568
4	C	26	50	20120601	13	2038	40.52	0.058725026551605	-0.0496887265612727
4	C	26	50	20120601	13	2040	40.56	0.0597040371033612	-0.0477826990193809
4	C	26	50	20120601	13	2042	40.6	0.060270493274702	-0.0461941907065131
4	C	26	50	20120601	13	2044	40.64	0.0608658913265967	-0.0448946557219129
4	C	26	50	20120601	13	2046	40.68	0.061894660982545	-0.0435089385628216
4	C	26	50	20120601	13	2048	40.72	0.0631698573517368	-0.0423375454691079
4	C	26	50	20120601	13	2050	40.76	0.0635226329248708	-0.042561061922641
4	C	26	50	20120601	13	2052	40.8	0.0637978388841086	-0.0422697339287922
4	C	26	50	20120601	13	2054	40.84	0.0631907170017818	-0.0409760113619333
4	C	26	50	20120601	13	2056	40.88	0.0627873125831149	-0.0406800871740067
4	C	26	50	20120601	13	2058	40.92	0.0620423755891348	-0.0401938098405847
4	C	26	50	20120601	13	2060	40.96	0.0616314758385873	-0.0397059768722441
4	C	26	50	20120601	13	2062	41	0.0609468550530425	-0.039387071713929
4	C	26	50	20120601	13	2064	41.04	0.0600330609597151	-0.0378064759259427
4	C	26	50	20120601	13	2066	41.08	0.0595906949574048	-0.0361256831070622
4	C	26	50	20120601	13	2068	41.12	0.0587042658965094	-0.0351675534185545
4	C	26	50	20120601	13	2070	41.16	0.0579965227192198	-0.0326018164630191
4	C	26	50	20120601	13	2072	41.2	0.0569983000762187	-0.0314627381492057
4	C	26	50	20120601	13	2074	41.24	0.0566260790666021	-0.0303333471982945
4	C	26	50	20120601	13	2076	41.28	0.0569224982292755	-0.0309193972985419
4	C	26	50	20120601	13	2078	41.32	0.0561019715203867	-0.030958146750151
4	C	26	50	20120601	13	2080	41.36	0.055468121001731	-0.0290604135708025
4	C	26	50	20120601	13	2082	41.4	0.0545804898593076	-0.0286649287480849
4	C	26	50	20120601	13	2084	41.44	0.0532598265240854	-0.0274650392510894
4	C	26	50	20120601	13	2086	41.48	0.0520373803207701	-0.0259710640437985
4	C	26	50	20120601	13	2088	41.52	0.0510735230673348	-0.0247809326203834
4	C	26	50	20120601	13	2090	41.56	0.0505155451063005	-0.0238586532456818
4	C	26	50	20120601	13	2092	41.6	0.0501901345655984	-0.0227155444232156
4	C	26	50	20120601	13	2094	41.64	0.0492511674708608	-0.0219482628549501
4	C	26	50	20120601	13	2096	41.68	0.0483910427822255	-0.0213192206624065
4	C	26	50	20120601	13	2098	41.72	0.0472120836459531	-0.0199199270531165
4	C	26	50	20120601	13	2100	41.76	0.0462540246681235	-0.0183411697427613
4	C	26	50	20120601	13	2102	41.8	0.0450893490888311	-0.0180118701147627
4	C	26	50	20120601	13	2104	41.84	0.043667357351865	-0.0166113744239446
4	C	26	50	20120601	13	2106	41.88	0.0419262483245493	-0.0152717606269867
4	C	26	50	20120601	13	2108	41.92	0.0401490061407151	-0.0136162822308728
4	C	26	50	20120601	13	2110	41.96	0.0392405153482466	-0.0127209436245343
4	C	26	50	20120601	13	2112	42	0.0383779157858771	-0.0116559701013893
4	C	26	50	20120601	13	2114	42.04	0.0372884056574249	-0.0112055430817735
4	C	26	50	20120601	13	2116	42.08	0.0361564691221015	-0.00950834538556951
4	C	26	50	20120601	13	2118	42.12	0.034408175889889	-0.00857647764291501
4	C	26	50	20120601	13	2120	42.16	0.0327719661535624	-0.00795482471623486
4	C	26	50	20120601	13	2122	42.2	0.0311107177661139	-0.00737940950197649
4	C	26	50	20120601	13	2124	42.24	0.0295254692155074	-0.00694250236401695
4	C	26	50	20120601	13	2126	42.28	0.0280196216853604	-0.0066011182811279
4	C	26	50	20120601	13	2128	42.32	0.0262948114693511	-0.00623239745007817
4	C	26	50	20120601	13	2130	42.36	0.0253298723425405	-0.00593171443351421
4	C	26	50	20120601	13	2132	42.4	0.0240691221648883	-0.00724667141701215
4	C	26	50	20120601	13	2134	42.44	0.0225048181171406	-0.00767051122165537
4	C	26	50	20120601	13	2136	42.48	0.0211296506376712	-0.00768513383633692
4	C	26	50	20120601	13	2138	42.52	0.0203110136716551	-0.00831848407694485
4	C	26	50	20120601	13	2140	42.56	0.0194725907972411	-0.00874681471675538
4	C	26	50	20120601	13	2142	42.6	0.0189715009909668	-0.00893912796224825
4	C	26	50	20120601	13	2144	42.64	0.0190499544883395	-0.00966017181809198
4	C	26	50	20120601	13	2146	42.68	0.0186420118583509	-0.0104480457500392
4	C	26	50	20120601	13	2148	42.72	0.0189281956503667	-0.0109012481637712
4	C	26	50	20120601	13	2150	42.76	0.0186689547480345	-0.0116467777132339
4	C	26	50	20120601	13	2152	42.8	0.0179553284423254	-0.0125429082791672
4	C	26	50	20120601	13	2154	42.84	0.0172584747094660	-0.0139292901186328
4	C	26	50	20120601	13	2156	42.88	0.0167642975790846	-0.0146864261188019
4	C	26	50	20120601	13	2158	42.92	0.0165154398327274	-0.0141428292954833
4	C	26	50	20120601	13	2160	42.96	0.0162092166345328	-0.0147951671209331
4	C	26	50	20120601	13	2162	43	0.0155726083994306	-0.0142820084161175
4	C	26	50	20120601	13	2164	43.04	0.0149911481292999	-0.0145378544987932
4	C	26	50	20120601	13	2166	43.08	0.015361289537873	-0.0149465798959885
4	C	26	50	20120601	13	2168	43.12	0.0149568711280819	-0.0152566914743728
4	C	26	50	20120601	13	2170	43.16	0.0152799545803670	-0.0160550298795749
4	C	26	50	20120601	13	2172	43.2	0.0155573843904317	-0.0160677825503735
4	C	26	50	20120601	13	2174	43.24	0.0155538453209918	-0.0162294448382223
4	C	26	50	20120601	13	2176	43.28	0.0152618950731755	-0.0162934521440553
4	C	26	50	20120601	13	2178	43.32	0.0154120704113639	-0.0161208473787677
4	C	26	50	20120601	13	2180	43.36	0.0156487546073762	-0.0160301665909348
4	C	26	50	20120601	13	2182	43.4	0.0155765080933288	-0.0163789908513755
4	C	26	50	20120601	13	2184	43.44	0.0155043923940360	-0.0157605460681616
4	C	26	50	20120601	13	2186	43.48	0.0154359281941612	-0.0162069164161737
4	C	26	50	20120601	13	2188	43.52	0.0154154291685746	-0.0162730379712825
4	C	26	50	20120601	13	2190	43.56	0.0153648073941094	-0.0162878660004840
4	C	26	50	20120601	13	2192	43.6	0.0156541215478454	-0.0160645956201107
4	C	26	50	20120601	13	2194	43.64	0.0155632781254528	-0.0162457365784609
4	C	26	50	20120601	13	2196	43.68	0.0154740271075315	-0.0160959006515274
4	C	26	50	20120601	13	2198	43.72	0.0154138098940456	-0.0162200686023038
4	C	26	50	20120601	13	2200	43.76	0.0154220222322023	-0.0159815091591078
4	C	26	50	20120601	13	2202	43.8	0.0153314036697662	-0.0162549855351588
4	C	26	50	20120601	13	2204	43.84	0.0155708059842454	-0.0160952600127837
4	C	26	50	20120601	13	2206	43.88	0.0154088919663825	-0.0158101552657160
4	C	26	50	20120601	13	2208	43.92	0.0156162404233637	-0.0164886701842053
4	C	26	50	20120601	13	2210	43.96	0.0154056993792654	-0.0165226042386345
4	C	26	50	20120601	13	2212	44	0.0154003677941353	-0.0166080510220730
4	C	26	50	20120601	13	2214	44.04	0.0153494914612289	-0.0163926733675914
4	C	26	50	20120601	13	2216	44.08	0.0151382362392816	-0.0161870891420293
4	C	26	50	20120601	13	2218	44.12	0.0147819039190383	-0.0162665325888956
4	C	26	50	20120601	13	2220	44.16	0.0141407560584008	-0.0167138766229454
4	C	26	50	20120601	13	2222	44.2	0.0132809354256814	-0.0171570275137828
4	C	26	50	20120601	13	2224	44.24	0.0108242647413966	-0.0185593779456880
4	C	26	50	20120601	13	2226	44.28	0.00853040822190707	-0.0185314451065108
4	C	26	50	20120601	13	2228	44.32	0.00671250739815457	-0.0178956288310034
4	C	26	50	20120601	13	2230	44.36	0.0046711679026149	-0.0174483625786995
4	C	26	50	20120601	13	2232	44.4	0.0027821392077429	-0.0165300359309047
4	C	26	50	20120601	13	2234	44.44	0.0028332913122939	-0.0162192907848445
4	C	26	50	20120601	13	2236	44.48	0.0022237935511824	-0.0165434568176117
4	C	26	50	20120601	13	2238	44.52	0.0021640783835112	-0.0165015607408264
4	C	26	50	20120601	13	2240	44.56	0.0016885914995701	-0.0165732330841674
4	C	26	50	20120601	13	2242	44.6	0.000140862034773299	-0.0176709315091458
4	C	26	50	20120601	13	2244	44.64	-0.00143149595921210	-0.0181254243927534
4	C	26	50	20120601	13	2246	44.68	-0.002505534591292	-0.0198851868969568
4	C	26	50	20120601	13	2248	44.72	-0.0038029694687521	-0.0217223563804966
4	C	26	50	20120601	13	2250	44.76	-0.0056364266416907	-0.0239543389353119
4	C	26	50	20120601	13	2252	44.8	-0.006346849753681	-0.0245328300640685
4	C	26	50	20120601	13	2254	44.84	-0.0067795071798857	-0.0264094419638629
4	C	26	50	20120601	13	2256	44.88	-0.007112349412858	-0.027704359541182
4	C	26	50	20120601	13	2258	44.92	-0.0077985541175926	-0.0290409044947096
4	C	26	50	20120601	13	2260	44.96	-0.0080807887182355	-0.0303919451372515
4	C	26	50	20120601	13	2262	45	-0.0095511112036957	-0.0324526310743243
4	C	26	50	20120601	13	2264	45.04	-0.0104215313670651	-0.0338063445804991
4	C	26	50	20120601	13	2266	45.08	-0.011264232944612	-0.0342866397905523
4	C	26	50	20120601	13	2268	45.12	-0.0126031184215853	-0.034736168784556
4	C	26	50	20120601	13	2270	45.16	-0.0141781422081358	-0.035514254944438
4	C	26	50	20120601	13	2272	45.2	-0.0160471456389646	-0.0359116701686683
4	C	26	50	20120601	13	2274	45.24	-0.0170818054944002	-0.0368925474823269
4	C	26	50	20120601	13	2276	45.28	-0.0186874399335083	-0.0366587001987207
4	C	26	50	20120601	13	2278	45.32	-0.0190244611675575	-0.0365284369874905
4	C	26	50	20120601	13	2280	45.36	-0.0191329737741984	-0.0369748617827248
4	C	26	50	20120601	13	2282	45.4	-0.019113931388581	-0.0367957728482537
4	C	26	50	20120601	13	2284	45.44	-0.018963176222832	-0.0365313149120899
4	C	26	50	20120601	13	2286	45.48	-0.0188245903647873	-0.0376185552277745
4	C	26	50	20120601	13	2288	45.52	-0.0193946244964408	-0.0384405315055648
4	C	26	50	20120601	13	2290	45.56	-0.0194086181396405	-0.038904966310516
4	C	26	50	20120601	13	2292	45.6	-0.0202928905248533	-0.0403166696438158
4	C	26	50	20120601	13	2294	45.64	-0.0207101259521603	-0.0421337502237022
4	C	26	50	20120601	13	2296	45.68	-0.0212274099179373	-0.0427864451380764
4	C	26	50	20120601	13	2298	45.72	-0.0219183451670381	-0.0429549274708297
4	C	26	50	20120601	13	2300	45.76	-0.0221983735945236	-0.0439114873822833
4	C	26	50	20120601	13	2302	45.8	-0.0228677208735948	-0.0442497672664029
4	C	26	50	20120601	13	2304	45.84	-0.0232638915898902	-0.0443762898827606
4	C	26	50	20120601	13	2306	45.88	-0.0240311378028166	-0.0452369449014818
4	C	26	50	20120601	13	2308	45.92	-0.0239828353385938	-0.0448482553749314
4	C	26	50	20120601	13	2310	45.96	-0.0240793271299545	-0.0434914164567838
4	C	26	50	20120601	13	2312	46	-0.0247908462574556	-0.043246729226222
4	C	26	50	20120601	13	2314	46.04	-0.0253963064388466	-0.0424813214909266
4	C	26	50	20120601	13	2316	46.08	-0.0262751977414546	-0.0415027281321713
4	C	26	50	20120601	13	2318	46.12	-0.0272132950948514	-0.0419761573353791
4	C	26	50	20120601	13	2320	46.16	-0.0291087796746357	-0.040376950496912
4	C	26	50	20120601	13	2322	46.2	-0.0307116493262293	-0.0404376202587378
4	C	26	50	20120601	13	2324	46.24	-0.0330033116933768	-0.0396952288491701
4	C	26	50	20120601	13	2326	46.28	-0.033794210628134	-0.0387783234860055
4	C	26	50	20120601	13	2328	46.32	-0.0352401732849823	-0.0393617572911625
4	C	26	50	20120601	13	2330	46.36	-0.0362904389870787	-0.0384836013796069
4	C	26	50	20120601	13	2332	46.4	-0.0370636602523062	-0.038174949269619
4	C	26	50	20120601	13	2334	46.44	-0.0373455130152872	-0.0384430841610449
4	C	26	50	20120601	13	2336	46.48	-0.0378205473508883	-0.0386437610655457
4	C	26	50	20120601	13	2338	46.52	-0.0379027131588622	-0.0390886726522682
4	C	26	50	20120601	13	2340	46.56	-0.0381927683605049	-0.0394517012737294
4	C	26	50	20120601	13	2342	46.6	-0.0385888895793256	-0.0401579595267785
4	C	26	50	20120601	13	2344	46.64	-0.0389494433270526	-0.0414507628548219
4	C	26	50	20120601	13	2346	46.68	-0.0395936883153917	-0.0415057050517201
4	C	26	50	20120601	13	2348	46.72	-0.0392173660864442	-0.0410023864448715
4	C	26	50	20120601	13	2350	46.76	-0.0389015721979663	-0.0406700462577138
4	C	26	50	20120601	13	2352	46.8	-0.0386342151239997	-0.0401789605981798
4	C	26	50	20120601	13	2354	46.84	-0.0389466148999279	-0.0398289427414924
4	C	26	50	20120601	13	2356	46.88	-0.0378868032562855	-0.0395917791270825
4	C	26	50	20120601	13	2358	46.92	-0.0380342350201629	-0.0386192951709166
4	C	26	50	20120601	13	2360	46.96	-0.0378795200564393	-0.0379336844358781
4	C	26	50	20120601	13	2362	47	-0.0373027330550254	-0.0373659484012634
4	C	26	50	20120601	13	2364	47.04	-0.0371109656959676	-0.0365633822046167
4	C	26	50	20120601	13	2366	47.08	-0.036875781980545	-0.0356003027686406
4	C	26	50	20120601	13	2368	47.12	-0.0364023032798624	-0.034326379191655
4	C	26	50	20120601	13	2370	47.16	-0.0358017574906007	-0.0337874931137127
4	C	26	50	20120601	13	2372	47.2	-0.0349091766007089	-0.0334422128724593
4	C	26	50	20120601	13	2374	47.24	-0.0345453701617884	-0.0334561428760487
4	C	26	50	20120601	13	2376	47.28	-0.0342177675900647	-0.0334246766242859
4	C	26	50	20120601	13	2378	47.32	-0.0338989331424277	-0.0334883869452708
4	C	26	50	20120601	13	2380	47.36	-0.0323423789850018	-0.0333203076633827
4	C	26	50	20120601	13	2382	47.4	-0.0315774308691141	-0.0338504963279164
4	C	26	50	20120601	13	2384	47.44	-0.0309282361333068	-0.0336312225150705
4	C	26	50	20120601	13	2386	47.48	-0.0303011738397506	-0.0338398190155205
4	C	26	50	20120601	13	2388	47.52	-0.0292827279428076	-0.033905084971424
4	C	26	50	20120601	13	2390	47.56	-0.0289085977448818	-0.0335804522481813
4	C	26	50	20120601	13	2392	47.6	-0.0273900859322837	-0.0330114434213605
4	C	26	50	20120601	13	2394	47.64	-0.0268579173687627	-0.0323460559402639
4	C	26	50	20120601	13	2396	47.68	-0.0261597201330191	-0.0326450206873496
4	C	26	50	20120601	13	2398	47.72	-0.0244319047131897	-0.0318083012331715
4	C	26	50	20120601	13	2400	47.76	-0.0233770428170156	-0.0316487779433359
4	C	26	50	20120601	13	2402	47.8	-0.0221074325913952	-0.030776985992811
4	C	26	50	20120601	13	2404	47.84	-0.0204280539860772	-0.0308877189147448
4	C	26	50	20120601	13	2406	47.88	-0.0190500442909008	-0.0302193615851673
4	C	26	50	20120601	13	2408	47.92	-0.017897035973498	-0.0300835970831794
4	C	26	50	20120601	13	2410	47.96	-0.0161618666431443	-0.0289876522830184
4	C	26	50	20120601	13	2412	48	-0.0145590677022288	-0.0288260783835173
4	C	26	50	20120601	13	2414	48.04	-0.0130169950916816	-0.0278013533783574
4	C	26	50	20120601	13	2416	48.08	-0.0114583408271155	-0.0270756284756222
4	C	26	50	20120601	13	2418	48.12	-0.0094912899700073	-0.0266387991194086
4	C	26	50	20120601	13	2420	48.16	-0.0079396289915072	-0.0261515884050354
4	C	26	50	20120601	13	2422	48.2	-0.006283782899867	-0.0252991853224506
4	C	26	50	20120601	13	2424	48.24	-0.0054708575888759	-0.0244147715158816
4	C	26	50	20120601	13	2426	48.28	-0.0042188755353104	-0.0229320888038862
4	C	26	50	20120601	13	2428	48.32	-0.0028194051493251	-0.0220012180817932
4	C	26	50	20120601	13	2430	48.36	-0.0011497139069093	-0.0206149352372769
4	C	26	50	20120601	13	2432	48.4	-0.000282171668139300	-0.0201649961213401
4	C	26	50	20120601	13	2434	48.44	0.0011211029523288	-0.0186349089707340
4	C	26	50	20120601	13	2436	48.48	0.0019799619198258	-0.0178265515695493
4	C	26	50	20120601	13	2438	48.52	0.0030368461413941	-0.0156712476740858
4	C	26	50	20120601	13	2440	48.56	0.0033372463152456	-0.0143967654827430
4	C	26	50	20120601	13	2442	48.6	0.0040871896252364	-0.0133507282791981
4	C	26	50	20120601	13	2444	48.64	0.00521750688603092	-0.0121077264817537
4	C	26	50	20120601	13	2446	48.68	0.00567951631472258	-0.00998244634021947
4	C	26	50	20120601	13	2448	48.72	0.00655414376344004	-0.0087958292375069
4	C	26	50	20120601	13	2450	48.76	0.00677973486826911	-0.00683093929872202
4	C	26	50	20120601	13	2452	48.8	0.00747902811952354	-0.00554955574519482
4	C	26	50	20120601	13	2454	48.84	0.00740924092286112	-0.00449193188993341
4	C	26	50	20120601	13	2456	48.88	0.00784283173001689	-0.0034792206289858
4	C	26	50	20120601	13	2458	48.92	0.00830822112912263	-0.0024283468150576
4	C	26	50	20120601	13	2460	48.96	0.0085682172214971	-0.0029863318471598
4	C	26	50	20120601	13	2462	49	0.0086852504648513	-0.0028953201333532
4	C	26	50	20120601	13	2464	49.04	0.00904974279734953	-0.0029924271076136
4	C	26	50	20120601	13	2466	49.08	0.00899890889085003	-0.00412739713102831
4	C	26	50	20120601	13	2468	49.12	0.00962420341745329	-0.00402366456622824
4	C	26	50	20120601	13	2470	49.16	0.00954604690492874	-0.00462324161919975
4	C	26	50	20120601	13	2472	49.2	0.0100322676698082	-0.00521955890990999
4	C	26	50	20120601	13	2474	49.24	0.0112187999197071	-0.00618032610671159
4	C	26	50	20120601	13	2476	49.28	0.0118483795134043	-0.00652851962790347
4	C	26	50	20120601	13	2478	49.32	0.0130918055749174	-0.0074298332865429
4	C	26	50	20120601	13	2480	49.36	0.0136845944027896	-0.00781269625321636
4	C	26	50	20120601	13	2482	49.4	0.0147182006691212	-0.00893115533329037
4	C	26	50	20120601	13	2484	49.44	0.0160993004209313	-0.0102070375960599
4	C	26	50	20120601	13	2486	49.48	0.0175756665480504	-0.0122917701134406
4	C	26	50	20120601	13	2488	49.52	0.0183092707416483	-0.0133123182388441
4	C	26	50	20120601	13	2490	49.56	0.0203514021967829	-0.0155335315573820
4	C	26	50	20120601	13	2492	49.6	0.0209428121664317	-0.0168850954589419
4	C	26	50	20120601	13	2494	49.64	0.0220535637825908	-0.0182915874152645
4	C	26	50	20120601	13	2496	49.68	0.0230301065316806	-0.019947645638939
4	C	26	50	20120601	13	2498	49.72	0.0232646962774071	-0.0212896777410886
4	C	26	50	20120601	13	2500	49.76	0.0234728133594595	-0.0229331904762513
4	C	26	50	20120601	13	2502	49.8	0.0235233163399854	-0.0237891983892065
4	C	26	50	20120601	13	2504	49.84	0.0230324258419229	-0.0245209294569411
4	C	26	50	20120601	13	2506	49.88	0.0228268981849032	-0.0266772233018982
4	C	26	50	20120601	13	2508	49.92	0.0223507819759269	-0.027572512410762
4	C	26	50	20120601	13	2510	49.96	0.0220163133973578	-0.0295826826393869
4	C	26	50	20120601	13	2512	50	0.0215650166364012	-0.031848839664937
4	C	26	50	20120601	13	2514	50.04	0.0208884710102975	-0.0334985056433096
4	C	26	50	20120601	13	2516	50.08	0.0207699669848384	-0.0339316721863966
4	C	26	50	20120601	13	2518	50.12	0.0204536074109356	-0.034930106961432
4	C	26	50	20120601	13	2520	50.16	0.0203309950950778	-0.0360409717146761
4	C	26	50	20120601	13	2522	50.2	0.0199188932630023	-0.036874650609695
4	C	26	50	20120601	13	2524	50.24	0.020129681794474	-0.0380489428412115
4	C	26	50	20120601	13	2526	50.28	0.0205509760147050	-0.0386354172055277
4	C	26	50	20120601	13	2528	50.32	0.0218265259372874	-0.0396588128499389
4	C	26	50	20120601	13	2530	50.36	0.0230210414227458	-0.0403586364312793
4	C	26	50	20120601	13	2532	50.4	0.0246220725967084	-0.040362030543829
4	C	26	50	20120601	13	2534	50.44	0.0263724447228576	-0.0413640008527703
4	C	26	50	20120601	13	2536	50.48	0.0282201642395727	-0.0407629105912871
4	C	26	50	20120601	13	2538	50.52	0.02960505408373	-0.0415764157298387
4	C	26	50	20120601	13	2540	50.56	0.0307475194390253	-0.0414138589519118
4	C	26	50	20120601	13	2542	50.6	0.0325237928865693	-0.0419810787985762
4	C	26	50	20120601	13	2544	50.64	0.0339611924802975	-0.04212293148995
4	C	26	50	20120601	13	2546	50.68	0.0357274108694131	-0.0437429060545806
4	C	26	50	20120601	13	2548	50.72	0.0371028325537703	-0.0441608485886687
4	C	26	50	20120601	13	2550	50.76	0.0383441019396008	-0.0448190094384615
4	C	26	50	20120601	13	2552	50.8	0.0399703909677874	-0.0464718573973495
4	C	26	50	20120601	13	2554	50.84	0.0408375725820989	-0.0465381981555604
4	C	26	50	20120601	13	2556	50.88	0.041892547615358	-0.0475410452769104
4	C	26	50	20120601	13	2558	50.92	0.0432686339800895	-0.0489106545435262
4	C	26	50	20120601	13	2560	50.96	0.0438091888300354	-0.0503361393879914
4	C	26	50	20120601	13	2562	51	0.0451466388802429	-0.0519784373137041
4	C	26	50	20120601	13	2564	51.04	0.0458948073522129	-0.0525799942656629
4	C	26	50	20120601	13	2566	51.08	0.0469167675698584	-0.0531063150561035
4	C	26	50	20120601	13	2568	51.12	0.0479309637550464	-0.0544424003902233
4	C	26	50	20120601	13	2570	51.16	0.0489608789239803	-0.0553813533428253
4	C	26	50	20120601	13	2572	51.2	0.0500135770734039	-0.0560446619299851
4	C	26	50	20120601	13	2574	51.24	0.0503692093579339	-0.0574265324281867
4	C	26	50	20120601	13	2576	51.28	0.0501464353665211	-0.0573340782165466
4	C	26	50	20120601	13	2578	51.32	0.0509367898290567	-0.0585369163488196
4	C	26	50	20120601	13	2580	51.36	0.0513273885439163	-0.0592765571130085
4	C	26	50	20120601	13	2582	51.4	0.0518042967124876	-0.0588293474292471
4	C	26	50	20120601	13	2584	51.44	0.0521796997026196	-0.0588207914371948
4	C	26	50	20120601	13	2586	51.48	0.0525248173093133	-0.0585031095736111
4	C	26	50	20120601	13	2588	51.52	0.0529903764140465	-0.0578695418976679
4	C	26	50	20120601	13	2590	51.56	0.0534847289069096	-0.0569649260503604
4	C	26	50	20120601	13	2592	51.6	0.0544679608861495	-0.0565376214224893
4	C	26	50	20120601	13	2594	51.64	0.0555251279504303	-0.0568897181731134
4	C	26	50	20120601	13	2596	51.68	0.0567381576127405	-0.0558577078467869
4	C	26	50	20120601	13	2598	51.72	0.0585591817271455	-0.0552605441492596
4	C	26	50	20120601	13	2600	51.76	0.0603057001213372	-0.055375837909932
4	C	26	50	20120601	13	2602	51.8	0.0618543983224242	-0.0545951990945699
4	C	26	50	20120601	13	2604	51.84	0.063221942837239	-0.0547381760857258
4	C	26	50	20120601	13	2606	51.88	0.064897976827482	-0.0547238430312711
4	C	26	50	20120601	13	2608	51.92	0.0670630882940006	-0.0544376557037215
4	C	26	50	20120601	13	2610	51.96	0.0681435757399248	-0.0539020647433796
4	C	26	50	20120601	13	2612	52	0.0696959579673418	-0.054337925363303
4	C	26	50	20120601	13	2614	52.04	0.0706588959819616	-0.0550478605716143
4	C	26	50	20120601	13	2616	52.08	0.0719565783467952	-0.0554524670718092
4	C	26	50	20120601	13	2618	52.12	0.0729973688180237	-0.0566607004288227
4	C	26	50	20120601	13	2620	52.16	0.0742928591518355	-0.0570550538806904
4	C	26	50	20120601	13	2622	52.2	0.0755252755607656	-0.0589146740045329
4	C	26	50	20120601	13	2624	52.24	0.0773700464422032	-0.0597808091008083
4	C	26	50	20120601	13	2626	52.28	0.0784959018592084	-0.060533312137347
4	C	26	50	20120601	13	2628	52.32	0.0796116456492426	-0.0617312217353552
4	C	26	50	20120601	13	2630	52.36	0.08117979635788	-0.0633644262678617
4	C	26	50	20120601	13	2632	52.4	0.0819633413821129	-0.0638901601596739
4	C	26	50	20120601	13	2634	52.44	0.0828160414495457	-0.0658274206080907
4	C	26	50	20120601	13	2636	52.48	0.0839794442366319	-0.067241139195717
4	C	26	50	20120601	13	2638	52.52	0.084701188128189	-0.0686176639666528
4	C	26	50	20120601	13	2640	52.56	0.0853246441771612	-0.0696730208375737
4	C	26	50	20120601	13	2642	52.6	0.0866648943702222	-0.0710264232167648
4	C	26	50	20120601	13	2644	52.64	0.0875239937540248	-0.0727805076535152
4	C	26	50	20120601	13	2646	52.68	0.0883621415639008	-0.0747977984474267
4	C	26	50	20120601	13	2648	52.72	0.089303717882661	-0.0767065695636295
4	C	26	50	20120601	13	2650	52.76	0.0898904185211471	-0.0779017780137335
4	C	26	50	20120601	13	2652	52.8	0.0901917096495429	-0.0790236099931537
4	C	26	50	20120601	13	2654	52.84	0.0910823459957864	-0.0816297581012339
4	C	26	50	20120601	13	2656	52.88	0.0911444370422424	-0.0828305597659771
4	C	26	50	20120601	13	2658	52.92	0.0915792440730618	-0.0834804545374978
4	C	26	50	20120601	13	2660	52.96	0.0915555064984174	-0.0858970414596776
4	C	26	50	20120601	13	2662	53	0.0919922792860885	-0.0868122568376351
4	C	26	50	20120601	13	2664	53.04	0.0919290497977148	-0.088528701980423
4	C	26	50	20120601	13	2666	53.08	0.0918599088966504	-0.0887279505292257
4	C	26	50	20120601	13	2668	53.12	0.09265176949663	-0.089720827444961
4	C	26	50	20120601	13	2670	53.16	0.0928056055266246	-0.0909939328994008
4	C	26	50	20120601	13	2672	53.2	0.0934165493211036	-0.0916529528839328
4	C	26	50	20120601	13	2674	53.24	0.0940662043834256	-0.0927371236490803
4	C	26	50	20120601	13	2676	53.28	0.0950468660295158	-0.093056124266811
4	C	26	50	20120601	13	2678	53.32	0.0960174273623437	-0.0946735737531258
4	C	26	50	20120601	13	2680	53.36	0.0975868282357702	-0.0961305899031777
4	C	26	50	20120601	13	2682	53.4	0.0983730171322579	-0.097151765939403
4	C	26	50	20120601	13	2684	53.44	0.0995148749265575	-0.098674286496614
4	C	26	50	20120601	13	2686	53.48	0.100166130327796	-0.0999746458114506
4	C	26	50	20120601	13	2688	53.52	0.101109386025161	-0.100987247470847
4	C	26	50	20120601	13	2690	53.56	0.102179332630298	-0.102544909664599
4	C	26	50	20120601	13	2692	53.6	0.10219922425116	-0.103761040697252
4	C	26	50	20120601	13	2694	53.64	0.102168769162094	-0.104130907041287
4	C	26	50	20120601	13	2696	53.68	0.102315175621139	-0.105094658228705
4	C	26	50	20120601	13	2698	53.72	0.102548146092337	-0.105964774336159
4	C	26	50	20120601	13	2700	53.76	0.102463215496848	-0.106776610702707
4	C	26	50	20120601	13	2702	53.8	0.102294033128382	-0.108088477629571
4	C	26	50	20120601	13	2704	53.84	0.102653384794581	-0.109594473652142
4	C	26	50	20120601	13	2706	53.88	0.101955654249313	-0.110450596116396
4	C	26	50	20120601	13	2708	53.92	0.102279452586553	-0.112224076492154
4	C	26	50	20120601	13	2710	53.96	0.102387781345431	-0.113634613099265
4	C	26	50	20120601	13	2712	54	0.102595946510745	-0.115646763226878
4	C	26	50	20120601	13	2714	54.04	0.102845053158689	-0.116915107731360
4	C	26	50	20120601	13	2716	54.08	0.102692318093953	-0.118161029879811
4	C	26	50	20120601	13	2718	54.12	0.102867185600940	-0.118922371751114
4	C	26	50	20120601	13	2720	54.16	0.103307147440194	-0.119951777803165
4	C	26	50	20120601	13	2722	54.2	0.103864913269194	-0.122331333543214
4	C	26	50	20120601	13	2724	54.24	0.103947998315984	-0.123115161410160
4	C	26	50	20120601	13	2726	54.28	0.104881874241897	-0.124278564197246
4	C	26	50	20120601	13	2728	54.32	0.105743413144095	-0.126038977239688
4	C	26	50	20120601	13	2730	54.36	0.106330170351123	-0.128068515123050
4	C	26	50	20120601	13	2732	54.4	0.107058066071677	-0.129717912400845
4	C	26	50	20120601	13	2734	54.44	0.107550565944773	-0.130759834242924
4	C	26	50	20120601	13	2736	54.48	0.108463370088607	-0.132398271365611
4	C	26	50	20120601	13	2738	54.52	0.109248824301149	-0.131921115709666
4	C	26	50	20120601	13	2740	54.56	0.109876593701486	-0.133618313405870
4	C	26	50	20120601	13	2742	54.6	0.110793357643294	-0.133929086836202
4	C	26	50	20120601	13	2744	54.64	0.11201240973406	-0.135651598955172
4	C	26	50	20120601	13	2746	54.68	0.113368074854951	-0.137138503094651
4	C	26	50	20120601	13	2748	54.72	0.114024269947892	-0.137408617885065
4	C	26	50	20120601	13	2750	54.76	0.114658474019938	-0.138455913738680
4	C	26	50	20120601	13	2752	54.8	0.115981612228895	-0.140512745943795
4	C	26	50	20120601	13	2754	54.84	0.116954803291842	-0.141567537129291
4	C	26	50	20120601	13	2756	54.88	0.117869021649238	-0.143272442289410
4	C	26	50	20120601	13	2758	54.92	0.118780058026118	-0.144325748550666
4	C	26	50	20120601	13	2760	54.96	0.119500034150723	-0.145302828700909
4	C	26	50	20120601	13	2762	55	0.120672275772574	-0.147073565502357
4	C	26	50	20120601	13	2764	55.04	0.121478448213804	-0.148586703303418
4	C	26	50	20120601	13	2766	55.08	0.122642911661062	-0.149629827227024
4	C	26	50	20120601	13	2768	55.12	0.123391172056914	-0.150565895183959
4	C	26	50	20120601	13	2770	55.16	0.124355170731706	-0.151836353937717
4	C	26	50	20120601	13	2772	55.2	0.125259560304843	-0.153486034058225
4	C	26	50	20120601	13	2774	55.24	0.126673420313826	-0.154719581838005
4	C	26	50	20120601	13	2776	55.28	0.12794889952573	-0.154378897790829
4	C	26	50	20120601	13	2778	55.32	0.129508918506384	-0.155083034723535
4	C	26	50	20120601	13	2780	55.36	0.1312041363036	-0.155681671324487
4	C	26	50	20120601	13	2782	55.4	0.132265786424874	-0.155843315934667
4	C	26	50	20120601	13	2784	55.44	0.133979176866367	-0.157671116253356
4	C	26	50	20120601	13	2786	55.48	0.135496415886759	-0.158354393536016
4	C	26	50	20120601	13	2788	55.52	0.136726710975345	-0.158405375934940
4	C	26	50	20120601	13	2790	55.56	0.137577926118538	-0.158677046360272
4	C	26	50	20120601	13	2792	55.6	0.138117590013939	-0.159029751222728
4	C	26	50	20120601	13	2794	55.64	0.138247273397609	-0.159431812138510
4	C	26	50	20120601	13	2796	55.68	0.138539237787561	-0.159083279206063
4	C	26	50	20120601	13	2798	55.72	0.139467386148546	-0.159838044984302
4	C	26	50	20120601	13	2800	55.76	0.140230071522734	-0.159731554703055
4	C	26	50	20120601	13	2802	55.8	0.141100237127662	-0.159694360886365
4	C	26	50	20120601	13	2804	55.84	0.141552644046266	-0.159674703317848
4	C	26	50	20120601	13	2806	55.88	0.142579645935261	-0.159616437719078
4	C	26	50	20120601	13	2808	55.92	0.144091652365472	-0.161263784387208
4	C	26	50	20120601	13	2810	55.96	0.145366000206526	-0.161222630772543
4	C	26	50	20120601	13	2812	56	0.146954727722496	-0.162312423743708
4	C	26	50	20120601	13	2814	56.04	0.148875795425624	-0.163064219673466
4	C	26	50	20120601	13	2816	56.08	0.150449178724442	-0.164221682763590
4	C	26	50	20120601	13	2818	56.12	0.15135505322182	-0.164903970096757
4	C	26	50	20120601	13	2820	56.16	0.152363896608675	-0.164756382769387
4	C	26	50	20120601	13	2822	56.2	0.152873607460825	-0.165102271122473
4	C	26	50	20120601	13	2824	56.24	0.154129167474704	-0.165917119763909
4	C	26	50	20120601	13	2826	56.28	0.153772276540103	-0.166406946773372
4	C	26	50	20120601	13	2828	56.32	0.154226529007405	-0.166128056787804
4	C	26	50	20120601	13	2830	56.36	0.154834817615921	-0.165840794657947
4	C	26	50	20120601	13	2832	56.4	0.15507195294606	-0.166780285011703
4	C	26	50	20120601	13	2834	56.44	0.155290745926294	-0.167097478971608
4	C	26	50	20120601	13	2836	56.48	0.155880515408211	-0.168798735460736
4	C	26	50	20120601	13	2838	56.52	0.156847844555942	-0.170145059701047
4	C	26	50	20120601	13	2840	56.56	0.157780850740514	-0.170972749401629
4	C	26	50	20120601	13	2842	56.6	0.158869759828202	-0.172756108059121
4	C	26	50	20120601	13	2844	56.64	0.159604231641821	-0.173738491510223
4	C	26	50	20120601	13	2846	56.68	0.160496953953069	-0.174747886440367
4	C	26	50	20120601	13	2848	56.72	0.161187585146254	-0.175610061738668
4	C	26	50	20120601	13	2850	56.76	0.162319521681577	-0.176961484218872
4	C	26	50	20120601	13	2852	56.8	0.162978050226896	-0.177885460649848
4	C	26	50	20120601	13	2854	56.84	0.163227588209977	-0.178707896547046
4	C	26	50	20120601	13	2856	56.88	0.164016507245747	-0.178372940064798
4	C	26	50	20120601	13	2858	56.92	0.164666904063082	-0.180429348005845
4	C	26	50	20120601	13	2860	56.96	0.165793325165512	-0.180438540394000
4	C	26	50	20120601	13	2862	57	0.166568243487015	-0.181586952517325
4	C	26	50	20120601	13	2864	57.04	0.167489815754935	-0.183240663146486
4	C	26	50	20120601	13	2866	57.08	0.168234540616881	-0.185116476015618
4	C	26	50	20120601	13	2868	57.12	0.168891725659315	-0.186994975890518
4	C	26	50	20120601	13	2870	57.16	0.169465967076317	-0.187504022062294
4	C	26	50	20120601	13	2872	57.2	0.169496938353333	-0.189105053236257
4	C	26	50	20120601	13	2874	57.24	0.16961884356241	-0.190065021402396
4	C	26	50	20120601	13	2876	57.28	0.1701769629448	-0.192080770703524
4	C	26	50	20120601	13	2878	57.32	0.170706090949162	-0.194186322565863
4	C	26	50	20120601	13	2880	57.36	0.171231541998262	-0.195619557300650
4	C	26	50	20120601	13	2882	57.4	0.172039765049158	-0.198420407260930
4	C	26	50	20120601	13	2884	57.44	0.17197654970292	-0.200295230180568
4	C	26	50	20120601	13	2886	57.48	0.172324021975195	-0.201688654803575
4	C	26	50	20120601	13	2888	57.52	0.172740012894567	-0.203024874487983
4	C	26	50	20120601	13	2890	57.56	0.173420815303493	-0.203990216665659
4	C	26	50	20120601	13	2892	57.6	0.174248837344263	-0.205796874491590
4	C	26	50	20120601	13	2894	57.64	0.174879435171725	-0.207085364468268
4	C	26	50	20120601	13	2896	57.68	0.17475936844028	-0.208793593030259
4	C	26	50	20120601	13	2898	57.72	0.174414583173773	-0.209523044385731
4	C	26	50	20120601	13	2900	57.76	0.173855473841889	-0.210606826949256
4	C	26	50	20120601	13	2902	57.8	0.173818492157233	-0.210598553799916
4	C	26	50	20120601	13	2904	57.84	0.173709527002252	-0.211110569820173
4	C	26	50	20120601	13	2906	57.88	0.173708890606149	-0.210186310546484
4	C	26	50	20120601	13	2908	57.92	0.173390692554615	-0.210928772666730
4	C	26	50	20120601	13	2910	57.96	0.173569661280933	-0.209724499107691
4	C	26	50	20120601	13	2912	58	0.173886727961617	-0.210588300751588
4	C	26	50	20120601	13	2914	58.04	0.174901638324654	-0.211458537067195
4	C	26	50	20120601	13	2916	58.08	0.174915073353497	-0.210951541505084
4	C	26	50	20120601	13	2918	58.12	0.175385794337733	-0.211114388196791
4	C	26	50	20120601	13	2920	58.16	0.175837494149555	-0.211808201370491
4	C	26	50	20120601	13	2922	58.2	0.176034847652184	-0.212008241878889
4	C	26	50	20120601	13	2924	58.24	0.175928569502971	-0.211191038571872
4	C	26	50	20120601	13	2926	58.28	0.175307871170446	-0.210899569156667
4	C	26	50	20120601	13	2928	58.32	0.175452686639233	-0.209793088465466
4	C	26	50	20120601	13	2930	58.36	0.175199895964959	-0.209079971276639
4	C	26	50	20120601	13	2932	58.4	0.175182996112888	-0.209122326972832
4	C	26	50	20120601	13	2934	58.44	0.174459555165056	-0.209231999234594
4	C	26	50	20120601	13	2936	58.48	0.174843019172494	-0.208701457016670
4	C	26	50	20120601	13	2938	58.52	0.174535144879965	-0.208471930155497
4	C	26	50	20120601	13	2940	58.56	0.174809219468353	-0.208036635220999
4	C	26	50	20120601	13	2942	58.6	0.174654716636664	-0.207843241516344
4	C	26	50	20120601	13	2944	58.64	0.174467262628971	-0.207525821282269
4	C	26	50	20120601	13	2946	58.68	0.174939892801516	-0.206771762610812
4	C	26	50	20120601	13	2948	58.72	0.175616240437721	-0.207737316920522
4	C	26	50	20120601	13	2950	58.76	0.175749035091228	-0.207478657259964
4	C	26	50	20120601	13	2952	58.8	0.17635559128813	-0.207816795722728
4	C	26	50	20120601	13	2954	58.84	0.176958541240448	-0.206744326867702
4	C	26	50	20120601	13	2956	58.88	0.177563683223787	-0.207595824853607
4	C	26	50	20120601	13	2958	58.92	0.177530944179818	-0.207348549612226
4	C	26	50	20120601	13	2960	58.96	0.177828211870629	-0.207605653637865
4	C	26	50	20120601	13	2962	59	0.177487527823453	-0.207284485737851
4	C	26	50	20120601	13	2964	59.04	0.177900973158413	-0.208136761541215
4	C	26	50	20120601	13	2966	59.08	0.177970411044326	-0.207879233251507
4	C	26	50	20120601	13	2968	59.12	0.177972744496704	-0.207643554561337
4	C	26	50	20120601	13	2970	59.16	0.178416595423254	-0.208741196417773
4	C	26	50	20120601	13	2972	59.2	0.17818374516021	-0.207675798630559
4	C	26	50	20120601	13	2974	59.24	0.177701286203406	-0.209049212131658
4	C	26	50	20120601	13	2976	59.28	0.178142662256223	-0.209160793581729
4	C	26	50	20120601	13	2978	59.32	0.17784398035185	-0.209841313147943
4	C	26	50	20120601	13	2980	59.36	0.177626474305957	-0.210382674099619
4	C	26	50	20120601	13	2982	59.4	0.177763935864219	-0.211430323506625
4	C	26	50	20120601	13	2984	59.44	0.177912428288268	-0.212688973577137
4	C	26	50	20120601	13	2986	59.48	0.177937742711035	-0.214408798690339
4	C	26	50	20120601	13	2988	59.52	0.17831491346812	-0.215933745174646
4	C	26	50	20120601	13	2990	59.56	0.177767188555413	-0.216649761501276
4	C	26	50	20120601	13	2992	59.6	0.177530802758462	-0.217505572838546
4	C	26	50	20120601	13	2994	59.64	0.177355157434015	-0.219255237857914
4	C	26	50	20120601	13	2996	59.68	0.176443484661032	-0.218837549882267
4	C	26	50	20120601	13	2998	59.72	0.175517104066999	-0.218546292599096
4	C	26	50	20120601	13	3000	59.76	0.175164611336578	-0.218085612531153
4	C	26	50	20120601	13	3002	59.8	0.174480909789848	-0.218461015521285
4	C	26	50	20120601	13	3004	59.84	0.172281242014933	-0.217898724208886
4	C	26	50	20120601	13	3006	59.88	0.17127368556242	-0.217236094444236
4	C	26	50	20120601	13	3008	59.92	0.169797812288728	-0.217337352135302
4	C	26	50	20120601	13	3010	59.96	0.168533646785323	-0.216936988275794
4	C	26	50	20120601	13	3012	60	0.168563203848776	-0.216203152858278
4	C	26	50	20120601	13	3014	60.04	0.167590295628542	-0.215775989651764
4	C	26	50	20120601	13	3016	60.08	0.164824023189862	-0.215538472483963
4	C	26	50	20120601	13	3018	60.12	0.164209830239723	-0.213870124744431
4	C	26	50	20120601	13	3020	60.16	0.16388258122139	-0.213593504571631
4	C	26	50	20120601	13	3022	60.2	0.162141118640684	-0.211782462683656
4	C	26	50	20120601	13	3024	60.24	0.159970230111763	-0.210774199124362
4	C	26	50	20120601	13	3026	60.28	0.156901103838701	-0.210498710322412
4	C	26	50	20120601	13	3028	60.32	0.154673929609997	-0.210214241264341
4	C	26	50	20120601	13	3030	60.36	0.152953609522049	-0.209927792307282
4	C	26	50	20120601	13	3032	60.4	0.150819278413715	-0.210051111729921
4	C	26	50	20120601	13	3034	60.44	0.148700362233212	-0.208948449415339
4	C	26	50	20120601	13	3036	60.48	0.145813103824271	-0.209062435028466
4	C	26	50	20120601	13	3038	60.52	0.143179484617741	-0.208502760011157
4	C	26	50	20120601	13	3040	60.56	0.140870922398524	-0.208760712564934
4	C	26	50	20120601	13	3042	60.6	0.138714883112008	-0.209256465129224
4	C	26	50	20120601	13	3044	60.64	0.13808336604573	-0.210923186523158
4	C	26	50	20120601	13	3046	60.68	0.137342671692437	-0.211055769044631
4	C	26	50	20120601	13	3048	60.72	0.136734347728582	-0.213321551303587
4	C	26	50	20120601	13	3050	60.76	0.136556439662436	-0.215516127909677
4	C	26	50	20120601	13	3052	60.8	0.135501577766262	-0.218890300048143
4	C	26	50	20120601	13	3054	60.84	0.135532407621921	-0.220748859511814
4	C	26	50	20120601	13	3056	60.88	0.135449888260557	-0.221343324182758
4	C	26	50	20120601	13	3058	60.92	0.135493658170312	-0.221991104705003
4	C	26	50	20120601	13	3060	60.96	0.136118104168778	-0.223035430710137
4	C	26	50	20120601	13	3062	61	0.136327195643975	-0.225002813907432
4	C	26	50	20120601	13	3064	61.04	0.136927882854593	-0.225401975685412
4	C	26	50	20120601	13	3066	61.08	0.137273728781271	-0.227027543464682
4	C	26	50	20120601	13	3068	61.12	0.138773502264168	-0.227412916660429
4	C	26	50	20120601	13	3070	61.16	0.13942290913201	-0.229989330928360
4	C	26	50	20120601	13	3072	61.2	0.140766836280333	-0.231865568061560
4	C	26	50	20120601	13	3074	61.24	0.141746391304311	-0.233424526382042
4	C	26	50	20120601	13	3076	61.28	0.142346088565435	-0.233626688210784
4	C	26	50	20120601	13	3078	61.32	0.142857680321623	-0.235213789381157
4	C	26	50	20120601	13	3080	61.36	0.143455680526473	-0.236414668827646
4	C	26	50	20120601	13	3082	61.4	0.14428341972453	-0.237428235687799
4	C	26	50	20120601	13	3084	61.44	0.145380637316897	-0.238407083604995
4	C	26	50	20120601	13	3086	61.48	0.146853328610074	-0.239967880403108
4	C	26	50	20120601	13	3088	61.52	0.147270733743009	-0.240256167837798
4	C	26	50	20120601	13	3090	61.56	0.148937172294231	-0.240852470986373
4	C	26	50	20120601	13	3092	61.6	0.149931788692648	-0.242713151770387
4	C	26	50	20120601	13	3094	61.64	0.150807045466401	-0.243677786841282
4	C	26	50	20120601	13	3096	61.68	0.151357598806233	-0.243946063154064
4	C	26	50	20120601	13	3098	61.72	0.15154187083341	-0.243650068255459
4	C	26	50	20120601	13	3100	61.76	0.152209308924172	-0.243674180596698
4	C	26	50	20120601	13	3102	61.8	0.152887707170042	-0.244678696490051
4	C	26	50	20120601	13	3104	61.84	0.154026149087752	-0.245193470226755
4	C	26	50	20120601	13	3106	61.88	0.155322841503092	-0.245834250391866
4	C	26	50	20120601	13	3108	61.92	0.155919851758448	-0.245505940713361
4	C	26	50	20120601	13	3110	61.96	0.157186562846266	-0.246716931786821
4	C	26	50	20120601	13	3112	62	0.158546470607844	-0.247656535277662
4	C	26	50	20120601	13	3114	62.04	0.159977513311609	-0.247755671648384
4	C	26	50	20120601	13	3116	62.08	0.160970574075107	-0.247596996886686
4	C	26	50	20120601	13	3118	62.12	0.162439517702344	-0.248341297484563
4	C	26	50	20120601	13	3120	62.16	0.163998476022826	-0.248647686852851
4	C	26	50	20120601	13	3122	62.2	0.165473005793635	-0.249925216674421
4	C	26	50	20120601	13	3124	62.24	0.16658797176621	-0.250983896947214
4	C	26	50	20120601	13	3126	62.28	0.168196922536121	-0.251363330445998
4	C	26	50	20120601	13	3128	62.32	0.169990145333211	-0.252235900213982
4	C	26	50	20120601	13	3130	62.36	0.172566488890464	-0.252654860981835
4	C	26	50	20120601	13	3132	62.4	0.173592147276575	-0.252672892204756
4	C	26	50	20120601	13	3134	62.44	0.175090294413875	-0.252938269379735
4	C	26	50	20120601	13	3136	62.48	0.17664310090536	-0.252963725223858
4	C	26	50	20120601	13	3138	62.52	0.177815696080602	-0.252171553496894
4	C	26	50	20120601	13	3140	62.56	0.178660405841408	-0.252470942508049
4	C	26	50	20120601	13	3142	62.6	0.180048880716945	-0.252404757313330
4	C	26	50	20120601	13	3144	62.64	0.181383615477113	-0.252908500184247
4	C	26	50	20120601	13	3146	62.68	0.182347755573261	-0.252300741905817
4	C	26	50	20120601	13	3148	62.72	0.18428643023524	-0.253252719765329
4	C	26	50	20120601	13	3150	62.76	0.185833226319086	-0.254474953836610
4	C	26	50	20120601	13	3152	62.8	0.18646976384351	-0.255224345603311
4	C	26	50	20120601	13	3154	62.84	0.18761612535717	-0.257279763594864
4	C	26	50	20120601	13	3156	62.88	0.188419045107207	-0.258055106180435
4	C	26	50	20120601	13	3158	62.92	0.188891038883649	-0.259442803238514
4	C	26	50	20120601	13	3160	62.96	0.189402206375769	-0.262023106593742
4	C	26	50	20120601	13	3162	63	0.189425258056835	-0.262932021650279
4	C	26	50	20120601	13	3164	63.04	0.189339273872243	-0.263718041548246
4	C	26	50	20120601	13	3166	63.08	0.190317202550624	-0.265427118638374
4	C	26	50	20120601	13	3168	63.12	0.190613268159907	-0.266048877631071
4	C	26	50	20120601	13	3170	63.16	0.19133854758537	-0.266631745750803
4	C	26	50	20120601	13	3172	63.2	0.19238414638271	-0.267899800341505
4	C	26	50	20120601	13	3174	63.24	0.193464888387076	-0.269049273125002
4	C	26	50	20120601	13	3176	63.28	0.193534326272988	-0.269125499236014
