# Supplementary material for: How Do Ants Make Sense of Gravity? A Boltzmann Walker Analysis of Lasius niger Trajectories on Various Inclines
Source: PLoS One. 2013 Oct 29;8(10):e76531. doi: 10.1371/journal.pone.0076531 (PMC3812222; doi:10.1371/journal.pone.0076531)
Supplement: Dataset S4 — Trajectories for . (ZIP) [file pone.0076531.s008.zip › Incline4/4-C-26-50-20120601-14.txt]

Pente	Colonie	Temperature	Humidite	Date	Indiv	Frame	Time	X	Y
4	C	26	50	20120601	14	30	0	0	0
4	C	26	50	20120601	14	32	0.04	-0.000803188450614176	-0.00046582780531007
4	C	26	50	20120601	14	34	0.08	-0.000379815336446543	-0.00296679377968877
4	C	26	50	20120601	14	36	0.12	-0.000482953931550413	-0.00316450083570853
4	C	26	50	20120601	14	38	0.16	-0.00193314508695028	-0.00337396000643161
4	C	26	50	20120601	14	40	0.2	-0.00203954344431542	-0.00318785657269112
4	C	26	50	20120601	14	42	0.24	-0.00262381163547424	-0.00311652364060502
4	C	26	50	20120601	14	44	0.28	-0.00335578736215512	-0.00260657944321672
4	C	26	50	20120601	14	46	0.32	-0.004255971771265	-0.00219844235886331
4	C	26	50	20120601	14	48	0.36	-0.00475576120816868	-0.00205632167401941
4	C	26	50	20120601	14	50	0.4	-0.0062973162165521	-0.00145046692704453
4	C	26	50	20120601	14	52	0.44	-0.00674715633753954	-0.0012289374435666
4	C	26	50	20120601	14	54	0.48	-0.00758842248832062	-0.0012627300766395
4	C	26	50	20120601	14	56	0.52	-0.0083977556968633	-0.00111978844082264
4	C	26	50	20120601	14	58	0.56	-0.00996885504077826	-0.000114501801077540
4	C	26	50	20120601	14	60	0.6	-0.0110467544758834	-0.0002461226573276
4	C	26	50	20120601	14	62	0.64	-0.0112489021624890	-0.00062115795193332
4	C	26	50	20120601	14	64	0.68	-0.0112652292580666	-8.90106016157603e-05
4	C	26	50	20120601	14	66	0.72	-0.0115266112797322	-0.00058370957680168
4	C	26	50	20120601	14	68	0.76	-0.0107359386191450	-7.80858018464307e-05
4	C	26	50	20120601	14	70	0.8	-0.0103708452458828	0.000105295270786490
4	C	26	50	20120601	14	72	0.84	-0.010017687835087	0.000242007295861099
4	C	26	50	20120601	14	74	0.88	-0.0100889147011559	0.00037685963010118
4	C	26	50	20120601	14	76	0.92	-0.0104536686631632	9.38189277278302e-05
4	C	26	50	20120601	14	78	0.96	-0.0098233536784135	5.21561961803205e-05
4	C	26	50	20120601	14	80	1	-0.0097933157823487	-3.61331565186295e-05
4	C	26	50	20120601	14	82	1.04	-0.0100697379652501	-0.00061764363123083
4	C	26	50	20120601	14	84	1.08	-0.00998047280519315	-0.00031486050752675
4	C	26	50	20120601	14	86	1.12	-0.0103992567963509	-0.00089189499631403
4	C	26	50	20120601	14	88	1.16	-0.00988686600949968	-0.00208262746049311
4	C	26	50	20120601	14	90	1.2	-0.00982610432379232	-0.00367147518461585
4	C	26	50	20120601	14	92	1.24	-0.00978891757816972	-0.00399659581153761
4	C	26	50	20120601	14	94	1.28	-0.00868715753184021	-0.00536097531639981
4	C	26	50	20120601	14	96	1.32	-0.00842391935487399	-0.00631830950977874
4	C	26	50	20120601	14	98	1.36	-0.00818528425125237	-0.00666145499565973
4	C	26	50	20120601	14	100	1.4	-0.00751056296064416	-0.00704979803988738
4	C	26	50	20120601	14	102	1.44	-0.00708861113110672	-0.00673805587326567
4	C	26	50	20120601	14	104	1.48	-0.0065944495570745	-0.0071234644243514
4	C	26	50	20120601	14	106	1.52	-0.00563144790284435	-0.00744596875618277
4	C	26	50	20120601	14	108	1.56	-0.0054585956501833	-0.00768486478220661
4	C	26	50	20120601	14	110	1.6	-0.00514932128622793	-0.00682632401276119
4	C	26	50	20120601	14	112	1.64	-0.0044008063319351	-0.00744839413244224
4	C	26	50	20120601	14	114	1.68	-0.00387705233911022	-0.00744900224427406
4	C	26	50	20120601	14	116	1.72	-0.0037702509308798	-0.00731056487865336
4	C	26	50	20120601	14	118	1.76	-0.00351403078871686	-0.00787327338405381
4	C	26	50	20120601	14	120	1.8	-0.0027769992485505	-0.00739392569708744
4	C	26	50	20120601	14	122	1.84	-0.00254883003239722	-0.00778089695415961
4	C	26	50	20120601	14	124	1.88	-0.000278133381311918	-0.00643761327300732
4	C	26	50	20120601	14	126	1.92	0.000654915229667162	-0.00794012325914721
4	C	26	50	20120601	14	128	1.96	0.000822640958164612	-0.00760127768960261
4	C	26	50	20120601	14	130	2	0.00206160517588844	-0.00769652497302841
4	C	26	50	20120601	14	132	2.04	0.00193417039178300	-0.00761044179348681
4	C	26	50	20120601	14	134	2.08	0.00162439398201298	-0.00774153231965091
4	C	26	50	20120601	14	136	2.12	0.00133807230417492	-0.00713220426416686
4	C	26	50	20120601	14	138	2.16	0.00136417868653633	-0.00658402680311981
4	C	26	50	20120601	14	140	2.2	0.00138582322510845	-0.0054369086852043
4	C	26	50	20120601	14	142	2.24	0.00111119002236341	-0.00558522433255818
4	C	26	50	20120601	14	144	2.28	0.000903569329271412	-0.00516228962459488
4	C	26	50	20120601	14	146	2.32	0.000728312913554332	-0.00437681419884943
4	C	26	50	20120601	14	148	2.36	0.000692002980340402	-0.0043751242136424
4	C	26	50	20120601	14	150	2.4	0.000556429397183502	-0.00290675334289822
4	C	26	50	20120601	14	152	2.44	0.000127943900987892	-0.00302572405883286
4	C	26	50	20120601	14	154	2.48	-0.000107176174824445	-0.00162302926592529
4	C	26	50	20120601	14	156	2.52	-0.000647950227872483	-0.00059258376690557
4	C	26	50	20120601	14	158	2.56	-0.00116180472576075	-0.0002646559260625
4	C	26	50	20120601	14	160	2.6	-0.00131325285615528	0.0006023135562147
4	C	26	50	20120601	14	162	2.64	-0.00149956064375553	0.00065367708569331
4	C	26	50	20120601	14	164	2.68	-0.00109991166920349	0.000393780695374981
4	C	26	50	20120601	14	166	2.72	-0.00108115919736642	0.00076717550224835
4	C	26	50	20120601	14	168	2.76	-0.0012761368212108	0.000417299066917239
4	C	26	50	20120601	14	170	2.8	-0.000805005715041825	0.00072688455785634
4	C	26	50	20120601	14	172	2.84	-0.000983048131476786	0.00048665917108383
4	C	26	50	20120601	14	174	2.88	-0.000706809796338449	0.00086491887261176
4	C	26	50	20120601	14	176	2.92	-0.000747206806747638	0.00073486072234812
4	C	26	50	20120601	14	178	2.96	-0.000641395348010882	0.000466414703938461
4	C	26	50	20120601	14	180	3	-7.76318392929094e-05	0.00121552504214105
4	C	26	50	20120601	14	182	3.04	0.000105392144415512	0.00077353734195868
4	C	26	50	20120601	14	184	3.08	0.000634332765480392	0.00093174187764745
4	C	26	50	20120601	14	186	3.12	0.000846514226600362	0.0007483253789648
4	C	26	50	20120601	14	188	3.16	0.000897046976321752	0.00136397786821048
4	C	26	50	20120601	14	190	3.2	0.00137517419698378	0.00228977439204171
4	C	26	50	20120601	14	192	3.24	0.00236070427326253	0.00159446922303317
4	C	26	50	20120601	14	194	3.28	0.0030674645721263	0.00207453108784853
4	C	26	50	20120601	14	196	3.32	0.00373282376895159	0.00216348512092180
4	C	26	50	20120601	14	198	3.36	0.00440281451519366	0.00160002708233330
4	C	26	50	20120601	14	200	3.4	0.00523024258626691	0.00207359063582955
4	C	26	50	20120601	14	202	3.44	0.00576643458737286	0.00258038113697376
4	C	26	50	20120601	14	204	3.48	0.00575615325477441	0.00198812263918753
4	C	26	50	20120601	14	206	3.52	0.00532570200172709	0.00164208579367827
4	C	26	50	20120601	14	208	3.56	0.00535769858357578	0.00140683843864532
4	C	26	50	20120601	14	210	3.6	0.00534956685559214	0.00176734975996547
4	C	26	50	20120601	14	212	3.64	0.00560761133325055	0.00063706078344221
4	C	26	50	20120601	14	214	3.68	0.00539950980754734	0.00100335623823246
4	C	26	50	20120601	14	216	3.72	0.00556377778388479	0.00073459202177127
4	C	26	50	20120601	14	218	3.76	0.00561463290358773	-0.00049020177605757
4	C	26	50	20120601	14	220	3.8	0.0060704480768762	-0.00121186081480094
4	C	26	50	20120601	14	222	3.84	0.00621377862142271	-0.00155091851637989
4	C	26	50	20120601	14	224	3.88	0.0067165032585751	-0.00250176500504144
4	C	26	50	20120601	14	226	3.92	0.00694565535315423	-0.0027508433687144
4	C	26	50	20120601	14	228	3.96	0.00675634165462715	-0.00317618931080155
4	C	26	50	20120601	14	230	4	0.00694023184414253	-0.00301529423381036
4	C	26	50	20120601	14	232	4.04	0.00780745588486096	-0.00429708083820284
4	C	26	50	20120601	14	234	4.08	0.00797067027209443	-0.00417487864427818
4	C	26	50	20120601	14	236	4.12	0.00795845146691553	-0.00441110887773698
4	C	26	50	20120601	14	238	4.16	0.00806436192060165	-0.00505685293245216
4	C	26	50	20120601	14	240	4.2	0.007297836956592	-0.00423153911065466
4	C	26	50	20120601	14	242	4.24	0.00739200236664261	-0.00444864210568236
4	C	26	50	20120601	14	244	4.28	0.00690446355472298	-0.00475176746906854
4	C	26	50	20120601	14	246	4.32	0.00702857656330244	-0.00562566497145577
4	C	26	50	20120601	14	248	4.36	0.00623365539304187	-0.00620619136566059
4	C	26	50	20120601	14	250	4.4	0.00600392347090217	-0.0064485097885054
4	C	26	50	20120601	14	252	4.44	0.00523461957724245	-0.00695575990905739
4	C	26	50	20120601	14	254	4.48	0.00476684015721631	-0.00714819194848949
4	C	26	50	20120601	14	256	4.52	0.00470094487627753	-0.00733938655105452
4	C	26	50	20120601	14	258	4.56	0.0042950938681477	-0.00811533724845741
4	C	26	50	20120601	14	260	4.6	0.00402640743343244	-0.00772217173598201
4	C	26	50	20120601	14	262	4.64	0.0041984323711595	-0.00943515205554211
4	C	26	50	20120601	14	264	4.68	0.00379847156251695	-0.0101065004468040
4	C	26	50	20120601	14	266	4.72	0.00404595186486443	-0.00965664618368091
4	C	26	50	20120601	14	268	4.76	0.00372037868960271	-0.00942883759198611
4	C	26	50	20120601	14	270	4.8	0.00372664365568402	-0.0105060016360388
4	C	26	50	20120601	14	272	4.84	0.00379688764332709	-0.0100304440414196
4	C	26	50	20120601	14	274	4.88	0.00398379717879813	-0.0100924360929262
4	C	26	50	20120601	14	276	4.92	0.00361169637733434	-0.0098264437350473
4	C	26	50	20120601	14	278	4.96	0.00374673963040534	-0.0095611514128817
4	C	26	50	20120601	14	280	5	0.00368112719217905	-0.0096045606981787
4	C	26	50	20120601	14	282	5.04	0.00345275998612704	-0.0090375741967521
4	C	26	50	20120601	14	284	5.08	0.00349805724652985	-0.00875822459177661
4	C	26	50	20120601	14	286	5.12	0.00341364991005961	-0.00876753718808481
4	C	26	50	20120601	14	288	5.16	0.00309372651797957	-0.0089197348516674
4	C	26	50	20120601	14	290	5.2	0.00296143391028738	-0.00830673691198901
4	C	26	50	20120601	14	292	5.24	0.00240093864911205	-0.00782190207640061
4	C	26	50	20120601	14	294	5.28	0.00221114411797377	-0.00771769575005711
4	C	26	50	20120601	14	296	5.32	0.0021976949469956	-0.00820241744856051
4	C	26	50	20120601	14	298	5.36	0.00239641316571245	-0.0082692602525861
4	C	26	50	20120601	14	300	5.4	0.00229562923618994	-0.00781678969437261
4	C	26	50	20120601	14	302	5.44	0.00269526477571314	-0.00734464742550655
4	C	26	50	20120601	14	304	5.48	0.00236018808531227	-0.00710200373354239
4	C	26	50	20120601	14	306	5.52	0.00224005064318867	-0.00751660872362331
4	C	26	50	20120601	14	308	5.56	0.0023962010336781	-0.00659459097843073
4	C	26	50	20120601	14	310	5.6	0.00246713798596673	-0.00621160780360447
4	C	26	50	20120601	14	312	5.64	0.0024843984624955	-0.00546606976886044
4	C	26	50	20120601	14	314	5.68	0.00188402944992906	-0.0051629543049692
4	C	26	50	20120601	14	316	5.72	0.00162165747876979	-0.00493738017070288
4	C	26	50	20120601	14	318	5.76	0.00112316841123671	-0.00426931275490564
4	C	26	50	20120601	14	320	5.8	0.000934243621439292	-0.00388386884848085
4	C	26	50	20120601	14	322	5.84	0.000177165604026292	-0.00326312101848062
4	C	26	50	20120601	14	324	5.88	-0.000101038487963745	-0.00271840838066138
4	C	26	50	20120601	14	326	5.92	-0.000760960033641716	-0.00233981633894628
4	C	26	50	20120601	14	328	5.96	-0.000715316290916123	-0.00202943181734445
4	C	26	50	20120601	14	330	6	-0.000932645560113809	-0.000379574920140941
4	C	26	50	20120601	14	332	6.04	-0.000753457630693326	-0.000330438069916290
4	C	26	50	20120601	14	334	6.08	-0.00116210878167666	0.00067028773109016
4	C	26	50	20120601	14	336	6.12	-0.00119806516149999	0.00055462627489148
4	C	26	50	20120601	14	338	6.16	-0.00114747237841287	0.00086037288311551
4	C	26	50	20120601	14	340	6.2	-0.00086320767420129	0.00080908572116927
4	C	26	50	20120601	14	342	6.24	-0.00103168364299358	0.00100600152470088
4	C	26	50	20120601	14	344	6.28	-0.000734911634036365	0.00160740644870176
4	C	26	50	20120601	14	346	6.32	-0.000835571819872176	0.00174903074458527
4	C	26	50	20120601	14	348	6.36	-0.000668173481814418	0.00066617944069147
4	C	26	50	20120601	14	350	6.4	-0.000655933463432078	0.00037074315644392
4	C	26	50	20120601	14	352	6.44	-0.00044795356009524	0.00099136229300998
4	C	26	50	20120601	14	354	6.48	-0.000523194671360958	0.00069584327726903
4	C	26	50	20120601	14	356	6.52	-0.000604166175981411	0.000270751186516330
4	C	26	50	20120601	14	358	6.56	-0.000227086635671279	0.00047224197092222
4	C	26	50	20120601	14	360	6.6	-0.000243924969451673	0.000808660042887
4	C	26	50	20120601	14	362	6.64	-0.000212747217255596	0.0006990952613557
4	C	26	50	20120601	14	364	6.68	0.000153577936019472	0.00043946120765319
4	C	26	50	20120601	14	366	6.72	2.45153921037376e-05	6.30951380852793e-05
4	C	26	50	20120601	14	368	6.76	4.965303817492e-05	-0.000393504923730310
4	C	26	50	20120601	14	370	6.8	3.83598357725883e-05	0.000115137490073820
4	C	26	50	20120601	14	372	6.84	0.000388335973159843	-0.00096249253734769
4	C	26	50	20120601	14	374	6.88	0.000731813092121203	-0.00151390147638477
4	C	26	50	20120601	14	376	6.92	0.000962110699685852	-0.0013920457647829
4	C	26	50	20120601	14	378	6.96	0.000968347381495913	-0.00129064665236075
4	C	26	50	20120601	14	380	7	0.00108927678321444	-0.00112186026369152
4	C	26	50	20120601	14	382	7.04	0.000842666222207822	-0.00112441999023941
4	C	26	50	20120601	14	384	7.08	0.000713619234641272	-0.00190137477927157
4	C	26	50	20120601	14	386	7.12	0.00104835651378717	-0.00233042596089213
4	C	26	50	20120601	14	388	7.16	0.000659504352677072	-0.00205977376932517
4	C	26	50	20120601	14	390	7.2	0.00107699433842523	-0.00162447883482673
4	C	26	50	20120601	14	392	7.24	0.00116372805620557	-0.00164761536870715
4	C	26	50	20120601	14	394	7.28	0.00133724498924094	-0.00158493035255496
4	C	26	50	20120601	14	396	7.32	0.00153725014229955	-0.0008878857008647
4	C	26	50	20120601	14	398	7.36	0.00130573772528483	-0.00087722818745866
4	C	26	50	20120601	14	400	7.4	0.00224369789996603	-0.00139678479443041
4	C	26	50	20120601	14	402	7.44	0.00181008941514072	-0.00105058177882757
4	C	26	50	20120601	14	404	7.48	0.00181347504240905	-0.00137245112876944
4	C	26	50	20120601	14	406	7.52	0.00213524539740155	-0.00096956148383921
4	C	26	50	20120601	14	408	7.56	0.00192829221311099	-0.00101308814886193
4	C	26	50	20120601	14	410	7.6	0.00156313590734523	-0.00055257000837179
4	C	26	50	20120601	14	412	7.64	0.00184593407209263	-8.08611959625906e-05
4	C	26	50	20120601	14	414	7.68	0.00212872304445188	-4.68748156316401e-05
4	C	26	50	20120601	14	416	7.72	0.00191382480836792	7.37208316861698e-05
4	C	26	50	20120601	14	418	7.76	0.00163817860444814	-0.000179156533879400
4	C	26	50	20120601	14	420	7.8	0.00183999296091710	-0.00100169948704414
4	C	26	50	20120601	14	422	7.84	0.00200002041788778	-0.00032631846580909
4	C	26	50	20120601	14	424	7.88	0.00182720762178511	-0.00038660228875373
4	C	26	50	20120601	14	426	7.92	0.00234581331155753	-0.00112869727915881
4	C	26	50	20120601	14	428	7.96	0.00230207734292758	-0.0010560717558767
4	C	26	50	20120601	14	430	8	0.0024603511750809	-0.00114091537723093
4	C	26	50	20120601	14	432	8.04	0.0028015150649183	-0.00114654493715867
4	C	26	50	20120601	14	434	8.08	0.00313353923898439	-0.00161599801529628
4	C	26	50	20120601	14	436	8.12	0.00294731581629421	-0.00200804607985424
4	C	26	50	20120601	14	438	8.16	0.0031758265650228	-0.00183829590464226
4	C	26	50	20120601	14	440	8.2	0.00377216648315003	-0.00283816469222991
4	C	26	50	20120601	14	442	8.24	0.00433915043899224	-0.00272016525816991
4	C	26	50	20120601	14	444	8.28	0.00449011391839895	-0.00250451565042026
4	C	26	50	20120601	14	446	8.32	0.00401740384278759	-0.00227035936115067
4	C	26	50	20120601	14	448	8.36	0.0038656983255247	-0.00199328946843766
4	C	26	50	20120601	14	450	8.4	0.00370880285661994	-0.00210099858964309
4	C	26	50	20120601	14	452	8.44	0.00360872582174657	-0.00293863042370089
4	C	26	50	20120601	14	454	8.48	0.00388265757456468	-0.00328353024150601
4	C	26	50	20120601	14	456	8.52	0.00327441917063042	-0.002812483281044
4	C	26	50	20120601	14	458	8.56	0.00323634995574489	-0.00323214974146465
4	C	26	50	20120601	14	460	8.6	0.0029355820863672	-0.00290818876966403
4	C	26	50	20120601	14	462	8.64	0.00293424706876432	-0.00264840339511034
4	C	26	50	20120601	14	464	8.68	0.00300972930344242	-0.00322545344024681
4	C	26	50	20120601	14	466	8.72	0.00245457976953286	-0.00290985754166763
4	C	26	50	20120601	14	468	8.76	0.00239453933274231	-0.00336273822181418
4	C	26	50	20120601	14	470	8.8	0.00209836058637451	-0.00314647668385609
4	C	26	50	20120601	14	472	8.84	0.00260452883355128	-0.00304139354510395
4	C	26	50	20120601	14	474	8.88	0.00221859702344747	-0.003580626105369
4	C	26	50	20120601	14	476	8.92	0.00184359708418081	-0.00431455344676596
4	C	26	50	20120601	14	478	8.96	0.00190524265336466	-0.0051705203475279
4	C	26	50	20120601	14	480	9	0.00166602842928925	-0.00526989713455585
4	C	26	50	20120601	14	482	9.04	0.00127147698752277	-0.00542950527720528
4	C	26	50	20120601	14	484	9.08	0.00117210020049482	-0.00657525867903309
4	C	26	50	20120601	14	486	9.12	0.000770230203543072	-0.00685841958955924
4	C	26	50	20120601	14	488	9.16	-0.000228275282170455	-0.00751822092708441
4	C	26	50	20120601	14	490	9.2	-0.000727365390467543	-0.00749492882971213
4	C	26	50	20120601	14	492	9.24	-0.00104603720354489	-0.00778245966014601
4	C	26	50	20120601	14	494	9.28	-0.00148312111819973	-0.00742850321868746
4	C	26	50	20120601	14	496	9.32	-0.00179837760552394	-0.00750642638597422
4	C	26	50	20120601	14	498	9.36	-0.00197998384013608	-0.0072275788268133
4	C	26	50	20120601	14	500	9.4	-0.00184373143446924	-0.0070107728166337
4	C	26	50	20120601	14	502	9.44	-0.00181666338688542	-0.00669977311213223
4	C	26	50	20120601	14	504	9.48	-0.0020761220781062	-0.00782309001579301
4	C	26	50	20120601	14	506	9.52	-0.00208353962824085	-0.00691495984778292
4	C	26	50	20120601	14	508	9.56	-0.00213963440919238	-0.00689079800906978
4	C	26	50	20120601	14	510	9.6	-0.00204998034040573	-0.00650555916361153
4	C	26	50	20120601	14	512	9.64	-0.00167597742170054	-0.00668350965616494
4	C	26	50	20120601	14	514	9.68	-0.00158707995716977	-0.00655126654594743
4	C	26	50	20120601	14	516	9.72	-0.00192780643075232	-0.00664686738276385
4	C	26	50	20120601	14	518	9.76	-0.00189481282834216	-0.00572426273894289
4	C	26	50	20120601	14	520	9.8	-0.00207462301173009	-0.00566248281947063
4	C	26	50	20120601	14	522	9.84	-0.00186382033812275	-0.00505859948620169
4	C	26	50	20120601	14	524	9.88	-0.00259960737035423	-0.00522632521469914
4	C	26	50	20120601	14	526	9.92	-0.002454424206041	-0.00462723606540665
4	C	26	50	20120601	14	528	9.96	-0.00265941446190698	-0.0041792414931181
4	C	26	50	20120601	14	530	10	-0.00309029705009082	-0.00380161818769323
4	C	26	50	20120601	14	532	10.04	-0.00351021241209845	-0.00314387453090132
4	C	26	50	20120601	14	534	10.08	-0.00374186766468298	-0.00296779787131806
4	C	26	50	20120601	14	536	10.12	-0.00457585825237106	-0.00131746664688573
4	C	26	50	20120601	14	538	10.16	-0.00460745121766905	-0.00162751939398583
4	C	26	50	20120601	14	540	10.2	-0.00482091685541433	-0.00131150913083287
4	C	26	50	20120601	14	542	10.24	-0.00579975345890237	-0.00091681343928304
4	C	26	50	20120601	14	544	10.28	-0.00579128231966376	-0.00076972108666062
4	C	26	50	20120601	14	546	10.32	-0.0059380847585059	-0.00050767438462069
4	C	26	50	20120601	14	548	10.36	-0.00599466744313645	-0.000129075271837790
4	C	26	50	20120601	14	550	10.4	-0.00592232334835325	-0.00044513078982474
4	C	26	50	20120601	14	552	10.44	-0.00596729533963671	-0.00031802127483865
4	C	26	50	20120601	14	554	10.48	-0.00596614982665119	3.43158920909801e-05
4	C	26	50	20120601	14	556	10.52	-0.00585846453494429	-0.000171968369184571
4	C	26	50	20120601	14	558	10.56	-0.00538700108858816	0.000322617468916360
4	C	26	50	20120601	14	560	10.6	-0.00547855020354838	1.62775981029199e-05
4	C	26	50	20120601	14	562	10.64	-0.00544780520070239	-5.56068772725104e-05
4	C	26	50	20120601	14	564	10.68	-0.00521328616565406	-4.29072394824001e-05
4	C	26	50	20120601	14	566	10.72	-0.00509536338196914	-0.00051507637840615
4	C	26	50	20120601	14	568	10.76	-0.00504364983463385	-0.00055878547697842
4	C	26	50	20120601	14	570	10.8	-0.00504152144322247	-0.000373587139917851
4	C	26	50	20120601	14	572	10.84	-0.00514282297490882	0.00040611263763887
4	C	26	50	20120601	14	574	10.88	-0.00526864555555316	4.45689404181904e-05
4	C	26	50	20120601	14	576	10.92	-0.00527079869570187	-0.00079135501863102
4	C	26	50	20120601	14	578	10.96	-0.00535838447715354	1.50472323036501e-05
4	C	26	50	20120601	14	580	11	-0.00565242068997434	0.00011986167047893
4	C	26	50	20120601	14	582	11.04	-0.00584995096929881	-0.00040258417480075
4	C	26	50	20120601	14	584	11.08	-0.00574253437816876	-0.000363912504937659
4	C	26	50	20120601	14	586	11.12	-0.0060252710246262	-0.00055312720851536
4	C	26	50	20120601	14	588	11.16	-0.00602254159245082	-0.00054442979510677
4	C	26	50	20120601	14	590	11.2	-0.00654519249869704	-0.00021923138643908
4	C	26	50	20120601	14	592	11.24	-0.00740731829952312	0.00079847204838366
4	C	26	50	20120601	14	594	11.28	-0.00759832905432504	0.00079689520026162
4	C	26	50	20120601	14	596	11.32	-0.00805483719225907	0.00146819409404888
4	C	26	50	20120601	14	598	11.36	-0.00851767393588473	0.00123600144031065
4	C	26	50	20120601	14	600	11.4	-0.00870092772929703	0.00120893339272683
4	C	26	50	20120601	14	602	11.44	-0.00905853991281432	0.00169376822831520
4	C	26	50	20120601	14	604	11.48	-0.00919987641623789	0.00214698124864890
4	C	26	50	20120601	14	606	11.52	-0.00894281481700533	0.00176081609330731
4	C	26	50	20120601	14	608	11.56	-0.00902660697057594	0.0013474131847544
4	C	26	50	20120601	14	610	11.6	-0.00870486631406824	0.00134841020531588
4	C	26	50	20120601	14	612	11.64	-0.00870051053629613	0.0010759053939822
4	C	26	50	20120601	14	614	11.68	-0.0087643764207729	0.00069908819028789
4	C	26	50	20120601	14	616	11.72	-0.008878857008647	0.00103427094670594
4	C	26	50	20120601	14	618	11.76	-0.00881131416890807	0.00119342654101541
4	C	26	50	20120601	14	620	11.8	-0.00866947561966986	0.00123342757162713
4	C	26	50	20120601	14	622	11.84	-0.00852083470319663	0.0012143993281454
4	C	26	50	20120601	14	624	11.88	-0.00836872189242778	0.00110401995960218
4	C	26	50	20120601	14	626	11.92	-0.0085318443557797	0.00095768421123563
4	C	26	50	20120601	14	628	11.96	-0.00783740185704421	0.00064386315067722
4	C	26	50	20120601	14	630	12	-0.00825225433449855	0.00124498169643172
4	C	26	50	20120601	14	632	12.04	-0.00808386392562678	0.00077335561551592
4	C	26	50	20120601	14	634	12.08	-0.00785753318710459	0.00068254896267594
4	C	26	50	20120601	14	636	12.12	-0.0078888226621721	0.00060857852229602
4	C	26	50	20120601	14	638	12.16	-0.00784136165501886	0.00032253968717043
4	C	26	50	20120601	14	640	12.2	-0.00768303337564338	0.00055655667640412
4	C	26	50	20120601	14	642	12.24	-0.00769740178543709	0.00014479425558357
4	C	26	50	20120601	14	644	12.28	-0.00730562927332068	0.00025174415623804
4	C	26	50	20120601	14	646	12.32	-0.00734698794895228	0.000378592041715089
4	C	26	50	20120601	14	648	12.36	-0.00778617197074724	-0.00031427360889836
4	C	26	50	20120601	14	650	12.4	-0.00768202221294628	-0.00066193680000435
4	C	26	50	20120601	14	652	12.44	-0.00777818873518765	-0.00100130562856702
4	C	26	50	20120601	14	654	12.48	-0.00774631943255957	-0.00130150781251977
4	C	26	50	20120601	14	656	12.52	-0.00784529316872225	-0.00107966720205811
4	C	26	50	20120601	14	658	12.56	-0.00798126273167661	-0.00092245615139691
4	C	26	50	20120601	14	660	12.6	-0.00856731283192402	-0.00230886627513375
4	C	26	50	20120601	14	662	12.64	-0.00853010487309799	-0.00327186085829608
4	C	26	50	20120601	14	664	12.68	-0.00877489109860915	-0.00321689037712664
4	C	26	50	20120601	14	666	12.72	-0.008821051029285	-0.00332615251695559
4	C	26	50	20120601	14	668	12.76	-0.00827178462379492	-0.00221326543831733
4	C	26	50	20120601	14	670	12.8	-0.00797433308522099	-0.00282604417489359
4	C	26	50	20120601	14	672	12.84	-0.0082152797209103	-0.00206349315099421
4	C	26	50	20120601	14	674	12.88	-0.00741681757202158	-0.00271240221566197
4	C	26	50	20120601	14	676	12.92	-0.00746490507578295	-0.00259722442050162
4	C	26	50	20120601	14	678	12.96	-0.00741947346509171	-0.00238526916284096
4	C	26	50	20120601	14	680	13	-0.00715809144342611	-0.00201833024087982
4	C	26	50	20120601	14	682	13.04	-0.0072654161106746	-0.00174821545046656
4	C	26	50	20120601	14	684	13.08	-0.00732025224155562	-0.00187824531645895
4	C	26	50	20120601	14	686	13.12	-0.00739978761230348	-0.00212781158381093
4	C	26	50	20120601	14	688	13.16	-0.00751687035313235	-0.0024054358482404
4	C	26	50	20120601	14	690	13.2	-0.00716725554731028	-0.00190278899283394
4	C	26	50	20120601	14	692	13.24	-0.00728616969470242	-0.00127740254234912
4	C	26	50	20120601	14	694	13.28	-0.00741713294164599	-0.00173149944615931
4	C	26	50	20120601	14	696	13.32	-0.00740523233451862	-0.0013904972009321
4	C	26	50	20120601	14	698	13.36	-0.00728766169001073	-0.00097220818452119
4	C	26	50	20120601	14	700	13.4	-0.00710992332949168	-0.00123908442587662
4	C	26	50	20120601	14	702	13.44	-0.00711070114695098	-0.00141835013704304
4	C	26	50	20120601	14	704	13.48	-0.0070950953002902	-0.00139384888707492
4	C	26	50	20120601	14	706	13.52	-0.00710939299940579	-0.00111572964789863
4	C	26	50	20120601	14	708	13.56	-0.00690001161042864	-0.00112538165546183
4	C	26	50	20120601	14	710	13.6	-0.00695250014679612	-0.00099460225628137
4	C	26	50	20120601	14	712	13.64	-0.00677858723396329	-0.0006603599518823
4	C	26	50	20120601	14	714	13.68	-0.00668909579973632	-0.00060224991660439
4	C	26	50	20120601	14	716	13.72	-0.00668770987044519	-0.00024972890191165
4	C	26	50	20120601	14	718	13.76	-0.00667614160350498	-0.00064559556229113
4	C	26	50	20120601	14	720	13.8	-0.00652584605716378	-0.00035789502622976
4	C	26	50	20120601	14	722	13.84	-0.00611644537299239	-0.000447259181236111
4	C	26	50	20120601	14	724	13.88	-0.00569465617801462	-0.000349155186414290
4	C	26	50	20120601	14	726	13.92	-0.00564848210520313	-0.00025707574136818
4	C	26	50	20120601	14	728	13.96	-0.00509083648435599	-0.000183925544854430
4	C	26	50	20120601	14	730	14	-0.0046695288290962	-0.0005238169253284
4	C	26	50	20120601	14	732	14.04	-0.0044032189802725	-0.000131683081646810
4	C	26	50	20120601	14	734	14.08	-0.00360041802417442	0.00071168883312864
4	C	26	50	20120601	14	736	14.12	-0.00353994059539309	0.00036931621495949
4	C	26	50	20120601	14	738	14.16	-0.00288982944919731	0.00076548268861418
4	C	26	50	20120601	14	740	14.2	-0.00276576897865169	0.00079886661396756
4	C	26	50	20120601	14	742	14.24	-0.00261997275275918	0.00101007445976052
4	C	26	50	20120601	14	744	14.28	-0.00236682902006914	0.00091775509338355
4	C	26	50	20120601	14	746	14.32	-0.00234336318656072	0.00066845349609977
4	C	26	50	20120601	14	748	14.36	-0.00242845266894277	0.00093971005183261
4	C	26	50	20120601	14	750	14.4	-0.00263960557253882	0.00052034998078024
4	C	26	50	20120601	14	752	14.44	-0.00257065488319854	0.00079325713587241
4	C	26	50	20120601	14	754	14.48	-0.00256080912837730	0.00103676774075031
4	C	26	50	20120601	14	756	14.52	-0.00245252300803843	0.0007809650037203
4	C	26	50	20120601	14	758	14.56	-0.00255096549487640	0.00030556205335414
4	C	26	50	20120601	14	760	14.6	-0.00261003472050299	0.0006282548291427
4	C	26	50	20120601	14	762	14.64	-0.00263955055963125	0.00080627723445576
4	C	26	50	20120601	14	764	14.68	-0.00238594444981699	0.00058160593412765
4	C	26	50	20120601	14	766	14.72	-0.00241482127654709	0.00057850739221249
4	C	26	50	20120601	14	768	14.76	-0.00230060797503628	0.00057880296284703
4	C	26	50	20120601	14	770	14.8	-0.00180666348278588	0.0007730855007255
4	C	26	50	20120601	14	772	14.84	-0.00185512999578197	0.00093937014560289
4	C	26	50	20120601	14	774	14.88	-0.00184457925549988	0.00081029416665832
4	C	26	50	20120601	14	776	14.92	-0.00172684031957807	0.000535393677549990
4	C	26	50	20120601	14	778	14.96	-0.00195316681545958	0.00022573323329209
4	C	26	50	20120601	14	780	15	-0.00101886096862354	0.00106106110132475
4	C	26	50	20120601	14	782	15.04	-0.00110297980552706	0.00090203420044946
4	C	26	50	20120601	14	784	15.08	-0.000786168390391017	0.00096522196952307
4	C	26	50	20120601	14	786	15.12	-0.0005055092236567	0.00144446641889938
4	C	26	50	20120601	14	788	15.16	-0.000591860396668422	0.00130788096593861
4	C	26	50	20120601	14	790	15.2	-0.000302469875400014	0.00098211687184596
4	C	26	50	20120601	14	792	15.24	-0.000116151665045808	0.00164634027133291
4	C	26	50	20120601	14	794	15.28	0.000176787443319712	0.00123187561366378
4	C	26	50	20120601	14	796	15.32	0.000801954549281002	0.00177887913603272
4	C	26	50	20120601	14	798	15.36	0.000656412881829722	0.00201784799405505
4	C	26	50	20120601	14	800	15.4	0.000747837545996452	0.00113275819340316
4	C	26	50	20120601	14	802	15.44	0.00190485374463500	0.0011139830941491
4	C	26	50	20120601	14	804	15.48	0.00201025508143867	0.00179232477147698
4	C	26	50	20120601	14	806	15.52	0.00156965755318811	0.00134568855131509
4	C	26	50	20120601	14	808	15.56	0.00120454013829531	0.00156172805774389
4	C	26	50	20120601	14	810	15.6	0.00156663750012566	0.00166754163780099
4	C	26	50	20120601	14	812	15.64	0.00116126025353923	0.00202938939093758
4	C	26	50	20120601	14	814	15.68	0.00119137027449571	0.00166913404227222
4	C	26	50	20120601	14	816	15.72	0.00116191362020505	0.00169674090522330
4	C	26	50	20120601	14	818	15.76	0.00118328450845285	0.00168388782526168
4	C	26	50	20120601	14	820	15.8	0.00114403088970884	0.00165672573247596
4	C	26	50	20120601	14	822	15.84	0.00125037833538573	0.00161766373966965
4	C	26	50	20120601	14	824	15.88	0.00111565964432729	0.00159954695682887
4	C	26	50	20120601	14	826	15.92	0.00153543994893971	0.00151289738475549
4	C	26	50	20120601	14	828	15.96	0.00151981147486193	0.00140442579030791
4	C	26	50	20120601	14	830	16	0.00128317748343107	0.0012585843095814
4	C	26	50	20120601	14	832	16.04	0.000868858871596532	0.00084962556714826
4	C	26	50	20120601	14	834	16.08	0.00107148173395910	0.00130263494072898
4	C	26	50	20120601	14	836	16.12	0.00172513336380829	0.00092907254954847
4	C	26	50	20120601	14	838	16.16	0.00137929662951810	0.00181115502505998
4	C	26	50	20120601	14	840	16.2	0.00155980684861940	0.00199880702265126
4	C	26	50	20120601	14	842	16.24	0.00212664485762197	0.00101470530207051
4	C	26	50	20120601	14	844	16.28	0.00178707803916057	0.00158140896078466
4	C	26	50	20120601	14	846	16.32	0.00215487963139475	0.00121316896234614
4	C	26	50	20120601	14	848	16.36	0.00235183715422645	0.00144177658470375
4	C	26	50	20120601	14	850	16.4	0.00291028887680415	0.0004657217392929
4	C	26	50	20120601	14	852	16.44	0.00318702925775713	0.00051169075113783
4	C	26	50	20120601	14	854	16.48	0.00331977441378928	0.00059072407607105
4	C	26	50	20120601	14	856	16.52	0.003063830043271	0.00076806645679264
4	C	26	50	20120601	14	858	16.56	0.0035093497418254	0.00081914785066556
4	C	26	50	20120601	14	860	16.6	0.00355349441817487	0.0006763900626118
4	C	26	50	20120601	14	862	16.64	0.00383546738930863	0.00067470007740477
4	C	26	50	20120601	14	864	16.68	0.00372656587393809	0.00131907941603226
4	C	26	50	20120601	14	866	16.72	0.00368709517341226	0.00126826672273619
4	C	26	50	20120601	14	868	16.76	0.00374119591324084	0.00049198368514616
4	C	26	50	20120601	14	870	16.8	0.00393992120302551	0.00044169425086818
4	C	26	50	20120601	14	872	16.84	0.00387818370996011	0.000453057456841839
4	C	26	50	20120601	14	874	16.88	0.00391938682209985	0.000422630652047389
4	C	26	50	20120601	14	876	16.92	0.00408197895536589	0.00037399584763738
4	C	26	50	20120601	14	878	16.96	0.00487953883600182	0.00082411174026949
4	C	26	50	20120601	14	880	17	0.00506459575170615	0.00049043512129537
4	C	26	50	20120601	14	882	17.04	0.0054213523360182	0.00044900573498565
4	C	26	50	20120601	14	884	17.08	0.00580348698270703	0.000514285833024790
4	C	26	50	20120601	14	886	17.12	0.00603945558665679	0.00058452274960005
4	C	26	50	20120601	14	888	17.16	0.00623328062644784	0.00052807441525793
4	C	26	50	20120601	14	890	17.2	0.00638779052920491	0.00075890942397627
4	C	26	50	20120601	14	892	17.24	0.00623316748936285	0.00101206072270887
4	C	26	50	20120601	14	894	17.28	0.00632400949754188	0.00051535356426438
4	C	26	50	20120601	14	896	17.32	0.0062494592296014	0.000166686281529100
4	C	26	50	20120601	14	898	17.36	0.00615936675461041	9.46108873227597e-05
4	C	26	50	20120601	14	900	17.4	0.00592548411566515	0.00071166054885739
4	C	26	50	20120601	14	902	17.44	0.00569689063544316	0.0006830651506262
4	C	26	50	20120601	14	904	17.48	0.00588453556196663	0.000743133871688
4	C	26	50	20120601	14	906	17.52	0.00590528914599446	0.000450059324089609
4	C	26	50	20120601	14	908	17.56	0.00579897564144306	0.00099303955029495
4	C	26	50	20120601	14	910	17.6	0.00602720849720664	0.00105827015085941
4	C	26	50	20120601	14	912	17.64	0.00587108639098847	0.00145366304969549
4	C	26	50	20120601	14	914	17.68	0.00549463688282037	0.0012624330917914
4	C	26	50	20120601	14	916	17.72	0.00549118620172818	0.00171723003131497
4	C	26	50	20120601	14	918	17.76	0.00549306710576614	0.00146917697247472
4	C	26	50	20120601	14	920	17.8	0.00576598911010071	0.00152619099224180
4	C	26	50	20120601	14	922	17.84	0.00560376467236089	0.00107880453178507
4	C	26	50	20120601	14	924	17.88	0.00540807287066751	0.00157978261518792
4	C	26	50	20120601	14	926	17.92	0.00547849363500588	0.00228381348187631
4	C	26	50	20120601	14	928	17.96	0.00511723985156549	0.00214628828400334
4	C	26	50	20120601	14	930	18	0.00547693800008727	0.00274979685067825
4	C	26	50	20120601	14	932	18.04	0.00529087699275366	0.00221098855448191
4	C	26	50	20120601	14	934	18.08	0.0048276796246696	0.00237956281111678
4	C	26	50	20120601	14	936	18.12	0.00474730279685212	0.00254605110274715
4	C	26	50	20120601	14	938	18.16	0.00496226325833283	0.00274655830162041
4	C	26	50	20120601	14	940	18.2	0.00496226325833283	0.00274655830162041
4	C	26	50	20120601	14	942	18.24	0.00470752096934257	0.00325540648349788
4	C	26	50	20120601	14	944	18.28	0.00491984392252945	0.00325347608198524
4	C	26	50	20120601	14	946	18.32	0.00458087107376424	0.00356618698489718
4	C	26	50	20120601	14	948	18.36	0.00480555425348627	0.00390871658077175
4	C	26	50	20120601	14	950	18.4	0.00448764611573261	0.00439518483302466
4	C	26	50	20120601	14	952	18.44	0.00456706127832767	0.00457510815349758
4	C	26	50	20120601	14	954	18.48	0.00450159026145761	0.00513952785730849
4	C	26	50	20120601	14	956	18.52	0.0044129685685715	0.00604037482547234
4	C	26	50	20120601	14	958	18.56	0.00433850386055152	0.00643836917015641
4	C	26	50	20120601	14	960	18.6	0.00429536963979236	0.00621225127077535
4	C	26	50	20120601	14	962	18.64	0.00412033949824526	0.00661467281101643
4	C	26	50	20120601	14	964	18.68	0.00406415208630539	0.00650867821162335
4	C	26	50	20120601	14	966	18.72	0.00348346616881074	0.00681663304361435
4	C	26	50	20120601	14	968	18.76	0.0035096638386576	0.00694585744427229
4	C	26	50	20120601	14	970	18.8	0.00341091623524354	0.00716300300712823
4	C	26	50	20120601	14	972	18.84	0.00314318128341304	0.00655813990670328
4	C	26	50	20120601	14	974	18.88	0.00261120392156568	0.00752586475138904
4	C	26	50	20120601	14	976	18.92	0.00196213646497893	0.00803039958190126
4	C	26	50	20120601	14	978	18.96	0.00173193785236364	0.00794166475193016
4	C	26	50	20120601	14	980	19	0.00120087237542130	0.00831261296934063
4	C	26	50	20120601	14	982	19.04	0.000455334340677262	0.00897672058716322
4	C	26	50	20120601	14	984	19.08	-0.000340104219615105	0.00930904663218528
4	C	26	50	20120601	14	986	19.12	-5.99555839768066e-05	0.0101178848659811
4	C	26	50	20120601	14	988	19.16	-0.000234059415640558	0.00995288856965906
4	C	26	50	20120601	14	990	19.2	-0.00103428508884156	0.0102741625356912
4	C	26	50	20120601	14	992	19.24	-0.00150545155034960	0.0105293785862248
4	C	26	50	20120601	14	994	19.28	-0.00153683294929865	0.0107493453637163
4	C	26	50	20120601	14	996	19.32	-0.00220912179257958	0.0116481912196894
4	C	26	50	20120601	14	998	19.36	-0.00312498770877583	0.0117415222437382
4	C	26	50	20120601	14	1000	19.4	-0.00325337001596806	0.0120457902916828
4	C	26	50	20120601	14	1002	19.44	-0.00330197653610682	0.0117479851997183
4	C	26	50	20120601	14	1004	19.48	-0.00443365851298902	0.0123890482075420
4	C	26	50	20120601	14	1006	19.52	-0.00433461406614822	0.0132002198937158
4	C	26	50	20120601	14	1008	19.56	-0.00453922248435236	0.0127076351678056
4	C	26	50	20120601	14	1010	19.6	-0.00467397582364308	0.0129993096439773
4	C	26	50	20120601	14	1012	19.64	-0.00519606811553217	0.0128723486214152
4	C	26	50	20120601	14	1014	19.68	-0.0048234511261181	0.0127454653805991
4	C	26	50	20120601	14	1016	19.72	-0.00496192384707787	0.0135829414390330
4	C	26	50	20120601	14	1018	19.76	-0.00518192597990844	0.0136191948037045
4	C	26	50	20120601	14	1020	19.8	-0.00552827395240142	0.0142511997736612
4	C	26	50	20120601	14	1022	19.84	-0.00575467540160173	0.0141734321698663
4	C	26	50	20120601	14	1024	19.88	-0.00597608467692686	0.0144438863715345
4	C	26	50	20120601	14	1026	19.92	-0.00719225177202523	0.0145087139212337
4	C	26	50	20120601	14	1028	19.96	-0.00769429758666768	0.0151227654500161
4	C	26	50	20120601	14	1030	20	-0.00801612309598911	0.0147931617661016
4	C	26	50	20120601	14	1032	20.04	-0.00819834451350088	0.0157008747411108
4	C	26	50	20120601	14	1034	20.08	-0.0092818300921774	0.0156677255752087
4	C	26	50	20120601	14	1036	20.12	-0.00967405515263377	0.0159294328659937
4	C	26	50	20120601	14	1038	20.16	-0.00992880451269185	0.0161002203668537
4	C	26	50	20120601	14	1040	20.2	-0.0111474111261853	0.0169900647535023
4	C	26	50	20120601	14	1042	20.24	-0.0119016819296770	0.0171885496269813
4	C	26	50	20120601	14	1044	20.28	-0.0118368473089100	0.0171474596519266
4	C	26	50	20120601	14	1046	20.32	-0.0122670793588552	0.0181775445264879
4	C	26	50	20120601	14	1048	20.36	-0.0129971458972268	0.0184889048554478
4	C	26	50	20120601	14	1050	20.4	-0.0135088225062291	0.0183819761679968
4	C	26	50	20120601	14	1052	20.44	-0.0135180785339948	0.0185637803925076
4	C	26	50	20120601	14	1054	20.48	-0.0140268630762619	0.0194001957907698
4	C	26	50	20120601	14	1056	20.52	-0.0144345525620229	0.0200250236268974
4	C	26	50	20120601	14	1058	20.56	-0.0149933649090590	0.0204215125412444
4	C	26	50	20120601	14	1060	20.6	-0.0157418869344196	0.0213390755137155
4	C	26	50	20120601	14	1062	20.64	-0.0161756898736097	0.022624956266371
4	C	26	50	20120601	14	1064	20.68	-0.0167358598656657	0.0225761658984691
4	C	26	50	20120601	14	1066	20.72	-0.0168272251328628	0.0227512384664231
4	C	26	50	20120601	14	1068	20.76	-0.0169629401373760	0.0231266202433516
4	C	26	50	20120601	14	1070	20.8	-0.0173250990174963	0.0237109945005276
4	C	26	50	20120601	14	1072	20.84	-0.0177473549029496	0.0238524441410362
4	C	26	50	20120601	14	1074	20.88	-0.0175806332660815	0.0239132411820826
4	C	26	50	20120601	14	1076	20.92	-0.0179584899167441	0.0242604518248486
4	C	26	50	20120601	14	1078	20.96	-0.018067002523385	0.0240759959499083
4	C	26	50	20120601	14	1080	21	-0.0182679693416660	0.0240956464473575
4	C	26	50	20120601	14	1082	21.04	-0.0179163887789923	0.0245521616563593
4	C	26	50	20120601	14	1084	21.08	-0.0177810273278697	0.0242940888944297
4	C	26	50	20120601	14	1086	21.12	-0.0180597476078100	0.02420289333286
4	C	26	50	20120601	14	1088	21.16	-0.0178695783100777	0.024074016050921
4	C	26	50	20120601	14	1090	21.2	-0.0177088741519175	0.0243537969910331
4	C	26	50	20120601	14	1092	21.24	-0.0179657519033869	0.0245684180412588
4	C	26	50	20120601	14	1094	21.28	-0.0179075570152953	0.0238947574108224
4	C	26	50	20120601	14	1096	21.32	-0.0176958563160758	0.0237131653183459
4	C	26	50	20120601	14	1098	21.36	-0.0178764513879909	0.0243243884200035
4	C	26	50	20120601	14	1100	21.4	-0.0180747524137068	0.0242440328053895
4	C	26	50	20120601	14	1102	21.44	-0.0173247949615804	0.0236036769043469
4	C	26	50	20120601	14	1104	21.48	-0.0178054932224988	0.0233178572723235
4	C	26	50	20120601	14	1106	21.52	-0.0175544985994488	0.0235265669098585
4	C	26	50	20120601	14	1108	21.56	-0.0176369967476099	0.0237621253918752
4	C	26	50	20120601	14	1110	21.6	-0.0173547833601705	0.023267511269503
4	C	26	50	20120601	14	1112	21.64	-0.0170189500655138	0.0232731256973457
4	C	26	50	20120601	14	1114	21.68	-0.0168654583965216	0.0228870948922925
4	C	26	50	20120601	14	1116	21.72	-0.0167872523865224	0.0229999491345699
4	C	26	50	20120601	14	1118	21.76	-0.0165342920066207	0.022960591571129
4	C	26	50	20120601	14	1120	21.8	-0.0169166670696151	0.0227897828570656
4	C	26	50	20120601	14	1122	21.84	-0.0166035743290413	0.0223769597760733
4	C	26	50	20120601	14	1124	21.88	-0.0168742477338117	0.0228774570268649
4	C	26	50	20120601	14	1126	21.92	-0.0167176377239145	0.0232519973467238
4	C	26	50	20120601	14	1128	21.96	-0.0170102526521052	0.022409819028195
4	C	26	50	20120601	14	1130	22	-0.0164429267394236	0.0226566841476428
4	C	26	50	20120601	14	1132	22.04	-0.0165998054498976	0.0229466969228787
4	C	26	50	20120601	14	1134	22.08	-0.0163602871699063	0.0224574709541792
4	C	26	50	20120601	14	1136	22.12	-0.0164935343717531	0.022634502207917
4	C	26	50	20120601	14	1138	22.16	-0.0165059794511020	0.0227988338238648
4	C	26	50	20120601	14	1140	22.2	-0.0165417095567553	0.0230653211564905
4	C	26	50	20120601	14	1142	22.24	-0.0163325827262194	0.0228650331607195
4	C	26	50	20120601	14	1144	22.28	-0.0162059045463698	0.0228369963768454
4	C	26	50	20120601	14	1146	22.32	-0.0164629095770599	0.0226234077025202
4	C	26	50	20120601	14	1148	22.36	-0.0163334241832890	0.0224068350375784
4	C	26	50	20120601	14	1150	22.4	-0.0161364313051183	0.0228334961982785
4	C	26	50	20120601	14	1152	22.44	-0.0163763950623817	0.0222562425063891
4	C	26	50	20120601	14	1154	22.48	-0.0162723796548692	0.0219197303892224
4	C	26	50	20120601	14	1156	22.52	-0.0162768839250653	0.0215058112927192
4	C	26	50	20120601	14	1158	22.56	-0.0164648611917760	0.0217973938450093
4	C	26	50	20120601	14	1160	22.6	-0.0165526202143890	0.020999699614085
4	C	26	50	20120601	14	1162	22.64	-0.0167762710182105	0.0211899891199701
4	C	26	50	20120601	14	1164	22.68	-0.0169962689084004	0.0198447014981999
4	C	26	50	20120601	14	1166	22.72	-0.0169484515194295	0.0200121613545477
4	C	26	50	20120601	14	1168	22.76	-0.0172172369490941	0.0202274612272833
4	C	26	50	20120601	14	1170	22.8	-0.0171333019599537	0.019748963482668
4	C	26	50	20120601	14	1172	22.84	-0.0171653041986566	0.0193479929255419
4	C	26	50	20120601	14	1174	22.88	-0.0174041280997888	0.0196252155533196
4	C	26	50	20120601	14	1176	22.92	-0.0173888468151406	0.0191988379424387
4	C	26	50	20120601	14	1178	22.96	-0.0178825387288487	0.0193128335964823
4	C	26	50	20120601	14	1180	23	-0.0177841357692798	0.0188430055466897
4	C	26	50	20120601	14	1182	23.04	-0.0176767814035465	0.0189766642846831
4	C	26	50	20120601	14	1184	23.08	-0.0175859386882607	0.0190607187748696
4	C	26	50	20120601	14	1186	23.12	-0.0177519213985425	0.0184764116928378
4	C	26	50	20120601	14	1188	23.16	-0.0175344669714446	0.0188067203622131
4	C	26	50	20120601	14	1190	23.2	-0.0172540531707633	0.0185903209384327
4	C	26	50	20120601	14	1192	23.24	-0.0170090979467315	0.0188690758666053
4	C	26	50	20120601	14	1194	23.28	-0.0170568026935922	0.018496243421755
4	C	26	50	20120601	14	1196	23.32	-0.0172222955910067	0.0175310127548185
4	C	26	50	20120601	14	1198	23.36	-0.0167076250918929	0.0162410053269879
4	C	26	50	20120601	14	1200	23.4	-0.0166630349382713	0.0162841812670472
4	C	26	50	20120601	14	1202	23.44	-0.0165774820888156	0.0165889372186708
4	C	26	50	20120601	14	1204	23.48	-0.0168674029401699	0.0155199261158051
4	C	26	50	20120601	14	1206	23.52	-0.0168948316122121	0.0155895124941417
4	C	26	50	20120601	14	1208	23.56	-0.0172024018488248	0.0153833413699511
4	C	26	50	20120601	14	1210	23.6	-0.0170760772223658	0.0139216455872214
4	C	26	50	20120601	14	1212	23.64	-0.0174301680141128	0.0130539124296205
4	C	26	50	20120601	14	1214	23.68	-0.0177232991302537	0.0131737316736926
4	C	26	50	20120601	14	1216	23.72	-0.0179299793713267	0.0128424592177745
4	C	26	50	20120601	14	1218	23.76	-0.0178769675759411	0.0123299270095670
4	C	26	50	20120601	14	1220	23.8	-0.0183210377055941	0.0118195302638388
4	C	26	50	20120601	14	1222	23.84	-0.0183624034522935	0.010971072837093
4	C	26	50	20120601	14	1224	23.88	-0.0184741899633313	0.0108926617661272
4	C	26	50	20120601	14	1226	23.92	-0.0188935962084565	0.0102095046916195
4	C	26	50	20120601	14	1228	23.96	-0.0188447916984190	0.00992314058737454
4	C	26	50	20120601	14	1230	24	-0.0189272969176478	0.00992789234494412
4	C	26	50	20120601	14	1232	24.04	-0.0189442250539894	0.00884436433986072
4	C	26	50	20120601	14	1234	24.08	-0.0191387218452226	0.00699424773115737
4	C	26	50	20120601	14	1236	24.12	-0.0190516345740517	0.0074073112284553
4	C	26	50	20120601	14	1238	24.16	-0.0193292093410064	0.00711729138215164
4	C	26	50	20120601	14	1240	24.2	-0.0191957075807184	0.00620526505577723
4	C	26	50	20120601	14	1242	24.24	-0.0191906164118939	0.00587603613845678
4	C	26	50	20120601	14	1244	24.28	-0.0191150266969850	0.00494937270171181
4	C	26	50	20120601	14	1246	24.32	-0.0190511749546439	0.00462643703474391
4	C	26	50	20120601	14	1248	24.36	-0.0189250271048802	0.00446252968286487
4	C	26	50	20120601	14	1250	24.4	-0.0187114808569619	0.00332875466991036
4	C	26	50	20120601	14	1252	24.44	-0.0182510836317313	0.00329078303576064
4	C	26	50	20120601	14	1254	24.48	-0.0181518765503308	0.0038849648639917
4	C	26	50	20120601	14	1256	24.52	-0.0177607050789784	0.00351726933777469
4	C	26	50	20120601	14	1258	24.56	-0.0168433047410670	0.00246679150364396
4	C	26	50	20120601	14	1260	24.6	-0.0167182175514751	0.00259131300781091
4	C	26	50	20120601	14	1262	24.64	-0.0163820589876990	0.00161536422841723
4	C	26	50	20120601	14	1264	24.68	-0.0160938988322299	0.000439926483915209
4	C	26	50	20120601	14	1266	24.72	-0.0158028678232291	0.00097267487499678
4	C	26	50	20120601	14	1268	24.76	-0.0157564816183833	-0.00051422926448229
4	C	26	50	20120601	14	1270	24.8	-0.0157968927709281	-0.00093273041292755
4	C	26	50	20120601	14	1272	24.84	-0.0152299486959084	-0.00183540878765467
4	C	26	50	20120601	14	1274	24.88	-0.0152883486449666	-0.00326122597230704
4	C	26	50	20120601	14	1276	24.92	-0.0152673334314297	-0.00384566386909334
4	C	26	50	20120601	14	1278	24.96	-0.0151003289518491	-0.00503754891732576
4	C	26	50	20120601	14	1280	25	-0.0149836280486820	-0.00516796769204781
4	C	26	50	20120601	14	1282	25.04	-0.0151073929485931	-0.00496189556280662
4	C	26	50	20120601	14	1284	25.08	-0.0152052706692449	-0.00587588764603272
4	C	26	50	20120601	14	1286	25.12	-0.0150297950504257	-0.00550250698129498
4	C	26	50	20120601	14	1288	25.16	-0.0153297921734119	-0.00598711554271337
4	C	26	50	20120601	14	1290	25.2	-0.0154270052136894	-0.00619339273292111
4	C	26	50	20120601	14	1292	25.24	-0.0153503053411341	-0.00651899419245408
4	C	26	50	20120601	14	1294	25.28	-0.0157173149737734	-0.00639211802270577
4	C	26	50	20120601	14	1296	25.32	-0.0156820232743244	-0.0063315260426259
4	C	26	50	20120601	14	1298	25.36	-0.0162639155866984	-0.00699060613123426
4	C	26	50	20120601	14	1300	25.4	-0.0167670998432585	-0.0066690068960828
4	C	26	50	20120601	14	1302	25.44	-0.0173109215265335	-0.0073254282631939
4	C	26	50	20120601	14	1304	25.48	-0.0177077498521354	-0.00769948775044161
4	C	26	50	20120601	14	1306	25.52	-0.0178357220373945	-0.00689354158338078
4	C	26	50	20120601	14	1308	25.56	-0.0177049638514175	-0.00693916411290294
4	C	26	50	20120601	14	1310	25.6	-0.0179758635303579	-0.00802689940333441
4	C	26	50	20120601	14	1312	25.64	-0.0178284176243449	-0.00802698425614811
4	C	26	50	20120601	14	1314	25.68	-0.0180800981409726	-0.00819405237533911
4	C	26	50	20120601	14	1316	25.72	-0.0181612527862494	-0.00815193002438381
4	C	26	50	20120601	14	1318	25.76	-0.0182920675407689	-0.00927467417155181
4	C	26	50	20120601	14	1320	25.8	-0.0188726092791909	-0.0105292159516651
4	C	26	50	20120601	14	1322	25.84	-0.0188119960859075	-0.0103096734382423
4	C	26	50	20120601	14	1324	25.88	-0.0191811341099582	-0.0100897349450221
4	C	26	50	20120601	14	1326	25.92	-0.0193523812302259	-0.0105288623982746
4	C	26	50	20120601	14	1328	25.96	-0.0200706885828265	-0.0117897469262152
4	C	26	50	20120601	14	1330	26	-0.0206769124395411	-0.0117395918422256
4	C	26	50	20120601	14	1332	26.04	-0.0207946527896765	-0.0115433626393785
4	C	26	50	20120601	14	1334	26.08	-0.021351456953454	-0.0123026256167454
4	C	26	50	20120601	14	1336	26.12	-0.0218509501126164	-0.0129677373261973
4	C	26	50	20120601	14	1338	26.16	-0.0216880751366379	-0.013280943203856
4	C	26	50	20120601	14	1340	26.2	-0.0215722439748117	-0.0129831168986881
4	C	26	50	20120601	14	1342	26.24	-0.0219179696933373	-0.0138178352406754
4	C	26	50	20120601	14	1344	26.28	-0.0217622506379844	-0.0132786097514781
4	C	26	50	20120601	14	1346	26.32	-0.0219188535768137	-0.0147535849995586
4	C	26	50	20120601	14	1348	26.36	-0.021425950652852	-0.0144080007023893
4	C	26	50	20120601	14	1350	26.4	-0.0217915672851324	-0.0146742546897773
4	C	26	50	20120601	14	1352	26.44	-0.0216840587701208	-0.0154454536296105
4	C	26	50	20120601	14	1354	26.48	-0.0215207312458023	-0.0164513695943909
4	C	26	50	20120601	14	1356	26.52	-0.0213928997747926	-0.0175762216268736
4	C	26	50	20120601	14	1358	26.56	-0.0213091203491441	-0.0173358633040263
4	C	26	50	20120601	14	1360	26.6	-0.0210695575214255	-0.0182273785839988
4	C	26	50	20120601	14	1362	26.64	-0.0208618986445674	-0.019379025013741
4	C	26	50	20120601	14	1364	26.68	-0.0207062785841638	-0.0199833750374855
4	C	26	50	20120601	14	1366	26.72	-0.0209206521470161	-0.0202052863586253
4	C	26	50	20120601	14	1368	26.76	-0.0207793580699994	-0.0207955932416954
4	C	26	50	20120601	14	1370	26.8	-0.0208253624371834	-0.0206170770637171
4	C	26	50	20120601	14	1372	26.84	-0.0210137851811662	-0.0207206894203644
4	C	26	50	20120601	14	1374	26.88	-0.0213683426633888	-0.0220368838407294
4	C	26	50	20120601	14	1376	26.92	-0.0211588127819876	-0.0224552930652931
4	C	26	50	20120601	14	1378	26.96	-0.0210440139960619	-0.0225016439147999
4	C	26	50	20120601	14	1380	27	-0.0212899598766942	-0.0238232123467019
4	C	26	50	20120601	14	1382	27.04	-0.0212986077926282	-0.0247154184699996
4	C	26	50	20120601	14	1384	27.08	-0.0211277425100222	-0.0240598173467547
4	C	26	50	20120601	14	1386	27.12	-0.0209545649882419	-0.0247630421117126
4	C	26	50	20120601	14	1388	27.16	-0.0210613381122010	-0.0263567193751508
4	C	26	50	20120601	14	1390	27.2	-0.020920659218084	-0.0264692554193766
4	C	26	50	20120601	14	1392	27.24	-0.0207235602738960	-0.0267991490170714
4	C	26	50	20120601	14	1394	27.28	-0.0203573638140551	-0.028127010699326
4	C	26	50	20120601	14	1396	27.32	-0.0201281551509335	-0.0276875791901576
4	C	26	50	20120601	14	1398	27.36	-0.0203094997560366	-0.0283353879966739
4	C	26	50	20120601	14	1400	27.4	-0.0197395575482646	-0.0286775003995475
4	C	26	50	20120601	14	1402	27.44	-0.0196127874445335	-0.0289280141899863
4	C	26	50	20120601	14	1404	27.48	-0.0192680587465694	-0.0284369426725879
4	C	26	50	20120601	14	1406	27.52	-0.0191747772199953	-0.0284735142353108
4	C	26	50	20120601	14	1408	27.56	-0.0190892950812177	-0.028700559151682
4	C	26	50	20120601	14	1410	27.6	-0.0185769608629090	-0.0283106251171967
4	C	26	50	20120601	14	1412	27.64	-0.0180563393531247	-0.0285973357037644
4	C	26	50	20120601	14	1414	27.68	-0.0175905044767468	-0.0285186983586287
4	C	26	50	20120601	14	1416	27.72	-0.0171689981244815	-0.0284728071285297
4	C	26	50	20120601	14	1418	27.76	-0.0173276728861798	-0.0291022735851419
4	C	26	50	20120601	14	1420	27.8	-0.0166612247449115	-0.0291632969003583
4	C	26	50	20120601	14	1422	27.84	-0.0163125503911084	-0.0289461444078559
4	C	26	50	20120601	14	1424	27.88	-0.0155930692412511	-0.0287840048229299
4	C	26	50	20120601	14	1426	27.92	-0.0155975240139726	-0.0285199004401567
4	C	26	50	20120601	14	1428	27.96	-0.0154957713481598	-0.0288108748806149
4	C	26	50	20120601	14	1430	28	-0.0151302678529645	-0.0294307953956812
4	C	26	50	20120601	14	1432	28.04	-0.0147831491340800	-0.0296603929675325
4	C	26	50	20120601	14	1434	28.08	-0.0146375558478337	-0.0292998392198054
4	C	26	50	20120601	14	1436	28.12	-0.0143163172371407	-0.0294894145478416
4	C	26	50	20120601	14	1438	28.16	-0.0138318076706716	-0.0288945963235074
4	C	26	50	20120601	14	1440	28.2	-0.0130227360916380	-0.0297401546124503
4	C	26	50	20120601	14	1442	28.24	-0.0127233470804836	-0.0306694343442857
4	C	26	50	20120601	14	1444	28.28	-0.0121763292745577	-0.0312868799856178
4	C	26	50	20120601	14	1446	28.32	-0.0122829609771606	-0.0307484888824223
4	C	26	50	20120601	14	1448	28.36	-0.0121397718539703	-0.0307554892395561
4	C	26	50	20120601	14	1450	28.4	-0.0117759654150499	-0.0304517868770364
4	C	26	50	20120601	14	1452	28.44	-0.0112613330997023	-0.03089966831224
4	C	26	50	20120601	14	1454	28.48	-0.0105825105897632	-0.0305396095392598
4	C	26	50	20120601	14	1456	28.52	-0.00995148849823232	-0.0310733337376994
4	C	26	50	20120601	14	1458	28.56	-0.00923080526684699	-0.0310142196107922
4	C	26	50	20120601	14	1460	28.6	-0.00895361940862186	-0.0305398923819723
4	C	26	50	20120601	14	1462	28.64	-0.00870492995367855	-0.0300363616430894
4	C	26	50	20120601	14	1464	28.68	-0.00761252068742346	-0.030334124308647
4	C	26	50	20120601	14	1466	28.72	-0.00742648089329327	-0.0310923549101133
4	C	26	50	20120601	14	1468	28.76	-0.00741205591495707	-0.0310810412016144
4	C	26	50	20120601	14	1470	28.8	-0.00676307331118406	-0.0316071286468171
4	C	26	50	20120601	14	1472	28.84	-0.00633195030669462	-0.0316780514569702
4	C	26	50	20120601	14	1474	28.88	-0.00651473740963134	-0.0319321149234505
4	C	26	50	20120601	14	1476	28.92	-0.00638441762985866	-0.0315647729506241
4	C	26	50	20120601	14	1478	28.96	-0.00642705616876421	-0.0319363575641376
4	C	26	50	20120601	14	1480	29	-0.00664088525939502	-0.0317841881848263
4	C	26	50	20120601	14	1482	29.04	-0.0067241824382188	-0.031574884577595
4	C	26	50	20120601	14	1484	29.08	-0.00685556287816326	-0.0313201847150117
4	C	26	50	20120601	14	1486	29.12	-0.00687415978650847	-0.032117164768087
4	C	26	50	20120601	14	1488	29.16	-0.00683908729016161	-0.0313181341053462
4	C	26	50	20120601	14	1490	29.2	-0.00680698464229574	-0.0312663738889634
4	C	26	50	20120601	14	1492	29.24	-0.00713720350910986	-0.0319707936643814
4	C	26	50	20120601	14	1494	29.28	-0.0071961762146608	-0.0318532725173482
4	C	26	50	20120601	14	1496	29.32	-0.00704379470331512	-0.0317201243104508
4	C	26	50	20120601	14	1498	29.36	-0.00713515289944442	-0.0308959206462997
4	C	26	50	20120601	14	1500	29.4	-0.00701211631951796	-0.0311500548234582
4	C	26	50	20120601	14	1502	29.44	-0.007110474872781	-0.0313121944083842
4	C	26	50	20120601	14	1504	29.48	-0.00675289097353497	-0.0311554288349952
4	C	26	50	20120601	14	1506	29.52	-0.00670070649308341	-0.0309671970098433
4	C	26	50	20120601	14	1508	29.56	-0.00661599510069725	-0.0306342911372607
4	C	26	50	20120601	14	1510	29.6	-0.00629836273458826	-0.0303005367365406
4	C	26	50	20120601	14	1512	29.64	-0.00634863802673062	-0.0310386855054213
4	C	26	50	20120601	14	1514	29.68	-0.00539199326246334	-0.0299894097528186
4	C	26	50	20120601	14	1516	29.72	-0.00466112769342892	-0.0296673933246662
4	C	26	50	20120601	14	1518	29.76	-0.00417485036000693	-0.0293173047573007
4	C	26	50	20120601	14	1520	29.8	-0.00395232385596753	-0.0295423768457524
4	C	26	50	20120601	14	1522	29.84	-0.00343613590570135	-0.0295350229352281
4	C	26	50	20120601	14	1524	29.88	-0.00305493463996368	-0.0295435789272804
4	C	26	50	20120601	14	1526	29.92	-0.00226863189928424	-0.0295380634943872
4	C	26	50	20120601	14	1528	29.96	-0.0021991233026936	-0.0287863382753078
4	C	26	50	20120601	14	1530	30	-0.00146733849484364	-0.0286503616412856
4	C	26	50	20120601	14	1532	30.04	-0.00109716809489248	-0.0280080965519339
4	C	26	50	20120601	14	1534	30.08	-0.000367009632639257	-0.0284148243724724
4	C	26	50	20120601	14	1536	30.12	0.000361239641304772	-0.0283038793185042
4	C	26	50	20120601	14	1538	30.16	0.000894893129066252	-0.0281069500799437
4	C	26	50	20120601	14	1540	30.2	0.00152138973719753	-0.0282302695025827
4	C	26	50	20120601	14	1542	30.24	0.00113198603279810	-0.0282802619520126
4	C	26	50	20120601	14	1544	30.28	0.00194551238455322	-0.0286693828136995
4	C	26	50	20120601	14	1546	30.32	0.00267913567003427	-0.0280838276881989
4	C	26	50	20120601	14	1548	30.36	0.003246306019224	-0.0283822974605378
4	C	26	50	20120601	14	1550	30.4	0.00364391216228519	-0.0286906667278132
4	C	26	50	20120601	14	1552	30.44	0.00458591981618191	-0.0286560184955351
4	C	26	50	20120601	14	1554	30.48	0.00473384655480614	-0.0288917678963827
4	C	26	50	20120601	14	1556	30.52	0.00519374880528987	-0.0282352899607291
4	C	26	50	20120601	14	1558	30.56	0.00565690374696706	-0.0291808331485317
4	C	26	50	20120601	14	1560	30.6	0.00609219868146549	-0.0285782367496046
4	C	26	50	20120601	14	1562	30.64	0.00684597451021036	-0.0291533974054217
4	C	26	50	20120601	14	1564	30.68	0.00718425439433	-0.0295977433067193
4	C	26	50	20120601	14	1566	30.72	0.00762018572493151	-0.0290676253528638
4	C	26	50	20120601	14	1568	30.76	0.00827157249176056	-0.0294756259656084
4	C	26	50	20120601	14	1570	30.8	0.00908722016385924	-0.0292849192667224
4	C	26	50	20120601	14	1572	30.84	0.00942868202849422	-0.0299276086201429
4	C	26	50	20120601	14	1574	30.88	0.00952506068276992	-0.0290283809265079
4	C	26	50	20120601	14	1576	30.92	0.00965495619847392	-0.0291531852733874
4	C	26	50	20120601	14	1578	30.96	0.0103373849529970	-0.0293498316692353
4	C	26	50	20120601	14	1580	31	0.0104483300069652	-0.0301980062532686
4	C	26	50	20120601	14	1582	31.04	0.0100838871719417	-0.0297474378122965
4	C	26	50	20120601	14	1584	31.08	0.0100073782182173	-0.0292772118028075
4	C	26	50	20120601	14	1586	31.12	0.0101645680556750	-0.0296766564234998
4	C	26	50	20120601	14	1588	31.16	0.00983095507631122	-0.0297639134002982
4	C	26	50	20120601	14	1590	31.2	0.00998856917783772	-0.0297892985337428
4	C	26	50	20120601	14	1592	31.24	0.0101768010029896	-0.0291936317812712
4	C	26	50	20120601	14	1594	31.28	0.00998312445562262	-0.0292253808757465
4	C	26	50	20120601	14	1596	31.32	0.0108233087330284	-0.0295452759835553
4	C	26	50	20120601	14	1598	31.36	0.0112035200492724	-0.0292173905691191
4	C	26	50	20120601	14	1600	31.4	0.0117118591142674	-0.0291092739422757
4	C	26	50	20120601	14	1602	31.44	0.0119102732770684	-0.0284970608911244
4	C	26	50	20120601	14	1604	31.48	0.0124266026486908	-0.0277875499468818
4	C	26	50	20120601	14	1606	31.52	0.0132091577234300	-0.0273975805570574
4	C	26	50	20120601	14	1608	31.56	0.0133419523769368	-0.0278044497989521
4	C	26	50	20120601	14	1610	31.6	0.0135290528312388	-0.0265405671382593
4	C	26	50	20120601	14	1612	31.64	0.0140607264200129	-0.0274089649762345
4	C	26	50	20120601	14	1614	31.68	0.0136084609227660	-0.0272224302073575
4	C	26	50	20120601	14	1616	31.72	0.0141494683210518	-0.0268956761637712
4	C	26	50	20120601	14	1618	31.76	0.0144738747701246	-0.0265547234160187
4	C	26	50	20120601	14	1620	31.8	0.0144839227574853	-0.0261440287264377
4	C	26	50	20120601	14	1622	31.84	0.0143842277724058	-0.0270503911274948
4	C	26	50	20120601	14	1624	31.88	0.0146156638218881	-0.0273852061883866
4	C	26	50	20120601	14	1626	31.92	0.0151973015758209	-0.0265648491851252
4	C	26	50	20120601	14	1628	31.96	0.0160000021227561	-0.0277604324018233
4	C	26	50	20120601	14	1630	32	0.0160356756598669	-0.0272429363040119
4	C	26	50	20120601	14	1632	32.04	0.0159969403503935	-0.0273421999539549
4	C	26	50	20120601	14	1634	32.08	0.0157882165707229	-0.027397481562108
4	C	26	50	20120601	14	1636	32.12	0.0158166846897335	-0.0274323702106918
4	C	26	50	20120601	14	1638	32.16	0.0154726560274828	-0.0275805302945538
4	C	26	50	20120601	14	1640	32.2	0.0154133792660159	-0.0277424789606489
4	C	26	50	20120601	14	1642	32.24	0.0156856224478405	-0.0278923785271927
4	C	26	50	20120601	14	1644	32.28	0.0161124179588291	-0.026790296040171
4	C	26	50	20120601	14	1646	32.32	0.0164137656557674	-0.0270518053410572
4	C	26	50	20120601	14	1648	32.36	0.0170615461780124	-0.027731688511168
4	C	26	50	20120601	14	1650	32.4	0.0169732002567709	-0.027831065298196
4	C	26	50	20120601	14	1652	32.44	0.0175846991300733	-0.0271560682359431
4	C	26	50	20120601	14	1654	32.48	0.0174125398420578	-0.0276344047602124
4	C	26	50	20120601	14	1656	32.52	0.0177718632239855	-0.0265531253546932
4	C	26	50	20120601	14	1658	32.56	0.0185091563936609	-0.0269487586698349
4	C	26	50	20120601	14	1660	32.6	0.0190010764391968	-0.0264839915246966
4	C	26	50	20120601	14	1662	32.64	0.0192090082592725	-0.026266018788328
4	C	26	50	20120601	14	1664	32.68	0.0195083053465453	-0.0260546857846348
4	C	26	50	20120601	14	1666	32.72	0.0191206128405564	-0.0259469792797244
4	C	26	50	20120601	14	1668	32.76	0.0195717540380212	-0.0254160764373418
4	C	26	50	20120601	14	1670	32.8	0.0196076184939630	-0.0244489523505773
4	C	26	50	20120601	14	1672	32.84	0.0197794312996557	-0.0245766699773952
4	C	26	50	20120601	14	1674	32.88	0.0198553109283448	-0.0241844307748032
4	C	26	50	20120601	14	1676	32.92	0.0203109846802770	-0.0243722241937508
4	C	26	50	20120601	14	1678	32.96	0.0200051822106173	-0.0243687381573195
4	C	26	50	20120601	14	1680	33	0.0203740020366164	-0.02336323938554
4	C	26	50	20120601	14	1682	33.04	0.020695707337785	-0.0225349627863294
4	C	26	50	20120601	14	1684	33.08	0.0207559245512709	-0.022397529512338
4	C	26	50	20120601	14	1686	33.12	0.0209317325102773	-0.0224916949223886
4	C	26	50	20120601	14	1688	33.16	0.0211349055017156	-0.0222718342109142
4	C	26	50	20120601	14	1690	33.2	0.0212336317505049	-0.0220674662090157
4	C	26	50	20120601	14	1692	33.24	0.0217705435863141	-0.0215427166098429
4	C	26	50	20120601	14	1694	33.28	0.0221800272494662	-0.0206689466341637
4	C	26	50	20120601	14	1696	33.32	0.0219450035876635	-0.0203692561480331
4	C	26	50	20120601	14	1698	33.36	0.0222498672316499	-0.0196380071149913
4	C	26	50	20120601	14	1700	33.4	0.0228452624551175	-0.01962682351414
4	C	26	50	20120601	14	1702	33.44	0.0228883959687698	-0.0196973927709024
4	C	26	50	20120601	14	1704	33.48	0.0226488776887785	-0.0194423605681319
4	C	26	50	20120601	14	1706	33.52	0.0230191753679503	-0.0200286369425493
4	C	26	50	20120601	14	1708	33.56	0.0230330021339496	-0.0201191791374531
4	C	26	50	20120601	14	1710	33.6	0.0233337671749002	-0.0202641742113625
4	C	26	50	20120601	14	1712	33.64	0.0228842417164304	-0.0200963954498565
4	C	26	50	20120601	14	1714	33.68	0.0231045768965549	-0.0203611355216259
4	C	26	50	20120601	14	1716	33.72	0.0235562943860464	-0.0207272577352548
4	C	26	50	20120601	14	1718	33.76	0.0233764410691448	-0.0203525979143499
4	C	26	50	20120601	14	1720	33.8	0.0233916459862606	-0.020716967917375
4	C	26	50	20120601	14	1722	33.84	0.0231644716693485	-0.0199311410595593
4	C	26	50	20120601	14	1724	33.88	0.0236687377992839	-0.0203471036946601
4	C	26	50	20120601	14	1726	33.92	0.0233054595691289	-0.0207536568598236
4	C	26	50	20120601	14	1728	33.96	0.0232542388752201	-0.0206698201585258
4	C	26	50	20120601	14	1730	34	0.0234163940164954	-0.0207104632420948
4	C	26	50	20120601	14	1732	34.04	0.022783292323921	-0.0208016382975678
4	C	26	50	20120601	14	1734	34.08	0.0232695717786634	-0.0207134599606335
4	C	26	50	20120601	14	1736	34.12	0.0232884621363228	-0.0207095602667353
4	C	26	50	20120601	14	1738	34.16	0.0229412493722364	-0.0208555304408959
4	C	26	50	20120601	14	1740	34.2	0.0230751534762829	-0.0203354046129653
4	C	26	50	20120601	14	1742	34.24	0.0230361452235920	-0.0208252641493408
4	C	26	50	20120601	14	1744	34.28	0.0226164356296577	-0.020878409587908
4	C	26	50	20120601	14	1746	34.32	0.0224195021484565	-0.0211019302840818
4	C	26	50	20120601	14	1748	34.36	0.0225135919687922	-0.0210272151895506
4	C	26	50	20120601	14	1750	34.4	0.0224838456835640	-0.0208640627448711
4	C	26	50	20120601	14	1752	34.44	0.0222809205330525	-0.0209436684727437
4	C	26	50	20120601	14	1754	34.48	0.0228694898426292	-0.0214174563912217
4	C	26	50	20120601	14	1756	34.52	0.0222561845236330	-0.0213793749433888
4	C	26	50	20120601	14	1758	34.56	0.0224333628555813	-0.0215055454205695
4	C	26	50	20120601	14	1760	34.6	0.0221625607573768	-0.0217094552172738
4	C	26	50	20120601	14	1762	34.64	0.022010473402452	-0.0222385719079272
4	C	26	50	20120601	14	1764	34.68	0.0222325049317446	-0.022249178509645
4	C	26	50	20120601	14	1766	34.72	0.0221861823665091	-0.0222803689897632
4	C	26	50	20120601	14	1768	34.76	0.0225093195589096	-0.0215833137314712
4	C	26	50	20120601	14	1770	34.8	0.0226910113534423	-0.0217322650678213
4	C	26	50	20120601	14	1772	34.84	0.0224472002281824	-0.0220170883863901
4	C	26	50	20120601	14	1774	34.88	0.0225954083953055	-0.0216216756885641
4	C	26	50	20120601	14	1776	34.92	0.0228305708975247	-0.0219943421754529
4	C	26	50	20120601	14	1778	34.96	0.0233511952357361	-0.0220051792939813
4	C	26	50	20120601	14	1780	35	0.0239483242850311	-0.0227897368951248
4	C	26	50	20120601	14	1782	35.04	0.0242309859781698	-0.0223377938385701
4	C	26	50	20120601	14	1784	35.08	0.024232905702370	-0.0226791037459578
4	C	26	50	20120601	14	1786	35.12	0.0244058018663622	-0.0232660645290287
4	C	26	50	20120601	14	1788	35.16	0.0244553997502082	-0.0233871622221612
4	C	26	50	20120601	14	1790	35.2	0.0253950697090863	-0.0232212085032574
4	C	26	50	20120601	14	1792	35.24	0.0254804974006418	-0.0230349473847047
4	C	26	50	20120601	14	1794	35.28	0.0260589729730491	-0.0239215970629159
4	C	26	50	20120601	14	1796	35.32	0.0260996287845402	-0.0239005988199417
4	C	26	50	20120601	14	1798	35.36	0.0268456943209430	-0.0245254719109034
4	C	26	50	20120601	14	1800	35.4	0.026908948558054	-0.0236035071987194
4	C	26	50	20120601	14	1802	35.44	0.0273045253046532	-0.024171434152165
4	C	26	50	20120601	14	1804	35.48	0.0277392404115911	-0.0247019198015468
4	C	26	50	20120601	14	1806	35.52	0.0276211988339669	-0.0248642262636732
4	C	26	50	20120601	14	1808	35.56	0.0276487646847247	-0.0249680408528599
4	C	26	50	20120601	14	1810	35.6	0.0278159438196803	-0.0250288329441589
4	C	26	50	20120601	14	1812	35.64	0.0277540861184621	-0.025302822679733
4	C	26	50	20120601	14	1814	35.68	0.0281984694964191	-0.0255036035289306
4	C	26	50	20120601	14	1816	35.72	0.0279862907930156	-0.0260329903343744
4	C	26	50	20120601	14	1818	35.76	0.0276359806183849	-0.0260936695714311
4	C	26	50	20120601	14	1820	35.8	0.0279639638963996	-0.0275778595522412
4	C	26	50	20120601	14	1822	35.84	0.0280926778366723	-0.0274495698760374
4	C	26	50	20120601	14	1824	35.88	0.0280926778366723	-0.0274495698760374
4	C	26	50	20120601	14	1826	35.92	0.0280797540460325	-0.027658503666422
4	C	26	50	20120601	14	1828	35.96	0.0282836687924843	-0.0277532708243434
4	C	26	50	20120601	14	1830	36	0.0285783286734861	-0.0286339638350299
4	C	26	50	20120601	14	1832	36.04	0.0288302354642838	-0.029940944654036
4	C	26	50	20120601	14	1834	36.08	0.0290620321382246	-0.0302254773517177
4	C	26	50	20120601	14	1836	36.12	0.0292354571473784	-0.0303315009424888
4	C	26	50	20120601	14	1838	36.16	0.0294463800291385	-0.0313891276261773
4	C	26	50	20120601	14	1840	36.2	0.0295708166804917	-0.0316496399065021
4	C	26	50	20120601	14	1842	36.24	0.0298723835805322	-0.0322258753646266
4	C	26	50	20120601	14	1844	36.28	0.0307141305639245	-0.0332029484438024
4	C	26	50	20120601	14	1846	36.32	0.0305460724952399	-0.033055778309434
4	C	26	50	20120601	14	1848	36.36	0.03096536560328	-0.0338381424653423
4	C	26	50	20120601	14	1850	36.4	0.0309540660369167	-0.0337211728615984
4	C	26	50	20120601	14	1852	36.44	0.0311221382477369	-0.0336518127574318
4	C	26	50	20120601	14	1854	36.48	0.0315149784910929	-0.0340073743312836
4	C	26	50	20120601	14	1856	36.52	0.031541021233844	-0.0345342890914204
4	C	26	50	20120601	14	1858	36.56	0.0316779171066817	-0.0342897715664861
4	C	26	50	20120601	14	1860	36.6	0.0315708045714676	-0.0343838733369264
4	C	26	50	20120601	14	1862	36.64	0.0314602554972969	-0.0346789772809868
4	C	26	50	20120601	14	1864	36.68	0.0309032957700275	-0.0351263354571723
4	C	26	50	20120601	14	1866	36.72	0.0309935650217138	-0.0347984783270073
4	C	26	50	20120601	14	1868	36.76	0.0307290222327362	-0.0349609148967815
4	C	26	50	20120601	14	1870	36.8	0.0302731575619731	-0.0347380984789618
4	C	26	50	20120601	14	1872	36.84	0.0300217457459222	-0.0350176531449039
4	C	26	50	20120601	14	1874	36.88	0.0301494704438079	-0.0366289868646684
4	C	26	50	20120601	14	1876	36.92	0.029935910053754	-0.0369083081853727
4	C	26	50	20120601	14	1878	36.96	0.0300968616992877	-0.0366847068790259
4	C	26	50	20120601	14	1880	37	0.0302468249054417	-0.0366166266381332
4	C	26	50	20120601	14	1882	37.04	0.029783273983967	-0.0378544594850072
4	C	26	50	20120601	14	1884	37.08	0.030296237527311	-0.0386792005503119
4	C	26	50	20120601	14	1886	37.12	0.0300308674233995	-0.0385358629346976
4	C	26	50	20120601	14	1888	37.16	0.0304078472616535	-0.0393010019694161
4	C	26	50	20120601	14	1890	37.2	0.0306371549197245	-0.039897595031771
4	C	26	50	20120601	14	1892	37.24	0.0306723476242241	-0.0410658980688509
4	C	26	50	20120601	14	1894	37.28	0.0308598157740523	-0.0412182654380609
4	C	26	50	20120601	14	1896	37.32	0.031130064914754	-0.0412054031657112
4	C	26	50	20120601	14	1898	37.36	0.031313707616896	-0.0419948808158381
4	C	26	50	20120601	14	1900	37.4	0.0314304650886055	-0.0423094584806524
4	C	26	50	20120601	14	1902	37.44	0.0313672214580962	-0.0422151587203134
4	C	26	50	20120601	14	1904	37.48	0.031713838131166	-0.0416045083751485
4	C	26	50	20120601	14	1906	37.52	0.031664489148907	-0.0420221185690494
4	C	26	50	20120601	14	1908	37.56	0.0316295085764417	-0.0424557659447477
4	C	26	50	20120601	14	1910	37.6	0.0317197636859923	-0.0422424742552706
4	C	26	50	20120601	14	1912	37.64	0.0313244414978344	-0.0428326750723236
4	C	26	50	20120601	14	1914	37.68	0.0313363138206905	-0.042622671429379
4	C	26	50	20120601	14	1916	37.72	0.0316511672571494	-0.0422571891473871
4	C	26	50	20120601	14	1918	37.76	0.0314369916841958	-0.0433132460540214
4	C	26	50	20120601	14	1920	37.8	0.0314527601654163	-0.0429085688431483
4	C	26	50	20120601	14	1922	37.84	0.0314586857202426	-0.0430996432375606
4	C	26	50	20120601	14	1924	37.88	0.0314113449212422	-0.0422732828977269
4	C	26	50	20120601	14	1926	37.92	0.03141872004497	-0.043272969251765
4	C	26	50	20120601	14	1928	37.96	0.0313922318249467	-0.0421912797243127
4	C	26	50	20120601	14	1930	38	0.0311600038158694	-0.0419893441697414
4	C	26	50	20120601	14	1932	38.04	0.0312724267230103	-0.0415614102168352
4	C	26	50	20120601	14	1934	38.08	0.0311538166315341	-0.0422482513176729
4	C	26	50	20120601	14	1936	38.12	0.0309112860766549	-0.0421198336551416
4	C	26	50	20120601	14	1938	38.16	0.0311389249627223	-0.041760955750486
4	C	26	50	20120601	14	1940	38.2	0.0308494283754367	-0.041992893845783
4	C	26	50	20120601	14	1942	38.24	0.0306221642559633	-0.0414820799070538
4	C	26	50	20120601	14	1944	38.28	0.0308693970709374	-0.0409665707792976
4	C	26	50	20120601	14	1946	38.32	0.0303663683778691	-0.0406700031242001
4	C	26	50	20120601	14	1948	38.36	0.0305008035191083	-0.0411390129100256
4	C	26	50	20120601	14	1950	38.4	0.0303775972335543	-0.0410072364902836
4	C	26	50	20120601	14	1952	38.44	0.0300529008707013	-0.0406391096289301
4	C	26	50	20120601	14	1954	38.48	0.030225654128413	-0.0408655888598763
4	C	26	50	20120601	14	1956	38.52	0.0303074946672675	-0.039825618632514
4	C	26	50	20120601	14	1958	38.56	0.030022240720669	-0.0401909170667428
4	C	26	50	20120601	14	1960	38.6	0.0301985224412188	-0.0399600467026854
4	C	26	50	20120601	14	1962	38.64	0.0303305958458089	-0.0401325948994305
4	C	26	50	20120601	14	1964	38.68	0.0302292179465902	-0.0398347403099913
4	C	26	50	20120601	14	1966	38.72	0.0300604315579209	-0.039960251763652
4	C	26	50	20120601	14	1968	38.76	0.0299730685151053	-0.0392478770369456
4	C	26	50	20120601	14	1970	38.8	0.0301882835350273	-0.0399637802264901
4	C	26	50	20120601	14	1972	38.84	0.0304330202630637	-0.0398417972356676
4	C	26	50	20120601	14	1974	38.88	0.0300815316242715	-0.0395141805218082
4	C	26	50	20120601	14	1976	38.92	0.030050581560459	-0.0384711768063546
4	C	26	50	20120601	14	1978	38.96	0.0301104876469611	-0.0386490000196874
4	C	26	50	20120601	14	1980	39	0.0301675582352707	-0.038732077995409
4	C	26	50	20120601	14	1982	39.04	0.0301635772240926	-0.038598314605612
4	C	26	50	20120601	14	1984	39.08	0.0301595820707789	-0.0384645653579506
4	C	26	50	20120601	14	1986	39.12	0.0298257498883129	-0.0388279546038701
4	C	26	50	20120601	14	1988	39.16	0.0295860336184229	-0.037935875759793
4	C	26	50	20120601	14	1990	39.2	0.0293539682439053	-0.0376977151248216
4	C	26	50	20120601	14	1992	39.24	0.0291503497751948	-0.0371851758455463
4	C	26	50	20120601	14	1994	39.28	0.0287077645697823	-0.0374457517654813
4	C	26	50	20120601	14	1996	39.32	0.0280525947816739	-0.0368624947370196
4	C	26	50	20120601	14	1998	39.36	0.0281616942869432	-0.0369788208735926
4	C	26	50	20120601	14	2000	39.4	0.0283213377849317	-0.037063412057826
4	C	26	50	20120601	14	2002	39.44	0.0281634974092352	-0.0368481828957684
4	C	26	50	20120601	14	2004	39.48	0.0276696752464580	-0.037369016537587
4	C	26	50	20120601	14	2006	39.52	0.0268896233297242	-0.0369471283476598
4	C	26	50	20120601	14	2008	39.56	0.0261011002737518	-0.0359472369326552
4	C	26	50	20120601	14	2010	39.6	0.0264825702400664	-0.0362106483507828
4	C	26	50	20120601	14	2012	39.64	0.0255951441586094	-0.0359181960571519
4	C	26	50	20120601	14	2014	39.68	0.0250307739522732	-0.0352553117340607
4	C	26	50	20120601	14	2016	39.72	0.0246853027921889	-0.0351719933420335
4	C	26	50	20120601	14	2018	39.76	0.0242802366725862	-0.0353915146422529
4	C	26	50	20120601	14	2020	39.8	0.0241128291421403	-0.0354303701598791
4	C	26	50	20120601	14	2022	39.84	0.0240485460646626	-0.0354098004236144
4	C	26	50	20120601	14	2024	39.88	0.0239305865114251	-0.0354482811746465
4	C	26	50	20120601	14	2026	39.92	0.0236937835214735	-0.0357318946335126
4	C	26	50	20120601	14	2028	39.96	0.02363475424738	-0.0354633920465605
4	C	26	50	20120601	14	2030	40	0.0231816260798601	-0.0364334152711278
4	C	26	50	20120601	14	2032	40.04	0.0230147630216357	-0.0355401838429973
4	C	26	50	20120601	14	2034	40.08	0.0230578116824743	-0.0357358544314873
4	C	26	50	20120601	14	2036	40.12	0.0230507264725268	-0.0351424645628512
4	C	26	50	20120601	14	2038	40.16	0.0230774692509913	-0.0353517540279468
4	C	26	50	20120601	14	2040	40.2	0.0233479163815917	-0.0353972422071805
4	C	26	50	20120601	14	2042	40.24	0.023274426773823	-0.0352103750981163
4	C	26	50	20120601	14	2044	40.28	0.0228308374767812	-0.0351864253914375
4	C	26	50	20120601	14	2046	40.32	0.0228061665211856	-0.0350911710369439
4	C	26	50	20120601	14	2048	40.36	0.0229652301916136	-0.0355437547322423
4	C	26	50	20120601	14	2050	40.4	0.0231843767252389	-0.0350342701542618
4	C	26	50	20120601	14	2052	40.44	0.0227343103300815	-0.035408534702476
4	C	26	50	20120601	14	2054	40.48	0.0226276291300039	-0.034535731589254
4	C	26	50	20120601	14	2056	40.52	0.0225178790864959	-0.0343535879534882
4	C	26	50	20120601	14	2058	40.56	0.0217295115940154	-0.0339972909885839
4	C	26	50	20120601	14	2060	40.6	0.0217307066044756	-0.0340509674643438
4	C	26	50	20120601	14	2062	40.64	0.0211489062159831	-0.0339060035031327
4	C	26	50	20120601	14	2064	40.68	0.0204029934146450	-0.0328543094453384
4	C	26	50	20120601	14	2066	40.72	0.0203761587122990	-0.0328309395662201
4	C	26	50	20120601	14	2068	40.76	0.0202843267546263	-0.0338919320781871
4	C	26	50	20120601	14	2070	40.8	0.0198176362790432	-0.0337251962991833
4	C	26	50	20120601	14	2072	40.84	0.0196928319321638	-0.0330989118230864
4	C	26	50	20120601	14	2074	40.88	0.0196328692771192	-0.0327380045219688
4	C	26	50	20120601	14	2076	40.92	0.0195837253558267	-0.032993765044724
4	C	26	50	20120601	14	2078	40.96	0.0200154352589445	-0.0318894551713415
4	C	26	50	20120601	14	2080	41	0.0198662145149107	-0.0325480756405421
4	C	26	50	20120601	14	2082	41.04	0.0204066562277716	-0.0331510255928599
4	C	26	50	20120601	14	2084	41.08	0.0199002970617639	-0.0334929117215636
4	C	26	50	20120601	14	2086	41.12	0.0199100551353443	-0.0326036542335434
4	C	26	50	20120601	14	2088	41.16	0.0197698358606350	-0.0331668647847584
4	C	26	50	20120601	14	2090	41.2	0.0195513398652483	-0.0334372624178842
4	C	26	50	20120601	14	2092	41.24	0.0190309799849732	-0.0332062506324705
4	C	26	50	20120601	14	2094	41.28	0.0179122663464579	-0.0331503184860787
4	C	26	50	20120601	14	2096	41.32	0.0175655011809640	-0.0322254228162867
4	C	26	50	20120601	14	2098	41.36	0.0168401510448229	-0.0329707133636573
4	C	26	50	20120601	14	2100	41.4	0.0163349232496651	-0.0333266002066285
4	C	26	50	20120601	14	2102	41.44	0.0157652073160631	-0.0329479445253031
4	C	26	50	20120601	14	2104	41.48	0.0146492513939945	-0.0326738699369152
4	C	26	50	20120601	14	2106	41.52	0.0139826618313699	-0.0329869061089465
4	C	26	50	20120601	14	2108	41.56	0.0126504019449364	-0.0325185892877666
4	C	26	50	20120601	14	2110	41.6	0.0119023536811191	-0.032452050539657
4	C	26	50	20120601	14	2112	41.64	0.0117672962859125	-0.0314530500791966
4	C	26	50	20120601	14	2114	41.68	0.0106149950752909	-0.0313752683332661
4	C	26	50	20120601	14	2116	41.72	0.00967546229512832	-0.0312713943471098
4	C	26	50	20120601	14	2118	41.76	0.00916761820488012	-0.0311186592823735
4	C	26	50	20120601	14	2120	41.8	0.0082182566404591	-0.0313483275649029
4	C	26	50	20120601	14	2122	41.84	0.00820149820974497	-0.0312645354113323
4	C	26	50	20120601	14	2124	41.88	0.00739341658020498	-0.031830503678994
4	C	26	50	20120601	14	2126	41.92	0.00695430326908814	-0.0312157450434304
4	C	26	50	20120601	14	2128	41.96	0.00602205368877179	-0.031590370216103
4	C	26	50	20120601	14	2130	42	0.00586047978927067	-0.030789430365053
4	C	26	50	20120601	14	2132	42.04	0.00483234652942542	-0.0307735911731544
4	C	26	50	20120601	14	2134	42.08	0.00392420929034754	-0.0306796166819348
4	C	26	50	20120601	14	2136	42.12	0.00305446794948809	-0.030261433731541
4	C	26	50	20120601	14	2138	42.16	0.00278145402127196	-0.030018259709491
4	C	26	50	20120601	14	2140	42.2	0.00115114862656826	-0.0299434478120414
4	C	26	50	20120601	14	2142	42.24	0.000428414785517492	-0.0306070675261850
4	C	26	50	20120601	14	2144	42.28	0.000230283465429021	-0.030964015029328
4	C	26	50	20120601	14	2146	42.32	-0.000367363186029849	-0.0308265534710653
4	C	26	50	20120601	14	2148	42.36	-0.00102207335473047	-0.030648150430172
4	C	26	50	20120601	14	2150	42.4	-0.00245636874968927	-0.0311561359417764
4	C	26	50	20120601	14	2152	42.44	-0.00294384816463927	-0.0311794704655555
4	C	26	50	20120601	14	2154	42.48	-0.00362366062407202	-0.0309898244268413
4	C	26	50	20120601	14	2156	42.52	-0.00450153369291512	-0.0315156997400097
4	C	26	50	20120601	14	2158	42.56	-0.00488266424797467	-0.0316948805983624
4	C	26	50	20120601	14	2160	42.6	-0.00627524034284346	-0.0320094016946342
4	C	26	50	20120601	14	2162	42.64	-0.00753148625029948	-0.0318903249126824
4	C	26	50	20120601	14	2164	42.68	-0.00792216274690505	-0.0320255944399233
4	C	26	50	20120601	14	2166	42.72	-0.00853536574755002	-0.0324681018635899
4	C	26	50	20120601	14	2168	42.76	-0.0100532411640451	-0.0329493587388655
4	C	26	50	20120601	14	2170	42.8	-0.0102631104567012	-0.0328896789265333
4	C	26	50	20120601	14	2172	42.84	-0.0109938346043794	-0.0331496113792975
4	C	26	50	20120601	14	2174	42.88	-0.0116048455740027	-0.0323708746811767
4	C	26	50	20120601	14	2176	42.92	-0.0115235990048444	-0.0323398326934826
4	C	26	50	20120601	14	2178	42.96	-0.0120385848735826	-0.0322481209439628
4	C	26	50	20120601	14	2180	43	-0.0126280997970578	-0.0320878198366678
4	C	26	50	20120601	14	2182	43.04	-0.0124166748694830	-0.0316156139281914
4	C	26	50	20120601	14	2184	43.08	-0.0132201603049453	-0.0310321801230344
4	C	26	50	20120601	14	2186	43.12	-0.0131650059760127	-0.0305414480168909
4	C	26	50	20120601	14	2188	43.16	-0.0137803302970013	-0.0304895463791518
4	C	26	50	20120601	14	2190	43.2	-0.0141294289148731	-0.0288950912982543
4	C	26	50	20120601	14	2192	43.24	-0.0139095187059240	-0.0283974295456552
4	C	26	50	20120601	14	2194	43.28	-0.0141900986766989	-0.0286368559017649
4	C	26	50	20120601	14	2196	43.32	-0.0147500565367205	-0.0265948022283763
4	C	26	50	20120601	14	2198	43.36	-0.0143991901518957	-0.0269821553231103
4	C	26	50	20120601	14	2200	43.4	-0.0147007004833937	-0.0267629522209425
4	C	26	50	20120601	14	2202	43.44	-0.0146821884278622	-0.0251053383623493
4	C	26	50	20120601	14	2204	43.48	-0.0148212692606538	-0.0249477313318907
4	C	26	50	20120601	14	2206	43.52	-0.0147398600569358	-0.024783208797112
4	C	26	50	20120601	14	2208	43.56	-0.0143659561331800	-0.0253286568259837
4	C	26	50	20120601	14	2210	43.6	-0.0142361525413575	-0.0243556566818675
4	C	26	50	20120601	14	2212	43.64	-0.0142689905802758	-0.0244681997971612
4	C	26	50	20120601	14	2214	43.68	-0.0139862115074115	-0.0237966675581361
4	C	26	50	20120601	14	2216	43.72	-0.0138478377814011	-0.0228537335943561
4	C	26	50	20120601	14	2218	43.76	-0.0140455731216921	-0.0230186026114575
4	C	26	50	20120601	14	2220	43.8	-0.0133905093996009	-0.0224987377059292
4	C	26	50	20120601	14	2222	43.84	-0.0135748309242528	-0.0225001024220169
4	C	26	50	20120601	14	2224	43.88	-0.0131040604425423	-0.0221499219307699
4	C	26	50	20120601	14	2226	43.92	-0.0130854918184683	-0.021762752683799
4	C	26	50	20120601	14	2228	43.96	-0.0127192458611527	-0.0210697526828971
4	C	26	50	20120601	14	2230	44	-0.0123983042353078	-0.0210126750235197
4	C	26	50	20120601	14	2232	44.04	-0.0123062813588042	-0.0198702308814279
4	C	26	50	20120601	14	2234	44.08	-0.0117471013162418	-0.0195787614662228
4	C	26	50	20120601	14	2236	44.12	-0.0112850918875502	-0.0190668020145081
4	C	26	50	20120601	14	2238	44.16	-0.0106579164569089	-0.0182226296548563
4	C	26	50	20120601	14	2240	44.2	-0.0105312877745340	-0.0186237571896878
4	C	26	50	20120601	14	2242	44.24	-0.0105073239257196	-0.0176120924467764
4	C	26	50	20120601	14	2244	44.28	-0.0101295874832098	-0.0173737974615166
4	C	26	50	20120601	14	2246	44.32	-0.00948551220049819	-0.0169252513459387
4	C	26	50	20120601	14	2248	44.36	-0.00901835503443949	-0.0165939435346816
4	C	26	50	20120601	14	2250	44.4	-0.00898315525887202	-0.0158575483906183
4	C	26	50	20120601	14	2252	44.44	-0.00837876280872063	-0.0158422324577378
4	C	26	50	20120601	14	2254	44.48	-0.0080793525843628	-0.0156632142339448
4	C	26	50	20120601	14	2256	44.52	-0.00815272905504654	-0.0154245161978196
4	C	26	50	20120601	14	2258	44.56	-0.00780395570629409	-0.0143316402410889
4	C	26	50	20120601	14	2260	44.6	-0.00761824118128325	-0.0139375272055268
4	C	26	50	20120601	14	2262	44.64	-0.00726382512041693	-0.0138492944213703
4	C	26	50	20120601	14	2264	44.68	-0.00686783825188465	-0.0124103391927235
4	C	26	50	20120601	14	2266	44.72	-0.00648748551428441	-0.0123176374937100
4	C	26	50	20120601	14	2268	44.76	-0.0061885561225378	-0.0120722360852992
4	C	26	50	20120601	14	2270	44.8	-0.00616170727805614	-0.0115836040862958
4	C	26	50	20120601	14	2272	44.84	-0.00621379276355834	-0.0112920922446839
4	C	26	50	20120601	14	2274	44.88	-0.0057757542547489	-0.0112613189575666
4	C	26	50	20120601	14	2276	44.92	-0.00555274691809829	-0.0109054886831379
4	C	26	50	20120601	14	2278	44.96	-0.00531526510563679	-0.0103363030796218
4	C	26	50	20120601	14	2280	45	-0.00493825698311155	-0.00990735089295061
4	C	26	50	20120601	14	2282	45.04	-0.00451658799628658	-0.0100040336031423
4	C	26	50	20120601	14	2284	45.08	-0.0042916361159877	-0.00876131464841041
4	C	26	50	20120601	14	2286	45.12	-0.00401013690639734	-0.00836529242453901
4	C	26	50	20120601	14	2288	45.16	-0.00359608345960574	-0.00828922187701901
4	C	26	50	20120601	14	2290	45.2	-0.00302787366344767	-0.00764822250880551
4	C	26	50	20120601	14	2292	45.24	-0.00276900894192309	-0.00705174258353565
4	C	26	50	20120601	14	2294	45.28	-0.00316809293815696	-0.00755294694110848
4	C	26	50	20120601	14	2296	45.32	-0.00336918703565861	-0.00704901315136027
4	C	26	50	20120601	14	2298	45.36	-0.00294891104919257	-0.00723047089354836
4	C	26	50	20120601	14	2300	45.4	-0.00331819049459943	-0.00724070979973994
4	C	26	50	20120601	14	2302	45.44	-0.00315075467988227	-0.00733872187068021
4	C	26	50	20120601	14	2304	45.48	-0.0028050713877636	-0.00684904335364071
4	C	26	50	20120601	14	2306	45.52	-0.00273243030813231	-0.00726894457351272
4	C	26	50	20120601	14	2308	45.56	-0.00301749333589985	-0.00708426242440242
4	C	26	50	20120601	14	2310	45.6	-0.0025837398941844	-0.00754672440143404
4	C	26	50	20120601	14	2312	45.64	-0.00257650619181286	-0.00675051509475018
4	C	26	50	20120601	14	2314	45.68	-0.00239294127141683	-0.00656567738214801
4	C	26	50	20120601	14	2316	45.72	-0.00178635679024376	-0.00613026931056459
4	C	26	50	20120601	14	2318	45.76	-0.00158711531250883	-0.00545688445177282
4	C	26	50	20120601	14	2320	45.8	-0.00169615117816780	-0.00533316904933643
4	C	26	50	20120601	14	2322	45.84	-0.00141941079721482	-0.00482864128989201
4	C	26	50	20120601	14	2324	45.88	-0.00141950272109637	-0.00474399353711617
4	C	26	50	20120601	14	2326	45.92	-0.00128893545395028	-0.00467896092645044
4	C	26	50	20120601	14	2328	45.96	-0.00102690289404598	-0.00422306797141604
4	C	26	50	20120601	14	2330	46	-0.00076522388753227	-0.00453121803558933
4	C	26	50	20120601	14	2332	46.04	-0.000558472935781136	-0.00394890853021439
4	C	26	50	20120601	14	2334	46.08	-0.000526292506169335	-0.00419619084266314
4	C	26	50	20120601	14	2336	46.12	-4.59619407771304e-06	-0.00362136252703316
4	C	26	50	20120601	14	2338	46.16	-0.000106575134060437	-0.00315245173615711
4	C	26	50	20120601	14	2340	46.2	-0.00031380691842278	-0.00365417935274803
4	C	26	50	20120601	14	2342	46.24	0.000466930891888722	-0.00279236467890568
4	C	26	50	20120601	14	2344	46.28	0.000490569471583793	-0.00224111130336045
4	C	26	50	20120601	14	2346	46.32	0.00104652510722390	-0.00142503936719306
4	C	26	50	20120601	14	2348	46.36	0.00132497668658735	-0.00165067007000188
4	C	26	50	20120601	14	2350	46.4	0.00155720469566464	-0.00184588811015186
4	C	26	50	20120601	14	2352	46.44	0.00168333840329269	-0.00203962122606135
4	C	26	50	20120601	14	2354	46.48	0.00174856546832325	-0.00163470006334878
4	C	26	50	20120601	14	2356	46.52	0.00198006162188200	-0.00107480937847136
4	C	26	50	20120601	14	2358	46.56	0.00202495102309342	-0.00053993740430454
4	C	26	50	20120601	14	2360	46.6	0.00262153991351832	-0.00123127280513282
4	C	26	50	20120601	14	2362	46.64	0.00230645291968956	-0.00150943468284802
4	C	26	50	20120601	14	2364	46.68	0.00279407729152971	-0.000721021228426741
4	C	26	50	20120601	14	2366	46.72	0.00294450011709152	-0.00058946401178698
4	C	26	50	20120601	14	2368	46.76	0.00289267979663227	-3.96213142702306e-05
4	C	26	50	20120601	14	2370	46.8	0.00341035479245928	5.59250753240396e-05
4	C	26	50	20120601	14	2372	46.84	0.00359174182396925	0.000138486863095390
4	C	26	50	20120601	14	2374	46.88	0.00394076973116293	0.00025877986871084
4	C	26	50	20120601	14	2376	46.92	0.0040594576043851	0.00031408269006744
4	C	26	50	20120601	14	2378	46.96	0.00451301003597377	-0.000210830957878580
4	C	26	50	20120601	14	2380	47	0.00486729881761948	0.000534332310271429
4	C	26	50	20120601	14	2382	47.04	0.00529828040075268	0.00039722430539935
4	C	26	50	20120601	14	2384	47.08	0.00565212370512624	0.000204912474120049
4	C	26	50	20120601	14	2386	47.12	0.00596477096842787	0.00096927369137927
4	C	26	50	20120601	14	2388	47.16	0.00624522365998208	0.00154525459106259
4	C	26	50	20120601	14	2390	47.2	0.00664386925001162	0.00169294798444902
4	C	26	50	20120601	14	2392	47.24	0.00650928561634839	0.00181030649692255
4	C	26	50	20120601	14	2394	47.28	0.00663401218148188	0.00198218294222556
4	C	26	50	20120601	14	2396	47.32	0.00596969243162493	0.00201985052045937
4	C	26	50	20120601	14	2398	47.36	0.00599243298570789	0.00233312710879626
4	C	26	50	20120601	14	2400	47.4	0.00593041972099783	0.00201266631556252
4	C	26	50	20120601	14	2402	47.44	0.00597196931546035	0.00206825905069940
4	C	26	50	20120601	14	2404	47.48	0.00608654182721601	0.00268766337781538
4	C	26	50	20120601	14	2406	47.52	0.00571606737134894	0.00186851552714983
4	C	26	50	20120601	14	2408	47.56	0.00575763110794708	0.00192412240442234
4	C	26	50	20120601	14	2410	47.6	0.00582829228859106	0.00263919827903286
4	C	26	50	20120601	14	2412	47.64	0.00579761799642318	0.00234335894392003
4	C	26	50	20120601	14	2414	47.68	0.00575396829482054	0.00262004275633052
4	C	26	50	20120601	14	2416	47.72	0.00565401168023201	0.00336510702953116
4	C	26	50	20120601	14	2418	47.76	0.0059904106603137	0.00354663548239737
4	C	26	50	20120601	14	2420	47.8	0.0057935167770923	0.00292530782483656
4	C	26	50	20120601	14	2422	47.84	0.00563180145623494	0.00385786853213663
4	C	26	50	20120601	14	2424	47.88	0.00558476471315041	0.00373046203230243
4	C	26	50	20120601	14	2426	47.92	0.00544492020503515	0.00448424493211511
4	C	26	50	20120601	14	2428	47.96	0.0055226029560163	0.00446277717023828
4	C	26	50	20120601	14	2430	48	0.00493689933809167	0.00492593918298328
4	C	26	50	20120601	14	2432	48.04	0.00448548944004999	0.00538821024118399
4	C	26	50	20120601	14	2434	48.08	0.00422942486137891	0.0056874366177787
4	C	26	50	20120601	14	2436	48.12	0.00428717427219841	0.00565473292914882
4	C	26	50	20120601	14	2438	48.16	0.00394159633899014	0.0066005455246351
4	C	26	50	20120601	14	2440	48.2	0.00372317819606011	0.00692302150148455
4	C	26	50	20120601	14	2442	48.24	0.00349944883267522	0.00816253804031516
4	C	26	50	20120601	14	2444	48.28	0.00322942738035708	0.0083481733693665
4	C	26	50	20120601	14	2446	48.32	0.00298915249610989	0.00810465993606148
4	C	26	50	20120601	14	2448	48.36	0.00321309321371167	0.00864214594257699
4	C	26	50	20120601	14	2450	48.4	0.00310481395230857	0.00877698413468146
4	C	26	50	20120601	14	2452	48.44	0.00312114104788617	0.0088704565800865
4	C	26	50	20120601	14	2454	48.48	0.00344962750308638	0.00853475763571819
4	C	26	50	20120601	14	2456	48.52	0.0036047631953448	0.00828006130866871
4	C	26	50	20120601	14	2458	48.56	0.00350242999486471	0.00800955124556476
4	C	26	50	20120601	14	2460	48.6	0.00385387267171614	0.00836532848698487
4	C	26	50	20120601	14	2462	48.64	0.00380015023401549	0.00806563895544848
4	C	26	50	20120601	14	2464	48.68	0.00386143164320702	0.00843944034872103
4	C	26	50	20120601	14	2466	48.72	0.00396960059595225	0.00825859496100544
4	C	26	50	20120601	14	2468	48.76	0.00364555972108536	0.00847139379705607
4	C	26	50	20120601	14	2470	48.8	0.00379116502814695	0.00794728837216094
4	C	26	50	20120601	14	2472	48.84	0.00405068028791023	0.00823145337431638
4	C	26	50	20120601	14	2474	48.88	0.00413847325164879	0.00843077404801081
4	C	26	50	20120601	14	2476	48.92	0.0039033135778567	0.00805868456025551
4	C	26	50	20120601	14	2478	48.96	0.00441458430756651	0.00868763765734463
4	C	26	50	20120601	14	2480	49	0.0043496075583365	0.00828443900675103
4	C	26	50	20120601	14	2482	49.04	0.00416775807899163	0.00790716501207607
4	C	26	50	20120601	14	2484	49.08	0.00433240294324345	0.00807848072170161
4	C	26	50	20120601	14	2486	49.12	0.00414323349449973	0.00840441876406242
4	C	26	50	20120601	14	2488	49.16	0.00439613447743179	0.00801210460815163
4	C	26	50	20120601	14	2490	49.2	0.00422794983663335	0.008289664525864
4	C	26	50	20120601	14	2492	49.24	0.00449025463264841	0.00854762061517476
4	C	26	50	20120601	14	2494	49.28	0.00448687466223434	0.00821235300594297
4	C	26	50	20120601	14	2496	49.32	0.00455613223591765	0.00845693770602149
4	C	26	50	20120601	14	2498	49.36	0.00407859544941791	0.00760239845385076
4	C	26	50	20120601	14	2500	49.4	0.00470789220040269	0.00835476006903325
4	C	26	50	20120601	14	2502	49.44	0.00459709422464501	0.00831501501107632
4	C	26	50	20120601	14	2504	49.48	0.00461069047383366	0.00835914695950373
4	C	26	50	20120601	14	2506	49.52	0.00494227688516259	0.00813027487920996
4	C	26	50	20120601	14	2508	49.56	0.00507123831280862	0.00815574557257508
4	C	26	50	20120601	14	2510	49.6	0.00495191121505626	0.00781730588232289
4	C	26	50	20120601	14	2512	49.64	0.00504816824696562	0.00791505066689987
4	C	26	50	20120601	14	2514	49.68	0.00592155967302956	0.00807075416590358
4	C	26	50	20120601	14	2516	49.72	0.00588513518851708	0.00782804117747486
4	C	26	50	20120601	14	2518	49.76	0.00589398392277685	0.0081083425481779
4	C	26	50	20120601	14	2520	49.8	0.00584030320437629	0.00828931662932765
4	C	26	50	20120601	14	2522	49.84	0.00611268356491648	0.00769697045030056
4	C	26	50	20120601	14	2524	49.88	0.00633007647372447	0.00784230917810564
4	C	26	50	20120601	14	2526	49.92	0.00630026485182964	0.00773092571793314
4	C	26	50	20120601	14	2528	49.96	0.00652755725557425	0.00781593409516738
4	C	26	50	20120601	14	2530	50	0.00655325351600257	0.00777391781022928
4	C	26	50	20120601	14	2532	50.04	0.00674659065211459	0.00707717721445493
4	C	26	50	20120601	14	2534	50.08	0.00674403799663451	0.00761823411021544
4	C	26	50	20120601	14	2536	50.12	0.00695552656381959	0.0074201240033304
4	C	26	50	20120601	14	2538	50.16	0.0071266181205955	0.00724242806921822
4	C	26	50	20120601	14	2540	50.2	0.00717528828034456	0.00699076169472612
4	C	26	50	20120601	14	2542	50.24	0.00718800206027029	0.00736006942440423
4	C	26	50	20120601	14	2544	50.28	0.00699084654753986	0.00704805148613785
4	C	26	50	20120601	14	2546	50.32	0.00672334805221699	0.00747968360750974
4	C	26	50	20120601	14	2548	50.36	0.00683961762024749	0.00715551050367477
4	C	26	50	20120601	14	2550	50.4	0.00645331811461747	0.00745562783481378
4	C	26	50	20120601	14	2552	50.44	0.00657456571438753	0.00699330020807058
4	C	26	50	20120601	14	2554	50.48	0.00668160753892355	0.00707536702109509
4	C	26	50	20120601	14	2556	50.52	0.00629657375443185	0.00719232248270334
4	C	26	50	20120601	14	2558	50.56	0.00609539480411646	0.00709281134538696
4	C	26	50	20120601	14	2560	50.6	0.0060628183947072	0.00692362190585246
4	C	26	50	20120601	14	2562	50.64	0.00641707182101385	0.00739850774902953
4	C	26	50	20120601	14	2564	50.68	0.00627883244529188	0.00714105016999951
4	C	26	50	20120601	14	2566	50.72	0.00616559636535266	0.00693757312264527
4	C	26	50	20120601	14	2568	50.76	0.00617456955040592	0.00748019979546001
4	C	26	50	20120601	14	2570	50.8	0.00658816337778974	0.00730094115536141
4	C	26	50	20120601	14	2572	50.84	0.00644109930943857	0.00717726817933188
4	C	26	50	20120601	14	2574	50.88	0.00650205191397685	0.00709018090816095
4	C	26	50	20120601	14	2576	50.92	0.00644170742127039	0.00711173352285151
4	C	26	50	20120601	14	2578	50.96	0.0064684714129383	0.00713224669057374
4	C	26	50	20120601	14	2580	51	0.00681877211233811	0.00711637921440391
4	C	26	50	20120601	14	2582	51.04	0.00670316722468192	0.00701937123509293
4	C	26	50	20120601	14	2584	51.08	0.00637337262193652	0.00762408895436366
4	C	26	50	20120601	14	2586	51.12	0.00657763455781788	0.00749644910929168
4	C	26	50	20120601	14	2588	51.16	0.0063399901107967	0.0074898447319554
4	C	26	50	20120601	14	2590	51.2	0.00667148176981696	0.00742170792252026
4	C	26	50	20120601	14	2592	51.24	0.00663328386149726	0.00735871885045216
4	C	26	50	20120601	14	2594	51.28	0.0069412854332465	0.00664940589610831
4	C	26	50	20120601	14	2596	51.32	0.00737373072741675	0.00644556822429567
4	C	26	50	20120601	14	2598	51.36	0.00754246054754348	0.00656710573784601
4	C	26	50	20120601	14	2600	51.4	0.00750136350142092	0.00649881336491901
4	C	26	50	20120601	14	2602	51.44	0.00762374954310869	0.00624903496553268
4	C	26	50	20120601	14	2604	51.48	0.00799247744522623	0.00617087138194032
4	C	26	50	20120601	14	2606	51.52	0.00803472000433431	0.00626181945613653
4	C	26	50	20120601	14	2608	51.56	0.00840763397859647	0.00622803389413144
4	C	26	50	20120601	14	2610	51.6	0.00850340452104038	0.00564438795694006
4	C	26	50	20120601	14	2612	51.64	0.00894458258395829	0.0058517965179977
4	C	26	50	20120601	14	2614	51.68	0.00909453164797672	0.00558057864100579
4	C	26	50	20120601	14	2616	51.72	0.00899275069789272	0.00501840046569123
4	C	26	50	20120601	14	2618	51.76	0.0090882030422851	0.00550243627061686
4	C	26	50	20120601	14	2620	51.8	0.00927929157883292	0.00483471533714241
4	C	26	50	20120601	14	2622	51.84	0.00962453646474732	0.00496273701987623
4	C	26	50	20120601	14	2624	51.88	0.0100502430312928	0.00526824957575569
4	C	26	50	20120601	14	2626	51.92	0.00952173728089842	0.00482842915785766
4	C	26	50	20120601	14	2628	51.96	0.00970084742857292	0.00452266204353697
4	C	26	50	20120601	14	2630	52	0.00934233721944352	0.00504062483182393
4	C	26	50	20120601	14	2632	52.04	0.00912530493509392	0.00513773180608428
4	C	26	50	20120601	14	2634	52.08	0.00916111989356102	0.00520024711660898
4	C	26	50	20120601	14	2636	52.12	0.00928508278337082	0.00497651145997374
4	C	26	50	20120601	14	2638	52.16	0.00896622712253041	0.00483974993742445
4	C	26	50	20120601	14	2640	52.2	0.0089814157761903	0.00476922310706891
4	C	26	50	20120601	14	2642	52.24	0.0088403621154792	0.00449625160525965
4	C	26	50	20120601	14	2644	52.28	0.00897657916580698	0.00478779173114287
4	C	26	50	20120601	14	2646	52.32	0.00889602556129421	0.00524514839721432
4	C	26	50	20120601	14	2648	52.36	0.00908449073168386	0.00493749330778787
4	C	26	50	20120601	14	2650	52.4	0.00908833739257351	0.00458815427361047
4	C	26	50	20120601	14	2652	52.44	0.00950251104751792	0.00417662519802771
4	C	26	50	20120601	14	2654	52.48	0.00930252710766272	0.00402258905681403
4	C	26	50	20120601	14	2656	52.52	0.00950415153525022	0.00356009879551116
4	C	26	50	20120601	14	2658	52.56	0.00957965639734532	0.0042786465644173
4	C	26	50	20120601	14	2660	52.6	0.00918893040326512	0.00430770158205626
4	C	26	50	20120601	14	2662	52.64	0.00941385399929272	0.00352805271618778
4	C	26	50	20120601	14	2664	52.68	0.00970915593325182	0.00293094346588261
4	C	26	50	20120601	14	2666	52.72	0.00978905899952592	0.00264982609395409
4	C	26	50	20120601	14	2668	52.76	0.0101101137624559	0.00259308784583168
4	C	26	50	20120601	14	2670	52.8	0.0103401709537149	0.00191376329007795
4	C	26	50	20120601	14	2672	52.84	0.0103554444601885	0.00197806758075906
4	C	26	50	20120601	14	2674	52.88	0.0103830216246548	0.00225252400680880
4	C	26	50	20120601	14	2676	52.92	0.0105257935548442	0.00225370487513339
4	C	26	50	20120601	14	2678	52.96	0.0103251944320894	0.0022127704635705
4	C	26	50	20120601	14	2680	53	0.0101245882382668	0.00217182898093980
4	C	26	50	20120601	14	2682	53.04	0.0102355403633027	0.00228370034479132
4	C	26	50	20120601	14	2684	53.08	0.0101645044160647	0.00242725716350782
4	C	26	50	20120601	14	2686	53.12	0.0100620163591996	0.00252905225572743
4	C	26	50	20120601	14	2688	53.16	0.0102128493066945	0.00244894412848681
4	C	26	50	20120601	14	2690	53.2	0.0101827689842228	0.00177207323326380
4	C	26	50	20120601	14	2692	53.24	0.00983890295653182	0.00175240152261118
4	C	26	50	20120601	14	2694	53.28	0.00946135036178502	0.00072821391860497
4	C	26	50	20120601	14	2696	53.32	0.00904878891030175	0.00091129093532197
4	C	26	50	20120601	14	2698	53.36	0.00898881918418932	0.00131757327858833
4	C	26	50	20120601	14	2700	53.4	0.00876205711053061	0.00115807120195608
4	C	26	50	20120601	14	2702	53.44	0.00896003286712721	0.00098574927938092
4	C	26	50	20120601	14	2704	53.48	0.00909490641457072	0.00071956600267106
4	C	26	50	20120601	14	2706	53.52	0.00903385481508309	0.00083155757467538
4	C	26	50	20120601	14	2708	53.56	0.0090603713193776	0.00088570781197865
4	C	26	50	20120601	14	2710	53.6	0.00914826469227912	0.0010514677836244
4	C	26	50	20120601	14	2712	53.64	0.00880502798962331	0.0009944396217217
4	C	26	50	20120601	14	2714	53.68	0.00888158644082238	0.00041925775270113
4	C	26	50	20120601	14	2716	53.72	0.00882667959926324	0.00047351405602157
4	C	26	50	20120601	14	2718	53.76	0.00878152376021667	0.00089343648909701
4	C	26	50	20120601	14	2720	53.8	0.0087792751606525	0.00084198739969788
4	C	26	50	20120601	14	2722	53.84	0.00867636283971861	0.00069250502615505
4	C	26	50	20120601	14	2724	53.88	0.00874439358313656	0.00066739566435511
4	C	26	50	20120601	14	2726	53.92	0.00871946099803193	0.00074673304520424
4	C	26	50	20120601	14	2728	53.96	0.00881588207871453	0.00074230655675401
4	C	26	50	20120601	14	2730	54	0.0089610298876887	0.00068677746122743
4	C	26	50	20120601	14	2732	54.04	0.00905039404269504	0.0006266875269622
4	C	26	50	20120601	14	2734	54.08	0.00870580676608722	0.00058649557751956
4	C	26	50	20120601	14	2736	54.12	0.00879603359136662	0.0013084374589754
4	C	26	50	20120601	14	2738	54.16	0.00882197733916835	0.00039122803989489
4	C	26	50	20120601	14	2740	54.2	0.00872375313619373	-0.00017303610042416
4	C	26	50	20120601	14	2742	54.24	0.00866660476613823	-0.000240904209282440
4	C	26	50	20120601	14	2744	54.28	0.00865171309732645	-0.000370955288478280
4	C	26	50	20120601	14	2746	54.32	0.00872287632378506	0.00059246355875277
4	C	26	50	20120601	14	2748	54.36	0.00862934730983751	0.00054983209091504
4	C	26	50	20120601	14	2750	54.4	0.00815818084832948	0.00037689498544024
4	C	26	50	20120601	14	2752	54.44	0.00818531253552361	0.000184059895142860
4	C	26	50	20120601	14	2754	54.48	0.00795862824361083	0.00011489070980719
4	C	26	50	20120601	14	2756	54.52	0.00791239760225685	0.00081522340802997
4	C	26	50	20120601	14	2758	54.56	0.00746614251265002	0.00045775264586892
4	C	26	50	20120601	14	2760	54.6	0.00711724188467695	0.00077462133665424
4	C	26	50	20120601	14	2762	54.64	0.0076116580171504	0.00099476489084105
4	C	26	50	20120601	14	2764	54.68	0.00724896880694419	0.00045126847668544
4	C	26	50	20120601	14	2766	54.72	0.00688382593620728	0.00047743849865716
4	C	26	50	20120601	14	2768	54.76	0.00632491459422181	0.00078391271975903
4	C	26	50	20120601	14	2770	54.8	0.00551543996432288	0.00120739189994384
4	C	26	50	20120601	14	2772	54.84	0.00580255360175587	0.00114684941733865
4	C	26	50	20120601	14	2774	54.88	0.00497089703213112	0.0011860938436945
4	C	26	50	20120601	14	2776	54.92	0.00463780024071757	0.00158203828581991
4	C	26	50	20120601	14	2778	54.96	0.00477963878995578	0.00150226956983426
4	C	26	50	20120601	14	2780	55	0.00466536326304822	0.00149811885302869
4	C	26	50	20120601	14	2782	55.04	0.00431719095505978	0.00175047819216636
4	C	26	50	20120601	14	2784	55.08	0.00371338540353678	0.00185336929989681
4	C	26	50	20120601	14	2786	55.12	0.00307454271100598	0.00180258489087199
4	C	26	50	20120601	14	2788	55.16	0.00279039185098616	0.00249542932828201
4	C	26	50	20120601	14	2790	55.2	0.00201927069289880	0.00256255497502005
4	C	26	50	20120601	14	2792	55.24	0.00128973448461301	0.00221714745454604
4	C	26	50	20120601	14	2794	55.28	0.00133747833447873	0.00198100207390099
4	C	26	50	20120601	14	2796	55.32	0.00213633222052423	0.00167739163526292
4	C	26	50	20120601	14	2798	55.36	0.000926756774840082	0.00199642548701223
4	C	26	50	20120601	14	2800	55.4	0.000689750845242322	0.00185282836320920
4	C	26	50	20120601	14	2802	55.44	0.000561174083685272	0.00160636275909273
4	C	26	50	20120601	14	2804	55.48	0.000432915520179742	0.0013556333010857
4	C	26	50	20120601	14	2806	55.52	0.000294925046044753	0.00143065167371534
4	C	26	50	20120601	14	2808	55.56	-2.61919422819314e-05	0.00032321780257359
4	C	26	50	20120601	14	2810	55.6	-0.000271131609964607	0.00079374291823109
4	C	26	50	20120601	14	2812	55.64	-0.000194263445995381	0.000341044671634079
4	C	26	50	20120601	14	2814	55.68	-0.000481511433716792	-1.64897301372707e-05
4	C	26	50	20120601	14	2816	55.72	-0.00070949680210696	-0.000141987041662260
4	C	26	50	20120601	14	2818	55.76	-0.000902876364625856	-0.00299480935035938
4	C	26	50	20120601	14	2820	55.8	-0.00149278726789854	-0.0031306304208897
4	C	26	50	20120601	14	2822	55.84	-0.00197732511863882	-0.00432384482987075
4	C	26	50	20120601	14	2824	55.88	-0.00207615743344526	-0.00493224657547147
4	C	26	50	20120601	14	2826	55.92	-0.00249465858189052	-0.00459992760151722
4	C	26	50	20120601	14	2828	55.96	-0.00247532628249288	-0.00440342262702548
4	C	26	50	20120601	14	2830	56	-0.0027520313081068	-0.00402637914916119
4	C	26	50	20120601	14	2832	56.04	-0.0026128231960946	-0.00450161854572886
4	C	26	50	20120601	14	2834	56.08	-0.00254025282714143	-0.00367660170877945
4	C	26	50	20120601	14	2836	56.12	-0.00294298549436622	-0.00360278683189139
4	C	26	50	20120601	14	2838	56.16	-0.00314644132851703	-0.00286231168170065
4	C	26	50	20120601	14	2840	56.2	-0.00246346103070457	-0.00218590747695322
4	C	26	50	20120601	14	2842	56.24	-0.00283501735994685	-0.00249331507900626
4	C	26	50	20120601	14	2844	56.28	-0.00263222620617036	-0.00231394330182267
4	C	26	50	20120601	14	2846	56.32	-0.00336753594132453	-0.00084810740888905
4	C	26	50	20120601	14	2848	56.36	-0.00347942286152524	-0.00078602909035512
4	C	26	50	20120601	14	2850	56.4	-0.00362331555596280	-0.000113376087081890
4	C	26	50	20120601	14	2852	56.44	-0.00453250496993109	0.00106196831932502
4	C	26	50	20120601	14	2854	56.48	-0.00457445054419108	0.00136516156496218
4	C	26	50	20120601	14	2856	56.52	-0.00533294984623426	0.00238043962352545
4	C	26	50	20120601	14	2858	56.56	-0.0054261748042659	0.00233616059688755
4	C	26	50	20120601	14	2860	56.6	-0.00611706762695984	0.00383876957797678
4	C	26	50	20120601	14	2862	56.64	-0.00658952809387744	0.00414667215477665
4	C	26	50	20120601	14	2864	56.68	-0.0067998782191448	0.00499115564141212
4	C	26	50	20120601	14	2866	56.72	-0.00700701100855779	0.00591356936640216
4	C	26	50	20120601	14	2868	56.76	-0.00704987582163332	0.00619815156155849
4	C	26	50	20120601	14	2870	56.8	-0.00690690590154521	0.00502941011827431
4	C	26	50	20120601	14	2872	56.84	-0.00738250592257128	0.00548144934135125
4	C	26	50	20120601	14	2874	56.88	-0.00696743424201478	0.00480049136893298
4	C	26	50	20120601	14	2876	56.92	-0.00682812713505321	0.00518843136229535
4	C	26	50	20120601	14	2878	56.96	-0.00685861757945798	0.00399162485086587
4	C	26	50	20120601	14	2880	57	-0.00665459605988223	0.00464624309568494
4	C	26	50	20120601	14	2882	57.04	-0.00694507552559366	0.00376175150736994
4	C	26	50	20120601	14	2884	57.08	-0.00681192024762842	0.00396721552477931
4	C	26	50	20120601	14	2886	57.12	-0.00668001654866588	0.0043495623035025
4	C	26	50	20120601	14	2888	57.16	-0.00639729404434406	0.00383005802243256
4	C	26	50	20120601	14	2890	57.2	-0.00596607204490526	0.00365732597792431
4	C	26	50	20120601	14	2892	57.24	-0.00583978984485315	0.0040422961228057
4	C	26	50	20120601	14	2894	57.28	-0.00594769433966222	0.00349468434718359
4	C	26	50	20120601	14	2896	57.32	-0.00506488566548644	0.0028072775609209
4	C	26	50	20120601	14	2898	57.36	-0.00486870596011405	0.00251036342350067
4	C	26	50	20120601	14	2900	57.4	-0.00498438155844835	0.00186613964836504
4	C	26	50	20120601	14	2902	57.44	-0.00498646045238504	0.00097027778300856
4	C	26	50	20120601	14	2904	57.48	-0.0049171286324897	0.000236817132087190
4	C	26	50	20120601	14	2906	57.52	-0.0048806560647161	3.38916280222699e-05
4	C	26	50	20120601	14	2908	57.56	-0.00508486921022955	-0.00083812588956582
4	C	26	50	20120601	14	2910	57.6	-0.00567813674939254	-0.00131970308421326
4	C	26	50	20120601	14	2912	57.64	-0.00559042156739991	-0.00299487298996969
4	C	26	50	20120601	14	2914	57.68	-0.00553690772619971	-0.00462731384715258
4	C	26	50	20120601	14	2916	57.72	-0.0053618139450423	-0.00624247301460327
4	C	26	50	20120601	14	2918	57.76	-0.0056250415154068	-0.00594924997458083
4	C	26	50	20120601	14	2920	57.8	-0.00521187195209169	-0.00670361270195407
4	C	26	50	20120601	14	2922	57.84	-0.00508722316870412	-0.00862885233509071
4	C	26	50	20120601	14	2924	57.88	-0.00472596231419592	-0.00999024502090911
4	C	26	50	20120601	14	2926	57.92	-0.0047126050670993	-0.0100917077729416
4	C	26	50	20120601	14	2928	57.96	-0.00526101587338415	-0.0106946082277847
4	C	26	50	20120601	14	2930	58	-0.00490883426994638	-0.0110814380635006
4	C	26	50	20120601	14	2932	58.04	-0.00509927226825554	-0.0114623423443902
4	C	26	50	20120601	14	2934	58.08	-0.00508935156011549	-0.0112906780311215
4	C	26	50	20120601	14	2936	58.12	-0.00564134739778096	-0.0115886245444423
4	C	26	50	20120601	14	2938	58.16	-0.00583643815871033	-0.0118490519719533
4	C	26	50	20120601	14	2940	58.2	-0.00582529415583883	-0.0121699087449845
4	C	26	50	20120601	14	2942	58.24	-0.00638960779363257	-0.0126721949759325
4	C	26	50	20120601	14	2944	58.28	-0.00647607988190387	-0.012136851502964
4	C	26	50	20120601	14	2946	58.32	-0.00704687061781328	-0.0131677990477984
4	C	26	50	20120601	14	2948	58.36	-0.00740258775515698	-0.0134843990380068
4	C	26	50	20120601	14	2950	58.4	-0.00757052561568878	-0.0140893288893119
4	C	26	50	20120601	14	2952	58.44	-0.0070875292577315	-0.0134194583512227
4	C	26	50	20120601	14	2954	58.48	-0.00686771804373185	-0.0132086415354797
4	C	26	50	20120601	14	2956	58.52	-0.00679190912572084	-0.0128621662837661
4	C	26	50	20120601	14	2958	58.56	-0.00646629352405225	-0.0125744374634335
4	C	26	50	20120601	14	2960	58.6	-0.0060868317409963	-0.0127754254949180
4	C	26	50	20120601	14	2962	58.64	-0.00604362044559799	-0.0121463196627641
4	C	26	50	20120601	14	2964	58.68	-0.0051845847014057	-0.0119209364473287
4	C	26	50	20120601	14	2966	58.72	-0.00492543006610083	-0.0118712268406113
4	C	26	50	20120601	14	2968	58.76	-0.00466787349212144	-0.0119893419573407
4	C	26	50	20120601	14	2970	58.8	-0.00347946033818465	-0.0112322215135208
4	C	26	50	20120601	14	2972	58.84	-0.00324955871041747	-0.0113180147792822
4	C	26	50	20120601	14	2974	58.88	-0.00223852329254132	-0.0113205745058301
4	C	26	50	20120601	14	2976	58.92	-0.00196232738380985	-0.0118535915974885
4	C	26	50	20120601	14	2978	58.96	-0.00162720826700211	-0.0118450568186396
4	C	26	50	20120601	14	2980	59	-0.00161281864400496	-0.0117051557419818
4	C	26	50	20120601	14	2982	59.04	-0.00143472673009532	-0.0119343007654931
4	C	26	50	20120601	14	2984	59.08	-0.00116558067597228	-0.0107778912644728
4	C	26	50	20120601	14	2986	59.12	-0.000524298465046391	-0.0107566427056982
4	C	26	50	20120601	14	2988	59.16	-0.000523209520603364	-0.0113321851991772
4	C	26	50	20120601	14	2990	59.2	0.000747426009849802	-0.0112479334261988
4	C	26	50	20120601	14	2992	59.24	0.000969012061870232	-0.0112202360535797
4	C	26	50	20120601	14	2994	59.28	0.00145985023403087	-0.0118811334066157
4	C	26	50	20120601	14	2996	59.32	0.00197044496965787	-0.0116062880718363
4	C	26	50	20120601	14	2998	59.36	0.00237840315599563	-0.0114425645677204
4	C	26	50	20120601	14	3000	59.4	0.00290913629275082	-0.0121849064798134
4	C	26	50	20120601	14	3002	59.44	0.00324692120212363	-0.0124412326879936
4	C	26	50	20120601	14	3004	59.48	0.00288170054964078	-0.0119989373963614
4	C	26	50	20120601	14	3006	59.52	0.00302049146865208	-0.0125365648242331
4	C	26	50	20120601	14	3008	59.56	0.0029662775917385	-0.0126613479579091
4	C	26	50	20120601	14	3010	59.6	0.00287436785231988	-0.0124212003528826
4	C	26	50	20120601	14	3012	59.64	0.00307768933618226	-0.0121423598647895
4	C	26	50	20120601	14	3014	59.68	0.00369879779064089	-0.0126111858028518
4	C	26	50	20120601	14	3016	59.72	0.003538793668194	-0.0120370716650708
4	C	26	50	20120601	14	3018	59.76	0.00374734067116935	-0.012103589199977
4	C	26	50	20120601	14	3020	59.8	0.00398277894503322	-0.0120746261062196
4	C	26	50	20120601	14	3022	59.84	0.00394506894039255	-0.0112192602462217
4	C	26	50	20120601	14	3024	59.88	0.00405208955172513	-0.0115920822966023
4	C	26	50	20120601	14	3026	59.92	0.00423578882240959	-0.0115551783936921
4	C	26	50	20120601	14	3028	59.96	0.0042237609360616	-0.0118244517270358
4	C	26	50	20120601	14	3030	60	0.00478736746707415	-0.011773780455096
4	C	26	50	20120601	14	3032	60.04	0.00524946174857956	-0.0112013775157255
4	C	26	50	20120601	14	3034	60.08	0.00561182568966642	-0.0115011483645417
4	C	26	50	20120601	14	3036	60.12	0.00609926974927736	-0.0115816524715798
4	C	26	50	20120601	14	3038	60.16	0.0068148830250416	-0.0124492512788922
4	C	26	50	20120601	14	3040	60.2	0.00703132133969498	-0.0124286815426275
4	C	26	50	20120601	14	3042	60.24	0.00733967646483481	-0.0124997599162724
4	C	26	50	20120601	14	3044	60.28	0.00717559233626046	-0.0126174578400009
4	C	26	50	20120601	14	3046	60.32	0.00765465718051435	-0.0122072651962346
4	C	26	50	20120601	14	3048	60.36	0.00780827612872713	-0.0123808952663549
4	C	26	50	20120601	14	3050	60.4	0.00824011331106557	-0.0123376839709566
4	C	26	50	20120601	14	3052	60.44	0.00871168989450669	-0.0138320056605703
4	C	26	50	20120601	14	3054	60.48	0.00972278188092532	-0.0148473402876761
4	C	26	50	20120601	14	3056	60.52	0.00994856814722602	-0.0148025733573592
4	C	26	50	20120601	14	3058	60.56	0.0100466792131156	-0.0147942648526802
4	C	26	50	20120601	14	3060	60.6	0.0108906535828686	-0.0145562809944041
4	C	26	50	20120601	14	3062	60.64	0.0109261432722164	-0.0151919770617586
4	C	26	50	20120601	14	3064	60.68	0.0113327508846021	-0.0161017194332298
4	C	26	50	20120601	14	3066	60.72	0.0112852686642454	-0.0162629044240013
4	C	26	50	20120601	14	3068	60.76	0.0114173774241745	-0.016327937034667
4	C	26	50	20120601	14	3070	60.8	0.0113542257175467	-0.0159183171473934
4	C	26	50	20120601	14	3072	60.84	0.0113156883979721	-0.0163080036945053
4	C	26	50	20120601	14	3074	60.88	0.0112518154424275	-0.0156243233609795
4	C	26	50	20120601	14	3076	60.92	0.0111853120496569	-0.0157097772154859
4	C	26	50	20120601	14	3078	60.96	0.0115364188507873	-0.0170642119705775
4	C	26	50	20120601	14	3080	61	0.0119341452020012	-0.0178605061300751
4	C	26	50	20120601	14	3082	61.04	0.0117319833732600	-0.0171748246843585
4	C	26	50	20120601	14	3084	61.08	0.0122647812618163	-0.0170242887217117
4	C	26	50	20120601	14	3086	61.12	0.0121454216371520	-0.0176625233024107
4	C	26	50	20120601	14	3088	61.16	0.0123954545949795	-0.0177957422199862
4	C	26	50	20120601	14	3090	61.2	0.0120645356924520	-0.0161406810168732
4	C	26	50	20120601	14	3092	61.24	0.0121710047604953	-0.0162258378865315
4	C	26	50	20120601	14	3094	61.28	0.0120963837818767	-0.0160852155609569
4	C	26	50	20120601	14	3096	61.32	0.0121288258409975	-0.0164371567480891
4	C	26	50	20120601	14	3098	61.36	0.0117071002856301	-0.0157348653640824
4	C	26	50	20120601	14	3100	61.4	0.0115986159632604	-0.0161278894552015
4	C	26	50	20120601	14	3102	61.44	0.0117719561196005	-0.0156869800928604
4	C	26	50	20120601	14	3104	61.48	0.0111748115139563	-0.0159075196268447
4	C	26	50	20120601	14	3106	61.52	0.0115280113511589	-0.0158883570330746
4	C	26	50	20120601	14	3108	61.56	0.0113692941630538	-0.0154064354774247
4	C	26	50	20120601	14	3110	61.6	0.0119821082549691	-0.0153636908725019
4	C	26	50	20120601	14	3112	61.64	0.0112126063714107	-0.0148852907086224
4	C	26	50	20120601	14	3114	61.68	0.0111667009991761	-0.0150972247530796
4	C	26	50	20120601	14	3116	61.72	0.0110463655671537	-0.0152526326814488
4	C	26	50	20120601	14	3118	61.76	0.0114779835463900	-0.0150659564912155
4	C	26	50	20120601	14	3120	61.8	0.0114694063411342	-0.0144075905804562
4	C	26	50	20120601	14	3122	61.84	0.0113652565833332	-0.0146103110235546
4	C	26	50	20120601	14	3124	61.88	0.0110210440733194	-0.0139959695809919
4	C	26	50	20120601	14	3126	61.92	0.0109055028252736	-0.013242759437672
4	C	26	50	20120601	14	3128	61.96	0.0107780044015578	-0.013102264391318
4	C	26	50	20120601	14	3130	62	0.0112348873060859	-0.0131515285207633
4	C	26	50	20120601	14	3132	62.04	0.0110810279415675	-0.0130123628351579
4	C	26	50	20120601	14	3134	62.08	0.0107857260076084	-0.0130562175977271
4	C	26	50	20120601	14	3136	62.12	0.0109209460373747	-0.0121607163568291
4	C	26	50	20120601	14	3138	62.16	0.0114000108816286	-0.0118103449467511
4	C	26	50	20120601	14	3140	62.2	0.0117261900474018	-0.0104112019512055
4	C	26	50	20120601	14	3142	62.24	0.0115085319735508	-0.0102147782939936
4	C	26	50	20120601	14	3144	62.28	0.0117794194195439	-0.0101555986182877
4	C	26	50	20120601	14	3146	62.32	0.0121656378200261	-0.00903512053622141
4	C	26	50	20120601	14	3148	62.36	0.0126744294333611	-0.00788738723540631
4	C	26	50	20120601	14	3150	62.4	0.0135358339852703	-0.00700448663734895
4	C	26	50	20120601	14	3152	62.44	0.0136681407350981	-0.0065578002126056
4	C	26	50	20120601	14	3154	62.48	0.0142595648468826	-0.00602308606467233
4	C	26	50	20120601	14	3156	62.52	0.0144855561741498	-0.00650151451282315
4	C	26	50	20120601	14	3158	62.56	0.0152482486194054	-0.00475650932714317
4	C	26	50	20120601	14	3160	62.6	0.0158895166881957	-0.00400464975777533
4	C	26	50	20120601	14	3162	62.64	0.0163888189285271	-0.00389849888778361
4	C	26	50	20120601	14	3164	62.68	0.0170150397650138	-0.00346418683171102
4	C	26	50	20120601	14	3166	62.72	0.0179119481484064	-0.00308756761791544
4	C	26	50	20120601	14	3168	62.76	0.0180139765858638	-0.00302146020494231
4	C	26	50	20120601	14	3170	62.8	0.0188978317780757	-0.0030209228037886
4	C	26	50	20120601	14	3172	62.84	0.0195243990968851	-0.00281366980622283
4	C	26	50	20120601	14	3174	62.88	0.0200815285297820	-0.0017651011604013
4	C	26	50	20120601	14	3176	62.92	0.0206394357801382	-0.0023150888148082
4	C	26	50	20120601	14	3178	62.96	0.0207203995065841	-0.00203571092556139
4	C	26	50	20120601	14	3180	63	0.0206062017614224	-0.0016680861100225
4	C	26	50	20120601	14	3182	63.04	0.0211578157614261	-0.0018996635808611
4	C	26	50	20120601	14	3184	63.08	0.0212035655701688	-0.00217890004875166
4	C	26	50	20120601	14	3186	63.12	0.0212637403572478	-0.00207276332089556
4	C	26	50	20120601	14	3188	63.16	0.0215796756670820	-0.00263081199260799
4	C	26	50	20120601	14	3190	63.2	0.0216358906561863	-0.00274783816489436
4	C	26	50	20120601	14	3192	63.24	0.0217184807282289	-0.00290722003337381
4	C	26	50	20120601	14	3194	63.28	0.0224410024372453	-0.00275165654151277
4	C	26	50	20120601	14	3196	63.32	0.0227217238293763	-0.0031061998815997
4	C	26	50	20120601	14	3198	63.36	0.022910450629275	-0.00302636752600374
4	C	26	50	20120601	14	3200	63.4	0.023769161104348	-0.00308958287224182
4	C	26	50	20120601	14	3202	63.44	0.0238772070205133	-0.00320455843486275
4	C	26	50	20120601	14	3204	63.48	0.0238658933120143	-0.00274691892607882
4	C	26	50	20120601	14	3206	63.52	0.0240490339683416	-0.0029917192937256
4	C	26	50	20120601	14	3208	63.56	0.0248243058432345	-0.00295226273533539
4	C	26	50	20120601	14	3210	63.6	0.0249521507492731	-0.0028696726632928
4	C	26	50	20120601	14	3212	63.64	0.0253455849623253	-0.0035773451299043
4	C	26	50	20120601	14	3214	63.68	0.0255192503877847	-0.00360082107503969
4	C	26	50	20120601	14	3216	63.72	0.0257517470974388	-0.00363377225104299
4	C	26	50	20120601	14	3218	63.76	0.0256331652902338	-0.00327364276738468
4	C	26	50	20120601	14	3220	63.8	0.0259204627754299	-0.00260196203593558
4	C	26	50	20120601	14	3222	63.84	0.0260446307262063	-0.00259078974879283
4	C	26	50	20120601	14	3224	63.88	0.0267105131820497	-0.00211130064047023
4	C	26	50	20120601	14	3226	63.92	0.0262849056104535	-0.00167494504580001
4	C	26	50	20120601	14	3228	63.96	0.0268767539863066	-0.00208195570905099
4	C	26	50	20120601	14	3230	64	0.0272711781488525	-0.00151598744138928
4	C	26	50	20120601	14	3232	64.04	0.0272467122542234	-0.00175088831409945
4	C	26	50	20120601	14	3234	64.08	0.0276741583034507	-0.00228468322321717
4	C	26	50	20120601	14	3236	64.12	0.0282281057558322	-0.00235737380032315
4	C	26	50	20120601	14	3238	64.16	0.0287948518409533	-0.00242476107657023
4	C	26	50	20120601	14	3240	64.2	0.0288038320970743	-0.00180611335371012
4	C	26	50	20120601	14	3242	64.24	0.0287031400914334	-0.00239895167905692
4	C	26	50	20120601	14	3244	64.28	0.0293823868654411	-0.00224720656381429
4	C	26	50	20120601	14	3246	64.32	0.0291873668151899	-0.0020676014413929
4	C	26	50	20120601	14	3248	64.36	0.0296643103391002	-0.00181028528371912
4	C	26	50	20120601	14	3250	64.4	0.0299290511179765	-0.00235942440998859
4	C	26	50	20120601	14	3252	64.44	0.0302062369762016	-0.00230144165393129
4	C	26	50	20120601	14	3254	64.48	0.02988231135974	-0.00212318003439416
4	C	26	50	20120601	14	3256	64.52	0.0301397689387701	-0.00142802335780967
4	C	26	50	20120601	14	3258	64.56	0.0297753261037465	-0.00138404131601987
4	C	26	50	20120601	14	3260	64.6	0.0296006000181153	-0.0023211699331264
4	C	26	50	20120601	14	3262	64.64	0.029539011017474	-0.00170817906451578
4	C	26	50	20120601	14	3264	64.68	0.0291662243224324	-0.00224671158906746
4	C	26	50	20120601	14	3266	64.72	0.0294591079511999	-0.00217133400619297
4	C	26	50	20120601	14	3268	64.76	0.0291606381788611	-0.00203705442844564
4	C	26	50	20120601	14	3270	64.8	0.0292128933699907	-0.00186459108451424
4	C	26	50	20120601	14	3272	64.84	0.0292652192717985	-0.00169219845126096
4	C	26	50	20120601	14	3274	64.88	0.0294052264144735	-0.00182004335729949
4	C	26	50	20120601	14	3276	64.92	0.0290844120678491	-0.00160897198311531
4	C	26	50	20120601	14	3278	64.96	0.0290489153074336	-0.00122784142805576
4	C	26	50	20120601	14	3280	65	0.0287663554376714	-0.00148961235845102
4	C	26	50	20120601	14	3282	65.04	0.0291768309241502	-0.00069673352470654
4	C	26	50	20120601	14	3284	65.08	0.0286842603403757	-0.00109384469302091
4	C	26	50	20120601	14	3286	65.12	0.028717847912482	-0.00147292463841502
4	C	26	50	20120601	14	3288	65.16	0.0285324445144549	-0.00158224334678646
4	C	26	50	20120601	14	3290	65.2	0.0284641379993923	-0.00102773020897997
4	C	26	50	20120601	14	3292	65.24	0.0283500109649088	-0.0015778592847431
4	C	26	50	20120601	14	3294	65.28	0.0283106251171967	-0.00130159266533352
4	C	26	50	20120601	14	3296	65.32	0.0282383588041594	-0.000151554196411711
4	C	26	50	20120601	14	3298	65.36	0.0280130745836734	-0.000206849946700500
4	C	26	50	20120601	14	3300	65.4	0.0280738150561773	-0.00029955164571406
4	C	26	50	20120601	14	3302	65.44	0.0280743807416023	-0.000247508586618731
4	C	26	50	20120601	14	3304	65.48	0.0279946898073626	-4.85994490709496e-05
4	C	26	50	20120601	14	3306	65.52	0.0278164281878254	-0.0007549284127982
4	C	26	50	20120601	14	3308	65.56	0.0279285046126435	7.72655579802497e-05
4	C	26	50	20120601	14	3310	65.6	0.0280810275453454	-0.0005024912919146
4	C	26	50	20120601	14	3312	65.64	0.0275646274630449	-0.00098608161956808
4	C	26	50	20120601	14	3314	65.68	0.0276389443857476	-0.00148876383031359
4	C	26	50	20120601	14	3316	65.72	0.0274980180042571	-0.00119948644613018
4	C	26	50	20120601	14	3318	65.76	0.0275089781593655	-0.00058889974057559
4	C	26	50	20120601	14	3320	65.8	0.0274765926687872	-0.00046982295862378
4	C	26	50	20120601	14	3322	65.84	0.0271745166518643	-0.0009304323158887
4	C	26	50	20120601	14	3324	65.88	0.0269191803931778	-0.00061287066045782
4	C	26	50	20120601	14	3326	65.92	0.0269118971933316	-0.000384404459456440
4	C	26	50	20120601	14	3328	65.96	0.0265703646180185	-8.67125045769098e-05
4	C	26	50	20120601	14	3330	66	0.0266724001265437	-2.07182286888000e-06
4	C	26	50	20120601	14	3332	66.04	0.026340059939386	5.37896128448593e-05
4	C	26	50	20120601	14	3334	66.08	0.0259469792797244	0.00099233244351376
4	C	26	50	20120601	14	3336	66.12	0.0258081742185775	0.00180967717188729
4	C	26	50	20120601	14	3338	66.16	0.0254177805646844	0.00195357340185876
4	C	26	50	20120601	14	3340	66.2	0.0252212755901927	0.0025746252877749
4	C	26	50	20120601	14	3342	66.24	0.0250644393061255	0.00302604225688439
4	C	26	50	20120601	14	3344	66.28	0.0247836472033163	0.00442943708550533
4	C	26	50	20120601	14	3346	66.32	0.0248426199088673	0.00506159054788611
4	C	26	50	20120601	14	3348	66.36	0.0247778489277106	0.00584379206923467
4	C	26	50	20120601	14	3350	66.4	0.0246067997973416	0.00573694823459738
4	C	26	50	20120601	14	3352	66.44	0.0246526910274406	0.00743563085504182
4	C	26	50	20120601	14	3354	66.48	0.0242216387336293	0.00830211950470782
4	C	26	50	20120601	14	3356	66.52	0.0244969861142233	0.00947351259842145
4	C	26	50	20120601	14	3358	66.56	0.0242972284485381	0.009780750494847
4	C	26	50	20120601	14	3360	66.6	0.0240386394986582	0.0111741044071751
4	C	26	50	20120601	14	3362	66.64	0.0238532361006311	0.0111492142484773
4	C	26	50	20120601	14	3364	66.68	0.0234505387887453	0.0115389007955892
4	C	26	50	20120601	14	3366	66.72	0.0233174966478651	0.0130252038943043
4	C	26	50	20120601	14	3368	66.76	0.0230176904437098	0.012747162436874
4	C	26	50	20120601	14	3370	66.8	0.0225648592610379	0.0134831191747329
4	C	26	50	20120601	14	3372	66.84	0.0222048287723290	0.0144519686020435
4	C	26	50	20120601	14	3374	66.88	0.0220746574849804	0.0146470522919050
4	C	26	50	20120601	14	3376	66.92	0.0214623454388797	0.0150279989992015
4	C	26	50	20120601	14	3378	66.96	0.0208299303469899	0.0157527622367142
4	C	26	50	20120601	14	3380	67	0.0207021844359007	0.0157907055865927
4	C	26	50	20120601	14	3382	67.04	0.0197154381359583	0.0171307224344159
4	C	26	50	20120601	14	3384	67.08	0.0191782279010875	0.0181399971564069
4	C	26	50	20120601	14	3386	67.12	0.0190963449358260	0.0186539223649733
4	C	26	50	20120601	14	3388	67.16	0.0187036885402332	0.0200799446105922
4	C	26	50	20120601	14	3390	67.2	0.0183199558322188	0.0202422114747389
4	C	26	50	20120601	14	3392	67.24	0.0180303149951499	0.0204007547145758
4	C	26	50	20120601	14	3394	67.28	0.0173789218643598	0.0214116409329212
4	C	26	50	20120601	14	3396	67.32	0.0173678224092155	0.0226040329767157
4	C	26	50	20120601	14	3398	67.36	0.0170062433566558	0.0228701526138153
4	C	26	50	20120601	14	3400	67.4	0.0170164256943049	0.0241034882615608
4	C	26	50	20120601	14	3402	67.44	0.0165671371166068	0.0243537969910331
4	C	26	50	20120601	14	3404	67.48	0.0163380910880448	0.0243753778899949
4	C	26	50	20120601	14	3406	67.52	0.0161264964548426	0.0255391625147429
4	C	26	50	20120601	14	3408	67.56	0.0159329683998996	0.0266686171052644
4	C	26	50	20120601	14	3410	67.6	0.0154821029740794	0.0266479837293894
4	C	26	50	20120601	14	3412	67.64	0.0153909639810523	0.0272097729959743
4	C	26	50	20120601	14	3414	67.68	0.0150643796430935	0.0278768999597525
4	C	26	50	20120601	14	3416	67.72	0.0150974086008427	0.02845212425518
4	C	26	50	20120601	14	3418	67.76	0.0147982317217227	0.0291915458162667
4	C	26	50	20120601	14	3420	67.8	0.0145790074063514	0.0296767837027204
4	C	26	50	20120601	14	3422	67.84	0.0142924099568687	0.0303289553580766
4	C	26	50	20120601	14	3424	67.88	0.0142912573728154	0.0304002529348236
4	C	26	50	20120601	14	3426	67.92	0.0146001640412445	0.0310047868063312
4	C	26	50	20120601	14	3428	67.96	0.0146387013608192	0.0311966248760671
4	C	26	50	20120601	14	3430	68	0.0147586832394509	0.0311029473696955
4	C	26	50	20120601	14	3432	68.04	0.0148111859179540	0.031548389286504
4	C	26	50	20120601	14	3434	68.08	0.0151413552872935	0.0311360541091907
4	C	26	50	20120601	14	3436	68.12	0.0147350800150949	0.0319002668340259
4	C	26	50	20120601	14	3438	68.16	0.0147350800150949	0.0319002668340259
4	C	26	50	20120601	14	3440	68.2	0.0146988832189660	0.0320476208161573
4	C	26	50	20120601	14	3442	68.24	0.0150455847448495	0.0327877424129575
4	C	26	50	20120601	14	3444	68.28	0.0149238916678073	0.0332461597392007
4	C	26	50	20120601	14	3446	68.32	0.0149426299975088	0.033615198768302
4	C	26	50	20120601	14	3448	68.36	0.0151491758882934	0.0349920063819503
4	C	26	50	20120601	14	3450	68.4	0.0149324476598597	0.0344433622304277
4	C	26	50	20120601	14	3452	68.44	0.0151653686335825	0.0349913699858472
4	C	26	50	20120601	14	3454	68.48	0.0154286244882183	0.0356385848226673
4	C	26	50	20120601	14	3456	68.52	0.0157920066630701	0.0360278471057105
4	C	26	50	20120601	14	3458	68.56	0.0156334026120499	0.035903042758831
4	C	26	50	20120601	14	3460	68.6	0.0156134622008205	0.0365426915530924
4	C	26	50	20120601	14	3462	68.64	0.0158682327740820	0.0371446515559165
4	C	26	50	20120601	14	3464	68.68	0.0160518684051561	0.0382475260025332
4	C	26	50	20120601	14	3466	68.72	0.0158464538852214	0.0386069483794103
4	C	26	50	20120601	14	3468	68.76	0.0160204021533933	0.0385752699956131
4	C	26	50	20120601	14	3470	68.8	0.0167088413155565	0.0396282934141561
4	C	26	50	20120601	14	3472	68.84	0.0167072856806379	0.0404693262196994
4	C	26	50	20120601	14	3474	68.88	0.0166608287651140	0.041355260305848
4	C	26	50	20120601	14	3476	68.92	0.017170935597062	0.0415939795551766
4	C	26	50	20120601	14	3478	68.96	0.0173320852324944	0.0426262847450309
4	C	26	50	20120601	14	3480	69	0.0174912549689395	0.0432190523596995
4	C	26	50	20120601	14	3482	69.04	0.017671567198142	0.0438447004396934
4	C	26	50	20120601	14	3484	69.08	0.0177563493012063	0.0448422159759133
4	C	26	50	20120601	14	3486	69.12	0.0181843610358585	0.0455308672701108
4	C	26	50	20120601	14	3488	69.16	0.0184606276552681	0.0463118667099314
4	C	26	50	20120601	14	3490	69.2	0.0183535009779183	0.0474120541507795
4	C	26	50	20120601	14	3492	69.24	0.0184664259308738	0.0483001095572717
4	C	26	50	20120601	14	3494	69.28	0.0187095292422458	0.0495024739280013
4	C	26	50	20120601	14	3496	69.32	0.0194323337939746	0.0503377084579389
4	C	26	50	20120601	14	3498	69.36	0.0195217828017947	0.0512481084387166
4	C	26	50	20120601	14	3500	69.4	0.0194102720624016	0.0517275975470391
4	C	26	50	20120601	14	3502	69.44	0.0196108075455461	0.0526530589022561
4	C	26	50	20120601	14	3504	69.48	0.0197344805215757	0.0536381293591271
4	C	26	50	20120601	14	3506	69.52	0.0201520977865444	0.0545560953824635
4	C	26	50	20120601	14	3508	69.56	0.0202440923787768	0.0551115277590855
4	C	26	50	20120601	14	3510	69.6	0.0201097420903514	0.0560746071950616
4	C	26	50	20120601	14	3512	69.64	0.020377099164318	0.0571755017426909
4	C	26	50	20120601	14	3514	69.68	0.0209726952061114	0.0587573703228833
4	C	26	50	20120601	14	3516	69.72	0.0209910799824223	0.058805453584004
4	C	26	50	20120601	14	3518	69.76	0.0211313699678097	0.0591991706397687
4	C	26	50	20120601	14	3520	69.8	0.0212194754727455	0.0595619164185174
4	C	26	50	20120601	14	3522	69.84	0.0211022371684248	0.0611175513371278
4	C	26	50	20120601	14	3524	69.88	0.0209923527746284	0.0616734786884967
4	C	26	50	20120601	14	3526	69.92	0.0212172834417239	0.062286893821176
4	C	26	50	20120601	14	3528	69.96	0.0210591036547724	0.0627403613999509
4	C	26	50	20120601	14	3530	70	0.0210912063026383	0.0628632565585211
4	C	26	50	20120601	14	3532	70.04	0.0209490778396198	0.0641443926246749
4	C	26	50	20120601	14	3534	70.08	0.0209103283880108	0.0644567924006032
4	C	26	50	20120601	14	3536	70.12	0.0210163236945106	0.0645769298427267
4	C	26	50	20120601	14	3538	70.16	0.0210576894412100	0.0661616268500439
4	C	26	50	20120601	14	3540	70.2	0.0208196065879845	0.066311887041046
4	C	26	50	20120601	14	3542	70.24	0.0211157429079455	0.067468572313711
4	C	26	50	20120601	14	3544	70.28	0.020956926724891	0.0686029130120905
4	C	26	50	20120601	14	3546	70.32	0.0208078686154168	0.0693050700458087
4	C	26	50	20120601	14	3548	70.36	0.0211694830233156	0.0700606843521846
4	C	26	50	20120601	14	3550	70.4	0.0211706851048437	0.070447683893528
4	C	26	50	20120601	14	3552	70.44	0.0211409866200338	0.0720212793243806
4	C	26	50	20120601	14	3554	70.48	0.0206728819308883	0.0733800557151087
4	C	26	50	20120601	14	3556	70.52	0.0205926253112237	0.0735663783519513
4	C	26	50	20120601	14	3558	70.56	0.0208852260972787	0.0747403170300772
4	C	26	50	20120601	14	3560	70.6	0.0204075754665871	0.0763788955741208
4	C	26	50	20120601	14	3562	70.64	0.0201313795578557	0.0773578142019955
4	C	26	50	20120601	14	3564	70.68	0.0198588606043864	0.0784073020866325
4	C	26	50	20120601	14	3566	70.72	0.0197182877762865	0.0795338646104189
4	C	26	50	20120601	14	3568	70.76	0.0195777856588647	0.0805250161856081
4	C	26	50	20120601	14	3570	70.8	0.0193150954896539	0.0816236479915377
4	C	26	50	20120601	14	3572	70.84	0.0192791744651696	0.0826588523191948
4	C	26	50	20120601	14	3574	70.88	0.0191943923621054	0.0843508881358961
4	C	26	50	20120601	14	3576	70.92	0.0191424907243663	0.0855911534300973
4	C	26	50	20120601	14	3578	70.96	0.0191736741334166	0.0864350853734434
4	C	26	50	20120601	14	3580	71	0.0191240352373773	0.0874544505092019
4	C	26	50	20120601	14	3582	71.04	0.0187440360531677	0.0890098025851
4	C	26	50	20120601	14	3584	71.08	0.0181289945748916	0.0892731291504137
4	C	26	50	20120601	14	3586	71.12	0.0182295451591763	0.0898559265594677
4	C	26	50	20120601	14	3588	71.16	0.0180196051558421	0.0908549977306062
4	C	26	50	20120601	14	3590	71.2	0.0180694561839157	0.0913299613555292
4	C	26	50	20120601	14	3592	71.24	0.017887305477082	0.0919597106548539
4	C	26	50	20120601	14	3594	71.28	0.017502922230829	0.0934174819949481
4	C	26	50	20120601	14	3596	71.32	0.0171371358929212	0.094485849630643
4	C	26	50	20120601	14	3598	71.36	0.0168152608861251	0.0951434589371463
4	C	26	50	20120601	14	3600	71.4	0.0164412721095556	0.0958267362198069
4	C	26	50	20120601	14	3602	71.44	0.0163334383254246	0.0968501318642182
4	C	26	50	20120601	14	3604	71.48	0.0158081994083592	0.0982196562780203
4	C	26	50	20120601	14	3606	71.52	0.0155930268148442	0.0991775738344937
4	C	26	50	20120601	14	3608	71.56	0.0155165178611198	0.100254638883597
4	C	26	50	20120601	14	3610	71.6	0.0151931579300832	0.101674580010898
4	C	26	50	20120601	14	3612	71.64	0.0148423622559365	0.102561362625183
4	C	26	50	20120601	14	3614	71.68	0.0146487564192477	0.104300138200121
4	C	26	50	20120601	14	3616	71.72	0.0141779647243337	0.104961424461887
4	C	26	50	20120601	14	3618	71.76	0.0138251184405216	0.106376203709685
4	C	26	50	20120601	14	3620	71.8	0.0134497154503896	0.107464228913897
4	C	26	50	20120601	14	3622	71.84	0.0131029502848957	0.108991013875835
4	C	26	50	20120601	14	3624	71.88	0.0127716000472317	0.109946739401286
4	C	26	50	20120601	14	3626	71.92	0.0124506442792511	0.110743860875718
4	C	26	50	20120601	14	3628	71.96	0.0117138390132548	0.111993459979431
4	C	26	50	20120601	14	3630	72	0.0116536642261758	0.113129427023407
4	C	26	50	20120601	14	3632	72.04	0.0117664477577751	0.113501577322345
4	C	26	50	20120601	14	3634	72.08	0.0113071111927163	0.114718225250055
4	C	26	50	20120601	14	3636	72.12	0.0111404461243906	0.115675294278391
4	C	26	50	20120601	14	3638	72.16	0.0108134092380918	0.115877738949845
4	C	26	50	20120601	14	3640	72.2	0.0104969082428327	0.117226333002924
4	C	26	50	20120601	14	3642	72.24	0.0100427335572766	0.118215363257769
4	C	26	50	20120601	14	3644	72.28	0.00969540270635782	0.118881175002935
4	C	26	50	20120601	14	3646	72.32	0.00955589053842972	0.119737127761561
4	C	26	50	20120601	14	3648	72.36	0.00927495701426432	0.120417010931672
4	C	26	50	20120601	14	3650	72.4	0.00902273202541504	0.121360927773878
4	C	26	50	20120601	14	3652	72.44	0.00895173850458391	0.122530199547248
4	C	26	50	20120601	14	3654	72.48	0.00831703945779087	0.123534008333820
4	C	26	50	20120601	14	3656	72.52	0.00801765044663647	0.124318755439581
4	C	26	50	20120601	14	3658	72.56	0.00733401961058533	0.124586607488294
4	C	26	50	20120601	14	3660	72.6	0.0069954568837532	0.125447156440998
4	C	26	50	20120601	14	3662	72.64	0.00647636979568416	0.126734585757505
4	C	26	50	20120601	14	3664	72.68	0.00563519556878464	0.127653824573047
4	C	26	50	20120601	14	3666	72.72	0.00532767482964661	0.128246167923647
4	C	26	50	20120601	14	3668	72.76	0.00454080640354221	0.128912403932881
4	C	26	50	20120601	14	3670	72.8	0.00438644499320921	0.129709242564600
4	C	26	50	20120601	14	3672	72.84	0.00391183492167678	0.130844573212474
4	C	26	50	20120601	14	3674	72.88	0.00370168278630814	0.131535416537693
4	C	26	50	20120601	14	3676	72.92	0.00317467610228981	0.132405228589230
4	C	26	50	20120601	14	3678	72.96	0.00256274589385099	0.132880121503475
4	C	26	50	20120601	14	3680	73	0.00234276497422383	0.133877637039695
4	C	26	50	20120601	14	3682	73.04	0.0021512097472004	0.134287405419393
4	C	26	50	20120601	14	3684	73.08	0.00186115454555769	0.135532337618350
4	C	26	50	20120601	14	3686	73.12	0.00163785022405898	0.135331095028424
4	C	26	50	20120601	14	3688	73.16	0.00161974829046058	0.135752813512724
4	C	26	50	20120601	14	3690	73.2	0.00139078711471240	0.135774592401584
4	C	26	50	20120601	14	3692	73.24	0.00103836509496902	0.135687759688855
4	C	26	50	20120601	14	3694	73.28	0.00103412245428189	0.136800462919730
4	C	26	50	20120601	14	3696	73.32	0.000554067660534362	0.137319125743730
4	C	26	50	20120601	14	3698	73.36	0.000467517790517132	0.138538319255852
4	C	26	50	20120601	14	3700	73.4	2.76266619409545e-05	0.139702287728363
4	C	26	50	20120601	14	3702	73.44	-0.000398970859148884	0.139662619037938
4	C	26	50	20120601	14	3704	73.48	-0.000939766125400346	0.141009940298811
4	C	26	50	20120601	14	3706	73.52	-0.00140263822436506	0.141909662967193
4	C	26	50	20120601	14	3708	73.56	-0.00177874832127818	0.142640882089618
4	C	26	50	20120601	14	3710	73.6	-0.00252877648408275	0.143924210186794
4	C	26	50	20120601	14	3712	73.64	-0.00288727962214434	0.144904967292299
4	C	26	50	20120601	14	3714	73.68	-0.00334081791159739	0.145800588741350
4	C	26	50	20120601	14	3716	73.72	-0.00388019896428648	0.147167567570740
4	C	26	50	20120601	14	3718	73.76	-0.0045003316113871	0.148166709452557
4	C	26	50	20120601	14	3720	73.8	-0.00484327840026258	0.148676533441792
4	C	26	50	20120601	14	3722	73.84	-0.00545916840667604	0.149510212336811
4	C	26	50	20120601	14	3724	73.88	-0.00582544971933067	0.150220147545122
4	C	26	50	20120601	14	3726	73.92	-0.00625324932194854	0.151396066122236
4	C	26	50	20120601	14	3728	73.96	-0.00652972807339248	0.151864877918162
4	C	26	50	20120601	14	3730	74	-0.00677650834002657	0.152746640074302
4	C	26	50	20120601	14	3732	74.04	-0.00705864394572002	0.153205552375292
4	C	26	50	20120601	14	3734	74.08	-0.00785767460846083	0.153905588088667
4	C	26	50	20120601	14	3736	74.12	-0.00841346053847343	0.155158581304929
4	C	26	50	20120601	14	3738	74.16	-0.00928178766577053	0.155929327696423
4	C	26	50	20120601	14	3740	74.2	-0.0097414070735418	0.156748157349037
4	C	26	50	20120601	14	3742	74.24	-0.0100907178234479	0.157501933177781
4	C	26	50	20120601	14	3744	74.28	-0.0106988296552684	0.158084589165479
4	C	26	50	20120601	14	3746	74.32	-0.0113408826125858	0.159124036133823
4	C	26	50	20120601	14	3748	74.36	-0.0121703188669176	0.159990241940777
4	C	26	50	20120601	14	3750	74.4	-0.0126561012255927	0.160945543202160
4	C	26	50	20120601	14	3752	74.44	-0.0131411764774867	0.162219749621858
4	C	26	50	20120601	14	3754	74.48	-0.0138086852789268	0.162535119246267
4	C	26	50	20120601	14	3756	74.52	-0.0146331717857904	0.163554767224738
4	C	26	50	20120601	14	3758	74.56	-0.0157129238406622	0.164483198428436
4	C	26	50	20120601	14	3760	74.6	-0.0159639467479834	0.164895441681868
4	C	26	50	20120601	14	3762	74.64	-0.0169065200873051	0.165852157156813
4	C	26	50	20120601	14	3764	74.68	-0.0174007877273545	0.166890897018376
4	C	26	50	20120601	14	3766	74.72	-0.0184091219973265	0.167308090019276
4	C	26	50	20120601	14	3768	74.76	-0.0189472302578095	0.168250663358598
4	C	26	50	20120601	14	3770	74.8	-0.0196097893117813	0.169194650911482
4	C	26	50	20120601	14	3772	74.84	-0.0199096025870043	0.169712253075311
4	C	26	50	20120601	14	3774	74.88	-0.0210940064454918	0.170176822230550
4	C	26	50	20120601	14	3776	74.92	-0.0215557471736066	0.170901606681267
4	C	26	50	20120601	14	3778	74.96	-0.0226432774030715	0.171993379551419
4	C	26	50	20120601	14	3780	75	-0.0236784817307286	0.172922517861898
4	C	26	50	20120601	14	3782	75.04	-0.0244456925883161	0.173699628214422
4	C	26	50	20120601	14	3784	75.08	-0.0255247375364067	0.174500073090725
4	C	26	50	20120601	14	3786	75.12	-0.0258019233946318	0.174549570565408
4	C	26	50	20120601	14	3788	75.16	-0.0265344860199411	0.175195866163412
4	C	26	50	20120601	14	3790	75.2	-0.0274388755930787	0.175609523630407
4	C	26	50	20120601	14	3792	75.24	-0.0278051569057334	0.175947520671814
4	C	26	50	20120601	14	3794	75.28	-0.0285730748701019	0.176384512662587
4	C	26	50	20120601	14	3796	75.32	-0.0288778378927933	0.176680790403904
4	C	26	50	20120601	14	3798	75.36	-0.0290708780440573	0.176831404148297
4	C	26	50	20120601	14	3800	75.4	-0.0289435988234437	0.176576845707070
4	C	26	50	20120601	14	3802	75.44	-0.0290150166083435	0.177534975395578
4	C	26	50	20120601	14	3804	75.48	-0.0290185521422495	0.177647405373786
4	C	26	50	20120601	14	3806	75.52	-0.0286239865583474	0.178293700971791
4	C	26	50	20120601	14	3808	75.56	-0.0287441947111491	0.178289458331104
4	C	26	50	20120601	14	3810	75.6	-0.0285235773954189	0.179085660566720
4	C	26	50	20120601	14	3812	75.64	-0.0282138646252592	0.179784282066532
4	C	26	50	20120601	14	3814	75.68	-0.0277938431972344	0.180654023407391
4	C	26	50	20120601	14	3816	75.72	-0.0273526085657739	0.182160160851319
4	C	26	50	20120601	14	3818	75.76	-0.0271524973466982	0.182812820410354
4	C	26	50	20120601	14	3820	75.8	-0.0266645936676794	0.184115311101300
4	C	26	50	20120601	14	3822	75.84	-0.0264821601181333	0.185313149988630
4	C	26	50	20120601	14	3824	75.88	-0.0261547696784439	0.186213296921080
4	C	26	50	20120601	14	3826	75.92	-0.0261540625716628	0.187062532165285
4	C	26	50	20120601	14	3828	75.96	-0.0255770634382145	0.187993084689327
4	C	26	50	20120601	14	3830	76	-0.0255876700399323	0.188958285445646
4	C	26	50	20120601	14	3832	76.04	-0.0248140952213143	0.189943992298620
4	C	26	50	20120601	14	3834	76.08	-0.0247193429126353	0.190519577218506
4	C	26	50	20120601	14	3836	76.12	-0.0248621784824349	0.190310273611275
4	C	26	50	20120601	14	3838	76.16	-0.0244230651713181	0.191213248970850
4	C	26	50	20120601	14	3840	76.2	-0.0238078822716858	0.192329063471562
4	C	26	50	20120601	14	3842	76.24	-0.023638176644201	0.192930104235571
4	C	26	50	20120601	14	3844	76.28	-0.0233489699706957	0.193990057300570
4	C	26	50	20120601	14	3846	76.32	-0.0237187868172563	0.194221281218018
4	C	26	50	20120601	14	3848	76.36	-0.0237760624665324	0.194998391570542
4	C	26	50	20120601	14	3850	76.4	-0.023323514126573	0.196025110616825
4	C	26	50	20120601	14	3852	76.44	-0.0232429039535177	0.197129611409038
4	C	26	50	20120601	14	3854	76.48	-0.0231396663634645	0.197730652173046
4	C	26	50	20120601	14	3856	76.52	-0.0231714861686179	0.198793433665170
4	C	26	50	20120601	14	3858	76.56	-0.0226072149572310	0.199738128324835
4	C	26	50	20120601	14	3860	76.6	-0.0224360951161839	0.200592313316508
4	C	26	50	20120601	14	3862	76.64	-0.0221567879376152	0.201425992211527
4	C	26	50	20120601	14	3864	76.68	-0.0221270894528054	0.202239165009892
4	C	26	50	20120601	14	3866	76.72	-0.0217176746264983	0.203549433875431
4	C	26	50	20120601	14	3868	76.76	-0.0212156288118559	0.204659591521893
4	C	26	50	20120601	14	3870	76.8	-0.0211724952982035	0.205843995380381
4	C	26	50	20120601	14	3872	76.84	-0.0209257150315694	0.207066583005052
4	C	26	50	20120601	14	3874	76.88	-0.0209589490502852	0.207828137008390
4	C	26	50	20120601	14	3876	76.92	-0.0208818744111358	0.208855563161454
4	C	26	50	20120601	14	3878	76.96	-0.0210324881555286	0.209943800497701
4	C	26	50	20120601	14	3880	77	-0.0210968348726166	0.210875060128523
4	C	26	50	20120601	14	3882	77.04	-0.0212014866762322	0.211734901974446
4	C	26	50	20120601	14	3884	77.08	-0.0216370644534431	0.212854959115846
4	C	26	50	20120601	14	3886	77.12	-0.0218824305065148	0.213736721271985
4	C	26	50	20120601	14	3888	77.16	-0.0222430549649200	0.214940217013565
4	C	26	50	20120601	14	3890	77.2	-0.0221893148495498	0.216266749335071
4	C	26	50	20120601	14	3892	77.24	-0.0223873047482820	0.217509843056397
4	C	26	50	20120601	14	3894	77.28	-0.0225520606282985	0.218508984938213
4	C	26	50	20120601	14	3896	77.32	-0.0228108617102127	0.219778948717224
4	C	26	50	20120601	14	3898	77.36	-0.0229063211256729	0.220821931219474
4	C	26	50	20120601	14	3900	77.4	-0.0228426815153662	0.221917946730314
4	C	26	50	20120601	14	3902	77.44	-0.0232280547111128	0.222357060041430
4	C	26	50	20120601	14	3904	77.48	-0.023069662792127	0.223126392219361
4	C	26	50	20120601	14	3906	77.52	-0.0232344186721435	0.223934615270258
4	C	26	50	20120601	14	3908	77.56	-0.0231262313346219	0.225465501451526
4	C	26	50	20120601	14	3910	77.6	-0.0230526922293785	0.225837439618431
4	C	26	50	20120601	14	3912	77.64	-0.0231028968108428	0.227398024284509
4	C	26	50	20120601	14	3914	77.68	-0.0233228070197918	0.227947446253491
4	C	26	50	20120601	14	3916	77.72	-0.0237131299630068	0.228810116526539
4	C	26	50	20120601	14	3918	77.76	-0.0242137615640869	0.229514394880601
4	C	26	50	20120601	14	3920	77.8	-0.0245885281581157	0.230488788025076
4	C	26	50	20120601	14	3922	77.84	-0.0250962308270077	0.230989419626156
4	C	26	50	20120601	14	3924	77.88	-0.0257368695707627	0.232020381313126
4	C	26	50	20120601	14	3926	77.92	-0.0260083985747383	0.233178622220709
4	C	26	50	20120601	14	3928	77.96	-0.026488524079164	0.233975531563107
4	C	26	50	20120601	14	3930	78	-0.0272550278299702	0.234657182500170
4	C	26	50	20120601	14	3932	78.04	-0.0272225009180356	0.235672587837954
4	C	26	50	20120601	14	3934	78.08	-0.0275619121730052	0.236400907822576
4	C	26	50	20120601	14	3936	78.12	-0.0283623570493083	0.237055688701955
4	C	26	50	20120601	14	3938	78.16	-0.0286317647329404	0.238032203166774
4	C	26	50	20120601	14	3940	78.2	-0.0288403612333905	0.238597181484942
4	C	26	50	20120601	14	3942	78.24	-0.0291430029357383	0.239373584730685
4	C	26	50	20120601	14	3944	78.28	-0.0293190725242537	0.240212920479953
4	C	26	50	20120601	14	3946	78.32	-0.0297079812539063	0.241355605038351
4	C	26	50	20120601	14	3948	78.36	-0.0301301240022747	0.242309492086171
4	C	26	50	20120601	14	3950	78.4	-0.0309341044124838	0.243495310158221
4	C	26	50	20120601	14	3952	78.44	-0.0316426254072327	0.244785072927105
4	C	26	50	20120601	14	3954	78.48	-0.0319339534010816	0.245332373575744
4	C	26	50	20120601	14	3956	78.52	-0.0323992296631023	0.246381720039025
4	C	26	50	20120601	14	3958	78.56	-0.0329125891862438	0.247006802433593
4	C	26	50	20120601	14	3960	78.6	-0.0333014979158964	0.247795933601398
4	C	26	50	20120601	14	3962	78.64	-0.0337236406642648	0.248294443882134
4	C	26	50	20120601	14	3964	78.68	-0.0337193980235776	0.248853058239272
4	C	26	50	20120601	14	3966	78.72	-0.0335984827639947	0.248470513470650
4	C	26	50	20120601	14	3968	78.76	-0.0339081955341544	0.248907505461423
4	C	26	50	20120601	14	3970	78.8	-0.0337632386440112	0.249114687748311
4	C	26	50	20120601	14	3972	78.84	-0.0339096097477168	0.249778661015845
4	C	26	50	20120601	14	3974	78.88	-0.0337660670711359	0.250398793662945
4	C	26	50	20120601	14	3976	78.92	-0.0335744411334344	0.251320153798831
4	C	26	50	20120601	14	3978	78.96	-0.0334846385722237	0.252337680456959
4	C	26	50	20120601	14	3980	79	-0.0340036549496146	0.254088476847177
4	C	26	50	20120601	14	3982	79.04	-0.0341182062481668	0.254821039472486
4	C	26	50	20120601	14	3984	79.08	-0.0342794265942774	0.255665324969223
4	C	26	50	20120601	14	3986	79.12	-0.0341479047329767	0.256878720205739
4	C	26	50	20120601	14	3988	79.16	-0.0344830733472591	0.257714520421101
4	C	26	50	20120601	14	3990	79.2	-0.03483521252429	0.258810535931940
4	C	26	50	20120601	14	3992	79.24	-0.0348210703886662	0.259585524964121
4	C	26	50	20120601	14	3994	79.28	-0.0350763359366746	0.260330108404710
