# Supplementary material for: How Do Ants Make Sense of Gravity? A Boltzmann Walker Analysis of Lasius niger Trajectories on Various Inclines
Source: PLoS One. 2013 Oct 29;8(10):e76531. doi: 10.1371/journal.pone.0076531 (PMC3812222; doi:10.1371/journal.pone.0076531)
Supplement: Dataset S4 — Trajectories for . (ZIP) [file pone.0076531.s008.zip › Incline4/4-C-26-50-20120601-15.txt]

Pente	Colonie	Temperature	Humidite	Date	Indiv	Frame	Time	X	Y
4	C	26	50	20120601	15	360	0	0	0
4	C	26	50	20120601	15	362	0.04	-0.000246850977312223	-0.00042798345038097
4	C	26	50	20120601	15	364	0.08	-0.00100037931868367	-0.00098059447094607
4	C	26	50	20120601	15	366	0.12	-0.00155984220395847	-0.00133997442141632
4	C	26	50	20120601	15	368	0.16	-0.00240284783742126	-0.00198665892815048
4	C	26	50	20120601	15	370	0.2	-0.00343308120440662	-0.00270123982801417
4	C	26	50	20120601	15	372	0.24	-0.00457109178698044	-0.00430483779959249
4	C	26	50	20120601	15	374	0.28	-0.00439219377134024	-0.00488240261846559
4	C	26	50	20120601	15	376	0.319999999999999	-0.00463376973206481	-0.00567829372709799
4	C	26	50	20120601	15	378	0.359999999999999	-0.00363560365760626	-0.00675381728341829
4	C	26	50	20120601	15	380	0.399999999999999	-0.00247042603249925	-0.00699381639602089
4	C	26	50	20120601	15	382	0.440000000000000	-0.00104570486335773	-0.00768767199612799
4	C	26	50	20120601	15	384	0.48	-0.000475946503348854	-0.00766303639587139
4	C	26	50	20120601	15	386	0.52	0.000569850283890427	-0.00766075951203599
4	C	26	50	20120601	15	388	0.56	0.00139070933296645	-0.00748761027452689
4	C	26	50	20120601	15	390	0.6	0.00298888379553304	-0.00809051780043779
4	C	26	50	20120601	15	392	0.64	0.00380349909173119	-0.00734915876677049
4	C	26	50	20120601	15	394	0.68	0.00484803722889996	-0.00746682133515999
4	C	26	50	20120601	15	396	0.72	0.00596764182195949	-0.00737407720973949
4	C	26	50	20120601	15	398	0.76	0.0077366249985895	-0.00714998092864589
4	C	26	50	20120601	15	400	0.8	0.00931896026925751	-0.00783986258864269
4	C	26	50	20120601	15	402	0.839999999999999	0.0104436418890060	-0.00715273864509249
4	C	26	50	20120601	15	404	0.88	0.0107739300522847	-0.00563026844873329
4	C	26	50	20120601	15	406	0.919999999999999	0.0101549217049662	-0.00468798502319199
4	C	26	50	20120601	15	408	0.96	0.00937081240952192	-0.00469625675831829
4	C	26	50	20120601	15	410	1	0.00932551302779876	-0.00416271852896209
4	C	26	50	20120601	15	412	1.04	0.00869277408100317	-0.00366125819873449
4	C	26	50	20120601	15	414	1.08	0.0084064566458058	-0.00318856721500622
4	C	26	50	20120601	15	416	1.12	0.00783085829089111	-0.0024966059539659
4	C	26	50	20120601	15	418	1.16	0.00747758208615606	-0.0015605436538854
4	C	26	50	20120601	15	420	1.2	0.00739753477009862	-0.00139324501788379
4	C	26	50	20120601	15	422	1.24	0.00745546378604054	-0.00063457318178599
4	C	26	50	20120601	15	424	1.28	0.0075275462513147	-0.000123377405394989
4	C	26	50	20120601	15	426	1.32	0.00807561198949033	0.0004362848839921
4	C	26	50	20120601	15	428	1.36	0.00847528288435259	0.00087880644979426
4	C	26	50	20120601	15	430	1.4	0.00915800862372383	0.00190510123200842
4	C	26	50	20120601	15	432	1.44	0.0104318402768280	0.0034613796177897
4	C	26	50	20120601	15	434	1.48	0.0111972550831912	0.00287457998435424
4	C	26	50	20120601	15	436	1.52	0.0117053325186772	0.00417716259918141
4	C	26	50	20120601	15	438	1.56	0.0118480337381884	0.00409274112057555
4	C	26	50	20120601	15	440	1.6	0.0112255676387099	0.00512674336670464
4	C	26	50	20120601	15	442	1.64	0.0107912131562304	0.00549808049284475
4	C	26	50	20120601	15	444	1.68	0.0102247428427541	0.00494641699536644
4	C	26	50	20120601	15	446	1.72	0.00988223446008286	0.00491041111806842
4	C	26	50	20120601	15	448	1.76	0.00894907271201883	0.00438836125258621
4	C	26	50	20120601	15	450	1.8	0.00862279950104373	0.00496734028502175
4	C	26	50	20120601	15	452	1.84	0.00803158045022585	0.00476972515288355
4	C	26	50	20120601	15	454	1.88	0.00754210699415289	0.00463359295536951
4	C	26	50	20120601	15	456	1.92	0.00706723529311144	0.00459236155895853
4	C	26	50	20120601	15	458	1.96	0.00628488527933884	0.00487361328117548
4	C	26	50	20120601	15	460	2	0.00556601931238116	0.0051841675084048
4	C	26	50	20120601	15	462	2.04	0.00502478563992535	0.00591606545333974
4	C	26	50	20120601	15	464	2.08	0.00477510623548838	0.00567850585913231
4	C	26	50	20120601	15	466	2.12	0.00380499815810731	0.00517677117147358
4	C	26	50	20120601	15	468	2.16	0.00319694289482937	0.00511327298252303
4	C	26	50	20120601	15	470	2.2	0.00265839764235563	0.00438646762062619
4	C	26	50	20120601	15	472	2.24	0.00181265126300897	0.00410852798657232
4	C	26	50	20120601	15	474	2.28	0.00131026179447086	0.00303444268544489
4	C	26	50	20120601	15	476	2.32	0.00120019355291136	0.00250257110677199
4	C	26	50	20120601	15	478	2.36	0.000319322351316034	0.00117886721239078
4	C	26	50	20120601	15	480	2.4	-0.00092802815283266	0.00098080660298042
4	C	26	50	20120601	15	482	2.44	-0.00155626424364566	-0.00016944399797573
4	C	26	50	20120601	15	484	2.48	-0.00263472229310795	-0.00068917455321566
4	C	26	50	20120601	15	486	2.52	-0.00295218495358946	-0.000715959758087
4	C	26	50	20120601	15	488	2.56	-0.00356285651195779	-0.000146314535163120
4	C	26	50	20120601	15	490	2.6	-0.00285258896345933	0.000194362440944750
4	C	26	50	20120601	15	492	2.64	-0.00210587006039072	-0.00021319976559556
4	C	26	50	20120601	15	494	2.68	-0.0018773755751181	-0.000330353217102539
4	C	26	50	20120601	15	496	2.72	-0.00136521106243687	-0.000479489108322599
4	C	26	50	20120601	15	498	2.76	-0.00117029707820279	-0.00120818385953877
4	C	26	50	20120601	15	500	2.8	-0.000800218602133192	-0.00098676751314583
4	C	26	50	20120601	15	502	2.84	-0.000270659262634775	-0.00171390662944339
4	C	26	50	20120601	15	504	2.88	0.000198491944546878	-0.00280512795630609
4	C	26	50	20120601	15	506	2.92	0.00111597006420423	-0.00501880351655649
4	C	26	50	20120601	15	508	2.96	0.00138474135173324	-0.00554460811904679
4	C	26	50	20120601	15	510	3	0.000864848161933642	-0.00688181775294869
4	C	26	50	20120601	15	512	3.04	0.000178827304962077	-0.00712825860832789
4	C	26	50	20120601	15	514	3.08	-0.00098674629994239	-0.00815364122279429
4	C	26	50	20120601	15	516	3.12	-0.00234690154889378	-0.00948218879862659
4	C	26	50	20120601	15	518	3.16	-0.00349138215851545	-0.0103526796726741
4	C	26	50	20120601	15	520	3.2	-0.00403504827829854	-0.0112928064225329
4	C	26	50	20120601	15	522	3.24	-0.00387177025145475	-0.0114166278909865
4	C	26	50	20120601	15	524	3.28	-0.00362725272652045	-0.0115443313756688
4	C	26	50	20120601	15	526	3.32	-0.00318658378048499	-0.0108403358643194
4	C	26	50	20120601	15	528	3.36	-0.00253519701365594	-0.0101197940542903
4	C	26	50	20120601	15	530	3.4	-0.00225224823516415	-0.00966763462306059
4	C	26	50	20120601	15	532	3.44	-0.00145926333540249	-0.00907582160254649
4	C	26	50	20120601	15	534	3.48	-0.000408714790593636	-0.00878343294852589
4	C	26	50	20120601	15	536	3.52	0.00101822669384082	-0.00909130724105449
4	C	26	50	20120601	15	538	3.56	0.0015089093025096	-0.00854122766276609
4	C	26	50	20120601	15	540	3.6	0.00195845950971676	-0.00817921727506979
4	C	26	50	20120601	15	542	3.64	0.00093012118890497	-0.00730798393890199
4	C	26	50	20120601	15	544	3.68	0.000401445732883038	-0.00650526217876339
4	C	26	50	20120601	15	546	3.72	0.00026378618472164	-0.00615581000750109
4	C	26	50	20120601	15	548	3.76	-7.16935565445043e-05	-0.00502351991878699
4	C	26	50	20120601	15	550	3.8	0.000248010632433369	-0.00480817054857669
4	C	26	50	20120601	15	552	3.84	-1.90565277529767e-05	-0.00336495853710711
4	C	26	50	20120601	15	554	3.88	0.000299820346290907	-0.00282300361573449
4	C	26	50	20120601	15	556	3.92	0.000455496975236938	-0.00164926292750732
4	C	26	50	20120601	15	558	3.96	0.000878771094455211	-0.00219756766777499
4	C	26	50	20120601	15	560	4	0.00111212340331458	-0.00099511137316383
4	C	26	50	20120601	15	562	4.04	0.00203284007202977	-0.0012632674777932
4	C	26	50	20120601	15	564	4.08	0.00236781776748127	-0.000251913861865519
4	C	26	50	20120601	15	566	4.12	0.00242401154338217	0.00035767582312759
4	C	26	50	20120601	15	568	4.16	0.00266212268087893	0.00121304875419333
4	C	26	50	20120601	15	570	4.2	0.00265848108095581	0.00162826892717389
4	C	26	50	20120601	15	572	4.24	0.00234049021170876	0.00279251529265007
4	C	26	50	20120601	15	574	4.28	0.00214370098029098	0.00347016259111882
4	C	26	50	20120601	15	576	4.32	0.00147748180019840	0.00457868243685512
4	C	26	50	20120601	15	578	4.36	0.00092941973897804	0.0045337409925846
4	C	26	50	20120601	15	580	4.4	0.000135071537342255	0.00445290595957292
4	C	26	50	20120601	15	582	4.44	0.000571517641680465	0.0047264063772545
4	C	26	50	20120601	15	584	4.48	0.00083338473859797	0.00397897753897757
4	C	26	50	20120601	15	586	4.52	0.00101305420773644	0.00428360691848733
4	C	26	50	20120601	15	588	4.56	0.00160648211871739	0.00465469217319198
4	C	26	50	20120601	15	590	4.6	0.00226783859618642	0.00396206644390939
4	C	26	50	20120601	15	592	4.64	0.00206555436726137	0.00512151431205776
4	C	26	50	20120601	15	594	4.68	0.00388787107286237	0.00571758057986068
4	C	26	50	20120601	15	596	4.72	0.00485409713401473	0.00586059292635566
4	C	26	50	20120601	15	598	4.76	0.00676078228521301	0.00589031969543674
4	C	26	50	20120601	15	600	4.8	0.00843295547243077	0.0067583993353604
4	C	26	50	20120601	15	602	4.84	0.00916577972724907	0.00685901355925544
4	C	26	50	20120601	15	604	4.88	0.0101811567807617	0.0072090455580784
4	C	26	50	20120601	15	606	4.92	0.0100314198487777	0.00649746986203476
4	C	26	50	20120601	15	608	4.96	0.00995088038640046	0.0056937581524025
4	C	26	50	20120601	15	610	5	0.00964902357257977	0.00586963682208704
4	C	26	50	20120601	15	612	5.04	0.00957781084864647	0.00561596226433636
4	C	26	50	20120601	15	614	5.08	0.00968612546538862	0.00503218904792437
4	C	26	50	20120601	15	616	5.12	0.0101176939471503	0.00396179201576761
4	C	26	50	20120601	15	618	5.16	0.0107517919531793	0.00265143122634738
4	C	26	50	20120601	15	620	5.2	0.0117763189684405	0.00182956101457426
4	C	26	50	20120601	15	622	5.24	0.0126381972818931	0.00054268324135724
4	C	26	50	20120601	15	624	5.28	0.0134306518515689	-0.000161665823382680
4	C	26	50	20120601	15	626	5.32	0.0140110450975668	-0.00114708983364425
4	C	26	50	20120601	15	628	5.36	0.0136600514335214	-0.00171700375714499
4	C	26	50	20120601	15	630	5.4	0.0133600330973318	-0.00235487771338556
4	C	26	50	20120601	15	632	5.44	0.0135750996248297	-0.00248544498053165
4	C	26	50	20120601	15	634	5.48	0.0133238150879994	-0.00413991221394849
4	C	26	50	20120601	15	636	5.52	0.0138625173181786	-0.00542893959178029
4	C	26	50	20120601	15	638	5.56	0.0148896394153267	-0.00695984698625269
4	C	26	50	20120601	15	640	5.6	0.0159775231981822	-0.00800134456426229
4	C	26	50	20120601	15	642	5.64	0.0167799409024049	-0.00796698624576449
4	C	26	50	20120601	15	644	5.68	0.0172237706157523	-0.00822814199326009
4	C	26	50	20120601	15	646	5.72	0.0181424508169376	-0.00851804870247879
4	C	26	50	20120601	15	648	5.76	0.0179307713309216	-0.00908695853435019
4	C	26	50	20120601	15	650	5.8	0.0186052027077496	-0.0103184627755325
4	C	26	50	20120601	15	652	5.84	0.0186973175081347	-0.0109483039987388
4	C	26	50	20120601	15	654	5.88	0.0191588354976135	-0.0120902213462787
4	C	26	50	20120601	15	656	5.92	0.0186617613507495	-0.0129993973252181
4	C	26	50	20120601	15	658	5.96	0.0186493473840990	-0.0128234380453605
4	C	26	50	20120601	15	660	6	0.0185205471060884	-0.0122789312463253
4	C	26	50	20120601	15	662	6.04	0.0181855199838729	-0.0113104777281015
4	C	26	50	20120601	15	664	6.08	0.0181446322413576	-0.0110576333137120
4	C	26	50	20120601	15	666	6.12	0.0185209580058390	-0.0104102028093237
4	C	26	50	20120601	15	668	6.16	0.0185883664952895	-0.00936048157944879
4	C	26	50	20120601	15	670	6.2	0.0189841341607196	-0.00823582824397159
4	C	26	50	20120601	15	672	6.24	0.0191584359822821	-0.0080188171728254
4	C	26	50	20120601	15	674	6.28	0.0196891337636982	-0.00693883884378359
4	C	26	50	20120601	15	676	6.32	0.0199584919498556	-0.00624507516755799
4	C	26	50	20120601	15	678	6.36	0.0192838908674002	-0.00587287537114489
4	C	26	50	20120601	15	680	6.4	0.0187736355430282	-0.00622643583280599
4	C	26	50	20120601	15	682	6.44	0.0183116049011331	-0.00553446820780459
4	C	26	50	20120601	15	684	6.48	0.0177463366691848	-0.00590669628848899
4	C	26	50	20120601	15	686	6.52	0.0172624564277510	-0.00574555372412439
4	C	26	50	20120601	15	688	6.56	0.0164956274078254	-0.00554760625179909
4	C	26	50	20120601	15	690	6.6	0.0157171240549425	-0.00443474038636419
4	C	26	50	20120601	15	692	6.64	0.0145244399760473	-0.00345703091108541
4	C	26	50	20120601	15	694	6.68	0.0142245064926714	-0.00259518795297181
4	C	26	50	20120601	15	696	6.72	0.0141590001204623	-0.00263241005393347
4	C	26	50	20120601	15	698	6.76	0.0128726597483990	-0.000871120199082769
4	C	26	50	20120601	15	700	6.8	0.0123932696350257	-0.000106002377567679
4	C	26	50	20120601	15	702	6.84	0.0116332005559283	0.00115597109481595
4	C	26	50	20120601	15	704	6.88	0.0109301808519370	0.00225522515471294
4	C	26	50	20120601	15	706	6.92	0.0112154065142642	0.0026296876928259
4	C	26	50	20120601	15	708	6.96	0.0105352617146443	0.0035673324978827
4	C	26	50	20120601	15	710	7	0.00887513762697796	0.00566637190676715
4	C	26	50	20120601	15	712	7.04	0.00752175646099034	0.00698352092128677
4	C	26	50	20120601	15	714	7.08	0.00675631337035591	0.00723650958545969
4	C	26	50	20120601	15	716	7.12	0.00643716779573517	0.00829253113675493
4	C	26	50	20120601	15	718	7.16	0.00647412119611998	0.00873329907773975
4	C	26	50	20120601	15	720	7.2	0.00686599270318575	0.00829448982253882
4	C	26	50	20120601	15	722	7.24	0.00689335066454986	0.00748142309019146
4	C	26	50	20120601	15	724	7.28	0.00660945436297127	0.00767704418120672
4	C	26	50	20120601	15	726	7.32	0.00653957807085442	0.00691376483732272
4	C	26	50	20120601	15	728	7.36	0.00665646989285237	0.00661979933518003
4	C	26	50	20120601	15	730	7.4	0.00659249794235842	0.00617314119470793
4	C	26	50	20120601	15	732	7.44	0.00632927744306173	0.00595540180357715
4	C	26	50	20120601	15	734	7.48	0.00633711925726509	0.00634099420242599
4	C	26	50	20120601	15	736	7.52	0.00583182075142918	0.00595222689412962
4	C	26	50	20120601	15	738	7.56	0.00560961951650912	0.0054287981704241
4	C	26	50	20120601	15	740	7.6	0.00562741032312377	0.00582936001983065
4	C	26	50	20120601	15	742	7.64	0.00559668653348122	0.00506953842810664
4	C	26	50	20120601	15	744	7.68	0.00550166552422537	0.00481628106335687
4	C	26	50	20120601	15	746	7.72	0.00547542479157554	0.00418800961720481
4	C	26	50	20120601	15	748	7.76	0.00506335831483908	0.00403921313723973
4	C	26	50	20120601	15	750	7.8	0.00464369751127267	0.00388767308296364
4	C	26	50	20120601	15	752	7.84	0.00362824055469376	0.0037325529470544
4	C	26	50	20120601	15	754	7.88	0.0026640594463526	0.00326221521469392
4	C	26	50	20120601	15	756	7.92	0.00206893009503475	0.00347362600013307
4	C	26	50	20120601	15	758	7.96	0.00208677513673952	0.00410762974882818
4	C	26	50	20120601	15	760	8	0.00167566629471682	0.00370541631011281
4	C	26	50	20120601	15	762	8.04	0.0016649253427106	0.00345577226101489
4	C	26	50	20120601	15	764	8.08	0.00169560670594628	0.00223261187985059
4	C	26	50	20120601	15	766	8.12	0.00090750084297481	0.00157558947197549
4	C	26	50	20120601	15	768	8.16	0.000654356615310032	0.00123039408353584
4	C	26	50	20120601	15	770	8.2	0.000640532677737834	0.00137602272512121
4	C	26	50	20120601	15	772	8.24	0.0012605239034822	0.00139712279147182
4	C	26	50	20120601	15	774	8.28	0.00090856857421441	0.00110999501190321
4	C	26	50	20120601	15	776	8.32	0.000720577165368151	0.00078612596398414
4	C	26	50	20120601	15	778	8.36	0.000493327188030419	5.28986583005599e-05
4	C	26	50	20120601	15	780	8.4	0.00069961144930597	8.92368757857056e-06
4	C	26	50	20120601	15	782	8.44	0.000259020285016444	-8.1833467786719e-05
4	C	26	50	20120601	15	784	8.48	0.000576376879480779	-6.69630121783692e-05
4	C	26	50	20120601	15	786	8.52	0.000524270180775142	-0.000290910800847959
4	C	26	50	20120601	15	788	8.56	0.000829323117246831	0.00031552518790106
4	C	26	50	20120601	15	790	8.6	0.00108446845710237	-0.000169500566518229
4	C	26	50	20120601	15	792	8.64	0.00117248910922447	7.65018826565699e-05
4	C	26	50	20120601	15	794	8.68	0.0014084364999708	-0.000255343329754269
4	C	26	50	20120601	15	796	8.72	0.00161411264941453	-0.0010219107201708
4	C	26	50	20120601	15	798	8.76	0.00181469055896591	-0.00107376993150302
4	C	26	50	20120601	15	800	8.8	0.00195313499565442	-0.00195848072292019
4	C	26	50	20120601	15	802	8.84	0.0025887462101952	-0.00297745694994907
4	C	26	50	20120601	15	804	8.88	0.00259470004929279	-0.00440742485140699
4	C	26	50	20120601	15	806	8.92	0.00258627840752886	-0.00588842464926319
4	C	26	50	20120601	15	808	8.96	0.00249614350613101	-0.00679597498971269
4	C	26	50	20120601	15	810	9	0.00165303180665104	-0.00732159574443989
4	C	26	50	20120601	15	812	9.04	0.00113822271460817	-0.00932528887494909
4	C	26	50	20120601	15	814	9.08	0.000413791817282555	-0.00904718377790849
4	C	26	50	20120601	15	816	9.12	-0.000480203286171599	-0.00983030453807259
4	C	26	50	20120601	15	818	9.16	-0.00110804339718713	-0.0111341387319024
4	C	26	50	20120601	15	820	9.2	-0.00153824716286103	-0.0118852275548788
4	C	26	50	20120601	15	822	9.24	-0.00155917752358415	-0.0132792178633100
4	C	26	50	20120601	15	824	9.28	-0.00111773076008939	-0.0134695002981273
4	C	26	50	20120601	15	826	9.32	-0.00077542036731698	-0.0143743848460117
4	C	26	50	20120601	15	828	9.36	-0.000143479036970566	-0.0143871834787512
4	C	26	50	20120601	15	830	9.4	0.000663329800363288	-0.015163021039069
4	C	26	50	20120601	15	832	9.44	0.00139278115583533	-0.0150049119627957
4	C	26	50	20120601	15	834	9.48	0.00213474830133438	-0.0157419293608265
4	C	26	50	20120601	15	836	9.52	0.00231951530325842	-0.0157340804755553
4	C	26	50	20120601	15	838	9.56	0.00245004721506546	-0.0155882750572746
4	C	26	50	20120601	15	840	9.6	0.00299748928506008	-0.0152560762914732
4	C	26	50	20120601	15	842	9.64	0.00316182090100783	-0.0146681877135947
4	C	26	50	20120601	15	844	9.68	0.00339976233287711	-0.0148898656894967
4	C	26	50	20120601	15	846	9.72	0.00370063626827198	-0.0146584296400143
4	C	26	50	20120601	15	848	9.76	0.00376880136197837	-0.0148162558735752
4	C	26	50	20120601	15	850	9.8	0.00365417935274803	-0.0148926941166214
4	C	26	50	20120601	15	852	9.84	0.00395455831339607	-0.01522913552311
4	C	26	50	20120601	15	854	9.88	0.00404945204343131	-0.0152362065909218
4	C	26	50	20120601	15	856	9.92	0.00412716307868371	-0.0159747796238712
4	C	26	50	20120601	15	858	9.96	0.00393652709047581	-0.0158507530944511
4	C	26	50	20120601	15	860	10	0.0039834789807466	-0.016623055120863
4	C	26	50	20120601	15	862	10.04	0.00373528450055012	-0.0176357734528784
4	C	26	50	20120601	15	864	10.08	0.00333350642747993	-0.0183909634951856
4	C	26	50	20120601	15	866	10.12	0.00338526664386278	-0.0190620078305317
4	C	26	50	20120601	15	868	10.16	0.00305709838671411	-0.0187689120697298
4	C	26	50	20120601	15	870	10.2	0.00311020210598121	-0.0182662298589843
4	C	26	50	20120601	15	872	10.24	0.00302775345529486	-0.018205277254446
4	C	26	50	20120601	15	874	10.28	0.00313537510739146	-0.0193981663943077
4	C	26	50	20120601	15	876	10.32	0.00302329868257339	-0.0191036564199436
4	C	26	50	20120601	15	878	10.36	0.0032939791584116	-0.0188793621489512
4	C	26	50	20120601	15	880	10.4	0.00297705389908378	-0.0192319255900508
4	C	26	50	20120601	15	882	10.44	0.00309096880153294	-0.0187944386245307
4	C	26	50	20120601	15	884	10.48	0.00308029148913703	-0.0191616391760008
4	C	26	50	20120601	15	886	10.52	0.00309238301509532	-0.0189459008970608
4	C	26	50	20120601	15	888	10.56	0.00330253515046396	-0.0194618060046145
4	C	26	50	20120601	15	890	10.6	0.00303701655412841	-0.0187792358287352
4	C	26	50	20120601	15	892	10.64	0.00321718736197474	-0.0183124039317958
4	C	26	50	20120601	15	894	10.68	0.00304840097330551	-0.0185200811934303
4	C	26	50	20120601	15	896	10.72	0.00327057392395432	-0.0186685736174795
4	C	26	50	20120601	15	898	10.76	0.00299614578217583	-0.0189700132382993
4	C	26	50	20120601	15	900	10.8	0.0030627552409636	-0.0193807008568124
4	C	26	50	20120601	15	902	10.84	0.0031510728779338	-0.0190170358392482
4	C	26	50	20120601	15	904	10.88	0.00304917879076482	-0.0197896914190507
4	C	26	50	20120601	15	906	10.92	0.00299070105996069	-0.0197310722668904
4	C	26	50	20120601	15	908	10.96	0.00307696808726545	-0.0192021563945628
4	C	26	50	20120601	15	910	11	0.00341821781986608	-0.018498443725926
4	C	26	50	20120601	15	912	11.04	0.00338201395266932	-0.0186366123909698
4	C	26	50	20120601	15	914	11.08	0.00345527021520025	-0.0190078434510928
4	C	26	50	20120601	15	916	11.12	0.00304005711328751	-0.0186446734082754
4	C	26	50	20120601	15	918	11.16	0.0032162681231592	-0.0188043381194673
4	C	26	50	20120601	15	920	11.2	0.00335380039209998	-0.0190275717302879
4	C	26	50	20120601	15	922	11.24	0.00343646117482069	-0.0189396783573864
4	C	26	50	20120601	15	924	11.28	0.0035259808933189	-0.0191120709906397
4	C	26	50	20120601	15	926	11.32	0.0031215158144802	-0.0191105153557211
4	C	26	50	20120601	15	928	11.36	0.00316040668744546	-0.0191303143455943
4	C	26	50	20120601	15	930	11.4	0.003272765954976	-0.018683776413275
4	C	26	50	20120601	15	932	11.44	0.00337345796061696	-0.0188694626540146
4	C	26	50	20120601	15	934	11.48	0.00348928205137532	-0.0191585279061636
4	C	26	50	20120601	15	936	11.52	0.00307343255335951	-0.019249956812971
4	C	26	50	20120601	15	938	11.56	0.00320085319532933	-0.0183543353639202
4	C	26	50	20120601	15	940	11.6	0.00322729898894571	-0.0184420166047873
4	C	26	50	20120601	15	942	11.64	0.00356671024391525	-0.0182643913813532
4	C	26	50	20120601	15	944	11.68	0.0034115003054448	-0.0184377032534221
4	C	26	50	20120601	15	946	11.72	0.00327630148888193	-0.0191204855613358
4	C	26	50	20120601	15	948	11.76	0.00360927807214268	-0.019228460766823
4	C	26	50	20120601	15	950	11.8	0.00344268371449513	-0.018935859980768
4	C	26	50	20120601	15	952	11.84	0.00317454882306919	-0.0188961205796653
4	C	26	50	20120601	15	954	11.88	0.00329617118943328	-0.018475816308928
4	C	26	50	20120601	15	956	11.92	0.00326739194343899	-0.0180571383837875
4	C	26	50	20120601	15	958	11.96	0.00336666973551758	-0.0186518151867653
4	C	26	50	20120601	15	960	12	0.00326322001342998	-0.0188198944686534
4	C	26	50	20120601	15	962	12.04	0.00328634240517478	-0.0182158131454857
4	C	26	50	20120601	15	964	12.08	0.00339735816982107	-0.0184381275174908
4	C	26	50	20120601	15	966	12.12	0.00303821863565642	-0.0186046511644602
4	C	26	50	20120601	15	968	12.16	0.0034020250745769	-0.0188168539094943
4	C	26	50	20120601	15	970	12.2	0.00315899247388309	-0.01908010976413
4	C	26	50	20120601	15	972	12.24	0.00302032883409241	-0.0182972718466784
4	C	26	50	20120601	15	974	12.28	0.00332120276948728	-0.0186493403130312
4	C	26	50	20120601	15	976	12.32	0.00320163101278864	-0.0189554468386068
4	C	26	50	20120601	15	978	12.36	0.00303376386293495	-0.0185798317164406
4	C	26	50	20120601	15	980	12.4	0.00330889911149464	-0.0182256419297442
4	C	26	50	20120601	15	982	12.44	0.00319017588293342	-0.0183162223084142
4	C	26	50	20120601	15	984	12.48	0.00327403874718213	-0.0185038884481411
4	C	26	50	20120601	15	986	12.52	0.00327700859566312	-0.0189301324158404
4	C	26	50	20120601	15	988	12.56	0.00296163897125392	-0.0183528504396797
4	C	26	50	20120601	15	990	12.6	0.00304415833261839	-0.0185482240433215
4	C	26	50	20120601	15	992	12.64	0.00304005711328751	-0.0193028484002038
4	C	26	50	20120601	15	994	12.68	0.00295237587242038	-0.0188799985450542
4	C	26	50	20120601	15	996	12.72	0.00337897339351022	-0.0184347334049411
4	C	26	50	20120601	15	998	12.76	0.00338201395266932	-0.0188609066619622
4	C	26	50	20120601	15	1000	12.8	0.00332212200830282	-0.0182890694080166
4	C	26	50	20120601	15	1002	12.84	0.00335549744837483	-0.0186580377264398
4	C	26	50	20120601	15	1004	12.88	0.00337183161502024	-0.0188743416908048
4	C	26	50	20120601	15	1006	12.92	0.0033845595370816	-0.0183553253134138
4	C	26	50	20120601	15	1008	12.96	0.00338583232928773	-0.0186214803058524
4	C	26	50	20120601	15	1010	13	0.00338717583217199	-0.0188877060089692
4	C	26	50	20120601	15	1012	13.04	0.00335047699022841	-0.0186692807242607
4	C	26	50	20120601	15	1014	13.08	0.003380034053682	-0.0193913781692084
4	C	26	50	20120601	15	1016	13.12	0.00308601905406464	-0.0191598714090479
4	C	26	50	20120601	15	1018	13.16	0.003235218584895	-0.0189497192736792
4	C	26	50	20120601	15	1020	13.2	0.00339679248439612	-0.0187614167378493
4	C	26	50	20120601	15	1022	13.24	0.00320608578551011	-0.019119990586589
4	C	26	50	20120601	15	1024	13.28	0.00345498737248778	-0.0187641744542959
4	C	26	50	20120601	15	1026	13.32	0.00324059259643201	-0.0187538506952906
4	C	26	50	20120601	15	1028	13.36	0.0035619726284813	-0.0193719327327257
4	C	26	50	20120601	15	1030	13.4	0.00336122501330244	-0.0189040401756146
4	C	26	50	20120601	15	1032	13.44	0.00331073758912572	-0.0192476940712712
4	C	26	50	20120601	15	1034	13.48	0.00343900675923296	-0.0185883877084929
4	C	26	50	20120601	15	1036	13.52	0.00346396762860884	-0.0186594519400022
4	C	26	50	20120601	15	1038	13.56	0.00304825955194927	-0.0187508808468096
4	C	26	50	20120601	15	1040	13.6	0.00307477605624377	-0.0194597553949491
4	C	26	50	20120601	15	1042	13.64	0.00299692359963513	-0.0192143186311992
4	C	26	50	20120601	15	1044	13.68	0.00341553081409757	-0.0192140357884868
4	C	26	50	20120601	15	1046	13.72	0.00322729898894571	-0.0193889740061523
4	C	26	50	20120601	15	1048	13.76	0.0028482190435516	-0.0195547905463406
4	C	26	50	20120601	15	1050	13.8	0.0027568608474223	-0.019408419442635
4	C	26	50	20120601	15	1052	13.84	0.00283973376217736	-0.0193664172998325
4	C	26	50	20120601	15	1054	13.88	0.00328308971398133	-0.0193877719246243
4	C	26	50	20120601	15	1056	13.92	0.0030574519401047	-0.0196695539769271
4	C	26	50	20120601	15	1058	13.96	0.00340803548221699	-0.0192430271665154
4	C	26	50	20120601	15	1060	14	0.00345159325993808	-0.0198167736087702
4	C	26	50	20120601	15	1062	14.04	0.00338250892741615	-0.0194249657413147
4	C	26	50	20120601	15	1064	14.08	0.00349281758528126	-0.0201934493911083
4	C	26	50	20120601	15	1066	14.12	0.00380097472052235	-0.0204255218366937
4	C	26	50	20120601	15	1068	14.16	0.00395795242594576	-0.0207266079041229
4	C	26	50	20120601	15	1070	14.2	0.00445179580192645	-0.0203599023273996
4	C	26	50	20120601	15	1072	14.24	0.00408643372808736	-0.0208755953029189
4	C	26	50	20120601	15	1074	14.28	0.00400843985012249	-0.0213753076651834
4	C	26	50	20120601	15	1076	14.32	0.00363225904253124	-0.0223915615311048
4	C	26	50	20120601	15	1078	14.36	0.00357498339325513	-0.0236490802307669
4	C	26	50	20120601	15	1080	14.4	0.00334814353785049	-0.0255635011301514
4	C	26	50	20120601	15	1082	14.44	0.00312674840466098	-0.0271679971273418
4	C	26	50	20120601	15	1084	14.48	0.00283839025929311	-0.0272856596957312
4	C	26	50	20120601	15	1086	14.52	0.00212590946656954	-0.0277987363761602
4	C	26	50	20120601	15	1088	14.56	0.00194283952092034	-0.0273389048363546
4	C	26	50	20120601	15	1090	14.6	0.00151143367371843	-0.0274096862251513
4	C	26	50	20120601	15	1092	14.64	0.00123035872819678	-0.026696144772256
4	C	26	50	20120601	15	1094	14.68	0.00115095063666953	-0.0264509908512186
4	C	26	50	20120601	15	1096	14.72	0.0012630270614876	-0.0257568241241278
4	C	26	50	20120601	15	1098	14.76	0.00166883564321056	-0.0260975788819816
4	C	26	50	20120601	15	1100	14.8	0.00152161601136752	-0.0247977751968045
4	C	26	50	20120601	15	1102	14.84	0.00202019700278215	-0.0245657734618972
4	C	26	50	20120601	15	1104	14.88	0.00235296145400854	-0.0241893098115934
4	C	26	50	20120601	15	1106	14.92	0.00201475228056702	-0.0235664194480462
4	C	26	50	20120601	15	1108	14.96	0.00165815833081463	-0.0229090222735771
4	C	26	50	20120601	15	1110	15	0.00162223730633036	-0.022366105686982
4	C	26	50	20120601	15	1112	15.04	0.0013229190058541	-0.0208374115367348
4	C	26	50	20120601	15	1114	15.08	0.00108441188855988	-0.0198121774146925
4	C	26	50	20120601	15	1116	15.12	0.000623307556548129	-0.0188053280689609
4	C	26	50	20120601	15	1118	15.16	-0.000398249610232075	-0.0184061662909811
4	C	26	50	20120601	15	1120	15.2	-0.00076651082187403	-0.0170246210618989
4	C	26	50	20120601	15	1122	15.24	-0.00186358699288496	-0.0156227818681965
4	C	26	50	20120601	15	1124	15.28	-0.00126452612786372	-0.0152860576189955
4	C	26	50	20120601	15	1126	15.32	-0.00163264591814943	-0.013809618659878
4	C	26	50	20120601	15	1128	15.36	-0.00146753648474237	-0.0125591003173496
4	C	26	50	20120601	15	1130	15.4	-0.0016446667334296	-0.0118622465844902
4	C	26	50	20120601	15	1132	15.44	-0.00188034542359908	-0.0109922931115964
4	C	26	50	20120601	15	1134	15.48	-0.00221365434704698	-0.0095426040020112
4	C	26	50	20120601	15	1136	15.52	-0.00216180927785039	-0.00869557493096349
4	C	26	50	20120601	15	1138	15.56	-0.0017780341434292	-0.00722743740545709
4	C	26	50	20120601	15	1140	15.6	-0.00178663256188843	-0.00561158527336079
4	C	26	50	20120601	15	1142	15.64	-0.00144666269256175	-0.00522756265156619
4	C	26	50	20120601	15	1144	15.68	-0.000666801694658914	-0.00431504842151279
4	C	26	50	20120601	15	1146	15.72	-0.000208334870940992	-0.00391447950103839
4	C	26	50	20120601	15	1148	15.76	0.000442740768904333	-0.00348189985657974
4	C	26	50	20120601	15	1150	15.8	0.000291985603155361	-0.00282375314892255
4	C	26	50	20120601	15	1152	15.84	0.000332587674531093	-0.00134933651519923
4	C	26	50	20120601	15	1154	15.88	0.000100260670504441	-0.00165383083731378
4	C	26	50	20120601	15	1156	15.92	-0.000111531952596554	-0.00160330098673019
4	C	26	50	20120601	15	1158	15.96	-0.000713605092505652	-0.0010626754261062
4	C	26	50	20120601	15	1160	16	-0.00146222611281566	8.942072354885e-05
4	C	26	50	20120601	15	1162	16.04	-0.00135194573922181	0.00027738384812386
4	C	26	50	20120601	15	1164	16.08	-0.0018118833450446	0.00188761448130968
4	C	26	50	20120601	15	1166	16.12	-0.00125061097351675	0.0042604816983154
4	C	26	50	20120601	15	1168	16.16	-0.00106744486134530	0.00496360322568318
4	C	26	50	20120601	15	1170	16.2	-0.000549003361767484	0.00558993932057513
4	C	26	50	20120601	15	1172	16.24	0.000112667566087140	0.00499208619393616
4	C	26	50	20120601	15	1174	16.28	0.00091516446626931	0.0056540385502897
4	C	26	50	20120601	15	1176	16.32	0.00142994173850703	0.00541520969941003
4	C	26	50	20120601	15	1178	16.36	0.00232603482778096	0.00539838550776526
4	C	26	50	20120601	15	1180	16.4	0.00395783221779297	0.00517887834968152
4	C	26	50	20120601	15	1182	16.44	0.00426288515426466	0.00425331092844739
4	C	26	50	20120601	15	1184	16.48	0.00448848757280222	0.00374230607088731
4	C	26	50	20120601	15	1186	16.52	0.00414928137879922	0.00366659614782566
4	C	26	50	20120601	15	1188	16.56	0.00391249818783753	0.00291315831612221
4	C	26	50	20120601	15	1190	16.6	0.00459574011515904	0.00250411825640923
4	C	26	50	20120601	15	1192	16.64	0.00457548574851873	0.00272674092697088
4	C	26	50	20120601	15	1194	16.68	0.0048340464141274	0.00252660142362384
4	C	26	50	20120601	15	1196	16.72	0.00558095340759982	0.00219444932686995
4	C	26	50	20120601	15	1198	16.76	0.00566995693814777	0.0023905371083608
4	C	26	50	20120601	15	1200	16.8	0.00599312595035345	0.00345066695005473
4	C	26	50	20120601	15	1202	16.84	0.0063616205072332	0.00332670406024491
4	C	26	50	20120601	15	1204	16.88	0.00660502787452105	0.00373223687032321
4	C	26	50	20120601	15	1206	16.92	0.00654478944783176	0.00453547481841207
4	C	26	50	20120601	15	1208	16.96	0.00634526512738435	0.00545722386302779
4	C	26	50	20120601	15	1210	17	0.00620462865967416	0.00582338496752962
4	C	26	50	20120601	15	1212	17.04	0.00572842052681627	0.00724558883653013
4	C	26	50	20120601	15	1214	17.08	0.0054670031498116	0.00794003840633343
4	C	26	50	20120601	15	1216	17.12	0.00462648653221859	0.00833639297039193
4	C	26	50	20120601	15	1218	17.16	0.00369192471272777	0.0085727292698679
4	C	26	50	20120601	15	1220	17.2	0.00322325716658445	0.00871614183880104
4	C	26	50	20120601	15	1222	17.24	0.00192478425636953	0.00807654819886862
4	C	26	50	20120601	15	1224	17.28	0.00163206184794817	0.00776818741687454
4	C	26	50	20120601	15	1226	17.32	0.0011246158588178	0.00749350259533447
4	C	26	50	20120601	15	1228	17.36	3.92656395592902e-05	0.00698936162329937
4	C	26	50	20120601	15	1230	17.4	-0.00078864467833873	0.00666204048007455
4	C	26	50	20120601	15	1232	17.44	-0.00180140402254741	0.0062654398428562
4	C	26	50	20120601	15	1234	17.48	-0.00346537477110341	0.00599975861196098
4	C	26	50	20120601	15	1236	17.52	-0.00394678013880302	0.00573346926923394
4	C	26	50	20120601	15	1238	17.56	-0.00507471444974493	0.00510954652978618
4	C	26	50	20120601	15	1240	17.6	-0.00639792336937932	0.0042539756088217
4	C	26	50	20120601	15	1242	17.64	-0.00679719828444411	0.00399627761348608
4	C	26	50	20120601	15	1244	17.68	-0.00650975937789178	0.00367075393569904
4	C	26	50	20120601	15	1246	17.72	-0.00596754282701013	0.00353973412021299
4	C	26	50	20120601	15	1248	17.76	-0.00538068662503216	0.0020499025586598
4	C	26	50	20120601	15	1250	17.8	-0.00544614208555304	0.00156988170603775
4	C	26	50	20120601	15	1252	17.84	-0.00552483246369738	0.00087484170207215
4	C	26	50	20120601	15	1254	17.88	-0.00600077755283268	-0.00044345423964655
4	C	26	50	20120601	15	1256	17.92	-0.00585432088920654	-0.00231195633176754
4	C	26	50	20120601	15	1258	17.96	-0.00664369247331633	-0.00395531491765199
4	C	26	50	20120601	15	1260	18	-0.00727297508216548	-0.00535062044469609
4	C	26	50	20120601	15	1262	18.04	-0.00788184351824178	-0.00675799628449509
4	C	26	50	20120601	15	1264	18.08	-0.00742567479156272	-0.00786625888478439
4	C	26	50	20120601	15	1266	18.12	-0.00748543238564079	-0.00943369541557279
4	C	26	50	20120601	15	1268	18.16	-0.00661007661693872	-0.0099215566681847
4	C	26	50	20120601	15	1270	18.2	-0.00611556148951591	-0.00961534407659189
4	C	26	50	20120601	15	1272	18.24	-0.00613094813307453	-0.00898930001680049
4	C	26	50	20120601	15	1274	18.28	-0.00548357773276262	-0.00930871429199809
4	C	26	50	20120601	15	1276	18.32	-0.00508144610630183	-0.00942970026225909
4	C	26	50	20120601	15	1278	18.36	-0.00412982887124878	-0.00924315842231429
4	C	26	50	20120601	15	1280	18.4	-0.00344451512105841	-0.0095012382553118
4	C	26	50	20120601	15	1282	18.44	-0.00318656963834937	-0.00968352331243389
4	C	26	50	20120601	15	1284	18.48	-0.00230537316763469	-0.00925940066507819
4	C	26	50	20120601	15	1286	18.52	-0.00103669632296541	-0.0100752463270756
4	C	26	50	20120601	15	1288	18.56	3.75402990131926e-05	-0.0107413409149533
4	C	26	50	20120601	15	1290	18.6	0.000941576318760191	-0.0113563116825513
4	C	26	50	20120601	15	1292	18.64	0.00182312634286546	-0.0128182549526544
4	C	26	50	20120601	15	1294	18.68	0.00234836525993083	-0.0139533027578151
4	C	26	50	20120601	15	1296	18.72	0.00338427669436912	-0.0153808099276745
4	C	26	50	20120601	15	1298	18.76	0.00385931102997024	-0.0167805985117114
4	C	26	50	20120601	15	1300	18.8	0.0040433709251131	-0.0186416328491163
4	C	26	50	20120601	15	1302	18.84	0.00433519389370879	-0.01877379110652
4	C	26	50	20120601	15	1304	18.88	0.00423711818315822	-0.0185498503889182
4	C	26	50	20120601	15	1306	18.92	0.00473308287948246	-0.0177822152672621
4	C	26	50	20120601	15	1308	18.96	0.00477628710381296	-0.0165686078987117
4	C	26	50	20120601	15	1310	19	0.0048856058121844	-0.0160576525386263
4	C	26	50	20120601	15	1312	19.04	0.00486396834468009	-0.0150678444663213
4	C	26	50	20120601	15	1314	19.08	0.00543128011522606	-0.015002719931774
4	C	26	50	20120601	15	1316	19.12	0.00671422637473968	-0.014080680973378
4	C	26	50	20120601	15	1318	19.16	0.00763461070326772	-0.0139586202008096
4	C	26	50	20120601	15	1320	19.2	0.0089326678346953	-0.0144557657654584
4	C	26	50	20120601	15	1322	19.24	0.0106741092021981	-0.0149745205133403
4	C	26	50	20120601	15	1324	19.28	0.0124854905014281	-0.0150769944280699
4	C	26	50	20120601	15	1326	19.32	0.0137649648666461	-0.0139808021405354
4	C	26	50	20120601	15	1328	19.36	0.0152075546241482	-0.0148324910452712
4	C	26	50	20120601	15	1330	19.4	0.0164807710943527	-0.0157728016428931
4	C	26	50	20120601	15	1332	19.44	0.0172466101647846	-0.0159597182494319
4	C	26	50	20120601	15	1334	19.48	0.0185059814842135	-0.0171828574173928
4	C	26	50	20120601	15	1336	19.52	0.0187890504708581	-0.0183619438328857
4	C	26	50	20120601	15	1338	19.56	0.0189377903822806	-0.0183864450828538
4	C	26	50	20120601	15	1340	19.6	0.0190409360484523	-0.018748009993278
4	C	26	50	20120601	15	1342	19.64	0.0190445847194433	-0.0185680088910591
4	C	26	50	20120601	15	1344	19.68	0.0190211158453757	-0.0180267822896711
4	C	26	50	20120601	15	1346	19.72	0.0184929424351684	-0.0179915330166290
4	C	26	50	20120601	15	1348	19.76	0.0179360958449840	-0.0175428737639661
4	C	26	50	20120601	15	1350	19.8	0.0181305148544712	-0.0171633341991642
4	C	26	50	20120601	15	1352	19.84	0.0180375232416774	-0.0158711036276136
4	C	26	50	20120601	15	1354	19.88	0.0177148421331507	-0.0158224122546611
4	C	26	50	20120601	15	1356	19.92	0.0174022726515950	-0.0148334809947649
4	C	26	50	20120601	15	1358	19.96	0.0171167500044197	-0.0148324839742034
4	C	26	50	20120601	15	1360	20	0.0169311769007651	-0.0141463358380112
4	C	26	50	20120601	15	1362	20.04	0.0163969647986465	-0.0135744915129978
4	C	26	50	20120601	15	1364	20.08	0.0164111705738805	-0.012791660666614
4	C	26	50	20120601	15	1366	20.12	0.0162502613547537	-0.012184510500016
4	C	26	50	20120601	15	1368	20.16	0.0156750717075585	-0.0107066863187142
4	C	26	50	20120601	15	1370	20.2	0.0155415081461378	-0.00925378510586469
4	C	26	50	20120601	15	1372	20.24	0.0148380460761442	-0.00838181326737469
4	C	26	50	20120601	15	1374	20.28	0.0147030431281597	-0.00737441449967419
4	C	26	50	20120601	15	1376	20.32	0.0141256246803903	-0.00651272922637279
4	C	26	50	20120601	15	1378	20.36	0.0143487805094649	-0.00496289965443589
4	C	26	50	20120601	15	1380	20.4	0.0150659352780122	-0.00348928205137533
4	C	26	50	20120601	15	1382	20.44	0.0149071685924323	-0.00197899389064241
4	C	26	50	20120601	15	1384	20.48	0.0144885613779699	-0.00114418362477358
4	C	26	50	20120601	15	1386	20.52	0.0141375535717889	0.00084504917206042
4	C	26	50	20120601	15	1388	20.56	0.0141598345064641	0.00246171447695503
4	C	26	50	20120601	15	1390	20.6	0.0136985321845536	0.00427008350129713
4	C	26	50	20120601	15	1392	20.64	0.0127648825328105	0.0056779613869108
4	C	26	50	20120601	15	1394	20.68	0.0119603576503799	0.0067253208801365
4	C	26	50	20120601	15	1396	20.72	0.0106329273032618	0.00789795141071721
4	C	26	50	20120601	15	1398	20.76	0.0100301611987072	0.00893377799234176
4	C	26	50	20120601	15	1400	20.8	0.00948070387438612	0.0100358251240244
4	C	26	50	20120601	15	1402	20.84	0.00926361502149404	0.0114759258656568
4	C	26	50	20120601	15	1404	20.88	0.00975163183759775	0.0114678931326225
4	C	26	50	20120601	15	1406	20.92	0.0101381293331265	0.0115893811486982
4	C	26	50	20120601	15	1408	20.96	0.0104105917180533	0.0115587492829371
4	C	26	50	20120601	15	1410	21	0.0106744627555887	0.0118884236775297
4	C	26	50	20120601	15	1412	21.04	0.0115510559611579	0.0129453432544371
4	C	26	50	20120601	15	1414	21.08	0.0126230156993011	0.0132433321941647
4	C	26	50	20120601	15	1416	21.12	0.0139511531532003	0.0136333227971925
4	C	26	50	20120601	15	1418	21.16	0.0146249057075183	0.0138027243687614
4	C	26	50	20120601	15	1420	21.2	0.0163178536919673	0.0150507749086235
4	C	26	50	20120601	15	1422	21.24	0.0170581379233271	0.0152547610728602
4	C	26	50	20120601	15	1424	21.28	0.0178277105175637	0.0152958156925759
4	C	26	50	20120601	15	1426	21.32	0.0187400762551931	0.0160529290653279
4	C	26	50	20120601	15	1428	21.36	0.0190903910967285	0.0158782595482392
4	C	26	50	20120601	15	1430	21.4	0.0196512752666335	0.0159293055867731
4	C	26	50	20120601	15	1432	21.44	0.0192586188710406	0.0160229972352803
4	C	26	50	20120601	15	1434	21.48	0.0189528305435165	0.0163403821140159
4	C	26	50	20120601	15	1436	21.52	0.0180299854833899	0.0164019711146572
4	C	26	50	20120601	15	1438	21.56	0.0178263882278829	0.0165617277497307
4	C	26	50	20120601	15	1440	21.6	0.0174905549332261	0.0165854441111717
4	C	26	50	20120601	15	1442	21.64	0.0175225232308036	0.0162195799915180
4	C	26	50	20120601	15	1444	21.68	0.0167866230614871	0.0163451055873142
4	C	26	50	20120601	15	1446	21.72	0.0163958122145931	0.0160993789097841
4	C	26	50	20120601	15	1448	21.76	0.0162771879809813	0.0162194173569583
4	C	26	50	20120601	15	1450	21.8	0.0159802102039507	0.0155438404671449
4	C	26	50	20120601	15	1452	21.84	0.0152433483694119	0.0156680649864637
4	C	26	50	20120601	15	1454	21.88	0.0145786962793678	0.0156940582317401
4	C	26	50	20120601	15	1456	21.92	0.0140759362868763	0.0153475829800265
4	C	26	50	20120601	15	1458	21.96	0.0131289718144435	0.0156581513493915
4	C	26	50	20120601	15	1460	22	0.0121754807464203	0.0151501941220583
4	C	26	50	20120601	15	1462	22.04	0.0113429685775903	0.0148264452822920
4	C	26	50	20120601	15	1464	22.08	0.0104033933710209	0.0137015515305092
4	C	26	50	20120601	15	1466	22.12	0.00894215013663101	0.0133637736922042
4	C	26	50	20120601	15	1468	22.16	0.00722971075375858	0.0131236084095081
4	C	26	50	20120601	15	1470	22.2	0.00614110812614933	0.0126995540686675
4	C	26	50	20120601	15	1472	22.24	0.00473637799708279	0.0127222298517693
4	C	26	50	20120601	15	1474	22.28	0.00356842851339354	0.0131030987773198
4	C	26	50	20120601	15	1476	22.32	0.00170395763703209	0.0135003937933973
4	C	26	50	20120601	15	1478	22.36	0.000585604622975265	0.0134979542750022
4	C	26	50	20120601	15	1480	22.4	-0.00121089914957852	0.0130300617178911
4	C	26	50	20120601	15	1482	22.44	-0.00205334616868418	0.0132035857219942
4	C	26	50	20120601	15	1484	22.48	-0.00176167169251254	0.0135886124354181
4	C	26	50	20120601	15	1486	22.52	-0.00168818915581163	0.0133181299494786
4	C	26	50	20120601	15	1488	22.56	-0.00122753737213984	0.0128686221686784
4	C	26	50	20120601	15	1490	22.6	-0.00108880302167105	0.012957448922531
4	C	26	50	20120601	15	1492	22.64	-0.000894843631591575	0.0123942242291803
4	C	26	50	20120601	15	1494	22.68	-0.0002585182392018	0.0117815586296890
4	C	26	50	20120601	15	1496	22.72	-0.000252833100681061	0.00991177031033306
4	C	26	50	20120601	15	1498	22.76	-0.000458799163905078	0.00963513599539726
4	C	26	50	20120601	15	1500	22.8	-0.000723787430154737	0.00889067276296063
4	C	26	50	20120601	15	1502	22.84	-0.00119525299783121	0.00853446560061756
4	C	26	50	20120601	15	1504	22.88	-0.00129005692530524	0.00855445338800136
4	C	26	50	20120601	15	1506	22.92	-0.000868433193314257	0.00852535311552841
4	C	26	50	20120601	15	1508	22.96	-0.00114160692766293	0.0079054424999571
4	C	26	50	20120601	15	1510	23	-0.00106255062175932	0.00714127396929575
4	C	26	50	20120601	15	1512	23.04	-0.00108149083044679	0.00752811405805999
4	C	26	50	20120601	15	1514	23.08	-0.000648501134765703	0.00674120172062449
4	C	26	50	20120601	15	1516	23.12	-0.000754661126434904	0.0075332667451745
4	C	26	50	20120601	15	1518	23.16	-0.000766817706217063	0.00768933086863662
4	C	26	50	20120601	15	1520	23.2	-0.000754248176074691	0.00746882386156428
4	C	26	50	20120601	15	1522	23.24	-0.000636724200614362	0.00747005705579067
4	C	26	50	20120601	15	1524	23.28	-0.000795501492795896	0.00720796297759641
4	C	26	50	20120601	15	1526	23.32	-0.000915073956601322	0.00678211711101497
4	C	26	50	20120601	15	1528	23.36	-0.00116899529461863	0.00644317891048204
4	C	26	50	20120601	15	1530	23.4	-0.00132885728860250	0.00648099144560599
4	C	26	50	20120601	15	1532	23.44	-0.00112985057031892	0.00610441890085797
4	C	26	50	20120601	15	1534	23.48	-0.00099174024158452	0.00555552054444749
4	C	26	50	20120601	15	1536	23.52	-0.000793690592329277	0.00527647888447514
4	C	26	50	20120601	15	1538	23.56	-0.00100378757336899	0.00421089866371182
4	C	26	50	20120601	15	1540	23.6	-0.00118311692414571	0.00295082730856958
4	C	26	50	20120601	15	1542	23.64	-0.0019066992933339	0.0021986495411502
4	C	26	50	20120601	15	1544	23.68	-0.00271818917755921	0.00146970730256062
4	C	26	50	20120601	15	1546	23.72	-0.00291954490456989	0.00202324463300907
4	C	26	50	20120601	15	1548	23.76	-0.00387313496754244	0.00102203799939141
4	C	26	50	20120601	15	1550	23.8	-0.00452368027730188	0.00105834793260534
4	C	26	50	20120601	15	1552	23.84	-0.00594021527123761	-4.624973323707e-05
4	C	26	50	20120601	15	1554	23.88	-0.00667348924596875	-0.000199093692417669
4	C	26	50	20120601	15	1556	23.92	-0.00665013435751429	3.34675053749204e-05
4	C	26	50	20120601	15	1558	23.96	-0.00634313320043908	-0.000121449125202689
4	C	26	50	20120601	15	1560	24	-0.00615796321836044	0.00044642133041109
4	C	26	50	20120601	15	1562	24.04	-0.00576950343080321	-0.000328698587234569
4	C	26	50	20120601	15	1564	24.08	-0.0056985806206502	-0.00077144642720671
4	C	26	50	20120601	15	1566	24.12	-0.00520081280203393	-0.00125710857772907
4	C	26	50	20120601	15	1568	24.16	-0.00519424378003671	-0.00211502002213927
4	C	26	50	20120601	15	1570	24.2	-0.00449507073693507	-0.00265693251710502
4	C	26	50	20120601	15	1572	24.24	-0.003810534804204	-0.00412854900797479
4	C	26	50	20120601	15	1574	24.28	-0.00338941736066835	-0.00588136065251909
4	C	26	50	20120601	15	1576	24.32	-0.00360712139646007	-0.00667213230805569
4	C	26	50	20120601	15	1578	24.36	-0.00350592027393665	-0.00786213645225009
4	C	26	50	20120601	15	1580	24.4	-0.00344308676536041	-0.00923509740500879
4	C	26	50	20120601	15	1582	24.44	-0.00304579882035075	-0.0107333506083259
4	C	26	50	20120601	15	1584	24.48	-0.00336095631272559	-0.0116503973928467
4	C	26	50	20120601	15	1586	24.52	-0.00323735404737418	-0.0133171894974597
4	C	26	50	20120601	15	1588	24.56	-0.00356396666960425	-0.0141277460007338
4	C	26	50	20120601	15	1590	24.6	-0.00271869122337385	-0.0137869205322019
4	C	26	50	20120601	15	1592	24.64	-0.00191280162485554	-0.0135932439848349
4	C	26	50	20120601	15	1594	24.68	-0.000909841366420543	-0.0142993608165278
4	C	26	50	20120601	15	1596	24.72	-0.000177066609076924	-0.0142485198389605
4	C	26	50	20120601	15	1598	24.76	0.000170476373876263	-0.0145605660614981
4	C	26	50	20120601	15	1600	24.8	0.00115441545989734	-0.0163886492228997
4	C	26	50	20120601	15	1602	24.84	0.00147155285125951	-0.0168306616718194
4	C	26	50	20120601	15	1604	24.88	0.00228720052335819	-0.017738657489541
4	C	26	50	20120601	15	1606	24.92	0.00264061249259522	-0.0191200612972671
4	C	26	50	20120601	15	1608	24.96	0.00268120042183534	-0.0199398808993748
4	C	26	50	20120601	15	1610	25	0.00273494053720552	-0.0215353966404441
4	C	26	50	20120601	15	1612	25.04	0.00237891227287809	-0.0222234822492167
4	C	26	50	20120601	15	1614	25.08	0.00270453494561449	-0.022411360520978
4	C	26	50	20120601	15	1616	25.12	0.00287572549733976	-0.0224226035187988
4	C	26	50	20120601	15	1618	25.16	0.00311416190395586	-0.0215193453165112
4	C	26	50	20120601	15	1620	25.2	0.00376165958348838	-0.021319021965401
4	C	26	50	20120601	15	1622	25.24	0.00390626292024103	-0.0208246836146735
4	C	26	50	20120601	15	1624	25.28	0.00477642852516919	-0.0203575688750217
4	C	26	50	20120601	15	1626	25.32	0.00466894829442884	-0.0196487650375603
4	C	26	50	20120601	15	1628	25.36	0.00533794202010943	-0.0197252032806065
4	C	26	50	20120601	15	1630	25.4	0.00566321113945524	-0.0192412593995625
4	C	26	50	20120601	15	1632	25.44	0.00662416925508776	-0.0190466636133799
4	C	26	50	20120601	15	1634	25.48	0.00765046403730192	-0.0181303946463184
4	C	26	50	20120601	15	1636	25.52	0.00909621456211593	-0.0181610830806219
4	C	26	50	20120601	15	1638	25.56	0.00997196631061546	-0.0174703104660807
4	C	26	50	20120601	15	1640	25.6	0.0112903456909344	-0.018239593146537
4	C	26	50	20120601	15	1642	25.64	0.0117450294933730	-0.0184958345019034
4	C	26	50	20120601	15	1644	25.68	0.0126157678547939	-0.0194085608639912
4	C	26	50	20120601	15	1646	25.72	0.0128898283010462	-0.019626222473376
4	C	26	50	20120601	15	1648	25.76	0.0141679167369731	-0.021860474840959
4	C	26	50	20120601	15	1650	25.8	0.0144646328844945	-0.0220786738514975
4	C	26	50	20120601	15	1652	25.84	0.0146836309256958	-0.0226861422161471
4	C	26	50	20120601	15	1654	25.88	0.0150278505067774	-0.0236159876334074
4	C	26	50	20120601	15	1656	25.92	0.0150929043306466	-0.024310649335245
4	C	26	50	20120601	15	1658	25.96	0.0150224764952404	-0.0252298881507876
4	C	26	50	20120601	15	1660	26	0.0146718222424500	-0.0259500764074261
4	C	26	50	20120601	15	1662	26.04	0.0149709284108919	-0.0260659004981844
4	C	26	50	20120601	15	1664	26.08	0.0148157891830996	-0.02626827445896
4	C	26	50	20120601	15	1666	26.12	0.0149026926065074	-0.0266453745053668
4	C	26	50	20120601	15	1668	26.16	0.0154054455279311	-0.0260130796216298
4	C	26	50	20120601	15	1670	26.2	0.0159272903324467	-0.0266086049527451
4	C	26	50	20120601	15	1672	26.24	0.0163657672474605	-0.0268493748117391
4	C	26	50	20120601	15	1674	26.28	0.0172360035630668	-0.0265040945704857
4	C	26	50	20120601	15	1676	26.32	0.0172483779317376	-0.0264369901369511
4	C	26	50	20120601	15	1678	26.36	0.0171375035884475	-0.0261674410319628
4	C	26	50	20120601	15	1680	26.4	0.0162413871646498	-0.0262184234308864
4	C	26	50	20120601	15	1682	26.44	0.0160437508193082	-0.0250919316177781
4	C	26	50	20120601	15	1684	26.48	0.0159879600942725	-0.0251895830642599
4	C	26	50	20120601	15	1686	26.52	0.0156366694453791	-0.0252416261233553
4	C	26	50	20120601	15	1688	26.56	0.0157488872915534	-0.0247395095980347
4	C	26	50	20120601	15	1690	26.6	0.0161343524111816	-0.0238570898325886
4	C	26	50	20120601	15	1692	26.64	0.0169081252196984	-0.0236314662008476
4	C	26	50	20120601	15	1694	26.68	0.0178400353887598	-0.0226313909380798
4	C	26	50	20120601	15	1696	26.72	0.0182596325527159	-0.022540315584663
4	C	26	50	20120601	15	1698	26.76	0.0197589817715438	-0.0213477092875137
4	C	26	50	20120601	15	1700	26.8	0.0207424470960215	-0.0203529302545371
4	C	26	50	20120601	15	1702	26.84	0.0219860357920943	-0.0203718100055948
4	C	26	50	20120601	15	1704	26.88	0.0231063121365960	-0.0198896268204358
4	C	26	50	20120601	15	1706	26.92	0.0237705965311138	-0.0191434594606565
4	C	26	50	20120601	15	1708	26.96	0.0247468196679386	-0.0191167393096091
4	C	26	50	20120601	15	1710	27	0.0259567677588965	-0.0187355203662019
4	C	26	50	20120601	15	1712	27.04	0.0271202957038830	-0.0190874636746544
4	C	26	50	20120601	15	1714	27.08	0.0274382179837722	-0.0187875019070072
4	C	26	50	20120601	15	1716	27.12	0.0282163041436543	-0.0192042847859742
4	C	26	50	20120601	15	1718	27.16	0.0288578196998180	-0.0194453799140876
4	C	26	50	20120601	15	1720	27.2	0.0298844680354227	-0.0191686890306093
4	C	26	50	20120601	15	1722	27.24	0.0310704628841679	-0.0199707956078482
4	C	26	50	20120601	15	1724	27.28	0.0315098731801328	-0.0200102380241028
4	C	26	50	20120601	15	1726	27.32	0.0326751992976639	-0.0208416400352863
4	C	26	50	20120601	15	1728	27.36	0.0328016582744113	-0.021207468799601
4	C	26	50	20120601	15	1730	27.4	0.0333776674583658	-0.0213712347301238
4	C	26	50	20120601	15	1732	27.44	0.0335490701421254	-0.0217370917787097
4	C	26	50	20120601	15	1734	27.48	0.0337442033294617	-0.0224040631789961
4	C	26	50	20120601	15	1736	27.52	0.0344642289515405	-0.0231205956935759
4	C	26	50	20120601	15	1738	27.56	0.0350472243504932	-0.0237668347230379
4	C	26	50	20120601	15	1740	27.6	0.0354008625939002	-0.0239046356925555
4	C	26	50	20120601	15	1742	27.64	0.0354534925516239	-0.0240355706552279
4	C	26	50	20120601	15	1744	27.68	0.0357328916540742	-0.0244204276630243
4	C	26	50	20120601	15	1746	27.72	0.0352031626089483	-0.0236466760677109
4	C	26	50	20120601	15	1748	27.76	0.0353614343197812	-0.0234046829139854
4	C	26	50	20120601	15	1750	27.8	0.0360229751399881	-0.0238900692928631
4	C	26	50	20120601	15	1752	27.84	0.0357810951233476	-0.0231202209269819
4	C	26	50	20120601	15	1754	27.88	0.0355393777412668	-0.0234889346869638
4	C	26	50	20120601	15	1756	27.92	0.0350149590680676	-0.0230941145446205
4	C	26	50	20120601	15	1758	27.96	0.0351715549358292	-0.0215981170119353
4	C	26	50	20120601	15	1760	28	0.0353707822714285	-0.0213810705854501
4	C	26	50	20120601	15	1762	28.04	0.0360711573960582	-0.0206573609370413
4	C	26	50	20120601	15	1764	28.08	0.0365784923694239	-0.0199425608340755
4	C	26	50	20120601	15	1766	28.12	0.0374292973906832	-0.0190201966065601
4	C	26	50	20120601	15	1768	28.16	0.0389539398190742	-0.0171493546981002
4	C	26	50	20120601	15	1770	28.2	0.0401562334791257	-0.0169675575446571
4	C	26	50	20120601	15	1772	28.24	0.0412157622800556	-0.0165459804817137
4	C	26	50	20120601	15	1774	28.28	0.0419894785200299	-0.0158807344219734
4	C	26	50	20120601	15	1776	28.32	0.0426739578842185	-0.0156749663486481
4	C	26	50	20120601	15	1778	28.36	0.0433575887202696	-0.0154749965509285
4	C	26	50	20120601	15	1780	28.4	0.0441268501875225	-0.0155099983365973
4	C	26	50	20120601	15	1782	28.44	0.0443714384231349	-0.0155222312839118
4	C	26	50	20120601	15	1784	28.48	0.0445627108074459	-0.015612953083938
4	C	26	50	20120601	15	1786	28.52	0.0439357899352459	-0.0157806788124355
4	C	26	50	20120601	15	1788	28.56	0.0438029245710609	-0.0152552277633358
4	C	26	50	20120601	15	1790	28.6	0.0430468860006163	-0.0150671373595401
4	C	26	50	20120601	15	1792	28.64	0.0429122528694784	-0.0146253370426548
4	C	26	50	20120601	15	1794	28.68	0.0428683415383667	-0.0144578234461917
4	C	26	50	20120601	15	1796	28.72	0.0422558456445029	-0.0132553176541059
4	C	26	50	20120601	15	1798	28.76	0.0422547142736530	-0.0132292961245582
4	C	26	50	20120601	15	1800	28.8	0.0421657602405797	-0.0110572055141094
4	C	26	50	20120601	15	1802	28.84	0.0417481429756109	-0.0096841455664013
4	C	26	50	20120601	15	1804	28.88	0.0420599063554361	-0.00881093940231399
4	C	26	50	20120601	15	1806	28.92	0.0416883217419226	-0.00724293011503289
4	C	26	50	20120601	15	1808	28.96	0.0415210202774938	-0.00556609709412709
4	C	26	50	20120601	15	1810	29	0.0409667192717217	-0.00573955038755219
4	C	26	50	20120601	15	1812	29.04	0.0406782904156757	-0.00546172813322399
4	C	26	50	20120601	15	1814	29.08	0.0397277267697266	-0.00501405883005479
4	C	26	50	20120601	15	1816	29.12	0.0390520862403029	-0.00489830544997449
4	C	26	50	20120601	15	1818	29.16	0.0379731120028903	-0.00513355987607529
4	C	26	50	20120601	15	1820	29.2	0.0378958252317066	-0.00425200985196999
4	C	26	50	20120601	15	1822	29.24	0.0373576462605455	-0.00436634901848789
4	C	26	50	20120601	15	1824	29.28	0.0367720204243669	-0.00467719315949749
4	C	26	50	20120601	15	1826	29.32	0.0360050924094919	-0.00451512428524949
4	C	26	50	20120601	15	1828	29.36	0.0358272550540235	-0.00422301847394139
4	C	26	50	20120601	15	1830	29.4	0.034579635849298	-0.00421227045086729
4	C	26	50	20120601	15	1832	29.44	0.0336100510309350	-0.00374133733459709
4	C	26	50	20120601	15	1834	29.48	0.0320241519420898	-0.00356696480235648
4	C	26	50	20120601	15	1836	29.52	0.0311785936531469	-0.00320902734971986
4	C	26	50	20120601	15	1838	29.56	0.0296349088391386	-0.00252575006705929
4	C	26	50	20120601	15	1840	29.6	0.0283309332239524	-0.00238058104488169
4	C	26	50	20120601	15	1842	29.64	0.0281349939348856	-0.00189628361044703
4	C	26	50	20120601	15	1844	29.68	0.0276077044081548	-0.0010577256786379
4	C	26	50	20120601	15	1846	29.72	0.0266623026417084	-0.00109293959634099
4	C	26	50	20120601	15	1848	29.76	0.0264312908562948	-0.00095526590604397
4	C	26	50	20120601	15	1850	29.8	0.0255385685450468	-0.000344396357776909
4	C	26	50	20120601	15	1852	29.84	0.0249272747327110	0.00056289235316355
4	C	26	50	20120601	15	1854	29.88	0.0248916365509392	0.00097046870183947
4	C	26	50	20120601	15	1856	29.92	0.0241998739869044	0.00248261655340691
4	C	26	50	20120601	15	1858	29.96	0.0237729229124240	0.00254371057930142
4	C	26	50	20120601	15	1860	30	0.0236735744096672	0.00324211994707938
4	C	26	50	20120601	15	1862	30.04	0.0228839482671162	0.00446774813091002
4	C	26	50	20120601	15	1864	30.08	0.0221164545668164	0.00509594179531615
4	C	26	50	20120601	15	1866	30.12	0.0215703559997060	0.00526529386941033
4	C	26	50	20120601	15	1868	30.16	0.0204539758135687	0.00479874481518344
4	C	26	50	20120601	15	1870	30.2	0.0198601475387282	0.00477979435344764
4	C	26	50	20120601	15	1872	30.24	0.0190149428031759	0.00495706602349111
4	C	26	50	20120601	15	1874	30.28	0.0180489642293970	0.00515243962713295
4	C	26	50	20120601	15	1876	30.32	0.0175417565352519	0.00554127764610744
4	C	26	50	20120601	15	1878	30.36	0.0167305636358747	0.00546491011373929
4	C	26	50	20120601	15	1880	30.4	0.0151201279417223	0.0055570461273279
4	C	26	50	20120601	15	1882	30.44	0.0137705085838106	0.0053518083840885
4	C	26	50	20120601	15	1884	30.48	0.0132677132359801	0.0058972705550958
4	C	26	50	20120601	15	1886	30.52	0.0126383669875206	0.00547133064331247
4	C	26	50	20120601	15	1888	30.56	0.0128133193473218	0.00535791071561014
4	C	26	50	20120601	15	1890	30.6	0.0134150813602472	0.00547622382223828
4	C	26	50	20120601	15	1892	30.64	0.0129851816504892	0.0047631985572932
4	C	26	50	20120601	15	1894	30.68	0.0123268440240011	0.00483315263115598
4	C	26	50	20120601	15	1896	30.72	0.0117858507678509	0.00501222035242366
4	C	26	50	20120601	15	1898	30.76	0.0113443262226102	0.0046514049751876
4	C	26	50	20120601	15	1900	30.8	0.0107404004629344	0.00516674439731636
4	C	26	50	20120601	15	1902	30.84	0.0102187395061818	0.00543987146261747
4	C	26	50	20120601	15	1904	30.88	0.00989339967615786	0.00556939928279523
4	C	26	50	20120601	15	1906	30.92	0.00960668908959013	0.0058264679530956
4	C	26	50	20120601	15	1908	30.96	0.00886810191450515	0.00536943655614348
4	C	26	50	20120601	15	1910	31	0.00867422737723943	0.00560706686102903
4	C	26	50	20120601	15	1912	31.04	0.00856799872550177	0.00559666532027778
4	C	26	50	20120601	15	1914	31.08	0.00878662200010903	0.005422900899869
4	C	26	50	20120601	15	1916	31.12	0.00858127111978464	0.00521305282041627
4	C	26	50	20120601	15	1918	31.16	0.00872591688294416	0.00552586271827757
4	C	26	50	20120601	15	1920	31.2	0.00881629220064762	0.00577259348743699
4	C	26	50	20120601	15	1922	31.24	0.00867945996742021	0.0059629395618646
4	C	26	50	20120601	15	1924	31.28	0.00863882254070542	0.0065660238644708
4	C	26	50	20120601	15	1926	31.32	0.00800053846253176	0.00717810256533368
4	C	26	50	20120601	15	1928	31.36	0.00809237749127226	0.00682360165165362
4	C	26	50	20120601	15	1930	31.4	0.00819905869134988	0.00660689463642338
4	C	26	50	20120601	15	1932	31.44	0.0080534159076289	0.00708327954597657
4	C	26	50	20120601	15	1934	31.48	0.00744628695423431	0.00625076737714659
4	C	26	50	20120601	15	1936	31.52	0.00722576156238566	0.00610683579183606
4	C	26	50	20120601	15	1938	31.56	0.0066854541998132	0.00612569432969031
4	C	26	50	20120601	15	1940	31.6	0.00599247541211476	0.00565381369033328
4	C	26	50	20120601	15	1942	31.64	0.00513124056583298	0.00489451535762735
4	C	26	50	20120601	15	1944	31.68	0.00469321619915916	0.00474325107499592
4	C	26	50	20120601	15	1946	31.72	0.00378233538577028	0.00506809593027302
4	C	26	50	20120601	15	1948	31.76	0.00331917337302528	0.00451629101143848
4	C	26	50	20120601	15	1950	31.8	0.00314180412224601	0.00416145210071701
4	C	26	50	20120601	15	1952	31.84	0.00266671321810239	0.00438426144746889
4	C	26	50	20120601	15	1954	31.88	0.00287818976447219	0.00351718802049485
4	C	26	50	20120601	15	1956	31.92	0.00258255831875303	0.00324221823492196
4	C	26	50	20120601	15	1958	31.96	0.0023637087699758	0.00292519398064479
4	C	26	50	20120601	15	1960	32	0.00257058912226789	0.00321705442589988
4	C	26	50	20120601	15	1962	32.04	0.00238812304580983	0.00302157758466798
4	C	26	50	20120601	15	1964	32.08	0.00246117283316064	0.00290202562695921
4	C	26	50	20120601	15	1966	32.12	0.00275318408307896	0.00342842863270524
4	C	26	50	20120601	15	1968	32.16	0.00255716752845419	0.00303551112379126
4	C	26	50	20120601	15	1970	32.2	0.00241090956183356	0.00288833391835509
4	C	26	50	20120601	15	1972	32.24	0.00284370487386051	0.00318923967355512
4	C	26	50	20120601	15	1974	32.28	0.00257874418477531	0.00278698713183475
4	C	26	50	20120601	15	1976	32.32	0.00280837852617921	0.00295780433117955
4	C	26	50	20120601	15	1978	32.36	0.00282860439641623	0.00342390345336156
4	C	26	50	20120601	15	1980	32.4	0.00280898168826356	0.00308036927088296
4	C	26	50	20120601	15	1982	32.44	0.00328810875791419	0.00320687633089148
4	C	26	50	20120601	15	1984	32.48	0.00329948681313026	0.00310047868063312
4	C	26	50	20120601	15	1986	32.52	0.00330457303220734	0.00303652299359514
4	C	26	50	20120601	15	1988	32.56	0.00335675539133856	0.00318902966284111
4	C	26	50	20120601	15	1990	32.6	0.00372752188230626	0.00361009973022242
4	C	26	50	20120601	15	1992	32.64	0.00362410892977129	0.00295882044362411
4	C	26	50	20120601	15	1994	32.68	0.00324970635431337	0.00284768786493757
4	C	26	50	20120601	15	1996	32.72	0.00345695807908694	0.00283814065059935
4	C	26	50	20120601	15	1998	32.76	0.00311291315338029	0.00345888635927924
4	C	26	50	20120601	15	2000	32.8	0.00337439416999526	0.00328107021701426
4	C	26	50	20120601	15	2002	32.84	0.00305325306932734	0.00326225969171046
4	C	26	50	20120601	15	2004	32.88	0.00305518028885946	0.00304603032711091
4	C	26	50	20120601	15	2006	32.92	0.00304583205436946	0.00333744289093079
4	C	26	50	20120601	15	2008	32.96	0.00271624675523129	0.0026640481326441
4	C	26	50	20120601	15	2010	33	0.00274492983470334	0.00320063187090682
4	C	26	50	20120601	15	2012	33.04	0.00272125278839938	0.00339547910426075
4	C	26	50	20120601	15	2014	33.08	0.00272086571814735	0.0034858986868487
4	C	26	50	20120601	15	2016	33.12	0.00246193297295042	0.00314506883425474
4	C	26	50	20120601	15	2018	33.16	0.00278903590302256	0.0034176538314974
4	C	26	50	20120601	15	2020	33.2	0.00284431510701267	0.00382331858770107
4	C	26	50	20120601	15	2022	33.24	0.00271175811209499	0.00342988161693243
4	C	26	50	20120601	15	2024	33.28	0.00257615376979312	0.00374169201935852
4	C	26	50	20120601	15	2026	33.32	0.002932267169777	0.00342925009986615
4	C	26	50	20120601	15	2028	33.36	0.00297915188490357	0.00413515833505859
4	C	26	50	20120601	15	2030	33.4	0.00308136063459018	0.00406327739521707
4	C	26	50	20120601	15	2032	33.44	0.00274980321463928	0.00401132413868295
4	C	26	50	20120601	15	2034	33.48	0.00269726659501068	0.00362217640693831
4	C	26	50	20120601	15	2036	33.52	0.00300985163291557	0.00415923956359867
4	C	26	50	20120601	15	2038	33.56	0.00286863816607192	0.00380654460063776
4	C	26	50	20120601	15	2040	33.6	0.00258356934002877	0.00366493359836174
4	C	26	50	20120601	15	2042	33.64	0.00269108379473734	0.0034022493688479
4	C	26	50	20120601	15	2044	33.68	0.00283759617837784	0.00359523281014797
4	C	26	50	20120601	15	2046	33.72	0.00254254950996672	0.00394158856081555
4	C	26	50	20120601	15	2048	33.76	0.0026815295093313	0.00346958587482809
4	C	26	50	20120601	15	2050	33.8	0.00289550963797058	0.00367625451934989
4	C	26	50	20120601	15	2052	33.84	0.00283471613245806	0.00379655106049925
4	C	26	50	20120601	15	2054	33.88	0.00277393040512014	0.00391682709555196
4	C	26	50	20120601	15	2056	33.92	0.00265056784896756	0.00340094956516272
4	C	26	50	20120601	15	2058	33.96	0.00292403361841686	0.00353479002959893
4	C	26	50	20120601	15	2060	34	0.00272934237281886	0.00370551742638251
4	C	26	50	20120601	15	2062	34.04	0.00265443121171938	0.00353359121490424
4	C	26	50	20120601	15	2064	34.08	0.00280512088523828	0.00392865699200121
4	C	26	50	20120601	15	2066	34.12	0.00283042823693695	0.00365335910888185
4	C	26	50	20120601	15	2068	34.16	0.00280643610385129	0.00385149750003813
4	C	26	50	20120601	15	2070	34.2	0.00290374460354427	0.00405481544836661
4	C	26	50	20120601	15	2072	34.24	0.00286760791149174	0.00391329156164603
4	C	26	50	20120601	15	2074	34.28	0.00291342348116516	0.00387408461194958
4	C	26	50	20120601	15	2076	34.32	0.00307562953412866	0.00349715002852959
4	C	26	50	20120601	15	2078	34.36	0.00301422650257077	0.00374284347204101
4	C	26	50	20120601	15	2080	34.4	0.00293080925701555	0.00314794760738231
4	C	26	50	20120601	15	2082	34.44	0.00291588067722978	0.00348686940303792
4	C	26	50	20120601	15	2084	34.48	0.00302520716377581	0.00394017505435996
4	C	26	50	20120601	15	2086	34.52	0.00282154110677896	0.00345793720984685
4	C	26	50	20120601	15	2088	34.56	0.00305694140900868	0.00373556592904904
4	C	26	50	20120601	15	2090	34.6	0.00304768891677686	0.00410969259144093
4	C	26	50	20120601	15	2092	34.64	0.00315315530740439	0.00363499201024053
4	C	26	50	20120601	15	2094	34.68	0.00267763165391069	0.00432453991583665
4	C	26	50	20120601	15	2096	34.72	0.00291313568870521	0.00450776047523024
4	C	26	50	20120601	15	2098	34.76	0.00277999172444847	0.00439631054702031
4	C	26	50	20120601	15	2100	34.8	0.00263721413740485	0.00422126060648333
4	C	26	50	20120601	15	2102	34.84	0.00253352894875912	0.0040618554034801
4	C	26	50	20120601	15	2104	34.88	0.00289072535348907	0.00458549060236574
4	C	26	50	20120601	15	2106	34.92	0.00295855174304726	0.00361979557840605
4	C	26	50	20120601	15	2108	34.96	0.00259484359196937	0.00413991433526885
4	C	26	50	20120601	15	2110	35	0.00247617841687488	0.00378086113884218
4	C	26	50	20120601	15	2112	35.04	0.00243164193265795	0.00433235910262302
4	C	26	50	20120601	15	2114	35.08	0.00263232520111972	0.00386240815767184
4	C	26	50	20120601	15	2116	35.12	0.00281386001794697	0.00411366370312408
4	C	26	50	20120601	15	2118	35.16	0.00295099418576994	0.00407030179398137
4	C	26	50	20120601	15	2120	35.2	0.00240599524041499	0.0038942287406427
4	C	26	50	20120601	15	2122	35.24	0.0025413962188066	0.00413001059769155
4	C	26	50	20120601	15	2124	35.28	0.00261508735200796	0.00451577623770177
4	C	26	50	20120601	15	2126	35.32	0.00250688799367114	0.00391019796947833
4	C	26	50	20120601	15	2128	35.36	0.00279884319123491	0.00411656496224729
4	C	26	50	20120601	15	2130	35.4	0.00260245418225528	0.00397938907512422
4	C	26	50	20120601	15	2132	35.44	0.00237715086988615	0.00397811133317062
4	C	26	50	20120601	15	2134	35.48	0.00282320584827391	0.00404620359487854
4	C	26	50	20120601	15	2136	35.52	0.00284655380708191	0.00421340535725113
4	C	26	50	20120601	15	2138	35.56	0.00288077282554387	0.00443150042309284
4	C	26	50	20120601	15	2140	35.6	0.00291815897527876	0.0039451608642741
4	C	26	50	20120601	15	2142	35.64	0.00255218454696717	0.00414563553623543
4	C	26	50	20120601	15	2144	35.68	0.00264189094165562	0.00396087136273851
4	C	26	50	20120601	15	2146	35.72	0.00277379110508425	0.00393764644051043
4	C	26	50	20120601	15	2148	35.76	0.00270300335232644	0.00417778768157598
4	C	26	50	20120601	15	2150	35.8	0.00295099347866316	0.00407749943390707
4	C	26	50	20120601	15	2152	35.84	0.00272582946632993	0.00361800023428862
4	C	26	50	20120601	15	2154	35.88	0.00292330034868477	0.00361434166380276
4	C	26	50	20120601	15	2156	35.92	0.00308921659092916	0.00442160375658335
4	C	26	50	20120601	15	2158	35.96	0.00286192418718456	0.00387516577821801
4	C	26	50	20120601	15	2160	36	0.00297636093443823	0.0038419444874243
4	C	26	50	20120601	15	2162	36.04	0.00301538120794444	0.0040099127535477
4	C	26	50	20120601	15	2164	36.08	0.00300269217675605	0.00428855171620816
4	C	26	50	20120601	15	2166	36.12	0.00308847907855639	0.00378000122628558
4	C	26	50	20120601	15	2168	36.16	0.00272014644912953	0.00401948344383106
4	C	26	50	20120601	15	2170	36.2	0.00267561569247753	0.00376190141400755
4	C	26	50	20120601	15	2172	36.24	0.00307264554351206	0.00410548813452
4	C	26	50	20120601	15	2174	36.28	0.0028034627198364	0.0044078455799418
4	C	26	50	20120601	15	2176	36.32	0.0029902987162022	0.0038048857281291
4	C	26	50	20120601	15	2178	36.36	0.00315671134740698	0.00377961585308983
4	C	26	50	20120601	15	2180	36.4	0.00304830268546293	0.00391487618794267
4	C	26	50	20120601	15	2182	36.44	0.00296966321900683	0.00338794516434992
4	C	26	50	20120601	15	2184	36.48	0.00288779581009461	0.0035662647666431
4	C	26	50	20120601	15	2186	36.52	0.0028059545641333	0.00374452567907345
4	C	26	50	20120601	15	2188	36.56	0.00299557090436272	0.00394310813328832
4	C	26	50	20120601	15	2190	36.6	0.00319196344887626	0.00399861672271824
4	C	26	50	20120601	15	2192	36.64	0.00307977176565285	0.0042114820268063
4	C	26	50	20120601	15	2194	36.68	0.00286779458768197	0.0044111682747066
4	C	26	50	20120601	15	2196	36.72	0.00309672818626571	0.004252423509437
4	C	26	50	20120601	15	2198	36.76	0.00273986553593648	0.00405748831199949
4	C	26	50	20120601	15	2200	36.8	0.00288739983029715	0.00429981734144603
4	C	26	50	20120601	15	2202	36.84	0.00306230552105076	0.00372028252308047
4	C	26	50	20120601	15	2204	36.88	0.00292610261285861	0.00389814816282013
4	C	26	50	20120601	15	2206	36.92	0.00299670227521262	0.00402579720028027
4	C	26	50	20120601	15	2208	36.96	0.00296152159152825	0.00403216611105842
4	C	26	50	20120601	15	2210	37	0.0031490130758802	0.00357131138774043
4	C	26	50	20120601	15	2212	37.04	0.00291631130525952	0.00393774119281911
4	C	26	50	20120601	15	2214	37.08	0.00325334314591037	0.00385849927138544
4	C	26	50	20120601	15	2216	37.12	0.00308838786178161	0.00379895946619597
4	C	26	50	20120601	15	2218	37.16	0.00319480531102984	0.0043414213831307
4	C	26	50	20120601	15	2220	37.2	0.00310705901633884	0.00401399417388871
4	C	26	50	20120601	15	2222	37.24	0.00276679216216406	0.00390353702359956
4	C	26	50	20120601	15	2224	37.28	0.00276045507119107	0.0040149190695585
4	C	26	50	20120601	15	2226	37.32	0.00312097417068581	0.00343436389610769
4	C	26	50	20120601	15	2228	37.36	0.00323821318211332	0.00412008847533794
4	C	26	50	20120601	15	2230	37.4	0.0031858427325783	0.00412834536122185
4	C	26	50	20120601	15	2232	37.44	0.00324789913080202	0.00405390186640531
4	C	26	50	20120601	15	2234	37.48	0.00299192859733283	0.00394078104487143
4	C	26	50	20120601	15	2236	37.52	0.00311221948162794	0.00442523192147762
4	C	26	50	20120601	15	2238	37.56	0.00253711963699399	0.00430621595070899
4	C	26	50	20120601	15	2240	37.6	0.00182021603277546	0.00440710962320394
4	C	26	50	20120601	15	2242	37.64	0.00143374738720337	0.00448810927067429
4	C	26	50	20120601	15	2244	37.68	0.00171358277453761	0.00477979576766121
4	C	26	50	20120601	15	2246	37.72	0.00135876840042144	0.0047183317127881
4	C	26	50	20120601	15	2248	37.76	0.00173279896700178	0.00457982300009317
4	C	26	50	20120601	15	2250	37.8	0.00185076714694205	0.00497595284561661
4	C	26	50	20120601	15	2252	37.84	0.00167320697733185	0.00501401781786144
4	C	26	50	20120601	15	2254	37.88	0.00174053726077237	0.00453638090504148
4	C	26	50	20120601	15	2256	37.92	0.00155290477932824	0.00503604207277506
4	C	26	50	20120601	15	2258	37.96	0.00183625024472429	0.0048089695792394
4	C	26	50	20120601	15	2260	38	0.00189305283956378	0.00495150180022996
4	C	26	50	20120601	15	2262	38.04	0.00152029853001281	0.00455616250008789
4	C	26	50	20120601	15	2264	38.08	0.00163964486106962	0.00439166202704079
4	C	26	50	20120601	15	2266	38.12	0.0019448484112857	0.00490376502143205
4	C	26	50	20120601	15	2268	38.16	0.00181012547758657	0.0051278422106426
4	C	26	50	20120601	15	2270	38.2	0.00154617001150151	0.00459073139498518
4	C	26	50	20120601	15	2272	38.24	0.00186161487207223	0.00437805234282329
4	C	26	50	20120601	15	2274	38.28	0.00175670214605436	0.00463626723321596
4	C	26	50	20120601	15	2276	38.32	0.00169485222301076	0.00488299870948217
4	C	26	50	20120601	15	2278	38.36	0.00162701261055575	0.00465218512609929
4	C	26	50	20120601	15	2280	38.4	0.0016780874283356	0.00432880447683399
4	C	26	50	20120601	15	2282	38.44	0.00225467714695752	0.00469273890208186
4	C	26	50	20120601	15	2284	38.48	0.0024444228877279	0.00468402805364443
4	C	26	50	20120601	15	2286	38.52	0.00240488642627141	0.00459014336498595
4	C	26	50	20120601	15	2288	38.56	0.00255753734530075	0.0045628356082033
4	C	26	50	20120601	15	2290	38.6	0.00234165481657737	0.00435099773026831
4	C	26	50	20120601	15	2292	38.64	0.00274670962247158	0.00444349719674245
4	C	26	50	20120601	15	2294	38.68	0.00156750631232822	0.00460887157316092
4	C	26	50	20120601	15	2296	38.72	0.00172129257190492	0.00459446541376459
4	C	26	50	20120601	15	2298	38.76	0.00217592878605712	0.00430550813682102
4	C	26	50	20120601	15	2300	38.8	0.00226593287270045	0.00463483958462475
4	C	26	50	20120601	15	2302	38.84	0.00233311155244707	0.00422351910554244
4	C	26	50	20120601	15	2304	38.88	0.0023703951716987	0.00441739859255563
4	C	26	50	20120601	15	2306	38.92	0.0021528219506615	0.00439129574572813
4	C	26	50	20120601	15	2308	38.96	0.00234772037854639	0.00407678030631061
4	C	26	50	20120601	15	2310	39	0.00207493131028668	0.00378358413634585
4	C	26	50	20120601	15	2312	39.04	0.0021775381610911	0.00383311555215441
4	C	26	50	20120601	15	2314	39.08	0.00249534376836149	0.00387274535170601
4	C	26	50	20120601	15	2316	39.12	0.00209947427955488	0.00384022975347993
4	C	26	50	20120601	15	2318	39.16	0.00216782039259725	0.00374336743816587
4	C	26	50	20120601	15	2320	39.2	0.00232983552672984	0.00419512664695745
4	C	26	50	20120601	15	2322	39.24	0.00220971646938255	0.00373371543060267
4	C	26	50	20120601	15	2324	39.28	0.00225128515572817	0.00366467847423509
4	C	26	50	20120601	15	2326	39.32	0.00225023937308306	0.00393326664939204
4	C	26	50	20120601	15	2328	39.36	0.00223604841880716	0.00426442664704764
4	C	26	50	20120601	15	2330	39.4	0.00245148547025839	0.00443110161486825
4	C	26	50	20120601	15	2332	39.44	0.00244842072804737	0.00385010435825784
4	C	26	50	20120601	15	2334	39.48	0.00269592733476711	0.00400707301271445
4	C	26	50	20120601	15	2336	39.52	0.00239543947967476	0.00452472184559057
4	C	26	50	20120601	15	2338	39.56	0.00244017720648162	0.00370224967381462
4	C	26	50	20120601	15	2340	39.6	0.00254413484337014	0.00384566386909334
4	C	26	50	20120601	15	2342	39.64	0.0025341613002114	0.00363464572590765
4	C	26	50	20120601	15	2344	39.68	0.00244632995471676	0.00357508450952484
4	C	26	50	20120601	15	2346	39.72	0.00238265548404566	0.00371903073194574
4	C	26	50	20120601	15	2348	39.76	0.00235412132126172	0.00370356390247813
4	C	26	50	20120601	15	2350	39.8	0.00234934884546346	0.00343314555112371
4	C	26	50	20120601	15	2352	39.84	0.00233643191375949	0.00373866708725929
4	C	26	50	20120601	15	2354	39.88	0.00241064439679062	0.00326506980476957
4	C	26	50	20120601	15	2356	39.92	0.00248605599150128	0.00377457425245065
4	C	26	50	20120601	15	2358	39.96	0.0023457655818498	0.00370230751514932
4	C	26	50	20120601	15	2360	40	0.0025800555850117	0.00364484526039365
4	C	26	50	20120601	15	2362	40.04	0.00233807614915779	0.00357046427381657
4	C	26	50	20120601	15	2364	40.08	0.00251146580297254	0.00373177654380866
4	C	26	50	20120601	15	2366	40.12	0.00196382362175884	0.0042679310682552
4	C	26	50	20120601	15	2368	40.16	0.00157278862201521	0.00439830246682291
4	C	26	50	20120601	15	2370	40.2	0.00233388229883857	0.00363323343567572
4	C	26	50	20120601	15	2372	40.24	0.00210747307146367	0.00386792854031257
4	C	26	50	20120601	15	2374	40.28	0.00176208817840666	0.00420648561029044
4	C	26	50	20120601	15	2376	40.32	0.0018170699732846	0.00494668216040939
4	C	26	50	20120601	15	2378	40.36	0.00165498091820911	0.00452931341518993
4	C	26	50	20120601	15	2380	40.4	0.00156240900157417	0.00480421075060202
4	C	26	50	20120601	15	2382	40.44	0.00172869435355834	0.00481513060062388
4	C	26	50	20120601	15	2384	40.48	0.00243904180512307	0.00430878769807216
4	C	26	50	20120601	15	2386	40.52	0.00213069929476822	0.00405364790193378
4	C	26	50	20120601	15	2388	40.56	0.00267185954125586	0.00426355690570678
4	C	26	50	20120601	15	2390	40.6	0.00252357429949358	0.00409374733352518
4	C	26	50	20120601	15	2392	40.64	0.00231015957343654	0.00413124237770437
4	C	26	50	20120601	15	2394	40.68	0.00220114279966067	0.00429276465841047
4	C	26	50	20120601	15	2396	40.72	0.00214382967372515	0.00429791734552498
4	C	26	50	20120601	15	2398	40.76	0.00204966376869979	0.00422427167928965
4	C	26	50	20120601	15	2400	40.8	0.0019680599691956	0.00406860551552399
4	C	26	50	20120601	15	2402	40.84	0.00226822814131218	0.00429718619711323
4	C	26	50	20120601	15	2404	40.88	0.00214850053827896	0.00410704490080946
4	C	26	50	20120601	15	2406	40.92	0.00223674845452053	0.00453535461025927
4	C	26	50	20120601	15	2408	40.96	0.00220732715556892	0.00426710092489409
4	C	26	50	20120601	15	2410	41	0.00154088254983451	0.00447373520402633
4	C	26	50	20120601	15	2412	41.04	0.00160762239911273	0.00465311716354757
4	C	26	50	20120601	15	2414	41.08	0.0014055762530409	0.00510528621142953
4	C	26	50	20120601	15	2416	41.12	0.0009626201701217	0.00524787111187528
4	C	26	50	20120601	15	2418	41.16	0.000469172420385087	0.00522053401016122
4	C	26	50	20120601	15	2420	41.2	0.000626420240598914	0.00523340476779238
4	C	26	50	20120601	15	2422	41.24	0.000364632339640905	0.00486632866711569
4	C	26	50	20120601	15	2424	41.28	0.000372999534182686	0.00470960057038604
4	C	26	50	20120601	15	2426	41.32	0.000861554458546882	0.00428491294471218
4	C	26	50	20120601	15	2428	41.36	0.000701389822860655	0.00450900427605835
4	C	26	50	20120601	15	2430	41.4	0.0007977790837381	0.00447849615398406
4	C	26	50	20120601	15	2432	41.44	0.00124179264484857	0.00342279280074035
4	C	26	50	20120601	15	2434	41.48	0.00161069025259359	0.00239362716499458
4	C	26	50	20120601	15	2436	41.52	0.00195897569766702	0.00150604552004579
4	C	26	50	20120601	15	2438	41.56	0.0015151671975231	0.000108901515370540
4	C	26	50	20120601	15	2440	41.6	0.000866446223259121	-0.00148997298290942
4	C	26	50	20120601	15	2442	41.64	0.00050910274031869	-0.0018490700906672
4	C	26	50	20120601	15	2444	41.68	0.000474023172904026	-0.00299092733413067
4	C	26	50	20120601	15	2446	41.72	-0.000165052864864564	-0.00363865835890099
4	C	26	50	20120601	15	2448	41.76	-0.000446198521064335	-0.00481935697785499
4	C	26	50	20120601	15	2450	41.8	-0.000755699159189687	-0.00642378226436729
4	C	26	50	20120601	15	2452	41.84	-0.000403977175159686	-0.00807102286648039
4	C	26	50	20120601	15	2454	41.88	-0.000123255783028626	-0.00836461360202909
4	C	26	50	20120601	15	2456	41.92	-7.49603898735872e-05	-0.00833484440654109
4	C	26	50	20120601	15	2458	41.96	-0.000376187878659054	-0.00823259676598159
4	C	26	50	20120601	15	2460	42	-0.00082576637013746	-0.00865318387943129
4	C	26	50	20120601	15	2462	42.04	-0.00132830715952674	-0.00836390649524789
4	C	26	50	20120601	15	2464	42.08	-0.00227008146818567	-0.00892558262474779
4	C	26	50	20120601	15	2466	42.12	-0.0030898091464118	-0.00900175923828499
4	C	26	50	20120601	15	2468	42.16	-0.00381139747447705	-0.00838425702841049
4	C	26	50	20120601	15	2470	42.2	-0.00484828471627338	-0.00838412974918979
4	C	26	50	20120601	15	2472	42.24	-0.00576588304408354	-0.00858418439972309
4	C	26	50	20120601	15	2474	42.28	-0.0061261680912337	-0.00815856268599129
4	C	26	50	20120601	15	2476	42.32	-0.00631309176884037	-0.00807699791878149
4	C	26	50	20120601	15	2478	42.36	-0.00622066584147148	-0.00803394218687499
4	C	26	50	20120601	15	2480	42.4	-0.00624947337173702	-0.00736152606437349
4	C	26	50	20120601	15	2482	42.44	-0.00607979602852349	-0.00736107351603349
4	C	26	50	20120601	15	2484	42.48	-0.00562014126541318	-0.00684223391533789
4	C	26	50	20120601	15	2486	42.52	-0.00580927111617714	-0.00677232226788199
4	C	26	50	20120601	15	2488	42.56	-0.005466762733506	-0.00634493278719719
4	C	26	50	20120601	15	2490	42.6	-0.00592365270910188	-0.00552727693183999
4	C	26	50	20120601	15	2492	42.64	-0.00597182082303631	-0.00444065179905499
4	C	26	50	20120601	15	2494	42.68	-0.00637625054653595	-0.00397470378559209
4	C	26	50	20120601	15	2496	42.72	-0.00702504223147804	-0.00239408678440235
4	C	26	50	20120601	15	2498	42.76	-0.00821904478167741	-0.00162590393783353
4	C	26	50	20120601	15	2500	42.8	-0.00910686359024061	-0.00032966025245698
4	C	26	50	20120601	15	2502	42.84	-0.0100768797437401	-7.21248916810292e-05
4	C	26	50	20120601	15	2504	42.88	-0.0101871530462662	0.00095385169248159
4	C	26	50	20120601	15	2506	42.92	-0.00971940898157908	0.00119788131373688
4	C	26	50	20120601	15	2508	42.96	-0.00943868758944802	0.00198704076581232
4	C	26	50	20120601	15	2510	43	-0.00909235375909066	0.00305291231456948
4	C	26	50	20120601	15	2512	43.04	-0.00865035545230657	0.00346091292731412
4	C	26	50	20120601	15	2514	43.08	-0.00757437227657844	0.00440913604981747
4	C	26	50	20120601	15	2516	43.12	-0.00725507820953365	0.00568361824116029
4	C	26	50	20120601	15	2518	43.16	-0.00616017992740878	0.00671493348152087
4	C	26	50	20120601	15	2520	43.2	-0.00556647893178893	0.0075749450330712
4	C	26	50	20120601	15	2522	43.24	-0.0049373943128385	0.00864860182748923
4	C	26	50	20120601	15	2524	43.28	-0.00396331300245394	0.00902729922811471
4	C	26	50	20120601	15	2526	43.32	-0.00273684760419438	0.00958798116548028
4	C	26	50	20120601	15	2528	43.36	-0.00163870228773029	0.00900779439466246
4	C	26	50	20120601	15	2530	43.4	-0.00121666206984520	0.00943598644154388
4	C	26	50	20120601	15	2532	43.44	-0.000395477751649823	0.00969743917388761
4	C	26	50	20120601	15	2534	43.48	0.000202430529318086	0.009295413613444
4	C	26	50	20120601	15	2536	43.52	0.00112772642154824	0.00885802140023256
4	C	26	50	20120601	15	2538	43.56	0.00304140910145314	0.00951915492693348
4	C	26	50	20120601	15	2540	43.6	0.00370846889008719	0.00934851238296364
4	C	26	50	20120601	15	2542	43.64	0.0039197007775107	0.0101752425396439
4	C	26	50	20120601	15	2544	43.68	0.00412571987374331	0.0104321945373253
4	C	26	50	20120601	15	2546	43.72	0.00415218475924278	0.0106033235707606
4	C	26	50	20120601	15	2548	43.76	0.00406077423721167	0.00988378160972014
4	C	26	50	20120601	15	2550	43.8	0.00399590496821239	0.00971435811784106
4	C	26	50	20120601	15	2552	43.84	0.00477900946492053	0.00865187573188612
4	C	26	50	20120601	15	2554	43.88	0.00526868798196002	0.00873003224441067
4	C	26	50	20120601	15	2556	43.92	0.00575676843767404	0.00792241023427845
4	C	26	50	20120601	15	2558	43.96	0.00610900660965431	0.00772894581894581
4	C	26	50	20120601	15	2560	44	0.00583384307682337	0.00694071974782155
4	C	26	50	20120601	15	2562	44.04	0.00616380031412845	0.00688124499645595
4	C	26	50	20120601	15	2564	44.08	0.00587271980765301	0.0055836262712327
4	C	26	50	20120601	15	2566	44.12	0.00542274533637714	0.00471614767207304
4	C	26	50	20120601	15	2568	44.16	0.00502021065905107	0.00465523042287382
4	C	26	50	20120601	15	2570	44.2	0.00429562349112681	0.00327307637485294
4	C	26	50	20120601	15	2572	44.24	0.00369068586164713	0.00388745953671572
4	C	26	50	20120601	15	2574	44.28	0.00376445124106051	0.00361216872466417
4	C	26	50	20120601	15	2576	44.32	0.00309456514662206	0.00289521760286995
4	C	26	50	20120601	15	2578	44.36	0.00198561241011432	0.00174112316945126
4	C	26	50	20120601	15	2580	44.4	0.00137351956711581	0.00117796211571086
4	C	26	50	20120601	15	2582	44.44	0.000459060793414119	-0.000363021550393359
4	C	26	50	20120601	15	2584	44.48	0.000112854242277373	-0.00148478281913551
4	C	26	50	20120601	15	2586	44.52	-0.000130857180926383	-0.00276415111833633
4	C	26	50	20120601	15	2588	44.56	0.000347203571698218	-0.00332900215728377
4	C	26	50	20120601	15	2590	44.6	0.00095960754168045	-0.00438735008988909
4	C	26	50	20120601	15	2592	44.64	0.00164351414937627	-0.00504810602156889
4	C	26	50	20120601	15	2594	44.68	0.00310450282532485	-0.00571413696983629
4	C	26	50	20120601	15	2596	44.72	0.00387788672511202	-0.00595644125054549
4	C	26	50	20120601	15	2598	44.76	0.00407305526778731	-0.00663879222332269
4	C	26	50	20120601	15	2600	44.8	0.00423251491801269	-0.00749261659053769
4	C	26	50	20120601	15	2602	44.84	0.00420071632606273	-0.00778675179830779
4	C	26	50	20120601	15	2604	44.88	0.00423129869434905	-0.00977099949233449
4	C	26	50	20120601	15	2606	44.92	0.00507951570478919	-0.0112019290590148
4	C	26	50	20120601	15	2608	44.96	0.00565686132056019	-0.0121943604974779
4	C	26	50	20120601	15	2610	45	0.00663338992751444	-0.0132121558561822
4	C	26	50	20120601	15	2612	45.04	0.006746237098724	-0.0133414220468509
4	C	26	50	20120601	15	2614	45.08	0.00682154397092036	-0.0135720095681959
4	C	26	50	20120601	15	2616	45.12	0.00661178781534919	-0.0135984836460835
4	C	26	50	20120601	15	2618	45.16	0.00629684952607651	-0.0145591518479357
4	C	26	50	20120601	15	2620	45.2	0.00618894503126744	-0.0152705012698094
4	C	26	50	20120601	15	2622	45.24	0.00593488156478712	-0.0156739056884763
4	C	26	50	20120601	15	2624	45.28	0.00494408354298853	-0.0176060042573904
4	C	26	50	20120601	15	2626	45.32	0.00470889982756588	-0.0187714576541421
4	C	26	50	20120601	15	2628	45.36	0.00430577825161143	-0.0198456235654426
4	C	26	50	20120601	15	2630	45.4	0.00428223159579792	-0.0207239208983544
4	C	26	50	20120601	15	2632	45.44	0.00457801436236825	-0.0218649791111551
4	C	26	50	20120601	15	2634	45.48	0.00521144061695516	-0.0221606911670473
4	C	26	50	20120601	15	2636	45.52	0.00594527603447056	-0.0221365081151308
4	C	26	50	20120601	15	2638	45.56	0.00651463841468197	-0.0239239326366141
4	C	26	50	20120601	15	2640	45.6	0.00726388876002723	-0.0246123717987773
4	C	26	50	20120601	15	2642	45.64	0.0080779807972073	-0.0253167208635173
4	C	26	50	20120601	15	2644	45.68	0.00841138164453676	-0.0253293780749005
4	C	26	50	20120601	15	2646	45.72	0.00865116155403712	-0.0257276913247429
4	C	26	50	20120601	15	2648	45.76	0.00908087034496419	-0.026705690713802
4	C	26	50	20120601	15	2650	45.8	0.0089588944252095	-0.0265275705156211
4	C	26	50	20120601	15	2652	45.84	0.00839363326432898	-0.0266721031416956
4	C	26	50	20120601	15	2654	45.88	0.00832044771247617	-0.02629571020207
4	C	26	50	20120601	15	2656	45.92	0.00834392365761156	-0.0264699413129544
4	C	26	50	20120601	15	2658	45.96	0.00814084259005479	-0.026719974270782
4	C	26	50	20120601	15	2660	46	0.00787468759761617	-0.0260856994880576
4	C	26	50	20120601	15	2662	46.04	0.00735743898717821	-0.0257320753867862
4	C	26	50	20120601	15	2664	46.08	0.00690948684129653	-0.0251055080679768
4	C	26	50	20120601	15	2666	46.12	0.00632159826341804	-0.0259701582400118
4	C	26	50	20120601	15	2668	46.16	0.00628921277283969	-0.025728327720846
4	C	26	50	20120601	15	2670	46.2	0.00655968111664355	-0.0247518839667055
4	C	26	50	20120601	15	2672	46.24	0.00580781447620789	-0.0245055986748182
4	C	26	50	20120601	15	2674	46.28	0.00545369540018967	-0.0243903402694848
4	C	26	50	20120601	15	2676	46.32	0.0048693423562171	-0.0244278169288877
4	C	26	50	20120601	15	2678	46.36	0.00427607976680159	-0.0245874816400796
4	C	26	50	20120601	15	2680	46.4	0.00355949775474715	-0.0243317918280025
4	C	26	50	20120601	15	2682	46.44	0.00237990222237175	-0.0245678240715626
4	C	26	50	20120601	15	2684	46.48	0.00135848647694778	-0.0246493534834334
4	C	26	50	20120601	15	2686	46.52	0.000349445100194575	-0.0259611779838907
4	C	26	50	20120601	15	2688	46.56	0.000197770695630064	-0.0259019931463054
4	C	26	50	20120601	15	2690	46.6	-0.000398249610232073	-0.0262171506386802
4	C	26	50	20120601	15	2692	46.64	-0.000302648773415660	-0.0262402023197469
4	C	26	50	20120601	15	2694	46.68	-0.000191703719447489	-0.0258730017682767
4	C	26	50	20120601	15	2696	46.72	-0.000421584134011235	-0.026211069520362
4	C	26	50	20120601	15	2698	46.76	0.00012592864666151	-0.025379724077721
4	C	26	50	20120601	15	2700	46.8	0.000125009407845968	-0.0248764761815505
4	C	26	50	20120601	15	2702	46.84	0.000682421683455321	-0.025151470008754
4	C	26	50	20120601	15	2704	46.88	0.000200245569364217	-0.0250222815998312
4	C	26	50	20120601	15	2706	46.92	3.9944462069225e-05	-0.0249087909614507
4	C	26	50	20120601	15	2708	46.96	-5.84848018719414e-05	-0.0240943453708801
4	C	26	50	20120601	15	2710	47	-0.00061207870086289	-0.0235540450793754
4	C	26	50	20120601	15	2712	47.04	-0.00121396799300888	-0.0230039160036123
4	C	26	50	20120601	15	2714	47.08	-0.0016268476425437	-0.0227211440018158
4	C	26	50	20120601	15	2716	47.12	-0.00171474101544519	-0.0232615857146767
4	C	26	50	20120601	15	2718	47.16	-0.00220872581278212	-0.0219957231549965
4	C	26	50	20120601	15	2720	47.2	-0.00284271775279397	-0.0215250728814388
4	C	26	50	20120601	15	2722	47.24	-0.00321232246732018	-0.0218222698615715
4	C	26	50	20120601	15	2724	47.28	-0.00374526884830048	-0.0219295379602775
4	C	26	50	20120601	15	2726	47.32	-0.00468734721287532	-0.0220297349911716
4	C	26	50	20120601	15	2728	47.36	-0.00475537088522546	-0.0222726968811873
4	C	26	50	20120601	15	2730	47.4	-0.00535004768820335	-0.0221216588727259
4	C	26	50	20120601	15	2732	47.44	-0.0054556187306345	-0.0219697016254489
4	C	26	50	20120601	15	2734	47.48	-0.00567100345618392	-0.0219484884220133
4	C	26	50	20120601	15	2736	47.52	-0.00564979025274833	-0.0228896475477726
4	C	26	50	20120601	15	2738	47.56	-0.00568528701316389	-0.0222515543884298
4	C	26	50	20120601	15	2740	47.6	-0.00577240256860608	-0.0230256948924729
4	C	26	50	20120601	15	2742	47.64	-0.00609753026659565	-0.0232094012342251
4	C	26	50	20120601	15	2744	47.68	-0.00580485876986254	-0.0228330082945995
4	C	26	50	20120601	15	2746	47.72	-0.00595922018019556	-0.0231760257941531
4	C	26	50	20120601	15	2748	47.76	-0.00607009452348562	-0.0228873848060728
4	C	26	50	20120601	15	2750	47.8	-0.0057543006350077	-0.0226779397774853
4	C	26	50	20120601	15	2752	47.84	-0.00594868428915588	-0.0233937439720805
4	C	26	50	20120601	15	2754	47.88	-0.00606804391382017	-0.0234152400182285
4	C	26	50	20120601	15	2756	47.92	-0.00573959281395902	-0.0231531155344427
4	C	26	50	20120601	15	2758	47.96	-0.0058657406637227	-0.0230010875764876
4	C	26	50	20120601	15	2760	48	-0.00589777260091045	-0.022972732594562
4	C	26	50	20120601	15	2762	48.04	-0.00604223451630686	-0.0231401047696688
4	C	26	50	20120601	15	2764	48.08	-0.00595137129492439	-0.0233189320746309
4	C	26	50	20120601	15	2766	48.12	-0.00609590392099892	-0.0234863749604159
4	C	26	50	20120601	15	2768	48.16	-0.00601515232658742	-0.023512679332676
4	C	26	50	20120601	15	2770	48.2	-0.00574539108956475	-0.0234134722512756
4	C	26	50	20120601	15	2772	48.24	-0.00580683866884986	-0.0234245738277402
4	C	26	50	20120601	15	2774	48.28	-0.00591792514417427	-0.023419129105525
4	C	26	50	20120601	15	2776	48.32	-0.00600412146080091	-0.0228703435326462
4	C	26	50	20120601	15	2778	48.36	-0.0057910701876294	-0.0227575600010469
4	C	26	50	20120601	15	2780	48.4	-0.00613401697650488	-0.0235693185858491
4	C	26	50	20120601	15	2782	48.44	-0.00593744129133501	-0.0231480243656181
4	C	26	50	20120601	15	2784	48.48	-0.00587818574307159	-0.0226264624038149
4	C	26	50	20120601	15	2786	48.52	-0.00623697172384564	-0.0231365692357629
4	C	26	50	20120601	15	2788	48.56	-0.00610933894984146	-0.0226621712962648
4	C	26	50	20120601	15	2790	48.6	-0.00609378260065536	-0.0229213966422478
4	C	26	50	20120601	15	2792	48.64	-0.0062125765398947	-0.0231710053360067
4	C	26	50	20120601	15	2794	48.68	-0.00634091642068006	-0.0231184673021645
4	C	26	50	20120601	15	2796	48.72	-0.00659024227172644	-0.0229674292937031
4	C	26	50	20120601	15	2798	48.76	-0.00624453776640434	-0.0229686313752311
4	C	26	50	20120601	15	2800	48.8	-0.00599125211738331	-0.0223542970037362
4	C	26	50	20120601	15	2802	48.84	-0.00627480193663912	-0.0224005417872258
4	C	26	50	20120601	15	2804	48.88	-0.00651033920545236	-0.0226564437313372
4	C	26	50	20120601	15	2806	48.92	-0.00633320895676513	-0.0229032947086495
4	C	26	50	20120601	15	2808	48.96	-0.00595561393561151	-0.0223214872490892
4	C	26	50	20120601	15	2810	49	-0.00662453695061398	-0.0228024612816523
4	C	26	50	20120601	15	2812	49.04	-0.00640215186793082	-0.0225862987386435
4	C	26	50	20120601	15	2814	49.08	-0.00615028043247217	-0.0228690000297619
4	C	26	50	20120601	15	2816	49.12	-0.00605453817429951	-0.0229009612562715
4	C	26	50	20120601	15	2818	49.16	-0.00632550149285019	-0.0227643482261463
4	C	26	50	20120601	15	2820	49.2	-0.00597809993125324	-0.0222876875449485
4	C	26	50	20120601	15	2822	49.24	-0.00603763832222915	-0.0225706716787793
4	C	26	50	20120601	15	2824	49.28	-0.00626073051169351	-0.0228211996113537
4	C	26	50	20120601	15	2826	49.32	-0.00590067173871332	-0.022481081249603
4	C	26	50	20120601	15	2828	49.36	-0.00560022206738715	-0.0222077844786744
4	C	26	50	20120601	15	2830	49.4	-0.00556529099239653	-0.021844048750432
4	C	26	50	20120601	15	2832	49.44	-0.00550822747515478	-0.0218373312360107
4	C	26	50	20120601	15	2834	49.48	-0.00553637032504601	-0.0216954856157047
4	C	26	50	20120601	15	2836	49.52	-0.00565664918852584	-0.0217204464850806
4	C	26	50	20120601	15	2838	49.56	-0.00533760260885447	-0.0214094609227148
4	C	26	50	20120601	15	2840	49.6	-0.00538943353591544	-0.0207544679113017
4	C	26	50	20120601	15	2842	49.64	-0.00554556271320143	-0.0206601398666914
4	C	26	50	20120601	15	2844	49.68	-0.00536228063551788	-0.0200084702571499
4	C	26	50	20120601	15	2846	49.72	-0.00515509834863022	-0.0200084702571499
4	C	26	50	20120601	15	2848	49.76	-0.0051425118479251	-0.019499636217408
4	C	26	50	20120601	15	2850	49.8	-0.00496212890804441	-0.0194198038618121
4	C	26	50	20120601	15	2852	49.84	-0.00523521354693866	-0.0190245311711288
4	C	26	50	20120601	15	2854	49.88	-0.00559293886754093	-0.0184437843717403
4	C	26	50	20120601	15	2856	49.92	-0.00581687958514271	-0.0181683662804681
4	C	26	50	20120601	15	2858	49.96	-0.00654732089010841	-0.0175923570965135
4	C	26	50	20120601	15	2860	50	-0.00696705947542075	-0.0168224592331576
4	C	26	50	20120601	15	2862	50.04	-0.00727599442812115	-0.0165419499730609
4	C	26	50	20120601	15	2864	50.08	-0.00771489560720364	-0.016033045222641
4	C	26	50	20120601	15	2866	50.12	-0.00809272397359505	-0.0152125680112268
4	C	26	50	20120601	15	2868	50.16	-0.00871615880936379	-0.0153331509306225
4	C	26	50	20120601	15	2870	50.2	-0.00900849796590975	-0.0145937788670104
4	C	26	50	20120601	15	2872	50.24	-0.00991451388464407	-0.0135215928546973
4	C	26	50	20120601	15	2874	50.28	-0.0100888652036812	-0.0135334934618246
4	C	26	50	20120601	15	2876	50.32	-0.0105716847849432	-0.012266633881583
4	C	26	50	20120601	15	2878	50.36	-0.0117333693025511	-0.0115113943418011
4	C	26	50	20120601	15	2880	50.4	-0.0122036518805827	-0.0100443740450090
4	C	26	50	20120601	15	2882	50.44	-0.0136315055327649	-0.00892043488738079
4	C	26	50	20120601	15	2884	50.48	-0.0143096499273008	-0.00834736656052919
4	C	26	50	20120601	15	2886	50.52	-0.0154482749856675	-0.00738848804594009
4	C	26	50	20120601	15	2888	50.56	-0.0162801719715978	-0.00669730530946589
4	C	26	50	20120601	15	2890	50.6	-0.0176190998749780	-0.00529261647543539
4	C	26	50	20120601	15	2892	50.64	-0.0186926435323110	-0.00445043815690659
4	C	26	50	20120601	15	2894	50.68	-0.0204048884608186	-0.00306911920199428
4	C	26	50	20120601	15	2896	50.72	-0.0212244676466207	-0.00352926186878361
4	C	26	50	20120601	15	2898	50.76	-0.0215325187158446	-0.00337366302158351
4	C	26	50	20120601	15	2900	50.8	-0.0227107919585392	-0.00364623147252749
4	C	26	50	20120601	15	2902	50.84	-0.0229558115292881	-0.00379365616533709
4	C	26	50	20120601	15	2904	50.88	-0.0231682617616956	-0.00403912828442599
4	C	26	50	20120601	15	2906	50.92	-0.0230540710876018	-0.00351678143409567
4	C	26	50	20120601	15	2908	50.96	-0.0231604270185601	-0.00362397175105579
4	C	26	50	20120601	15	2910	51	-0.0229652372626814	-0.00366883060525419
4	C	26	50	20120601	15	2912	51.04	-0.0225137000854191	-0.00259061297209753
4	C	26	50	20120601	15	2914	51.08	-0.0221309573268984	-0.00255135440360605
4	C	26	50	20120601	15	2916	51.12	-0.0219568464241668	-0.00200874187292693
4	C	26	50	20120601	15	2918	51.16	-0.0221135695711490	-0.00109965711076226
4	C	26	50	20120601	15	2920	51.2	-0.0223454298847001	-0.00118995464671978
4	C	26	50	20120601	15	2922	51.24	-0.0223859471032621	-7.12410082045391e-05
4	C	26	50	20120601	15	2924	51.28	-0.0223707443074666	0.00146395852442957
4	C	26	50	20120601	15	2926	51.32	-0.0217026698206015	0.00240554191425758
4	C	26	50	20120601	15	2928	51.36	-0.0215969573568141	0.00331226493977309
4	C	26	50	20120601	15	2930	51.4	-0.0212402219857055	0.0041621365800812
4	C	26	50	20120601	15	2932	51.44	-0.0209377217047139	0.00502947375788462
4	C	26	50	20120601	15	2934	51.48	-0.0208342012719482	0.00656559252933427
4	C	26	50	20120601	15	2936	51.52	-0.0204632530545377	0.00784616291006311
4	C	26	50	20120601	15	2938	51.56	-0.0201459035311412	0.00714117744922012
4	C	26	50	20120601	15	2940	51.6	-0.0196812636652235	0.00741320142794259
4	C	26	50	20120601	15	2942	51.64	-0.0189256493588476	0.00675545070008286
4	C	26	50	20120601	15	2944	51.68	-0.0186554638577562	0.00633988404477953
4	C	26	50	20120601	15	2946	51.72	-0.0175377401687346	0.00649537682596245
4	C	26	50	20120601	15	2948	51.76	-0.0171801562694886	0.00633875267392963
4	C	26	50	20120601	15	2950	51.8	-0.0163795699718292	0.00649771027834036
4	C	26	50	20120601	15	2952	51.84	-0.0149893980400164	0.00698193700209691
4	C	26	50	20120601	15	2954	51.88	-0.0138718299144867	0.00774100198956505
4	C	26	50	20120601	15	2956	51.92	-0.0131293607231730	0.00815240378592719
4	C	26	50	20120601	15	2958	51.96	-0.0123520240964790	0.00886539369553321
4	C	26	50	20120601	15	2960	52	-0.0113522811738984	0.0101853145686351
4	C	26	50	20120601	15	2962	52.04	-0.0101437508320369	0.0108671917798689
4	C	26	50	20120601	15	2964	52.08	-0.00948928815070973	0.0120965322743008
4	C	26	50	20120601	15	2966	52.12	-0.00912798486979465	0.0133803270619518
4	C	26	50	20120601	15	2968	52.16	-0.00876295513614272	0.0153507720316097
4	C	26	50	20120601	15	2970	52.2	-0.00819321091826946	0.0161719634208729
4	C	26	50	20120601	15	2972	52.24	-0.00782698617415733	0.0176879437911943
4	C	26	50	20120601	15	2974	52.28	-0.0074141065246225	0.0181797365575096
4	C	26	50	20120601	15	2976	52.32	-0.0073611230135082	0.0178760554081934
4	C	26	50	20120601	15	2978	52.36	-0.00676645328159812	0.0175859931354828
4	C	26	50	20120601	15	2980	52.4	-0.00697089199417478	0.0169352286226212
4	C	26	50	20120601	15	2982	52.44	-0.0064642429143868	0.016750468691765
4	C	26	50	20120601	15	2984	52.48	-0.00613847882029416	0.0160147240859404
4	C	26	50	20120601	15	2986	52.52	-0.00541468431907161	0.0159042740067191
4	C	26	50	20120601	15	2988	52.56	-0.00479974890681273	0.0157049901025773
4	C	26	50	20120601	15	2990	52.6	-0.00400554778338744	0.0148482807396951
4	C	26	50	20120601	15	2992	52.64	-0.00227729395735377	0.0151868010401203
4	C	26	50	20120601	15	2994	52.68	-0.00165751486364376	0.015579202877272
4	C	26	50	20120601	15	2996	52.72	-0.000330084516525691	0.0150213875507974
4	C	26	50	20120601	15	2998	52.76	0.000490399765956308	0.0153637686542479
4	C	26	50	20120601	15	3000	52.8	0.00129708132406954	0.0154053465329817
4	C	26	50	20120601	15	3002	52.84	0.00263463036922639	0.0151023937036501
4	C	26	50	20120601	15	3004	52.88	0.00355847952098224	0.0158468074386120
4	C	26	50	20120601	15	3006	52.92	0.00453345249301788	0.0150478899129562
4	C	26	50	20120601	15	3008	52.96	0.00596148292189536	0.0149941497975861
4	C	26	50	20120601	15	3010	53	0.00731418526537303	0.0146831571641524
4	C	26	50	20120601	15	3012	53.04	0.00832391536413111	0.0140049187244146
4	C	26	50	20120601	15	3014	53.08	0.00962229493625091	0.0132825483362493
4	C	26	50	20120601	15	3016	53.12	0.0110937629346967	0.0134303548667208
4	C	26	50	20120601	15	3018	53.16	0.0124122483810328	0.0129164155160187
4	C	26	50	20120601	15	3020	53.2	0.0132158045271732	0.0130637765692180
4	C	26	50	20120601	15	3022	53.24	0.0138865660198067	0.0136397857531726
4	C	26	50	20120601	15	3024	53.28	0.0141559171348963	0.0141440094567011
4	C	26	50	20120601	15	3026	53.32	0.0144049601432302	0.0149966388134558
4	C	26	50	20120601	15	3028	53.36	0.0141786576889793	0.0153862829341609
4	C	26	50	20120601	15	3030	53.4	0.0144241510212716	0.0155769330645044
4	C	26	50	20120601	15	3032	53.44	0.0140343301238713	0.0151995431043173
4	C	26	50	20120601	15	3034	53.48	0.0140005445618662	0.0149161205642821
4	C	26	50	20120601	15	3036	53.52	0.0136020050378538	0.0149367822244284
4	C	26	50	20120601	15	3038	53.56	0.0137680832075511	0.0144590113855841
4	C	26	50	20120601	15	3040	53.6	0.0139218365060523	0.0140471641119498
4	C	26	50	20120601	15	3042	53.64	0.0140947382561881	0.0139182444036038
4	C	26	50	20120601	15	3044	53.68	0.0145286826167344	0.0137711025535067
4	C	26	50	20120601	15	3046	53.72	0.0148959326656793	0.0131822452393380
4	C	26	50	20120601	15	3048	53.76	0.0159742917201922	0.0121642731039384
4	C	26	50	20120601	15	3050	53.8	0.0165262380603830	0.0119364645122436
4	C	26	50	20120601	15	3052	53.84	0.0168685201688842	0.0115101781181374
4	C	26	50	20120601	15	3054	53.88	0.0168253937262996	0.0115121509460570
4	C	26	50	20120601	15	3056	53.92	0.0175442101957826	0.0110988046060465
4	C	26	50	20120601	15	3058	53.96	0.0177963503318181	0.0104624226451143
4	C	26	50	20120601	15	3060	54	0.0185708797445908	0.0101630689892989
4	C	26	50	20120601	15	3062	54.04	0.0201951747316544	0.00918846371278953
4	C	26	50	20120601	15	3064	54.08	0.0206196509324007	0.00770813566637549
4	C	26	50	20120601	15	3066	54.12	0.0210269444383641	0.00696539070341714
4	C	26	50	20120601	15	3068	54.16	0.0214803413064609	0.00624018198863222
4	C	26	50	20120601	15	3070	54.2	0.0215806797587113	0.00549736631499575
4	C	26	50	20120601	15	3072	54.24	0.0218645124206796	0.00486026310514667
4	C	26	50	20120601	15	3074	54.28	0.0221990446388589	0.00350650717256503
4	C	26	50	20120601	15	3076	54.32	0.0226752810559881	0.00211838585041771
4	C	26	50	20120601	15	3078	54.36	0.0231712457523123	0.00106974649391806
4	C	26	50	20120601	15	3080	54.4	0.0238137936843765	-0.000140325340726470
4	C	26	50	20120601	15	3082	54.44	0.0246232895274789	-0.00150207157993553
4	C	26	50	20120601	15	3084	54.48	0.0254298862327784	-0.00184593760762655
4	C	26	50	20120601	15	3086	54.52	0.0263203458023266	-0.00275563048162304
4	C	26	50	20120601	15	3088	54.56	0.0264928798569361	-0.00312063900207153
4	C	26	50	20120601	15	3090	54.6	0.0273537823630307	-0.00409892123384309
4	C	26	50	20120601	15	3092	54.64	0.0281627832313863	-0.00581683715873579
4	C	26	50	20120601	15	3094	54.68	0.0289855019712968	-0.00645386965790679
4	C	26	50	20120601	15	3096	54.72	0.0296559099105398	-0.00867793261677289
4	C	26	50	20120601	15	3098	54.76	0.0305004075393109	-0.0096542349495571
4	C	26	50	20120601	15	3100	54.8	0.0310763813679264	-0.0110529275180832
4	C	26	50	20120601	15	3102	54.84	0.0319548696196691	-0.0126025025315788
4	C	26	50	20120601	15	3104	54.88	0.0329336468261875	-0.0136135238073193
4	C	26	50	20120601	15	3106	54.92	0.0339397183544598	-0.0144975487051588
4	C	26	50	20120601	15	3108	54.96	0.0353891316924003	-0.0149134830559883
4	C	26	50	20120601	15	3110	55	0.0365255230004452	-0.0161750322643032
4	C	26	50	20120601	15	3112	55.04	0.038198184091342	-0.016602761156243
4	C	26	50	20120601	15	3114	55.08	0.0386747033511836	-0.0171962358776928
4	C	26	50	20120601	15	3116	55.12	0.0388350044584786	-0.0171803259751161
4	C	26	50	20120601	15	3118	55.16	0.0392504296924257	-0.0185670330837011
4	C	26	50	20120601	15	3120	55.2	0.0402871896550014	-0.0187077473331572
4	C	26	50	20120601	15	3122	55.24	0.0411609615045136	-0.0197106368809141
4	C	26	50	20120601	15	3124	55.28	0.0423347587612833	-0.0206076725435273
4	C	26	50	20120601	15	3126	55.32	0.0428278243198047	-0.0211645191337117
4	C	26	50	20120601	15	3128	55.36	0.0427602249115232	-0.021802895135767
4	C	26	50	20120601	15	3130	55.4	0.0426889485479796	-0.0225010923715106
4	C	26	50	20120601	15	3132	55.44	0.0421823984631410	-0.0232303810924229
4	C	26	50	20120601	15	3134	55.48	0.0417942039113374	-0.0245629874611793
4	C	26	50	20120601	15	3136	55.52	0.0413603019771979	-0.0245419368923034
4	C	26	50	20120601	15	3138	55.56	0.0410855132109610	-0.0259147210683667
4	C	26	50	20120601	15	3140	55.6	0.0406638795794751	-0.0262202477663818
4	C	26	50	20120601	15	3142	55.64	0.0404622763650910	-0.0269296950710141
4	C	26	50	20120601	15	3144	55.68	0.0400458116841756	-0.0274386493189087
4	C	26	50	20120601	15	3146	55.72	0.0398638660383085	-0.0287745932316723
4	C	26	50	20120601	15	3148	55.76	0.0400505987970842	-0.0299894875345645
4	C	26	50	20120601	15	3150	55.8	0.0400973809817275	-0.0313372613437773
4	C	26	50	20120601	15	3152	55.84	0.0404715677481958	-0.0314566351105772
4	C	26	50	20120601	15	3154	55.88	0.0405419672993307	-0.0328203895330449
4	C	26	50	20120601	15	3156	55.92	0.0409143862988461	-0.033863598309465
4	C	26	50	20120601	15	3158	55.96	0.0409054562473065	-0.0352902774572836
4	C	26	50	20120601	15	3160	56	0.0412041940131154	-0.0368102183326865
4	C	26	50	20120601	15	3162	56.04	0.0416446366849809	-0.0375783625712251
4	C	26	50	20120601	15	3164	56.08	0.0412605009261013	-0.0384405025141868
4	C	26	50	20120601	15	3166	56.12	0.0411495205167940	-0.0388129710111768
4	C	26	50	20120601	15	3168	56.16	0.0402162244184415	-0.0392833950105646
4	C	26	50	20120601	15	3170	56.2	0.0399818892311563	-0.039871849273868
4	C	26	50	20120601	15	3172	56.24	0.0394937309936964	-0.0399197628293612
4	C	26	50	20120601	15	3174	56.28	0.0387089768168677	-0.0407062140624647
4	C	26	50	20120601	15	3176	56.32	0.0382480634036869	-0.0403437723396319
4	C	26	50	20120601	15	3178	56.36	0.0374527309094117	-0.0412530904470344
4	C	26	50	20120601	15	3180	56.4	0.0368024613712969	-0.0421574941623076
4	C	26	50	20120601	15	3182	56.44	0.0361652450243629	-0.0430911296719151
4	C	26	50	20120601	15	3184	56.48	0.0359212366163110	-0.0429885143358293
4	C	26	50	20120601	15	3186	56.52	0.0355190554923755	-0.043477811015207
4	C	26	50	20120601	15	3188	56.56	0.0355722723487276	-0.0440204023326826
4	C	26	50	20120601	15	3190	56.6	0.0356574080051825	-0.0439552070874572
4	C	26	50	20120601	15	3192	56.64	0.0358788738490501	-0.0455384191705339
4	C	26	50	20120601	15	3194	56.68	0.0355082084743521	-0.0459263379506929
4	C	26	50	20120601	15	3196	56.72	0.0355929905774164	-0.0474191110764558
4	C	26	50	20120601	15	3198	56.76	0.0355804040767113	-0.049038385605373
4	C	26	50	20120601	15	3200	56.8	0.0354908843582131	-0.0506716608485577
4	C	26	50	20120601	15	3202	56.84	0.0352227494667871	-0.0522483675492474
4	C	26	50	20120601	15	3204	56.88	0.0347955862602723	-0.05328562248657
4	C	26	50	20120601	15	3206	56.92	0.0347411390381210	-0.0545837291154722
4	C	26	50	20120601	15	3208	56.96	0.0347197844133291	-0.0560935435146617
4	C	26	50	20120601	15	3210	57	0.0346123748932669	-0.056381548106639
4	C	26	50	20120601	15	3212	57.04	0.0344556800305559	-0.0584586035656964
4	C	26	50	20120601	15	3214	57.08	0.0346681656183025	-0.0586128235546732
4	C	26	50	20120601	15	3216	57.12	0.0349983137744385	-0.0598448156995345
4	C	26	50	20120601	15	3218	57.16	0.0346632865815123	-0.0612048648824687
4	C	26	50	20120601	15	3220	57.2	0.0348136881938707	-0.0618386446904462
4	C	26	50	20120601	15	3222	57.24	0.0348607107948196	-0.062658535003232
4	C	26	50	20120601	15	3224	57.28	0.0349835352427117	-0.0627047090760435
4	C	26	50	20120601	15	3226	57.32	0.0353068244630702	-0.0624941326766061
4	C	26	50	20120601	15	3228	57.36	0.0350792067902063	-0.0630232606809681
4	C	26	50	20120601	15	3230	57.4	0.0346031117944333	-0.0626004815364966
4	C	26	50	20120601	15	3232	57.44	0.0345859998103286	-0.0622749295744383
4	C	26	50	20120601	15	3234	57.48	0.0340430832237336	-0.061551276494572
4	C	26	50	20120601	15	3236	57.52	0.0339830498580109	-0.0616011275226456
4	C	26	50	20120601	15	3238	57.56	0.0331840899059482	-0.0613332047632541
4	C	26	50	20120601	15	3240	57.6	0.032849062713022	-0.0609974704635467
4	C	26	50	20120601	15	3242	57.64	0.0322244045825218	-0.0608283305214869
4	C	26	50	20120601	15	3244	57.68	0.0326897515552207	-0.0606186733608651
4	C	26	50	20120601	15	3246	57.72	0.0326997217608354	-0.0610796362715206
4	C	26	50	20120601	15	3248	57.76	0.0325916051339920	-0.0606558671775555
4	C	26	50	20120601	15	3250	57.8	0.0332688720090124	-0.0600712312908704
4	C	26	50	20120601	15	3252	57.84	0.0334155259554305	-0.0600221580802561
4	C	26	50	20120601	15	3254	57.88	0.0335201777590461	-0.0597882471570396
4	C	26	50	20120601	15	3256	57.92	0.0338176575818913	-0.0606169055939121
4	C	26	50	20120601	15	3258	57.96	0.0344595691178525	-0.0595111320094926
4	C	26	50	20120601	15	3260	58	0.0351455334062816	-0.059390994567369
4	C	26	50	20120601	15	3262	58.04	0.0356170322079767	-0.0592621597118368
4	C	26	50	20120601	15	3264	58.08	0.0357540695021707	-0.0591133844450751
4	C	26	50	20120601	15	3266	58.12	0.0362800155260173	-0.0589459415592902
4	C	26	50	20120601	15	3268	58.16	0.0368405390714638	-0.05846673529368
4	C	26	50	20120601	15	3270	58.2	0.0379563535721762	-0.0584473605678755
4	C	26	50	20120601	15	3272	58.24	0.0388330245594913	-0.0586610482371501
4	C	26	50	20120601	15	3274	58.28	0.0401331110873809	-0.0583823067440064
4	C	26	50	20120601	15	3276	58.32	0.0413893569948369	-0.0581140304312242
4	C	26	50	20120601	15	3278	58.36	0.0418600779790728	-0.0578592598579627
4	C	26	50	20120601	15	3280	58.4	0.0428009542621196	-0.0574217021817645
4	C	26	50	20120601	15	3282	58.44	0.0434319763536505	-0.0577145858105319
4	C	26	50	20120601	15	3284	58.48	0.0452192594537776	-0.057000690804246
4	C	26	50	20120601	15	3286	58.52	0.0459596002536799	-0.0570969987478436
4	C	26	50	20120601	15	3288	58.56	0.0468255939285991	-0.0571175755551761
4	C	26	50	20120601	15	3290	58.6	0.0477199425854438	-0.0575623457205425
4	C	26	50	20120601	15	3292	58.64	0.048656859070516	-0.0581495271916398
4	C	26	50	20120601	15	3294	58.68	0.0502114333289546	-0.0586918073821317
4	C	26	50	20120601	15	3296	58.72	0.0514257478042863	-0.0594056316777395
4	C	26	50	20120601	15	3298	58.76	0.0523047098175724	-0.060122326826879
4	C	26	50	20120601	15	3300	58.8	0.0529352086500852	-0.0615243357262088
4	C	26	50	20120601	15	3302	58.84	0.0536849539701773	-0.0627195583184484
4	C	26	50	20120601	15	3304	58.88	0.0542773680314554	-0.0627004664353564
4	C	26	50	20120601	15	3306	58.92	0.0546533367070123	-0.0634154221018141
4	C	26	50	20120601	15	3308	58.96	0.0552791262083624	-0.0645631978290361
4	C	26	50	20120601	15	3310	59	0.0553322299276295	-0.0644661120679792
4	C	26	50	20120601	15	3312	59.04	0.0552053042604065	-0.065505912589714
4	C	26	50	20120601	15	3314	59.08	0.0553646154182078	-0.0662078574913979
4	C	26	50	20120601	15	3316	59.12	0.0558719645337092	-0.0666862152288706
4	C	26	50	20120601	15	3318	59.16	0.0557827276579234	-0.06712448001185
4	C	26	50	20120601	15	3320	59.2	0.0557582617632944	-0.0674993880272351
4	C	26	50	20120601	15	3322	59.24	0.0560256895479391	-0.067606585415263
4	C	26	50	20120601	15	3324	59.28	0.0558971375351194	-0.0684759024920537
4	C	26	50	20120601	15	3326	59.32	0.0557274319076346	-0.0685396835237168
4	C	26	50	20120601	15	3328	59.36	0.0559157344434646	-0.0683197026040896
4	C	26	50	20120601	15	3330	59.4	0.0560719343314287	-0.0693269762138899
4	C	26	50	20120601	15	3332	59.44	0.0565617471987566	-0.0694677611740241
4	C	26	50	20120601	15	3334	59.48	0.0565343821663247	-0.0687816554642388
4	C	26	50	20120601	15	3336	59.52	0.0568645303224607	-0.0682628512188822
4	C	26	50	20120601	15	3338	59.56	0.0569867890849279	-0.0673368948889184
4	C	26	50	20120601	15	3340	59.6	0.0570511358020158	-0.0675008022407975
4	C	26	50	20120601	15	3342	59.64	0.0580314686434529	-0.0674788819305807
4	C	26	50	20120601	15	3344	59.68	0.0585538084227154	-0.067096549293993
4	C	26	50	20120601	15	3346	59.72	0.0592251214586383	-0.0666693295189358
4	C	26	50	20120601	15	3348	59.76	0.0606739125426114	-0.0673803253874189
4	C	26	50	20120601	15	3350	59.8	0.0616770849330807	-0.0667885477222439
4	C	26	50	20120601	15	3352	59.84	0.0634127280249778	-0.0669834475643424
4	C	26	50	20120601	15	3354	59.88	0.0647816584690837	-0.0669657981790839
4	C	26	50	20120601	15	3356	59.92	0.0656852419404908	-0.0668336682059514
4	C	26	50	20120601	15	3358	59.96	0.0669352653082723	-0.0669864032706877
4	C	26	50	20120601	15	3360	60	0.0686194027422278	-0.0676812558913563
4	C	26	50	20120601	15	3362	60.04	0.0694468944529113	-0.0677715887826529
4	C	26	50	20120601	15	3364	60.08	0.070204736145648	-0.0684576591370991
4	C	26	50	20120601	15	3366	60.12	0.0703865545122945	-0.068265941275516
4	C	26	50	20120601	15	3368	60.16	0.0708579472479725	-0.0696301977437983
4	C	26	50	20120601	15	3370	60.2	0.0714862186941246	-0.0693979060951107
4	C	26	50	20120601	15	3372	60.24	0.0715590224083155	-0.0705300123360616
4	C	26	50	20120601	15	3374	60.28	0.0718110918336729	-0.0708125156372813
4	C	26	50	20120601	15	3376	60.32	0.0718668472033695	-0.0711923380447956
4	C	26	50	20120601	15	3378	60.36	0.0720366588968714	-0.0717395326274168
4	C	26	50	20120601	15	3380	60.4	0.0721211086597485	-0.0719704524889489
4	C	26	50	20120601	15	3382	60.44	0.0721358871914753	-0.0737276835508756
4	C	26	50	20120601	15	3384	60.48	0.0725146277256145	-0.0738835157433135
4	C	26	50	20120601	15	3386	60.52	0.0728887084260656	-0.074649291174135
4	C	26	50	20120601	15	3388	60.56	0.0730519935239772	-0.0750644194232341
4	C	26	50	20120601	15	3390	60.6	0.0729867982787518	-0.0746827231827496
4	C	26	50	20120601	15	3392	60.64	0.0729093842283475	-0.0747346813890312
4	C	26	50	20120601	15	3394	60.68	0.0729182018499089	-0.0748531429880834
4	C	26	50	20120601	15	3396	60.72	0.0732202495825605	-0.0747674699304748
4	C	26	50	20120601	15	3398	60.76	0.0734777142326584	-0.0745778875313709
4	C	26	50	20120601	15	3400	60.8	0.0735952778060984	-0.0746059879548552
4	C	26	50	20120601	15	3402	60.84	0.0742429098359194	-0.0746258647264744
4	C	26	50	20120601	15	3404	60.88	0.0747455637623936	-0.0747440505538819
4	C	26	50	20120601	15	3406	60.92	0.0751143553041215	-0.0745605209888249
4	C	26	50	20120601	15	3408	60.96	0.0756997760793337	-0.07473029025592
4	C	26	50	20120601	15	3410	61	0.0764207845798383	-0.075952411190116
4	C	26	50	20120601	15	3412	61.04	0.077145512462012	-0.0762119759473539
4	C	26	50	20120601	15	3414	61.08	0.0785392199277307	-0.0767387704993379
4	C	26	50	20120601	15	3416	61.12	0.0796626782527477	-0.0771157927639988
4	C	26	50	20120601	15	3418	61.16	0.0809854275529743	-0.0781802359570579
4	C	26	50	20120601	15	3420	61.2	0.0811889470267354	-0.0777292291098815
4	C	26	50	20120601	15	3422	61.24	0.0810786171556669	-0.0782114971478542
4	C	26	50	20120601	15	3424	61.28	0.0811773221912527	-0.0779572286204073
4	C	26	50	20120601	15	3426	61.32	0.0812592192986498	-0.0778032066213293
4	C	26	50	20120601	15	3428	61.36	0.0812306168293508	-0.0776932161615157
4	C	26	50	20120601	15	3430	61.4	0.0811487762904962	-0.0779787034533519
4	C	26	50	20120601	15	3432	61.44	0.081218581871935	-0.078412357900118
4	C	26	50	20120601	15	3434	61.48	0.081793968801922	-0.078314975154213
4	C	26	50	20120601	15	3436	61.52	0.0822982420029253	-0.0786408453143228
4	C	26	50	20120601	15	3438	61.56	0.0820243088358936	-0.0785838525077592
4	C	26	50	20120601	15	3440	61.6	0.0827240970618949	-0.0794396992003683
4	C	26	50	20120601	15	3442	61.64	0.082074357853866	-0.079690630183808
4	C	26	50	20120601	15	3444	61.68	0.0823140882658917	-0.0793448337546043
4	C	26	50	20120601	15	3446	61.72	0.0818613702203048	-0.0789532663034545
4	C	26	50	20120601	15	3448	61.76	0.0821718820211272	-0.0791744988020843
4	C	26	50	20120601	15	3450	61.8	0.082765137539475	-0.0793703744515408
4	C	26	50	20120601	15	3452	61.84	0.0829675751398608	-0.0795384608044967
4	C	26	50	20120601	15	3454	61.88	0.083350862370603	-0.0798481382193173
4	C	26	50	20120601	15	3456	61.92	0.0830648447486809	-0.080011119261313
4	C	26	50	20120601	15	3458	61.96	0.0827695993832642	-0.0801804996196784
4	C	26	50	20120601	15	3460	62	0.082989438881535	-0.0802222896304466
4	C	26	50	20120601	15	3462	62.04	0.083703673299076	-0.0807440778664197
4	C	26	50	20120601	15	3464	62.08	0.0845450243026709	-0.0811090510315292
4	C	26	50	20120601	15	3466	62.12	0.0851959373079565	-0.081812954618997
4	C	26	50	20120601	15	3468	62.16	0.085825997734265	-0.0827003453451148
4	C	26	50	20120601	15	3470	62.2	0.0869113995723185	-0.0837560628404941
4	C	26	50	20120601	15	3472	62.24	0.088463986860702	-0.0852892895452087
4	C	26	50	20120601	15	3474	62.28	0.0894547636692972	-0.0858937456349704
4	C	26	50	20120601	15	3476	62.32	0.090293293316835	-0.087066227673127
4	C	26	50	20120601	15	3478	62.36	0.0917343627947576	-0.0889004768056606
4	C	26	50	20120601	15	3480	62.4	0.091974291196682	-0.0892276480422478
4	C	26	50	20120601	15	3482	62.44	0.0920638109151802	-0.0888425576892136
4	C	26	50	20120601	15	3484	62.48	0.0922762611475877	-0.0894475228958578
4	C	26	50	20120601	15	3486	62.52	0.0923097214404735	-0.0895187144065876
4	C	26	50	20120601	15	3488	62.56	0.0923012361590992	-0.089414062602972
4	C	26	50	20120601	15	3490	62.6	0.0924123297054915	-0.0892039741072137
4	C	26	50	20120601	15	3492	62.64	0.0924290598519343	-0.0892395698625786
4	C	26	50	20120601	15	3494	62.68	0.0921691486123736	-0.088322855418245
4	C	26	50	20120601	15	3496	62.72	0.0922184198128866	-0.0877262835690935
4	C	26	50	20120601	15	3498	62.76	0.0917098940717014	-0.086810696252969
4	C	26	50	20120601	15	3500	62.8	0.091517905388221	-0.0863365903485716
4	C	26	50	20120601	15	3502	62.84	0.0910111764053669	-0.0867061406158757
4	C	26	50	20120601	15	3504	62.88	0.0907774846852525	-0.0862298971276787
4	C	26	50	20120601	15	3506	62.92	0.090598933151935	-0.0862203582572005
4	C	26	50	20120601	15	3508	62.96	0.0904540872775565	-0.0855463744789651
4	C	26	50	20120601	15	3510	63	0.0899786223139256	-0.0851704828780473
4	C	26	50	20120601	15	3512	63.04	0.0898668584303049	-0.085550947338519
4	C	26	50	20120601	15	3514	63.08	0.0895901039072163	-0.0846029929165925
4	C	26	50	20120601	15	3516	63.12	0.0896216840031708	-0.0844229203965888
4	C	26	50	20120601	15	3518	63.16	0.0891334098001988	-0.0838604339227176
4	C	26	50	20120601	15	3520	63.2	0.0887580138811346	-0.0837988378510085
4	C	26	50	20120601	15	3522	63.24	0.0884498850301648	-0.0825598170647421
4	C	26	50	20120601	15	3524	63.28	0.0873978734814257	-0.0809290654856595
4	C	26	50	20120601	15	3526	63.32	0.0867404310521225	-0.0798385399518695
4	C	26	50	20120601	15	3528	63.36	0.086150671469701	-0.0788783214699301
4	C	26	50	20120601	15	3530	63.4	0.0854773021672585	-0.0769665083803547
4	C	26	50	20120601	15	3532	63.44	0.0846350248537803	-0.0753579535902402
4	C	26	50	20120601	15	3534	63.48	0.0839787802633645	-0.0750836456566146
4	C	26	50	20120601	15	3536	63.52	0.0831283712219027	-0.0735157495064184
4	C	26	50	20120601	15	3538	63.56	0.081890941425894	-0.0715612992921509
4	C	26	50	20120601	15	3540	63.6	0.0810634497152105	-0.0702985833576471
4	C	26	50	20120601	15	3542	63.64	0.0804006431738653	-0.0682885262661071
4	C	26	50	20120601	15	3544	63.68	0.079660337729302	-0.066430921396591
4	C	26	50	20120601	15	3546	63.72	0.0787462466511265	-0.0653693561281313
4	C	26	50	20120601	15	3548	63.76	0.078233714442919	-0.0635979334331062
4	C	26	50	20120601	15	3550	63.8	0.0767752925645862	-0.0619719555319033
4	C	26	50	20120601	15	3552	63.84	0.0760041431222276	-0.0613642467509482
4	C	26	50	20120601	15	3554	63.88	0.0750507156938147	-0.060172312205241
4	C	26	50	20120601	15	3556	63.92	0.0741962973569036	-0.0584931669451608
4	C	26	50	20120601	15	3558	63.96	0.0729887145381288	-0.0578313008558346
4	C	26	50	20120601	15	3560	64	0.071620194215956	-0.0564476201642731
4	C	26	50	20120601	15	3562	64.04	0.0705364399367026	-0.0552897045258089
4	C	26	50	20120601	15	3564	64.08	0.0698181537973055	-0.0538859632148652
4	C	26	50	20120601	15	3566	64.12	0.069500988121672	-0.0532433021457159
4	C	26	50	20120601	15	3568	64.16	0.0692351371851494	-0.0518648469732675
4	C	26	50	20120601	15	3570	64.2	0.0682605177665043	-0.050061526691343
4	C	26	50	20120601	15	3572	64.24	0.067872464636057	-0.049066761800502
4	C	26	50	20120601	15	3574	64.28	0.067756025362399	-0.0473871498499462
4	C	26	50	20120601	15	3576	64.32	0.066998572578392	-0.0454851740299106
4	C	26	50	20120601	15	3578	64.36	0.0662532113203432	-0.0438061489779831
4	C	26	50	20120601	15	3580	64.4	0.0654254721222862	-0.0422144516135322
4	C	26	50	20120601	15	3582	64.44	0.0645528316436239	-0.0410106023185621
4	C	26	50	20120601	15	3584	64.48	0.0639132535600407	-0.0404216530805118
4	C	26	50	20120601	15	3586	64.52	0.0631678215913138	-0.0395947624105923
4	C	26	50	20120601	15	3588	64.56	0.0621737708783218	-0.037828833935257
4	C	26	50	20120601	15	3590	64.6	0.0610172270270131	-0.0364266411881641
4	C	26	50	20120601	15	3592	64.64	0.0601351113174829	-0.0349020482572478
4	C	26	50	20120601	15	3594	64.68	0.0596535715994948	-0.0346111445274676
4	C	26	50	20120601	15	3596	64.72	0.0588037706698648	-0.0327935972571057
4	C	26	50	20120601	15	3598	64.76	0.0574570150944169	-0.0317639083623419
4	C	26	50	20120601	15	3600	64.8	0.0565104819571206	-0.0308326487315192
4	C	26	50	20120601	15	3602	64.84	0.0557003497179152	-0.0299649580003252
4	C	26	50	20120601	15	3604	64.88	0.054387393846608	-0.0294421232463158
4	C	26	50	20120601	15	3606	64.92	0.0540817115851011	-0.0290008179041773
4	C	26	50	20120601	15	3608	64.96	0.0533214303739693	-0.0282907412745098
4	C	26	50	20120601	15	3610	65	0.0530281931918112	-0.0281829074903788
4	C	26	50	20120601	15	3612	65.04	0.0523357235209952	-0.0272918822354057
4	C	26	50	20120601	15	3614	65.08	0.0517120553399887	-0.0273647142338679
4	C	26	50	20120601	15	3616	65.12	0.0516173030313097	-0.0273261062036151
4	C	26	50	20120601	15	3618	65.16	0.0511358340239998	-0.0268488798369923
4	C	26	50	20120601	15	3620	65.2	0.0503938668785007	-0.0272101406915005
4	C	26	50	20120601	15	3622	65.24	0.0499971799742551	-0.0271177925458775
4	C	26	50	20120601	15	3624	65.28	0.0496645569443849	-0.0271948671850269
4	C	26	50	20120601	15	3626	65.32	0.0497384496030189	-0.0275719672314336
4	C	26	50	20120601	15	3628	65.36	0.0494693954727774	-0.0269000036572721
4	C	26	50	20120601	15	3630	65.4	0.0491992099716861	-0.027326035492937
4	C	26	50	20120601	15	3632	65.44	0.0493385100075798	-0.0273742601754139
4	C	26	50	20120601	15	3634	65.48	0.0488991845644286	-0.0271860990609401
4	C	26	50	20120601	15	3636	65.52	0.048603826061927	-0.0267107111719484
4	C	26	50	20120601	15	3638	65.56	0.0481490856909459	-0.0277502288509708
4	C	26	50	20120601	15	3640	65.6	0.0474911440442553	-0.0272366359825915
4	C	26	50	20120601	15	3642	65.64	0.0472981675326017	-0.0274345622417135
4	C	26	50	20120601	15	3644	65.68	0.0471901074743007	-0.027733682552291
4	C	26	50	20120601	15	3646	65.72	0.0461351748674485	-0.026976866164387
4	C	26	50	20120601	15	3648	65.76	0.0455290075792764	-0.0270705224575552
4	C	26	50	20120601	15	3650	65.8	0.0450072193433032	-0.0267794207378763
4	C	26	50	20120601	15	3652	65.84	0.0447601420918210	-0.0273421504564802
4	C	26	50	20120601	15	3654	65.88	0.0438987941084542	-0.0265262411548725
4	C	26	50	20120601	15	3656	65.92	0.0433812272999647	-0.0259613689027216
4	C	26	50	20120601	15	3658	65.96	0.0428687163049607	-0.0252088658661829
4	C	26	50	20120601	15	3660	66	0.0422659077739992	-0.025222654448416
4	C	26	50	20120601	15	3662	66.04	0.0419828387873546	-0.0244659936240039
4	C	26	50	20120601	15	3664	66.08	0.041181319108744	-0.0232644212128692
4	C	26	50	20120601	15	3666	66.12	0.0398654216732271	-0.022793035548259
4	C	26	50	20120601	15	3668	66.16	0.0388734781384430	-0.0214786796055251
4	C	26	50	20120601	15	3670	66.2	0.0383153516849846	-0.0209929750285959
4	C	26	50	20120601	15	3672	66.24	0.0376642265476646	-0.0197428314526615
4	C	26	50	20120601	15	3674	66.28	0.0373321904164228	-0.0187631845048022
4	C	26	50	20120601	15	3676	66.32	0.0361806740943283	-0.0183118311753030
4	C	26	50	20120601	15	3678	66.36	0.0350331599966154	-0.0171987248935626
4	C	26	50	20120601	15	3680	66.4	0.0344220358899071	-0.0167815743190694
4	C	26	50	20120601	15	3682	66.44	0.0335103843301267	-0.0156182917401360
4	C	26	50	20120601	15	3684	66.48	0.0326883656259295	-0.0142877359810451
4	C	26	50	20120601	15	3686	66.52	0.0319635599620099	-0.013996004936331
4	C	26	50	20120601	15	3688	66.56	0.0321386325299639	-0.0140757736523166
4	C	26	50	20120601	15	3690	66.6	0.0318907350346155	-0.0138630617904001
4	C	26	50	20120601	15	3692	66.64	0.0308966560373522	-0.0141052034365496
4	C	26	50	20120601	15	3694	66.68	0.0299553554902367	-0.0143208710048115
4	C	26	50	20120601	15	3696	66.72	0.0284691018889963	-0.0137063103591466
4	C	26	50	20120601	15	3698	66.76	0.0270697234268925	-0.0141846115280768
4	C	26	50	20120601	15	3700	66.8	0.0263381861064159	-0.0143870915548696
4	C	26	50	20120601	15	3702	66.84	0.0258358928044001	-0.0143730554852631
4	C	26	50	20120601	15	3704	66.88	0.0249431351378130	-0.0144334070490373
4	C	26	50	20120601	15	3706	66.92	0.0232885618383790	-0.0146278048453211
4	C	26	50	20120601	15	3708	66.96	0.0222481461337445	-0.0144415317059532
4	C	26	50	20120601	15	3710	67	0.0208405355344942	-0.0148895984031334
4	C	26	50	20120601	15	3712	67.04	0.0200879490593553	-0.0148645088403233
4	C	26	50	20120601	15	3714	67.08	0.0191140438185592	-0.0162075238208987
4	C	26	50	20120601	15	3716	67.12	0.0177288499184860	-0.0163255823690857
4	C	26	50	20120601	15	3718	67.16	0.0168909849513224	-0.0169278393567579
4	C	26	50	20120601	15	3720	67.2	0.0158226880263058	-0.0176783624943093
4	C	26	50	20120601	15	3722	67.24	0.0142045165839673	-0.0193893063463395
4	C	26	50	20120601	15	3724	67.28	0.0127706525241450	-0.0198665963525726
4	C	26	50	20120601	15	3726	67.32	0.0114749217740275	-0.0211179207968316
4	C	26	50	20120601	15	3728	67.36	0.0096790119711699	-0.0213475890793609
4	C	26	50	20120601	15	3730	67.4	0.00854516624753726	-0.0220932331801222
4	C	26	50	20120601	15	3732	67.44	0.00641613844006268	-0.0223820863002369
4	C	26	50	20120601	15	3734	67.48	0.00524969509381735	-0.0228278464150969
4	C	26	50	20120601	15	3736	67.52	0.00382339000548596	-0.0232728287124976
4	C	26	50	20120601	15	3738	67.56	0.00236858851387276	-0.0235505802561476
4	C	26	50	20120601	15	3740	67.6	0.00133218210468764	-0.0229786015808458
4	C	26	50	20120601	15	3742	67.64	0.00155166804956795	-0.0227434178654232
4	C	26	50	20120601	15	3744	67.68	0.00188818016673462	-0.021941770907592
4	C	26	50	20120601	15	3746	67.72	0.00158454851489312	-0.0214354824522624
4	C	26	50	20120601	15	3748	67.76	0.00184815792291947	-0.0208748881961377
4	C	26	50	20120601	15	3750	67.8	0.00213743530710288	-0.0201701148673291
4	C	26	50	20120601	15	3752	67.84	0.00191349458950111	-0.0195527399366751
4	C	26	50	20120601	15	3754	67.88	0.00201347948836088	-0.018291685703107
4	C	26	50	20120601	15	3756	67.92	0.00108066422261959	-0.0163684966796359
4	C	26	50	20120601	15	3758	67.96	0.000405589378620791	-0.0144613589800976
4	C	26	50	20120601	15	3760	68	-0.000331640151444303	-0.0123748282901724
4	C	26	50	20120601	15	3762	68.04	-0.000333620050431624	-0.0109237037538213
4	C	26	50	20120601	15	3764	68.08	-0.000583370165546714	-0.0093902719881402
4	C	26	50	20120601	15	3766	68.12	-0.00017784442653623	-0.00804754692134499
4	C	26	50	20120601	15	3768	68.16	-0.000211248150879482	-0.00668752602268209
4	C	26	50	20120601	15	3770	68.2	-0.000789138238871998	-0.00500043995344909
4	C	26	50	20120601	15	3772	68.24	-0.00115190523082413	-0.00521885816708979
4	C	26	50	20120601	15	3774	68.28	-0.00168135143323756	-0.00451536470155509
4	C	26	50	20120601	15	3776	68.32	-0.00245724556209794	-0.00329935316994862
4	C	26	50	20120601	15	3778	68.36	-0.00217165927531231	-0.0024462005541758
4	C	26	50	20120601	15	3780	68.4	-0.00177284397965529	-0.000585145003567489
4	C	26	50	20120601	15	3782	68.44	-0.00123284774406656	0.00063627589491509
4	C	26	50	20120601	15	3784	68.48	-0.000472623101477276	0.00129005268266455
4	C	26	50	20120601	15	3786	68.52	-8.8176215613956e-06	0.00120880611350621
4	C	26	50	20120601	15	3788	68.56	0.000399225417590113	0.00203593719973137
4	C	26	50	20120601	15	3790	68.6	0.000803782420310371	0.00206374770943543
4	C	26	50	20120601	15	3792	68.64	0.000714983950728966	0.00182330311956076
4	C	26	50	20120601	15	3794	68.68	0.000424709545984077	0.00198563362331776
4	C	26	50	20120601	15	3796	68.72	0.000331576511833996	0.00308577156669122
4	C	26	50	20120601	15	3798	68.76	0.000211453211846025	0.00239712027249364
4	C	26	50	20120601	15	3800	68.8	0.000354317065916955	0.00371208432705939
4	C	26	50	20120601	15	3802	68.84	0.000208278302398498	0.00235348471302662
4	C	26	50	20120601	15	3804	68.88	6.41487271892437e-05	0.00191105507110601
4	C	26	50	20120601	15	3806	68.92	0.000286781297245829	0.00198440325751849
4	C	26	50	20120601	15	3808	68.96	0.00086624116229258	0.00227988903924073
4	C	26	50	20120601	15	3810	69	0.000856122464253801	0.00223878492205035
4	C	26	50	20120601	15	3812	69.04	0.00117801868425335	0.00235099569715684
4	C	26	50	20120601	15	3814	69.08	0.00152164429563877	0.00274728662160503
4	C	26	50	20120601	15	3816	69.12	0.00196664992756324	0.00307980570677835
4	C	26	50	20120601	15	3818	69.16	0.0026559107478062	0.00338389132117338
4	C	26	50	20120601	15	3820	69.2	0.00287421370304158	0.00450277961506357
4	C	26	50	20120601	15	3822	69.24	0.00307666403134954	0.00512293206115404
4	C	26	50	20120601	15	3824	69.28	0.00342943960448351	0.00636082147657046
4	C	26	50	20120601	15	3826	69.32	0.00276029031531105	0.00711189615741119
4	C	26	50	20120601	15	3828	69.36	0.00271113225188297	0.00733529947385926
4	C	26	50	20120601	15	3830	69.4	0.00208463422953812	0.00754811174493873
4	C	26	50	20120601	15	3832	69.44	0.00133791320514916	0.00731174221144403
4	C	26	50	20120601	15	3834	69.48	0.00142417104006576	0.00690004555155413
4	C	26	50	20120601	15	3836	69.52	0.00104913645256682	0.00700857159322386
4	C	26	50	20120601	15	3838	69.56	0.000929920370579121	0.00706479860314348
4	C	26	50	20120601	15	3840	69.6	0.0011673802627304	0.00682038078026531
4	C	26	50	20120601	15	3842	69.64	0.000609683730195009	0.00643690545911935
4	C	26	50	20120601	15	3844	69.68	0.000608350833912473	0.00577520836831382
4	C	26	50	20120601	15	3846	69.72	9.20264120375242e-05	0.00552173392178222
4	C	26	50	20120601	15	3848	69.76	8.68355411568341e-05	0.00521041814054957
4	C	26	50	20120601	15	3850	69.8	-0.000256261861463034	0.00537258671685367
4	C	26	50	20120601	15	3852	69.84	-0.00121726381771599	0.00502299736687573
4	C	26	50	20120601	15	3854	69.88	-0.00188860089526943	0.00458873056563713
4	C	26	50	20120601	15	3856	69.92	-0.00242744030416414	0.00485848756001912
4	C	26	50	20120601	15	3858	69.96	-0.00422573376398111	0.00397462600384615
4	C	26	50	20120601	15	3860	70	-0.00450695720192682	0.00393042475895418
4	C	26	50	20120601	15	3862	70.04	-0.00478521079139153	0.00406400430098813
4	C	26	50	20120601	15	3864	70.08	-0.005248768783934	0.00320514533349114
4	C	26	50	20120601	15	3866	70.12	-0.00625867283096025	0.00309093344619388
4	C	26	50	20120601	15	3868	70.16	-0.00730811828919045	0.00310565540937819
4	C	26	50	20120601	15	3870	70.2	-0.00823617472629436	0.00184069087531014
4	C	26	50	20120601	15	3872	70.24	-0.00876578356326746	0.00200011517019646
4	C	26	50	20120601	15	3874	70.28	-0.00961082566426007	0.00137270639431744
4	C	26	50	20120601	15	3876	70.32	-0.0104084845398453	0.00071627088507072
4	C	26	50	20120601	15	3878	70.36	-0.0108462967744848	0.00031941427519759
4	C	26	50	20120601	15	3880	70.4	-0.0110320961523094	0.00051327467032769
4	C	26	50	20120601	15	3882	70.44	-0.0110706546850875	0.00107537506389631
4	C	26	50	20120601	15	3884	70.48	-0.0116286962857321	0.00050925830381055
4	C	26	50	20120601	15	3886	70.52	-0.0118303065711840	0.00149915122892922
4	C	26	50	20120601	15	3888	70.56	-0.0122000173517274	0.00143300138954922
4	C	26	50	20120601	15	3890	70.6	-0.0116420535328287	0.0019809525764263
4	C	26	50	20120601	15	3892	70.64	-0.0118147926484048	0.00246114172046227
4	C	26	50	20120601	15	3894	70.68	-0.0109681736992901	0.00190457797299034
4	C	26	50	20120601	15	3896	70.72	-0.0103718846928511	0.00276854932251531
4	C	26	50	20120601	15	3898	70.76	-0.00999699081960167	0.00335278922940289
4	C	26	50	20120601	15	3900	70.8	-0.00959739063541753	0.00267557892292491
4	C	26	50	20120601	15	3902	70.84	-0.00939648038567899	0.00373084386996427
4	C	26	50	20120601	15	3904	70.88	-0.00912293612737698	0.00343308827547443
4	C	26	50	20120601	15	3906	70.92	-0.00889106167169028	0.00379567849073127
4	C	26	50	20120601	15	3908	70.96	-0.00901381540890427	0.00364357982209804
4	C	26	50	20120601	15	3910	71	-0.0086007943380132	0.00369169136748998
4	C	26	50	20120601	15	3912	71.04	-0.00886325116198622	0.00362180800430531
4	C	26	50	20120601	15	3914	71.08	-0.0084426923328077	0.00287689929459653
4	C	26	50	20120601	15	3916	71.12	-0.00822516507371129	0.00299145766421656
4	C	26	50	20120601	15	3918	71.16	-0.00759137112359816	0.00357899268870446
4	C	26	50	20120601	15	3920	71.2	-0.00703131426862717	0.00381294603832784
4	C	26	50	20120601	15	3922	71.24	-0.00632405899501657	0.00401401185155824
4	C	26	50	20120601	15	3924	71.28	-0.00545559044636325	0.00455455255936848
4	C	26	50	20120601	15	3926	71.32	-0.00513967634973254	0.00555462075106843
4	C	26	50	20120601	15	3928	71.36	-0.00481855087612448	0.00532667780908513
4	C	26	50	20120601	15	3930	71.4	-0.00443188367496824	0.00662122769087803
4	C	26	50	20120601	15	3932	71.44	-0.00474240961792631	0.00744740418294858
4	C	26	50	20120601	15	3934	71.48	-0.00460780477105964	0.00752996597071992
4	C	26	50	20120601	15	3936	71.52	-0.00471957006889399	0.00848112358636519
4	C	26	50	20120601	15	3938	71.56	-0.00497619326192221	0.00957278331943223
4	C	26	50	20120601	15	3940	71.6	-0.0057698569841938	0.00987024192907398
4	C	26	50	20120601	15	3942	71.64	-0.00596470732881757	0.0106513120795726
4	C	26	50	20120601	15	3944	71.68	-0.00604221542442377	0.0113173691907910
4	C	26	50	20120601	15	3946	71.72	-0.00594345947714969	0.011817874926864
4	C	26	50	20120601	15	3948	71.76	-0.00601784357499661	0.0123990070994483
4	C	26	50	20120601	15	3950	71.8	-0.00609158420567265	0.0131195170896722
4	C	26	50	20120601	15	3952	71.84	-0.0062164514850556	0.014033474524666
4	C	26	50	20120601	15	3954	71.88	-0.0060725340418807	0.0152246453950494
4	C	26	50	20120601	15	3956	71.92	-0.00544644755568251	0.0150133336045597
4	C	26	50	20120601	15	3958	71.96	-0.0054038302299804	0.0149380338034311
4	C	26	50	20120601	15	3960	72	-0.00520644137201217	0.0151164297732567
4	C	26	50	20120601	15	3962	72.04	-0.00533234173440244	0.0150411158299925
4	C	26	50	20120601	15	3964	72.08	-0.00503318606848585	0.0143185446235014
4	C	26	50	20120601	15	3966	72.12	-0.00497973586689595	0.0141204769430232
4	C	26	50	20120601	15	3968	72.16	-0.00500481694442464	0.0141825821316148
4	C	26	50	20120601	15	3970	72.2	-0.00504338961933837	0.0134848869416859
4	C	26	50	20120601	15	3972	72.24	-0.00461869421548991	0.0137064447094351
4	C	26	50	20120601	15	3974	72.28	-0.00413306742030662	0.0132827180418768
4	C	26	50	20120601	15	3976	72.32	-0.00313475992449183	0.0133394562899992
4	C	26	50	20120601	15	3978	72.36	-0.00220393162880567	0.0132628412702577
4	C	26	50	20120601	15	3980	72.4	-0.000505871262328666	0.0132697850588489
4	C	26	50	20120601	15	3982	72.44	-0.000292692709936545	0.0144075340119137
4	C	26	50	20120601	15	3984	72.48	0.000687993684891076	0.0146593771631011
4	C	26	50	20120601	15	3986	72.52	0.00110710294516815	0.0149426936371191
4	C	26	50	20120601	15	3988	72.56	0.00175093781157413	0.0159773747057581
4	C	26	50	20120601	15	3990	72.6	0.00257597586172697	0.0160510410902222
4	C	26	50	20120601	15	3992	72.64	0.00313930662109486	0.0171017946959975
4	C	26	50	20120601	15	3994	72.68	0.00357715421107338	0.0174438151749897
4	C	26	50	20120601	15	3996	72.72	0.00441036641561674	0.017246291966733
4	C	26	50	20120601	15	3998	72.76	0.00469385966633005	0.0178331057423041
4	C	26	50	20120601	15	4000	72.8	0.00539606619752297	0.0176591079766575
4	C	26	50	20120601	15	4002	72.84	0.00602653674576452	0.0174592654581586
4	C	26	50	20120601	15	4004	72.88	0.0060905864780044	0.017080128944222
4	C	26	50	20120601	15	4006	72.92	0.00647341408933879	0.0172866041243285
4	C	26	50	20120601	15	4008	72.96	0.00740734658379436	0.0166492322139025
4	C	26	50	20120601	15	4010	73	0.00819323920254072	0.0163622741399614
4	C	26	50	20120601	15	4012	73.04	0.00915417186232911	0.0162105544805629
4	C	26	50	20120601	15	4014	73.08	0.0105633550670609	0.0154220696083567
4	C	26	50	20120601	15	4016	73.12	0.0112185602105083	0.0155005584610684
4	C	26	50	20120601	15	4018	73.16	0.0120112622675575	0.0150773904078673
4	C	26	50	20120601	15	4020	73.2	0.0128371064194409	0.0156388897606720
4	C	26	50	20120601	15	4022	73.24	0.0135803322150105	0.0154562582212271
4	C	26	50	20120601	15	4024	73.28	0.0139749331542516	0.0157339744095381
4	C	26	50	20120601	15	4026	73.32	0.0147147294819324	0.0168240290102118
4	C	26	50	20120601	15	4028	73.36	0.0155610373040634	0.0177505793098718
4	C	26	50	20120601	15	4030	73.4	0.0162534999038115	0.0178004374090133
4	C	26	50	20120601	15	4032	73.44	0.0161089248513301	0.0180541897485099
4	C	26	50	20120601	15	4034	73.48	0.0159546412227430	0.0181572788461391
4	C	26	50	20120601	15	4036	73.52	0.0157106045304199	0.0170971277912417
4	C	26	50	20120601	15	4038	73.56	0.0157828849855928	0.0173048616214187
4	C	26	50	20120601	15	4040	73.6	0.0155399018823737	0.0169902203169941
4	C	26	50	20120601	15	4042	73.64	0.0159962685989515	0.0167384903028917
4	C	26	50	20120601	15	4044	73.68	0.0164285159032230	0.0159464670683525
4	C	26	50	20120601	15	4046	73.72	0.0171312315512984	0.0149627471854336
4	C	26	50	20120601	15	4048	73.76	0.0176568947324325	0.0150081434407857
4	C	26	50	20120601	15	4050	73.8	0.0187321142328369	0.0145243480521657
4	C	26	50	20120601	15	4052	73.84	0.0196917076323817	0.0139934027833762
4	C	26	50	20120601	15	4054	73.88	0.0207002469633203	0.0137861568568782
4	C	26	50	20120601	15	4056	73.92	0.0222512291193105	0.0127655047867779
4	C	26	50	20120601	15	4058	73.96	0.0228955448183277	0.0121370282796593
4	C	26	50	20120601	15	4060	74	0.0240748575079906	0.0117277548747085
4	C	26	50	20120601	15	4062	74.04	0.0244426237448857	0.0116756411049351
4	C	26	50	20120601	15	4064	74.08	0.0255372957528406	0.0111910608277880
4	C	26	50	20120601	15	4066	74.12	0.0260870712752132	0.0110147791072381
4	C	26	50	20120601	15	4068	74.16	0.0262304725304378	0.0107520182273492
4	C	26	50	20120601	15	4070	74.2	0.0262582618269384	0.0103672814277056
4	C	26	50	20120601	15	4072	74.24	0.0259092339197448	0.0103322089313588
4	C	26	50	20120601	15	4074	74.28	0.0258799596990036	0.00980385874445618
4	C	26	50	20120601	15	4076	74.32	0.0255842476431114	0.00911089409889337
4	C	26	50	20120601	15	4078	74.36	0.0252009250570302	0.00805483012119126
4	C	26	50	20120601	15	4080	74.4	0.0250954247252772	0.00749706429219131
4	C	26	50	20120601	15	4082	74.44	0.0250684839569139	0.00605506143331758
4	C	26	50	20120601	15	4084	74.48	0.0249374570703601	0.00481401832165707
4	C	26	50	20120601	15	4086	74.52	0.0248593217710390	0.00407530386735149
4	C	26	50	20120601	15	4088	74.56	0.0251885506883594	0.00266222167582829
4	C	26	50	20120601	15	4090	74.6	0.0256053901358689	0.00144748293642792
4	C	26	50	20120601	15	4092	74.64	0.0261148605717138	-0.000191802714396849
4	C	26	50	20120601	15	4094	74.68	0.0264138253187995	-0.00081419810319726
4	C	26	50	20120601	15	4096	74.72	0.0264163001925336	-0.00231984057237777
4	C	26	50	20120601	15	4098	74.76	0.0263136989985835	-0.00309306183760526
4	C	26	50	20120601	15	4100	74.8	0.0263547111918923	-0.00452254890645199
4	C	26	50	20120601	15	4102	74.84	0.0267091131106230	-0.00549977047805179
4	C	26	50	20120601	15	4104	74.88	0.0274753340187167	-0.00648519448831339
4	C	26	50	20120601	15	4106	74.92	0.0280242610129518	-0.00718770507542219
4	C	26	50	20120601	15	4108	74.96	0.0292552632083195	-0.00816825004889359
4	C	26	50	20120601	15	4110	75	0.0299668954729056	-0.00856564405992039
4	C	26	50	20120601	15	4112	75.04	0.0304239692962646	-0.00816259319464409
4	C	26	50	20120601	15	4114	75.08	0.0314479306261009	-0.00827311398454359
4	C	26	50	20120601	15	4116	75.12	0.0324343445858561	-0.00825472920823269
4	C	26	50	20120601	15	4118	75.16	0.0321956960472056	-0.00839537274701069
4	C	26	50	20120601	15	4120	75.2	0.0324068381320679	-0.00848121551024679
4	C	26	50	20120601	15	4122	75.24	0.0317258235911072	-0.00844918357305899
4	C	26	50	20120601	15	4124	75.28	0.0314554966686596	-0.00855051197480299
4	C	26	50	20120601	15	4126	75.32	0.0314575472783250	-0.00901246483495219
4	C	26	50	20120601	15	4128	75.36	0.0310337781843599	-0.00875189598608499
4	C	26	50	20120601	15	4130	75.4	0.0313639263404959	-0.0101049448118854
4	C	26	50	20120601	15	4132	75.44	0.0311591482166643	-0.00993637055525059
4	C	26	50	20120601	15	4134	75.48	0.0312448990560188	-0.0118798747565452
4	C	26	50	20120601	15	4136	75.52	0.0313157370133580	-0.0122704946846083
4	C	26	50	20120601	15	4138	75.56	0.0317344997913123	-0.0135466668611582
4	C	26	50	20120601	15	4140	75.6	0.0323371951851889	-0.0153594482318149
4	C	26	50	20120601	15	4142	75.64	0.0321280754257208	-0.0155441020966539
4	C	26	50	20120601	15	4144	75.68	0.0320919069138631	-0.0159799273612382
4	C	26	50	20120601	15	4146	75.72	0.0321387739513201	-0.0169684060727945
4	C	26	50	20120601	15	4148	75.76	0.0318610153366022	-0.0182849045490755
4	C	26	50	20120601	15	4150	75.8	0.0316703510641231	-0.0191094193402102
4	C	26	50	20120601	15	4152	75.84	0.0313958592827343	-0.0202226811854425
4	C	26	50	20120601	15	4154	75.88	0.0310934226413530	-0.0211750903800905
4	C	26	50	20120601	15	4156	75.92	0.0307013672865241	-0.0222783537354368
4	C	26	50	20120601	15	4158	75.96	0.0298915673875058	-0.0220294733616626
4	C	26	50	20120601	15	4160	76	0.0291774362075550	-0.0223068953935526
4	C	26	50	20120601	15	4162	76.04	0.0277436329589159	-0.0219824069200932
4	C	26	50	20120601	15	4164	76.08	0.0271971794242014	-0.0226760800866508
4	C	26	50	20120601	15	4166	76.12	0.0255854850799785	-0.0225566356091728
4	C	26	50	20120601	15	4168	76.16	0.0243951061691900	-0.0232637777456984
4	C	26	50	20120601	15	4170	76.2	0.0227065422467843	-0.023489903423254
4	C	26	50	20120601	15	4172	76.24	0.0215565108489303	-0.0234217312584798
4	C	26	50	20120601	15	4174	76.28	0.0197438567574943	-0.0242608407335783
4	C	26	50	20120601	15	4176	76.32	0.0189120729086489	-0.0237566170300498
4	C	26	50	20120601	15	4178	76.36	0.0182189526995942	-0.0235484589358041
4	C	26	50	20120601	15	4180	76.4	0.0176502267154859	-0.0235827536146916
4	C	26	50	20120601	15	4182	76.44	0.0165616146126457	-0.0235907651345225
4	C	26	50	20120601	15	4184	76.48	0.0149094808316068	-0.0230695355129064
4	C	26	50	20120601	15	4186	76.52	0.0139958988703138	-0.0233959360031021
4	C	26	50	20120601	15	4188	76.56	0.0119724421052704	-0.0235044061833361
4	C	26	50	20120601	15	4190	76.6	0.0117894428702993	-0.0236174018469698
4	C	26	50	20120601	15	4192	76.64	0.0105198326446789	-0.0236738996787866
4	C	26	50	20120601	15	4194	76.68	0.00918325940688	-0.0236091286976299
4	C	26	50	20120601	15	4196	76.72	0.00852784213139819	-0.0231791370639903
4	C	26	50	20120601	15	4198	76.76	0.008192814938472	-0.0230684041420565
4	C	26	50	20120601	15	4200	76.8	0.00746916185860568	-0.022943529084499
4	C	26	50	20120601	15	4202	76.84	0.00668377835674179	-0.0211290223732962
4	C	26	50	20120601	15	4204	76.88	0.00633779100870721	-0.0208954650034703
4	C	26	50	20120601	15	4206	76.92	0.0047665997409107	-0.0197741350698646
4	C	26	50	20120601	15	4208	76.96	0.00438773192755095	-0.0192831201210087
4	C	26	50	20120601	15	4210	77	0.00324794650695636	-0.0191646797351599
4	C	26	50	20120601	15	4212	77.04	0.00250003966449535	-0.0189421532311205
4	C	26	50	20120601	15	4214	77.08	0.00178975090279345	-0.0192136115244181
4	C	26	50	20120601	15	4216	77.12	0.000140424335675836	-0.0183654369403848
4	C	26	50	20120601	15	4218	77.16	-0.00083481733693665	-0.0169980338469262
4	C	26	50	20120601	15	4220	77.2	-0.00156136955460583	-0.0174350965483777
4	C	26	50	20120601	15	4222	77.24	-0.00307627512261989	-0.0162637034546640
4	C	26	50	20120601	15	4224	77.28	-0.00358136149642144	-0.0163961445547803
4	C	26	50	20120601	15	4226	77.32	-0.00490358046656217	-0.0156148622722472
4	C	26	50	20120601	15	4228	77.36	-0.00547584198457644	-0.0152222058766544
4	C	26	50	20120601	15	4230	77.4	-0.00703253756335862	-0.0156523389316501
4	C	26	50	20120601	15	4232	77.44	-0.00755105896600272	-0.0153665970813726
4	C	26	50	20120601	15	4234	77.48	-0.0083201083012212	-0.0161410204281282
4	C	26	50	20120601	15	4236	77.52	-0.0097992271950394	-0.0171924952828204
4	C	26	50	20120601	15	4238	77.56	-0.0107784357366943	-0.0183648712549598
4	C	26	50	20120601	15	4240	77.6	-0.0109208470424253	-0.0185624368896234
4	C	26	50	20120601	15	4242	77.64	-0.0115121297328535	-0.0193156470329433
4	C	26	50	20120601	15	4244	77.68	-0.0116261648434554	-0.0189756205950741
4	C	26	50	20120601	15	4246	77.72	-0.0117024828783489	-0.0192580885409547
4	C	26	50	20120601	15	4248	77.76	-0.0117785887812080	-0.0185925384252985
4	C	26	50	20120601	15	4250	77.8	-0.0115992806436347	-0.0180951453732762
4	C	26	50	20120601	15	4252	77.84	-0.0119087742106923	-0.0179414981407922
4	C	26	50	20120601	15	4254	77.88	-0.0128685231737290	-0.0174840778351104
4	C	26	50	20120601	15	4256	77.92	-0.0143585173698418	-0.0166412277651395
4	C	26	50	20120601	15	4258	77.96	-0.0153168026218414	-0.0172514467751679
4	C	26	50	20120601	15	4260	78	-0.0160768292745320	-0.0153188956579138
4	C	26	50	20120601	15	4262	78.04	-0.0167144910987382	-0.0150827290640653
4	C	26	50	20120601	15	4264	78.08	-0.0171257726869476	-0.0147386226200687
4	C	26	50	20120601	15	4266	78.12	-0.0176983736162168	-0.0136004776872064
4	C	26	50	20120601	15	4268	78.16	-0.0182445923914800	-0.0134939379084851
4	C	26	50	20120601	15	4270	78.2	-0.0187871426967623	-0.0126124006123019
4	C	26	50	20120601	15	4272	78.24	-0.0195461921278813	-0.0112820089019842
4	C	26	50	20120601	15	4274	78.28	-0.0198766796952723	-0.0113849777914606
4	C	26	50	20120601	15	4276	78.32	-0.0207708515754217	-0.0103457075998116
4	C	26	50	20120601	15	4278	78.36	-0.0208423683552709	-0.0089917819616025
4	C	26	50	20120601	15	4280	78.4	-0.0204814327698821	-0.00869171412793819
4	C	26	50	20120601	15	4282	78.44	-0.0206572972974310	-0.00873151716865119
4	C	26	50	20120601	15	4284	78.48	-0.0206978428002642	-0.00759877453159719
4	C	26	50	20120601	15	4286	78.52	-0.0206018671968537	-0.00672304399630109
4	C	26	50	20120601	15	4288	78.56	-0.0202170031179895	-0.00618371951215449
4	C	26	50	20120601	15	4290	78.6	-0.0199001344272042	-0.00430021332124349
4	C	26	50	20120601	15	4292	78.64	-0.0196542521861822	-0.00328079868801028
4	C	26	50	20120601	15	4294	78.68	-0.0195111479158057	-0.00266192469098019
4	C	26	50	20120601	15	4296	78.72	-0.0197546684201785	-0.00319961575846226
4	C	26	50	20120601	15	4298	78.76	-0.0202029387641117	-0.00302570284562942
4	C	26	50	20120601	15	4300	78.8	-0.0204431429376808	-0.00280147928531517
4	C	26	50	20120601	15	4302	78.84	-0.0205583659876751	-0.0027009640563695
4	C	26	50	20120601	15	4304	78.88	-0.0206746638399769	-0.00296763523675839
4	C	26	50	20120601	15	4306	78.92	-0.0210412279953440	-0.00259371717086694
4	C	26	50	20120601	15	4308	78.96	-0.0214670123436355	-0.00207063492948419
4	C	26	50	20120601	15	4310	79	-0.0216715005536868	-0.00239223416463565
4	C	26	50	20120601	15	4312	79.04	-0.0219988909933762	-0.00206060108425915
4	C	26	50	20120601	15	4314	79.08	-0.0224677947131844	-0.00173184592848209
4	C	26	50	20120601	15	4316	79.12	-0.0224797801731255	-0.00116930712870913
4	C	26	50	20120601	15	4318	79.16	-0.0224897503787403	-0.00094805341687586
4	C	26	50	20120601	15	4320	79.2	-0.0226675877342087	-0.00140830922075019
4	C	26	50	20120601	15	4322	79.24	-0.0224321918867517	-0.000307273251764609
4	C	26	50	20120601	15	4324	79.28	-0.0225134384559100	0.00011409167914445
4	C	26	50	20120601	15	4326	79.32	-0.0227556225284664	0.000314556451610840
4	C	26	50	20120601	15	4328	79.36	-0.0229477434409148	0.00089233340251837
4	C	26	50	20120601	15	4330	79.4	-0.0236334955973095	0.00241544140919419
4	C	26	50	20120601	15	4332	79.44	-0.0236527289017578	0.00288722305360185
4	C	26	50	20120601	15	4334	79.48	-0.0245330061336569	0.00450529550099103
4	C	26	50	20120601	15	4336	79.52	-0.0248553054045217	0.00601765548459282
4	C	26	50	20120601	15	4338	79.56	-0.0250141922982544	0.0058337370108062
4	C	26	50	20120601	15	4340	79.6	-0.0252263243326103	0.00739573589044728
4	C	26	50	20120601	15	4342	79.64	-0.0253848576729524	0.00855143121361857
4	C	26	50	20120601	15	4344	79.68	-0.0252639424133695	0.00897258401249328
4	C	26	50	20120601	15	4346	79.72	-0.0258384666730835	0.0102069803204106
4	C	26	50	20120601	15	4348	79.76	-0.0258970858252439	0.0103136827336917
4	C	26	50	20120601	15	4350	79.8	-0.0260865197319238	0.0102195668211158
4	C	26	50	20120601	15	4352	79.84	-0.0265717364051740	0.0116322247485703
4	C	26	50	20120601	15	4354	79.88	-0.0272330933776178	0.0118973190808371
4	C	26	50	20120601	15	4356	79.92	-0.0277156230450995	0.0125709090005954
[truncated: 3,601 more rows]
