# Supplementary material for: How Do Ants Make Sense of Gravity? A Boltzmann Walker Analysis of Lasius niger Trajectories on Various Inclines
Source: PLoS One. 2013 Oct 29;8(10):e76531. doi: 10.1371/journal.pone.0076531 (PMC3812222; doi:10.1371/journal.pone.0076531)
Supplement: Dataset S4 — Trajectories for . (ZIP) [file pone.0076531.s008.zip › Incline4/4-C-26-50-20120601-16.txt]

Pente	Colonie	Temperature	Humidite	Date	Indiv	Frame	Time	X	Y
4	C	26	50	20120601	16	14	0	0	0
4	C	26	50	20120601	16	16	0.04	5.96585991287004e-05	-0.0013033180058796
4	C	26	50	20120601	16	18	0.08	0.000275467588746831	-0.0017038232867437
4	C	26	50	20120601	16	20	0.12	0.000369159237254051	-0.0023155413631482
4	C	26	50	20120601	16	22	0.16	0.000151087505936121	-0.00434281650481
4	C	26	50	20120601	16	24	0.2	-0.000159049528292300	-0.0040695904445595
4	C	26	50	20120601	16	26	0.24	-0.000720068048485699	-0.0047703332647154
4	C	26	50	20120601	16	28	0.28	-0.000662297424462799	-0.005224790792984
4	C	26	50	20120601	16	30	0.32	-0.0014592774775381	-0.0055560703199699
4	C	26	50	20120601	16	32	0.36	-0.0015002896708469	-0.0059961735805804
4	C	26	50	20120601	16	34	0.4	-0.0020651972783369	-0.0060888752795939
4	C	26	50	20120601	16	36	0.44	-0.0021215536887974	-0.0073253929078549
4	C	26	50	20120601	16	38	0.48	-0.0027112100336289	-0.0095080194093434
4	C	26	50	20120601	16	40	0.52	-0.0026213367617401	-0.0100901804222943
4	C	26	50	20120601	16	42	0.56	-0.0030746629191588	-0.0114695336203549
4	C	26	50	20120601	16	44	0.6	-0.0032765419051876	-0.011581044359748
4	C	26	50	20120601	16	46	0.64	-0.0025792639082595	-0.0126344213316816
4	C	26	50	20120601	16	48	0.68	-0.002362040705079	-0.0132491799672452
4	C	26	50	20120601	16	50	0.72	-0.0026114372668035	-0.0132148852883576
4	C	26	50	20120601	16	52	0.76	-0.002653439409606	-0.0137295176037052
4	C	26	50	20120601	16	54	0.8	-0.0021151190170886	-0.0140327957021561
4	C	26	50	20120601	16	56	0.84	-0.0020425698613389	-0.0153386805056514
4	C	26	50	20120601	16	58	0.88	-0.0020553684940784	-0.0154025322479925
4	C	26	50	20120601	16	60	0.92	-0.0024394688976189	-0.0150782530781404
4	C	26	50	20120601	16	62	0.96	-0.0026163870142718	-0.0145971376242211
4	C	26	50	20120601	16	64	1	-0.0032645210899074	-0.0153147095857692
4	C	26	50	20120601	16	66	1.04	-0.0034008512773201	-0.014539861974945
4	C	26	50	20120601	16	68	1.08	-0.0037143824240983	-0.0152394734242509
4	C	26	50	20120601	16	70	1.12	-0.0041651629971047	-0.0148919304412977
4	C	26	50	20120601	16	72	1.16	-0.004428772405131	-0.0157130228356116
4	C	26	50	20120601	16	74	1.2	-0.0044871087145789	-0.0155336298452245
4	C	26	50	20120601	16	76	1.24	-0.0048957457234266	-0.015908749992644
4	C	26	50	20120601	16	78	1.28	-0.0048464603807779	-0.0157326096934504
4	C	26	50	20120601	16	80	1.32	-0.0045373132960432	-0.0159536512732493
4	C	26	50	20120601	16	82	1.36	-0.0045791740174894	-0.016781814735375
4	C	26	50	20120601	16	84	1.4	-0.0046037106227966	-0.0169923204241343
4	C	26	50	20120601	16	86	1.44	-0.0046561072352825	-0.0172121599224052
4	C	26	50	20120601	16	88	1.48	-0.0049113727832908	-0.017996341342741
4	C	26	50	20120601	16	90	1.52	-0.0048397428663567	-0.0188148174419645
4	C	26	50	20120601	16	92	1.56	-0.004863218811492	-0.0198010899803635
4	C	26	50	20120601	16	94	1.6	-0.004832813219901	-0.0208005147048925
4	C	26	50	20120601	16	96	1.64	-0.0047874169645488	-0.0214296983187923
4	C	26	50	20120601	16	98	1.68	-0.0044549353560349	-0.0221431690610096
4	C	26	50	20120601	16	100	1.72	-0.0044265096634312	-0.0229851918160465
4	C	26	50	20120601	16	102	1.76	-0.0046541273362952	-0.0242628630589725
4	C	26	50	20120601	16	104	1.8	-0.0043244034442279	-0.0245010873335542
4	C	26	50	20120601	16	106	1.84	-0.004649248299505	-0.0248477110776919
4	C	26	50	20120601	16	108	1.88	-0.0048246814919174	-0.024838872242927
4	C	26	50	20120601	16	110	1.92	-0.0046662188622535	-0.0253452314089347
4	C	26	50	20120601	16	112	1.96	-0.0042953413555211	-0.0251334529279693
4	C	26	50	20120601	16	114	2	-0.0042907451614434	-0.0253385846051916
4	C	26	50	20120601	16	116	2.04	-0.003849510529983	-0.0259766777645343
4	C	26	50	20120601	16	118	2.08	-0.003775617871349	-0.0267661624857291
4	C	26	50	20120601	16	120	2.12	-0.0037245647617473	-0.0261805366495504
4	C	26	50	20120601	16	122	2.16	-0.003607538589461	-0.0263145333845852
4	C	26	50	20120601	16	124	2.2	-0.0033447069988939	-0.0263219580057877
4	C	26	50	20120601	16	126	2.24	-0.0032100031570779	-0.025737534251137
4	C	26	50	20120601	16	128	2.28	-0.0030018309206966	-0.0262523079878408
4	C	26	50	20120601	16	130	2.32	-0.0030731072842402	-0.0264162153397199
4	C	26	50	20120601	16	132	2.36	-0.0032685515985602	-0.0262558435217468
4	C	26	50	20120601	16	134	2.4	-0.003015760924286	-0.0263855976160945
4	C	26	50	20120601	16	136	2.44	-0.0031233825763825	-0.0277937300601494
4	C	26	50	20120601	16	138	2.48	-0.0031817188858304	-0.0278302874807367
4	C	26	50	20120601	16	140	2.52	-0.0030149123961485	-0.0283442833999812
4	C	26	50	20120601	16	142	2.56	-0.0024572172778267	-0.0306455624193528
4	C	26	50	20120601	16	144	2.6	-0.0025760819277442	-0.030578316564462
4	C	26	50	20120601	16	146	2.64	-0.0029347971978401	-0.0316369261265764
4	C	26	50	20120601	16	148	2.68	-0.0029685261913027	-0.0325956922111872
4	C	26	50	20120601	16	150	2.72	-0.0032327719954321	-0.0329528518463645
4	C	26	50	20120601	16	152	2.76	-0.0032225189471049	-0.0343124060545519
4	C	26	50	20120601	16	154	2.8	-0.0032751276916252	-0.0342180780099416
4	C	26	50	20120601	16	156	2.84	-0.003050338445886	-0.0351871678535578
4	C	26	50	20120601	16	158	2.88	-0.0032343276303507	-0.0354369179686729
4	C	26	50	20120601	16	160	2.92	-0.0031303829335163	-0.0353913802919645
4	C	26	50	20120601	16	162	2.96	-0.0029743951775865	-0.0371148823604286
4	C	26	50	20120601	16	164	3	-0.0031252917646917	-0.0366244330969976
4	C	26	50	20120601	16	166	3.04	-0.0026455905243348	-0.0361263470803298
4	C	26	50	20120601	16	168	3.08	-0.0026246601636117	-0.0370830625552752
4	C	26	50	20120601	16	170	3.12	-0.0025446156759814	-0.0367449240925118
4	C	26	50	20120601	16	172	3.16	-0.0020794808353168	-0.0365132759109951
4	C	26	50	20120601	16	174	3.2	-0.0015331701361721	-0.0367478939409927
4	C	26	50	20120601	16	176	3.24	-0.0012483475247102	-0.0369365500302133
4	C	26	50	20120601	16	178	3.28	-0.001156494353834	-0.0364651219391962
4	C	26	50	20120601	16	180	3.32	-0.0006987134236939	-0.0373622990231657
4	C	26	50	20120601	16	182	3.36	-0.000887228091558199	-0.0375462882076305
4	C	26	50	20120601	16	184	3.4	-0.0005507866850697	-0.0379346312518581
4	C	26	50	20120601	16	186	3.44	-0.0011797581669351	-0.0387671080653491
4	C	26	50	20120601	16	188	3.48	-0.0009034915475255	-0.0391525519717738
4	C	26	50	20120601	16	190	3.52	-0.0011173206381563	-0.039072224641431
4	C	26	50	20120601	16	192	3.56	-0.0015660506014973	-0.0396043932049521
4	C	26	50	20120601	16	194	3.6	-0.0012752175823953	-0.0407113688708996
4	C	26	50	20120601	16	196	3.64	-0.0012694900174677	-0.041387999349817
4	C	26	50	20120601	16	198	3.68	-0.0011818794872786	-0.0424145062640655
4	C	26	50	20120601	16	200	3.72	-0.001371030551246	-0.0424357901781792
4	C	26	50	20120601	16	202	3.76	-0.0009612621715484	-0.0440180830224404
4	C	26	50	20120601	16	204	3.8	-0.00131700759316340	-0.0438232751042235
4	C	26	50	20120601	16	206	3.84	-0.000847488690455499	-0.0441561809768061
4	C	26	50	20120601	16	208	3.88	-0.00100255720756970	-0.0440210528709213
4	C	26	50	20120601	16	210	3.92	-0.000662721688531499	-0.0437821922002365
4	C	26	50	20120601	16	212	3.96	-0.000663711638025099	-0.04407747999206
4	C	26	50	20120601	16	214	4	-0.000612587817745399	-0.0427749185904363
4	C	26	50	20120601	16	216	4.04	-0.0004370839146549	-0.0425930507263151
4	C	26	50	20120601	16	218	4.08	-0.000775788062843199	-0.0430545086117174
4	C	26	50	20120601	16	220	4.12	-0.0007379578500497	-0.0431003998418164
4	C	26	50	20120601	16	222	4.16	-0.0006024054800963	-0.0431189967501617
4	C	26	50	20120601	16	224	4.2	-0.0004276793944651	-0.0419087834941609
4	C	26	50	20120601	16	226	4.24	-0.000443730718397999	-0.0418225871775342
4	C	26	50	20120601	16	228	4.28	-0.000283571032459299	-0.0417454418277068
4	C	26	50	20120601	16	230	4.32	-0.000752665671098399	-0.0422435278443746
4	C	26	50	20120601	16	232	4.36	-0.0004671359528553	-0.0419232084724971
4	C	26	50	20120601	16	234	4.4	-0.0007967891342445	-0.0412439616984893
4	C	26	50	20120601	16	236	4.44	-0.0006330232037216	-0.040960129036521
4	C	26	50	20120601	16	238	4.48	-0.0005244823128095	-0.0409657151800924
4	C	26	50	20120601	16	240	4.52	-0.0003962838533804	-0.0407003380051131
4	C	26	50	20120601	16	242	4.56	-0.000730391807491	-0.0399401275046594
4	C	26	50	20120601	16	244	4.6	-0.000623406551497499	-0.0399919584317204
4	C	26	50	20120601	16	246	4.64	-0.0005913746143098	-0.0397213486665603
4	C	26	50	20120601	16	248	4.68	-0.0005646459779809	-0.039877902107915
4	C	26	50	20120601	16	250	4.72	-0.000323593276274400	-0.0398006153367313
4	C	26	50	20120601	16	252	4.76	-0.0008288210714322	-0.0399364505493972
4	C	26	50	20120601	16	254	4.8	-0.0004191941130908	-0.0399236519166578
4	C	26	50	20120601	16	256	4.84	-5.73675731576993e-05	-0.0391773007091154
4	C	26	50	20120601	16	258	4.88	0.00017824040633368	-0.0382562234159418
4	C	26	50	20120601	16	260	4.92	0.000681417591826031	-0.0382695170234281
4	C	26	50	20120601	16	262	4.96	0.00134022897985753	-0.0378563545311808
4	C	26	50	20120601	16	264	5	0.00172793562798212	-0.0369103163686313
4	C	26	50	20120601	16	266	5.04	0.00161048519162703	-0.0366221703552978
4	C	26	50	20120601	16	268	5.08	0.00163120342031579	-0.0354272306057706
4	C	26	50	20120601	16	270	5.12	0.00179772706728523	-0.0357733593751614
4	C	26	50	20120601	16	272	5.16	0.00215651304805928	-0.0361551970370022
4	C	26	50	20120601	16	274	5.2	0.00212108699832184	-0.0356973453961839
4	C	26	50	20120601	16	276	5.24	0.00265325556184283	-0.0357246397179377
4	C	26	50	20120601	16	278	5.28	0.00310170268247134	-0.0354166240040528
4	C	26	50	20120601	16	280	5.32	0.00380803164619858	-0.0347446604298913
4	C	26	50	20120601	16	282	5.36	0.0040881873529047	-0.0342006124724463
4	C	26	50	20120601	16	284	5.4	0.0051298263522706	-0.0334254113082315
4	C	26	50	20120601	16	286	5.44	0.00578580931317736	-0.033465645684081
4	C	26	50	20120601	16	288	5.48	0.00605656049969369	-0.0321530433661644
4	C	26	50	20120601	16	290	5.52	0.00738825470070232	-0.0321065864506405
4	C	26	50	20120601	16	292	5.56	0.00749622990618949	-0.0310168641901539
4	C	26	50	20120601	16	294	5.6	0.00777101160135859	-0.0311442848321237
4	C	26	50	20120601	16	296	5.64	0.00809069457713303	-0.0306787964380686
4	C	26	50	20120601	16	298	5.68	0.00823183309065786	-0.0305822056517585
4	C	26	50	20120601	16	300	5.72	0.00848759361341304	-0.0300406325680478
4	C	26	50	20120601	16	302	5.76	0.0088699262500006	-0.029944253913772
4	C	26	50	20120601	16	304	5.8	0.00884510680198096	-0.0292295810900268
4	C	26	50	20120601	16	306	5.84	0.00844940984722897	-0.0296076003752491
4	C	26	50	20120601	16	308	5.88	0.00869314955470397	-0.0295631233587125
4	C	26	50	20120601	16	310	5.92	0.00872313088222628	-0.0280965838945316
4	C	26	50	20120601	16	312	5.96	0.00897620439921295	-0.0274249031630825
4	C	26	50	20120601	16	314	6	0.00924243010232968	-0.0268532073304931
4	C	26	50	20120601	16	316	6.04	0.0093615068842815	-0.0259161494240647
4	C	26	50	20120601	16	318	6.08	0.0096337429950383	-0.0251227756155734
4	C	26	50	20120601	16	320	6.12	0.00995392094555958	-0.023754241151265
4	C	26	50	20120601	16	322	6.16	0.0102371172114248	-0.0231740600373014
4	C	26	50	20120601	16	324	6.2	0.0102068530411900	-0.022047497513515
4	C	26	50	20120601	16	326	6.24	0.00995448663098453	-0.0216504570558788
4	C	26	50	20120601	16	328	6.28	0.0098735936152168	-0.020497448738476
4	C	26	50	20120601	16	330	6.32	0.0097428495713754	-0.0187556326043792
4	C	26	50	20120601	16	332	6.36	0.0100720784886959	-0.0165279634009291
4	C	26	50	20120601	16	334	6.4	0.0101223537808382	-0.0148898091209542
4	C	26	50	20120601	16	336	6.44	0.0100154392355228	-0.0142833943454086
4	C	26	50	20120601	16	338	6.48	0.0098482084817722	-0.0135790452806687
4	C	26	50	20120601	16	340	6.52	0.00979340770623024	-0.0118124804092303
4	C	26	50	20120601	16	342	6.56	0.00994508211079475	-0.0096650678254449
4	C	26	50	20120601	16	344	6.6	0.0095427383522996	-0.008895169962089
4	C	26	50	20120601	16	346	6.64	0.00895711251612091	-0.0073566470275833
4	C	26	50	20120601	16	348	6.68	0.00875530424077027	-0.0062388526278836
4	C	26	50	20120601	16	350	6.72	0.00767710782081702	-0.0044309220097458
4	C	26	50	20120601	16	352	6.76	0.00739143668121765	-0.0035241282735522
4	C	26	50	20120601	16	354	6.8	0.00690028031100548	-0.0025348858866722
4	C	26	50	20120601	16	356	6.84	0.0065584648929799	-0.0009429056795088
4	C	26	50	20120601	16	358	6.88	0.00648252162468046	-0.000177391878196299
4	C	26	50	20120601	16	360	6.92	0.00553938259993385	0.001769131669054
4	C	26	50	20120601	16	362	6.96	0.0050744598913037	0.0034229837195713
4	C	26	50	20120601	16	364	7	0.00599645642329284	0.003758364465888
4	C	26	50	20120601	16	366	7.04	0.00585405925969749	0.0050459917722931
4	C	26	50	20120601	16	368	7.08	0.00632556513246049	0.0053350499533744
4	C	26	50	20120601	16	370	7.12	0.00634700461006606	0.006648062393224
4	C	26	50	20120601	16	372	7.16	0.00681588004560305	0.0078476761185748
4	C	26	50	20120601	16	374	7.2	0.00715447105670642	0.0084324251423449
4	C	26	50	20120601	16	376	7.24	0.00786645687468316	0.0086171921442689
4	C	26	50	20120601	16	378	7.28	0.00808291640253998	0.0094971723913199
4	C	26	50	20120601	16	380	7.32	0.0079759594308177	0.0103115189869412
4	C	26	50	20120601	16	382	7.36	0.00837528384335718	0.0118314520841695
4	C	26	50	20120601	16	384	7.4	0.00854184991673348	0.0115416797252393
4	C	26	50	20120601	16	386	7.44	0.0097401696366747	0.0128787479377849
4	C	26	50	20120601	16	388	7.48	0.0105515393127472	0.0146808307828423
4	C	26	50	20120601	16	390	7.52	0.0112030180034578	0.0156861032804518
4	C	26	50	20120601	16	392	7.56	0.0124656349430123	0.0180957039876333
4	C	26	50	20120601	16	394	7.6	0.0128270442899446	0.0191079202738341
4	C	26	50	20120601	16	396	7.64	0.0125397765032333	0.0203916881914274
4	C	26	50	20120601	16	398	7.68	0.0113213492827302	0.0218355745706342
4	C	26	50	20120601	16	400	7.72	0.0107979434692844	0.0224989852640133
4	C	26	50	20120601	16	402	7.76	0.0102223400939116	0.0226728839639998
4	C	26	50	20120601	16	404	7.8	0.0105707069269755	0.0226483622786457
4	C	26	50	20120601	16	406	7.84	0.0107757869146920	0.0226511602294682
4	C	26	50	20120601	16	408	7.88	0.011372001674919	0.0226878032099760
4	C	26	50	20120601	16	410	7.92	0.0117572624406874	0.0230327023206744
4	C	26	50	20120601	16	412	7.96	0.0126146435550118	0.023105067628661
4	C	26	50	20120601	16	414	8	0.0131188884717437	0.0235274578644028
4	C	26	50	20120601	16	416	8.04	0.0142860389247702	0.0234692205499043
4	C	26	50	20120601	16	418	8.08	0.015567061853839	0.0232938297838988
4	C	26	50	20120601	16	420	8.12	0.0170555216282367	0.0234725439517759
4	C	26	50	20120601	16	422	8.16	0.0181936948453702	0.0228186540269414
4	C	26	50	20120601	16	424	8.2	0.0191886577261100	0.0231872334366349
4	C	26	50	20120601	16	426	8.24	0.0190947963719753	0.0222551818462173
4	C	26	50	20120601	16	428	8.28	0.0196450103005521	0.0214431828451095
4	C	26	50	20120601	16	430	8.32	0.0199522835523168	0.0211643211438130
4	C	26	50	20120601	16	432	8.36	0.0205816298007762	0.0204891119495258
4	C	26	50	20120601	16	434	8.4	0.0211258545349164	0.0191786663072918
4	C	26	50	20120601	16	436	8.44	0.0212772743810397	0.0183819973812002
4	C	26	50	20120601	16	438	8.48	0.0215067305315348	0.0179525714329856
4	C	26	50	20120601	16	440	8.52	0.0218523643261787	0.0176605363323555
4	C	26	50	20120601	16	442	8.56	0.0220866429449215	0.0170253564529513
4	C	26	50	20120601	16	444	8.6	0.0223223994168369	0.0166705373412197
4	C	26	50	20120601	16	446	8.64	0.0219989051355119	0.0176962027983986
4	C	26	50	20120601	16	448	8.68	0.0222647207166955	0.0172738620601315
4	C	26	50	20120601	16	450	8.72	0.0217519905185893	0.0185832046157868
4	C	26	50	20120601	16	452	8.76	0.0219957726524712	0.0188931719443877
4	C	26	50	20120601	16	454	8.8	0.0215054153129218	0.0192018452675791
4	C	26	50	20120601	16	456	8.84	0.0214992210575186	0.0197066063722613
4	C	26	50	20120601	16	458	8.88	0.0217695833353052	0.0191548863062405
4	C	26	50	20120601	16	460	8.92	0.0214046455255349	0.0193735944336615
4	C	26	50	20120601	16	462	8.96	0.0214635404493399	0.0196925632315869
4	C	26	50	20120601	16	464	9	0.0211515083689379	0.0199913299887739
4	C	26	50	20120601	16	466	9.04	0.0209713234189559	0.0199514915927218
4	C	26	50	20120601	16	468	9.08	0.0209482929510927	0.0201510724817117
4	C	26	50	20120601	16	470	9.12	0.0204038560849181	0.0204816661151199
4	C	26	50	20120601	16	472	9.16	0.020489104878458	0.0203516716044665
4	C	26	50	20120601	16	474	9.2	0.0203447278158753	0.0215574583720171
4	C	26	50	20120601	16	476	9.24	0.0205143485905463	0.0214715307559673
4	C	26	50	20120601	16	478	9.28	0.0204819136024933	0.0222922766679583
4	C	26	50	20120601	16	480	9.32	0.0203340505034794	0.0233317024230991
4	C	26	50	20120601	16	482	9.36	0.0195197109789259	0.0233598806283294
4	C	26	50	20120601	16	484	9.4	0.0192786158508125	0.0239183252798393
4	C	26	50	20120601	16	486	9.44	0.0184998862237596	0.0246808763037387
4	C	26	50	20120601	16	488	9.48	0.0180577535666871	0.0247257139447337
4	C	26	50	20120601	16	490	9.52	0.0171493052006255	0.0250816290719761
4	C	26	50	20120601	16	492	9.56	0.0161891743999269	0.0258601041405878
4	C	26	50	20120601	16	494	9.6	0.0150902031827424	0.0263452925295668
4	C	26	50	20120601	16	496	9.64	0.0139940024099266	0.0268451477274011
4	C	26	50	20120601	16	498	9.68	0.0131584928154512	0.0275647059518976
4	C	26	50	20120601	16	500	9.72	0.01277700234304	0.0286809086542328
4	C	26	50	20120601	16	502	9.76	0.0121536452890172	0.0296017455311008
4	C	26	50	20120601	16	504	9.8	0.0120342785932851	0.0301049722140679
4	C	26	50	20120601	16	506	9.84	0.0116984311564927	0.0296708793610974
4	C	26	50	20120601	16	508	9.88	0.0118530329831314	0.0291097618459547
4	C	26	50	20120601	16	510	9.92	0.0115086507674901	0.0285521869357857
4	C	26	50	20120601	16	512	9.96	0.0117090236160749	0.0280222174743541
4	C	26	50	20120601	16	514	10	0.0113252626237893	0.0279459065105285
4	C	26	50	20120601	16	516	10.04	0.0108152618578585	0.0274256385541349
4	C	26	50	20120601	16	518	10.08	0.0102720482864154	0.0277025415696475
4	C	26	50	20120601	16	520	10.12	0.00985007524367453	0.027170768985924
4	C	26	50	20120601	16	522	10.16	0.0097368957322778	0.0268323476804481
4	C	26	50	20120601	16	524	10.2	0.00939876434058222	0.0266309000295559
4	C	26	50	20120601	16	526	10.24	0.00900588874188716	0.0257064639791716
4	C	26	50	20120601	16	528	10.28	0.00879140204194984	0.0258527148747245
4	C	26	50	20120601	16	530	10.32	0.00898667523642876	0.0250536686556345
4	C	26	50	20120601	16	532	10.36	0.00879935204349072	0.0249047555030505
4	C	26	50	20120601	16	534	10.4	0.00908582079953927	0.0253886484724063
4	C	26	50	20120601	16	536	10.44	0.00855324706383265	0.0250380840221771
4	C	26	50	20120601	16	538	10.48	0.00886917813102611	0.0253896108447355
4	C	26	50	20120601	16	540	10.52	0.00865934914345647	0.0246866455879664
4	C	26	50	20120601	16	542	10.56	0.00894988871324431	0.024396014094297
4	C	26	50	20120601	16	544	10.6	0.00885632222263736	0.0247744979486745
4	C	26	50	20120601	16	546	10.64	0.00898105868726579	0.0244325580798555
4	C	26	50	20120601	16	548	10.68	0.00906106499112993	0.0244159453131383
4	C	26	50	20120601	16	550	10.72	0.00918254452192421	0.0240270634535434
4	C	26	50	20120601	16	552	10.76	0.00895463057131895	0.0244536192553331
4	C	26	50	20120601	16	554	10.8	0.0091492256503947	0.0247464597505869
4	C	26	50	20120601	16	556	10.84	0.00904880870929162	0.0251545940065132
4	C	26	50	20120601	16	558	10.88	0.00914530120775912	0.0243040301086663
4	C	26	50	20120601	16	560	10.92	0.00948208485392977	0.0245125304425941
4	C	26	50	20120601	16	562	10.96	0.0092436095564407	0.0244050113209808
4	C	26	50	20120601	16	564	11	0.00975467946782465	0.024533267763166
4	C	26	50	20120601	16	566	11.04	0.0094573750074612	0.0244025152340432
4	C	26	50	20120601	16	568	11.08	0.0097539066708235	0.0235344236440149
4	C	26	50	20120601	16	570	11.12	0.00963013462913392	0.0232275279165608
4	C	26	50	20120601	16	572	11.16	0.00959662264674247	0.022606292960699
4	C	26	50	20120601	16	574	11.2	0.00969902662861137	0.0222036146699857
4	C	26	50	20120601	16	576	11.24	0.00987921794255435	0.0220418137892078
4	C	26	50	20120601	16	578	11.28	0.00986066841036349	0.0218190023211356
4	C	26	50	20120601	16	580	11.32	0.0101773101198720	0.0215854598005521
4	C	26	50	20120601	16	582	11.36	0.0107208560315023	0.0209816259647578
4	C	26	50	20120601	16	584	11.4	0.0106935079696332	0.0210774700463070
4	C	26	50	20120601	16	586	11.44	0.0114537432188242	0.0209679356703673
4	C	26	50	20120601	16	588	11.48	0.0114094451003032	0.0205993159555872
4	C	26	50	20120601	16	590	11.52	0.0119080282130381	0.0205859820430144
4	C	26	50	20120601	16	592	11.56	0.0122266611352425	0.0194500256056399
4	C	26	50	20120601	16	594	11.6	0.0130762145774991	0.0184535919427953
4	C	26	50	20120601	16	596	11.64	0.0128461291019688	0.0186923465474629
4	C	26	50	20120601	16	598	11.68	0.0128650017819587	0.0187260826119933
4	C	26	50	20120601	16	600	11.72	0.0125450571766752	0.0186299514450910
4	C	26	50	20120601	16	602	11.76	0.0126540152605882	0.0181316886517279
4	C	26	50	20120601	16	604	11.8	0.0124841328564082	0.0179633477403308
4	C	26	50	20120601	16	606	11.84	0.0126206186073128	0.0184397114366806
4	C	26	50	20120601	16	608	11.88	0.0122677369681616	0.0177691974314205
4	C	26	50	20120601	16	610	11.92	0.0121261883327037	0.0172165934819232
4	C	26	50	20120601	16	612	11.96	0.0118968170350224	0.0170049705644497
4	C	26	50	20120601	16	614	12	0.0116957582928598	0.0154993988059473
4	C	26	50	20120601	16	616	12.04	0.0112136316762434	0.0147818339154670
4	C	26	50	20120601	16	618	12.08	0.0111307304772171	0.0147178266096340
4	C	26	50	20120601	16	620	12.12	0.0108947406600639	0.0140926027937088
4	C	26	50	20120601	16	622	12.16	0.0108945709544364	0.0141667075843772
4	C	26	50	20120601	16	624	12.2	0.0108976610110702	0.0128170175157873
4	C	26	50	20120601	16	626	12.24	0.0110919880966759	0.0125737727830592
4	C	26	50	20120601	16	628	12.28	0.0109436158807795	0.0122853085716741
4	C	26	50	20120601	16	630	12.32	0.0108070735613324	0.0119223506608911
4	C	26	50	20120601	16	632	12.36	0.0114951591701050	0.0110429078149937
4	C	26	50	20120601	16	634	12.4	0.0113293497009846	0.0106922606332711
4	C	26	50	20120601	16	636	12.44	0.0114572016780909	0.009030736474178
4	C	26	50	20120601	16	638	12.48	0.0116147521400071	0.0089003530547951
4	C	26	50	20120601	16	640	12.52	0.0118506571043466	0.0086941748595367
4	C	26	50	20120601	16	642	12.56	0.0114410230749374	0.0090540144294147
4	C	26	50	20120601	16	644	12.6	0.0113204967240841	0.0080539886641216
4	C	26	50	20120601	16	646	12.64	0.0104650177270012	0.0080221476457648
4	C	26	50	20120601	16	648	12.68	0.0104218842133488	0.0075910953519535
4	C	26	50	20120601	16	650	12.72	0.0106727656993138	0.0067599620413468
4	C	26	50	20120601	16	652	12.76	0.0106734020954169	0.0064844025287184
4	C	26	50	20120601	16	654	12.8	0.0108578155439504	0.0060686237413807
4	C	26	50	20120601	16	656	12.84	0.0107706292778300	0.0057287175116643
4	C	26	50	20120601	16	658	12.88	0.0107818722756509	0.0057467487345846
4	C	26	50	20120601	16	660	12.92	0.0108056310634988	0.005319090553323
4	C	26	50	20120601	16	662	12.96	0.0109877110596543	0.0042139533650065
4	C	26	50	20120601	16	664	13	0.0108617046312469	0.0042585010922213
4	C	26	50	20120601	16	666	13.04	0.0110447745768961	0.00444722789212
4	C	26	50	20120601	16	668	13.08	0.0115973785263934	0.0032805724138403
4	C	26	50	20120601	16	670	13.12	0.0113901255288276	0.0024891077936582
4	C	26	50	20120601	16	672	13.16	0.0114476133101380	0.0026973507407176
4	C	26	50	20120601	16	674	13.2	0.0113373753629511	0.0027026540415765
4	C	26	50	20120601	16	676	13.24	0.0118486842764271	0.0013650201436059
4	C	26	50	20120601	16	678	13.28	0.0119827517221400	0.00209984551061500
4	C	26	50	20120601	16	680	13.32	0.0126040864507686	0.001705350637391
4	C	26	50	20120601	16	682	13.36	0.0126117232040055	0.0023350999367158
4	C	26	50	20120601	16	684	13.4	0.0128472604728187	0.0027498180638817
4	C	26	50	20120601	16	686	13.44	0.0134043899057156	0.0028675513429492
4	C	26	50	20120601	16	688	13.48	0.0139891672137569	0.0027793044166571
4	C	26	50	20120601	16	690	13.52	0.0141556908607263	0.0025245338433956
4	C	26	50	20120601	16	692	13.56	0.0140695652547778	0.0027474139008256
4	C	26	50	20120601	16	694	13.6	0.0152370692611949	0.0022426103697366
4	C	26	50	20120601	16	696	13.64	0.0157362159380345	0.0024183264048614
4	C	26	50	20120601	16	698	13.68	0.0164582426723040	0.002533089835448
4	C	26	50	20120601	16	700	13.72	0.0171459747276861	0.0026018206145793
4	C	26	50	20120601	16	702	13.76	0.0180212456435744	0.0019616202770286
4	C	26	50	20120601	16	704	13.8	0.0184926949477949	0.0025935828205785
4	C	26	50	20120601	16	706	13.84	0.0188220652864716	0.0030073817089289
4	C	26	50	20120601	16	708	13.88	0.0190863464459401	0.0034379743833324
4	C	26	50	20120601	16	710	13.92	0.0193459324163815	0.0039268043722345
4	C	26	50	20120601	16	712	13.96	0.018893574995253	0.0038035344470702
4	C	26	50	20120601	16	714	14	0.0187887252017387	0.0042022861031169
4	C	26	50	20120601	16	716	14.04	0.0184466552252719	0.004717088124092
4	C	26	50	20120601	16	718	14.08	0.0181321482711357	0.0049904697478343
4	C	26	50	20120601	16	720	14.12	0.0183213841879169	0.0046793569062479
4	C	26	50	20120601	16	722	14.16	0.0186984135236455	0.0043489966180775
4	C	26	50	20120601	16	724	14.2	0.0187625339665635	0.0051531750181854
4	C	26	50	20120601	16	726	14.24	0.0185274068196834	0.0051850513918813
4	C	26	50	20120601	16	728	14.28	0.0188275948615005	0.0056450455662465
4	C	26	50	20120601	16	730	14.32	0.0191839837502863	0.0061264509339462
4	C	26	50	20120601	16	732	14.36	0.0189407319464903	0.0067443137682792
4	C	26	50	20120601	16	734	14.4	0.0192768056574527	0.0081878581199359
4	C	26	50	20120601	16	736	14.44	0.0187935335278507	0.0085030509676498
4	C	26	50	20120601	16	738	14.48	0.0190032189727438	0.0094181461374545
4	C	26	50	20120601	16	740	14.52	0.0188260533687175	0.0100598101860423
4	C	26	50	20120601	16	742	14.56	0.0187033420579104	0.0101653529442022
4	C	26	50	20120601	16	744	14.6	0.0185461592915204	0.0114196967344168
4	C	26	50	20120601	16	746	14.64	0.0187155396498859	0.0115112953468517
4	C	26	50	20120601	16	748	14.68	0.0191404917334959	0.0127089737209424
4	C	26	50	20120601	16	750	14.72	0.0192027595566472	0.0137583626106301
4	C	26	50	20120601	16	752	14.76	0.0188968241509126	0.0152661560986390
4	C	26	50	20120601	16	754	14.8	0.0190930356760901	0.0158084256825292
4	C	26	50	20120601	16	756	14.84	0.0189700627357740	0.0171625988081118
4	C	26	50	20120601	16	758	14.88	0.0183790770301939	0.0176117671776571
4	C	26	50	20120601	16	760	14.92	0.0179870075332294	0.0186644865402842
4	C	26	50	20120601	16	762	14.96	0.0184748475726378	0.0202819296626381
4	C	26	50	20120601	16	764	15	0.0182709038348079	0.0210837463260968
4	C	26	50	20120601	16	766	15.04	0.0185064411036212	0.0225134455269779
4	C	26	50	20120601	16	768	15.08	0.0184923484654721	0.0225547334919313
4	C	26	50	20120601	16	770	15.12	0.0190260231664371	0.0232851252994224
4	C	26	50	20120601	16	772	15.16	0.0187478332165827	0.0242538757317836
4	C	26	50	20120601	16	774	15.2	0.0193417746285081	0.0237701298406382
4	C	26	50	20120601	16	776	15.24	0.0190490536343003	0.0240309461768789
4	C	26	50	20120601	16	778	15.28	0.0187838603070841	0.0241793113217074
4	C	26	50	20120601	16	780	15.32	0.0182095906058113	0.0240570525592403
4	C	26	50	20120601	16	782	15.36	0.0178433800038348	0.0239308057145272
4	C	26	50	20120601	16	784	15.4	0.0178395757693520	0.023859741483018
4	C	26	50	20120601	16	786	15.44	0.0174106306537486	0.0238446518243075
4	C	26	50	20120601	16	788	15.48	0.0172717336687201	0.0240559424015938
4	C	26	50	20120601	16	790	15.52	0.0171593885433252	0.0246552578250563
4	C	26	50	20120601	16	792	15.56	0.0163131372897368	0.0248103687685774
4	C	26	50	20120601	16	794	15.6	0.0163735312799179	0.0249906880688478
4	C	26	50	20120601	16	796	15.64	0.0161653166171297	0.0257067185376129
4	C	26	50	20120601	16	798	15.68	0.0160704087449588	0.0270718306051004
4	C	26	50	20120601	16	800	15.72	0.0159904187045507	0.0276285944637914
4	C	26	50	20120601	16	802	15.76	0.0156610229100299	0.0283646756524438
4	C	26	50	20120601	16	804	15.8	0.0149951822441973	0.0279349816400485
4	C	26	50	20120601	16	806	15.84	0.0145569152691868	0.0285114031379672
4	C	26	50	20120601	16	808	15.88	0.0143272632501134	0.0290199380715405
4	C	26	50	20120601	16	810	15.92	0.0140142482912855	0.0286355618963554
4	C	26	50	20120601	16	812	15.96	0.0135854587391740	0.0282920211377837
4	C	26	50	20120601	16	814	16	0.0136221505100498	0.0284413408767668
4	C	26	50	20120601	16	816	16.04	0.0134081255508406	0.0278158179546733
4	C	26	50	20120601	16	818	16.08	0.0127854734822786	0.0275486751340613
4	C	26	50	20120601	16	820	16.12	0.0126546799409625	0.0274527985256002
4	C	26	50	20120601	16	822	16.16	0.0120887399575721	0.0272928792559671
4	C	26	50	20120601	16	824	16.2	0.0121506188719937	0.0270846999485180
4	C	26	50	20120601	16	826	16.24	0.0116777129278040	0.0271900659299826
4	C	26	50	20120601	16	828	16.28	0.0116302872759898	0.0268598824185075
4	C	26	50	20120601	16	830	16.32	0.0110744235642312	0.0261836267061841
4	C	26	50	20120601	16	832	16.36	0.0111513567820243	0.0262243843410517
4	C	26	50	20120601	16	834	16.4	0.0111930902242500	0.0261199729537417
4	C	26	50	20120601	16	836	16.44	0.0113556611443126	0.0258291894321144
4	C	26	50	20120601	16	838	16.48	0.0109666746329140	0.0259243730759299
4	C	26	50	20120601	16	840	16.52	0.0112660777862040	0.0262787467103894
4	C	26	50	20120601	16	842	16.56	0.0110905102435032	0.0259861812796734
4	C	26	50	20120601	16	844	16.6	0.0112334306661166	0.0261185516691115
4	C	26	50	20120601	16	846	16.64	0.0111559176207630	0.0258431760042463
4	C	26	50	20120601	16	848	16.68	0.0110226704189162	0.0256398828046551
4	C	26	50	20120601	16	850	16.72	0.0112528478183280	0.0257663134971313
4	C	26	50	20120601	16	852	16.76	0.0110805895353632	0.0260017729841986
4	C	26	50	20120601	16	854	16.8	0.0111283051009576	0.0254201493724014
4	C	26	50	20120601	16	856	16.84	0.0113277961873863	0.0256257739030501
4	C	26	50	20120601	16	858	16.88	0.0111804612971380	0.0258515127931964
4	C	26	50	20120601	16	860	16.92	0.0111414785002912	0.0260393132832118
4	C	26	50	20120601	16	862	16.96	0.0111610582870622	0.0256534521837861
4	C	26	50	20120601	16	864	17	0.0111732417369021	0.025965562045934
4	C	26	50	20120601	16	866	17.04	0.0111858070244037	0.0264823086105573
4	C	26	50	20120601	16	868	17.08	0.0112001754341974	0.0263017842493204
4	C	26	50	20120601	16	870	17.12	0.0110940740616804	0.0258543200071178
4	C	26	50	20120601	16	872	17.16	0.0109283777296450	0.0256703096094496
4	C	26	50	20120601	16	874	17.2	0.0112042752393148	0.0253044539750772
4	C	26	50	20120601	16	876	17.24	0.0111006784390167	0.0257305763204101
4	C	26	50	20120601	16	878	17.28	0.0112382842470627	0.0253790424267839
4	C	26	50	20120601	16	880	17.32	0.0111763720986224	0.0255587444228343
4	C	26	50	20120601	16	882	17.36	0.0111679313649753	0.0258202021049255
4	C	26	50	20120601	16	884	17.4	0.0112221473632092	0.0255228262267772
4	C	26	50	20120601	16	886	17.44	0.0107801186508336	0.0252251646774892
4	C	26	50	20120601	16	888	17.48	0.0110490949993291	0.025659957566173
4	C	26	50	20120601	16	890	17.52	0.0108825996366309	0.0257257043546877
4	C	26	50	20120601	16	892	17.56	0.0107758972233499	0.0260050681017989
4	C	26	50	20120601	16	894	17.6	0.0111775975146742	0.0262568051869691
4	C	26	50	20120601	16	896	17.64	0.0110663116352375	0.0254314149976393
4	C	26	50	20120601	16	898	17.68	0.0111077000093539	0.0258210082066560
4	C	26	50	20120601	16	900	17.72	0.0112119819961229	0.0253716298263967
4	C	26	50	20120601	16	902	17.76	0.0111379111465801	0.0255275129305228
4	C	26	50	20120601	16	904	17.8	0.0111515165881569	0.0255656959896002
4	C	26	50	20120601	16	906	17.84	0.0111515717424858	0.0255438336621394
4	C	26	50	20120601	16	908	17.88	0.0113936836901505	0.0250004942256892
4	C	26	50	20120601	16	910	17.92	0.0115287863401911	0.0252039543024807
4	C	26	50	20120601	16	912	17.96	0.0113301706519576	0.0251719824693694
4	C	26	50	20120601	16	914	18	0.0113133917151468	0.0252354445958741
4	C	26	50	20120601	16	916	18.04	0.0111044593389757	0.0253380988228328
4	C	26	50	20120601	16	918	18.08	0.0110602531443362	0.0257589807998104
4	C	26	50	20120601	16	920	18.12	0.0109836027692556	0.0255102772027314
4	C	26	50	20120601	16	922	18.16	0.0112326903253167	0.0255412463584271
4	C	26	50	20120601	16	924	18.2	0.0109508212988798	0.0257023415466373
4	C	26	50	20120601	16	926	18.24	0.0113663370424949	0.02523474031752
4	C	26	50	20120601	16	928	18.28	0.0114204703092354	0.0256817336266064
4	C	26	50	20120601	16	930	18.32	0.0114002371557986	0.0259089227927610
4	C	26	50	20120601	16	932	18.36	0.0109275433436432	0.0260356575411530
4	C	26	50	20120601	16	934	18.4	0.0114899944621752	0.0254778167588343
4	C	26	50	20120601	16	936	18.44	0.0112486263908443	0.0257611162622896
4	C	26	50	20120601	16	938	18.48	0.0113723488643486	0.0259457913403320
4	C	26	50	20120601	16	940	18.52	0.0111499920659366	0.0259770454600605
4	C	26	50	20120601	16	942	18.56	0.011396086438993	0.0262182183699198
4	C	26	50	20120601	16	944	18.6	0.0112387198248399	0.0261700431849175
4	C	26	50	20120601	16	946	18.64	0.0115590109124462	0.0260538513986330
4	C	26	50	20120601	16	948	18.68	0.0114963640800602	0.0258452944961627
4	C	26	50	20120601	16	950	18.72	0.0113547984740395	0.0259527634131945
4	C	26	50	20120601	16	952	18.76	0.0115562164264469	0.0259760074273057
4	C	26	50	20120601	16	954	18.8	0.0113466950303271	0.0262555041104917
4	C	26	50	20120601	16	956	18.84	0.0114704783150145	0.025651920590498
4	C	26	50	20120601	16	958	18.88	0.0113739723815182	0.0253804905814718
4	C	26	50	20120601	16	960	18.92	0.0112958964791667	0.0260268823459985
4	C	26	50	20120601	16	962	18.96	0.0113436403290324	0.0263055389863285
4	C	26	50	20120601	16	964	19	0.0112134407574125	0.0259521906567018
4	C	26	50	20120601	16	966	19.04	0.0112063343342616	0.0263099513326431
4	C	26	50	20120601	16	968	19.08	0.0114217013821415	0.0256756942275883
4	C	26	50	20120601	16	970	19.12	0.0113076273806666	0.0261102148801613
4	C	26	50	20120601	16	972	19.16	0.0112796330231994	0.0258873277516635
4	C	26	50	20120601	16	974	19.2	0.0113107315794360	0.0259861671375378
4	C	26	50	20120601	16	976	19.24	0.0113141610473247	0.0261557384147341
4	C	26	50	20120601	16	978	19.28	0.0112997049562901	0.0254270111366060
4	C	26	50	20120601	16	980	19.32	0.0113227361312602	0.0251349682578014
4	C	26	50	20120601	16	982	19.36	0.0116969674454557	0.0263019185996088
4	C	26	50	20120601	16	984	19.4	0.0119033648438162	0.0266982873058029
4	C	26	50	20120601	16	986	19.44	0.0117198812407000	0.0261281365015305
4	C	26	50	20120601	16	988	19.48	0.0117730259721604	0.0253314972739237
4	C	26	50	20120601	16	990	19.52	0.0116000216915414	0.0256445511236245
4	C	26	50	20120601	16	992	19.56	0.0113905335294403	0.0254324622227822
4	C	26	50	20120601	16	994	19.6	0.0119672894181558	0.025851100549943
4	C	26	50	20120601	16	996	19.64	0.0118446792236184	0.0260014576145742
4	C	26	50	20120601	16	998	19.68	0.0117349885770801	0.0262337888612415
4	C	26	50	20120601	16	1000	19.72	0.0117426394724525	0.0265234056566799
4	C	26	50	20120601	16	1002	19.76	0.0118216119862025	0.0259097048528610
4	C	26	50	20120601	16	1004	19.8	0.011837034692207	0.0259051715912868
4	C	26	50	20120601	16	1006	19.84	0.0118263107107635	0.0254874171476024
4	C	26	50	20120601	16	1008	19.88	0.0120565998330468	0.0255216990985679
4	C	26	50	20120601	16	1010	19.92	0.0121048704774645	0.0255440259951839
4	C	26	50	20120601	16	1012	19.96	0.0125368551127800	0.0255714062091984
4	C	26	50	20120601	16	1014	20	0.0124146758786126	0.0257620475219204
4	C	26	50	20120601	16	1016	20.04	0.0124223140460629	0.0257762448118730
4	C	26	50	20120601	16	1018	20.08	0.0124867555154596	0.0258500427181984
4	C	26	50	20120601	16	1020	20.12	0.0118524284068334	0.0253036853500061
4	C	26	50	20120601	16	1022	20.16	0.0118021135167113	0.0254415117753678
4	C	26	50	20120601	16	1024	20.2	0.0116683091147210	0.0254005052389132
4	C	26	50	20120601	16	1026	20.24	0.0117988940595366	0.0252260796736641
4	C	26	50	20120601	16	1028	20.28	0.0117300982265814	0.0253577938680092
4	C	26	50	20120601	16	1030	20.32	0.0116219625078549	0.0250481850425464
4	C	26	50	20120601	16	1032	20.36	0.0117815416591263	0.0248696130031323
4	C	26	50	20120601	16	1034	20.4	0.0117978801391231	0.0249629609270332
4	C	26	50	20120601	16	1036	20.44	0.0117049506810153	0.0251467394643878
4	C	26	50	20120601	16	1038	20.48	0.0116186596120799	0.0241288974366359
4	C	26	50	20120601	16	1040	20.52	0.0113452313192901	0.0238092328456378
4	C	26	50	20120601	16	1042	20.56	0.0115157267850494	0.0239641620627161
4	C	26	50	20120601	16	1044	20.6	0.0115982312971715	0.0241757998294321
4	C	26	50	20120601	16	1046	20.64	0.0116397823058476	0.0236681240305978
4	C	26	50	20120601	16	1048	20.68	0.0109860677434948	0.0236583320158919
4	C	26	50	20120601	16	1050	20.72	0.0109646664496554	0.0231698400240313
4	C	26	50	20120601	16	1052	20.76	0.0106738035199366	0.0226361000571104
4	C	26	50	20120601	16	1054	20.8	0.010491500997277	0.0218877571418975
4	C	26	50	20120601	16	1056	20.84	0.00998350558617765	0.0219855330391728
4	C	26	50	20120601	16	1058	20.88	0.00981250171064262	0.021760593886796
4	C	26	50	20120601	16	1060	20.92	0.00945598342131583	0.0215958189148964
4	C	26	50	20120601	16	1062	20.96	0.00886694862334503	0.0205342826378147
4	C	26	50	20120601	16	1064	21	0.0090835835136836	0.0207885525794752
4	C	26	50	20120601	16	1066	21.04	0.00905528722162085	0.0199769615789801
4	C	26	50	20120601	16	1068	21.08	0.00842830978087836	0.0184771880960835
4	C	26	50	20120601	16	1070	21.12	0.00826763390698934	0.0176688024106276
4	C	26	50	20120601	16	1072	21.16	0.00719084462953066	0.0159692500488423
4	C	26	50	20120601	16	1074	21.2	0.00686665738356006	0.0168601409535270
4	C	26	50	20120601	16	1076	21.24	0.00656832903257746	0.0154058627209319
4	C	26	50	20120601	16	1078	21.28	0.0056898832072416	0.0150499546647573
4	C	26	50	20120601	16	1080	21.32	0.004942938030003	0.0152980642921400
4	C	26	50	20120601	16	1082	21.36	0.00451989725602252	0.0151711174117136
4	C	26	50	20120601	16	1084	21.4	0.00460124989119803	0.0144397215125933
4	C	26	50	20120601	16	1086	21.44	0.00451504650350358	0.0146479998149918
4	C	26	50	20120601	16	1088	21.48	0.00396595687470879	0.0141352696168856
4	C	26	50	20120601	16	1090	21.52	0.00368802148329561	0.0132915922319807
4	C	26	50	20120601	16	1092	21.56	0.00411705145171273	0.0126661279997499
4	C	26	50	20120601	16	1094	21.6	0.00363532788596159	0.0120897369781335
4	C	26	50	20120601	16	1096	21.64	0.00375925542043234	0.0116456314931415
4	C	26	50	20120601	16	1098	21.68	0.00411594129406627	0.0115676871126513
4	C	26	50	20120601	16	1100	21.72	0.00418907027737658	0.0111970075958177
4	C	26	50	20120601	16	1102	21.76	0.00434584292183345	0.0112933791790256
4	C	26	50	20120601	16	1104	21.8	0.00451653849881189	0.0106144152477303
4	C	26	50	20120601	16	1106	21.84	0.00481067370658205	0.0107798994477314
4	C	26	50	20120601	16	1108	21.88	0.00476554615180673	0.0108295524859063
4	C	26	50	20120601	16	1110	21.92	0.00486249756257521	0.0100857397917084
4	C	26	50	20120601	16	1112	21.96	0.00492683013752757	0.0106357415882509
4	C	26	50	20120601	16	1114	22	0.00463845077895626	0.0103782345117462
4	C	26	50	20120601	16	1116	22.04	0.00505818936426859	0.0100475913808634
4	C	26	50	20120601	16	1118	22.08	0.00533630860344489	0.0106959234463977
4	C	26	50	20120601	16	1120	22.12	0.0057880366995381	0.0098531653003083
4	C	26	50	20120601	16	1122	22.16	0.00583205409666696	0.0098528471022568
4	C	26	50	20120601	16	1124	22.2	0.00617965364816264	0.0097814434594926
4	C	26	50	20120601	16	1126	22.24	0.00637172506313635	0.0103806245326666
4	C	26	50	20120601	16	1128	22.28	0.00646187410666982	0.0105973598321681
4	C	26	50	20120601	16	1130	22.32	0.00712646962817143	0.0097610787841944
4	C	26	50	20120601	16	1132	22.36	0.00768917106250406	0.009471461988756
4	C	26	50	20120601	16	1134	22.4	0.00891404264207884	0.0097992554793106
4	C	26	50	20120601	16	1136	22.44	0.0094622271741937	0.0092407471881904
4	C	26	50	20120601	16	1138	22.48	0.0108455118859577	0.0088066826194913
4	C	26	50	20120601	16	1140	22.52	0.0124101058474857	0.0079211515842079
4	C	26	50	20120601	16	1142	22.56	0.0134604917577349	0.0072753297477468
4	C	26	50	20120601	16	1144	22.6	0.0142026710352683	0.0069528890555257
4	C	26	50	20120601	16	1146	22.64	0.0154363814496079	0.0059883459085126
4	C	26	50	20120601	16	1148	22.68	0.0158822617726207	0.0051146235564751
4	C	26	50	20120601	16	1150	22.72	0.0165516019806241	0.0038286720931414
4	C	26	50	20120601	16	1152	22.76	0.0162570495798530	0.0039060578592745
4	C	26	50	20120601	16	1154	22.8	0.0163804043578310	0.0034312003003686
4	C	26	50	20120601	16	1156	22.84	0.0160848902918376	0.0025636368483952
4	C	26	50	20120601	16	1158	22.88	0.0160165130660968	0.0023750514698528
4	C	26	50	20120601	16	1160	22.92	0.0158882438959896	0.0028749759641517
4	C	26	50	20120601	16	1162	22.96	0.0161358726907611	0.0023262611019509
4	C	26	50	20120601	16	1164	23	0.0162719624618683	0.0027801246605233
4	C	26	50	20120601	16	1166	23.04	0.016313278711093	0.0028471795965832
4	C	26	50	20120601	16	1168	23.08	0.0164750718136963	0.0023541918198078
4	C	26	50	20120601	16	1170	23.12	0.0167485029349133	0.0026692008197586
4	C	26	50	20120601	16	1172	23.16	0.0164919787368345	0.0030456786121979
4	C	26	50	20120601	16	1174	23.2	0.0164217842466661	0.003594909662349
4	C	26	50	20120601	16	1176	23.24	0.0163800790887117	0.0035674880613745
4	C	26	50	20120601	16	1178	23.28	0.0164133201784953	0.0036591361712841
4	C	26	50	20120601	16	1180	23.32	0.0164765284536655	0.0036835949948454
4	C	26	50	20120601	16	1182	23.36	0.0165309968890203	0.0035684992240716
4	C	26	50	20120601	16	1184	23.4	0.0165854653243751	0.0034534034532979
4	C	26	50	20120601	16	1186	23.44	0.0162330857310386	0.004054910907782
4	C	26	50	20120601	16	1188	23.48	0.0166098887925973	0.0039522955716963
4	C	26	50	20120601	16	1190	23.52	0.0164749940319504	0.0041538422175379
4	C	26	50	20120601	16	1192	23.56	0.0165942900170043	0.0038180442782202
4	C	26	50	20120601	16	1194	23.6	0.0171840241435817	0.0045402902155919
4	C	26	50	20120601	16	1196	23.64	0.0169120638044696	0.0045071905471646
4	C	26	50	20120601	16	1198	23.68	0.0175651405565057	0.0047747526820978
4	C	26	50	20120601	16	1200	23.72	0.0179616223997848	0.0051842452901507
4	C	26	50	20120601	16	1202	23.76	0.0178653993090009	0.0053960379132517
4	C	26	50	20120601	16	1204	23.8	0.0179802758766725	0.0056783573667082
4	C	26	50	20120601	16	1206	23.84	0.0184429217014672	0.0051811764467204
4	C	26	50	20120601	16	1208	23.88	0.0191092496345827	0.0045793790784559
4	C	26	50	20120601	16	1210	23.92	0.0203658490954293	0.0051349528764342
4	C	26	50	20120601	16	1212	23.96	0.0201344059748792	0.0053079748347227
4	C	26	50	20120601	16	1214	24	0.0207350012616156	0.0049812702886111
4	C	26	50	20120601	16	1216	24.04	0.0202501310706882	0.0065707685509725
4	C	26	50	20120601	16	1218	24.08	0.020057550538832	0.006040049556353
4	C	26	50	20120601	16	1220	24.12	0.0201882168009275	0.0070674686383492
4	C	26	50	20120601	16	1222	24.16	0.0202955697524472	0.0076555127797196
4	C	26	50	20120601	16	1224	24.2	0.0203663369991083	0.0075077840309941
4	C	26	50	20120601	16	1226	24.24	0.0201651439066573	0.0080415577269084
4	C	26	50	20120601	16	1228	24.28	0.02045610420498	0.0088516758239782
4	C	26	50	20120601	16	1230	24.32	0.0211620089046385	0.0093936731717577
4	C	26	50	20120601	16	1232	24.36	0.0219284433589802	0.0101721284413795
4	C	26	50	20120601	16	1234	24.4	0.0220967934627654	0.0115165385436342
4	C	26	50	20120601	16	1236	24.44	0.0224513099327947	0.0114354772364525
4	C	26	50	20120601	16	1238	24.48	0.0232240029892566	0.0122894875727509
4	C	26	50	20120601	16	1240	24.52	0.0235977159941815	0.0133179814570546
4	C	26	50	20120601	16	1242	24.56	0.0238434426717116	0.0139872650965154
4	C	26	50	20120601	16	1244	24.6	0.0237779504416381	0.0144187275122599
4	C	26	50	20120601	16	1246	24.64	0.0241326422741491	0.0160167959088093
4	C	26	50	20120601	16	1248	24.68	0.0242623468710222	0.0168217874817155
4	C	26	50	20120601	16	1250	24.72	0.0246062553251201	0.0179504430415742
4	C	26	50	20120601	16	1252	24.76	0.024993947831109	0.0192525660369936
4	C	26	50	20120601	16	1254	24.8	0.0244700807011992	0.0202178657882626
4	C	26	50	20120601	16	1256	24.84	0.023996099954702	0.0211549873343013
4	C	26	50	20120601	16	1258	24.88	0.0237015334117953	0.0218051154510598
4	C	26	50	20120601	16	1260	24.92	0.0227979711535917	0.0219670216907481
4	C	26	50	20120601	16	1262	24.96	0.0220666742494208	0.0223842783312585
4	C	26	50	20120601	16	1264	25	0.0215078053338422	0.0232263293705667
4	C	26	50	20120601	16	1266	25.04	0.0206565265510395	0.023850344033896
4	C	26	50	20120601	16	1268	25.08	0.0194408615017558	0.0241836670994795
4	C	26	50	20120601	16	1270	25.12	0.0189804572054574	0.0249430078585923
4	C	26	50	20120601	16	1272	25.16	0.0176644819881945	0.0257535007222562
4	C	26	50	20120601	16	1274	25.2	0.017174768115816	0.0262307695152858
4	C	26	50	20120601	16	1276	25.24	0.0159789020564055	0.0266112141767676
4	C	26	50	20120601	16	1278	25.28	0.0151297318660243	0.0274281261557911
4	C	26	50	20120601	16	1280	25.32	0.0139554665045655	0.0285070028124678
4	C	26	50	20120601	16	1282	25.36	0.0130459504072643	0.0288796975836278
4	C	26	50	20120601	16	1284	25.4	0.0118141279680305	0.0289593178071894
4	C	26	50	20120601	16	1286	25.44	0.0113374390025614	0.0290913770696438
4	C	26	50	20120601	16	1288	25.48	0.0103036488884666	0.0288626138837944
4	C	26	50	20120601	16	1290	25.52	0.0101659751981696	0.0295229667646088
4	C	26	50	20120601	16	1292	25.56	0.0100295884422144	0.0290519346533892
4	C	26	50	20120601	16	1294	25.6	0.0101041599233583	0.0294436859523022
4	C	26	50	20120601	16	1296	25.64	0.0102589597398957	0.0295930269044888
4	C	26	50	20120601	16	1298	25.68	0.0103543272314743	0.0300825074316296
4	C	26	50	20120601	16	1300	25.72	0.0108538133195688	0.0300807396646766
4	C	26	50	20120601	16	1302	25.76	0.0107748648474494	0.0301169788872124
4	C	26	50	20120601	16	1304	25.8	0.0108789580367078	0.0299808679029018
4	C	26	50	20120601	16	1306	25.84	0.0112690405636172	0.0301570789127735
4	C	26	50	20120601	16	1308	25.88	0.0111104435836649	0.0304360820354263
4	C	26	50	20120601	16	1310	25.92	0.0113136872857813	0.0310306103459801
4	C	26	50	20120601	16	1312	25.96	0.0118392302587626	0.0311796613843864
4	C	26	50	20120601	16	1314	26	0.0121716765119375	0.0312682972194082
4	C	26	50	20120601	16	1316	26.04	0.0123163647015038	0.0318611779711618
4	C	26	50	20120601	16	1318	26.08	0.0128875797014820	0.0318963636045937
4	C	26	50	20120601	16	1320	26.12	0.0133063990479787	0.0321089057608827
4	C	26	50	20120601	16	1322	26.16	0.0132702305361211	0.0326110859258136
4	C	26	50	20120601	16	1324	26.2	0.0136489710702602	0.0330515144555435
4	C	26	50	20120601	16	1326	26.24	0.0138047184098843	0.0337025335268463
4	C	26	50	20120601	16	1328	26.28	0.0143366041306929	0.0332860476327274
4	C	26	50	20120601	16	1330	26.32	0.0138390979415856	0.0336462336849282
4	C	26	50	20120601	16	1332	26.36	0.0139215960897467	0.0338651044469089
4	C	26	50	20120601	16	1334	26.4	0.013984839720256	0.0343553840047124
4	C	26	50	20120601	16	1336	26.44	0.0136598039461480	0.0345972640213529
4	C	26	50	20120601	16	1338	26.48	0.0136738046604155	0.0352229121013467
4	C	26	50	20120601	16	1340	26.52	0.0137782514030645	0.0351743267944114
4	C	26	50	20120601	16	1342	26.56	0.0138046194149350	0.0359885673240155
4	C	26	50	20120601	16	1344	26.6	0.0135619827940386	0.0364194357700637
4	C	26	50	20120601	16	1346	26.64	0.0140930199867097	0.0359272894503579
4	C	26	50	20120601	16	1348	26.68	0.0143467086865960	0.0351739590988852
4	C	26	50	20120601	16	1350	26.72	0.0143455773157461	0.035574322958393
4	C	26	50	20120601	16	1352	26.76	0.0144382507304884	0.0351746237792595
4	C	26	50	20120601	16	1354	26.8	0.0143845671836608	0.0352096397070639
4	C	26	50	20120601	16	1356	26.84	0.0146806610772148	0.0349754883675418
4	C	26	50	20120601	16	1358	26.88	0.0147289847546411	0.0346238158809864
4	C	26	50	20120601	16	1360	26.92	0.0146661583171327	0.0350346802761949
4	C	26	50	20120601	16	1362	26.96	0.0153890052952684	0.0350100305338027
4	C	26	50	20120601	16	1364	27	0.0160501572067457	0.0347230795309294
4	C	26	50	20120601	16	1366	27.04	0.0168838997413749	0.0349716346355843
4	C	26	50	20120601	16	1368	27.08	0.0171945176082145	0.0339819114160931
4	C	26	50	20120601	16	1370	27.12	0.0175024272560822	0.0342944172580385
4	C	26	50	20120601	16	1372	27.16	0.0186385710767537	0.0338397829530746
4	C	26	50	20120601	16	1374	27.2	0.0198709097039378	0.0344539829742811
4	C	26	50	20120601	16	1376	27.24	0.0207003063602899	0.034925521373956
4	C	26	50	20120601	16	1378	27.28	0.0216855048034883	0.0340517629594726
4	C	26	50	20120601	16	1380	27.32	0.0219267158971137	0.0342636658912315
4	C	26	50	20120601	16	1382	27.36	0.0233683093411612	0.0331231585146133
4	C	26	50	20120601	16	1384	27.4	0.0243436217244518	0.0328007885330703
4	C	26	50	20120601	16	1386	27.44	0.0251752075833984	0.0333002604790293
4	C	26	50	20120601	16	1388	27.48	0.0256941391079756	0.0326253411985223
4	C	26	50	20120601	16	1390	27.52	0.0268060362371202	0.0322653814204915
4	C	26	50	20120601	16	1392	27.56	0.027726166007207	0.0309079768169189
4	C	26	50	20120601	16	1394	27.6	0.0280925745990822	0.0310402199271365
4	C	26	50	20120601	16	1396	27.64	0.0285890554833567	0.0314406332841190
4	C	26	50	20120601	16	1398	27.68	0.0291683527138438	0.0304126060902909
4	C	26	50	20120601	16	1400	27.72	0.0297412364858255	0.0296430052117831
4	C	26	50	20120601	16	1402	27.76	0.0295226273533539	0.0291127882629782
4	C	26	50	20120601	16	1404	27.8	0.029956769703799	0.0284781104293885
4	C	26	50	20120601	16	1406	27.84	0.0302745434912642	0.029016501532584
4	C	26	50	20120601	16	1408	27.88	0.0309291122386086	0.0275149602827343
4	C	26	50	20120601	16	1410	27.92	0.0314958583237296	0.0262705230585241
4	C	26	50	20120601	16	1412	27.96	0.0323754284488476	0.0258053175071815
4	C	26	50	20120601	16	1414	28	0.0329784491118435	0.0251939529841676
4	C	26	50	20120601	16	1416	28.04	0.033848826848806	0.0238788050818388
4	C	26	50	20120601	16	1418	28.08	0.0345665402317103	0.0234211655730548
4	C	26	50	20120601	16	1420	28.12	0.0353008706239726	0.0231511214933197
4	C	26	50	20120601	16	1422	28.16	0.0355346401258328	0.0227469392571935
4	C	26	50	20120601	16	1424	28.2	0.0363419439379135	0.0218248013038481
4	C	26	50	20120601	16	1426	28.24	0.0373360653615837	0.0205325636612297
4	C	26	50	20120601	16	1428	28.28	0.0373664002424966	0.0207600399127374
4	C	26	50	20120601	16	1430	28.32	0.037580582886518	0.0199965767210903
4	C	26	50	20120601	16	1432	28.36	0.037717054495287	0.0200893491307819
4	C	26	50	20120601	16	1434	28.4	0.0380783860604733	0.0196799343044749
4	C	26	50	20120601	16	1436	28.44	0.0378427073703038	0.0197392605634165
4	C	26	50	20120601	16	1438	28.48	0.0373219939366381	0.0199423416309733
4	C	26	50	20120601	16	1440	28.52	0.0369966541066141	0.0198965918222305
4	C	26	50	20120601	16	1442	28.56	0.0370779006757725	0.0188037582919067
4	C	26	50	20120601	16	1444	28.6	0.0368450504127277	0.0177796555407142
4	C	26	50	20120601	16	1446	28.64	0.0368830220468775	0.0172182834671302
4	C	26	50	20120601	16	1448	28.68	0.0372677588465211	0.0159783717263196
4	C	26	50	20120601	16	1450	28.72	0.0377001546432166	0.0150157872650903
4	C	26	50	20120601	16	1452	28.76	0.0377463994267062	0.0142697896109385
4	C	26	50	20120601	16	1454	28.8	0.0379266409452307	0.0142098976665720
4	C	26	50	20120601	16	1456	28.84	0.0388978521091904	0.0130093010627954
4	C	26	50	20120601	16	1458	28.88	0.0389798057851299	0.0126285240611264
4	C	26	50	20120601	16	1460	28.92	0.0393798868019253	0.011416118774104
4	C	26	50	20120601	16	1462	28.96	0.0402165355454252	0.011688496306217
4	C	26	50	20120601	16	1464	29	0.040579917720277	0.0113218614401718
4	C	26	50	20120601	16	1466	29.04	0.0414577907891201	0.0109511253547957
4	C	26	50	20120601	16	1468	29.08	0.0426660241461335	0.0091848433260698
4	C	26	50	20120601	16	1470	29.12	0.0427377247737458	0.0089070917824198
4	C	26	50	20120601	16	1472	29.16	0.0437349574672532	0.0079747714914253
4	C	26	50	20120601	16	1474	29.2	0.0440503270916624	0.0079285267079357
4	C	26	50	20120601	16	1476	29.24	0.0447104112719001	0.0073540024482216
4	C	26	50	20120601	16	1478	29.28	0.0450827029921948	0.0068528758723947
4	C	26	50	20120601	16	1480	29.32	0.0457560100692406	0.0066459764282195
4	C	26	50	20120601	16	1482	29.36	0.0458767839074673	0.0072174601287745
4	C	26	50	20120601	16	1484	29.4	0.0456372161300013	0.0071071514709094
4	C	26	50	20120601	16	1486	29.44	0.0461340293544629	0.0059897813352784
4	C	26	50	20120601	16	1488	29.48	0.0459515250942387	0.0059983373273308
4	C	26	50	20120601	16	1490	29.52	0.0460143868870862	0.0059134138029103
4	C	26	50	20120601	16	1492	29.56	0.0460512978610641	0.0057331015737077
4	C	26	50	20120601	16	1494	29.6	0.0458117300835981	0.0048673200308229
4	C	26	50	20120601	16	1496	29.64	0.0459644651483344	0.0052532589119945
4	C	26	50	20120601	16	1498	29.68	0.0462694403030602	0.004422196312066
4	C	26	50	20120601	16	1500	29.72	0.0463703444407355	0.004295270644843
4	C	26	50	20120601	16	1502	29.76	0.0460879967030077	0.0040680772360477
4	C	26	50	20120601	16	1504	29.8	0.0462876836580148	0.0045749313768023
4	C	26	50	20120601	16	1506	29.84	0.046256217406252	0.0050842603912909
4	C	26	50	20120601	16	1508	29.88	0.0465475454001008	0.0049849825992123
4	C	26	50	20120601	16	1510	29.92	0.0470569451252676	0.004760122642795
4	C	26	50	20120601	16	1512	29.96	0.0476458943633179	0.0041788101579816
4	C	26	50	20120601	16	1514	30	0.0478741484322849	0.0043702946743269
4	C	26	50	20120601	16	1516	30.04	0.0477895077505769	0.0046223782418199
4	C	26	50	20120601	16	1518	30.08	0.0477945282087233	0.0040559149994113
4	C	26	50	20120601	16	1520	30.12	0.0480810478764601	0.0036627636290716
4	C	26	50	20120601	16	1522	30.16	0.0481460309896512	0.0024959667294357
4	C	26	50	20120601	16	1524	30.2	0.0480198124292094	0.0023844559900426
4	C	26	50	20120601	16	1526	30.24	0.0478820680282342	0.0023162908963362
4	C	26	50	20120601	16	1528	30.28	0.0476778555898275	0.0021916986814911
4	C	26	50	20120601	16	1530	30.32	0.0475781535336802	0.0020818142876947
4	C	26	50	20120601	16	1532	30.36	0.0470918762002582	0.0028178417362318
4	C	26	50	20120601	16	1534	30.4	0.0470699558900415	0.0028677634749836
4	C	26	50	20120601	16	1536	30.44	0.0467309688991406	0.0021294025740686
4	C	26	50	20120601	16	1538	30.48	0.0469457879392651	0.002841176260011
4	C	26	50	20120601	16	1540	30.52	0.0466311961323152	0.0018965523110239
4	C	26	50	20120601	16	1542	30.56	0.046598881352415	0.00126602519423980
4	C	26	50	20120601	16	1544	30.6	0.046502474413868	0.000344848906116899
4	C	26	50	20120601	16	1546	30.64	0.0465117940812441	-0.000945917954396702
4	C	26	50	20120601	16	1548	30.68	0.0463132526392225	-0.0016155339340447
4	C	26	50	20120601	16	1550	30.72	0.046209838272474	-0.00184580325733810
4	C	26	50	20120601	16	1552	30.76	0.0463379377369537	-0.0016150318882301
4	C	26	50	20120601	16	1554	30.8	0.0461303736124042	-0.0028503050085561
4	C	26	50	20120601	16	1556	30.84	0.0456146452815458	-0.0042036720324081
4	C	26	50	20120601	16	1558	30.88	0.0456254569442302	-0.004167970211026
4	C	26	50	20120601	16	1560	30.92	0.0457971566128379	-0.004305417627153
4	C	26	50	20120601	16	1562	30.96	0.0457029346342448	-0.0046312877872629
4	C	26	50	20120601	16	1564	31	0.0460926211813567	-0.0051010188220051
4	C	26	50	20120601	16	1566	31.04	0.0463262916882676	-0.0053884860128287
4	C	26	50	20120601	16	1568	31.08	0.0459290885960716	-0.0056390351586065
4	C	26	50	20120601	16	1570	31.12	0.0457090652500376	-0.0060844841464828
4	C	26	50	20120601	16	1572	31.16	0.0450410190474438	-0.0062391708259351
4	C	26	50	20120601	16	1574	31.2	0.0447840917984997	-0.0062442266394206
4	C	26	50	20120601	16	1576	31.24	0.0444655614067786	-0.0062782172623923
4	C	26	50	20120601	16	1578	31.28	0.0445800914921274	-0.0059956786058336
4	C	26	50	20120601	16	1580	31.32	0.0440727565187617	-0.0058230596984103
4	C	26	50	20120601	16	1582	31.36	0.0438091188264641	-0.0059659235524812
4	C	26	50	20120601	16	1584	31.4	0.0438383506207983	-0.0060939523062829
4	C	26	50	20120601	16	1586	31.44	0.0436203708133619	-0.0063751474599573
4	C	26	50	20120601	16	1588	31.48	0.0434747209585731	-0.0056967350719513
4	C	26	50	20120601	16	1590	31.52	0.0427666807964354	-0.0061152857178713
4	C	26	50	20120601	16	1592	31.56	0.0420946182273245	-0.0060322996660312
4	C	26	50	20120601	16	1594	31.6	0.0420434873359769	-0.0061438174764921
4	C	26	50	20120601	16	1596	31.64	0.0414024526124244	-0.0067964487512561
4	C	26	50	20120601	16	1598	31.68	0.0405956614527601	-0.0082171500183466
4	C	26	50	20120601	16	1600	31.72	0.0399139999090945	-0.0081796839655454
4	C	26	50	20120601	16	1602	31.76	0.0395879388301538	-0.0098188423371495
4	C	26	50	20120601	16	1604	31.8	0.0383044198141474	-0.0104806730711367
4	C	26	50	20120601	16	1606	31.84	0.0382008286707036	-0.0100810870290882
4	C	26	50	20120601	16	1608	31.88	0.0372547834370863	-0.011948775241304
4	C	26	50	20120601	16	1610	31.92	0.0362897311731907	-0.0119561220807606
4	C	26	50	20120601	16	1612	31.96	0.0358121583242451	-0.0129073150517449
4	C	26	50	20120601	16	1614	32	0.0346389974635785	-0.0142343423479977
4	C	26	50	20120601	16	1616	32.04	0.0337464236447546	-0.0145164001719452
4	C	26	50	20120601	16	1618	32.08	0.0329432351941404	-0.0161304986792241
4	C	26	50	20120601	16	1620	32.12	0.0328728073587342	-0.0157857134127175
4	C	26	50	20120601	16	1622	32.16	0.0320131776448457	-0.0162659096278213
4	C	26	50	20120601	16	1624	32.2	0.0316862821799032	-0.018594058704878
4	C	26	50	20120601	16	1626	32.24	0.0308051564198666	-0.0185662694083774
4	C	26	50	20120601	16	1628	32.28	0.0308724022747575	-0.0200307582628929
4	C	26	50	20120601	16	1630	32.32	0.0307643563585922	-0.0198013728230759
4	C	26	50	20120601	16	1632	32.36	0.0308165408390437	-0.0206798822880221
4	C	26	50	20120601	16	1634	32.4	0.0308808875561317	-0.0206716798493604
4	C	26	50	20120601	16	1636	32.44	0.0308021865713856	-0.0210301122767438
4	C	26	50	20120601	16	1638	32.48	0.0305377286352219	-0.0218213647648916
4	C	26	50	20120601	16	1640	32.52	0.0304033076361183	-0.0221437347464345
4	C	26	50	20120601	16	1642	32.56	0.0306163589092898	-0.021267982997935
4	C	26	50	20120601	16	1644	32.6	0.0304495524196079	-0.0214841455409437
4	C	26	50	20120601	16	1646	32.64	0.0302997164926745	-0.0211159550399799
4	C	26	50	20120601	16	1648	32.68	0.0306129647967401	-0.0205194397593709
4	C	26	50	20120601	16	1650	32.72	0.0306197530218395	-0.0208578610648468
4	C	26	50	20120601	16	1652	32.76	0.0305646694035851	-0.0217010859014117
4	C	26	50	20120601	16	1654	32.8	0.0306102070802935	-0.0219357039314094
4	C	26	50	20120601	16	1656	32.84	0.0308658261816924	-0.0225232389558973
4	C	26	50	20120601	16	1658	32.88	0.0306469059222371	-0.0222238499447429
4	C	26	50	20120601	16	1660	32.92	0.0308275009941521	-0.0218124552194486
4	C	26	50	20120601	16	1662	32.96	0.0305164447211081	-0.0221782415573564
4	C	26	50	20120601	16	1664	33	0.0307292838622453	-0.0222181223798153
4	C	26	50	20120601	16	1666	33.04	0.0307357185339541	-0.0223251076358088
4	C	26	50	20120601	16	1668	33.08	0.0305933072282231	-0.0220076166910561
4	C	26	50	20120601	16	1670	33.12	0.0301268995953525	-0.0214478709630688
4	C	26	50	20120601	16	1672	33.16	0.0301034236502171	-0.0210291223272502
4	C	26	50	20120601	16	1674	33.2	0.0300192072325778	-0.0203199649363982
4	C	26	50	20120601	16	1676	33.24	0.0299005547146947	-0.0201679369784431
4	C	26	50	20120601	16	1678	33.28	0.0298980091302824	-0.0205479361626527
4	C	26	50	20120601	16	1680	33.32	0.0298333088598038	-0.02020901988243
4	C	26	50	20120601	16	1682	33.36	0.0295852558009636	-0.0195318944287658
4	C	26	50	20120601	16	1684	33.4	0.0286957154702309	-0.0194221514563256
4	C	26	50	20120601	16	1686	33.44	0.0290281970787448	-0.0202176465851605
4	C	26	50	20120601	16	1688	33.48	0.0286845431830882	-0.0197561886997581
4	C	26	50	20120601	16	1690	33.52	0.0285312424329269	-0.0202972668087221
4	C	26	50	20120601	16	1692	33.56	0.0271479294368917	-0.0194372128307649
4	C	26	50	20120601	16	1694	33.6	0.027023549354081	-0.0198287378555079
4	C	26	50	20120601	16	1696	33.64	0.0262038004626514	-0.0189952710925233
4	C	26	50	20120601	16	1698	33.68	0.0259351705964786	-0.0185048925397704
4	C	26	50	20120601	16	1700	33.72	0.0252535196594148	-0.018367572402864
4	C	26	50	20120601	16	1702	33.76	0.023896723167674	-0.018679265072011
4	C	26	50	20120601	16	1704	33.8	0.0231558873930249	-0.0183252167066709
4	C	26	50	20120601	16	1706	33.84	0.0225283301247218	-0.0185214388384502
4	C	26	50	20120601	16	1708	33.88	0.0215680791158705	-0.0187031652812151
4	C	26	50	20120601	16	1710	33.92	0.0202220306472038	-0.0184320605413082
4	C	26	50	20120601	16	1712	33.96	0.0188505970450925	-0.0187936042385289
4	C	26	50	20120601	16	1714	34	0.0178906995896317	-0.0182254439398455
4	C	26	50	20120601	16	1716	34.04	0.0173443888904870	-0.0185343081818678
4	C	26	50	20120601	16	1718	34.08	0.0160754857716478	-0.0173386613255594
4	C	26	50	20120601	16	1720	34.12	0.0147498019782792	-0.0182409295783535
4	C	26	50	20120601	16	1722	34.16	0.0143792780249375	-0.0174297366789763
4	C	26	50	20120601	16	1724	34.2	0.0135260829827578	-0.0171426513258145
4	C	26	50	20120601	16	1726	34.24	0.0121904996944526	-0.0163887340757134
4	C	26	50	20120601	16	1728	34.28	0.0108447340684984	-0.0166826076539746
4	C	26	50	20120601	16	1730	34.32	0.00886603716270408	-0.0160348271317296
4	C	26	50	20120601	16	1732	34.36	0.00772490823922523	-0.0159198515691086
4	C	26	50	20120601	16	1734	34.4	0.00664381268146912	-0.0148729799795619
4	C	26	50	20120601	16	1736	34.44	0.00519014256070581	-0.0144859097275404
4	C	26	50	20120601	16	1738	34.48	0.00421447662402462	-0.013602450515126
4	C	26	50	20120601	16	1740	34.52	0.00302370880450647	-0.0134794139351995
4	C	26	50	20120601	16	1742	34.56	0.00234120933930522	-0.0123454975008888
4	C	26	50	20120601	16	1744	34.6	0.00131519739980353	-0.0116945349981284
4	C	26	50	20120601	16	1746	34.64	0.00054268324135723	-0.012397469849306
4	C	26	50	20120601	16	1748	34.68	-0.000853428387417499	-0.0111129396706025
4	C	26	50	20120601	16	1750	34.72	-0.0014295789927283	-0.0111791248653215
4	C	26	50	20120601	16	1752	34.76	-0.0021553533929382	-0.0111149195695898
4	C	26	50	20120601	16	1754	34.8	-0.0030354184928029	-0.0110344508178908
4	C	26	50	20120601	16	1756	34.84	-0.0041390707568789	-0.0114188340641438
4	C	26	50	20120601	16	1758	34.88	-0.0043377677623923	-0.0117240213509039
4	C	26	50	20120601	16	1760	34.92	-0.0050786742477196	-0.0129043239900605
4	C	26	50	20120601	16	1762	34.96	-0.0046311463659066	-0.0124995053578312
4	C	26	50	20120601	16	1764	35	-0.0044303987507278	-0.0129139406422846
4	C	26	50	20120601	16	1766	35.04	-0.004792861686764	-0.0124069450801739
4	C	26	50	20120601	16	1768	35.08	-0.0044089734152578	-0.0126359769666002
4	C	26	50	20120601	16	1770	35.12	-0.0046203983428326	-0.0122391486409983
4	C	26	50	20120601	16	1772	35.16	-0.0039387474057688	-0.0118069649763371
4	C	26	50	20120601	16	1774	35.2	-0.0040403586502253	-0.0113615584148677
4	C	26	50	20120601	16	1776	35.24	-0.0043768000567138	-0.0112902820513241
4	C	26	50	20120601	16	1778	35.28	-0.0042669863735955	-0.0112045099987661
4	C	26	50	20120601	16	1780	35.32	-0.0042983112040021	-0.0114990199731303
4	C	26	50	20120601	16	1782	35.36	-0.0044535918531507	-0.0109262634803692
4	C	26	50	20120601	16	1784	35.4	-0.0044591779967221	-0.0113245767302116
4	C	26	50	20120601	16	1786	35.44	-0.0046307221018379	-0.0103644671427165
4	C	26	50	20120601	16	1788	35.48	-0.0044405810883768	-0.0103413447509717
4	C	26	50	20120601	16	1790	35.52	-0.0048692999298102	-0.0097745986658507
4	C	26	50	20120601	16	1792	35.56	-0.005075916531273	-0.0086247016182851
4	C	26	50	20120601	16	1794	35.6	-0.0051935083889843	-0.0085383638803023
4	C	26	50	20120601	16	1796	35.64	-0.0055112114657714	-0.0077016444261242
4	C	26	50	20120601	16	1798	35.68	-0.0053537387856011	-0.0073717791127007
4	C	26	50	20120601	16	1800	35.72	-0.0057635849470447	-0.0061020911053343
4	C	26	50	20120601	16	1802	35.76	-0.0055179996908708	-0.0042655297336263
4	C	26	50	20120601	16	1804	35.8	-0.0059215455308939	-0.0032483566288895
4	C	26	50	20120601	16	1806	35.84	-0.0056289376737711	-0.0018335844521592
4	C	26	50	20120601	16	1808	35.88	-0.0055417514076508	-0.000981167227438802
4	C	26	50	20120601	16	1810	35.92	-0.0058861901918346	-0.000117570644507899
4	C	26	50	20120601	16	1812	35.96	-0.0062287622141161	0.0017390584176502
4	C	26	50	20120601	16	1814	36	-0.0061067580100901	0.0021315451076156
4	C	26	50	20120601	16	1816	36.04	-0.005608346724303	0.0039252911637227
4	C	26	50	20120601	16	1818	36.08	-0.0057240152515695	0.0039307924544804
4	C	26	50	20120601	16	1820	36.12	-0.0054031160521314	0.004945193700635
4	C	26	50	20120601	16	1822	36.16	-0.0052813664065467	0.0056585371636316
4	C	26	50	20120601	16	1824	36.2	-0.0054760569450379	0.0062357724707447
4	C	26	50	20120601	16	1826	36.24	-0.0055038243212283	0.0066350537497706
4	C	26	50	20120601	16	1828	36.28	-0.0062340351093834	0.0076486729358252
4	C	26	50	20120601	16	1830	36.32	-0.0063470894628798	0.0082332260910168
4	C	26	50	20120601	16	1832	36.36	-0.0065251106661114	0.0090260059298119
4	C	26	50	20120601	16	1834	36.4	-0.0063151423785058	0.0098250790189596
4	C	26	50	20120601	16	1836	36.44	-0.0065234984626502	0.0107959790559356
4	C	26	50	20120601	16	1838	36.48	-0.0065003972841089	0.0123111179691874
4	C	26	50	20120601	16	1840	36.52	-0.0060323774477771	0.0124748273311677
4	C	26	50	20120601	16	1842	36.56	-0.0056946986044215	0.0132634281688860
4	C	26	50	20120601	16	1844	36.6	-0.0050576448920471	0.0136338601983462
4	C	26	50	20120601	16	1846	36.64	-0.0051907223882664	0.0136362643614023
4	C	26	50	20120601	16	1848	36.68	-0.0044711493145275	0.0145238035799442
4	C	26	50	20120601	16	1850	36.72	-0.0041286409318564	0.0150875232480417
4	C	26	50	20120601	16	1852	36.76	-0.0036260365028568	0.0154832272738615
4	C	26	50	20120601	16	1854	36.8	-0.0036835242841673	0.0164892280914556
4	C	26	50	20120601	16	1856	36.84	-0.0029223309052878	0.0175124893855785
4	C	26	50	20120601	16	1858	36.88	-0.0013871313726537	0.0184050702754703
4	C	26	50	20120601	16	1860	36.92	-0.0012189035983416	0.0184916837850978
4	C	26	50	20120601	16	1862	36.96	0.000107232743366931	0.0191761631492864
4	C	26	50	20120601	16	1864	37	0.000867634162651511	0.0200159443758270
4	C	26	50	20120601	16	1866	37.04	0.00202192941439605	0.0210698163225074
4	C	26	50	20120601	16	1868	37.08	0.00286929789669876	0.0212388714117535
4	C	26	50	20120601	16	1870	37.12	0.00370016957779639	0.0214103801615303
4	C	26	50	20120601	16	1872	37.16	0.00458027003300023	0.0224947779079545
4	C	26	50	20120601	16	1874	37.2	0.00523135981498118	0.0226126384662427
4	C	26	50	20120601	16	1876	37.24	0.00702164104786053	0.0229960034787308
4	C	26	50	20120601	16	1878	37.28	0.0080230951688516	0.0230772146925501
4	C	26	50	20120601	16	1880	37.32	0.00812336291042385	0.023447017396975
4	C	26	50	20120601	16	1882	37.36	0.0085142656811994	0.0229984995656684
4	C	26	50	20120601	16	1884	37.4	0.00827070275041969	0.0224449551641521
4	C	26	50	20120601	16	1886	37.44	0.00877522343879629	0.0222768334558572
4	C	26	50	20120601	16	1888	37.48	0.00870248972817667	0.0227199921248692
4	C	26	50	20120601	16	1890	37.52	0.00884485436486008	0.0223817871940684
4	C	26	50	20120601	16	1892	37.56	0.00876581609017939	0.0227224691199237
4	C	26	50	20120601	16	1894	37.6	0.00906958025383169	0.0221120893138133
4	C	26	50	20120601	16	1896	37.64	0.00929869388180192	0.0220957299741665
4	C	26	50	20120601	16	1898	37.68	0.00937136324570446	0.0215232351109144
4	C	26	50	20120601	16	1900	37.72	0.00953458470400575	0.0214872928732267
4	C	26	50	20120601	16	1902	37.76	0.00935053400125105	0.0213622954861960
4	C	26	50	20120601	16	1904	37.8	0.00958351012930283	0.0210582834109063
4	C	26	50	20120601	16	1906	37.84	0.00944719408402568	0.0214371795085372
4	C	26	50	20120601	16	1908	37.88	0.00928556008044816	0.0217342386028476
4	C	26	50	20120601	16	1910	37.92	0.00948628294688968	0.0208859332040598
4	C	26	50	20120601	16	1912	37.96	0.00922910467503822	0.0213279916149203
4	C	26	50	20120601	16	1914	38	0.00948322117452714	0.0201516805935435
4	C	26	50	20120601	16	1916	38.04	0.00964161309351292	0.0197998242592251
4	C	26	50	20120601	16	1918	38.08	0.00978880444108472	0.0198182656040785
4	C	26	50	20120601	16	1920	38.12	0.0100415385468164	0.0200653428555607
4	C	26	50	20120601	16	1922	38.16	0.00972868622254824	0.0199156200657122
4	C	26	50	20120601	16	1924	38.2	0.00975533707713116	0.0199002404932214
4	C	26	50	20120601	16	1926	38.24	0.00998620037012075	0.0202658217701627
4	C	26	50	20120601	16	1928	38.28	0.0102053327616105	0.0205186690129794
4	C	26	50	20120601	16	1930	38.32	0.0105440581230023	0.0206682433104037
4	C	26	50	20120601	16	1932	38.36	0.0103303449978836	0.021467941481946
4	C	26	50	20120601	16	1934	38.4	0.0107971160836397	0.0219072909667277
4	C	26	50	20120601	16	1936	38.44	0.0110629195025867	0.0220095688714576
4	C	26	50	20120601	16	1938	38.48	0.0116154443975459	0.0219902423703355
4	C	26	50	20120601	16	1940	38.52	0.0116240095819864	0.0222201036930162
4	C	26	50	20120601	16	1942	38.56	0.0121948413300891	0.0232737762355843
4	C	26	50	20120601	16	1944	38.6	0.0125438833794184	0.0233656718328673
4	C	26	50	20120601	16	1946	38.64	0.0134441010225470	0.0236772372227937
4	C	26	50	20120601	16	1948	38.68	0.0135866254653630	0.0234422090708629
4	C	26	50	20120601	16	1950	38.72	0.0135135742637986	0.0232426140397374
4	C	26	50	20120601	16	1952	38.76	0.0138181605097947	0.0236118864140765
4	C	26	50	20120601	16	1954	38.8	0.0141040013550216	0.0234266527216768
4	C	26	50	20120601	16	1956	38.84	0.0148611783673839	0.0234132813324446
4	C	26	50	20120601	16	1958	38.88	0.0146459350631907	0.0236117662059237
4	C	26	50	20120601	16	1960	38.92	0.0153190017239310	0.0240210537530101
4	C	26	50	20120601	16	1962	38.96	0.0163933019855199	0.0240726796191045
4	C	26	50	20120601	16	1964	39	0.0169330719469386	0.0236090509158839
4	C	26	50	20120601	16	1966	39.04	0.0173048404082153	0.0238068428247174
4	C	26	50	20120601	16	1968	39.08	0.0175645395157417	0.0234186482729138
4	C	26	50	20120601	16	1970	39.12	0.0178361109461242	0.0233031353091392
4	C	26	50	20120601	16	1972	39.16	0.0182639459040811	0.0228050139371323
4	C	26	50	20120601	16	1974	39.2	0.0186815278137108	0.0226817581541037
4	C	26	50	20120601	16	1976	39.24	0.0190494708273012	0.0218506036302936
4	C	26	50	20120601	16	1978	39.28	0.0200312532376397	0.0208625562538738
4	C	26	50	20120601	16	1980	39.32	0.0200859833025035	0.0208126062308508
4	C	26	50	20120601	16	1982	39.36	0.0200808992047468	0.0197325642621986
4	C	26	50	20120601	16	1984	39.4	0.0203108574010565	0.0200038316366652
4	C	26	50	20120601	16	1986	39.44	0.0203337323054278	0.0194168269422632
4	C	26	50	20120601	16	1988	39.48	0.0205164345555508	0.0184182083194647
4	C	26	50	20120601	16	1990	39.52	0.0204200841855463	0.0174871891049476
4	C	26	50	20120601	16	1992	39.56	0.020857062034184	0.0165604408153889
4	C	26	50	20120601	16	1994	39.6	0.0210034331378896	0.0163993618906346
4	C	26	50	20120601	16	1996	39.64	0.0213142984921027	0.0152426978311731
4	C	26	50	20120601	16	1998	39.68	0.0212351591011523	0.015257886484833
4	C	26	50	20120601	16	2000	39.72	0.0212746792991528	0.0157904015306768
4	C	26	50	20120601	16	2002	39.76	0.0213852425154591	0.0156608312840921
4	C	26	50	20120601	16	2004	39.8	0.0217794050484959	0.015327380939288
4	C	26	50	20120601	16	2006	39.84	0.0221135978554203	0.0159763776851966
4	C	26	50	20120601	16	2008	39.88	0.022118080912413	0.0166704312752025
4	C	26	50	20120601	16	2010	39.92	0.0222870582199132	0.0167860927314012
4	C	26	50	20120601	16	2012	39.96	0.0226224672505012	0.0170220825485544
4	C	26	50	20120601	16	2014	40	0.0223973598067105	0.0168900303571678
4	C	26	50	20120601	16	2016	40.04	0.0222949495315912	0.0170406228883571
4	C	26	50	20120601	16	2018	40.08	0.0220649771931459	0.0171288486014457
4	C	26	50	20120601	16	2020	40.12	0.0221566323741233	0.017759743413756
4	C	26	50	20120601	16	2022	40.16	0.0221056570462676	0.0182332998961844
4	C	26	50	20120601	16	2024	40.2	0.0219049942839025	0.0183310361954800
4	C	26	50	20120601	16	2026	40.24	0.0223466248951603	0.0184946324203754
4	C	26	50	20120601	16	2028	40.28	0.0220082035896845	0.0194048202691187
4	C	26	50	20120601	16	2030	40.32	0.021818076718359	0.0196120874088201
4	C	26	50	20120601	16	2032	40.36	0.0212004896556707	0.0202117563856732
4	C	26	50	20120601	16	2034	40.4	0.0210174197100215	0.0205553678549229
4	C	26	50	20120601	16	2036	40.44	0.0209704324644116	0.0213703437755795
4	C	26	50	20120601	16	2038	40.48	0.0208015046543862	0.0221309643979662
4	C	26	50	20120601	16	2040	40.52	0.020672818291278	0.0225420267830734
4	C	26	50	20120601	16	2042	40.56	0.0205452845122232	0.0233124903318543
4	C	26	50	20120601	16	2044	40.6	0.0200188293714942	0.0238795334018234
4	C	26	50	20120601	16	2046	40.64	0.0199557271623411	0.0243324635794446
4	C	26	50	20120601	16	2048	40.68	0.0195800978980392	0.0252901124353412
4	C	26	50	20120601	16	2050	40.72	0.0192582158201753	0.0252843212308033
4	C	26	50	20120601	16	2052	40.76	0.0184152808973906	0.0261397719436149
4	C	26	50	20120601	16	2054	40.8	0.0180149877485609	0.0259655974012731
4	C	26	50	20120601	16	2056	40.84	0.0177298610811831	0.0257785605865814
4	C	26	50	20120601	16	2058	40.88	0.0168131678500528	0.0268727659040607
4	C	26	50	20120601	16	2060	40.92	0.0149560289639055	0.0270024570659049
4	C	26	50	20120601	16	2062	40.96	0.0149198219147282	0.0278624576573002
4	C	26	50	20120601	16	2064	41	0.0139595620670421	0.0280007200139925
4	C	26	50	20120601	16	2066	41.04	0.0128321990983794	0.0277010142190002
4	C	26	50	20120601	16	2068	41.08	0.012222658910861	0.0286034521774217
4	C	26	50	20120601	16	2070	41.12	0.0120905147955929	0.0283766264641527
4	C	26	50	20120601	16	2072	41.16	0.0114655950355836	0.0282684886241058
4	C	26	50	20120601	16	2074	41.2	0.0113939085501069	0.0282479118167733
4	C	26	50	20120601	16	2076	41.24	0.0106820500113508	0.0266888120749351
4	C	26	50	20120601	16	2078	41.28	0.0108981277015458	0.0275342996531998
4	C	26	50	20120601	16	2080	41.32	0.0106800771834313	0.0272875123154979
4	C	26	50	20120601	16	2082	41.36	0.00980360418601495	0.0267803046213528
4	C	26	50	20120601	16	2084	41.4	0.00943044272437937	0.0263475199159275
4	C	26	50	20120601	16	2086	41.44	0.00891774081054444	0.0260247327413837
4	C	26	50	20120601	16	2088	41.48	0.00830182251985971	0.0265797267118014
4	C	26	50	20120601	16	2090	41.52	0.00877547799723752	0.0251458767941148
4	C	26	50	20120601	16	2092	41.56	0.00751079489166838	0.0257276474841224
4	C	26	50	20120601	16	2094	41.6	0.00631011484929156	0.0249017340357745
4	C	26	50	20120601	16	2096	41.64	0.00623467362680677	0.0250695092617466
4	C	26	50	20120601	16	2098	41.68	0.00608806210679555	0.0247716617433752
4	C	26	50	20120601	16	2100	41.72	0.00492972927533043	0.0238668408351011
4	C	26	50	20120601	16	2102	41.76	0.00424312151973048	0.0235738935667233
4	C	26	50	20120601	16	2104	41.8	0.00348535760873973	0.0229575227276986
4	C	26	50	20120601	16	2106	41.84	0.00258507632600083	0.0228024895659235
4	C	26	50	20120601	16	2108	41.88	0.00195102074637867	0.0226798560368623
4	C	26	50	20120601	16	2110	41.92	0.00124470592478705	0.0214106559331749
4	C	26	50	20120601	16	2112	41.96	0.000475670731704181	0.0214282770341621
4	C	26	50	20120601	16	2114	42	-0.000367426825640199	0.0205096463304514
4	C	26	50	20120601	16	2116	42.04	-0.000624629846229	0.0205812338209787
4	C	26	50	20120601	16	2118	42.08	-0.0009493191380142	0.0196684155350094
4	C	26	50	20120601	16	2120	42.12	-0.0018893539639914	0.0179217274351902
4	C	26	50	20120601	16	2122	42.16	-0.0026286765301288	0.0174798988340336
4	C	26	50	20120601	16	2124	42.2	-0.0025884350832115	0.0173767248835907
4	C	26	50	20120601	16	2126	42.24	-0.0026816317569719	0.0175566128487245
4	C	26	50	20120601	16	2128	42.28	-0.003334029686498	0.0161032467838771
4	C	26	50	20120601	16	2130	42.32	-0.0038718480332007	0.0161900724255390
4	C	26	50	20120601	16	2132	42.36	-0.0042042730731721	0.0159042032960409
4	C	26	50	20120601	16	2134	42.4	-0.0048279058988396	0.0151198450990098
4	C	26	50	20120601	16	2136	42.44	-0.0050814743905731	0.0140785596530344
4	C	26	50	20120601	16	2138	42.48	-0.0056274881048697	0.0133383461323527
4	C	26	50	20120601	16	2140	42.52	-0.0062410093035662	0.0128777721304269
4	C	26	50	20120601	16	2142	42.56	-0.0067577487971217	0.0121890359834156
4	C	26	50	20120601	16	2144	42.6	-0.0067195933152089	0.0108577236200688
4	C	26	50	20120601	16	2146	42.64	-0.0067671038198368	0.0109062240741904
4	C	26	50	20120601	16	2148	42.68	-0.0066070501999152	0.0095760501527613
4	C	26	50	20120601	16	2150	42.72	-0.0066982174772136	0.0093164924665912
4	C	26	50	20120601	16	2152	42.76	-0.0068292090084284	0.0078948189276765
4	C	26	50	20120601	16	2154	42.8	-0.0067991993966349	0.0081036699865678
4	C	26	50	20120601	16	2156	42.84	-0.0062904855650458	0.0081736523447018
4	C	26	50	20120601	16	2158	42.88	-0.0063237323116837	0.0077378044527005
4	C	26	50	20120601	16	2160	42.92	-0.0061406041711464	0.0070020016519878
4	C	26	50	20120601	16	2162	42.96	-0.0062649975475646	0.0066902515657701
4	C	26	50	20120601	16	2164	43	-0.0057798455745849	0.006529661605355
4	C	26	50	20120601	16	2166	43.04	-0.0055041552472019	0.0063615929300687
4	C	26	50	20120601	16	2168	43.08	-0.0050721617942649	0.0055053354084197
4	C	26	50	20120601	16	2170	43.12	-0.0046026570336926	0.0046286785632403
4	C	26	50	20120601	16	2172	43.16	-0.0044400719714944	0.0038721238048453
4	C	26	50	20120601	16	2174	43.2	-0.0042212012095137	0.0031345195081862
4	C	26	50	20120601	16	2176	43.24	-0.0042123411615455	0.0024522109618159
4	C	26	50	20120601	16	2178	43.28	-0.0037950633078316	0.0022006789376122
4	C	26	50	20120601	16	2180	43.32	-0.0038934713585694	0.00140997092168600
4	C	26	50	20120601	16	2182	43.36	-0.0038829425385975	0.000183359859429501
4	C	26	50	20120601	16	2184	43.4	-0.0037601817303157	-0.000269478394310199
4	C	26	50	20120601	16	2186	43.44	-0.0039960725525195	-0.000670266517886701
4	C	26	50	20120601	16	2188	43.48	-0.0037619353551331	-0.000981761197135
4	C	26	50	20120601	16	2190	43.52	-0.0036444424923711	-0.000620684190389902
4	C	26	50	20120601	16	2192	43.56	-0.0036143338856282	-0.001398770350272
4	C	26	50	20120601	16	2194	43.6	-0.0035062384719882	-0.00160119380852230
4	C	26	50	20120601	16	2196	43.64	-0.0030423057128517	-0.0023908199510733
4	C	26	50	20120601	16	2198	43.68	-0.0026220580106569	-0.0024012285628924
4	C	26	50	20120601	16	2200	43.72	-0.002556806196889	-0.0023056842946184
4	C	26	50	20120601	16	2202	43.76	-0.0026549950445246	-0.002565150056907
4	C	26	50	20120601	16	2204	43.8	-0.0022512441435349	-0.00218372958806720
4	C	26	50	20120601	16	2206	43.84	-0.0015024817018686	-0.003028799973331
4	C	26	50	20120601	16	2208	43.88	-0.0010048906599477	-0.0034211735262115
4	C	26	50	20120601	16	2210	43.92	-0.000432982695324	-0.0032277091108788
4	C	26	50	20120601	16	2212	43.96	-0.000377333391644599	-0.0035681810260201
4	C	26	50	20120601	16	2214	44	0.000871487894608981	-0.0045116736041573
4	C	26	50	20120601	16	2216	44.04	0.000879266069202031	-0.0038793787204203
4	C	26	50	20120601	16	2218	44.08	0.00142380900139379	-0.0045383315298081
4	C	26	50	20120601	16	2220	44.12	0.00218274670964131	-0.0047506756961984
4	C	26	50	20120601	16	2222	44.16	0.00257773655761211	-0.005546029403677
4	C	26	50	20120601	16	2224	44.2	0.00335951381489196	-0.0074161854185592
4	C	26	50	20120601	16	2226	44.24	0.00347272161055993	-0.0072199632867799
4	C	26	50	20120601	16	2228	44.28	0.00347258018920369	-0.0071385045855873
4	C	26	50	20120601	16	2230	44.32	0.00419100067888922	-0.0075385856023826
4	C	26	50	20120601	16	2232	44.36	0.00414171533624052	-0.0078615212693505
4	C	26	50	20120601	16	2234	44.4	0.00416158503679186	-0.0068248320174529
4	C	26	50	20120601	16	2236	44.44	0.00379947565414623	-0.0064533888252956
4	C	26	50	20120601	16	2238	44.48	0.00446309536828981	-0.0060757230934639
4	C	26	50	20120601	16	2240	44.52	0.00519961779157371	-0.006024528562506
4	C	26	50	20120601	16	2242	44.56	0.00526721719985515	-0.0055951733249695
4	C	26	50	20120601	16	2244	44.6	0.00583792308295081	-0.0057284629532232
4	C	26	50	20120601	16	2246	44.64	0.00632582676196953	-0.0053166439638601
4	C	26	50	20120601	16	2248	44.68	0.00712825153726002	-0.0062013759684807
4	C	26	50	20120601	16	2250	44.72	0.0081618295193204	-0.0056220433826546
4	C	26	50	20120601	16	2252	44.76	0.00918897282967198	-0.0058180533823995
4	C	26	50	20120601	16	2254	44.8	0.0101086359092832	-0.0061486965132823
4	C	26	50	20120601	16	2256	44.84	0.0103072622041185	-0.0059264528519554
4	C	26	50	20120601	16	2258	44.88	0.0110192480220952	-0.0062642377613282
4	C	26	50	20120601	16	2260	44.92	0.0122892825117844	-0.0058910975128961
4	C	26	50	20120601	16	2262	44.96	0.0129806208117505	-0.006163970019756
4	C	26	50	20120601	16	2264	45	0.0135897225930646	-0.0067436561589727
4	C	26	50	20120601	16	2266	45.04	0.0144772123141318	-0.0066815014729064
4	C	26	50	20120601	16	2268	45.08	0.0152231392576055	-0.0073889618074835
4	C	26	50	20120601	16	2270	45.12	0.0153089113101634	-0.0071266959023414
4	C	26	50	20120601	16	2272	45.16	0.0158465953065777	-0.0078280044079223
4	C	26	50	20120601	16	2274	45.2	0.0162700815578303	-0.0081509400748902
4	C	26	50	20120601	16	2276	45.24	0.0165669249845724	-0.0081240700172051
4	C	26	50	20120601	16	2278	45.28	0.0164290391622410	-0.0074725418290198
4	C	26	50	20120601	16	2280	45.32	0.0166560911496800	-0.0072095688170965
4	C	26	50	20120601	16	2282	45.36	0.0167671776250044	-0.0071819209419521
4	C	26	50	20120601	16	2284	45.4	0.0168827188730503	-0.0070122153144673
4	C	26	50	20120601	16	2286	45.44	0.0168388075419386	-0.0072346003971505
4	C	26	50	20120601	16	2288	45.48	0.0165003155257846	-0.0068377013608705
4	C	26	50	20120601	16	2290	45.52	0.0167511970117496	-0.0061642528624684
4	C	26	50	20120601	16	2292	45.56	0.0167632885377079	-0.0063973859682256
4	C	26	50	20120601	16	2294	45.6	0.0171143670545670	-0.0066118514549595
4	C	26	50	20120601	16	2296	45.64	0.0167927041798053	-0.0059377665604544
4	C	26	50	20120601	16	2298	45.68	0.0172130791612207	-0.0054336701361465
4	C	26	50	20120601	16	2300	45.72	0.0175257617798614	-0.0056165279497613
4	C	26	50	20120601	16	2302	45.76	0.0179500258485733	-0.0045915059597533
4	C	26	50	20120601	16	2304	45.8	0.0180215850548294	-0.0042359726701727
4	C	26	50	20120601	16	2306	45.84	0.0183582385933523	-0.0041510491457522
4	C	26	50	20120601	16	2308	45.88	0.0185303483838931	-0.0041513319884647
4	C	26	50	20120601	16	2310	45.92	0.0190801946169438	-0.0037313105604399
4	C	26	50	20120601	16	2312	45.96	0.0195817454568394	-0.0032482859182113
4	C	26	50	20120601	16	2314	46	0.0199659872817362	-0.0024192739279482
4	C	26	50	20120601	16	2316	46.04	0.0199284399116551	-0.0024750646529839
4	C	26	50	20120601	16	2318	46.08	0.0205316019960073	-0.0027938283899428
4	C	26	50	20120601	16	2320	46.12	0.021557536153763	-0.0011628936702038
4	C	26	50	20120601	16	2322	46.16	0.0216200443932199	-0.0015372360001639
4	C	26	50	20120601	16	2324	46.2	0.0222363586637021	-0.0008557264844564
4	C	26	50	20120601	16	2326	46.24	0.02261507091357	-0.000262336615820202
4	C	26	50	20120601	16	2328	46.28	0.0230010027236738	0.000579679068148899
4	C	26	50	20120601	16	2330	46.32	0.0234999443395468	0.00127929758852270
4	C	26	50	20120601	16	2332	46.36	0.0243866633142226	0.0018577180066011
4	C	26	50	20120601	16	2334	46.4	0.024547812949655	0.0025661682906719
4	C	26	50	20120601	16	2336	46.44	0.0247745467390425	0.0036622191568501
4	C	26	50	20120601	16	2338	46.48	0.0256810929878627	0.0040193434366884
4	C	26	50	20120601	16	2340	46.52	0.0260315492507544	0.005205882757655
4	C	26	50	20120601	16	2342	46.56	0.0265697268077019	0.0057904465194484
4	C	26	50	20120601	16	2344	46.6	0.0268725368014636	0.0058204547170284
4	C	26	50	20120601	16	2346	46.64	0.0275943966585329	0.007120586499752
4	C	26	50	20120601	16	2348	46.68	0.0276755583748775	0.0078232950767595
4	C	26	50	20120601	16	2350	46.72	0.0279905885880317	0.0081717007299858
4	C	26	50	20120601	16	2352	46.76	0.0277307551302169	0.0087046753952373
4	C	26	50	20120601	16	2354	46.8	0.0275835779247807	0.0090237644013155
4	C	26	50	20120601	16	2356	46.84	0.0276193504568409	0.0096348390105491
4	C	26	50	20120601	16	2358	46.88	0.0272994694911678	0.0104326110232194
4	C	26	50	20120601	16	2360	46.92	0.0272644959897703	0.0106394680409877
4	C	26	50	20120601	16	2362	46.96	0.027186028350262	0.0109507576592695
4	C	26	50	20120601	16	2364	47	0.0265584286555521	0.0115103902501718
4	C	26	50	20120601	16	2366	47.04	0.0263188820912895	0.01268251166387
4	C	26	50	20120601	16	2368	47.08	0.0258216658159626	0.012809812097687
4	C	26	50	20120601	16	2370	47.12	0.0256516632036297	0.0130833068585144
4	C	26	50	20120601	16	2372	47.16	0.0250671899515043	0.0139693328685446
4	C	26	50	20120601	16	2374	47.2	0.0252537671467882	0.0143384850347308
4	C	26	50	20120601	16	2376	47.24	0.0245605196585129	0.0160158837410615
4	C	26	50	20120601	16	2378	47.28	0.0241212366417686	0.0160513522172059
4	C	26	50	20120601	16	2380	47.32	0.0237211697671089	0.0169635341070721
4	C	26	50	20120601	16	2382	47.36	0.0234362340185619	0.0179457337104115
4	C	26	50	20120601	16	2384	47.4	0.0227469109729222	0.0188621087434902
4	C	26	50	20120601	16	2386	47.44	0.022966078719751	0.0184646793771243
4	C	26	50	20120601	16	2388	47.48	0.0223271936008133	0.0198826264633021
4	C	26	50	20120601	16	2390	47.52	0.0211651767430182	0.0200738281369349
4	C	26	50	20120601	16	2392	47.56	0.021128315266515	0.0205624035673957
4	C	26	50	20120601	16	2394	47.6	0.0205747708649987	0.0217201565713003
4	C	26	50	20120601	16	2396	47.64	0.019636935141111	0.0218114440567515
4	C	26	50	20120601	16	2398	47.68	0.0195001736185617	0.0229736801176487
4	C	26	50	20120601	16	2400	47.72	0.0193726115552357	0.0233468769346234
4	C	26	50	20120601	16	2402	47.76	0.0190536568994458	0.0233857324522496
4	C	26	50	20120601	16	2404	47.8	0.0188946215132892	0.0240617477482674
4	C	26	50	20120601	16	2406	47.84	0.0179617001815307	0.0246023803799591
4	C	26	50	20120601	16	2408	47.88	0.0180774111352041	0.0248845442699238
4	C	26	50	20120601	16	2410	47.92	0.0174262718557484	0.0251764450202654
4	C	26	50	20120601	16	2412	47.96	0.0162504946999914	0.0257911470872865
4	C	26	50	20120601	16	2414	48	0.0156185745828484	0.0264156708674983
4	C	26	50	20120601	16	2416	48.04	0.0148209652047378	0.0260485905241809
4	C	26	50	20120601	16	2418	48.08	0.0137931833769629	0.0264365538520671
4	C	26	50	20120601	16	2420	48.12	0.0126857148575888	0.0271620432882441
4	C	26	50	20120601	16	2422	48.16	0.0121997769354218	0.0271636130652984
4	C	26	50	20120601	16	2424	48.2	0.0118338350340221	0.0267229582613985
4	C	26	50	20120601	16	2426	48.24	0.0106715070492433	0.0273243808630690
4	C	26	50	20120601	16	2428	48.28	0.0103540656019652	0.0272052121572356
4	C	26	50	20120601	16	2430	48.32	0.0101123482198844	0.0270499173659514
4	C	26	50	20120601	16	2432	48.36	0.00918188054865668	0.0266502323289535
4	C	26	50	20120601	16	2434	48.4	0.00900791813834916	0.0268392278294290
4	C	26	50	20120601	16	2436	48.44	0.00896498968566333	0.026237190044859
4	C	26	50	20120601	16	2438	48.48	0.00928070579239531	0.0274992271568529
4	C	26	50	20120601	16	2440	48.52	0.00930014415781013	0.0276788110660709
4	C	26	50	20120601	16	2442	48.56	0.00965099640049927	0.0271596956937306
4	C	26	50	20120601	16	2444	48.6	0.00975687856991414	0.0267138931524637
4	C	26	50	20120601	16	2446	48.64	0.00958628905895289	0.0286590236993551
4	C	26	50	20120601	16	2448	48.68	0.00981843928628424	0.0284667118680758
4	C	26	50	20120601	16	2450	48.72	0.0097203847889371	0.0281988810325658
4	C	26	50	20120601	16	2452	48.76	0.0100373454036040	0.0288165458770001
4	C	26	50	20120601	16	2454	48.8	0.0103878087375635	0.0291035675905515
4	C	26	50	20120601	16	2456	48.84	0.0108014379202863	0.029221866555044
4	C	26	50	20120601	16	2458	48.88	0.0113510437370314	0.0298882581277698
4	C	26	50	20120601	16	2460	48.92	0.0117241839854635	0.0297032224252689
4	C	26	50	20120601	16	2462	48.96	0.0126417469579346	0.0304358062637816
4	C	26	50	20120601	16	2464	49	0.0129095212249022	0.0306746315791274
4	C	26	50	20120601	16	2466	49.04	0.0133044545043305	0.0311753338908856
4	C	26	50	20120601	16	2468	49.08	0.0135643374596200	0.0302398104061723
4	C	26	50	20120601	16	2470	49.12	0.0144062329354363	0.0308275009941521
4	C	26	50	20120601	16	2472	49.16	0.0142595860600860	0.0311871708584026
4	C	26	50	20120601	16	2474	49.2	0.0142219396950557	0.0309556640982422
4	C	26	50	20120601	16	2476	49.24	0.0149230997082124	0.0307812137842556
4	C	26	50	20120601	16	2478	49.28	0.0144343969985310	0.0317240346109507
4	C	26	50	20120601	16	2480	49.32	0.0148400712299655	0.0311880123154722
4	C	26	50	20120601	16	2482	49.36	0.0151464323139824	0.0309714679348017
4	C	26	50	20120601	16	2484	49.4	0.0151017785207505	0.0308321042592976
4	C	26	50	20120601	16	2486	49.44	0.0151493597360565	0.0305380539043412
4	C	26	50	20120601	16	2488	49.48	0.0148825966317861	0.0306734789950740
4	C	26	50	20120601	16	2490	49.52	0.01537135591001	0.0308422017441330
4	C	26	50	20120601	16	2492	49.56	0.0152959924692712	0.0314324520586606
4	C	26	50	20120601	16	2494	49.6	0.015484450568593	0.0316523056990672
4	C	26	50	20120601	16	2496	49.64	0.0157391575022442	0.0309291122386086
4	C	26	50	20120601	16	2498	49.68	0.0161463802975295	0.0307745669805125
4	C	26	50	20120601	16	2500	49.72	0.0165218257140683	0.0309883960711433
4	C	26	50	20120601	16	2502	49.76	0.0169186186843312	0.0318157463604706
4	C	26	50	20120601	16	2504	49.8	0.0174960067265091	0.0320464399478327
4	C	26	50	20120601	16	2506	49.84	0.0182986499977949	0.032330902641943
4	C	26	50	20120601	16	2508	49.88	0.0193112602131835	0.0322362584498909
4	C	26	50	20120601	16	2510	49.92	0.0197892600839142	0.0321304795887767
4	C	26	50	20120601	16	2512	49.96	0.0204433055722405	0.0322220074905335
4	C	26	50	20120601	16	2514	50	0.0201419285303708	0.033029814409089
4	C	26	50	20120601	16	2516	50.04	0.0199273738067612	0.0329953261243648
4	C	26	50	20120601	16	2518	50.08	0.0196521351084794	0.0329622662660492
4	C	26	50	20120601	16	2520	50.12	0.0196066603642745	0.033485038087555
4	C	26	50	20120601	16	2522	50.16	0.0192844409964759	0.0334503099522106
4	C	26	50	20120601	16	2524	50.2	0.0190028272355870	0.0333534801638085
4	C	26	50	20120601	16	2526	50.24	0.0190233948505314	0.0333361652400576
4	C	26	50	20120601	16	2528	50.28	0.0189412884395271	0.0331357117812997
4	C	26	50	20120601	16	2530	50.32	0.0188289312933169	0.0336566352256795
4	C	26	50	20120601	16	2532	50.36	0.0186829561694088	0.0334849779834786
4	C	26	50	20120601	16	2534	50.4	0.0190566621032659	0.0335851750143728
4	C	26	50	20120601	16	2536	50.44	0.0189885394359664	0.033631660214168
4	C	26	50	20120601	16	2538	50.48	0.0187005489861247	0.033857283845909
4	C	26	50	20120601	16	2540	50.52	0.0186544668371948	0.0333399433115895
4	C	26	50	20120601	16	2542	50.56	0.0185955294869829	0.0335941835547651
4	C	26	50	20120601	16	2544	50.6	0.0188678645926891	0.0334372482757485
4	C	26	50	20120601	16	2546	50.64	0.0186646138195048	0.0337403425264363
4	C	26	50	20120601	16	2548	50.68	0.0184245652094276	0.0334263022627758
4	C	26	50	20120601	16	2550	50.72	0.0183677138242202	0.0335056396436249
4	C	26	50	20120601	16	2552	50.76	0.0183594972434228	0.0342196902134027
4	C	26	50	20120601	16	2554	50.8	0.0177922137571481	0.0339408497253096
4	C	26	50	20120601	16	2556	50.84	0.0177477933091540	0.0341145292929046
4	C	26	50	20120601	16	2558	50.88	0.0177140855288948	0.0345471867191093
4	C	26	50	20120601	16	2560	50.92	0.0173595916862825	0.0342688199925595
4	C	26	50	20120601	16	2562	50.96	0.0174118115220732	0.0342945233240557
4	C	26	50	20120601	16	2564	51	0.0162599487176559	0.0348883374567605
4	C	26	50	20120601	16	2566	51.04	0.0157763866742737	0.0356466811953118
4	C	26	50	20120601	16	2568	51.08	0.0155357935919750	0.0361583790175175
4	C	26	50	20120601	16	2570	51.12	0.0149150104066357	0.0364052441369653
4	C	26	50	20120601	16	2572	51.16	0.0144896856777519	0.0369089162972045
4	C	26	50	20120601	16	2574	51.2	0.0139477166142437	0.0370574511476606
4	C	26	50	20120601	16	2576	51.24	0.0139369615201019	0.0372596907581477
4	C	26	50	20120601	16	2578	51.28	0.0138750826056802	0.037239121021883
4	C	26	50	20120601	16	2580	51.32	0.0139316935745820	0.036624602802625
4	C	26	50	20120601	16	2582	51.36	0.0134949278579787	0.0367335538154702
4	C	26	50	20120601	16	2584	51.4	0.0129813986292098	0.0365647250003941
4	C	26	50	20120601	16	2586	51.44	0.0128027693141465	0.0352721479465208
4	C	26	50	20120601	16	2588	51.48	0.0124794164541777	0.0358178151784946
4	C	26	50	20120601	16	2590	51.52	0.0121005274276145	0.0356535047757503
4	C	26	50	20120601	16	2592	51.56	0.0121537725682378	0.0355670256164112
4	C	26	50	20120601	16	2594	51.6	0.0113495729549265	0.0350098749703109
4	C	26	50	20120601	16	2596	51.64	0.0108611601590254	0.0353469810571737
4	C	26	50	20120601	16	2598	51.68	0.00965731086405527	0.0348255322324555
4	C	26	50	20120601	16	2600	51.72	0.0087760578247981	0.0351391765163186
4	C	26	50	20120601	16	2602	51.76	0.00842954014667763	0.0343776578683198
4	C	26	50	20120601	16	2604	51.8	0.00798426086442884	0.0345382701025985
4	C	26	50	20120601	16	2606	51.84	0.00675940342698969	0.0339609951975056
4	C	26	50	20120601	16	2608	51.88	0.00633192909349117	0.0345084796939071
4	C	26	50	20120601	16	2610	51.92	0.00584246977955384	0.0331062869468142
4	C	26	50	20120601	16	2612	51.96	0.00494442295424349	0.0320997840834054
4	C	26	50	20120601	16	2614	52	0.00408025361481979	0.032442914720044
4	C	26	50	20120601	16	2616	52.04	0.00332894558874127	0.0321319927972885
4	C	26	50	20120601	16	2618	52.08	0.00213286739729641	0.0312658506299453
4	C	26	50	20120601	16	2620	52.12	0.00143184597706875	0.0311295246851732
4	C	26	50	20120601	16	2622	52.16	0.00085694270811997	0.0308749407881019
4	C	26	50	20120601	16	2624	52.2	-5.97293098067997e-05	0.0307024279466958
4	C	26	50	20120601	16	2626	52.24	-0.0012361216484635	0.030411474719441
4	C	26	50	20120601	16	2628	52.28	-0.0025179931056697	0.0292143146546209
4	C	26	50	20120601	16	2630	52.32	-0.0033898699090083	0.0292380593003332
4	C	26	50	20120601	16	2632	52.36	-0.0043216457277813	0.0293974906662873
4	C	26	50	20120601	16	2634	52.4	-0.0047964042917377	0.029667739806989
4	C	26	50	20120601	16	2636	52.44	-0.0053889668454399	0.0292836323323806
4	C	26	50	20120601	16	2638	52.48	-0.0060920360469058	0.0292524559943981
4	C	26	50	20120601	16	2640	52.52	-0.0069466877290548	0.0285464381576546
4	C	26	50	20120601	16	2642	52.56	-0.0077820566092807	0.0290060646364937
4	C	26	50	20120601	16	2644	52.6	-0.0086144414988901	0.028135354559344
4	C	26	50	20120601	16	2646	52.64	-0.0087862543045828	0.0279964929296546
4	C	26	50	20120601	16	2648	52.68	-0.0098534834983599	0.0272337439158565
4	C	26	50	20120601	16	2650	52.72	-0.0098686155834773	0.0270200562465819
4	C	26	50	20120601	16	2652	52.76	-0.0097247193535058	0.0274069143665691
4	C	26	50	20120601	16	2654	52.8	-0.0099842275422013	0.0265086059117497
4	C	26	50	20120601	16	2656	52.84	-0.0101207698616484	0.0259760837948381
4	C	26	50	20120601	16	2658	52.88	-0.0109318213396694	0.0252009533413014
4	C	26	50	20120601	16	2660	52.92	-0.0108049663831245	0.0255242425616599
4	C	26	50	20120601	16	2662	52.96	-0.0112258363392867	0.025094038795986
4	C	26	50	20120601	16	2664	53	-0.0119231850468929	0.02390694793173
4	C	26	50	20120601	16	2666	53.04	-0.0124656066587411	0.0233771128205869
4	C	26	50	20120601	16	2668	53.08	-0.0127364992666137	0.0217934057627634
4	C	26	50	20120601	16	2670	53.12	-0.0131471161744487	0.0208957337040471
4	C	26	50	20120601	16	2672	53.16	-0.0136474649328163	0.0205734344331823
4	C	26	50	20120601	16	2674	53.2	-0.0139025183487903	0.0189239664447084
4	C	26	50	20120601	16	2676	53.24	-0.0141052458629565	0.0178475377917081
4	C	26	50	20120601	16	2678	53.28	-0.0141193879985802	0.0185720393997119
4	C	26	50	20120601	16	2680	53.32	-0.0143871693366155	0.0171594521829355
4	C	26	50	20120601	16	2682	53.36	-0.0147411469912775	0.0172880041957552
4	C	26	50	20120601	16	2684	53.4	-0.0145015792138115	0.0154100700062800
4	C	26	50	20120601	16	2686	53.44	-0.0143991194412176	0.0156819525636462
4	C	26	50	20120601	16	2688	53.48	-0.0142182415265901	0.0156736087036282
4	C	26	50	20120601	16	2690	53.52	-0.0141608951666358	0.0139712491279216
4	C	26	50	20120601	16	2692	53.56	-0.0139892096401637	0.0134714660549789
4	C	26	50	20120601	16	2694	53.6	-0.0142363081048494	0.012532887868971
4	C	26	50	20120601	16	2696	53.64	-0.0140481682035791	0.0120114178310493
4	C	26	50	20120601	16	2698	53.68	-0.0144430166301936	0.0107096342468849
4	C	26	50	20120601	16	2700	53.72	-0.0144948051308477	0.0098991767385601
4	C	26	50	20120601	16	2702	53.76	-0.0141967949779167	0.0088619571565766
4	C	26	50	20120601	16	2704	53.8	-0.0141588092016313	0.0085227438915058
4	C	26	50	20120601	16	2706	53.84	-0.0141314653824029	0.0071288455069562
4	C	26	50	20120601	16	2708	53.88	-0.0134807998644906	0.0061794980846708
4	C	26	50	20120601	16	2710	53.92	-0.013796013925408	0.0053137023996503
4	C	26	50	20120601	16	2712	53.96	-0.0132259656516188	0.0053346539735769
4	C	26	50	20120601	16	2714	54	-0.0132595249394539	0.004257348508168
4	C	26	50	20120601	16	2716	54.04	-0.0129599874358755	0.0030423905656654
4	C	26	50	20120601	16	2718	54.08	-0.0128721548741572	0.001568345870109
4	C	26	50	20120601	16	2720	54.12	-0.0125986721341451	0.000349037099581801
4	C	26	50	20120601	16	2722	54.16	-0.0117118308299962	-0.000372906903194400
4	C	26	50	20120601	16	2724	54.2	-0.011728183381418	-5.82938830409954e-06
4	C	26	50	20120601	16	2726	54.24	-0.0114328418494791	-0.000605085414797001
4	C	26	50	20120601	16	2728	54.28	-0.0109598864078146	-0.000990783879663
4	C	26	50	20120601	16	2730	54.32	-0.0106877139366681	-0.0015101608815123
4	C	26	50	20120601	16	2732	54.36	-0.0101642569286914	-0.0019402797943725
4	C	26	50	20120601	16	2734	54.4	-0.0102199486587776	-0.0025420559494335
4	C	26	50	20120601	16	2736	54.44	-0.009653563198115	-0.0033355641082132
4	C	26	50	20120601	16	2738	54.48	-0.0092849413620146	-0.0039030243711832
4	C	26	50	20120601	16	2740	54.52	-0.0091435058636417	-0.0039495661395209
4	C	26	50	20120601	16	2742	54.56	-0.0089543618707421	-0.0052559388466952
4	C	26	50	20120601	16	2744	54.6	-0.008311135116168	-0.0066706190995439
4	C	26	50	20120601	16	2746	54.64	-0.0080932613747488	-0.006614276831219
4	C	26	50	20120601	16	2748	54.68	-0.0076328146520435	-0.0077546774347132
4	C	26	50	20120601	16	2750	54.72	-0.0073240918313775	-0.0085025135664961
4	C	26	50	20120601	16	2752	54.76	-0.0076688063872059	-0.0093359803294807
4	C	26	50	20120601	16	2754	54.8	-0.0075620332632467	-0.0092430664984328
4	C	26	50	20120601	16	2756	54.84	-0.0070593510525012	-0.0105490220126062
4	C	26	50	20120601	16	2758	54.88	-0.0073436079785382	-0.0107727505981736
4	C	26	50	20120601	16	2760	54.92	-0.007201055251451	-0.0103185052019394
4	C	26	50	20120601	16	2762	54.96	-0.0071980146922919	-0.0109370115034433
4	C	26	50	20120601	16	2764	55	-0.0074846757813849	-0.0110009339564625
4	C	26	50	20120601	16	2766	55.04	-0.0072333700313512	-0.011806328580234
4	C	26	50	20120601	16	2768	55.08	-0.0070998682710632	-0.0126910605848546
4	C	26	50	20120601	16	2770	55.12	-0.007004974541028	-0.0137020818605951
4	C	26	50	20120601	16	2772	55.16	-0.0065037065438448	-0.0142863641938896
4	C	26	50	20120601	16	2774	55.2	-0.006453714094415	-0.0150045725515408
4	C	26	50	20120601	16	2776	55.24	-0.0061162827384327	-0.0154859708481726
4	C	26	50	20120601	16	2778	55.28	-0.0061589212773383	-0.0161658540182834
4	C	26	50	20120601	16	2780	55.32	-0.0062019840803125	-0.0168916991291714
4	C	26	50	20120601	16	2782	55.36	-0.0056966148637985	-0.0178735168948489
4	C	26	50	20120601	16	2784	55.4	-0.0057902358016276	-0.018499872081624
4	C	26	50	20120601	16	2786	55.44	-0.0058148431176129	-0.0184229388638309
4	C	26	50	20120601	16	2788	55.48	-0.0054667344492348	-0.0200281419678025
4	C	26	50	20120601	16	2790	55.52	-0.0054445312963055	-0.0202575274076194
4	C	26	50	20120601	16	2792	55.56	-0.0055843263069461	-0.0212150207000241
4	C	26	50	20120601	16	2794	55.6	-0.0054955136952291	-0.0218432143644302
4	C	26	50	20120601	16	2796	55.64	-0.0057628707691957	-0.0218956109769161
4	C	26	50	20120601	16	2798	55.68	-0.0058216313427123	-0.0217381382967459
4	C	26	50	20120601	16	2800	55.72	-0.0058019737741953	-0.0230417603585414
4	C	26	50	20120601	16	2802	55.76	-0.0054629867832945	-0.0229738781075475
4	C	26	50	20120601	16	2804	55.8	-0.0053344347704748	-0.0236378513750817
4	C	26	50	20120601	16	2806	55.84	-0.0055688406684381	-0.0241518472943262
4	C	26	50	20120601	16	2808	55.88	-0.0055762652896406	-0.0243238863741889
4	C	26	50	20120601	16	2810	55.92	-0.0056252677895768	-0.0246277301580647
4	C	26	50	20120601	16	2812	55.96	-0.0055093022774622	-0.0249064716512085
4	C	26	50	20120601	16	2814	56	-0.0054773410509526	-0.026514008207558
4	C	26	50	20120601	16	2816	56.04	-0.0054925438467481	-0.0259925169564329
4	C	26	50	20120601	16	2818	56.08	-0.0056849476019089	-0.0269051796789104
4	C	26	50	20120601	16	2820	56.12	-0.0057156360362124	-0.0275431314168969
4	C	26	50	20120601	16	2822	56.16	-0.0054264293627071	-0.0270188824493252
4	C	26	50	20120601	16	2824	56.2	-0.0053413644169304	-0.0271074829290078
4	C	26	50	20120601	16	2826	56.24	-0.0048818864305154	-0.0274238425029107
4	C	26	50	20120601	16	2828	56.28	-0.0046368032201561	-0.0269058160750134
4	C	26	50	20120601	16	2830	56.32	-0.0041684156882981	-0.0277253528344086
4	C	26	50	20120601	16	2832	56.36	-0.0038606828171258	-0.0279930634617659
4	C	26	50	20120601	16	2834	56.4	-0.0036088820923452	-0.0270946842962684
4	C	26	50	20120601	16	2836	56.44	-0.0030928355634353	-0.0279259590282313
4	C	26	50	20120601	16	2838	56.48	-0.0027305140487553	-0.0290839170931023
4	C	26	50	20120601	16	2840	56.52	-0.0022859560154233	-0.0294044485970142
4	C	26	50	20120601	16	2842	56.56	-0.0019081488622353	-0.0297966807285384
4	C	26	50	20120601	16	2844	56.6	-0.00112050261867160	-0.0301753364098638
4	C	26	50	20120601	16	2846	56.64	-0.0009612621715484	-0.0302997872033526
4	C	26	50	20120601	16	2848	56.68	-0.000841195440103	-0.0308373297784106
4	C	26	50	20120601	16	2850	56.72	-0.000201193092450999	-0.0309109395943321
4	C	26	50	20120601	16	2852	56.76	6.99116474559003e-05	-0.0304118636281707
4	C	26	50	20120601	16	2854	56.8	-7.11561553908002e-05	-0.0305957821019573
4	C	26	50	20120601	16	2856	56.84	0.000354309994849131	-0.0307324658427607
4	C	26	50	20120601	16	2858	56.88	0.00063517280833643	-0.0302649268390401
4	C	26	50	20120601	16	2860	56.92	0.00084758768540487	-0.0307328901068294
4	C	26	50	20120601	16	2862	56.96	0.00141214173950421	-0.0295358997476368
4	C	26	50	20120601	16	2864	57	0.00163919372694321	-0.029504433495874
4	C	26	50	20120601	16	2866	57.04	0.00241701118624841	-0.0296795131348958
4	C	26	50	20120601	16	2868	57.08	0.00314667467375481	-0.02926366363688
4	C	26	50	20120601	16	2870	57.12	0.00352278477066793	-0.0285769922416697
4	C	26	50	20120601	16	2872	57.16	0.00457135341648946	-0.0284970184647175
4	C	26	50	20120601	16	2874	57.2	0.00513230122600475	-0.0286691989659364
4	C	26	50	20120601	16	2876	57.24	0.00539619347674357	-0.0285208479632435
4	C	26	50	20120601	16	2878	57.28	0.00656723301706661	-0.0276670165249607
4	C	26	50	20120601	16	2880	57.32	0.00756347576108034	-0.0273322014640689
4	C	26	50	20120601	16	2882	57.36	0.00840500354137045	-0.0271656778170995
4	C	26	50	20120601	16	2884	57.4	0.00881498405310241	-0.0273145945052174
4	C	26	50	20120601	16	2886	57.44	0.00980910547677258	-0.0265944062485789
4	C	26	50	20120601	16	2888	57.48	0.0108830592560387	-0.0257904258383698
4	C	26	50	20120601	16	2890	57.52	0.0116342187896932	-0.0260908755096959
4	C	26	50	20120601	16	2892	57.56	0.0120467448858374	-0.0255833142621602
4	C	26	50	20120601	16	2894	57.6	0.0126728172299000	-0.0258506006254487
4	C	26	50	20120601	16	2896	57.64	0.0127438107507311	-0.0260330341749949
4	C	26	50	20120601	16	2898	57.68	0.0130558569732687	-0.0264807034781641
4	C	26	50	20120601	16	2900	57.72	0.0132081677739363	-0.0262421256501917
4	C	26	50	20120601	16	2902	57.76	0.0135821565505059	-0.0263609903001092
4	C	26	50	20120601	16	2904	57.8	0.0143192446592147	-0.0265517677096733
4	C	26	50	20120601	16	2906	57.84	0.0139282146092186	-0.0263362415627677
4	C	26	50	20120601	16	2908	57.88	0.0139596101503032	-0.0275622232999889
4	C	26	50	20120601	16	2910	57.92	0.0140332199662248	-0.0275135036427652
4	C	26	50	20120601	16	2912	57.96	0.0141560444141169	-0.0275893762003865
4	C	26	50	20120601	16	2914	58	0.0141588021305635	-0.02673455481261
4	C	26	50	20120601	16	2916	58.04	0.0146036430066080	-0.0274971694761197
4	C	26	50	20120601	16	2918	58.08	0.0150977692253011	-0.0276687135812356
4	C	26	50	20120601	16	2920	58.12	0.0154972138459934	-0.0274314792561475
4	C	26	50	20120601	16	2922	58.16	0.0155776825976924	-0.0273411110095119
4	C	26	50	20120601	16	2924	58.2	0.0165175689312456	-0.0284010640745105
4	C	26	50	20120601	16	2926	58.24	0.0167709960016229	-0.028028277379469
4	C	26	50	20120601	16	2928	58.28	0.0165882088986861	-0.0283427277650626
4	C	26	50	20120601	16	2930	58.32	0.0172786279598367	-0.0285060694315167
4	C	26	50	20120601	16	2932	58.36	0.0178465761264857	-0.0288591985580413
4	C	26	50	20120601	16	2934	58.4	0.0188019480985469	-0.0293210099968342
4	C	26	50	20120601	16	2936	58.44	0.0193503801180351	-0.0296765432864148
4	C	26	50	20120601	16	2938	58.48	0.0206823571617562	-0.0308456029277505
4	C	26	50	20120601	16	2940	58.52	0.0213613918037297	-0.0310426735876672
4	C	26	50	20120601	16	2942	58.56	0.0220063438988499	-0.0310904032953973
4	C	26	50	20120601	16	2944	58.6	0.0232583471656188	-0.0323177992461809
4	C	26	50	20120601	16	2946	58.64	0.0234590240701196	-0.0318549271472162
4	C	26	50	20120601	16	2948	58.68	0.0241297855627531	-0.032096757666382
4	C	26	50	20120601	16	2950	58.72	0.0251738287251751	-0.0329771763196374
4	C	26	50	20120601	16	2952	58.76	0.0257518885187951	-0.0330523417704775
4	C	26	50	20120601	16	2954	58.8	0.0260403173748411	-0.0332614332456744
4	C	26	50	20120601	16	2956	58.84	0.0261035327210791	-0.0334645143132311
4	C	26	50	20120601	16	2958	58.88	0.0263193417106973	-0.033799965770226
4	C	26	50	20120601	16	2960	58.92	0.0265294231353878	-0.0334241385160254
4	C	26	50	20120601	16	2962	58.96	0.0266195792499891	-0.0335036880289089
4	C	26	50	20120601	16	2964	59	0.0267706172584505	-0.0334372199914773
4	C	26	50	20120601	16	2966	59.04	0.0265945476699351	-0.0333023040176269
4	C	26	50	20120601	16	2968	59.08	0.0267103717606934	-0.0333426091041546
4	C	26	50	20120601	16	2970	59.12	0.0269435048664506	-0.0337115067118996
4	C	26	50	20120601	16	2972	59.16	0.0271140590220728	-0.0333802978955918
4	C	26	50	20120601	16	2974	59.2	0.0272211856994226	-0.0333765502296515
4	C	26	50	20120601	16	2976	59.24	0.027350727661736	-0.0345233360073799
4	C	26	50	20120601	16	2978	59.28	0.0274710065252158	-0.0346026026775509
4	C	26	50	20120601	16	2980	59.32	0.0276986949087579	-0.0351494790621206
4	C	26	50	20120601	16	2982	59.36	0.0281484855322706	-0.0352204018722736
4	C	26	50	20120601	16	2984	59.4	0.0282021549369627	-0.0353425192133845
4	C	26	50	20120601	16	2986	59.44	0.0284071451928287	-0.0360328675638569
4	C	26	50	20120601	16	2988	59.48	0.0287657190415684	-0.0358622426975566
4	C	26	50	20120601	16	2990	59.52	0.0297020698412156	-0.0369861182155745
4	C	26	50	20120601	16	2992	59.56	0.0297222930951575	-0.0378513340730344
4	C	26	50	20120601	16	2994	59.6	0.0303154849738949	-0.0384346264568351
4	C	26	50	20120601	16	2996	59.64	0.0307413046775255	-0.0383354900861128
4	C	26	50	20120601	16	2998	59.68	0.0309403552364295	-0.0378490713313346
4	C	26	50	20120601	16	3000	59.72	0.0314699782155382	-0.0383079836323246
4	C	26	50	20120601	16	3002	59.76	0.0319027275656244	-0.0391490164378679
4	C	26	50	20120601	16	3004	59.8	0.0327738831200462	-0.0393369654203073
4	C	26	50	20120601	16	3006	59.84	0.0329537003745019	-0.0390591431659791
4	C	26	50	20120601	16	3008	59.88	0.0336085519645588	-0.039674113933577
4	C	26	50	20120601	16	3010	59.92	0.0343588629700758	-0.0397222679053758
4	C	26	50	20120601	16	3012	59.96	0.0348985268654774	-0.0403463603504511
4	C	26	50	20120601	16	3014	60	0.0354110378604814	-0.0408489718505185
4	C	26	50	20120601	16	3016	60.04	0.0357875722214633	-0.0416773474446785
4	C	26	50	20120601	16	3018	60.08	0.0362654349841891	-0.041657972718874
4	C	26	50	20120601	16	3020	60.12	0.0370549197053839	-0.0419339564955711
4	C	26	50	20120601	16	3022	60.16	0.0372285851308433	-0.0428722871942057
4	C	26	50	20120601	16	3024	60.2	0.0375878660863642	-0.0424612460223019
4	C	26	50	20120601	16	3026	60.24	0.0381853006057887	-0.0430490638895023
4	C	26	50	20120601	16	3028	60.28	0.0395681893377553	-0.0435514632575353
4	C	26	50	20120601	16	3030	60.32	0.0399090148062872	-0.0440139110924314
4	C	26	50	20120601	16	3032	60.36	0.0405271675544005	-0.0440270632785614
4	C	26	50	20120601	16	3034	60.4	0.0410186067673251	-0.04430750182798
4	C	26	50	20120601	16	3036	60.44	0.0417208345117215	-0.0452681063902219
4	C	26	50	20120601	16	3038	60.48	0.042542351170104	-0.0452010726673654
4	C	26	50	20120601	16	3040	60.52	0.0434796919192449	-0.045203193987709
4	C	26	50	20120601	16	3042	60.56	0.0435947381925439	-0.0456067398277322
4	C	26	50	20120601	16	3044	60.6	0.0444878847678607	-0.0456720057836357
4	C	26	50	20120601	16	3046	60.64	0.0451634545866063	-0.0459903452565259
4	C	26	50	20120601	16	3048	60.68	0.0455658690557796	-0.0455648791062859
4	C	26	50	20120601	16	3050	60.72	0.0461283017895353	-0.0460690462412719
4	C	26	50	20120601	16	3052	60.76	0.0466373479613115	-0.0460116998813177
4	C	26	50	20120601	16	3054	60.8	0.0477661732267977	-0.0467441210852707
4	C	26	50	20120601	16	3056	60.84	0.0484860786407238	-0.0466057402881925
4	C	26	50	20120601	16	3058	60.88	0.0488005290263174	-0.0466396107030114
4	C	26	50	20120601	16	3060	60.92	0.0489423746466234	-0.0475004424984279
4	C	26	50	20120601	16	3062	60.96	0.0489157167209727	-0.0474360250706618
4	C	26	50	20120601	16	3064	61	0.0493806394296029	-0.0481407983994704
4	C	26	50	20120601	16	3066	61.04	0.0495241113955056	-0.0479799316067505
4	C	26	50	20120601	16	3068	61.08	0.0491978523266661	-0.0474237214126691
4	C	26	50	20120601	16	3070	61.12	0.0497818518172481	-0.0478583799510645
4	C	26	50	20120601	16	3072	61.16	0.0501061309871003	-0.0479940030316961
4	C	26	50	20120601	16	3074	61.2	0.0503571538944215	-0.0484076604986902
4	C	26	50	20120601	16	3076	61.24	0.0507081617006025	-0.0480316211124552
4	C	26	50	20120601	16	3078	61.28	0.0509164046476619	-0.0478953616357206
4	C	26	50	20120601	16	3080	61.32	0.0513908732978381	-0.0484992308268539
4	C	26	50	20120601	16	3082	61.36	0.0510942420031303	-0.0483659411986002
4	C	26	50	20120601	16	3084	61.4	0.0513012828686618	-0.049108969004271
4	C	26	50	20120601	16	3086	61.44	0.0511118489619819	-0.0491134237769925
4	C	26	50	20120601	16	3088	61.48	0.0514309662523314	-0.0488518649786316
4	C	26	50	20120601	16	3090	61.52	0.051629168283098	-0.0493882054721616
4	C	26	50	20120601	16	3092	61.56	0.0516516542787397	-0.0495386777951981
4	C	26	50	20120601	16	3094	61.6	0.0519793275611415	-0.0501515979531306
4	C	26	50	20120601	16	3096	61.64	0.0520119958944324	-0.0506658060044094
4	C	26	50	20120601	16	3098	61.68	0.0521058289642958	-0.0505878121264446
4	C	26	50	20120601	16	3100	61.72	0.0519105260713321	-0.050483160322829
4	C	26	50	20120601	16	3102	61.76	0.0519667410604364	-0.0503126768778849
4	C	26	50	20120601	16	3104	61.8	0.052020127622416	-0.0499333140897783
4	C	26	50	20120601	16	3106	61.84	0.0525324971960638	-0.0510700589512138
4	C	26	50	20120601	16	3108	61.88	0.0524228956449799	-0.0513673266420246
4	C	26	50	20120601	16	3110	61.92	0.0527116780544165	-0.0514381787414995
4	C	26	50	20120601	16	3112	61.96	0.0527357196849768	-0.0514864034239764
4	C	26	50	20120601	16	3114	62	0.0531589938041951	-0.0519931161433747
4	C	26	50	20120601	16	3116	62.04	0.0529887932019635	-0.0515003334275658
4	C	26	50	20120601	16	3118	62.08	0.0532414424548814	-0.0523403055729373
4	C	26	50	20120601	16	3120	62.12	0.0535401950699327	-0.0524618572286233
4	C	26	50	20120601	16	3122	62.16	0.0535197596839564	-0.0531816212211931
4	C	26	50	20120601	16	3124	62.2	0.0540104917900999	-0.0531626707594573
4	C	26	50	20120601	16	3126	62.24	0.0537677420321186	-0.0539969860505793
4	C	26	50	20120601	16	3128	62.28	0.0539792376703714	-0.0535833992942633
4	C	26	50	20120601	16	3130	62.32	0.0539588022843952	-0.0544708890153305
4	C	26	50	20120601	16	3132	62.36	0.054020674127749	-0.0552279882459469
4	C	26	50	20120601	16	3134	62.4	0.0541236288750897	-0.0558732938944578
4	C	26	50	20120601	16	3136	62.44	0.0544536356098695	-0.0564408885077162
4	C	26	50	20120601	16	3138	62.48	0.054510557705755	-0.0563691171694258
4	C	26	50	20120601	16	3140	62.52	0.0543791065551324	-0.0565465302608255
4	C	26	50	20120601	16	3142	62.56	0.0544874353140102	-0.0573284489394616
4	C	26	50	20120601	16	3144	62.6	0.0546449079941805	-0.0572199080485494
4	C	26	50	20120601	16	3146	62.64	0.0549766824959132	-0.0578147262728836
4	C	26	50	20120601	16	3148	62.68	0.0548314427630575	-0.0578711533940222
4	C	26	50	20120601	16	3150	62.72	0.0546495041882582	-0.0576979829433097
4	C	26	50	20120601	16	3152	62.76	0.054885395010462	-0.0580526677047528
4	C	26	50	20120601	16	3154	62.8	0.0547089011578778	-0.0585571176824513
4	C	26	50	20120601	16	3156	62.84	0.055145822437973	-0.058776250073941
4	C	26	50	20120601	16	3158	62.88	0.0550208766697374	-0.0595660176378483
4	C	26	50	20120601	16	3160	62.92	0.0553666518857376	-0.0595542796652806
4	C	26	50	20120601	16	3162	62.96	0.0549669951330109	-0.0597261066131089
4	C	26	50	20120601	16	3164	63	0.0546895264320733	-0.0592359401923904
4	C	26	50	20120601	16	3166	63.04	0.0546055221464684	-0.0600349708551312
4	C	26	50	20120601	16	3168	63.08	0.0543670857398523	-0.0599315918437217
4	C	26	50	20120601	16	3170	63.12	0.0543036582615798	-0.059885276349554
4	C	26	50	20120601	16	3172	63.16	0.0540643733268263	-0.0599660279439655
4	C	26	50	20120601	16	3174	63.2	0.0540940718116361	-0.0604078282608509
4	C	26	50	20120601	16	3176	63.24	0.0537925614801382	-0.060779766427755
4	C	26	50	20120601	16	3178	63.28	0.0538188658523983	-0.0612835092986723
4	C	26	50	20120601	16	3180	63.32	0.0538195729591795	-0.0606813371638138
4	C	26	50	20120601	16	3182	63.36	0.0538145525010331	-0.0602441330410062
4	C	26	50	20120601	16	3184	63.4	0.0538597366243509	-0.0613813728771885
4	C	26	50	20120601	16	3186	63.44	0.0539022337419002	-0.0617130766682431
4	C	26	50	20120601	16	3188	63.48	0.0543660957903586	-0.0624083040555057
4	C	26	50	20120601	16	3190	63.52	0.0541536809132902	-0.0629134611399854
4	C	26	50	20120601	16	3192	63.56	0.0545466201515955	-0.0634633780837142
4	C	26	50	20120601	16	3194	63.6	0.0546077141774901	-0.0638693987974715
4	C	26	50	20120601	16	3196	63.64	0.0546265939285477	-0.0635067237294009
4	C	26	50	20120601	16	3198	63.68	0.0546306244372005	-0.0639688180109063
4	C	26	50	20120601	16	3200	63.72	0.054214350675116	-0.0638438722426707
4	C	26	50	20120601	16	3202	63.76	0.0543403571035234	-0.0640656209292508
4	C	26	50	20120601	16	3204	63.8	0.0546450494155367	-0.0639521302908703
4	C	26	50	20120601	16	3206	63.84	0.0548939510025144	-0.0635772222754852
4	C	26	50	20120601	16	3208	63.88	0.054847847640381	-0.0641970720798733
4	C	26	50	20120601	16	3210	63.92	0.0553793798077989	-0.0649099064259875
4	C	26	50	20120601	16	3212	63.96	0.0556691521667292	-0.0652104268079918
4	C	26	50	20120601	16	3214	64	0.056107063396318	-0.0659398074527857
4	C	26	50	20120601	16	3216	64.04	0.0560242611922411	-0.0658372062588355
4	C	26	50	20120601	16	3218	64.08	0.0566332215521989	-0.0656529342316583
4	C	26	50	20120601	16	3220	64.12	0.0567708952424959	-0.0655398678573466
4	C	26	50	20120601	16	3222	64.16	0.057057556331589	-0.0662283070195098
4	C	26	50	20120601	16	3224	64.2	0.0574427173953013	-0.0671207464880454
4	C	26	50	20120601	16	3226	64.24	0.0579000033506946	-0.0668638545944403
4	C	26	50	20120601	16	3228	64.28	0.0580193629753589	-0.0666337620478422
4	C	26	50	20120601	16	3230	64.32	0.0584111001321363	-0.0671434446157215
4	C	26	50	20120601	16	3232	64.36	0.058567653573491	-0.0662317011320595
4	C	26	50	20120601	16	3234	64.4	0.058656466185208	-0.0659110989174695
4	C	26	50	20120601	16	3236	64.44	0.0587949176929643	-0.066445954486759
4	C	26	50	20120601	16	3238	64.48	0.0588372733891574	-0.0658787841375693
4	C	26	50	20120601	16	3240	64.52	0.0593116006179773	-0.0660158214317632
4	C	26	50	20120601	16	3242	64.56	0.0590196362280254	-0.0662324082388407
4	C	26	50	20120601	16	3244	64.6	0.0589501276314348	-0.0659789104577853
4	C	26	50	20120601	16	3246	64.64	0.0586018775417004	-0.0660931082029469
4	C	26	50	20120601	16	3248	64.68	0.0584081302836553	-0.0654241851879445
4	C	26	50	20120601	16	3250	64.72	0.0583747548435833	-0.064852418644677
4	C	26	50	20120601	16	3252	64.76	0.0583195298039726	-0.0648120428474713
4	C	26	50	20120601	16	3254	64.8	0.0585431876788619	-0.0641156133786806
4	C	26	50	20120601	16	3256	64.84	0.0578460511032901	-0.064299956116536
4	C	26	50	20120601	16	3258	64.88	0.0578615367417981	-0.0640845006803084
4	C	26	50	20120601	16	3260	64.92	0.0579029731991756	-0.0635790607531163
4	C	26	50	20120601	16	3262	64.96	0.0575048013706895	-0.0637754243062518
4	C	26	50	20120601	16	3264	65	0.0577964122072508	-0.0639229267808073
4	C	26	50	20120601	16	3266	65.04	0.0576334240941873	-0.0637947283213782
4	C	26	50	20120601	16	3268	65.08	0.0576462227269268	-0.0640920667228671
4	C	26	50	20120601	16	3270	65.12	0.0572603545564333	-0.0634669136176201
4	C	26	50	20120601	16	3272	65.16	0.0575672388994682	-0.0632728835168625
4	C	26	50	20120601	16	3274	65.2	0.057299528272111	-0.0627740903934135
4	C	26	50	20120601	16	3276	65.24	0.0569979472299349	-0.0620479624398131
4	C	26	50	20120601	16	3278	65.28	0.0572295954114516	-0.0613343502762396
4	C	26	50	20120601	16	3280	65.32	0.0574911542098126	-0.0609395725603031
4	C	26	50	20120601	16	3282	65.36	0.0571981291596888	-0.0604832058437253
4	C	26	50	20120601	16	3284	65.4	0.0573613294047867	-0.0586365257739786
4	C	26	50	20120601	16	3286	65.44	0.0571590261546892	-0.059187432667201
4	C	26	50	20120601	16	3288	65.48	0.0571133470566246	-0.0576879420270168
4	C	26	50	20120601	16	3290	65.52	0.0574106854581135	-0.0573517127525626
4	C	26	50	20120601	16	3292	65.56	0.0576846186251452	-0.0561223369027917
4	C	26	50	20120601	16	3294	65.6	0.0581972710415054	-0.054820411897271
4	C	26	50	20120601	16	3296	65.64	0.0578937808110202	-0.0541772275691037
4	C	26	50	20120601	16	3298	65.68	0.0584775681695678	-0.0524978489637857
4	C	26	50	20120601	16	3300	65.72	0.0585706941326501	-0.0520457955985731
4	C	26	50	20120601	16	3302	65.76	0.0590455870468949	-0.0517500835426809
4	C	26	50	20120601	16	3304	65.8	0.0596767505597821	-0.0502773215388256
4	C	26	50	20120601	16	3306	65.84	0.0603390974817195	-0.0490033272511618
4	C	26	50	20120601	16	3308	65.88	0.0612043840498575	-0.0482736637636554
4	C	26	50	20120601	16	3310	65.92	0.0612094045080039	-0.0479626074906114
4	C	26	50	20120601	16	3312	65.96	0.0622242441603628	-0.0472170341005283
4	C	26	50	20120601	16	3314	66	0.06222848680105	-0.0478145393306309
4	C	26	50	20120601	16	3316	66.04	0.0621576347015751	-0.0474404798433832
4	C	26	50	20120601	16	3318	66.08	0.0627747267895166	-0.047224600143087
4	C	26	50	20120601	16	3320	66.12	0.0633585141480642	-0.0466883303602351
4	C	26	50	20120601	16	3322	66.16	0.0639515646054453	-0.0458524594341945
4	C	26	50	20120601	16	3324	66.2	0.0647611735856327	-0.0455079852946717
4	C	26	50	20120601	16	3326	66.24	0.0657471632813192	-0.0453886256700074
4	C	26	50	20120601	16	3328	66.28	0.0666459030712751	-0.0444816834413897
4	C	26	50	20120601	16	3330	66.32	0.0673962070057243	-0.044505237168271
4	C	26	50	20120601	16	3332	66.36	0.0678039389178921	-0.0447097183072545
4	C	26	50	20120601	16	3334	66.4	0.0686297972119112	-0.0436343927408329
4	C	26	50	20120601	16	3336	66.44	0.0686099770088345	-0.0424815470579898
4	C	26	50	20120601	16	3338	66.48	0.0686794078236792	-0.0425891757811542
4	C	26	50	20120601	16	3340	66.52	0.0685499789984508	-0.0421595659851765
4	C	26	50	20120601	16	3342	66.56	0.0680221379284307	-0.0423718960094312
4	C	26	50	20120601	16	3344	66.6	0.0679841450810775	-0.0414091913400491
4	C	26	50	20120601	16	3346	66.64	0.0676711584065209	-0.0409985249347394
4	C	26	50	20120601	16	3348	66.68	0.0674411153573975	-0.0407791309137407
4	C	26	50	20120601	16	3350	66.72	0.0674214719310161	-0.0407474383878079
4	C	26	50	20120601	16	3352	66.76	0.0674663661405537	-0.0400667137606274
4	C	26	50	20120601	16	3354	66.8	0.0671699045514734	-0.038964093872452
4	C	26	50	20120601	16	3356	66.84	0.0668575684151555	-0.0385199671742566
4	C	26	50	20120601	16	3358	66.88	0.0662176721335207	-0.0373341137468676
4	C	26	50	20120601	16	3360	66.92	0.0661655583637473	-0.0365481645595788
4	C	26	50	20120601	16	3362	66.96	0.065776260725365	-0.0353555229070905
4	C	26	50	20120601	16	3364	67	0.0657514342062776	-0.0346371801991509
4	C	26	50	20120601	16	3366	67.04	0.0655742120337088	-0.0340353121202084
4	C	26	50	20120601	16	3368	67.08	0.065714651218627	-0.0333475722866517
4	C	26	50	20120601	16	3370	67.12	0.0654207153442585	-0.0323202084296951
4	C	26	50	20120601	16	3372	67.16	0.0653832217850035	-0.0313058099412569
4	C	26	50	20120601	16	3374	67.2	0.0654661024779332	-0.03037114841971
4	C	26	50	20120601	16	3376	67.24	0.0655010547661272	-0.0291879961402252
4	C	26	50	20120601	16	3378	67.28	0.0651901328433717	-0.0276950886641739
4	C	26	50	20120601	16	3380	67.32	0.0645752610707231	-0.0271100002291489
4	C	26	50	20120601	16	3382	67.36	0.0645410724578527	-0.0258559817080536
4	C	26	50	20120601	16	3384	67.4	0.0643239270364182	-0.0255290791720432
4	C	26	50	20120601	16	3386	67.44	0.0644062413368161	-0.0247170306734608
4	C	26	50	20120601	16	3388	67.48	0.0640794731510942	-0.0233382573029608
4	C	26	50	20120601	16	3390	67.52	0.063930605960451	-0.0227155295739732
4	C	26	50	20120601	16	3392	67.56	0.063027998296402	-0.0219974484955426
4	C	26	50	20120601	16	3394	67.6	0.062495150910371	-0.0211153752124193
4	C	26	50	20120601	16	3396	67.64	0.0618794447517207	-0.0211272121799364
4	C	26	50	20120601	16	3398	67.68	0.0613804748515764	-0.0207219339282993
4	C	26	50	20120601	16	3400	67.72	0.0609363410823131	-0.019581158558211
4	C	26	50	20120601	16	3402	67.76	0.0607966874930288	-0.0191087405177003
4	C	26	50	20120601	16	3404	67.8	0.0603988621468654	-0.0181472237877106
4	C	26	50	20120601	16	3406	67.84	0.0598025731404264	-0.017274144902844
4	C	26	50	20120601	16	3408	67.88	0.0594109066943272	-0.0162302431617783
4	C	26	50	20120601	16	3410	67.92	0.0587485456302541	-0.0153420604760655
4	C	26	50	20120601	16	3412	67.96	0.0579968204111747	-0.0148147709493347
4	C	26	50	20120601	16	3414	68	0.0576100754282725	-0.012811919275895
4	C	26	50	20120601	16	3416	68.04	0.0570094377151292	-0.0116265466811173
4	C	26	50	20120601	16	3418	68.08	0.0562926718553117	-0.0106909454146582
4	C	26	50	20120601	16	3420	68.12	0.056070003929916	-0.0098987736876949
4	C	26	50	20120601	16	3422	68.16	0.0550790927710324	-0.0080711572167689
4	C	26	50	20120601	16	3424	68.2	0.0550793544005415	-0.0062529240528292
4	C	26	50	20120601	16	3426	68.24	0.0547688638129225	-0.00496973737701
4	C	26	50	20120601	16	3428	68.28	0.0548181491555712	-0.0039729289475713
4	C	26	50	20120601	16	3430	68.32	0.0548941631345487	-0.0022657610457526
4	C	26	50	20120601	16	3432	68.36	0.0550594846999902	-0.000669538197902102
4	C	26	50	20120601	16	3434	68.4	0.0551814606197448	0.0007894352237201
4	C	26	50	20120601	16	3436	68.44	0.0551403777157579	0.0018551158536463
4	C	26	50	20120601	16	3438	68.48	0.0561151951243017	0.003530676082346
4	C	26	50	20120601	16	3440	68.52	0.0563122657842184	0.0042242771240118
4	C	26	50	20120601	16	3442	68.56	0.0565531770645686	0.0052656332806653
4	C	26	50	20120601	16	3444	68.6	0.0569033363426122	0.005572376202344
4	C	26	50	20120601	16	3446	68.64	0.0571354794988757	0.0059873771722224
4	C	26	50	20120601	16	3448	68.68	0.0565818855998848	0.005778002854313
4	C	26	50	20120601	16	3450	68.72	0.0561019015168154	0.004859046881483
4	C	26	50	20120601	16	3452	68.76	0.0559680462031367	0.0051606279236591
4	C	26	50	20120601	16	3454	68.8	0.0558206851499375	0.0053745984356461
4	C	26	50	20120601	16	3456	68.84	0.0556963050671267	0.0050673605392206
4	C	26	50	20120601	16	3458	68.88	0.0554204627117859	0.0056452789114843
4	C	26	50	20120601	16	3460	68.92	0.0549754097037071	0.0056353794165477
4	C	26	50	20120601	16	3462	68.96	0.0546415845923089	0.0056657142974606
4	C	26	50	20120601	16	3464	69	0.0532409474801346	0.0056848061805527
4	C	26	50	20120601	16	3466	69.04	0.0528031069612239	0.0065877815401279
4	C	26	50	20120601	16	3468	69.08	0.0517992981746514	0.0065508705661499
4	C	26	50	20120601	16	3470	69.12	0.0503709424766546	0.0068546436393477
4	C	26	50	20120601	16	3472	69.16	0.0489328287050774	0.006683806641013
4	C	26	50	20120601	16	3474	69.2	0.0474882802617914	0.0066372083041328
4	C	26	50	20120601	16	3476	69.24	0.0470227211570582	0.0071982268243262
4	C	26	50	20120601	16	3478	69.28	0.0461157859995083	0.0082537958272815
4	C	26	50	20120601	16	3480	69.32	0.0453385342256281	0.0082902825371907
4	C	26	50	20120601	16	3482	69.36	0.045499966703773	0.008249906739985
4	C	26	50	20120601	16	3484	69.4	0.0456337513067735	0.0080268852611987
4	C	26	50	20120601	16	3486	69.44	0.0453691519492535	0.0078451588184338
4	C	26	50	20120601	16	3488	69.48	0.0455204728004274	0.0083654479880309
4	C	26	50	20120601	16	3490	69.52	0.045337897829525	0.0078574624764264
4	C	26	50	20120601	16	3492	69.56	0.0455604950442425	0.0079782363146531
4	C	26	50	20120601	16	3494	69.6	0.0453036031506375	0.0079314965564167
4	C	26	50	20120601	16	3496	69.64	0.0453803949470743	0.0075820443851543
4	C	26	50	20120601	16	3498	69.68	0.0454694196908257	0.0073845494611689
4	C	26	50	20120601	16	3500	69.72	0.0455404132116568	0.0079546189481615
4	C	26	50	20120601	16	3502	69.76	0.045582203222425	0.0078677155247537
4	C	26	50	20120601	16	3504	69.8	0.0454563382153738	0.0080313400339202
4	C	26	50	20120601	16	3506	69.84	0.0452253264299601	0.0086874644161832
4	C	26	50	20120601	16	3508	69.88	0.0450963501530717	0.0075248394465563
4	C	26	50	20120601	16	3510	69.92	0.0453126541174367	0.0074863021269816
4	C	26	50	20120601	16	3512	69.96	0.0450358925232802	0.007518121932135
4	C	26	50	20120601	16	3514	70	0.0451705256544182	0.0072463100854469
4	C	26	50	20120601	16	3516	70.04	0.0455602829122082	0.0076752410589147
4	C	26	50	20120601	16	3518	70.08	0.0455747786012225	0.0075819736744762
4	C	26	50	20120601	16	3520	70.12	0.0456490248132471	0.0075237080757064
4	C	26	50	20120601	16	3522	70.16	0.045585809467009	0.0072640584656547
4	C	26	50	20120601	16	3524	70.2	0.0456425194308602	0.0066913019728936
4	C	26	50	20120601	16	3526	70.24	0.0456403273998385	0.0071884687507459
4	C	26	50	20120601	16	3528	70.28	0.0455013102066572	0.0074188441400564
4	C	26	50	20120601	16	3530	70.32	0.0455042800551382	0.0071461837652309
4	C	26	50	20120601	16	3532	70.36	0.04551962427229	0.0073350519864858
4	C	26	50	20120601	16	3534	70.4	0.0454854710147586	0.007307121268629
4	C	26	50	20120601	16	3536	70.44	0.0454096691678155	0.0069917516442198
4	C	26	50	20120601	16	3538	70.48	0.0451870719530979	0.0070126820049429
4	C	26	50	20120601	16	3540	70.52	0.045269944867853	0.0067834379864822
4	C	26	50	20120601	16	3542	70.56	0.0452515600915421	0.0062021962123469
4	C	26	50	20120601	16	3544	70.6	0.0447362206694134	0.0068035198190679
4	C	26	50	20120601	16	3546	70.64	0.044887965784656	0.0067738213342581
4	C	26	50	20120601	16	3548	70.68	0.0446214572388268	0.006767245241193
4	C	26	50	20120601	16	3550	70.72	0.0447740508822069	0.0069447290432709
4	C	26	50	20120601	16	3552	70.76	0.0445237350816668	0.0072262989635393
4	C	26	50	20120601	16	3554	70.8	0.0447317658966919	0.0060915340010912
4	C	26	50	20120601	16	3556	70.84	0.0444624996344161	0.0062939079618668
4	C	26	50	20120601	16	3558	70.88	0.044550039453927	0.0064170859631494
4	C	26	50	20120601	16	3560	70.92	0.0444130728704111	0.0058985645605054
4	C	26	50	20120601	16	3562	70.96	0.0444077695695522	0.0056222979410958
4	C	26	50	20120601	16	3564	71	0.0439596760023143	0.0058810283123319
4	C	26	50	20120601	16	3566	71.04	0.0436942281166569	0.0058841395821692
4	C	26	50	20120601	16	3568	71.08	0.0430018998671971	0.0055228787276609
4	C	26	50	20120601	16	3570	71.12	0.0430405078974499	0.0061024234455214
4	C	26	50	20120601	16	3572	71.16	0.042673448767336	0.005439510838159
4	C	26	50	20120601	16	3574	71.2	0.0418759030288357	0.0047709413765472
4	C	26	50	20120601	16	3576	71.24	0.0417157716271682	0.0053194723909848
4	C	26	50	20120601	16	3578	71.28	0.0407086535808598	0.0038503307738492
4	C	26	50	20120601	16	3580	71.32	0.0404003055267878	0.0036886366661952
4	C	26	50	20120601	16	3582	71.36	0.0401474865682423	0.0033438938260955
4	C	26	50	20120601	16	3584	71.4	0.0396700056431783	0.0030284817752795
4	C	26	50	20120601	16	3586	71.44	0.0391822221723124	0.0028695029576653
4	C	26	50	20120601	16	3588	71.48	0.0389921023720548	0.0025303250479335
4	C	26	50	20120601	16	3590	71.52	0.0387875858777322	0.0030364508687034
4	C	26	50	20120601	16	3592	71.56	0.0388824088970893	0.002433076652317
4	C	26	50	20120601	16	3594	71.6	0.0386223774493758	0.0020746159406622
4	C	26	50	20120601	16	3596	71.64	0.03845616492939	0.0030071059372842
4	C	26	50	20120601	16	3598	71.68	0.0386701990809874	0.0026925070592665
4	C	26	50	20120601	16	3600	71.72	0.0380270854634982	0.0025081643214112
4	C	26	50	20120601	16	3602	71.76	0.0379719877031082	0.0021044629178961
4	C	26	50	20120601	16	3604	71.8	0.0382592922593721	0.0022189505768381
4	C	26	50	20120601	16	3606	71.84	0.0380393820504231	0.0024117078853895
4	C	26	50	20120601	16	3608	71.88	0.0382859713982263	0.0019339370465452
4	C	26	50	20120601	16	3610	71.92	0.038236594131696	0.0025643722394477
4	C	26	50	20120601	16	3612	71.96	0.0382476391396181	0.0025114947943505
4	C	26	50	20120601	16	3614	72	0.0383085139624105	0.0023606618468556
4	C	26	50	20120601	16	3616	72.04	0.0382052763723573	0.0020819203537119
4	C	26	50	20120601	16	3618	72.08	0.0383331000651923	0.0022722522860039
4	C	26	50	20120601	16	3620	72.12	0.0379791011973269	0.002477574882057
4	C	26	50	20120601	16	3622	72.16	0.0381945919888935	0.0020346078389827
4	C	26	50	20120601	16	3624	72.2	0.03834551686027	0.00217337047372280
4	C	26	50	20120601	16	3626	72.24	0.0384764518229423	0.002391279570481
4	C	26	50	20120601	16	3628	72.28	0.0386173287069581	0.002023322414755
4	C	26	50	20120601	16	3630	72.32	0.0386044664346083	0.0026113594850575
4	C	26	50	20120601	16	3632	72.36	0.0386825946628616	0.00279626083727
4	C	26	50	20120601	16	3634	72.4	0.0383794014172244	0.0023124725197178
4	C	26	50	20120601	16	3636	72.44	0.0385862301507215	0.0025177456182962
4	C	26	50	20120601	16	3638	72.48	0.0386365125139317	0.0024912361850696
4	C	26	50	20120601	16	3640	72.52	0.0387224047746424	0.0026393538425247
4	C	26	50	20120601	16	3642	72.56	0.0385077625112132	0.0024354596021696
4	C	26	50	20120601	16	3644	72.6	0.0385852260590922	0.0029954528175302
4	C	26	50	20120601	16	3646	72.64	0.0386855645113426	0.0028494352672152
4	C	26	50	20120601	16	3648	72.68	0.0384718556288646	0.0030052603885853
4	C	26	50	20120601	16	3650	72.72	0.038817659129136	0.0030010460321694
4	C	26	50	20120601	16	3652	72.76	0.0386808481091121	0.0025255308639571
4	C	26	50	20120601	16	3654	72.8	0.0384454098352482	0.0024360394297301
4	C	26	50	20120601	16	3656	72.84	0.0386404228144316	0.0023343504035277
4	C	26	50	20120601	16	3658	72.88	0.0385740184166104	0.0021514148081669
4	C	26	50	20120601	16	3660	72.92	0.0385051886425297	0.0025054348892358
4	C	26	50	20120601	16	3662	72.96	0.0384858563431321	0.0022308370418298
4	C	26	50	20120601	16	3664	73	0.0385711899894857	0.0019983969007182
4	C	26	50	20120601	16	3666	73.04	0.0386959872652973	0.00249640513564
4	C	26	50	20120601	16	3668	73.08	0.0383237026160704	0.0022536624487265
4	C	26	50	20120601	16	3670	73.12	0.0384595590419397	0.0018215707079468
4	C	26	50	20120601	16	3672	73.16	0.0386214582105602	0.0020227850136013
4	C	26	50	20120601	16	3674	73.2	0.0386121880406589	0.0023547645763005
4	C	26	50	20120601	16	3676	73.24	0.0386095081059582	0.001871252030393
4	C	26	50	20120601	16	3678	73.28	0.0387149872245078	0.0019244052471348
4	C	26	50	20120601	16	3680	73.32	0.0382361981518985	0.0023781485975544
4	C	26	50	20120601	16	3682	73.36	0.0389177925204199	0.0018088710701567
4	C	26	50	20120601	16	3684	73.4	0.0389495557570308	0.0018090973443267
4	C	26	50	20120601	16	3686	73.44	0.0388621856431474	0.0020491176701327
4	C	26	50	20120601	16	3688	73.48	0.038625524074552	0.00249976389285070
4	C	26	50	20120601	16	3690	73.52	0.0383776972898818	0.0024502098496251
4	C	26	50	20120601	16	3692	73.56	0.0385492838214045	0.00233032696594270
4	C	26	50	20120601	16	3694	73.6	0.0383196508942142	0.0022749251496368
4	C	26	50	20120601	16	3696	73.64	0.038647401958362	0.0023243589847095
4	C	26	50	20120601	16	3698	73.68	0.0386034340587078	0.0022515411283829
4	C	26	50	20120601	16	3700	73.72	0.0384586893005989	0.0022978566225507
4	C	26	50	20120601	16	3702	73.76	0.0387567843063437	0.0023231498321137
4	C	26	50	20120601	16	3704	73.8	0.0387267464102789	0.0020814041657616
4	C	26	50	20120601	16	3706	73.84	0.038964093872452	0.0024569202929786
4	C	26	50	20120601	16	3708	73.88	0.0390294446811692	0.0021217658208318
4	C	26	50	20120601	16	3710	73.92	0.0390497810721962	0.0018135804013194
4	C	26	50	20120601	16	3712	73.96	0.0388112527416985	0.0021939119257162
4	C	26	50	20120601	16	3714	74	0.0384501969481568	0.0019423162619022
4	C	26	50	20120601	16	3716	74.04	0.0385425733780511	0.0022403193437655
4	C	26	50	20120601	16	3718	74.08	0.0386965034532475	0.0017336702639775
4	C	26	50	20120601	16	3720	74.12	0.0388689031575686	0.0018926349394561
4	C	26	50	20120601	16	3722	74.16	0.0387532275592343	0.0021406950693641
4	C	26	50	20120601	16	3724	74.2	0.0390389128409693	0.0015999139452483
4	C	26	50	20120601	16	3726	74.24	0.0387126254878586	0.002307840970301
4	C	26	50	20120601	16	3728	74.28	0.0388390420381991	0.0023023113952721
4	C	26	50	20120601	16	3730	74.32	0.0388412764956277	0.0018211676570816
4	C	26	50	20120601	16	3732	74.36	0.0387860090296101	0.0021310501328687
4	C	26	50	20120601	16	3734	74.4	0.0386637290539396	0.0017181492701305
4	C	26	50	20120601	16	3736	74.44	0.0385203914383252	0.0020553614230105
4	C	26	50	20120601	16	3738	74.48	0.0387263857858205	0.002278184911898
4	C	26	50	20120601	16	3740	74.52	0.0384694868211476	0.0024867036306021
4	C	26	50	20120601	16	3742	74.56	0.0386303677560032	0.0020530491838361
4	C	26	50	20120601	16	3744	74.6	0.0388284778628882	0.0024965253437928
4	C	26	50	20120601	16	3746	74.64	0.0385629875508239	0.00203601498147730
4	C	26	50	20120601	16	3748	74.68	0.0386722921170597	0.0022612850598277
4	C	26	50	20120601	16	3750	74.72	0.0386438169269813	0.0024449419041053
4	C	26	50	20120601	16	3752	74.76	0.0387049321660793	0.00206694383208640
4	C	26	50	20120601	16	3754	74.8	0.0387855423391346	0.0024118705199492
4	C	26	50	20120601	16	3756	74.84	0.0389901578284065	0.0016215867680917
4	C	26	50	20120601	16	3758	74.88	0.0387407683377498	0.0015477011805255
4	C	26	50	20120601	16	3760	74.92	0.0387711739293408	0.0021344583875541
4	C	26	50	20120601	16	3762	74.96	0.038697613610894	0.0019677013953468
4	C	26	50	20120601	16	3764	75	0.0385733325230327	0.0018647749322773
4	C	26	50	20120601	16	3766	75.04	0.0384355810509897	0.00187806146869580
4	C	26	50	20120601	16	3768	75.08	0.0389219573793611	0.0019913682593132
4	C	26	50	20120601	16	3770	75.12	0.0388910780262266	0.002261574973608
4	C	26	50	20120601	16	3772	75.16	0.0385405369105212	0.0013631675238392
4	C	26	50	20120601	16	3774	75.2	0.0385910384768336	0.0014413876759741
4	C	26	50	20120601	16	3776	75.24	0.0387534821176756	0.0014996037772692
4	C	26	50	20120601	16	3778	75.28	0.0387352670469922	0.0021493217720946
4	C	26	50	20120601	16	3780	75.32	0.0387642442828852	0.002240524404732
4	C	26	50	20120601	16	3782	75.36	0.038826568674579	0.0015888123687837
4	C	26	50	20120601	16	3784	75.4	0.038635296290268	0.0013480425097896
4	C	26	50	20120601	16	3786	75.44	0.0383359992029952	0.0015739843395822
4	C	26	50	20120601	16	3788	75.48	0.0379973021258747	0.00161076096327170
4	C	26	50	20120601	16	3790	75.52	0.0382888776070969	0.001860051458979
4	C	26	50	20120601	16	3792	75.56	0.0385271018816787	0.0021262771620957
4	C	26	50	20120601	16	3794	75.6	0.0384185397775631	0.00166317171789320
4	C	26	50	20120601	16	3796	75.64	0.0382555587355674	0.00216699237055650
4	C	26	50	20120601	16	3798	75.68	0.0379571738160423	0.002457203135691
4	C	26	50	20120601	16	3800	75.72	0.0381519958763948	0.0026839864225532
4	C	26	50	20120601	16	3802	75.76	0.03775272096133	0.0026952577046453
4	C	26	50	20120601	16	3804	75.8	0.0376902622193478	0.0025524716323203
4	C	26	50	20120601	16	3806	75.84	0.0373552774528285	0.003047630226914
4	C	26	50	20120601	16	3808	75.88	0.0372088992780551	0.0024772708261411
4	C	26	50	20120601	16	3810	75.92	0.0365069190210322	0.0028087978405004
4	C	26	50	20120601	16	3812	75.96	0.0357925643953384	0.00189532194522460
4	C	26	50	20120601	16	3814	76	0.0350580006578384	0.00204011620080820
4	C	26	50	20120601	16	3816	76.04	0.0353048162798116	0.0025874522047856
4	C	26	50	20120601	16	3818	76.08	0.0352417777102688	0.0029626784182222
4	C	26	50	20120601	16	3820	76.12	0.0346274009123671	0.0035030069939981
4	C	26	50	20120601	16	3822	76.16	0.0351604180040255	0.0036854405435443
4	C	26	50	20120601	16	3824	76.2	0.0344145334869587	0.0042576030666092
4	C	26	50	20120601	16	3826	76.24	0.0340919725865848	0.0040510076783499
4	C	26	50	20120601	16	3828	76.28	0.0336317450669817	0.0045469299482673
4	C	26	50	20120601	16	3830	76.32	0.0329143923085358	0.0058295580097294
4	C	26	50	20120601	16	3832	76.36	0.0321293482179269	0.0063318725249487
4	C	26	50	20120601	16	3834	76.4	0.0304006418435532	0.0062255519493295
4	C	26	50	20120601	16	3836	76.44	0.0296872347409463	0.0076880538337898
4	C	26	50	20120601	16	3838	76.48	0.0280891027047866	0.0079257124229466
4	C	26	50	20120601	16	3840	76.52	0.026906395902574	0.0089090151128646
4	C	26	50	20120601	16	3842	76.56	0.0255334278787475	0.0094862475915506
4	C	26	50	20120601	16	3844	76.6	0.0242536678423899	0.009658177776969
4	C	26	50	20120601	16	3846	76.64	0.0227579013922009	0.010493176698927
4	C	26	50	20120601	16	3848	76.68	0.0217923557091934	0.0106332631789828
4	C	26	50	20120601	16	3850	76.72	0.0207986267297867	0.0109068109728188
4	C	26	50	20120601	16	3852	76.76	0.0196344319831056	0.0114245404158679
4	C	26	50	20120601	16	3854	76.8	0.0183123968607280	0.0113967935457742
4	C	26	50	20120601	16	3856	76.84	0.0182419124567793	0.0122232033830825
4	C	26	50	20120601	16	3858	76.88	0.0175176724782846	0.0132513154297243
4	C	26	50	20120601	16	3860	76.92	0.016495641549961	0.0132084859719878
4	C	26	50	20120601	16	3862	76.96	0.0163205265556002	0.0142746262213219
4	C	26	50	20120601	16	3864	77	0.0162695512277444	0.0146097311959940
4	C	26	50	20120601	16	3866	77.04	0.0161733281369606	0.0155801645424944
4	C	26	50	20120601	16	3868	77.08	0.0155701165551337	0.0159795313814407
4	C	26	50	20120601	16	3870	77.12	0.0154718223485878	0.0169746363906435
4	C	26	50	20120601	16	3872	77.16	0.0150767561330846	0.0178008991497414
4	C	26	50	20120601	16	3874	77.2	0.0144414277612563	0.0186708738358386
4	C	26	50	20120601	16	3876	77.24	0.0141483411928426	0.0202797913717318
4	C	26	50	20120601	16	3878	77.28	0.0134575006960505	0.0213955945587357
4	C	26	50	20120601	16	3880	77.32	0.0120074863173459	0.0229373489712314
4	C	26	50	20120601	16	3882	77.36	0.0111634065886825	0.0235178334340041
4	C	26	50	20120601	16	3884	77.4	0.0109478677138548	0.0238996131130887
4	C	26	50	20120601	16	3886	77.44	0.0106156823830822	0.0230398271286016
4	C	26	50	20120601	16	3888	77.48	0.0101283104483629	0.0228388999083003
4	C	26	50	20120601	16	3890	77.52	0.00967219355261093	0.0225815135349232
4	C	26	50	20120601	16	3892	77.56	0.00940393399825947	0.0222579176423537
4	C	26	50	20120601	16	3894	77.6	0.00845428393427169	0.0217851234210354
4	C	26	50	20120601	16	3896	77.64	0.00800684939055384	0.0212211265670796
4	C	26	50	20120601	16	3898	77.68	0.0059576023198802	0.0198386005808918
4	C	26	50	20120601	16	3900	77.72	0.00486802855181766	0.018813571519816
4	C	26	50	20120601	16	3902	77.76	0.00367234280463636	0.0173296054090128
4	C	26	50	20120601	16	3904	77.8	0.00227737881016751	0.0169302435198139
4	C	26	50	20120601	16	3906	77.84	0.00164910736401545	0.0160972929447795
4	C	26	50	20120601	16	3908	77.88	0.000586587501401101	0.0156696559767214
4	C	26	50	20120601	16	3910	77.92	0.000148965478485780	0.0141850789256592
4	C	26	50	20120601	16	3912	77.96	0.000613456144872631	0.0132695955542315
4	C	26	50	20120601	16	3914	78	0.000175468639675321	0.0131902637383128
4	C	26	50	20120601	16	3916	78.04	0.000339869248031711	0.0134847754309465
4	C	26	50	20120601	16	3918	78.08	0.000271874072084850	0.0120954235308678
4	C	26	50	20120601	16	3920	78.12	-0.000480104291222199	0.0108782509299266
4	C	26	50	20120601	16	3922	78.16	-0.000401452803950899	0.0110922002287102
4	C	26	50	20120601	16	3924	78.2	-0.000504407551291599	0.0110680171767937
4	C	26	50	20120601	16	3926	78.24	-0.000998749437553	0.0107682781477826
4	C	26	50	20120601	16	3928	78.28	-0.000927012040388099	0.0113978492561985
4	C	26	50	20120601	16	3930	78.32	-0.0009024450294893	0.011770959099039
4	C	26	50	20120601	16	3932	78.36	-0.0010087281284491	0.0125653985174496
4	C	26	50	20120601	16	3934	78.4	-0.000944209584413299	0.0124550594539929
4	C	26	50	20120601	16	3936	78.44	-0.0013779531266339	0.0130718022311845
4	C	26	50	20120601	16	3938	78.48	-0.0015147995019969	0.0132782279138163
4	C	26	50	20120601	16	3940	78.52	-0.0014195310053676	0.0133727468772575
4	C	26	50	20120601	16	3942	78.56	-0.0017201503823213	0.0134859829571967
4	C	26	50	20120601	16	3944	78.6	-0.0028944284717022	0.0132737660700270
4	C	26	50	20120601	16	3946	78.64	-0.0035305841584644	0.0134132499536838
4	C	26	50	20120601	16	3948	78.68	-0.0046676330758158	0.0123956030874036
4	C	26	50	20120601	16	3950	78.72	-0.0056092023235082	0.0115662941122924
4	C	26	50	20120601	16	3952	78.76	-0.0062213800193205	0.0119142967146533
4	C	26	50	20120601	16	3954	78.8	-0.0068327940398091	0.0119467317027064
4	C	26	50	20120601	16	3956	78.84	-0.0077736349675168	0.0116119519971536
4	C	26	50	20120601	16	3958	78.88	-0.0090298667328372	0.0101582677342547
4	C	26	50	20120601	16	3960	78.92	-0.0092223553408118	0.00995307948849
4	C	26	50	20120601	16	3962	78.96	-0.0096332550913593	0.0097264517651197
4	C	26	50	20120601	16	3964	79	-0.010693809197122	0.0080366433347791
4	C	26	50	20120601	16	3966	79.04	-0.0107139122429111	0.0079748634153069
4	C	26	50	20120601	16	3968	79.08	-0.0105230004830585	0.007982224396899
4	C	26	50	20120601	16	3970	79.12	-0.0109415228447072	0.0075161561752833
4	C	26	50	20120601	16	3972	79.16	-0.0116097528950641	0.0071251402674228
4	C	26	50	20120601	16	3974	79.2	-0.0113943328141757	0.0071368428846514
4	C	26	50	20120601	16	3976	79.24	-0.0114147116316095	0.0069196338236065
4	C	26	50	20120601	16	3978	79.28	-0.0114297800771165	0.0073349247072652
4	C	26	50	20120601	16	3980	79.32	-0.0111859979432347	0.0068897585621014
4	C	26	50	20120601	16	3982	79.36	-0.0107394387977119	0.0071613370635517
4	C	26	50	20120601	16	3984	79.4	-0.0101430366541879	0.0068030884839314
4	C	26	50	20120601	16	3986	79.44	-0.0099842134000656	0.0076921974795275
4	C	26	50	20120601	16	3988	79.48	-0.0100102278585455	0.0072395006471441
4	C	26	50	20120601	16	3990	79.52	-0.0094809513617595	0.0070137143808434
4	C	26	50	20120601	16	3992	79.56	-0.0093009509666475	0.005102292321318
4	C	26	50	20120601	16	3994	79.6	-0.008957567892888	0.004895098013615
4	C	26	50	20120601	16	3996	79.64	-0.0089796494234509	0.0042464180515444
4	C	26	50	20120601	16	3998	79.68	-0.0088092876008732	0.0037424432496028
4	C	26	50	20120601	16	4000	79.72	-0.0086170613295144	0.0033877238399274
4	C	26	50	20120601	16	4002	79.76	-0.0084750983294827	0.0033876064602017
4	C	26	50	20120601	16	4004	79.8	-0.0081019842440015	0.0035550047982595
4	C	26	50	20120601	16	4006	79.84	-0.007822437356234	0.0040351734361988
4	C	26	50	20120601	16	4008	79.88	-0.0072417952086491	0.0045287679105925
4	C	26	50	20120601	16	4010	79.92	-0.0064943303079263	0.0037473618843728
[truncated: 659 more rows]
