# Supplementary material for: How Do Ants Make Sense of Gravity? A Boltzmann Walker Analysis of Lasius niger Trajectories on Various Inclines
Source: PLoS One. 2013 Oct 29;8(10):e76531. doi: 10.1371/journal.pone.0076531 (PMC3812222; doi:10.1371/journal.pone.0076531)
Supplement: Dataset S4 — Trajectories for . (ZIP) [file pone.0076531.s008.zip › Incline4/4-C-26-50-20120601-17.txt]

Pente	Colonie	Temperature	Humidite	Date	Indiv	Frame	Time	X	Y
4	C	26	50	20120601	17	16	0	0	0
4	C	26	50	20120601	17	18	0.04	0.000180578808459070	-0.00112470778269936
4	C	26	50	20120601	17	20	0.08	4.60390154162701e-05	-0.00305223278495277
4	C	26	50	20120601	17	22	0.12	-0.000557200850681779	-0.00545066120499161
4	C	26	50	20120601	17	24	0.16	-0.00103501411593297	-0.00692375554903411
4	C	26	50	20120601	17	26	0.2	-0.00235817353809267	-0.00978850674912981
4	C	26	50	20120601	17	28	0.24	-0.00335941552704938	-0.0126281273742222
4	C	26	50	20120601	17	30	0.28	-0.00393752481814408	-0.0138456450432726
4	C	26	50	20120601	17	32	0.32	-0.00410025130169858	-0.0135543665468985
4	C	26	50	20120601	17	34	0.36	-0.00286072139854978	-0.013721074041631
4	C	26	50	20120601	17	36	0.4	-0.00186977488432712	-0.0139182224832936
4	C	26	50	20120601	17	38	0.44	-0.00022791536481883	-0.0139686674810635
4	C	26	50	20120601	17	40	0.48	0.0012894226505225	-0.0140064552674501
4	C	26	50	20120601	17	42	0.52	0.0026520881285471	-0.0133415627611004
4	C	26	50	20120601	17	44	0.56	0.00408553499536847	-0.0118757304037007
4	C	26	50	20120601	17	46	0.6	0.00673810466363357	-0.0120869431992411
4	C	26	50	20120601	17	48	0.64	0.00961963550764687	-0.0123226218894106
4	C	26	50	20120601	17	50	0.68	0.0121125404647200	-0.0130685488328842
4	C	26	50	20120601	17	52	0.72	0.0143145982605556	-0.0128823110488553
4	C	26	50	20120601	17	54	0.76	0.0168551551436129	-0.0148238212090271
4	C	26	50	20120601	17	56	0.8	0.0182290494773227	-0.0159149011145335
4	C	26	50	20120601	17	58	0.84	0.0185175490440468	-0.0173986939841754
4	C	26	50	20120601	17	60	0.88	0.0194283025782151	-0.018296578174926
4	C	26	50	20120601	17	62	0.92	0.0193501177814193	-0.0186455848689163
4	C	26	50	20120601	17	64	0.96	0.0184929275859259	-0.0179820712207899
4	C	26	50	20120601	17	66	1	0.0182856250908855	-0.0164889233284329
4	C	26	50	20120601	17	68	1.04	0.0179576901789746	-0.016402776509281
4	C	26	50	20120601	17	70	1.08	0.0180724253252899	-0.0147598421874653
4	C	26	50	20120601	17	72	1.12	0.0177106129274924	-0.0142411652213293
4	C	26	50	20120601	17	74	1.16	0.0171307853669194	-0.0114705794312842
4	C	26	50	20120601	17	76	1.2	0.0170954158857245	-0.00994211155520701
4	C	26	50	20120601	17	78	1.24	0.0172568059374625	-0.00735859793519261
4	C	26	50	20120601	17	80	1.28	0.0176084685245228	-0.00531921288279611
4	C	26	50	20120601	17	82	1.32	0.0175844827553982	-0.00317195656960937
4	C	26	50	20120601	17	84	1.36	0.0177356445075464	-0.00179255033854018
4	C	26	50	20120601	17	86	1.4	0.0175015638787024	-0.000359414598702529
4	C	26	50	20120601	17	88	1.44	0.0167545550618535	0.00114415604760910
4	C	26	50	20120601	17	90	1.48	0.0158270430969711	0.00308680464969853
4	C	26	50	20120601	17	92	1.52	0.0150120883895180	0.00609581270422414
4	C	26	50	20120601	17	94	1.56	0.0142369791491847	0.00686857435004386
4	C	26	50	20120601	17	96	1.6	0.0138008074022776	0.0082645162731911
4	C	26	50	20120601	17	98	1.64	0.0130576452463184	0.0102934106893818
4	C	26	50	20120601	17	100	1.68	0.0120187703273601	0.0112213546965075
4	C	26	50	20120601	17	102	1.72	0.0108038838026425	0.0128399709090115
4	C	26	50	20120601	17	104	1.76	0.00959972338068866	0.0138554893838803
4	C	26	50	20120601	17	106	1.8	0.00831756200970215	0.0139430504165946
4	C	26	50	20120601	17	108	1.84	0.00771755362159412	0.0140222039496807
4	C	26	50	20120601	17	110	1.88	0.0061847370388126	0.0131770345694675
4	C	26	50	20120601	17	112	1.92	0.00622123081978964	0.0131535656953999
4	C	26	50	20120601	17	114	1.96	0.00695759767958169	0.013944917178497
4	C	26	50	20120601	17	116	2	0.007734170630952	0.0137829048727915
4	C	26	50	20120601	17	118	2.04	0.00829014747979555	0.0140769976541548
4	C	26	50	20120601	17	120	2.08	0.00905344096581518	0.0146510693655289
4	C	26	50	20120601	17	122	2.12	0.00987070791244278	0.015028346188631
4	C	26	50	20120601	17	124	2.16	0.0111747188829680	0.0153479513826595
4	C	26	50	20120601	17	126	2.2	0.0116513371377589	0.0161359794638851
4	C	26	50	20120601	17	128	2.24	0.0131255345683801	0.0166432366555049
4	C	26	50	20120601	17	130	2.28	0.0142558164738355	0.017575868073483
4	C	26	50	20120601	17	132	2.32	0.0158604185370431	0.0179968440956625
4	C	26	50	20120601	17	134	2.36	0.0163816835139982	0.0172642956124888
4	C	26	50	20120601	17	136	2.4	0.0173551886737774	0.0164187767801043
4	C	26	50	20120601	17	138	2.44	0.0175468484111831	0.0155690834721264
4	C	26	50	20120601	17	140	2.48	0.0176861258196599	0.0150952031347922
4	C	26	50	20120601	17	142	2.52	0.0179602499055225	0.0144581918488247
4	C	26	50	20120601	17	144	2.56	0.0174304430786506	0.0135527133312441
4	C	26	50	20120601	17	146	2.6	0.0175249054735493	0.0126882116516332
4	C	26	50	20120601	17	148	2.64	0.0177521766640905	0.0116375853250784
4	C	26	50	20120601	17	150	2.68	0.0182082039694133	0.0105201303366337
4	C	26	50	20120601	17	152	2.72	0.0187628090311014	0.00897246451144725
4	C	26	50	20120601	17	154	2.76	0.0196420397449644	0.00757110615035613
4	C	26	50	20120601	17	156	2.8	0.0200155618310583	0.00618915079934076
4	C	26	50	20120601	17	158	2.84	0.0207901407413057	0.00404497676461317
4	C	26	50	20120601	17	160	2.88	0.0203411067220488	0.00415356715299999
4	C	26	50	20120601	17	162	2.92	0.0201679504134719	0.00292781168994874
4	C	26	50	20120601	17	164	2.96	0.0192891368926098	0.00175894296744394
4	C	26	50	20120601	17	166	3	0.0188176310198468	0.000534651215429741
4	C	26	50	20120601	17	168	3.04	0.0177001265339274	-0.00073869960506319
4	C	26	50	20120601	17	170	3.08	0.0168407980475277	-0.00191848888469663
4	C	26	50	20120601	17	172	3.12	0.0164793915290226	-0.00485008713145861
4	C	26	50	20120601	17	174	3.16	0.0153900086797909	-0.00541168547921261
4	C	26	50	20120601	17	176	3.2	0.0147400856239989	-0.00598990790739231
4	C	26	50	20120601	17	178	3.24	0.0135565868621914	-0.00709647345140671
4	C	26	50	20120601	17	180	3.28	0.0122717384854364	-0.00894601730361731
4	C	26	50	20120601	17	182	3.32	0.0108475971438554	-0.0109624312851201
4	C	26	50	20120601	17	184	3.36	0.0100687897350566	-0.0133305318953139
4	C	26	50	20120601	17	186	3.4	0.00954447005680674	-0.0145681808944247
4	C	26	50	20120601	17	188	3.44	0.0102763962860129	-0.0162412662493902
4	C	26	50	20120601	17	190	3.48	0.0109103175153467	-0.0178606114889855
4	C	26	50	20120601	17	192	3.52	0.0120056259194046	-0.018626125290298
4	C	26	50	20120601	17	194	3.56	0.0130109903408957	-0.0196802800796909
4	C	26	50	20120601	17	196	3.6	0.0142309616704768	-0.0212007717912764
4	C	26	50	20120601	17	198	3.64	0.0150255375604961	-0.0222354811441867
4	C	26	50	20120601	17	200	3.68	0.0154444276176710	-0.022688595169571
4	C	26	50	20120601	17	202	3.72	0.0156384577184286	-0.0230609576005438
4	C	26	50	20120601	17	204	3.76	0.0148088093320625	-0.0233707410813817
4	C	26	50	20120601	17	206	3.8	0.0144455685785669	-0.0215053226819334
4	C	26	50	20120601	17	208	3.84	0.0136734079735112	-0.0208405008862618
4	C	26	50	20120601	17	210	3.88	0.0134445175084411	-0.0204751388124227
4	C	26	50	20120601	17	212	3.92	0.0133491995143372	-0.0198055086906391
4	C	26	50	20120601	17	214	3.96	0.0131570078912107	-0.0184004875164214
4	C	26	50	20120601	17	216	4	0.0122149295266358	-0.0174572777809967
4	C	26	50	20120601	17	218	4.04	0.0113215001086066	-0.0169315438891845
4	C	26	50	20120601	17	220	4.08	0.0109322378255635	-0.0162153154305206
4	C	26	50	20120601	17	222	4.12	0.00959566458776464	-0.0145114709305735
4	C	26	50	20120601	17	224	4.16	0.00753062994398745	-0.0135194001165688
4	C	26	50	20120601	17	226	4.2	0.00556487309228885	-0.0124751448221125
4	C	26	50	20120601	17	228	4.24	0.00424463402113545	-0.0124124244506213
4	C	26	50	20120601	17	230	4.28	0.00284739102151083	-0.01182764714258
4	C	26	50	20120601	17	232	4.32	0.00195454850211001	-0.0114508511520891
4	C	26	50	20120601	17	234	4.36	0.0013058063146426	-0.0100443733379022
4	C	26	50	20120601	17	236	4.4	0.00188985530269925	-0.0094161584602926
4	C	26	50	20120601	17	238	4.44	0.00235153239120376	-0.00915828368826171
4	C	26	50	20120601	17	240	4.48	0.0022846895871782	-0.00782274989743121
4	C	26	50	20120601	17	242	4.52	0.00230636241002157	-0.00726756500818261
4	C	26	50	20120601	17	244	4.56	0.00286480706153145	-0.00683620158738761
4	C	26	50	20120601	17	246	4.6	0.00313766542625572	-0.00535812214053771
4	C	26	50	20120601	17	248	4.64	0.00327021966345695	-0.00309918467522355
4	C	26	50	20120601	17	250	4.68	0.00321400467435262	-0.00253601655041534
4	C	26	50	20120601	17	252	4.72	0.00401872047561416	-0.001290306533999
4	C	26	50	20120601	17	254	4.76	0.00429296476962955	0.000295210717184351
4	C	26	50	20120601	17	256	4.8	0.00507747145908478	0.00077880104483783
4	C	26	50	20120601	17	258	4.84	0.00550580846285634	0.00195473376408668
4	C	26	50	20120601	17	260	4.88	0.00581880220848075	0.00141491430519325
4	C	26	50	20120601	17	262	4.92	0.00627414362022583	0.000902749792512021
4	C	26	50	20120601	17	264	4.96	0.0066490304224075	0.00133030190775646
4	C	26	50	20120601	17	266	5	0.00794457732476187	0.00151365469611814
4	C	26	50	20120601	17	268	5.04	0.00831739230407466	0.00235221262792726
4	C	26	50	20120601	17	270	5.08	0.00896119181514158	0.00293063304600567
4	C	26	50	20120601	17	272	5.12	0.00923615099411275	0.00390524610068968
4	C	26	50	20120601	17	274	5.16	0.0102670766186369	0.00470255778684542
4	C	26	50	20120601	17	276	5.2	0.0113955978282072	0.00521530212708722
4	C	26	50	20120601	17	278	5.24	0.0123649139459933	0.00594857185917767
4	C	26	50	20120601	17	280	5.28	0.0143647533445451	0.00641547446679515
4	C	26	50	20120601	17	282	5.32	0.0150697175921847	0.00656825902900612
4	C	26	50	20120601	17	284	5.36	0.0150741723649062	0.00745853475079123
4	C	26	50	20120601	17	286	5.4	0.0149474941850566	0.00758846562183426
4	C	26	50	20120601	17	288	5.44	0.0143403369473908	0.00845709680504725
4	C	26	50	20120601	17	290	5.48	0.0137791840769089	0.00899054523184219
4	C	26	50	20120601	17	292	5.52	0.0129223827901452	0.00993573486625425
4	C	26	50	20120601	17	294	5.56	0.0120912987578101	0.0110451219855287
4	C	26	50	20120601	17	296	5.6	0.0113229355353725	0.0120222796983151
4	C	26	50	20120601	17	298	5.64	0.0103075938371989	0.0129308058461227
4	C	26	50	20120601	17	300	5.68	0.0094555938054794	0.0138796370804578
4	C	26	50	20120601	17	302	5.72	0.00880120183483031	0.0139383340143641
4	C	26	50	20120601	17	304	5.76	0.00822466939185767	0.0138643989293233
4	C	26	50	20120601	17	306	5.8	0.00847086983093121	0.0138368500491283
4	C	26	50	20120601	17	308	5.84	0.00868194120511539	0.0142526995471441
4	C	26	50	20120601	17	310	5.88	0.00951349170872296	0.0147571141695035
4	C	26	50	20120601	17	312	5.92	0.0097286501601024	0.014609385420778
4	C	26	50	20120601	17	314	5.96	0.00958589944311646	0.0145237547895763
4	C	26	50	20120601	17	316	6	0.0110167724412543	0.0150048419592244
4	C	26	50	20120601	17	318	6.04	0.0115295662789708	0.0153955467401012
4	C	26	50	20120601	17	320	6.08	0.0120679220268272	0.0159025352311441
4	C	26	50	20120601	17	322	6.12	0.0129477820657254	0.0162335248443497
4	C	26	50	20120601	17	324	6.16	0.0141283887607979	0.0170149980457137
4	C	26	50	20120601	17	326	6.2	0.0150072659212703	0.0171638298810178
4	C	26	50	20120601	17	328	6.24	0.0154507986497696	0.0183293893437867
4	C	26	50	20120601	17	330	6.28	0.0156660207407593	0.0181008736453106
4	C	26	50	20120601	17	332	6.32	0.0149065314892224	0.0177917831291184
4	C	26	50	20120601	17	334	6.36	0.0146314033117306	0.0174036451458573
4	C	26	50	20120601	17	336	6.4	0.0142088645835647	0.0172565386510992
4	C	26	50	20120601	17	338	6.44	0.0139329303043423	0.0175358670428713
4	C	26	50	20120601	17	340	6.48	0.0134059165492562	0.0172767194786343
4	C	26	50	20120601	17	342	6.52	0.0129507377720708	0.0177292112500512
4	C	26	50	20120601	17	344	6.56	0.0125763388735681	0.0176956095358092
4	C	26	50	20120601	17	346	6.6	0.0119348374595401	0.0175870120763545
4	C	26	50	20120601	17	348	6.64	0.0115613012313104	0.0176358448706633
4	C	26	50	20120601	17	350	6.68	0.010412189072272	0.0182956391371206
4	C	26	50	20120601	17	352	6.72	0.00904092517578818	0.0186359413466345
4	C	26	50	20120601	17	354	6.76	0.00720161315870135	0.0192268704836721
4	C	26	50	20120601	17	356	6.8	0.00545672111010637	0.0200199826626544
4	C	26	50	20120601	17	358	6.84	0.00325345416167502	0.0208632145702871
4	C	26	50	20120601	17	360	6.88	0.00135388250469548	0.0214006157239889
4	C	26	50	20120601	17	362	6.92	0.00038977069281887	0.0207168010401746
4	C	26	50	20120601	17	364	6.96	-4.66414703938498e-05	0.0202815202478118
4	C	26	50	20120601	17	366	7	-0.00037159946275594	0.0194075645505365
4	C	26	50	20120601	17	368	7.04	-0.00182045418633936	0.0184712208219571
4	C	26	50	20120601	17	370	7.08	-0.00286496969609118	0.0169740155508897
4	C	26	50	20120601	17	372	7.12	-0.00434667518651488	0.0165006443304379
4	C	26	50	20120601	17	374	7.16	-0.00605299031755548	0.0158630503884827
4	C	26	50	20120601	17	376	7.2	-0.00766532105788138	0.0143505631256603
4	C	26	50	20120601	17	378	7.24	-0.00842027068388308	0.0129983911122685
4	C	26	50	20120601	17	380	7.28	-0.00947793272291068	0.012026006151052
4	C	26	50	20120601	17	382	7.32	-0.0100382017099160	0.00997600459744283
4	C	26	50	20120601	17	384	7.36	-0.0110650763196907	0.0085351896779615
4	C	26	50	20120601	17	386	7.4	-0.0118761985083898	0.00783126487729029
4	C	26	50	20120601	17	388	7.44	-0.0126681581033188	0.00633757251271182
4	C	26	50	20120601	17	390	7.48	-0.0136460867816998	0.004001008864959
4	C	26	50	20120601	17	392	7.52	-0.0135706384881472	0.00403219227400932
4	C	26	50	20120601	17	394	7.56	-0.0128650873418792	0.00345363750564249
4	C	26	50	20120601	17	396	7.6	-0.0125200899433383	0.00253956056960264
4	C	26	50	20120601	17	398	7.64	-0.0118822796267080	0.00180332098903121
4	C	26	50	20120601	17	400	7.68	-0.0112058329955537	0.000593291580793541
4	C	26	50	20120601	17	402	7.72	-0.0113693867940422	-0.00058184917886038
4	C	26	50	20120601	17	404	7.76	-0.0105331905988822	-0.00275631566809401
4	C	26	50	20120601	17	406	7.8	-0.00979166185958748	-0.00390174380080251
4	C	26	50	20120601	17	408	7.84	-0.00901905577725968	-0.00526336983185871
4	C	26	50	20120601	17	410	7.88	-0.00880401753403298	-0.00665743792203581
4	C	26	50	20120601	17	412	7.92	-0.00924805230834688	-0.00790225698390791
4	C	26	50	20120601	17	414	7.96	-0.00951351355832248	-0.0106308272668323
4	C	26	50	20120601	17	416	8	-0.00971031629547978	-0.0124611582499806
4	C	26	50	20120601	17	418	8.04	-0.0101194907054812	-0.01409057269014
4	C	26	50	20120601	17	420	8.08	-0.00969053144774218	-0.0160228409646816
4	C	26	50	20120601	17	422	8.12	-0.00991551161231228	-0.0179999327380827
4	C	26	50	20120601	17	424	8.16	-0.00920306617492778	-0.0195012265005589
4	C	26	50	20120601	17	426	8.2	-0.00884969663209768	-0.0211935734442439
4	C	26	50	20120601	17	428	8.24	-0.00809527733618188	-0.0210561896677272
4	C	26	50	20120601	17	430	8.28	-0.00730560169615618	-0.0228206827162966
4	C	26	50	20120601	17	432	8.32	-0.00586062898880148	-0.0255257197077258
4	C	26	50	20120601	17	434	8.36	-0.00489104417043848	-0.0260003297792582
4	C	26	50	20120601	17	436	8.4	-0.00398255337797008	-0.0266017948073355
4	C	26	50	20120601	17	438	8.44	-0.00301862541385658	-0.027448343045772
4	C	26	50	20120601	17	440	8.48	-0.00227658755767937	-0.0275715210470547
4	C	26	50	20120601	17	442	8.52	-0.00034710528385564	-0.0278417065481461
4	C	26	50	20120601	17	444	8.56	0.00103019730453952	-0.0281642886617234
4	C	26	50	20120601	17	446	8.6	0.0028635837668	-0.0296040994895754
4	C	26	50	20120601	17	448	8.64	0.00363263310201849	-0.0297651784143297
4	C	26	50	20120601	17	450	8.68	0.00511402180860431	-0.0314653459590147
4	C	26	50	20120601	17	452	8.72	0.00475495298511778	-0.0323512093344852
4	C	26	50	20120601	17	454	8.76	0.00487360550300088	-0.0329656851273363
4	C	26	50	20120601	17	456	8.8	0.00488025230674404	-0.0349092388261056
4	C	26	50	20120601	17	458	8.84	0.00492133521073097	-0.0358680049107165
4	C	26	50	20120601	17	460	8.88	0.00570940571836338	-0.0365603331601762
4	C	26	50	20120601	17	462	8.92	0.00672092196885074	-0.0361666868150897
4	C	26	50	20120601	17	464	8.96	0.00703883717767221	-0.0351331795437074
4	C	26	50	20120601	17	466	9	0.00816101563941526	-0.0334301835718977
4	C	26	50	20120601	17	468	9.04	0.00905557642829436	-0.0316093128996642
4	C	26	50	20120601	17	470	9.08	0.00955691513615562	-0.0306476476772505
4	C	26	50	20120601	17	472	9.12	0.0107240655891821	-0.0285093567709424
4	C	26	50	20120601	17	474	9.16	0.0129797362211672	-0.0271747634321309
4	C	26	50	20120601	17	476	9.2	0.0141345123055230	-0.0278679402097281
4	C	26	50	20120601	17	478	9.24	0.0149508670844028	-0.0278434036044209
4	C	26	50	20120601	17	480	9.28	0.0157846166900999	-0.0280710212772849
4	C	26	50	20120601	17	482	9.32	0.0176490451400545	-0.0277763698815644
4	C	26	50	20120601	17	484	9.36	0.0188896639876462	-0.029042444573279
4	C	26	50	20120601	17	486	9.4	0.0196787951554504	-0.0301514708488919
4	C	26	50	20120601	17	488	9.44	0.0205655777697365	-0.032612697422168
4	C	26	50	20120601	17	490	9.48	0.0215015750159931	-0.0340391439318556
4	C	26	50	20120601	17	492	9.52	0.0215621740671408	-0.0359263412201644
4	C	26	50	20120601	17	494	9.56	0.0213062721230294	-0.0373510906735771
4	C	26	50	20120601	17	496	9.6	0.0210947057740984	-0.0402820482815954
4	C	26	50	20120601	17	498	9.64	0.0209464961927617	-0.0415501735829753
4	C	26	50	20120601	17	500	9.68	0.0207391724845178	-0.042629218531066
4	C	26	50	20120601	17	502	9.72	0.0200790883042801	-0.0441334467866841
4	C	26	50	20120601	17	504	9.76	0.0200827652595423	-0.0444124711225403
4	C	26	50	20120601	17	506	9.8	0.0201632340112413	-0.0436271583313546
4	C	26	50	20120601	17	508	9.84	0.0205107062835164	-0.0434684835696563
4	C	26	50	20120601	17	510	9.88	0.0204680677446109	-0.0425015150463837
4	C	26	50	20120601	17	512	9.92	0.0211323238548575	-0.0419130607830803
4	C	26	50	20120601	17	514	9.96	0.0216608861737945	-0.041549961450941
4	C	26	50	20120601	17	516	10	0.0227016766450229	-0.0409870337424384
4	C	26	50	20120601	17	518	10.04	0.0234212285055584	-0.040879553511698
4	C	26	50	20120601	17	520	10.08	0.0250127137379749	-0.0398876948297276
4	C	26	50	20120601	17	522	10.12	0.0260840512221507	-0.0395627792637724
4	C	26	50	20120601	17	524	10.16	0.0278878099102794	-0.0393276662590279
4	C	26	50	20120601	17	526	10.2	0.0308212423920318	-0.0390922704115709
4	C	26	50	20120601	17	528	10.24	0.0318618207312259	-0.0392338331891644
4	C	26	50	20120601	17	530	10.28	0.0346405382492547	-0.0395629913958068
4	C	26	50	20120601	17	532	10.32	0.0358965720246764	-0.04092721250875
4	C	26	50	20120601	17	534	10.36	0.0368344784592422	-0.0420536336111801
4	C	26	50	20120601	17	536	10.4	0.0372952999485415	-0.0426964643859568
4	C	26	50	20120601	17	538	10.44	0.0382233775988488	-0.0439336891209989
4	C	26	50	20120601	17	540	10.48	0.0391217567643463	-0.0445903791886869
4	C	26	50	20120601	17	542	10.52	0.0405103730612405	-0.0468218667687554
4	C	26	50	20120601	17	544	10.56	0.0413065752968565	-0.0483018412617788
4	C	26	50	20120601	17	546	10.6	0.0416806347841042	-0.0498741639004252
4	C	26	50	20120601	17	548	10.64	0.0419193540334328	-0.0500937912666618
4	C	26	50	20120601	17	550	10.68	0.0420933023016047	-0.0508668003998549
4	C	26	50	20120601	17	552	10.72	0.0419277686041289	-0.05230724762381
4	C	26	50	20120601	17	554	10.76	0.0418814531099612	-0.054270812444487
4	C	26	50	20120601	17	556	10.8	0.0418478655378548	-0.0545189362140053
4	C	26	50	20120601	17	558	10.84	0.0419112223054491	-0.0565066133759207
4	C	26	50	20120601	17	560	10.88	0.0419582449063981	-0.0579595056792247
4	C	26	50	20120601	17	562	10.92	0.042053562900502	-0.0596688656120651
4	C	26	50	20120601	17	564	10.96	0.0421035553499319	-0.0612135403755671
4	C	26	50	20120601	17	566	11	0.0424968481416278	-0.0621858121996986
4	C	26	50	20120601	17	568	11.04	0.0422433503605725	-0.0635027985796585
4	C	26	50	20120601	17	570	11.08	0.0423943176583558	-0.0640801512664973
4	C	26	50	20120601	17	572	11.12	0.0427708520193376	-0.0647310430585796
4	C	26	50	20120601	17	574	11.16	0.0428754331122751	-0.0645727218502719
4	C	26	50	20120601	17	576	11.2	0.0430015102513607	-0.0642953238600124
4	C	26	50	20120601	17	578	11.24	0.0428170260921491	-0.0635894191603539
4	C	26	50	20120601	17	580	11.28	0.0427678114601785	-0.0620944540035693
4	C	26	50	20120601	17	582	11.32	0.0427721248115438	-0.062227177946398
4	C	26	50	20120601	17	584	11.36	0.0424774027051452	-0.0619123740074137
4	C	26	50	20120601	17	586	11.4	0.0426909489530636	-0.0607643154374793
4	C	26	50	20120601	17	588	11.44	0.0431010001754736	-0.0602800180030446
4	C	26	50	20120601	17	590	11.48	0.0439693273027707	-0.0590813305875772
4	C	26	50	20120601	17	592	11.52	0.0459243361313953	-0.0584445102204406
4	C	26	50	20120601	17	594	11.56	0.0474934767895263	-0.0563745965398732
4	C	26	50	20120601	17	596	11.6	0.0490841134938055	-0.054875742295792
4	C	26	50	20120601	17	598	11.64	0.0509107824416447	-0.0531813023160347
4	C	26	50	20120601	17	600	11.68	0.051975296345382	-0.0524996160236318
4	C	26	50	20120601	17	602	11.72	0.0534244339116779	-0.0506587413005586
4	C	26	50	20120601	17	604	11.76	0.0546835577437333	-0.049233871638993
4	C	26	50	20120601	17	606	11.8	0.0553689563467375	-0.0477302090687998
4	C	26	50	20120601	17	608	11.84	0.0556453431742998	-0.0464931469683174
4	C	26	50	20120601	17	610	11.88	0.0550968263019978	-0.0456379154586079
4	C	26	50	20120601	17	612	11.92	0.054977975794216	-0.0441495122527527
4	C	26	50	20120601	17	614	11.96	0.0545828657380924	-0.0431618042875879
4	C	26	50	20120601	17	616	12	0.0538736305654945	-0.0422653413814674
4	C	26	50	20120601	17	618	12.04	0.0531349938929348	-0.0420961943683398
4	C	26	50	20120601	17	620	12.08	0.0520026825910173	-0.0405079830403201
4	C	26	50	20120601	17	622	12.12	0.0510761181492217	-0.0388712854003145
4	C	26	50	20120601	17	624	12.16	0.0504512258956663	-0.0370330418922847
4	C	26	50	20120601	17	626	12.2	0.0501746913534973	-0.0344595118422032
4	C	26	50	20120601	17	628	12.24	0.0496826935262155	-0.031568427985576
4	C	26	50	20120601	17	630	12.28	0.0490252468542717	-0.0294791890766788
4	C	26	50	20120601	17	632	12.32	0.0480939801523812	-0.0280683766979232
4	C	26	50	20120601	17	634	12.36	0.0477528930543403	-0.026544681792619
4	C	26	50	20120601	17	636	12.4	0.0465604352496151	-0.0245281476029634
4	C	26	50	20120601	17	638	12.44	0.0453158990304555	-0.0221433875570049
4	C	26	50	20120601	17	640	12.48	0.0442349024676488	-0.0209928965397432
4	C	26	50	20120601	17	642	12.52	0.0424794603858785	-0.0192543825943145
4	C	26	50	20120601	17	644	12.56	0.0409631901017767	-0.0176632014178138
4	C	26	50	20120601	17	646	12.6	0.0397061946611326	-0.0159394589330441
4	C	26	50	20120601	17	648	12.64	0.0391551604886896	-0.0140453178561441
4	C	26	50	20120601	17	650	12.68	0.0386506892977877	-0.0124935225273555
4	C	26	50	20120601	17	652	12.72	0.038584638453357	-0.0097867248400413
4	C	26	50	20120601	17	654	12.76	0.0387452931140426	-0.00828369866595111
4	C	26	50	20120601	17	656	12.8	0.0390948159959831	-0.00679375396731301
4	C	26	50	20120601	17	658	12.84	0.0390499147153778	-0.00535585232777011
4	C	26	50	20120601	17	660	12.88	0.0394446924313142	-0.00397211506766621
4	C	26	50	20120601	17	662	12.92	0.0397914575968081	-0.0026088131935385
4	C	26	50	20120601	17	664	12.96	0.0398841592958217	-0.000400589426571028
4	C	26	50	20120601	17	666	13	0.0388077306428214	0.000373480366793891
4	C	26	50	20120601	17	668	13.04	0.0376773497424166	0.0011505907193179
4	C	26	50	20120601	17	670	13.08	0.0366122347979153	0.00173642868753096
4	C	26	50	20120601	17	672	13.12	0.035479166891742	0.00196609697006035
4	C	26	50	20120601	17	674	13.16	0.0342871262800177	0.00288420441475296
4	C	26	50	20120601	17	676	13.2	0.0317976861461723	0.00402632328772547
4	C	26	50	20120601	17	678	13.24	0.0302716082910155	0.00436262327285779
4	C	26	50	20120601	17	680	13.28	0.0287170340325769	0.00545347690419428
4	C	26	50	20120601	17	682	13.32	0.0278001286694123	0.005594544707041
4	C	26	50	20120601	17	684	13.36	0.0268353521771614	0.00703746680473027
4	C	26	50	20120601	17	686	13.4	0.0261264776290219	0.00728884326544208
4	C	26	50	20120601	17	688	13.44	0.0259953093211117	0.00723234543362528
4	C	26	50	20120601	17	690	13.48	0.0259140627519534	0.00695593739285946
4	C	26	50	20120601	17	692	13.52	0.0256283209016759	0.0067991718194704
4	C	26	50	20120601	17	694	13.56	0.0247872880961327	0.00697976689138544
4	C	26	50	20120601	17	696	13.6	0.0240709182161126	0.00778410085498514
4	C	26	50	20120601	17	698	13.64	0.0238310675959341	0.00836505978640801
4	C	26	50	20120601	17	700	13.68	0.024050907094205	0.00742835543337019
4	C	26	50	20120601	17	702	13.72	0.0240405126245215	0.00773064358232744
4	C	26	50	20120601	17	704	13.76	0.0234005102768696	0.00727420615507152
4	C	26	50	20120601	17	706	13.8	0.0235398103127633	0.00756680694112652
4	C	26	50	20120601	17	708	13.84	0.0238155819574261	0.00750104601047617
4	C	26	50	20120601	17	710	13.88	0.0236798881661164	0.00733027972281961
4	C	26	50	20120601	17	712	13.92	0.0238645137466842	0.00671672316878405
4	C	26	50	20120601	17	714	13.96	0.0233401233577563	0.00737093836273784
4	C	26	50	20120601	17	716	14	0.0229452749311417	0.00656511947489765
4	C	26	50	20120601	17	718	14.04	0.0231931865686257	0.00641351578101126
4	C	26	50	20120601	17	720	14.08	0.0228085204796602	0.00649483306084771
4	C	26	50	20120601	17	722	14.12	0.0215410740007902	0.00577200022484757
4	C	26	50	20120601	17	724	14.16	0.0204164843049233	0.00527718811257666
4	C	26	50	20120601	17	726	14.2	0.0194505835128903	0.00555687005773938
4	C	26	50	20120601	17	728	14.24	0.0165949610613397	0.00551616899141428
4	C	26	50	20120601	17	730	14.28	0.0139069087747947	0.00526535821612741
4	C	26	50	20120601	17	732	14.32	0.0130922793364609	0.00559709029145327
4	C	26	50	20120601	17	734	14.36	0.0106392057043719	0.00589522772360495
4	C	26	50	20120601	17	736	14.4	0.00864374188258213	0.00580288523483624
4	C	26	50	20120601	17	738	14.44	0.00703315203915147	0.00401188416725364
4	C	26	50	20120601	17	740	14.48	0.00583515051726178	0.00101134018089884
4	C	26	50	20120601	17	742	14.52	0.00426082676642462	-0.00167960417238125
4	C	26	50	20120601	17	744	14.56	0.00310304547824882	-0.00486473131289701
4	C	26	50	20120601	17	746	14.6	0.00182062247775328	-0.00667689042958621
4	C	26	50	20120601	17	748	14.64	0.00046556546869425	-0.00690914672293481
4	C	26	50	20120601	17	750	14.68	-0.000620967740209189	-0.00577240893256711
4	C	26	50	20120601	17	752	14.72	-0.00051954034351579	-0.00398670975162981
4	C	26	50	20120601	17	754	14.76	-0.0005742187895846	-0.00249462464076502
4	C	26	50	20120601	17	756	14.8	2.93937217871404e-05	0.000703494172641461
4	C	26	50	20120601	17	758	14.84	0.00056273608256491	0.00189242351452852
4	C	26	50	20120601	17	760	14.88	0.00082421002811207	0.00294001635299202
4	C	26	50	20120601	17	762	14.92	0.00058873639890914	0.00364919495704744
4	C	26	50	20120601	17	764	14.96	0.00134664880232394	0.00479611508506421
4	C	26	50	20120601	17	766	15	0.00157305732259206	0.00476073853280145
4	C	26	50	20120601	17	768	15.04	0.00158193151269595	0.00456493359402308
4	C	26	50	20120601	17	770	15.08	0.00168956730692816	0.00495880621327961
4	C	26	50	20120601	17	772	15.12	0.00210718457189694	0.0051045692051534
4	C	26	50	20120601	17	774	15.16	0.00269935114580161	0.00484416299084583
4	C	26	50	20120601	17	776	15.2	0.00265567315992772	0.00522647441422996
4	C	26	50	20120601	17	778	15.24	0.00284613237144032	0.00520733303366325
4	C	26	50	20120601	17	780	15.28	0.00350982279626201	0.0052237520531224
4	C	26	50	20120601	17	782	15.32	0.00453545289810185	0.00546160863217793
4	C	26	50	20120601	17	784	15.36	0.00512412636450746	0.00580470391347745
4	C	26	50	20120601	17	786	15.4	0.00589668507068098	0.00589861971483431
4	C	26	50	20120601	17	788	15.44	0.0060996819925308	0.00588679618234609
4	C	26	50	20120601	17	790	15.48	0.00605712830643899	0.00569729156498809
4	C	26	50	20120601	17	792	15.52	0.00572868710607278	0.00540970133758459
4	C	26	50	20120601	17	794	15.56	0.00582295928924735	0.00515797061637539
4	C	26	50	20120601	17	796	15.6	0.00556121169337587	0.00534971464090941
4	C	26	50	20120601	17	798	15.64	0.00570323904012465	0.00549412210908367
4	C	26	50	20120601	17	800	15.68	0.00579851390071495	0.00520522726966887
4	C	26	50	20120601	17	802	15.72	0.00583449785770275	0.00569527418934137
4	C	26	50	20120601	17	804	15.76	0.00600808974405692	0.0055174538044357
4	C	26	50	20120601	17	806	15.8	0.00562687362907685	0.00547912932400217
4	C	26	50	20120601	17	808	15.84	0.005659334072974	0.00527857545608135
4	C	26	50	20120601	17	810	15.88	0.00544286323140867	0.00514211516102085
4	C	26	50	20120601	17	812	15.92	0.00501474401652572	0.0054906141523422
4	C	26	50	20120601	17	814	15.96	0.00512211252439464	0.00505886747967176
4	C	26	50	20120601	17	816	16	0.00558055601358879	0.00541040066619118
4	C	26	50	20120601	17	818	16.04	0.0054885960695887	0.005086115132378
4	C	26	50	20120601	17	820	16.08	0.00573211798817509	0.0054848300188721
4	C	26	50	20120601	17	822	16.12	0.00546163691644918	0.00561428571415817
4	C	26	50	20120601	17	824	16.16	0.00541342284057397	0.00500081754847025
4	C	26	50	20120601	17	826	16.2	0.00565448049202794	0.00555536816293614
4	C	26	50	20120601	17	828	16.24	0.00599255177964713	0.00534252548626508
4	C	26	50	20120601	17	830	16.28	0.00689899479087729	0.00541162820356332
4	C	26	50	20120601	17	832	16.32	0.0076350583018602	0.00525085121340459
4	C	26	50	20120601	17	834	16.36	0.00743504607773378	0.00547746055199857
4	C	26	50	20120601	17	836	16.4	0.00858911144906376	0.00501200107861081
4	C	26	50	20120601	17	838	16.44	0.00931758636078166	0.00538395275125446
4	C	26	50	20120601	17	840	16.48	0.0113579656053124	0.00529045343579172
4	C	26	50	20120601	17	842	16.52	0.0126891719026421	0.00528029231134607
4	C	26	50	20120601	17	844	16.56	0.0133973959125429	0.00540478553124178
4	C	26	50	20120601	17	846	16.6	0.0136107158862912	0.00583975519662087
4	C	26	50	20120601	17	848	16.64	0.0134605617613063	0.00629397937965167
4	C	26	50	20120601	17	850	16.68	0.0131591999222324	0.00744470374215122
4	C	26	50	20120601	17	852	16.72	0.0130120085746606	0.00801823805237163
4	C	26	50	20120601	17	854	16.76	0.012953735904823	0.00876169719317898
4	C	26	50	20120601	17	856	16.8	0.0127653626583149	0.0102005180715374
4	C	26	50	20120601	17	858	16.84	0.0119981779636784	0.0103126673283539
4	C	26	50	20120601	17	860	16.88	0.0116267511056877	0.0104627980481044
4	C	26	50	20120601	17	862	16.92	0.0110438885720992	0.0111845363535179
4	C	26	50	20120601	17	864	16.96	0.0108813897769283	0.0120202008043785
4	C	26	50	20120601	17	866	17	0.0108410493350616	0.0126794718118177
4	C	26	50	20120601	17	868	17.04	0.0105313648491732	0.0140190007559619
4	C	26	50	20120601	17	870	17.08	0.0107194693951044	0.0146984172355972
4	C	26	50	20120601	17	872	17.12	0.0108646808436889	0.0140135560337468
4	C	26	50	20120601	17	874	17.16	0.0106473586455590	0.0136960085204515
4	C	26	50	20120601	17	876	17.2	0.0108751177397792	0.0135897586555104
4	C	26	50	20120601	17	878	17.24	0.0105142528650685	0.0133487200959395
4	C	26	50	20120601	17	880	17.28	0.0104343992962691	0.0130125686032313
4	C	26	50	20120601	17	882	17.32	0.0102020581501068	0.0122901034627574
4	C	26	50	20120601	17	884	17.36	0.00996905939463802	0.0123830243648731
4	C	26	50	20120601	17	886	17.4	0.00881197107110778	0.0128730564353032
4	C	26	50	20120601	17	888	17.44	0.0078802306076739	0.0125687318188161
4	C	26	50	20120601	17	890	17.48	0.00725153489745312	0.0126600405174707
4	C	26	50	20120601	17	892	17.52	0.00643726608357775	0.0122225606230184
4	C	26	50	20120601	17	894	17.56	0.00496031800757779	0.0126634841274951
4	C	26	50	20120601	17	896	17.6	0.00323217731862911	0.0129641883572625
4	C	26	50	20120601	17	898	17.64	0.00151245756433759	0.0126477644366425
4	C	26	50	20120601	17	900	17.68	0.00123562243107593	0.0129309578740806
4	C	26	50	20120601	17	902	17.72	0.00071092749125733	0.0126862489353407
4	C	26	50	20120601	17	904	17.76	0.00097540402432945	0.0124267876278248
4	C	26	50	20120601	17	906	17.8	0.00060888894217295	0.0114026066706223
4	C	26	50	20120601	17	908	17.84	-0.000136373320926420	0.0116201834271934
4	C	26	50	20120601	17	910	17.88	-0.00129714567078663	0.0103798332801785
4	C	26	50	20120601	17	912	17.92	-0.00324987761557578	0.0104952613911394
4	C	26	50	20120601	17	914	17.96	-0.00509128973980268	0.0104507490192637
4	C	26	50	20120601	17	916	18	-0.00640829733296608	0.0106728300460309
4	C	26	50	20120601	17	918	18.04	-0.00782887485636988	0.0119948368841373
4	C	26	50	20120601	17	920	18.08	-0.00915759213782968	0.0132257047292165
4	C	26	50	20120601	17	922	18.12	-0.00979327406304858	0.0147287379743745
4	C	26	50	20120601	17	924	18.16	-0.0100497699768562	0.0145528522336221
4	C	26	50	20120601	17	926	18.2	-0.0103067325811394	0.0153865311286411
4	C	26	50	20120601	17	928	18.24	-0.0103318560850750	0.0146260165722715
4	C	26	50	20120601	17	930	18.28	-0.00973626711434938	0.0144901742885378
4	C	26	50	20120601	17	932	18.32	-0.0101329752317985	0.0141627626356449
4	C	26	50	20120601	17	934	18.36	-0.0103026808592832	0.0134692323046572
4	C	26	50	20120601	17	936	18.4	-0.0110787305516355	0.0133411752665843
4	C	26	50	20120601	17	938	18.44	-0.0119243949065955	0.0114819440514714
4	C	26	50	20120601	17	940	18.48	-0.0128203274826301	0.0104300237195071
4	C	26	50	20120601	17	942	18.52	-0.0144695126283915	0.00887926783768687
4	C	26	50	20120601	17	944	18.56	-0.0154622198384993	0.00804000279909656
4	C	26	50	20120601	17	946	18.6	-0.0159929034777798	0.00623977964487372
4	C	26	50	20120601	17	948	18.64	-0.0161937218036368	0.00561059603097393
4	C	26	50	20120601	17	950	18.68	-0.0163516187478757	0.00477571505442698
4	C	26	50	20120601	17	952	18.72	-0.0162903125899469	0.00420500917133132
4	C	26	50	20120601	17	954	18.76	-0.0160473506999312	0.00287211288879467
4	C	26	50	20120601	17	956	18.8	-0.0155998935287963	0.00149594167124941
4	C	26	50	20120601	17	958	18.84	-0.0162760290329669	0.000107891059780221
4	C	26	50	20120601	17	960	18.88	-0.0170120564815040	-0.00088552325710876
4	C	26	50	20120601	17	962	18.92	-0.0179281133165311	-0.00321749071078387
4	C	26	50	20120601	17	964	18.96	-0.0185790051086134	-0.00312097063515191
4	C	26	50	20120601	17	966	19	-0.0195828846058639	-0.00507619159581081
4	C	26	50	20120601	17	968	19.04	-0.0203968352216877	-0.00610538551582781
4	C	26	50	20120601	17	970	19.08	-0.0206537978259709	-0.0063428319729503
4	C	26	50	20120601	17	972	19.12	-0.0209418731286263	-0.0077273470505135
4	C	26	50	20120601	17	974	19.16	-0.0207168576087171	-0.0080980265673472
4	C	26	50	20120601	17	976	19.2	-0.0208306169476744	-0.00857314575576201
4	C	26	50	20120601	17	978	19.24	-0.020588885423458	-0.00888473942995971
4	C	26	50	20120601	17	980	19.28	-0.0203214576388133	-0.00950572060519771
4	C	26	50	20120601	17	982	19.32	-0.0195924234763421	-0.0103836714557867
4	C	26	50	20120601	17	984	19.36	-0.0187447650802591	-0.011180842427693
4	C	26	50	20120601	17	986	19.4	-0.0180705387643977	-0.0132872428181696
4	C	26	50	20120601	17	988	19.44	-0.0172649956482022	-0.0154208738907897
4	C	26	50	20120601	17	990	19.48	-0.0167061338036914	-0.0160809934263664
4	C	26	50	20120601	17	992	19.52	-0.0150812307047960	-0.0193222012056981
4	C	26	50	20120601	17	994	19.56	-0.0141701943279152	-0.0214435215492577
4	C	26	50	20120601	17	996	19.6	-0.0137242998627668	-0.0225577733439837
4	C	26	50	20120601	17	998	19.64	-0.0135163609716233	-0.0236693947014836
4	C	26	50	20120601	17	1000	19.68	-0.0134504232642776	-0.0252177110649087
4	C	26	50	20120601	17	1002	19.72	-0.0128374677510061	-0.0262249493193699
4	C	26	50	20120601	17	1004	19.76	-0.0131006811792350	-0.027174424020876
4	C	26	50	20120601	17	1006	19.8	-0.0133530829447795	-0.0269863689724194
4	C	26	50	20120601	17	1008	19.84	-0.0136293849195281	-0.0281961226090124
4	C	26	50	20120601	17	1010	19.88	-0.0137676384373857	-0.0292871035195695
4	C	26	50	20120601	17	1012	19.92	-0.0142453597787554	-0.029548450185896
4	C	26	50	20120601	17	1014	19.96	-0.0143219394431579	-0.0306368996541765
4	C	26	50	20120601	17	1016	20	-0.0136807350139779	-0.0299317727719773
4	C	26	50	20120601	17	1018	20.04	-0.0131882351408815	-0.0315369758759488
4	C	26	50	20120601	17	1020	20.08	-0.0122837748570658	-0.0328729127176446
4	C	26	50	20120601	17	1022	20.12	-0.0112680159658913	-0.0344066980367163
4	C	26	50	20120601	17	1024	20.16	-0.0106360039248668	-0.0359084514186003
4	C	26	50	20120601	17	1026	20.2	-0.0104208313313517	-0.0355874956506198
4	C	26	50	20120601	17	1028	20.24	-0.00941490122443568	-0.0360929355778119
4	C	26	50	20120601	17	1030	20.28	-0.00787623686857378	-0.037222892214148
4	C	26	50	20120601	17	1032	20.32	-0.00660040410327888	-0.0383902547992089
4	C	26	50	20120601	17	1034	20.36	-0.00543247583279308	-0.0397834672901807
4	C	26	50	20120601	17	1036	20.4	-0.00457744231298228	-0.0413559313501834
4	C	26	50	20120601	17	1038	20.44	-0.00317192616401778	-0.0426921510345916
4	C	26	50	20120601	17	1040	20.48	-0.00205908151178639	-0.0438451593519944
4	C	26	50	20120601	17	1042	20.52	-0.00121479601504965	-0.0445613170999801
4	C	26	50	20120601	17	1044	20.56	-0.00074902477828207	-0.0441654080131938
4	C	26	50	20120601	17	1046	20.6	-0.00055082274751548	-0.0438916869781964
4	C	26	50	20120601	17	1048	20.64	-0.0010273420073571	-0.0432967980431842
4	C	26	50	20120601	17	1050	20.68	-0.00101355342512396	-0.0427238294183888
4	C	26	50	20120601	17	1052	20.72	-0.0014113009895414	-0.0418291272081534
4	C	26	50	20120601	17	1054	20.76	-0.00211932700954348	-0.0421694577019385
4	C	26	50	20120601	17	1056	20.8	-0.00187120324002512	-0.0407763866323229
4	C	26	50	20120601	17	1058	20.84	-0.00183033246807254	-0.0398669058903607
4	C	26	50	20120601	17	1060	20.88	-0.00210978106799746	-0.038953465350424
4	C	26	50	20120601	17	1062	20.92	-0.00222610013350265	-0.0375615256516582
4	C	26	50	20120601	17	1064	20.96	-0.00250173035680917	-0.0362072747443298
4	C	26	50	20120601	17	1066	21	-0.00238972464266922	-0.0342310527122696
4	C	26	50	20120601	17	1068	21.04	-0.00238972464266922	-0.0342310527122696
4	C	26	50	20120601	17	1070	21.08	-0.00297860317004138	-0.0321397136962323
4	C	26	50	20120601	17	1072	21.12	-0.00316810778739938	-0.0309653507540376
4	C	26	50	20120601	17	1074	21.16	-0.00338264398481138	-0.0298574558492746
4	C	26	50	20120601	17	1076	21.2	-0.00339996810095048	-0.0279484796721052
4	C	26	50	20120601	17	1078	21.24	-0.00314385402480468	-0.0269916227758036
4	C	26	50	20120601	17	1080	21.28	-0.00290937741616318	-0.0255129210749863
4	C	26	50	20120601	17	1082	21.32	-0.00269795248858844	-0.0239729839269182
4	C	26	50	20120601	17	1084	21.36	-0.00168657765945732	-0.0229693872723802
4	C	26	50	20120601	17	1086	21.4	-0.00133507487852948	-0.0227775492026443
4	C	26	50	20120601	17	1088	21.44	-0.00078996626091278	-0.0211003626283479
4	C	26	50	20120601	17	1090	21.48	0.00027331020595744	-0.0212994131872519
4	C	26	50	20120601	17	1092	21.52	0.00106930030953914	-0.0203661029467638
4	C	26	50	20120601	17	1094	21.56	0.00230907062899351	-0.018743505015975
4	C	26	50	20120601	17	1096	21.6	0.0029909336980917	-0.0189233222704307
4	C	26	50	20120601	17	1098	21.64	0.00412739571681472	-0.0187819009141934
4	C	26	50	20120601	17	1100	21.68	0.00417201415470759	-0.0185391511562121
4	C	26	50	20120601	17	1102	21.72	0.00493858861619192	-0.0181399893782323
4	C	26	50	20120601	17	1104	21.76	0.005241371739896	-0.0178479542776022
4	C	26	50	20120601	17	1106	21.8	0.00665410037802861	-0.0180938153054208
4	C	26	50	20120601	17	1108	21.84	0.00764546408525215	-0.0175257257174155
4	C	26	50	20120601	17	1110	21.88	0.00801620017062825	-0.0172278216305016
4	C	26	50	20120601	17	1112	21.92	0.0084575762234449	-0.0168826120999264
4	C	26	50	20120601	17	1114	21.96	0.00873363071082012	-0.0157983345616549
4	C	26	50	20120601	17	1116	22	0.00943345429216045	-0.0150017787726483
4	C	26	50	20120601	17	1118	22.04	0.0106219593699788	-0.0141183195602338
4	C	26	50	20120601	17	1120	22.08	0.0100024631189813	-0.0136081420176077
4	C	26	50	20120601	17	1122	22.12	0.0117760990582315	-0.0126534771523278
4	C	26	50	20120601	17	1124	22.16	0.0116244953643451	-0.0125783824121657
4	C	26	50	20120601	17	1126	22.2	0.0119134474794092	-0.0125243311698118
4	C	26	50	20120601	17	1128	22.24	0.0114698581823674	-0.0119421913700644
4	C	26	50	20120601	17	1130	22.28	0.0118440944463104	-0.0120875371689373
4	C	26	50	20120601	17	1132	22.32	0.0115932412446166	-0.0115823518001864
4	C	26	50	20120601	17	1134	22.36	0.0119089573513486	-0.0111088094598935
4	C	26	50	20120601	17	1136	22.4	0.0114579080777653	-0.0115454337551406
4	C	26	50	20120601	17	1138	22.44	0.0113493318315141	-0.0111860467336026
4	C	26	50	20120601	17	1140	22.48	0.0114957877880335	-0.0109281507483682
4	C	26	50	20120601	17	1142	22.52	0.0112191958995046	-0.0112562200105675
4	C	26	50	20120601	17	1144	22.56	0.0114468772119788	-0.0104260837205223
4	C	26	50	20120601	17	1146	22.6	0.0116488693350926	-0.00925309256548321
4	C	26	50	20120601	17	1148	22.64	0.0117826539380931	-0.00792486318770241
4	C	26	50	20120601	17	1150	22.68	0.0118841661876002	-0.00722315870232411
4	C	26	50	20120601	17	1152	22.72	0.0130204797138992	-0.00456359574799311
4	C	26	50	20120601	17	1154	22.76	0.0139232005150332	-0.00255764694685184
4	C	26	50	20120601	17	1156	22.8	0.0146208674206909	-0.00051626502490533
4	C	26	50	20120601	17	1158	22.84	0.013925123845478	-0.000166621934812018
4	C	26	50	20120601	17	1160	22.88	0.0134495287741994	0.00138999374090389
4	C	26	50	20120601	17	1162	22.92	0.0124567105483270	0.00288640351684245
4	C	26	50	20120601	17	1164	22.96	0.0106548469063718	0.00447521588562613
4	C	26	50	20120601	17	1166	23	0.0089433607034404	0.00720844310310083
4	C	26	50	20120601	17	1168	23.04	0.00832673318465414	0.00992994366171633
4	C	26	50	20120601	17	1170	23.08	0.00846380583418715	0.0114390580251925
4	C	26	50	20120601	17	1172	23.12	0.00871885217909333	0.0110234842988213
4	C	26	50	20120601	17	1174	23.16	0.0110226484986060	0.0132042016120006
4	C	26	50	20120601	17	1176	23.2	0.0131803636281933	0.0142359340453621
4	C	26	50	20120601	17	1178	23.24	0.0147969313523521	0.0150261456723280
4	C	26	50	20120601	17	1180	23.28	0.0175727659960340	0.0159901987943417
4	C	26	50	20120601	17	1182	23.32	0.0196508220111867	0.0151637217818892
4	C	26	50	20120601	17	1184	23.36	0.0201445168947433	0.0150644510608784
4	C	26	50	20120601	17	1186	23.4	0.0207974239411519	0.0137253675940064
4	C	26	50	20120601	17	1188	23.44	0.0209895731378716	0.0131478452015401
4	C	26	50	20120601	17	1190	23.48	0.0211403848721630	0.0129068066419692
4	C	26	50	20120601	17	1192	23.52	0.0215715149477203	0.0118059050232721
4	C	26	50	20120601	17	1194	23.56	0.0225255080615581	0.0100040908787916
4	C	26	50	20120601	17	1196	23.6	0.0232245538254391	0.00892193466086366
4	C	26	50	20120601	17	1198	23.64	0.0244876869529439	0.0071065511372522
4	C	26	50	20120601	17	1200	23.68	0.0253224265081346	0.00711100590997367
4	C	26	50	20120601	17	1202	23.72	0.0274323624325172	0.00381963597558464
4	C	26	50	20120601	17	1204	23.76	0.0275884916098032	0.00337274448987474
4	C	26	50	20120601	17	1206	23.8	0.0278639097010753	0.00387132548128938
4	C	26	50	20120601	17	1208	23.84	0.0277593993188159	0.00455835042989023
4	C	26	50	20120601	17	1210	23.88	0.0271629547488851	0.00544287030247648
4	C	26	50	20120601	17	1212	23.92	0.0272439891860091	0.00519170597379902
4	C	26	50	20120601	17	1214	23.96	0.0268770007665733	0.00534444103853531
4	C	26	50	20120601	17	1216	24	0.026470414367391	0.00614672439246957
4	C	26	50	20120601	17	1218	24.04	0.0262151488193826	0.00736874633171616
4	C	26	50	20120601	17	1220	24.08	0.0256684138561692	0.00861707264322289
4	C	26	50	20120601	17	1222	24.12	0.0255209113816137	0.00976201994332015
4	C	26	50	20120601	17	1224	24.16	0.0254143221054176	0.0109171071546596
4	C	26	50	20120601	17	1226	24.2	0.0246458879530988	0.0122806423740251
4	C	26	50	20120601	17	1228	24.24	0.0237638712385179	0.0120823413483091
4	C	26	50	20120601	17	1230	24.28	0.0227496396979908	0.0135136244683801
4	C	26	50	20120601	17	1232	24.32	0.0214581445174926	0.0135717840011327
4	C	26	50	20120601	17	1234	24.36	0.0201093171191759	0.0150545374238062
4	C	26	50	20120601	17	1236	24.4	0.018551851501109	0.0162010325806474
4	C	26	50	20120601	17	1238	24.44	0.0176506644145834	0.0182707843337619
4	C	26	50	20120601	17	1240	24.48	0.0169168926366783	0.0191381992933113
4	C	26	50	20120601	17	1242	24.52	0.0154016476574093	0.0216861030158252
4	C	26	50	20120601	17	1244	24.56	0.0145449100102558	0.0231414772639311
4	C	26	50	20120601	17	1246	24.6	0.0135855499559488	0.0242015293238791
4	C	26	50	20120601	17	1248	24.64	0.0128152843970667	0.0238064829073658
4	C	26	50	20120601	17	1250	24.68	0.0126869515873491	0.0230690341741986
4	C	26	50	20120601	17	1252	24.72	0.0119894685294545	0.022358243366682
4	C	26	50	20120601	17	1254	24.76	0.0117830852732296	0.0223099267603235
4	C	26	50	20120601	17	1256	24.8	0.0123973560051142	0.0217836201120186
4	C	26	50	20120601	17	1258	24.84	0.0121005762179824	0.0213307252897364
4	C	26	50	20120601	17	1260	24.88	0.0115667742377968	0.0203110136716551
4	C	26	50	20120601	17	1262	24.92	0.0110595736147195	0.0197718376799326
4	C	26	50	20120601	17	1264	24.96	0.0103856442837063	0.0181439930168274
4	C	26	50	20120601	17	1266	25	0.00957725859825036	0.0168567121927451
4	C	26	50	20120601	17	1268	25.04	0.00890218375425156	0.0151860451429712
4	C	26	50	20120601	17	1270	25.08	0.00865987240247456	0.0143010585799094
4	C	26	50	20120601	17	1272	25.12	0.0079490038132121	0.0133132162644562
4	C	26	50	20120601	17	1274	25.16	0.00735726857444395	0.0124925622763467
4	C	26	50	20120601	17	1276	25.2	0.00789375048933018	0.0129879330029747
4	C	26	50	20120601	17	1278	25.24	0.00849913288897523	0.0132552900769414
4	C	26	50	20120601	17	1280	25.28	0.0090328924427539	0.0137389581863408
4	C	26	50	20120601	17	1282	25.32	0.00898066553589546	0.0133078917503938
4	C	26	50	20120601	17	1284	25.36	0.00877549850333418	0.0138450029903153
4	C	26	50	20120601	17	1286	25.4	0.008588143490591	0.0146788233066905
4	C	26	50	20120601	17	1288	25.44	0.00909274903178134	0.0143972109600152
4	C	26	50	20120601	17	1290	25.48	0.00904304649613174	0.0146235346274695
4	C	26	50	20120601	17	1292	25.52	0.00898893161416753	0.0139444929144283
4	C	26	50	20120601	17	1294	25.56	0.00883519245780195	0.0144800131640921
4	C	26	50	20120601	17	1296	25.6	0.00897642289520834	0.0145260811708864
4	C	26	50	20120601	17	1298	25.64	0.00891026598476053	0.0140029211477577
4	C	26	50	20120601	17	1300	25.68	0.00913608760640026	0.0140654859557571
4	C	26	50	20120601	17	1302	25.72	0.00899342881329588	0.0140953187908554
4	C	26	50	20120601	17	1304	25.76	0.00885078416232711	0.0141251516259536
4	C	26	50	20120601	17	1306	25.8	0.00918847007675056	0.0141946460804086
4	C	26	50	20120601	17	1308	25.84	0.00909668054548474	0.0142834657631935
4	C	26	50	20120601	17	1310	25.88	0.00907305610792529	0.0144344684163159
4	C	26	50	20120601	17	1312	25.92	0.00897165699550314	0.0146738523460188
4	C	26	50	20120601	17	1314	25.96	0.00889548745303373	0.0145618183476076
4	C	26	50	20120601	17	1316	26	0.00886800221244901	0.0147787516370078
4	C	26	50	20120601	17	1318	26.04	0.00922425675094641	0.0146447549019729
4	C	26	50	20120601	17	1320	26.08	0.00915727959663242	0.0145738038075487
4	C	26	50	20120601	17	1322	26.12	0.00921862110990036	0.0145710390200342
4	C	26	50	20120601	17	1324	26.16	0.00928560533528216	0.0143662113987279
4	C	26	50	20120601	17	1326	26.2	0.00918690737076414	0.0146529856249060
4	C	26	50	20120601	17	1328	26.24	0.00920697506121421	0.0144955412290070
4	C	26	50	20120601	17	1330	26.28	0.00935685341455452	0.0142633839306078
4	C	26	50	20120601	17	1332	26.32	0.00901902607877483	0.0145659407801419
4	C	26	50	20120601	17	1334	26.36	0.00887722288487568	0.0148183496167542
4	C	26	50	20120601	17	1336	26.4	0.00918687908649289	0.0145908875073822
4	C	26	50	20120601	17	1338	26.44	0.00894811741075744	0.0142131652070079
4	C	26	50	20120601	17	1340	26.48	0.00913648358619773	0.0145068478664381
4	C	26	50	20120601	17	1342	26.52	0.00889526117886375	0.0144313854307499
4	C	26	50	20120601	17	1344	26.56	0.0091001170844413	0.0143790100314674
4	C	26	50	20120601	17	1346	26.6	0.00901017310187437	0.0146710027056906
4	C	26	50	20120601	17	1348	26.64	0.0089239555720443	0.0139842111023275
4	C	26	50	20120601	17	1350	26.68	0.00891606426036626	0.0143054072866137
4	C	26	50	20120601	17	1352	26.72	0.00911342483406323	0.0144700005320705
4	C	26	50	20120601	17	1354	26.76	0.00914829934051135	0.0147368909155615
4	C	26	50	20120601	17	1356	26.8	0.00920227987218713	0.0145610758854873
4	C	26	50	20120601	17	1358	26.84	0.00926126671987372	0.0141878507842414
4	C	26	50	20120601	17	1360	26.88	0.00936195165444687	0.0144741371067404
4	C	26	50	20120601	17	1362	26.92	0.0093808031212333	0.0142567441979324
4	C	26	50	20120601	17	1364	26.96	0.00951509684111625	0.0143061426776661
4	C	26	50	20120601	17	1366	27	0.0093592292933393	0.0142273356269029
4	C	26	50	20120601	17	1368	27.04	0.00951790405503756	0.0137613946845078
4	C	26	50	20120601	17	1370	27.08	0.009434260393891	0.013317168991363
4	C	26	50	20120601	17	1372	27.12	0.009329849006581	0.0138084384986602
4	C	26	50	20120601	17	1374	27.16	0.00932078389764619	0.0134149901434724
4	C	26	50	20120601	17	1376	27.2	0.00924356076607281	0.0135929618492292
4	C	26	50	20120601	17	1378	27.24	0.00927892317619994	0.0133857300648668
4	C	26	50	20120601	17	1380	27.28	0.00922656899012089	0.0138335832157992
4	C	26	50	20120601	17	1382	27.32	0.00900096657158332	0.0132741132594566
4	C	26	50	20120601	17	1384	27.36	0.00886033010387313	0.0134848805777248
4	C	26	50	20120601	17	1386	27.4	0.00925090053446152	0.0138334205812395
4	C	26	50	20120601	17	1388	27.44	0.00896509504457373	0.0136619118314627
4	C	26	50	20120601	17	1390	27.48	0.00921156418422411	0.0133317353910555
4	C	26	50	20120601	17	1392	27.52	0.00931676046006124	0.0129808619351629
4	C	26	50	20120601	17	1394	27.56	0.00936859845819002	0.0128653701845917
4	C	26	50	20120601	17	1396	27.6	0.00956610045324324	0.0125257821529268
4	C	26	50	20120601	17	1398	27.64	0.00980977652110793	0.0121681204719349
4	C	26	50	20120601	17	1400	27.68	0.00987204434425922	0.0119704134159151
4	C	26	50	20120601	17	1402	27.72	0.00998520052113216	0.0101319591193539
4	C	26	50	20120601	17	1404	27.76	0.0103477080048956	0.0078759045283866
4	C	26	50	20120601	17	1406	27.8	0.0112961503305011	0.00594712936134405
4	C	26	50	20120601	17	1408	27.84	0.0108278469443501	0.00358880025975952
4	C	26	50	20120601	17	1410	27.88	0.0101593842558622	0.00209798652688726
4	C	26	50	20120601	17	1412	27.92	0.0092324733317438	1.60025335650300e-05
4	C	26	50	20120601	17	1414	27.96	0.00793773253111998	-0.00135554420563127
4	C	26	50	20120601	17	1416	28	0.00733732109214667	-0.00184386507765089
4	C	26	50	20120601	17	1418	28.04	0.00568112851818373	-0.00213395563463267
4	C	26	50	20120601	17	1420	28.08	0.00447607714168562	-0.00204675522637674
4	C	26	50	20120601	17	1422	28.12	0.00248025410965096	-0.00102717795858386
4	C	26	50	20120601	17	1424	28.16	0.00137592019463794	-0.000279536988272579
4	C	26	50	20120601	17	1426	28.2	-0.00065099856520618	0.00091472111031751
4	C	26	50	20120601	17	1428	28.24	-0.00166959295457321	0.00198554240654298
4	C	26	50	20120601	17	1430	28.28	-0.00219854418223981	0.00278961474063364
4	C	26	50	20120601	17	1432	28.32	-0.00165971467284004	0.00194230282687342
4	C	26	50	20120601	17	1434	28.36	-0.00173788532750021	0.00200941433147584
4	C	26	50	20120601	17	1436	28.4	-0.00208296757885487	0.00194216847658500
4	C	26	50	20120601	17	1438	28.44	-0.00189709749035217	0.00116354491554924
4	C	26	50	20120601	17	1440	28.48	-0.0015489676087706	0.00055831100832824
4	C	26	50	20120601	17	1442	28.52	-0.0017228027398575	0.00067868886675744
4	C	26	50	20120601	17	1444	28.56	-0.00185143253442314	0.000559548445195322
4	C	26	50	20120601	17	1446	28.6	-0.00187610349001874	0.000685759934569301
4	C	26	50	20120601	17	1448	28.64	-0.00210423027976515	3.15588827511301e-05
4	C	26	50	20120601	17	1450	28.68	-0.00160306834859918	0.000500547455373111
4	C	26	50	20120601	17	1452	28.72	-0.00168099151588594	0.000614108804431671
4	C	26	50	20120601	17	1454	28.76	-0.00103556565922229	0.000111942781636421
4	C	26	50	20120601	17	1456	28.8	-0.00029015490369887	0.00072006168452466
4	C	26	50	20120601	17	1458	28.84	7.03705597568998e-05	0.00063467146962858
4	C	26	50	20120601	17	1460	28.88	0.00078459649201644	0.000692733421645362
4	C	26	50	20120601	17	1462	28.92	0.00171051463821404	0.000366286262402100
4	C	26	50	20120601	17	1464	28.96	0.00194353319267269	0.00069669039119288
4	C	26	50	20120601	17	1466	29	0.00244168426316436	0.000510048142085131
4	C	26	50	20120601	17	1468	29.04	0.00303506069677164	0.00119111854448161
4	C	26	50	20120601	17	1470	29.08	0.00388133457777708	0.00180608082679818
4	C	26	50	20120601	17	1472	29.12	0.0047126538574672	0.00181822679997862
4	C	26	50	20120601	17	1474	29.16	0.00562831471269691	0.00276481650581743
4	C	26	50	20120601	17	1476	29.2	0.00615025851216195	0.00271135923315972
4	C	26	50	20120601	17	1478	29.24	0.00687555915082842	0.00374640092625715
4	C	26	50	20120601	17	1480	29.28	0.00698840632203798	0.00378244215889423
4	C	26	50	20120601	17	1482	29.32	0.00724063131088723	0.0040831888150685
4	C	26	50	20120601	17	1484	29.36	0.00726383148437796	0.00425424501650533
4	C	26	50	20120601	17	1486	29.4	0.0070755360196158	0.00403067906549758
4	C	26	50	20120601	17	1488	29.44	0.00673282186887133	0.00437289824149522
4	C	26	50	20120601	17	1490	29.48	0.00643552447957569	0.00475267256574845
4	C	26	50	20120601	17	1492	29.52	0.00638613094958947	0.00468577531450073
4	C	26	50	20120601	17	1494	29.56	0.00614280772800858	0.004303591877444
4	C	26	50	20120601	17	1496	29.6	0.00570948646995779	0.00470464078200144
4	C	26	50	20120601	17	1498	29.64	0.00607703972629042	0.00428893355387
4	C	26	50	20120601	17	1500	29.68	0.00621139142892943	0.00464613420124064
4	C	26	50	20120601	17	1502	29.72	0.00672994889401936	0.00436263317235273
4	C	26	50	20120601	17	1504	29.76	0.00704544367632884	0.00470812766696082
4	C	26	50	20120601	17	1506	29.8	0.00702954225903351	0.00469823382887846
4	C	26	50	20120601	17	1508	29.84	0.00757587205006133	0.00462981205541051
4	C	26	50	20120601	17	1510	29.88	0.00847833970696766	0.00413792170835946
4	C	26	50	20120601	17	1512	29.92	0.0103201534678463	0.00369265515403273
4	C	26	50	20120601	17	1514	29.96	0.0127038832592246	0.00120450407584947
4	C	26	50	20120601	17	1516	30	0.0153959625188885	0.00093101992162386
4	C	26	50	20120601	17	1518	30.04	0.0162239279911155	0.00178034001864264
4	C	26	50	20120601	17	1520	30.08	0.0157943323372734	0.0017429482120535
4	C	26	50	20120601	17	1522	30.12	0.0155232558816377	0.00242809225661639
4	C	26	50	20120601	17	1524	30.16	0.0148293437129881	0.00352143490382265
4	C	26	50	20120601	17	1526	30.2	0.0149550602276153	0.00404392317550921
4	C	26	50	20120601	17	1528	30.24	0.0150395948433061	0.00511108165860813
4	C	26	50	20120601	17	1530	30.28	0.0147449434475857	0.00674060923585253
4	C	26	50	20120601	17	1532	30.32	0.0143565509058834	0.00803090233482268
4	C	26	50	20120601	17	1534	30.36	0.0132159240282192	0.00978780105656221
4	C	26	50	20120601	17	1536	30.4	0.0127282898275947	0.0115823665787181
4	C	26	50	20120601	17	1538	30.44	0.0122378185731429	0.0136683111478324
4	C	26	50	20120601	17	1540	30.48	0.0124615966561850	0.0137689395138631
4	C	26	50	20120601	17	1542	30.52	0.0133459114678047	0.0141909903383499
4	C	26	50	20120601	17	1544	30.56	0.0143154397176252	0.0146998385202274
4	C	26	50	20120601	17	1546	30.6	0.0151234407369921	0.0146309055085566
4	C	26	50	20120601	17	1548	30.64	0.0163543276739544	0.0144220707131213
4	C	26	50	20120601	17	1550	30.68	0.0179285290953184	0.0141736945064821
4	C	26	50	20120601	17	1552	30.72	0.0196064934870741	0.0134677190961454
4	C	26	50	20120601	17	1554	30.76	0.0219360497066254	0.0133263755216541
4	C	26	50	20120601	17	1556	30.8	0.023011000506453	0.0119612280988275
4	C	26	50	20120601	17	1558	30.84	0.024824333420399	0.0112543758760822
4	C	26	50	20120601	17	1560	30.88	0.0256413316664498	0.0101638687270685
4	C	26	50	20120601	17	1562	30.92	0.0262077949088583	0.00879003096190112
4	C	26	50	20120601	17	1564	30.96	0.0277959567394033	0.00703131497573394
4	C	26	50	20120601	17	1566	31	0.0289284589601517	0.00617854419762297
4	C	26	50	20120601	17	1568	31.04	0.0301673807514686	0.00474120824350507
4	C	26	50	20120601	17	1570	31.08	0.0312641740797671	0.00373831869574819
4	C	26	50	20120601	17	1572	31.12	0.0319855644179336	0.00251601391378912
4	C	26	50	20120601	17	1574	31.16	0.0327375017690474	0.0020894871033774
4	C	26	50	20120601	17	1576	31.2	0.0323163489701727	0.0012999316715045
4	C	26	50	20120601	17	1578	31.24	0.0325344914121687	0.000182207982482922
4	C	26	50	20120601	17	1580	31.28	0.0325402189770963	-0.000727626312869809
4	C	26	50	20120601	17	1582	31.32	0.032516813742639	-0.00153266738325069
4	C	26	50	20120601	17	1584	31.36	0.0332840246002264	-0.00223369304611903
4	C	26	50	20120601	17	1586	31.4	0.0341994450391505	-0.00322746091639861
4	C	26	50	20120601	17	1588	31.44	0.0355588578259817	-0.00466974661798481
4	C	26	50	20120601	17	1590	31.48	0.0366687326297321	-0.00472150683436771
4	C	26	50	20120601	17	1592	31.52	0.0384190340452031	-0.00536447903050061
4	C	26	50	20120601	17	1594	31.56	0.0397795782028842	-0.00527333296640561
4	C	26	50	20120601	17	1596	31.6	0.0407213030140684	-0.00645024149301251
4	C	26	50	20120601	17	1598	31.64	0.0415378699249827	-0.0078822741462715
4	C	26	50	20120601	17	1600	31.68	0.042193004357752	-0.0090968714643157
4	C	26	50	20120601	17	1602	31.72	0.0424967067202716	-0.010342581480732
4	C	26	50	20120601	17	1604	31.76	0.0428770594578719	-0.0137881006934197
4	C	26	50	20120601	17	1606	31.8	0.0428784029607561	-0.0140581447731548
4	C	26	50	20120601	17	1608	31.84	0.0427731854717156	-0.0140615388857045
4	C	26	50	20120601	17	1610	31.88	0.0418462674765293	-0.0149785573859541
4	C	26	50	20120601	17	1612	31.92	0.0416118191521591	-0.0160110464235715
4	C	26	50	20120601	17	1614	31.96	0.0408666488129413	-0.0175693895611538
4	C	26	50	20120601	17	1616	32	0.0398791529798109	-0.0199177831053559
4	C	26	50	20120601	17	1618	32.04	0.0394747091141756	-0.0203432987530705
4	C	26	50	20120601	17	1620	32.08	0.0383948156379475	-0.0218925697106502
4	C	26	50	20120601	17	1622	32.12	0.0375095603743088	-0.0219865724861412
4	C	26	50	20120601	17	1624	32.16	0.0372219305489256	-0.0218447056526317
4	C	26	50	20120601	17	1626	32.2	0.0362651797186411	-0.0219090877250588
4	C	26	50	20120601	17	1628	32.24	0.0350906612129546	-0.0231264569016851
4	C	26	50	20120601	17	1630	32.28	0.0345094477230905	-0.0235232569430158
4	C	26	50	20120601	17	1632	32.32	0.0337223035253415	-0.0242624593010004
4	C	26	50	20120601	17	1634	32.36	0.0325730853002859	-0.0251665943156968
4	C	26	50	20120601	17	1636	32.4	0.0314610255365816	-0.0264517538194355
4	C	26	50	20120601	17	1638	32.44	0.0307140732882752	-0.027011039928015
4	C	26	50	20120601	17	1640	32.48	0.0298158284730661	-0.0281675201397134
4	C	26	50	20120601	17	1642	32.52	0.0290656376757019	-0.02988093179441
4	C	26	50	20120601	17	1644	32.56	0.0284222412155002	-0.0316408498621052
4	C	26	50	20120601	17	1646	32.6	0.0286952551437163	-0.0319490777080244
4	C	26	50	20120601	17	1648	32.64	0.028913185453678	-0.0321426835447133
4	C	26	50	20120601	17	1650	32.68	0.0296263733531828	-0.0334873177998176
4	C	26	50	20120601	17	1652	32.72	0.0301687242543529	-0.034950604572805
4	C	26	50	20120601	17	1654	32.76	0.030755198618669	-0.0371832235237234
4	C	26	50	20120601	17	1656	32.8	0.0310655477849318	-0.0386808049755984
4	C	26	50	20120601	17	1658	32.84	0.0309749674062618	-0.0381021794965535
4	C	26	50	20120601	17	1660	32.88	0.0308614767678813	-0.0388087913029932
4	C	26	50	20120601	17	1662	32.92	0.0299621076528902	-0.0388635920785351
4	C	26	50	20120601	17	1664	32.96	0.0296632843271607	-0.0388286610035445
4	C	26	50	20120601	17	1666	33	0.028995987657755	-0.0394584810135474
4	C	26	50	20120601	17	1668	33.04	0.028637838073084	-0.0390221254188772
4	C	26	50	20120601	17	1670	33.08	0.0282125840548784	-0.0382812189335499
4	C	26	50	20120601	17	1672	33.12	0.0281546012988211	-0.037753293010716
4	C	26	50	20120601	17	1674	33.16	0.0275945020174432	-0.0370001535780742
4	C	26	50	20120601	17	1676	33.2	0.0270114924763549	-0.0368702580623703
4	C	26	50	20120601	17	1678	33.24	0.026002026835533	-0.0362478626735699
4	C	26	50	20120601	17	1680	33.28	0.0251628325076208	-0.0354107896660012
4	C	26	50	20120601	17	1682	33.32	0.0236746555759356	-0.034883853692661
4	C	26	50	20120601	17	1684	33.36	0.0227178693903121	-0.0333905148814732
4	C	26	50	20120601	17	1686	33.4	0.0221103939545947	-0.0324850646481638
4	C	26	50	20120601	17	1688	33.44	0.0214730079020332	-0.0316081108181362
4	C	26	50	20120601	17	1690	33.48	0.0207775683827362	-0.0312267681310423
4	C	26	50	20120601	17	1692	33.52	0.0207956703163346	-0.0291963817195433
4	C	26	50	20120601	17	1694	33.56	0.0205341115179737	-0.028615776341511
4	C	26	50	20120601	17	1696	33.6	0.0208941702909539	-0.0270727279236057
4	C	26	50	20120601	17	1698	33.64	0.0205371520771328	-0.0265530751501117
4	C	26	50	20120601	17	1700	33.68	0.0198209943291471	-0.0251817122586785
4	C	26	50	20120601	17	1702	33.72	0.0194112966601276	-0.024039593385706
4	C	26	50	20120601	17	1704	33.76	0.018519422877017	-0.0237688421991897
4	C	26	50	20120601	17	1706	33.8	0.0181291706444801	-0.022499656237638
4	C	26	50	20120601	17	1708	33.84	0.0173918704037369	-0.0225195259381893
4	C	26	50	20120601	17	1710	33.88	0.0167887083193848	-0.0212796849080568
4	C	26	50	20120601	17	1712	33.92	0.0163434431792716	-0.0209137571487928
4	C	26	50	20120601	17	1714	33.96	0.0160797630605672	-0.0204854625714281
4	C	26	50	20120601	17	1716	34	0.0158246389339151	-0.0195727291382725
4	C	26	50	20120601	17	1718	34.04	0.0156133554276965	-0.0183395349118831
4	C	26	50	20120601	17	1720	34.08	0.0148385785275504	-0.018443126055327
4	C	26	50	20120601	17	1722	34.12	0.0143052078825014	-0.0180392973725913
4	C	26	50	20120601	17	1724	34.16	0.0140277391815638	-0.0177341100858312
4	C	26	50	20120601	17	1726	34.2	0.0133820092689843	-0.0179660411100604
4	C	26	50	20120601	17	1728	34.24	0.0129409867695582	-0.018220245997897
4	C	26	50	20120601	17	1730	34.28	0.0121507242309041	-0.0189563441571122
4	C	26	50	20120601	17	1732	34.32	0.0120551941047658	-0.0188466718953501
4	C	26	50	20120601	17	1734	34.36	0.0119135606164942	-0.0195831236079559
4	C	26	50	20120601	17	1736	34.4	0.0119303897578864	-0.0200902605914229
4	C	26	50	20120601	17	1738	34.44	0.0119470774779224	-0.0201789317817837
4	C	26	50	20120601	17	1740	34.48	0.0117012871607819	-0.0211014232885197
4	C	26	50	20120601	17	1742	34.52	0.0116396981601406	-0.0215744070144554
4	C	26	50	20120601	17	1744	34.56	0.0113371978791490	-0.0213013223755611
4	C	26	50	20120601	17	1746	34.6	0.0116027871861627	-0.0209016656228345
4	C	26	50	20120601	17	1748	34.64	0.0119899281488623	-0.021164780056114
4	C	26	50	20120601	17	1750	34.68	0.0119675835745768	-0.0215570828983163
4	C	26	50	20120601	17	1752	34.72	0.0117989386072638	-0.021179700009197
4	C	26	50	20120601	17	1754	34.76	0.0122328193281999	-0.0217490623894084
4	C	26	50	20120601	17	1756	34.8	0.0122693060381091	-0.021782154986768
4	C	26	50	20120601	17	1758	34.84	0.0123004894471594	-0.0224163590588142
4	C	26	50	20120601	17	1760	34.88	0.0121912414494661	-0.0234838781663715
4	C	26	50	20120601	17	1762	34.92	0.0117879784521554	-0.0234642913085326
4	C	26	50	20120601	17	1764	34.96	0.0113504207759572	-0.0236454520658726
4	C	26	50	20120601	17	1766	35	0.0113562897622410	-0.0225678920420225
4	C	26	50	20120601	17	1768	35.04	0.0110180805887995	-0.0223373045206775
4	C	26	50	20120601	17	1770	35.08	0.0110430414581754	-0.021820904438377
4	C	26	50	20120601	17	1772	35.12	0.0107938570284852	-0.0214568858674221
4	C	26	50	20120601	17	1774	35.16	0.0104669615635427	-0.0209015949121564
4	C	26	50	20120601	17	1776	35.2	0.0110961451774425	-0.0209935187937106
4	C	26	50	20120601	17	1778	35.24	0.0113408748344112	-0.0203396571531474
4	C	26	50	20120601	17	1780	35.28	0.0111887054550998	-0.0206158530618789
4	C	26	50	20120601	17	1782	35.32	0.0110913368513304	-0.0190675013431147
4	C	26	50	20120601	17	1784	35.36	0.0110549208520993	-0.0191590716712783
4	C	26	50	20120601	17	1786	35.4	0.0112995090877118	-0.018624286812667
4	C	26	50	20120601	17	1788	35.44	0.0110684973022981	-0.0175875975607694
4	C	26	50	20120601	17	1790	35.48	0.0110612141024519	-0.016122543020829
4	C	26	50	20120601	17	1792	35.52	0.0109969380960420	-0.0151639183575743
4	C	26	50	20120601	17	1794	35.56	0.0105961499724655	-0.0136031922701394
4	C	26	50	20120601	17	1796	35.6	0.00981097860263595	-0.0126402542555196
4	C	26	50	20120601	17	1798	35.64	0.00940128093361646	-0.0124132729787587
4	C	26	50	20120601	17	1800	35.68	0.00892348888156871	-0.011218616071944
4	C	26	50	20120601	17	1802	35.72	0.00808769573727403	-0.00776396811071121
4	C	26	50	20120601	17	1804	35.76	0.00791045942256962	-0.00559112089600651
4	C	26	50	20120601	17	1806	35.8	0.00763806067725312	-0.00393289185451371
4	C	26	50	20120601	17	1808	35.84	0.0078508573919834	-0.00212392886047544
4	C	26	50	20120601	17	1810	35.88	0.00775457066158923	-0.00126627197450647
4	C	26	50	20120601	17	1812	35.92	0.00794480359893185	-0.000437903451414239
4	C	26	50	20120601	17	1814	35.96	0.00783544953522135	-0.000468528246107429
4	C	26	50	20120601	17	1816	36	0.0082658017933193	-0.00044903331215012
4	C	26	50	20120601	17	1818	36.04	0.00839948740137042	-0.000345979569859989
4	C	26	50	20120601	17	1820	36.08	0.0090859325224107	-0.000132009057872940
4	C	26	50	20120601	17	1822	36.12	0.00968533986975472	-0.000235847688690189
4	C	26	50	20120601	17	1824	36.16	0.0092862205181818	0.00107229985650493
4	C	26	50	20120601	17	1826	36.2	0.00960972894164245	0.00176515843605057
4	C	26	50	20120601	17	1828	36.24	0.0100906032721494	0.00321662167654979
4	C	26	50	20120601	17	1830	36.28	0.0105843080552010	0.00348152084734502
4	C	26	50	20120601	17	1832	36.32	0.0118786719679104	0.00422561426293509
4	C	26	50	20120601	17	1834	36.36	0.0124127567908084	0.00460631348285811
4	C	26	50	20120601	17	1836	36.4	0.0147169561611863	0.00636991557688329
4	C	26	50	20120601	17	1838	36.44	0.0156892350563856	0.00696403376550404
4	C	26	50	20120601	17	1840	36.48	0.0158781032776406	0.00848502045183631
4	C	26	50	20120601	17	1842	36.52	0.0148062001080399	0.00906012453911095
4	C	26	50	20120601	17	1844	36.56	0.0144813623238306	0.00925455769073381
4	C	26	50	20120601	17	1846	36.6	0.0134328573176194	0.00985791069391686
4	C	26	50	20120601	17	1848	36.64	0.0122270670145349	0.0104987226788333
4	C	26	50	20120601	17	1850	36.68	0.0109045383316240	0.0108566162908495
4	C	26	50	20120601	17	1852	36.72	0.00988265801704483	0.0115106596578554
4	C	26	50	20120601	17	1854	36.76	0.00844844040383197	0.0119038322413986
4	C	26	50	20120601	17	1856	36.8	0.00744719841487525	0.0117457302361931
4	C	26	50	20120601	17	1858	36.84	0.00569293720142955	0.0123497832750895
4	C	26	50	20120601	17	1860	36.88	0.00464706970351215	0.0115490979824807
4	C	26	50	20120601	17	1862	36.92	0.00390698346205106	0.0112175780391892
4	C	26	50	20120601	17	1864	36.96	0.00344372669699738	0.0102417254263178
4	C	26	50	20120601	17	1866	37	0.00280146231475242	0.00976168548181265
4	C	26	50	20120601	17	1868	37.04	0.00220341473374862	0.00861507860209995
4	C	26	50	20120601	17	1870	37.08	0.00192072051369805	0.00695107956927271
4	C	26	50	20120601	17	1872	37.12	0.00123728059647781	0.00561604075318907
4	C	26	50	20120601	17	1874	37.16	-7.04002582417197e-05	0.00361342949605502
4	C	26	50	20120601	17	1876	37.2	1.27413570902004e-05	0.00295135127469444
4	C	26	50	20120601	17	1878	37.24	5.94811153266303e-05	0.0021390694308742
4	C	26	50	20120601	17	1880	37.28	0.00034704659399279	0.000433245739046561
4	C	26	50	20120601	17	1882	37.32	-0.000102861409245650	-0.00238968999443694
4	C	26	50	20120601	17	1884	37.36	6.09589684993101e-05	-0.00510461021734671
4	C	26	50	20120601	17	1886	37.4	-0.000120654337180640	-0.00577322210536551
4	C	26	50	20120601	17	1888	37.44	-0.000127272856652550	-0.00732280418992891
4	C	26	50	20120601	17	1890	37.48	-0.00100510349908878	-0.0093144128655477
4	C	26	50	20120601	17	1892	37.52	-0.00176116328273687	-0.0102119930003825
4	C	26	50	20120601	17	1894	37.56	-0.00318475308102848	-0.0112827930834045
4	C	26	50	20120601	17	1896	37.6	-0.00435167018881718	-0.0115899107716773
4	C	26	50	20120601	17	1898	37.64	-0.00484216187865508	-0.0120869644124445
4	C	26	50	20120601	17	1900	37.68	-0.00650610434293988	-0.0123944356541079
4	C	26	50	20120601	17	1902	37.72	-0.00777872684344818	-0.0127256727546869
4	C	26	50	20120601	17	1904	37.76	-0.0102407170920478	-0.0131215252729307
4	C	26	50	20120601	17	1906	37.8	-0.0115635837720001	-0.0135719409788381
4	C	26	50	20120601	17	1908	37.84	-0.0135437705517824	-0.0136231305600485
4	C	26	50	20120601	17	1910	37.88	-0.015529168708542	-0.0141635178256872
4	C	26	50	20120601	17	1912	37.92	-0.0172228591551113	-0.0145078505438538
4	C	26	50	20120601	17	1914	37.96	-0.0187497784673377	-0.0146741691298567
4	C	26	50	20120601	17	1916	38	-0.0204592444661953	-0.0159576032930494
4	C	26	50	20120601	17	1918	38.04	-0.0217010866085185	-0.0172510218039924
4	C	26	50	20120601	17	1920	38.08	-0.0230867684122707	-0.0185099193618778
4	C	26	50	20120601	17	1922	38.12	-0.0237104860907519	-0.0192639285358605
4	C	26	50	20120601	17	1924	38.16	-0.0242983393132914	-0.0206958551231023
4	C	26	50	20120601	17	1926	38.2	-0.0244008202990888	-0.0221150679304184
4	C	26	50	20120601	17	1928	38.24	-0.0246997779751066	-0.0232970746969176
4	C	26	50	20120601	17	1930	38.28	-0.0252541129220042	-0.0256465444576407
4	C	26	50	20120601	17	1932	38.32	-0.0255070400678872	-0.027020104329843
4	C	26	50	20120601	17	1934	38.36	-0.0252070712291722	-0.0274736567614317
4	C	26	50	20120601	17	1936	38.4	-0.0252129324372815	-0.028634380320924
4	C	26	50	20120601	17	1938	38.44	-0.0247721574252289	-0.0303896668392024
4	C	26	50	20120601	17	1940	38.48	-0.0248937868626608	-0.0318416328326231
4	C	26	50	20120601	17	1942	38.52	-0.024628126844969	-0.0333288905254927
4	C	26	50	20120601	17	1944	38.56	-0.0244860337372895	-0.0359652320931296
4	C	26	50	20120601	17	1946	38.6	-0.024550924926599	-0.0356081643818338
4	C	26	50	20120601	17	1948	38.64	-0.0245108531853092	-0.0363276243184877
4	C	26	50	20120601	17	1950	38.68	-0.0252301151320643	-0.0368342026875976
4	C	26	50	20120601	17	1952	38.72	-0.0251123323555221	-0.0378826794095375
4	C	26	50	20120601	17	1954	38.76	-0.0250525323350371	-0.0385783098476654
4	C	26	50	20120601	17	1956	38.8	-0.025401291541654	-0.0389896904308242
4	C	26	50	20120601	17	1958	38.84	-0.0258527862925094	-0.0397777538673887
4	C	26	50	20120601	17	1960	38.88	-0.0262276165261486	-0.0411827114019961
4	C	26	50	20120601	17	1962	38.92	-0.026858730541561	-0.0430427345767039
4	C	26	50	20120601	17	1964	38.96	-0.0273397045741241	-0.0443326387669444
4	C	26	50	20120601	17	1966	39	-0.027929007365565	-0.0450236235135199
4	C	26	50	20120601	17	1968	39.04	-0.0281747269720273	-0.0470000576776144
4	C	26	50	20120601	17	1970	39.08	-0.0288498018160261	-0.0481128316191677
4	C	26	50	20120601	17	1972	39.12	-0.0286777627361634	-0.049157723309727
4	C	26	50	20120601	17	1974	39.16	-0.0285363413799261	-0.0518813572095014
4	C	26	50	20120601	17	1976	39.2	-0.0289340182336654	-0.0542221634979413
4	C	26	50	20120601	17	1978	39.24	-0.0288414579560081	-0.053809001005694
4	C	26	50	20120601	17	1980	39.28	-0.029113764777443	-0.0569368878522727
4	C	26	50	20120601	17	1982	39.32	-0.0290233965308074	-0.0587231810029062
4	C	26	50	20120601	17	1984	39.36	-0.0287187749294722	-0.0604789271405924
4	C	26	50	20120601	17	1986	39.4	-0.0279310579752304	-0.0614707151118846
4	C	26	50	20120601	17	1988	39.44	-0.0279486649340819	-0.0632440682084224
4	C	26	50	20120601	17	1990	39.48	-0.0272326486074525	-0.0643765704291707
4	C	26	50	20120601	17	1992	39.52	-0.0267892926556485	-0.0650266844037936
4	C	26	50	20120601	17	1994	39.56	-0.0255492394934816	-0.0669107704222652
4	C	26	50	20120601	17	1996	39.6	-0.0247053782608136	-0.0684826687968429
4	C	26	50	20120601	17	1998	39.64	-0.0228923564738513	-0.0698434250865583
4	C	26	50	20120601	17	2000	39.68	-0.0223317622177266	-0.0708642044358792
4	C	26	50	20120601	17	2002	39.72	-0.0212555456967607	-0.0727335119226239
4	C	26	50	20120601	17	2004	39.76	-0.0212401307689308	-0.0732663875929261
4	C	26	50	20120601	17	2006	39.8	-0.0205929866427889	-0.0748828336947186
4	C	26	50	20120601	17	2008	39.84	-0.0205321754596068	-0.0753944961615852
4	C	26	50	20120601	17	2010	39.88	-0.0204138764951143	-0.0778476617175556
4	C	26	50	20120601	17	2012	39.92	-0.0200783543274413	-0.0801864173963302
4	C	26	50	20120601	17	2014	39.96	-0.0197487011460521	-0.0819851556263125
4	C	26	50	20120601	17	2016	40	-0.0200732631586168	-0.0835707718724452
4	C	26	50	20120601	17	2018	40.04	-0.0199716519141603	-0.0851509433963628
4	C	26	50	20120601	17	2020	40.08	-0.0205596112027169	-0.0860245738245187
4	C	26	50	20120601	17	2022	40.12	-0.021137741707015	-0.0866734150069355
4	C	26	50	20120601	17	2024	40.16	-0.0212325647263721	-0.0873880878306808
4	C	26	50	20120601	17	2026	40.2	-0.0218266758439251	-0.0880594150087393
4	C	26	50	20120601	17	2028	40.24	-0.0229173173432272	-0.0893438037660865
4	C	26	50	20120601	17	2030	40.28	-0.0230564052470866	-0.0898924479176092
4	C	26	50	20120601	17	2032	40.32	-0.0239056404912916	-0.0914492142070695
4	C	26	50	20120601	17	2034	40.36	-0.0243657548738097	-0.0928190921742622
4	C	26	50	20120601	17	2036	40.4	-0.0251060956737120	-0.0938380330459522
4	C	26	50	20120601	17	2038	40.44	-0.0260744076998689	-0.0958324984329672
4	C	26	50	20120601	17	2040	40.48	-0.0267103088281899	-0.0975238271428872
4	C	26	50	20120601	17	2042	40.52	-0.027286035169432	-0.0991610621840462
4	C	26	50	20120601	17	2044	40.56	-0.0279656354968304	-0.0994422785509242
4	C	26	50	20120601	17	2046	40.6	-0.0287177849799786	-0.100596630371211
4	C	26	50	20120601	17	2048	40.64	-0.0287355333601864	-0.101485392884484
4	C	26	50	20120601	17	2050	40.68	-0.0296764096432332	-0.103006662413529
4	C	26	50	20120601	17	2052	40.72	-0.0292150224685089	-0.103302586601456
4	C	26	50	20120601	17	2054	40.76	-0.0286496198862722	-0.102938850873213
4	C	26	50	20120601	17	2056	40.8	-0.028279449486321	-0.103187398906800
4	C	26	50	20120601	17	2058	40.84	-0.0272910556275785	-0.104109324728111
4	C	26	50	20120601	17	2060	40.88	-0.0262236779413774	-0.105091849600570
4	C	26	50	20120601	17	2062	40.92	-0.0253350568494602	-0.106244928628651
4	C	26	50	20120601	17	2064	40.96	-0.0245615527415203	-0.106656394064623
4	C	26	50	20120601	17	2066	41	-0.0233064382049142	-0.108314559466506
4	C	26	50	20120601	17	2068	41.04	-0.0216730922510513	-0.110052557223984
4	C	26	50	20120601	17	2070	41.08	-0.021160369124013	-0.111565129339620
4	C	26	50	20120601	17	2072	41.12	-0.0201541561743845	-0.113800293874951
4	C	26	50	20120601	17	2074	41.16	-0.0192136334447283	-0.115073156791765
4	C	26	50	20120601	17	2076	41.2	-0.0176584227901866	-0.117211023434004
4	C	26	50	20120601	17	2078	41.24	-0.0173774892660212	-0.117800255514767
4	C	26	50	20120601	17	2080	41.28	-0.0176229260297711	-0.119176921707059
4	C	26	50	20120601	17	2082	41.32	-0.0179567511411692	-0.119397468312111
4	C	26	50	20120601	17	2084	41.36	-0.0179612059138907	-0.121213106394164
4	C	26	50	20120601	17	2086	41.4	-0.0181570744922793	-0.124412764579033
4	C	26	50	20120601	17	2088	41.44	-0.0181927126740512	-0.126184491329974
4	C	26	50	20120601	17	2090	41.48	-0.0185757524174199	-0.127999139462533
4	C	26	50	20120601	17	2092	41.52	-0.0184475539579908	-0.129303963605857
4	C	26	50	20120601	17	2094	41.56	-0.0188496148737735	-0.129905994319359
4	C	26	50	20120601	17	2096	41.6	-0.0197124972788554	-0.132507935142091
4	C	26	50	20120601	17	2098	41.64	-0.0202571816324034	-0.133117249055440
4	C	26	50	20120601	17	2100	41.68	-0.0212584448345636	-0.135186243497191
4	C	26	50	20120601	17	2102	41.72	-0.0222135339639122	-0.137198174421701
4	C	26	50	20120601	17	2104	41.76	-0.023543531108646	-0.138524070347104
4	C	26	50	20120601	17	2106	41.8	-0.0241002362774742	-0.139398549303398
4	C	26	50	20120601	17	2108	41.84	-0.0248965092237683	-0.141170488186373
4	C	26	50	20120601	17	2110	41.88	-0.0257996260046998	-0.143411168154597
4	C	26	50	20120601	17	2112	41.92	-0.0269125413676093	-0.144842422990397
4	C	26	50	20120601	17	2114	41.96	-0.027912956041632	-0.146982976638405
4	C	26	50	20120601	17	2116	42	-0.0277275526436049	-0.147816089847999
4	C	26	50	20120601	17	2118	42.04	-0.0278319216045081	-0.150115883943130
4	C	26	50	20120601	17	2120	42.08	-0.0273690495055433	-0.152125905679331
4	C	26	50	20120601	17	2122	42.12	-0.0267151878649802	-0.153650922874316
4	C	26	50	20120601	17	2124	42.16	-0.0265027022772336	-0.155798052615389
4	C	26	50	20120601	17	2126	42.2	-0.0258725287138401	-0.157081592844599
4	C	26	50	20120601	17	2128	42.24	-0.0251246925820572	-0.158198538716161
4	C	26	50	20120601	17	2130	42.28	-0.0250511534768139	-0.160677655091001
4	C	26	50	20120601	17	2132	42.32	-0.024982705540395	-0.162141931813482
4	C	26	50	20120601	17	2134	42.36	-0.0247581284266901	-0.163158468522116
4	C	26	50	20120601	17	2136	42.4	-0.0246835993719531	-0.165987885596356
4	C	26	50	20120601	17	2138	42.44	-0.0246528402269715	-0.166127539185640
4	C	26	50	20120601	17	2140	42.48	-0.0239274900908303	-0.167152702597004
4	C	26	50	20120601	17	2142	42.52	-0.0227989476680566	-0.169307964066061
4	C	26	50	20120601	17	2144	42.56	-0.0215049422584852	-0.171375544294250
4	C	26	50	20120601	17	2146	42.6	-0.0203573079526194	-0.173127047791249
4	C	26	50	20120601	17	2148	42.64	-0.020128205355515	-0.174660055292862
4	C	26	50	20120601	17	2150	42.68	-0.0191877533365369	-0.175620306301713
4	C	26	50	20120601	17	2152	42.72	-0.0194953447863530	-0.176982901069060
4	C	26	50	20120601	17	2154	42.76	-0.0196593935595883	-0.178011034328905
4	C	26	50	20120601	17	2156	42.8	-0.0205814608022556	-0.179029268093813
4	C	26	50	20120601	17	2158	42.84	-0.0209194578436627	-0.181002096013324
4	C	26	50	20120601	17	2160	42.88	-0.0208692532621985	-0.182047906942699
4	C	26	50	20120601	17	2162	42.92	-0.020833190816358	-0.184325497884901
4	C	26	50	20120601	17	2164	42.96	-0.0211287614508939	-0.186264384678914
4	C	26	50	20120601	17	2166	43	-0.0207469237890532	-0.188306509062981
4	C	26	50	20120601	17	2168	43.04	-0.0197506103343614	-0.191220496108251
4	C	26	50	20120601	17	2170	43.08	-0.0198927387973799	-0.194017103427843
4	C	26	50	20120601	17	2172	43.12	-0.0192556355875308	-0.196000537949072
4	C	26	50	20120601	17	2174	43.16	-0.0194401904574205	-0.195898007465800
4	C	26	50	20120601	17	2176	43.2	-0.0188660197510970	-0.196981295054577
4	C	26	50	20120601	17	2178	43.24	-0.0191622974924142	-0.198959072721556
4	C	26	50	20120601	17	2180	43.28	-0.0194218056811096	-0.199576376941532
4	C	26	50	20120601	17	2182	43.32	-0.0204167049222391	-0.200569861969099
4	C	26	50	20120601	17	2184	43.36	-0.0210594649863377	-0.203179793098459
4	C	26	50	20120601	17	2186	43.4	-0.0208303623892332	-0.201669413013844
4	C	26	50	20120601	17	2188	43.44	-0.0218047555337083	-0.205702750093732
4	C	26	50	20120601	17	2190	43.48	-0.0215381762772009	-0.207123327617136
4	C	26	50	20120601	17	2192	43.52	-0.0214936285499862	-0.209071406799305
4	C	26	50	20120601	17	2194	43.56	-0.0207186395178057	-0.211529309970709
4	C	26	50	20120601	17	2196	43.6	-0.0201911378590406	-0.213588404917525
4	C	26	50	20120601	17	2198	43.64	-0.0206352009176257	-0.215105856069951
4	C	26	50	20120601	17	2200	43.68	-0.0201996231404148	-0.215984082692185
4	C	26	50	20120601	17	2202	43.72	-0.0208975375334459	-0.217124645930239
4	C	26	50	20120601	17	2204	43.76	-0.0212044218764809	-0.216533504661167
4	C	26	50	20120601	17	2206	43.8	-0.021644242294379	-0.217205256103294
4	C	26	50	20120601	17	2208	43.84	-0.0223845830942813	-0.216949990555286
4	C	26	50	20120601	17	2210	43.88	-0.0231249238941836	-0.217469714039458
4	C	26	50	20120601	17	2212	43.92	-0.0243878166053828	-0.217537596290452
4	C	26	50	20120601	17	2214	43.96	-0.0261470982769749	-0.218544516346861
4	C	26	50	20120601	17	2216	44	-0.027284833087904	-0.219030298705536
4	C	26	50	20120601	17	2218	44.04	-0.0282111429712584	-0.22021823809793
4	C	26	50	20120601	17	2220	44.08	-0.029285945278662	-0.220201267535181
4	C	26	50	20120601	17	2222	44.12	-0.0311215944826222	-0.220990398702985
4	C	26	50	20120601	17	2224	44.16	-0.0327811740980671	-0.221884888781186
4	C	26	50	20120601	17	2226	44.2	-0.0347985497447923	-0.222824633693383
4	C	26	50	20120601	17	2228	44.24	-0.0364786354568915	-0.223404461253956
4	C	26	50	20120601	17	2230	44.28	-0.0379373967464794	-0.224064191880803
4	C	26	50	20120601	17	2232	44.32	-0.0398437566285583	-0.226292992455103
4	C	26	50	20120601	17	2234	44.36	-0.0411384691449109	-0.227215766804552
4	C	26	50	20120601	17	2236	44.4	-0.0423193374694924	-0.228441889963129
4	C	26	50	20120601	17	2238	44.44	-0.0420767998435454	-0.229971361930836
4	C	26	50	20120601	17	2240	44.48	-0.0424713654274475	-0.230189150819441
4	C	26	50	20120601	17	2242	44.52	-0.0421149836097295	-0.230648770227213
4	C	26	50	20120601	17	2244	44.56	-0.0422104430251897	-0.232899491111729
4	C	26	50	20120601	17	2246	44.6	-0.0422974171592756	-0.233843478664613
4	C	26	50	20120601	17	2248	44.64	-0.041847697246441	-0.235990254852296
4	C	26	50	20120601	17	2250	44.68	-0.0419056800024983	-0.238622106291872
4	C	26	50	20120601	17	2252	44.72	-0.0421418536674146	-0.239445178585173
4	C	26	50	20120601	17	2254	44.76	-0.043268981876626	-0.241142234860021
4	C	26	50	20120601	17	2256	44.8	-0.0434082819125197	-0.241694485256128
4	C	26	50	20120601	17	2258	44.84	-0.0442935796025653	-0.242596753508922
4	C	26	50	20120601	17	2260	44.88	-0.0447581487578048	-0.242289162059105
4	C	26	50	20120601	17	2262	44.92	-0.045349997133658	-0.242558569742738
4	C	26	50	20120601	17	2264	44.96	-0.0467408761722519	-0.244185622446248
