# Supplementary material for: How Do Ants Make Sense of Gravity? A Boltzmann Walker Analysis of Lasius niger Trajectories on Various Inclines
Source: PLoS One. 2013 Oct 29;8(10):e76531. doi: 10.1371/journal.pone.0076531 (PMC3812222; doi:10.1371/journal.pone.0076531)
Supplement: Dataset S4 — Trajectories for . (ZIP) [file pone.0076531.s008.zip › Incline4/4-C-26-50-20120601-18.txt]

Pente	Colonie	Temperature	Humidite	Date	Indiv	Frame	Time	X	Y
4	C	26	50	20120601	18	18	0	0	0
4	C	26	50	20120601	18	20	0.04	-0.00121284369322679	-0.0020209960334449
4	C	26	50	20120601	18	22	0.08	-0.00200509320193601	-0.00349311457012936
4	C	26	50	20120601	18	24	0.12	-0.00250433180265715	-0.00455294742697519
4	C	26	50	20120601	18	26	0.16	-0.00318054819984349	-0.00682395209377438
4	C	26	50	20120601	18	28	0.2	-0.00380593083195169	-0.00889123208442456
4	C	26	50	20120601	18	30	0.24	-0.00365763710490803	-0.0102676288690330
4	C	26	50	20120601	18	32	0.28	-0.00274423192031031	-0.0115949743633374
4	C	26	50	20120601	18	34	0.32	-0.001476608664745	-0.0127358840837141
4	C	26	50	20120601	18	36	0.36	0.000239617274940680	-0.0138210879318689
4	C	26	50	20120601	18	38	0.4	0.00145888856880846	-0.0154038121112665
4	C	26	50	20120601	18	40	0.44	0.00288213188477731	-0.0182460773157205
4	C	26	50	20120601	18	42	0.48	0.00379210760148627	-0.0198470377790050
4	C	26	50	20120601	18	44	0.52	0.00509565895260368	-0.0225031429811760
4	C	26	50	20120601	18	46	0.56	0.00628274981685965	-0.0242529494219003
4	C	26	50	20120601	18	48	0.6	0.00750830729001218	-0.0256197868299339
4	C	26	50	20120601	18	50	0.64	0.00840534295262543	-0.0246376155108657
4	C	26	50	20120601	18	52	0.68	0.00906867982405653	-0.0240925068932490
4	C	26	50	20120601	18	54	0.72	0.0102679329249489	-0.0238525148517143
4	C	26	50	20120601	18	56	0.76	0.0118075872303045	-0.0226963952644743
4	C	26	50	20120601	18	58	0.8	0.0125569082863279	-0.0215247900387263
4	C	26	50	20120601	18	60	0.84	0.0131717376325696	-0.0207821157864461
4	C	26	50	20120601	18	62	0.88	0.0139668650658782	-0.0184442227779446
4	C	26	50	20120601	18	64	0.92	0.0144567415728165	-0.0170512294900749
4	C	26	50	20120601	18	66	0.96	0.0146637400119410	-0.0153467203097535
4	C	26	50	20120601	18	68	1	0.0147986418436558	-0.0141114189051563
4	C	26	50	20120601	18	70	1.04	0.0134673011960378	-0.0134984987472238
4	C	26	50	20120601	18	72	1.08	0.0130025976905098	-0.0134637020225216
4	C	26	50	20120601	18	74	1.12	0.0122407608444594	-0.0133136539635538
4	C	26	50	20120601	18	76	1.16	0.0113867172741423	-0.0141971131759682
4	C	26	50	20120601	18	78	1.2	0.0107828905094158	-0.0132785390408001
4	C	26	50	20120601	18	80	1.24	0.00917318313524809	-0.0130002713091997
4	C	26	50	20120601	18	82	1.28	0.00760935992011155	-0.0124276420956592
4	C	26	50	20120601	18	84	1.32	0.006173777590811	-0.0109357740665762
4	C	26	50	20120601	18	86	1.36	0.00480009538913551	-0.00982705891794696
4	C	26	50	20120601	18	88	1.4	0.00297991061047978	-0.00802588116956946
4	C	26	50	20120601	18	90	1.44	0.002309608737254	-0.00661175953107794
4	C	26	50	20120601	18	92	1.48	0.00125734899403467	-0.00512967785984657
4	C	26	50	20120601	18	94	1.52	0.00060019506429827	-0.00287550912266472
4	C	26	50	20120601	18	96	1.56	0.00045811185611377	-0.00197465791186018
4	C	26	50	20120601	18	98	1.6	0.00045349586304618	0.000142779001257179
4	C	26	50	20120601	18	100	1.64	0.0002773484927848	0.00170553448515414
4	C	26	50	20120601	18	102	1.68	-2.19203102167984e-06	0.00421097644545775
4	C	26	50	20120601	18	104	1.72	-0.00089536689060965	0.00600139909969333
4	C	26	50	20120601	18	106	1.76	-0.00125580750125168	0.00791054498249014
4	C	26	50	20120601	18	108	1.8	-0.00227704505576679	0.00991036458205206
4	C	26	50	20120601	18	110	1.84	-0.00252483153535052	0.0108157278412273
4	C	26	50	20120601	18	112	1.88	-0.00343607933715885	0.0104622458684190
4	C	26	50	20120601	18	114	1.92	-0.00411826767537639	0.009996715047957
4	C	26	50	20120601	18	116	1.96	-0.00526947287048719	0.00935208115088829
4	C	26	50	20120601	18	118	2	-0.00564954276537489	0.00932344332625023
4	C	26	50	20120601	18	120	2.04	-0.00631824657727519	0.00860510061831063
4	C	26	50	20120601	18	122	2.08	-0.00639645965834229	0.0076229222281747
4	C	26	50	20120601	18	124	2.12	-0.00731126491436669	0.00555708855373477
4	C	26	50	20120601	18	126	2.16	-0.00831594344227999	0.0042385960363309
4	C	26	50	20120601	18	128	2.2	-0.00903516296262829	0.00206400933894447
4	C	26	50	20120601	18	130	2.24	-0.00953067511061259	-0.0005947404425882
4	C	26	50	20120601	18	132	2.28	-0.0100756281647374	-0.00301836307724071
4	C	26	50	20120601	18	134	2.32	-0.0101756908453431	-0.00548382522013603
4	C	26	50	20120601	18	136	2.36	-0.0096362885794506	-0.00687048283124629
4	C	26	50	20120601	18	138	2.4	-0.00872642599982659	-0.00875685987568886
4	C	26	50	20120601	18	140	2.44	-0.00765414099256409	-0.00962846797845066
4	C	26	50	20120601	18	142	2.48	-0.00673562578060399	-0.0105003141428525
4	C	26	50	20120601	18	144	2.52	-0.00505310526651189	-0.0122140887766731
4	C	26	50	20120601	18	146	2.56	-0.00390010402017689	-0.0121841003780829
4	C	26	50	20120601	18	148	2.6	-0.00266411672200187	-0.0124418761551645
4	C	26	50	20120601	18	150	2.64	-0.00127503373463215	-0.0135744208023198
4	C	26	50	20120601	18	152	2.68	3.41603285991202e-05	-0.0153108487827439
4	C	26	50	20120601	18	154	2.72	0.00135626616165486	-0.0175533248021921
4	C	26	50	20120601	18	156	2.76	0.00244577629010709	-0.0190731801176744
4	C	26	50	20120601	18	158	2.8	0.0041568332792223	-0.0218934048037589
4	C	26	50	20120601	18	160	2.84	0.00520773537742174	-0.0239638134590731
4	C	26	50	20120601	18	162	2.88	0.00699614984839876	-0.0260186657652012
4	C	26	50	20120601	18	164	2.92	0.0084556182447678	-0.0265106706635508
4	C	26	50	20120601	18	166	2.96	0.00951415709620405	-0.0266406368899329
4	C	26	50	20120601	18	168	3	0.0109372802040201	-0.0256174533775559
4	C	26	50	20120601	18	170	3.04	0.0124303361724955	-0.0254561623207673
4	C	26	50	20120601	18	172	3.08	0.0140907643160777	-0.0251300446732841
4	C	26	50	20120601	18	174	3.12	0.0163064834149258	-0.0258776686730326
4	C	26	50	20120601	18	176	3.16	0.0180099743614823	-0.0258190495208722
4	C	26	50	20120601	18	178	3.2	0.0203527605489096	-0.0259768757544331
4	C	26	50	20120601	18	180	3.24	0.0222142545057222	-0.0259730927331537
4	C	26	50	20120601	18	182	3.28	0.0230920922192262	-0.0252764157769897
4	C	26	50	20120601	18	184	3.32	0.0234544490892453	-0.0240197102501259
4	C	26	50	20120601	18	186	3.36	0.0237602303457016	-0.0224108726172990
4	C	26	50	20120601	18	188	3.4	0.0238022042042328	-0.0204864390858929
4	C	26	50	20120601	18	190	3.44	0.0226416086310679	-0.0200458620637390
4	C	26	50	20120601	18	192	3.48	0.0218211172775181	-0.0189032835713588
4	C	26	50	20120601	18	194	3.52	0.0210126396681807	-0.0174070173380968
4	C	26	50	20120601	18	196	3.56	0.019953966466456	-0.0169929285359661
4	C	26	50	20120601	18	198	3.6	0.0187759124268636	-0.0166805429021735
4	C	26	50	20120601	18	200	3.64	0.0176706833146656	-0.0172323902474149
4	C	26	50	20120601	18	202	3.68	0.0169616532030342	-0.0173685224449290
4	C	26	50	20120601	18	204	3.72	0.0160231527987722	-0.0187336910809590
4	C	26	50	20120601	18	206	3.76	0.0143974294560105	-0.0180162039722246
4	C	26	50	20120601	18	208	3.8	0.013649918593347	-0.0181984536740076
4	C	26	50	20120601	18	210	3.84	0.0123717170203351	-0.0188722203704612
4	C	26	50	20120601	18	212	3.88	0.0118602666855029	-0.0194077123358538
4	C	26	50	20120601	18	214	3.92	0.0111135619245699	-0.0205119302853547
4	C	26	50	20120601	18	216	3.96	0.0112996724293782	-0.0208137234595651
4	C	26	50	20120601	18	218	4	0.00996189711005138	-0.0227177498892661
4	C	26	50	20120601	18	220	4.04	0.00777198740871664	-0.0235973907250622
4	C	26	50	20120601	18	222	4.08	0.00661169589146764	-0.0252634050122158
4	C	26	50	20120601	18	224	4.12	0.00499935100900607	-0.0262824873052619
4	C	26	50	20120601	18	226	4.16	0.00436804607476272	-0.0284513252245173
4	C	26	50	20120601	18	228	4.2	0.002942730935925	-0.0291997977524032
4	C	26	50	20120601	18	230	4.24	0.00218153048597767	-0.0311001472268421
4	C	26	50	20120601	18	232	4.28	0.0016683830948706	-0.0327705455760391
4	C	26	50	20120601	18	234	4.32	0.0019045567597869	-0.0339516967433331
4	C	26	50	20120601	18	236	4.36	0.00179644013294348	-0.035570193454791
4	C	26	50	20120601	18	238	4.4	0.00173958874773608	-0.0371856496070897
4	C	26	50	20120601	18	240	4.44	0.00203508867159394	-0.0399185466056976
4	C	26	50	20120601	18	242	4.48	0.00247823249136355	-0.0415094661526892
4	C	26	50	20120601	18	244	4.52	0.00325385791964707	-0.0426192702457615
4	C	26	50	20120601	18	246	4.56	0.00399964344176452	-0.0448506871151519
4	C	26	50	20120601	18	248	4.6	0.00468949681749013	-0.0462320909228779
4	C	26	50	20120601	18	250	4.64	0.00493210515411523	-0.0474004434574325
4	C	26	50	20120601	18	252	4.68	0.00462027106361196	-0.0480441934710247
4	C	26	50	20120601	18	254	4.72	0.00405394924255965	-0.0479770890374901
4	C	26	50	20120601	18	256	4.76	0.00320004709359878	-0.047537834305017
4	C	26	50	20120601	18	258	4.8	0.00303974598630379	-0.0465273080040233
4	C	26	50	20120601	18	260	4.84	0.00215338763608645	-0.0467898567518779
4	C	26	50	20120601	18	262	4.88	0.000420551758110690	-0.046931136686759
4	C	26	50	20120601	18	264	4.92	-0.000591459467123489	-0.0469933620835034
4	C	26	50	20120601	18	266	4.96	-0.001927254887463	-0.0468197673687221
4	C	26	50	20120601	18	268	5	-0.00399582506514609	-0.0484263139755779
4	C	26	50	20120601	18	270	5.04	-0.00609642718001699	-0.0481019640950477
4	C	26	50	20120601	18	272	5.08	-0.00763261666214479	-0.0493394716728022
4	C	26	50	20120601	18	274	5.12	-0.00854980486802189	-0.0492792968857233
4	C	26	50	20120601	18	276	5.16	-0.00806607311901209	-0.0487114194297523
4	C	26	50	20120601	18	278	5.2	-0.00739099827501329	-0.0484447694625669
4	C	26	50	20120601	18	280	5.24	-0.0073283486142002	-0.0476833568805852
4	C	26	50	20120601	18	282	5.28	-0.00712873236987129	-0.0464850230185084
4	C	26	50	20120601	18	284	5.32	-0.00750505459881869	-0.0459971193394897
4	C	26	50	20120601	18	286	5.36	-0.00762922254959509	-0.0453560563316659
4	C	26	50	20120601	18	288	5.4	-0.00703624280289209	-0.045233302594452
4	C	26	50	20120601	18	290	5.44	-0.00661954477673879	-0.0449564702896174
4	C	26	50	20120601	18	292	5.48	-0.00603179762021659	-0.0440764051897526
4	C	26	50	20120601	18	294	5.52	-0.00553993414322319	-0.0439232458609476
4	C	26	50	20120601	18	296	5.56	-0.00533133764277319	-0.0440465652835866
4	C	26	50	20120601	18	298	5.6	-0.00477625881954169	-0.0436017951182202
4	C	26	50	20120601	18	300	5.64	-0.00432052849906699	-0.0430985472220498
4	C	26	50	20120601	18	302	5.68	-0.00389527448086139	-0.0428970217894116
4	C	26	50	20120601	18	304	5.72	-0.0036033808015876	-0.0419777829738691
4	C	26	50	20120601	18	306	5.76	-0.00248452574171612	-0.0422967588428623
4	C	26	50	20120601	18	308	5.8	-0.00148785873363367	-0.0417640953045945
4	C	26	50	20120601	18	310	5.84	-0.000513465589158609	-0.0417056882844685
4	C	26	50	20120601	18	312	5.88	0.00050512172914061	-0.0400919998991227
4	C	26	50	20120601	18	314	5.92	0.00166986801911109	-0.0391105356868358
4	C	26	50	20120601	18	316	5.96	0.00340242105437437	-0.0377494965544079
4	C	26	50	20120601	18	318	6	0.00476833922359242	-0.0366354498206485
4	C	26	50	20120601	18	320	6.04	0.0059649053187163	-0.0347732134017156
4	C	26	50	20120601	18	322	6.08	0.0071990894945993	-0.0335879610150907
4	C	26	50	20120601	18	324	6.12	0.00830988353716525	-0.0313971320749404
4	C	26	50	20120601	18	326	6.16	0.00935795720823995	-0.0302963082379892
4	C	26	50	20120601	18	328	6.2	0.00939904011222688	-0.0298888025999914
4	C	26	50	20120601	18	330	6.24	0.00990440932874091	-0.0297321784479586
4	C	26	50	20120601	18	332	6.28	0.0113268253297758	-0.0275142673180889
4	C	26	50	20120601	18	334	6.32	0.012660075165703	-0.0258509400367037
4	C	26	50	20120601	18	336	6.36	0.0130383772936378	-0.0233844101625688
4	C	26	50	20120601	18	338	6.4	0.0133376955941141	-0.0211736408111891
4	C	26	50	20120601	18	340	6.44	0.0138965220832858	-0.0186101665973535
4	C	26	50	20120601	18	342	6.48	0.0144292280479605	-0.0167332506416432
4	C	26	50	20120601	18	344	6.52	0.0149082646079431	-0.0133011947420693
4	C	26	50	20120601	18	346	6.56	0.0155782907095243	-0.0117274861741317
4	C	26	50	20120601	18	348	6.6	0.0154960400487366	-0.0104594457255655
4	C	26	50	20120601	18	350	6.64	0.0158160376870287	-0.00848213121352836
4	C	26	50	20120601	18	352	6.68	0.0157975136106820	-0.00682410511168183
4	C	26	50	20120601	18	354	6.72	0.0155511660933980	-0.00505519830258419
4	C	26	50	20120601	18	356	6.76	0.0156749027090378	-0.00367479151541962
4	C	26	50	20120601	18	358	6.8	0.0158334855468545	-0.00155493488289703
4	C	26	50	20120601	18	360	6.84	0.0155833394519419	0.00107755295278236
4	C	26	50	20120601	18	362	6.88	0.0145538344049412	0.00278507440799164
4	C	26	50	20120601	18	364	6.92	0.0133097153787825	0.00446127810386216
4	C	26	50	20120601	18	366	6.96	0.0126803196328484	0.00686078839727622
4	C	26	50	20120601	18	368	7	0.0120103479784894	0.00842372277918881
4	C	26	50	20120601	18	370	7.04	0.0106393831881740	0.0105516878051713
4	C	26	50	20120601	18	372	7.08	0.00953183476573372	0.0118195514770422
4	C	26	50	20120601	18	374	7.12	0.00851047558885225	0.0138567543979118
4	C	26	50	20120601	18	376	7.16	0.00811482813157494	0.0151804512212252
4	C	26	50	20120601	18	378	7.2	0.00909306086587185	0.0158606667315233
4	C	26	50	20120601	18	380	7.24	0.0107331243341559	0.0154619999282903
4	C	26	50	20120601	18	382	7.28	0.0110005662609363	0.0149937396756529
4	C	26	50	20120601	18	384	7.32	0.0115223403547738	0.0146201751631521
4	C	26	50	20120601	18	386	7.36	0.0116473568336876	0.0139040174151663
4	C	26	50	20120601	18	388	7.4	0.0116739228354568	0.0136892195882453
4	C	26	50	20120601	18	390	7.44	0.0117689014183058	0.0132932963593233
4	C	26	50	20120601	18	392	7.48	0.0113089991678221	0.0132108477086370
4	C	26	50	20120601	18	394	7.52	0.0114685365997934	0.0124873219079913
4	C	26	50	20120601	18	396	7.56	0.0115126600629394	0.0118223586909635
4	C	26	50	20120601	18	398	7.6	0.0125171618141574	0.0108377973509750
4	C	26	50	20120601	18	400	7.64	0.0126687527801217	0.00971300117992796
4	C	26	50	20120601	18	402	7.68	0.0138928331072084	0.00902329558951963
4	C	26	50	20120601	18	404	7.72	0.0151812078254812	0.00711050315705225
4	C	26	50	20120601	18	406	7.76	0.0166495291987506	0.00595545837211964
4	C	26	50	20120601	18	408	7.8	0.0181068974879795	0.0045956849608301
4	C	26	50	20120601	18	410	7.84	0.0199556988780699	0.00372382229962709
4	C	26	50	20120601	18	412	7.88	0.0217886822894651	0.00281686592887379
4	C	26	50	20120601	18	414	7.92	0.0240548888124899	0.00242958354481791
4	C	26	50	20120601	18	416	7.96	0.0260612335934286	0.00254583189964498
4	C	26	50	20120601	18	418	8	0.0275595221520847	0.00254646829574805
4	C	26	50	20120601	18	420	8.04	0.0288340821251735	0.00407360681107663
4	C	26	50	20120601	18	422	8.08	0.0294149703459182	0.00473651941843903
4	C	26	50	20120601	18	424	8.12	0.0292364258836686	0.00509141631191655
4	C	26	50	20120601	18	426	8.16	0.0293569168791828	0.00526890011399438
4	C	26	50	20120601	18	428	8.2	0.0290843979257135	0.00536846074878544
4	C	26	50	20120601	18	430	8.24	0.0284421328363618	0.0042141089284984
4	C	26	50	20120601	18	432	8.28	0.0282299300913277	0.00373773109001302
4	C	26	50	20120601	18	434	8.32	0.0286384256788192	0.00371814423217416
4	C	26	50	20120601	18	436	8.36	0.0299822821164642	0.00323625096079553
4	C	26	50	20120601	18	438	8.4	0.0319441498808663	0.00254759966659795
4	C	26	50	20120601	18	440	8.44	0.0335956684790056	0.00171363792886653
4	C	26	50	20120601	18	442	8.48	0.0342823398742158	0.00191636544303272
4	C	26	50	20120601	18	444	8.52	0.0353630818785814	0.00157568139585704
4	C	26	50	20120601	18	446	8.56	0.0369280506067034	0.00170847604936387
4	C	26	50	20120601	18	448	8.6	0.0376689570920307	0.00173308336534916
4	C	26	50	20120601	18	450	8.64	0.0389833978875784	0.00167842401116344
4	C	26	50	20120601	18	452	8.68	0.0387056463439283	0.0016153500862816
4	C	26	50	20120601	18	454	8.72	0.0384187024121228	0.00155864012243044
4	C	26	50	20120601	18	456	8.76	0.0383599418386062	0.00158515662672494
4	C	26	50	20120601	18	458	8.8	0.0385086463946897	0.00215444829625823
4	C	26	50	20120601	18	460	8.84	0.038346718941798	0.00217085317358175
4	C	26	50	20120601	18	462	8.88	0.0383794579857669	0.0011475989505267
4	C	26	50	20120601	18	464	8.92	0.038492736492113	0.00077184240700417
4	C	26	50	20120601	18	466	8.96	0.0389524973212405	0.000267109586593210
4	C	26	50	20120601	18	468	9	0.0396867570028246	-0.000118829294578409
4	C	26	50	20120601	18	470	9.04	0.0404418763344537	0.000159275802462260
4	C	26	50	20120601	18	472	9.08	0.040719132903357	0.000218602061403820
4	C	26	50	20120601	18	474	9.12	0.0414276538981059	0.000204742768492560
4	C	26	50	20120601	18	476	9.16	0.0421995316604491	0.000320284016538440
4	C	26	50	20120601	18	478	9.2	0.0424838592971643	0.00047803953942116
4	C	26	50	20120601	18	480	9.24	0.0429813796284071	0.00087911050571017
4	C	26	50	20120601	18	482	9.28	0.043483708285762	0.00111867828317617
4	C	26	50	20120601	18	484	9.32	0.0440317160411816	0.00206068593707289
4	C	26	50	20120601	18	486	9.36	0.0443321657125078	0.0023461449446379
4	C	26	50	20120601	18	488	9.4	0.0461402377520018	0.00356152008014133
4	C	26	50	20120601	18	490	9.44	0.0474886903837245	0.00411575037523535
4	C	26	50	20120601	18	492	9.48	0.0494398101250526	0.00509176986530715
4	C	26	50	20120601	18	494	9.52	0.0512806919191936	0.00535071236857766
4	C	26	50	20120601	18	496	9.56	0.053114007670776	0.00630961987454473
4	C	26	50	20120601	18	498	9.6	0.0551586069285769	0.00685274859317412
4	C	26	50	20120601	18	500	9.64	0.0558686128475663	0.00742119173456999
4	C	26	50	20120601	18	502	9.68	0.0571339097218215	0.00821074716644289
4	C	26	50	20120601	18	504	9.72	0.0591533359782122	0.00820600955100893
4	C	26	50	20120601	18	506	9.76	0.0604265524484167	0.00923810260882882
4	C	26	50	20120601	18	508	9.8	0.0618856672913951	0.00955241157306624
4	C	26	50	20120601	18	510	9.84	0.060964872840934	0.00886312388276559
4	C	26	50	20120601	18	512	9.88	0.0597841459377087	0.00869553957562438
4	C	26	50	20120601	18	514	9.92	0.0586716548388679	0.00822241442833246
4	C	26	50	20120601	18	516	9.96	0.0580763416397869	0.00785252687109378
4	C	26	50	20120601	18	518	10	0.0571985392816219	0.00703638422424826
4	C	26	50	20120601	18	520	10.04	0.0571009585458182	0.00716719897876778
4	C	26	50	20120601	18	522	10.08	0.0565616482038072	0.00552805474929924
4	C	26	50	20120601	18	524	10.12	0.0564284292862317	0.00410167895028973
4	C	26	50	20120601	18	526	10.16	0.0559619509426829	0.00221094612807503
4	C	26	50	20120601	18	528	10.2	0.0555961646047751	0.00105673572914423
4	C	26	50	20120601	18	530	10.24	0.0555393132195677	0.000180489005897859
4	C	26	50	20120601	18	532	10.28	0.0558568041643205	0.000141173868863890
4	C	26	50	20120601	18	534	10.32	0.0560420661409913	5.49068415591301e-05
4	C	26	50	20120601	18	536	10.36	0.0562201156284941	7.17359829513608e-05
4	C	26	50	20120601	18	538	10.4	0.0566759873703251	0.000126536758493320
4	C	26	50	20120601	18	540	10.44	0.0567466273377656	-0.000272907862198959
4	C	26	50	20120601	18	542	10.48	0.0570580371642002	-0.000602561043588129
4	C	26	50	20120601	18	544	10.52	0.0566994633154605	-0.00177402484797988
4	C	26	50	20120601	18	546	10.56	0.0566982612339325	-0.00195652910820413
4	C	26	50	20120601	18	548	10.6	0.0569699316592643	-0.00263464451136203
4	C	26	50	20120601	18	550	10.64	0.0574446124414749	-0.0033494587564635
4	C	26	50	20120601	18	552	10.68	0.0580708262068937	-0.00492503408630337
4	C	26	50	20120601	18	554	10.72	0.0592934845422433	-0.00476148028781492
4	C	26	50	20120601	18	556	10.76	0.0601456189242512	-0.00499404770814717
4	C	26	50	20120601	18	558	10.8	0.0611596100484728	-0.00416602566737774
4	C	26	50	20120601	18	560	10.84	0.0618331292575529	-0.00431543733024245
4	C	26	50	20120601	18	562	10.88	0.0638780820687444	-0.00450607331845034
4	C	26	50	20120601	18	564	10.92	0.0655607840759341	-0.00518341090414894
4	C	26	50	20120601	18	566	10.96	0.0669660880928642	-0.00407622310616704
4	C	26	50	20120601	18	568	11	0.0688725893962994	-0.0039312662160238
4	C	26	50	20120601	18	570	11.04	0.0708511448807374	-0.00340991638625496
4	C	26	50	20120601	18	572	11.08	0.0723298465815548	-0.00280887562224639
4	C	26	50	20120601	18	574	11.12	0.0732671166200175	-0.00149415198398624
4	C	26	50	20120601	18	576	11.16	0.0735831933512079	-0.00120254114742491
4	C	26	50	20120601	18	578	11.2	0.0735915372112259	-0.00221554232215276
4	C	26	50	20120601	18	580	11.24	0.07300280010521	-0.0023995315066175
4	C	26	50	20120601	18	582	11.28	0.0735995275178533	-0.00235717581042443
4	C	26	50	20120601	18	584	11.32	0.0743708395947716	-0.00230626412217899
4	C	26	50	20120601	18	586	11.36	0.0752252367184793	-0.0021304066656979
4	C	26	50	20120601	18	588	11.4	0.0759266159347382	-0.00234161946123832
4	C	26	50	20120601	18	590	11.44	0.0773902562611163	-0.00214271032369055
4	C	26	50	20120601	18	592	11.48	0.0788910196935066	-0.00146501918460136
4	C	26	50	20120601	18	594	11.52	0.0811968241962778	-0.00066818055288223
4	C	26	50	20120601	18	596	11.56	0.0828098054748425	0.00135803392860781
4	C	26	50	20120601	18	598	11.6	0.0834558889408126	0.00176964078593650
4	C	26	50	20120601	18	600	11.64	0.084519872514464	0.00224403872543456
4	C	26	50	20120601	18	602	11.68	0.0848268982788552	0.0028419682196059
4	C	26	50	20120601	18	604	11.72	0.0855680168962168	0.00364460512693076
4	C	26	50	20120601	18	606	11.76	0.0846716883403848	0.0032930316353248
4	C	26	50	20120601	18	608	11.8	0.0834059672020609	0.00175945844828742
4	C	26	50	20120601	18	610	11.84	0.082588410341653	0.00212404270466720
4	C	26	50	20120601	18	612	11.88	0.0825104164636881	0.00163041146072087
4	C	26	50	20120601	18	614	11.92	0.082156368098348	0.00129404076491043
4	C	26	50	20120601	18	616	11.96	0.0819842583078072	0.00089042421420915
4	C	26	50	20120601	18	618	12	0.081874515335367	0.000191378450328130
4	C	26	50	20120601	18	620	12.04	0.0821681060709157	-0.000344467068455029
4	C	26	50	20120601	18	622	12.08	0.082863121326144	-0.00167658553353238
4	C	26	50	20120601	18	624	12.12	0.0834744151384797	-0.00195610484413542
4	C	26	50	20120601	18	626	12.16	0.0839511465303557	-0.00373603403373819
4	C	26	50	20120601	18	628	12.2	0.0845016998701875	-0.00524400995529662
4	C	26	50	20120601	18	630	12.24	0.0858397580322268	-0.00767242677392556
4	C	26	50	20120601	18	632	12.28	0.08691908582303	-0.00950524755076106
4	C	26	50	20120601	18	634	12.32	0.0876423146388276	-0.0101542301545342
4	C	26	50	20120601	18	636	12.36	0.088810596462704	-0.0119829497120388
4	C	26	50	20120601	18	638	12.4	0.0899713829546998	-0.0144794609136960
4	C	26	50	20120601	18	640	12.44	0.09034685665551	-0.0164023670944547
4	C	26	50	20120601	18	642	12.48	0.0902674485639826	-0.0176142774067304
4	C	26	50	20120601	18	644	12.52	0.0897481493438792	-0.0179664165837613
4	C	26	50	20120601	18	646	12.56	0.0882980854677	-0.0183923069980699
4	C	26	50	20120601	18	648	12.6	0.0876411832679777	-0.0183993780658818
4	C	26	50	20120601	18	650	12.64	0.0871211769410931	-0.0179073731675322
4	C	26	50	20120601	18	652	12.68	0.086326671761752	-0.0178561786365743
4	C	26	50	20120601	18	654	12.72	0.0852643145336972	-0.0184978073298230
4	C	26	50	20120601	18	656	12.76	0.0840299182257798	-0.0197536996838884
4	C	26	50	20120601	18	658	12.8	0.0824688385849543	-0.0217551654280369
4	C	26	50	20120601	18	660	12.84	0.0812164817647948	-0.0226430794131729
4	C	26	50	20120601	18	662	12.88	0.079638502271899	-0.0239660762007729
4	C	26	50	20120601	18	664	12.92	0.0789142127959295	-0.0256436870391380
4	C	26	50	20120601	18	666	12.96	0.0773445064523735	-0.0268384853673089
4	C	26	50	20120601	18	668	13	0.076195245800911	-0.0285457946904838
4	C	26	50	20120601	18	670	13.04	0.0750601979957504	-0.0292355066448531
4	C	26	50	20120601	18	672	13.08	0.0737361405479786	-0.0305543315024442
4	C	26	50	20120601	18	674	13.12	0.0728237606682136	-0.0328906830181626
4	C	26	50	20120601	18	676	13.16	0.0712821971745488	-0.0338122552860831
4	C	26	50	20120601	18	678	13.2	0.070263892698962	-0.0361528494424887
4	C	26	50	20120601	18	680	13.24	0.0687477143387418	-0.0376263185531252
4	C	26	50	20120601	18	682	13.28	0.0677064996034446	-0.0378006203746877
4	C	26	50	20120601	18	684	13.32	0.0668780532986065	-0.038763275546595
4	C	26	50	20120601	18	686	13.36	0.0662391823218044	-0.0394591393299607
4	C	26	50	20120601	18	688	13.4	0.0655566828566032	-0.0383209802549629
4	C	26	50	20120601	18	690	13.44	0.0644384641928348	-0.0388723821229321
4	C	26	50	20120601	18	692	13.48	0.0627411250752746	-0.0381761647861759
4	C	26	50	20120601	18	694	13.52	0.0615946928509368	-0.0381415872645758
4	C	26	50	20120601	18	696	13.56	0.0593337825577032	-0.0386292151719499
4	C	26	50	20120601	18	698	13.6	0.0574689581279511	-0.0392271870925281
4	C	26	50	20120601	18	700	13.64	0.0554864145612671	-0.0396768645789559
4	C	26	50	20120601	18	702	13.68	0.0532994959216168	-0.0392747824499698
4	C	26	50	20120601	18	704	13.72	0.0512137501202187	-0.0390553601446998
4	C	26	50	20120601	18	706	13.76	0.0499741212221205	-0.0397543351979027
4	C	26	50	20120601	18	708	13.8	0.0476625092513554	-0.0397192011832659
4	C	26	50	20120601	18	710	13.84	0.0457991011564861	-0.039929393623721
4	C	26	50	20120601	18	712	13.88	0.0434409212544324	-0.0401372618041864
4	C	26	50	20120601	18	714	13.92	0.0410427191085636	-0.0392947935718774
4	C	26	50	20120601	18	716	13.96	0.0391973966838367	-0.0390636262229718
4	C	26	50	20120601	18	718	14	0.0364312020269027	-0.0389547247076013
4	C	26	50	20120601	18	720	14.04	0.0362957274386952	-0.0388661878675289
4	C	26	50	20120601	18	722	14.08	0.034611731426096	-0.039085907157647
4	C	26	50	20120601	18	724	14.12	0.0326504081339154	-0.0397798122552288
4	C	26	50	20120601	18	726	14.16	0.0326424885379661	-0.0410503417196648
4	C	26	50	20120601	18	728	14.2	0.030601354103393	-0.04301284588017
4	C	26	50	20120601	18	730	14.24	0.0300748423941215	-0.0447415805388148
4	C	26	50	20120601	18	732	14.28	0.0288181015119187	-0.0471683003011689
4	C	26	50	20120601	18	734	14.32	0.0277556735731859	-0.0495725340678813
4	C	26	50	20120601	18	736	14.36	0.0275166007704667	-0.0515297349275276
4	C	26	50	20120601	18	738	14.4	0.0267626835203656	-0.0522936930939215
4	C	26	50	20120601	18	740	14.44	0.0270598097898202	-0.0524551962827445
4	C	26	50	20120601	18	742	14.48	0.0271308740213294	-0.0535285136659076
4	C	26	50	20120601	18	744	14.52	0.0269627947394414	-0.0533088155889929
4	C	26	50	20120601	18	746	14.56	0.0272675577621328	-0.0535256145281047
4	C	26	50	20120601	18	748	14.6	0.0268983773116753	-0.0541025429508748
4	C	26	50	20120601	18	750	14.64	0.0269771490070995	-0.0549988715067069
4	C	26	50	20120601	18	752	14.68	0.0266378791734862	-0.0544263978566583
4	C	26	50	20120601	18	754	14.72	0.0266136961215696	-0.0548786633539052
4	C	26	50	20120601	18	756	14.76	0.0266713960349144	-0.0544160740976529
4	C	26	50	20120601	18	758	14.8	0.0267430966625267	-0.0544896132028963
4	C	26	50	20120601	18	760	14.84	0.02702035323143	-0.054319554022021
4	C	26	50	20120601	18	762	14.88	0.0267208935095975	-0.0540987245742564
4	C	26	50	20120601	18	764	14.92	0.0266807298444261	-0.0546286303960776
4	C	26	50	20120601	18	766	14.96	0.0267181357931509	-0.0545809006883475
4	C	26	50	20120601	18	768	15	0.0267102869078797	-0.0533873751523827
4	C	26	50	20120601	18	770	15.04	0.026751581943901	-0.0541889513995358
4	C	26	50	20120601	18	772	15.08	0.0264938415221585	-0.0542600156310451
4	C	26	50	20120601	18	774	15.12	0.0266127768827541	-0.0539610508839594
4	C	26	50	20120601	18	776	15.16	0.0265792600213258	-0.0541508383440299
4	C	26	50	20120601	18	778	15.2	0.0266254340941373	-0.0540684604040216
4	C	26	50	20120601	18	780	15.24	0.0266313737910993	-0.0541151294515799
4	C	26	50	20120601	18	782	15.28	0.0264462532357846	-0.0544744811177789
4	C	26	50	20120601	18	784	15.32	0.0266115040905479	-0.0541714858620405
4	C	26	50	20120601	18	786	15.36	0.0269797653021899	-0.0542402166411718
4	C	26	50	20120601	18	788	15.4	0.0270973571599012	-0.0550562885773392
4	C	26	50	20120601	18	790	15.44	0.0266077564246076	-0.0562686938643617
4	C	26	50	20120601	18	792	15.48	0.0263676229617167	-0.0567717296284978
4	C	26	50	20120601	18	794	15.52	0.0268063827194429	-0.0570997564642902
4	C	26	50	20120601	18	796	15.56	0.0265917051006747	-0.0580023075597968
4	C	26	50	20120601	18	798	15.6	0.0265055087840481	-0.0584908476349185
4	C	26	50	20120601	18	800	15.64	0.0264362123194918	-0.0585202632770159
4	C	26	50	20120601	18	802	15.68	0.02635885483763	-0.0587932064945539
4	C	26	50	20120601	18	804	15.72	0.0262327069878663	-0.058786701112167
4	C	26	50	20120601	18	806	15.76	0.0265306110747802	-0.0594957170816627
4	C	26	50	20120601	18	808	15.8	0.0268356569401841	-0.0605712264958475
4	C	26	50	20120601	18	810	15.84	0.0266400712045079	-0.0609987432557529
4	C	26	50	20120601	18	812	15.88	0.0265159739644096	-0.0620716363748472
4	C	26	50	20120601	18	814	15.92	0.0268977409155723	-0.0634208668240293
4	C	26	50	20120601	18	816	15.96	0.0266912657354658	-0.0659810176359933
4	C	26	50	20120601	18	818	16	0.0263069531998909	-0.0670713055819048
4	C	26	50	20120601	18	820	16.04	0.0260931241092601	-0.0685838069868628
4	C	26	50	20120601	18	822	16.08	0.0262449399351808	-0.0693295925089803
4	C	26	50	20120601	18	824	16.12	0.0261390860500372	-0.0699619581033954
4	C	26	50	20120601	18	826	16.16	0.0255475912275747	-0.0691209960085303
4	C	26	50	20120601	18	828	16.2	0.0255995635759919	-0.0692920451388993
4	C	26	50	20120601	18	830	16.24	0.025402987890822	-0.0697052783418247
4	C	26	50	20120601	18	832	16.28	0.0250697284648488	-0.069469458230299
4	C	26	50	20120601	18	834	16.32	0.0250327467801927	-0.0687081163589954
4	C	26	50	20120601	18	836	16.36	0.0247762791506564	-0.0680642956347251
4	C	26	50	20120601	18	838	16.4	0.024921448172834	-0.0679631086543373
4	C	26	50	20120601	18	840	16.44	0.0250666879056897	-0.0678618509632714
4	C	26	50	20120601	18	842	16.48	0.0246103211891119	-0.0675215911801644
4	C	26	50	20120601	18	844	16.52	0.0242139171275787	-0.066865254665867
4	C	26	50	20120601	18	846	16.56	0.0238028052449968	-0.0673042265556277
4	C	26	50	20120601	18	848	16.6	0.0234982543543398	-0.0663733204781956
4	C	26	50	20120601	18	850	16.64	0.0231137296867306	-0.0662928517264965
4	C	26	50	20120601	18	852	16.68	0.0231764500582218	-0.0655846842851382
4	C	26	50	20120601	18	854	16.72	0.0225920970142492	-0.065827080489729
4	C	26	50	20120601	18	856	16.76	0.0229233765412351	-0.0660018065753602
4	C	26	50	20120601	18	858	16.8	0.0224741516031473	-0.0664501829853106
4	C	26	50	20120601	18	860	16.84	0.0225672068555515	-0.0662110394719133
4	C	26	50	20120601	18	862	16.88	0.022593723359846	-0.0661156507671312
4	C	26	50	20120601	18	864	16.92	0.0222340888509345	-0.0656741332929583
4	C	26	50	20120601	18	866	16.96	0.0219657418274742	-0.0652920834990832
4	C	26	50	20120601	18	868	17	0.0210760600753853	-0.0649330146755967
4	C	26	50	20120601	18	870	17.04	0.0201351130816603	-0.0635241044140825
4	C	26	50	20120601	18	872	17.08	0.0186944537256709	-0.0636329988583852
4	C	26	50	20120601	18	874	17.12	0.0169445058635904	-0.0634746069393994
4	C	26	50	20120601	18	876	17.16	0.0163506068780718	-0.0634298470801503
4	C	26	50	20120601	18	878	17.2	0.0159282519976691	-0.0639188114193408
4	C	26	50	20120601	18	880	17.24	0.0152045282071247	-0.0639143566466193
4	C	26	50	20120601	18	882	17.28	0.0138963806619296	-0.0634663337900596
4	C	26	50	20120601	18	884	17.32	0.0133835868242131	-0.0639402367548108
4	C	26	50	20120601	18	886	17.36	0.0128894606055199	-0.0640683645035618
4	C	26	50	20120601	18	888	17.4	0.0117812828580444	-0.064516104517409
4	C	26	50	20120601	18	890	17.44	0.0112146074836015	-0.064737146097208
4	C	26	50	20120601	18	892	17.48	0.0100422951510723	-0.065286638776868
4	C	26	50	20120601	18	894	17.52	0.00834912796352109	-0.0661908162179713
4	C	26	50	20120601	18	896	17.56	0.00709818535692397	-0.0657331059985093
4	C	26	50	20120601	18	898	17.6	0.00581330162482991	-0.066963542508452
4	C	26	50	20120601	18	900	17.64	0.00531670053240259	-0.0671311975262713
4	C	26	50	20120601	18	902	17.68	0.00489816402861827	-0.0675189041743959
4	C	26	50	20120601	18	904	17.72	0.00494320673057985	-0.0677575527130464
4	C	26	50	20120601	18	906	17.76	0.00478050146022882	-0.067552986721249
4	C	26	50	20120601	18	908	17.8	0.00446859665904744	-0.0674898420856891
4	C	26	50	20120601	18	910	17.84	0.00496038942536269	-0.067372957334759
4	C	26	50	20120601	18	912	17.88	0.00467280909745411	-0.0679288139754497
4	C	26	50	20120601	18	914	17.92	0.00443210994913821	-0.0675256216888172
4	C	26	50	20120601	18	916	17.96	0.00448464798298037	-0.067731177630108
4	C	26	50	20120601	18	918	18	0.00448910275570185	-0.0673252276270289
4	C	26	50	20120601	18	920	18.04	0.00467641534203817	-0.0672814577172735
4	C	26	50	20120601	18	922	18.08	0.00425858594503504	-0.0675164293006617
4	C	26	50	20120601	18	924	18.12	0.00435977292542283	-0.0676887512232369
4	C	26	50	20120601	18	926	18.16	0.00444702990222125	-0.067628647146836
4	C	26	50	20120601	18	928	18.2	0.00494808576737004	-0.0675790082507968
4	C	26	50	20120601	18	930	18.24	0.00453527682851334	-0.0677815236329286
4	C	26	50	20120601	18	932	18.28	0.00429783037139088	-0.0671321167650868
4	C	26	50	20120601	18	934	18.32	0.00443748396067523	-0.0673279146327974
4	C	26	50	20120601	18	936	18.36	0.00431685154380481	-0.0669432485438319
4	C	26	50	20120601	18	938	18.4	0.00487751651060762	-0.0672016960723556
4	C	26	50	20120601	18	940	18.44	0.00490459870032707	-0.0672366978580243
4	C	26	50	20120601	18	942	18.48	0.00494546947227964	-0.0676373445602446
4	C	26	50	20120601	18	944	18.52	0.00477915795734458	-0.0687371784477022
4	C	26	50	20120601	18	946	18.56	0.00472739774096172	-0.0695435630209673
4	C	26	50	20120601	18	948	18.6	0.00410174966096786	-0.0712782373765742
4	C	26	50	20120601	18	950	18.64	0.00312884144073329	-0.0732736220024045
4	C	26	50	20120601	18	952	18.68	0.00213450788502876	-0.0759927304187792
4	C	26	50	20120601	18	954	18.72	0.00142994668825449	-0.0772936654748063
4	C	26	50	20120601	18	956	18.76	0.00127190832265929	-0.0783676899647505
4	C	26	50	20120601	18	958	18.8	0.00093002219395559	-0.0791376585387845
4	C	26	50	20120601	18	960	18.84	0.00103983587707387	-0.0792934341626799
4	C	26	50	20120601	18	962	18.88	0.00150794056621937	-0.0799158295514803
4	C	26	50	20120601	18	964	18.92	0.0018385836971022	-0.08096333753713
4	C	26	50	20120601	18	966	18.96	0.00151409239521569	-0.0815327706280196
4	C	26	50	20120601	18	968	19	0.00130768792578733	-0.0826715660991205
4	C	26	50	20120601	18	970	19.04	0.0010896161944694	-0.0826090578596637
4	C	26	50	20120601	18	972	19.08	0.00088250461825986	-0.0835682482083432
4	C	26	50	20120601	18	974	19.12	0.00077417585938209	-0.0843982501481
4	C	26	50	20120601	18	976	19.16	0.00023055216600587	-0.0833466409431193
4	C	26	50	20120601	18	978	19.2	-0.00056176098231366	-0.0844299992425752
4	C	26	50	20120601	18	980	19.24	-0.00136842839829128	-0.083891749560736
4	C	26	50	20120601	18	982	19.28	-0.00169999076798965	-0.0834678390454147
4	C	26	50	20120601	18	984	19.32	-0.00237662124690705	-0.0828960017914692
4	C	26	50	20120601	18	986	19.36	-0.00385150457110599	-0.0826773643747263
4	C	26	50	20120601	18	988	19.4	-0.00595260166072369	-0.0839580761768114
4	C	26	50	20120601	18	990	19.44	-0.00832621770381069	-0.08629930672932
4	C	26	50	20120601	18	992	19.48	-0.00879778721618399	-0.0873942615799874
4	C	26	50	20120601	18	994	19.52	-0.00908494328002379	-0.0890321330172498
4	C	26	50	20120601	18	996	19.56	-0.00809350886212219	-0.091353493869207
4	C	26	50	20120601	18	998	19.6	-0.00742578792864769	-0.0925443323994034
4	C	26	50	20120601	18	1000	19.64	-0.00679610934000109	-0.0952287218728219
4	C	26	50	20120601	18	1002	19.68	-0.00678670481981129	-0.0970213082738079
4	C	26	50	20120601	18	1004	19.72	-0.00656502684390929	-0.0982820089539852
4	C	26	50	20120601	18	1006	19.76	-0.00705229412682499	-0.0996920505863492
4	C	26	50	20120601	18	1008	19.8	-0.00664549559560839	-0.0998082282304982
4	C	26	50	20120601	18	1010	19.84	-0.00572335764226299	-0.100031320419963
4	C	26	50	20120601	18	1012	19.88	-0.00476140957713679	-0.0995946112719022
4	C	26	50	20120601	18	1014	19.92	-0.00397807668493839	-0.100805178081293
4	C	26	50	20120601	18	1016	19.96	-0.00323830157046098	-0.102181773562907
4	C	26	50	20120601	18	1018	20	-0.0019526400209076	-0.104034534750972
4	C	26	50	20120601	18	1020	20.04	-0.00119744997860037	-0.105068607707779
4	C	26	50	20120601	18	1022	20.08	0.000313425080760940	-0.106899519296306
4	C	26	50	20120601	18	1024	20.12	0.00141318825754036	-0.108761402161848
4	C	26	50	20120601	18	1026	20.16	0.00128265634573334	-0.110217052181599
4	C	26	50	20120601	18	1028	20.2	0.00189402086874721	-0.111848347525796
4	C	26	50	20120601	18	1030	20.24	0.00221837074927748	-0.113145252073170
4	C	26	50	20120601	18	1032	20.28	0.0025526908354225	-0.113742333039204
4	C	26	50	20120601	18	1034	20.32	0.00296953028293196	-0.113805053410695
4	C	26	50	20120601	18	1036	20.36	0.00328864757328146	-0.114591568283409
4	C	26	50	20120601	18	1038	20.4	0.00359058216884812	-0.115339970100617
4	C	26	50	20120601	18	1040	20.44	0.00410832575403289	-0.114357798781549
4	C	26	50	20120601	18	1042	20.48	0.00425384832960108	-0.114853480635161
4	C	26	50	20120601	18	1044	20.52	0.00380250207116971	-0.113623751231999
4	C	26	50	20120601	18	1046	20.56	0.00390269910206384	-0.112869056164439
4	C	26	50	20120601	18	1048	20.6	0.00405790904053429	-0.112134018665395
4	C	26	50	20120601	18	1050	20.64	0.00373299347457909	-0.111544362320564
4	C	26	50	20120601	18	1052	20.68	0.00364877705693975	-0.111427477569634
4	C	26	50	20120601	18	1054	20.72	0.0038760411764131	-0.110670873313764
4	C	26	50	20120601	18	1056	20.76	0.00366419198476961	-0.109466670465403
4	C	26	50	20120601	18	1058	20.8	0.00372535672134227	-0.109321360021870
4	C	26	50	20120601	18	1060	20.84	0.00356413637523172	-0.109066943001999
4	C	26	50	20120601	18	1062	20.88	0.00404907020576945	-0.108920289055581
4	C	26	50	20120601	18	1064	20.92	0.00348536467980755	-0.108717915094805
4	C	26	50	20120601	18	1066	20.96	0.00496873328538068	-0.107452335377837
4	C	26	50	20120601	18	1068	21	0.00562846391222774	-0.107065830811241
4	C	26	50	20120601	18	1070	21.04	0.00758707898543635	-0.105753511336037
4	C	26	50	20120601	18	1072	21.08	0.00960784874471126	-0.104594280478959
4	C	26	50	20120601	18	1074	21.12	0.0116452355133441	-0.104168672907363
4	C	26	50	20120601	18	1076	21.16	0.0139413526532130	-0.102840302108226
4	C	26	50	20120601	18	1078	21.2	0.0159379393605713	-0.102210835651614
4	C	26	50	20120601	18	1080	21.24	0.0176596029514044	-0.100918103034249
4	C	26	50	20120601	18	1082	21.28	0.019316071297012	-0.101285798560466
4	C	26	50	20120601	18	1084	21.32	0.0210672212406204	-0.0996760699730942
4	C	26	50	20120601	18	1086	21.36	0.0216725753559943	-0.0984607655482692
4	C	26	50	20120601	18	1088	21.4	0.021682545561609	-0.0966889680866502
4	C	26	50	20120601	18	1090	21.44	0.022097900084878	-0.0957086352452132
4	C	26	50	20120601	18	1092	21.48	0.02159493503142	-0.0953773557182273
4	C	26	50	20120601	18	1094	21.52	0.0207042633298374	-0.0937947093205755
4	C	26	50	20120601	18	1096	21.56	0.0198029143158589	-0.0930148412516049
4	C	26	50	20120601	18	1098	21.6	0.0190691496090216	-0.0930675207068033
4	C	26	50	20120601	18	1100	21.64	0.0181463752595732	-0.0915603933133823
4	C	26	50	20120601	18	1102	21.68	0.0165889725740098	-0.0908167291116084
4	C	26	50	20120601	18	1104	21.72	0.0152724811687967	-0.0898327193149092
4	C	26	50	20120601	18	1106	21.76	0.0139352715348948	-0.0888906409503343
4	C	26	50	20120601	18	1108	21.8	0.0127137445703950	-0.087987029194656
4	C	26	50	20120601	18	1110	21.84	0.0108331233751513	-0.088012626460135
4	C	26	50	20120601	18	1112	21.88	0.00943630463959541	-0.0878453249957063
4	C	26	50	20120601	18	1114	21.92	0.00815736060446331	-0.0876386376835654
4	C	26	50	20120601	18	1116	21.96	0.00656743100696536	-0.0873759475143547
4	C	26	50	20120601	18	1118	22	0.0046416963990819	-0.0879170256233186
4	C	26	50	20120601	18	1120	22.04	0.00306732315077006	-0.08765801240937
4	C	26	50	20120601	18	1122	22.08	0.00129962690848181	-0.0883453909113614
4	C	26	50	20120601	18	1124	22.12	-0.00109647513024693	-0.0881564519794284
4	C	26	50	20120601	18	1126	22.16	-0.00292017422960515	-0.0879660281232548
4	C	26	50	20120601	18	1128	22.2	-0.00467917305848479	-0.0880053432602888
4	C	26	50	20120601	18	1130	22.24	-0.00726470900389339	-0.0885801503627153
4	C	26	50	20120601	18	1132	22.28	-0.00906761916388479	-0.0891934240740384
4	C	26	50	20120601	18	1134	22.32	-0.0111509678732947	-0.0894790245029597
4	C	26	50	20120601	18	1136	22.36	-0.0129989207352476	-0.090764686052513
4	C	26	50	20120601	18	1138	22.4	-0.0153627079940761	-0.0921494132621107
4	C	26	50	20120601	18	1140	22.44	-0.0155251304217147	-0.0924736217212847
4	C	26	50	20120601	18	1142	22.48	-0.0165609004347967	-0.0929852841881513
4	C	26	50	20120601	18	1144	22.52	-0.0183549010493451	-0.094115028692453
4	C	26	50	20120601	18	1146	22.56	-0.019602732386105	-0.094631711617466
4	C	26	50	20120601	18	1148	22.6	-0.0211955611214058	-0.09447558244018
4	C	26	50	20120601	18	1150	22.64	-0.0226698080495017	-0.0937416763119865
4	C	26	50	20120601	18	1152	22.68	-0.0237717632573028	-0.0939775671341904
4	C	26	50	20120601	18	1154	22.72	-0.0245184680182358	-0.0949286257548863
4	C	26	50	20120601	18	1156	22.76	-0.0264171204363998	-0.0950836942720005
4	C	26	50	20120601	18	1158	22.8	-0.0278752453298846	-0.0963169592090679
4	C	26	50	20120601	18	1160	22.84	-0.0295669275931953	-0.096903433573384
4	C	26	50	20120601	18	1162	22.88	-0.031001788673579	-0.09729672636508
4	C	26	50	20120601	18	1164	22.92	-0.0321835762369761	-0.0977623561804912
4	C	26	50	20120601	18	1166	22.96	-0.0340719048961347	-0.0995751658354192
4	C	26	50	20120601	18	1168	23	-0.0357140896847624	-0.100177337970278
4	C	26	50	20120601	18	1170	23.04	-0.0376333189102589	-0.0997006065784022
4	C	26	50	20120601	18	1172	23.08	-0.0396311076991453	-0.101007834884781
4	C	26	50	20120601	18	1174	23.12	-0.0414697267515865	-0.101239624487654
4	C	26	50	20120601	18	1176	23.16	-0.0429516811435973	-0.100966822691472
4	C	26	50	20120601	18	1178	23.2	-0.0443297615494518	-0.101014269556490
4	C	26	50	20120601	18	1180	23.24	-0.0448545054917703	-0.0999422249655332
4	C	26	50	20120601	18	1182	23.28	-0.0462215550318383	-0.0991224760741032
4	C	26	50	20120601	18	1184	23.32	-0.047126651711757	-0.0979373651088352
4	C	26	50	20120601	18	1186	23.36	-0.0484340214394928	-0.0971928523789237
4	C	26	50	20120601	18	1188	23.4	-0.0505411996474288	-0.0948537431467586
4	C	26	50	20120601	18	1190	23.44	-0.0521954052513366	-0.0934724807603888
4	C	26	50	20120601	18	1192	23.48	-0.0540987245742564	-0.0909271084801516
4	C	26	50	20120601	18	1194	23.52	-0.0559079986952784	-0.0893426943155469
4	C	26	50	20120601	18	1196	23.56	-0.0576727957997638	-0.0881152983647633
4	C	26	50	20120601	18	1198	23.6	-0.059847502705303	-0.0864921347485496
4	C	26	50	20120601	18	1200	23.64	-0.0618638176918565	-0.0855690068457105
4	C	26	50	20120601	18	1202	23.68	-0.0636353323107631	-0.0838696171184849
4	C	26	50	20120601	18	1204	23.72	-0.0650667851364615	-0.0826304973372692
4	C	26	50	20120601	18	1206	23.76	-0.0667592593593672	-0.081250564311648
4	C	26	50	20120601	18	1208	23.8	-0.0682461140013716	-0.0795614771302243
4	C	26	50	20120601	18	1210	23.84	-0.0696647894075339	-0.0782135124021806
4	C	26	50	20120601	18	1212	23.88	-0.0706139741952597	-0.0767325833150025
4	C	26	50	20120601	18	1214	23.92	-0.0713279102137389	-0.0760837011203925
4	C	26	50	20120601	18	1216	23.96	-0.0720181638119027	-0.0753595063967318
4	C	26	50	20120601	18	1218	24	-0.0728136985387173	-0.0749260103418846
4	C	26	50	20120601	18	1220	24.04	-0.0732656246247092	-0.0751401788437704
4	C	26	50	20120601	18	1222	24.08	-0.0736095047945359	-0.0744696153410356
4	C	26	50	20120601	18	1224	24.12	-0.0742835472626342	-0.0746483436510483
4	C	26	50	20120601	18	1226	24.16	-0.0740894888776053	-0.074023572383463
4	C	26	50	20120601	18	1228	24.2	-0.0746424039540863	-0.0737096593990232
4	C	26	50	20120601	18	1230	24.24	-0.0746637868631494	-0.073131076346385
4	C	26	50	20120601	18	1232	24.28	-0.0748419494877372	-0.0728369482096827
4	C	26	50	20120601	18	1234	24.32	-0.074915771435693	-0.0728465648619069
4	C	26	50	20120601	18	1236	24.36	-0.0747310115048368	-0.0718999539428646
4	C	26	50	20120601	18	1238	24.4	-0.0745031887710063	-0.0718251349743473
4	C	26	50	20120601	18	1240	24.44	-0.0741783297735936	-0.070099384306319
4	C	26	50	20120601	18	1242	24.48	-0.0741224400536086	-0.0703900334776579
4	C	26	50	20120601	18	1244	24.52	-0.0737300665007282	-0.068639873483543
4	C	26	50	20120601	18	1246	24.56	-0.073636601126391	-0.0685452484540847
4	C	26	50	20120601	18	1248	24.6	-0.0737193184776542	-0.0675305643652177
4	C	26	50	20120601	18	1250	24.64	-0.0736342535318774	-0.0658775608428379
4	C	26	50	20120601	18	1252	24.68	-0.0738557688732197	-0.0642319324441858
4	C	26	50	20120601	18	1254	24.72	-0.0741548184731192	-0.062422502759672
4	C	26	50	20120601	18	1256	24.76	-0.0741024218606332	-0.0603380226794121
4	C	26	50	20120601	18	1258	24.8	-0.0745071697821844	-0.0581375063763596
4	C	26	50	20120601	18	1260	24.84	-0.0743228270443291	-0.056532303272388
4	C	26	50	20120601	18	1262	24.88	-0.0735481915655392	-0.0542383781635407
4	C	26	50	20120601	18	1264	24.92	-0.0730577423021082	-0.0527118760443152
4	C	26	50	20120601	18	1266	24.96	-0.0730859558626775	-0.051027618402207
4	C	26	50	20120601	18	1268	25	-0.0727905973601759	-0.048985423307462
4	C	26	50	20120601	18	1270	25.04	-0.0724446807228195	-0.0479671895425535
4	C	26	50	20120601	18	1272	25.08	-0.0718998549479153	-0.0464362326506065
4	C	26	50	20120601	18	1274	25.12	-0.0712546200100825	-0.0446367166031649
4	C	26	50	20120601	18	1276	25.16	-0.0698367294924473	-0.0426269777096765
4	C	26	50	20120601	18	1278	25.2	-0.0687941712542658	-0.0412327045585328
4	C	26	50	20120601	18	1280	25.24	-0.0678583861400435	-0.0393344056937594
4	C	26	50	20120601	18	1282	25.28	-0.0668846293916715	-0.0378328644439098
4	C	26	50	20120601	18	1284	25.32	-0.0655751383435922	-0.0357609708643551
4	C	26	50	20120601	18	1286	25.36	-0.0642995177103316	-0.0335467366897475
4	C	26	50	20120601	18	1288	25.4	-0.0630197251470621	-0.0322820762115954
4	C	26	50	20120601	18	1290	25.44	-0.0619126787704364	-0.0308627714803977
4	C	26	50	20120601	18	1292	25.48	-0.0604983237867071	-0.0290117073486076
4	C	26	50	20120601	18	1294	25.52	-0.0596036215764718	-0.0276151007450860
4	C	26	50	20120601	18	1296	25.56	-0.0588919893118856	-0.0259480257977606
4	C	26	50	20120601	18	1298	25.6	-0.0578766546847799	-0.0236782837408299
4	C	26	50	20120601	18	1300	25.64	-0.0569993473013617	-0.0217728430975666
4	C	26	50	20120601	18	1302	25.68	-0.0559204437746273	-0.0206471291019176
4	C	26	50	20120601	18	1304	25.72	-0.0551528793636493	-0.0197899035510851
4	C	26	50	20120601	18	1306	25.76	-0.0551691428196166	-0.0195199301820281
4	C	26	50	20120601	18	1308	25.8	-0.0546701375641332	-0.0188809177838698
4	C	26	50	20120601	18	1310	25.84	-0.05498522434583	-0.0178648053393047
4	C	26	50	20120601	18	1312	25.88	-0.0548182764347918	-0.0167653250052378
4	C	26	50	20120601	18	1314	25.92	-0.0547648898728122	-0.0154397119225474
4	C	26	50	20120601	18	1316	25.96	-0.0546977147285995	-0.0150896940658600
4	C	26	50	20120601	18	1318	26	-0.0546934013772343	-0.0136908247206387
4	C	26	50	20120601	18	1320	26.04	-0.0545966691695679	-0.0125658178317709
4	C	26	50	20120601	18	1322	26.08	-0.0541512626080985	-0.0107913333643832
4	C	26	50	20120601	18	1324	26.12	-0.0543458583942811	-0.00925705307056466
4	C	26	50	20120601	18	1326	26.16	-0.0543065432572471	-0.00815283512106376
4	C	26	50	20120601	18	1328	26.2	-0.0542238824745264	-0.0070660827090581
4	C	26	50	20120601	18	1330	26.24	-0.0541922748014074	-0.00671076155151187
4	C	26	50	20120601	18	1332	26.28	-0.0539672734236338	-0.00701015056266625
4	C	26	50	20120601	18	1334	26.32	-0.0536857035033653	-0.00679462441576059
4	C	26	50	20120601	18	1336	26.36	-0.0533912642396792	-0.00731137805145172
4	C	26	50	20120601	18	1338	26.4	-0.0532164674433699	-0.00741390853472377
4	C	26	50	20120601	18	1340	26.44	-0.0525885566216763	-0.00708948794351539
4	C	26	50	20120601	18	1342	26.48	-0.0519784648908685	-0.00810319622502446
4	C	26	50	20120601	18	1344	26.52	-0.0508844999896948	-0.00704826361817221
4	C	26	50	20120601	18	1346	26.56	-0.0496520835807648	-0.00702273706337137
4	C	26	50	20120601	18	1348	26.6	-0.0480246773238639	-0.00625008148356883
4	C	26	50	20120601	18	1350	26.64	-0.0464162215286989	-0.00525143457649907
4	C	26	50	20120601	18	1352	26.68	-0.0441000225562442	-0.00402135161994695
4	C	26	50	20120601	18	1354	26.72	-0.0420555647197996	-0.00311434575171897
4	C	26	50	20120601	18	1356	26.76	-0.0403097887877281	-0.00237845972453813
4	C	26	50	20120601	18	1358	26.8	-0.0388511689194965	-0.0017620040326997
4	C	26	50	20120601	18	1360	26.84	-0.037254380386221	-0.00033605249775891
4	C	26	50	20120601	18	1362	26.88	-0.0359738100054922	-0.000239461711448830
4	C	26	50	20120601	18	1364	26.92	-0.0350281961070114	0.000489353247920149
4	C	26	50	20120601	18	1366	26.96	-0.0340927645461798	0.00151388026318134
4	C	26	50	20120601	18	1368	27	-0.033158464356198	0.0019909652084479
4	C	26	50	20120601	18	1370	27.04	-0.0322299624418219	0.00331869961148189
4	C	26	50	20120601	18	1372	27.08	-0.0316712773740064	0.00345057502617317
4	C	26	50	20120601	18	1374	27.12	-0.0312404372122295	0.00289401127870124
4	C	26	50	20120601	18	1376	27.16	-0.0308205572055609	0.00225068552917772
4	C	26	50	20120601	18	1378	27.2	-0.0308342043664378	0.00239302612423057
4	C	26	50	20120601	18	1380	27.24	-0.0309538468338145	0.0018639688305468
4	C	26	50	20120601	18	1382	27.28	-0.0310444979231627	0.00183893725049279
4	C	26	50	20120601	18	1384	27.32	-0.0312923388499685	0.00143454288233221
4	C	26	50	20120601	18	1386	27.36	-0.0311030463646449	0.00130775863646546
4	C	26	50	20120601	18	1388	27.4	-0.0308542154883454	0.00114887174273284
4	C	26	50	20120601	18	1390	27.44	-0.0310485991424935	0.00127028197706257
4	C	26	50	20120601	18	1392	27.48	-0.0311743934388666	0.00116060971530054
4	C	26	50	20120601	18	1394	27.52	-0.0306997126566561	0.000389792613129091
4	C	26	50	20120601	18	1396	27.56	-0.0306992883925874	1.30814754520023e-06
4	C	26	50	20120601	18	1398	27.6	-0.0307499172381203	-0.00113161833727189
4	C	26	50	20120601	18	1400	27.64	-0.030178221405531	-0.00166711030266447
4	C	26	50	20120601	18	1402	27.68	-0.0301658470368603	-0.00173633605654263
4	C	26	50	20120601	18	1404	27.72	-0.0300529220839048	-0.00196720642060003
4	C	26	50	20120601	18	1406	27.76	-0.029575695717282	-0.0026353516181432
4	C	26	50	20120601	18	1408	27.8	-0.0293091871714527	-0.00324268563250433
4	C	26	50	20120601	18	1410	27.84	-0.0286491737018932	-0.00328808188785651
4	C	26	50	20120601	18	1412	27.88	-0.0281636034752524	-0.00384959538279674
4	C	26	50	20120601	18	1414	27.92	-0.0280602951745211	-0.00401569476569746
4	C	26	50	20120601	18	1416	27.96	-0.027808777292453	-0.00394067073621357
4	C	26	50	20120601	18	1418	28	-0.0272461324266629	-0.00405741406578747
4	C	26	50	20120601	18	1420	28.04	-0.026619847950566	-0.00499355273340034
4	C	26	50	20120601	18	1422	28.08	-0.0252851131903982	-0.00510612413296524
4	C	26	50	20120601	18	1424	28.12	-0.0241823094544597	-0.00639532121642455
4	C	26	50	20120601	18	1426	28.16	-0.0220913239918129	-0.00665122316053597
4	C	26	50	20120601	18	1428	28.2	-0.0206695443868812	-0.00732742937538466
4	C	26	50	20120601	18	1430	28.24	-0.0185253137836111	-0.00848906439551796
4	C	26	50	20120601	18	1432	28.28	-0.0164190265302195	-0.00883564571324866
4	C	26	50	20120601	18	1434	28.32	-0.0149513698373243	-0.00971781799132136
4	C	26	50	20120601	18	1436	28.36	-0.0137174402198825	-0.0114004775721042
4	C	26	50	20120601	18	1438	28.4	-0.0122672066380758	-0.0129103909662431
4	C	26	50	20120601	18	1440	28.44	-0.0107340357947969	-0.0150375315057187
4	C	26	50	20120601	18	1442	28.48	-0.0095482184298538	-0.0163803265760852
4	C	26	50	20120601	18	1444	28.52	-0.00932368374255579	-0.0185748607557688
4	C	26	50	20120601	18	1446	28.56	-0.00905125671296809	-0.0201439802006965
4	C	26	50	20120601	18	1448	28.6	-0.00927922793922259	-0.0216366826157813
4	C	26	50	20120601	18	1450	28.64	-0.0097639567087938	-0.0228198773216729
4	C	26	50	20120601	18	1452	28.68	-0.0105971618422694	-0.0233487012701189
4	C	26	50	20120601	18	1454	28.72	-0.0102047387919143	-0.0227482049783318
4	C	26	50	20120601	18	1456	28.76	-0.00998356993289479	-0.0225165426546795
4	C	26	50	20120601	18	1458	28.8	-0.0099397505256646	-0.0231633827249055
4	C	26	50	20120601	18	1460	28.84	-0.00939024370386889	-0.0228406026214295
4	C	26	50	20120601	18	1462	28.88	-0.00970806698880889	-0.0221685188391151
4	C	26	50	20120601	18	1464	28.92	-0.0095936712537485	-0.0222519432971595
4	C	26	50	20120601	18	1466	28.96	-0.0096675426991791	-0.0222610861878403
4	C	26	50	20120601	18	1468	29	-0.00996190418111919	-0.0225489564295291
4	C	26	50	20120601	18	1470	29.04	-0.009780114098744	-0.0222356303437175
4	C	26	50	20120601	18	1472	29.08	-0.0098895105888613	-0.0223557607147733
4	C	26	50	20120601	18	1474	29.12	-0.00958346063182819	-0.0227080554552961
4	C	26	50	20120601	18	1476	29.16	-0.0098896378680819	-0.0223656743518456
4	C	26	50	20120601	18	1478	29.2	-0.0098226112162933	-0.0220323371441264
4	C	26	50	20120601	18	1480	29.24	-0.00940411713891579	-0.0220047882639314
4	C	26	50	20120601	18	1482	29.28	-0.00861565065148589	-0.0215857992118071
4	C	26	50	20120601	18	1484	29.32	-0.00787272184076449	-0.0216538653105641
4	C	26	50	20120601	18	1486	29.36	-0.00745745217030929	-0.0214505579688374
4	C	26	50	20120601	18	1488	29.4	-0.00646393885847089	-0.0219768151196676
4	C	26	50	20120601	18	1490	29.44	-0.00603188954409809	-0.0219708824937735
4	C	26	50	20120601	18	1492	29.48	-0.00544895778475569	-0.0216149178690564
4	C	26	50	20120601	18	1494	29.52	-0.00437445953326809	-0.0211094567286608
4	C	26	50	20120601	18	1496	29.56	-0.00289983076751041	-0.0208137729570398
4	C	26	50	20120601	18	1498	29.6	-0.00140314734124753	-0.0208070059451439
4	C	26	50	20120601	18	1500	29.64	0.000210753176132650	-0.0202755444884040
4	C	26	50	20120601	18	1502	29.68	0.00234176088259455	-0.0197616899905158
4	C	26	50	20120601	18	1504	29.72	0.0038361603539542	-0.0192112780720402
4	C	26	50	20120601	18	1506	29.76	0.00555810678749968	-0.0188322688373242
4	C	26	50	20120601	18	1508	29.8	0.0067260350579855	-0.0178660074208328
4	C	26	50	20120601	18	1510	29.84	0.00884777966561385	-0.0179589212518807
4	C	26	50	20120601	18	1512	29.88	0.00983737560588442	-0.0199305470898631
4	C	26	50	20120601	18	1514	29.92	0.0114512761232646	-0.0213996321384563
4	C	26	50	20120601	18	1516	29.96	0.0119615950872469	-0.0214159663051017
4	C	26	50	20120601	18	1518	30	0.0122196183517019	-0.0210991117564520
4	C	26	50	20120601	18	1520	30.04	0.0121297450798131	-0.0200782616964530
4	C	26	50	20120601	18	1522	30.08	0.0127846673805481	-0.0195137076423537
4	C	26	50	20120601	18	1524	30.12	0.0135756935945258	-0.0183504604187593
4	C	26	50	20120601	18	1526	30.16	0.0145396074165037	-0.0169243816045979
4	C	26	50	20120601	18	1528	30.2	0.015475505667811	-0.0157545724300741
4	C	26	50	20120601	18	1530	30.24	0.0162082309276799	-0.0132583228579259
4	C	26	50	20120601	18	1532	30.28	0.0171653282402872	-0.0105814004321168
4	C	26	50	20120601	18	1534	30.32	0.0187073513533597	-0.00824897335903386
4	C	26	50	20120601	18	1536	30.36	0.021153269064823	-0.00784857414418696
4	C	26	50	20120601	18	1538	30.4	0.0223975507255414	-0.00655606780099169
4	C	26	50	20120601	18	1540	30.44	0.0245087170157232	-0.00551998666092592
4	C	26	50	20120601	18	1542	30.48	0.0252969289447118	-0.00366517486319548
4	C	26	50	20120601	18	1544	30.52	0.0252614958239066	-0.00252681072723108
4	C	26	50	20120601	18	1546	30.56	0.024051989674687	-0.00103361333739944
4	C	26	50	20120601	18	1548	30.6	0.0229856019379796	-0.000122506249840580
4	C	26	50	20120601	18	1550	30.64	0.0217611758356769	0.00177593403628907
4	C	26	50	20120601	18	1552	30.68	0.0205704716557691	0.0035780027392108
4	C	26	50	20120601	18	1554	30.72	0.0182788234307572	0.00513821970976329
4	C	26	50	20120601	18	1556	30.76	0.0170427795640397	0.0072229331352609
4	C	26	50	20120601	18	1558	30.8	0.0160679126580213	0.00877451633201511
4	C	26	50	20120601	18	1560	30.84	0.0150593726199759	0.0116598591886858
4	C	26	50	20120601	18	1562	30.88	0.0143092532403966	0.0141133988041435
4	C	26	50	20120601	18	1564	30.92	0.0135556966147539	0.0170978773244297
4	C	26	50	20120601	18	1566	30.96	0.0125544121993903	0.0196598878272283
4	C	26	50	20120601	18	1568	31	0.0116356188611199	0.0224249369711767
4	C	26	50	20120601	18	1570	31.04	0.0105545940140419	0.0240648590181045
4	C	26	50	20120601	18	1572	31.08	0.0102350524596237	0.0257673600151674
4	C	26	50	20120601	18	1574	31.12	0.0115975058056140	0.0255833708307027
4	C	26	50	20120601	18	1576	31.16	0.0136719449695810	0.0261887249460765
4	C	26	50	20120601	18	1578	31.2	0.0153023917856409	0.0263363688419882
4	C	26	50	20120601	18	1580	31.24	0.016927683793266	0.0258377807795058
4	C	26	50	20120601	18	1582	31.28	0.0190207127945104	0.0251804613867826
4	C	26	50	20120601	18	1584	31.32	0.0198301025715955	0.0249033815945746
4	C	26	50	20120601	18	1586	31.36	0.0202681340093372	0.0242563293923142
4	C	26	50	20120601	18	1588	31.4	0.0205950860428222	0.0228545750514257
4	C	26	50	20120601	18	1590	31.44	0.0208815915684234	0.0222551040644713
4	C	26	50	20120601	18	1592	31.48	0.0217918444709906	0.0192509665614545
4	C	26	50	20120601	18	1594	31.52	0.0216521449197654	0.0190016159616708
4	C	26	50	20120601	18	1596	31.56	0.0218275123512472	0.0171693559205128
4	C	26	50	20120601	18	1598	31.6	0.0221618932485754	0.0152364894336343
4	C	26	50	20120601	18	1600	31.64	0.0221258166605992	0.0142152999623803
4	C	26	50	20120601	18	1602	31.68	0.0225355850402968	0.0123320624720462
4	C	26	50	20120601	18	1604	31.72	0.0228666524352484	0.0112098840103031
4	C	26	50	20120601	18	1606	31.76	0.0226498393540009	0.0113230352374286
4	C	26	50	20120601	18	1608	31.8	0.0232598533030628	0.00963779471689452
4	C	26	50	20120601	18	1610	31.84	0.023577775582952	0.00928762836778313
4	C	26	50	20120601	18	1612	31.88	0.0243302149798805	0.00852019830709355
4	C	26	50	20120601	18	1614	31.92	0.0250755974511326	0.00660907959637724
4	C	26	50	20120601	18	1616	31.96	0.0262370203392315	0.00542814056111759
4	C	26	50	20120601	18	1618	32	0.0271552692052804	0.00502141274057908
4	C	26	50	20120601	18	1620	32.04	0.0275747956585584	0.00534180282313471
4	C	26	50	20120601	18	1622	32.08	0.0277592798177699	0.00429365844138189
4	C	26	50	20120601	18	1624	32.12	0.0280033023679574	0.00383990801989448
4	C	26	50	20120601	18	1626	32.16	0.0286087271940093	0.00339245084875963
4	C	26	50	20120601	18	1628	32.2	0.0292421534485963	0.00269807198963444
4	C	26	50	20120601	18	1630	32.24	0.0297259559082841	0.00132996178939471
4	C	26	50	20120601	18	1632	32.28	0.0303994044066861	-0.000521526606464139
4	C	26	50	20120601	18	1634	32.32	0.0314050516708897	-0.00154131600629138
4	C	26	50	20120601	18	1636	32.36	0.0324700959047128	-0.00364495868032136
4	C	26	50	20120601	18	1638	32.4	0.0329471808499794	-0.00446965731921923
4	C	26	50	20120601	18	1640	32.44	0.0337940119311284	-0.00643852544075505
4	C	26	50	20120601	18	1642	32.48	0.0346232360534259	-0.00764548600556236
4	C	26	50	20120601	18	1644	32.52	0.0347863655878456	-0.00933837035040106
4	C	26	50	20120601	18	1646	32.56	0.0348632280949606	-0.0110059402724734
4	C	26	50	20120601	18	1648	32.6	0.0351581623333935	-0.0123432913277315
4	C	26	50	20120601	18	1650	32.64	0.0354599767208073	-0.0140927937125398
4	C	26	50	20120601	18	1652	32.68	0.0358469621200151	-0.0161338715785704
4	C	26	50	20120601	18	1654	32.72	0.0361615751401685	-0.0175683578923601
4	C	26	50	20120601	18	1656	32.76	0.036605963467873	-0.0183947818718041
4	C	26	50	20120601	18	1658	32.8	0.0374552977070274	-0.0200915977303462
4	C	26	50	20120601	18	1660	32.84	0.0386506263652842	-0.0210354085065349
4	C	26	50	20120601	18	1662	32.88	0.0395209899601111	-0.0220428376798270
4	C	26	50	20120601	18	1664	32.92	0.0405293595854221	-0.0222668137527679
4	C	26	50	20120601	18	1666	32.96	0.0415351836263209	-0.0226510202223256
4	C	26	50	20120601	18	1668	33	0.0429654555836948	-0.0237340886080012
4	C	26	50	20120601	18	1670	33.04	0.0441922858490534	-0.0242666814355909
4	C	26	50	20120601	18	1672	33.08	0.0455588404143746	-0.0241826771499859
4	C	26	50	20120601	18	1674	33.12	0.0463551487160078	-0.0242208962715091
4	C	26	50	20120601	18	1676	33.16	0.0460634318134293	-0.0247128658145196
4	C	26	50	20120601	18	1678	33.2	0.0452870285676865	-0.0254877134253438
4	C	26	50	20120601	18	1680	33.24	0.0441779245103275	-0.0255456325417908
4	C	26	50	20120601	18	1682	33.28	0.0435534714407939	-0.0254397857277150
4	C	26	50	20120601	18	1684	33.32	0.0428923902399948	-0.0253107458112163
4	C	26	50	20120601	18	1686	33.36	0.0424055189368766	-0.0253807069561469
4	C	26	50	20120601	18	1688	33.4	0.0419958000546537	-0.0263221701378221
4	C	26	50	20120601	18	1690	33.44	0.0411571077725561	-0.0271209815974607
4	C	26	50	20120601	18	1692	33.48	0.0407539154859235	-0.0275468013010912
4	C	26	50	20120601	18	1694	33.52	0.0402126676713321	-0.0284151567126596
4	C	26	50	20120601	18	1696	33.56	0.0397842458147468	-0.0284016368310033
4	C	26	50	20120601	18	1698	33.6	0.0391289833956501	-0.0293702889755219
4	C	26	50	20120601	18	1700	33.64	0.0381738560825352	-0.0301286991821107
4	C	26	50	20120601	18	1702	33.68	0.0370547994972311	-0.0314255224122051
4	C	26	50	20120601	18	1704	33.72	0.0362925171739086	-0.0311434080197151
4	C	26	50	20120601	18	1706	33.76	0.0355752421972086	-0.0321927403408603
4	C	26	50	20120601	18	1708	33.8	0.0347494475427999	-0.0339915139261817
4	C	26	50	20120601	18	1710	33.84	0.0340950414300151	-0.0352762350237161
4	C	26	50	20120601	18	1712	33.88	0.0335226809170515	-0.0372266052318561
4	C	26	50	20120601	18	1714	33.92	0.0327659493819613	-0.0384735031876648
4	C	26	50	20120601	18	1716	33.96	0.0319855863382438	-0.0392349157696465
4	C	26	50	20120601	18	1718	34	0.0309030058562472	-0.041039735117947
4	C	26	50	20120601	18	1720	34.04	0.0298526694434727	-0.0425643987595414
4	C	26	50	20120601	18	1722	34.08	0.0296176978600844	-0.0431240737768506
4	C	26	50	20120601	18	1724	34.12	0.0292141520200613	-0.0443564901857806
4	C	26	50	20120601	18	1726	34.16	0.0289196420456971	-0.0448771329087683
4	C	26	50	20120601	18	1728	34.2	0.028780766273872	-0.0455422375471524
4	C	26	50	20120601	18	1730	34.24	0.0288936912268275	-0.0462334344257622
4	C	26	50	20120601	18	1732	34.28	0.0286269705489639	-0.0462443238701925
4	C	26	50	20120601	18	1734	34.32	0.0287128133122	-0.0465148629246745
4	C	26	50	20120601	18	1736	34.36	0.0290553358370068	-0.0466335154425576
4	C	26	50	20120601	18	1738	34.4	0.0290133336942043	-0.0463124889638989
4	C	26	50	20120601	18	1740	34.44	0.0291235716413913	-0.0472238788941702
4	C	26	50	20120601	18	1742	34.48	0.0294162431381244	-0.0471232575992074
4	C	26	50	20120601	18	1744	34.52	0.0294598716265236	-0.0466946801791302
4	C	26	50	20120601	18	1746	34.56	0.0293215615401235	-0.0464450714853713
4	C	26	50	20120601	18	1748	34.6	0.0293125105733243	-0.0467819371559286
4	C	26	50	20120601	18	1750	34.64	0.0293327338272662	-0.046716034803922
4	C	26	50	20120601	18	1752	34.68	0.0291617554075753	-0.0465457634910123
4	C	26	50	20120601	18	1754	34.72	0.0291581491629913	-0.0471661082701473
4	C	26	50	20120601	18	1756	34.76	0.0286759023382221	-0.0477665833487309
4	C	26	50	20120601	18	1758	34.8	0.0278396778587908	-0.0480249601665764
4	C	26	50	20120601	18	1760	34.84	0.026979836012868	-0.0484810440404418
4	C	26	50	20120601	18	1762	34.88	0.0259358635611242	-0.0494800445009021
4	C	26	50	20120601	18	1764	34.92	0.0244058966186709	-0.0513209970057213
4	C	26	50	20120601	18	1766	34.96	0.0243308018785088	-0.0519313715792415
4	C	26	50	20120601	18	1768	35	0.0224771214516283	-0.054596669169568
4	C	26	50	20120601	18	1770	35.04	0.0218188757490218	-0.0561018873746798
4	C	26	50	20120601	18	1772	35.08	0.0215108600351369	-0.0564151356787454
4	C	26	50	20120601	18	1774	35.12	0.0218942533318962	-0.0565649008950007
4	C	26	50	20120601	18	1776	35.16	0.0220684137321025	-0.0589240212490734
4	C	26	50	20120601	18	1778	35.2	0.0221099209001581	-0.0585740741030642
4	C	26	50	20120601	18	1780	35.24	0.0226178357010844	-0.0595491036436423
4	C	26	50	20120601	18	1782	35.28	0.0233257910104084	-0.0604206834621329
4	C	26	50	20120601	18	1784	35.32	0.0237578332537134	-0.0620470290588619
4	C	26	50	20120601	18	1786	35.36	0.0245418025420149	-0.0639895220974595
4	C	26	50	20120601	18	1788	35.4	0.0256460204915158	-0.066460577454994
4	C	26	50	20120601	18	1790	35.44	0.0261839166199644	-0.0678668007107397
4	C	26	50	20120601	18	1792	35.48	0.0269505617921269	-0.070986131565266
4	C	26	50	20120601	18	1794	35.52	0.0278339502938632	-0.072227457519639
4	C	26	50	20120601	18	1796	35.56	0.0291235716413913	-0.0731705965443856
4	C	26	50	20120601	18	1798	35.6	0.0304489725920473	-0.075925908827957
4	C	26	50	20120601	18	1800	35.64	0.0315672619664939	-0.077093271413018
4	C	26	50	20120601	18	1802	35.68	0.0330214977726821	-0.0777049187787443
4	C	26	50	20120601	18	1804	35.72	0.0346877949025482	-0.0784171874394336
4	C	26	50	20120601	18	1806	35.76	0.0361234338003913	-0.0788804130917889
4	C	26	50	20120601	18	1808	35.8	0.0364409954558221	-0.0785448909241158
4	C	26	50	20120601	18	1810	35.84	0.035242520172389	-0.0792000253568852
4	C	26	50	20120601	18	1812	35.88	0.0359344948684582	-0.07886683664159
4	C	26	50	20120601	18	1814	35.92	0.0359830023936476	-0.0788666952202338
4	C	26	50	20120601	18	1816	35.96	0.0363679513253256	-0.079143881078459
4	C	26	50	20120601	18	1818	36	0.0360188527074538	-0.0787766805269888
4	C	26	50	20120601	18	1820	36.04	0.0358804011996974	-0.0786581694304619
4	C	26	50	20120601	18	1822	36.08	0.0361449298465393	-0.078824551656075
4	C	26	50	20120601	18	1824	36.12	0.0358931998324369	-0.0787324863531646
4	C	26	50	20120601	18	1826	36.16	0.0357392626861726	-0.0791166574673833
4	C	26	50	20120601	18	1828	36.2	0.0356263377332171	-0.0796347546059587
4	C	26	50	20120601	18	1830	36.24	0.0351121296819382	-0.0800013187613258
4	C	26	50	20120601	18	1832	36.28	0.0348172661541835	-0.0806658577142849
4	C	26	50	20120601	18	1834	36.32	0.03487001632006	-0.08117907581607
4	C	26	50	20120601	18	1836	36.36	0.0347259079580542	-0.0819773993720297
4	C	26	50	20120601	18	1838	36.4	0.0350243070197149	-0.0823824301362934
4	C	26	50	20120601	18	1840	36.44	0.0349127255696436	-0.0823228917453175
4	C	26	50	20120601	18	1842	36.48	0.0359592436057997	-0.0834708088938957
4	C	26	50	20120601	18	1844	36.52	0.0362440662172617	-0.084019240913384
4	C	26	50	20120601	18	1846	36.56	0.036641177385576	-0.0858557386454817
4	C	26	50	20120601	18	1848	36.6	0.0377678106200406	-0.087028758084792
4	C	26	50	20120601	18	1850	36.64	0.0387349205646694	-0.0879063483109227
4	C	26	50	20120601	18	1852	36.68	0.0394409666856842	-0.0891468257371582
4	C	26	50	20120601	18	1854	36.72	0.040209026071409	-0.0901533215294992
4	C	26	50	20120601	18	1856	36.76	0.0410577663408672	-0.0908781766908935
4	C	26	50	20120601	18	1858	36.8	0.0424238966421196	-0.0920559337456378
4	C	26	50	20120601	18	1860	36.84	0.0430125630374574	-0.0921233210218849
4	C	26	50	20120601	18	1862	36.88	0.0446166347705791	-0.0927951431746902
4	C	26	50	20120601	18	1864	36.92	0.0460895381957907	-0.0938330345081158
4	C	26	50	20120601	18	1866	36.96	0.0481429762883564	-0.0938437825311899
4	C	26	50	20120601	18	1868	37	0.0496132634184776	-0.0945130590995829
4	C	26	50	20120601	18	1870	37.04	0.0516908845629599	-0.0943269485947746
4	C	26	50	20120601	18	1872	37.08	0.0536021941925071	-0.0950856741709878
4	C	26	50	20120601	18	1874	37.12	0.0560445410147255	-0.095446298629393
4	C	26	50	20120601	18	1876	37.16	0.0575996809585891	-0.0956037713095632
4	C	26	50	20120601	18	1878	37.2	0.059609137009365	-0.0956604812734144
4	C	26	50	20120601	18	1880	37.24	0.0610766664230396	-0.096062542189197
4	C	26	50	20120601	18	1882	37.28	0.0630569189637525	-0.0964708963553323
4	C	26	50	20120601	18	1884	37.32	0.0650004019518437	-0.095497563871029
4	C	26	50	20120601	18	1886	37.36	0.0670621839044274	-0.0951384950475424
4	C	26	50	20120601	18	1888	37.4	0.068393241709333	-0.0958934022471372
4	C	26	50	20120601	18	1890	37.44	0.0693490379454629	-0.095376012215343
4	C	26	50	20120601	18	1892	37.48	0.0705933337483168	-0.0953847096287516
4	C	26	50	20120601	18	1894	37.52	0.0718712878339553	-0.0938663392375097
4	C	26	50	20120601	18	1896	37.56	0.0730780362667282	-0.0929480903714609
4	C	26	50	20120601	18	1898	37.6	0.0740034269112671	-0.0926421252672415
4	C	26	50	20120601	18	1900	37.64	0.0750421667728301	-0.091768848392476
4	C	26	50	20120601	18	1902	37.68	0.075565850054977	-0.0902594582573553
4	C	26	50	20120601	18	1904	37.72	0.0771065650205042	-0.0894399922086382
4	C	26	50	20120601	18	1906	37.76	0.0788169149028383	-0.0889543512713193
4	C	26	50	20120601	18	1908	37.8	0.0809209818409369	-0.0884129903196428
4	C	26	50	20120601	18	1910	37.84	0.0827779008168753	-0.0877114838241633
4	C	26	50	20120601	18	1912	37.88	0.0847484377104147	-0.0877434733349442
4	C	26	50	20120601	18	1914	37.92	0.0861957862965542	-0.0876707403314313
4	C	26	50	20120601	18	1916	37.96	0.0866261031993131	-0.0874836681614006
4	C	26	50	20120601	18	1918	38	0.086589948829591	-0.0871973818389016
4	C	26	50	20120601	18	1920	38.04	0.0855706756177141	-0.0879196702026802
4	C	26	50	20120601	18	1922	38.08	0.0845879598264245	-0.0874485744518503
4	C	26	50	20120601	18	1924	38.12	0.0841963428777999	-0.088913579494316
4	C	26	50	20120601	18	1926	38.16	0.0835966739009468	-0.089190807778948
4	C	26	50	20120601	18	1928	38.2	0.0830357968021097	-0.0897276432472249
4	C	26	50	20120601	18	1930	38.24	0.0835903099399162	-0.0918926627898618
4	C	26	50	20120601	18	1932	38.28	0.0836440500552863	-0.0932488935961776
4	C	26	50	20120601	18	1934	38.32	0.0842267060429841	-0.0956049733910912
4	C	26	50	20120601	18	1936	38.36	0.0843131852023232	-0.0972975748932174
4	C	26	50	20120601	18	1938	38.4	0.0843021543365367	-0.0991640539528372
4	C	26	50	20120601	18	1940	38.44	0.0844885476840574	-0.100628047832606
4	C	26	50	20120601	18	1942	38.48	0.0846186553317957	-0.103187774380501
4	C	26	50	20120601	18	1944	38.52	0.0844044019770962	-0.104874224053631
4	C	26	50	20120601	18	1946	38.56	0.0838736476271376	-0.106823434606650
4	C	26	50	20120601	18	1948	38.6	0.0841026088028858	-0.108681852648964
4	C	26	50	20120601	18	1950	38.64	0.083194542274486	-0.109951957849332
4	C	26	50	20120601	18	1952	38.68	0.0822721921891063	-0.112169727557845
4	C	26	50	20120601	18	1954	38.72	0.0821017794548404	-0.113645459410182
4	C	26	50	20120601	18	1956	38.76	0.081927548343956	-0.115762819955767
4	C	26	50	20120601	18	1958	38.8	0.0815074562052531	-0.118893959493539
4	C	26	50	20120601	18	1960	38.84	0.0812601809638722	-0.120815663592769
4	C	26	50	20120601	18	1962	38.88	0.0805643878911846	-0.122272303562014
4	C	26	50	20120601	18	1964	38.92	0.0801603470764146	-0.123626695890698
4	C	26	50	20120601	18	1966	38.96	0.0793702259591167	-0.125514246732398
4	C	26	50	20120601	18	1968	39	0.0787573765118623	-0.127764755484880
4	C	26	50	20120601	18	1970	39.04	0.07815647716921	-0.128276559373103
4	C	26	50	20120601	18	1972	39.08	0.0769632344759577	-0.128650972413741
4	C	26	50	20120601	18	1974	39.12	0.0763225250215246	-0.128614273571798
4	C	26	50	20120601	18	1976	39.16	0.0761374751768881	-0.128680529477195
4	C	26	50	20120601	18	1978	39.2	0.0763422533007197	-0.128320187861502
4	C	26	50	20120601	18	1980	39.24	0.0760464705341494	-0.127904621206199
4	C	26	50	20120601	18	1982	39.28	0.0762958670958739	-0.128406172046094
4	C	26	50	20120601	18	1984	39.32	0.0759207469484544	-0.127399605543075
4	C	26	50	20120601	18	1986	39.36	0.0750851588651262	-0.127713348821888
4	C	26	50	20120601	18	1988	39.4	0.0745946388910172	-0.127670710282982
4	C	26	50	20120601	18	1990	39.44	0.0739627682713489	-0.127547390860343
4	C	26	50	20120601	18	1992	39.48	0.0731935775147741	-0.127684428154537
4	C	26	50	20120601	18	1994	39.52	0.072382455326075	-0.127301954096594
4	C	26	50	20120601	18	1996	39.56	0.0710774190507171	-0.127252173779198
4	C	26	50	20120601	18	1998	39.6	0.0702450129479043	-0.127178068988530
4	C	26	50	20120601	18	2000	39.64	0.0689904640967231	-0.127024061131587
4	C	26	50	20120601	18	2002	39.68	0.0671516329122475	-0.127008858335792
4	C	26	50	20120601	18	2004	39.72	0.065176966515106	-0.126993726250674
4	C	26	50	20120601	18	2006	39.76	0.0626791118105645	-0.126889428000449
4	C	26	50	20120601	18	2008	39.8	0.0606530387504307	-0.127625738291699
4	C	26	50	20120601	18	2010	39.84	0.0580953628122008	-0.127557219644602
4	C	26	50	20120601	18	2012	39.88	0.0548974723942847	-0.128358018074296
4	C	26	50	20120601	18	2014	39.92	0.0529691214913108	-0.127619162198634
4	C	26	50	20120601	18	2016	39.96	0.0514266387588305	-0.127997747169281
4	C	26	50	20120601	18	2018	40	0.0492807818099637	-0.127801666458858
4	C	26	50	20120601	18	2020	40.04	0.0474169897561122	-0.128367210462451
4	C	26	50	20120601	18	2022	40.08	0.0456507077273863	-0.128753220054301
4	C	26	50	20120601	18	2024	40.12	0.0434023910059256	-0.128471508712676
4	C	26	50	20120601	18	2026	40.16	0.0409652060632099	-0.128447962056863
4	C	26	50	20120601	18	2028	40.2	0.0386045300742186	-0.127495135669214
4	C	26	50	20120601	18	2030	40.24	0.0367377681718861	-0.128758028380413
4	C	26	50	20120601	18	2032	40.28	0.0346858150035609	-0.128240355505906
4	C	26	50	20120601	18	2034	40.32	0.0332728742333939	-0.128270195412072
4	C	26	50	20120601	18	2036	40.36	0.0307762923210586	-0.128593131079040
4	C	26	50	20120601	18	2038	40.4	0.0289086818905887	-0.129885156589624
4	C	26	50	20120601	18	2040	40.44	0.0265569154470403	-0.129917612790881
4	C	26	50	20120601	18	2042	40.48	0.024001926514579	-0.130677964712691
4	C	26	50	20120601	18	2044	40.52	0.022636644741464	-0.130190626719097
4	C	26	50	20120601	18	2046	40.56	0.0207042633298374	-0.131113259647189
4	C	26	50	20120601	18	2048	40.6	0.0189038280435802	-0.13161686109675
4	C	26	50	20120601	18	2050	40.64	0.0169148780894587	-0.131999264444016
4	C	26	50	20120601	18	2052	40.68	0.0155143116879625	-0.131497713604120
4	C	26	50	20120601	18	2054	40.72	0.0143063611736615	-0.132192304595280
4	C	26	50	20120601	18	2056	40.76	0.0140403476025791	-0.131669186998558
4	C	26	50	20120601	18	2058	40.8	0.0136706721773748	-0.132067146695010
4	C	26	50	20120601	18	2060	40.84	0.0133480193531194	-0.13222009389178
4	C	26	50	20120601	18	2062	40.88	0.0127725758545898	-0.131508461627194
4	C	26	50	20120601	18	2064	40.92	0.0112718124221994	-0.133386395816669
4	C	26	50	20120601	18	2066	40.96	0.0107527960448085	-0.132432933032917
4	C	26	50	20120601	18	2068	41	0.0100888934879525	-0.132714149399795
4	C	26	50	20120601	18	2070	41.04	0.00938419086982195	-0.13316160657093
4	C	26	50	20120601	18	2072	41.08	0.00815757273649767	-0.133225316891915
4	C	26	50	20120601	18	2074	41.12	0.00634844003683188	-0.134352798654517
4	C	26	50	20120601	18	2076	41.16	0.00540784659649752	-0.134803084252777
4	C	26	50	20120601	18	2078	41.2	0.00371545722640566	-0.134855975840009
4	C	26	50	20120601	18	2080	41.24	0.00251973965941919	-0.135519100579406
4	C	26	50	20120601	18	2082	41.28	0.00065092714742126	-0.135809792177152
4	C	26	50	20120601	18	2084	41.32	-0.00023104714075272	-0.135827257714647
4	C	26	50	20120601	18	2086	41.36	-0.00172502234804366	-0.135963870744773
4	C	26	50	20120601	18	2088	41.4	-0.00225577669800227	-0.136005872887575
4	C	26	50	20120601	18	2090	41.44	-0.00320591607988262	-0.136464290213818
4	C	26	50	20120601	18	2092	41.48	-0.00469289093003979	-0.136233137007048
4	C	26	50	20120601	18	2094	41.52	-0.00664782904798629	-0.136218499896678
4	C	26	50	20120601	18	2096	41.56	-0.00740485756792459	-0.136174235012176
4	C	26	50	20120601	18	2098	41.6	-0.0096009190982557	-0.136016055225224
4	C	26	50	20120601	18	2100	41.64	-0.0116846213610562	-0.135545970637091
4	C	26	50	20120601	18	2102	41.68	-0.0131945771816019	-0.136278957526469
4	C	26	50	20120601	18	2104	41.72	-0.0157429900209983	-0.136788074408924
4	C	26	50	20120601	18	2106	41.76	-0.0181398698771863	-0.137423268430463
4	C	26	50	20120601	18	2108	41.8	-0.0192139650778087	-0.137810055839772
4	C	26	50	20120601	18	2110	41.84	-0.0196493307229852	-0.137118717539806
4	C	26	50	20120601	18	2112	41.88	-0.0201376586660726	-0.137481746161268
4	C	26	50	20120601	18	2114	41.92	-0.020115809066534	-0.137584205933861
4	C	26	50	20120601	18	2116	41.96	-0.019816632187414	-0.136681301284964
4	C	26	50	20120601	18	2118	42	-0.020043118489428	-0.137004944058713
4	C	26	50	20120601	18	2120	42.04	-0.0207906010678203	-0.136889614942702
4	C	26	50	20120601	18	2122	42.08	-0.0208630088022138	-0.137102878347908
4	C	26	50	20120601	18	2124	42.12	-0.020715930591727	-0.137522899775933
4	C	26	50	20120601	18	2126	42.16	-0.0214208453418919	-0.136823641880017
4	C	26	50	20120601	18	2128	42.2	-0.0221944908711881	-0.137370871817978
4	C	26	50	20120601	18	2130	42.24	-0.0233728136113573	-0.137111787893351
4	C	26	50	20120601	18	2132	42.28	-0.0244306453560124	-0.137751012423543
4	C	26	50	20120601	18	2134	42.32	-0.026084143853139	-0.138797247616987
4	C	26	50	20120601	18	2136	42.36	-0.0279439053983378	-0.138631713919511
4	C	26	50	20120601	18	2138	42.4	-0.0293470880949244	-0.138932658565584
4	C	26	50	20120601	18	2140	42.44	-0.0317621405953889	-0.138613470564557
4	C	26	50	20120601	18	2142	42.48	-0.034102451909082	-0.138921981253188
4	C	26	50	20120601	18	2144	42.52	-0.0365126253727564	-0.139836623874653
4	C	26	50	20120601	18	2146	42.56	-0.0388563307989992	-0.140014461230122
4	C	26	50	20120601	18	2148	42.6	-0.0411106579281	-0.139724476739157
4	C	26	50	20120601	18	2150	42.64	-0.0439892189236323	-0.140112749072706
4	C	26	50	20120601	18	2152	42.68	-0.046311357593049	-0.14057378269404
4	C	26	50	20120601	18	2154	42.72	-0.0484020602129832	-0.140849059363956
4	C	26	50	20120601	18	2156	42.76	-0.0510058395133464	-0.141290081863382
4	C	26	50	20120601	18	2158	42.8	-0.0526600451172542	-0.142402077987476
4	C	26	50	20120601	18	2160	42.84	-0.0541545860099701	-0.141903143442671
4	C	26	50	20120601	18	2162	42.88	-0.0544498030911155	-0.142184925494974
4	C	26	50	20120601	18	2164	42.92	-0.0540983710208658	-0.14159873397337
4	C	26	50	20120601	18	2166	42.96	-0.0539700311400804	-0.142551560361019
4	C	26	50	20120601	18	2168	43	-0.0539696775866898	-0.14229028440537
4	C	26	50	20120601	18	2170	43.04	-0.0539445045852796	-0.141622492761218
4	C	26	50	20120601	18	2172	43.08	-0.0539633843363373	-0.14247335435102
4	C	26	50	20120601	18	2174	43.12	-0.0539897594192755	-0.142226361952351
4	C	26	50	20120601	18	2176	43.16	-0.0539142404150448	-0.14218732965803
4	C	26	50	20120601	18	2178	43.2	-0.0537790415984819	-0.142784976309489
4	C	26	50	20120601	18	2180	43.24	-0.053978728553489	-0.143227342311799
4	C	26	50	20120601	18	2182	43.28	-0.0538246499858685	-0.142865232929153
4	C	26	50	20120601	18	2184	43.32	-0.0540756021825116	-0.143420382463063
4	C	26	50	20120601	18	2186	43.36	-0.0549008665068344	-0.143668506232581
4	C	26	50	20120601	18	2188	43.4	-0.0558008013072505	-0.144260566740469
4	C	26	50	20120601	18	2190	43.44	-0.0555892349583195	-0.144728105744189
4	C	26	50	20120601	18	2192	43.48	-0.0561168073277628	-0.145346046360268
4	C	26	50	20120601	18	2194	43.52	-0.0567121205268438	-0.145720883664975
4	C	26	50	20120601	18	2196	43.56	-0.0574377535056974	-0.145248394913786
4	C	26	50	20120601	18	2198	43.6	-0.0578061561386956	-0.145104852237205
4	C	26	50	20120601	18	2200	43.64	-0.0588463809244991	-0.145238424708171
4	C	26	50	20120601	18	2202	43.68	-0.0599173648552842	-0.143716306650989
4	C	26	50	20120601	18	2204	43.72	-0.0612156836162209	-0.143835029879551
4	C	26	50	20120601	18	2206	43.76	-0.0631062043064012	-0.143766016257707
4	C	26	50	20120601	18	2208	43.8	-0.0648767996864923	-0.143853697498574
4	C	26	50	20120601	18	2210	43.84	-0.0670442941028635	-0.143625089876216
4	C	26	50	20120601	18	2212	43.88	-0.0689536238334234	-0.143286951413453
4	C	26	50	20120601	18	2214	43.92	-0.070601748319013	-0.142280879885181
4	C	26	50	20120601	18	2216	43.96	-0.0731288065336175	-0.142778824480492
4	C	26	50	20120601	18	2218	44	-0.0751825981795738	-0.142679475977736
4	C	26	50	20120601	18	2220	44.04	-0.077424621650682	-0.142925054162842
4	C	26	50	20120601	18	2222	44.08	-0.07973919427754	-0.142850595818783
4	C	26	50	20120601	18	2224	44.12	-0.0811005162526802	-0.143334822542539
4	C	26	50	20120601	18	2226	44.16	-0.0832227558350554	-0.142563156912230
4	C	26	50	20120601	18	2228	44.2	-0.0853486723726928	-0.142929084671494
4	C	26	50	20120601	18	2230	44.24	-0.0872399001696543	-0.143819614951721
4	C	26	50	20120601	18	2232	44.28	-0.0889384413687426	-0.143410836521517
4	C	26	50	20120601	18	2234	44.32	-0.0900568721645453	-0.142630402767121
4	C	26	50	20120601	18	2236	44.36	-0.0921747983955552	-0.143192411236808
4	C	26	50	20120601	18	2238	44.4	-0.0945127055461919	-0.143289779840578
4	C	26	50	20120601	18	2240	44.44	-0.0977203540376889	-0.143655849021198
4	C	26	50	20120601	18	2242	44.48	-0.100642331389586	-0.144352844175413
4	C	26	50	20120601	18	2244	44.52	-0.102332245885944	-0.144338772750468
4	C	26	50	20120601	18	2246	44.56	-0.103900750147972	-0.144168925701627
4	C	26	50	20120601	18	2248	44.6	-0.106312691378599	-0.144277113039148
4	C	26	50	20120601	18	2250	44.64	-0.108729440935339	-0.144237656480758
4	C	26	50	20120601	18	2252	44.68	-0.110213799490405	-0.144482881112474
4	C	26	50	20120601	18	2254	44.72	-0.112317937139182	-0.145185957385007
4	C	26	50	20120601	18	2256	44.76	-0.114035853064075	-0.145855233953401
4	C	26	50	20120601	18	2258	44.8	-0.116289473086395	-0.145209574751499
4	C	26	50	20120601	18	2260	44.84	-0.117685796847204	-0.145313731580368
4	C	26	50	20120601	18	2262	44.88	-0.119094141423293	-0.145255960956345
4	C	26	50	20120601	18	2264	44.92	-0.120634997810176	-0.145809554855336
4	C	26	50	20120601	18	2266	44.96	-0.122535912970040	-0.1459634920016
4	C	26	50	20120601	18	2268	45	-0.124250859046452	-0.146492902848675
4	C	26	50	20120601	18	2270	45.04	-0.125326085617924	-0.147005838107747
4	C	26	50	20120601	18	2272	45.08	-0.126271204541658	-0.148479024375671
4	C	26	50	20120601	18	2274	45.12	-0.128010333669986	-0.14885980137734
4	C	26	50	20120601	18	2276	45.16	-0.129042002463738	-0.149110824284662
4	C	26	50	20120601	18	2278	45.2	-0.130157958385806	-0.148902793469636
4	C	26	50	20120601	18	2280	45.24	-0.131362804701338	-0.148547889505091
4	C	26	50	20120601	18	2282	45.28	-0.132062918196458	-0.148689233079582
4	C	26	50	20120601	18	2284	45.32	-0.132765138869787	-0.148292482535726
4	C	26	50	20120601	18	2286	45.36	-0.132737165725523	-0.147989529706395
4	C	26	50	20120601	18	2288	45.4	-0.132910795795644	-0.147412848770998
4	C	26	50	20120601	18	2290	45.44	-0.132524552858556	-0.146892580814605
4	C	26	50	20120601	18	2292	45.48	-0.132705720686964	-0.146895260749305
4	C	26	50	20120601	18	2294	45.52	-0.132770689658019	-0.146837362846062
4	C	26	50	20120601	18	2296	45.56	-0.13353174868661	-0.147073324378944
4	C	26	50	20120601	18	2298	45.6	-0.134375525066465	-0.145791141794754
4	C	26	50	20120601	18	2300	45.64	-0.134491129954121	-0.144620533589567
4	C	26	50	20120601	18	2302	45.68	-0.135417581258832	-0.143817118864783
4	C	26	50	20120601	18	2304	45.72	-0.135862004941875	-0.143245415961126
4	C	26	50	20120601	18	2306	45.76	-0.1358798593881	-0.142275795787424
4	C	26	50	20120601	18	2308	45.8	-0.135582931108544	-0.141039716565367
4	C	26	50	20120601	18	2310	45.84	-0.135552550972797	-0.139534260772377
4	C	26	50	20120601	18	2312	45.88	-0.136091060162825	-0.139188084626832
4	C	26	50	20120601	18	2314	45.92	-0.136682121528831	-0.13842024656553
4	C	26	50	20120601	18	2316	45.96	-0.136519380903141	-0.137655263094303
4	C	26	50	20120601	18	2318	46	-0.136849896754803	-0.136694007993822
4	C	26	50	20120601	18	2320	46.04	-0.136873103999362	-0.136307347863734
4	C	26	50	20120601	18	2322	46.08	-0.136742480163673	-0.135995322854400
4	C	26	50	20120601	18	2324	46.12	-0.136435631175977	-0.135599307701596
4	C	26	50	20120601	18	2326	46.16	-0.135847035491317	-0.134886826908873
4	C	26	50	20120601	18	2328	46.2	-0.135463896752999	-0.135322291548999
4	C	26	50	20120601	18	2330	46.24	-0.135315446755357	-0.134913541403066
4	C	26	50	20120601	18	2332	46.28	-0.134138396807394	-0.133858962349604
4	C	26	50	20120601	18	2334	46.32	-0.133681874527324	-0.132493977561337
4	C	26	50	20120601	18	2336	46.36	-0.132813526186824	-0.131256561907464
4	C	26	50	20120601	18	2338	46.4	-0.131859773489291	-0.12978069570484
4	C	26	50	20120601	18	2340	46.44	-0.130634908980784	-0.128314311804151
4	C	26	50	20120601	18	2342	46.48	-0.130083443473205	-0.126621420388244
4	C	26	50	20120601	18	2344	46.52	-0.129434821493890	-0.125505103841717
4	C	26	50	20120601	18	2346	46.56	-0.128644629665914	-0.124186703248195
4	C	26	50	20120601	18	2348	46.6	-0.128192385381871	-0.122455401791934
4	C	26	50	20120601	18	2350	46.64	-0.127388984799222	-0.121375069909502
4	C	26	50	20120601	18	2352	46.68	-0.126926600603937	-0.119414906272442
4	C	26	50	20120601	18	2354	46.72	-0.126769043070953	-0.11813845125318
4	C	26	50	20120601	18	2356	46.76	-0.125930004306532	-0.115859149112568
4	C	26	50	20120601	18	2358	46.8	-0.125602847212081	-0.113937706642846
4	C	26	50	20120601	18	2360	46.84	-0.124878769868146	-0.112251964076497
4	C	26	50	20120601	18	2362	46.88	-0.124454222956721	-0.110553776430800
4	C	26	50	20120601	18	2364	46.92	-0.124226958837248	-0.108982160898934
4	C	26	50	20120601	18	2366	46.96	-0.123834302441655	-0.107619778263622
4	C	26	50	20120601	18	2368	47	-0.123207947254880	-0.106983240739198
4	C	26	50	20120601	18	2370	47.04	-0.123593320450627	-0.106193402464613
4	C	26	50	20120601	18	2372	47.08	-0.123425382590095	-0.105152187729316
4	C	26	50	20120601	18	2374	47.12	-0.123221735837113	-0.104068900140538
4	C	26	50	20120601	18	2376	47.16	-0.122881122500616	-0.102906204460233
4	C	26	50	20120601	18	2378	47.2	-0.122491860217572	-0.102734023959014
4	C	26	50	20120601	18	2380	47.24	-0.121963085766601	-0.101220674025918
4	C	26	50	20120601	18	2382	47.28	-0.121166812820307	-0.100294434853242
4	C	26	50	20120601	18	2384	47.32	-0.120380227236915	-0.0990898077408132
4	C	26	50	20120601	18	2386	47.36	-0.119453775932204	-0.0977379609965402
4	C	26	50	20120601	18	2388	47.4	-0.118202479772217	-0.0961283031198474
4	C	26	50	20120601	18	2390	47.44	-0.117219954899758	-0.0943686678948646
4	C	26	50	20120601	18	2392	47.48	-0.11642382337482	-0.0926347713567171
4	C	26	50	20120601	18	2394	47.52	-0.115347960407245	-0.0905074406055174
4	C	26	50	20120601	18	2396	47.56	-0.114396618943836	-0.0895764638174072
4	C	26	50	20120601	18	2398	47.6	-0.113434670878710	-0.088190817368994
4	C	26	50	20120601	18	2400	47.64	-0.112685844797434	-0.086470426570367
4	C	26	50	20120601	18	2402	47.68	-0.11243602397164	-0.0853541170949079
4	C	26	50	20120601	18	2404	47.72	-0.111569252479262	-0.083395289889665
4	C	26	50	20120601	18	2406	47.76	-0.111331664600783	-0.0828451608139018
4	C	26	50	20120601	18	2408	47.8	-0.110136512719222	-0.0797877725134074
4	C	26	50	20120601	18	2410	47.84	-0.109675337676532	-0.078785236519041
4	C	26	50	20120601	18	2412	47.88	-0.108637092789716	-0.0762907759270494
4	C	26	50	20120601	18	2414	47.92	-0.108218768417966	-0.0753882248315429
4	C	26	50	20120601	18	2416	47.96	-0.10741804069895	-0.073033842092904
4	C	26	50	20120601	18	2418	48	-0.106891811832391	-0.0710243860421282
4	C	26	50	20120601	18	2420	48.04	-0.106926460064669	-0.0700492857908719
4	C	26	50	20120601	18	2422	48.08	-0.105975047890583	-0.0679728667279177
4	C	26	50	20120601	18	2424	48.12	-0.106004109979289	-0.0662354346558642
4	C	26	50	20120601	18	2426	48.16	-0.105332570669197	-0.065386694386406
4	C	26	50	20120601	18	2428	48.2	-0.104952147220918	-0.064299164156941
4	C	26	50	20120601	18	2430	48.24	-0.104660889937747	-0.0636047145871378
4	C	26	50	20120601	18	2432	48.28	-0.103597401338843	-0.0622399984994477
4	C	26	50	20120601	18	2434	48.32	-0.103224685354479	-0.0608336338223458
4	C	26	50	20120601	18	2436	48.36	-0.102717831213725	-0.0598682916446699
4	C	26	50	20120601	18	2438	48.4	-0.102418512913249	-0.0590532096579962
4	C	26	50	20120601	18	2440	48.44	-0.102397936105916	-0.058312939568772
4	C	26	50	20120601	18	2442	48.48	-0.101750862690452	-0.0566477738097558
4	C	26	50	20120601	18	2444	48.52	-0.101290677597256	-0.0552001848073107
4	C	26	50	20120601	18	2446	48.56	-0.100802420364847	-0.054361909718214
4	C	26	50	20120601	18	2448	48.6	-0.100632290473293	-0.0529099366537256
4	C	26	50	20120601	18	2450	48.64	-0.099369256340738	-0.0512653477020419
4	C	26	50	20120601	18	2452	48.68	-0.098215187363163	-0.0494396687036964
4	C	26	50	20120601	18	2454	48.72	-0.0973888623786689	-0.0476397991028641
4	C	26	50	20120601	18	2456	48.76	-0.096449400309184	-0.0458498289969685
4	C	26	50	20120601	18	2458	48.8	-0.0955652339899889	-0.0440880017409641
4	C	26	50	20120601	18	2460	48.84	-0.0942186905465749	-0.0422341798927273
4	C	26	50	20120601	18	2462	48.88	-0.093253277658221	-0.0402566143577829
4	C	26	50	20120601	18	2464	48.92	-0.092229528460419	-0.0385899636745262
4	C	26	50	20120601	18	2466	48.96	-0.0909915259079177	-0.0361067460803553
4	C	26	50	20120601	18	2468	49	-0.0897951719448282	-0.0341165940447058
4	C	26	50	20120601	18	2470	49.04	-0.0886977422204266	-0.0326250230004708
4	C	26	50	20120601	18	2472	49.08	-0.0877002973948849	-0.0309232998208673
4	C	26	50	20120601	18	2474	49.12	-0.0863389754197445	-0.0290535680700538
4	C	26	50	20120601	18	2476	49.16	-0.085039525287958	-0.0277026405645970
4	C	26	50	20120601	18	2478	49.2	-0.0836762234138304	-0.0258157968296788
4	C	26	50	20120601	18	2480	49.24	-0.0819201944334317	-0.0235858648845289
4	C	26	50	20120601	18	2482	49.28	-0.0805239413833007	-0.0227545901525660
4	C	26	50	20120601	18	2484	49.32	-0.0794522503457344	-0.0211821260925633
4	C	26	50	20120601	18	2486	49.36	-0.0783077273097059	-0.0192736448901408
4	C	26	50	20120601	18	2488	49.4	-0.0769349502047103	-0.0178997364142954
4	C	26	50	20120601	18	2490	49.44	-0.0755077258775634	-0.0173614867324562
4	C	26	50	20120601	18	2492	49.48	-0.0737334535422101	-0.0155990937910268
4	C	26	50	20120601	18	2494	49.52	-0.0724087596983352	-0.0152479445634896
4	C	26	50	20120601	18	2496	49.56	-0.0712782373765741	-0.0151570106314290
4	C	26	50	20120601	18	2498	49.6	-0.0691579069825082	-0.0148958053864587
4	C	26	50	20120601	18	2500	49.64	-0.0676497896395935	-0.0147262411803301
4	C	26	50	20120601	18	2502	49.68	-0.0654905683725623	-0.0144803094418335
4	C	26	50	20120601	18	2504	49.72	-0.0640672331327118	-0.0141713744891331
4	C	26	50	20120601	18	2506	49.76	-0.0627534994439454	-0.0142755313180018
4	C	26	50	20120601	18	2508	49.8	-0.0603321536931283	-0.0135703337251245
4	C	26	50	20120601	18	2510	49.84	-0.0592159856390253	-0.0144141242471144
4	C	26	50	20120601	18	2512	49.88	-0.0583651947599016	-0.0147770114472193
4	C	26	50	20120601	18	2514	49.92	-0.0584519567619532	-0.0155649405334955
4	C	26	50	20120601	18	2516	49.96	-0.0586938579917971	-0.0156880478241001
4	C	26	50	20120601	18	2518	50	-0.0590370876233851	-0.0151537579402355
4	C	26	50	20120601	18	2520	50.04	-0.0589891457836207	-0.0151128871682829
4	C	26	50	20120601	18	2522	50.08	-0.0589468607981057	-0.0149573236764219
4	C	26	50	20120601	18	2524	50.12	-0.0586466232588139	-0.0144620660868788
4	C	26	50	20120601	18	2526	50.16	-0.0588133590378177	-0.0146313474502949
4	C	26	50	20120601	18	2528	50.2	-0.0587175460689669	-0.0150124072946763
4	C	26	50	20120601	18	2530	50.24	-0.0587364258200246	-0.0147255340735489
4	C	26	50	20120601	18	2532	50.28	-0.0580610681333133	-0.0152422169985620
4	C	26	50	20120601	18	2534	50.32	-0.0574342886824696	-0.0153332923519788
4	C	26	50	20120601	18	2536	50.36	-0.0567112719987063	-0.0145958506898793
4	C	26	50	20120601	18	2538	50.4	-0.0566627644735169	-0.0137935673359451
4	C	26	50	20120601	18	2540	50.44	-0.0558114079089683	-0.0129846371782677
4	C	26	50	20120601	18	2542	50.48	-0.0550412272028999	-0.0119350078722744
4	C	26	50	20120601	18	2544	50.52	-0.0547291809803623	-0.0112612058204817
4	C	26	50	20120601	18	2546	50.56	-0.0540372062842931	-0.0103593618317564
4	C	26	50	20120601	18	2548	50.6	-0.0532575503473569	-0.00947858962511036
4	C	26	50	20120601	18	2550	50.64	-0.052748079911512	-0.00723882889570199
4	C	26	50	20120601	18	2552	50.68	-0.0517852833182484	-0.00689913479801997
4	C	26	50	20120601	18	2554	50.72	-0.0510058395133464	-0.00547466818731966
4	C	26	50	20120601	18	2556	50.76	-0.0497645135589734	-0.00409291082620303
4	C	26	50	20120601	18	2558	50.8	-0.0489130155730686	-0.00283553354789711
4	C	26	50	20120601	18	2560	50.84	-0.0477961404121844	-0.0016274416122399
4	C	26	50	20120601	18	2562	50.88	-0.0465695222788601	-0.00084912917818787
4	C	26	50	20120601	18	2564	50.92	-0.045785199437168	0.000187065098962901
4	C	26	50	20120601	18	2566	50.96	-0.0446865676312385	0.00103340120536508
4	C	26	50	20120601	18	2568	51	-0.0438608083321688	0.00213252798604145
4	C	26	50	20120601	18	2570	51.04	-0.0425960771433386	0.00360585567532174
4	C	26	50	20120601	18	2572	51.08	-0.0420207750661652	0.00485672757124075
4	C	26	50	20120601	18	2574	51.12	-0.0417701764229127	0.00613984353638186
4	C	26	50	20120601	18	2576	51.16	-0.0410980714273949	0.00745880981532911
4	C	26	50	20120601	18	2578	51.2	-0.0407212542237006	0.00924432514850327
4	C	26	50	20120601	18	2580	51.24	-0.0404725647687573	0.0108585792192740
4	C	26	50	20120601	18	2582	51.28	-0.0398506643547037	0.0127435137658830
4	C	26	50	20120601	18	2584	51.32	-0.0395424365087845	0.0139948806365488
4	C	26	50	20120601	18	2586	51.36	-0.038994499464043	0.0156084276005384
4	C	26	50	20120601	18	2588	51.4	-0.038443875413533	0.0168814319387085
4	C	26	50	20120601	18	2590	51.44	-0.0382678058250176	0.0186788973764847
4	C	26	50	20120601	18	2592	51.48	-0.0382352082024049	0.0200004092398443
4	C	26	50	20120601	18	2594	51.52	-0.0377518300067858	0.0222405235226433
4	C	26	50	20120601	18	2596	51.56	-0.0382445420119166	0.0228480696690387
4	C	26	50	20120601	18	2598	51.6	-0.0377224143646884	0.0252916892834632
4	C	26	50	20120601	18	2600	51.64	-0.0378612901365134	0.0266207671893815
4	C	26	50	20120601	18	2602	51.68	-0.0381031913663574	0.0281129746297194
4	C	26	50	20120601	18	2604	51.72	-0.0379406982280407	0.0296292944112959
4	C	26	50	20120601	18	2606	51.76	-0.0378581081559981	0.0310116881685156
4	C	26	50	20120601	18	2608	51.8	-0.0378871561025692	0.0322953132505391
4	C	26	50	20120601	18	2610	51.84	-0.0379366535772523	0.033405470897002
4	C	26	50	20120601	18	2612	51.88	-0.0380948192220681	0.0346277191104186
4	C	26	50	20120601	18	2614	51.92	-0.0375746290474204	0.0349868303603120
4	C	26	50	20120601	18	2616	51.96	-0.0368085707738864	0.0355362311160905
4	C	26	50	20120601	18	2618	52	-0.036555709388934	0.0374700267412794
4	C	26	50	20120601	18	2620	52.04	-0.0360497249895204	0.0383445551950475
4	C	26	50	20120601	18	2622	52.08	-0.0357082206984785	0.0400405932361303
4	C	26	50	20120601	18	2624	52.12	-0.0354662841132955	0.0415076630303971
4	C	26	50	20120601	18	2626	52.16	-0.035542324255224	0.0437304270341061
4	C	26	50	20120601	18	2628	52.2	-0.0358638223741058	0.0455391588042270
4	C	26	50	20120601	18	2630	52.24	-0.0363016247092503	0.047488973226437
4	C	26	50	20120601	18	2632	52.28	-0.0370315356841301	0.0490775239657116
4	C	26	50	20120601	18	2634	52.32	-0.0378460944117858	0.0506231462523004
4	C	26	50	20120601	18	2636	52.36	-0.0382747001161342	0.0519863491314787
4	C	26	50	20120601	18	2638	52.4	-0.0395031850113608	0.0542535173197259
4	C	26	50	20120601	18	2640	52.44	-0.0400500684669983	0.0554011445545238
4	C	26	50	20120601	18	2642	52.48	-0.0414559805957602	0.056853358035318
4	C	26	50	20120601	18	2644	52.52	-0.0418646671020826	0.0576526927539746
4	C	26	50	20120601	18	2646	52.56	-0.042626129181539	0.0592577756497934
4	C	26	50	20120601	18	2648	52.6	-0.0428312608587612	0.0596046115259654
4	C	26	50	20120601	18	2650	52.64	-0.0430606321564425	0.0604183641518905
4	C	26	50	20120601	18	2652	52.68	-0.0430414412784011	0.0606395047266388
4	C	26	50	20120601	18	2654	52.72	-0.0428455019893343	0.0604824563105372
4	C	26	50	20120601	18	2656	52.76	-0.0430258707870794	0.0609666264657513
4	C	26	50	20120601	18	2658	52.8	-0.042443992616841	0.0604155781511726
4	C	26	50	20120601	18	2660	52.84	-0.0424804015450043	0.0606313235011804
4	C	26	50	20120601	18	2662	52.88	-0.0424709121720007	0.0609212514236025
4	C	26	50	20120601	18	2664	52.92	-0.0423364558175581	0.060963218211066
4	C	26	50	20120601	18	2666	52.96	-0.0419771607199016	0.0605261696517502
4	C	26	50	20120601	18	2668	53	-0.0419697502408348	0.0604992147412513
4	C	26	50	20120601	18	2670	53.04	-0.0417126886416022	0.0609875002579319
4	C	26	50	20120601	18	2672	53.08	-0.0412903832586742	0.0610841122574454
4	C	26	50	20120601	18	2674	53.12	-0.0405963296686683	0.0613654983299508
4	C	26	50	20120601	18	2676	53.16	-0.0396180262236933	0.0626368268250495
4	C	26	50	20120601	18	2678	53.2	-0.0391875396153069	0.0635976435193258
4	C	26	50	20120601	18	2680	53.24	-0.038228137134593	0.0641217510655413
4	C	26	50	20120601	18	2682	53.28	-0.0376467539391014	0.0651479044263992
4	C	26	50	20120601	18	2684	53.32	-0.036659632872565	0.0663427734652482
4	C	26	50	20120601	18	2686	53.36	-0.0357737694970945	0.0668695680172322
4	C	26	50	20120601	18	2688	53.4	-0.0348321153965884	0.0681256017926539
4	C	26	50	20120601	18	2690	53.44	-0.0337447265884797	0.0691790494752656
4	C	26	50	20120601	18	2692	53.48	-0.0330230534076007	0.0704006471504435
4	C	26	50	20120601	18	2694	53.52	-0.0319152292135158	0.071045174981495
4	C	26	50	20120601	18	2696	53.56	-0.0311654838934237	0.0723994965995016
4	C	26	50	20120601	18	2698	53.6	-0.0302144959834059	0.0736306402162255
4	C	26	50	20120601	18	2700	53.64	-0.0294556996965146	0.074866309316349
4	C	26	50	20120601	18	2702	53.68	-0.0286809227963685	0.0759063926807963
4	C	26	50	20120601	18	2704	53.72	-0.027969078399748	0.0770460366800347
4	C	26	50	20120601	18	2706	53.76	-0.0267272574706282	0.0783826099178335
4	C	26	50	20120601	18	2708	53.8	-0.0256788302461629	0.080198672263955
4	C	26	50	20120601	18	2710	53.84	-0.025072839734686	0.0815063955450813
4	C	26	50	20120601	18	2712	53.88	-0.0241946131124523	0.0831012041793694
4	C	26	50	20120601	18	2714	53.92	-0.0237516814247171	0.0842468585862478
4	C	26	50	20120601	18	2716	53.96	-0.0229259928363255	0.0855791184726814
4	C	26	50	20120601	18	2718	54	-0.0221025669896338	0.0876932970377511
4	C	26	50	20120601	18	2720	54.04	-0.0214815151037177	0.0888282741322336
4	C	26	50	20120601	18	2722	54.08	-0.0206301585391691	0.0900866413600332
4	C	26	50	20120601	18	2724	54.12	-0.0194572805212149	0.0918322758707484
4	C	26	50	20120601	18	2726	54.16	-0.0190254504099443	0.0933464036213032
4	C	26	50	20120601	18	2728	54.2	-0.0179975999928115	0.0944330853226307
4	C	26	50	20120601	18	2730	54.24	-0.017708817583375	0.0957095544840286
4	C	26	50	20120601	18	2732	54.28	-0.0174863617900137	0.0967736087683581
4	C	26	50	20120601	18	2734	54.32	-0.0179048275831199	0.0966542491436938
4	C	26	50	20120601	18	2736	54.36	-0.0181931857284877	0.097270563414176
4	C	26	50	20120601	18	2738	54.4	-0.0177641840443419	0.0980286525942861
4	C	26	50	20120601	18	2740	54.44	-0.0174249849214067	0.098850381384703
4	C	26	50	20120601	18	2742	54.48	-0.0172876647845002	0.100579398886060
4	C	26	50	20120601	18	2744	54.52	-0.0168339143630128	0.102516517913121
4	C	26	50	20120601	18	2746	54.56	-0.0166552991900851	0.104530216604584
4	C	26	50	20120601	18	2748	54.6	-0.0166414398971739	0.105834687194517
4	C	26	50	20120601	18	2750	54.64	-0.016347142054844	0.107304620771248
4	C	26	50	20120601	18	2752	54.68	-0.0161311916438697	0.109676256915347
4	C	26	50	20120601	18	2754	54.72	-0.01598835607407	0.111469479712436
4	C	26	50	20120601	18	2756	54.76	-0.0154759865004222	0.113735332682071
4	C	26	50	20120601	18	2758	54.8	-0.0152705012698094	0.115027216771298
4	C	26	50	20120601	18	2760	54.84	-0.0149150386909069	0.116679230344185
4	C	26	50	20120601	18	2762	54.88	-0.0145524343335145	0.117645138207285
4	C	26	50	20120601	18	2764	54.92	-0.0142463985186169	0.118110414469306
4	C	26	50	20120601	18	2766	54.96	-0.0136365189198435	0.119175387992451
4	C	26	50	20120601	18	2768	55	-0.0132312053128674	0.119836391411504
4	C	26	50	20120601	18	2770	55.04	-0.0132006582999201	0.119795803482264
4	C	26	50	20120601	18	2772	55.08	-0.0125875967206314	0.120083595942207
4	C	26	50	20120601	18	2774	55.12	-0.0125610802163369	0.120325072907982
4	C	26	50	20120601	18	2776	55.16	-0.0126858845632163	0.120103819196149
4	C	26	50	20120601	18	2778	55.2	-0.0125704847365267	0.120335608799022
4	C	26	50	20120601	18	2780	55.24	-0.0127773134700237	0.119846927302544
4	C	26	50	20120601	18	2782	55.28	-0.0129375438666406	0.120349397381255
4	C	26	50	20120601	18	2784	55.32	-0.0135916176392382	0.12020939023858
4	C	26	50	20120601	18	2786	55.36	-0.0136877134508014	0.120536851388948
4	C	26	50	20120601	18	2788	55.4	-0.0136003150526467	0.120444078979256
4	C	26	50	20120601	18	2790	55.44	-0.0136360946557748	0.119692565892211
4	C	26	50	20120601	18	2792	55.48	-0.0136346097315343	0.120099930108853
4	C	26	50	20120601	18	2794	55.52	-0.0136774604024742	0.119878888529054
4	C	26	50	20120601	18	2796	55.56	-0.0136940774118321	0.120340558546490
4	C	26	50	20120601	18	2798	55.6	-0.0137150077725552	0.12010565767378
4	C	26	50	20120601	18	2800	55.64	-0.0136840364955392	0.120492162240377
4	C	26	50	20120601	18	2802	55.68	-0.0137831021555835	0.120772247236405
4	C	26	50	20120601	18	2804	55.72	-0.0138816728408809	0.121655706448819
4	C	26	50	20120601	18	2806	55.76	-0.0141184829019002	0.122587319633033
4	C	26	50	20120601	18	2808	55.8	-0.0140713188795951	0.123875031792251
4	C	26	50	20120601	18	2810	55.84	-0.0144847642145549	0.125468355502299
4	C	26	50	20120601	18	2812	55.88	-0.014309613864855	0.126253031897382
4	C	26	50	20120601	18	2814	55.92	-0.0145261299612543	0.127594979146718
4	C	26	50	20120601	18	2816	55.96	-0.0136950673613258	0.127304570391684
4	C	26	50	20120601	18	2818	56	-0.0139948099258707	0.128706126742674
4	C	26	50	20120601	18	2820	56.04	-0.0143147050336795	0.131128391732307
4	C	26	50	20120601	18	2822	56.08	-0.0150045584094051	0.131246054300696
4	C	26	50	20120601	18	2824	56.12	-0.0152729054328654	0.132782243782824
4	C	26	50	20120601	18	2826	56.16	-0.0154010331816164	0.133496987317247
4	C	26	50	20120601	18	2828	56.2	-0.0159122713844143	0.134483401277003
4	C	26	50	20120601	18	2830	56.24	-0.0162498441617527	0.135401650143051
4	C	26	50	20120601	18	2832	56.28	-0.0161895279533175	0.135667027318031
4	C	26	50	20120601	18	2834	56.32	-0.0158990484876061	0.135916494590433
4	C	26	50	20120601	18	2836	56.36	-0.0156453385745164	0.135713413522877
4	C	26	50	20120601	18	2838	56.4	-0.0156715015254203	0.135306827123694
4	C	26	50	20120601	18	2840	56.44	-0.0156864921891814	0.135436086243295
4	C	26	50	20120601	18	2842	56.48	-0.0152851383801799	0.135216600298415
4	C	26	50	20120601	18	2844	56.52	-0.0153722539356221	0.134749061294694
4	C	26	50	20120601	18	2846	56.56	-0.0152659757864098	0.134549869314434
4	C	26	50	20120601	18	2848	56.6	-0.0146262562814703	0.134268935790269
4	C	26	50	20120601	18	2850	56.64	-0.0144158213033892	0.133999952370705
4	C	26	50	20120601	18	2852	56.68	-0.0143570607298726	0.134105381991780
4	C	26	50	20120601	18	2854	56.72	-0.0142007901312304	0.134099018030750
4	C	26	50	20120601	18	2856	56.76	-0.01407301593587	0.134419125270593
4	C	26	50	20120601	18	2858	56.8	-0.0138690156294977	0.133959859416212
4	C	26	50	20120601	18	2860	56.84	-0.0135846172821044	0.133416942829617
4	C	26	50	20120601	18	2862	56.88	-0.0130275585598857	0.134030570094331
4	C	26	50	20120601	18	2864	56.92	-0.0126936627378094	0.133753525657462
4	C	26	50	20120601	18	2866	56.96	-0.0121955060104634	0.133659126902173
4	C	26	50	20120601	18	2868	57	-0.0110958135443621	0.133544009918196
4	C	26	50	20120601	18	2870	57.04	-0.010140441572301	0.133557515657717
4	C	26	50	20120601	18	2872	57.08	-0.0096956006962565	0.133496068078432
4	C	26	50	20120601	18	2874	57.12	-0.0098416182465715	0.133512685087790
4	C	26	50	20120601	18	2876	57.16	-0.0098225263634795	0.133475208428387
4	C	26	50	20120601	18	2878	57.2	-0.0101728977735574	0.133656581317761
4	C	26	50	20120601	18	2880	57.24	-0.010839487336182	0.133022518667071
4	C	26	50	20120601	18	2882	57.28	-0.0113267546190976	0.132949615957931
4	C	26	50	20120601	18	2884	57.32	-0.0110483666793445	0.133389224243794
4	C	26	50	20120601	18	2886	57.36	-0.0115760097594659	0.133299987368009
4	C	26	50	20120601	18	2888	57.4	-0.0119799091528797	0.132287976142775
4	C	26	50	20120601	18	2890	57.44	-0.0117164411662096	0.131431386988045
4	C	26	50	20120601	18	2892	57.48	-0.0117878589511094	0.131195920429910
4	C	26	50	20120601	18	2894	57.52	-0.0113142388290706	0.130515542285052
4	C	26	50	20120601	18	2896	57.56	-0.0111156125342353	0.129479560139936
4	C	26	50	20120601	18	2898	57.6	-0.0111664535118027	0.129530542538859
4	C	26	50	20120601	18	2900	57.64	-0.0107270573579733	0.128469458103011
4	C	26	50	20120601	18	2902	57.68	-0.0105526848257327	0.128300176739595
4	C	26	50	20120601	18	2904	57.72	-0.0105934848870072	0.128301803085192
4	C	26	50	20120601	18	2906	57.76	-0.0103479774125792	0.127329672682416
4	C	26	50	20120601	18	2908	57.8	-0.01031863248116	0.127284205716386
4	C	26	50	20120601	18	2910	57.84	-0.0103497451795322	0.127385887671521
4	C	26	50	20120601	18	2912	57.88	-0.010637466928797	0.127021798389888
4	C	26	50	20120601	18	2914	57.92	-0.0105346536028125	0.126675881752531
4	C	26	50	20120601	18	2916	57.96	-0.0105756657961213	0.127121783288748
4	C	26	50	20120601	18	2918	58	-0.010533168678572	0.127376412440653
4	C	26	50	20120601	18	2920	58.04	-0.0104305674846218	0.127261224745998
4	C	26	50	20120601	18	2922	58.08	-0.0103678471131306	0.127531834511158
4	C	26	50	20120601	18	2924	58.12	-0.0103570990900565	0.127296509374379
4	C	26	50	20120601	18	2926	58.16	-0.0105586245226947	0.127268932209912
4	C	26	50	20120601	18	2928	58.2	-0.0102653873405366	0.127310439377968
4	C	26	50	20120601	18	2930	58.24	-0.0100387596171664	0.127378816603709
4	C	26	50	20120601	18	2932	58.28	-0.0100978030333954	0.127430223266701
4	C	26	50	20120601	18	2934	58.32	-0.010221476009425	0.127683862469113
4	C	26	50	20120601	18	2936	58.36	-0.0100813274453938	0.127961189748694
4	C	26	50	20120601	18	2938	58.4	-0.0104003740250651	0.127745380759076
4	C	26	50	20120601	18	2940	58.44	-0.0103324210633931	0.128258810992895
4	C	26	50	20120601	18	2942	58.48	-0.0102729533830953	0.128227769005201
4	C	26	50	20120601	18	2944	58.52	-0.0103026518679052	0.128162715181332
4	C	26	50	20120601	18	2946	58.56	-0.0103599982278594	0.128067185055194
4	C	26	50	20120601	18	2948	58.6	-0.0104280219002095	0.127710661816120
4	C	26	50	20120601	18	2950	58.64	-0.0103624023909154	0.127694256938796
4	C	26	50	20120601	18	2952	58.68	-0.0102993284660336	0.127853497385919
4	C	26	50	20120601	18	2954	58.72	-0.0102661651579959	0.127664629164664
4	C	26	50	20120601	18	2956	58.76	-0.0101330876617766	0.128104591003919
4	C	26	50	20120601	18	2958	58.8	-0.0104263248439347	0.127842466520133
4	C	26	50	20120601	18	2960	58.84	-0.0102206274812875	0.127885529323107
4	C	26	50	20120601	18	2962	58.88	-0.0101889490974904	0.127835183320287
4	C	26	50	20120601	18	2964	58.92	-0.0104809134874423	0.127464022970842
4	C	26	50	20120601	18	2966	58.96	-0.0104367900242963	0.127658053071599
4	C	26	50	20120601	18	2968	59	-0.0106025358538064	0.127418768136846
4	C	26	50	20120601	18	2970	59.04	-0.0104702361750464	0.127470457642551
4	C	26	50	20120601	18	2972	59.08	-0.0104065965647396	0.127227071488466
4	C	26	50	20120601	18	2974	59.12	-0.0104794285632018	0.127315601257471
4	C	26	50	20120601	18	2976	59.16	-0.0104603366801098	0.126914813133894
4	C	26	50	20120601	18	2978	59.2	-0.0107318656840854	0.127443587584866
4	C	26	50	20120601	18	2980	59.24	-0.0106407196199905	0.126995635438984
4	C	26	50	20120601	18	2982	59.28	-0.0107038642555504	0.126880872008397
4	C	26	50	20120601	18	2984	59.32	-0.0107289665462825	0.127101418613449
4	C	26	50	20120601	18	2986	59.36	-0.0108696807957387	0.127293044551151
4	C	26	50	20120601	18	2988	59.4	-0.0107865250382711	0.127407313006991
4	C	26	50	20120601	18	2990	59.44	-0.01065238688188	0.127523066387071
4	C	26	50	20120601	18	2992	59.48	-0.0109775145798696	0.127473710333744
4	C	26	50	20120601	18	2994	59.52	-0.0110444068813699	0.127283781452317
4	C	26	50	20120601	18	2996	59.56	-0.0107674331551791	0.127170432235293
4	C	26	50	20120601	18	2998	59.6	-0.01086211475318	0.127057365860981
4	C	26	50	20120601	18	3000	59.64	-0.0110714890710893	0.126853648397322
4	C	26	50	20120601	18	3002	59.68	-0.0110748124729609	0.127017202195810
4	C	26	50	20120601	18	3004	59.72	-0.0107833430577558	0.127007444122230
4	C	26	50	20120601	18	3006	59.76	-0.0107816460014809	0.127116621409245
4	C	26	50	20120601	18	3008	59.8	-0.0107052077584347	0.127115277906361
4	C	26	50	20120601	18	3010	59.84	-0.0109028441037763	0.126951582686516
4	C	26	50	20120601	18	3012	59.88	-0.0107078947642032	0.127415232602940
4	C	26	50	20120601	18	3014	59.92	-0.0109736254925731	0.127256982105310
4	C	26	50	20120601	18	3016	59.96	-0.0106442551538964	0.127773028634220
4	C	26	50	20120601	18	3018	60	-0.0107448764488592	0.127180261019552
4	C	26	50	20120601	18	3020	60.04	-0.0107736556948535	0.127722824052756
4	C	26	50	20120601	18	3022	60.08	-0.0107362497461288	0.127300610593710
4	C	26	50	20120601	18	3024	60.12	-0.0106489220586522	0.127379452999812
4	C	26	50	20120601	18	3026	60.16	-0.0107068341040314	0.127190019093132
4	C	26	50	20120601	18	3028	60.2	-0.0107550587865083	0.127544845275931
4	C	26	50	20120601	18	3030	60.24	-0.0104432246960051	0.127607777779457
4	C	26	50	20120601	18	3032	60.28	-0.0110291333748962	0.127204302650112
4	C	26	50	20120601	18	3034	60.32	-0.0110350023611801	0.127342683447190
4	C	26	50	20120601	18	3036	60.36	-0.0111248049223908	0.127660174391943
4	C	26	50	20120601	18	3038	60.4	-0.0112509527721545	0.127425132097877
4	C	26	50	20120601	18	3040	60.44	-0.0115442606649906	0.127322743035961
4	C	26	50	20120601	18	3042	60.48	-0.0115151985762839	0.127610606206582
4	C	26	50	20120601	18	3044	60.52	-0.0115877477320336	0.127689377902006
4	C	26	50	20120601	18	3046	60.56	-0.0115778482370970	0.127839284539618
4	C	26	50	20120601	18	3048	60.6	-0.0115322398497105	0.127432344587045
4	C	26	50	20120601	18	3050	60.64	-0.0116214060148181	0.127604807930976
4	C	26	50	20120601	18	3052	60.68	-0.0114370632769627	0.127509136383482
4	C	26	50	20120601	18	3054	60.72	-0.0116866719707216	0.127470245510516
4	C	26	50	20120601	18	3056	60.76	-0.0114581350590421	0.127951926649861
4	C	26	50	20120601	18	3058	60.8	-0.0113611907193414	0.127857952158641
4	C	26	50	20120601	18	3060	60.84	-0.0113558167078044	0.127832213471806
4	C	26	50	20120601	18	3062	60.88	-0.0107496140642932	0.128329521671014
4	C	26	50	20120601	18	3064	60.92	-0.0105323908611127	0.128692408871119
4	C	26	50	20120601	18	3066	60.96	-0.01001945560204	0.128359644419893
4	C	26	50	20120601	18	3068	61	-0.00921703082674949	0.128103106079678
4	C	26	50	20120601	18	3070	61.04	-0.00837734152409039	0.127801949301571
4	C	26	50	20120601	18	3072	61.08	-0.00692176221501789	0.127207060366559
4	C	26	50	20120601	18	3074	61.12	-0.00641130182967939	0.126499175767913
4	C	26	50	20120601	18	3076	61.16	-0.00591130662470239	0.125669244538834
4	C	26	50	20120601	18	3078	61.2	-0.00523821167969089	0.125734086230669
4	C	26	50	20120601	18	3080	61.24	-0.00423376649701539	0.125442263262073
4	C	26	50	20120601	18	3082	61.28	-0.00326092898745893	0.125680558247333
4	C	26	50	20120601	18	3084	61.32	-0.00272798260647861	0.125912984246309
4	C	26	50	20120601	18	3086	61.36	-0.00243707887669849	0.126599584930841
4	C	26	50	20120601	18	3088	61.4	-0.00149599046161731	0.127238597329000
4	C	26	50	20120601	18	3090	61.44	-0.00135082143943971	0.128170210513213
4	C	26	50	20120601	18	3092	61.48	-0.00082812810678662	0.128551341068272
4	C	26	50	20120601	18	3094	61.52	-0.00017193301384549	0.129364231023924
4	C	26	50	20120601	18	3096	61.56	-4.36638437382505e-05	0.130191828800625
4	C	26	50	20120601	18	3098	61.6	0.000148244936675770	0.130416830178399
4	C	26	50	20120601	18	3100	61.64	-0.000100727360980010	0.129974393465410
4	C	26	50	20120601	18	3102	61.68	1.67230753750696e-05	0.130142472747298
4	C	26	50	20120601	18	3104	61.72	-7.17359829513703e-05	0.130550968334790
4	C	26	50	20120601	18	3106	61.76	-4.63508495067797e-05	0.13065583227044
4	C	26	50	20120601	18	3108	61.8	0.000196964593899530	0.131147200772686
4	C	26	50	20120601	18	3110	61.84	0.000187701495065960	0.130895400047906
4	C	26	50	20120601	18	3112	61.88	0.0005952778437419	0.131391223322874
4	C	26	50	20120601	18	3114	61.92	0.00079496479874899	0.132156171438761
4	C	26	50	20120601	18	3116	61.96	0.00054924519228665	0.132654045323395
4	C	26	50	20120601	18	3118	62	0.00072750681182378	0.132752969562083
4	C	26	50	20120601	18	3120	62.04	0.00054860879618359	0.133797507699252
4	C	26	50	20120601	18	3122	62.08	0.00077481225548517	0.134184224397883
4	C	26	50	20120601	18	3124	62.12	0.00121597617626745	0.134485239754634
4	C	26	50	20120601	18	3126	62.16	0.0010216632327974	0.133798497648745
4	C	26	50	20120601	18	3128	62.2	0.00147866634547824	0.133632822529913
4	C	26	50	20120601	18	3130	62.24	0.00141283470414979	0.133082339900760
4	C	26	50	20120601	18	3132	62.28	0.00136369078285732	0.132476420099961
4	C	26	50	20120601	18	3134	62.32	0.00162560313460884	0.131913280259424
4	C	26	50	20120601	18	3136	62.36	0.00161131957762886	0.131875945021377
4	C	26	50	20120601	18	3138	62.4	0.00202582557276041	0.131126128990607
4	C	26	50	20120601	18	3140	62.44	0.00251988108077545	0.131038801303130
4	C	26	50	20120601	18	3142	62.48	0.00330639595348924	0.130157251279025
4	C	26	50	20120601	18	3144	62.52	0.00410372955995521	0.129553664930604
4	C	26	50	20120601	18	3146	62.56	0.00523460543510684	0.129018880071993
4	C	26	50	20120601	18	3148	62.6	0.00640062451728346	0.128283206176846
4	C	26	50	20120601	18	3150	62.64	0.00748886185352955	0.128809576464762
4	C	26	50	20120601	18	3152	62.68	0.00886977068650876	0.128017263316442
4	C	26	50	20120601	18	3154	62.72	0.0100810446026813	0.128081185769461
4	C	26	50	20120601	18	3156	62.76	0.0111600895507720	0.128169715538466
4	C	26	50	20120601	18	3158	62.8	0.0124223458658681	0.128350664163772
4	C	26	50	20120601	18	3160	62.84	0.0136823394392644	0.128771039145187
4	C	26	50	20120601	18	3162	62.88	0.0150058312016113	0.129044901601541
4	C	26	50	20120601	18	3164	62.92	0.0163407073831352	0.129539734927015
4	C	26	50	20120601	18	3166	62.96	0.0176504105632489	0.129736310612185
4	C	26	50	20120601	18	3168	63	0.019471634788873	0.130332260207369
4	C	26	50	20120601	18	3170	63.04	0.0209002733295823	0.131227033128282
4	C	26	50	20120601	18	3172	63.08	0.0224430389047751	0.131966808242760
4	C	26	50	20120601	18	3174	63.12	0.0235876326514818	0.133007174449919
4	C	26	50	20120601	18	3176	63.16	0.0245896736711012	0.133536726718350
4	C	26	50	20120601	18	3178	63.2	0.0260098976411144	0.134838863855905
4	C	26	50	20120601	18	3180	63.24	0.0270410007494406	0.136151112620431
4	C	26	50	20120601	18	3182	63.28	0.0281548353511657	0.137646502041284
4	C	26	50	20120601	18	3184	63.32	0.0296964695555086	0.138473675553916
4	C	26	50	20120601	18	3186	63.36	0.0312458112237665	0.139867312308957
4	C	26	50	20120601	18	3188	63.4	0.0326097494939972	0.140792985796208
4	C	26	50	20120601	18	3190	63.44	0.0334309125989891	0.142392956309999
4	C	26	50	20120601	18	3192	63.48	0.0339656267469224	0.143114063805453
4	C	26	50	20120601	18	3194	63.52	0.034601245032531	0.144964632962496
4	C	26	50	20120601	18	3196	63.56	0.0351549096422	0.145952461135814
4	C	26	50	20120601	18	3198	63.6	0.0358793405395257	0.147639264362334
4	C	26	50	20120601	18	3200	63.64	0.036673916429545	0.148526188397977
4	C	26	50	20120601	18	3202	63.68	0.0368897254191631	0.149298914688457
4	C	26	50	20120601	18	3204	63.72	0.0369541428469292	0.150766090548741
4	C	26	50	20120601	18	3206	63.76	0.0373231818760305	0.151457711691420
4	C	26	50	20120601	18	3208	63.8	0.0374231667748903	0.152465056011898
4	C	26	50	20120601	18	3210	63.84	0.037345526450316	0.153788618484923
4	C	26	50	20120601	18	3212	63.88	0.0377064337514336	0.155307201008200
4	C	26	50	20120601	18	3214	63.92	0.0376461175429984	0.156634652568521
4	C	26	50	20120601	18	3216	63.96	0.0380501583577684	0.157504818173449
4	C	26	50	20120601	18	3218	64	0.0381806902695754	0.159211349679165
4	C	26	50	20120601	18	3220	64.04	0.0383033025854331	0.160840947967087
4	C	26	50	20120601	18	3222	64.08	0.0381658410271705	0.161757641198218
4	C	26	50	20120601	18	3224	64.12	0.0385222935555666	0.162459020414477
4	C	26	50	20120601	18	3226	64.16	0.0384449360737048	0.163574410651120
4	C	26	50	20120601	18	3228	64.2	0.0383816500167886	0.163350611354875
4	C	26	50	20120601	18	3230	64.24	0.0383516686892663	0.163198159132851
4	C	26	50	20120601	18	3232	64.28	0.038495706340594	0.162651070616247
4	C	26	50	20120601	18	3234	64.32	0.0385580024480165	0.161999047453315
4	C	26	50	20120601	18	3236	64.36	0.0386165508894988	0.161442695837877
4	C	26	50	20120601	18	3238	64.4	0.0384254906372222	0.161441423045671
4	C	26	50	20120601	18	3240	64.44	0.0386975146159447	0.16112273001939
4	C	26	50	20120601	18	3242	64.48	0.0390164197742598	0.160624219738654
4	C	26	50	20120601	18	3244	64.52	0.0393760542831713	0.161048059543297
4	C	26	50	20120601	18	3246	64.56	0.0400820296935079	0.160060655634048
4	C	26	50	20120601	18	3248	64.6	0.040907435439187	0.160580166986186
4	C	26	50	20120601	18	3250	64.64	0.0412192695296902	0.160162266878504
4	C	26	50	20120601	18	3252	64.68	0.0418331796371164	0.160064544721344
4	C	26	50	20120601	18	3254	64.72	0.0425791065805901	0.159764095050018
4	C	26	50	20120601	18	3256	64.76	0.0437580657168624	0.159839543343571
4	C	26	50	20120601	18	3258	64.8	0.0451563693766588	0.159211986075268
4	C	26	50	20120601	18	3260	64.84	0.0463998166513753	0.15856957956456
4	C	26	50	20120601	18	3262	64.88	0.0476571939296813	0.158819753943744
4	C	26	50	20120601	18	3264	64.92	0.048865003022626	0.158594823276648
4	C	26	50	20120601	18	3266	64.96	0.0498021316397326	0.158370458294978
4	C	26	50	20120601	18	3268	65	0.0507927175294968	0.158690848377533
4	C	26	50	20120601	18	3270	65.04	0.0524027996702586	0.158446896538024
4	C	26	50	20120601	18	3272	65.08	0.0537645459094676	0.158445623745818
4	C	26	50	20120601	18	3274	65.12	0.0553025031585484	0.158446330852599
4	C	26	50	20120601	18	3276	65.16	0.0566865939720429	0.158346345953739
4	C	26	50	20120601	18	3278	65.2	0.0580730889485935	0.158523971177173
4	C	26	50	20120601	18	3280	65.24	0.0596458358513086	0.158594540433936
4	C	26	50	20120601	18	3282	65.28	0.0612139158492679	0.159521133160003
4	C	26	50	20120601	18	3284	65.32	0.0626192905768762	0.159899081734547
4	C	26	50	20120601	18	3286	65.36	0.0640156850483633	0.160140346568288
4	C	26	50	20120601	18	3288	65.4	0.0651867245886864	0.160703132855434
4	C	26	50	20120601	18	3290	65.44	0.0663692899695428	0.160575570792108
4	C	26	50	20120601	18	3292	65.48	0.0678684977670145	0.161443756498049
4	C	26	50	20120601	18	3294	65.52	0.0696630640669878	0.161866677063877
4	C	26	50	20120601	18	3296	65.56	0.0711528673442698	0.161897153366146
4	C	26	50	20120601	18	3298	65.6	0.0719955972060879	0.162600158928001
4	C	26	50	20120601	18	3300	65.64	0.0730476306751372	0.163106588804687
4	C	26	50	20120601	18	3302	65.68	0.0742321759549809	0.163788805427176
4	C	26	50	20120601	18	3304	65.72	0.0750183372743041	0.164914660844181
4	C	26	50	20120601	18	3306	65.76	0.0763760530048604	0.16534168262934
4	C	26	50	20120601	18	3308	65.8	0.0775378294463499	0.166343652938281
4	C	26	50	20120601	18	3310	65.84	0.0780904333958472	0.167192534629096
4	C	26	50	20120601	18	3312	65.88	0.0786658061836987	0.1672464868765
4	C	26	50	20120601	18	3314	65.92	0.0786501791238345	0.167434647990974
4	C	26	50	20120601	18	3316	65.96	0.0784048130707628	0.166767846296315
4	C	26	50	20120601	18	3318	66	0.078413298352137	0.166533086844961
4	C	26	50	20120601	18	3320	66.04	0.0782991006069754	0.166327672325026
4	C	26	50	20120601	18	3322	66.08	0.0781030198965523	0.166141915373609
4	C	26	50	20120601	18	3324	66.12	0.0780230461196001	0.165719843335918
4	C	26	50	20120601	18	3326	66.16	0.0778759679091133	0.165701458559607
4	C	26	50	20120601	18	3328	66.2	0.077943072342648	0.16508422505031
4	C	26	50	20120601	18	3330	66.24	0.0779754578332263	0.164727984653948
4	C	26	50	20120601	18	3332	66.28	0.0780984944131528	0.164565350094275
4	C	26	50	20120601	18	3334	66.32	0.0778226520578119	0.164135499881992
4	C	26	50	20120601	18	3336	66.36	0.0779820339262913	0.162453010006836
4	C	26	50	20120601	18	3338	66.4	0.0782220966785041	0.161654332897486
4	C	26	50	20120601	18	3340	66.44	0.0786037222083105	0.161067646401136
4	C	26	50	20120601	18	3342	66.48	0.079516384930788	0.160087101427664
4	C	26	50	20120601	18	3344	66.52	0.0793666197145327	0.160222724508296
4	C	26	50	20120601	18	3346	66.56	0.0797409620444928	0.160282545741984
4	C	26	50	20120601	18	3348	66.6	0.0801083040173193	0.159992985515088
4	C	26	50	20120601	18	3350	66.64	0.0803371944823894	0.159680656449838
4	C	26	50	20120601	18	3352	66.68	0.0815191234671427	0.158487413756586
4	C	26	50	20120601	18	3354	66.72	0.0820433724347144	0.158081958728254
4	C	26	50	20120601	18	3356	66.76	0.0824576662978116	0.157656351156657
4	C	26	50	20120601	18	3358	66.8	0.0829254174335665	0.157420531045132
4	C	26	50	20120601	18	3360	66.84	0.0834978910836151	0.157555164176270
4	C	26	50	20120601	18	3362	66.88	0.0836177456830262	0.157438138003983
4	C	26	50	20120601	18	3364	66.92	0.0837110837781428	0.157754921841955
4	C	26	50	20120601	18	3366	66.96	0.0836019064911276	0.157045269476356
4	C	26	50	20120601	18	3368	67	0.0832805264590784	0.156909858527759
4	C	26	50	20120601	18	3370	67.04	0.0833596517078931	0.155485816181127
4	C	26	50	20120601	18	3372	67.08	0.0834365142150081	0.154278997037676
4	C	26	50	20120601	18	3374	67.12	0.0840838704731844	0.152674218197773
4	C	26	50	20120601	18	3376	67.16	0.0846277770092731	0.151714532874347
4	C	26	50	20120601	18	3378	67.2	0.0850799010851638	0.151347261612199
4	C	26	50	20120601	18	3380	67.24	0.0863049635835695	0.150679399257368
4	C	26	50	20120601	18	3382	67.28	0.0873896653859096	0.149536714698970
4	C	26	50	20120601	18	3384	67.32	0.0884248697135667	0.148453427110193
4	C	26	50	20120601	18	3386	67.36	0.0894158091567216	0.147961705054556
4	C	26	50	20120601	18	3388	67.4	0.0908160927155053	0.146957401293236
4	C	26	50	20120601	18	3390	67.44	0.0923365844270907	0.145847031514739
4	C	26	50	20120601	18	3392	67.48	0.0934473077589786	0.144493063450123
4	C	26	50	20120601	18	3394	67.52	0.0948818152859717	0.143474334710468
4	C	26	50	20120601	18	3396	67.56	0.0966058830398607	0.142591724026191
4	C	26	50	20120601	18	3398	67.6	0.097870543518013	0.142240645509331
4	C	26	50	20120601	18	3400	67.64	0.0994490179856556	0.141728488067718
4	C	26	50	20120601	18	3402	67.68	0.100379287666985	0.141509567808263
4	C	26	50	20120601	18	3404	67.72	0.101711688974774	0.141524912025414
4	C	26	50	20120601	18	3406	67.76	0.102414977379343	0.142013805653927
4	C	26	50	20120601	18	3408	67.8	0.103333509088104	0.141143357206286
4	C	26	50	20120601	18	3410	67.84	0.104320205890572	0.140644564082837
4	C	26	50	20120601	18	3412	67.88	0.106208110285661	0.139825805140901
4	C	26	50	20120601	18	3414	67.92	0.107577634699464	0.139789884116417
4	C	26	50	20120601	18	3416	67.96	0.10913418885689	0.139431168846321
4	C	26	50	20120601	18	3418	68	0.110609849998548	0.138560791109359
4	C	26	50	20120601	18	3420	68.04	0.111717320639242	0.138085473931045
4	C	26	50	20120601	18	3422	68.08	0.112870823931392	0.137407146395853
4	C	26	50	20120601	18	3424	68.12	0.114042570578496	0.137337072113837
4	C	26	50	20120601	18	3426	68.16	0.115016822301615	0.136886079408796
4	C	26	50	20120601	18	3428	68.2	0.116256946174460	0.136754698968852
4	C	26	50	20120601	18	3430	68.24	0.117528889852458	0.136516545404948
4	C	26	50	20120601	18	3432	68.28	0.118615359421751	0.135285826052293
4	C	26	50	20120601	18	3434	68.32	0.120478656500856	0.135381214757075
4	C	26	50	20120601	18	3436	68.36	0.121468747415873	0.134976608256880
4	C	26	50	20120601	18	3438	68.4	0.122674788741865	0.134341909210087
4	C	26	50	20120601	18	3440	68.44	0.123915046964998	0.134240092904664
4	C	26	50	20120601	18	3442	68.48	0.124822272036329	0.134206851814880
4	C	26	50	20120601	18	3444	68.52	0.125818217795494	0.134377632244673
4	C	26	50	20120601	18	3446	68.56	0.127104169258828	0.13466570047626
4	C	26	50	20120601	18	3448	68.6	0.127642517935616	0.134741120485542
4	C	26	50	20120601	18	3450	68.64	0.127898554230016	0.135343511823502
4	C	26	50	20120601	18	3452	68.68	0.128902483224742	0.135494995309236
4	C	26	50	20120601	18	3454	68.72	0.129485570547576	0.136610378474812
4	C	26	50	20120601	18	3456	68.76	0.129616187312197	0.136684822676735
4	C	26	50	20120601	18	3458	68.8	0.129965908184036	0.136864017677223
4	C	26	50	20120601	18	3460	68.84	0.129529708152857	0.136830698805694
4	C	26	50	20120601	18	3462	68.88	0.129300280286634	0.136661318447328
4	C	26	50	20120601	18	3464	68.92	0.129393187046614	0.136428404544673
4	C	26	50	20120601	18	3466	68.96	0.129962733274588	0.136363732558466
4	C	26	50	20120601	18	3468	69	0.131078477064623	0.136321376862273
4	C	26	50	20120601	18	3470	69.04	0.132170348929724	0.136384917477630
4	C	26	50	20120601	18	3472	69.08	0.132481560766260	0.136703030676351
4	C	26	50	20120601	18	3474	69.12	0.134002314107354	0.136609218819691
4	C	26	50	20120601	18	3476	69.16	0.13511588707957	0.136437512080015
4	C	26	50	20120601	18	3478	69.2	0.136725940936061	0.136443904325317
4	C	26	50	20120601	18	3480	69.24	0.138098795822802	0.137770783129146
4	C	26	50	20120601	18	3482	69.28	0.138922101461341	0.13797419653689
4	C	26	50	20120601	18	3484	69.32	0.140314076515446	0.138952443413322
4	C	26	50	20120601	18	3486	69.36	0.141692057926351	0.139806091003842
4	C	26	50	20120601	18	3488	69.4	0.142402085058544	0.140832718126243
4	C	26	50	20120601	18	3490	69.44	0.143149291865292	0.142194103740994
4	C	26	50	20120601	18	3492	69.48	0.143901809043966	0.143584120109315
4	C	26	50	20120601	18	3494	69.52	0.145003941028462	0.144808369434922
4	C	26	50	20120601	18	3496	69.56	0.145454205413518	0.145876970415855
4	C	26	50	20120601	18	3498	69.6	0.145427611127478	0.146175093705871
4	C	26	50	20120601	18	3500	69.64	0.145676809699304	0.14580992962193
4	C	26	50	20120601	18	3502	69.68	0.145410534498712	0.145138581230668
4	C	26	50	20120601	18	3504	69.72	0.144732808004284	0.144527959169775
4	C	26	50	20120601	18	3506	69.76	0.14431194511919	0.144592440237151
4	C	26	50	20120601	18	3508	69.8	0.144335187719087	0.144570611850816
4	C	26	50	20120601	18	3510	69.84	0.144113248113676	0.144410713794386
4	C	26	50	20120601	18	3512	69.88	0.143963999085371	0.144257321120343
4	C	26	50	20120601	18	3514	69.92	0.143819975576179	0.144657317284325
4	C	26	50	20120601	18	3516	69.96	0.144000542363823	0.144219363628329
4	C	26	50	20120601	18	3518	70	0.143785687968359	0.143701655398483
4	C	26	50	20120601	18	3520	70.04	0.143728532527236	0.143283635082649
4	C	26	50	20120601	18	3522	70.08	0.144347144894757	0.142649466365942
4	C	26	50	20120601	18	3524	70.12	0.145122481823474	0.141594115151876
4	C	26	50	20120601	18	3526	70.16	0.145984620352222	0.140504288239585
4	C	26	50	20120601	18	3528	70.2	0.146646592507566	0.140342947685322
4	C	26	50	20120601	18	3530	70.24	0.147120728817555	0.139547784896674
4	C	26	50	20120601	18	3532	70.28	0.148200890994359	0.139328878779355
4	C	26	50	20120601	18	3534	70.32	0.148745716769264	0.139423277534643
4	C	26	50	20120601	18	3536	70.36	0.149740665507868	0.138753597915385
4	C	26	50	20120601	18	3538	70.4	0.150658970942459	0.138184603230699
4	C	26	50	20120601	18	3540	70.44	0.151628520405483	0.137596891429516
4	C	26	50	20120601	18	3542	70.48	0.153081179363549	0.136543040696039
4	C	26	50	20120601	18	3544	70.52	0.154776517368919	0.136086553771309
4	C	26	50	20120601	18	3546	70.56	0.156016570531086	0.135669572902443
4	C	26	50	20120601	18	3548	70.6	0.157487918321379	0.135050995890261
4	C	26	50	20120601	18	3550	70.64	0.158924335036681	0.134556445407499
4	C	26	50	20120601	18	3552	70.68	0.160363368047074	0.133742494791675
4	C	26	50	20120601	18	3554	70.72	0.161713305603037	0.133842126137144
4	C	26	50	20120601	18	3556	70.76	0.163595411722521	0.132784506524524
4	C	26	50	20120601	18	3558	70.8	0.164951288975446	0.132791931145726
4	C	26	50	20120601	18	3560	70.84	0.16650982303186	0.132162535399792
4	C	26	50	20120601	18	3562	70.88	0.167742098019433	0.132125270872424
4	C	26	50	20120601	18	3564	70.92	0.169050599118019	0.132182900075090
4	C	26	50	20120601	18	3566	70.96	0.170345523766406	0.132484622538623
4	C	26	50	20120601	18	3568	71	0.172390264445563	0.131759343113159
4	C	26	50	20120601	18	3570	71.04	0.173280511883077	0.131587516165331
4	C	26	50	20120601	18	3572	71.08	0.174525868346103	0.131892137766666
4	C	26	50	20120601	18	3574	71.12	0.176067643971802	0.131788617333901
4	C	26	50	20120601	18	3576	71.16	0.17774815394797	0.132041337297497
4	C	26	50	20120601	18	3578	71.2	0.179054675147568	0.132311664219944
4	C	26	50	20120601	18	3580	71.24	0.180360135686995	0.132615578714498
4	C	26	50	20120601	18	3582	71.28	0.1814837283623	0.132358898952928
4	C	26	50	20120601	18	3584	71.32	0.182604846163872	0.132601083025484
4	C	26	50	20120601	18	3586	71.36	0.183040282519726	0.132828912830382
4	C	26	50	20120601	18	3588	71.4	0.183231201350647	0.133175395153164
4	C	26	50	20120601	18	3590	71.44	0.183834716988389	0.134089330667847
4	C	26	50	20120601	18	3592	71.48	0.184299074011595	0.134230257049338
4	C	26	50	20120601	18	3594	71.52	0.185089195128892	0.134497967676695
4	C	26	50	20120601	18	3596	71.56	0.184897781323225	0.134542303271875
4	C	26	50	20120601	18	3598	71.6	0.184506680562551	0.134277208939609
4	C	26	50	20120601	18	3600	71.64	0.183941136558958	0.134275653304690
4	C	26	50	20120601	18	3602	71.68	0.18377418864792	0.133956111750272
4	C	26	50	20120601	18	3604	71.72	0.183882658828154	0.133571869925375
4	C	26	50	20120601	18	3606	71.76	0.183288689131957	0.133088208887043
4	C	26	50	20120601	18	3608	71.8	0.183169683060683	0.133060136747830
4	C	26	50	20120601	18	3610	71.84	0.182720953097342	0.132817316279171
4	C	26	50	20120601	18	3612	71.88	0.182746762494856	0.132971112004079
4	C	26	50	20120601	18	3614	71.92	0.182736155893138	0.132973233324422
4	C	26	50	20120601	18	3616	71.96	0.182730994013635	0.132818589071377
4	C	26	50	20120601	18	3618	72	0.182128185482674	0.132848641109577
4	C	26	50	20120601	18	3620	72.04	0.181623381951585	0.133240307555677
4	C	26	50	20120601	18	3622	72.08	0.18172654883096	0.132920766001258
4	C	26	50	20120601	18	3624	72.12	0.181307305220394	0.132550878444020
4	C	26	50	20120601	18	3626	72.16	0.180917123698536	0.132721856863711
4	C	26	50	20120601	18	3628	72.2	0.181049494087974	0.132111482290190
4	C	26	50	20120601	18	3630	72.24	0.180992006306663	0.1317630907791
4	C	26	50	20120601	18	3632	72.28	0.180931265834159	0.131600385508749
4	C	26	50	20120601	18	3634	72.32	0.1808635957152	0.130389606567323
4	C	26	50	20120601	18	3636	72.36	0.180772873915173	0.129838275410032
4	C	26	50	20120601	18	3638	72.4	0.180652665762372	0.128815799004436
4	C	26	50	20120601	18	3640	72.44	0.180593127371396	0.128384605289269
4	C	26	50	20120601	18	3642	72.48	0.180725144207443	0.127446486722668
4	C	26	50	20120601	18	3644	72.52	0.180701668262308	0.127399251989685
4	C	26	50	20120601	18	3646	72.56	0.180433179817491	0.126919621460006
4	C	26	50	20120601	18	3648	72.6	0.180824846263591	0.125774179185162
4	C	26	50	20120601	18	3650	72.64	0.180825482659694	0.124499336369361
4	C	26	50	20120601	18	3652	72.68	0.180980268334095	0.124089992253732
4	C	26	50	20120601	18	3654	72.72	0.18096619690915	0.122815715123356
4	C	26	50	20120601	18	3656	72.76	0.18121799763393	0.121865292898763
4	C	26	50	20120601	18	3658	72.8	0.181681718261033	0.120227775014891
4	C	26	50	20120601	18	3660	72.84	0.182432665662653	0.119059634612371
4	C	26	50	20120601	18	3662	72.88	0.183203836318215	0.117917940003467
4	C	26	50	20120601	18	3664	72.92	0.184099882031334	0.116869159225611
4	C	26	50	20120601	18	3666	72.96	0.184955339815214	0.115821368397249
4	C	26	50	20120601	18	3668	73	0.185656153346048	0.114055652053948
4	C	26	50	20120601	18	3670	73.04	0.186648153449374	0.112490895457860
4	C	26	50	20120601	18	3672	73.08	0.187527228599745	0.111524139066622
4	C	26	50	20120601	18	3674	73.12	0.188914006419009	0.110014324667433
4	C	26	50	20120601	18	3676	73.16	0.189748887395556	0.109388747298117
4	C	26	50	20120601	18	3678	73.2	0.19149190561118	0.108109591130950
4	C	26	50	20120601	18	3680	73.24	0.19254393908023	0.106810070288486
4	C	26	50	20120601	18	3682	73.28	0.193940687105107	0.105133307978258
4	C	26	50	20120601	18	3684	73.32	0.194684351306881	0.104157712752255
4	C	26	50	20120601	18	3686	73.36	0.195528212539549	0.103226170278720
4	C	26	50	20120601	18	3688	73.4	0.1967440826498	0.101065605508804
4	C	26	50	20120601	18	3690	73.44	0.196895827765042	0.101567227059378
4	C	26	50	20120601	18	3692	73.48	0.197050825571478	0.100883313380614
4	C	26	50	20120601	18	3694	73.52	0.197621107190505	0.101201157878758
4	C	26	50	20120601	18	3696	73.56	0.198015036378304	0.101406855241405
4	C	26	50	20120601	18	3698	73.6	0.199090262949777	0.100857716115135
4	C	26	50	20120601	18	3700	73.64	0.199944518652128	0.100564903197046
4	C	26	50	20120601	18	3702	73.68	0.200536084185269	0.101101880086679
4	C	26	50	20120601	18	3704	73.72	0.201767015669958	0.100408349755691
4	C	26	50	20120601	18	3706	73.76	0.202906588958519	0.0997849644173973
4	C	26	50	20120601	18	3708	73.8	0.204205897668949	0.0996495534688
4	C	26	50	20120601	18	3710	73.84	0.205297104853676	0.0992909089093822
4	C	26	50	20120601	18	3712	73.88	0.206707358618074	0.0993641651719131
4	C	26	50	20120601	18	3714	73.92	0.207932279695124	0.0987827112657434
4	C	26	50	20120601	18	3716	73.96	0.209741553816146	0.0983013836797898
4	C	26	50	20120601	18	3718	74	0.211476935278534	0.09859115603872
4	C	26	50	20120601	18	3720	74.04	0.212916251131639	0.0983001815982618
4	C	26	50	20120601	18	3722	74.08	0.214469694019228	0.0982062071070421
4	C	26	50	20120601	18	3724	74.12	0.216449168742481	0.0978827764653273
4	C	26	50	20120601	18	3726	74.16	0.21779253020538	0.0978150356356896
4	C	26	50	20120601	18	3728	74.2	0.219058675607772	0.0976873321510074
4	C	26	50	20120601	18	3730	74.24	0.220902880803785	0.0975755385689018
4	C	26	50	20120601	18	3732	74.28	0.222833706580493	0.0970221568019452
4	C	26	50	20120601	18	3734	74.32	0.224400796628959	0.0973996104017426
4	C	26	50	20120601	18	3736	74.36	0.225643748928928	0.0972399456905506
4	C	26	50	20120601	18	3738	74.4	0.227008889280687	0.0971843670975494
4	C	26	50	20120601	18	3740	74.44	0.228205667507845	0.0973749323750792
4	C	26	50	20120601	18	3742	74.48	0.229995354771028	0.0979370822661225
4	C	26	50	20120601	18	3744	74.52	0.231456873777063	0.0979520022192055
4	C	26	50	20120601	18	3746	74.56	0.232302007801937	0.0986200767060705
4	C	26	50	20120601	18	3748	74.6	0.234293715472505	0.0989589929862933
4	C	26	50	20120601	18	3750	74.64	0.236183458345226	0.0991269308468251
4	C	26	50	20120601	18	3752	74.68	0.23687826146842	0.0998208854418815
4	C	26	50	20120601	18	3754	74.72	0.237904626961312	0.100351569081162
4	C	26	50	20120601	18	3756	74.76	0.238787449777624	0.101138932482013
4	C	26	50	20120601	18	3758	74.8	0.23975767099209	0.101062494238967
4	C	26	50	20120601	18	3760	74.84	0.240484081788403	0.101895961001952
4	C	26	50	20120601	18	3762	74.88	0.241142044648297	0.102573015744938
4	C	26	50	20120601	18	3764	74.92	0.241078475748668	0.103528953402424
4	C	26	50	20120601	18	3766	74.96	0.241538943684577	0.103605886620217
4	C	26	50	20120601	18	3768	75	0.241394411058502	0.103228574441776
4	C	26	50	20120601	18	3770	75.04	0.24101526040243	0.103067495517022
4	C	26	50	20120601	18	3772	75.08	0.240485213159253	0.102524154666358
4	C	26	50	20120601	18	3774	75.12	0.240451908429859	0.102560287822877
4	C	26	50	20120601	18	3776	75.16	0.239979136835957	0.102458888710454
4	C	26	50	20120601	18	3778	75.2	0.239928225147712	0.102349994266152
4	C	26	50	20120601	18	3780	75.24	0.239665605689179	0.101822068343318
4	C	26	50	20120601	18	3782	75.28	0.239525103571758	0.100952821977205
4	C	26	50	20120601	18	3784	75.32	0.239621411515355	0.100758933297804
4	C	26	50	20120601	18	3786	75.36	0.23937279277109	0.100487121451116
4	C	26	50	20120601	18	3788	75.4	0.239578065869668	0.100228108237167
4	C	26	50	20120601	18	3790	75.44	0.240201097654572	0.0996743729168197
4	C	26	50	20120601	18	3792	75.48	0.240717144183482	0.0987821455803185
4	C	26	50	20120601	18	3794	75.52	0.241383097350003	0.0973284754595552
4	C	26	50	20120601	18	3796	75.56	0.242245201937626	0.0969952867442601
4	C	26	50	20120601	18	3798	75.6	0.242952308718813	0.0959091707283576
4	C	26	50	20120601	18	3800	75.64	0.242926145767909	0.0956878463058461
4	C	26	50	20120601	18	3802	75.68	0.243281113372064	0.094375456119964
4	C	26	50	20120601	18	3804	75.72	0.243536378920073	0.0936167305437508
4	C	26	50	20120601	18	3806	75.76	0.243363844865463	0.0931995375428507
4	C	26	50	20120601	18	3808	75.8	0.243237272751631	0.092920230364282
4	C	26	50	20120601	18	3810	75.84	0.24252168068907	0.0917577468160113
4	C	26	50	20120601	18	3812	75.88	0.242866041691508	0.0906921368967632
4	C	26	50	20120601	18	3814	75.92	0.243122721453079	0.0895091472518381
4	C	26	50	20120601	18	3816	75.96	0.243143227549733	0.0880362438266265
4	C	26	50	20120601	18	3818	76	0.243494659619983	0.0866283942252841
4	C	26	50	20120601	18	3820	76.04	0.243352531156964	0.0857339041470831
4	C	26	50	20120601	18	3822	76.08	0.244227222245292	0.0840785671723254
4	C	26	50	20120601	18	3824	76.12	0.244687548759844	0.082481212953625
4	C	26	50	20120601	18	3826	76.16	0.245241920476295	0.0811829649033665
4	C	26	50	20120601	18	3828	76.2	0.245597595187231	0.0796110665287888
4	C	26	50	20120601	18	3830	76.24	0.246384605034692	0.0779500726997816
4	C	26	50	20120601	18	3832	76.28	0.246731087357473	0.077060532369049
4	C	26	50	20120601	18	3834	76.32	0.246463800994185	0.0766108124562143
4	C	26	50	20120601	18	3836	76.36	0.246764321376189	0.0750954826241315
4	C	26	50	20120601	18	3838	76.4	0.247190706765245	0.0730045678721629
4	C	26	50	20120601	18	3840	76.44	0.247263538763707	0.0721129062210867
4	C	26	50	20120601	18	3842	76.48	0.248133987211348	0.0703769590732737
4	C	26	50	20120601	18	3844	76.52	0.248092975018039	0.0694577202577312
4	C	26	50	20120601	18	3846	76.56	0.248578757376714	0.0693184202218374
4	C	26	50	20120601	18	3848	76.6	0.24924414485781	0.0680901757429164
4	C	26	50	20120601	18	3850	76.64	0.249689622129958	0.0666533347635453
4	C	26	50	20120601	18	3852	76.68	0.250775738145861	0.0655092359915855
4	C	26	50	20120601	18	3854	76.72	0.250967364083562	0.0647745520459327
4	C	26	50	20120601	18	3856	76.76	0.250623003081124	0.0656506573478228
4	C	26	50	20120601	18	3858	76.8	0.249927917115218	0.0662835179169848
4	C	26	50	20120601	18	3860	76.84	0.249612547490809	0.0659342071670787
4	C	26	50	20120601	18	3862	76.88	0.249283742837557	0.065465395371152
4	C	26	50	20120601	18	3864	76.92	0.24926747938159	0.0654137765761253
4	C	26	50	20120601	18	3866	76.96	0.248974030067397	0.0657793507819988
4	C	26	50	20120601	18	3868	77	0.248515824873188	0.0655785324561418
4	C	26	50	20120601	18	3870	77.04	0.24821884002509	0.0646904063389715
4	C	26	50	20120601	18	3872	77.08	0.248387838545794	0.064230079824419
4	C	26	50	20120601	18	3874	77.12	0.248285308062521	0.062690708361776
4	C	26	50	20120601	18	3876	77.16	0.248360968488108	0.0615261034931617
4	C	26	50	20120601	18	3878	77.2	0.248449356835757	0.0612397252467811
4	C	26	50	20120601	18	3880	77.24	0.248200455248779	0.0599329919151484
4	C	26	50	20120601	18	3882	77.28	0.247761341937662	0.0580259249262883
4	C	26	50	20120601	18	3884	77.32	0.247489812933687	0.0563670524176246
4	C	26	50	20120601	18	3886	77.36	0.247273438258644	0.0549287972246912
4	C	26	50	20120601	18	3888	77.4	0.24720555600765	0.0533731623060808
4	C	26	50	20120601	18	3890	77.44	0.246974332090202	0.0520897634982272
4	C	26	50	20120601	18	3892	77.48	0.24687816556796	0.0504987732405575
4	C	26	50	20120601	18	3894	77.52	0.246953118886766	0.0485344306024213
4	C	26	50	20120601	18	3896	77.56	0.247238790026365	0.0472107267080401
4	C	26	50	20120601	18	3898	77.6	0.247392939304664	0.0449847545608648
4	C	26	50	20120601	18	3900	77.64	0.247548502796525	0.0437034770733548
4	C	26	50	20120601	18	3902	77.68	0.247836295256468	0.042639281367669
4	C	26	50	20120601	18	3904	77.72	0.249243437751029	0.0411967835340484
4	C	26	50	20120601	18	3906	77.76	0.249736998284297	0.0398815649210414
4	C	26	50	20120601	18	3908	77.8	0.250779980786548	0.0383365366041488
4	C	26	50	20120601	18	3910	77.84	0.251320917474155	0.0374972008548804
4	C	26	50	20120601	18	3912	77.88	0.251917715597477	0.0364082564118531
4	C	26	50	20120601	18	3914	77.92	0.252832004665551	0.0344714909381832
4	C	26	50	20120601	18	3916	77.96	0.254208741568521	0.0328203966041126
4	C	26	50	20120601	18	3918	78	0.255134344345094	0.0310618220393017
4	C	26	50	20120601	18	3920	78.04	0.256185812128719	0.0303766355683319
4	C	26	50	20120601	18	3922	78.08	0.256957265626993	0.0295613414496238
4	C	26	50	20120601	18	3924	78.12	0.256643310216147	0.0298611547248469
4	C	26	50	20120601	18	3926	78.16	0.256882312308188	0.0300761151863276
4	C	26	50	20120601	18	3928	78.2	0.257023733664425	0.0297310470771086
4	C	26	50	20120601	18	3930	78.24	0.256994035179615	0.0304763376244792
4	C	26	50	20120601	18	3932	78.28	0.257212531175002	0.0305237137788187
4	C	26	50	20120601	18	3934	78.32	0.257274756571746	0.0312675901126269
4	C	26	50	20120601	18	3936	78.36	0.257100101196793	0.0310971773783610
4	C	26	50	20120601	18	3938	78.4	0.257203338786846	0.0312725398600952
4	C	26	50	20120601	18	3940	78.44	0.257534971867223	0.0309253504305326
4	C	26	50	20120601	18	3942	78.48	0.257682757184491	0.0308454473642585
4	C	26	50	20120601	18	3944	78.52	0.258002369449587	0.0307422097742053
4	C	26	50	20120601	18	3946	78.56	0.258041967429334	0.0311042484461728
4	C	26	50	20120601	18	3948	78.6	0.25843299747933	0.0310992986987045
4	C	26	50	20120601	18	3950	78.64	0.258508657904917	0.0317349876949912
4	C	26	50	20120601	18	3952	78.68	0.259266676374349	0.0319824750684065
4	C	26	50	20120601	18	3954	78.72	0.259417997225523	0.0317293308407418
4	C	26	50	20120601	18	3956	78.76	0.25961315869713	0.0321691512586398
4	C	26	50	20120601	18	3958	78.8	0.260373298486906	0.0329038352042926
4	C	26	50	20120601	18	3960	78.84	0.260966561076321	0.0326570549376585
4	C	26	50	20120601	18	3962	78.88	0.261718922691504	0.0326202853850368
4	C	26	50	20120601	18	3964	78.92	0.262083082683815	0.0330028301536587
