# Supplementary material for: How Do Ants Make Sense of Gravity? A Boltzmann Walker Analysis of Lasius niger Trajectories on Various Inclines
Source: PLoS One. 2013 Oct 29;8(10):e76531. doi: 10.1371/journal.pone.0076531 (PMC3812222; doi:10.1371/journal.pone.0076531)
Supplement: Dataset S4 — Trajectories for . (ZIP) [file pone.0076531.s008.zip › Incline4/4-C-26-50-20120601-19.txt]

Pente	Colonie	Temperature	Humidite	Date	Indiv	Frame	Time	X	Y
4	C	26	50	20120601	19	30	0	0	0
4	C	26	50	20120601	19	32	0.04	0.0021881560765174	-0.000149114678016697
4	C	26	50	20120601	19	34	0.08	0.00486264605499928	-0.000811461599954098
4	C	26	50	20120601	19	36	0.12	0.00704190672820934	-0.0013802158683337
4	C	26	50	20120601	19	38	0.16	0.00939062554153077	-0.0031608450936498
4	C	26	50	20120601	19	40	0.2	0.0118278387685177	-0.0040340795420084
4	C	26	50	20120601	19	42	0.24	0.0146294198772093	-0.0051035318795055
4	C	26	50	20120601	19	44	0.28	0.0161932968324613	-0.00674801900781264
4	C	26	50	20120601	19	46	0.32	0.0174231252305721	-0.00796808933234315
4	C	26	50	20120601	19	48	0.36	0.0184317847696635	-0.0093803654221358
4	C	26	50	20120601	19	50	0.4	0.0184407720968524	-0.0113816968159959
4	C	26	50	20120601	19	52	0.44	0.0181343403021574	-0.0128055553148644
4	C	26	50	20120601	19	54	0.48	0.0180325169256665	-0.015420294770336
4	C	26	50	20120601	19	56	0.52	0.0186068149112106	-0.0175515146088322
4	C	26	50	20120601	19	58	0.56	0.0189735699854086	-0.0199680732467407
4	C	26	50	20120601	19	60	0.6	0.0196038354726836	-0.0212800886660289
4	C	26	50	20120601	19	62	0.64	0.0200621891593166	-0.0226438077331575
4	C	26	50	20120601	19	64	0.68	0.0198304844092574	-0.0221889117986845
4	C	26	50	20120601	19	66	0.72	0.0191684910407105	-0.0228193682047905
4	C	26	50	20120601	19	68	0.76	0.0183982113396928	-0.021583585967582
4	C	26	50	20120601	19	70	0.8	0.0179138007681731	-0.0218782090790312
4	C	26	50	20120601	19	72	0.84	0.0166781528812531	-0.0226376912595002
4	C	26	50	20120601	19	74	0.88	0.0153859859493128	-0.0229506567208534
4	C	26	50	20120601	19	76	0.92	0.014210915900337	-0.0233025130551718
4	C	26	50	20120601	19	78	0.96	0.0133849586113686	-0.0244876805889830
4	C	26	50	20120601	19	80	1	0.0122295317766421	-0.0248153682256524
4	C	26	50	20120601	19	82	1.04	0.0110135911678458	-0.0263364961212089
4	C	26	50	20120601	19	84	1.08	0.0097439243736828	-0.0285896070266461
4	C	26	50	20120601	19	86	1.12	0.00841761832634683	-0.0301587335426416
4	C	26	50	20120601	19	88	1.16	0.00690445224101449	-0.0320029670229254
4	C	26	50	20120601	19	90	1.2	0.00485013026497227	-0.0334671376793894
4	C	26	50	20120601	19	92	1.24	0.00315229617266525	-0.0342205599547436
4	C	26	50	20120601	19	94	1.28	0.00248747437699366	-0.0329158065220982
4	C	26	50	20120601	19	96	1.32	0.00165506827418086	-0.0329716679578119
4	C	26	50	20120601	19	98	1.36	0.00133212553614515	-0.0319286076738159
4	C	26	50	20120601	19	100	1.4	0.00120614739200895	-0.0305560002744478
4	C	26	50	20120601	19	102	1.44	0.00134774552494156	-0.0305532072026621
4	C	26	50	20120601	19	104	1.48	0.00103717715557662	-0.0287571489073805
4	C	26	50	20120601	19	106	1.52	0.00114716054432237	-0.0280895976795335
4	C	26	50	20120601	19	108	1.56	0.00099410021046673	-0.0276329481202432
4	C	26	50	20120601	19	110	1.6	0.00091302334693588	-0.0264084654493981
4	C	26	50	20120601	19	112	1.64	0.00147554093350541	-0.0259847529239755
4	C	26	50	20120601	19	114	1.68	0.00136574846359057	-0.0256917066606483
4	C	26	50	20120601	19	116	1.72	0.001458492589011	-0.0251213826152145
4	C	26	50	20120601	19	118	1.76	0.00130862837780632	-0.0243833894098257
4	C	26	50	20120601	19	120	1.8	0.00084910796498443	-0.0233829605936674
4	C	26	50	20120601	19	122	1.84	0.00066105998759568	-0.0217745755091805
4	C	26	50	20120601	19	124	1.88	0.00078635930922194	-0.0208700586568223
4	C	26	50	20120601	19	126	1.92	0.000478575526361309	-0.0192413994067052
4	C	26	50	20120601	19	128	1.96	0.000565968267661709	-0.0170558256841527
4	C	26	50	20120601	19	130	2	-1.58674761698203e-05	-0.0167051290049554
4	C	26	50	20120601	19	132	2.04	-0.00037114620730919	-0.0150560004277365
4	C	26	50	20120601	19	134	2.08	-0.00108536648271448	-0.0142160707087719
4	C	26	50	20120601	19	136	2.12	-0.00151139124731156	-0.0140927583572007
4	C	26	50	20120601	19	138	2.16	-0.00170527992671291	-0.0134705326740278
4	C	26	50	20120601	19	140	2.2	-0.00209416744316208	-0.0117872296260742
4	C	26	50	20120601	19	142	2.24	-0.00220336382206037	-0.0112338810931363
4	C	26	50	20120601	19	144	2.28	-0.00199272590433305	-0.0100725239659681
4	C	26	50	20120601	19	146	2.32	-0.00116133096421735	-0.00977229349774406
4	C	26	50	20120601	19	148	2.36	-0.00069906697708445	-0.0100472448985406
4	C	26	50	20120601	19	150	2.4	-0.000331279526985891	-0.009534118720637
4	C	26	50	20120601	19	152	2.44	3.62321514679998e-05	-0.0106070684082738
4	C	26	50	20120601	19	154	2.48	0.00058320045991923	-0.00973898876835018
4	C	26	50	20120601	19	156	2.52	0.00144264632604461	-0.0098932936101407
4	C	26	50	20120601	19	158	2.56	0.00156637587061663	-0.00972207477414419
4	C	26	50	20120601	19	160	2.6	0.00202004851035811	-0.0105098129415894
4	C	26	50	20120601	19	162	2.64	0.00289669828446975	-0.0100942816416252
4	C	26	50	20120601	19	164	2.68	0.00406252644781545	-0.00917564386684667
4	C	26	50	20120601	19	166	2.72	0.00409052787635044	-0.0094164844365188
4	C	26	50	20120601	19	168	2.76	0.0044723796803268	-0.00933757131973839
4	C	26	50	20120601	19	170	2.8	0.00493398605815319	-0.00910110774104179
4	C	26	50	20120601	19	172	2.84	0.00517266288107489	-0.00834068510855378
4	C	26	50	20120601	19	174	2.88	0.0061951746420097	-0.00805154207465879
4	C	26	50	20120601	19	176	2.92	0.00638740162047526	-0.00781857160346126
4	C	26	50	20120601	19	178	2.96	0.00644311456376495	-0.00797910605599404
4	C	26	50	20120601	19	180	3	0.00602445078076002	-0.00884162076554976
4	C	26	50	20120601	19	182	3.04	0.00545988258452506	-0.00885567804835975
4	C	26	50	20120601	19	184	3.08	0.00555365908584602	-0.00937057906428417
4	C	26	50	20120601	19	186	3.12	0.00535540755760475	-0.00977711596599176
4	C	26	50	20120601	19	188	3.16	0.00525671666415454	-0.0096341177616324
4	C	26	50	20120601	19	190	3.2	0.00506714840718624	-0.00955136505503014
4	C	26	50	20120601	19	192	3.24	0.00488803825951168	-0.0100408385111031
4	C	26	50	20120601	19	194	3.28	0.00469456677311123	-0.0104613195585357
4	C	26	50	20120601	19	196	3.32	0.00438230134747144	-0.0111577985248010
4	C	26	50	20120601	19	198	3.36	0.00397339563804689	-0.0127729011237092
4	C	26	50	20120601	19	200	3.4	0.00438445802315406	-0.0141540150176549
4	C	26	50	20120601	19	202	3.44	0.00404813753192508	-0.0156302284097092
4	C	26	50	20120601	19	204	3.48	0.00418000304712144	-0.0163717203794513
4	C	26	50	20120601	19	206	3.52	0.00519472390554113	-0.0181407191124305
4	C	26	50	20120601	19	208	3.56	0.00537257964578586	-0.0186184927797020
4	C	26	50	20120601	19	210	3.6	0.00582350517568243	-0.0205930566463602
4	C	26	50	20120601	19	212	3.64	0.00660606025042158	-0.021956655505336
4	C	26	50	20120601	19	214	3.68	0.00720824652741567	-0.0235154582623261
4	C	26	50	20120601	19	216	3.72	0.00746789613746737	-0.0251779370155738
4	C	26	50	20120601	19	218	3.76	0.00807233808509344	-0.0251347540044468
4	C	26	50	20120601	19	220	3.8	0.00868700479677547	-0.0261309331088502
4	C	26	50	20120601	19	222	3.84	0.00978785691799793	-0.0274389109484178
4	C	26	50	20120601	19	224	3.88	0.0105673997178492	-0.0275128460334587
4	C	26	50	20120601	19	226	3.92	0.0114168470940886	-0.0277159978116936
4	C	26	50	20120601	19	228	3.96	0.0115996624812966	-0.0278479863634698
4	C	26	50	20120601	19	230	4	0.0105812307264892	-0.0280040306879421
4	C	26	50	20120601	19	232	4.04	0.00992512755742968	-0.0275021757921306
4	C	26	50	20120601	19	234	4.08	0.00870941301067127	-0.0282373405703946
4	C	26	50	20120601	19	236	4.12	0.0080362614971173	-0.0289348165572214
4	C	26	50	20120601	19	238	4.16	0.007111903228479	-0.0299008941259497
4	C	26	50	20120601	19	240	4.2	0.00562582640393392	-0.0310182854747841
4	C	26	50	20120601	19	242	4.24	0.0048029521005315	-0.0311206179681574
4	C	26	50	20120601	19	244	4.28	0.00353010332585323	-0.0311840313042942
4	C	26	50	20120601	19	246	4.32	0.00298718673925820	-0.0313722631294461
4	C	26	50	20120601	19	248	4.36	0.00312903943063203	-0.0300219790911601
4	C	26	50	20120601	19	250	4.4	0.00317203152292817	-0.030299023528029
4	C	26	50	20120601	19	252	4.44	0.00380081208596268	-0.0290556540350584
4	C	26	50	20120601	19	254	4.48	0.00358941544265915	-0.0287664473615531
4	C	26	50	20120601	19	256	4.52	0.00401322696303112	-0.0294167310418034
4	C	26	50	20120601	19	258	4.56	0.0045082582784042	-0.0291751692232145
4	C	26	50	20120601	19	260	4.6	0.00426089111314171	-0.0287320041902415
4	C	26	50	20120601	19	262	4.64	0.00460433287676402	-0.0285697797525016
4	C	26	50	20120601	19	264	4.68	0.00426900869898973	-0.0282177537125557
4	C	26	50	20120601	19	266	4.72	0.00431337257844138	-0.0280749040006204
4	C	26	50	20120601	19	268	4.76	0.00489052020431365	-0.0282926151074799
4	C	26	50	20120601	19	270	4.8	0.00506197238554795	-0.0272073122643758
4	C	26	50	20120601	19	272	4.84	0.00540438177326972	-0.0272592987549286
4	C	26	50	20120601	19	274	4.88	0.00540398579347226	-0.0271314538488901
4	C	26	50	20120601	19	276	4.92	0.00543205793268537	-0.0264790771325674
4	C	26	50	20120601	19	278	4.96	0.00599080664011116	-0.0268646553892806
4	C	26	50	20120601	19	280	5	0.00639066845380434	-0.0258761271802496
4	C	26	50	20120601	19	282	5.04	0.00649810625813783	-0.0257145249964772
4	C	26	50	20120601	19	284	5.08	0.00656255904124298	-0.0253174633256376
4	C	26	50	20120601	19	286	5.12	0.00729896125637409	-0.0251389117923201
4	C	26	50	20120601	19	288	5.16	0.00744325346614302	-0.024907956575449
4	C	26	50	20120601	19	290	5.2	0.00809213000389885	-0.0251014422039851
4	C	26	50	20120601	19	292	5.24	0.00873225963077141	-0.0242913241069153
4	C	26	50	20120601	19	294	5.28	0.00947388736501548	-0.025017367207702
4	C	26	50	20120601	19	296	5.32	0.0107612374855623	-0.0244235474181429
4	C	26	50	20120601	19	298	5.36	0.0115517248841728	-0.0245275500977334
4	C	26	50	20120601	19	300	5.4	0.0122720090244909	-0.0248826339502438
4	C	26	50	20120601	19	302	5.44	0.0129264140059047	-0.023874251314168
4	C	26	50	20120601	19	304	5.48	0.0131813047873190	-0.0234536147032436
4	C	26	50	20120601	19	306	5.52	0.0138846921868365	-0.0224603135234396
4	C	26	50	20120601	19	308	5.56	0.0144373739180798	-0.0215266426584930
4	C	26	50	20120601	19	310	5.6	0.0147430137531798	-0.0210387106952031
4	C	26	50	20120601	19	312	5.64	0.0149746407214931	-0.0198240638796842
4	C	26	50	20120601	19	314	5.68	0.0150918931679495	-0.0193005078767581
4	C	26	50	20120601	19	316	5.72	0.0148277463587694	-0.0184047025799441
4	C	26	50	20120601	19	318	5.76	0.0141809345728146	-0.0174018483875263
4	C	26	50	20120601	19	320	5.8	0.0134606756054980	-0.0166442400400274
4	C	26	50	20120601	19	322	5.84	0.0131279040832038	-0.016405739993801
4	C	26	50	20120601	19	324	5.88	0.0122673409883642	-0.0158266478242805
4	C	26	50	20120601	19	326	5.92	0.0117040102289963	-0.0151486950556822
4	C	26	50	20120601	19	328	5.96	0.0113194572771158	-0.0150784086416323
4	C	26	50	20120601	19	330	6	0.0112945883316215	-0.0151441625012148
4	C	26	50	20120601	19	332	6.04	0.0107376568886233	-0.0148116101820228
4	C	26	50	20120601	19	334	6.08	0.0104973254358336	-0.0144860157935576
4	C	26	50	20120601	19	336	6.12	0.0100814617956822	-0.0142933857642268
4	C	26	50	20120601	19	338	6.16	0.00957146102975142	-0.0139558483422274
4	C	26	50	20120601	19	340	6.2	0.00926956886059163	-0.0133561086546962
4	C	26	50	20120601	19	342	6.24	0.0081573535333955	-0.0132739357756545
4	C	26	50	20120601	19	344	6.28	0.0083485339938249	-0.0133707033386599
4	C	26	50	20120601	19	346	6.32	0.00764785127774544	-0.0127355411369252
4	C	26	50	20120601	19	348	6.36	0.00692451710303744	-0.0125008036058815
4	C	26	50	20120601	19	350	6.4	0.0060760596762917	-0.0129715953007955
4	C	26	50	20120601	19	352	6.44	0.00534305440213742	-0.0119189636194092
4	C	26	50	20120601	19	354	6.48	0.00531013151040537	-0.0121831669971318
4	C	26	50	20120601	19	356	6.52	0.00424177801684624	-0.0117868902148192
4	C	26	50	20120601	19	358	6.56	0.00354235748637119	-0.0123100855932870
4	C	26	50	20120601	19	360	6.6	0.00344769003050593	-0.0122650428913254
4	C	26	50	20120601	19	362	6.64	0.00317481045257823	-0.0118847396511998
4	C	26	50	20120601	19	364	6.68	0.00264877250485013	-0.0138008363936557
4	C	26	50	20120601	19	366	6.72	0.00258968524800062	-0.0140793106004361
4	C	26	50	20120601	19	368	6.76	0.00217396585763255	-0.0142829262407195
4	C	26	50	20120601	19	370	6.8	0.001516967491388	-0.0145826376925661
4	C	26	50	20120601	19	372	6.84	-5.37683996414203e-05	-0.0151514032746542
4	C	26	50	20120601	19	374	6.88	-0.00121997840064896	-0.0161438912816598
4	C	26	50	20120601	19	376	6.92	-0.00306061977848441	-0.0168781368211083
4	C	26	50	20120601	19	378	6.96	-0.00427061383138302	-0.0169733770334663
4	C	26	50	20120601	19	380	7	-0.00481840238370043	-0.0173385199042032
4	C	26	50	20120601	19	382	7.04	-0.00579418145746662	-0.0185834945295671
4	C	26	50	20120601	19	384	7.08	-0.00650266002580869	-0.0197018121882849
4	C	26	50	20120601	19	386	7.12	-0.00726301901868639	-0.0210653474076504
4	C	26	50	20120601	19	388	7.16	-0.00764654666573419	-0.0217929673565591
4	C	26	50	20120601	19	390	7.2	-0.00769217626632409	-0.0222189779790206
4	C	26	50	20120601	19	392	7.24	-0.00840238724628009	-0.0218518552092963
4	C	26	50	20120601	19	394	7.28	-0.009211260835415	-0.0219246023549448
4	C	26	50	20120601	19	396	7.32	-0.0101071227007715	-0.0225300696074036
4	C	26	50	20120601	19	398	7.36	-0.0109179408335547	-0.0224522383639984
4	C	26	50	20120601	19	400	7.4	-0.0110246786021748	-0.0227188529758448
4	C	26	50	20120601	19	402	7.44	-0.0115658415639525	-0.0221636892997996
4	C	26	50	20120601	19	404	7.48	-0.0117082033722087	-0.0223994881981219
4	C	26	50	20120601	19	406	7.52	-0.0120438881744414	-0.0227547881424647
4	C	26	50	20120601	19	408	7.56	-0.0117824071578265	-0.0228922426296595
4	C	26	50	20120601	19	410	7.6	-0.011968545946906	-0.0228835876426578
4	C	26	50	20120601	19	412	7.64	-0.0116817787917958	-0.0231710619045492
4	C	26	50	20120601	19	414	7.68	-0.0118418536249208	-0.0235075174531734
4	C	26	50	20120601	19	416	7.72	-0.0115392260647086	-0.0232825019332642
4	C	26	50	20120601	19	418	7.76	-0.0116049869953589	-0.0236499146167687
4	C	26	50	20120601	19	420	7.8	-0.0112302062591944	-0.0236278670273313
4	C	26	50	20120601	19	422	7.84	-0.0107527677605373	-0.0234795160246384
4	C	26	50	20120601	19	424	7.88	-0.0107886817139538	-0.0239884985568043
4	C	26	50	20120601	19	426	7.92	-0.00999562610351399	-0.0240253741754432
4	C	26	50	20120601	19	428	7.96	-0.00946190897614219	-0.0240250842616629
4	C	26	50	20120601	19	430	8	-0.00953524302041899	-0.0242023488606385
4	C	26	50	20120601	19	432	8.04	-0.00923906427405129	-0.0241246095411149
4	C	26	50	20120601	19	434	8.08	-0.00902829695578299	-0.0247826926091618
4	C	26	50	20120601	19	436	8.12	-0.008707694741193	-0.0254320994770035
4	C	26	50	20120601	19	438	8.16	-0.00822597117544179	-0.0258009688004773
4	C	26	50	20120601	19	440	8.2	-0.00759723303881419	-0.0260557888712135
4	C	26	50	20120601	19	442	8.24	-0.00753924604011619	-0.0263168569374682
4	C	26	50	20120601	19	444	8.28	-0.0080437073315232	-0.0261977688418079
4	C	26	50	20120601	19	446	8.32	-0.00834511159700399	-0.0268256443081625
4	C	26	50	20120601	19	448	8.36	-0.00902461292945299	-0.0274674427070387
4	C	26	50	20120601	19	450	8.4	-0.00909446093729859	-0.0269936953057793
4	C	26	50	20120601	19	452	8.44	-0.00910151079190699	-0.0269734932650408
4	C	26	50	20120601	19	454	8.48	-0.00874366526315199	-0.0263545414862648
4	C	26	50	20120601	19	456	8.52	-0.00818605499764389	-0.0266836148400934
4	C	26	50	20120601	19	458	8.56	-0.00808947835346939	-0.0262154960088123
4	C	26	50	20120601	19	460	8.6	-0.00783242382530469	-0.0264062239209017
4	C	26	50	20120601	19	462	8.64	-0.00717014549272499	-0.0258766030631133
4	C	26	50	20120601	19	464	8.68	-0.00717548839156359	-0.0258228940604415
4	C	26	50	20120601	19	466	8.72	-0.00710617212801749	-0.0257727092779672
4	C	26	50	20120601	19	468	8.76	-0.00709780776190279	-0.0257273335287116
4	C	26	50	20120601	19	470	8.8	-0.00666241383245499	-0.0254090930507708
4	C	26	50	20120601	19	472	8.84	-0.00588377683639042	-0.0252594402644937
4	C	26	50	20120601	19	474	8.88	-0.00615720866471423	-0.0250215051965855
4	C	26	50	20120601	19	476	8.92	-0.00585049119887963	-0.0248649262993867
4	C	26	50	20120601	19	478	8.96	-0.00604999006348291	-0.0249065508471680
4	C	26	50	20120601	19	480	9	-0.00556823043528593	-0.0251607635131791
4	C	26	50	20120601	19	482	9.04	-0.00449019735699913	-0.0253007487355439
4	C	26	50	20120601	19	484	9.08	-0.00371862082214468	-0.0246576874439565
4	C	26	50	20120601	19	486	9.12	-0.00301499017789445	-0.0246983347701662
4	C	26	50	20120601	19	488	9.16	-0.00231387966221236	-0.024647790777447
4	C	26	50	20120601	19	490	9.2	-0.00188939639039827	-0.0245925020982260
4	C	26	50	20120601	19	492	9.24	-0.00114719589966143	-0.0246708990270562
4	C	26	50	20120601	19	494	9.28	-3.80847712347101e-05	-0.024962679569245
4	C	26	50	20120601	19	496	9.32	0.00098828779272538	-0.0251719761054084
4	C	26	50	20120601	19	498	9.36	0.00209635947418376	-0.0254485609228695
4	C	26	50	20120601	19	500	9.4	0.00352321610580447	-0.0255536369905539
4	C	26	50	20120601	19	502	9.44	0.00422033146817285	-0.0261427488631638
4	C	26	50	20120601	19	504	9.48	0.00584113334773741	-0.0268913345281348
4	C	26	50	20120601	19	506	9.52	0.0067820520571911	-0.0273144813681324
4	C	26	50	20120601	19	508	9.56	0.00729408929065171	-0.0277136360750444
4	C	26	50	20120601	19	510	9.6	0.00717383164037532	-0.0275125844039496
4	C	26	50	20120601	19	512	9.64	0.00740675261409817	-0.0275142814602245
4	C	26	50	20120601	19	514	9.68	0.00740028965811812	-0.0270994501959736
4	C	26	50	20120601	19	516	9.72	0.00804097082828	-0.0267011652304024
4	C	26	50	20120601	19	518	9.76	0.00798348304696954	-0.0260012992226552
4	C	26	50	20120601	19	520	9.8	0.00820751568845287	-0.0258386010233720
4	C	26	50	20120601	19	522	9.84	0.00849902753006484	-0.0253270092671836
4	C	26	50	20120601	19	524	9.88	0.0086047824202591	-0.0250872576419545
4	C	26	50	20120601	19	526	9.92	0.00888831809737928	-0.0246923385046618
4	C	26	50	20120601	19	528	9.96	0.00888932218900856	-0.0233654526297652
4	C	26	50	20120601	19	530	10	0.00943443929190665	-0.0228263883609141
4	C	26	50	20120601	19	532	10.04	0.0093123081622135	-0.0219929778129186
4	C	26	50	20120601	19	534	10.08	0.00959183984718521	-0.0207446108427720
4	C	26	50	20120601	19	536	10.12	0.0100341492809530	-0.0202440923787769
4	C	26	50	20120601	19	538	10.16	0.0103007992481385	-0.0188648240335300
4	C	26	50	20120601	19	540	10.2	0.0107924364509619	-0.0184448450319121
4	C	26	50	20120601	19	542	10.24	0.0107048117786372	-0.0185295139978914
4	C	26	50	20120601	19	544	10.28	0.0105237783005178	-0.0186088655208761
4	C	26	50	20120601	19	546	10.32	0.0108169164877265	-0.0179772777439203
4	C	26	50	20120601	19	548	10.36	0.0109265321809461	-0.0171386349592974
4	C	26	50	20120601	19	550	10.4	0.0111282414613473	-0.0171742872832048
4	C	26	50	20120601	19	552	10.44	0.0109075534349390	-0.0168680534784086
4	C	26	50	20120601	19	554	10.48	0.0104709362107598	-0.016425171288148
4	C	26	50	20120601	19	556	10.52	0.0100506460821581	-0.0154473133204451
4	C	26	50	20120601	19	558	10.56	0.0103451277722511	-0.0153970945968453
4	C	26	50	20120601	19	560	10.6	0.00943788855878528	-0.0156878781184726
4	C	26	50	20120601	19	562	10.64	0.00890714127989447	-0.0150447150035087
4	C	26	50	20120601	19	564	10.68	0.00755687138374407	-0.0144799700305785
4	C	26	50	20120601	19	566	10.72	0.00696292855760506	-0.0137932265104766
4	C	26	50	20120601	19	568	10.76	0.00645850120732357	-0.0124280805018636
4	C	26	50	20120601	19	570	10.8	0.00543661170035621	-0.0121064671245765
4	C	26	50	20120601	19	572	10.84	0.0053850565449399	-0.0112554853266219
4	C	26	50	20120601	19	574	10.88	0.0050981762527447	-0.0100008586936948
4	C	26	50	20120601	19	576	10.92	0.00502407146207635	-0.00986881357337603
4	C	26	50	20120601	19	578	10.96	0.0051134285460149	-0.00947186503962133
4	C	26	50	20120601	19	580	11	0.00564386469792199	-0.0093747722074966
4	C	26	50	20120601	19	582	11.04	0.0059365361946551	-0.00946050183364767
4	C	26	50	20120601	19	584	11.08	0.00638969971751412	-0.00918729698660062
4	C	26	50	20120601	19	586	11.12	0.00672363796599728	-0.00949626022357227
4	C	26	50	20120601	19	588	11.16	0.00640063865941908	-0.00961173783200784
4	C	26	50	20120601	19	590	11.2	0.0066070855552543	-0.00966086761116469
4	C	26	50	20120601	19	592	11.24	0.00648737237719942	-0.009767372034547
4	C	26	50	20120601	19	594	11.28	0.00648181451789929	-0.0098255386383674
4	C	26	50	20120601	19	596	11.32	0.00653179282519356	-0.00999298152415239
4	C	26	50	20120601	19	598	11.36	0.00632536007149396	-0.0101488985694040
4	C	26	50	20120601	19	600	11.4	0.00604441240519292	-0.0105702210739062
4	C	26	50	20120601	19	602	11.44	0.00642361255873983	-0.0112121538230708
4	C	26	50	20120601	19	604	11.48	0.00656419952897534	-0.0110172186256333
4	C	26	50	20120601	19	606	11.52	0.00667904781237566	-0.0110750175339275
4	C	26	50	20120601	19	608	11.56	0.00657068369815882	-0.0110581813214674
4	C	26	50	20120601	19	610	11.6	0.00639426762732059	-0.0115387240188940
4	C	26	50	20120601	19	612	11.64	0.00696380678422729	-0.0112332468183536
4	C	26	50	20120601	19	614	11.68	0.00759492787070753	-0.0120685944853761
4	C	26	50	20120601	19	616	11.72	0.00832633296221599	-0.0123763719042757
4	C	26	50	20120601	19	618	11.76	0.0090206884868174	-0.0134922479232781
4	C	26	50	20120601	19	620	11.8	0.00935534091314956	-0.0143049186758279
4	C	26	50	20120601	19	622	11.84	0.00979120860414076	-0.0144835974883660
4	C	26	50	20120601	19	624	11.88	0.0112661131415431	-0.0156227677260609
4	C	26	50	20120601	19	626	11.92	0.0117564634100247	-0.0156214242231767
4	C	26	50	20120601	19	628	11.96	0.0123364677472930	-0.0160308036941446
4	C	26	50	20120601	19	630	12	0.0127798802676394	-0.0163191618395125
4	C	26	50	20120601	19	632	12.04	0.0126809913842905	-0.0162406234893261
4	C	26	50	20120601	19	634	12.08	0.0125364021896735	-0.0161175869093997
4	C	26	50	20120601	19	636	12.12	0.0125939818948655	-0.0161209598087459
4	C	26	50	20120601	19	638	12.16	0.0125689078884046	-0.0162115119031447
4	C	26	50	20120601	19	640	12.2	0.0125913797419107	-0.016387737055152
4	C	26	50	20120601	19	642	12.24	0.0122111401413955	-0.0164679795326810
4	C	26	50	20120601	19	644	12.28	0.0120343210196920	-0.0166445865223502
4	C	26	50	20120601	19	646	12.32	0.0122123846493304	-0.0170434513154819
4	C	26	50	20120601	19	648	12.36	0.0122353161222442	-0.0168788863542963
4	C	26	50	20120601	19	650	12.4	0.0120978828482528	-0.0171899426273403
4	C	26	50	20120601	19	652	12.44	0.0123762071483957	-0.0166896009400405
4	C	26	50	20120601	19	654	12.48	0.0119886489926951	-0.0180053074567265
4	C	26	50	20120601	19	656	12.52	0.0117124601550315	-0.0184402559089022
4	C	26	50	20120601	19	658	12.56	0.0122169101327300	-0.0198580050051812
4	C	26	50	20120601	19	660	12.6	0.0117694741747985	-0.0210669242557724
4	C	26	50	20120601	19	662	12.64	0.0111535827541715	-0.0226425151419615
4	C	26	50	20120601	19	664	12.68	0.0111432399032831	-0.0242613137880149
4	C	26	50	20120601	19	666	12.72	0.0108158558275547	-0.0254236495509683
4	C	26	50	20120601	19	668	12.76	0.0105648117070301	-0.0278298137191934
4	C	26	50	20120601	19	670	12.8	0.0109040391142365	-0.0297389030334477
4	C	26	50	20120601	19	672	12.84	0.0111793299262881	-0.030607710993356
4	C	26	50	20120601	19	674	12.88	0.0115852445740282	-0.0310672950457882
4	C	26	50	20120601	19	676	12.92	0.0115370906022294	-0.0309689364925251
4	C	26	50	20120601	19	678	12.96	0.0120694430135135	-0.0310888193762075
4	C	26	50	20120601	19	680	13	0.0127042622684593	-0.0314783150044885
4	C	26	50	20120601	19	682	13.04	0.0125880987664460	-0.0313054132543527
4	C	26	50	20120601	19	684	13.08	0.0131939832119057	-0.030947440446377
4	C	26	50	20120601	19	686	13.12	0.0130514941244288	-0.0305716202632442
4	C	26	50	20120601	19	688	13.16	0.013772332919306	-0.030725613978051
4	C	26	50	20120601	19	690	13.2	0.0140835447558418	-0.0307982197023432
4	C	26	50	20120601	19	692	13.24	0.0140874904116808	-0.0309484233248029
4	C	26	50	20120601	19	694	13.28	0.0138884610659803	-0.0304854593019566
4	C	26	50	20120601	19	696	13.32	0.013679383732919	-0.0304756163755625
4	C	26	50	20120601	19	698	13.36	0.0131682728093418	-0.0303757870401946
4	C	26	50	20120601	19	700	13.4	0.0129322971343242	-0.0303549415322852
4	C	26	50	20120601	19	702	13.44	0.0125522130973008	-0.0302109180230931
4	C	26	50	20120601	19	704	13.48	0.0124721473964671	-0.0312669325033205
4	C	26	50	20120601	19	706	13.52	0.0121985607117582	-0.0312231696646329
4	C	26	50	20120601	19	708	13.56	0.0122858106174888	-0.0311654768223559
4	C	26	50	20120601	19	710	13.6	0.0122871682625087	-0.0318682561100416
4	C	26	50	20120601	19	712	13.64	0.0118651174380218	-0.0317312683133223
4	C	26	50	20120601	19	714	13.68	0.0111087889537969	-0.0322795659825222
4	C	26	50	20120601	19	716	13.72	0.0110099637100583	-0.0330459000277009
4	C	26	50	20120601	19	718	13.76	0.0109058775918676	-0.0340812457767143
4	C	26	50	20120601	19	720	13.8	0.0107623207731511	-0.0350006401557486
4	C	26	50	20120601	19	722	13.84	0.0104797326191177	-0.0355656467581879
4	C	26	50	20120601	19	724	13.88	0.0105394477867889	-0.0357875015107852
4	C	26	50	20120601	19	726	13.92	0.0107249360376298	-0.036160203353013
4	C	26	50	20120601	19	728	13.96	0.0105966951517938	-0.0365732668503109
4	C	26	50	20120601	19	730	14	0.0109107071311831	-0.037121783722613
4	C	26	50	20120601	19	732	14.04	0.0105710554599080	-0.0367430149042026
4	C	26	50	20120601	19	734	14.08	0.0103768627245907	-0.0363357426114426
4	C	26	50	20120601	19	736	14.12	0.0104558748363205	-0.0358423659259375
4	C	26	50	20120601	19	738	14.16	0.0102422508066562	-0.0354524036071809
4	C	26	50	20120601	19	740	14.2	0.0097780705601463	-0.0349679293960509
4	C	26	50	20120601	19	742	14.24	0.00965997665662035	-0.0345819975859471
4	C	26	50	20120601	19	744	14.28	0.00953963415353021	-0.0344117192019696
4	C	26	50	20120601	19	746	14.32	0.0092545923389661	-0.0336731532400881
4	C	26	50	20120601	19	748	14.36	0.00902981723536252	-0.0329383844416215
4	C	26	50	20120601	19	750	14.4	0.0083761253004268	-0.0334031374446242
4	C	26	50	20120601	19	752	14.44	0.00780618309265482	-0.032283518709429
4	C	26	50	20120601	19	754	14.48	0.00673415264383352	-0.0307174751789995
4	C	26	50	20120601	19	756	14.52	0.00653924573066726	-0.0309535357068309
4	C	26	50	20120601	19	758	14.56	0.00640654300104198	-0.0303309069727927
4	C	26	50	20120601	19	760	14.6	0.00596653873538084	-0.0298957958860573
4	C	26	50	20120601	19	762	14.64	0.00556123927054034	-0.0293846849624801
4	C	26	50	20120601	19	764	14.68	0.00472920086325375	-0.0289660777480176
4	C	26	50	20120601	19	766	14.72	0.00421341596385285	-0.0292062465662477
4	C	26	50	20120601	19	768	14.76	0.00345925122637833	-0.0285072927262482
4	C	26	50	20120601	19	770	14.8	0.00207462301173008	-0.0283694351881881
4	C	26	50	20120601	19	772	14.84	0.00135664092824889	-0.0282495805887769
4	C	26	50	20120601	19	774	14.88	0.00057145541628372	-0.0286454048227495
4	C	26	50	20120601	19	776	14.92	-0.00096836152363154	-0.0280573536103114
4	C	26	50	20120601	19	778	14.96	-0.00174433343423785	-0.0288398450454402
4	C	26	50	20120601	19	780	15	-0.00302525029728947	-0.0286764397393758
4	C	26	50	20120601	19	782	15.04	-0.00432321550483549	-0.0299990122629071
4	C	26	50	20120601	19	784	15.08	-0.00490758269094368	-0.0300914876877507
4	C	26	50	20120601	19	786	15.12	-0.00605758580452642	-0.0309977510938585
4	C	26	50	20120601	19	788	15.16	-0.00602137486626186	-0.0309435937854874
4	C	26	50	20120601	19	790	15.2	-0.00572377483526387	-0.0298644569135151
4	C	26	50	20120601	19	792	15.24	-0.00479825691150442	-0.029935648424245
4	C	26	50	20120601	19	794	15.28	-0.00470489760318437	-0.0295316288226785
4	C	26	50	20120601	19	796	15.32	-0.00465252220390188	-0.0292113589482756
4	C	26	50	20120601	19	798	15.36	-0.00443754052921773	-0.0291283658253678
4	C	26	50	20120601	19	800	15.4	-0.00427506153303669	-0.0289091485810643
4	C	26	50	20120601	19	802	15.44	-0.0039079741186515	-0.0286723668043162
4	C	26	50	20120601	19	804	15.48	-0.0042071297845681	-0.0291066222918463
4	C	26	50	20120601	19	806	15.52	-0.00377901905496651	-0.0283190750432319
4	C	26	50	20120601	19	808	15.56	-0.00359538342389237	-0.0276213727822352
4	C	26	50	20120601	19	810	15.6	-0.00341553788516538	-0.0276402808175641
4	C	26	50	20120601	19	812	15.64	-0.00349461363650547	-0.0280160161478832
4	C	26	50	20120601	19	814	15.68	-0.00349327720468903	-0.0277554402279482
4	C	26	50	20120601	19	816	15.72	-0.0029377882595245	-0.0280242680840197
4	C	26	50	20120601	19	818	15.76	-0.00290687355105102	-0.0274289690270743
4	C	26	50	20120601	19	820	15.8	-0.00266471069169807	-0.0276069265906955
4	C	26	50	20120601	19	822	15.84	-0.00235777685118842	-0.0267810753677443
4	C	26	50	20120601	19	824	15.88	-0.00225010570161715	-0.0263673259768687
4	C	26	50	20120601	19	826	15.92	-0.00190054746433758	-0.026919965281705
4	C	26	50	20120601	19	828	15.96	-0.00123346292696619	-0.0255136006046031
4	C	26	50	20120601	19	830	16	-0.00090536538049563	-0.0250273091290455
4	C	26	50	20120601	19	832	16.04	-0.00033654747250574	-0.0242656207754191
4	C	26	50	20120601	19	834	16.08	-8.30001939756703e-05	-0.0236889681242937
4	C	26	50	20120601	19	836	16.12	0.00055828908801803	-0.0224533980191196
4	C	26	50	20120601	19	838	16.16	0.00051972348417211	-0.0217640396181408
4	C	26	50	20120601	19	840	16.2	0.00103186678364991	-0.0213835878855912
4	C	26	50	20120601	19	842	16.24	0.00230016886172516	-0.0197654517985917
4	C	26	50	20120601	19	844	16.28	0.00275312732361764	-0.0194159289166512
4	C	26	50	20120601	19	846	16.32	0.00316408364270763	-0.0191329447828203
4	C	26	50	20120601	19	848	16.36	0.00373091458064239	-0.0189149861885874
4	C	26	50	20120601	19	850	16.4	0.00380480723927639	-0.0198884176678400
4	C	26	50	20120601	19	852	16.44	0.00369728458212916	-0.0194475083054990
4	C	26	50	20120601	19	854	16.48	0.00346082807450038	-0.0193161561498258
4	C	26	50	20120601	19	856	16.52	0.00336696672036568	-0.0193389108460443
4	C	26	50	20120601	19	858	16.56	0.00345640865711796	-0.0191990946222003
4	C	26	50	20120601	19	860	16.6	0.00352834262996807	-0.0189361003970736
4	C	26	50	20120601	19	862	16.64	0.00354817697518035	-0.0183667168036588
4	C	26	50	20120601	19	864	16.68	0.00359008012303347	-0.0188046704596545
4	C	26	50	20120601	19	866	16.72	0.00353511671293184	-0.0186530879789715
4	C	26	50	20120601	19	868	16.76	0.00376614264048111	-0.0183106644491141
4	C	26	50	20120601	19	870	16.8	0.00400592820683572	-0.0172195180755702
4	C	26	50	20120601	19	872	16.84	0.00442775714121459	-0.0169811649661329
4	C	26	50	20120601	19	874	16.88	0.00434617653481283	-0.0168618197664470
4	C	26	50	20120601	19	876	16.92	0.00500139313339014	-0.0170401717542308
4	C	26	50	20120601	19	878	16.96	0.00540157455934841	-0.0175373795442763
4	C	26	50	20120601	19	880	17	0.00600370921754748	-0.0174796463969128
4	C	26	50	20120601	19	882	17.04	0.00640070937009719	-0.0174446283477881
4	C	26	50	20120601	19	884	17.08	0.00729982392664714	-0.0176966412046030
4	C	26	50	20120601	19	886	17.12	0.00838444087617356	-0.0179222365520727
4	C	26	50	20120601	19	888	17.16	0.00836704604935637	-0.0172858828754117
4	C	26	50	20120601	19	890	17.2	0.00820433370793753	-0.0175427252715421
4	C	26	50	20120601	19	892	17.24	0.00819495040095119	-0.0173513185369427
4	C	26	50	20120601	19	894	17.28	0.00790976009396303	-0.0162322937714437
4	C	26	50	20120601	19	896	17.32	0.00788642557018387	-0.0169037199444516
4	C	26	50	20120601	19	898	17.36	0.00742975479769017	-0.0162980052046194
4	C	26	50	20120601	19	900	17.4	0.00718486250616183	-0.0163935989703680
4	C	26	50	20120601	19	902	17.44	0.00709667214841224	-0.0164502806499479
4	C	26	50	20120601	19	904	17.48	0.00729756118494734	-0.0161690784252057
4	C	26	50	20120601	19	906	17.52	0.00711184665993651	-0.0161487278920431
4	C	26	50	20120601	19	908	17.56	0.00701466897499804	-0.0156817192184085
4	C	26	50	20120601	19	910	17.6	0.00723137599022828	-0.0157791938881950
4	C	26	50	20120601	19	912	17.64	0.00685574672592636	-0.0153163642156372
4	C	26	50	20120601	19	914	17.68	0.00651957402001465	-0.0152074273449276
4	C	26	50	20120601	19	916	17.72	0.00651941845652279	-0.0151715346047146
4	C	26	50	20120601	19	918	17.76	0.00650675417407174	-0.0147955305738186
4	C	26	50	20120601	19	920	17.8	0.00556296885372712	-0.0150732439337025
4	C	26	50	20120601	19	922	17.84	0.00512682326977091	-0.0151244929118826
4	C	26	50	20120601	19	924	17.88	0.00500865794846005	-0.0147947612416407
4	C	26	50	20120601	19	926	17.92	0.00466559660828602	-0.0151677727966386
4	C	26	50	20120601	19	928	17.96	0.0047302777868815	-0.0153375159007828
4	C	26	50	20120601	19	930	18	0.00457950282214265	-0.0149439204673845
4	C	26	50	20120601	19	932	18.04	0.00448619866815152	-0.0146792560560406
4	C	26	50	20120601	19	934	18.08	0.00373542592190636	-0.0146763901522565
4	C	26	50	20120601	19	936	18.12	0.00307015652764228	-0.0146863129817169
4	C	26	50	20120601	19	938	18.16	0.00257180958857222	-0.0145829120499972
4	C	26	50	20120601	19	940	18.2	0.0025304403063389	-0.0141952796480846
4	C	26	50	20120601	19	942	18.24	0.00226591307371058	-0.0139780833149618
4	C	26	50	20120601	19	944	18.28	0.00257036850495216	-0.0136369290417766
4	C	26	50	20120601	19	946	18.32	0.00231870637310074	-0.0135964146516418
4	C	26	50	20120601	19	948	18.36	0.00259284742952608	-0.0134147631621956
4	C	26	50	20120601	19	950	18.4	0.00258744513371782	-0.0133582087618363
4	C	26	50	20120601	19	952	18.44	0.0030159730563203	-0.0132058767479653
4	C	26	50	20120601	19	954	18.48	0.00297840447303586	-0.0131429088891007
4	C	26	50	20120601	19	956	18.52	0.00310146933723357	-0.0128633047256839
4	C	26	50	20120601	19	958	18.56	0.00306498969839215	-0.0130964873289158
4	C	26	50	20120601	19	960	18.6	0.00321677724004166	-0.0130076605750631
4	C	26	50	20120601	19	962	18.64	0.00339817841368725	-0.0132214896656939
4	C	26	50	20120601	19	964	18.68	0.00402072936597951	-0.0125453541615233
4	C	26	50	20120601	19	966	18.72	0.00409607866458275	-0.0115052283706692
4	C	26	50	20120601	19	968	18.76	0.00428486910409175	-0.0113781824952934
4	C	26	50	20120601	19	970	18.8	0.00425432209114449	-0.0112004017083675
4	C	26	50	20120601	19	972	18.84	0.00456869469499222	-0.0113641039992800
4	C	26	50	20120601	19	974	18.88	0.00451993261136159	-0.0108433057128005
4	C	26	50	20120601	19	976	18.92	0.00441767082866639	-0.0109378458894451
4	C	26	50	20120601	19	978	18.96	0.00487560732229843	-0.0110236886526811
4	C	26	50	20120601	19	980	19	0.00488034493773238	-0.0113604129018822
4	C	26	50	20120601	19	982	19.04	0.00540252915350302	-0.0107198307266697
4	C	26	50	20120601	19	984	19.08	0.0053325538664368	-0.0109198853772030
4	C	26	50	20120601	19	986	19.12	0.0052909618455674	-0.0110142558482201
4	C	26	50	20120601	19	988	19.16	0.00542218672202	-0.0109217804233765
4	C	26	50	20120601	19	990	19.2	0.00545718143662093	-0.0110900081976886
4	C	26	50	20120601	19	992	19.24	0.00624307405536728	-0.0110980267885873
4	C	26	50	20120601	19	994	19.28	0.00667404856743267	-0.0106790448075308
4	C	26	50	20120601	19	996	19.32	0.00699290422827312	-0.0108572852138645
4	C	26	50	20120601	19	998	19.36	0.00696370071821011	-0.0111866272682700
4	C	26	50	20120601	19	1000	19.4	0.00726956682748017	-0.0112534064326852
4	C	26	50	20120601	19	1002	19.44	0.00778347633827601	-0.0121616128268063
4	C	26	50	20120601	19	1004	19.48	0.00840622683610192	-0.0117840759298301
4	C	26	50	20120601	19	1006	19.52	0.00956612237355346	-0.0122214214739940
4	C	26	50	20120601	19	1008	19.56	0.00989042982767686	-0.0119311117139100
4	C	26	50	20120601	19	1010	19.6	0.0109192277678964	-0.0125012519115807
4	C	26	50	20120601	19	1012	19.64	0.0113822837146242	-0.0122979162855827
4	C	26	50	20120601	19	1014	19.68	0.0121567070613797	-0.0127475654877393
4	C	26	50	20120601	19	1016	19.72	0.0122605669054004	-0.0123344312797632
4	C	26	50	20120601	19	1018	19.76	0.0127117646714077	-0.0120809688540469
4	C	26	50	20120601	19	1020	19.8	0.0126000842263871	-0.0116933612008717
4	C	26	50	20120601	19	1022	19.84	0.0128598045471170	-0.0119673085100390
4	C	26	50	20120601	19	1024	19.88	0.0128548194443096	-0.0115329116011526
4	C	26	50	20120601	19	1026	19.92	0.0128668049042507	-0.0117267507830793
4	C	26	50	20120601	19	1028	19.96	0.0129005338977133	-0.0119895116629682
4	C	26	50	20120601	19	1030	20	0.0132686890433381	-0.0120459741394460
4	C	26	50	20120601	19	1032	20.04	0.0131916073331209	-0.0117184634916038
4	C	26	50	20120601	19	1034	20.08	0.0136614161496091	-0.0114158995710019
4	C	26	50	20120601	19	1036	20.12	0.0135635667132285	-0.0112852403799742
4	C	26	50	20120601	19	1038	20.16	0.0137260244962061	-0.0118977009184990
4	C	26	50	20120601	19	1040	20.2	0.0134494750340841	-0.0117950997245488
4	C	26	50	20120601	19	1042	20.24	0.0134201301026648	-0.0114935186823727
4	C	26	50	20120601	19	1044	20.28	0.0129835199495534	-0.0119952957964383
4	C	26	50	20120601	19	1046	20.32	0.0128115445093010	-0.0119081448856571
4	C	26	50	20120601	19	1048	20.36	0.0126418813082231	-0.012027518652457
4	C	26	50	20120601	19	1050	20.4	0.0122148736652001	-0.0124603952817638
4	C	26	50	20120601	19	1052	20.44	0.0122650782466644	-0.0123436236679186
4	C	26	50	20120601	19	1054	20.48	0.0125323504678173	-0.0130260524224418
4	C	26	50	20120601	19	1056	20.52	0.0120220315038350	-0.0131652393212505
4	C	26	50	20120601	19	1058	20.56	0.012414306061766	-0.0131513658862037
4	C	26	50	20120601	19	1060	20.6	0.0121379616606105	-0.0132716376786157
4	C	26	50	20120601	19	1062	20.64	0.0122492461258336	-0.0134261546524406
4	C	26	50	20120601	19	1064	20.68	0.0120193798534055	-0.0129327355405286
4	C	26	50	20120601	19	1066	20.72	0.0125140929707271	-0.0131456383212760
4	C	26	50	20120601	19	1068	20.76	0.0123437792314104	-0.0134673719067159
4	C	26	50	20120601	19	1070	20.8	0.0121685228156934	-0.0132379935379668
4	C	26	50	20120601	19	1072	20.84	0.0116727136828610	-0.0136447920691834
4	C	26	50	20120601	19	1074	20.88	0.0116747713635942	-0.0140932321187441
4	C	26	50	20120601	19	1076	20.92	0.0114084325233925	-0.0142141756625983
4	C	26	50	20120601	19	1078	20.96	0.0115070739193680	-0.0145220499551269
4	C	26	50	20120601	19	1080	21	0.0114628585323404	-0.0149473958972140
4	C	26	50	20120601	19	1082	21.04	0.0114392765211879	-0.0142671096762379
4	C	26	50	20120601	19	1084	21.08	0.0115676164019732	-0.0145267734284252
4	C	26	50	20120601	19	1086	21.12	0.0116989826997821	-0.0142187435724047
4	C	26	50	20120601	19	1088	21.16	0.0117302297484427	-0.0144415599902244
4	C	26	50	20120601	19	1090	21.2	0.0114432646034338	-0.0147473058913417
4	C	26	50	20120601	19	1092	21.24	0.0115793190192019	-0.0143033206145025
4	C	26	50	20120601	19	1094	21.28	0.0115962754398147	-0.0144578941568698
4	C	26	50	20120601	19	1096	21.32	0.0114738611138557	-0.0153433756946785
4	C	26	50	20120601	19	1098	21.36	0.0107599236811629	-0.0150866252224297
4	C	26	50	20120601	19	1100	21.4	0.0104481744434734	-0.0151501658377871
4	C	26	50	20120601	19	1102	21.44	0.0103351292823651	-0.0154950430281752
4	C	26	50	20120601	19	1104	21.48	0.0103687168544714	-0.0154228757100873
4	C	26	50	20120601	19	1106	21.52	0.0099483842994629	-0.0153511043717969
4	C	26	50	20120601	19	1108	21.56	0.00929394283133913	-0.0156746340084610
4	C	26	50	20120601	19	1110	21.6	0.00891624881523615	-0.0159765968882989
4	C	26	50	20120601	19	1112	21.64	0.00809861417308233	-0.0161105865522659
4	C	26	50	20120601	19	1114	21.68	0.00777338748014339	-0.0163951121788798
4	C	26	50	20120601	19	1116	21.72	0.00788389412790723	-0.0168148507641921
4	C	26	50	20120601	19	1118	21.76	0.00739514192075108	-0.0172796886200085
4	C	26	50	20120601	19	1120	21.8	0.00715294370605907	-0.0170636957826273
4	C	26	50	20120601	19	1122	21.84	0.00664037260697866	-0.018459881657614
4	C	26	50	20120601	19	1124	21.88	0.00693868469450529	-0.0185270164967402
4	C	26	50	20120601	19	1126	21.92	0.00647811139968622	-0.0188233430284253
4	C	26	50	20120601	19	1128	21.96	0.00653692429910463	-0.0187280717033689
4	C	26	50	20120601	19	1130	22	0.00632587201680353	-0.0186261160979099
4	C	26	50	20120601	19	1132	22.04	0.00629006342229747	-0.0196858153115741
4	C	26	50	20120601	19	1134	22.08	0.00570832384498817	-0.0197533609797402
4	C	26	50	20120601	19	1136	22.12	0.00590118792666358	-0.0202482006691756
4	C	26	50	20120601	19	1138	22.16	0.00558891542995598	-0.0215832041299201
4	C	26	50	20120601	19	1140	22.2	0.0055631272456461	-0.0229831694906523
4	C	26	50	20120601	19	1142	22.24	0.00543395297885895	-0.0235943218816319
4	C	26	50	20120601	19	1144	22.28	0.00575234194922381	-0.0244928353974178
4	C	26	50	20120601	19	1146	22.32	0.00586605886177423	-0.0242045338205924
4	C	26	50	20120601	19	1148	22.36	0.00624713284829129	-0.0249792400100604
4	C	26	50	20120601	19	1150	22.4	0.00660340152892432	-0.0250640786816672
4	C	26	50	20120601	19	1152	22.44	0.00639064724060091	-0.0254124136242153
4	C	26	50	20120601	19	1154	22.48	0.00637157657071231	-0.0257475185988874
4	C	26	50	20120601	19	1156	22.52	0.00614943897540255	-0.0257733774938754
4	C	26	50	20120601	19	1158	22.56	0.00581436228500168	-0.026686711967795
4	C	26	50	20120601	19	1160	22.6	0.004866414934143	-0.0269592592055355
4	C	26	50	20120601	19	1162	22.64	0.00447962045376614	-0.0273817908626336
4	C	26	50	20120601	19	1164	22.68	0.00294962522704156	-0.0271909003159844
4	C	26	50	20120601	19	1166	22.72	0.00198538613594434	-0.0275820717873368
4	C	26	50	20120601	19	1168	22.76	0.00161387930417674	-0.0275288761441882
4	C	26	50	20120601	19	1170	22.8	0.00032058100138655	-0.0272418049331621
4	C	26	50	20120601	19	1172	22.84	0.0007080330910699	-0.0262384769792008
4	C	26	50	20120601	19	1174	22.88	0.00133851071037926	-0.0253628454388541
4	C	26	50	20120601	19	1176	22.92	0.00190733568943697	-0.0248788449892675
4	C	26	50	20120601	19	1178	22.96	0.00222598628931088	-0.0250038190417744
4	C	26	50	20120601	19	1180	23	0.0027834975598696	-0.0245369588605638
4	C	26	50	20120601	19	1182	23.04	0.0028574538581139	-0.0244556062253883
4	C	26	50	20120601	19	1184	23.08	0.00284342485957516	-0.0246191600238768
4	C	26	50	20120601	19	1186	23.12	0.003278366240683	-0.0247940275308642
4	C	26	50	20120601	19	1188	23.16	0.00325679948385681	-0.0247147608606932
4	C	26	50	20120601	19	1190	23.2	0.00361527433764714	-0.0243124171021980
4	C	26	50	20120601	19	1192	23.24	0.00374467487860428	-0.0246066583759854
4	C	26	50	20120601	19	1194	23.28	0.0036072628178163	-0.0241639176070811
4	C	26	50	20120601	19	1196	23.32	0.00396725088011837	-0.0243772375808294
4	C	26	50	20120601	19	1198	23.36	0.00397206627729825	-0.0246007186790234
4	C	26	50	20120601	19	1200	23.4	0.0040642871437006	-0.0243845278517434
4	C	26	50	20120601	19	1202	23.44	0.00394204959443688	-0.0237462154892985
4	C	26	50	20120601	19	1204	23.48	0.00380271420320408	-0.0231393552364808
4	C	26	50	20120601	19	1206	23.52	0.00346963155392615	-0.0229985490631431
4	C	26	50	20120601	19	1208	23.56	0.00349411159069083	-0.0227122556695763
4	C	26	50	20120601	19	1210	23.6	0.00355842295243975	-0.0229240553637451
4	C	26	50	20120601	19	1212	23.64	0.00346106141973817	-0.0224463128091721
4	C	26	50	20120601	19	1214	23.68	0.00277088277489323	-0.0213925964259835
4	C	26	50	20120601	19	1216	23.72	0.00268259342219428	-0.0210196683095857
4	C	26	50	20120601	19	1218	23.76	0.00250855323014083	-0.0204301321729070
4	C	26	50	20120601	19	1220	23.8	0.0024862440111944	-0.0190408016981639
4	C	26	50	20120601	19	1222	23.84	0.00273033020099218	-0.0193718337377764
4	C	26	50	20120601	19	1224	23.88	0.00233258758632222	-0.0189715596808298
4	C	26	50	20120601	19	1226	23.92	0.00273651667822078	-0.0180077321258792
4	C	26	50	20120601	19	1228	23.96	0.00257394858658531	-0.0181015609531020
4	C	26	50	20120601	19	1230	24	0.00280339554469219	-0.0175707267000771
4	C	26	50	20120601	19	1232	24.04	0.00278916784914793	-0.0164680551931066
4	C	26	50	20120601	19	1234	24.08	0.00337259401048065	-0.0166351085974055
4	C	26	50	20120601	19	1236	24.12	0.00349326942651444	-0.0169916522082261
4	C	26	50	20120601	19	1238	24.16	0.00345855472619887	-0.0172693457691201
4	C	26	50	20120601	19	1240	24.2	0.00362133282854835	-0.0171075618589050
4	C	26	50	20120601	19	1242	24.24	0.00342601494492087	-0.0167124127704870
4	C	26	50	20120601	19	1244	24.28	0.00353523692108464	-0.0174549209940950
4	C	26	50	20120601	19	1246	24.32	0.00343522656638074	-0.0169297598587756
4	C	26	50	20120601	19	1248	24.36	0.00341564041564865	-0.0170033548254547
4	C	26	50	20120601	19	1250	24.4	0.00367086212303656	-0.017030909362504
4	C	26	50	20120601	19	1252	24.44	0.00377884086405766	-0.0173871377380505
4	C	26	50	20120601	19	1254	24.48	0.00372183108693127	-0.0174192276579943
4	C	26	50	20120601	19	1256	24.52	0.00431721499669034	-0.0181432116638342
4	C	26	50	20120601	19	1258	24.56	0.00442179326120071	-0.0184014357466150
4	C	26	50	20120601	19	1260	24.6	0.00507886658076406	-0.0178810744521263
4	C	26	50	20120601	19	1262	24.64	0.00614227386238879	-0.0179811265261303
4	C	26	50	20120601	19	1264	24.68	0.00854152464761415	-0.0176584927937579
4	C	26	50	20120601	19	1266	24.72	0.00972540524708354	-0.017936583748663
4	C	26	50	20120601	19	1268	24.76	0.0109295515269017	-0.0175214979259709
4	C	26	50	20120601	19	1270	24.8	0.0116918338502243	-0.0180538574083228
4	C	26	50	20120601	19	1272	24.84	0.0123259742826602	-0.0177152027576091
4	C	26	50	20120601	19	1274	24.88	0.0123225306726358	-0.0167505323313754
4	C	26	50	20120601	19	1276	24.92	0.0124848894606640	-0.0168628138171600
4	C	26	50	20120601	19	1278	24.96	0.0121336765935165	-0.0171963631569135
4	C	26	50	20120601	19	1280	25	0.0120536603901574	-0.0174604392554154
4	C	26	50	20120601	19	1282	25.04	0.0121158787158340	-0.0170659373111236
4	C	26	50	20120601	19	1284	25.08	0.0117986352584547	-0.0170146084298773
4	C	26	50	20120601	19	1286	25.12	0.0117317288148188	-0.0176466063287662
4	C	26	50	20120601	19	1288	25.16	0.0118618223204215	-0.0171860393979082
4	C	26	50	20120601	19	1290	25.2	0.0115648728276622	-0.0174087143943716
4	C	26	50	20120601	19	1292	25.24	0.0116519035302907	-0.0174478598257781
4	C	26	50	20120601	19	1294	25.28	0.0118266437580575	-0.0174023928597478
4	C	26	50	20120601	19	1296	25.32	0.011956030156879	-0.0173364056549275
4	C	26	50	20120601	19	1298	25.36	0.0116206847659013	-0.0173913266386222
4	C	26	50	20120601	19	1300	25.4	0.0116349541807456	-0.0173219736055235
4	C	26	50	20120601	19	1302	25.44	0.0119153715169608	-0.0170694445607583
4	C	26	50	20120601	19	1304	25.48	0.0117634071986160	-0.0177891731979890
4	C	26	50	20120601	19	1306	25.52	0.0115174188915768	-0.0173364268681309
4	C	26	50	20120601	19	1308	25.56	0.0115292275748226	-0.0175331156903858
4	C	26	50	20120601	19	1310	25.6	0.0113607098867302	-0.0175495629941162
4	C	26	50	20120601	19	1312	25.64	0.0113154974791412	-0.0174609766565691
4	C	26	50	20120601	19	1314	25.68	0.0113371632309167	-0.0176963300776192
4	C	26	50	20120601	19	1316	25.72	0.0113959096622977	-0.0181121371492282
4	C	26	50	20120601	19	1318	25.76	0.0115290720113308	-0.0178673792079883
4	C	26	50	20120601	19	1320	25.8	0.0114975209067542	-0.0176946047370731
4	C	26	50	20120601	19	1322	25.84	0.0115936237893853	-0.0176169714835667
4	C	26	50	20120601	19	1324	25.88	0.0113769521294941	-0.0182823023961207
4	C	26	50	20120601	19	1326	25.92	0.0114210190240976	-0.0179854731115142
4	C	26	50	20120601	19	1328	25.96	0.0115055394976529	-0.0176471861563268
4	C	26	50	20120601	19	1330	26	0.0112197905763076	-0.0174015867580173
4	C	26	50	20120601	19	1332	26.04	0.0113361167128806	-0.0173119468313662
4	C	26	50	20120601	19	1334	26.08	0.0116653456302010	-0.0175144622134981
4	C	26	50	20120601	19	1336	26.12	0.0119601384472777	-0.0178746199814276
4	C	26	50	20120601	19	1338	26.16	0.0117289145298297	-0.0175524762740547
4	C	26	50	20120601	19	1340	26.2	0.0116963805468273	-0.0179456064311909
4	C	26	50	20120601	19	1342	26.24	0.0119278590227165	-0.0174975552903599
4	C	26	50	20120601	19	1344	26.28	0.0117042365031663	-0.0178206960182943
4	C	26	50	20120601	19	1346	26.32	0.0117564987653638	-0.0182687683723288
4	C	26	50	20120601	19	1348	26.36	0.0120289965056296	-0.0178974171040531
4	C	26	50	20120601	19	1350	26.4	0.0118472134943222	-0.0179816618059636
4	C	26	50	20120601	19	1352	26.44	0.0117564068414822	-0.0180330401846847
4	C	26	50	20120601	19	1354	26.48	0.0117876609612107	-0.0183558202881607
4	C	26	50	20120601	19	1356	26.52	0.0117463588541216	-0.0178341946867472
4	C	26	50	20120601	19	1358	26.56	0.0114206937549783	-0.0181044933249236
4	C	26	50	20120601	19	1360	26.6	0.0116198786641707	-0.0179076842945159
4	C	26	50	20120601	19	1362	26.64	0.0117459840875275	-0.0174755289141259
4	C	26	50	20120601	19	1364	26.68	0.0115914388294314	-0.0180165221702761
4	C	26	50	20120601	19	1366	26.72	0.0115978027904621	-0.0179422618161159
4	C	26	50	20120601	19	1368	26.76	0.0117508914085890	-0.0183526524497810
4	C	26	50	20120601	19	1370	26.8	0.0116832425028328	-0.0181918492966713
4	C	26	50	20120601	19	1372	26.84	0.0113397370996002	-0.0175497044154724
4	C	26	50	20120601	19	1374	26.88	0.0116603463852580	-0.0176903125989113
4	C	26	50	20120601	19	1376	26.92	0.0117527157440844	-0.0174717812481856
4	C	26	50	20120601	19	1378	26.96	0.0121795961078867	-0.0172201926554395
4	C	26	50	20120601	19	1380	27	0.0119804253408299	-0.0172808412040618
4	C	26	50	20120601	19	1382	27.04	0.0123552272901979	-0.0176167805647358
4	C	26	50	20120601	19	1384	27.08	0.0119193030306642	-0.0173522872732329
4	C	26	50	20120601	19	1386	27.12	0.0117137753736445	-0.0169180954253131
4	C	26	50	20120601	19	1388	27.16	0.0118157189582881	-0.0171698890790259
4	C	26	50	20120601	19	1390	27.2	0.0118598282792986	-0.0178351492809018
4	C	26	50	20120601	19	1392	27.24	0.0121296672980672	-0.0173559218020882
4	C	26	50	20120601	19	1394	27.28	0.0120533068367668	-0.0175887791362008
4	C	26	50	20120601	19	1396	27.32	0.0122918705226035	-0.0172482789367882
4	C	26	50	20120601	19	1398	27.36	0.0117607979745934	-0.017187135413419
4	C	26	50	20120601	19	1400	27.4	0.0119934290345359	-0.0173288749677078
4	C	26	50	20120601	19	1402	27.44	0.0119516107394966	-0.0175851728916167
4	C	26	50	20120601	19	1404	27.48	0.0120841366924266	-0.0169730871196860
4	C	26	50	20120601	19	1406	27.52	0.0118695509975399	-0.0169867837780376
4	C	26	50	20120601	19	1408	27.56	0.0117914086271510	-0.0169961246586171
4	C	26	50	20120601	19	1410	27.6	0.0121726169639564	-0.0174718024613891
4	C	26	50	20120601	19	1412	27.64	0.0121106956231279	-0.0174689669631965
4	C	26	50	20120601	19	1414	27.68	0.0123743828129002	-0.0174597109354308
4	C	26	50	20120601	19	1416	27.72	0.0123100431668800	-0.0175270628563388
4	C	26	50	20120601	19	1418	27.76	0.0119671670886827	-0.0173170097159195
4	C	26	50	20120601	19	1420	27.8	0.0122013891388829	-0.0179568706422152
4	C	26	50	20120601	19	1422	27.84	0.0123833913532925	-0.0173796805899361
4	C	26	50	20120601	19	1424	27.88	0.0123417781192197	-0.0177439607904000
4	C	26	50	20120601	19	1426	27.92	0.0120842427584437	-0.0172631493923966
4	C	26	50	20120601	19	1428	27.96	0.0123178071993375	-0.0179434921819152
4	C	26	50	20120601	19	1430	28	0.0122082339325248	-0.0176444567241514
4	C	26	50	20120601	19	1432	28.04	0.0120712037093987	-0.0175813333017949
4	C	26	50	20120601	19	1434	28.08	0.0121881450288713	-0.0179856145328705
4	C	26	50	20120601	19	1436	28.12	0.0120437396820174	-0.0181889077324616
4	C	26	50	20120601	19	1438	28.16	0.0119669903119874	-0.0177673589537894
4	C	26	50	20120601	19	1440	28.2	0.0119544533087569	-0.0174791210165744
4	C	26	50	20120601	19	1442	28.24	0.0119484429011169	-0.0178011374447267
4	C	26	50	20120601	19	1444	28.28	0.0117978786541988	-0.0179579242313192
4	C	26	50	20120601	19	1446	28.32	0.0117017616294321	-0.0181321058447289
4	C	26	50	20120601	19	1448	28.36	0.0117282357073197	-0.0182228842132976
4	C	26	50	20120601	19	1450	28.4	0.0114522731438261	-0.0186181922593200
4	C	26	50	20120601	19	1452	28.44	0.0114028958772958	-0.0181688612552150
4	C	26	50	20120601	19	1454	28.48	0.0114661890052798	-0.0178658306441375
4	C	26	50	20120601	19	1456	28.52	0.0113403239982286	-0.0182588830195278
4	C	26	50	20120601	19	1458	28.56	0.0112294991524133	-0.0178351775651730
4	C	26	50	20120601	19	1460	28.6	0.0114328277073434	-0.0173951803705797
4	C	26	50	20120601	19	1462	28.64	0.0113278506346085	-0.0174760875284831
4	C	26	50	20120601	19	1464	28.68	0.0112674990708342	-0.0172826443263539
4	C	26	50	20120601	19	1466	28.72	0.0112951540170464	-0.0172903022927941
4	C	26	50	20120601	19	1468	28.76	0.0113209492724241	-0.0172134115014079
4	C	26	50	20120601	19	1470	28.8	0.0114042888776548	-0.0174514802124978
4	C	26	50	20120601	19	1472	28.84	0.0113377147742060	-0.0176896408474692
4	C	26	50	20120601	19	1474	28.88	0.0113827009076251	-0.0180006122676994
4	C	26	50	20120601	19	1476	28.92	0.0113624917958188	-0.0177546663870671
4	C	26	50	20120601	19	1478	28.96	0.0111656898364790	-0.0182453277825325
4	C	26	50	20120601	19	1480	29	0.0114448768068949	-0.0177997444443678
4	C	26	50	20120601	19	1482	29.04	0.0113805795872816	-0.0176754704275742
4	C	26	50	20120601	19	1484	29.08	0.0112454302681934	-0.0180585455262821
4	C	26	50	20120601	19	1486	29.12	0.0112071899334668	-0.0175043859418662
4	C	26	50	20120601	19	1488	29.16	0.0112972399820509	-0.0174267809726309
4	C	26	50	20120601	19	1490	29.2	0.0114718175752581	-0.0173392482241879
4	C	26	50	20120601	19	1492	29.24	0.0112960025451838	-0.0176849103031031
4	C	26	50	20120601	19	1494	29.28	0.0114913266513510	-0.0179588081147957
4	C	26	50	20120601	19	1496	29.32	0.0112966389412869	-0.0184191417004159
4	C	26	50	20120601	19	1498	29.36	0.0117829657721836	-0.0179823830548804
4	C	26	50	20120601	19	1500	29.4	0.0113516235645920	-0.0182379809430759
4	C	26	50	20120601	19	1502	29.44	0.0117073194887322	-0.0179552725808898
4	C	26	50	20120601	19	1504	29.48	0.0116663002243556	-0.0182114361545102
4	C	26	50	20120601	19	1506	29.52	0.0111816421654625	-0.0176482326743629
4	C	26	50	20120601	19	1508	29.56	0.0112737286815765	-0.0177645729530716
4	C	26	50	20120601	19	1510	29.6	0.0113099749751801	-0.0180540341850181
4	C	26	50	20120601	19	1512	29.64	0.0113063616595282	-0.0183404053603308
4	C	26	50	20120601	19	1514	29.68	0.0114072799393392	-0.0177664467860417
4	C	26	50	20120601	19	1516	29.72	0.0110385520372216	-0.0176237526375983
4	C	26	50	20120601	19	1518	29.76	0.0113029675469785	-0.0179221941256658
4	C	26	50	20120601	19	1520	29.8	0.0113378491244945	-0.0182182668060165
4	C	26	50	20120601	19	1522	29.84	0.0109942871527194	-0.018497241644398
4	C	26	50	20120601	19	1524	29.88	0.0112980107284424	-0.0182452782850578
4	C	26	50	20120601	19	1526	29.92	0.0115220150856545	-0.0177852699685569
4	C	26	50	20120601	19	1528	29.96	0.0113126619809486	-0.0175295589432764
4	C	26	50	20120601	19	1530	30	0.0113708427269046	-0.0181483198032215
4	C	26	50	20120601	19	1532	30.04	0.0114770430943710	-0.0184286947130298
4	C	26	50	20120601	19	1534	30.08	0.011391801371899	-0.0179848367154112
4	C	26	50	20120601	19	1536	30.12	0.0116202463596969	-0.0182090673467932
4	C	26	50	20120601	19	1538	30.16	0.0118633567421367	-0.0182620508579075
4	C	26	50	20120601	19	1540	30.2	0.0116025333348282	-0.0185584275941741
4	C	26	50	20120601	19	1542	30.24	0.0120023102957077	-0.0184365011718941
4	C	26	50	20120601	19	1544	30.28	0.0115674254831423	-0.0176596595199469
4	C	26	50	20120601	19	1546	30.32	0.0116997534461736	-0.0178712400110135
4	C	26	50	20120601	19	1548	30.36	0.0116309024588894	-0.0174036797940896
4	C	26	50	20120601	19	1550	30.4	0.0115909297125490	-0.0177110520408035
4	C	26	50	20120601	19	1552	30.44	0.0114995927296231	-0.0174791280876422
4	C	26	50	20120601	19	1554	30.48	0.0113966591954858	-0.0178132431128206
4	C	26	50	20120601	19	1556	30.52	0.0117063366103064	-0.0178763948194484
4	C	26	50	20120601	19	1558	30.56	0.0119973888325106	-0.0180911360778269
4	C	26	50	20120601	19	1560	30.6	0.0117135420284067	-0.0178806728154746
4	C	26	50	20120601	19	1562	30.64	0.0116417636190484	-0.0175953623003336
4	C	26	50	20120601	19	1564	30.68	0.0119612556759920	-0.0178895257923750
4	C	26	50	20120601	19	1566	30.72	0.0121084611656994	-0.0178241184151153
4	C	26	50	20120601	19	1568	30.76	0.0122246529519839	-0.0182954757954542
4	C	26	50	20120601	19	1570	30.8	0.012686047197776	-0.0179647407406898
4	C	26	50	20120601	19	1572	30.84	0.0131827402140848	-0.0184176921315145
4	C	26	50	20120601	19	1574	30.88	0.0140415355419715	-0.0176327611779906
4	C	26	50	20120601	19	1576	30.92	0.0135897296641324	-0.0176622687439695
4	C	26	50	20120601	19	1578	30.96	0.0141070843405875	-0.0164447510749191
4	C	26	50	20120601	19	1580	31	0.0141094177929654	-0.0165584538453339
4	C	26	50	20120601	19	1582	31.04	0.0146077583680745	-0.0156697196163317
4	C	26	50	20120601	19	1584	31.08	0.0144447348996719	-0.0152144489152648
4	C	26	50	20120601	19	1586	31.12	0.0143119119618938	-0.0153083951222132
4	C	26	50	20120601	19	1588	31.16	0.01478314913408	-0.0146844228852908
4	C	26	50	20120601	19	1590	31.2	0.0145679694694971	-0.0157334087241132
4	C	26	50	20120601	19	1592	31.24	0.0147515061056219	-0.0161295158007983
4	C	26	50	20120601	19	1594	31.28	0.0145957021974552	-0.0158335633286005
4	C	26	50	20120601	19	1596	31.32	0.0148082372826765	-0.0158993878988611
4	C	26	50	20120601	19	1598	31.36	0.0149045381552063	-0.0161905815424216
4	C	26	50	20120601	19	1600	31.4	0.0147379155132875	-0.0159376070203843
4	C	26	50	20120601	19	1602	31.44	0.0150534831275954	-0.0162654217241423
4	C	26	50	20120601	19	1604	31.48	0.0148261341553083	-0.0162216376722513
4	C	26	50	20120601	19	1606	31.52	0.0148790752400157	-0.0162326190405631
4	C	26	50	20120601	19	1608	31.56	0.01504729594326	-0.0162910543449603
4	C	26	50	20120601	19	1610	31.6	0.0149777307781269	-0.0165050107148118
4	C	26	50	20120601	19	1612	31.64	0.014822839037708	-0.0167212227552952
4	C	26	50	20120601	19	1614	31.68	0.0149095798265561	-0.0169032815382473
4	C	26	50	20120601	19	1616	31.72	0.0148459755715884	-0.0171958893953701
4	C	26	50	20120601	19	1618	31.76	0.0150919002390173	-0.0175995271592748
4	C	26	50	20120601	19	1620	31.8	0.0149801066569117	-0.0177435506684669
4	C	26	50	20120601	19	1622	31.84	0.0148694727299272	-0.0183576446236561
4	C	26	50	20120601	19	1624	31.88	0.0148888828110708	-0.0182043792288340
4	C	26	50	20120601	19	1626	31.92	0.0150879899385173	-0.0184729949528711
4	C	26	50	20120601	19	1628	31.96	0.0149537245029056	-0.0199053670173851
4	C	26	50	20120601	19	1630	32	0.0149916961370553	-0.0202045438965051
4	C	26	50	20120601	19	1632	32.04	0.0148790893821514	-0.0214246212921034
4	C	26	50	20120601	19	1634	32.08	0.0149095939686918	-0.0224851824689339
4	C	26	50	20120601	19	1636	32.12	0.0151078808522721	-0.0228689858876263
4	C	26	50	20120601	19	1638	32.16	0.0156035414926804	-0.0240695329939283
4	C	26	50	20120601	19	1640	32.2	0.0158167695425472	-0.0253480174096526
4	C	26	50	20120601	19	1642	32.24	0.0159973504723266	-0.0252791593513007
4	C	26	50	20120601	19	1644	32.28	0.0156867113922836	-0.0248309314337743
4	C	26	50	20120601	19	1646	32.32	0.0157476569257541	-0.0253703195575312
4	C	26	50	20120601	19	1648	32.36	0.0158116359473158	-0.0254914610912841
4	C	26	50	20120601	19	1650	32.4	0.0157642951483154	-0.0259312461538431
4	C	26	50	20120601	19	1652	32.44	0.015779681791874	-0.0254321984719529
4	C	26	50	20120601	19	1654	32.48	0.0153133802250205	-0.0255268447146147
4	C	26	50	20120601	19	1656	32.52	0.0151471394207636	-0.0258096167164112
4	C	26	50	20120601	19	1658	32.56	0.0150999259009837	-0.0257134289809664
4	C	26	50	20120601	19	1660	32.6	0.0147842310074552	-0.0257513723308449
4	C	26	50	20120601	19	1662	32.64	0.0146825497594274	-0.0259898080303542
4	C	26	50	20120601	19	1664	32.68	0.0144026832593947	-0.0256197019771201
4	C	26	50	20120601	19	1666	32.72	0.0140673406968442	-0.0255802779456418
4	C	26	50	20120601	19	1668	32.76	0.0126797136423369	-0.0257975018559291
4	C	26	50	20120601	19	1670	32.8	0.0119302631857726	-0.0264577154367077
4	C	26	50	20120601	19	1672	32.84	0.0105814287163880	-0.0266136607662306
4	C	26	50	20120601	19	1674	32.88	0.00911602062305697	-0.0271615271002939
4	C	26	50	20120601	19	1676	32.92	0.00802301031603787	-0.0275017515280619
4	C	26	50	20120601	19	1678	32.96	0.00716598982617196	-0.0273539732818617
4	C	26	50	20120601	19	1680	33	0.00645841635450983	-0.0274740541554428
4	C	26	50	20120601	19	1682	33.04	0.00612489529902757	-0.0281388123115041
4	C	26	50	20120601	19	1684	33.08	0.00565534104098064	-0.0278540109132456
4	C	26	50	20120601	19	1686	33.12	0.004709684716093	-0.0279714330653294
4	C	26	50	20120601	19	1688	33.16	0.00507632665320604	-0.0281503240099018
4	C	26	50	20120601	19	1690	33.2	0.00447870828601841	-0.0280150544826608
4	C	26	50	20120601	19	1692	33.24	0.00399006921594726	-0.0284990549322474
4	C	26	50	20120601	19	1694	33.28	0.00414604282974139	-0.0293682305876819
4	C	26	50	20120601	19	1696	33.32	0.00409746459387388	-0.0294058769527122
4	C	26	50	20120601	19	1698	33.36	0.00411971724427782	-0.0293708539538401
4	C	26	50	20120601	19	1700	33.4	0.00374638607701475	-0.0302245510418344
4	C	26	50	20120601	19	1702	33.44	0.00399692815172477	-0.03003694147065
4	C	26	50	20120601	19	1704	33.48	0.00386361023919986	-0.0301377324712403
4	C	26	50	20120601	19	1706	33.52	0.00371868870439568	-0.0306768236101491
4	C	26	50	20120601	19	1708	33.56	0.00420072339713055	-0.0312216493850534
4	C	26	50	20120601	19	1710	33.6	0.00407952529483517	-0.0315767584105652
4	C	26	50	20120601	19	1712	33.64	0.00395705440033366	-0.0312101942551981
4	C	26	50	20120601	19	1714	33.68	0.00435720612780713	-0.0313139268199982
4	C	26	50	20120601	19	1716	33.72	0.00405327042004972	-0.030395840588509
4	C	26	50	20120601	19	1718	33.76	0.00376719622958507	-0.0308011329822817
4	C	26	50	20120601	19	1720	33.8	0.00345666321555919	-0.0297953725809932
4	C	26	50	20120601	19	1722	33.84	0.00336188262260895	-0.0302098502918535
4	C	26	50	20120601	19	1724	33.88	0.00337727633723538	-0.029061190681155
4	C	26	50	20120601	19	1726	33.92	0.00288693313982157	-0.0284398913078655
4	C	26	50	20120601	19	1728	33.96	0.00292324307303550	-0.0282622307290924
4	C	26	50	20120601	19	1730	34	0.0029226491033393	-0.0275453800164611
4	C	26	50	20120601	19	1732	34.04	0.00336347361286662	-0.0274559168665053
4	C	26	50	20120601	19	1734	34.08	0.00353098013826190	-0.02756083029963
4	C	26	50	20120601	19	1736	34.12	0.00379574920140939	-0.0269542599605925
4	C	26	50	20120601	19	1738	34.16	0.00408813078436221	-0.0268400834286344
4	C	26	50	20120601	19	1740	34.2	0.00397216527224762	-0.0259836639795324
4	C	26	50	20120601	19	1742	34.24	0.00404738022056243	-0.0260708007481781
4	C	26	50	20120601	19	1744	34.28	0.00379695835400522	-0.0254811514744144
4	C	26	50	20120601	19	1746	34.32	0.00354245648132056	-0.0241189809711367
4	C	26	50	20120601	19	1748	34.36	0.0041107087038855	-0.0239284227646747
4	C	26	50	20120601	19	1750	34.4	0.00445237562948703	-0.0237965685631868
4	C	26	50	20120601	19	1752	34.44	0.00450106700243953	-0.0239257145457027
4	C	26	50	20120601	19	1754	34.48	0.00467363641238811	-0.0232226877706436
4	C	26	50	20120601	19	1756	34.52	0.00516669489984168	-0.0227314111922787
4	C	26	50	20120601	19	1758	34.56	0.00529219221136667	-0.0219026961868637
4	C	26	50	20120601	19	1760	34.6	0.00509886214632245	-0.0218937512860816
4	C	26	50	20120601	19	1762	34.64	0.00543550861377756	-0.0212184148125738
4	C	26	50	20120601	19	1764	34.68	0.00538627276860354	-0.0201127331520358
4	C	26	50	20120601	19	1766	34.72	0.00515373646096965	-0.0185501799006783
4	C	26	50	20120601	19	1768	34.76	0.0049216951280826	-0.0184511396964782
4	C	26	50	20120601	19	1770	34.8	0.00474437113213733	-0.0183256240001769
4	C	26	50	20120601	19	1772	34.84	0.00442518525243006	-0.0182854582136852
4	C	26	50	20120601	19	1774	34.88	0.00454024637497152	-0.0180561427774396
4	C	26	50	20120601	19	1776	34.92	0.0042431250552644	-0.0176157234400979
4	C	26	50	20120601	19	1778	34.96	0.00369130599429423	-0.0172326059149832
4	C	26	50	20120601	19	1780	35	0.00315256275192176	-0.0164650330187238
4	C	26	50	20120601	19	1782	35.04	0.00295501833046168	-0.0166932446612840
4	C	26	50	20120601	19	1784	35.08	0.00264346354713698	-0.0159765431481835
4	C	26	50	20120601	19	1786	35.12	0.00185805529653574	-0.0155177927746463
4	C	26	50	20120601	19	1788	35.16	0.000435231294888129	-0.0154749824087930
4	C	26	50	20120601	19	1790	35.2	-0.00022873490157822	-0.0156367896535319
4	C	26	50	20120601	19	1792	35.24	-0.00047420702066713	-0.0153850384262260
4	C	26	50	20120601	19	1794	35.28	-0.00060598344040906	-0.0148665453078532
4	C	26	50	20120601	19	1796	35.32	-0.00099844184610321	-0.0154818130602992
4	C	26	50	20120601	19	1798	35.36	-0.00083643661146557	-0.0149548275894843
4	C	26	50	20120601	19	1800	35.4	-0.00087931556667672	-0.0148479271863045
4	C	26	50	20120601	19	1802	35.44	-0.00099192939264849	-0.0146851653474110
4	C	26	50	20120601	19	1804	35.48	-0.00046337414477935	-0.0147075735613068
4	C	26	50	20120601	19	1806	35.52	0.00018742572342131	-0.0145847279002113
4	C	26	50	20120601	19	1808	35.56	0.00034006179320824	-0.0148830421090583
4	C	26	50	20120601	19	1810	35.6	0.00041476762464059	-0.0148639714391697
4	C	26	50	20120601	19	1812	35.64	0.00044872996334099	-0.0149391439610776
4	C	26	50	20120601	19	1814	35.68	0.00033482213195964	-0.0146871240331949
4	C	26	50	20120601	19	1816	35.72	0.00057761431634786	-0.0148546234875224
4	C	26	50	20120601	19	1818	35.76	0.000595235417335029	-0.0147896969428738
4	C	26	50	20120601	19	1820	35.8	0.00092118053076365	-0.0143976514875399
4	C	26	50	20120601	19	1822	35.84	0.00107831733521283	-0.014914217739934
4	C	26	50	20120601	19	1824	35.88	0.00124079491718031	-0.0146097672584399
4	C	26	50	20120601	19	1826	35.92	0.00139243750193968	-0.014692261871067
4	C	26	50	20120601	19	1828	35.96	0.00204736404531534	-0.0149591621540530
4	C	26	50	20120601	19	1830	36	0.00253493326282656	-0.0145694989414649
4	C	26	50	20120601	19	1832	36.04	0.00278917986996321	-0.0148624964144241
4	C	26	50	20120601	19	1834	36.08	0.0027811485511425	-0.0148362189122216
4	C	26	50	20120601	19	1836	36.12	0.00259905511995812	-0.0140624736808693
4	C	26	50	20120601	19	1838	36.16	0.00303956213854068	-0.0142228942892103
4	C	26	50	20120601	19	1840	36.2	0.00359382071790595	-0.0139195879064881
4	C	26	50	20120601	19	1842	36.24	0.00349732892654523	-0.0135016170881288
4	C	26	50	20120601	19	1844	36.28	0.00393348653131672	-0.0141930968094511
4	C	26	50	20120601	19	1846	36.32	0.00407202289188678	-0.0140746847078736
4	C	26	50	20120601	19	1848	36.36	0.00481188285917789	-0.0131840554326979
4	C	26	50	20120601	19	1850	36.4	0.00551456315191421	-0.0125927161737272
4	C	26	50	20120601	19	1852	36.44	0.00557251691659348	-0.0135078530628321
4	C	26	50	20120601	19	1854	36.48	0.00608011069104112	-0.0129214536518347
4	C	26	50	20120601	19	1856	36.52	0.00703491627057053	-0.0132475564500756
4	C	26	50	20120601	19	1858	36.56	0.00736124039323388	-0.0130781280084490
4	C	26	50	20120601	19	1860	36.6	0.00778119818164838	-0.0134620940617011
4	C	26	50	20120601	19	1862	36.64	0.0082971626861717	-0.0138813829271006
4	C	26	50	20120601	19	1864	36.68	0.00950275853489133	-0.0144165142680348
4	C	26	50	20120601	19	1866	36.72	0.0100894026048349	-0.0143389870805455
4	C	26	50	20120601	19	1868	36.76	0.0116085649556717	-0.0151075272988815
4	C	26	50	20120601	19	1870	36.8	0.0126726616664081	-0.0147925395121342
4	C	26	50	20120601	19	1872	36.84	0.0135849637644272	-0.0152413472572211
4	C	26	50	20120601	19	1874	36.88	0.0142028478119636	-0.0156196635272915
4	C	26	50	20120601	19	1876	36.92	0.0147868968000203	-0.0159329754709675
4	C	26	50	20120601	19	1878	36.96	0.015319376490525	-0.0159146472631991
4	C	26	50	20120601	19	1880	37	0.0154368834954226	-0.0165791720740226
4	C	26	50	20120601	19	1882	37.04	0.0153718650268925	-0.0170681434842809
4	C	26	50	20120601	19	1884	37.08	0.0148541426549111	-0.0174603968290085
4	C	26	50	20120601	19	1886	37.12	0.0149643876731659	-0.0174526681518902
4	C	26	50	20120601	19	1888	37.16	0.0148108889331059	-0.0173399129045622
4	C	26	50	20120601	19	1890	37.2	0.0148143042588591	-0.0176229606780033
4	C	26	50	20120601	19	1892	37.24	0.0142877289099773	-0.0183081542200409
4	C	26	50	20120601	19	1894	37.28	0.0141859055334864	-0.0185960032485263
4	C	26	50	20120601	19	1896	37.32	0.0139384110890033	-0.0195582977959753
4	C	26	50	20120601	19	1898	37.36	0.0136822121600438	-0.0207990014963808
4	C	26	50	20120601	19	1900	37.4	0.0133670688098046	-0.0212269990888974
4	C	26	50	20120601	19	1902	37.44	0.0130318648401831	-0.0213113215725539
4	C	26	50	20120601	19	1904	37.48	0.0120943338793181	-0.0233533533256323
4	C	26	50	20120601	19	1906	37.52	0.0119021967034137	-0.0247133480613444
4	C	26	50	20120601	19	1908	37.56	0.0118800543616676	-0.0258562546512711
4	C	26	50	20120601	19	1910	37.6	0.0114680840514534	-0.0272472850107163
4	C	26	50	20120601	19	1912	37.64	0.0118194029846181	-0.0280826326777388
4	C	26	50	20120601	19	1914	37.68	0.0123502492584583	-0.0297503228079638
4	C	26	50	20120601	19	1916	37.72	0.0119878075356255	-0.029846609538358
4	C	26	50	20120601	19	1918	37.76	0.0120701996177694	-0.031253384337393
4	C	26	50	20120601	19	1920	37.8	0.0115311791895387	-0.0323562517129419
4	C	26	50	20120601	19	1922	37.84	0.0103986769687903	-0.0324616106233387
4	C	26	50	20120601	19	1924	37.88	0.00987145815273762	-0.0324729243318376
4	C	26	50	20120601	19	1926	37.92	0.00887911863815604	-0.0321210538553836
4	C	26	50	20120601	19	1928	37.96	0.00770983979371815	-0.0324961103631927
4	C	26	50	20120601	19	1930	38	0.00784213240141035	-0.0324014358362597
4	C	26	50	20120601	19	1932	38.04	0.00726007745447664	-0.0322233509934178
4	C	26	50	20120601	19	1934	38.08	0.00665176056168967	-0.032197675946193
4	C	26	50	20120601	19	1936	38.12	0.00508934448904768	-0.0335749714635203
4	C	26	50	20120601	19	1938	38.16	0.00446390854108818	-0.0340606831115173
4	C	26	50	20120601	19	1940	38.2	0.00326536254697698	-0.0353034939901308
4	C	26	50	20120601	19	1942	38.24	0.00152870829238282	-0.035463300122679
4	C	26	50	20120601	19	1944	38.28	-0.000102728473170780	-0.0353858012194609
4	C	26	50	20120601	19	1946	38.32	-0.0012380591210439	-0.0359991456414621
4	C	26	50	20120601	19	1948	38.36	-0.00141723997939657	-0.0351716892861177
4	C	26	50	20120601	19	1950	38.4	-0.00111799238959843	-0.0352621989541095
4	C	26	50	20120601	19	1952	38.44	-0.00121444175455227	-0.0353599211112695
4	C	26	50	20120601	19	1954	38.48	-4.863480441001e-05	-0.0360557848946352
4	C	26	50	20120601	19	1956	38.52	-0.00023891723922731	-0.0361791750279522
4	C	26	50	20120601	19	1958	38.56	-0.000132992643405560	-0.0367044139450176
4	C	26	50	20120601	19	1960	38.6	7.546243568823e-05	-0.0364359962108792
4	C	26	50	20120601	19	1962	38.64	-0.00026126181351281	-0.0375402141603801
4	C	26	50	20120601	19	1964	38.68	-0.0006945061383458	-0.0390195522573005
4	C	26	50	20120601	19	1966	38.72	-0.00133153863751676	-0.0404049865736793
4	C	26	50	20120601	19	1968	38.76	-0.00211925559175858	-0.0416117350064523
4	C	26	50	20120601	19	1970	38.8	-0.00232134670982169	-0.0426736679704382
4	C	26	50	20120601	19	1972	38.84	-0.00277212728282812	-0.0439882501873421
4	C	26	50	20120601	19	1974	38.88	-0.00287352639525027	-0.045037030965198
4	C	26	50	20120601	19	1976	38.92	-0.00297987525514072	-0.0446372327911151
4	C	26	50	20120601	19	1978	38.96	-0.00279680530949153	-0.0450570420871056
4	C	26	50	20120601	19	1980	39	-0.00297605687852232	-0.0446513749267389
4	C	26	50	20120601	19	1982	39.04	-0.00324306039909836	-0.0445164589528885
4	C	26	50	20120601	19	1984	39.08	-0.00321392759971347	-0.0444225551723469
4	C	26	50	20120601	19	1986	39.12	-0.00291708417297136	-0.0442056148118789
4	C	26	50	20120601	19	1988	39.16	-0.00285075755689606	-0.0440441116230559
4	C	26	50	20120601	19	1990	39.2	-0.00243830217142995	-0.04394886433963
4	C	26	50	20120601	19	1992	39.24	-0.00207343507233769	-0.0440533747218894
4	C	26	50	20120601	19	1994	39.28	-0.0019025273633249	-0.0447038422499029
4	C	26	50	20120601	19	1996	39.32	-0.00220135068905434	-0.0454294752287565
4	C	26	50	20120601	19	1998	39.36	-0.00232056889236239	-0.045026282942124
4	C	26	50	20120601	19	2000	39.4	-0.00291376077109978	-0.0452779422455483
4	C	26	50	20120601	19	2002	39.44	-0.00353212565124742	-0.0461333293187496
4	C	26	50	20120601	19	2004	39.48	-0.00444789964356212	-0.0465009541342885
4	C	26	50	20120601	19	2006	39.52	-0.00464716233450048	-0.0470153036069236
4	C	26	50	20120601	19	2008	39.56	-0.0049849472438733	-0.0476118895982107
4	C	26	50	20120601	19	2010	39.6	-0.00518852328617691	-0.0487721811154597
4	C	26	50	20120601	19	2012	39.64	-0.00580193841885623	-0.0499915867596159
4	C	26	50	20120601	19	2014	39.68	-0.00598734181688335	-0.0508519942909637
4	C	26	50	20120601	19	2016	39.72	-0.00620194872497346	-0.0509797684863241
4	C	26	50	20120601	19	2018	39.76	-0.0062551231549187	-0.05120618407766
4	C	26	50	20120601	19	2020	39.8	-0.00587604320952458	-0.051544676093814
4	C	26	50	20120601	19	2022	39.84	-0.00594038992661256	-0.0517225841599606
4	C	26	50	20120601	19	2024	39.88	-0.00556788607428349	-0.0522536213526317
4	C	26	50	20120601	19	2026	39.92	-0.00567458848756454	-0.0523668291482996
4	C	26	50	20120601	19	2028	39.96	-0.00590128692161295	-0.0528141448980783
4	C	26	50	20120601	19	2030	40	-0.00647722539488939	-0.053901604416865
4	C	26	50	20120601	19	2032	40.04	-0.00681373751205609	-0.0549365966124878
4	C	26	50	20120601	19	2034	40.08	-0.00695183546642179	-0.0551997110457673
4	C	26	50	20120601	19	2036	40.12	-0.00782567802661209	-0.0554408344581519
4	C	26	50	20120601	19	2038	40.16	-0.00838902999918349	-0.0564787965022557
4	C	26	50	20120601	19	2040	40.2	-0.00853617892034839	-0.0579751051619245
4	C	26	50	20120601	19	2042	40.24	-0.00883613361692769	-0.0580869694547082
4	C	26	50	20120601	19	2044	40.28	-0.0081920300499449	-0.0577192032178131
4	C	26	50	20120601	19	2046	40.32	-0.00784943681445999	-0.0581841259264432
4	C	26	50	20120601	19	2048	40.36	-0.00721395995020769	-0.0582998793065235
4	C	26	50	20120601	19	2050	40.4	-0.00675766394430799	-0.0588266031478293
4	C	26	50	20120601	19	2052	40.44	-0.00634259226375149	-0.0598749596616165
4	C	26	50	20120601	19	2054	40.48	-0.00599080664011116	-0.0607883294908752
4	C	26	50	20120601	19	2056	40.52	-0.0055474506883072	-0.0618134929022394
4	C	26	50	20120601	19	2058	40.56	-0.00478844226938156	-0.0634988112045195
4	C	26	50	20120601	19	2060	40.6	-0.00455842043346158	-0.0640637188120094
4	C	26	50	20120601	19	2062	40.64	-0.00473350007248337	-0.0644273131188955
4	C	26	50	20120601	19	2064	40.68	-0.00420203861574356	-0.0642754265822966
4	C	26	50	20120601	19	2066	40.72	-0.00416774393685601	-0.0641770680290336
4	C	26	50	20120601	19	2068	40.76	-0.00371059940281891	-0.063965148126712
4	C	26	50	20120601	19	2070	40.8	-0.00379559363791753	-0.0629556824858901
4	C	26	50	20120601	19	2072	40.84	-0.00288816350562083	-0.0630980230809429
4	C	26	50	20120601	19	2074	40.88	-0.00247203116489254	-0.0625243473493663
4	C	26	50	20120601	19	2076	40.92	-0.00221810911976846	-0.0632002707215025
4	C	26	50	20120601	19	2078	40.96	-0.0013085576671282	-0.063009846865329
4	C	26	50	20120601	19	2080	41	-0.00115143854034855	-0.0636108876293375
4	C	26	50	20120601	19	2082	41.04	4.63296363033498e-05	-0.0636205749922398
4	C	26	50	20120601	19	2084	41.08	0.000143132554647780	-0.06362545402903
4	C	26	50	20120601	19	2086	41.12	0.00044831984140789	-0.0641843512288798
4	C	26	50	20120601	19	2088	41.16	0.00139669145633529	-0.0645400259398167
4	C	26	50	20120601	19	2090	41.2	0.00179938876822102	-0.0642499000274958
4	C	26	50	20120601	19	2092	41.24	0.00189986864182764	-0.0642721738911032
4	C	26	50	20120601	19	2094	41.28	0.00213158753402247	-0.0637526625389654
4	C	26	50	20120601	19	2096	41.32	0.00196859942095897	-0.0638347576362612
4	C	26	50	20120601	19	2098	41.36	0.00184980548171963	-0.0629299437990549
4	C	26	50	20120601	19	2100	41.4	0.00166624056132361	-0.0636277167707298
4	C	26	50	20120601	19	2102	41.44	0.00166638198267984	-0.0632450305807516
4	C	26	50	20120601	19	2104	41.48	0.00186493756683702	-0.0628115741238843
4	C	26	50	20120601	19	2106	41.52	0.00166744264285162	-0.0627539449212175
4	C	26	50	20120601	19	2108	41.56	0.0018584321844501	-0.0625082253147552
4	C	26	50	20120601	19	2110	41.6	0.00255266962221906	-0.0622103919385195
4	C	26	50	20120601	19	2112	41.64	0.00338125734841345	-0.0605704698915916
4	C	26	50	20120601	19	2114	41.68	0.00353660870824014	-0.060359115674695
4	C	26	50	20120601	19	2116	41.72	0.00407952529483517	-0.0601175679982416
4	C	26	50	20120601	19	2118	41.76	0.00450831484694669	-0.0590089659866974
4	C	26	50	20120601	19	2120	41.8	0.00533103358685724	-0.0581647512006387
4	C	26	50	20120601	19	2122	41.84	0.00577233892899577	-0.0576240266450654
4	C	26	50	20120601	19	2124	41.88	0.00663698910103068	-0.057054098579429
4	C	26	50	20120601	19	2126	41.92	0.00741190742253301	-0.0561561436780002
4	C	26	50	20120601	19	2128	41.96	0.00835419791914221	-0.0550640879651357
4	C	26	50	20120601	19	2130	42	0.00902870707771606	-0.0551712146424855
4	C	26	50	20120601	19	2132	42.04	0.0108687403437197	-0.0537383334610891
4	C	26	50	20120601	19	2134	42.08	0.0116659325288294	-0.0531842445873513
4	C	26	50	20120601	19	2136	42.12	0.0126999347749585	-0.0523514849311479
4	C	26	50	20120601	19	2138	42.16	0.0144374375576901	-0.0516630457689847
4	C	26	50	20120601	19	2140	42.2	0.0152012543027278	-0.0509952541248321
4	C	26	50	20120601	19	2142	42.24	0.0165705665844955	-0.0488686304804136
4	C	26	50	20120601	19	2144	42.28	0.0171104426119315	-0.048126946177627
4	C	26	50	20120601	19	2146	42.32	0.0171873051190464	-0.0472383250857098
4	C	26	50	20120601	19	2148	42.36	0.0187119687606409	-0.0458775687959945
4	C	26	50	20120601	19	2150	42.4	0.0196102842865281	-0.0443878291583228
4	C	26	50	20120601	19	2152	42.44	0.0206499009604998	-0.0431066648078978
4	C	26	50	20120601	19	2154	42.48	0.0218155735603536	-0.0419037983913535
4	C	26	50	20120601	19	2156	42.52	0.02144835179568	-0.0418972435114919
4	C	26	50	20120601	19	2158	42.56	0.0220092147523815	-0.0406520426119581
4	C	26	50	20120601	19	2160	42.6	0.024200376032719	-0.0390192128460455
4	C	26	50	20120601	19	2162	42.64	0.0249420709421073	-0.0373297120071548
4	C	26	50	20120601	19	2164	42.68	0.0254546420411877	-0.0365724819617838
4	C	26	50	20120601	19	2166	42.72	0.0267525860355303	-0.0359542090055177
4	C	26	50	20120601	19	2168	42.76	0.0285252815227615	-0.0362116170870731
4	C	26	50	20120601	19	2170	42.8	0.0300961758057099	-0.0357093025718538
4	C	26	50	20120601	19	2172	42.84	0.0321703674823035	-0.0358200708491267
4	C	26	50	20120601	19	2174	42.88	0.0338842387564078	-0.0356383585484973
4	C	26	50	20120601	19	2176	42.92	0.0352831717412395	-0.0351169450791182
4	C	26	50	20120601	19	2178	42.96	0.036833277084821	-0.0351885184275099
4	C	26	50	20120601	19	2180	43	0.0385163326454012	-0.0344757547920739
4	C	26	50	20120601	19	2182	43.04	0.0389521225546465	-0.0344799267220829
4	C	26	50	20120601	19	2184	43.08	0.0396710380190788	-0.0346538042795766
4	C	26	50	20120601	19	2186	43.12	0.0394705732466125	-0.0336086297463048
4	C	26	50	20120601	19	2188	43.16	0.0384620268446061	-0.0333722439493541
4	C	26	50	20120601	19	2190	43.2	0.0378545514088887	-0.0336929168746222
4	C	26	50	20120601	19	2192	43.24	0.0376531673976068	-0.0332762895591471
4	C	26	50	20120601	19	2194	43.28	0.0368283980480308	-0.0327111698196228
4	C	26	50	20120601	19	2196	43.32	0.0365554548304928	-0.0325024318978166
4	C	26	50	20120601	19	2198	43.36	0.036312422229799	-0.0322844308771767
4	C	26	50	20120601	19	2200	43.4	0.0365483837626809	-0.0320850974755603
4	C	26	50	20120601	19	2202	43.44	0.036805275656286	-0.0315985372994258
4	C	26	50	20120601	19	2204	43.48	0.036889916337994	-0.0304406499452328
4	C	26	50	20120601	19	2206	43.52	0.0373283932530078	-0.0296614889830434
4	C	26	50	20120601	19	2208	43.56	0.037633651250446	-0.0287404824005479
4	C	26	50	20120601	19	2210	43.6	0.0380994931978917	-0.0272564066881936
4	C	26	50	20120601	19	2212	43.64	0.0387030795463126	-0.0263186416749840
4	C	26	50	20120601	19	2214	43.68	0.0388516426810399	-0.0256220707848371
4	C	26	50	20120601	19	2216	43.72	0.0388837453289057	-0.0244960739464756
4	C	26	50	20120601	19	2218	43.76	0.0390065697767978	-0.0231670667512355
4	C	26	50	20120601	19	2220	43.8	0.0387243634604263	-0.0220892238846729
4	C	26	50	20120601	19	2222	43.84	0.0391375966633517	-0.0214248263530700
4	C	26	50	20120601	19	2224	43.88	0.0392252071935407	-0.0200898794608679
4	C	26	50	20120601	19	2226	43.92	0.0389649918980641	-0.0191768631849998
4	C	26	50	20120601	19	2228	43.96	0.0386640472519911	-0.0185322646432702
4	C	26	50	20120601	19	2230	44	0.0382061956111728	-0.0174040757738870
4	C	26	50	20120601	19	2232	44.04	0.0378078116506523	-0.0178680792437016
4	C	26	50	20120601	19	2234	44.08	0.0374802090789286	-0.0177333754018856
4	C	26	50	20120601	19	2236	44.12	0.0374916642087838	-0.0175983180066790
4	C	26	50	20120601	19	2238	44.16	0.0367461615293788	-0.0176077225268688
4	C	26	50	20120601	19	2240	44.2	0.0365140183731153	-0.0176138743558651
4	C	26	50	20120601	19	2242	44.24	0.0353336450232806	-0.0172932014305970
4	C	26	50	20120601	19	2244	44.28	0.0344272755511557	-0.0171312739777053
4	C	26	50	20120601	19	2246	44.32	0.0341932232065829	-0.0169339911857542
4	C	26	50	20120601	19	2248	44.36	0.0334433364651346	-0.0161628912408703
4	C	26	50	20120601	19	2250	44.4	0.0329909295465314	-0.0155037262994482
4	C	26	50	20120601	19	2252	44.44	0.0327747670035227	-0.0156886347227285
4	C	26	50	20120601	19	2254	44.48	0.0323695948179028	-0.0150505415633857
4	C	26	50	20120601	19	2256	44.52	0.0311191471860525	-0.0137695469185882
4	C	26	50	20120601	19	2258	44.56	0.0307209046468882	-0.0132916841558623
4	C	26	50	20120601	19	2260	44.6	0.0300309098498064	-0.0126408630744582
4	C	26	50	20120601	19	2262	44.64	0.0289370156593108	-0.0124657834354364
4	C	26	50	20120601	19	2264	44.68	0.027859667767495	-0.0119331906078467
4	C	26	50	20120601	19	2266	44.72	0.0269173065602077	-0.0107861926980840
4	C	26	50	20120601	19	2268	44.76	0.0260692733975307	-0.00996191832325486
4	C	26	50	20120601	19	2270	44.8	0.0254185937374828	-0.00963184087779698
4	C	26	50	20120601	19	2272	44.84	0.0245190549168641	-0.00903932782156953
4	C	26	50	20120601	19	2274	44.88	0.0237423758994766	-0.00796778527642724
4	C	26	50	20120601	19	2276	44.92	0.0233129923776689	-0.00746542833480107
4	C	26	50	20120601	19	2278	44.96	0.0219269853047974	-0.0061403738664678
4	C	26	50	20120601	19	2280	45	0.0212516488312895	-0.0057116762382378
4	C	26	50	20120601	19	2282	45.04	0.0209124497083543	-0.0044757242954019
4	C	26	50	20120601	19	2284	45.08	0.021405317276977	-0.0039394686546856
4	C	26	50	20120601	19	2286	45.12	0.0212992300465956	-0.0039617920157677
4	C	26	50	20120601	19	2288	45.16	0.0214402978494423	-0.0031969146105582
4	C	26	50	20120601	19	2290	45.2	0.0217123430413682	-0.0035908650115606
4	C	26	50	20120601	19	2292	45.24	0.0221923271244376	-0.0032491910148913
4	C	26	50	20120601	19	2294	45.28	0.0220569798154507	-0.0032746397879462
4	C	26	50	20120601	19	2296	45.32	0.0222718271398464	-0.003591451910189
4	C	26	50	20120601	19	2298	45.36	0.0227336244365037	-0.0030344497565127
4	C	26	50	20120601	19	2300	45.4	0.022857870169026	-0.0033060565422343
4	C	26	50	20120601	19	2302	45.44	0.0232287052493515	-0.0032461221714609
4	C	26	50	20120601	19	2304	45.48	0.0237047507476497	-0.0024478198287048
4	C	26	50	20120601	19	2306	45.52	0.0235944915872593	-0.0026584457256168
4	C	26	50	20120601	19	2308	45.56	0.0238981585944399	-0.00220423568472160
4	C	26	50	20120601	19	2310	45.6	0.0237633204023354	-0.0024031518933372
4	C	26	50	20120601	19	2312	45.64	0.0237704338965541	-0.0027451511591259
4	C	26	50	20120601	19	2314	45.68	0.0236163058314589	-0.0031592541033922
4	C	26	50	20120601	19	2316	45.72	0.0234480427018077	-0.00286017621922150
4	C	26	50	20120601	19	2318	45.76	0.0235812616193833	-0.0029801015293108
4	C	26	50	20120601	19	2320	45.8	0.0232701912042037	-0.0026768092887242
4	C	26	50	20120601	19	2322	45.84	0.0230186733221357	-0.0030109172428349
4	C	26	50	20120601	19	2324	45.88	0.0230255605421844	-0.0027297291602282
4	C	26	50	20120601	19	2326	45.92	0.0230121113712062	-0.0029742325430269
4	C	26	50	20120601	19	2328	45.96	0.0230523811023948	-0.0027340637247969
4	C	26	50	20120601	19	2330	46	0.0229383389207251	-0.0032332245437721
4	C	26	50	20120601	19	2332	46.04	0.0229586470274807	-0.0031831048151216
4	C	26	50	20120601	19	2334	46.08	0.0224679927030832	-0.0029644037587684
4	C	26	50	20120601	19	2336	46.12	0.0222333251756108	-0.0030012652352717
4	C	26	50	20120601	19	2338	46.16	0.0216960583721975	-0.0027913888715477
4	C	26	50	20120601	19	2340	46.2	0.0216305449289205	-0.0026868431339493
4	C	26	50	20120601	19	2342	46.24	0.0215498216187803	-0.0024294845498686
4	C	26	50	20120601	19	2344	46.28	0.0206223025828301	-0.0027142293795846
4	C	26	50	20120601	19	2346	46.32	0.0202130291778793	-0.0026047692498569
4	C	26	50	20120601	19	2348	46.36	0.0199749533957216	-0.0021735118950791
4	C	26	50	20120601	19	2350	46.4	0.0193858556652473	-0.0021778181753765
4	C	26	50	20120601	19	2352	46.44	0.0189687057978609	-0.0019886395342446
4	C	26	50	20120601	19	2354	46.48	0.0187102229139981	-0.00203845520697920
4	C	26	50	20120601	19	2356	46.52	0.0189334437968966	-0.0019188707223585
4	C	26	50	20120601	19	2358	46.56	0.0193702144632474	-0.0024870218286537
4	C	26	50	20120601	19	2360	46.6	0.0193371289369557	-0.0032051665466946
4	C	26	50	20120601	19	2362	46.64	0.0197154522780939	-0.0031957125290302
4	C	26	50	20120601	19	2364	46.68	0.0195201918115371	-0.00354478286263070
4	C	26	50	20120601	19	2366	46.72	0.0193353187435959	-0.0040001242743758
4	C	26	50	20120601	19	2368	46.76	0.0194475648740414	-0.0046929050721755
4	C	26	50	20120601	19	2370	46.8	0.0196403646089997	-0.0042627437329085
4	C	26	50	20120601	19	2372	46.84	0.0198311985871064	-0.0043001355394976
4	C	26	50	20120601	19	2374	46.88	0.0201461298053112	-0.0046614529625483
4	C	26	50	20120601	19	2376	46.92	0.0199140078622511	-0.0050544134140571
4	C	26	50	20120601	19	2378	46.96	0.0196567694863233	-0.0057790635144849
4	C	26	50	20120601	19	2380	47	0.0186323131817402	-0.0061876298126545
4	C	26	50	20120601	19	2382	47.04	0.0180279702290635	-0.0074501901836665
4	C	26	50	20120601	19	2384	47.08	0.017944588197426	-0.00706303507883124
4	C	26	50	20120601	19	2386	47.12	0.0173132337657079	-0.00791363503912398
4	C	26	50	20120601	19	2388	47.16	0.0172964824060616	-0.00802755701264094
4	C	26	50	20120601	19	2390	47.2	0.0173943247713744	-0.00747882093723674
4	C	26	50	20120601	19	2392	47.24	0.0170986904972281	-0.00812236588986243
4	C	26	50	20120601	19	2394	47.28	0.0161319765323968	-0.00866999180762017
4	C	26	50	20120601	19	2396	47.32	0.0148459967847918	-0.00925770360880337
4	C	26	50	20120601	19	2398	47.36	0.0137461133998596	-0.0095276274803857
4	C	26	50	20120601	19	2400	47.4	0.0131508496982533	-0.00997746760137315
4	C	26	50	20120601	19	2402	47.44	0.0121181131732626	-0.00955072158785926
4	C	26	50	20120601	19	2404	47.48	0.0108833767469835	-0.00967422415115452
4	C	26	50	20120601	19	2406	47.52	0.00930698965855881	-0.00949809233724232
4	C	26	50	20120601	19	2408	47.56	0.00881595986046046	-0.00929904107123153
4	C	26	50	20120601	19	2410	47.6	0.00777365618072024	-0.00961466525408196
4	C	26	50	20120601	19	2412	47.64	0.00701478211208303	-0.00934414741280342
4	C	26	50	20120601	19	2414	47.68	0.00617965364816266	-0.00946198675788816
4	C	26	50	20120601	19	2416	47.72	0.00599688068736156	-0.0102226498066818
4	C	26	50	20120601	19	2418	47.76	0.00600231126744107	-0.0103054378686231
4	C	26	50	20120601	19	2420	47.8	0.00618844298545281	-0.0110639583838697
4	C	26	50	20120601	19	2422	47.84	0.00640763901655282	-0.0104384305120287
4	C	26	50	20120601	19	2424	47.88	0.00626614694963739	-0.0109277059782029
4	C	26	50	20120601	19	2426	47.92	0.00619018953920234	-0.0108262502972382
4	C	26	50	20120601	19	2428	47.96	0.00616964808720887	-0.0109020026467067
4	C	26	50	20120601	19	2430	48	0.00618960264057395	-0.0108912546236327
4	C	26	50	20120601	19	2432	48.04	0.00624233159324703	-0.0110345215285689
4	C	26	50	20120601	19	2434	48.08	0.00630598534568945	-0.0105191396800333
4	C	26	50	20120601	19	2436	48.12	0.00633786171938533	-0.0108014449913542
4	C	26	50	20120601	19	2438	48.16	0.0062404648313447	-0.0106582558681639
4	C	26	50	20120601	19	2440	48.2	0.00611927380011714	-0.0102736675609444
4	C	26	50	20120601	19	2442	48.24	0.00649356663260261	-0.0103207396593680
4	C	26	50	20120601	19	2444	48.28	0.00638815822473113	-0.0104351566076318
4	C	26	50	20120601	19	2446	48.32	0.00632983605741887	-0.0105211125079528
4	C	26	50	20120601	19	2448	48.36	0.00622439936527614	-0.0106355718826235
4	C	26	50	20120601	19	2450	48.4	0.00612913793971469	-0.0104282340322439
4	C	26	50	20120601	19	2452	48.44	0.00646932701214354	-0.0112578541343389
4	C	26	50	20120601	19	2454	48.48	0.00623229067695418	-0.0109630188908553
4	C	26	50	20120601	19	2456	48.52	0.00642584701616838	-0.0106878200026853
4	C	26	50	20120601	19	2458	48.56	0.00627601108923495	-0.0108446845710238
4	C	26	50	20120601	19	2460	48.6	0.00621917384616317	-0.0105221024574465
4	C	26	50	20120601	19	2462	48.64	0.00605758580452642	-0.0103684622960302
4	C	26	50	20120601	19	2464	48.68	0.00632913602170549	-0.0109282433793566
4	C	26	50	20120601	19	2466	48.72	0.00619924757706934	-0.0110720759697177
4	C	26	50	20120601	19	2468	48.76	0.00611166533115157	-0.0103917968198094
4	C	26	50	20120601	19	2470	48.8	0.00645715770443932	-0.0104250874070677
4	C	26	50	20120601	19	2472	48.84	0.00613618779432312	-0.0108706778163002
4	C	26	50	20120601	19	2474	48.88	0.00622679645726436	-0.0104587456898521
4	C	26	50	20120601	19	2476	48.92	0.00641302717022546	-0.0108967205590513
4	C	26	50	20120601	19	2478	48.96	0.00628115882660198	-0.0104711766270654
4	C	26	50	20120601	19	2480	49	0.00636079319229921	-0.0108251118553205
4	C	26	50	20120601	19	2482	49.04	0.0063175818969009	-0.0111703284569636
4	C	26	50	20120601	19	2484	49.08	0.00640332566518759	-0.0104999629441275
4	C	26	50	20120601	19	2486	49.12	0.00649187664739558	-0.0105238419401282
4	C	26	50	20120601	19	2488	49.16	0.00653778201963021	-0.0105725615973519
4	C	26	50	20120601	19	2490	49.2	0.00660371972697585	-0.0106221934223234
4	C	26	50	20120601	19	2492	49.24	0.00626447110656598	-0.0106319868512429
4	C	26	50	20120601	19	2494	49.28	0.00645958308069879	-0.0105146566230406
4	C	26	50	20120601	19	2496	49.32	0.00665466677056034	-0.0103973546791095
4	C	26	50	20120601	19	2498	49.36	0.00642856230620813	-0.0104122604900569
4	C	26	50	20120601	19	2500	49.4	0.00618838641691031	-0.0108479372622172
4	C	26	50	20120601	19	2502	49.44	0.00641162709879872	-0.0108945850965721
4	C	26	50	20120601	19	2504	49.48	0.0061365908451884	-0.0111159095190835
4	C	26	50	20120601	19	2506	49.52	0.00615337756017376	-0.0109386378490400
4	C	26	50	20120601	19	2508	49.56	0.00634610658445397	-0.0104899220278347
4	C	26	50	20120601	19	2510	49.6	0.00654162868051986	-0.0107352668677030
4	C	26	50	20120601	19	2512	49.64	0.00627649192184615	-0.0112269323547976
4	C	26	50	20120601	19	2514	49.68	0.00655519805965083	-0.0107995075187738
4	C	26	50	20120601	19	2516	49.72	0.00631756775476528	-0.0108618177683319
4	C	26	50	20120601	19	2518	49.76	0.00667017362227176	-0.0102880288996703
4	C	26	50	20120601	19	2520	49.8	0.00652575413328222	-0.0103250105843263
4	C	26	50	20120601	19	2522	49.84	0.00657469299360814	-0.0107812570927513
4	C	26	50	20120601	19	2524	49.88	0.00656003467003415	-0.0107390781732536
4	C	26	50	20120601	19	2526	49.92	0.00629772633848519	-0.0105620044931088
4	C	26	50	20120601	19	2528	49.96	0.00654550362568076	-0.0105647409963520
4	C	26	50	20120601	19	2530	50	0.00645110487039236	-0.0105773840655996
4	C	26	50	20120601	19	2532	50.04	0.00631794959242712	-0.0108990115850223
4	C	26	50	20120601	19	2534	50.08	0.00664440665116533	-0.0105502665205411
4	C	26	50	20120601	19	2536	50.12	0.00657433944021755	-0.0108747224670886
4	C	26	50	20120601	19	2538	50.16	0.00658254187887932	-0.0102853631071052
4	C	26	50	20120601	19	2540	50.2	0.00658803609856913	-0.0106101301806364
4	C	26	50	20120601	19	2542	50.24	0.00647734560304219	-0.0112715720058939
4	C	26	50	20120601	19	2544	50.28	0.00676255005216597	-0.0108493868311187
4	C	26	50	20120601	19	2546	50.32	0.00657876592866778	-0.0110063716076099
4	C	26	50	20120601	19	2548	50.36	0.00642277110167022	-0.0104094815604069
4	C	26	50	20120601	19	2550	50.4	0.00654811992077115	-0.0104716008911341
4	C	26	50	20120601	19	2552	50.44	0.00666040847762358	-0.0103775981156432
4	C	26	50	20120601	19	2554	50.48	0.00647596674481888	-0.0103692542556252
4	C	26	50	20120601	19	2556	50.52	0.0063703815602521	-0.0102122765502018
4	C	26	50	20120601	19	2558	50.56	0.00661015439868465	-0.0105800498581647
4	C	26	50	20120601	19	2560	50.6	0.00656728251454131	-0.0101387233028227
4	C	26	50	20120601	19	2562	50.64	0.00665660424314079	-0.0104209437613299
4	C	26	50	20120601	19	2564	50.68	0.00669007160709435	-0.0106428267981984
4	C	26	50	20120601	19	2566	50.72	0.00665350004437139	-0.0102522351544066
4	C	26	50	20120601	19	2568	50.76	0.00661997611187533	-0.0105553789025691
4	C	26	50	20120601	19	2570	50.8	0.0064458864223472	-0.0103540090334228
4	C	26	50	20120601	19	2572	50.84	0.0066587538477556	-0.0102160525004133
4	C	26	50	20120601	19	2574	50.88	0.0064759808869545	-0.0108471453026223
4	C	26	50	20120601	19	2576	50.92	0.00643320092669272	-0.0109146032895475
4	C	26	50	20120601	19	2578	50.96	0.00653312218594219	-0.0107603762295029
4	C	26	50	20120601	19	2580	51	0.00669394655225526	-0.0109129274464761
4	C	26	50	20120601	19	2582	51.04	0.00640635208221106	-0.0104654844174769
4	C	26	50	20120601	19	2584	51.08	0.00637244631205317	-0.0106182124111453
4	C	26	50	20120601	19	2586	51.12	0.00681063331328666	-0.0107622995599477
4	C	26	50	20120601	19	2588	51.16	0.00665135751082439	-0.0110700536443235
4	C	26	50	20120601	19	2590	51.2	0.00653213930751634	-0.0104434014727004
4	C	26	50	20120601	19	2592	51.24	0.00641741830333663	-0.0104481249459987
4	C	26	50	20120601	19	2594	51.28	0.00642917041803995	-0.0106914828158119
4	C	26	50	20120601	19	2596	51.32	0.00641755972469287	-0.0105268542150160
4	C	26	50	20120601	19	2598	51.36	0.00644015178635178	-0.0105149818921599
4	C	26	50	20120601	19	2600	51.4	0.00654600567149541	-0.0106535889634081
4	C	26	50	20120601	19	2602	51.44	0.00672927360704334	-0.0107988428383994
4	C	26	50	20120601	19	2604	51.48	0.00654355201096469	-0.0108339931164922
4	C	26	50	20120601	19	2606	51.52	0.0068943830404504	-0.0103161717495615
4	C	26	50	20120601	19	2608	51.56	0.0068930748929052	-0.0101867217111297
4	C	26	50	20120601	19	2610	51.6	0.00674501380399255	-0.0106001034064792
4	C	26	50	20120601	19	2612	51.64	0.00664836644913997	-0.0102779455569706
4	C	26	50	20120601	19	2614	51.68	0.00654598445829197	-0.0110101475578214
4	C	26	50	20120601	19	2616	51.72	0.00682952013541215	-0.0108089049678957
4	C	26	50	20120601	19	2618	51.76	0.00655314037891758	-0.0103552393992221
4	C	26	50	20120601	19	2620	51.8	0.00647590310520857	-0.0107031854330405
4	C	26	50	20120601	19	2622	51.84	0.00645957600963098	-0.0101868065639434
4	C	26	50	20120601	19	2624	51.88	0.00663305758732728	-0.0105067299560235
4	C	26	50	20120601	19	2626	51.92	0.00680349860586449	-0.010133038164302
4	C	26	50	20120601	19	2628	51.96	0.00641924970989991	-0.0105662895602028
4	C	26	50	20120601	19	2630	52	0.0064837237062085	-0.0104215730863652
4	C	26	50	20120601	19	2632	52.04	0.00633026032148758	-0.010262594268751
4	C	26	50	20120601	19	2634	52.08	0.00651604555717653	-0.0108897696993922
4	C	26	50	20120601	19	2636	52.12	0.00651545158748034	-0.0107509363539741
4	C	26	50	20120601	19	2638	52.16	0.00661398691743868	-0.0108212298390918
4	C	26	50	20120601	19	2640	52.2	0.00674347231120956	-0.0105715504346548
4	C	26	50	20120601	19	2642	52.24	0.00687289406537014	-0.0103219912383707
4	C	26	50	20120601	19	2644	52.28	0.00661124334312768	-0.0105949415269765
4	C	26	50	20120601	19	2646	52.32	0.00671825688339245	-0.0101996405520220
4	C	26	50	20120601	19	2648	52.36	0.0067939102379116	-0.0105093462511139
4	C	26	50	20120601	19	2650	52.4	0.00643618491730932	-0.0101059984009894
4	C	26	50	20120601	19	2652	52.44	0.00650608949369743	-0.0104252712548308
4	C	26	50	20120601	19	2654	52.48	0.00663322022188696	-0.0100022587651215
4	C	26	50	20120601	19	2656	52.52	0.0068024308746249	-0.0105060016360388
4	C	26	50	20120601	19	2658	52.56	0.00645598390718255	-0.00984995503552178
4	C	26	50	20120601	19	2660	52.6	0.00651094731728418	-0.0103756252877237
4	C	26	50	20120601	19	2662	52.64	0.00646025483214091	-0.0105054571638173
4	C	26	50	20120601	19	2664	52.68	0.00666506124024379	-0.0102108623366394
4	C	26	50	20120601	19	2666	52.72	0.0067171537968138	-0.00983201573648308
4	C	26	50	20120601	19	2668	52.76	0.00648790270728531	-0.0102234629794801
4	C	26	50	20120601	19	2670	52.8	0.00691580130485254	-0.0101213143338699
4	C	26	50	20120601	19	2672	52.84	0.00674299854966617	-0.00986507297850355
4	C	26	50	20120601	19	2674	52.88	0.00639568891195077	-0.0100638901921698
4	C	26	50	20120601	19	2676	52.92	0.0064785406135024	-0.0102822235529967
4	C	26	50	20120601	19	2678	52.96	0.00667713862406645	-0.00972837509556457
4	C	26	50	20120601	19	2680	53	0.00678806246483119	-0.00998045159198976
4	C	26	50	20120601	19	2682	53.04	0.00679177477543241	-0.0103902836112977
4	C	26	50	20120601	19	2684	53.08	0.00644337619327399	-0.0103745363432806
4	C	26	50	20120601	19	2686	53.12	0.00650889670761874	-0.0102398183593290
4	C	26	50	20120601	19	2688	53.16	0.00677539111131232	-0.00991744837778604
4	C	26	50	20120601	19	2690	53.2	0.00666108022906571	-0.00965704923454628
4	C	26	50	20120601	19	2692	53.24	0.00670829374884553	-0.0100967777285628
4	C	26	50	20120601	19	2694	53.28	0.00652554907231568	-0.0095008139912431
4	C	26	50	20120601	19	2696	53.32	0.00652777645867642	-0.00972032114932685
4	C	26	50	20120601	19	2698	53.36	0.00613564332210161	-0.00985881508349005
4	C	26	50	20120601	19	2700	53.4	0.00635389890118264	-0.0101491955542521
4	C	26	50	20120601	19	2702	53.44	0.00652417021409237	-0.00989773424072656
4	C	26	50	20120601	19	2704	53.48	0.00643228875894499	-0.00987670488505407
4	C	26	50	20120601	19	2706	53.52	0.00606133347046671	-0.0100632608671345
4	C	26	50	20120601	19	2708	53.56	0.00607519983444578	-0.0105647056410130
4	C	26	50	20120601	19	2710	53.6	0.00605100264039358	-0.0104865561995562
4	C	26	50	20120601	19	2712	53.64	0.00599304816860753	-0.0102156211652768
4	C	26	50	20120601	19	2714	53.68	0.00593925148469485	-0.0103591779839933
4	C	26	50	20120601	19	2716	53.72	0.00634442367031475	-0.0104182779687648
4	C	26	50	20120601	19	2718	53.76	0.00612134562298601	-0.0105053793820714
4	C	26	50	20120601	19	2720	53.8	0.00620904807705658	-0.0106463128346297
4	C	26	50	20120601	19	2722	53.84	0.00617552414456053	-0.0104848167168745
4	C	26	50	20120601	19	2724	53.88	0.00641325344439544	-0.0103356313281798
4	C	26	50	20120601	19	2726	53.92	0.00602121223170219	-0.0106866744896998
4	C	26	50	20120601	19	2728	53.96	0.00592195565282703	-0.0104886350934929
4	C	26	50	20120601	19	2730	54	0.00618282148654237	-0.00996114757686337
4	C	26	50	20120601	19	2732	54.04	0.00631088559568307	-0.00953321362395708
4	C	26	50	20120601	19	2734	54.08	0.00609757269300252	-0.0102557848304482
4	C	26	50	20120601	19	2736	54.12	0.00635203213928031	-0.00993004902062678
4	C	26	50	20120601	19	2738	54.16	0.00606600037522254	-0.0101096470719803
4	C	26	50	20120601	19	2740	54.2	0.00637404437337865	-0.0108276574397328
4	C	26	50	20120601	19	2742	54.24	0.00649142409905562	-0.0105900978455254
4	C	26	50	20120601	19	2744	54.28	0.00674920694720498	-0.0104976648470887
4	C	26	50	20120601	19	2746	54.32	0.00695258499960986	-0.0103973405369739
4	C	26	50	20120601	19	2748	54.36	0.00700196226614012	-0.010587856317029
4	C	26	50	20120601	19	2750	54.4	0.00653013819532558	-0.0109531901065968
4	C	26	50	20120601	19	2752	54.44	0.00676666541363248	-0.0111292314108410
4	C	26	50	20120601	19	2754	54.48	0.00647583946559827	-0.0115210604914999
4	C	26	50	20120601	19	2756	54.52	0.00661277069377504	-0.0112374470326338
4	C	26	50	20120601	19	2758	54.56	0.00652366816827772	-0.0113977976374035
4	C	26	50	20120601	19	2760	54.6	0.00633297207599343	-0.0127138471008784
4	C	26	50	20120601	19	2762	54.64	0.00596004820223633	-0.0127157463896926
4	C	26	50	20120601	19	2764	54.68	0.00623909035718343	-0.0137793659447731
4	C	26	50	20120601	19	2766	54.72	0.00655332210536034	-0.0139611990192406
4	C	26	50	20120601	19	2768	54.76	0.00686371581935033	-0.0144022377821227
4	C	26	50	20120601	19	2770	54.8	0.00683674676671588	-0.0157810677211652
4	C	26	50	20120601	19	2772	54.84	0.00706949096374343	-0.0169842169804219
4	C	26	50	20120601	19	2774	54.88	0.00745025311616998	-0.0186882177509676
4	C	26	50	20120601	19	2776	54.92	0.00856644309058316	-0.0189926335842295
4	C	26	50	20120601	19	2778	54.96	0.00923183057167971	-0.0194117357734387
4	C	26	50	20120601	19	2780	55	0.00972435872904738	-0.0202775173163236
4	C	26	50	20120601	19	2782	55.04	0.0096829505559411	-0.0205583659876752
4	C	26	50	20120601	19	2784	55.08	0.0095435020276233	-0.0204319140819956
4	C	26	50	20120601	19	2786	55.12	0.0092161992691748	-0.0208645898929766
4	C	26	50	20120601	19	2788	55.16	0.00868236815618987	-0.0213033151438919
4	C	26	50	20120601	19	2790	55.2	0.00794430226022399	-0.0223260339456922
4	C	26	50	20120601	19	2792	55.24	0.00788770543345782	-0.0225651067484114
4	C	26	50	20120601	19	2794	55.28	0.00692040456999806	-0.0231661545834878
4	C	26	50	20120601	19	2796	55.32	0.0066196013452813	-0.023547073006513
4	C	26	50	20120601	19	2798	55.36	0.00630724399575996	-0.0235791049437007
4	C	26	50	20120601	19	2800	55.4	0.00590357087651618	-0.0237191827970538
4	C	26	50	20120601	19	2802	55.44	0.00504570892958066	-0.024428481609262
4	C	26	50	20120601	19	2804	55.48	0.004623276267432	-0.0251939459130999
4	C	26	50	20120601	19	2806	55.52	0.00453945582959015	-0.0251370662436212
4	C	26	50	20120601	19	2808	55.56	0.00413840607650458	-0.0249110678452862
4	C	26	50	20120601	19	2810	55.6	0.00367302374846665	-0.0249415087922163
4	C	26	50	20120601	19	2812	55.64	0.00360087057251438	-0.0253116791921674
4	C	26	50	20120601	19	2814	55.68	0.00291028887680416	-0.0254149945639666
4	C	26	50	20120601	19	2816	55.72	0.00219367858047846	-0.0260615022940055
4	C	26	50	20120601	19	2818	55.76	0.00146390195588708	-0.0253485265265351
4	C	26	50	20120601	19	2820	55.8	0.00061484348837733	-0.0250284122156241
4	C	26	50	20120601	19	2822	55.84	0.00063708906771346	-0.0252714306741823
4	C	26	50	20120601	19	2824	55.88	0.00087884180513332	-0.0253410594789257
4	C	26	50	20120601	19	2826	55.92	0.000505609632819629	-0.0249161802273142
4	C	26	50	20120601	19	2828	55.96	0.00043225437533934	-0.0253881740037562
4	C	26	50	20120601	19	2830	56	-0.000528541105733510	-0.0254930591526096
4	C	26	50	20120601	19	2832	56.04	-0.00230420644144573	-0.0266738496954452
4	C	26	50	20120601	19	2834	56.08	-0.00331180532036531	-0.0278902430647136
4	C	26	50	20120601	19	2836	56.12	-0.00461697594601163	-0.0277342623798516
4	C	26	50	20120601	19	2838	56.16	-0.00513960563905442	-0.0280648277289885
4	C	26	50	20120601	19	2840	56.2	-0.00549680770063862	-0.0269964176668869
4	C	26	50	20120601	19	2842	56.24	-0.00508545540175116	-0.0271349681695926
4	C	26	50	20120601	19	2844	56.28	-0.0042600496560721	-0.0274997645580067
4	C	26	50	20120601	19	2846	56.32	-0.00429758995508529	-0.0276969837103475
4	C	26	50	20120601	19	2848	56.36	-0.00458154282520637	-0.0282493967410138
4	C	26	50	20120601	19	2850	56.4	-0.00419557565976351	-0.0282041701912891
4	C	26	50	20120601	19	2852	56.44	-0.0038673861894114	-0.0281926655639592
4	C	26	50	20120601	19	2854	56.48	-0.0036962946326355	-0.0284628934914575
4	C	26	50	20120601	19	2856	56.52	-0.00320170172346676	-0.0282498139340147
4	C	26	50	20120601	19	2858	56.56	-0.0026509008962615	-0.02857773470379
4	C	26	50	20120601	19	2860	56.6	-0.00170183631668854	-0.0281439812620745
4	C	26	50	20120601	19	2862	56.64	-0.00091362438769989	-0.0285794883286073
4	C	26	50	20120601	19	2864	56.68	1.77978776824701e-05	-0.029153538826778
4	C	26	50	20120601	19	2866	56.72	0.00171160853240453	-0.0309187672663999
4	C	26	50	20120601	19	2868	56.76	0.00247502929764478	-0.03240796243185
4	C	26	50	20120601	19	2870	56.8	0.00338960120843146	-0.033784557913464
4	C	26	50	20120601	19	2872	56.84	0.00383083583989186	-0.0357531431922873
4	C	26	50	20120601	19	2874	56.88	0.00396978232239502	-0.0395922380393835
4	C	26	50	20120601	19	2876	56.92	0.00375319551531758	-0.0406774348164705
4	C	26	50	20120601	19	2878	56.96	0.00416289318433706	-0.0436829214792258
4	C	26	50	20120601	19	2880	57	0.00393110358146412	-0.0436378080665861
4	C	26	50	20120601	19	2882	57.04	0.00483153335662707	-0.043886285389495
4	C	26	50	20120601	19	2884	57.08	0.00536490400167608	-0.0422747183244928
4	C	26	50	20120601	19	2886	57.12	0.00576788415627429	-0.0412827182211662
4	C	26	50	20120601	19	2888	57.16	0.00616393466441688	-0.0408617775543258
4	C	26	50	20120601	19	2890	57.2	0.00593645841290917	-0.0402306847521168
4	C	26	50	20120601	19	2892	57.24	0.00609562814935426	-0.039065726330112
4	C	26	50	20120601	19	2894	57.28	0.00639841127305833	-0.0391572259475975
4	C	26	50	20120601	19	2896	57.32	0.00611026525972482	-0.0388225523080619
4	C	26	50	20120601	19	2898	57.36	0.00596148999296317	-0.0384124303749737
4	C	26	50	20120601	19	2900	57.4	0.00653007455571527	-0.037599752551356
4	C	26	50	20120601	19	2902	57.44	0.00672092267595752	-0.0367078787682454
4	C	26	50	20120601	19	2904	57.48	0.00693659024421942	-0.0356476428605343
4	C	26	50	20120601	19	2906	57.52	0.00785255515536503	-0.0339046458581129
4	C	26	50	20120601	19	2908	57.56	0.00813064611027008	-0.0332031393626334
4	C	26	50	20120601	19	2910	57.6	0.00834209932211611	-0.0319737352285912
4	C	26	50	20120601	19	2912	57.64	0.00874520675593494	-0.0313371411356246
4	C	26	50	20120601	19	2914	57.68	0.00886869588420135	-0.0300459358689067
4	C	26	50	20120601	19	2916	57.72	0.00946521823587814	-0.028882738142787
4	C	26	50	20120601	19	2918	57.76	0.00990854590341085	-0.0270978874899872
4	C	26	50	20120601	19	2920	57.8	0.0101243478219612	-0.0262466794178626
4	C	26	50	20120601	19	2922	57.84	0.0101697299351777	-0.0246972811810623
4	C	26	50	20120601	19	2924	57.88	0.0101208646139570	-0.0233344785243221
4	C	26	50	20120601	19	2926	57.92	0.00922138519030802	-0.0222035856786077
4	C	26	50	20120601	19	2928	57.96	0.00886776038192984	-0.0213506883283829
4	C	26	50	20120601	19	2930	58	0.00822182257995662	-0.0204644247304743
4	C	26	50	20120601	19	2932	58.04	0.00755893825686548	-0.0195701185000364
4	C	26	50	20120601	19	2934	58.08	0.00773430498124043	-0.0191613358271917
4	C	26	50	20120601	19	2936	58.12	0.00762341720292154	-0.0185160436137097
4	C	26	50	20120601	19	2938	58.16	0.00738206751636694	-0.0172809967675537
4	C	26	50	20120601	19	2940	58.2	0.00783780490790949	-0.0165762446519485
4	C	26	50	20120601	19	2942	58.24	0.00869436577836762	-0.0160451367485993
4	C	26	50	20120601	19	2944	58.28	0.00870805536565139	-0.0152311578485042
4	C	26	50	20120601	19	2946	58.32	0.00944504447941088	-0.0149329002081997
4	C	26	50	20120601	19	2948	58.36	0.0103941232011195	-0.0144151424808793
4	C	26	50	20120601	19	2950	58.4	0.0111056564707562	-0.0143384496793918
4	C	26	50	20120601	19	2952	58.44	0.0125071067557289	-0.0129079231635767
4	C	26	50	20120601	19	2954	58.48	0.0128447785280167	-0.0125041651915192
4	C	26	50	20120601	19	2956	58.52	0.0133159167052535	-0.0124384961847504
4	C	26	50	20120601	19	2958	58.56	0.0133631655803724	-0.0121130856440484
4	C	26	50	20120601	19	2960	58.6	0.0127181427745740	-0.0110411400480408
4	C	26	50	20120601	19	2962	58.64	0.0123071935265519	-0.0111086192481695
4	C	26	50	20120601	19	2964	58.68	0.0121219174077454	-0.0108710737960976
4	C	26	50	20120601	19	2966	58.72	0.0123160677166557	-0.0113042686234560
4	C	26	50	20120601	19	2968	58.76	0.0123161949958764	-0.0113953298347372
4	C	26	50	20120601	19	2970	58.8	0.0122633246218470	-0.0113297881071890
4	C	26	50	20120601	19	2972	58.84	0.0119881257336771	-0.0120587798432533
4	C	26	50	20120601	19	2974	58.88	0.0118694520025905	-0.0120893904958108
4	C	26	50	20120601	19	2976	58.92	0.0119377938729922	-0.0126158809918789
4	C	26	50	20120601	19	2978	58.96	0.011873793638227	-0.0120746826747621
4	C	26	50	20120601	19	2980	59	0.0118497873630057	-0.0125840894709967
4	C	26	50	20120601	19	2982	59.04	0.0118372150044362	-0.0121462630942217
4	C	26	50	20120601	19	2984	59.08	0.0120568140864015	-0.0121202274225384
4	C	26	50	20120601	19	2986	59.12	0.0123525473554972	-0.0120466529619559
4	C	26	50	20120601	19	2988	59.16	0.0121416456869405	-0.0117397827610566
4	C	26	50	20120601	19	2990	59.2	0.0119347179584940	-0.0121316330549189
4	C	26	50	20120601	19	2992	59.24	0.0120255670377409	-0.0119667781799531
4	C	26	50	20120601	19	2994	59.28	0.0123366940214630	-0.0116331652005893
4	C	26	50	20120601	19	2996	59.32	0.0122648378303588	-0.0116299125093958
4	C	26	50	20120601	19	2998	59.36	0.0122648378303588	-0.0116299125093958
4	C	26	50	20120601	19	3000	59.4	0.012113962456457	-0.0120304248613277
4	C	26	50	20120601	19	3002	59.44	0.0122571020821726	-0.0118841456815036
4	C	26	50	20120601	19	3004	59.48	0.0118953250397141	-0.0118083509056282
4	C	26	50	20120601	19	3006	59.52	0.0118170058926299	-0.0117888630427387
4	C	26	50	20120601	19	3008	59.56	0.0113620321764111	-0.0122734786752249
4	C	26	50	20120601	19	3010	59.6	0.0113618412575801	-0.0120364211268321
4	C	26	50	20120601	19	3012	59.64	0.0113962561446205	-0.0122912977661108
4	C	26	50	20120601	19	3014	59.68	0.0110345073864332	-0.0126188508403599
4	C	26	50	20120601	19	3016	59.72	0.0102904047784550	-0.0124159677627018
4	C	26	50	20120601	19	3018	59.76	0.00993524625546846	-0.0129065089500144
4	C	26	50	20120601	19	3020	59.8	0.00969221365477464	-0.012495679910145
4	C	26	50	20120601	19	3022	59.84	0.00973832408797582	-0.0124225155714956
4	C	26	50	20120601	19	3024	59.88	0.00941486516198984	-0.0122731463350378
4	C	26	50	20120601	19	3026	59.92	0.00931039013506953	-0.0121590405137577
4	C	26	50	20120601	19	3028	59.96	0.00908637163572182	-0.0126434581563452
4	C	26	50	20120601	19	3030	60	0.00921211643462023	-0.0123959354275908
4	C	26	50	20120601	19	3032	60.04	0.0092817028129568	-0.0123718725838270
4	C	26	50	20120601	19	3034	60.08	0.00915985417242273	-0.0125910049753167
4	C	26	50	20120601	19	3036	60.12	0.00891999577406966	-0.0123602258280341
4	C	26	50	20120601	19	3038	60.16	0.00908585544777155	-0.0127996085468346
4	C	26	50	20120601	19	3040	60.2	0.00918924153024884	-0.0129038714417205
4	C	26	50	20120601	19	3042	60.24	0.00880138356127308	-0.0124287564959464
4	C	26	50	20120601	19	3044	60.28	0.0087145536769705	-0.0123777344990431
4	C	26	50	20120601	19	3046	60.32	0.00906859497124279	-0.0124603457842891
4	C	26	50	20120601	19	3048	60.36	0.00896680765719777	-0.0124147593172128
4	C	26	50	20120601	19	3050	60.4	0.0090304981791928	-0.0123314989079416
4	C	26	50	20120601	19	3052	60.44	0.00911932988279293	-0.0127185316833037
4	C	26	50	20120601	19	3054	60.48	0.00906667305501153	-0.0122399985833493
4	C	26	50	20120601	19	3056	60.52	0.00928036143139288	-0.0116825304463042
4	C	26	50	20120601	19	3058	60.56	0.00927819556332211	-0.0122636145356274
4	C	26	50	20120601	19	3060	60.6	0.00921617947018492	-0.011951551342527
4	C	26	50	20120601	19	3062	60.64	0.0092960485953335	-0.0120210967086703
4	C	26	50	20120601	19	3064	60.68	0.00918264917372784	-0.0120739380913216
4	C	26	50	20120601	19	3066	60.72	0.00896206862755026	-0.0119859542087521
4	C	26	50	20120601	19	3068	60.76	0.00932398638425819	-0.0120166065806097
4	C	26	50	20120601	19	3070	60.8	0.0092531710543359	-0.0121680207698788
4	C	26	50	20120601	19	3072	60.84	0.00942606573340384	-0.0125239429681890
4	C	26	50	20120601	19	3074	60.88	0.00919188610961048	-0.0125133080822000
4	C	26	50	20120601	19	3076	60.92	0.00946222717419372	-0.0123734565030169
4	C	26	50	20120601	19	3078	60.96	0.00922837564794683	-0.0121740552191494
4	C	26	50	20120601	19	3080	61	0.00931465398896009	-0.0123956172295393
4	C	26	50	20120601	19	3082	61.04	0.00934520807297516	-0.0120911865470350
4	C	26	50	20120601	19	3084	61.08	0.00924151793458196	-0.0122108855829543
4	C	26	50	20120601	19	3086	61.12	0.00926055466334507	-0.0117513807264816
4	C	26	50	20120601	19	3088	61.16	0.00907741754255166	-0.0119533339587224
4	C	26	50	20120601	19	3090	61.2	0.00901245493545727	-0.0119555040694338
4	C	26	50	20120601	19	3092	61.24	0.00915636813599148	-0.0125000498300527
4	C	26	50	20120601	19	3094	61.28	0.00886992625000062	-0.012788768599879
4	C	26	50	20120601	19	3096	61.32	0.00881673060685195	-0.0126594458406678
4	C	26	50	20120601	19	3098	61.36	0.00902051171012211	-0.0130458584833828
4	C	26	50	20120601	19	3100	61.4	0.00921471151650718	-0.0124521433456273
4	C	26	50	20120601	19	3102	61.44	0.00866248657624461	-0.0123375750765124
4	C	26	50	20120601	19	3104	61.48	0.00913324715846024	-0.0121614178067560
4	C	26	50	20120601	19	3106	61.52	0.00889220223492834	-0.0124279906993023
4	C	26	50	20120601	19	3108	61.56	0.00904623625482167	-0.0127559729873676
4	C	26	50	20120601	19	3110	61.6	0.00890943230586551	-0.0127265219899311
4	C	26	50	20120601	19	3112	61.64	0.00897129707815152	-0.0127625207961614
4	C	26	50	20120601	19	3114	61.68	0.00885474466740854	-0.0125739000622798
4	C	26	50	20120601	19	3116	61.72	0.00898471796485844	-0.0126845693446033
4	C	26	50	20120601	19	3118	61.76	0.00905772674001595	-0.0128537446420022
4	C	26	50	20120601	19	3120	61.8	0.00900791743124239	-0.0123231875748356
4	C	26	50	20120601	19	3122	61.84	0.00875702816710281	-0.012307581021068
4	C	26	50	20120601	19	3124	61.88	0.0087185601439927	-0.0125703122024721
4	C	26	50	20120601	19	3126	61.92	0.00902010300240258	-0.0123393329439704
4	C	26	50	20120601	19	3128	61.96	0.00855564627714123	-0.0123165209721025
4	C	26	50	20120601	19	3130	62	0.0089644876398487	-0.0125671542635873
4	C	26	50	20120601	19	3132	62.04	0.0093305073229943	-0.0123324301675724
4	C	26	50	20120601	19	3134	62.08	0.00889141522508088	-0.0126352910730225
4	C	26	50	20120601	19	3136	62.12	0.0093649575653737	-0.0121804163517530
4	C	26	50	20120601	19	3138	62.16	0.00910714643295308	-0.0126450845019419
4	C	26	50	20120601	19	3140	62.2	0.00912047963841914	-0.0119522443071726
4	C	26	50	20120601	19	3142	62.24	0.00901442352073609	-0.0127033288875082
4	C	26	50	20120601	19	3144	62.28	0.00897519323651586	-0.0126464916444365
4	C	26	50	20120601	19	3146	62.32	0.00906609181323739	-0.0129033623248381
4	C	26	50	20120601	19	3148	62.36	0.0088393438817143	-0.0127083069192478
4	C	26	50	20120601	19	3150	62.4	0.00895573365789761	-0.0126041359482434
4	C	26	50	20120601	19	3152	62.44	0.00899338709399579	-0.0126502322393089
4	C	26	50	20120601	19	3154	62.48	0.0090882405189445	-0.0122892987752404
4	C	26	50	20120601	19	3156	62.52	0.00918774953494054	-0.0126248683190678
4	C	26	50	20120601	19	3158	62.56	0.00925753390317584	-0.0123020104338458
4	C	26	50	20120601	19	3160	62.6	0.00927289226246321	-0.0124613923023253
4	C	26	50	20120601	19	3162	62.64	0.0093394451527085	-0.0126846259131458
4	C	26	50	20120601	19	3164	62.68	0.00935354486192535	-0.0126596509016343
4	C	26	50	20120601	19	3166	62.72	0.00917166992673635	-0.0123418983273725
4	C	26	50	20120601	19	3168	62.76	0.00942597380952228	-0.0127403247142999
4	C	26	50	20120601	19	3170	62.8	0.0092682960683855	-0.0124623115411408
4	C	26	50	20120601	19	3172	62.84	0.00906988190558455	-0.0128878342599232
4	C	26	50	20120601	19	3174	62.88	0.00929822789843312	-0.0126361113168886
4	C	26	50	20120601	19	3176	62.92	0.00909513975980853	-0.0123649429373714
4	C	26	50	20120601	19	3178	62.96	0.00927204373432578	-0.0130098667482204
4	C	26	50	20120601	19	3180	63	0.00920037846205253	-0.0129345528049562
4	C	26	50	20120601	19	3182	63.04	0.00911098602277492	-0.0128485120518215
4	C	26	50	20120601	19	3184	63.08	0.00920503829574055	-0.0125818691557038
4	C	26	50	20120601	19	3186	63.12	0.0094603604122914	-0.0123063944958892
4	C	26	50	20120601	19	3188	63.16	0.0095275355565041	-0.0126576002919689
4	C	26	50	20120601	19	3190	63.2	0.00911924502997918	-0.0122980577069390
4	C	26	50	20120601	19	3192	63.24	0.0094565561778086	-0.0126679381931098
4	C	26	50	20120601	19	3194	63.28	0.00928243820400923	-0.0123530918277187
4	C	26	50	20120601	19	3196	63.32	0.00904946773281169	-0.0127317970065188
4	C	26	50	20120601	19	3198	63.36	0.00921265383577393	-0.0126952113016602
4	C	26	50	20120601	19	3200	63.4	0.00925329126248872	-0.0128290736864066
4	C	26	50	20120601	19	3202	63.44	0.00914225428463899	-0.0131992087310187
4	C	26	50	20120601	19	3204	63.48	0.00891457297216474	-0.0131154660749228
4	C	26	50	20120601	19	3206	63.52	0.00928210586382207	-0.0136862497397644
4	C	26	50	20120601	19	3208	63.56	0.00903425079488056	-0.0131566691870625
4	C	26	50	20120601	19	3210	63.6	0.00902386339626493	-0.0131305133072265
4	C	26	50	20120601	19	3212	63.64	0.0091587086594372	-0.0132218573612201
4	C	26	50	20120601	19	3214	63.68	0.00895922676539667	-0.0129454846757934
4	C	26	50	20120601	19	3216	63.72	0.00921663484695201	-0.0127965184902008
4	C	26	50	20120601	19	3218	63.76	0.00941887445743917	-0.0134735237357122
4	C	26	50	20120601	19	3220	63.8	0.00898325425382139	-0.0129554690235437
4	C	26	50	20120601	19	3222	63.84	0.00912408871143031	-0.0130739447647315
4	C	26	50	20120601	19	3224	63.88	0.00925761168492177	-0.0129715910581548
4	C	26	50	20120601	19	3226	63.92	0.00922136539131814	-0.0126282058630750
4	C	26	50	20120601	19	3228	63.96	0.0093273536267502	-0.0131831927624249
4	C	26	50	20120601	19	3230	64	0.00900907072240251	-0.0131320548000094
4	C	26	50	20120601	19	3232	64.04	0.00901923891791597	-0.0132086486065476
4	C	26	50	20120601	19	3234	64.08	0.00906236536050054	-0.0127034844510001
4	C	26	50	20120601	19	3236	64.12	0.00914352707684513	-0.0132977794163161
4	C	26	50	20120601	19	3238	64.16	0.00929546311091868	-0.0134286719525816
4	C	26	50	20120601	19	3240	64.2	0.00944667789607543	-0.0134510518822061
4	C	26	50	20120601	19	3242	64.24	0.00908060164438734	-0.0134050263018187
4	C	26	50	20120601	19	3244	64.28	0.00930790819026757	-0.0132964854109066
4	C	26	50	20120601	19	3246	64.32	0.0092034614476185	-0.0133960955431723
4	C	26	50	20120601	19	3248	64.36	0.00919088201798119	-0.0131340205568611
4	C	26	50	20120601	19	3250	64.4	0.00897410429207283	-0.0129774034758961
4	C	26	50	20120601	19	3252	64.44	0.00928822940854714	-0.0127940224032632
4	C	26	50	20120601	19	3254	64.48	0.00917553780082944	-0.0132882546879736
4	C	26	50	20120601	19	3256	64.52	0.00904019049184253	-0.0134289335820906
4	C	26	50	20120601	19	3258	64.56	0.009046073620262	-0.0128433501723188
4	C	26	50	20120601	19	3260	64.6	0.00913944707071768	-0.0127158517486030
4	C	26	50	20120601	19	3262	64.64	0.00889717743824077	-0.0122945002527228
4	C	26	50	20120601	19	3264	64.68	0.00865946652318216	-0.0125696680281944
4	C	26	50	20120601	19	3266	64.72	0.0090458367394903	-0.012303732238858
4	C	26	50	20120601	19	3268	64.76	0.00897276786025639	-0.0127612621460908
4	C	26	50	20120601	19	3270	64.8	0.00863920437836726	-0.0126293230917892
4	C	26	50	20120601	19	3272	64.84	0.0090430330611029	-0.0128364488101344
4	C	26	50	20120601	19	3274	64.88	0.00892225922287624	-0.0127600954199019
4	C	26	50	20120601	19	3276	64.92	0.00880816754373179	-0.0127980599829838
4	C	26	50	20120601	19	3278	64.96	0.00907785099900852	-0.0126687372237726
4	C	26	50	20120601	19	3280	65	0.00892631094473243	-0.0125772729616261
4	C	26	50	20120601	19	3282	65.04	0.00884121064361663	-0.0127525293773432
4	C	26	50	20120601	19	3284	65.08	0.00884819685861476	-0.0129333365812926
4	C	26	50	20120601	19	3286	65.12	0.00900849089484193	-0.0128688837981874
4	C	26	50	20120601	19	3288	65.16	0.00884939186907496	-0.0127812591258628
4	C	26	50	20120601	19	3290	65.2	0.00898275220800674	-0.0126514484629726
4	C	26	50	20120601	19	3292	65.24	0.00892809285382102	-0.0128391428869707
4	C	26	50	20120601	19	3294	65.28	0.00881843614840818	-0.0125555237712504
4	C	26	50	20120601	19	3296	65.32	0.00882619876665204	-0.0129484191689353
4	C	26	50	20120601	19	3298	65.36	0.00878615530963345	-0.0129696535855743
4	C	26	50	20120601	19	3300	65.4	0.0087341617480128	-0.0128677382852019
4	C	26	50	20120601	19	3302	65.44	0.00896876563587487	-0.0130100223117123
4	C	26	50	20120601	19	3304	65.48	0.0091633543509896	-0.0130049099296843
4	C	26	50	20120601	19	3306	65.52	0.0088031117302463	-0.0128917587025588
4	C	26	50	20120601	19	3308	65.56	0.0089479837675758	-0.0130532194649750
4	C	26	50	20120601	19	3310	65.6	0.00904814544313088	-0.0123857743031452
4	C	26	50	20120601	19	3312	65.64	0.00910264923382474	-0.0124752798795078
4	C	26	50	20120601	19	3314	65.68	0.0089433875734981	-0.0126888190563583
4	C	26	50	20120601	19	3316	65.72	0.00926015726933404	-0.0130923790385171
4	C	26	50	20120601	19	3318	65.76	0.00914069864972038	-0.0127792438715364
4	C	26	50	20120601	19	3320	65.8	0.0091429118939455	-0.0131084515756534
4	C	26	50	20120601	19	3322	65.84	0.00931571464913187	-0.0132980693300964
4	C	26	50	20120601	19	3324	65.88	0.00905218302285145	-0.0127707585901622
4	C	26	50	20120601	19	3326	65.92	0.0089871433411179	-0.012973273972294
4	C	26	50	20120601	19	3328	65.96	0.00891844791732564	-0.0131679758244937
4	C	26	50	20120601	19	3330	66	0.00922684546887234	-0.0129006611769340
4	C	26	50	20120601	19	3332	66.04	0.00884756046251169	-0.0131089253371968
4	C	26	50	20120601	19	3334	66.08	0.00894752414816803	-0.0128674554424894
4	C	26	50	20120601	19	3336	66.12	0.0092391561979328	-0.0128397015013279
4	C	26	50	20120601	19	3338	66.16	0.00912547464072144	-0.0133089446323911
4	C	26	50	20120601	19	3340	66.2	0.00888527753822018	-0.0132399097973438
4	C	26	50	20120601	19	3342	66.24	0.00929121339916375	-0.0132093627843966
4	C	26	50	20120601	19	3344	66.28	0.00922127346743659	-0.0130609339999577
4	C	26	50	20120601	19	3346	66.32	0.0092306355612195	-0.0130275585598857
4	C	26	50	20120601	19	3348	66.36	0.00922731923041574	-0.0129346235156343
4	C	26	50	20120601	19	3350	66.4	0.00934711019021655	-0.0134762885232267
4	C	26	50	20120601	19	3352	66.44	0.00903041120505872	-0.0133007704780006
4	C	26	50	20120601	19	3354	66.48	0.00938745770315105	-0.0132205280004715
4	C	26	50	20120601	19	3356	66.52	0.00948172917921884	-0.0131283637026117
4	C	26	50	20120601	19	3358	66.56	0.00958342527648909	-0.0130548387395039
4	C	26	50	20120601	19	3360	66.6	0.00928269276245045	-0.0134180936351350
4	C	26	50	20120601	19	3362	66.64	0.0094575673405057	-0.0130883909562712
4	C	26	50	20120601	19	3364	66.68	0.00931869156868066	-0.0130993511113796
4	C	26	50	20120601	19	3366	66.72	0.00958874271948362	-0.0131289011037654
4	C	26	50	20120601	19	3368	66.76	0.00933145484608108	-0.0129602844207236
4	C	26	50	20120601	19	3370	66.8	0.00951580465500422	-0.0126284321372449
4	C	26	50	20120601	19	3372	66.84	0.009566928475284	-0.0130796228321845
4	C	26	50	20120601	19	3374	66.88	0.00970275661688213	-0.0126752072508204
4	C	26	50	20120601	19	3376	66.92	0.0095520226643366	-0.0134157531116893
4	C	26	50	20120601	19	3378	66.96	0.00940430805774673	-0.0134090355972680
4	C	26	50	20120601	19	3380	67	0.00927706419247221	-0.0133622180572857
4	C	26	50	20120601	19	3382	67.04	0.0091360671003036	-0.0131797986498752
4	C	26	50	20120601	19	3384	67.08	0.00927615909579229	-0.0129996561263001
4	C	26	50	20120601	19	3386	67.12	0.0094671627795264	-0.0128921617534241
4	C	26	50	20120601	19	3388	67.16	0.00931548130389407	-0.0128475928130059
4	C	26	50	20120601	19	3390	67.2	0.00915642470453397	-0.0127188710945587
4	C	26	50	20120601	19	3392	67.24	0.00943538540077988	-0.0132044908186742
4	C	26	50	20120601	19	3394	67.28	0.0092779551470165	-0.0129732810433618
4	C	26	50	20120601	19	3396	67.32	0.00923731772030171	-0.0133399512647461
4	C	26	50	20120601	19	3398	67.36	0.0093661525758339	-0.0131182167203016
4	C	26	50	20120601	19	3400	67.4	0.00951758656409281	-0.0127686938383611
4	C	26	50	20120601	19	3402	67.44	0.00967743512304784	-0.0130539407138918
4	C	26	50	20120601	19	3404	67.48	0.0093709184755391	-0.0131337730694877
4	C	26	50	20120601	19	3406	67.52	0.00946809616047757	-0.0127436127608324
4	C	26	50	20120601	19	3408	67.56	0.00921677626830824	-0.0131426189753204
4	C	26	50	20120601	19	3410	67.6	0.00954589911961152	-0.0126824126689207
4	C	26	50	20120601	19	3412	67.64	0.00950980131843195	-0.0131242341990095
4	C	26	50	20120601	19	3414	67.68	0.0095373643407626	-0.0130180974711534
4	C	26	50	20120601	19	3416	67.72	0.00939811380234353	-0.0135450546576971
4	C	26	50	20120601	19	3418	67.76	0.00932094723931265	-0.013514613710767
4	C	26	50	20120601	19	3420	67.8	0.00931854307625661	-0.0131657696513364
4	C	26	50	20120601	19	3422	67.84	0.0094290285108170	-0.0129668251584496
4	C	26	50	20120601	19	3424	67.88	0.00948428890576674	-0.0127884857571665
4	C	26	50	20120601	19	3426	67.92	0.00922022694940043	-0.0136044869826558
4	C	26	50	20120601	19	3428	67.96	0.00942339286977095	-0.0130344033535276
4	C	26	50	20120601	19	3430	68	0.0092548327552717	-0.0130003490909456
4	C	26	50	20120601	19	3432	68.04	0.00946276457534742	-0.0131278404435936
4	C	26	50	20120601	19	3434	68.08	0.00949194687220699	-0.0131872727685523
4	C	26	50	20120601	19	3436	68.12	0.00930188364049186	-0.0131102759111489
4	C	26	50	20120601	19	3438	68.16	0.00910201283772167	-0.0133336085169189
4	C	26	50	20120601	19	3440	68.2	0.00928857589086993	-0.0129053563659610
4	C	26	50	20120601	19	3442	68.24	0.00901227391612128	-0.0128244845633967
4	C	26	50	20120601	19	3444	68.28	0.00912840206279555	-0.0134385573053826
4	C	26	50	20120601	19	3446	68.32	0.00928369685407974	-0.0133772228631824
4	C	26	50	20120601	19	3448	68.36	0.00929129825197749	-0.0133106487597337
4	C	26	50	20120601	19	3450	68.4	0.00941367722259745	-0.0135362228940001
4	C	26	50	20120601	19	3452	68.44	0.0090817118020338	-0.0135479537954999
4	C	26	50	20120601	19	3454	68.48	0.00924965673363342	-0.0132098365459400
4	C	26	50	20120601	19	3456	68.52	0.00919528022216017	-0.0132624877168671
4	C	26	50	20120601	19	3458	68.56	0.00947540764459503	-0.0134641262865903
4	C	26	50	20120601	19	3460	68.6	0.00942707689610093	-0.0134968016909489
4	C	26	50	20120601	19	3462	68.64	0.00908260982764591	-0.0131858656260577
4	C	26	50	20120601	19	3464	68.68	0.00910974151484004	-0.0133350015172778
4	C	26	50	20120601	19	3466	68.72	0.00915027994660546	-0.0135270729322515
4	C	26	50	20120601	19	3468	68.76	0.00932137857444917	-0.0133023331839870
4	C	26	50	20120601	19	3470	68.8	0.00924391502657018	-0.0136925217769135
4	C	26	50	20120601	19	3472	68.84	0.00930779505318258	-0.0133455586215209
4	C	26	50	20120601	19	3474	68.88	0.00926560199154917	-0.0137817515816315
4	C	26	50	20120601	19	3476	68.92	0.00936821025656715	-0.0131309234291595
4	C	26	50	20120601	19	3478	68.96	0.0096195513619399	-0.0134221029305844
4	C	26	50	20120601	19	3480	69	0.00952755676970754	-0.0136997554792851
4	C	26	50	20120601	19	3482	69.04	0.00921169217055151	-0.0131041311532204
4	C	26	50	20120601	19	3484	69.08	0.00928494843308244	-0.0134673294803090
4	C	26	50	20120601	19	3486	69.12	0.00953359546161888	-0.0133623806918453
4	C	26	50	20120601	19	3488	69.16	0.00949449952768707	-0.0137432354752602
4	C	26	50	20120601	19	3490	69.2	0.00940648594663278	-0.0131091940377737
4	C	26	50	20120601	19	3492	69.24	0.00984744480644853	-0.0129623067461178
4	C	26	50	20120601	19	3494	69.28	0.00940408885464456	-0.0131322810741794
4	C	26	50	20120601	19	3496	69.32	0.00950854973942925	-0.0135472891151256
4	C	26	50	20120601	19	3498	69.36	0.00949366514168527	-0.0132929498770006
4	C	26	50	20120601	19	3500	69.4	0.00928493429094682	-0.0136184240573130
4	C	26	50	20120601	19	3502	69.44	0.00954161405251753	-0.0138582888196271
4	C	26	50	20120601	19	3504	69.48	0.00931438528838323	-0.0131086071391453
4	C	26	50	20120601	19	3506	69.52	0.00947816536104166	-0.0130586288318510
4	C	26	50	20120601	19	3508	69.56	0.00963213786264503	-0.0130689172355173
4	C	26	50	20120601	19	3510	69.6	0.00935449238501214	-0.0130596046392091
4	C	26	50	20120601	19	3512	69.64	0.0094600704985111	-0.0132274505758593
4	C	26	50	20120601	19	3514	69.68	0.00955198730899754	-0.0135853809574281
4	C	26	50	20120601	19	3516	69.72	0.00921368621167446	-0.0137195403270227
4	C	26	50	20120601	19	3518	69.76	0.00937767134529943	-0.0129805076746655
4	C	26	50	20120601	19	3520	69.8	0.00956004832630306	-0.0134259708046774
4	C	26	50	20120601	19	3522	69.84	0.00950104026541305	-0.0134756167717846
4	C	26	50	20120601	19	3524	69.88	0.00944203220452303	-0.0135252768810273
4	C	26	50	20120601	19	3526	69.92	0.00949256912617443	-0.0133197987214823
4	C	26	50	20120601	19	3528	69.96	0.00933655308597343	-0.0129825936396700
4	C	26	50	20120601	19	3530	70	0.00908128046689728	-0.0131953549990613
4	C	26	50	20120601	19	3532	70.04	0.00906645950876361	-0.0127687433358358
4	C	26	50	20120601	19	3534	70.08	0.00924218261495628	-0.0130751397751917
4	C	26	50	20120601	19	3536	70.12	0.00910684237703717	-0.0128900475041483
4	C	26	50	20120601	19	3538	70.16	0.0094608483159704	-0.0135412221389430
4	C	26	50	20120601	19	3540	70.2	0.00930259074727304	-0.0133090153430692
4	C	26	50	20120601	19	3542	70.24	0.00920678484949008	-0.0135521964361871
4	C	26	50	20120601	19	3544	70.28	0.00946166148876877	-0.0136869214912065
4	C	26	50	20120601	19	3546	70.32	0.00931863500013817	-0.0139588394039118
4	C	26	50	20120601	19	3548	70.36	0.00925623282669845	-0.0132893294902810
4	C	26	50	20120601	19	3550	70.4	0.00883188390517278	-0.0137302671368933
4	C	26	50	20120601	19	3552	70.44	0.00888685438634222	-0.0135035828449805
4	C	26	50	20120601	19	3554	70.48	0.00919146184554177	-0.0136717752639535
4	C	26	50	20120601	19	3556	70.52	0.00906423919347068	-0.0138203808250877
4	C	26	50	20120601	19	3558	70.56	0.00920274019870169	-0.0135891498365719
4	C	26	50	20120601	19	3560	70.6	0.00937719051268822	-0.0131158903389915
4	C	26	50	20120601	19	3562	70.64	0.0091346882420803	-0.0131353711308132
4	C	26	50	20120601	19	3564	70.68	0.0091346882420803	-0.0131353711308132
4	C	26	50	20120601	19	3566	70.72	0.0091349286583859	-0.0131712780131619
4	C	26	50	20120601	19	3568	70.76	0.00913659035932169	-0.0134175138075745
4	C	26	50	20120601	19	3570	70.8	0.00943475607574462	-0.013279818904074
4	C	26	50	20120601	19	3572	70.84	0.00933865319311356	-0.0127027844152867
4	C	26	50	20120601	19	3574	70.88	0.0090162195719603	-0.0131507153479650
4	C	26	50	20120601	19	3576	70.92	0.00925925217265412	-0.0129874868185959
4	C	26	50	20120601	19	3578	70.96	0.009282296782653	-0.0131225937112772
4	C	26	50	20120601	19	3580	71	0.0093138266740261	-0.0128827501621665
4	C	26	50	20120601	19	3582	71.04	0.00901750650630206	-0.0132214825946261
4	C	26	50	20120601	19	3584	71.08	0.00930950625159305	-0.0130969398772557
4	C	26	50	20120601	19	3586	71.12	0.00914149768038312	-0.0133217432651305
4	C	26	50	20120601	19	3588	71.16	0.00890644124418109	-0.0133595451936528
4	C	26	50	20120601	19	3590	71.2	0.00883160106246031	-0.0131053544479518
4	C	26	50	20120601	19	3592	71.24	0.0086986437743938	-0.0135283810797967
4	C	26	50	20120601	19	3594	71.28	0.00872869581259423	-0.0133107618968187
4	C	26	50	20120601	19	3596	71.32	0.00842885425309989	-0.0134115811816803
4	C	26	50	20120601	19	3598	71.36	0.00825462314221552	-0.0133296699321476
4	C	26	50	20120601	19	3600	71.4	0.00780503050860149	-0.0137170088847460
4	C	26	50	20120601	19	3602	71.44	0.00711138279788805	-0.0134606077232471
4	C	26	50	20120601	19	3604	71.48	0.00621922192942429	-0.014505636592522
4	C	26	50	20120601	19	3606	71.52	0.00552096741803142	-0.0147242874442937
4	C	26	50	20120601	19	3608	71.56	0.00538611013404387	-0.0149850988307869
4	C	26	50	20120601	19	3610	71.6	0.00503442626306937	-0.014993459590657
4	C	26	50	20120601	19	3612	71.64	0.00427124457063184	-0.0155486162663450
4	C	26	50	20120601	19	3614	71.68	0.00383962588428879	-0.0159345105997894
4	C	26	50	20120601	19	3616	71.72	0.00288862807477607	-0.0158318797073545
4	C	26	50	20120601	19	3618	71.76	0.00223454228136323	-0.0150734801073674
4	C	26	50	20120601	19	3620	71.8	0.00158440921485723	-0.0146940798426014
4	C	26	50	20120601	19	3622	71.84	0.000424824097282629	-0.0139452544684317
4	C	26	50	20120601	19	3624	71.88	1.98255770881999e-05	-0.0125574261713345
4	C	26	50	20120601	19	3626	71.92	-6.45355145985501e-05	-0.011741781751927
4	C	26	50	20120601	19	3628	71.96	-0.00017063476579525	-0.0121110661470813
4	C	26	50	20120601	19	3630	72	-6.74113178776403e-05	-0.0113930274950576
4	C	26	50	20120601	19	3632	72.04	0.000412646304297040	-0.0107732314307849
4	C	26	50	20120601	19	3634	72.08	0.00060133774885667	-0.010247448041498
4	C	26	50	20120601	19	3636	72.12	0.00080505521251651	-0.0100264064616991
4	C	26	50	20120601	19	3638	72.16	0.00069502232629607	-0.0104874471541005
4	C	26	50	20120601	19	3640	72.2	0.00071493445325428	-0.0102046610101684
4	C	26	50	20120601	19	3642	72.24	0.00090076918641792	-0.0098869084359066
4	C	26	50	20120601	19	3644	72.28	0.00085363344838403	-0.00934616973819761
4	C	26	50	20120601	19	3646	72.32	0.00136677376842329	-0.00936932748528147
4	C	26	50	20120601	19	3648	72.36	0.00128722425553981	-0.00978973075096812
4	C	26	50	20120601	19	3650	72.4	0.00196070103821312	-0.0101043508421893
4	C	26	50	20120601	19	3652	72.44	0.00175422585810665	-0.00972777405480056
4	C	26	50	20120601	19	3654	72.48	0.00204711655794193	-0.0100198303686340
4	C	26	50	20120601	19	3656	72.52	0.00249753650648995	-0.00999066221391009
4	C	26	50	20120601	19	3658	72.56	0.00269274040450431	-0.0098556896715172
4	C	26	50	20120601	19	3660	72.6	0.00326915263932414	-0.00908059457331957
4	C	26	50	20120601	19	3662	72.64	0.00369232069252523	-0.0095269698710792
4	C	26	50	20120601	19	3664	72.68	0.00458887552252728	-0.00909999051232752
4	C	26	50	20120601	19	3666	72.72	0.00481131010268513	-0.00915945112155749
4	C	26	50	20120601	19	3668	72.76	0.00528927893142818	-0.008229612775365
4	C	26	50	20120601	19	3670	72.8	0.00517277601815988	-0.00777245409919227
4	C	26	50	20120601	19	3672	72.84	0.0055929812939478	-0.00666952308403312
4	C	26	50	20120601	19	3674	72.88	0.00576374051053654	-0.0054235655802434
4	C	26	50	20120601	19	3676	72.92	0.00588200411968999	-0.0052380561161991
4	C	26	50	20120601	19	3678	72.96	0.00600104554630274	-0.0043610952151037
4	C	26	50	20120601	19	3680	73	0.00657378789692823	-0.0027187548629842
4	C	26	50	20120601	19	3682	73.04	0.00614828639134922	-0.00175797352404700
4	C	26	50	20120601	19	3684	73.08	0.00561516323367362	-0.0013419472493359
4	C	26	50	20120601	19	3686	73.12	0.00620312252223024	-0.000815364829386298
4	C	26	50	20120601	19	3688	73.16	0.00693270822799071	-0.00184080401239520
4	C	26	50	20120601	19	3690	73.2	0.00692118945852518	-0.0019161179556594
4	C	26	50	20120601	19	3692	73.24	0.00708247344424602	-0.0027500019116448
4	C	26	50	20120601	19	3694	73.28	0.00700647360740409	-0.0024785577604829
4	C	26	50	20120601	19	3696	73.32	0.00732520198902392	-0.0032716133709227
4	C	26	50	20120601	19	3698	73.36	0.00795512806504396	-0.0031357428029177
4	C	26	50	20120601	19	3700	73.4	0.00885254556531905	-0.004423624667764
4	C	26	50	20120601	19	3702	73.44	0.0104543121303341	-0.0045893987815454
4	C	26	50	20120601	19	3704	73.48	0.0112425311303905	-0.0043555656400748
4	C	26	50	20120601	19	3706	73.52	0.0120905006534572	-0.0049520879917516
4	C	26	50	20120601	19	3708	73.56	0.0136358301978386	-0.0054633445793258
4	C	26	50	20120601	19	3710	73.6	0.0147649305278627	-0.0061017128032064
4	C	26	50	20120601	19	3712	73.64	0.015745330544444	-0.0057246092212657
4	C	26	50	20120601	19	3714	73.68	0.016255359594646	-0.0075072890562473
4	C	26	50	20120601	19	3716	73.72	0.0166227439938793	-0.0083750222138482
4	C	26	50	20120601	19	3718	73.76	0.0172233322095479	-0.0109079918411434
4	C	26	50	20120601	19	3720	73.8	0.0180259832590084	-0.0125267855374494
4	C	26	50	20120601	19	3722	73.84	0.0181354999572785	-0.0141577131861205
4	C	26	50	20120601	19	3724	73.88	0.018364001513619	-0.0159896500794796
4	C	26	50	20120601	19	3726	73.92	0.0188922102791653	-0.0172429261384546
4	C	26	50	20120601	19	3728	73.96	0.0196106944084612	-0.0185572325837139
4	C	26	50	20120601	19	3730	74	0.0206977862317217	-0.0198887287948238
4	C	26	50	20120601	19	3732	74.04	0.0212177572032673	-0.0211674960532606
4	C	26	50	20120601	19	3734	74.08	0.0210066575448118	-0.0213083092976661
4	C	26	50	20120601	19	3736	74.12	0.0211851666517224	-0.0211872172613879
4	C	26	50	20120601	19	3738	74.16	0.0209698031393764	-0.0210617553052019
4	C	26	50	20120601	19	3740	74.2	0.0208824754518998	-0.0204397134697921
4	C	26	50	20120601	19	3742	74.24	0.0204356829611393	-0.0208333315306074
4	C	26	50	20120601	19	3744	74.28	0.0200150675634183	-0.0209969843240452
4	C	26	50	20120601	19	3746	74.32	0.019949080358598	-0.0205340556565380
4	C	26	50	20120601	19	3748	74.36	0.0196642011785935	-0.0212358449947301
4	C	26	50	20120601	19	3750	74.4	0.0186852613375155	-0.020831542550451
4	C	26	50	20120601	19	3752	74.44	0.0183378880601897	-0.0213945833960386
4	C	26	50	20120601	19	3754	74.48	0.0182308391645859	-0.0210356489228405
4	C	26	50	20120601	19	3756	74.52	0.0170729164550539	-0.0210746458618230
4	C	26	50	20120601	19	3758	74.56	0.0158995646755564	-0.0210920194754367
4	C	26	50	20120601	19	3760	74.6	0.0143619539087984	-0.0204798842060313
4	C	26	50	20120601	19	3762	74.64	0.0128161194901752	-0.0199520572781468
4	C	26	50	20120601	19	3764	74.68	0.0117171906993976	-0.0196717318658132
4	C	26	50	20120601	19	3766	74.72	0.0101592435416127	-0.0191338286662968
4	C	26	50	20120601	19	3768	74.76	0.00886861103138761	-0.0196580705628007
4	C	26	50	20120601	19	3770	74.8	0.00813236013710768	-0.0195496965490889
4	C	26	50	20120601	19	3772	74.84	0.00720510909462754	-0.0200888591057826
4	C	26	50	20120601	19	3774	74.88	0.00692838427002375	-0.0200682596710331
4	C	26	50	20120601	19	3776	74.92	0.00678159880174436	-0.0202214656688857
4	C	26	50	20120601	19	3778	74.96	0.00708796200708159	-0.0198888122334239
4	C	26	50	20120601	19	3780	75	0.00689787473373589	-0.0192791758793833
4	C	26	50	20120601	19	3782	75.04	0.00722133224550831	-0.0196276536575012
4	C	26	50	20120601	19	3784	75.08	0.0069247667117312	-0.0189764839724540
4	C	26	50	20120601	19	3786	75.12	0.00686491507245123	-0.0189083634264748
4	C	26	50	20120601	19	3788	75.16	0.00642313809008965	-0.0184331643349937
4	C	26	50	20120601	19	3790	75.2	0.00551943865317049	-0.0185013605413984
4	C	26	50	20120601	19	3792	75.24	0.005290533338858	-0.0177770010618577
4	C	26	50	20120601	19	3794	75.28	0.00456995391074815	-0.0171816264859081
4	C	26	50	20120601	19	3796	75.32	0.00449647505100251	-0.0169466795098358
4	C	26	50	20120601	19	3798	75.36	0.00408253049865522	-0.0171483986897320
4	C	26	50	20120601	19	3800	75.4	0.00367579136440822	-0.0174536877998686
4	C	26	50	20120601	19	3802	75.44	0.00334051244146793	-0.0178975358979923
4	C	26	50	20120601	19	3804	75.48	0.00263032621024931	-0.0179649832783158
4	C	26	50	20120601	19	3806	75.52	0.00171479178571208	-0.0183660251118054
4	C	26	50	20120601	19	3808	75.56	-6.21469078917001e-05	-0.0196906830346558
4	C	26	50	20120601	19	3810	75.6	-0.00185691685461802	-0.0215174311784545
4	C	26	50	20120601	19	3812	75.64	-0.00341180436136072	-0.0218942179765572
4	C	26	50	20120601	19	3814	75.68	-0.00458867046156073	-0.0230272151720524
4	C	26	50	20120601	19	3816	75.72	-0.00616761586231973	-0.0253981682510015
4	C	26	50	20120601	19	3818	75.76	-0.00684079566014499	-0.0262790677368681
4	C	26	50	20120601	19	3820	75.8	-0.00722517749218439	-0.0276378455418097
4	C	26	50	20120601	19	3822	75.84	-0.00712271418405659	-0.0278121508989061
4	C	26	50	20120601	19	3824	75.88	-0.00680829208273419	-0.0271755143795326
4	C	26	50	20120601	19	3826	75.92	-0.00687994391997859	-0.0273500771234973
4	C	26	50	20120601	19	3828	75.96	-0.00697216902902159	-0.027383434178793
4	C	26	50	20120601	19	3830	76	-0.00694702006924189	-0.0272709801589538
4	C	26	50	20120601	19	3832	76.04	-0.00671265235504479	-0.0271694721520874
4	C	26	50	20120601	19	3834	76.08	-0.00703768600783239	-0.0280141345367385
4	C	26	50	20120601	19	3836	76.12	-0.00666977410694039	-0.0270201587770652
4	C	26	50	20120601	19	3838	76.16	-0.00705494012040019	-0.027403476413399
4	C	26	50	20120601	19	3840	76.2	-0.00693587726845199	-0.0269879665387702
4	C	26	50	20120601	19	3842	76.24	-0.00712560130104419	-0.0275975560116313
4	C	26	50	20120601	19	3844	76.28	-0.00744444402183049	-0.0274731676556712
4	C	26	50	20120601	19	3846	76.32	-0.00737075027233409	-0.0275304565278441
4	C	26	50	20120601	19	3848	76.36	-0.00761746548514429	-0.0270392237900996
4	C	26	50	20120601	19	3850	76.4	-0.0078476513698375	-0.0270239983668871
4	C	26	50	20120601	19	3852	76.44	-0.00805867678208089	-0.0266155487413364
4	C	26	50	20120601	19	3854	76.48	-0.00765446626168339	-0.0254737409953476
4	C	26	50	20120601	19	3856	76.52	-0.0081077287794918	-0.0251220190113176
4	C	26	50	20120601	19	3858	76.56	-0.0087515212194909	-0.0251256535401729
4	C	26	50	20120601	19	3860	76.6	-0.0082343150354599	-0.0250603451578625
4	C	26	50	20120601	19	3862	76.64	-0.00826968451665479	-0.0248821401068679
4	C	26	50	20120601	19	3864	76.68	-0.00836856632893589	-0.0250936781715276
4	C	26	50	20120601	19	3866	76.72	-0.00831808597582699	-0.0243834530494360
4	C	26	50	20120601	19	3868	76.76	-0.00793742918231089	-0.0246692161129170
4	C	26	50	20120601	19	3870	76.8	-0.00786779330649959	-0.0236838486711979
4	C	26	50	20120601	19	3872	76.84	-0.0081956150813255	-0.0240409305246293
4	C	26	50	20120601	19	3874	76.88	-0.00791957473608589	-0.0240281884604323
4	C	26	50	20120601	19	3876	76.92	-0.0080737876539949	-0.0230475091366725
4	C	26	50	20120601	19	3878	76.96	-0.0081113491662115	-0.0220580404756225
4	C	26	50	20120601	19	3880	77	-0.0080614062142563	-0.0220188879731482
4	C	26	50	20120601	19	3882	77.04	-0.00741844108919119	-0.021712915797861
4	C	26	50	20120601	19	3884	77.08	-0.00671334249126319	-0.0213521216338284
4	C	26	50	20120601	19	3886	77.12	-0.00660943314976779	-0.0214915277357393
4	C	26	50	20120601	19	3888	77.16	-0.00658367324972919	-0.0209971398875371
4	C	26	50	20120601	19	3890	77.2	-0.0065347768158102	-0.0211355560399544
4	C	26	50	20120601	19	3892	77.24	-0.00653262721119539	-0.0208749447646803
4	C	26	50	20120601	19	3894	77.28	-0.00656454601129809	-0.0213108478110105
4	C	26	50	20120601	19	3896	77.32	-0.00661704868980119	-0.0212600421887823
4	C	26	50	20120601	19	3898	77.36	-0.00634151746144409	-0.0219131684382930
4	C	26	50	20120601	19	3900	77.4	-0.00638861784413889	-0.0208072463614495
4	C	26	50	20120601	19	3902	77.44	-0.00620952890966778	-0.0208497222657953
4	C	26	50	20120601	19	3904	77.48	-0.00613568574850847	-0.0218266822078861
4	C	26	50	20120601	19	3906	77.52	-0.00551324086223339	-0.0210722204855635
4	C	26	50	20120601	19	3908	77.56	-0.0045610013732129	-0.0209931023078165
4	C	26	50	20120601	19	3910	77.6	-0.00426427108355578	-0.0208147134090588
4	C	26	50	20120601	19	3912	77.64	-0.00366779115828587	-0.0209661968947924
4	C	26	50	20120601	19	3914	77.68	-0.00292881507447124	-0.0202960364429228
4	C	26	50	20120601	19	3916	77.72	-0.00193967875360844	-0.0201061570589708
4	C	26	50	20120601	19	3918	77.76	-0.00073016624042782	-0.0204408936310099
4	C	26	50	20120601	19	3920	77.8	0.000437223921797519	-0.0198399228705727
4	C	26	50	20120601	19	3922	77.84	0.00095260789165349	-0.0199853909989187
4	C	26	50	20120601	19	3924	77.88	0.00267740325842037	-0.0184795851880718
4	C	26	50	20120601	19	3926	77.92	0.00365691585599122	-0.0181980576942102
4	C	26	50	20120601	19	3928	77.96	0.00401988083784209	-0.0186267411803045
4	C	26	50	20120601	19	3930	78	0.00502032874588353	-0.0182906200931878
4	C	26	50	20120601	19	3932	78.04	0.0056288789839083	-0.0173185462589551
4	C	26	50	20120601	19	3934	78.08	0.00729137400061196	-0.0165676391624215
4	C	26	50	20120601	19	3936	78.12	0.00744729104586359	-0.0158735148617375
4	C	26	50	20120601	19	3938	78.16	0.00803177844012458	-0.0151221078407096
4	C	26	50	20120601	19	3940	78.2	0.00814202345837937	-0.0131742478616428
4	C	26	50	20120601	19	3942	78.24	0.00804080153984552	-0.0119494756942104
4	C	26	50	20120601	19	3944	78.28	0.00813897158551177	-0.0107989517328437
4	C	26	50	20120601	19	3946	78.32	0.00803421795851967	-0.0092468778039834
4	C	26	50	20120601	19	3948	78.36	0.00845081698972354	-0.00844640464340898
4	C	26	50	20120601	19	3950	78.4	0.00958674160729286	-0.00724251292203201
4	C	26	50	20120601	19	3952	78.44	0.0107155951570503	-0.0060410253637111
4	C	26	50	20120601	19	3954	78.48	0.0117176291056020	-0.0048366033122482
4	C	26	50	20120601	19	3956	78.52	0.0126518161584987	-0.0033520609094183
4	C	26	50	20120601	19	3958	78.56	0.0139635982325492	-0.0021804839679416
4	C	26	50	20120601	19	3960	78.6	0.0150190682405551	-0.00168965286684870
4	C	26	50	20120601	19	3962	78.64	0.0161554454064643	-0.0017614100630035
4	C	26	50	20120601	19	3964	78.68	0.0164877438743219	-0.0024888398001882
4	C	26	50	20120601	19	3966	78.72	0.0169119146049387	-0.0032768876804036
4	C	26	50	20120601	19	3968	78.76	0.0170501617588353	-0.0041329896385607
4	C	26	50	20120601	19	3970	78.8	0.0172390582643615	-0.0042392960720443
4	C	26	50	20120601	19	3972	78.84	0.0174963673509674	-0.0054619473363262
4	C	26	50	20120601	19	3974	78.88	0.0182829175790203	-0.00693778525467967
4	C	26	50	20120601	19	3976	78.92	0.0193369168049214	-0.00806037383835581
4	C	26	50	20120601	19	3978	78.96	0.0201285935571378	-0.00901114961633924
4	C	26	50	20120601	19	3980	79	0.0204900241172735	-0.0102457156298841
4	C	26	50	20120601	19	3982	79.04	0.0211879950788471	-0.0119868105150641
4	C	26	50	20120601	19	3984	79.08	0.0219106369960163	-0.0146800176100440
4	C	26	50	20120601	19	3986	79.12	0.022240573020118	-0.0165985397287593
4	C	26	50	20120601	19	3988	79.16	0.0228457150034574	-0.0185454875400784
4	C	26	50	20120601	19	3990	79.2	0.0235214969542374	-0.0187888029834846
4	C	26	50	20120601	19	3992	79.24	0.0238814850165395	-0.0198635345802101
4	C	26	50	20120601	19	3994	79.28	0.0239603274226418	-0.0205230530750228
4	C	26	50	20120601	19	3996	79.32	0.0236634132852215	-0.02177286431077
4	C	26	50	20120601	19	3998	79.36	0.0230304042236355	-0.0228076514454262
4	C	26	50	20120601	19	4000	79.4	0.0218869984163213	-0.0247632401016113
4	C	26	50	20120601	19	4002	79.44	0.0211890840232901	-0.0262089906264254
4	C	26	50	20120601	19	4004	79.48	0.0200317199281153	-0.0289012007008438
4	C	26	50	20120601	19	4006	79.52	0.0190626937241094	-0.030042053852678
4	C	26	50	20120601	19	4008	79.56	0.0189150136243304	-0.0316350602132022
4	C	26	50	20120601	19	4010	79.6	0.0185868603578455	-0.0337697298842625
4	C	26	50	20120601	19	4012	79.64	0.0186235026312466	-0.0344158699187752
4	C	26	50	20120601	19	4014	79.68	0.0188920122892666	-0.0348595582107663
4	C	26	50	20120601	19	4016	79.72	0.0193389320592477	-0.0355353825879531
4	C	26	50	20120601	19	4018	79.76	0.019063535181179	-0.0354904600941444
4	C	26	50	20120601	19	4020	79.8	0.0192665667512611	-0.0362123241938543
4	C	26	50	20120601	19	4022	79.84	0.0188798146972911	-0.0360674733697282
4	C	26	50	20120601	19	4024	79.88	0.0191707254981391	-0.0358131907001457
4	C	26	50	20120601	19	4026	79.92	0.0191693819952548	-0.0364165649165322
[truncated: 1,892 more rows]
