# Supplementary material for: How Do Ants Make Sense of Gravity? A Boltzmann Walker Analysis of Lasius niger Trajectories on Various Inclines
Source: PLoS One. 2013 Oct 29;8(10):e76531. doi: 10.1371/journal.pone.0076531 (PMC3812222; doi:10.1371/journal.pone.0076531)
Supplement: Dataset S4 — Trajectories for . (ZIP) [file pone.0076531.s008.zip › Incline4/4-C-26-50-20120601-20.txt]

Pente	Colonie	Temperature	Humidite	Date	Indiv	Frame	Time	X	Y
4	C	26	50	20120601	20	20	0	0	0
4	C	26	50	20120601	20	22	0.04	0.0005320766396395	0.000147976236098900
4	C	26	50	20120601	20	24	0.08	0.0014878658047015	0.0002863499621093
4	C	26	50	20120601	20	26	0.12	0.0015462233273529	0.00158355856539942
4	C	26	50	20120601	20	28	0.16	0.0007875472486144	0.00141913502557011
4	C	26	50	20120601	20	30	0.2	0.0006934030517672	0.00254743703203824
4	C	26	50	20120601	20	32	0.24	0.0010044310405399	0.00260532079314617
4	C	26	50	20120601	20	34	0.28	0.000553219132397	0.00358713148775588
4	C	26	50	20120601	20	36	0.32	-2.62619458532010e-05	0.00344068260230434
4	C	26	50	20120601	20	38	0.36	0.000137723187771700	0.00479571839815993
4	C	26	50	20120601	20	40	0.4	-0.0008447380450767	0.00597643823031741
4	C	26	50	20120601	20	42	0.44	-0.0014164268065982	0.00706475334830944
4	C	26	50	20120601	20	44	0.48	-0.0027185144466785	0.00789063285553189
4	C	26	50	20120601	20	46	0.52	-0.00450663900387524	0.0094192209397619
4	C	26	50	20120601	20	48	0.56	-0.00548978613030139	0.0112888254113548
4	C	26	50	20120601	20	50	0.6	-0.00667688406562518	0.0129197177046869
4	C	26	50	20120601	20	52	0.64	-0.00757615418566698	0.0140413304810050
4	C	26	50	20120601	20	54	0.68	-0.00888868650001223	0.0162090660207885
4	C	26	50	20120601	20	56	0.72	-0.00994831995274577	0.0167584512202178
4	C	26	50	20120601	20	58	0.76	-0.0115725944337127	0.0186582569295419
4	C	26	50	20120601	20	60	0.8	-0.01260253081585	0.0183244954577540
4	C	26	50	20120601	20	62	0.84	-0.0134199391838338	0.0184251662501916
4	C	26	50	20120601	20	64	0.88	-0.0150957681131103	0.0180333583827361
4	C	26	50	20120601	20	66	0.92	-0.0168049795535266	0.0175188604176770
4	C	26	50	20120601	20	68	0.96	-0.0175033252816943	0.0176662002576728
4	C	26	50	20120601	20	70	1	-0.0185851491594350	0.0168796783138912
4	C	26	50	20120601	20	72	1.04	-0.0192382754089458	0.0146493786732151
4	C	26	50	20120601	20	74	1.08	-0.0196123985358038	0.0131547882830245
4	C	26	50	20120601	20	76	1.12	-0.0203512190561265	0.0126200953482947
4	C	26	50	20120601	20	78	1.16	-0.0214355036654658	0.00974421428746306
4	C	26	50	20120601	20	80	1.2	-0.0220580334045546	0.00847207969063378
4	C	26	50	20120601	20	82	1.24	-0.0222608387004667	0.0069124637608453
4	C	26	50	20120601	20	84	1.28	-0.0230616159169571	0.00477382637221439
4	C	26	50	20120601	20	86	1.32	-0.0226277139828176	0.00489443757588138
4	C	26	50	20120601	20	88	1.36	-0.0221788213849169	0.00498448762446549
4	C	26	50	20120601	20	90	1.4	-0.0215335546272790	0.00479154293261702
4	C	26	50	20120601	20	92	1.44	-0.0205042673691669	0.00423193014070462
4	C	26	50	20120601	20	94	1.48	-0.0199208173005539	0.00402477401676786
4	C	26	50	20120601	20	96	1.52	-0.0190932053817176	0.00354856588390997
4	C	26	50	20120601	20	98	1.56	-0.0180119047629949	0.0030471635364384
4	C	26	50	20120601	20	100	1.6	-0.016927118107841	0.00328497768908706
4	C	26	50	20120601	20	102	1.64	-0.0158847225042192	0.00207253704672555
4	C	26	50	20120601	20	104	1.68	-0.0150843341964585	0.0003540554364079
4	C	26	50	20120601	20	106	1.72	-0.0136621727538649	-0.0018857052930005
4	C	26	50	20120601	20	108	1.76	-0.0125923131228618	-0.003445321222789
4	C	26	50	20120601	20	110	1.8	-0.0120057468346642	-0.0050400379331956
4	C	26	50	20120601	20	112	1.84	-0.0110569014581934	-0.0077903509718241
4	C	26	50	20120601	20	114	1.88	-0.0098114035738114	-0.0084425862667906
4	C	26	50	20120601	20	116	1.92	-0.00826821373454988	-0.0093254797937801
4	C	26	50	20120601	20	118	1.96	-0.00706785047601103	-0.0090911658196983
4	C	26	50	20120601	20	120	2	-0.00636358626408485	-0.0086171355757265
4	C	26	50	20120601	20	122	2.04	-0.0040278570023338	-0.0092495577386841
4	C	26	50	20120601	20	124	2.08	-0.0019390352864375	-0.00915604993794
4	C	26	50	20120601	20	126	2.12	0.000245917596361099	-0.0098555270369575
4	C	26	50	20120601	20	128	2.16	0.0027578366547804	-0.0114919206210472
4	C	26	50	20120601	20	130	2.2	0.0036004887348526	-0.011440662450479
4	C	26	50	20120601	20	132	2.24	0.0051308092306965	-0.0116895640374567
4	C	26	50	20120601	20	134	2.28	0.0057927743149721	-0.0120929260297167
4	C	26	50	20120601	20	136	2.32	0.0065178274662652	-0.0119154563697746
4	C	26	50	20120601	20	138	2.36	0.006721095917119	-0.0101231775602383
4	C	26	50	20120601	20	140	2.4	0.0070303122983183	-0.0097730904070865
4	C	26	50	20120601	20	142	2.44	0.0073297769698982	-0.0082900704051564
4	C	26	50	20120601	20	144	2.48	0.0072636271305182	-0.0065922716681885
4	C	26	50	20120601	20	146	2.52	0.0067177548375778	-0.0056344106802576
4	C	26	50	20120601	20	148	2.56	0.0058438698509806	-0.0037245576906796
4	C	26	50	20120601	20	150	2.6	0.0051596733295045	-0.0024574223387933
4	C	26	50	20120601	20	152	2.64	0.0043627852003107	-0.0007746284077221
4	C	26	50	20120601	20	154	2.68	0.0047189973124013	-0.0008937334739452
4	C	26	50	20120601	20	156	2.72	0.0028904828158632	0.00215537460614155
4	C	26	50	20120601	20	158	2.76	0.0025858187881211	0.00489834080531353
4	C	26	50	20120601	20	160	2.8	0.002196478723332	0.00608853586833892
4	C	26	50	20120601	20	162	2.84	0.0010889020166205	0.00825953046327691
4	C	26	50	20120601	20	164	2.88	0.000138946482503200	0.00919995419798378
4	C	26	50	20120601	20	166	2.92	-0.0017153986247516	0.0109658119626409
4	C	26	50	20120601	20	168	2.96	-0.0031442139421562	0.0125564698801235
4	C	26	50	20120601	20	170	3	-0.00444410955121491	0.0142085188083487
4	C	26	50	20120601	20	172	3.04	-0.00562270099196102	0.0152386743935881
4	C	26	50	20120601	20	174	3.08	-0.00651289186093239	0.0169139093531684
4	C	26	50	20120601	20	176	3.12	-0.00909499126738444	0.0181721917281543
4	C	26	50	20120601	20	178	3.16	-0.0103843014879287	0.0197406677059110
4	C	26	50	20120601	20	180	3.2	-0.0112768682356849	0.0200504653288845
4	C	26	50	20120601	20	182	3.24	-0.0123571294074392	0.0199150826645585
4	C	26	50	20120601	20	184	3.28	-0.0129260038839716	0.0208709708245699
4	C	26	50	20120601	20	186	3.32	-0.0127182983380659	0.0211822675139195
4	C	26	50	20120601	20	188	3.36	-0.0127761679570382	0.0215928137110764
4	C	26	50	20120601	20	190	3.4	-0.0121259620585337	0.0222880057429999
4	C	26	50	20120601	20	192	3.44	-0.0115821545173944	0.0223437964680356
4	C	26	50	20120601	20	194	3.48	-0.0116811423956927	0.0225250350071215
4	C	26	50	20120601	20	196	3.52	-0.0111415209266980	0.022965025130647
4	C	26	50	20120601	20	198	3.56	-0.0109196378898295	0.0242926958940707
4	C	26	50	20120601	20	200	3.6	-0.0104114826725976	0.0252253414541845
4	C	26	50	20120601	20	202	3.64	-0.0102706411439208	0.0255762219811449
4	C	26	50	20120601	20	204	3.68	-0.0103154434295768	0.0267642745106233
4	C	26	50	20120601	20	206	3.72	-0.0103829579850445	0.0266272937849718
4	C	26	50	20120601	20	208	3.76	-0.0111927083865881	0.027032154843608
4	C	26	50	20120601	20	210	3.8	-0.0114085456604774	0.0265261775152621
4	C	26	50	20120601	20	212	3.84	-0.0111579045908181	0.026701780413302
4	C	26	50	20120601	20	214	3.88	-0.0110073191306966	0.0259502956105282
4	C	26	50	20120601	20	216	3.92	-0.0111906082794480	0.0255946279706592
4	C	26	50	20120601	20	218	3.96	-0.0114788886430699	0.0246037521671146
4	C	26	50	20120601	20	220	4	-0.0122023790883765	0.0244442076640755
4	C	26	50	20120601	20	222	4.04	-0.0126549203572681	0.0240576960264111
4	C	26	50	20120601	20	224	4.08	-0.0127959174494367	0.0234032545582874
4	C	26	50	20120601	20	226	4.12	-0.0138693833250238	0.0221752434246041
4	C	26	50	20120601	20	228	4.16	-0.0147103454198890	0.0211791562440823
4	C	26	50	20120601	20	230	4.2	-0.0158369291568788	0.0195851466404569
4	C	26	50	20120601	20	232	4.24	-0.0172216139400696	0.0188562185440029
4	C	26	50	20120601	20	234	4.28	-0.0172916387246105	0.0179746897331011
4	C	26	50	20120601	20	236	4.32	-0.0186358579080343	0.0167560102876091
4	C	26	50	20120601	20	238	4.36	-0.0202393264790716	0.0159660963525982
4	C	26	50	20120601	20	240	4.4	-0.0220049933248978	0.0144954627401542
4	C	26	50	20120601	20	242	4.44	-0.0233005190140488	0.0149759488690383
4	C	26	50	20120601	20	244	4.48	-0.0249603036904601	0.0134424534637468
4	C	26	50	20120601	20	246	4.52	-0.0263926757549741	0.0140807021865814
4	C	26	50	20120601	20	248	4.56	-0.0284712939200179	0.0129585166537706
4	C	26	50	20120601	20	250	4.6	-0.0298500390062467	0.0133891163992419
4	C	26	50	20120601	20	252	4.64	-0.0314358603133459	0.0131019674064699
4	C	26	50	20120601	20	254	4.68	-0.0323724232450275	0.0122690663289102
4	C	26	50	20120601	20	256	4.72	-0.034100309375535	0.0129457675185058
4	C	26	50	20120601	20	258	4.76	-0.035146191015588	0.014059107145484
4	C	26	50	20120601	20	260	4.8	-0.0361532524933539	0.0145043015749190
4	C	26	50	20120601	20	262	4.84	-0.0363494746251331	0.0142597133393066
4	C	26	50	20120601	20	264	4.88	-0.0371345752842845	0.0136547834880015
4	C	26	50	20120601	20	266	4.92	-0.0379355858460127	0.0135874669224326
4	C	26	50	20120601	20	268	4.96	-0.0390176713532624	0.0135435555913209
4	C	26	50	20120601	20	270	5	-0.0403243339742171	0.0132989673557084
4	C	26	50	20120601	20	272	5.04	-0.0414466538573163	0.0131193622332871
4	C	26	50	20120601	20	274	5.08	-0.0416836760503701	0.0128345396218251
4	C	26	50	20120601	20	276	5.12	-0.0412803423423813	0.0129393328467970
4	C	26	50	20120601	20	278	5.16	-0.0415102934676231	0.0128117707834709
4	C	26	50	20120601	20	280	5.2	-0.0407561640854877	0.0116169724553000
4	C	26	50	20120601	20	282	5.24	-0.0411868628259084	0.0112152650929079
4	C	26	50	20120601	20	284	5.28	-0.0408994946300342	0.0110273161104685
4	C	26	50	20120601	20	286	5.32	-0.0410222483672482	0.00912859298162643
4	C	26	50	20120601	20	288	5.36	-0.0414818677750194	0.00911346089650904
4	C	26	50	20120601	20	290	5.4	-0.0401962769361442	0.00861926396713776
4	C	26	50	20120601	20	292	5.44	-0.0400897159442194	0.00859755578895534
4	C	26	50	20120601	20	294	5.48	-0.0394313995309347	0.00861353640221015
4	C	26	50	20120601	20	296	5.52	-0.0384088524146608	0.00790013637067104
4	C	26	50	20120601	20	298	5.56	-0.037564496207246	0.00848116601277203
4	C	26	50	20120601	20	300	5.6	-0.0367817997111506	0.00772972363640508
4	C	26	50	20120601	20	302	5.64	-0.0358781879554723	0.00699836309262384
4	C	26	50	20120601	20	304	5.68	-0.0350127599659781	0.00630546915773914
4	C	26	50	20120601	20	306	5.72	-0.0340158030441153	0.00381821398384765
4	C	26	50	20120601	20	308	5.76	-0.033621661724282	0.00237585757158333
4	C	26	50	20120601	20	310	5.8	-0.0332386219809132	0.0018348501732975
4	C	26	50	20120601	20	312	5.84	-0.0334788261544823	0.0004935393200647
4	C	26	50	20120601	20	314	5.88	-0.0339118442051453	-0.000134951329189500
4	C	26	50	20120601	20	316	5.92	-0.0340835014473462	-0.0014681587387099
4	C	26	50	20120601	20	318	5.96	-0.0341898785915078	-0.002435593952458
4	C	26	50	20120601	20	320	6	-0.034212612074523	-0.0049155942107746
4	C	26	50	20120601	20	322	6.04	-0.0341693159263109	-0.005484129276052
4	C	26	50	20120601	20	324	6.08	-0.0340828791933787	-0.0071775368799088
4	C	26	50	20120601	20	326	6.12	-0.0340903681612983	-0.0075657448667412
4	C	26	50	20120601	20	328	6.16	-0.0333618862492232	-0.007093842307074
4	C	26	50	20120601	20	330	6.2	-0.03301691572074	-0.0077386261107803
4	C	26	50	20120601	20	332	6.24	-0.0320874146644821	-0.007766990285094
4	C	26	50	20120601	20	334	6.28	-0.0309218926783727	-0.0080814385493673
4	C	26	50	20120601	20	336	6.32	-0.0302486987384118	-0.0088027157504489
4	C	26	50	20120601	20	338	6.36	-0.0285099868030844	-0.0100002081554561
4	C	26	50	20120601	20	340	6.4	-0.0274066456659922	-0.0109713203244665
4	C	26	50	20120601	20	342	6.44	-0.0264845996365284	-0.0123152262595862
4	C	26	50	20120601	20	344	6.48	-0.0254316752129347	-0.0129156023432204
4	C	26	50	20120601	20	346	6.52	-0.0245346395503215	-0.0139622618007328
4	C	26	50	20120601	20	348	6.56	-0.0234159259118062	-0.0142550747188221
4	C	26	50	20120601	20	350	6.6	-0.0219292339043615	-0.0147718990651913
4	C	26	50	20120601	20	352	6.64	-0.0206441380402331	-0.016188799633333
4	C	26	50	20120601	20	354	6.68	-0.0195607797407772	-0.0166081846652547
4	C	26	50	20120601	20	356	6.72	-0.0187576478587055	-0.0173561622183938
4	C	26	50	20120601	20	358	6.76	-0.0174685921966024	-0.0201785082248218
4	C	26	50	20120601	20	360	6.8	-0.0165229075874435	-0.0212711296231113
4	C	26	50	20120601	20	362	6.84	-0.0157904863834905	-0.0208851907419396
4	C	26	50	20120601	20	364	6.88	-0.0155023403701570	-0.0205489614674854
4	C	26	50	20120601	20	366	6.92	-0.0147685049526416	-0.0206284402696908
4	C	26	50	20120601	20	368	6.96	-0.0151557166260193	-0.0196370765624673
4	C	26	50	20120601	20	370	7	-0.0151602421094189	-0.0195411928829384
4	C	26	50	20120601	20	372	7.04	-0.0149729295230826	-0.0194721085504164
4	C	26	50	20120601	20	374	7.08	-0.0153810715571835	-0.0191018674397872
4	C	26	50	20120601	20	376	7.12	-0.0151168257530541	-0.0192074384822183
4	C	26	50	20120601	20	378	7.16	-0.0156064264883476	-0.0187517788724217
4	C	26	50	20120601	20	380	7.2	-0.0157422617010136	-0.0179126552551876
4	C	26	50	20120601	20	382	7.24	-0.0158886328047192	-0.0179262317053864
4	C	26	50	20120601	20	384	7.28	-0.0156405090352008	-0.0172853808295971
4	C	26	50	20120601	20	386	7.32	-0.0159064518956051	-0.0168504394484892
4	C	26	50	20120601	20	388	7.36	-0.0151550802299163	-0.0164390447231949
4	C	26	50	20120601	20	390	7.4	-0.0147561305839708	-0.0148071836935726
4	C	26	50	20120601	20	392	7.44	-0.0142629943147713	-0.0139950008447017
4	C	26	50	20120601	20	394	7.48	-0.0137975059207162	-0.0138803788354713
4	C	26	50	20120601	20	396	7.52	-0.0128040916038272	-0.012846235167986
4	C	26	50	20120601	20	398	7.56	-0.0117898883475714	-0.0113280061981004
4	C	26	50	20120601	20	400	7.6	-0.010608525048243	-0.011074508417045
4	C	26	50	20120601	20	402	7.64	-0.00932590405784872	-0.0100116562142435
4	C	26	50	20120601	20	404	7.68	-0.00853571222987275	-0.0092825584121621
4	C	26	50	20120601	20	406	7.72	-0.00841440099049239	-0.0086057440854816
4	C	26	50	20120601	20	408	7.76	-0.00761250654528778	-0.0076263658381991
4	C	26	50	20120601	20	410	7.8	-0.0073581107386203	-0.0061998698310368
4	C	26	50	20120601	20	412	7.84	-0.00646941893602505	-0.0048187488660233
4	C	26	50	20120601	20	414	7.88	-0.00608635797945286	-0.0043792607883124
4	C	26	50	20120601	20	416	7.92	-0.00586525983111145	-0.0027853855349754
4	C	26	50	20120601	20	418	7.96	-0.00630745612779427	-0.001868098334149
4	C	26	50	20120601	20	420	8	-0.00655030488072497	-0.000632103964906101
4	C	26	50	20120601	20	422	8.04	-0.00715921574320815	0.00096756249296880
4	C	26	50	20120601	20	424	8.08	-0.00683098384644916	0.0009125425143246
4	C	26	50	20120601	20	426	8.12	-0.00636029680333878	0.00187014328696008
4	C	26	50	20120601	20	428	8.16	-0.0064244688650518	0.00195375654251505
4	C	26	50	20120601	20	430	8.2	-0.00645702052572372	0.00190069878518872
4	C	26	50	20120601	20	432	8.24	-0.0066227606983796	0.00209431027873184
4	C	26	50	20120601	20	434	8.28	-0.007151072701516	0.00300481915395382
4	C	26	50	20120601	20	436	8.32	-0.00737144677251348	0.00219075822947212
4	C	26	50	20120601	20	438	8.36	-0.00775512998305311	0.00274908267282921
4	C	26	50	20120601	20	440	8.4	-0.00849327168086593	0.00269839018768595
4	C	26	50	20120601	20	442	8.44	-0.00900332194427141	0.00367170852985361
4	C	26	50	20120601	20	444	8.48	-0.00991332594525163	0.0042758039951569
4	C	26	50	20120601	20	446	8.52	-0.0100967070178846	0.00461971244925479
4	C	26	50	20120601	20	448	8.56	-0.0107251905960710	0.00602500939511712
4	C	26	50	20120601	20	450	8.6	-0.0114058607760293	0.00715283551872151
4	C	26	50	20120601	20	452	8.64	-0.0111954320204879	0.0079602462453475
4	C	26	50	20120601	20	454	8.68	-0.0106110777037231	0.0093530074607716
4	C	26	50	20120601	20	456	8.72	-0.0113258332589617	0.00911208415960607
4	C	26	50	20120601	20	458	8.76	-0.0122665348866336	0.0110870524913432
4	C	26	50	20120601	20	460	8.8	-0.0126972689823934	0.0104610720711622
4	C	26	50	20120601	20	462	8.84	-0.0136763460021870	0.0105391536303679
4	C	26	50	20120601	20	464	8.88	-0.0144877354772494	0.0105860249104656
4	C	26	50	20120601	20	466	8.92	-0.0148385064026587	0.0111474910292515
4	C	26	50	20120601	20	468	8.96	-0.0151374018532798	0.0114174431851051
4	C	26	50	20120601	20	470	9	-0.0145416163068690	0.0120994490897731
4	C	26	50	20120601	20	472	9.04	-0.0143981436338595	0.0126120060467179
4	C	26	50	20120601	20	474	9.08	-0.0136588705651968	0.0140730371490734
4	C	26	50	20120601	20	476	9.12	-0.0131298868106182	0.0137092901071225
4	C	26	50	20120601	20	478	9.16	-0.0110779944534762	0.0163556697626251
4	C	26	50	20120601	20	480	9.2	-0.0107483773345329	0.0157306375726377
4	C	26	50	20120601	20	482	9.24	-0.00952222171975412	0.0160226402170664
4	C	26	50	20120601	20	484	9.28	-0.00874906154855253	0.0167643007610652
4	C	26	50	20120601	20	486	9.32	-0.00768358986868012	0.0168511302918143
4	C	26	50	20120601	20	488	9.36	-0.00606781763965014	0.0163538595692653
4	C	26	50	20120601	20	490	9.4	-0.00530622828097317	0.0154959481248550
4	C	26	50	20120601	20	492	9.44	-0.003373493315956	0.0150914971881520
4	C	26	50	20120601	20	494	9.48	-0.0015760985888579	0.0140836578929268
4	C	26	50	20120601	20	496	9.52	-0.0005244045310635	0.0126289129698561
4	C	26	50	20120601	20	498	9.56	5.45603592363997e-05	0.0125995114698943
4	C	26	50	20120601	20	500	9.6	0.000437211193875499	0.0123533322440242
4	C	26	50	20120601	20	502	9.64	0.000372044232921300	0.0117577786286377
4	C	26	50	20120601	20	504	9.68	0.000337544493067299	0.0117142137798488
4	C	26	50	20120601	20	506	9.72	0.000368600622897	0.0109562518789593
4	C	26	50	20120601	20	508	9.76	-0.0001014627520324	0.0102252661017721
4	C	26	50	20120601	20	510	9.8	0.000236159522780700	0.0107907181814835
4	C	26	50	20120601	20	512	9.84	-0.000307145972544	0.0103703078447291
4	C	26	50	20120601	20	514	9.88	-0.0004611962558933	0.00882877263533552
4	C	26	50	20120601	20	516	9.92	-0.0007370668955054	0.00697025559807167
4	C	26	50	20120601	20	518	9.96	-0.000623823744498401	0.00560097867164298
4	C	26	50	20120601	20	520	10	-0.0002173858377401	0.00386106465478755
4	C	26	50	20120601	20	522	10.04	0.000299254660866000	0.0030988318289397
4	C	26	50	20120601	20	524	10.08	0.00133602169450950	0.00184330009933268
4	C	26	50	20120601	20	526	10.12	0.0025531787391016	0.000458162767801999
4	C	26	50	20120601	20	528	10.16	0.0030304475321312	0.000401565941035799
4	C	26	50	20120601	20	530	10.2	0.0037742107288545	-0.0005988204487157
4	C	26	50	20120601	20	532	10.24	0.0047155678445125	-0.0014143408415937
4	C	26	50	20120601	20	534	10.28	0.0041364403196529	-0.0015834878547214
4	C	26	50	20120601	20	536	10.32	0.0040575696292794	-0.0017812939056905
4	C	26	50	20120601	20	538	10.36	0.0040068771441361	-0.00103988537454860
4	C	26	50	20120601	20	540	10.4	0.003807303326214	-0.0019283226187026
4	C	26	50	20120601	20	542	10.44	0.0030224713676394	-0.0022299178030143
4	C	26	50	20120601	20	544	10.48	0.0018634879979356	-0.0026622782443708
4	C	26	50	20120601	20	546	10.52	0.0006461838751331	-0.0046814414570389
4	C	26	50	20120601	20	548	10.56	0.000331399735138699	-0.005879260545379
4	C	26	50	20120601	20	550	10.6	0.000112663323446499	-0.0065082603115157
4	C	26	50	20120601	20	552	10.64	0.000322596255712999	-0.0085104402335132
4	C	26	50	20120601	20	554	10.68	-5.2177409383701e-05	-0.0094923357809367
4	C	26	50	20120601	20	556	10.72	0.0003975142191797	-0.0111990369922798
4	C	26	50	20120601	20	558	10.76	0.0009361457386807	-0.0128422541568079
4	C	26	50	20120601	20	560	10.8	0.0002753190963228	-0.0129778418821005
4	C	26	50	20120601	20	562	10.84	0.000459697189517199	-0.0116369199375974
4	C	26	50	20120601	20	564	10.88	-0.000158512127138501	-0.0113064747966133
4	C	26	50	20120601	20	566	10.92	-0.000404861058636101	-0.0112622028410432
4	C	26	50	20120601	20	568	10.96	-0.0012505254135962	-0.0107024217577168
4	C	26	50	20120601	20	570	11	-0.0012192430095965	-0.0097855588209591
4	C	26	50	20120601	20	572	11.04	-0.0020951927479948	-0.0093766955379414
4	C	26	50	20120601	20	574	11.08	-0.0020988555611213	-0.0093855909412488
4	C	26	50	20120601	20	576	11.12	-0.0034312073714364	-0.0079796010307409
4	C	26	50	20120601	20	578	11.16	-0.00460624206507317	-0.0077561199325469
4	C	26	50	20120601	20	580	11.2	-0.00614527411646132	-0.0072690082131231
4	C	26	50	20120601	20	582	11.24	-0.00821583126419958	-0.0064394376085028
4	C	26	50	20120601	20	584	11.28	-0.00972919533943065	-0.0066754839941985
4	C	26	50	20120601	20	586	11.32	-0.0114879537520047	-0.0066926384047101
4	C	26	50	20120601	20	588	11.36	-0.0119421284375608	-0.0060660710859007
4	C	26	50	20120601	20	590	11.4	-0.0124766304534597	-0.0051372863288122
4	C	26	50	20120601	20	592	11.44	-0.0132852777684247	-0.0048114515240414
4	C	26	50	20120601	20	594	11.48	-0.0129380034860483	-0.0042755211524445
4	C	26	50	20120601	20	596	11.52	-0.0132143266740004	-0.0034778905611304
4	C	26	50	20120601	20	598	11.56	-0.0126038318923274	-0.0025691381391529
4	C	26	50	20120601	20	600	11.6	-0.0127988519425786	-0.0011573570241071
4	C	26	50	20120601	20	602	11.64	-0.0128030804411301	0.000276443396104799
4	C	26	50	20120601	20	604	11.68	-0.0135644081702981	0.00195579371715165
4	C	26	50	20120601	20	606	11.72	-0.0141545453477407	0.00313116075097555
4	C	26	50	20120601	20	608	11.76	-0.0142155969472284	0.00493470730706996
4	C	26	50	20120601	20	610	11.8	-0.0145192144569343	0.00732354028808809
4	C	26	50	20120601	20	612	11.84	-0.0148413369511038	0.00832070934198518
4	C	26	50	20120601	20	614	11.88	-0.0146800246811117	0.00827638081787259
4	C	26	50	20120601	20	616	11.92	-0.0147827955806894	0.0087869826245674
4	C	26	50	20120601	20	618	11.96	-0.0147326899941745	0.00881823674429584
4	C	26	50	20120601	20	620	12	-0.014353397916746	0.00883014442249102
4	C	26	50	20120601	20	622	12.04	-0.0142294774533431	0.00843410098541625
4	C	26	50	20120601	20	624	12.08	-0.0145159193393339	0.0081341392177691
4	C	26	50	20120601	20	626	12.12	-0.0143639833052604	0.00884978077780457
4	C	26	50	20120601	20	628	12.16	-0.0142197971615086	0.00904858384933517
4	C	26	50	20120601	20	630	12.2	-0.0144769860399618	0.00907683983631139
4	C	26	50	20120601	20	632	12.24	-0.0142427003501513	0.00882262787740701
4	C	26	50	20120601	20	634	12.28	-0.0141781485720967	0.00850961291857916
4	C	26	50	20120601	20	636	12.32	-0.0138511046147301	0.0086266178776621
4	C	26	50	20120601	20	638	12.36	-0.0138002212107560	0.00878580175624282
4	C	26	50	20120601	20	640	12.4	-0.0134692485681131	0.00941303799806722
4	C	26	50	20120601	20	642	12.44	-0.0133103150053329	0.00935360284468136
4	C	26	50	20120601	20	644	12.48	-0.0131388833301953	0.00938745982447136
4	C	26	50	20120601	20	646	12.52	-0.0125809004194135	0.0110645523535658
4	C	26	50	20120601	20	648	12.56	-0.0128892626156211	0.0115848061678238
4	C	26	50	20120601	20	650	12.6	-0.0128826554098577	0.0126886535933714
4	C	26	50	20120601	20	652	12.64	-0.0131457776213118	0.0130400510153888
4	C	26	50	20120601	20	654	12.68	-0.0139364241189481	0.0139681166448809
4	C	26	50	20120601	20	656	12.72	-0.0144827631023641	0.0141493056864921
4	C	26	50	20120601	20	658	12.76	-0.0148101323288500	0.0140141139409971
4	C	26	50	20120601	20	660	12.8	-0.0153129206056127	0.0141937968451644
4	C	26	50	20120601	20	662	12.84	-0.0156643738890659	0.0143916948200151
4	C	26	50	20120601	20	664	12.88	-0.0157367604102559	0.0145884614240159
4	C	26	50	20120601	20	666	12.92	-0.0153164773527221	0.0144621509396925
4	C	26	50	20120601	20	668	12.96	-0.0153456525785138	0.0151599663377743
4	C	26	50	20120601	20	670	13	-0.0149759771533095	0.0152341984076632
4	C	26	50	20120601	20	672	13.04	-0.0145283290633437	0.0149600177532581
4	C	26	50	20120601	20	674	13.08	-0.0145500584547296	0.0154955167897185
4	C	26	50	20120601	20	676	13.12	-0.0136458527293551	0.0178708157469448
4	C	26	50	20120601	20	678	13.16	-0.0128376650337980	0.0179505137522523
4	C	26	50	20120601	20	680	13.2	-0.0122481996077974	0.0191259868520934
4	C	26	50	20120601	20	682	13.24	-0.0115052566549403	0.0200592263819034
4	C	26	50	20120601	20	684	13.28	-0.0098677246289329	0.0217081993956304
4	C	26	50	20120601	20	686	13.32	-0.00916066027415323	0.0227884181409778
4	C	26	50	20120601	20	688	13.36	-0.00839445350819511	0.0234982260700685
4	C	26	50	20120601	20	690	13.4	-0.00742938003109609	0.0241942878433329
4	C	26	50	20120601	20	692	13.44	-0.00671914076686888	0.0249684071341725
4	C	26	50	20120601	20	694	13.48	-0.00572086155532534	0.0253447435052556
4	C	26	50	20120601	20	696	13.52	-0.0042722472480475	0.0248265403006631
4	C	26	50	20120601	20	698	13.56	-0.0034056596034322	0.0251599128637213
4	C	26	50	20120601	20	700	13.6	-0.0029780297064418	0.025004660498844
4	C	26	50	20120601	20	702	13.64	-0.0013281310899382	0.0245336503079346
4	C	26	50	20120601	20	704	13.68	-0.0007732106586257	0.0240504305042344
4	C	26	50	20120601	20	706	13.72	0.000246476210718199	0.0238675337997466
4	C	26	50	20120601	20	708	13.76	0.0010000469784966	0.0227847341146479
4	C	26	50	20120601	20	710	13.8	0.00160878813535220	0.022331415028297
4	C	26	50	20120601	20	712	13.84	0.0020689378732094	0.0224023024831109
4	C	26	50	20120601	20	714	13.88	0.0027035167118496	0.0217132764223193
4	C	26	50	20120601	20	716	13.92	0.0023728240834921	0.0222278168137853
4	C	26	50	20120601	20	718	13.96	0.0021038477349966	0.0222672663011077
4	C	26	50	20120601	20	720	14	0.0017698670601065	0.0224806145591273
4	C	26	50	20120601	20	722	14.04	0.0013967975223525	0.0218566635354083
4	C	26	50	20120601	20	724	14.08	0.0010679504426939	0.0211262646568495
4	C	26	50	20120601	20	726	14.12	0.0008294786807387	0.0211004199039971
4	C	26	50	20120601	20	728	14.16	0.000654363686377899	0.0196424010765295
4	C	26	50	20120601	20	730	14.2	2.26274169999943e-07	0.0189080636131995
4	C	26	50	20120601	20	732	14.24	-0.000419031478531100	0.0185561507103386
4	C	26	50	20120601	20	734	14.28	-0.000779366023156	0.0172127821763726
4	C	26	50	20120601	20	736	14.32	-0.0011041260256193	0.0174714984054731
4	C	26	50	20120601	20	738	14.36	-0.0009052310302072	0.0160419547680839
4	C	26	50	20120601	20	740	14.4	-0.0012116203984953	0.0148068513533853
4	C	26	50	20120601	20	742	14.44	-0.001371292180755	0.0145624823208751
4	C	26	50	20120601	20	744	14.48	-0.0014881698606174	0.0149704051518738
4	C	26	50	20120601	20	746	14.52	-0.001625596063541	0.0145814610668821
4	C	26	50	20120601	20	748	14.56	-0.001669832663772	0.0130656786864594
4	C	26	50	20120601	20	750	14.6	-0.0011560347344262	0.0126747759156838
4	C	26	50	20120601	20	752	14.64	-0.0014538186131873	0.0133603371532476
4	C	26	50	20120601	20	754	14.68	-0.0017568562953326	0.0131461969356331
4	C	26	50	20120601	20	756	14.72	-0.0021261569539429	0.0131715608558743
4	C	26	50	20120601	20	758	14.76	-0.0026236490009145	0.0128907404687938
4	C	26	50	20120601	20	760	14.8	-0.0027304079827381	0.0133156126493376
4	C	26	50	20120601	20	762	14.84	-0.0029812187580249	0.0133024463210719
4	C	26	50	20120601	20	764	14.88	-0.0032445311812032	0.0127442138015963
4	C	26	50	20120601	20	766	14.92	-0.0038443486504803	0.0130976611261724
4	C	26	50	20120601	20	768	14.96	-0.0041488995411373	0.0122065368762499
4	C	26	50	20120601	20	770	15	-0.00496784940190416	0.0124983527737778
4	C	26	50	20120601	20	772	15.04	-0.00545308728835781	0.0125718565236821
4	C	26	50	20120601	20	774	15.08	-0.00554240194588948	0.0116167744654013
4	C	26	50	20120601	20	776	15.12	-0.00617908089166985	0.0112929619860247
4	C	26	50	20120601	20	778	15.16	-0.00646082051756582	0.0104058823868906
4	C	26	50	20120601	20	780	15.2	-0.00720903848701055	0.0111046735923304
4	C	26	50	20120601	20	782	15.24	-0.00740750214728618	0.0114309680165089
4	C	26	50	20120601	20	784	15.28	-0.00731184474192726	0.0109246512769081
4	C	26	50	20120601	20	786	15.32	-0.00784059090862731	0.0110276484506557
4	C	26	50	20120601	20	788	15.36	-0.0085056389784689	0.0108597671586664
4	C	26	50	20120601	20	790	15.4	-0.00852706431393884	0.0112957126314035
4	C	26	50	20120601	20	792	15.44	-0.00876210660800525	0.0112759702100728
4	C	26	50	20120601	20	794	15.48	-0.00906629687420389	0.0109970236559625
4	C	26	50	20120601	20	796	15.52	-0.00915602872473646	0.0114919984027931
4	C	26	50	20120601	20	798	15.56	-0.00933990477211621	0.0111985915150076
4	C	26	50	20120601	20	800	15.6	-0.00911520037919075	0.0103109603725841
4	C	26	50	20120601	20	802	15.64	-0.0088909768188765	0.0102366293077457
4	C	26	50	20120601	20	804	15.68	-0.00819150679092676	0.0104520988861089
4	C	26	50	20120601	20	806	15.72	-0.00780507293500831	0.0104405164770331
4	C	26	50	20120601	20	808	15.76	-0.00791552301422965	0.0107812853770225
4	C	26	50	20120601	20	810	15.8	-0.00772885389506422	0.0104392507558948
4	C	26	50	20120601	20	812	15.84	-0.00804560944876454	0.0108047825353613
4	C	26	50	20120601	20	814	15.88	-0.00794471238215703	0.0103437842693668
4	C	26	50	20120601	20	816	15.92	-0.00783135609406502	0.0103553171809679
4	C	26	50	20120601	20	818	15.96	-0.0080235972146662	0.0103330786726996
4	C	26	50	20120601	20	820	16	-0.00762222219246129	0.0105488098805718
4	C	26	50	20120601	20	822	16.04	-0.00745330145350363	0.0113754389209823
4	C	26	50	20120601	20	824	16.08	-0.00764895082879013	0.0119651164790172
4	C	26	50	20120601	20	826	16.12	-0.00762065948647486	0.0116035374264575
4	C	26	50	20120601	20	828	16.16	-0.00751652387080952	0.0121513118366392
4	C	26	50	20120601	20	830	16.2	-0.00757778053126371	0.0111243311608473
4	C	26	50	20120601	20	832	16.24	-0.00775079541848443	0.0110259584654487
4	C	26	50	20120601	20	834	16.28	-0.00747719459163992	0.0109523274363237
4	C	26	50	20120601	20	836	16.32	-0.0077659699300087	0.0111388268498617
4	C	26	50	20120601	20	838	16.36	-0.00742553337020643	0.0122111613545989
4	C	26	50	20120601	20	840	16.4	-0.00736375345073417	0.0115732166876802
4	C	26	50	20120601	20	842	16.44	-0.00762571529996035	0.0115851880054857
4	C	26	50	20120601	20	844	16.48	-0.00768931248386026	0.0116912681647993
4	C	26	50	20120601	20	846	16.52	-0.00774232427924582	0.0114894103919740
4	C	26	50	20120601	20	848	16.56	-0.00797976366530045	0.0122820700226163
4	C	26	50	20120601	20	850	16.6	-0.00777837965401852	0.0116677922196639
4	C	26	50	20120601	20	852	16.64	-0.00793744332444644	0.0115908943572098
4	C	26	50	20120601	20	854	16.68	-0.0076016736694	0.0113734236666559
4	C	26	50	20120601	20	856	16.72	-0.00770586585360784	0.0115353723327511
4	C	26	50	20120601	20	858	16.76	-0.0077032212742462	0.0118116530942963
4	C	26	50	20120601	20	860	16.8	-0.00768189493372562	0.0116402504105367
4	C	26	50	20120601	20	862	16.84	-0.00777954638020748	0.0118150330647104
4	C	26	50	20120601	20	864	16.88	-0.0079402222540965	0.0120094803584688
4	C	26	50	20120601	20	866	16.92	-0.00774786799641032	0.0119040012399193
4	C	26	50	20120601	20	868	16.96	-0.00803303709019505	0.0117535784143574
4	C	26	50	20120601	20	870	17	-0.00794883481469135	0.0114849202639134
4	C	26	50	20120601	20	872	17.04	-0.00759750881045882	0.0121957393557012
4	C	26	50	20120601	20	874	17.08	-0.00777581992747063	0.0116436233098829
4	C	26	50	20120601	20	876	17.12	-0.0079998737821574	0.0117848325340859
4	C	26	50	20120601	20	878	17.16	-0.0076819444312003	0.0120139351311903
4	C	26	50	20120601	20	880	17.2	-0.0076671658994735	0.0121703188669175
4	C	26	50	20120601	20	882	17.24	-0.0076418373345714	0.0113987380894224
4	C	26	50	20120601	20	884	17.28	-0.00747372976841211	0.0120976565740828
4	C	26	50	20120601	20	886	17.32	-0.00750303934449229	0.0121714855931065
4	C	26	50	20120601	20	888	17.36	-0.00737147505678472	0.0119451831388556
4	C	26	50	20120601	20	890	17.4	-0.00742788096471997	0.0119144169228061
4	C	26	50	20120601	20	892	17.44	-0.00741468635218303	0.0119964554515594
4	C	26	50	20120601	20	894	17.48	-0.00747404796646364	0.0120113259071677
4	C	26	50	20120601	20	896	17.52	-0.00763002865132558	0.0116597312023584
4	C	26	50	20120601	20	898	17.56	-0.00739012146260461	0.0110696223091869
4	C	26	50	20120601	20	900	17.6	-0.00755897856195196	0.0113650656645023
4	C	26	50	20120601	20	902	17.64	-0.00726503427301271	0.0117226919901552
4	C	26	50	20120601	20	904	17.68	-0.00737637530677835	0.0117122692362005
4	C	26	50	20120601	20	906	17.72	-0.00745426311872604	0.0116823515482885
4	C	26	50	20120601	20	908	17.76	-0.00750987706706637	0.0118083367634925
4	C	26	50	20120601	20	910	17.8	-0.00715401850836642	0.0111666232174301
4	C	26	50	20120601	20	912	17.84	-0.00712061478402317	0.0112573591595920
4	C	26	50	20120601	20	914	17.88	-0.007325159562617	0.0118986130862466
4	C	26	50	20120601	20	916	17.92	-0.00701184761894106	0.0114061909948961
4	C	26	50	20120601	20	918	17.96	-0.00711474579773932	0.0113332034329420
4	C	26	50	20120601	20	920	18	-0.0071737892139684	0.0116201615068832
4	C	26	50	20120601	20	922	18.04	-0.00730215030795719	0.0111639008563225
4	C	26	50	20120601	20	924	18.08	-0.00708306741394217	0.0113353671796925
4	C	26	50	20120601	20	926	18.12	-0.00739698746944993	0.0115055041423138
4	C	26	50	20120601	20	928	18.16	-0.00727800261137967	0.0116557996886550
4	C	26	50	20120601	20	930	18.2	-0.00714062590593075	0.0118229031631850
4	C	26	50	20120601	20	932	18.24	-0.00734837387824336	0.0120380474724288
4	C	26	50	20120601	20	934	18.28	-0.00723192046244975	0.0117194039436227
4	C	26	50	20120601	20	936	18.32	-0.00710877781650611	0.0119861741189609
4	C	26	50	20120601	20	938	18.36	-0.00757978871452228	0.0112281202941899
4	C	26	50	20120601	20	940	18.4	-0.00723904102773629	0.0115134732357377
4	C	26	50	20120601	20	942	18.44	-0.00743234280850926	0.0115992099329566
4	C	26	50	20120601	20	944	18.48	-0.00758077159294813	0.0116219434159717
4	C	26	50	20120601	20	946	18.52	-0.00726883143642768	0.0117260083209590
4	C	26	50	20120601	20	948	18.56	-0.00711756715379626	0.0113351338344547
4	C	26	50	20120601	20	950	18.6	-0.00742093717612872	0.0114725600373783
4	C	26	50	20120601	20	952	18.64	-0.00748643647727003	0.0115456253810783
4	C	26	50	20120601	20	954	18.68	-0.00757752597282248	0.0116189947806942
4	C	26	50	20120601	20	956	18.72	-0.00729401857997355	0.011423295907933
4	C	26	50	20120601	20	958	18.76	-0.00749918561253482	0.0112411522721672
4	C	26	50	20120601	20	960	18.8	-0.0071100859640513	0.0114734580629904
4	C	26	50	20120601	20	962	18.84	-0.00708405736343583	0.0120949554261787
4	C	26	50	20120601	20	964	18.88	-0.00710286640381539	0.0116239374570947
4	C	26	50	20120601	20	966	18.92	-0.00698669583073425	0.0114309185190342
4	C	26	50	20120601	20	968	18.96	-0.00733709552508343	0.0117394292076659
4	C	26	50	20120601	20	970	19	-0.00724390592239086	0.0114499891889228
4	C	26	50	20120601	20	972	19.04	-0.00714889198420282	0.0117338713483658
4	C	26	50	20120601	20	974	19.08	-0.00745973612521243	0.0111442432878056
4	C	26	50	20120601	20	976	19.12	-0.00712188050516149	0.0114126044534015
4	C	26	50	20120601	20	978	19.16	-0.00723503173228697	0.0120132775218838
4	C	26	50	20120601	20	980	19.2	-0.00733036386852654	0.0117724935207542
4	C	26	50	20120601	20	982	19.24	-0.00693806809739205	0.0115232454514537
4	C	26	50	20120601	20	984	19.28	-0.00692161372259384	0.0114396725009853
4	C	26	50	20120601	20	986	19.32	-0.00687346682186285	0.0114121448339937
4	C	26	50	20120601	20	988	19.36	-0.00724696062368558	0.0113814139732833
4	C	26	50	20120601	20	990	19.4	-0.00713423366062882	0.0109736962032512
4	C	26	50	20120601	20	992	19.44	-0.00691114147116447	0.0111231361503871
4	C	26	50	20120601	20	994	19.48	-0.00711958947919045	0.0113997916785264
4	C	26	50	20120601	20	996	19.52	-0.00690066214866728	0.0116426050761180
4	C	26	50	20120601	20	998	19.56	-0.00713638326524363	0.0110418754390932
4	C	26	50	20120601	20	1000	19.6	-0.00696146626078152	0.0111818613685647
4	C	26	50	20120601	20	1002	19.64	-0.00723425391482766	0.0111703779544382
4	C	26	50	20120601	20	1004	19.68	-0.00705319215243703	0.0113097204167388
4	C	26	50	20120601	20	1006	19.72	-0.00687216574538547	0.0114490275237004
4	C	26	50	20120601	20	1008	19.76	-0.00715698835684741	0.0113142529712062
4	C	26	50	20120601	20	1010	19.8	-0.00694392294154028	0.0111566812960866
4	C	26	50	20120601	20	1012	19.84	-0.00725218614279855	0.0109640159114167
4	C	26	50	20120601	20	1014	19.88	-0.00714110673854196	0.0120641821390614
4	C	26	50	20120601	20	1016	19.92	-0.00707288507629308	0.012147224759444
4	C	26	50	20120601	20	1018	19.96	-0.00714541301883938	0.0117008494616844
4	C	26	50	20120601	20	1020	20	-0.00728575250170148	0.0120439306008483
4	C	26	50	20120601	20	1022	20.04	-0.00699457300027667	0.0122531422841979
4	C	26	50	20120601	20	1024	20.08	-0.0071025764900351	0.011778701918293
4	C	26	50	20120601	20	1026	20.12	-0.00734980223394135	0.0115819211721566
4	C	26	50	20120601	20	1028	20.16	-0.00720633026803861	0.0119751291110388
4	C	26	50	20120601	20	1030	20.2	-0.00710278155100165	0.0119037254682746
4	C	26	50	20120601	20	1032	20.24	-0.00749116702163617	0.0116444294116135
4	C	26	50	20120601	20	1034	20.28	-0.00742121294777339	0.0116538975714136
4	C	26	50	20120601	20	1036	20.32	-0.00738662835510555	0.0115597180192273
4	C	26	50	20120601	20	1038	20.36	-0.00727672274810573	0.0116320479718749
4	C	26	50	20120601	20	1040	20.4	-0.00719045572080097	0.0115247940153045
4	C	26	50	20120601	20	1042	20.44	-0.00687514973600207	0.0118697136320995
4	C	26	50	20120601	20	1044	20.48	-0.00730771523832513	0.0118700106169476
4	C	26	50	20120601	20	1046	20.52	-0.00701355881735153	0.0117459699453919
4	C	26	50	20120601	20	1048	20.56	-0.00721178206132155	0.0114364763783343
4	C	26	50	20120601	20	1050	20.6	-0.00727844808865182	0.0116497680678114
4	C	26	50	20120601	20	1052	20.64	-0.00721642068180614	0.0114064384822695
4	C	26	50	20120601	20	1054	20.68	-0.00709756310295649	0.0121821416922990
4	C	26	50	20120601	20	1056	20.72	-0.00740064321150867	0.0122309603444721
4	C	26	50	20120601	20	1058	20.76	-0.00729922995695089	0.0122779546611498
4	C	26	50	20120601	20	1060	20.8	-0.00719860159092023	0.012217320254663
4	C	26	50	20120601	20	1062	20.84	-0.00713829245355284	0.0120554705835172
4	C	26	50	20120601	20	1064	20.88	-0.00702335224627096	0.0118614334116918
4	C	26	50	20120601	20	1066	20.92	-0.00736868198499904	0.0115808605119848
4	C	26	50	20120601	20	1068	20.96	-0.00723966328170374	0.0118454033009623
4	C	26	50	20120601	20	1070	21	-0.00716044610900741	0.0119225981482645
4	C	26	50	20120601	20	1072	21.04	-0.00704947277076799	0.0120594233104241
4	C	26	50	20120601	20	1074	21.08	-0.00744700113208326	0.0123342262187966
4	C	26	50	20120601	20	1076	21.12	-0.00739437117435954	0.0116816161572361
4	C	26	50	20120601	20	1078	21.16	-0.00726540196853893	0.0117808161675687
4	C	26	50	20120601	20	1080	21.2	-0.00713645397592175	0.0118799949646980
4	C	26	50	20120601	20	1082	21.24	-0.00711584888431797	0.0121370282796593
4	C	26	50	20120601	20	1084	21.28	-0.00710544027249891	0.0115556592263033
4	C	26	50	20120601	20	1086	21.32	-0.00740517576597607	0.0120668337894909
4	C	26	50	20120601	20	1088	21.36	-0.00719957739827827	0.0119018374931688
4	C	26	50	20120601	20	1090	21.4	-0.00742952852352014	0.0118829435999755
4	C	26	50	20120601	20	1092	21.44	-0.0073369541037272	0.0112821008258657
4	C	26	50	20120601	20	1094	21.48	-0.00716334524681027	0.0115964380743744
4	C	26	50	20120601	20	1096	21.52	-0.00697551647252369	0.0114142802964729
4	C	26	50	20120601	20	1098	21.56	-0.00730825971054665	0.0121583192648408
4	C	26	50	20120601	20	1100	21.6	-0.00708329368811215	0.0117747491913862
4	C	26	50	20120601	20	1102	21.64	-0.00733687632198127	0.0118267073976677
4	C	26	50	20120601	20	1104	21.68	-0.00729987342412177	0.0117501913728756
4	C	26	50	20120601	20	1106	21.72	-0.00735405194569629	0.0116338298809635
4	C	26	50	20120601	20	1108	21.76	-0.00751974120666392	0.0117415081016026
4	C	26	50	20120601	20	1110	21.8	-0.00725268111754538	0.0118294014745041
4	C	26	50	20120601	20	1112	21.84	-0.00759481473362249	0.0117613565889505
4	C	26	50	20120601	20	1114	21.88	-0.00755704816043932	0.0116702175959234
4	C	26	50	20120601	20	1116	21.92	-0.00715755404227236	0.0117570573797209
4	C	26	50	20120601	20	1118	21.96	-0.00717943192608227	0.0119081660988604
4	C	26	50	20120601	20	1120	22	-0.007196317636017	0.0120370292386639
4	C	26	50	20120601	20	1122	22.04	-0.00729987342412177	0.0123075470799424
4	C	26	50	20120601	20	1124	22.08	-0.00733511562609611	0.012211946243126
4	C	26	50	20120601	20	1126	22.12	-0.00744176854190248	0.0122740797159888
4	C	26	50	20120601	20	1128	22.16	-0.00716585547588349	0.0123159121531638
4	C	26	50	20120601	20	1130	22.2	-0.0072429159728972	0.0120916744507140
4	C	26	50	20120601	20	1132	22.24	-0.00726122296746212	0.0117612788072046
4	C	26	50	20120601	20	1134	22.28	-0.00721894505301497	0.0124594406876091
4	C	26	50	20120601	20	1136	22.32	-0.00711510642219773	0.0125146727982876
4	C	26	50	20120601	20	1138	22.36	-0.00725403876256526	0.0121926139437283
4	C	26	50	20120601	20	1140	22.4	-0.00714418265304012	0.0113026634910626
4	C	26	50	20120601	20	1142	22.44	-0.00699149708577851	0.0118038819907710
4	C	26	50	20120601	20	1144	22.48	-0.00718252198271605	0.0116569098463014
4	C	26	50	20120601	20	1146	22.52	-0.00693733270633962	0.0113875092337372
4	C	26	50	20120601	20	1148	22.56	-0.00712663226273107	0.0117914156982187
4	C	26	50	20120601	20	1150	22.6	-0.00726569188231922	0.0116397978621967
4	C	26	50	20120601	20	1152	22.64	-0.00693682358945716	0.0110397116923427
4	C	26	50	20120601	20	1154	22.68	-0.00699737314313017	0.0121760535029130
4	C	26	50	20120601	20	1156	22.72	-0.0071004905250306	0.0113745974639127
4	C	26	50	20120601	20	1158	22.76	-0.00725227806668011	0.0119565180605580
4	C	26	50	20120601	20	1160	22.8	-0.0070178933819202	0.0120058246164101
4	C	26	50	20120601	20	1162	22.84	-0.00720089261689128	0.0118885580278181
4	C	26	50	20120601	20	1164	22.88	-0.00735555808314021	0.0117010403805153
4	C	26	50	20120601	20	1166	22.92	-0.00706870607521627	0.0115622423904362
4	C	26	50	20120601	20	1168	22.96	-0.0070566852599361	0.0115616908471468
4	C	26	50	20120601	20	1170	23	-0.00676319351933681	0.0119354533495464
4	C	26	50	20120601	20	1172	23.04	-0.00702695849085501	0.0115353723327511
4	C	26	50	20120601	20	1174	23.08	-0.00700754133864363	0.0118211141830286
4	C	26	50	20120601	20	1176	23.12	-0.0071616340483998	0.0118691125913355
4	C	26	50	20120601	20	1178	23.16	-0.00718381598812562	0.0121215992096938
4	C	26	50	20120601	20	1180	23.2	-0.00722504738453661	0.0116001998824503
4	C	26	50	20120601	20	1182	23.24	-0.00741641876379694	0.0118258093720556
4	C	26	50	20120601	20	1184	23.28	-0.00729813394144005	0.0120082287794661
4	C	26	50	20120601	20	1186	23.32	-0.00705094355287286	0.0118076650120504
4	C	26	50	20120601	20	1188	23.36	-0.00717342858951	0.0123187759356277
4	C	26	50	20120601	20	1190	23.4	-0.00726575552192952	0.0114832090655029
4	C	26	50	20120601	20	1192	23.44	-0.0068065745203626	0.0120580020257939
4	C	26	50	20120601	20	1194	23.48	-0.0074021493489526	0.0120229366005148
4	C	26	50	20120601	20	1196	23.52	-0.00698818075497474	0.0120593243154747
4	C	26	50	20120601	20	1198	23.56	-0.00685288294346251	0.0119851770983995
4	C	26	50	20120601	20	1200	23.6	-0.00699902777299815	0.0120252276264859
4	C	26	50	20120601	20	1202	23.64	-0.00713258610182866	0.0116626515533647
4	C	26	50	20120601	20	1204	23.68	-0.00683039694782078	0.0113523023871019
4	C	26	50	20120601	20	1206	23.72	-0.00696668470882667	0.0118257103771063
4	C	26	50	20120601	20	1208	23.76	-0.00706217947962592	0.0109999298648332
4	C	26	50	20120601	20	1210	23.8	-0.00664637240801698	0.0117946896026156
4	C	26	50	20120601	20	1212	23.84	-0.00680421278371344	0.0116175027853859
4	C	26	50	20120601	20	1214	23.88	-0.00697697311249294	0.0114702690114072
4	C	26	50	20120601	20	1216	23.92	-0.00709947229126569	0.0115459577212654
4	C	26	50	20120601	20	1218	23.96	-0.00687744783304093	0.0114239888725786
4	C	26	50	20120601	20	1220	24	-0.00691409717750983	0.0108912899789717
4	C	26	50	20120601	20	1222	24.04	-0.00699706908721426	0.0116763482117162
4	C	26	50	20120601	20	1224	24.08	-0.00717709847370435	0.0111916547974841
4	C	26	50	20120601	20	1226	24.12	-0.00693120209054673	0.0111739841990223
4	C	26	50	20120601	20	1228	24.16	-0.0071759953871257	0.0110485081007007
4	C	26	50	20120601	20	1230	24.2	-0.00692409566739581	0.0113807351507734
4	C	26	50	20120601	20	1232	24.24	-0.00707651960514838	0.0112194723782560
4	C	26	50	20120601	20	1234	24.28	-0.0067317838361165	0.0112975723222380
4	C	26	50	20120601	20	1236	24.32	-0.00679929839158419	0.0111723861376968
4	C	26	50	20120601	20	1238	24.36	-0.00692834537915074	0.0112162126159947
4	C	26	50	20120601	20	1240	24.4	-0.00701706606698621	0.0113394401147521
4	C	26	50	20120601	20	1242	24.44	-0.00680974235874232	0.0109592429406437
4	C	26	50	20120601	20	1244	24.48	-0.00692402495671769	0.0116656143307778
4	C	26	50	20120601	20	1246	24.52	-0.00721650553461988	0.0111582298599374
4	C	26	50	20120601	20	1248	24.56	-0.00720273816559018	0.0110338002796520
4	C	26	50	20120601	20	1250	24.6	-0.00708553521660851	0.0115256425434420
4	C	26	50	20120601	20	1252	24.64	-0.00690769786114009	0.0115857041934359
4	C	26	50	20120601	20	1254	24.68	-0.00716501401881387	0.0116246799192149
4	C	26	50	20120601	20	1256	24.72	-0.00722033805337391	0.0108382923257218
4	C	26	50	20120601	20	1258	24.76	-0.00670873215504982	0.0117792393194467
4	C	26	50	20120601	20	1260	24.8	-0.00693628618830346	0.0116154946021273
4	C	26	50	20120601	20	1262	24.84	-0.00687274557294604	0.0114704670013060
4	C	26	50	20120601	20	1264	24.88	-0.00697389012692696	0.0120588646960669
4	C	26	50	20120601	20	1266	24.92	-0.0071596046519378	0.0117113075709781
4	C	26	50	20120601	20	1268	24.96	-0.00738497372523757	0.0114938722357632
4	C	26	50	20120601	20	1270	25	-0.00715242044704094	0.0112572460225070
4	C	26	50	20120601	20	1272	25.04	-0.00745491365696474	0.0108790782448606
4	C	26	50	20120601	20	1274	25.08	-0.00737876532769876	0.0110860554707817
4	C	26	50	20120601	20	1276	25.12	-0.00734742635515657	0.0112248888161999
4	C	26	50	20120601	20	1278	25.16	-0.00731609445368219	0.0113636726641434
4	C	26	50	20120601	20	1280	25.2	-0.00732231699335663	0.0108027814231706
4	C	26	50	20120601	20	1282	25.24	-0.00751445204794064	0.0106083694847511
4	C	26	50	20120601	20	1284	25.28	-0.00710429475951339	0.0113559581291606
4	C	26	50	20120601	20	1286	25.32	-0.00739923606901411	0.0112164671744359
4	C	26	50	20120601	20	1288	25.36	-0.00724319174454186	0.0111003460988295
4	C	26	50	20120601	20	1290	25.4	-0.0070028178653453	0.0119237578033856
4	C	26	50	20120601	20	1292	25.44	-0.00716782123273519	0.0110389055906122
4	C	26	50	20120601	20	1294	25.48	-0.00724696062368558	0.0110420734289919
4	C	26	50	20120601	20	1296	25.52	-0.00698754435887168	0.0117330228202283
4	C	26	50	20120601	20	1298	25.56	-0.0070349346553468	0.0109901788623206
4	C	26	50	20120601	20	1300	25.6	-0.0066978144263483	0.0114281608025876
4	C	26	50	20120601	20	1302	25.64	-0.00687343146652379	0.0111409481702052
4	C	26	50	20120601	20	1304	25.68	-0.0072699133098029	0.0109666251354393
4	C	26	50	20120601	20	1306	25.72	-0.00734827488329399	0.0103969374861086
4	C	26	50	20120601	20	1308	25.76	-0.00705183450741716	0.0105589285786106
4	C	26	50	20120601	20	1310	25.8	-0.00713556302137746	0.0110318628070716
4	C	26	50	20120601	20	1312	25.84	-0.0071017421040333	0.0111838554096876
4	C	26	50	20120601	20	1314	25.88	-0.00713759948890727	0.0110669635876897
4	C	26	50	20120601	20	1316	25.92	-0.00713916926596151	0.0112552095549772
4	C	26	50	20120601	20	1318	25.96	-0.00711903086483331	0.0115011412934738
4	C	26	50	20120601	20	1320	26	-0.00704603623181143	0.0111662060244292
4	C	26	50	20120601	20	1322	26.04	-0.00703540841689019	0.0113470202994464
4	C	26	50	20120601	20	1324	26.08	-0.0068608025394118	0.0111754125547203
4	C	26	50	20120601	20	1326	26.12	-0.0071099657558985	0.010963103743669
4	C	26	50	20120601	20	1328	26.16	-0.00691212434959032	0.0114117700673997
4	C	26	50	20120601	20	1330	26.2	-0.00714983950728961	0.0112369308446835
4	C	26	50	20120601	20	1332	26.24	-0.00722274221642994	0.0104091916466265
4	C	26	50	20120601	20	1334	26.28	-0.00733746322060965	0.0106794902848029
4	C	26	50	20120601	20	1336	26.32	-0.00681429612641316	0.0114672567365194
4	C	26	50	20120601	20	1338	26.36	-0.0071073989582828	0.0111968803165971
4	C	26	50	20120601	20	1340	26.4	-0.00717084764975866	0.0109534022386311
4	C	26	50	20120601	20	1342	26.44	-0.00735094774692688	0.0118029203255486
4	C	26	50	20120601	20	1344	26.48	-0.00712230476923021	0.0119650104130000
4	C	26	50	20120601	20	1346	26.52	-0.00732953655359255	0.0113243645981772
4	C	26	50	20120601	20	1348	26.56	-0.00719527818904866	0.0112038241051883
4	C	26	50	20120601	20	1350	26.6	-0.00706905962860686	0.0111923406910619
4	C	26	50	20120601	20	1352	26.64	-0.00740870422881419	0.0110241694852923
4	C	26	50	20120601	20	1354	26.68	-0.00732882237574355	0.0113377642716807
4	C	26	50	20120601	20	1356	26.72	-0.0071347569196469	0.0108754083606662
4	C	26	50	20120601	20	1358	26.76	-0.00746404947657767	0.0111218138607063
4	C	26	50	20120601	20	1360	26.8	-0.00740382519202401	0.0112934781739750
4	C	26	50	20120601	20	1362	26.84	-0.00716847177097388	0.0109283282321702
4	C	26	50	20120601	20	1364	26.88	-0.00736693543124951	0.0115423302634780
4	C	26	50	20120601	20	1366	26.92	-0.00720080069300973	0.0114253253043950
4	C	26	50	20120601	20	1368	26.96	-0.00707267294425872	0.0116297215905648
4	C	26	50	20120601	20	1370	27	-0.00740605964945256	0.0116025262637604
4	C	26	50	20120601	20	1372	27.04	-0.00730468882130165	0.0108474493585381
4	C	26	50	20120601	20	1374	27.08	-0.00717926222045478	0.0110730588481435
4	C	26	50	20120601	20	1376	27.12	-0.0070613309514885	0.0109182024630637
4	C	26	50	20120601	20	1378	27.16	-0.00727812989060029	0.0105381749945828
4	C	26	50	20120601	20	1380	27.2	-0.00692951917640751	0.0115154319215216
4	C	26	50	20120601	20	1382	27.24	-0.00696903230334021	0.0113169611901782
4	C	26	50	20120601	20	1384	27.28	-0.00700856664347635	0.0111184126770888
4	C	26	50	20120601	20	1386	27.32	-0.0069727799692805	0.0108495070392714
4	C	26	50	20120601	20	1388	27.36	-0.00701488110703235	0.0111214320230445
4	C	26	50	20120601	20	1390	27.4	-0.00705528518850935	0.0112477637205713
4	C	26	50	20120601	20	1392	27.44	-0.00708884447634446	0.011469413412202
4	C	26	50	20120601	20	1394	27.48	-0.00715145171075072	0.0111918032899082
4	C	26	50	20120601	20	1396	27.52	-0.00725369935131029	0.0115775583233167
4	C	26	50	20120601	20	1398	27.56	-0.00709073245145023	0.0103052964472668
4	C	26	50	20120601	20	1400	27.6	-0.00745517528647377	0.0105075996973642
4	C	26	50	20120601	20	1402	27.64	-0.00738628187278277	0.0106899978915713
4	C	26	50	20120601	20	1404	27.68	-0.00724034210421368	0.0103127069263336
4	C	26	50	20120601	20	1406	27.72	-0.00699086068967544	0.0106914191762015
4	C	26	50	20120601	20	1408	27.76	-0.00713648933126081	0.0110005026213260
4	C	26	50	20120601	20	1410	27.8	-0.00728426050639317	0.0105183547915061
4	C	26	50	20120601	20	1412	27.84	-0.00731224072172473	0.0109312273699731
4	C	26	50	20120601	20	1414	27.88	-0.00762906698610317	0.0107869210180686
4	C	26	50	20120601	20	1416	27.92	-0.00803790905591742	0.0104402194921850
4	C	26	50	20120601	20	1418	27.96	-0.00823309174072834	0.0106339313948910
4	C	26	50	20120601	20	1420	28	-0.00841275343169222	0.0112110578075599
4	C	26	50	20120601	20	1422	28.04	-0.00835907695593235	0.0111071908924714
4	C	26	50	20120601	20	1424	28.08	-0.00906907580385395	0.0107873169978660
4	C	26	50	20120601	20	1426	28.12	-0.00905636909499603	0.0105437257828151
4	C	26	50	20120601	20	1428	28.16	-0.00889976615616664	0.0106067784944935
4	C	26	50	20120601	20	1430	28.2	-0.00914298260462357	0.0107292069625881
4	C	26	50	20120601	20	1432	28.24	-0.00906643829556013	0.0108121435169535
4	C	26	50	20120601	20	1434	28.28	-0.0094570016550807	0.0103795214460879
4	C	26	50	20120601	20	1436	28.32	-0.00925530651681505	0.0106247885042103
4	C	26	50	20120601	20	1438	28.36	-0.0094844727535298	0.0101765323024127
4	C	26	50	20120601	20	1440	28.4	-0.00933229630315064	0.0102790415724813
4	C	26	50	20120601	20	1442	28.44	-0.00935514999431859	0.00997556548413168
4	C	26	50	20120601	20	1444	28.48	-0.00949088621203516	0.00963021453220017
4	C	26	50	20120601	20	1446	28.52	-0.00957793105679923	0.0100457953296391
4	C	26	50	20120601	20	1448	28.56	-0.00967811394555774	0.00946596776906616
4	C	26	50	20120601	20	1450	28.6	-0.0102038966277378	0.00827099337130673
4	C	26	50	20120601	20	1452	28.64	-0.0103175902057645	0.00786283224532276
4	C	26	50	20120601	20	1454	28.68	-0.0107727180712616	0.00647959844524701
4	C	26	50	20120601	20	1456	28.72	-0.0116249415487240	0.00512070467479327
4	C	26	50	20120601	20	1458	28.76	-0.0123386739204502	0.00387544013564907
4	C	26	50	20120601	20	1460	28.8	-0.0125182012611257	0.0026661814738029
4	C	26	50	20120601	20	1462	28.84	-0.0118233344983215	0.00128796671766001
4	C	26	50	20120601	20	1464	28.88	-0.0118335663334453	0.0007970012662788
4	C	26	50	20120601	20	1466	28.92	-0.0110642270844465	-0.000233189674299701
4	C	26	50	20120601	20	1468	28.96	-0.0107980508788044	-0.0014380784162382
4	C	26	50	20120601	20	1470	29	-0.0105434429401026	-0.0021572979365865
4	C	26	50	20120601	20	1472	29.04	-0.0104035630766483	-0.0028986145438468
4	C	26	50	20120601	20	1474	29.08	-0.0100466014313697	-0.0040142734810673
4	C	26	50	20120601	20	1476	29.12	-0.00964706488679584	-0.0061118138235757
4	C	26	50	20120601	20	1478	29.16	-0.0097792302152674	-0.0060813445923743
4	C	26	50	20120601	20	1480	29.2	-0.00919195682028855	-0.0081615608187436
4	C	26	50	20120601	20	1482	29.24	-0.00875780739877563	-0.0079501500333044
4	C	26	50	20120601	20	1484	29.28	-0.00885965905953775	-0.0083280561814418
4	C	26	50	20120601	20	1486	29.32	-0.0086151203214	-0.0097821293530704
4	C	26	50	20120601	20	1488	29.36	-0.00856145091670794	-0.0095909983901156
4	C	26	50	20120601	20	1490	29.4	-0.00838856330870783	-0.0104067874835706
4	C	26	50	20120601	20	1492	29.44	-0.00937745214219722	-0.0107901100696518
4	C	26	50	20120601	20	1494	29.48	-0.00979047321308828	-0.010373694886211
4	C	26	50	20120601	20	1496	29.52	-0.0106125555568958	-0.0102164343380751
4	C	26	50	20120601	20	1498	29.56	-0.0112937822298909	-0.0102837509036441
4	C	26	50	20120601	20	1500	29.6	-0.0119266427990528	-0.0102145958604441
4	C	26	50	20120601	20	1502	29.64	-0.0137019757945779	-0.0106273340886226
4	C	26	50	20120601	20	1504	29.68	-0.0140982384347548	-0.0099168331948864
4	C	26	50	20120601	20	1506	29.72	-0.0142442559850699	-0.0105422691428459
4	C	26	50	20120601	20	1508	29.76	-0.0147618581488984	-0.0092100799670904
4	C	26	50	20120601	20	1510	29.8	-0.0147858290687806	-0.0092326366734103
4	C	26	50	20120601	20	1512	29.84	-0.0147080473228501	-0.0079045487169857
4	C	26	50	20120601	20	1514	29.88	-0.0159311299222685	-0.0078868003367779
4	C	26	50	20120601	20	1516	29.92	-0.0160219224329728	-0.0073346913620275
4	C	26	50	20120601	20	1518	29.96	-0.0169116041850618	-0.0063685006562142
4	C	26	50	20120601	20	1520	30	-0.0175465860745673	-0.005053140621851
4	C	26	50	20120601	20	1522	30.04	-0.0182394870805198	-0.004616212270688
4	C	26	50	20120601	20	1524	30.08	-0.0192634979078307	-0.0037210362989093
4	C	26	50	20120601	20	1526	30.12	-0.0197646527679289	-0.0028644895705867
4	C	26	50	20120601	20	1528	30.16	-0.0209092535857033	-0.001987316537457
4	C	26	50	20120601	20	1530	30.2	-0.0219630831059769	-0.0014042787120975
4	C	26	50	20120601	20	1532	30.24	-0.0228582520066878	-0.0004359949702118
4	C	26	50	20120601	20	1534	30.28	-0.0229006006318131	-0.0011888586312090
4	C	26	50	20120601	20	1536	30.32	-0.0237755321364464	-0.0012581975221721
4	C	26	50	20120601	20	1538	30.36	-0.0250847078149014	-0.0009661242377759
4	C	26	50	20120601	20	1540	30.4	-0.0254489625595212	-0.0008511953442025
4	C	26	50	20120601	20	1542	30.44	-0.0269749315202337	-0.0011229746639787
4	C	26	50	20120601	20	1544	30.48	-0.0271926065646473	-0.0010454481835962
4	C	26	50	20120601	20	1546	30.52	-0.0278218297765269	-0.0016033158359726
4	C	26	50	20120601	20	1548	30.56	-0.028129867410722	-0.00155125085656710
4	C	26	50	20120601	20	1550	30.6	-0.0285620326906069	-0.0021107321266182
4	C	26	50	20120601	20	1552	30.64	-0.028870871476785	-0.0023299606846301
4	C	26	50	20120601	20	1554	30.68	-0.0285186637103964	-0.0019596467420024
4	C	26	50	20120601	20	1556	30.72	-0.028154588570899	-0.0021267219322612
4	C	26	50	20120601	20	1558	30.76	-0.0283027726963916	-0.0019133425615432
4	C	26	50	20120601	20	1560	30.8	-0.0279526035188531	-0.001700513319901
4	C	26	50	20120601	20	1562	30.84	-0.027824472941675	-0.0018782827931184
4	C	26	50	20120601	20	1564	30.88	-0.0279522351162201	-0.0010715566872779
4	C	26	50	20120601	20	1566	30.92	-0.0275799009695185	0.000255711025280499
4	C	26	50	20120601	20	1568	30.96	-0.0280682854811484	-0.000180658711525401
4	C	26	50	20120601	20	1570	31	-0.0272810210752466	0.000563528749266599
4	C	26	50	20120601	20	1572	31.04	-0.0275130157390861	0.000115569532317100
4	C	26	50	20120601	20	1574	31.08	-0.0269267181514652	0.000343151849841999
4	C	26	50	20120601	20	1576	31.12	-0.0268979954740134	0.0009653916751505
4	C	26	50	20120601	20	1578	31.16	-0.0268000823980225	0.000914996174855399
4	C	26	50	20120601	20	1580	31.2	-0.0268838533383897	0.0009280564371039
4	C	26	50	20120601	20	1582	31.24	-0.0271474415332126	0.0006669714002864
4	C	26	50	20120601	20	1584	31.28	-0.0269060494202512	0.000502371083761799
4	C	26	50	20120601	20	1586	31.32	-0.026929207167335	0.0015431969103293
4	C	26	50	20120601	20	1588	31.36	-0.0268478757453629	0.00179505420365232
4	C	26	50	20120601	20	1590	31.4	-0.0266977781889205	0.00221955161760204
4	C	26	50	20120601	20	1592	31.44	-0.026844453348542	0.00248106091848826
4	C	26	50	20120601	20	1594	31.48	-0.026352200962819	0.00314591806949891
4	C	26	50	20120601	20	1596	31.52	-0.0259813234560866	0.00344056946521935
4	C	26	50	20120601	20	1598	31.56	-0.0256806333684549	0.00377811395828656
4	C	26	50	20120601	20	1600	31.6	-0.0251687234142149	0.00402860653552189
4	C	26	50	20120601	20	1602	31.64	-0.0248406965784224	0.00523938547694762
4	C	26	50	20120601	20	1604	31.68	-0.0246471190260048	0.00614139917130042
4	C	26	50	20120601	20	1606	31.72	-0.0245720101437072	0.00775367334308387
4	C	26	50	20120601	20	1608	31.76	-0.0241148443964666	0.00867960845984422
4	C	26	50	20120601	20	1610	31.8	-0.0236067528188450	0.0102344443477919
4	C	26	50	20120601	20	1612	31.84	-0.0236192615378042	0.0103740342974659
4	C	26	50	20120601	20	1614	31.88	-0.0231329983465179	0.0115779543031141
4	C	26	50	20120601	20	1616	31.92	-0.0231592390791677	0.0116886377275733
4	C	26	50	20120601	20	1618	31.96	-0.0233114296716825	0.0125822580644334
4	C	26	50	20120601	20	1620	32	-0.0232263081573632	0.0137570169864255
4	C	26	50	20120601	20	1622	32.04	-0.0238106399881324	0.0140987121962982
4	C	26	50	20120601	20	1624	32.08	-0.0240686844657908	0.0147880352419379
4	C	26	50	20120601	20	1626	32.12	-0.0242150979959033	0.0149951326760119
4	C	26	50	20120601	20	1628	32.16	-0.0247833855738073	0.0160903562272561
4	C	26	50	20120601	20	1630	32.2	-0.024586788675434	0.0155911600529418
4	C	26	50	20120601	20	1632	32.24	-0.0242369051690350	0.0154429575426729
4	C	26	50	20120601	20	1634	32.28	-0.0240464813128615	0.0155161572366614
4	C	26	50	20120601	20	1636	32.32	-0.0235694600072053	0.0154635272789376
4	C	26	50	20120601	20	1638	32.36	-0.0232765127388275	0.0150370499660006
4	C	26	50	20120601	20	1640	32.4	-0.0229470434052014	0.0146680675054418
4	C	26	50	20120601	20	1642	32.44	-0.0225685220741644	0.0146010832800600
4	C	26	50	20120601	20	1644	32.48	-0.0222560374454225	0.0148243168908806
4	C	26	50	20120601	20	1646	32.52	-0.0223256662501659	0.0137817798659026
4	C	26	50	20120601	20	1648	32.56	-0.0212429655600165	0.013572115634213
4	C	26	50	20120601	20	1650	32.6	-0.0207698333416568	0.0141531523473818
4	C	26	50	20120601	20	1652	32.64	-0.0204738455141199	0.0139983596019122
4	C	26	50	20120601	20	1654	32.68	-0.0195457961480838	0.0145629136560116
4	C	26	50	20120601	20	1656	32.72	-0.0183114302457580	0.0142450387522766
4	C	26	50	20120601	20	1658	32.76	-0.0171695908920962	0.0140124746553463
4	C	26	50	20120601	20	1660	32.8	-0.0158264017511205	0.0139015128429474
4	C	26	50	20120601	20	1662	32.84	-0.0145986225484615	0.0141710492200136
4	C	26	50	20120601	20	1664	32.88	-0.0134536045376861	0.0140957140635460
4	C	26	50	20120601	20	1666	32.92	-0.0124555855414381	0.0136017207809277
4	C	26	50	20120601	20	1668	32.96	-0.0120376521997381	0.0147084652229578
4	C	26	50	20120601	20	1670	33	-0.0107588891839420	0.0143645680825684
4	C	26	50	20120601	20	1672	33.04	-0.0101652801122037	0.0150441471967634
4	C	26	50	20120601	20	1674	33.08	-0.00912992559506625	0.0161794973607837
4	C	26	50	20120601	20	1676	33.12	-0.00837204953694	0.0167057696436990
4	C	26	50	20120601	20	1678	33.16	-0.00756103694979199	0.0174497838633296
4	C	26	50	20120601	20	1680	33.2	-0.00715985001799087	0.0172878677241464
4	C	26	50	20120601	20	1682	33.24	-0.00623061483388272	0.0171042766407995
4	C	26	50	20120601	20	1684	33.28	-0.0061193374397274	0.0162170061228344
4	C	26	50	20120601	20	1686	33.32	-0.00579762506749095	0.0161048943426773
4	C	26	50	20120601	20	1688	33.36	-0.00561552385813198	0.0168190368363366
4	C	26	50	20120601	20	1690	33.4	-0.00576971556283752	0.0167920677837022
4	C	26	50	20120601	20	1692	33.44	-0.00565394804062166	0.0154379724398656
4	C	26	50	20120601	20	1694	33.48	-0.00603488767685029	0.0143575769178228
4	C	26	50	20120601	20	1696	33.52	-0.00553719763997995	0.0140469307667120
4	C	26	50	20120601	20	1698	33.56	-0.00516106632986339	0.0127930112405660
4	C	26	50	20120601	20	1700	33.6	-0.00479428297139411	0.0118600899088076
4	C	26	50	20120601	20	1702	33.64	-0.00488204199400717	0.0105884220024539
4	C	26	50	20120601	20	1704	33.68	-0.00461090189876119	0.00916165729471471
4	C	26	50	20120601	20	1706	33.72	-0.0044448166579961	0.00908568574214403
4	C	26	50	20120601	20	1708	33.76	-0.0048634026592551	0.00814022033608731
4	C	26	50	20120601	20	1710	33.8	-0.00506918487471601	0.00611088044262441
4	C	26	50	20120601	20	1712	33.84	-0.00568090295112049	0.0049585085213247
4	C	26	50	20120601	20	1714	33.88	-0.00626757176980144	0.00393131217796453
4	C	26	50	20120601	20	1716	33.92	-0.0068631890247983	0.00297167635201283
4	C	26	50	20120601	20	1718	33.96	-0.00714569586155186	0.00171972611825252
4	C	26	50	20120601	20	1720	34	-0.0082120341007846	0.0002204971075774
4	C	26	50	20120601	20	1722	34.04	-0.00804464778354213	-0.000729910974879901
4	C	26	50	20120601	20	1724	34.08	-0.00790888328155431	-0.0024640196450617
4	C	26	50	20120601	20	1726	34.12	-0.00772406678215558	-0.0041750978473804
4	C	26	50	20120601	20	1728	34.16	-0.00690650285067989	-0.0062801476639049
4	C	26	50	20120601	20	1730	34.2	-0.00610131328787495	-0.0077211535022172
4	C	26	50	20120601	20	1732	34.24	-0.00569019433422528	-0.0079223890210751
4	C	26	50	20120601	20	1734	34.28	-0.00570261820037073	-0.0080243326057187
4	C	26	50	20120601	20	1736	34.32	-0.00590172532781724	-0.0093524064200077
4	C	26	50	20120601	20	1738	34.36	-0.00592648820729439	-0.0094798412041131
4	C	26	50	20120601	20	1740	34.4	-0.00577106613678959	-0.0094443444436975
4	C	26	50	20120601	20	1742	34.44	-0.00616650146203254	-0.0103322089313588
4	C	26	50	20120601	20	1744	34.48	-0.00621758285590546	-0.010611685815555
4	C	26	50	20120601	20	1746	34.52	-0.00597566041285811	-0.0112197057234939
4	C	26	50	20120601	20	1748	34.56	-0.00647223322101417	-0.0120091621604174
4	C	26	50	20120601	20	1750	34.6	-0.00632494287849301	-0.0124524474015432
4	C	26	50	20120601	20	1752	34.64	-0.0066353627554339	-0.0138255073492513
4	C	26	50	20120601	20	1754	34.68	-0.00702660493746442	-0.0153650909439287
4	C	26	50	20120601	20	1756	34.72	-0.00729862891618689	-0.0158174271518538
4	C	26	50	20120601	20	1758	34.76	-0.00698113797143413	-0.0156248112646586
4	C	26	50	20120601	20	1760	34.8	-0.00732252912539099	-0.0156118004998847
4	C	26	50	20120601	20	1762	34.84	-0.00738242106975749	-0.017638722088156
4	C	26	50	20120601	20	1764	34.88	-0.00745171753431378	-0.0173963258835652
4	C	26	50	20120601	20	1766	34.92	-0.00735321755969449	-0.0188650573787678
4	C	26	50	20120601	20	1768	34.96	-0.00748092104437678	-0.0197923572116158
4	C	26	50	20120601	20	1770	35	-0.00732415547098772	-0.0208310263625008
4	C	26	50	20120601	20	1772	35.04	-0.00677452136997142	-0.0213723166034991
4	C	26	50	20120601	20	1774	35.08	-0.0067630662401162	-0.0227407096464513
4	C	26	50	20120601	20	1776	35.12	-0.00668931500283844	-0.0241155373611123
4	C	26	50	20120601	20	1778	35.16	-0.0066516262114012	-0.0255421252921561
4	C	26	50	20120601	20	1780	35.2	-0.00646346509692745	-0.0270802946732712
4	C	26	50	20120601	20	1782	35.24	-0.00681411934971787	-0.0269171651388515
4	C	26	50	20120601	20	1784	35.28	-0.00657674360327354	-0.028086083358831
4	C	26	50	20120601	20	1786	35.32	-0.00665947509667236	-0.0289107112870507
4	C	26	50	20120601	20	1788	35.36	-0.00681800843701439	-0.0301464510978523
4	C	26	50	20120601	20	1790	35.4	-0.00692838780555761	-0.0321084602836106
4	C	26	50	20120601	20	1792	35.44	-0.00673895389887774	-0.0328782874362884
4	C	26	50	20120601	20	1794	35.48	-0.00682218036702339	-0.033149745729586
4	C	26	50	20120601	20	1796	35.52	-0.00733419638728057	-0.0341584335529486
4	C	26	50	20120601	20	1798	35.56	-0.00780802864135367	-0.0343545142633716
4	C	26	50	20120601	20	1800	35.6	-0.00838297716513646	-0.034850549670374
4	C	26	50	20120601	20	1802	35.64	-0.00869728612937388	-0.0355315642113347
4	C	26	50	20120601	20	1804	35.68	-0.0094444858650537	-0.0353668790419964
4	C	26	50	20120601	20	1806	35.72	-0.0102360211959139	-0.0359469894452818
4	C	26	50	20120601	20	1808	35.76	-0.00984527398863024	-0.0369493840182919
4	C	26	50	20120601	20	1810	35.8	-0.00989646851958814	-0.0363347668040845
4	C	26	50	20120601	20	1812	35.84	-0.00978382640934513	-0.0370546722180106
4	C	26	50	20120601	20	1814	35.88	-0.00964092012886732	-0.0373199079716336
4	C	26	50	20120601	20	1816	35.92	-0.00919643280621346	-0.0392268335391375
4	C	26	50	20120601	20	1818	35.96	-0.00945332469981854	-0.0398481682677661
4	C	26	50	20120601	20	1820	36	-0.00898076523795157	-0.0418762212268873
4	C	26	50	20120601	20	1822	36.04	-0.00930525653983807	-0.0422224914176343
4	C	26	50	20120601	20	1824	36.08	-0.0096506074917696	-0.0435210223106053
4	C	26	50	20120601	20	1826	36.12	-0.00964480921616385	-0.0438571808743814
4	C	26	50	20120601	20	1828	36.16	-0.00982031311925436	-0.044142993435337
4	C	26	50	20120601	20	1830	36.2	-0.0100417082524439	-0.044392107154349
4	C	26	50	20120601	20	1832	36.24	-0.0104027569749177	-0.044827119246135
4	C	26	50	20120601	20	1834	36.28	-0.0103280157881463	-0.0445903091851156
4	C	26	50	20120601	20	1836	36.32	-0.0103908775809938	-0.0441727626308249
4	C	26	50	20120601	20	1838	36.36	-0.0105573305172851	-0.0445456907472227
4	C	26	50	20120601	20	1840	36.4	-0.0106982568987756	-0.0450179673663772
4	C	26	50	20120601	20	1842	36.44	-0.0104021912894928	-0.044344448157297
4	C	26	50	20120601	20	1844	36.48	-0.0105775537712270	-0.0443266290664111
4	C	26	50	20120601	20	1846	36.52	-0.0108086362673188	-0.0445694495350706
4	C	26	50	20120601	20	1848	36.56	-0.0106250006362446	-0.0448638180880785
4	C	26	50	20120601	20	1850	36.6	-0.0107191165488206	-0.044957651157942
4	C	26	50	20120601	20	1852	36.64	-0.0106746395322840	-0.0447266393725283
4	C	26	50	20120601	20	1854	36.68	-0.0104543757699443	-0.0449637322762602
4	C	26	50	20120601	20	1856	36.72	-0.0105691392005309	-0.044340276227288
4	C	26	50	20120601	20	1858	36.76	-0.00994603670494932	-0.044468969661464
4	C	26	50	20120601	20	1860	36.8	-0.00959212976096545	-0.0438702623498333
4	C	26	50	20120601	20	1862	36.84	-0.00988572049651411	-0.0437260125664713
4	C	26	50	20120601	20	1864	36.88	-0.00919947336537256	-0.0430844545839007
4	C	26	50	20120601	20	1866	36.92	-0.00921545397862738	-0.0430449980255105
4	C	26	50	20120601	20	1868	36.96	-0.00884980906207582	-0.0426903839747455
4	C	26	50	20120601	20	1870	37	-0.00838637127768616	-0.0425192641336983
4	C	26	50	20120601	20	1872	37.04	-0.00814135877800502	-0.0418538059419236
4	C	26	50	20120601	20	1874	37.08	-0.00786869840317948	-0.0409187279344826
4	C	26	50	20120601	20	1876	37.12	-0.00673506481158122	-0.0416302187777125
4	C	26	50	20120601	20	1878	37.16	-0.00619023903667697	-0.041294413767327
4	C	26	50	20120601	20	1880	37.2	-0.00547896032548143	-0.0413335167723266
4	C	26	50	20120601	20	1882	37.24	-0.00451057758864645	-0.0408128740493389
4	C	26	50	20120601	20	1884	37.28	-0.0031834795817155	-0.0415854589184634
4	C	26	50	20120601	20	1886	37.32	-0.0019827415565827	-0.0415271226090155
4	C	26	50	20120601	20	1888	37.36	-0.0010242583146843	-0.0405990449587081
4	C	26	50	20120601	20	1890	37.4	-9.61806643770009e-05	-0.0395190807718019
4	C	26	50	20120601	20	1892	37.44	0.0023890168287813	-0.0404468048687187
4	C	26	50	20120601	20	1894	37.48	0.0040744765524175	-0.0401059794001867
4	C	26	50	20120601	20	1896	37.52	0.0056626383829625	-0.0403756699265313
4	C	26	50	20120601	20	1898	37.56	0.007105065505905	-0.0403852158680773
4	C	26	50	20120601	20	1900	37.6	0.0089206328772795	-0.0391508902708381
4	C	26	50	20120601	20	1902	37.64	0.0100017991457138	-0.0385490009786921
4	C	26	50	20120601	20	1904	37.68	0.0112634190647068	-0.0386974934027413
4	C	26	50	20120601	20	1906	37.72	0.013230731551324	-0.0387933770822702
4	C	26	50	20120601	20	1908	37.76	0.0148966751277995	-0.0389381925510572
4	C	26	50	20120601	20	1910	37.8	0.0160096612013872	-0.0398604012150806
4	C	26	50	20120601	20	1912	37.84	0.0174273395869881	-0.040560224796421
4	C	26	50	20120601	20	1914	37.88	0.0179352543879144	-0.0404368346631039
4	C	26	50	20120601	20	1916	37.92	0.0190507860459143	-0.0406274706513118
4	C	26	50	20120601	20	1918	37.96	0.0207430339946499	-0.0423477200285825
4	C	26	50	20120601	20	1920	38	0.0214391806207281	-0.0418857671684333
4	C	26	50	20120601	20	1922	38.04	0.0225121444505005	-0.0432883841795949
4	C	26	50	20120601	20	1924	38.08	0.023567218478709	-0.043013107509679
4	C	26	50	20120601	20	1926	38.12	0.0245521475142237	-0.0438148958888664
4	C	26	50	20120601	20	1928	38.16	0.0252622948545694	-0.0440084310148772
4	C	26	50	20120601	20	1930	38.2	0.0258491934829542	-0.0451243869369458
4	C	26	50	20120601	20	1932	38.24	0.0263476330530126	-0.0452715358581107
4	C	26	50	20120601	20	1934	38.28	0.0269174904079708	-0.0449558126803109
4	C	26	50	20120601	20	1936	38.32	0.0265287938103526	-0.0450387563057441
4	C	26	50	20120601	20	1938	38.36	0.026200059867779	-0.0447412764828989
4	C	26	50	20120601	20	1940	38.4	0.0266301222120966	-0.0440927181431946
4	C	26	50	20120601	20	1942	38.44	0.0262731747089537	-0.0438917583959814
4	C	26	50	20120601	20	1944	38.48	0.0261311169566133	-0.0440031277140183
4	C	26	50	20120601	20	1946	38.52	0.0262092522559344	-0.042578661103318
4	C	26	50	20120601	20	1948	38.56	0.0263637197322846	-0.0433420182289479
4	C	26	50	20120601	20	1950	38.6	0.0260938948556516	-0.0423174134319408
4	C	26	50	20120601	20	1952	38.64	0.0262036943966343	-0.0418329887182855
4	C	26	50	20120601	20	1954	38.68	0.0264807529756388	-0.0404785822474652
4	C	26	50	20120601	20	1956	38.72	0.0262377840145553	-0.0399266217651388
4	C	26	50	20120601	20	1958	38.76	0.0256684287054117	-0.0387303314416596
4	C	26	50	20120601	20	1960	38.8	0.0252762814267012	-0.0370633837735548
4	C	26	50	20120601	20	1962	38.84	0.0242699199846487	-0.0373422737591226
4	C	26	50	20120601	20	1964	38.88	0.0241987143317833	-0.0357045437432164
4	C	26	50	20120601	20	1966	38.92	0.0239313855420879	-0.0342059440575765
4	C	26	50	20120601	20	1968	38.96	0.0235976806388425	-0.0334516944672882
4	C	26	50	20120601	20	1970	39	0.0231967935203166	-0.0317205132191805
4	C	26	50	20120601	20	1972	39.04	0.0232123993669774	-0.0298989566533692
4	C	26	50	20120601	20	1974	39.08	0.0225357476748565	-0.02838965844213
4	C	26	50	20120601	20	1976	39.12	0.0219088409447922	-0.0270933761487232
4	C	26	50	20120601	20	1978	39.16	0.0220624422153354	-0.0264289609394508
4	C	26	50	20120601	20	1980	39.2	0.0213707758178229	-0.0240365104001401
4	C	26	50	20120601	20	1982	39.24	0.0208933436831267	-0.0225742072126853
4	C	26	50	20120601	20	1984	39.28	0.0205682937668831	-0.0219028022528808
4	C	26	50	20120601	20	1986	39.32	0.0205183154595888	-0.0204105806704072
4	C	26	50	20120601	20	1988	39.36	0.0205038126995067	-0.0189917779850242
4	C	26	50	20120601	20	1990	39.4	0.0200436063931071	-0.0175053193228173
4	C	26	50	20120601	20	1992	39.44	0.0203754728187213	-0.0159416728843761
4	C	26	50	20120601	20	1994	39.48	0.0194067365284958	-0.0140879217468174
4	C	26	50	20120601	20	1996	39.52	0.0194421130807585	-0.012160044605387
4	C	26	50	20120601	20	1998	39.56	0.0185747688318873	-0.0109899313749473
4	C	26	50	20120601	20	2000	39.6	0.0188635724545273	-0.0094921165778345
4	C	26	50	20120601	20	2002	39.64	0.0178143461993993	-0.0080347907150125
4	C	26	50	20120601	20	2004	39.68	0.0179454367255635	-0.0065887644185538
4	C	26	50	20120601	20	2006	39.72	0.0171290819466836	-0.0050398470143647
4	C	26	50	20120601	20	2008	39.76	0.0166123990216706	-0.003140770332132
4	C	26	50	20120601	20	2010	39.8	0.0156268335900528	-0.0010331678601273
4	C	26	50	20120601	20	2012	39.84	0.0147345355428735	-0.000159113167902600
4	C	26	50	20120601	20	2014	39.88	0.0140126502299601	0.0009204267549349
4	C	26	50	20120601	20	2016	39.92	0.0129403935069688	0.00293002422706703
4	C	26	50	20120601	20	2018	39.96	0.0121002799402411	0.00451896387507133
4	C	26	50	20120601	20	2020	40	0.0113942338192263	0.00520690806248772
4	C	26	50	20120601	20	2022	40.04	0.0102421447406391	0.00652700571228488
4	C	26	50	20120601	20	2024	40.08	0.0091918083278646	0.00771734926773432
4	C	26	50	20120601	20	2026	40.12	0.0082978132244104	0.0094590239804749
4	C	26	50	20120601	20	2028	40.16	0.0074342237125473	0.0104761970852118
4	C	26	50	20120601	20	2030	40.2	0.0063425922637515	0.0114115579353653
4	C	26	50	20120601	20	2032	40.24	0.0057085296130615	0.0125530404122348
4	C	26	50	20120601	20	2034	40.28	0.0044990234638419	0.0137874367201521
4	C	26	50	20120601	20	2036	40.32	0.0036863102848852	0.0150674060601169
4	C	26	50	20120601	20	2038	40.36	0.00280362888993	0.0168612652533091
4	C	26	50	20120601	20	2040	40.4	0.0017447647693744	0.0184586618984164
4	C	26	50	20120601	20	2042	40.44	0.0011798147354776	0.0190585430073038
4	C	26	50	20120601	20	2044	40.48	7.20471099350996e-05	0.0203303594060815
4	C	26	50	20120601	20	2046	40.52	-0.0011078524783562	0.0216453163895795
4	C	26	50	20120601	20	2048	40.56	-0.002100204013753	0.0230214854858044
4	C	26	50	20120601	20	2050	40.6	-0.0031533992592439	0.0244473260049805
4	C	26	50	20120601	20	2052	40.64	-0.0041990970515338	0.0256023425056419
4	C	26	50	20120601	20	2054	40.68	-0.00558239590543339	0.0265114555520778
4	C	26	50	20120601	20	2056	40.72	-0.00672013778743036	0.0277404142088479
4	C	26	50	20120601	20	2058	40.76	-0.00755427630185707	0.0287728254647193
4	C	26	50	20120601	20	2060	40.8	-0.00829948906748176	0.0288218208935877
4	C	26	50	20120601	20	2062	40.84	-0.00986418202395916	0.0293617747027695
4	C	26	50	20120601	20	2064	40.88	-0.0098128884980519	0.0292095063285088
4	C	26	50	20120601	20	2066	40.92	-0.0104585476999533	0.0293114004156778
4	C	26	50	20120601	20	2068	40.96	-0.0108859937491806	0.0297528471791726
4	C	26	50	20120601	20	2070	41	-0.0111581591492593	0.0298797728463956
4	C	26	50	20120601	20	2072	41.04	-0.0116889842098960	0.0304955921421309
4	C	26	50	20120601	20	2074	41.08	-0.0119267842204091	0.0308557216257892
4	C	26	50	20120601	20	2076	41.12	-0.0116817717207279	0.0310089516652724
4	C	26	50	20120601	20	2078	41.16	-0.0118221324167935	0.0325745567894975
4	C	26	50	20120601	20	2080	41.2	-0.0113403098560929	0.0328047907574518
4	C	26	50	20120601	20	2082	41.24	-0.0111131871579758	0.0338404193491777
4	C	26	50	20120601	20	2084	41.28	-0.0110806602460413	0.0343431722706013
4	C	26	50	20120601	20	2086	41.32	-0.0108850037996869	0.0355345764862225
4	C	26	50	20120601	20	2088	41.36	-0.0107891201201580	0.0369953176747977
4	C	26	50	20120601	20	2090	41.4	-0.0107103484247339	0.0375775493984267
4	C	26	50	20120601	20	2092	41.44	-0.0102115553012849	0.0394262093671608
4	C	26	50	20120601	20	2094	41.48	-0.00983806149946213	0.0398654640996339
4	C	26	50	20120601	20	2096	41.52	-0.0099493601068209	0.0416603839529978
4	C	26	50	20120601	20	2098	41.56	-0.00964247576378593	0.0418744958863411
4	C	26	50	20120601	20	2100	41.6	-0.00945799160457436	0.043431050043767
4	C	26	50	20120601	20	2102	41.64	-0.00879769529230236	0.0448620927475324
4	C	26	50	20120601	20	2104	41.68	-0.0082626275909785	0.0461430166816518
4	C	26	50	20120601	20	2106	41.72	-0.00830873095311187	0.0458506987383093
4	C	26	50	20120601	20	2108	41.76	-0.0081716229482398	0.0473205616043618
4	C	26	50	20120601	20	2110	41.8	-0.00818145173249829	0.0486854898240862
4	C	26	50	20120601	20	2112	41.84	-0.00797122888645152	0.0498602063196714
4	C	26	50	20120601	20	2114	41.88	-0.0076076345795654	0.0510180229631862
4	C	26	50	20120601	20	2116	41.92	-0.00744598996938616	0.0518464692680244
4	C	26	50	20120601	20	2118	41.96	-0.0072221199624625	0.0522473988129571
4	C	26	50	20120601	20	2120	42	-0.00655892451238763	0.0534628446591387
4	C	26	50	20120601	20	2122	42.04	-0.0064394234663671	0.054938576511475
4	C	26	50	20120601	20	2124	42.08	-0.00604662564941798	0.055934960676845
4	C	26	50	20120601	20	2126	42.12	-0.00541800772094314	0.0565316173788102
4	C	26	50	20120601	20	2128	42.16	-0.00468275808986537	0.0576354110642424
4	C	26	50	20120601	20	2130	42.2	-0.003945387138444	0.0584591904643247
4	C	26	50	20120601	20	2132	42.24	-0.0035857526295326	0.0599238914508745
4	C	26	50	20120601	20	2134	42.28	-0.0030042987233629	0.0613977141149017
4	C	26	50	20120601	20	2136	42.32	-0.0026102281142076	0.0620736374870379
4	C	26	50	20120601	20	2138	42.36	-0.0020641295470972	0.0629827646756094
4	C	26	50	20120601	20	2140	42.4	-0.0013574470299794	0.0634558191122232
4	C	26	50	20120601	20	2142	42.44	-0.0010683817778303	0.065087962984558
4	C	26	50	20120601	20	2144	42.48	-0.0012677858901249	0.065776260725365
4	C	26	50	20120601	20	2146	42.52	-0.0010283595340152	0.0661500373699002
4	C	26	50	20120601	20	2148	42.56	-0.0011139901652169	0.0669641294070803
4	C	26	50	20120601	20	2150	42.6	-0.001283342239311	0.0673338755429627
4	C	26	50	20120601	20	2152	42.64	-0.000863886496711201	0.0674327290709726
4	C	26	50	20120601	20	2154	42.68	-0.0009089999093509	0.0689169462046832
4	C	26	50	20120601	20	2156	42.72	-0.0010329557280929	0.0695553929174165
4	C	26	50	20120601	20	2158	42.76	-0.0015433454027533	0.0701557265746439
4	C	26	50	20120601	20	2160	42.8	-0.0014995754929979	0.0704566005100388
4	C	26	50	20120601	20	2162	42.84	-0.0016227534942806	0.071027659946525
4	C	26	50	20120601	20	2164	42.88	-0.0018527753302006	0.0717720312550801
4	C	26	50	20120601	20	2166	42.92	-0.0024476642652128	0.0723604148077054
4	C	26	50	20120601	20	2168	42.96	-0.0021856104921051	0.0728248425415887
4	C	26	50	20120601	20	2170	43	-0.0024038236447792	0.0737568092791926
4	C	26	50	20120601	20	2172	43.04	-0.0021820749581991	0.0738662694089203
4	C	26	50	20120601	20	2174	43.08	-0.0021226779885795	0.0747788614207196
4	C	26	50	20120601	20	2176	43.12	-0.001882261682976	0.0750247931592163
4	C	26	50	20120601	20	2178	43.16	-0.0018211676570815	0.0755347585698081
4	C	26	50	20120601	20	2180	43.2	-0.0013820543459647	0.0760295918952824
4	C	26	50	20120601	20	2182	43.24	-0.001279170309302	0.0764383703254864
4	C	26	50	20120601	20	2184	43.28	-0.00113612260746800	0.0769602858406801
4	C	26	50	20120601	20	2186	43.32	-0.000584296475430001	0.077596681943748
4	C	26	50	20120601	20	2188	43.36	-6.44315699017007e-05	0.0779383559404174
4	C	26	50	20120601	20	2190	43.4	0.000483576185517899	0.0782073393599807
4	C	26	50	20120601	20	2192	43.44	0.000593177736601799	0.0794085723598605
4	C	26	50	20120601	20	2194	43.48	0.0008760204490764	0.0797963497186632
4	C	26	50	20120601	20	2196	43.52	0.0014536559786277	0.0805620756520101
4	C	26	50	20120601	20	2198	43.56	0.0019890772333422	0.0818447673530825
4	C	26	50	20120601	20	2200	43.6	0.0023801072833383	0.0832079278058539
4	C	26	50	20120601	20	2202	43.64	0.002553914130154	0.0834250095876782
4	C	26	50	20120601	20	2204	43.68	0.0034925983821791	0.0849217425114157
4	C	26	50	20120601	20	2206	43.72	0.0044813457943123	0.0855801296353785
4	C	26	50	20120601	20	2208	43.76	0.0045618145460113	0.0868038486309
4	C	26	50	20120601	20	2210	43.8	0.00548232615376	0.0880325173738897
4	C	26	50	20120601	20	2212	43.84	0.0059884731877333	0.0893615952798079
4	C	26	50	20120601	20	2214	43.88	0.0067037116969035	0.0902957540484335
4	C	26	50	20120601	20	2216	43.92	0.0069428552103008	0.0906251243871102
4	C	26	50	20120601	20	2218	43.96	0.0070158993407974	0.0913479996495172
4	C	26	50	20120601	20	2220	44	0.0073078637307493	0.092101139082159
4	C	26	50	20120601	20	2222	44.04	0.0079091166267922	0.0930788556285056
4	C	26	50	20120601	20	2224	44.08	0.0083630084696358	0.0939394752918878
4	C	26	50	20120601	20	2226	44.12	0.0091145215566809	0.0941846999236033
4	C	26	50	20120601	20	2228	44.16	0.0093946065527089	0.0954683108634912
4	C	26	50	20120601	20	2230	44.2	0.0106321848411416	0.0961781046504463
4	C	26	50	20120601	20	2232	44.24	0.010720643899468	0.0967321228135059
4	C	26	50	20120601	20	2234	44.28	0.0117858295546474	0.0966594322363999
4	C	26	50	20120601	20	2236	44.32	0.0120908047093732	0.0975711050093838
4	C	26	50	20120601	20	2238	44.36	0.0131420603609632	0.098391843850307
4	C	26	50	20120601	20	2240	44.4	0.0137412626473407	0.099317305205524
4	C	26	50	20120601	20	2242	44.44	0.0140964423835307	0.099308466370759
4	C	26	50	20120601	20	2244	44.48	0.014737222548642	0.100285546521003
4	C	26	50	20120601	20	2246	44.52	0.0155344854444298	0.100610037822889
4	C	26	50	20120601	20	2248	44.56	0.0159040194482779	0.10117190487122
4	C	26	50	20120601	20	2250	44.6	0.0161374353967476	0.101552823294245
4	C	26	50	20120601	20	2252	44.64	0.0166874230511545	0.102163480710478
4	C	26	50	20120601	20	2254	44.68	0.0164906352339503	0.102150116392313
4	C	26	50	20120601	20	2256	44.72	0.0163028276728671	0.101553883954417
4	C	26	50	20120601	20	2258	44.76	0.0160157423197054	0.101767571623692
4	C	26	50	20120601	20	2260	44.8	0.0161778819046315	0.101930984000824
4	C	26	50	20120601	20	2262	44.84	0.0163310412334365	0.102127983950062
4	C	26	50	20120601	20	2264	44.88	0.0160117118110526	0.101790976858149
4	C	26	50	20120601	20	2266	44.92	0.0160398546609438	0.101926458517424
4	C	26	50	20120601	20	2268	44.96	0.0159967211472915	0.102195866201056
4	C	26	50	20120601	20	2270	45	0.0161873571354994	0.102089800183878
4	C	26	50	20120601	20	2272	45.04	0.0157647901230623	0.103165026755350
4	C	26	50	20120601	20	2274	45.08	0.015729505494681	0.103296195063261
4	C	26	50	20120601	20	2276	45.12	0.0157631637774655	0.104509873142489
4	C	26	50	20120601	20	2278	45.16	0.0157737703791833	0.104474800646142
4	C	26	50	20120601	20	2280	45.2	0.0156833314218696	0.104912287611662
4	C	26	50	20120601	20	2282	45.24	0.0156189139941035	0.105156027319137
4	C	26	50	20120601	20	2284	45.28	0.0156595726340217	0.106307409290943
4	C	26	50	20120601	20	2286	45.32	0.0160227426768391	0.107427183589631
4	C	26	50	20120601	20	2288	45.36	0.0160992516305635	0.107948604130077
4	C	26	50	20120601	20	2290	45.4	0.0158002868834778	0.107904480666931
4	C	26	50	20120601	20	2292	45.44	0.0159238184381511	0.107644053239420
4	C	26	50	20120601	20	2294	45.48	0.0160704016738911	0.107613859779864
4	C	26	50	20120601	20	2296	45.52	0.0161143130050028	0.107984595865240
4	C	26	50	20120601	20	2298	45.56	0.0155619211875399	0.108129552755383
4	C	26	50	20120601	20	2300	45.6	0.0154584007547741	0.108008778917156
4	C	26	50	20120601	20	2302	45.64	0.0155665173816176	0.108532250067269
4	C	26	50	20120601	20	2304	45.68	0.0156071053108577	0.108518956459783
4	C	26	50	20120601	20	2306	45.72	0.0156643102494557	0.108448599335054
4	C	26	50	20120601	20	2308	45.76	0.0156733612162549	0.10762001160886
4	C	26	50	20120601	20	2310	45.8	0.0153949025658236	0.107431214098283
4	C	26	50	20120601	20	2312	45.84	0.0152002360689629	0.107309945285310
4	C	26	50	20120601	20	2314	45.88	0.0154926954336617	0.107092580660773
4	C	26	50	20120601	20	2316	45.92	0.015427924452505	0.106804788200830
4	C	26	50	20120601	20	2318	45.96	0.0152699567975879	0.106350825647308
4	C	26	50	20120601	20	2320	46	0.0153159894490432	0.10635301767833
4	C	26	50	20120601	20	2322	46.04	0.0153324650370448	0.106293125733964
4	C	26	50	20120601	20	2324	46.08	0.0150450968411706	0.10569151928453
4	C	26	50	20120601	20	2326	46.12	0.0152263990198668	0.105651497040715
4	C	26	50	20120601	20	2328	46.16	0.0151705375841531	0.105843547242485
4	C	26	50	20120601	20	2330	46.2	0.015154981234967	0.105793484082377
4	C	26	50	20120601	20	2332	46.24	0.0151141811736925	0.105399413473222
4	C	26	50	20120601	20	2334	46.28	0.0150150448029702	0.104290670040321
4	C	26	50	20120601	20	2336	46.32	0.0149350003153399	0.103927641418860
4	C	26	50	20120601	20	2338	46.36	0.0144590467409232	0.103360046805602
4	C	26	50	20120601	20	2340	46.4	0.013935080616064	0.102344782889174
4	C	26	50	20120601	20	2342	46.44	0.0137322116805415	0.101234413110677
4	C	26	50	20120601	20	2344	46.48	0.0132706830844611	0.101659313575492
4	C	26	50	20120601	20	2346	46.52	0.0126902898384632	0.100523275820838
4	C	26	50	20120601	20	2348	46.56	0.0122397213974911	0.0992042388312122
4	C	26	50	20120601	20	2350	46.6	0.0116173260086907	0.0982961723028125
4	C	26	50	20120601	20	2352	46.64	0.0118973402940406	0.097327011748518
4	C	26	50	20120601	20	2354	46.68	0.011230750731416	0.0961223139254106
4	C	26	50	20120601	20	2356	46.72	0.0107166841014934	0.0955615782479297
4	C	26	50	20120601	20	2358	46.76	0.0102859146503945	0.0944249748078505
4	C	26	50	20120601	20	2360	46.8	0.009473943933558	0.0921483031044641
4	C	26	50	20120601	20	2362	46.84	0.0090505283929835	0.0912433478459016
4	C	26	50	20120601	20	2364	46.88	0.008683115709479	0.0899797480279212
4	C	26	50	20120601	20	2366	46.92	0.0082077278204873	0.0884374774274753
4	C	26	50	20120601	20	2368	46.96	0.0078900954543783	0.0868635991539102
4	C	26	50	20120601	20	2370	47	0.0074217786331984	0.085863538033278
4	C	26	50	20120601	20	2372	47.04	0.0076543460535307	0.0845652192723415
4	C	26	50	20120601	20	2374	47.08	0.0076047071574914	0.0844633958958506
4	C	26	50	20120601	20	2376	47.12	0.0071249352064563	0.0828388180660745
4	C	26	50	20120601	20	2378	47.16	0.0068000196405011	0.0814692229415943
4	C	26	50	20120601	20	2380	47.2	0.0066056359863529	0.0796941727887817
4	C	26	50	20120601	20	2382	47.24	0.0062623356440869	0.0790714238465907
4	C	26	50	20120601	20	2384	47.28	0.0056600220878721	0.0776548061211616
4	C	26	50	20120601	20	2386	47.32	0.0057387937832963	0.0773572555876383
4	C	26	50	20120601	20	2388	47.36	0.0057103680906926	0.077132395631221
4	C	26	50	20120601	20	2390	47.4	0.0055072163124577	0.0770941411543588
4	C	26	50	20120601	20	2392	47.44	0.0048993873233498	0.07701027829011
4	C	26	50	20120601	20	2394	47.48	0.0046211408049529	0.0773589526439131
4	C	26	50	20120601	20	2396	47.52	0.0043552686552267	0.0771717107682549
4	C	26	50	20120601	20	2398	47.56	0.0044836792466902	0.0769913985390524
4	C	26	50	20120601	20	2400	47.6	0.0046207165408842	0.0771941967638967
4	C	26	50	20120601	20	2402	47.64	0.004612301970188	0.0774626852087132
4	C	26	50	20120601	20	2404	47.68	0.0046873259996719	0.0771012829328487
4	C	26	50	20120601	20	2406	47.72	0.0043795224178214	0.0773963585926379
4	C	26	50	20120601	20	2408	47.76	0.0046555769051967	0.0774414720052776
4	C	26	50	20120601	20	2410	47.8	0.0047033066129267	0.0775129605008556
4	C	26	50	20120601	20	2412	47.84	0.0043697643442411	0.0774813528277365
4	C	26	50	20120601	20	2414	47.88	0.0041740371872086	0.0775731352879345
4	C	26	50	20120601	20	2416	47.92	0.0035503690062021	0.0776183901219305
4	C	26	50	20120601	20	2418	47.96	0.0029621975856111	0.077208126767486
4	C	26	50	20120601	20	2420	48	0.00222970567098	0.077661594346261
4	C	26	50	20120601	20	2422	48.04	0.0013871879411962	0.0779211732456345
4	C	26	50	20120601	20	2424	48.08	0.000480252783646299	0.0770494520057878
4	C	26	50	20120601	20	2426	48.12	-0.0005448399170398	0.0779396287326235
4	C	26	50	20120601	20	2428	48.16	-0.0009125354432568	0.0773538614750886
4	C	26	50	20120601	20	2430	48.2	-0.0016190058283403	0.0764972016096811
4	C	26	50	20120601	20	2432	48.24	-0.0022041366897722	0.0764165207259477
4	C	26	50	20120601	20	2434	48.28	-0.0029487201303616	0.0760649472343418
4	C	26	50	20120601	20	2436	48.32	-0.0039732471456228	0.0749586786751754
4	C	26	50	20120601	20	2438	48.36	-0.00534248871671241	0.0737575870966519
4	C	26	50	20120601	20	2440	48.4	-0.00686899083593792	0.0730009828407823
4	C	26	50	20120601	20	2442	48.44	-0.00870654922820742	0.0721451715035122
4	C	26	50	20120601	20	2444	48.48	-0.00955387528410326	0.0712545705126078
4	C	26	50	20120601	20	2446	48.52	-0.0106892059319764	0.0710676114796621
4	C	26	50	20120601	20	2448	48.56	-0.0118784888272540	0.0699126939739501
4	C	26	50	20120601	20	2450	48.6	-0.0129402096592056	0.0693332199667677
4	C	26	50	20120601	20	2452	48.64	-0.0147665957643324	0.0676339716608983
4	C	26	50	20120601	20	2454	48.68	-0.015843236549367	0.066533713509372
4	C	26	50	20120601	20	2456	48.72	-0.0168996540804597	0.0650965896872885
4	C	26	50	20120601	20	2458	48.76	-0.0176777543824774	0.0641042360305713
4	C	26	50	20120601	20	2460	48.8	-0.0180020335523295	0.0639168527335569
4	C	26	50	20120601	20	2462	48.84	-0.0184583295582292	0.0629496013675718
4	C	26	50	20120601	20	2464	48.88	-0.0192195300081765	0.0605213259702991
4	C	26	50	20120601	20	2466	48.92	-0.0201244852667391	0.0595288308922256
4	C	26	50	20120601	20	2468	48.96	-0.0212506235264568	0.0581123545881527
4	C	26	50	20120601	20	2470	49	-0.0223369516743937	0.0566986360005265
4	C	26	50	20120601	20	2472	49.04	-0.0235864093567503	0.05535032479016
4	C	26	50	20120601	20	2474	49.08	-0.0250306042466457	0.0530414797282296
4	C	26	50	20120601	20	2476	49.12	-0.0260977698008124	0.0520117908334658
4	C	26	50	20120601	20	2478	49.16	-0.0269640463184441	0.0504698030757323
4	C	26	50	20120601	20	2480	49.2	-0.027753601750317	0.0485129557694766
4	C	26	50	20120601	20	2482	49.24	-0.0287605218067266	0.0466034846175605
4	C	26	50	20120601	20	2484	49.28	-0.0297684318126299	0.0452840233638664
4	C	26	50	20120601	20	2486	49.32	-0.0306165356859851	0.0442693251328637
4	C	26	50	20120601	20	2488	49.36	-0.0311100962192533	0.0439359949962124
4	C	26	50	20120601	20	2490	49.4	-0.0314599726545844	0.0430243929339067
4	C	26	50	20120601	20	2492	49.44	-0.0317998506000295	0.0418342897947628
4	C	26	50	20120601	20	2494	49.48	-0.0325334456012393	0.0405419390150594
4	C	26	50	20120601	20	2496	49.52	-0.0322757829612427	0.0397167383303469
4	C	26	50	20120601	20	2498	49.56	-0.0325160578454899	0.0381397487869447
4	C	26	50	20120601	20	2500	49.6	-0.03251470020047	0.0362043409582946
4	C	26	50	20120601	20	2502	49.64	-0.0326465968283648	0.03552783068753
4	C	26	50	20120601	20	2504	49.68	-0.0327038936908443	0.0342011357314643
4	C	26	50	20120601	20	2506	49.72	-0.03245914989174	0.0321210538553835
4	C	26	50	20120601	20	2508	49.76	-0.0324788541293046	0.0304610033068224
4	C	26	50	20120601	20	2510	49.8	-0.0325890850054237	0.0281653882127681
4	C	26	50	20120601	20	2512	49.84	-0.0324272876601798	0.027640019188055
4	C	26	50	20120601	20	2514	49.88	-0.0324827743292995	0.0264100281553844
4	C	26	50	20120601	20	2516	49.92	-0.0317756816902486	0.0242227913176826
4	C	26	50	20120601	20	2518	49.96	-0.0321199154134658	0.021923690187197
4	C	26	50	20120601	20	2520	50	-0.0313589058823494	0.0199469236829153
4	C	26	50	20120601	20	2522	50.04	-0.0307990470172771	0.0187927557103914
4	C	26	50	20120601	20	2524	50.08	-0.0307708758831147	0.0174072789676057
4	C	26	50	20120601	20	2526	50.12	-0.0305467866730888	0.0149367256558859
4	C	26	50	20120601	20	2528	50.16	-0.0295703570610839	0.0147967750817534
4	C	26	50	20120601	20	2530	50.2	-0.0289191894973571	0.0143664935343336
4	C	26	50	20120601	20	2532	50.24	-0.0277714774097454	0.0128349780280295
4	C	26	50	20120601	20	2534	50.28	-0.0269801188555804	0.0122042741345501
4	C	26	50	20120601	20	2536	50.32	-0.0262003780658304	0.0109142143808178
4	C	26	50	20120601	20	2538	50.36	-0.0256352653973739	0.0109805339258252
4	C	26	50	20120601	20	2540	50.4	-0.024841842091408	0.0099996566121667
4	C	26	50	20120601	20	2542	50.44	-0.0233649152286114	0.0082314583240638
4	C	26	50	20120601	20	2544	50.48	-0.0227923567257491	0.00730058053090297
4	C	26	50	20120601	20	2546	50.52	-0.0228599702761661	0.00663693253248815
4	C	26	50	20120601	20	2548	50.56	-0.0225418500063781	0.00516750100157219
4	C	26	50	20120601	20	2550	50.6	-0.0225094199680725	0.00387755226360448
4	C	26	50	20120601	20	2552	50.64	-0.0225323083074728	0.00252596644173429
4	C	26	50	20120601	20	2554	50.68	-0.0213663486222658	-0.000325877231177701
4	C	26	50	20120601	20	2556	50.72	-0.0212684214041392	-0.0016759491374293
4	C	26	50	20120601	20	2558	50.76	-0.0212468334341096	-0.0033698446449651
4	C	26	50	20120601	20	2560	50.8	-0.0208972822678979	-0.0053226897268393
4	C	26	50	20120601	20	2562	50.84	-0.0216159290317534	-0.0074791391352883
4	C	26	50	20120601	20	2564	50.88	-0.0219838084057335	-0.0073240989024453
4	C	26	50	20120601	20	2566	50.92	-0.0231088294367369	-0.0086072007254508
4	C	26	50	20120601	20	2568	50.96	-0.0245842855174286	-0.0096093053846806
4	C	26	50	20120601	20	2570	51	-0.0256547108338566	-0.0096520075631964
4	C	26	50	20120601	20	2572	51.04	-0.0273377876076402	-0.010585225879803
4	C	26	50	20120601	20	2574	51.08	-0.0286432764313381	-0.0107730051566149
4	C	26	50	20120601	20	2576	51.12	-0.0300723392361161	-0.0107515091104668
4	C	26	50	20120601	20	2578	51.16	-0.0323921939506295	-0.0112753550271732
4	C	26	50	20120601	20	2580	51.2	-0.0332819888398034	-0.0110809289466182
4	C	26	50	20120601	20	2582	51.24	-0.0346523405685395	-0.0117546815009362
4	C	26	50	20120601	20	2584	51.28	-0.0358878541051711	-0.0130985520807168
4	C	26	50	20120601	20	2586	51.32	-0.0366393176947415	-0.0134713882732331
4	C	26	50	20120601	20	2588	51.36	-0.0370735095426613	-0.0135044525863213
4	C	26	50	20120601	20	2590	51.4	-0.0381846295614534	-0.0138427600476054
4	C	26	50	20120601	20	2592	51.44	-0.0387180871806365	-0.0135399606604454
4	C	26	50	20120601	20	2594	51.48	-0.037999055750692	-0.0141694723718917
4	C	26	50	20120601	20	2596	51.52	-0.0379603133701508	-0.0145894867288487
4	C	26	50	20120601	20	2598	51.56	-0.038506305871244	-0.0153322670471461
4	C	26	50	20120601	20	2600	51.6	-0.0395347785423442	-0.0161370394169501
4	C	26	50	20120601	20	2602	51.64	-0.0404881140468755	-0.0173234090322893
4	C	26	50	20120601	20	2604	51.68	-0.041011882181836	-0.0171629523615024
4	C	26	50	20120601	20	2606	51.72	-0.0425204944994975	-0.0189032128606806
4	C	26	50	20120601	20	2608	51.76	-0.0435967902164229	-0.0189584294150099
4	C	26	50	20120601	20	2610	51.8	-0.0449311374820745	-0.0188159813397263
4	C	26	50	20120601	20	2612	51.84	-0.0460558431434536	-0.0194538100411329
4	C	26	50	20120601	20	2614	51.88	-0.0479560101843429	-0.0195810595632617
4	C	26	50	20120601	20	2616	51.92	-0.0492243688309606	-0.0197977665784919
4	C	26	50	20120601	20	2618	51.96	-0.050480338966772	-0.0203603336625361
4	C	26	50	20120601	20	2620	52	-0.0521661593148666	-0.0203166981030691
4	C	26	50	20120601	20	2622	52.04	-0.053275284585429	-0.0203038711860584
4	C	26	50	20120601	20	2624	52.08	-0.0551531763484973	-0.0209421481931642
4	C	26	50	20120601	20	2626	52.12	-0.0566055807481223	-0.0210783298881529
4	C	26	50	20120601	20	2628	52.16	-0.058345636186334	-0.022155105023476
4	C	26	50	20120601	20	2630	52.2	-0.0588761996174617	-0.0217301833454576
4	C	26	50	20120601	20	2632	52.24	-0.0599812378108288	-0.0226320556184541
4	C	26	50	20120601	20	2634	52.28	-0.0597861329077638	-0.0223798447717405
4	C	26	50	20120601	20	2636	52.32	-0.061197221058164	-0.0226611459914322
4	C	26	50	20120601	20	2638	52.36	-0.0620172457212383	-0.0230112416298654
4	C	26	50	20120601	20	2640	52.4	-0.0628613261570084	-0.0234960976786572
4	C	26	50	20120601	20	2642	52.44	-0.0632871317185034	-0.0227277695923555
4	C	26	50	20120601	20	2644	52.48	-0.0639553476267247	-0.0230951822758601
4	C	26	50	20120601	20	2646	52.52	-0.0654296652654986	-0.0231395885817186
4	C	26	50	20120601	20	2648	52.56	-0.0657686522563994	-0.0229547508691164
4	C	26	50	20120601	20	2650	52.6	-0.0669983109488828	-0.0227677918361707
4	C	26	50	20120601	20	2652	52.64	-0.0669136702671748	-0.0226780599856381
4	C	26	50	20120601	20	2654	52.68	-0.0672383029904176	-0.0232848283145743
4	C	26	50	20120601	20	2656	52.72	-0.0676105947107123	-0.0235763684404575
4	C	26	50	20120601	20	2658	52.76	-0.0675710674416439	-0.0239524785373706
4	C	26	50	20120601	20	2660	52.8	-0.0676878107712178	-0.0237926016941444
4	C	26	50	20120601	20	2662	52.84	-0.0678355960884858	-0.0243182648752784
4	C	26	50	20120601	20	2664	52.88	-0.0679266007312245	-0.0242043499728293
4	C	26	50	20120601	20	2666	52.92	-0.0676432630440031	-0.024908557616213
4	C	26	50	20120601	20	2668	52.96	-0.0677281158577455	-0.0248664140520543
4	C	26	50	20120601	20	2670	53	-0.0678977507745521	-0.0246168760689735
4	C	26	50	20120601	20	2672	53.04	-0.0679854320154193	-0.0251059111188421
4	C	26	50	20120601	20	2674	53.08	-0.0680907202151379	-0.0259318825499462
4	C	26	50	20120601	20	2676	53.12	-0.0680460310665669	-0.0259734604286799
4	C	26	50	20120601	20	2678	53.16	-0.068015696185654	-0.0253013554331621
4	C	26	50	20120601	20	2680	53.2	-0.0678042005474011	-0.0247767529121998
4	C	26	50	20120601	20	2682	53.24	-0.0680574154857441	-0.0254846375108457
4	C	26	50	20120601	20	2684	53.28	-0.0679974528306994	-0.0257027092421636
4	C	26	50	20120601	20	2686	53.32	-0.0684911547853239	-0.0251104366022417
4	C	26	50	20120601	20	2688	53.36	-0.0682126254242145	-0.0252804957831171
4	C	26	50	20120601	20	2690	53.4	-0.068484083717512	-0.0255512469696334
4	C	26	50	20120601	20	2692	53.44	-0.0685600269858115	-0.0253597624532881
4	C	26	50	20120601	20	2694	53.48	-0.0685402279959382	-0.0254932642135761
4	C	26	50	20120601	20	2696	53.52	-0.068509680982991	-0.0248642220210326
4	C	26	50	20120601	20	2698	53.56	-0.0686918316898246	-0.0253847940333421
4	C	26	50	20120601	20	2700	53.6	-0.0685137822023218	-0.0260480601940951
4	C	26	50	20120601	20	2702	53.64	-0.0687452182518042	-0.0252022897731179
4	C	26	50	20120601	20	2704	53.68	-0.0685548651063088	-0.0257832487045407
4	C	26	50	20120601	20	2706	53.72	-0.0687427433780701	-0.0257408930083477
4	C	26	50	20120601	20	2708	53.76	-0.0683918062825672	-0.0252503730342386
4	C	26	50	20120601	20	2710	53.8	-0.0683219441325859	-0.0258070074923886
4	C	26	50	20120601	20	2712	53.84	-0.0681752194754897	-0.0255996130734666
4	C	26	50	20120601	20	2714	53.88	-0.0684377682233443	-0.025081374513535
4	C	26	50	20120601	20	2716	53.92	-0.0681265705289441	-0.0252528479079727
4	C	26	50	20120601	20	2718	53.96	-0.0679145092052662	-0.0245654694059813
4	C	26	50	20120601	20	2720	54	-0.068212908266927	-0.0242558980571778
4	C	26	50	20120601	20	2722	54.04	-0.0679792094757448	-0.0248633734928952
4	C	26	50	20120601	20	2724	54.08	-0.0681536527186635	-0.0247012339079691
4	C	26	50	20120601	20	2726	54.12	-0.0677280451470674	-0.0242305129237332
4	C	26	50	20120601	20	2728	54.16	-0.0679478139346601	-0.0242083097708039
4	C	26	50	20120601	20	2730	54.2	-0.0680173932419289	-0.0244915767473473
4	C	26	50	20120601	20	2732	54.24	-0.068127136214369	-0.0247584388465671
4	C	26	50	20120601	20	2734	54.28	-0.0682122718708239	-0.0245512565596794
4	C	26	50	20120601	20	2736	54.32	-0.06829097285557	-0.0242829095362191
4	C	26	50	20120601	20	2738	54.36	-0.0682462129963209	-0.0239393263512406
4	C	26	50	20120601	20	2740	54.4	-0.068292174937098	-0.0243685401674208
4	C	26	50	20120601	20	2742	54.44	-0.068318337888002	-0.0240861217190149
4	C	26	50	20120601	20	2744	54.48	-0.0681706939920902	-0.0247459937672182
4	C	26	50	20120601	20	2746	54.52	-0.0678504453308907	-0.024579611541605
4	C	26	50	20120601	20	2748	54.56	-0.0680231208068565	-0.0244909403512442
4	C	26	50	20120601	20	2750	54.6	-0.0680359901502741	-0.0253629444338035
4	C	26	50	20120601	20	2752	54.64	-0.0677561879969586	-0.0247631057513229
4	C	26	50	20120601	20	2754	54.68	-0.0678865077767313	-0.0249726214905885
4	C	26	50	20120601	20	2756	54.72	-0.0677805831809095	-0.0251846121035882
4	C	26	50	20120601	20	2758	54.76	-0.0677031549883696	-0.0253726317967057
4	C	26	50	20120601	20	2760	54.8	-0.0676237468968423	-0.0248586358774612
4	C	26	50	20120601	20	2762	54.84	-0.0674612537585257	-0.0250987693403522
4	C	26	50	20120601	20	2764	54.88	-0.0675835125209928	-0.0249162650801279
4	C	26	50	20120601	20	2766	54.92	-0.0674611123371694	-0.024922275487768
4	C	26	50	20120601	20	2768	54.96	-0.06713485326833	-0.0252252000328283
4	C	26	50	20120601	20	2770	55	-0.0670302014647144	-0.0249382561010228
4	C	26	50	20120601	20	2772	55.04	-0.0668540611655208	-0.0245482867111984
4	C	26	50	20120601	20	2774	55.08	-0.0667561268763264	-0.0248343114041884
4	C	26	50	20120601	20	2776	55.12	-0.0662148366353281	-0.0248609693298391
4	C	26	50	20120601	20	2778	55.16	-0.0657696422058931	-0.0256865872075525
4	C	26	50	20120601	20	2780	55.2	-0.0650376240528053	-0.0263555314357584
4	C	26	50	20120601	20	2782	55.24	-0.064499190523203	-0.0265216025343879
4	C	26	50	20120601	20	2784	55.28	-0.063601320474588	-0.0283228722066469
4	C	26	50	20120601	20	2786	55.32	-0.0632158624260276	-0.028015082766932
4	C	26	50	20120601	20	2788	55.36	-0.0626887708891955	-0.0287507708042141
4	C	26	50	20120601	20	2790	55.4	-0.0620880341811028	-0.0293710236594675
4	C	26	50	20120601	20	2792	55.44	-0.0620277674701423	-0.0287490737479393
4	C	26	50	20120601	20	2794	55.48	-0.0618897543685903	-0.0299104117832244
4	C	26	50	20120601	20	2796	55.52	-0.0610351733971195	-0.0309358297530299
4	C	26	50	20120601	20	2798	55.56	-0.0606931387759918	-0.0310507416760406
4	C	26	50	20120601	20	2800	55.6	-0.0601794610547988	-0.0328669100881791
4	C	26	50	20120601	20	2802	55.64	-0.0590237233052206	-0.0343814338185314
4	C	26	50	20120601	20	2804	55.68	-0.0581779528842434	-0.0353270477170121
4	C	26	50	20120601	20	2806	55.72	-0.0574562372769575	-0.0366877050117782
4	C	26	50	20120601	20	2808	55.76	-0.0566176510608772	-0.0385578186002535
4	C	26	50	20120601	20	2810	55.8	-0.0562698535194828	-0.0398228750582031
4	C	26	50	20120601	20	2812	55.84	-0.0554130451616512	-0.0411306761210754
4	C	26	50	20120601	20	2814	55.88	-0.0548126054384066	-0.0421648551438998
4	C	26	50	20120601	20	2816	55.92	-0.0538692472105579	-0.0441509130312863
4	C	26	50	20120601	20	2818	55.96	-0.0533797878966205	-0.0454196040180912
4	C	26	50	20120601	20	2820	56	-0.052883045382837	-0.0475617840116958
4	C	26	50	20120601	20	2822	56.04	-0.0525410178327771	-0.0489919074766456
4	C	26	50	20120601	20	2824	56.08	-0.0518874390349263	-0.0495085904016586
4	C	26	50	20120601	20	2826	56.12	-0.0517745140819708	-0.0513395019901849
4	C	26	50	20120601	20	2828	56.16	-0.0509848172287417	-0.0529635848452142
4	C	26	50	20120601	20	2830	56.2	-0.0509339055404963	-0.0534263155228227
4	C	26	50	20120601	20	2832	56.24	-0.0502282836835502	-0.0549313923065782
4	C	26	50	20120601	20	2834	56.28	-0.0498463753110314	-0.0562304181742961
4	C	26	50	20120601	20	2836	56.32	-0.0495882813358983	-0.0575213123140302
4	C	26	50	20120601	20	2838	56.36	-0.049302680906977	-0.0578487734643977
4	C	26	50	20120601	20	2840	56.4	-0.0497408749792783	-0.0586754520022829
4	C	26	50	20120601	20	2842	56.44	-0.0496261822593699	-0.0596006305147874
4	C	26	50	20120601	20	2844	56.48	-0.0500681947082896	-0.06101335915292
4	C	26	50	20120601	20	2846	56.52	-0.0503442491956648	-0.0616240165691527
4	C	26	50	20120601	20	2848	56.56	-0.051017768404745	-0.0622471897754124
4	C	26	50	20120601	20	2850	56.6	-0.0510854385237045	-0.061993691994357
4	C	26	50	20120601	20	2852	56.64	-0.0512946714202576	-0.0624079858574542
4	C	26	50	20120601	20	2854	56.68	-0.0523619076851025	-0.0659734303802311
4	C	26	50	20120601	20	2856	56.72	-0.0528351035430725	-0.0665061646291771
4	C	26	50	20120601	20	2858	56.76	-0.0534891773156701	-0.0666785572624304
4	C	26	50	20120601	20	2860	56.8	-0.0537920311500523	-0.0665575712921693
4	C	26	50	20120601	20	2862	56.84	-0.0542467715210334	-0.0665273778326127
4	C	26	50	20120601	20	2864	56.88	-0.0544651968057419	-0.0672076852667923
4	C	26	50	20120601	20	2866	56.92	-0.0548372763940023	-0.0669674103825451
4	C	26	50	20120601	20	2868	56.96	-0.0553032597628042	-0.0670582028932494
4	C	26	50	20120601	20	2870	57	-0.0556032144593835	-0.0671685115511145
4	C	26	50	20120601	20	2872	57.04	-0.0558408023378622	-0.0677606427696801
4	C	26	50	20120601	20	2874	57.08	-0.0561063916448759	-0.0677153879356842
4	C	26	50	20120601	20	2876	57.12	-0.0563277867780654	-0.0671725420597673
4	C	26	50	20120601	20	2878	57.16	-0.0571485256189886	-0.0680375457851928
4	C	26	50	20120601	20	2880	57.2	-0.0573870327362828	-0.0685924124763899
4	C	26	50	20120601	20	2882	57.24	-0.0577600315633587	-0.0689075699687647
4	C	26	50	20120601	20	2884	57.28	-0.058172557659503	-0.0694504865553597
4	C	26	50	20120601	20	2886	57.32	-0.05808735129237	-0.0692380009676132
4	C	26	50	20120601	20	2888	57.36	-0.0580196811734104	-0.0688535470106821
4	C	26	50	20120601	20	2890	57.4	-0.0586099032036668	-0.0692457791422062
4	C	26	50	20120601	20	2892	57.44	-0.0587521730880416	-0.0692512945750995
4	C	26	50	20120601	20	2894	57.48	-0.0586422179835671	-0.0692676287417449
4	C	26	50	20120601	20	2896	57.52	-0.058640379505936	-0.0694933372262996
4	C	26	50	20120601	20	2898	57.56	-0.058433621483117	-0.0694168282725753
4	C	26	50	20120601	20	2900	57.6	-0.058673754946008	-0.0690021808560875
4	C	26	50	20120601	20	2902	57.64	-0.0583303131823857	-0.068396402476645
4	C	26	50	20120601	20	2904	57.68	-0.058539687500295	-0.0684186763402523
4	C	26	50	20120601	20	2906	57.72	-0.0585340306460455	-0.068029343346531
4	C	26	50	20120601	20	2908	57.76	-0.0587133529257544	-0.0679674007924991
4	C	26	50	20120601	20	2910	57.8	-0.058800680613231	-0.0678277472032147
4	C	26	50	20120601	20	2912	57.84	-0.0590650678387166	-0.0679304898185211
4	C	26	50	20120601	20	2914	57.88	-0.0592743007352697	-0.0682497485302269
4	C	26	50	20120601	20	2916	57.92	-0.0592603707316803	-0.0678852349845252
4	C	26	50	20120601	20	2918	57.96	-0.0595121007457827	-0.068817767407554
4	C	26	50	20120601	20	2920	58	-0.05950092845864	-0.0687916044566501
4	C	26	50	20120601	20	2922	58.04	-0.0597953677223261	-0.0692308591891232
4	C	26	50	20120601	20	2924	58.08	-0.0595921452334131	-0.0690516783307705
4	C	26	50	20120601	20	2926	58.12	-0.0602032976243926	-0.0689922106504727
4	C	26	50	20120601	20	2928	58.16	-0.0600651996700269	-0.068188442372298
4	C	26	50	20120601	20	2930	58.2	-0.0601055754672326	-0.0683109839774776
4	C	26	50	20120601	20	2932	58.24	-0.060136193190858	-0.0692018678110946
4	C	26	50	20120601	20	2934	58.28	-0.0607351833452011	-0.0690937511842511
4	C	26	50	20120601	20	2936	58.32	-0.0603237886199068	-0.0690818717903272
4	C	26	50	20120601	20	2938	58.36	-0.0603462746155485	-0.0690134238539083
4	C	26	50	20120601	20	2940	58.4	-0.0607106467398939	-0.0688545369601757
4	C	26	50	20120601	20	2942	58.44	-0.0605678111700943	-0.0694622245279274
4	C	26	50	20120601	20	2944	58.48	-0.0603576590347256	-0.0692034234460132
4	C	26	50	20120601	20	2946	58.52	-0.0607001815595324	-0.0689338743410249
4	C	26	50	20120601	20	2948	58.56	-0.0606930397810424	-0.0693778666889319
4	C	26	50	20120601	20	2950	58.6	-0.0603500222814888	-0.0687136812893634
4	C	26	50	20120601	20	2952	58.64	-0.0607008886663136	-0.0688502943194886
4	C	26	50	20120601	20	2954	58.68	-0.0607050605963226	-0.0685195804779277
4	C	26	50	20120601	20	2956	58.72	-0.0606183693049491	-0.0678872855941907
4	C	26	50	20120601	20	2958	58.76	-0.0606854737384837	-0.067650334111815
4	C	26	50	20120601	20	2960	58.8	-0.0605575581217671	-0.0677308735741922
4	C	26	50	20120601	20	2962	58.84	-0.0603952064048066	-0.0686239494388308
4	C	26	50	20120601	20	2964	58.88	-0.0610472295677387	-0.067489396608417
4	C	26	50	20120601	20	2966	58.92	-0.0609436384242949	-0.0676298987258387
4	C	26	50	20120601	20	2968	58.96	-0.0607211119202555	-0.0675367727627565
4	C	26	50	20120601	20	2970	59	-0.0611222535972226	-0.0675260954503606
4	C	26	50	20120601	20	2972	59.04	-0.0607320720753639	-0.0675608851039949
4	C	26	50	20120601	20	2974	59.08	-0.0608222989006433	-0.0675020538198002
4	C	26	50	20120601	20	2976	59.12	-0.0607908326488805	-0.0673601374888161
4	C	26	50	20120601	20	2978	59.16	-0.0610179553469976	-0.0680618702584656
4	C	26	50	20120601	20	2980	59.2	-0.0612696146504219	-0.0677745727732695
4	C	26	50	20120601	20	2982	59.24	-0.0610592503830189	-0.0675120240254149
4	C	26	50	20120601	20	2984	59.28	-0.0609813979264103	-0.068805817302952
4	C	26	50	20120601	20	2986	59.32	-0.061328658066651	-0.068781987804426
4	C	26	50	20120601	20	2988	59.36	-0.0612508056100424	-0.0683282373829386
4	C	26	50	20120601	20	2990	59.4	-0.0614255316956735	-0.0682732951860404
4	C	26	50	20120601	20	2992	59.44	-0.0615803173700753	-0.0678881341223281
4	C	26	50	20120601	20	2994	59.48	-0.0615738119876884	-0.068169986885309
4	C	26	50	20120601	20	2996	59.52	-0.0616167333693064	-0.0684946196085518
4	C	26	50	20120601	20	2998	59.56	-0.0616740090185825	-0.0682329900995127
4	C	26	50	20120601	20	3000	59.6	-0.0618455531236984	-0.0682208278628763
4	C	26	50	20120601	20	3002	59.64	-0.0615483561435656	-0.0680886696054726
4	C	26	50	20120601	20	3004	59.68	-0.0618015710819085	-0.0687136812893634
4	C	26	50	20120601	20	3006	59.72	-0.0620019651436968	-0.06794293489787
4	C	26	50	20120601	20	3008	59.76	-0.0617799336144042	-0.0680846390968198
4	C	26	50	20120601	20	3010	59.8	-0.0615811658982127	-0.0688080800446518
4	C	26	50	20120601	20	3012	59.84	-0.0620513919077018	-0.0690770634642151
4	C	26	50	20120601	20	3014	59.88	-0.0620582508434793	-0.0683591379492764
4	C	26	50	20120601	20	3016	59.92	-0.0620483513485427	-0.0680383943133302
4	C	26	50	20120601	20	3018	59.96	-0.0621092332424028	-0.0683739164810032
4	C	26	50	20120601	20	3020	60	-0.0620164608327111	-0.0678485361425816
4	C	26	50	20120601	20	3022	60.04	-0.0616904846065841	-0.0677038620951509
4	C	26	50	20120601	20	3024	60.08	-0.0616235923050839	-0.0682476272098833
4	C	26	50	20120601	20	3026	60.12	-0.0613498712700866	-0.067964996629443
4	C	26	50	20120601	20	3028	60.16	-0.0615022527814323	-0.067676567773397
4	C	26	50	20120601	20	3030	60.2	-0.0613116167932244	-0.0676108068427467
4	C	26	50	20120601	20	3032	60.24	-0.0614400273846879	-0.0673941493249911
4	C	26	50	20120601	20	3034	60.28	-0.0610544420569069	-0.0671941088165935
4	C	26	50	20120601	20	3036	60.32	-0.0609036161804797	-0.0671871084594597
4	C	26	50	20120601	20	3038	60.36	-0.0610463103289232	-0.067320185955679
4	C	26	50	20120601	20	3040	60.4	-0.0609693771111301	-0.0676522433001242
4	C	26	50	20120601	20	3042	60.44	-0.0607284658307799	-0.0677530060164433
4	C	26	50	20120601	20	3044	60.48	-0.0602508859107665	-0.0671307520489992
4	C	26	50	20120601	20	3046	60.52	-0.0597607902007261	-0.0670444143110163
4	C	26	50	20120601	20	3048	60.56	-0.0593718107603953	-0.0676271410093921
4	C	26	50	20120601	20	3050	60.6	-0.0590896751547019	-0.0676251611104048
4	C	26	50	20120601	20	3052	60.64	-0.0589490316159239	-0.0680844269647855
4	C	26	50	20120601	20	3054	60.68	-0.0581741840050997	-0.0688959027068751
4	C	26	50	20120601	20	3056	60.72	-0.0577133625158004	-0.0695187930704224
4	C	26	50	20120601	20	3058	60.76	-0.057349626787558	-0.0690661033091067
4	C	26	50	20120601	20	3060	60.8	-0.0566017906557752	-0.0703042472829644
4	C	26	50	20120601	20	3062	60.84	-0.0559760718651032	-0.069930965613176
4	C	26	50	20120601	20	3064	60.88	-0.0552725006178226	-0.0709179452583562
4	C	26	50	20120601	20	3066	60.92	-0.0546185682665812	-0.0713338654670501
4	C	26	50	20120601	20	3068	60.96	-0.0545197147385714	-0.0715187031796523
4	C	26	50	20120601	20	3070	61	-0.0537515139314903	-0.0714068388868686
4	C	26	50	20120601	20	3072	61.04	-0.053036204711642	-0.0727930510207067
4	C	26	50	20120601	20	3074	61.08	-0.0520550233420675	-0.0743800814804018
4	C	26	50	20120601	20	3076	61.12	-0.0516200112502816	-0.0743761216824271
4	C	26	50	20120601	20	3078	61.16	-0.050905762690605	-0.0757662229035618
4	C	26	50	20120601	20	3080	61.2	-0.0505744831636191	-0.0760093969256118
4	C	26	50	20120601	20	3082	61.24	-0.0498465874430657	-0.0775023821834091
4	C	26	50	20120601	20	3084	61.28	-0.0498355565772792	-0.0780400661798233
4	C	26	50	20120601	20	3086	61.32	-0.0490496781006685	-0.0783079182285368
4	C	26	50	20120601	20	3088	61.36	-0.048811595247443	-0.0815288603275196
4	C	26	50	20120601	20	3090	61.4	-0.0484432633251229	-0.0822605037140134
4	C	26	50	20120601	20	3092	61.44	-0.0473427930415623	-0.0849412162321697
4	C	26	50	20120601	20	3094	61.48	-0.0473368533446003	-0.0845163864780328
4	C	26	50	20120601	20	3096	61.52	-0.0470731732258958	-0.0852416659034958
4	C	26	50	20120601	20	3098	61.56	-0.0459284380578329	-0.0864718195707261
4	C	26	50	20120601	20	3100	61.6	-0.0454500096096821	-0.0880345255571484
4	C	26	50	20120601	20	3102	61.64	-0.0449644393830413	-0.0897012469510831
4	C	26	50	20120601	20	3104	61.68	-0.0450125933548401	-0.0908599828334131
4	C	26	50	20120601	20	3106	61.72	-0.0442069158883562	-0.0920532962373441
4	C	26	50	20120601	20	3108	61.76	-0.0439011629161711	-0.0924646909626381
4	C	26	50	20120601	20	3110	61.8	-0.0431982280649936	-0.0933947485119331
4	C	26	50	20120601	20	3112	61.84	-0.0431206584510974	-0.094429599286199
4	C	26	50	20120601	20	3114	61.88	-0.0421729939429512	-0.0960181853808131
4	C	26	50	20120601	20	3116	61.92	-0.0419979143039294	-0.0967831334967011
4	C	26	50	20120601	20	3118	61.96	-0.0408787764013454	-0.09791146378744
4	C	26	50	20120601	20	3120	62	-0.0409272132158567	-0.098876876675794
4	C	26	50	20120601	20	3122	62.04	-0.0403459007310433	-0.100273624700672
4	C	26	50	20120601	20	3124	62.08	-0.0404011964813321	-0.100435410732207
4	C	26	50	20120601	20	3126	62.12	-0.0399610932207215	-0.100301343286494
4	C	26	50	20120601	20	3128	62.16	-0.0398500067453971	-0.101785489709527
4	C	26	50	20120601	20	3130	62.2	-0.03964430938275	-0.101716405377005
4	C	26	50	20120601	20	3132	62.24	-0.0392179239936945	-0.101895020549933
4	C	26	50	20120601	20	3134	62.28	-0.0396129138416653	-0.101788530268686
4	C	26	50	20120601	20	3136	62.32	-0.039735526157523	-0.101107020752978
4	C	26	50	20120601	20	3138	62.36	-0.0399362737727019	-0.101359387163184
4	C	26	50	20120601	20	3140	62.4	-0.0397269701654707	-0.10146927155698
4	C	26	50	20120601	20	3142	62.44	-0.0399145655945195	-0.102216612714016
4	C	26	50	20120601	20	3144	62.48	-0.0395595979903638	-0.102125537360599
4	C	26	50	20120601	20	3146	62.52	-0.0395970746497667	-0.101858958104092
4	C	26	50	20120601	20	3148	62.56	-0.0395182322436644	-0.101541255027305
4	C	26	50	20120601	20	3150	62.6	-0.0392071759706204	-0.100376579448013
4	C	26	50	20120601	20	3152	62.64	-0.0392920287843628	-0.100159780508901
4	C	26	50	20120601	20	3154	62.68	-0.0394389655734934	-0.100623076871934
4	C	26	50	20120601	20	3156	62.72	-0.0396158129794682	-0.100322768621964
4	C	26	50	20120601	20	3158	62.76	-0.0393455567676986	-0.0999870343222571
4	C	26	50	20120601	20	3160	62.8	-0.0397607698696114	-0.100522879841040
4	C	26	50	20120601	20	3162	62.84	-0.0396871600536899	-0.100142809946152
4	C	26	50	20120601	20	3164	62.88	-0.0396316521713667	-0.0998111061550981
4	C	26	50	20120601	20	3166	62.92	-0.0399885289638316	-0.100534971366998
4	C	26	50	20120601	20	3168	62.96	-0.0402005902875094	-0.0996466331177941
4	C	26	50	20120601	20	3170	63	-0.0400891502587944	-0.100548477106519
4	C	26	50	20120601	20	3172	63.04	-0.0402705231481688	-0.100704111309058
4	C	26	50	20120601	20	3174	63.08	-0.0401487593604485	-0.100972387621840
4	C	26	50	20120601	20	3176	63.12	-0.040178882109327	-0.100440501901032
4	C	26	50	20120601	20	3178	63.16	-0.0407357286995114	-0.100448633629016
4	C	26	50	20120601	20	3180	63.2	-0.0407857918596194	-0.101309465424432
4	C	26	50	20120601	20	3182	63.24	-0.0411066062062438	-0.100950184468911
4	C	26	50	20120601	20	3184	63.28	-0.0414395827895045	-0.101031431038069
4	C	26	50	20120601	20	3186	63.32	-0.0414952320931839	-0.101093868566848
4	C	26	50	20120601	20	3188	63.36	-0.041548972208554	-0.100822763826941
4	C	26	50	20120601	20	3190	63.4	-0.0411339005279975	-0.101251694800409
4	C	26	50	20120601	20	3192	63.44	-0.0411773168843624	-0.100498626078445
4	C	26	50	20120601	20	3194	63.48	-0.0412729177211788	-0.100585175948463
4	C	26	50	20120601	20	3196	63.52	-0.0414642608161679	-0.100788822701444
4	C	26	50	20120601	20	3198	63.56	-0.041178872519281	-0.101019339512111
4	C	26	50	20120601	20	3200	63.6	-0.0414447446690072	-0.100897151460322
4	C	26	50	20120601	20	3202	63.64	-0.0413978634894145	-0.0999201420207571
4	C	26	50	20120601	20	3204	63.68	-0.0417858529802516	-0.100908606590177
4	C	26	50	20120601	20	3206	63.72	-0.0418468762954679	-0.100621591947694
4	C	26	50	20120601	20	3208	63.76	-0.0419046469194909	-0.101075908054606
4	C	26	50	20120601	20	3210	63.8	-0.041974438358794	-0.100878130287908
4	C	26	50	20120601	20	3212	63.84	-0.0420443005087752	-0.100680423231888
4	C	26	50	20120601	20	3214	63.88	-0.041714010931283	-0.100127536439679
4	C	26	50	20120601	20	3216	63.92	-0.041874948434681	-0.100491979274702
4	C	26	50	20120601	20	3218	63.96	-0.0417890349607669	-0.101481999479042
4	C	26	50	20120601	20	3220	64	-0.0418389566995186	-0.101775307371878
4	C	26	50	20120601	20	3222	64.04	-0.0418714129007751	-0.101515728472504
4	C	26	50	20120601	20	3224	64.08	-0.0418754434094279	-0.100868796478397
4	C	26	50	20120601	20	3226	64.12	-0.0420363102021478	-0.101099949685166
4	C	26	50	20120601	20	3228	64.16	-0.0422755244262232	-0.101382156001538
4	C	26	50	20120601	20	3230	64.2	-0.0423928334412221	-0.101295111156774
4	C	26	50	20120601	20	3232	64.24	-0.042443462286755	-0.101587004836048
4	C	26	50	20120601	20	3234	64.28	-0.0428093193353409	-0.102118890556856
4	C	26	50	20120601	20	3236	64.32	-0.0429715296309452	-0.101427905810281
4	C	26	50	20120601	20	3238	64.36	-0.0425796510528116	-0.101488716993463
4	C	26	50	20120601	20	3240	64.4	-0.042838522845404	-0.101363346961158
4	C	26	50	20120601	20	3242	64.44	-0.0431074355542892	-0.101577529605180
4	C	26	50	20120601	20	3244	64.48	-0.0426488060960116	-0.102255362165625
4	C	26	50	20120601	20	3246	64.52	-0.0430379976683767	-0.102110829539551
4	C	26	50	20120601	20	3248	64.56	-0.0430524226467129	-0.101987510116912
4	C	26	50	20120601	20	3250	64.6	-0.0431147894648135	-0.101850189980005
4	C	26	50	20120601	20	3252	64.64	-0.0431777926790173	-0.101713647660558
4	C	26	50	20120601	20	3254	64.68	-0.0432023292843244	-0.101519405427766
4	C	26	50	20120601	20	3256	64.72	-0.0432013393348308	-0.102194975246512
4	C	26	50	20120601	20	3258	64.76	-0.0432824444826329	-0.102006389867969
4	C	26	50	20120601	20	3260	64.8	-0.0437481450087223	-0.101807975705169
4	C	26	50	20120601	20	3262	64.84	-0.0445380539939858	-0.102193278190237
4	C	26	50	20120601	20	3264	64.88	-0.0446116638099073	-0.102412410581727
4	C	26	50	20120601	20	3266	64.92	-0.0446595349389937	-0.101779055037818
4	C	26	50	20120601	20	3268	64.96	-0.0451052950538537	-0.102205864690942
4	C	26	50	20120601	20	3270	65	-0.0449189017063329	-0.102885818571731
4	C	26	50	20120601	20	3272	65.04	-0.0458351706733944	-0.103259312373554
4	C	26	50	20120601	20	3274	65.08	-0.0453646618211929	-0.104363388901699
4	C	26	50	20120601	20	3276	65.12	-0.0459584193853552	-0.103660736893234
4	C	26	50	20120601	20	3278	65.16	-0.0462453633171607	-0.104896900968104
4	C	26	50	20120601	20	3280	65.2	-0.046567945430738	-0.105337994178208
4	C	26	50	20120601	20	3282	65.24	-0.0465576216717327	-0.105253565628534
4	C	26	50	20120601	20	3284	65.28	-0.046422493565848	-0.104736741282165
4	C	26	50	20120601	20	3286	65.32	-0.0467735720827071	-0.105208735058607
4	C	26	50	20120601	20	3288	65.36	-0.0472167866131548	-0.106647838779678
4	C	26	50	20120601	20	3290	65.4	-0.0479918463560134	-0.107337904287438
4	C	26	50	20120601	20	3292	65.44	-0.0484023925531703	-0.108072871075803
4	C	26	50	20120601	20	3294	65.48	-0.0491958370723397	-0.109007595529854
4	C	26	50	20120601	20	3296	65.52	-0.0504878625829238	-0.111316157749072
4	C	26	50	20120601	20	3298	65.56	-0.0514673468962234	-0.113336220401565
4	C	26	50	20120601	20	3300	65.6	-0.051625597393853	-0.114710977405548
4	C	26	50	20120601	20	3302	65.64	-0.052300813659208	-0.115997275351205
4	C	26	50	20120601	20	3304	65.68	-0.0525267342757971	-0.117145970317242
4	C	26	50	20120601	20	3306	65.72	-0.0526701355310217	-0.11853557656363
4	C	26	50	20120601	20	3308	65.76	-0.0530646304042457	-0.119196085007936
4	C	26	50	20120601	20	3310	65.8	-0.0531670901768396	-0.120551679418149
4	C	26	50	20120601	20	3312	65.84	-0.0533886974420635	-0.120460179800664
4	C	26	50	20120601	20	3314	65.88	-0.0535593223083638	-0.122180358467256
4	C	26	50	20120601	20	3316	65.92	-0.0537035013810477	-0.122788541009755
4	C	26	50	20120601	20	3318	65.96	-0.0539384022537579	-0.123149024046803
4	C	26	50	20120601	20	3320	66	-0.0550863901130143	-0.12347464671954
4	C	26	50	20120601	20	3322	66.04	-0.0552704500081571	-0.123795461066164
4	C	26	50	20120601	20	3324	66.08	-0.0561905373518371	-0.125528438365496
4	C	26	50	20120601	20	3326	66.12	-0.0573187262212202	-0.125749409234617
4	C	26	50	20120601	20	3328	66.16	-0.0582016904588878	-0.126871799828394
4	C	26	50	20120601	20	3330	66.2	-0.0592272781343208	-0.128060870591638
4	C	26	50	20120601	20	3332	66.24	-0.060130253493896	-0.129508318172727
4	C	26	50	20120601	20	3334	66.28	-0.0607286779628142	-0.129375169965829
4	C	26	50	20120601	20	3336	66.32	-0.061066462872187	-0.130508167161324
4	C	26	50	20120601	20	3338	66.36	-0.0614953938456548	-0.130717046504487
4	C	26	50	20120601	20	3340	66.4	-0.0619712059987152	-0.131652619486675
4	C	26	50	20120601	20	3342	66.44	-0.0625683576754272	-0.132940614488606
4	C	26	50	20120601	20	3344	66.48	-0.0632012889552673	-0.132903067118525
4	C	26	50	20120601	20	3346	66.52	-0.0642885363420198	-0.135171748515284
4	C	26	50	20120601	20	3348	66.56	-0.0656186749081098	-0.135917675458758
4	C	26	50	20120601	20	3350	66.6	-0.0667559854549702	-0.137764355528504
4	C	26	50	20120601	20	3352	66.64	-0.0673265499167096	-0.137847157732581
4	C	26	50	20120601	20	3354	66.68	-0.0679450562182135	-0.139615843924363
4	C	26	50	20120601	20	3356	66.72	-0.0684521932016805	-0.139347709032937
4	C	26	50	20120601	20	3358	66.76	-0.0685622897275113	-0.139627935450322
4	C	26	50	20120601	20	3360	66.8	-0.0691320763717914	-0.14083298682682
4	C	26	50	20120601	20	3362	66.84	-0.0696187779692821	-0.14058528732137
4	C	26	50	20120601	20	3364	66.88	-0.0702012218249454	-0.140412965398795
4	C	26	50	20120601	20	3366	66.92	-0.0721235623202792	-0.141488757655692
4	C	26	50	20120601	20	3368	66.96	-0.07260199076843	-0.141515203449309
4	C	26	50	20120601	20	3370	67	-0.0726659132214493	-0.141167024070252
4	C	26	50	20120601	20	3372	67.04	-0.0733871621382595	-0.140615480780927
4	C	26	50	20120601	20	3374	67.08	-0.0753314229438101	-0.140928304820924
4	C	26	50	20120601	20	3376	67.12	-0.0756898553711935	-0.139876907747977
4	C	26	50	20120601	20	3378	67.16	-0.0773470308235823	-0.140345295279835
4	C	26	50	20120601	20	3380	67.2	-0.0782090647005268	-0.139896211763104
4	C	26	50	20120601	20	3382	67.24	-0.0795610528661555	-0.139247087737975
4	C	26	50	20120601	20	3384	67.28	-0.0803042220931826	-0.138440278900641
4	C	26	50	20120601	20	3386	67.32	-0.0814954848874476	-0.138946072381223
4	C	26	50	20120601	20	3388	67.36	-0.0824291486813263	-0.13772956587487
4	C	26	50	20120601	20	3390	67.4	-0.0834880410861532	-0.137819014882690
4	C	26	50	20120601	20	3392	67.44	-0.0839523981093583	-0.13771528231789
4	C	26	50	20120601	20	3394	67.48	-0.0851248518632437	-0.135731069979203
4	C	26	50	20120601	20	3396	67.52	-0.0860745669810554	-0.134802568064827
4	C	26	50	20120601	20	3398	67.56	-0.0875256208067283	-0.134867551178018
4	C	26	50	20120601	20	3400	67.6	-0.0890822456748324	-0.133955807694356
4	C	26	50	20120601	20	3402	67.64	-0.0911150362493875	-0.135045600665520
4	C	26	50	20120601	20	3404	67.68	-0.0913652813392494	-0.134924049009834
4	C	26	50	20120601	20	3406	67.72	-0.0925463617958653	-0.134892724179428
4	C	26	50	20120601	20	3408	67.76	-0.0930040013046492	-0.135601810859602
4	C	26	50	20120601	20	3410	67.8	-0.094132543727423	-0.136422054725778
4	C	26	50	20120601	20	3412	67.84	-0.0945237859094535	-0.136183547608484
4	C	26	50	20120601	20	3414	67.88	-0.0959858706009129	-0.137312302163292
4	C	26	50	20120601	20	3416	67.92	-0.0968143876164292	-0.13646257194434
4	C	26	50	20120601	20	3418	67.96	-0.0974886846429687	-0.136819236604771
4	C	26	50	20120601	20	3420	68	-0.0992235004199317	-0.137915676379678
4	C	26	50	20120601	20	3422	68.04	-0.099636662912179	-0.136750152272249
4	C	26	50	20120601	20	3424	68.08	-0.100616925042938	-0.137290169721041
4	C	26	50	20120601	20	3426	68.12	-0.102040118861432	-0.137569689031644
4	C	26	50	20120601	20	3428	68.16	-0.102491960094610	-0.136682270021255
4	C	26	50	20120601	20	3430	68.2	-0.102675878568397	-0.136974941517988
4	C	26	50	20120601	20	3432	68.24	-0.104615260337157	-0.136881108448124
4	C	26	50	20120601	20	3434	68.28	-0.105124165087577	-0.136199669643095
4	C	26	50	20120601	20	3436	68.32	-0.106906427729558	-0.136678734487349
4	C	26	50	20120601	20	3438	68.36	-0.107539146877364	-0.135881966566308
4	C	26	50	20120601	20	3440	68.4	-0.109023788275143	-0.135788911313904
4	C	26	50	20120601	20	3442	68.44	-0.109950875975957	-0.136454228084322
4	C	26	50	20120601	20	3444	68.48	-0.110076387429617	-0.136598831421075
4	C	26	50	20120601	20	3446	68.52	-0.111123612572555	-0.136377506998563
4	C	26	50	20120601	20	3448	68.56	-0.111034022143378	-0.136137585667707
4	C	26	50	20120601	20	3450	68.6	-0.111688732312079	-0.13657606258272
4	C	26	50	20120601	20	3452	68.64	-0.111399101374505	-0.136639419350315
4	C	26	50	20120601	20	3454	68.68	-0.111933179126335	-0.137976346141504
4	C	26	50	20120601	20	3456	68.72	-0.111650760677929	-0.136612620003308
4	C	26	50	20120601	20	3458	68.76	-0.111676852918155	-0.136470562250967
4	C	26	50	20120601	20	3460	68.8	-0.111881065356562	-0.137380750099711
4	C	26	50	20120601	20	3462	68.84	-0.112175928884316	-0.137142455114451
4	C	26	50	20120601	20	3464	68.88	-0.111606212950714	-0.13674484897139
4	C	26	50	20120601	20	3466	68.92	-0.112174090406685	-0.136645076204564
4	C	26	50	20120601	20	3468	68.96	-0.111864660479238	-0.136581153751545
4	C	26	50	20120601	20	3470	69	-0.112263680835862	-0.137432298184059
4	C	26	50	20120601	20	3472	69.04	-0.112252154995328	-0.136978547762572
4	C	26	50	20120601	20	3474	69.08	-0.112478853429377	-0.135802912028171
4	C	26	50	20120601	20	3476	69.12	-0.112363665734721	-0.136230640920111
4	C	26	50	20120601	20	3478	69.16	-0.112819891029943	-0.136331615768464
4	C	26	50	20120601	20	3480	69.2	-0.112859701141724	-0.136420499090859
4	C	26	50	20120601	20	3482	69.24	-0.113519078215180	-0.136244783055735
4	C	26	50	20120601	20	3484	69.28	-0.113642963323244	-0.136020488784742
4	C	26	50	20120601	20	3486	69.32	-0.113810052655638	-0.135939666479653
4	C	26	50	20120601	20	3488	69.36	-0.113972616504633	-0.135689421389791
4	C	26	50	20120601	20	3490	69.4	-0.113661135967521	-0.135248540311721
4	C	26	50	20120601	20	3492	69.44	-0.11405768145041	-0.133973768206598
4	C	26	50	20120601	20	3494	69.48	-0.113199890214153	-0.133571495158781
4	C	26	50	20120601	20	3496	69.52	-0.113051468500782	-0.131097964927512
4	C	26	50	20120601	20	3498	69.56	-0.112386010309007	-0.129633617494353
4	C	26	50	20120601	20	3500	69.6	-0.111165402583323	-0.127107973493311
4	C	26	50	20120601	20	3502	69.64	-0.110253446967626	-0.125492729473046
4	C	26	50	20120601	20	3504	69.68	-0.108529379213737	-0.122354730999497
4	C	26	50	20120601	20	3506	69.72	-0.107914479156817	-0.120909121896039
4	C	26	50	20120601	20	3508	69.76	-0.106308922499455	-0.120239208931543
4	C	26	50	20120601	20	3510	69.8	-0.105359702356390	-0.11846041111279
4	C	26	50	20120601	20	3512	69.84	-0.104405320333823	-0.117358526615667
4	C	26	50	20120601	20	3514	69.88	-0.102862130494561	-0.115538716603605
4	C	26	50	20120601	20	3516	69.92	-0.101244340889885	-0.114516169487331
4	C	26	50	20120601	20	3518	69.96	-0.100014045801298	-0.112700248562566
4	C	26	50	20120601	20	3520	70	-0.0987387080107502	-0.111302722720229
4	C	26	50	20120601	20	3522	70.04	-0.0969700218189683	-0.109871043620361
4	C	26	50	20120601	20	3524	70.08	-0.094807759992778	-0.107506407833395
4	C	26	50	20120601	20	3526	70.12	-0.0938071331867209	-0.105716791280890
4	C	26	50	20120601	20	3528	70.16	-0.0925252193031078	-0.103564994635061
4	C	26	50	20120601	20	3530	70.2	-0.0900427088157181	-0.101147255128828
4	C	26	50	20120601	20	3532	70.24	-0.0891750180845241	-0.100436683524413
4	C	26	50	20120601	20	3534	70.28	-0.0878453037825028	-0.0978023572111031
4	C	26	50	20120601	20	3536	70.32	-0.0861993713279348	-0.0961899416179631
4	C	26	50	20120601	20	3538	70.36	-0.0844043100532147	-0.0943476456102601
4	C	26	50	20120601	20	3540	70.4	-0.0830792626559492	-0.0915799589580181
4	C	26	50	20120601	20	3542	70.44	-0.0818756962036916	-0.0902181420081301
4	C	26	50	20120601	20	3544	70.48	-0.0806818878250143	-0.088634434950307
4	C	26	50	20120601	20	3546	70.52	-0.0790665023833936	-0.0863975026480234
4	C	26	50	20120601	20	3548	70.56	-0.0777363638173036	-0.0845074769325898
4	C	26	50	20120601	20	3550	70.6	-0.0759768700136772	-0.0819592762252279
4	C	26	50	20120601	20	3552	70.64	-0.0755976486469268	-0.0813669328746279
4	C	26	50	20120601	20	3554	70.68	-0.0740869150089217	-0.0794538554781277
4	C	26	50	20120601	20	3556	70.72	-0.0733136937436943	-0.0792413698903811
4	C	26	50	20120601	20	3558	70.76	-0.0730790050030184	-0.0784252979542138
4	C	26	50	20120601	20	3560	70.8	-0.0726140115837102	-0.0766388633822241
4	C	26	50	20120601	20	3562	70.84	-0.071969695884693	-0.0751887287953667
4	C	26	50	20120601	20	3564	70.88	-0.0712861357593199	-0.0736491452006892
4	C	26	50	20120601	20	3566	70.92	-0.070447082852764	-0.0717347243013048
4	C	26	50	20120601	20	3568	70.96	-0.0700602954434549	-0.0702232128458404
4	C	26	50	20120601	20	3570	71	-0.0692877812850086	-0.0689295609896596
4	C	26	50	20120601	20	3572	71.04	-0.0685744519641477	-0.0677452985525284
4	C	26	50	20120601	20	3574	71.08	-0.0679442076900761	-0.0664901133052441
4	C	26	50	20120601	20	3576	71.12	-0.0670029071429606	-0.0652949614236826
4	C	26	50	20120601	20	3578	71.16	-0.0669702388096697	-0.0642031885535306
4	C	26	50	20120601	20	3580	71.2	-0.0660867795972553	-0.0637628024502076
4	C	26	50	20120601	20	3582	71.24	-0.0655401860553981	-0.0622774539456472
4	C	26	50	20120601	20	3584	71.28	-0.0652307561279508	-0.0627259010662757
4	C	26	50	20120601	20	3586	71.32	-0.0643883798195233	-0.0621684887906663
4	C	26	50	20120601	20	3588	71.36	-0.064050877752863	-0.0610912116095286
4	C	26	50	20120601	20	3590	71.4	-0.0635000415703186	-0.0593940139133247
4	C	26	50	20120601	20	3592	71.44	-0.063198743370855	-0.0590894630226676
4	C	26	50	20120601	20	3594	71.48	-0.0624060059584668	-0.057367445878444
4	C	26	50	20120601	20	3596	71.52	-0.0621119909588494	-0.0567205845950146
4	C	26	50	20120601	20	3598	71.56	-0.0619260925860755	-0.0558476612736398
4	C	26	50	20120601	20	3600	71.6	-0.0615926210280679	-0.0550827131577522
4	C	26	50	20120601	20	3602	71.64	-0.0612889893762264	-0.0531459476840822
4	C	26	50	20120601	20	3604	71.68	-0.0610359865699179	-0.0526475788247019
4	C	26	50	20120601	20	3606	71.72	-0.060983589957432	-0.0517994042406687
4	C	26	50	20120601	20	3608	71.76	-0.0606225412349581	-0.0503764225542089
4	C	26	50	20120601	20	3610	71.8	-0.0607021614585197	-0.0497383293948661
4	C	26	50	20120601	20	3612	71.84	-0.0608597897021818	-0.0485749124656443
4	C	26	50	20120601	20	3614	71.88	-0.0607759975486112	-0.0472115398808385
4	C	26	50	20120601	20	3616	71.92	-0.0606703204401629	-0.0468185652871941
4	C	26	50	20120601	20	3618	71.96	-0.0604466484231379	-0.0450121337354324
4	C	26	50	20120601	20	3620	72	-0.0607068637186146	-0.0439627872721516
4	C	26	50	20120601	20	3622	72.04	-0.0605546589839642	-0.0420529272115058
4	C	26	50	20120601	20	3624	72.08	-0.0605959681621211	-0.0403524626819727
4	C	26	50	20120601	20	3626	72.12	-0.0604321244498524	-0.0386820714038436
4	C	26	50	20120601	20	3628	72.16	-0.0599794559017402	-0.0369231927831167
4	C	26	50	20120601	20	3630	72.2	-0.0597455661917271	-0.036282391404802
4	C	26	50	20120601	20	3632	72.24	-0.0595282489433447	-0.0343167285983053
4	C	26	50	20120601	20	3634	72.28	-0.0596461257650888	-0.0324340546720758
4	C	26	50	20120601	20	3636	72.32	-0.059299770721528	-0.0307528517312623
4	C	26	50	20120601	20	3638	72.36	-0.0591698752058241	-0.0283211822214399
4	C	26	50	20120601	20	3640	72.4	-0.0589632586043614	-0.0263477886165045
4	C	26	50	20120601	20	3642	72.44	-0.0589334611246022	-0.0251412806000371
4	C	26	50	20120601	20	3644	72.48	-0.0589576795318578	-0.0233852162642994
4	C	26	50	20120601	20	3646	72.52	-0.0589708458601235	-0.0215133490510067
4	C	26	50	20120601	20	3648	72.56	-0.0589807099997211	-0.0193268688175607
4	C	26	50	20120601	20	3650	72.6	-0.0591389604973506	-0.0177309288124227
4	C	26	50	20120601	20	3652	72.64	-0.0595202324737664	-0.0162079622271031
4	C	26	50	20120601	20	3654	72.68	-0.0599308493816014	-0.0153169369721299
4	C	26	50	20120601	20	3656	72.72	-0.059916919378012	-0.0123591800171047
4	C	26	50	20120601	20	3658	72.76	-0.0604517749473015	-0.0107942112889827
4	C	26	50	20120601	20	3660	72.8	-0.0606764227716845	-0.008674093026951
4	C	26	50	20120601	20	3662	72.84	-0.0609348703002082	-0.0060947796212169
4	C	26	50	20120601	20	3664	72.88	-0.0607310821258702	-0.0045804397386278
4	C	26	50	20120601	20	3666	72.92	-0.0613309915190289	-0.0040979100711461
4	C	26	50	20120601	20	3668	72.96	-0.0615389516233759	-0.0033866313599505
4	C	26	50	20120601	20	3670	73	-0.0618045409303895	-0.0022114198896185
4	C	26	50	20120601	20	3672	73.04	-0.0615639832034299	-0.0010017016083645
4	C	26	50	20120601	20	3674	73.08	-0.0621022328852691	8.6125605947996e-06
4	C	26	50	20120601	20	3676	73.12	-0.0629866113364991	0.0012055322091093
4	C	26	50	20120601	20	3678	73.16	-0.0637973799718076	0.00223083704182978
4	C	26	50	20120601	20	3680	73.2	-0.0648396553672765	0.00379849277572036
4	C	26	50	20120601	20	3682	73.24	-0.0657921282015348	0.00512361088366395
4	C	26	50	20120601	20	3684	73.28	-0.066407240390489	0.00721063654833605
4	C	26	50	20120601	20	3686	73.32	-0.0678139586209815	0.00798166578254185
4	C	26	50	20120601	20	3688	73.36	-0.0690951653978134	0.0101474631426381
4	C	26	50	20120601	20	3690	73.4	-0.0698012822295063	0.0108261442312210
4	C	26	50	20120601	20	3692	73.44	-0.0711495934398728	0.0129116849716526
4	C	26	50	20120601	20	3694	73.48	-0.0728255072219631	0.0141713957023364
4	C	26	50	20120601	20	3696	73.52	-0.0735752525420552	0.0153493648891151
4	C	26	50	20120601	20	3698	73.56	-0.0754178313924711	0.0167058785381434
4	C	26	50	20120601	20	3700	73.6	-0.0766517327256416	0.01679921663326
4	C	26	50	20120601	20	3702	73.64	-0.0779335051878984	0.0177237587496614
4	C	26	50	20120601	20	3704	73.68	-0.0789465063626263	0.0179535684535470
4	C	26	50	20120601	20	3706	73.72	-0.0801104748351375	0.0181715694741868
4	C	26	50	20120601	20	3708	73.76	-0.0808245819734578	0.0188083191306453
4	C	26	50	20120601	20	3710	73.8	-0.0821836412068983	0.0195981574052307
4	C	26	50	20120601	20	3712	73.84	-0.0838517768143955	0.0203860864915069
4	C	26	50	20120601	20	3714	73.88	-0.084725124399839	0.0215616515152295
4	C	26	50	20120601	20	3716	73.92	-0.0857956840665554	0.0228884666794479
4	C	26	50	20120601	20	3718	73.96	-0.0867760876186706	0.0231126902397622
4	C	26	50	20120601	20	3720	74	-0.087847920077593	0.0244235247907258
4	C	26	50	20120601	20	3722	74.04	-0.088763764780586	0.0246353739823693
4	C	26	50	20120601	20	3724	74.08	-0.0900573459260886	0.0241617538603306
4	C	26	50	20120601	20	3726	74.12	-0.0908801353766773	0.024485043080689
4	C	26	50	20120601	20	3728	74.16	-0.0911275520394145	0.024837818653823
4	C	26	50	20120601	20	3730	74.2	-0.0914352849105868	0.0241278834455117
4	C	26	50	20120601	20	3732	74.24	-0.0917452098127809	0.0247032562333632
4	C	26	50	20120601	20	3734	74.28	-0.0916190619630172	0.0251072970481332
4	C	26	50	20120601	20	3736	74.32	-0.0919513314394968	0.0249317224343646
4	C	26	50	20120601	20	3738	74.36	-0.0919423511833757	0.0246117566158777
4	C	26	50	20120601	20	3740	74.4	-0.0918508515658902	0.025240657387065
4	C	26	50	20120601	20	3742	74.44	-0.0918360730341634	0.0250281717993184
4	C	26	50	20120601	20	3744	74.48	-0.0914763678145738	0.025794887682159
4	C	26	50	20120601	20	3746	74.52	-0.0910178090669743	0.0261783516895965
4	C	26	50	20120601	20	3748	74.56	-0.090966968089407	0.0260580728261166
4	C	26	50	20120601	20	3750	74.6	-0.090747057880458	0.0268899132435045
4	C	26	50	20120601	20	3752	74.64	-0.0907615535694723	0.0273129752306884
4	C	26	50	20120601	20	3754	74.68	-0.0906643263870592	0.0286663068992013
4	C	26	50	20120601	20	3756	74.72	-0.0902249302332298	0.0300300330373977
4	C	26	50	20120601	20	3758	74.76	-0.0898041309877457	0.0321321907871872
4	C	26	50	20120601	20	3760	74.8	-0.0896484967852066	0.0341685876063263
4	C	26	50	20120601	20	3762	74.84	-0.0895533202124588	0.0355043123159877
4	C	26	50	20120601	20	3764	74.88	-0.088969391432555	0.0373531137060781
4	C	26	50	20120601	20	3766	74.92	-0.088928874213993	0.0383403054832926
4	C	26	50	20120601	20	3768	74.96	-0.0886478699791495	0.0407863292607731
4	C	26	50	20120601	20	3770	75	-0.0880548195217683	0.0421557829638971
4	C	26	50	20120601	20	3772	75.04	-0.087888366585477	0.0434677488857106
4	C	26	50	20120601	20	3774	75.08	-0.0876120292553893	0.0462029793366964
4	C	26	50	20120601	20	3776	75.12	-0.0870860125208646	0.0475826153774695
4	C	26	50	20120601	20	3778	75.16	-0.0864204129077337	0.0496690753567166
4	C	26	50	20120601	20	3780	75.2	-0.0853005678983686	0.0509214321768761
4	C	26	50	20120601	20	3782	75.24	-0.0852371404200962	0.0528717033900668
4	C	26	50	20120601	20	3784	75.28	-0.0842911022575467	0.0543350608737323
4	C	26	50	20120601	20	3786	75.32	-0.0835939656819749	0.0563513758602858
4	C	26	50	20120601	20	3788	75.36	-0.0833691764362357	0.0576676551334645
4	C	26	50	20120601	20	3790	75.4	-0.082266301989619	0.0601093655595798
4	C	26	50	20120601	20	3792	75.44	-0.0816345020806288	0.0618121493993551
4	C	26	50	20120601	20	3794	75.48	-0.0811425678929573	0.0632377473809053
4	C	26	50	20120601	20	3796	75.52	-0.0798818954970511	0.0655165121203639
4	C	26	50	20120601	20	3798	75.56	-0.0794372384687697	0.0671834739306044
4	C	26	50	20120601	20	3800	75.6	-0.0790752422232091	0.0670635061941082
4	C	26	50	20120601	20	3802	75.64	-0.0781985924490975	0.067877647728763
4	C	26	50	20120601	20	3804	75.68	-0.077609162378436	0.0701084140599147
4	C	26	50	20120601	20	3806	75.72	-0.0773973414710637	0.0718863350662589
4	C	26	50	20120601	20	3808	75.76	-0.0766882427700746	0.0742849947102152
4	C	26	50	20120601	20	3810	75.8	-0.0761546649427387	0.0759427308982815
4	C	26	50	20120601	20	3812	75.84	-0.0756904069144828	0.0775796548124571
4	C	26	50	20120601	20	3814	75.88	-0.0748924722672529	0.0790893631456294
4	C	26	50	20120601	20	3816	75.92	-0.073912132354748	0.0803038968240632
4	C	26	50	20120601	20	3818	75.96	-0.0732882378995715	0.081705608738545
4	C	26	50	20120601	20	3820	76	-0.0724630230727234	0.0831993223163269
4	C	26	50	20120601	20	3822	76.04	-0.0714256479272481	0.0847926248131711
4	C	26	50	20120601	20	3824	76.08	-0.0708237586351021	0.0862161721850558
4	C	26	50	20120601	20	3826	76.12	-0.070106823069657	0.0876546395100236
4	C	26	50	20120601	20	3828	76.16	-0.0690706995031844	0.0890834901827673
4	C	26	50	20120601	20	3830	76.2	-0.0678870734621562	0.0899661715777224
4	C	26	50	20120601	20	3832	76.24	-0.0673667842925591	0.090085106938318
4	C	26	50	20120601	20	3834	76.28	-0.0659353880354032	0.0912619447542468
4	C	26	50	20120601	20	3836	76.32	-0.0648368976508299	0.0922714811057468
4	C	26	50	20120601	20	3838	76.36	-0.0635124159389894	0.093095189795151
4	C	26	50	20120601	20	3840	76.4	-0.0622461998259186	0.0943957712977874
4	C	26	50	20120601	20	3842	76.44	-0.0602151063076384	0.0951832054093168
4	C	26	50	20120601	20	3844	76.48	-0.0582133577207774	0.0969708420628345
4	C	26	50	20120601	20	3846	76.52	-0.0568000633972198	0.098340578608671
4	C	26	50	20120601	20	3848	76.56	-0.05553794850348	0.0994761213885784
4	C	26	50	20120601	20	3850	76.6	-0.0540723282781146	0.100975824160797
4	C	26	50	20120601	20	3852	76.64	-0.052433749734071	0.102159025937756
4	C	26	50	20120601	20	3854	76.68	-0.0514393454676884	0.103678386278492
4	C	26	50	20120601	20	3856	76.72	-0.0500171415986879	0.104723560811764
4	C	26	50	20120601	20	3858	76.76	-0.0490066860083723	0.105987019208388
4	C	26	50	20120601	20	3860	76.8	-0.0477642286831494	0.10803119420212
4	C	26	50	20120601	20	3862	76.84	-0.0466777591138563	0.109018527400691
4	C	26	50	20120601	20	3864	76.88	-0.0457512370984676	0.111336211297386
4	C	26	50	20120601	20	3866	76.92	-0.0448314325975001	0.112303109109981
4	C	26	50	20120601	20	3868	76.96	-0.0442257249287357	0.114568396394190
4	C	26	50	20120601	20	3870	77	-0.0434568877255516	0.116753568480091
4	C	26	50	20120601	20	3872	77.04	-0.042759326885911	0.117980893720196
4	C	26	50	20120601	20	3874	77.08	-0.0423151931166478	0.120397996830326
4	C	26	50	20120601	20	3876	77.12	-0.0418548666020953	0.121269152384748
4	C	26	50	20120601	20	3878	77.16	-0.0409457394135238	0.123599422782148
4	C	26	50	20120601	20	3880	77.2	-0.0406506637537346	0.124795635323881
4	C	26	50	20120601	20	3882	77.24	-0.0401798720588206	0.126769594614242
4	C	26	50	20120601	20	3884	77.28	-0.0397228689461398	0.128236346210457
4	C	26	50	20120601	20	3886	77.32	-0.0391892861690564	0.130629619822061
4	C	26	50	20120601	20	3888	77.36	-0.0386561276560417	0.132374759358029
4	C	26	50	20120601	20	3890	77.4	-0.038293381877293	0.133665229233695
4	C	26	50	20120601	20	3892	77.44	-0.0375016344143985	0.13567320036023
4	C	26	50	20120601	20	3894	77.48	-0.0363426864000337	0.137757044044387
4	C	26	50	20120601	20	3896	77.52	-0.0365254027922923	0.138492152254109
4	C	26	50	20120601	20	3898	77.56	-0.0365614652381328	0.140187087208613
4	C	26	50	20120601	20	3900	77.6	-0.0370658445051532	0.142355571574478
4	C	26	50	20120601	20	3902	77.64	-0.0381842045902779	0.143771482193126
4	C	26	50	20120601	20	3904	77.68	-0.0381301109215171	0.145846487042517
4	C	26	50	20120601	20	3906	77.72	-0.0386634815665661	0.146700459902156
4	C	26	50	20120601	20	3908	77.76	-0.0385689413899215	0.14794475570501
4	C	26	50	20120601	20	3910	77.8	-0.038664612937416	0.149028538268535
4	C	26	50	20120601	20	3912	77.84	-0.0385220602103288	0.150828549290724
4	C	26	50	20120601	20	3914	77.88	-0.0374280953091551	0.151303088651578
4	C	26	50	20120601	20	3916	77.92	-0.037107422383887	0.152774931416618
4	C	26	50	20120601	20	3918	77.96	-0.0359996689004801	0.152981830860793
4	C	26	50	20120601	20	3920	78	-0.0346961882600408	0.153964285022573
4	C	26	50	20120601	20	3922	78.04	-0.0330007583307899	0.154632995905542
4	C	26	50	20120601	20	3924	78.08	-0.0315905045663914	0.155805661791461
4	C	26	50	20120601	20	3926	78.12	-0.0301023276347062	0.15658673194196
4	C	26	50	20120601	20	3928	78.16	-0.028376350692508	0.156792429304607
4	C	26	50	20120601	20	3930	78.2	-0.0272876890921931	0.157552993358451
4	C	26	50	20120601	20	3932	78.24	-0.0257934310421897	0.157109778828004
4	C	26	50	20120601	20	3934	78.28	-0.0246366043481685	0.157990833877362
4	C	26	50	20120601	20	3936	78.32	-0.0237410536097958	0.157467928412675
4	C	26	50	20120601	20	3938	78.36	-0.0234565138410463	0.157701556493179
4	C	26	50	20120601	20	3940	78.4	-0.0228136830662696	0.157411006316789
4	C	26	50	20120601	20	3942	78.44	-0.0224549677961737	0.157014531544578
4	C	26	50	20120601	20	3944	78.48	-0.0213754278733362	0.157487373849157
4	C	26	50	20120601	20	3946	78.52	-0.0202657652016201	0.15715312447369
4	C	26	50	20120601	20	3948	78.56	-0.0194447435179845	0.157192086057334
4	C	26	50	20120601	20	3950	78.6	-0.0185727394354252	0.157475777297946
4	C	26	50	20120601	20	3952	78.64	-0.0189241715056749	0.157270009224621
4	C	26	50	20120601	20	3954	78.68	-0.0194965037343673	0.157679141208215
4	C	26	50	20120601	20	3956	78.72	-0.0201906704614581	0.157188621234106
4	C	26	50	20120601	20	3958	78.76	-0.0204418347901356	0.157539911882999
4	C	26	50	20120601	20	3960	78.8	-0.0204341980368988	0.15823485642755
4	C	26	50	20120601	20	3962	78.84	-0.0209391429893441	0.158840069121567
4	C	26	50	20120601	20	3964	78.88	-0.0212629978951275	0.158845725975817
4	C	26	50	20120601	20	3966	78.92	-0.0215079396841306	0.159993784545751
4	C	26	50	20120601	20	3968	78.96	-0.0218035103186665	0.160908780720606
4	C	26	50	20120601	20	3970	79	-0.02237768102499	0.162431888727282
4	C	26	50	20120601	20	3972	79.04	-0.0231236786791418	0.163773270291193
4	C	26	50	20120601	20	3974	79.08	-0.0232445939387247	0.164322692260175
4	C	26	50	20120601	20	3976	79.12	-0.0239269519825697	0.166402293303645
4	C	26	50	20120601	20	3978	79.16	-0.0244459683599607	0.166811001023171
4	C	26	50	20120601	20	3980	79.2	-0.024720325791061	0.168225214585544
4	C	26	50	20120601	20	3982	79.24	-0.0257244174203459	0.169677611914101
4	C	26	50	20120601	20	3984	79.28	-0.0260228164820066	0.170734029445194
4	C	26	50	20120601	20	3986	79.32	-0.0271994421659011	0.171627812416613
4	C	26	50	20120601	20	3988	79.36	-0.0279206910827113	0.172998185358553
4	C	26	50	20120601	20	3990	79.4	-0.0292019685702214	0.17445623954136
4	C	26	50	20120601	20	3992	79.44	-0.0300108987278988	0.175949649063226
4	C	26	50	20120601	20	3994	79.48	-0.0303686947591792	0.176890101082204
4	C	26	50	20120601	20	3996	79.52	-0.030841749195793	0.178420987263473
4	C	26	50	20120601	20	3998	79.56	-0.0316520935670328	0.180248151186059
4	C	26	50	20120601	20	4000	79.6	-0.0323196023684729	0.181498315975196
4	C	26	50	20120601	20	4002	79.64	-0.0327537659321214	0.181745803348612
4	C	26	50	20120601	20	4004	79.68	-0.0332572259603262	0.182933742741005
4	C	26	50	20120601	20	4006	79.72	-0.0342082845810221	0.183833889673456
4	C	26	50	20120601	20	4008	79.76	-0.035394102653072	0.184828788914585
4	C	26	50	20120601	20	4010	79.8	-0.03595908097124	0.186222496380304
4	C	26	50	20120601	20	4012	79.84	-0.0356620961231417	0.185967937939077
4	C	26	50	20120601	20	4014	79.88	-0.0356847235401396	0.186363917736541
4	C	26	50	20120601	20	4016	79.92	-0.0355864356975547	0.186575342664116
[truncated: 2,550 more rows]
