# Supplementary material for: How Do Ants Make Sense of Gravity? A Boltzmann Walker Analysis of Lasius niger Trajectories on Various Inclines
Source: PLoS One. 2013 Oct 29;8(10):e76531. doi: 10.1371/journal.pone.0076531 (PMC3812222; doi:10.1371/journal.pone.0076531)
Supplement: Dataset S4 — Trajectories for . (ZIP) [file pone.0076531.s008.zip › Incline4/4-C-26-50-20120601-21.txt]

Pente	Colonie	Temperature	Humidite	Date	Indiv	Frame	Time	X	Y
4	C	26	50	20120601	21	12	0	0	0
4	C	26	50	20120601	21	14	0.04	-0.0018154825185608	-0.00141639145125915
4	C	26	50	20120601	21	16	0.08	-0.0037784392274059	-0.00233198159581074
4	C	26	50	20120601	21	18	0.12	-0.005072833545707	-0.00373965442045786
4	C	26	50	20120601	21	20	0.16	-0.0065131676325771	-0.00526286142208305
4	C	26	50	20120601	21	22	0.2	-0.0072916921986635	-0.00634544190407966
4	C	26	50	20120601	21	24	0.24	-0.008263964022795	-0.00787321681551131
4	C	26	50	20120601	21	26	0.28	-0.0091329982568732	-0.011916453390336
4	C	26	50	20120601	21	28	0.32	-0.0097143107416867	-0.0134755531321742
4	C	26	50	20120601	21	30	0.36	-0.0096530752944359	-0.0134728661264057
4	C	26	50	20120601	21	32	0.4	-0.0102308098189366	-0.0179913915952727
4	C	26	50	20120601	21	34	0.44	-0.009940712190887	-0.0207231289387595
4	C	26	50	20120601	21	36	0.48	-0.00963916650405	-0.0215750865440721
4	C	26	50	20120601	21	38	0.52	-0.0086968123678305	-0.022362160031143
4	C	26	50	20120601	21	40	0.56	-0.0079461407378551	-0.0227987348289154
4	C	26	50	20120601	21	42	0.6	-0.0070645765716142	-0.02225943862904
4	C	26	50	20120601	21	44	0.64	-0.006621192335539	-0.0214659516834637
4	C	26	50	20120601	21	46	0.68	-0.0060788626475723	-0.0212543641213293
4	C	26	50	20120601	21	48	0.72	-0.0043344655737242	-0.0198538330751722
4	C	26	50	20120601	21	50	0.76	-0.0049646744924567	-0.0207658240462075
4	C	26	50	20120601	21	52	0.8	-0.0048293413256054	-0.0195108438598898
4	C	26	50	20120601	21	54	0.84	-0.0045299947408579	-0.0192443635983318
4	C	26	50	20120601	21	56	0.88	-0.0042421032859656	-0.0174766956403149
4	C	26	50	20120601	21	58	0.92	-0.0039029465894373	-0.0164772992000570
4	C	26	50	20120601	21	60	0.96	-0.0040814132699409	-0.0159700278663016
4	C	26	50	20120601	21	62	1	-0.0033630352066623	-0.0147307100951872
4	C	26	50	20120601	21	64	1.04	-0.0031995733320554	-0.0139814385366385
4	C	26	50	20120601	21	66	1.08	-0.0032064039835616	-0.0122256499725454
4	C	26	50	20120601	21	68	1.12	-0.0031405369868941	-0.0109300535727164
4	C	26	50	20120601	21	70	1.16	-0.0032344549095713	-0.0102550352972601
4	C	26	50	20120601	21	72	1.2	-0.0036561026831928	-0.00943443787769309
4	C	26	50	20120601	21	74	1.24	-0.0038624364419431	-0.0094951076395189
4	C	26	50	20120601	21	76	1.28	-0.0032315204164294	-0.00940272413855687
4	C	26	50	20120601	21	78	1.32	-0.0032053928208645	-0.0100653185478677
4	C	26	50	20120601	21	80	1.36	-0.0025274117679951	-0.0103594820399091
4	C	26	50	20120601	21	82	1.4	-0.0026528383688419	-0.0107328485625113
4	C	26	50	20120601	21	84	1.44	-0.0022037265678391	-0.0105194013095423
4	C	26	50	20120601	21	86	1.48	-0.0021386444596987	-0.0104989800657016
4	C	26	50	20120601	21	88	1.52	-0.0004273824096169	-0.0106841359763553
4	C	26	50	20120601	21	90	1.56	0.0011068342445913	-0.0109583449150317
4	C	26	50	20120601	21	92	1.6	0.00217766968295242	-0.0104222660510107
4	C	26	50	20120601	21	94	1.64	0.00387763923773862	-0.0100243770652370
4	C	26	50	20120601	21	96	1.68	0.00498006113601532	-0.0097925450359572
4	C	26	50	20120601	21	98	1.72	0.00642229026905902	-0.00934462117434677
4	C	26	50	20120601	21	100	1.76	0.00762626684324973	-0.0092245544429013
4	C	26	50	20120601	21	102	1.8	0.0096233640817041	-0.00899700606650191
4	C	26	50	20120601	21	104	1.84	0.0106794011893485	-0.00860129355540073
4	C	26	50	20120601	21	106	1.88	0.0113672576955240	-0.00910579020214677
4	C	26	50	20120601	21	108	1.92	0.0124044907125364	-0.00853603679188536
4	C	26	50	20120601	21	110	1.96	0.0131056910307797	-0.00877289422905908
4	C	26	50	20120601	21	112	2	0.0164973244641003	-0.00916684745848867
4	C	26	50	20120601	21	114	2.04	0.0192624938162015	-0.00926864255070828
4	C	26	50	20120601	21	116	2.08	0.0216107317969117	-0.00900636957449838
4	C	26	50	20120601	21	118	2.12	0.0240200638035164	-0.0081183778076165
4	C	26	50	20120601	21	120	2.16	0.026197613278316	-0.00624858948826054
4	C	26	50	20120601	21	122	2.2	0.0274236020866051	-0.00444872695849611
4	C	26	50	20120601	21	124	2.24	0.0277430375750061	-0.00286250967159939
4	C	26	50	20120601	21	126	2.28	0.0277609910161804	-0.00107352244412961
4	C	26	50	20120601	21	128	2.32	0.0270279122029209	0.000131620856250101
4	C	26	50	20120601	21	130	2.36	0.025772111772737	0.0014567177509902
4	C	26	50	20120601	21	132	2.4	0.0250853343115096	0.002008437817011
4	C	26	50	20120601	21	134	2.44	0.0248720673707698	0.002456605630461
4	C	26	50	20120601	21	136	2.48	0.0252031029459162	0.002012574391681
4	C	26	50	20120601	21	138	2.52	0.0261475996156827	0.0016549763502993
4	C	26	50	20120601	21	140	2.56	0.0261108229919932	0.0011288959761643
4	C	26	50	20120601	21	142	2.6	0.0268291444867294	0.0008341314433589
4	C	26	50	20120601	21	144	2.64	0.026596994259398	0.000156942350084300
4	C	26	50	20120601	21	146	2.68	0.0268406420429915	-0.000749405908837129
4	C	26	50	20120601	21	148	2.72	0.0277024355036304	-0.000283535677120189
4	C	26	50	20120601	21	150	2.76	0.028104835830668	-0.00135641465407891
4	C	26	50	20120601	21	152	2.8	0.0291808967881421	-0.00128894252501809
4	C	26	50	20120601	21	154	2.84	0.0298157160430879	-0.00174047970228039
4	C	26	50	20120601	21	156	2.88	0.0300382708313986	-0.00193333600578121
4	C	26	50	20120601	21	158	2.92	0.0304485412569108	-0.00272982815517755
4	C	26	50	20120601	21	160	2.96	0.0306539487057777	-0.00336303520666229
4	C	26	50	20120601	21	162	3	0.030659351001586	-0.00382042015700499
4	C	26	50	20120601	21	164	3.04	0.0311555419720802	-0.00552915783587791
4	C	26	50	20120601	21	166	3.08	0.031159006795308	-0.00681375872525951
4	C	26	50	20120601	21	168	3.12	0.0319062065309878	-0.00919366801869907
4	C	26	50	20120601	21	170	3.16	0.032161967053743	-0.0104641267724569
4	C	26	50	20120601	21	172	3.2	0.0326018581823192	-0.0114797442422752
4	C	26	50	20120601	21	174	3.24	0.0335507954826715	-0.0133603654375189
4	C	26	50	20120601	21	176	3.28	0.034651760740979	-0.0144907463379237
4	C	26	50	20120601	21	178	3.32	0.0358903289789053	-0.0164731909096583
4	C	26	50	20120601	21	180	3.36	0.0361297553350151	-0.01763864430641
4	C	26	50	20120601	21	182	3.4	0.0378751070030178	-0.0205484594216708
4	C	26	50	20120601	21	184	3.44	0.0392901620224606	-0.0239923593598295
4	C	26	50	20120601	21	186	3.48	0.0404347062716925	-0.0260302198900057
4	C	26	50	20120601	21	188	3.52	0.0405207823801664	-0.0273050414926035
4	C	26	50	20120601	21	190	3.56	0.04075502564357	-0.0287445199802684
4	C	26	50	20120601	21	192	3.6	0.0407174004917431	-0.0313616706698639
4	C	26	50	20120601	21	194	3.64	0.0413265234862606	-0.0334050466329333
4	C	26	50	20120601	21	196	3.68	0.0421031247219022	-0.0346497808419916
4	C	26	50	20120601	21	198	3.72	0.0428146084940643	-0.0353040031070132
4	C	26	50	20120601	21	200	3.76	0.0449976804728249	-0.0367642281076381
4	C	26	50	20120601	21	202	3.8	0.0458406366088131	-0.0380350969833291
4	C	26	50	20120601	21	204	3.84	0.0461763001978423	-0.0371682547802725
4	C	26	50	20120601	21	206	3.88	0.0455161735911978	-0.0374813333787107
4	C	26	50	20120601	21	208	3.92	0.0444408763090474	-0.03866566652652
4	C	26	50	20120601	21	210	3.96	0.0439594497281444	-0.038896777306883
4	C	26	50	20120601	21	212	4	0.0427803463420887	-0.0399744815805166
4	C	26	50	20120601	21	214	4.04	0.041513910318809	-0.0395425885367424
4	C	26	50	20120601	21	216	4.08	0.0409674398135317	-0.0398868265026003
4	C	26	50	20120601	21	218	4.12	0.0409478791893544	-0.0395457626683725
4	C	26	50	20120601	21	220	4.16	0.0409429300782822	-0.0387226897386752
4	C	26	50	20120601	21	222	4.2	0.040699594835886	-0.0384202799673516
4	C	26	50	20120601	21	224	4.24	0.0406967388315968	-0.0374486014058095
4	C	26	50	20120601	21	226	4.28	0.040686245366964	-0.0370790956862327
4	C	26	50	20120601	21	228	4.32	0.0401324817623456	-0.0361254490547177
4	C	26	50	20120601	21	230	4.36	0.0403133879612444	-0.0356860246166171
4	C	26	50	20120601	21	232	4.4	0.0404126233269161	-0.0347317557311346
4	C	26	50	20120601	21	234	4.44	0.0404808025627581	-0.0346126648070472
4	C	26	50	20120601	21	236	4.48	0.0404720202965357	-0.0343022590722419
4	C	26	50	20120601	21	238	4.52	0.0406860120217262	-0.0338249407817375
4	C	26	50	20120601	21	240	4.56	0.0411456031452262	-0.0323298624878679
4	C	26	50	20120601	21	242	4.6	0.0409893042623128	-0.0315185564514057
4	C	26	50	20120601	21	244	4.64	0.0407330204805395	-0.0302982598527052
4	C	26	50	20120601	21	246	4.68	0.0402680199901634	-0.028880517827494
4	C	26	50	20120601	21	248	4.72	0.0397669287696756	-0.0282138929095304
4	C	26	50	20120601	21	250	4.76	0.0391880204479182	-0.0266335799642566
4	C	26	50	20120601	21	252	4.8	0.0387870696897819	-0.0250758449385061
4	C	26	50	20120601	21	254	4.84	0.0369271525810913	-0.0236727470947332
4	C	26	50	20120601	21	256	4.88	0.0366850675034843	-0.0227763902546299
4	C	26	50	20120601	21	258	4.92	0.0359497471617284	-0.0221041438377559
4	C	26	50	20120601	21	260	4.96	0.0347110516445815	-0.0216964119255881
4	C	26	50	20120601	21	262	5	0.0341493048044034	-0.0209201713144049
4	C	26	50	20120601	21	264	5.04	0.033515595707104	-0.0203539202040307
4	C	26	50	20120601	21	266	5.08	0.032400445886766	-0.0193641545581327
4	C	26	50	20120601	21	268	5.12	0.0309482536191754	-0.0181557868508308
4	C	26	50	20120601	21	270	5.16	0.0291887386023454	-0.016833871936606
4	C	26	50	20120601	21	272	5.2	0.0272310286258167	-0.0162225215557277
4	C	26	50	20120601	21	274	5.24	0.0259261267007473	-0.0153318569252129
4	C	26	50	20120601	21	276	5.28	0.0251362247865516	-0.0153740641289820
4	C	26	50	20120601	21	278	5.32	0.0236365785828755	-0.0167212581106342
4	C	26	50	20120601	21	280	5.36	0.0206182932873808	-0.0167025197809328
4	C	26	50	20120601	21	282	5.4	0.0189711481446831	-0.0173786658917051
4	C	26	50	20120601	21	284	5.44	0.0168698771067972	-0.0165286429305458
4	C	26	50	20120601	21	286	5.48	0.0138465791313306	-0.0175221767484808
4	C	26	50	20120601	21	288	5.52	0.0125375901290659	-0.0172472889872945
4	C	26	50	20120601	21	290	5.56	0.0103123321597396	-0.0177106489899382
4	C	26	50	20120601	21	292	5.6	0.008471697852972	-0.0176994130631852
4	C	26	50	20120601	21	294	5.64	0.00526604835234587	-0.0168231571475507
4	C	26	50	20120601	21	296	5.68	0.00228991722761153	-0.0181216279364452
4	C	26	50	20120601	21	298	5.72	-0.0008376528351292	-0.0194799432935520
4	C	26	50	20120601	21	300	5.76	-0.0036172400944988	-0.0224422045187733
4	C	26	50	20120601	21	302	5.8	-0.0053224026414861	-0.0257979466260945
4	C	26	50	20120601	21	304	5.84	-0.0053819042629094	-0.0261101003288628
4	C	26	50	20120601	21	306	5.88	-0.0052208833209111	-0.0265541054046919
4	C	26	50	20120601	21	308	5.92	-0.0051883083257154	-0.026314585710487
4	C	26	50	20120601	21	310	5.96	-0.005028344508355	-0.027287156640787
4	C	26	50	20120601	21	312	6	-0.0045109169999014	-0.0275713803328052
4	C	26	50	20120601	21	314	6.04	-0.0034152196871138	-0.0301179193392314
4	C	26	50	20120601	21	316	6.08	-0.0038532440537876	-0.0296319531327932
4	C	26	50	20120601	21	318	6.12	-0.0042160322589432	-0.0289817967317634
4	C	26	50	20120601	21	320	6.16	-0.0036934096369682	-0.0279326624005169
4	C	26	50	20120601	21	322	6.2	-0.0039967655171651	-0.0270581056624776
4	C	26	50	20120601	21	324	6.24	-0.0043126527437381	-0.0261752602187492
4	C	26	50	20120601	21	326	6.28	-0.0048726707078361	-0.0254444052563165
4	C	26	50	20120601	21	328	6.32	-0.0059124662798235	-0.0246979175771653
4	C	26	50	20120601	21	330	6.36	-0.0064706139464853	-0.0231260616289945
4	C	26	50	20120601	21	332	6.4	-0.0066279239920958	-0.021914596793991
4	C	26	50	20120601	21	334	6.44	-0.0062865186960034	-0.0212814675242522
4	C	26	50	20120601	21	336	6.48	-0.0059729451228184	-0.0205219358463085
4	C	26	50	20120601	21	338	6.52	-0.0049221632327717	-0.0206522061286065
4	C	26	50	20120601	21	340	6.56	-0.0048867159698308	-0.0200286298714815
4	C	26	50	20120601	21	342	6.6	-0.0048551577941865	-0.0208474807372989
4	C	26	50	20120601	21	344	6.64	-0.0043297421004258	-0.0213564915537361
4	C	26	50	20120601	21	346	6.68	-0.0035048454716292	-0.0207086261786773
4	C	26	50	20120601	21	348	6.72	-0.002614237409657	-0.0198094055561102
4	C	26	50	20120601	21	350	6.76	-0.0024339605357934	-0.0191963086214824
4	C	26	50	20120601	21	352	6.8	-0.0025314281345122	-0.0188350901933811
4	C	26	50	20120601	21	354	6.84	-0.0022674510309596	-0.0173283304954863
4	C	26	50	20120601	21	356	6.88	-0.0019472094408281	-0.0157939724199218
4	C	26	50	20120601	21	358	6.92	-0.0015962299189183	-0.0157393554921429
4	C	26	50	20120601	21	360	6.96	-0.0016445535963446	-0.0155735106676834
4	C	26	50	20120601	21	362	7	-0.0011050947619096	-0.0147329799079548
4	C	26	50	20120601	21	364	7.04	-0.0005773597579066	-0.0138029435718636
4	C	26	50	20120601	21	366	7.08	0.000134385643764501	-0.0132773935278145
4	C	26	50	20120601	21	368	7.12	0.000801767165984	-0.0121097622421768
4	C	26	50	20120601	21	370	7.16	0.001283872569397	-0.0122131978221287
4	C	26	50	20120601	21	372	7.2	0.0013497254239289	-0.0123897977407301
4	C	26	50	20120601	21	374	7.24	0.00181185506077337	-0.0119259003369326
4	C	26	50	20120601	21	376	7.28	0.00164639207397571	-0.0119182918679671
4	C	26	50	20120601	21	378	7.32	0.00181059641070285	-0.0117149279576978
4	C	26	50	20120601	21	380	7.36	0.00216912076196787	-0.011598106846378
4	C	26	50	20120601	21	382	7.4	0.00297045659281534	-0.0111179106312742
4	C	26	50	20120601	21	384	7.44	0.00344969821376452	-0.0105701220789568
4	C	26	50	20120601	21	386	7.48	0.00384099696433753	-0.0104521908099905
4	C	26	50	20120601	21	388	7.52	0.00422114464097123	-0.0101451438323959
4	C	26	50	20120601	21	390	7.56	0.00462700272016887	-0.0100322118083726
4	C	26	50	20120601	21	392	7.6	0.00508065414670692	-0.00993760092104981
4	C	26	50	20120601	21	394	7.64	0.00522023702531314	-0.00924083204100421
4	C	26	50	20120601	21	396	7.68	0.00552164836186172	-0.00922637877839676
4	C	26	50	20120601	21	398	7.72	0.00633721825221447	-0.00793078237856771
4	C	26	50	20120601	21	400	7.76	0.0064651267978633	-0.00711234163468334
4	C	26	50	20120601	21	402	7.8	0.00714875056284665	-0.00715341746760247
4	C	26	50	20120601	21	404	7.84	0.0081234371566359	-0.00602224814313663
4	C	26	50	20120601	21	406	7.88	0.00846807039518451	-0.00570701640454976
4	C	26	50	20120601	21	408	7.92	0.00882327134457795	-0.00515054458095938
4	C	26	50	20120601	21	410	7.96	0.00994713272046022	-0.00320105118522807
4	C	26	50	20120601	21	412	8	0.009457143076437	-0.00295952472197818
4	C	26	50	20120601	21	414	8.04	0.00981896961637016	-0.00269960641134963
4	C	26	50	20120601	21	416	8.08	0.0101059984009894	-0.0025441701987092
4	C	26	50	20120601	21	418	8.12	0.0104725130588818	-0.00292689174402642
4	C	26	50	20120601	21	420	8.16	0.0104341949424093	-0.0032384359207494
4	C	26	50	20120601	21	422	8.2	0.0106806075135172	-0.00364291514172373
4	C	26	50	20120601	21	424	8.24	0.0113017018258402	-0.00327391853902934
4	C	26	50	20120601	21	426	8.28	0.0119195505180376	-0.00430707932808882
4	C	26	50	20120601	21	428	8.32	0.0125746354533323	-0.0035465930559905
4	C	26	50	20120601	21	430	8.36	0.0129497838850230	-0.00364348082714868
4	C	26	50	20120601	21	432	8.4	0.0134415766513382	-0.00328227654118297
4	C	26	50	20120601	21	434	8.44	0.0151165358392738	-0.00297843982837492
4	C	26	50	20120601	21	436	8.48	0.0156577836538653	-0.00202492047608049
4	C	26	50	20120601	21	438	8.52	0.0163851914707397	-0.00155402271514931
4	C	26	50	20120601	21	440	8.56	0.0178856013497394	-0.00165115090261309
4	C	26	50	20120601	21	442	8.6	0.0184160565935296	-0.00221993133394358
4	C	26	50	20120601	21	444	8.64	0.0193775847079384	-0.00226321058230356
4	C	26	50	20120601	21	446	8.68	0.0199173708621025	-0.00253189199656068
4	C	26	50	20120601	21	448	8.72	0.0206263260204151	-0.00397142988119519
4	C	26	50	20120601	21	450	8.76	0.0206833471112499	-0.00367574610957422
4	C	26	50	20120601	21	452	8.8	0.0212294386072925	-0.00437329987814694
4	C	26	50	20120601	21	454	8.84	0.0214795069204591	-0.00443937900684882
4	C	26	50	20120601	21	456	8.88	0.0216368028239341	-0.00599405933130463
4	C	26	50	20120601	21	458	8.92	0.0223526070185292	-0.0062213941614561
4	C	26	50	20120601	21	460	8.96	0.0227759306352221	-0.00784388602622769
4	C	26	50	20120601	21	462	9	0.0235761563084232	-0.0092459444230322
4	C	26	50	20120601	21	464	9.04	0.0242405962664329	-0.00898172690317403
4	C	26	50	20120601	21	466	9.08	0.0250335740951267	-0.0104797326191177
4	C	26	50	20120601	21	468	9.12	0.0258945755961707	-0.0126295917923661
4	C	26	50	20120601	21	470	9.16	0.025595575493746	-0.0128775387851891
4	C	26	50	20120601	21	472	9.2	0.0259304471231803	-0.0128354093631660
4	C	26	50	20120601	21	474	9.24	0.0258024607957856	-0.0131586985835245
4	C	26	50	20120601	21	476	9.28	0.0253932863857842	-0.0139030416078084
4	C	26	50	20120601	21	478	9.32	0.0246523940425925	-0.0143548686988509
4	C	26	50	20120601	21	480	9.36	0.024282464058947	-0.0146328748009422
4	C	26	50	20120601	21	482	9.4	0.0235618656803754	-0.0149692313546171
4	C	26	50	20120601	21	484	9.44	0.0232081991526971	-0.0149991843978681
4	C	26	50	20120601	21	486	9.48	0.0234217029742086	-0.015199479464707
4	C	26	50	20120601	21	488	9.52	0.0230768469970239	-0.0159024143158846
4	C	26	50	20120601	21	490	9.56	0.0230680152333269	-0.0151932498539648
4	C	26	50	20120601	21	492	9.6	0.022792024385562	-0.0152917568996519
4	C	26	50	20120601	21	494	9.64	0.0223440227422056	-0.0158654821287032
4	C	26	50	20120601	21	496	9.68	0.0226404701891502	-0.0157084761390085
4	C	26	50	20120601	21	498	9.72	0.0222325827134906	-0.0158065094231522
4	C	26	50	20120601	21	500	9.76	0.0220093632448056	-0.0167745951751391
4	C	26	50	20120601	21	502	9.8	0.0216931026658521	-0.0163639499830328
4	C	26	50	20120601	21	504	9.84	0.0212424917984732	-0.0164614317238872
4	C	26	50	20120601	21	506	9.88	0.0207418814105966	-0.0165565870834315
4	C	26	50	20120601	21	508	9.92	0.0196080427580317	-0.0161596809760837
4	C	26	50	20120601	21	510	9.96	0.0186306750274602	-0.0172982690527657
4	C	26	50	20120601	21	512	10	0.0172667132105737	-0.0187163952490911
4	C	26	50	20120601	21	514	10.04	0.0161716735070926	-0.0196308398806572
4	C	26	50	20120601	21	516	10.08	0.0149269675823055	-0.0191820392066381
4	C	26	50	20120601	21	518	10.12	0.0137960775650183	-0.0188356417366704
4	C	26	50	20120601	21	520	10.16	0.0115088063309820	-0.0186986115135443
4	C	26	50	20120601	21	522	10.2	0.0112376167382613	-0.0186973952898806
4	C	26	50	20120601	21	524	10.24	0.00920059766515471	-0.0186331192834708
4	C	26	50	20120601	21	526	10.28	0.00730418677548707	-0.0199415567424462
4	C	26	50	20120601	21	528	10.32	0.00648327822893636	-0.0204989973023268
4	C	26	50	20120601	21	530	10.36	0.0051981611516045	-0.0216611767946815
4	C	26	50	20120601	21	532	10.4	0.00421250379610513	-0.0244098917719846
4	C	26	50	20120601	21	534	10.44	0.00363386417492455	-0.0262894381649209
4	C	26	50	20120601	21	536	10.48	0.00308903840002032	-0.0275628667671598
4	C	26	50	20120601	21	538	10.52	0.00289355165929349	-0.0293655223687099
4	C	26	50	20120601	21	540	10.56	0.00277686489826208	-0.0316539886132064
4	C	26	50	20120601	21	542	10.6	0.0030991005295166	-0.0326307222811272
4	C	26	50	20120601	21	544	10.64	0.00323415792472323	-0.0343488503380543
4	C	26	50	20120601	21	546	10.68	0.00365297727122002	-0.0362260067100702
4	C	26	50	20120601	21	548	10.72	0.00421604640107887	-0.037156771366146
4	C	26	50	20120601	21	550	10.76	0.00444946234954855	-0.0379855712243748
4	C	26	50	20120601	21	552	10.8	0.00452102155580463	-0.0387871474715279
4	C	26	50	20120601	21	554	10.84	0.00372411221340739	-0.0394890216625336
4	C	26	50	20120601	21	556	10.88	0.00329892890587992	-0.0407224280209573
4	C	26	50	20120601	21	558	10.92	0.00359273177346293	-0.0404693545039707
4	C	26	50	20120601	21	560	10.96	0.00249077656566182	-0.0397905319940316
4	C	26	50	20120601	21	562	11	0.00249077656566182	-0.0391621969082692
4	C	26	50	20120601	21	564	11.04	0.0019460215014357	-0.0385485696435555
4	C	26	50	20120601	21	566	11.08	0.0021920239506105	-0.0379081430318349
4	C	26	50	20120601	21	568	11.12	0.00296170968193206	-0.0372664436279081
4	C	26	50	20120601	21	570	11.16	0.00346248270436837	-0.0369217997827578
4	C	26	50	20120601	21	572	11.2	0.00337225587908897	-0.0362808781962903
4	C	26	50	20120601	21	574	11.24	0.00345251249875364	-0.0365985812730774
4	C	26	50	20120601	21	576	11.28	0.00368875687434807	-0.0362722514935598
4	C	26	50	20120601	21	578	11.32	0.00371668759220494	-0.0362409266631532
4	C	26	50	20120601	21	580	11.36	0.00392627404214863	-0.0364952022616679
4	C	26	50	20120601	21	582	11.4	0.00399896461925461	-0.0367750751256615
4	C	26	50	20120601	21	584	11.44	0.00444309838851788	-0.0365944093430684
4	C	26	50	20120601	21	586	11.48	0.00448545408471095	-0.0364352396066233
4	C	26	50	20120601	21	588	11.52	0.0044704634209498	-0.0365652058330054
4	C	26	50	20120601	21	590	11.56	0.00441778396575139	-0.036812905338455
4	C	26	50	20120601	21	592	11.6	0.00436404385038122	-0.0363983993433235
4	C	26	50	20120601	21	594	11.64	0.00406875605855772	-0.0363841157863435
4	C	26	50	20120601	21	596	11.68	0.00421647066514759	-0.0363912575648335
4	C	26	50	20120601	21	598	11.72	0.00412772876410867	-0.0366624330154185
4	C	26	50	20120601	21	600	11.76	0.00442407721610395	-0.036582883502535
4	C	26	50	20120601	21	602	11.8	0.00426073554964986	-0.0367470736971266
4	C	26	50	20120601	21	604	11.84	0.0043658823280123	-0.0373845304603662
4	C	26	50	20120601	21	606	11.88	0.00403028944966117	-0.0375883186347042
4	C	26	50	20120601	21	608	11.92	0.00411167744017574	-0.0367125668862047
4	C	26	50	20120601	21	610	11.96	0.00392203140146151	-0.0371924095479178
4	C	26	50	20120601	21	612	12	0.00448708043030768	-0.0364822622075722
4	C	26	50	20120601	21	614	12.04	0.00423803742197378	-0.0367371034915118
4	C	26	50	20120601	21	616	12.08	0.00428703992191	-0.0371649738048078
4	C	26	50	20120601	21	618	12.12	0.00441658188422338	-0.0371098194758753
4	C	26	50	20120601	21	620	12.16	0.00408806007368411	-0.0363567507539116
4	C	26	50	20120601	21	622	12.2	0.00419879299561792	-0.0363619833440924
4	C	26	50	20120601	21	624	12.24	0.0043806608597391	-0.0371504074051154
4	C	26	50	20120601	21	626	12.28	0.00394600232134373	-0.0370612412400077
4	C	26	50	20120601	21	628	12.32	0.00417878187371034	-0.036665685706612
4	C	26	50	20120601	21	630	12.36	0.00428583784038199	-0.0366181681309163
4	C	26	50	20120601	21	632	12.4	0.00396191222392043	-0.0363529323772932
4	C	26	50	20120601	21	634	12.44	0.00407278656721048	-0.0367513163378137
4	C	26	50	20120601	21	636	12.48	0.00420254066155821	-0.0361523261834706
4	C	26	50	20120601	21	638	12.52	0.0042385323967206	-0.0353130611448802
4	C	26	50	20120601	21	640	12.56	0.00422205680871896	-0.0365147891195068
4	C	26	50	20120601	21	642	12.6	0.00409300982115242	-0.0360973839865724
4	C	26	50	20120601	21	644	12.64	0.00419334827340279	-0.0364621803749865
4	C	26	50	20120601	21	646	12.68	0.00437465045209902	-0.0356461791494972
4	C	26	50	20120601	21	648	12.72	0.00459251005138259	-0.0356125915773909
4	C	26	50	20120601	21	650	12.76	0.00443263320815631	-0.0350633817404433
4	C	26	50	20120601	21	652	12.8	0.00460658147632821	-0.035492312713911
4	C	26	50	20120601	21	654	12.84	0.0040569473753119	-0.0354407646295625
4	C	26	50	20120601	21	656	12.88	0.00390350520379442	-0.0359494572479481
4	C	26	50	20120601	21	658	12.92	0.00400752061130696	-0.0349110709397757
4	C	26	50	20120601	21	660	12.96	0.00301778324968015	-0.0333716287664545
4	C	26	50	20120601	21	662	13	0.00204839642121589	-0.0321490977103254
4	C	26	50	20120601	21	664	13.04	0.00198810849705192	-0.0319524795987487
4	C	26	50	20120601	21	666	13.08	0.00157884216316896	-0.0306376923208782
4	C	26	50	20120601	21	668	13.12	0.00158461215450344	-0.0304850703932269
4	C	26	50	20120601	21	670	13.16	0.00187418652353496	-0.0294560320367018
4	C	26	50	20120601	21	672	13.2	0.00209581500196226	-0.0292427898446993
4	C	26	50	20120601	21	674	13.24	0.00275096357686722	-0.0273232212079478
4	C	26	50	20120601	21	676	13.28	0.00265007358132753	-0.0258301793816081
4	C	26	50	20120601	21	678	13.32	0.001909251948814	-0.0236194241723639
4	C	26	50	20120601	21	680	13.36	0.00155211352684011	-0.021917227231217
4	C	26	50	20120601	21	682	13.4	0.0008258703148343	-0.0203407588255125
4	C	26	50	20120601	21	684	13.44	-3.67554104860994e-05	-0.0185868957131846
4	C	26	50	20120601	21	686	13.48	-0.001025623030772	-0.0187383084882401
4	C	26	50	20120601	21	688	13.52	-0.0018107661163303	-0.0177408919469696
4	C	26	50	20120601	21	690	13.56	-0.0041488783279339	-0.0164403882260791
4	C	26	50	20120601	21	692	13.6	-0.0058389130324445	-0.0162072763335253
4	C	26	50	20120601	21	694	13.64	-0.0076094801282643	-0.0163901624314114
4	C	26	50	20120601	21	696	13.68	-0.0094204371634256	-0.0165253046794318
4	C	26	50	20120601	21	698	13.72	-0.010836630624786	-0.0158556745576481
4	C	26	50	20120601	21	700	13.76	-0.0126428641866489	-0.0161396486409726
4	C	26	50	20120601	21	702	13.8	-0.0130822603404782	-0.0162356737418578
4	C	26	50	20120601	21	704	13.84	-0.0128901394280298	-0.0161305269634953
4	C	26	50	20120601	21	706	13.88	-0.0126369952003651	-0.0152073283499782
4	C	26	50	20120601	21	708	13.92	-0.0120983919651353	-0.014625591601096
4	C	26	50	20120601	21	710	13.96	-0.0116571573336749	-0.0133113629375827
4	C	26	50	20120601	21	712	14	-0.0114905629760273	-0.0130118325050721
4	C	26	50	20120601	21	714	14.04	-0.0106899766783679	-0.0125631025417311
4	C	26	50	20120601	21	716	14.08	-0.0094717024050616	-0.0118577635274975
4	C	26	50	20120601	21	718	14.12	-0.0088578630083136	-0.0112887547006767
4	C	26	50	20120601	21	720	14.16	-0.007617385582078	-0.0113664657359291
4	C	26	50	20120601	21	722	14.2	-0.0058507499999615	-0.0109665261404900
4	C	26	50	20120601	21	724	14.24	-0.004555471798184	-0.00881126467143339
4	C	26	50	20120601	21	726	14.28	-0.0038125288453269	-0.00870330360808182
4	C	26	50	20120601	21	728	14.32	-0.0020565069359961	-0.0081425750016687
4	C	26	50	20120601	21	730	14.36	-0.0013236261126353	-0.00637491411471951
4	C	26	50	20120601	21	732	14.4	-0.0006843025874933	-0.00526578884415716
4	C	26	50	20120601	21	734	14.44	-0.0001808637724919	-0.00317489530539198
4	C	26	50	20120601	21	736	14.48	8.65781542885007e-05	-0.0015674860282631
4	C	26	50	20120601	21	738	14.52	-0.0007536485495242	0.0001118501506481
4	C	26	50	20120601	21	740	14.56	-0.000874149444533401	0.0022683745124159
4	C	26	50	20120601	21	742	14.6	-0.0010271277540024	0.0036987497073798
4	C	26	50	20120601	21	744	14.64	-0.0008665664314119	0.0050563013891628
4	C	26	50	20120601	21	746	14.68	-0.0007910050007743	0.0045139929143996
4	C	26	50	20120601	21	748	14.72	-0.000174195755545300	0.0053532579529899
4	C	26	50	20120601	21	750	14.76	0.000259472833356400	0.0052095031443747
4	C	26	50	20120601	21	752	14.8	0.000259062711423300	0.0051669494582829
4	C	26	50	20120601	21	754	14.84	0.000347500556546299	0.0046518009549851
4	C	26	50	20120601	21	756	14.88	0.0014399663913439	0.0050438068123393
4	C	26	50	20120601	21	758	14.92	0.00293228696876689	0.0049212369228884
4	C	26	50	20120601	21	760	14.96	0.00461380103656412	0.0053275546214938
4	C	26	50	20120601	21	762	15	0.00595670288005455	0.0054173218273654
4	C	26	50	20120601	21	764	15.04	0.00812824901828188	0.0060055144611598
4	C	26	50	20120601	21	766	15.08	0.00963460566531139	0.0061396596886187
4	C	26	50	20120601	21	768	15.12	0.0118511732922969	0.0061605193386637
4	C	26	50	20120601	21	770	15.16	0.0135157733658881	0.0064174112322688
4	C	26	50	20120601	21	772	15.2	0.0148160578836764	0.0058881559486863
4	C	26	50	20120601	21	774	15.24	0.0159365039338056	0.0056651698252391
4	C	26	50	20120601	21	776	15.28	0.0175839425258174	0.0054837050119832
4	C	26	50	20120601	21	778	15.32	0.0186666220027634	0.0057627717742463
4	C	26	50	20120601	21	780	15.36	0.0188726941320046	0.0046309554470757
4	C	26	50	20120601	21	782	15.4	0.0189287040601424	0.004827665482534
4	C	26	50	20120601	21	784	15.44	0.0188973580165324	0.0040779413756453
4	C	26	50	20120601	21	786	15.48	0.0191216381453891	0.0028716313490767
4	C	26	50	20120601	21	788	15.52	0.0194096851637733	0.0027531485368211
4	C	26	50	20120601	21	790	15.56	0.0194926429313421	0.0017146066651568
4	C	26	50	20120601	21	792	15.6	0.0202401537940056	0.0006894856801994
4	C	26	50	20120601	21	794	15.64	0.0212341388874884	-0.000357532421872369
4	C	26	50	20120601	21	796	15.68	0.022177732440474	-0.000983917872817649
4	C	26	50	20120601	21	798	15.72	0.0231956621494667	-0.00185689069166713
4	C	26	50	20120601	21	800	15.76	0.0254396513774266	-0.00208604985731407
4	C	26	50	20120601	21	802	15.8	0.0259437690149379	-0.00150122305179811
4	C	26	50	20120601	21	804	15.84	0.0271101275083695	-0.00173547338626958
4	C	26	50	20120601	21	806	15.88	0.0289708577898584	-0.00251659303424293
4	C	26	50	20120601	21	808	15.92	0.0304274836169671	-0.00252421564534412
4	C	26	50	20120601	21	810	15.96	0.0312430040098452	-0.0029512515726383
4	C	26	50	20120601	21	812	16	0.0318261903276288	-0.00370159793349441
4	C	26	50	20120601	21	814	16.04	0.0319169545540619	-0.00432778341464196
4	C	26	50	20120601	21	816	16.08	0.0314376068670955	-0.00521767729876523
4	C	26	50	20120601	21	818	16.12	0.0320150302646124	-0.00614045164821368
4	C	26	50	20120601	21	820	16.16	0.0324650330201596	-0.00698841410021259
4	C	26	50	20120601	21	822	16.2	0.0329460777634008	-0.00805748884268853
4	C	26	50	20120601	21	824	16.24	0.0341987174262727	-0.00897538415534679
4	C	26	50	20120601	21	826	16.28	0.0353925965156281	-0.00974047369259063
4	C	26	50	20120601	21	828	16.32	0.0366665908032919	-0.0107197458738559
4	C	26	50	20120601	21	830	16.36	0.0379317462561909	-0.0107174831321561
4	C	26	50	20120601	21	832	16.4	0.0400729363003019	-0.0122457530183346
4	C	26	50	20120601	21	834	16.44	0.0412884528571615	-0.0128243077867014
4	C	26	50	20120601	21	836	16.48	0.0425596894283787	-0.0131422229955229
4	C	26	50	20120601	21	838	16.52	0.0438959091127869	-0.0142934635459727
4	C	26	50	20120601	21	840	16.56	0.0441805903028926	-0.0150141467773580
4	C	26	50	20120601	21	842	16.6	0.0444490080370311	-0.0153807109327251
4	C	26	50	20120601	21	844	16.64	0.0442109958944837	-0.0159536088468425
4	C	26	50	20120601	21	846	16.68	0.0449150621165111	-0.0166293907976225
4	C	26	50	20120601	21	848	16.72	0.0444298454432609	-0.0177545391078465
4	C	26	50	20120601	21	850	16.76	0.0444720597180977	-0.0190559691386203
4	C	26	50	20120601	21	852	16.8	0.0446522305259441	-0.0193563480992684
4	C	26	50	20120601	21	854	16.84	0.0440428459019175	-0.0197670357177815
4	C	26	50	20120601	21	856	16.88	0.0439881158370537	-0.0206189579677551
4	C	26	50	20120601	21	858	16.92	0.0430515529053721	-0.0222132716272964
4	C	26	50	20120601	21	860	16.96	0.0426922012391731	-0.0224208781782528
4	C	26	50	20120601	21	862	17	0.0422770588479385	-0.0238732047961318
4	C	26	50	20120601	21	864	17.04	0.0414786645813007	-0.0256144552448037
4	C	26	50	20120601	21	866	17.08	0.0409901032929755	-0.0270755711999729
4	C	26	50	20120601	21	868	17.12	0.04104450808872	-0.0294424414443674
4	C	26	50	20120601	21	870	17.16	0.0413443213639431	-0.031256877444892
4	C	26	50	20120601	21	872	17.2	0.0416890500619072	-0.0334649456483676
4	C	26	50	20120601	21	874	17.24	0.0422570618681665	-0.0347680798064841
4	C	26	50	20120601	21	876	17.28	0.0419848752548844	-0.036776072146223
4	C	26	50	20120601	21	878	17.32	0.0418562101049797	-0.037946022742103
4	C	26	50	20120601	21	880	17.36	0.0411496803229266	-0.0386273795227459
4	C	26	50	20120601	21	882	17.4	0.0402988052980959	-0.0400883462783843
4	C	26	50	20120601	21	884	17.44	0.0392457910719411	-0.0401857764004436
4	C	26	50	20120601	21	886	17.48	0.0380613872134536	-0.0422257794641668
4	C	26	50	20120601	21	888	17.52	0.0372105114815162	-0.0418122068499864
4	C	26	50	20120601	21	890	17.56	0.0357381101021193	-0.0427974116571458
4	C	26	50	20120601	21	892	17.6	0.0344802732044056	-0.04282431707017
4	C	26	50	20120601	21	894	17.64	0.0329918770696182	-0.0441514928588468
4	C	26	50	20120601	21	896	17.68	0.0315848264989386	-0.0451113691011041
4	C	26	50	20120601	21	898	17.72	0.030908125309343	-0.0452628313736343
4	C	26	50	20120601	21	900	17.76	0.0296982656067328	-0.0470307397479569
4	C	26	50	20120601	21	902	17.8	0.0283446510955074	-0.0479204922107239
4	C	26	50	20120601	21	904	17.84	0.027612583444945	-0.0487367055682475
4	C	26	50	20120601	21	906	17.88	0.0267791873926385	-0.049010497313923
4	C	26	50	20120601	21	908	17.92	0.0253451041297141	-0.0513424647675981
4	C	26	50	20120601	21	910	17.96	0.0236856659356255	-0.0542628157738985
4	C	26	50	20120601	21	912	18	0.0233580633639018	-0.0560456441013042
4	C	26	50	20120601	21	914	18.04	0.0228859281661035	-0.0575343160077362
4	C	26	50	20120601	21	916	18.08	0.0227112020804723	-0.0590229879141682
4	C	26	50	20120601	21	918	18.12	0.0225241723368485	-0.0621899070550684
4	C	26	50	20120601	21	920	18.16	0.0220581889680466	-0.0638739525651423
4	C	26	50	20120601	21	922	18.2	0.0221147575105415	-0.066424345303526
4	C	26	50	20120601	21	924	18.24	0.0221319402053243	-0.0679837278880766
4	C	26	50	20120601	21	926	18.28	0.0218944937482019	-0.0694909967028539
4	C	26	50	20120601	21	928	18.32	0.0220195102271156	-0.072048884773118
4	C	26	50	20120601	21	930	18.36	0.0213196159350972	-0.0735513452617833
4	C	26	50	20120601	21	932	18.4	0.0209601935582201	-0.0748375017860835
4	C	26	50	20120601	21	934	18.44	0.0203497482740217	-0.076253765958122
4	C	26	50	20120601	21	936	18.48	0.0194223777304956	-0.0786394735271673
4	C	26	50	20120601	21	938	18.52	0.0187995580776265	-0.0805783603211808
4	C	26	50	20120601	21	940	18.56	0.0182777839837889	-0.0816180194215594
4	C	26	50	20120601	21	942	18.6	0.0182112452356792	-0.0830378191275039
4	C	26	50	20120601	21	944	18.64	0.0183547879122601	-0.084580160438628
4	C	26	50	20120601	21	946	18.68	0.0185107049575118	-0.0859900606496358
4	C	26	50	20120601	21	948	18.72	0.0192773501296742	-0.0882426200117837
4	C	26	50	20120601	21	950	18.76	0.0194313579866166	-0.0898816935305741
4	C	26	50	20120601	21	952	18.8	0.0197680115251396	-0.0915245147153048
4	C	26	50	20120601	21	954	18.84	0.0203392123829821	-0.0931845185948184
4	C	26	50	20120601	21	956	18.88	0.0208245704775885	-0.095096676752503
4	C	26	50	20120601	21	958	18.92	0.0211399401019977	-0.0960590490816979
4	C	26	50	20120601	21	960	18.96	0.0219662650864923	-0.0977002439208319
4	C	26	50	20120601	21	962	19	0.022579892351206	-0.0998340093437404
4	C	26	50	20120601	21	964	19.04	0.0228613915607963	-0.0998906485969135
4	C	26	50	20120601	21	966	19.08	0.0232129650524023	-0.102219434070073
4	C	26	50	20120601	21	968	19.12	0.0238247538394849	-0.103298337596808
4	C	26	50	20120601	21	970	19.16	0.0247646401730381	-0.104893853337877
4	C	26	50	20120601	21	972	19.2	0.025184166626316	-0.105044820635660
4	C	26	50	20120601	21	974	19.24	0.0256943441689421	-0.107246256177528
4	C	26	50	20120601	21	976	19.28	0.0262269369965318	-0.106648468104713
4	C	26	50	20120601	21	978	19.32	0.0260698885804303	-0.10702556815112
4	C	26	50	20120601	21	980	19.36	0.0256057436892595	-0.108039135011273
4	C	26	50	20120601	21	982	19.4	0.0256418768457781	-0.108118684524156
4	C	26	50	20120601	21	984	19.44	0.0255336187975784	-0.108514876453655
4	C	26	50	20120601	21	986	19.48	0.0251315578817958	-0.108565081035119
4	C	26	50	20120601	21	988	19.52	0.0248978590906136	-0.110198568410338
4	C	26	50	20120601	21	990	19.56	0.0247303454941505	-0.111923413981686
4	C	26	50	20120601	21	992	19.6	0.0246678372546936	-0.111674088130640
4	C	26	50	20120601	21	994	19.64	0.0242963940625363	-0.112929414799281
4	C	26	50	20120601	21	996	19.68	0.0247554477848826	-0.113298100274991
4	C	26	50	20120601	21	998	19.72	0.0239639124540224	-0.114805651932481
4	C	26	50	20120601	21	1000	19.76	0.0240622710072855	-0.116366307309238
4	C	26	50	20120601	21	1002	19.8	0.0241306482330262	-0.117078434548571
4	C	26	50	20120601	21	1004	19.84	0.0236240769349841	-0.118717225224649
4	C	26	50	20120601	21	1006	19.88	0.0241175667575742	-0.120025443480522
4	C	26	50	20120601	21	1008	19.92	0.0246348153680122	-0.120095093498469
4	C	26	50	20120601	21	1010	19.96	0.0247171225973423	-0.120796684846762
4	C	26	50	20120601	21	1012	20	0.025093586247646	-0.121134823309525
4	C	26	50	20120601	21	1014	20.04	0.0262779901061335	-0.122703610414266
4	C	26	50	20120601	21	1016	20.08	0.0262158354200672	-0.122828980446570
4	C	26	50	20120601	21	1018	20.12	0.0266714243191857	-0.123299701430806
4	C	26	50	20120601	21	1020	20.16	0.0271335893113692	-0.124094630874216
4	C	26	50	20120601	21	1022	20.2	0.0272646869086012	-0.125663417978957
4	C	26	50	20120601	21	1024	20.24	0.0269722275439025	-0.126820244672978
4	C	26	50	20120601	21	1026	20.28	0.027162085714651	-0.127444832092800
4	C	26	50	20120601	21	1028	20.32	0.0276287054795561	-0.127239276151509
4	C	26	50	20120601	21	1030	20.36	0.0270997896072285	-0.127017244622216
4	C	26	50	20120601	21	1032	20.4	0.0272562723379051	-0.126651316862952
4	C	26	50	20120601	21	1034	20.44	0.0268552720822942	-0.125753361961524
4	C	26	50	20120601	21	1036	20.48	0.0266970215846647	-0.125888277935374
4	C	26	50	20120601	21	1038	20.52	0.0268292505527465	-0.125723097791289
4	C	26	50	20120601	21	1040	20.56	0.0265825409967905	-0.125277832651176
4	C	26	50	20120601	21	1042	20.6	0.0259589435264621	-0.125253013203156
4	C	26	50	20120601	21	1044	20.64	0.0259204062068875	-0.124467488279936
4	C	26	50	20120601	21	1046	20.68	0.0257489328124497	-0.124843881219561
4	C	26	50	20120601	21	1048	20.72	0.0253787624124986	-0.124577655516445
4	C	26	50	20120601	21	1050	20.76	0.0250522912116247	-0.122690316806780
4	C	26	50	20120601	21	1052	20.8	0.0247695899205064	-0.123069608884208
4	C	26	50	20120601	21	1054	20.84	0.0248415733908312	-0.122718176813958
4	C	26	50	20120601	21	1056	20.88	0.0248048038382095	-0.121247394709090
4	C	26	50	20120601	21	1058	20.92	0.0246469776046486	-0.121381320733447
4	C	26	50	20120601	21	1060	20.96	0.0244596650183123	-0.120437262469885
4	C	26	50	20120601	21	1062	21	0.0245946517028408	-0.119906437409248
4	C	26	50	20120601	21	1064	21.04	0.0242070864760725	-0.120010311395405
4	C	26	50	20120601	21	1066	21.08	0.0244712615695238	-0.118748267212343
4	C	26	50	20120601	21	1068	21.12	0.024591752565038	-0.117980066405262
4	C	26	50	20120601	21	1070	21.16	0.0245425379330674	-0.117583096658304
4	C	26	50	20120601	21	1072	21.2	0.0245771154546674	-0.115824451382815
4	C	26	50	20120601	21	1074	21.24	0.0243657612377707	-0.114980236596756
4	C	26	50	20120601	21	1076	21.28	0.0245805095672171	-0.113395398168082
4	C	26	50	20120601	21	1078	21.32	0.0239465883378833	-0.112382326282677
4	C	26	50	20120601	21	1080	21.36	0.0240272692216167	-0.111511241438933
4	C	26	50	20120601	21	1082	21.4	0.0237191827970537	-0.109564930023717
4	C	26	50	20120601	21	1084	21.44	0.0232275314520947	-0.108022376580559
4	C	26	50	20120601	21	1086	21.48	0.0230824331405953	-0.10661664829956
4	C	26	50	20120601	21	1088	21.52	0.0232466233351868	-0.103911964861521
4	C	26	50	20120601	21	1090	21.56	0.0229939740822688	-0.103054880732045
4	C	26	50	20120601	21	1092	21.6	0.0222766849634332	-0.101669799969057
4	C	26	50	20120601	21	1094	21.64	0.0220312481996833	-0.0998209278682885
4	C	26	50	20120601	21	1096	21.68	0.0214005796615431	-0.0982017240500494
4	C	26	50	20120601	21	1098	21.72	0.0203129787214000	-0.0964993644743428
4	C	26	50	20120601	21	1100	21.76	0.0194024373192661	-0.094826703383446
4	C	26	50	20120601	21	1102	21.8	0.0187526768980338	-0.0932448348032536
4	C	26	50	20120601	21	1104	21.84	0.0181023507913765	-0.0917159992316502
4	C	26	50	20120601	21	1106	21.88	0.0178115177722745	-0.090125362527371
4	C	26	50	20120601	21	1108	21.92	0.0167784347649610	-0.0885792028396285
4	C	26	50	20120601	21	1110	21.96	0.0164492058476405	-0.0878408419387135
4	C	26	50	20120601	21	1112	22	0.0159512612523289	-0.0870493066078533
4	C	26	50	20120601	21	1114	22.04	0.0159085520027453	-0.0863075515943886
4	C	26	50	20120601	21	1116	22.08	0.0149448361706661	-0.083967523123408
4	C	26	50	20120601	21	1118	22.12	0.0140482247721216	-0.0829309045821885
4	C	26	50	20120601	21	1120	22.16	0.0139568665759923	-0.0815847146921655
4	C	26	50	20120601	21	1122	22.2	0.012884609853001	-0.0815857046416592
4	C	26	50	20120601	21	1124	22.24	0.0119355311312924	-0.0803781076807488
4	C	26	50	20120601	21	1126	22.28	0.0115642293604914	-0.0812493339458488
4	C	26	50	20120601	21	1128	22.32	0.0108912758368361	-0.0816470815102662
4	C	26	50	20120601	21	1130	22.36	0.0109032966521163	-0.0818116959689264
4	C	26	50	20120601	21	1132	22.4	0.0102640014112455	-0.0824862051275003
4	C	26	50	20120601	21	1134	22.44	0.00975318747251637	-0.0824740428908638
4	C	26	50	20120601	21	1136	22.48	0.00913892381169961	-0.0825419958525359
4	C	26	50	20120601	21	1138	22.52	0.00932284228548624	-0.0819155699550827
4	C	26	50	20120601	21	1140	22.56	0.00894588366043569	-0.0820067160191777
4	C	26	50	20120601	21	1142	22.6	0.00867152622933531	-0.0819261058461224
4	C	26	50	20120601	21	1144	22.64	0.00859982560172299	-0.0819637239268815
4	C	26	50	20120601	21	1146	22.68	0.00801179560248826	-0.0825517539261163
4	C	26	50	20120601	21	1148	22.72	0.00741223976272018	-0.08283763719775
4	C	26	50	20120601	21	1150	22.76	0.00741973509460077	-0.082728035646666
4	C	26	50	20120601	21	1152	22.8	0.00729648638263995	-0.0827521479879045
4	C	26	50	20120601	21	1154	22.84	0.00727633383937613	-0.0824840838071567
4	C	26	50	20120601	21	1156	22.88	0.00746548490334353	-0.0824575673028622
4	C	26	50	20120601	21	1158	22.92	0.00727209119868901	-0.0828479609567553
4	C	26	50	20120601	21	1160	22.96	0.00692270973810473	-0.082124944272992
4	C	26	50	20120601	21	1162	23	0.00627938398858122	-0.0829917157653705
4	C	26	50	20120601	21	1164	23.04	0.00634634700075958	-0.0826544965414227
4	C	26	50	20120601	21	1166	23.08	0.00638587426982792	-0.0823229341717243
4	C	26	50	20120601	21	1168	23.12	0.00607340378322157	-0.0815792699699504
4	C	26	50	20120601	21	1170	23.16	0.00615401395627684	-0.0825908569311159
4	C	26	50	20120601	21	1172	23.2	0.00614270024777786	-0.081719701376694
4	C	26	50	20120601	21	1174	23.24	0.00600587508561826	-0.0822133326206404
4	C	26	50	20120601	21	1176	23.28	0.00577698462054817	-0.081655920345031
4	C	26	50	20120601	21	1178	23.32	0.00564411925636323	-0.0819251158966287
4	C	26	50	20120601	21	1180	23.36	0.00544704859644653	-0.0811914926111477
4	C	26	50	20120601	21	1182	23.4	0.0051899445708071	-0.081689295785103
4	C	26	50	20120601	21	1184	23.44	0.00499563162733704	-0.0814659914636043
4	C	26	50	20120601	21	1186	23.48	0.00396664983935437	-0.0816743051213419
4	C	26	50	20120601	21	1188	23.52	0.00372743561527896	-0.0814619609549516
4	C	26	50	20120601	21	1190	23.56	0.00223544030697535	-0.0814637994325826
4	C	26	50	20120601	21	1192	23.6	0.00170270605802941	-0.0812171605873048
4	C	26	50	20120601	21	1194	23.64	0.0004656934550217	-0.0813324189926382
4	C	26	50	20120601	21	1196	23.68	-0.0011983409331446	-0.0821623502217168
4	C	26	50	20120601	21	1198	23.72	-0.0029516121970967	-0.0819487332631204
4	C	26	50	20120601	21	1200	23.76	-0.0046980245252712	-0.0822276161776203
4	C	26	50	20120601	21	1202	23.8	-0.0053403603253011	-0.0819538244319449
4	C	26	50	20120601	21	1204	23.84	-0.0073288860153539	-0.0812833457820238
4	C	26	50	20120601	21	1206	23.88	-0.008278247579775	-0.0803105082724674
4	C	26	50	20120601	21	1208	23.92	-0.009585193043442	-0.0797243874615418
4	C	26	50	20120601	21	1210	23.96	-0.0106084472664971	-0.0798452320104466
4	C	26	50	20120601	21	1212	24	-0.0112678950506317	-0.0790548280504363
4	C	26	50	20120601	21	1214	24.04	-0.0134004583920122	-0.0794054823032267
4	C	26	50	20120601	21	1216	24.08	-0.0144420266807	-0.0801357821868362
4	C	26	50	20120601	21	1218	24.12	-0.0149961862651159	-0.0801801177820166
4	C	26	50	20120601	21	1220	24.16	-0.0158236426204604	-0.0800176246436999
4	C	26	50	20120601	21	1222	24.2	-0.0169261635136864	-0.0809047608113765
4	C	26	50	20120601	21	1224	24.24	-0.0179149816364977	-0.082564199005465
4	C	26	50	20120601	21	1226	24.28	-0.0187866321656663	-0.0825317428042087
4	C	26	50	20120601	21	1228	24.32	-0.0199364585025538	-0.083480043708458
4	C	26	50	20120601	21	1230	24.36	-0.0203856127299635	-0.08416777576384
4	C	26	50	20120601	21	1232	24.4	-0.0204650208214907	-0.0848077781114919
4	C	26	50	20120601	21	1234	24.44	-0.0208250088837928	-0.085952654700911
4	C	26	50	20120601	21	1236	24.48	-0.021237534979937	-0.0858068492826304
4	C	26	50	20120601	21	1238	24.52	-0.0208371711204292	-0.085859033763082
4	C	26	50	20120601	21	1240	24.56	-0.021323307032495	-0.0860812774244089
4	C	26	50	20120601	21	1242	24.6	-0.0210100587284293	-0.085673701075733
4	C	26	50	20120601	21	1244	24.64	-0.0212137054814111	-0.0852335978151225
4	C	26	50	20120601	21	1246	24.68	-0.0212520306689514	-0.0853347140848322
4	C	26	50	20120601	21	1248	24.72	-0.0216341511735046	-0.0874403366578494
4	C	26	50	20120601	21	1250	24.76	-0.02132988312556	-0.0882986935795318
4	C	26	50	20120601	21	1252	24.8	-0.0217228930745435	-0.0875362910480565
4	C	26	50	20120601	21	1254	24.84	-0.0217127814475725	-0.0875490896807959
4	C	26	50	20120601	21	1256	24.88	-0.0220308380777502	-0.0874092239594772
4	C	26	50	20120601	21	1258	24.92	-0.0219878459854541	-0.0869068953021223
4	C	26	50	20120601	21	1260	24.96	-0.021798907053521	-0.0861965358297423
4	C	26	50	20120601	21	1262	25	-0.0219119734278328	-0.086312572052535
4	C	26	50	20120601	21	1264	25.04	-0.0218740725043612	-0.0859936668942199
4	C	26	50	20120601	21	1266	25.08	-0.022298902258498	-0.085464609600536
4	C	26	50	20120601	21	1268	25.12	-0.0216806787997067	-0.0848373351749455
4	C	26	50	20120601	21	1270	25.16	-0.021675516920204	-0.0846521439089528
4	C	26	50	20120601	21	1272	25.2	-0.0218534249863505	-0.0840772660958481
4	C	26	50	20120601	21	1274	25.24	-0.0218627587958622	-0.0842138791259734
4	C	26	50	20120601	21	1276	25.28	-0.0215137308886685	-0.0837247026547485
4	C	26	50	20120601	21	1278	25.32	-0.0219961898454721	-0.082430060849074
4	C	26	50	20120601	21	1280	25.36	-0.0216650517398424	-0.0811144886826765
4	C	26	50	20120601	21	1282	25.4	-0.0215995029412264	-0.0802008360107053
4	C	26	50	20120601	21	1284	25.44	-0.0214179886304958	-0.0796285744926911
4	C	26	50	20120601	21	1286	25.48	-0.0212545762533636	-0.0781151538489175
4	C	26	50	20120601	21	1288	25.52	-0.0202514745735724	-0.0766537055535612
4	C	26	50	20120601	21	1290	25.56	-0.019817381720602	-0.0763884697999381
4	C	26	50	20120601	21	1292	25.6	-0.0191272455021639	-0.0751728118217222
4	C	26	50	20120601	21	1294	25.64	-0.0184160375016465	-0.0742093081216774
4	C	26	50	20120601	21	1296	25.68	-0.0182050368381404	-0.0733292430218126
4	C	26	50	20120601	21	1298	25.72	-0.0174658981197661	-0.0718650370100096
4	C	26	50	20120601	21	1300	25.76	-0.0167720142353878	-0.0707533944393062
4	C	26	50	20120601	21	1302	25.8	-0.0155633566143056	-0.069309270260089
4	C	26	50	20120601	21	1304	25.84	-0.0146401580007884	-0.0679490796557985
4	C	26	50	20120601	21	1306	25.88	-0.0131463242148537	-0.0659799286915502
4	C	26	50	20120601	21	1308	25.92	-0.0120399142343311	-0.0658419721585407
4	C	26	50	20120601	21	1310	25.96	-0.0106630359100047	-0.064699146178787
4	C	26	50	20120601	21	1312	26	-0.008844427979471	-0.063519762778446
4	C	26	50	20120601	21	1314	26.04	-0.0074287294928574	-0.0628220605174492
4	C	26	50	20120601	21	1316	26.08	-0.0064841762545484	-0.061138439271444
4	C	26	50	20120601	21	1318	26.12	-0.0046778719820074	-0.0599142253011758
4	C	26	50	20120601	21	1320	26.16	-0.0037897458648371	-0.0594208061892638
4	C	26	50	20120601	21	1322	26.2	-0.0036207473441335	-0.0580883341707959
4	C	26	50	20120601	21	1324	26.24	-0.0035337732100476	-0.0577790456647049
4	C	26	50	20120601	21	1326	26.28	-0.0038262325747463	-0.0563297596059849
4	C	26	50	20120601	21	1328	26.32	-0.0037640071780019	-0.0554972120818159
4	C	26	50	20120601	21	1330	26.36	-0.003842708162748	-0.0531331419802749
4	C	26	50	20120601	21	1332	26.4	-0.0041587141832602	-0.0527376571575573
4	C	26	50	20120601	21	1334	26.44	-0.0045147424475877	-0.050883552466608
4	C	26	50	20120601	21	1336	26.48	-0.0040682045152684	-0.0496302056969549
4	C	26	50	20120601	21	1338	26.52	-0.0037179745265467	-0.0464053037999974
4	C	26	50	20120601	21	1340	26.56	-0.003843910244276	-0.0450251020737993
4	C	26	50	20120601	21	1342	26.6	-0.003302195739209	-0.0437164595538574
4	C	26	50	20120601	21	1344	26.64	-0.002440515415655	-0.0427044483286232
4	C	26	50	20120601	21	1346	26.68	-0.0016468587644513	-0.0418341413023388
4	C	26	50	20120601	21	1348	26.72	-0.0011441058430276	-0.0410758399901944
4	C	26	50	20120601	21	1350	26.76	-0.0005802588957095	-0.0392946380083855
4	C	26	50	20120601	21	1352	26.8	-0.000382198286299099	-0.0382132596079169
4	C	26	50	20120601	21	1354	26.84	-0.0010231905834447	-0.037628128746485
4	C	26	50	20120601	21	1356	26.88	-0.0011691798494885	-0.036409317072025
4	C	26	50	20120601	21	1358	26.92	-0.0011883424432587	-0.03647189602216
4	C	26	50	20120601	21	1360	26.96	-0.0018039425358919	-0.0358253246525108
4	C	26	50	20120601	21	1362	27	-0.002719172055985	-0.0343589761071609
4	C	26	50	20120601	21	1364	27.04	-0.003837708917805	-0.0334213171599684
4	C	26	50	20120601	21	1366	27.08	-0.0050197510396433	-0.0319985758898142
4	C	26	50	20120601	21	1368	27.12	-0.0061195142164227	-0.0318658519469855
4	C	26	50	20120601	21	1370	27.16	-0.0067753557559732	-0.0305696545063925
4	C	26	50	20120601	21	1372	27.2	-0.0072950438848063	-0.0306217329208268
4	C	26	50	20120601	21	1374	27.24	-0.0076851179264343	-0.0286369916662669
4	C	26	50	20120601	21	1376	27.28	-0.0075474279726813	-0.0285349724211977
4	C	26	50	20120601	21	1378	27.32	-0.0080014577013473	-0.0269693708325065
4	C	26	50	20120601	21	1380	27.36	-0.0079421385134735	-0.0255116631320226
4	C	26	50	20120601	21	1382	27.4	-0.008081261772672	-0.0244746556820735
4	C	26	50	20120601	21	1384	27.44	-0.0079091661242668	-0.0238719037196544
4	C	26	50	20120601	21	1386	27.48	-0.0080179262182811	-0.0225248582304262
4	C	26	50	20120601	21	1388	27.52	-0.007747769001461	-0.0202686643394231
4	C	26	50	20120601	21	1390	27.56	-0.0073728751282115	-0.0188581135901765
4	C	26	50	20120601	21	1392	27.6	-0.0071627583481819	-0.0170119638505156
4	C	26	50	20120601	21	1394	27.64	-0.0073069374208659	-0.0155859416048967
4	C	26	50	20120601	21	1396	27.68	-0.0071681606439902	-0.0134280355564785
4	C	26	50	20120601	21	1398	27.72	-0.0072728124476058	-0.0123655369070676
4	C	26	50	20120601	21	1400	27.76	-0.0079648578543531	-0.0099082701317662
4	C	26	50	20120601	21	1402	27.8	-0.0081989809096039	-0.00839173821815541
4	C	26	50	20120601	21	1404	27.84	-0.0086884402235413	-0.00705827625019381
4	C	26	50	20120601	21	1406	27.88	-0.008788990807826	-0.00517765505495007
4	C	26	50	20120601	21	1408	27.92	-0.0090419229034564	-0.00377822002430378
4	C	26	50	20120601	21	1410	27.96	-0.0088481756454113	-0.00405597156795385
4	C	26	50	20120601	21	1412	28	-0.0083158727316019	-0.00346059472926259
4	C	26	50	20120601	21	1414	28.04	-0.008120350635536	-0.00225079866626272
4	C	26	50	20120601	21	1416	28.08	-0.0071001086873688	-0.00235881629815677
4	C	26	50	20120601	21	1418	28.12	-0.0065477805095162	-0.00192316073919993
4	C	26	50	20120601	21	1420	28.16	-0.0056640030990502	-0.00129592166894840
4	C	26	50	20120601	21	1422	28.2	-0.0052143114704868	-0.0015656404795642
4	C	26	50	20120601	21	1424	28.24	-0.0042920886643276	-0.00174904983646837
4	C	26	50	20120601	21	1426	28.28	-0.0030371933308237	-0.000559349748189809
4	C	26	50	20120601	21	1428	28.32	-0.0023467671986053	8.32759656203014e-05
4	C	26	50	20120601	21	1430	28.36	-0.0009470563963144	0.000433781725986701
4	C	26	50	20120601	21	1432	28.4	0.000325746416423099	0.0016956950942939
4	C	26	50	20120601	21	1434	28.44	0.00162379294124899	0.0027633662298092
4	C	26	50	20120601	21	1436	28.48	0.0025538151352046	0.0036368198812699
4	C	26	50	20120601	21	1438	28.52	0.00373766745040274	0.0045185961795451
4	C	26	50	20120601	21	1440	28.56	0.00430644293198577	0.0061331825905031
4	C	26	50	20120601	21	1442	28.6	0.00557493592889194	0.0071331164319146
4	C	26	50	20120601	21	1444	28.64	0.00637205740332353	0.0089016612023403
4	C	26	50	20120601	21	1446	28.68	0.00809424425317462	0.0102219285577649
4	C	26	50	20120601	21	1448	28.72	0.00861248281310624	0.0115042667054467
4	C	26	50	20120601	21	1450	28.76	0.0102060893658664	0.0129021461011744
4	C	26	50	20120601	21	1452	28.8	0.0107408742244777	0.0139603313992201
4	C	26	50	20120601	21	1454	28.84	0.0120989435084246	0.0150774186921386
4	C	26	50	20120601	21	1456	28.88	0.0134733469590169	0.0156052739042943
4	C	26	50	20120601	21	1458	28.92	0.0148824693525655	0.0152471950303015
4	C	26	50	20120601	21	1460	28.96	0.0161148857614955	0.0156305176163827
4	C	26	50	20120601	21	1462	29	0.0168992793138657	0.0151622007952028
4	C	26	50	20120601	21	1464	29.04	0.0177907995435857	0.0149968792297614
4	C	26	50	20120601	21	1466	29.08	0.0183195739945570	0.0142613467559712
4	C	26	50	20120601	21	1468	29.12	0.0184220337671510	0.0139053184916438
4	C	26	50	20120601	21	1470	29.16	0.0186532576845990	0.0142597204103745
4	C	26	50	20120601	21	1472	29.2	0.0179434638976439	0.0141324411897609
4	C	26	50	20120601	21	1474	29.24	0.0175619090785157	0.0146989751428475
4	C	26	50	20120601	21	1476	29.28	0.017684874947764	0.0150955913364151
4	C	26	50	20120601	21	1478	29.32	0.0174088204603888	0.0152774592005363
4	C	26	50	20120601	21	1480	29.36	0.0170143255871648	0.0155011170754256
4	C	26	50	20120601	21	1482	29.4	0.0171406148582847	0.0147633218599355
4	C	26	50	20120601	21	1484	29.44	0.0169218360201856	0.0151826361811791
4	C	26	50	20120601	21	1486	29.48	0.0168597520447974	0.0148200318237867
4	C	26	50	20120601	21	1488	29.52	0.0163696563347570	0.0149825956727815
4	C	26	50	20120601	21	1490	29.56	0.0163550899350646	0.0144873380832384
4	C	26	50	20120601	21	1492	29.6	0.0162251237086825	0.0151668676999587
4	C	26	50	20120601	21	1494	29.64	0.0164818741809313	0.0151100870254294
4	C	26	50	20120601	21	1496	29.68	0.0158961776340745	0.0153910205495948
4	C	26	50	20120601	21	1498	29.72	0.0156171532982183	0.0153710801383653
4	C	26	50	20120601	21	1500	29.76	0.0151254312425812	0.0167878392851507
4	C	26	50	20120601	21	1502	29.8	0.0151386541393894	0.0165619186685616
4	C	26	50	20120601	21	1504	29.84	0.0150338609144175	0.0165644642529739
4	C	26	50	20120601	21	1506	29.88	0.0147430986059936	0.0164507614825591
4	C	26	50	20120601	21	1508	29.92	0.0140513360419588	0.0165544940473592
4	C	26	50	20120601	21	1510	29.96	0.0136719025431741	0.0173084112974603
4	C	26	50	20120601	21	1512	30	0.0131171065626551	0.0180562474292431
4	C	26	50	20120601	21	1514	30.04	0.0127676543913927	0.0182325998604711
4	C	26	50	20120601	21	1516	30.08	0.0120266064847092	0.0187864058914964
4	C	26	50	20120601	21	1518	30.12	0.0109177216304525	0.0200180444829671
4	C	26	50	20120601	21	1520	30.16	0.0107709969733563	0.0207042916141087
4	C	26	50	20120601	21	1522	30.2	0.00951149837470681	0.0215211413677353
4	C	26	50	20120601	21	1524	30.24	0.0091464191435802	0.0223816196097613
4	C	26	50	20120601	21	1526	30.28	0.00881683667286915	0.0222043479397178
4	C	26	50	20120601	21	1528	30.32	0.0093397421375566	0.0217264144663138
4	C	26	50	20120601	21	1530	30.36	0.00930459893053163	0.0231177884796546
4	C	26	50	20120601	21	1532	30.4	0.00914196437085873	0.0234290568847329
4	C	26	50	20120601	21	1534	30.44	0.008831049519171	0.0234647657771828
4	C	26	50	20120601	21	1536	30.48	0.00872972111742697	0.0237865700733008
4	C	26	50	20120601	21	1538	30.52	0.00916466249853481	0.0236150966788631
4	C	26	50	20120601	21	1540	30.56	0.00902119053263206	0.0240869490339489
4	C	26	50	20120601	21	1542	30.6	0.00975368244726321	0.0240352595282441
4	C	26	50	20120601	21	1544	30.64	0.00953610569069211	0.024007187389031
4	C	26	50	20120601	21	1546	30.68	0.00976641036932457	0.0238907269021696
4	C	26	50	20120601	21	1548	30.72	0.00999381591015416	0.0236928784247936
4	C	26	50	20120601	21	1550	30.76	0.0102309795245641	0.0239894390088232
4	C	26	50	20120601	21	1552	30.8	0.0101838862129371	0.0236204706904001
4	C	26	50	20120601	21	1554	30.84	0.0102720624285511	0.0234002069280605
4	C	26	50	20120601	21	1556	30.88	0.0104516675509724	0.0233925701748237
4	C	26	50	20120601	21	1558	30.92	0.0104255753107467	0.0234318146011795
4	C	26	50	20120601	21	1560	30.96	0.0104121402819041	0.0229140710159947
4	C	26	50	20120601	21	1562	31	0.0102218578470868	0.0228038330688078
4	C	26	50	20120601	21	1564	31.04	0.0106295756171190	0.0225211317776894
4	C	26	50	20120601	21	1566	31.08	0.0107516222475518	0.0223821145845081
4	C	26	50	20120601	21	1568	31.12	0.0109024481239789	0.0225289806629605
4	C	26	50	20120601	21	1570	31.16	0.0109763407826129	0.0219971656528301
4	C	26	50	20120601	21	1572	31.2	0.0109226713779208	0.0214636535864249
4	C	26	50	20120601	21	1574	31.24	0.010990129364846	0.0208450765742429
4	C	26	50	20120601	21	1576	31.28	0.0113465818932421	0.0212262778399806
4	C	26	50	20120601	21	1578	31.32	0.0117391675781569	0.0203817095005313
4	C	26	50	20120601	21	1580	31.36	0.0126242531361681	0.0204086502688946
4	C	26	50	20120601	21	1582	31.4	0.0127437541821886	0.0206363386524366
4	C	26	50	20120601	21	1584	31.44	0.0133834736871281	0.0196432071782601
4	C	26	50	20120601	21	1586	31.48	0.0142305876109896	0.0193268476043573
4	C	26	50	20120601	21	1588	31.52	0.0149305526136862	0.0182911483019533
4	C	26	50	20120601	21	1590	31.56	0.0158491550331256	0.0184644601740221
4	C	26	50	20120601	21	1592	31.6	0.0171679798907166	0.0180753393123352
4	C	26	50	20120601	21	1594	31.64	0.0184996033810471	0.0175523631369696
4	C	26	50	20120601	21	1596	31.68	0.0189507375074442	0.0166004559881363
4	C	26	50	20120601	21	1598	31.72	0.0201330907562662	0.0168723385455025
4	C	26	50	20120601	21	1600	31.76	0.021239642158145	0.0163293512482294
4	C	26	50	20120601	21	1602	31.8	0.0221088885242576	0.0162175576661238
4	C	26	50	20120601	21	1604	31.84	0.023329001275195	0.0163310483045042
4	C	26	50	20120601	21	1606	31.88	0.0235412747309072	0.0162477511256804
4	C	26	50	20120601	21	1608	31.92	0.0240425427280904	0.0171424533359158
4	C	26	50	20120601	21	1610	31.96	0.0246028541415026	0.017438165391808
4	C	26	50	20120601	21	1612	32	0.0254858678766449	0.0169914365406578
4	C	26	50	20120601	21	1614	32.04	0.0254185442400081	0.0173025705954477
4	C	26	50	20120601	21	1616	32.08	0.0261222639797128	0.0167027955525774
4	C	26	50	20120601	21	1618	32.12	0.0265089806783437	0.0160216395902604
4	C	26	50	20120601	21	1620	32.16	0.0262910786526533	0.0161692552019009
4	C	26	50	20120601	21	1622	32.2	0.0268317466396841	0.0155847465944365
4	C	26	50	20120601	21	1624	32.24	0.0272068738581714	0.0140047094208073
4	C	26	50	20120601	21	1626	32.28	0.0273341247945137	0.0135062274243421
4	C	26	50	20120601	21	1628	32.32	0.0278216890622775	0.011855189658814
4	C	26	50	20120601	21	1630	32.36	0.0280836084850968	0.0111975732812427
4	C	26	50	20120601	21	1632	32.4	0.0282216286577166	0.0099960645097183
4	C	26	50	20120601	21	1634	32.44	0.0288797258678991	0.0093675243629894
4	C	26	50	20120601	21	1636	32.48	0.0292810867479684	0.0093106659067142
4	C	26	50	20120601	21	1638	32.52	0.0299388028275959	0.0081736728507985
4	C	26	50	20120601	21	1640	32.56	0.0306130213652826	0.0073140509150846
4	C	26	50	20120601	21	1642	32.6	0.0311332893216763	0.0068455431750738
4	C	26	50	20120601	21	1644	32.64	0.0313228151522377	0.0065773870704445
4	C	26	50	20120601	21	1646	32.68	0.0314363623591606	0.0069520263852527
4	C	26	50	20120601	21	1648	32.72	0.0322741707577817	0.0063181475823258
4	C	26	50	20120601	21	1650	32.76	0.0326102939662187	0.0058975958242151
4	C	26	50	20120601	21	1652	32.8	0.0331303639327136	0.0054929256844099
4	C	26	50	20120601	21	1654	32.84	0.0339848388381673	0.0042741493652889
4	C	26	50	20120601	21	1656	32.88	0.0345907869232373	0.0032710901119046
4	C	26	50	20120601	21	1658	32.92	0.0352907872812729	0.0034495992188151
4	C	26	50	20120601	21	1660	32.96	0.0363703979147885	0.002475771759765
4	C	26	50	20120601	21	1662	33	0.0374746512196285	0.0021359008853877
4	C	26	50	20120601	21	1664	33.04	0.0391428787510072	0.0018265911660933
4	C	26	50	20120601	21	1666	33.08	0.0401973163831126	0.00095656698252130
4	C	26	50	20120601	21	1668	33.12	0.0412001352201913	0.0006338434475878
4	C	26	50	20120601	21	1670	33.16	0.0421266572355801	0.0009139284436158
4	C	26	50	20120601	21	1672	33.2	0.0427780440024091	0.000875037570650501
4	C	26	50	20120601	21	1674	33.24	0.0440374011797024	3.65503495194999e-05
4	C	26	50	20120601	21	1676	33.28	0.0438114098524351	0.000203568971235801
4	C	26	50	20120601	21	1678	33.32	0.0437009597732138	-0.000305123647149819
4	C	26	50	20120601	21	1680	33.36	0.0435432749610092	-0.000173460364492879
4	C	26	50	20120601	21	1682	33.4	0.0430677456506613	-0.000177490873145640
4	C	26	50	20120601	21	1684	33.44	0.0430888881434187	-0.000690214000184009
4	C	26	50	20120601	21	1686	33.48	0.0428682001170104	-0.000304487251046750
4	C	26	50	20120601	21	1688	33.52	0.0429225059178055	-0.000119083853019630
4	C	26	50	20120601	21	1690	33.56	0.0424539769645913	-0.00100070458780302
4	C	26	50	20120601	21	1692	33.6	0.0424197529963819	-0.0012132608862277
4	C	26	50	20120601	21	1694	33.64	0.0421456076973159	-0.000791754533962389
4	C	26	50	20120601	21	1696	33.68	0.0424527748830633	-0.000989320168625919
4	C	26	50	20120601	21	1698	33.72	0.0424288746738592	-0.00127046582482569
4	C	26	50	20120601	21	1700	33.76	0.0426168943669767	-0.00193097426913204
4	C	26	50	20120601	21	1702	33.8	0.042847694020356	-0.00181302885803013
4	C	26	50	20120601	21	1704	33.84	0.0430100457373164	-0.00269054837348264
4	C	26	50	20120601	21	1706	33.88	0.0432298852355873	-0.00289765994969217
4	C	26	50	20120601	21	1708	33.92	0.0434320470643286	-0.00351263071729011
4	C	26	50	20120601	21	1710	33.96	0.0439687411112492	-0.00434588534824034
4	C	26	50	20120601	21	1712	34	0.0436327946795074	-0.00492592504084767
4	C	26	50	20120601	21	1714	34.04	0.0440249561003535	-0.00542386963615923
4	C	26	50	20120601	21	1716	34.08	0.0440778476875862	-0.00764333640094757
4	C	26	50	20120601	21	1718	34.12	0.0448495133178951	-0.0083932231423959
4	C	26	50	20120601	21	1720	34.16	0.0454544431692002	-0.0092699648403891
4	C	26	50	20120601	21	1722	34.2	0.0465706112233032	-0.00958356669784533
4	C	26	50	20120601	21	1724	34.24	0.0470648081526745	-0.00966792453684089
4	C	26	50	20120601	21	1726	34.28	0.0475261953273987	-0.010013629042163
4	C	26	50	20120601	21	1728	34.32	0.0485443583816292	-0.0108067907186199
4	C	26	50	20120601	21	1730	34.36	0.0491572078288836	-0.0107934264004555
4	C	26	50	20120601	21	1732	34.4	0.0501767850966764	-0.0108001439148768
4	C	26	50	20120601	21	1734	34.44	0.0512406272489716	-0.0109529496902912
4	C	26	50	20120601	21	1736	34.48	0.0522833976191874	-0.0115506670524282
4	C	26	50	20120601	21	1738	34.52	0.0530916206700836	-0.0114185795057025
4	C	26	50	20120601	21	1740	34.56	0.0536948534651139	-0.0121516371057586
4	C	26	50	20120601	21	1742	34.6	0.0543079150444026	-0.0130276009862925
4	C	26	50	20120601	21	1744	34.64	0.0553455942457939	-0.0141900138238851
4	C	26	50	20120601	21	1746	34.68	0.0560668431626042	-0.0150705031878186
4	C	26	50	20120601	21	1748	34.72	0.0566630048898225	-0.0159445578800433
4	C	26	50	20120601	21	1750	34.76	0.057082248500388	-0.0172522104504916
4	C	26	50	20120601	21	1752	34.8	0.058482673480528	-0.0181710957126435
4	C	26	50	20120601	21	1754	34.84	0.0588249838733004	-0.0183445490060685
4	C	26	50	20120601	21	1756	34.88	0.0592492479420123	-0.0190399178146874
4	C	26	50	20120601	21	1758	34.92	0.0601600014761806	-0.0200267560385113
4	C	26	50	20120601	21	1760	34.96	0.0607524155374587	-0.0192503527927685
4	C	26	50	20120601	21	1762	35	0.0618977871016247	-0.0197874711037578
4	C	26	50	20120601	21	1764	35.04	0.062153618335058	-0.0186165022741129
4	C	26	50	20120601	21	1766	35.08	0.0628793927352678	-0.0185967032842397
4	C	26	50	20120601	21	1768	35.12	0.0633853983478849	-0.0181409022530868
4	C	26	50	20120601	21	1770	35.16	0.0637800346424651	-0.017627896283336
4	C	26	50	20120601	21	1772	35.2	0.0637347090977911	-0.0181533473324357
4	C	26	50	20120601	21	1774	35.24	0.0643410531626585	-0.0161705492073105
4	C	26	50	20120601	21	1776	35.28	0.0648976169101305	-0.0161272035616238
4	C	26	50	20120601	21	1778	35.32	0.0652892833562297	-0.0155068587824888
4	C	26	50	20120601	21	1780	35.36	0.0661069109273157	-0.0153411836636568
4	C	26	50	20120601	21	1782	35.4	0.0670917692521523	-0.0146281371855083
4	C	26	50	20120601	21	1784	35.44	0.0681544093229195	-0.0144191164209895
4	C	26	50	20120601	21	1786	35.48	0.0697825226866015	-0.0141909330627006
4	C	26	50	20120601	21	1788	35.52	0.0715560172044955	-0.0146456734336817
4	C	26	50	20120601	21	1790	35.56	0.0725007118641607	-0.0137523147263306
4	C	26	50	20120601	21	1792	35.6	0.0735697866066366	-0.0141506279761730
4	C	26	50	20120601	21	1794	35.64	0.0753750302190059	-0.0145610327519737
4	C	26	50	20120601	21	1796	35.68	0.0760119212968206	-0.0147026662402453
4	C	26	50	20120601	21	1798	35.72	0.0765772531683793	-0.0147065553275419
4	C	26	50	20120601	21	1800	35.76	0.0774231650107127	-0.0148801500423232
4	C	26	50	20120601	21	1802	35.8	0.0773368272727298	-0.0142373192675465
4	C	26	50	20120601	21	1804	35.84	0.0777093311250589	-0.0139591434598277
4	C	26	50	20120601	21	1806	35.88	0.0786301962861982	-0.0137460921866562
4	C	26	50	20120601	21	1808	35.92	0.0787500508856093	-0.0141356373124119
4	C	26	50	20120601	21	1810	35.96	0.0797919020170095	-0.0133890739728351
4	C	26	50	20120601	21	1812	36	0.080958416073933	-0.0136308337813228
4	C	26	50	20120601	21	1814	36.04	0.0824509063569834	-0.0139157271034628
4	C	26	50	20120601	21	1816	36.08	0.082995944263922	-0.0130418845432725
4	C	26	50	20120601	21	1818	36.12	0.084444664637217	-0.0134060445355836
4	C	26	50	20120601	21	1820	36.16	0.0857385286254322	-0.0135548198023452
4	C	26	50	20120601	21	1822	36.2	0.0863928852407422	-0.0139534866055782
4	C	26	50	20120601	21	1824	36.24	0.086961894067563	-0.0145934889532301
4	C	26	50	20120601	21	1826	36.28	0.0879024167972192	-0.0142907765402042
4	C	26	50	20120601	21	1828	36.32	0.0886287568828541	-0.0149342437110839
4	C	26	50	20120601	21	1830	36.36	0.0897645117947959	-0.0160968686807109
4	C	26	50	20120601	21	1832	36.4	0.090792503633285	-0.0161639024035674
4	C	26	50	20120601	21	1834	36.44	0.0923374612394994	-0.0175972785597106
4	C	26	50	20120601	21	1836	36.48	0.0928006868918547	-0.0179073448832609
4	C	26	50	20120601	21	1838	36.52	0.0936836511295224	-0.0191116184422997
4	C	26	50	20120601	21	1840	36.56	0.0934853783880776	-0.0190355337526440
4	C	26	50	20120601	21	1842	36.6	0.0936478008157162	-0.0190068959280060
4	C	26	50	20120601	21	1844	36.64	0.0940425078209745	-0.0199330643900041
4	C	26	50	20120601	21	1846	36.68	0.093876620570108	-0.0214721530099348
4	C	26	50	20120601	21	1848	36.72	0.0942585996533051	-0.0227187822651667
4	C	26	50	20120601	21	1850	36.76	0.094151260843921	-0.0235323793275999
4	C	26	50	20120601	21	1852	36.8	0.094347977950447	-0.0248423653504261
4	C	26	50	20120601	21	1854	36.84	0.0939990914646097	-0.025333380299282
4	C	26	50	20120601	21	1856	36.88	0.0944258304070557	-0.0261889087938396
4	C	26	50	20120601	21	1858	36.92	0.0937506848523788	-0.0268616501854605
4	C	26	50	20120601	21	1860	36.96	0.0939251280952976	-0.0278535088674309
4	C	26	50	20120601	21	1862	37	0.0936231227890528	-0.0279602112807119
4	C	26	50	20120601	21	1864	37.04	0.0930109097379015	-0.0283645349381944
4	C	26	50	20120601	21	1866	37.08	0.0930577909174941	-0.028972151795268
4	C	26	50	20120601	21	1868	37.12	0.0930749029015989	-0.0284865108579491
4	C	26	50	20120601	21	1870	37.16	0.0931813931828455	-0.0287762832168793
4	C	26	50	20120601	21	1872	37.2	0.0933431085037029	-0.0290920063946791
4	C	26	50	20120601	21	1874	37.24	0.0930406789333894	-0.0291435544790276
4	C	26	50	20120601	21	1876	37.28	0.0931988587203408	-0.0288145376937415
4	C	26	50	20120601	21	1878	37.32	0.0932690037130346	-0.028622346070615
4	C	26	50	20120601	21	1880	37.36	0.093375352572925	-0.0288187803344286
4	C	26	50	20120601	21	1882	37.4	0.0928130612605255	-0.0281328867566777
4	C	26	50	20120601	21	1884	37.44	0.0929847467869976	-0.0292977744680044
4	C	26	50	20120601	21	1886	37.48	0.0926528308639086	-0.0293707478878228
4	C	26	50	20120601	21	1888	37.52	0.092511268086315	-0.0287149770589505
4	C	26	50	20120601	21	1890	37.56	0.0925051869679968	-0.0283150374635113
4	C	26	50	20120601	21	1892	37.6	0.09256069485032	-0.028900026903587
4	C	26	50	20120601	21	1894	37.64	0.0924979744788288	-0.0288061938337235
4	C	26	50	20120601	21	1896	37.68	0.0928825698571161	-0.0289070979713988
4	C	26	50	20120601	21	1898	37.72	0.0930034144060209	-0.029945342858215
4	C	26	50	20120601	21	1900	37.76	0.0927262285477957	-0.0295141491430475
4	C	26	50	20120601	21	1902	37.8	0.0928129198391692	-0.0297329279811466
4	C	26	50	20120601	21	1904	37.84	0.0926658416286824	-0.0283573224490263
4	C	26	50	20120601	21	1906	37.88	0.0926556592910333	-0.0287654644831272
4	C	26	50	20120601	21	1908	37.92	0.0926121722239904	-0.0283863845377331
4	C	26	50	20120601	21	1910	37.96	0.0928092428839071	-0.0291864758606456
4	C	26	50	20120601	21	1912	38	0.0930838124470418	-0.0293391402147038
4	C	26	50	20120601	21	1914	38.04	0.0929509470828569	-0.0297513127574575
4	C	26	50	20120601	21	1916	38.08	0.0927852012533467	-0.0294860062931563
4	C	26	50	20120601	21	1918	38.12	0.0928000504957516	-0.0289402612794365
4	C	26	50	20120601	21	1920	38.16	0.0929345422055333	-0.0284182750535646
4	C	26	50	20120601	21	1922	38.2	0.09314476505158	-0.0285724950425414
4	C	26	50	20120601	21	1924	38.24	0.0929285317978932	-0.0287318769110208
4	C	26	50	20120601	21	1926	38.28	0.0931749585111367	-0.028279682124452
4	C	26	50	20120601	21	1928	38.32	0.0930419517255956	-0.0285535445808056
4	C	26	50	20120601	21	1930	38.36	0.0929848882083538	-0.028962605853722
4	C	26	50	20120601	21	1932	38.4	0.0927804636379128	-0.0289850211386856
4	C	26	50	20120601	21	1934	38.44	0.0928297489805615	-0.0292001937322007
4	C	26	50	20120601	21	1936	38.48	0.0928947320937525	-0.0292880871051021
4	C	26	50	20120601	21	1938	38.52	0.0930027072992397	-0.0287817279390945
4	C	26	50	20120601	21	1940	38.56	0.0927552906365025	-0.0282707018683309
4	C	26	50	20120601	21	1942	38.6	0.0930782263034704	-0.028809446524917
4	C	26	50	20120601	21	1944	38.64	0.0930889036158663	-0.0289478273219952
4	C	26	50	20120601	21	1946	38.68	0.0929589373894843	-0.028796365049465
4	C	26	50	20120601	21	1948	38.72	0.0932124351705396	-0.0284935112150828
4	C	26	50	20120601	21	1950	38.76	0.0930705895502336	-0.029258176488258
4	C	26	50	20120601	21	1952	38.8	0.0927810293233377	-0.0286993499990862
4	C	26	50	20120601	21	1954	38.84	0.0929052679847922	-0.0282593174491538
4	C	26	50	20120601	21	1956	38.88	0.0932463055853585	-0.028487076543374
4	C	26	50	20120601	21	1958	38.92	0.093079145542286	-0.0287730305256859
4	C	26	50	20120601	21	1960	38.96	0.0926961765095953	-0.0280884097401411
4	C	26	50	20120601	21	1962	39	0.0928130612605255	-0.0289377156950242
4	C	26	50	20120601	21	1964	39.04	0.0929501692653975	-0.0289014411171493
4	C	26	50	20120601	21	1966	39.08	0.0931078540776021	-0.0288889960378005
4	C	26	50	20120601	21	1968	39.12	0.0931676046006124	-0.0289084414742831
4	C	26	50	20120601	21	1970	39.16	0.09267984234295	-0.0289276747787314
4	C	26	50	20120601	21	1972	39.2	0.093080347623814	-0.0287527365610658
4	C	26	50	20120601	21	1974	39.24	0.0930866408741665	-0.0285624541262485
4	C	26	50	20120601	21	1976	39.28	0.0927411485008788	-0.0285522717885994
4	C	26	50	20120601	21	1978	39.32	0.0926854991971994	-0.0282625701403473
4	C	26	50	20120601	21	1980	39.36	0.0927267942332207	-0.0293433121447128
4	C	26	50	20120601	21	1982	39.4	0.0932227589295449	-0.0295635051963743
4	C	26	50	20120601	21	1984	39.44	0.0926575684793425	-0.0287894354030094
4	C	26	50	20120601	21	1986	39.48	0.0929515127682818	-0.0289244220875379
4	C	26	50	20120601	21	1988	39.52	0.0929056215381828	-0.0282837126331048
4	C	26	50	20120601	21	1990	39.56	0.0929961312061747	-0.0283641813848038
4	C	26	50	20120601	21	1992	39.6	0.09317333216554	-0.0285843744364653
4	C	26	50	20120601	21	1994	39.64	0.0929743523173141	-0.0292083254601843
4	C	26	50	20120601	21	1996	39.68	0.0930817618373764	-0.0289242806661817
4	C	26	50	20120601	21	1998	39.72	0.0927134299150563	-0.0279826265656755
4	C	26	50	20120601	21	2000	39.76	0.0929059043808953	-0.0283876573299392
4	C	26	50	20120601	21	2002	39.8	0.092980857699701	-0.0284617621206075
4	C	26	50	20120601	21	2004	39.84	0.0930179808057133	-0.0286035370302354
4	C	26	50	20120601	21	2006	39.88	0.0931260267218786	-0.0285872735742682
4	C	26	50	20120601	21	2008	39.92	0.0928267791320805	-0.0284823389279401
4	C	26	50	20120601	21	2010	39.96	0.0928993989985083	-0.0286941174089054
4	C	26	50	20120601	21	2012	40	0.0929402697704609	-0.0287938194650528
4	C	26	50	20120601	21	2014	40.04	0.0929968383129558	-0.028849963743479
4	C	26	50	20120601	21	2016	40.08	0.0930242033453878	-0.0283598680334386
4	C	26	50	20120601	21	2018	40.12	0.0927187332159152	-0.0284192650030582
4	C	26	50	20120601	21	2020	40.16	0.0928046466898293	-0.0284054764208251
4	C	26	50	20120601	21	2022	40.2	0.0930495884788324	-0.0289792228630799
4	C	26	50	20120601	21	2024	40.24	0.0931883228293012	-0.0286224167812931
4	C	26	50	20120601	21	2026	40.28	0.092881933461013	-0.0282448924708176
4	C	26	50	20120601	21	2028	40.32	0.0930948433128283	-0.0290369227764247
4	C	26	50	20120601	21	2030	40.36	0.0929149553476944	-0.0283968497180946
4	C	26	50	20120601	21	2032	40.4	0.0928670842186081	-0.0290070121595805
4	C	26	50	20120601	21	2034	40.44	0.0928907722957779	-0.0292043656622097
4	C	26	50	20120601	21	2036	40.48	0.0927357037786637	-0.0288108607384793
4	C	26	50	20120601	21	2038	40.52	0.0930360120286336	-0.0280878440547161
4	C	26	50	20120601	21	2040	40.56	0.0930268903511563	-0.0291219877222014
4	C	26	50	20120601	21	2042	40.6	0.0928917622452715	-0.0288732982672581
4	C	26	50	20120601	21	2044	40.64	0.09284558817246	-0.0283580295558075
4	C	26	50	20120601	21	2046	40.68	0.0926847920904182	-0.0282801063885207
4	C	26	50	20120601	21	2048	40.72	0.0928763473174417	-0.0282132847976986
4	C	26	50	20120601	21	2050	40.76	0.0925693922637286	-0.0280122543398073
4	C	26	50	20120601	21	2052	40.8	0.0927255921516927	-0.0285454835635
4	C	26	50	20120601	21	2054	40.84	0.0928343451746392	-0.029047812220855
4	C	26	50	20120601	21	2056	40.88	0.0928894287928936	-0.0292960774117296
4	C	26	50	20120601	21	2058	40.92	0.0928735188903169	-0.0287702020985611
4	C	26	50	20120601	21	2060	40.96	0.0928963584393492	-0.0289108456373391
4	C	26	50	20120601	21	2062	41	0.0931103289513363	-0.0296721167979646
4	C	26	50	20120601	21	2064	41.04	0.0929656549039055	-0.029349958948456
4	C	26	50	20120601	21	2066	41.08	0.0929133997127758	-0.0297922542400882
4	C	26	50	20120601	21	2068	41.12	0.0928049295325418	-0.0295040375160765
4	C	26	50	20120601	21	2070	41.16	0.093198363745594	-0.0299674753004662
4	C	26	50	20120601	21	2072	41.2	0.0930771656432986	-0.0297428981867613
4	C	26	50	20120601	21	2074	41.24	0.0928909844278122	-0.0295936279452529
4	C	26	50	20120601	21	2076	41.28	0.092677508890572	-0.0288561862831534
4	C	26	50	20120601	21	2078	41.32	0.0929956362314278	-0.0288193460198536
4	C	26	50	20120601	21	2080	41.36	0.0929550483021877	-0.0298363069925561
4	C	26	50	20120601	21	2082	41.4	0.0927690085080575	-0.0294456304959505
4	C	26	50	20120601	21	2084	41.44	0.0932294057332881	-0.029984657995249
4	C	26	50	20120601	21	2086	41.48	0.092991535012097	-0.0298029315524841
4	C	26	50	20120601	21	2088	41.52	0.0932784082332243	-0.0292179421124084
4	C	26	50	20120601	21	2090	41.56	0.0930339614189682	-0.0295130177721976
4	C	26	50	20120601	21	2092	41.6	0.0931177535725388	-0.0289922336278537
4	C	26	50	20120601	21	2094	41.64	0.0930503662962917	-0.0289264019865252
4	C	26	50	20120601	21	2096	41.68	0.0928836305172879	-0.0292024564739005
4	C	26	50	20120601	21	2098	41.72	0.092608990243475	-0.0289297960990749
4	C	26	50	20120601	21	2100	41.76	0.0929469165742041	-0.0287900010884343
4	C	26	50	20120601	21	2102	41.8	0.0929546947487971	-0.0292750763403283
4	C	26	50	20120601	21	2104	41.84	0.092948684341157	-0.0290908750238292
4	C	26	50	20120601	21	2106	41.88	0.0930005859788961	-0.0289964055578627
4	C	26	50	20120601	21	2108	41.92	0.0929285317978932	-0.0287437563049447
4	C	26	50	20120601	21	2110	41.96	0.0928329309610768	-0.0291561409797327
4	C	26	50	20120601	21	2112	42	0.0928847618881378	-0.0290616008030881
4	C	26	50	20120601	21	2114	42.04	0.0930575080747817	-0.0290538933391732
4	C	26	50	20120601	21	2116	42.08	0.0931910805457478	-0.0290601865895257
4	C	26	50	20120601	21	2118	42.12	0.0928793171659226	-0.0290455494791552
4	C	26	50	20120601	21	2120	42.16	0.0931441993661551	-0.0290328215570938
4	C	26	50	20120601	21	2122	42.2	0.09304103248678	-0.0290731973542996
4	C	26	50	20120601	21	2124	42.24	0.092940340481139	-0.029184920225727
4	C	26	50	20120601	21	2126	42.28	0.0930514976671416	-0.0292528024767209
4	C	26	50	20120601	21	2128	42.32	0.0930607607659751	-0.029442377804757
4	C	26	50	20120601	21	2130	42.36	0.0932426286300963	-0.0291205027979609
4	C	26	50	20120601	21	2132	42.4	0.0927888074979308	-0.0289240685341473
4	C	26	50	20120601	21	2134	42.44	0.092815818976972	-0.0292889356332396
4	C	26	50	20120601	21	2136	42.48	0.0926857113292338	-0.0292424080070375
4	C	26	50	20120601	21	2138	42.52	0.0930075156253518	-0.0289719396632336
4	C	26	50	20120601	21	2140	42.56	0.0929858074471693	-0.0293846778914122
4	C	26	50	20120601	21	2142	42.6	0.0929465630208135	-0.0290676819214063
4	C	26	50	20120601	21	2144	42.64	0.0929636042942401	-0.0294807029922974
4	C	26	50	20120601	21	2146	42.68	0.0929243598678842	-0.0291635656009352
4	C	26	50	20120601	21	2148	42.72	0.0927987069928674	-0.0288461453668606
4	C	26	50	20120601	21	2150	42.76	0.0926060911056722	-0.0291504841254832
4	C	26	50	20120601	21	2152	42.8	0.0927608767800739	-0.0286905111643214
4	C	26	50	20120601	21	2154	42.84	0.0930152937999448	-0.0287025319796016
4	C	26	50	20120601	21	2156	42.88	0.0928661649797926	-0.0286955316224678
4	C	26	50	20120601	21	2158	42.92	0.0927271477866113	-0.028854772069591
4	C	26	50	20120601	21	2160	42.96	0.0929405526131734	-0.0288820663913448
4	C	26	50	20120601	21	2162	43	0.0927900802901369	-0.0289961934258283
4	C	26	50	20120601	21	2164	43.04	0.0930408910654238	-0.029449519583247
4	C	26	50	20120601	21	2166	43.08	0.0928731653369263	-0.0288774701972671
4	C	26	50	20120601	21	2168	43.12	0.0927617960188894	-0.0290350842987936
4	C	26	50	20120601	21	2170	43.16	0.0929946462819342	-0.0290057393673744
4	C	26	50	20120601	21	2172	43.2	0.0927419970290162	-0.0288120628200074
4	C	26	50	20120601	21	2174	43.24	0.0929230870756781	-0.0290802684221114
4	C	26	50	20120601	21	2176	43.28	0.0926588412715487	-0.0293275436634924
4	C	26	50	20120601	21	2178	43.32	0.0929370170792675	-0.0289435846813081
4	C	26	50	20120601	21	2180	43.36	0.0930840952897543	-0.0288098000783076
4	C	26	50	20120601	21	2182	43.4	0.0928811556435537	-0.0286088403310944
4	C	26	50	20120601	21	2184	43.44	0.0934022933412882	-0.0287926880942029
4	C	26	50	20120601	21	2186	43.48	0.092900388948002	-0.0290715710087028
4	C	26	50	20120601	21	2188	43.52	0.0930090712602704	-0.0285283008687172
4	C	26	50	20120601	21	2190	43.56	0.0931422194671678	-0.0292257202870015
4	C	26	50	20120601	21	2192	43.6	0.0927439769280035	-0.0292682881152289
4	C	26	50	20120601	21	2194	43.64	0.0927765745506162	-0.0285762427084817
4	C	26	50	20120601	21	2196	43.68	0.092827061974793	-0.0286922082205962
4	C	26	50	20120601	21	2198	43.72	0.09285987172944	-0.0288561155724753
4	C	26	50	20120601	21	2200	43.76	0.092766321502289	-0.0296335794783899
4	C	26	50	20120601	21	2202	43.8	0.0929866559753068	-0.0297262104667253
4	C	26	50	20120601	21	2204	43.84	0.0927625738363487	-0.0299927190125545
4	C	26	50	20120601	21	2206	43.88	0.0927864740455528	-0.0292205584074988
4	C	26	50	20120601	21	2208	43.92	0.0928982676276584	-0.0292030928700035
4	C	26	50	20120601	21	2210	43.96	0.0929518663216724	-0.030144959102544
4	C	26	50	20120601	21	2212	44	0.0928647507662302	-0.0306614298955227
4	C	26	50	20120601	21	2214	44.04	0.0927179553984559	-0.0295791322562385
4	C	26	50	20120601	21	2216	44.08	0.0925429464701122	-0.0297911935799164
4	C	26	50	20120601	21	2218	44.12	0.0926186776063773	-0.0298684803511001
4	C	26	50	20120601	21	2220	44.16	0.0926473861416934	-0.030479844874114
4	C	26	50	20120601	21	2222	44.2	0.0924751349297964	-0.0306594499965353
4	C	26	50	20120601	21	2224	44.24	0.0919599369290239	-0.0301189375729963
4	C	26	50	20120601	21	2226	44.28	0.0917526839314581	-0.0302151748059158
4	C	26	50	20120601	21	2228	44.32	0.090981442565218	-0.0313084326003083
4	C	26	50	20120601	21	2230	44.36	0.0904694972556389	-0.0321322120003907
4	C	26	50	20120601	21	2232	44.4	0.0901607744349728	-0.0326130446115975
4	C	26	50	20120601	21	2234	44.44	0.0890515360273255	-0.0336381373122837
4	C	26	50	20120601	21	2236	44.48	0.0887483993502308	-0.0352529570684794
4	C	26	50	20120601	21	2238	44.52	0.0885055788815714	-0.0351852162388417
4	C	26	50	20120601	21	2240	44.56	0.088167440418808	-0.0359276783590876
4	C	26	50	20120601	21	2242	44.6	0.0878906081139734	-0.0357410728795325
4	C	26	50	20120601	21	2244	44.64	0.0879656321434573	-0.0362904241378363
4	C	26	50	20120601	21	2246	44.68	0.0878863654732863	-0.0376195727544326
4	C	26	50	20120601	21	2248	44.72	0.0877488332043455	-0.037630532909541
4	C	26	50	20120601	21	2250	44.76	0.088264596890543	-0.0380840711989941
4	C	26	50	20120601	21	2252	44.8	0.0878799308015775	-0.0377885005644581
4	C	26	50	20120601	21	2254	44.84	0.0878721526269845	-0.0378866469856868
4	C	26	50	20120601	21	2256	44.88	0.0878809914617493	-0.0380103199617163
4	C	26	50	20120601	21	2258	44.92	0.0876705564836682	-0.0378751211451535
4	C	26	50	20120601	21	2260	44.96	0.0876311706359561	-0.0382904049577443
4	C	26	50	20120601	21	2262	45	0.0870493631763958	-0.0388010774751172
4	C	26	50	20120601	21	2264	45.04	0.086945772032952	-0.0380427054522947
4	C	26	50	20120601	21	2266	45.08	0.0867259325346811	-0.0391969158512255
4	C	26	50	20120601	21	2268	45.12	0.085989339400719	-0.0391182148664794
4	C	26	50	20120601	21	2270	45.16	0.0854593628682197	-0.039046443528189
4	C	26	50	20120601	21	2272	45.2	0.084508940643627	-0.0389619442678372
4	C	26	50	20120601	21	2274	45.24	0.0835605690286995	-0.039986259151064
4	C	26	50	20120601	21	2276	45.28	0.0826757663134008	-0.0405665816863838
4	C	26	50	20120601	21	2278	45.32	0.0818473907192407	-0.0407213673607856
4	C	26	50	20120601	21	2280	45.36	0.0805678102880055	-0.0415952099209759
4	C	26	50	20120601	21	2282	45.4	0.0794895431573742	-0.0420768203496421
4	C	26	50	20120601	21	2284	45.44	0.0787428383964412	-0.0426920032492743
4	C	26	50	20120601	21	2286	45.48	0.0777622227122917	-0.0433377331618539
4	C	26	50	20120601	21	2288	45.52	0.0763043806615194	-0.0447554115474548
4	C	26	50	20120601	21	2290	45.56	0.0748780048625099	-0.0459140767191071
4	C	26	50	20120601	21	2292	45.6	0.0740902879082681	-0.0457603517048771
4	C	26	50	20120601	21	2294	45.64	0.0728703165786869	-0.0468899547878226
4	C	26	50	20120601	21	2296	45.68	0.0723469868499307	-0.0486026381225346
4	C	26	50	20120601	21	2298	45.72	0.0718283947366085	-0.0507163217128574
4	C	26	50	20120601	21	2300	45.76	0.0710609717469868	-0.0521803863033041
4	C	26	50	20120601	21	2302	45.8	0.071145753850051	-0.0537035650206581
4	C	26	50	20120601	21	2304	45.84	0.0710951957151962	-0.053067663892337
4	C	26	50	20120601	21	2306	45.88	0.0709884013780336	-0.055497021162985
4	C	26	50	20120601	21	2308	45.92	0.0703618976988345	-0.0561670826199051
4	C	26	50	20120601	21	2310	45.96	0.0703809400844519	-0.0572970887537159
4	C	26	50	20120601	21	2312	46	0.0698154031519267	-0.0585381955049867
4	C	26	50	20120601	21	2314	46.04	0.0696410235486183	-0.0608939995282557
4	C	26	50	20120601	21	2316	46.08	0.0696339029833317	-0.06125976465296
4	C	26	50	20120601	21	2318	46.12	0.0695704684339915	-0.0632599646759702
4	C	26	50	20120601	21	2320	46.16	0.0697794255588999	-0.0638124201330435
4	C	26	50	20120601	21	2322	46.2	0.0691689024929556	-0.0647118670297806
4	C	26	50	20120601	21	2324	46.24	0.0693230517712543	-0.0655995688828822
4	C	26	50	20120601	21	2326	46.28	0.0693897093133032	-0.0668475642684153
4	C	26	50	20120601	21	2328	46.32	0.0695248741887405	-0.0678504170466196
4	C	26	50	20120601	21	2330	46.36	0.0700336283254161	-0.0698639127984364
4	C	26	50	20120601	21	2332	46.4	0.0695585961111353	-0.0716557192606428
4	C	26	50	20120601	21	2334	46.44	0.0689693428171691	-0.072988707467061
4	C	26	50	20120601	21	2336	46.48	0.0687570905746604	-0.0728591442915442
4	C	26	50	20120601	21	2338	46.52	0.067806463289101	-0.0741356063818743
4	C	26	50	20120601	21	2340	46.56	0.0670084862154642	-0.0744629331819534
4	C	26	50	20120601	21	2342	46.6	0.0669491528854548	-0.0752660014244147
4	C	26	50	20120601	21	2344	46.64	0.065924159179718	-0.0760080109963206
4	C	26	50	20120601	21	2346	46.68	0.0650808212060681	-0.0764198724120906
4	C	26	50	20120601	21	2348	46.72	0.0646070384494697	-0.0766161864677514
4	C	26	50	20120601	21	2350	46.76	0.0638869491877805	-0.0775218205488239
4	C	26	50	20120601	21	2352	46.8	0.0629843273815959	-0.0797205690849234
4	C	26	50	20120601	21	2354	46.84	0.0620792307016771	-0.080377047020577
4	C	26	50	20120601	21	2356	46.88	0.0613719824991343	-0.0805911589539203
4	C	26	50	20120601	21	2358	46.92	0.0605757802635183	-0.0814905987795896
4	C	26	50	20120601	21	2360	46.96	0.0594541674872002	-0.0827838970823798
4	C	26	50	20120601	21	2362	47	0.0595385253261957	-0.0824444151167321
4	C	26	50	20120601	21	2364	47.04	0.0591396463909284	-0.082889538835489
4	C	26	50	20120601	21	2366	47.08	0.0589092710016178	-0.0843139347355112
4	C	26	50	20120601	21	2368	47.12	0.0590110236674306	-0.084012212271979
4	C	26	50	20120601	21	2370	47.16	0.0592299439268859	-0.0847014999622796
4	C	26	50	20120601	21	2372	47.2	0.0589824565534706	-0.0856842369667727
4	C	26	50	20120601	21	2374	47.24	0.0589145035917986	-0.0856519221868724
4	C	26	50	20120601	21	2376	47.28	0.058364091673323	-0.0867745249126842
4	C	26	50	20120601	21	2378	47.32	0.058226417983026	-0.087501501394422
4	C	26	50	20120601	21	2380	47.36	0.0573363826775465	-0.0890095480266586
4	C	26	50	20120601	21	2382	47.4	0.0569181997271528	-0.0892170131562588
4	C	26	50	20120601	21	2384	47.44	0.0571060072882359	-0.090124796841946
4	C	26	50	20120601	21	2386	47.48	0.0566634291538912	-0.0911030790737177
4	C	26	50	20120601	21	2388	47.52	0.0566720558566217	-0.0909462427896505
4	C	26	50	20120601	21	2390	47.56	0.0563141184039851	-0.0913509907112017
4	C	26	50	20120601	21	2392	47.6	0.0554522259483968	-0.0934080350483514
4	C	26	50	20120601	21	2394	47.64	0.0540126979632572	-0.094752245039387
4	C	26	50	20120601	21	2396	47.68	0.0531368755040796	-0.0957643976859775
4	C	26	50	20120601	21	2398	47.72	0.0516096662780729	-0.0974880411757978
4	C	26	50	20120601	21	2400	47.76	0.0501716939278519	-0.098419583649333
4	C	26	50	20120601	21	2402	47.8	0.0490124630707747	-0.0994287664474424
4	C	26	50	20120601	21	2404	47.84	0.0479964213368877	-0.101315680893039
4	C	26	50	20120601	21	2406	47.88	0.0470473426151791	-0.102997322240057
4	C	26	50	20120601	21	2408	47.92	0.0464589590625538	-0.103734198216731
4	C	26	50	20120601	21	2410	47.96	0.0453811161959912	-0.105471206024716
4	C	26	50	20120601	21	2412	48	0.0441156071897016	-0.108018841046653
4	C	26	50	20120601	21	2414	48.04	0.0439936312699469	-0.107454216281875
4	C	26	50	20120601	21	2416	48.08	0.043312546018308	-0.108987506626200
4	C	26	50	20120601	21	2418	48.12	0.0430056616752731	-0.110582315260488
4	C	26	50	20120601	21	2420	48.16	0.0429232130245867	-0.111239217460210
4	C	26	50	20120601	21	2422	48.2	0.0427962873573637	-0.112546728609302
4	C	26	50	20120601	21	2424	48.24	0.0430296325951553	-0.113595367965802
4	C	26	50	20120601	21	2426	48.28	0.0426982823574913	-0.114628733815828
4	C	26	50	20120601	21	2428	48.32	0.0423652350635524	-0.115522658208604
4	C	26	50	20120601	21	2430	48.36	0.04226008828519	-0.116918840548057
4	C	26	50	20120601	21	2432	48.4	0.0424755437214175	-0.117947044518580
4	C	26	50	20120601	21	2434	48.44	0.0426514718885767	-0.118667586328609
4	C	26	50	20120601	21	2436	48.48	0.043218359395054	-0.119152308027113
4	C	26	50	20120601	21	2438	48.52	0.0438591395601652	-0.119785875703056
4	C	26	50	20120601	21	2440	48.56	0.0441165264285171	-0.119466263437960
4	C	26	50	20120601	21	2442	48.6	0.0446532204754377	-0.119854465060831
4	C	26	50	20120601	21	2444	48.64	0.0451375179098724	-0.120778724334520
4	C	26	50	20120601	21	2446	48.68	0.0451942278737236	-0.121440434860354
4	C	26	50	20120601	21	2448	48.72	0.045224916308027	-0.121244283439253
4	C	26	50	20120601	21	2450	48.76	0.0458472409861493	-0.122208706378113
4	C	26	50	20120601	21	2452	48.8	0.0465053452673997	-0.122534894736275
4	C	26	50	20120601	21	2454	48.84	0.0468852030302531	-0.122617484808317
4	C	26	50	20120601	21	2456	48.88	0.0474500399270649	-0.123161391344406
4	C	26	50	20120601	21	2458	48.92	0.0480507271376829	-0.123686418129437
4	C	26	50	20120601	21	2460	48.96	0.0483286908133673	-0.124613364408895
4	C	26	50	20120601	21	2462	49	0.0487408633561209	-0.124653740206100
4	C	26	50	20120601	21	2464	49.04	0.0489260546221137	-0.125526380684763
4	C	26	50	20120601	21	2466	49.08	0.0494988818255529	-0.125807738472997
4	C	26	50	20120601	21	2468	49.12	0.0502567588736286	-0.126154362217134
4	C	26	50	20120601	21	2470	49.16	0.0503238633071632	-0.126620416296614
4	C	26	50	20120601	21	2472	49.2	0.0503848159117015	-0.126757453590808
4	C	26	50	20120601	21	2474	49.24	0.0505852099734898	-0.128313512773488
4	C	26	50	20120601	21	2476	49.28	0.0508246363295996	-0.128248034685550
4	C	26	50	20120601	21	2478	49.32	0.0507892102798621	-0.129914048972703
4	C	26	50	20120601	21	2480	49.36	0.050835030799283	-0.130061975711328
4	C	26	50	20120601	21	2482	49.4	0.0507874425129091	-0.131901372581228
4	C	26	50	20120601	21	2484	49.44	0.0508030695727734	-0.133664826182829
4	C	26	50	20120601	21	2486	49.48	0.0511829273356268	-0.135106475488312
4	C	26	50	20120601	21	2488	49.52	0.0511603706293069	-0.135500970361536
4	C	26	50	20120601	21	2490	49.56	0.0511040142188464	-0.135913708589715
4	C	26	50	20120601	21	2492	49.6	0.0511701287028873	-0.135887192085420
4	C	26	50	20120601	21	2494	49.64	0.0511011857917216	-0.136906486510501
4	C	26	50	20120601	21	2496	49.68	0.0511108024439458	-0.138630695685746
4	C	26	50	20120601	21	2498	49.72	0.0514220001383459	-0.140091507584999
4	C	26	50	20120601	21	2500	49.76	0.0518045449069679	-0.139751389223249
4	C	26	50	20120601	21	2502	49.8	0.0522248491777052	-0.140552965470402
4	C	26	50	20120601	21	2504	49.84	0.0527566641878356	-0.140844222753572
4	C	26	50	20120601	21	2506	49.88	0.0529496336284214	-0.140688022865608
4	C	26	50	20120601	21	2508	49.92	0.0536213850705486	-0.140590442129805
4	C	26	50	20120601	21	2510	49.96	0.0543606652102791	-0.141009402897658
4	C	26	50	20120601	21	2512	50	0.0550430939648023	-0.141622393766268
4	C	26	50	20120601	21	2514	50.04	0.0558841974810237	-0.141762754462334
4	C	26	50	20120601	21	2516	50.08	0.056315886170938	-0.142043829407855
4	C	26	50	20120601	21	2518	50.12	0.0567728892836189	-0.141251657680892
4	C	26	50	20120601	21	2520	50.16	0.0569488881614562	-0.141361329942654
4	C	26	50	20120601	21	2522	50.2	0.0569856577140779	-0.142289054039571
4	C	26	50	20120601	21	2524	50.24	0.0568949359140517	-0.143076983125847
4	C	26	50	20120601	21	2526	50.28	0.0571341501381271	-0.142591695741919
4	C	26	50	20120601	21	2528	50.32	0.0574080125944807	-0.143512843745771
4	C	26	50	20120601	21	2530	50.36	0.0576523179873806	-0.143510368872036
4	C	26	50	20120601	21	2532	50.4	0.0577423326806257	-0.144522026543880
4	C	26	50	20120601	21	2534	50.44	0.0579244833874593	-0.144892833339934
4	C	26	50	20120601	21	2536	50.48	0.0577156747549749	-0.144567069245842
4	C	26	50	20120601	21	2538	50.52	0.0581675866988313	-0.145563311989855
4	C	26	50	20120601	21	2540	50.56	0.0581675866988313	-0.145700490705405
4	C	26	50	20120601	21	2542	50.6	0.0578690462158143	-0.147534867117160
4	C	26	50	20120601	21	2544	50.64	0.0576957343437455	-0.146974202150357
4	C	26	50	20120601	21	2546	50.68	0.0574528431644079	-0.147029002925899
4	C	26	50	20120601	21	2548	50.72	0.0575526159312333	-0.147957363418919
4	C	26	50	20120601	21	2550	50.76	0.0576109522406812	-0.148498653659917
4	C	26	50	20120601	21	2552	50.8	0.0576810265226968	-0.148066540705934
4	C	26	50	20120601	21	2554	50.84	0.0577879410680122	-0.148533796866942
4	C	26	50	20120601	21	2556	50.88	0.057923069173897	-0.148182294086014
4	C	26	50	20120601	21	2558	50.92	0.0581508989787953	-0.147873854108060
4	C	26	50	20120601	21	2560	50.96	0.0584069423442629	-0.147945908289063
4	C	26	50	20120601	21	2562	51	0.0586295395589804	-0.148288996499295
4	C	26	50	20120601	21	2564	51.04	0.0589519802512015	-0.148735887985005
4	C	26	50	20120601	21	2566	51.08	0.0590921288152327	-0.148510886607231
4	C	26	50	20120601	21	2568	51.12	0.0590424192085153	-0.148563424641074
4	C	26	50	20120601	21	2570	51.16	0.0591018161781349	-0.148310280413409
4	C	26	50	20120601	21	2572	51.2	0.059235954334526	-0.148316149399693
4	C	26	50	20120601	21	2574	51.24	0.058894492469891	-0.148848530095248
4	C	26	50	20120601	21	2576	51.28	0.0589887498038232	-0.149153080985905
4	C	26	50	20120601	21	2578	51.32	0.0595964373715749	-0.149043196592109
4	C	26	50	20120601	21	2580	51.36	0.0595588900014939	-0.148707391581723
4	C	26	50	20120601	21	2582	51.4	0.0596305199184281	-0.149093966858998
4	C	26	50	20120601	21	2584	51.44	0.0592699661707011	-0.149784032366758
4	C	26	50	20120601	21	2586	51.48	0.0587656576143588	-0.148468248068326
4	C	26	50	20120601	21	2588	51.52	0.058505937293629	-0.148117028130110
4	C	26	50	20120601	21	2590	51.56	0.0581368982645277	-0.148503037721960
4	C	26	50	20120601	21	2592	51.6	0.0582646724598882	-0.148017467495319
4	C	26	50	20120601	21	2594	51.64	0.057926675418481	-0.147085500757716
4	C	26	50	20120601	21	2596	51.68	0.0577418377058788	-0.146912542439037
4	C	26	50	20120601	21	2598	51.72	0.0573800111659457	-0.146770908950766
4	C	26	50	20120601	21	2600	51.76	0.0567275637389449	-0.146540887114846
4	C	26	50	20120601	21	2602	51.8	0.0565729901965775	-0.146587980426473
4	C	26	50	20120601	21	2604	51.84	0.0558911271274793	-0.147351867882188
4	C	26	50	20120601	21	2606	51.88	0.0552624384883263	-0.147704784876679
4	C	26	50	20120601	21	2608	51.92	0.0550648021429847	-0.146086571007933
4	C	26	50	20120601	21	2610	51.96	0.0542290726383003	-0.145970534785141
4	C	26	50	20120601	21	2612	52	0.0535873732343735	-0.145618042054719
4	C	26	50	20120601	21	2614	52.04	0.0530489114205	-0.146053266278539
4	C	26	50	20120601	21	2616	52.08	0.0530803069615846	-0.145740442238542
4	C	26	50	20120601	21	2618	52.12	0.0521612802780765	-0.145047265460945
4	C	26	50	20120601	21	2620	52.16	0.051830849279228	-0.143540633042271
4	C	26	50	20120601	21	2622	52.2	0.0515308945826487	-0.143345612992020
4	C	26	50	20120601	21	2624	52.24	0.0510590422275629	-0.142946309792684
4	C	26	50	20120601	21	2626	52.28	0.050246859378692	-0.142917035571943
4	C	26	50	20120601	21	2628	52.32	0.0489696123998348	-0.141602029090970
4	C	26	50	20120601	21	2630	52.36	0.0481110433461181	-0.142033505648850
4	C	26	50	20120601	21	2632	52.4	0.0469285486759398	-0.141342167348884
4	C	26	50	20120601	21	2634	52.44	0.0453691660913891	-0.141423696760755
4	C	26	50	20120601	21	2636	52.48	0.044047937070742	-0.139734065107110
4	C	26	50	20120601	21	2638	52.52	0.0429379915563135	-0.140394290708703
4	C	26	50	20120601	21	2640	52.56	0.0405488191640404	-0.140310003580386
4	C	26	50	20120601	21	2642	52.6	0.0403309595647568	-0.141087891750369
4	C	26	50	20120601	21	2644	52.64	0.0390163773478529	-0.141155137605260
4	C	26	50	20120601	21	2646	52.68	0.0387033411758216	-0.142460951698077
4	C	26	50	20120601	21	2648	52.72	0.0383038258444512	-0.141630101230183
4	C	26	50	20120601	21	2650	52.76	0.0359176940113372	-0.142084417337096
4	C	26	50	20120601	21	2652	52.8	0.0357636861543948	-0.141148066537448
4	C	26	50	20120601	21	2654	52.84	0.0335496641118216	-0.141375118524887
4	C	26	50	20120601	21	2656	52.88	0.0324190003687043	-0.141060456007259
4	C	26	50	20120601	21	2658	52.92	0.0296605061046175	-0.141133358716400
4	C	26	50	20120601	21	2660	52.96	0.0283102149952636	-0.141971704516174
4	C	26	50	20120601	21	2662	53	0.0256275932887981	-0.143391433511441
4	C	26	50	20120601	21	2664	53.04	0.0247488716918176	-0.143920844358515
4	C	26	50	20120601	21	2666	53.08	0.024096565686173	-0.144731542283146
4	C	26	50	20120601	21	2668	53.12	0.0236592201420091	-0.144361371883194
4	C	26	50	20120601	21	2670	53.16	0.0217620526480856	-0.145055043635538
4	C	26	50	20120601	21	2672	53.2	0.0203005336420511	-0.144992040421335
4	C	26	50	20120601	21	2674	53.24	0.0204112665639849	-0.144578665797053
4	C	26	50	20120601	21	2676	53.28	0.0195651425896171	-0.144444739772696
4	C	26	50	20120601	21	2678	53.32	0.0194730065760285	-0.146263630545942
4	C	26	50	20120601	21	2680	53.36	0.0189431007542073	-0.146051074247518
4	C	26	50	20120601	21	2682	53.4	0.0190903203860504	-0.146470954254186
4	C	26	50	20120601	21	2684	53.44	0.0186728445424378	-0.146486793446085
4	C	26	50	20120601	21	2686	53.48	0.0188954417571554	-0.146726644066263
4	C	26	50	20120601	21	2688	53.52	0.0185436561335150	-0.147194395202018
4	C	26	50	20120601	21	2690	53.56	0.0178388828047064	-0.147810073076397
4	C	26	50	20120601	21	2692	53.6	0.0173454636927944	-0.148147928696448
4	C	26	50	20120601	21	2694	53.64	0.0169609390251852	-0.148555080781056
4	C	26	50	20120601	21	2696	53.68	0.0172405997571445	-0.149375678200623
4	C	26	50	20120601	21	2698	53.72	0.0169936780691541	-0.149015902270355
4	C	26	50	20120601	21	2700	53.76	0.016896450886741	-0.149189496985136
4	C	26	50	20120601	21	2702	53.8	0.0174409231082546	-0.148503603407385
4	C	26	50	20120601	21	2704	53.84	0.0169671615648596	-0.149186668558011
4	C	26	50	20120601	21	2706	53.88	0.0172867738299560	-0.149370516321120
4	C	26	50	20120601	21	2708	53.92	0.0168557215361446	-0.149899149350735
4	C	26	50	20120601	21	2710	53.96	0.0165902736504872	-0.149533857987574
4	C	26	50	20120601	21	2712	54	0.0164359122401542	-0.149122533972958
4	C	26	50	20120601	21	2714	54.04	0.0165820712118254	-0.149288916198571
4	C	26	50	20120601	21	2716	54.08	0.0165506756707408	-0.148621690239843
4	C	26	50	20120601	21	2718	54.12	0.0159427759709547	-0.148341463822459
4	C	26	50	20120601	21	2720	54.16	0.0157001676343296	-0.148743878291632
4	C	26	50	20120601	21	2722	54.2	0.0150144861886130	-0.148740837732473
4	C	26	50	20120601	21	2724	54.24	0.014458488126566	-0.147797345154336
4	C	26	50	20120601	21	2726	54.28	0.0132013936909726	-0.146934109195863
4	C	26	50	20120601	21	2728	54.32	0.0121212173720320	-0.147160807629912
4	C	26	50	20120601	21	2730	54.36	0.0105334090948776	-0.147553181182792
4	C	26	50	20120601	21	2732	54.4	0.00934299482875003	-0.147140725797326
4	C	26	50	20120601	21	2734	54.44	0.00833169071029705	-0.147872157051786
4	C	26	50	20120601	21	2736	54.48	0.0068850209466675	-0.149037681159215
4	C	26	50	20120601	21	2738	54.52	0.00557623700536933	-0.150084977012831
4	C	26	50	20120601	21	2740	54.56	0.00400271228519489	-0.150635601063341
4	C	26	50	20120601	21	2742	54.6	0.00219004405162318	-0.151659845235889
4	C	26	50	20120601	21	2744	54.64	0.00154403129633114	-0.152385619636099
4	C	26	50	20120601	21	2746	54.68	-3.88979440330995e-05	-0.152583185270763
4	C	26	50	20120601	21	2748	54.72	-0.0008829713087355	-0.153859018036058
4	C	26	50	20120601	21	2750	54.76	-0.0022225851056934	-0.154999934827502
4	C	26	50	20120601	21	2752	54.8	-0.0017136803552734	-0.155332062882626
4	C	26	50	20120601	21	2754	54.84	-0.0018220091141512	-0.156307021712526
4	C	26	50	20120601	21	2756	54.88	-0.0024084834784673	-0.158739893303876
4	C	26	50	20120601	21	2758	54.92	-0.002181855755097	-0.161270274920352
4	C	26	50	20120601	21	2760	54.96	-0.0023133069057196	-0.160929520162498
4	C	26	50	20120601	21	2762	55	-0.0024940433989909	-0.162355330276083
4	C	26	50	20120601	21	2764	55.04	-0.0019474498571337	-0.162384321654111
4	C	26	50	20120601	21	2766	55.08	-0.0023786435723012	-0.163124096768589
4	C	26	50	20120601	21	2768	55.12	-0.0021915431179993	-0.163049567713852
4	C	26	50	20120601	21	2770	55.16	-0.0020827193843747	-0.164541492311477
4	C	26	50	20120601	21	2772	55.2	-0.0014549499840372	-0.164285378235331
4	C	26	50	20120601	21	2774	55.24	-0.001567450672924	-0.164328441038306
4	C	26	50	20120601	21	2776	55.28	-0.0012067555038408	-0.165350988154580
4	C	26	50	20120601	21	2778	55.32	-0.0011763499122498	-0.164865205795904
4	C	26	50	20120601	21	2780	55.36	-0.0011947346885606	-0.165630295333148
4	C	26	50	20120601	21	2782	55.4	-0.0015518236130598	-0.165506551646441
4	C	26	50	20120601	21	2784	55.44	-0.0016996089303278	-0.166498622460445
4	C	26	50	20120601	21	2786	55.48	-0.0020814465921685	-0.166140826429165
4	C	26	50	20120601	21	2788	55.52	-0.0017399140168554	-0.166684591543897
4	C	26	50	20120601	21	2790	55.56	-0.0020425557192033	-0.166442761024732
4	C	26	50	20120601	21	2792	55.6	-0.0020312420107043	-0.166687419971022
4	C	26	50	20120601	21	2794	55.64	-0.0019456820901807	-0.167154817553386
4	C	26	50	20120601	21	2796	55.68	-0.001848101354377	-0.166852175851039
4	C	26	50	20120601	21	2798	55.72	-0.0022228679484058	-0.167502714089730
4	C	26	50	20120601	21	2800	55.76	-0.0020991242616982	-0.167142796738106
4	C	26	50	20120601	21	2802	55.8	-0.0020687186701072	-0.167707775056274
4	C	26	50	20120601	21	2804	55.84	-0.0021549856974119	-0.167282096774000
4	C	26	50	20120601	21	2806	55.88	-0.0023480258486759	-0.168046479204463
4	C	26	50	20120601	21	2808	55.92	-0.0024010588572648	-0.168843388546860
4	C	26	50	20120601	21	2810	55.96	-0.0025587436694695	-0.168397204167931
4	C	26	50	20120601	21	2812	56	-0.0026874371036454	-0.168856823575702
4	C	26	50	20120601	21	2814	56.04	-0.0023444903147699	-0.167678076571465
4	C	26	50	20120601	21	2816	56.08	-0.0026160193187456	-0.167586152689910
4	C	26	50	20120601	21	2818	56.12	-0.003098973250296	-0.167784849695424
4	C	26	50	20120601	21	2820	56.16	-0.0029087615261568	-0.166269519863341
4	C	26	50	20120601	21	2822	56.2	-0.0025453086406269	-0.165702420224829
4	C	26	50	20120601	21	2824	56.24	-0.0026591528323979	-0.165983141616960
4	C	26	50	20120601	21	2826	56.28	-0.002929762597558	-0.165722431346737
4	C	26	50	20120601	21	2828	56.32	-0.0030262119625119	-0.165805587104204
4	C	26	50	20120601	21	2830	56.36	-0.0031481878822666	-0.164540926626052
4	C	26	50	20120601	21	2832	56.4	-0.0034709821278782	-0.163395060087139
4	C	26	50	20120601	21	2834	56.44	-0.0033246817348507	-0.163196292370948
4	C	26	50	20120601	21	2836	56.48	-0.0032343841988932	-0.162531399864598
4	C	26	50	20120601	21	2838	56.52	-0.0035035797504909	-0.160432211963290
4	C	26	50	20120601	21	2840	56.56	-0.0032478899384139	-0.159641383739211
4	C	26	50	20120601	21	2842	56.6	-0.0031029330482706	-0.159087719129542
4	C	26	50	20120601	21	2844	56.64	-0.0026547687703546	-0.157517800653951
4	C	26	50	20120601	21	2846	56.68	-0.0019992100735165	-0.156054867434354
4	C	26	50	20120601	21	2848	56.72	-0.0017021545147401	-0.154806187569457
4	C	26	50	20120601	21	2850	56.76	-0.0015477223937289	-0.152904353170778
4	C	26	50	20120601	21	2852	56.8	-0.0008907494833285	-0.151937808911574
4	C	26	50	20120601	21	2854	56.84	-0.0012039977873942	-0.150819873090518
4	C	26	50	20120601	21	2856	56.88	-0.0018486670398019	-0.151419711772998
4	C	26	50	20120601	21	2858	56.92	-0.002035838204782	-0.151108089814530
4	C	26	50	20120601	21	2860	56.96	-0.0028047461186442	-0.150776173891441
4	C	26	50	20120601	21	2862	57	-0.0028823864432185	-0.150421347708641
4	C	26	50	20120601	21	2864	57.04	-0.0038656891331365	-0.149324907933733
4	C	26	50	20120601	21	2866	57.08	-0.0042122421665961	-0.148395698912576
4	C	26	50	20120601	21	2868	57.12	-0.0050628209136854	-0.148047165980129
4	C	26	50	20120601	21	2870	57.16	-0.0069049755000326	-0.147889339746568
4	C	26	50	20120601	21	2872	57.2	-0.0067702009475384	-0.147425901962179
4	C	26	50	20120601	21	2874	57.24	-0.0075403816536068	-0.148300451629150
4	C	26	50	20120601	21	2876	57.28	-0.0083401901338069	-0.147844297044607
4	C	26	50	20120601	21	2878	57.32	-0.0090162549272994	-0.148347686362134
4	C	26	50	20120601	21	2880	57.36	-0.0092331245770893	-0.148009194345980
4	C	26	50	20120601	21	2882	57.4	-0.0100059215782481	-0.147865722380077
4	C	26	50	20120601	21	2884	57.44	-0.0106112756936218	-0.148154151236123
4	C	26	50	20120601	21	2886	57.48	-0.0109399389255174	-0.149031812172931
4	C	26	50	20120601	21	2888	57.52	-0.0112648544914726	-0.148564061037177
4	C	26	50	20120601	21	2890	57.56	-0.011992750212026	-0.149557263222031
4	C	26	50	20120601	21	2892	57.6	-0.012865814954757	-0.149504442345477
4	C	26	50	20120601	21	2894	57.64	-0.0129662241176855	-0.149527069762475
4	C	26	50	20120601	21	2896	57.68	-0.0135942056500573	-0.149389820336246
4	C	26	50	20120601	21	2898	57.72	-0.0143450116303212	-0.149709574022699
4	C	26	50	20120601	21	2900	57.76	-0.0156166724656071	-0.148886218886685
4	C	26	50	20120601	21	2902	57.8	-0.0165045157400649	-0.150143737586347
4	C	26	50	20120601	21	2904	57.84	-0.0173462556523894	-0.150468723862981
4	C	26	50	20120601	21	2906	57.88	-0.0179140623976822	-0.152111332915677
4	C	26	50	20120601	21	2908	57.92	-0.0178324622751332	-0.151031863703518
4	C	26	50	20120601	21	2910	57.96	-0.0180189263333321	-0.150921767177687
4	C	26	50	20120601	21	2912	58	-0.0191169924538367	-0.151848854878501
4	C	26	50	20120601	21	2914	58.04	-0.0194662324930647	-0.151921050480860
4	C	26	50	20120601	21	2916	58.08	-0.0195245688025126	-0.151835844113727
4	C	26	50	20120601	21	2918	58.12	-0.020204734815336	-0.150755455662752
4	C	26	50	20120601	21	2920	58.16	-0.0205659956698442	-0.150949980738256
4	C	26	50	20120601	21	2922	58.2	-0.0210762439231484	-0.150943192513157
4	C	26	50	20120601	21	2924	58.24	-0.0219303582041436	-0.150592538260366
4	C	26	50	20120601	21	2926	58.28	-0.0222185749281553	-0.150192598664927
4	C	26	50	20120601	21	2928	58.32	-0.0228374347830497	-0.151673845950157
4	C	26	50	20120601	21	2930	58.36	-0.023587887209923	-0.151436753046425
4	C	26	50	20120601	21	2932	58.4	-0.0242706695178367	-0.151881098947723
4	C	26	50	20120601	21	2934	58.44	-0.0246116364077249	-0.151369012216787
4	C	26	50	20120601	21	2936	58.48	-0.0246092322446689	-0.151435055990150
4	C	26	50	20120601	21	2938	58.52	-0.0259221174052979	-0.152573002933114
4	C	26	50	20120601	21	2940	58.56	-0.0266729233855618	-0.151604408064244
4	C	26	50	20120601	21	2942	58.6	-0.0279101481206039	-0.152212732028099
4	C	26	50	20120601	21	2944	58.64	-0.0285236339639613	-0.152596266746215
4	C	26	50	20120601	21	2946	58.68	-0.030334463719902	-0.151546283886831
4	C	26	50	20120601	21	2948	58.72	-0.0321196962103637	-0.151376083284599
4	C	26	50	20120601	21	2950	58.76	-0.0329537993694513	-0.151570113385357
4	C	26	50	20120601	21	2952	58.8	-0.0336652902126812	-0.151137222613914
4	C	26	50	20120601	21	2954	58.84	-0.03400661065596	-0.151363001809147
4	C	26	50	20120601	21	2956	58.88	-0.0345474766328896	-0.152341001198206
4	C	26	50	20120601	21	2958	58.92	-0.0362869593146085	-0.153968761008498
4	C	26	50	20120601	21	2960	58.96	-0.0364635945885488	-0.152885614841076
4	C	26	50	20120601	21	2962	59	-0.0377126280068368	-0.153929021607395
4	C	26	50	20120601	21	2964	59.04	-0.0394721218104633	-0.153262714887483
4	C	26	50	20120601	21	2966	59.08	-0.0405742184396206	-0.152911565659946
4	C	26	50	20120601	21	2968	59.12	-0.0427337932600425	-0.152557941558674
4	C	26	50	20120601	21	2970	59.16	-0.0440572143117112	-0.152849552395236
4	C	26	50	20120601	21	2972	59.2	-0.0449925044511866	-0.154233572498052
4	C	26	50	20120601	21	2974	59.24	-0.0452986109767623	-0.153665836463438
4	C	26	50	20120601	21	2976	59.28	-0.0456016769431789	-0.153410853758142
4	C	26	50	20120601	21	2978	59.32	-0.0457613416543708	-0.153420894674434
4	C	26	50	20120601	21	2980	59.36	-0.0462126879128022	-0.153867574028110
4	C	26	50	20120601	21	2982	59.4	-0.0472624586401517	-0.153970387354095
4	C	26	50	20120601	21	2984	59.44	-0.0480330636102888	-0.154154376538559
4	C	26	50	20120601	21	2986	59.48	-0.0487972339087171	-0.155363034159641
4	C	26	50	20120601	21	2988	59.52	-0.0492993504340377	-0.156044614386027
4	C	26	50	20120601	21	2990	59.56	-0.0501384740512717	-0.157386208081972
4	C	26	50	20120601	21	2992	59.6	-0.0510132358502776	-0.158280627449495
4	C	26	50	20120601	21	2994	59.64	-0.0516096097095304	-0.157431109362578
4	C	26	50	20120601	21	2996	59.68	-0.0528518549027189	-0.157245281700482
4	C	26	50	20120601	21	2998	59.72	-0.0532022970234749	-0.156908981715350
4	C	26	50	20120601	21	3000	59.76	-0.0543207985299558	-0.156593753512297
4	C	26	50	20120601	21	3002	59.8	-0.0545845493593384	-0.154816794171175
4	C	26	50	20120601	21	3004	59.84	-0.0542227228194052	-0.154731729225398
4	C	26	50	20120601	21	3006	59.88	-0.0543332436093047	-0.154509485564071
4	C	26	50	20120601	21	3008	59.92	-0.0541787407776154	-0.154669645250010
4	C	26	50	20120601	21	3010	59.96	-0.0544708465889236	-0.154141365773785
4	C	26	50	20120601	21	3012	60	-0.0542573003410053	-0.154363397303078
4	C	26	50	20120601	21	3014	60.04	-0.0539992770765503	-0.153751679226674
4	C	26	50	20120601	21	3016	60.08	-0.0544156215493129	-0.155203510869806
4	C	26	50	20120601	21	3018	60.12	-0.0548806149686212	-0.155625229354105
4	C	26	50	20120601	21	3020	60.16	-0.0547296476708379	-0.155303849322056
4	C	26	50	20120601	21	3022	60.2	-0.0545658817403151	-0.155495899523826
4	C	26	50	20120601	21	3024	60.24	-0.055261886945037	-0.156956570001723
4	C	26	50	20120601	21	3026	60.28	-0.0553787716959671	-0.156835442610106
4	C	26	50	20120601	21	3028	60.32	-0.058009774607406	-0.158792148495006
4	C	26	50	20120601	21	3030	60.36	-0.0584353821790022	-0.158621099364637
4	C	26	50	20120601	21	3032	60.4	-0.0604204430458272	-0.160124903356186
4	C	26	50	20120601	21	3034	60.44	-0.0614347877234393	-0.160101922385797
4	C	26	50	20120601	21	3036	60.48	-0.0625176510481484	-0.162537622404273
4	C	26	50	20120601	21	3038	60.52	-0.0628094740167441	-0.161998312062262
4	C	26	50	20120601	21	3040	60.56	-0.062837404734601	-0.162683144979841
4	C	26	50	20120601	21	3042	60.6	-0.0631326925264244	-0.163684691024713
4	C	26	50	20120601	21	3044	60.64	-0.0626410411814654	-0.164853750666049
4	C	26	50	20120601	21	3046	60.68	-0.0622292221921024	-0.165801556595552
4	C	26	50	20120601	21	3048	60.72	-0.0621792297426725	-0.165978828265595
4	C	26	50	20120601	21	3050	60.76	-0.0623268736385843	-0.167071449663885
4	C	26	50	20120601	21	3052	60.8	-0.062632414478735	-0.166682470223554
4	C	26	50	20120601	21	3054	60.84	-0.0627992209684169	-0.166280904282518
4	C	26	50	20120601	21	3056	60.88	-0.062817747166084	-0.166236922240728
4	C	26	50	20120601	21	3058	60.92	-0.0637881098019063	-0.166191455274698
4	C	26	50	20120601	21	3060	60.96	-0.0639737253319677	-0.165928057998706
4	C	26	50	20120601	21	3062	61	-0.0641945547797323	-0.164404737859996
4	C	26	50	20120601	21	3064	61.04	-0.064812353974455	-0.164755674955499
4	C	26	50	20120601	21	3066	61.08	-0.0653802314304259	-0.164644588480174
4	C	26	50	20120601	21	3068	61.12	-0.0670693681093243	-0.162644324817554
4	C	26	50	20120601	21	3070	61.16	-0.0677567466113157	-0.163139228853706
4	C	26	50	20120601	21	3072	61.2	-0.0682030017009226	-0.161763835453620
4	C	26	50	20120601	21	3074	61.24	-0.0688044667289999	-0.161194897337478
4	C	26	50	20120601	21	3076	61.28	-0.0692647225328742	-0.160389573424384
4	C	26	50	20120601	21	3078	61.32	-0.069460096136516	-0.159631342822918
4	C	26	50	20120601	21	3080	61.36	-0.069025013334052	-0.159420130027377
4	C	26	50	20120601	21	3082	61.4	-0.0690397918657787	-0.159145136200174
4	C	26	50	20120601	21	3084	61.44	-0.0689325237670727	-0.158159217215166
4	C	26	50	20120601	21	3086	61.48	-0.0689045223385378	-0.158351267416936
4	C	26	50	20120601	21	3088	61.52	-0.0694119421647172	-0.158279425367967
4	C	26	50	20120601	21	3090	61.56	-0.0693840114468604	-0.157528124412957
4	C	26	50	20120601	21	3092	61.6	-0.0695309482359909	-0.157671101404112
4	C	26	50	20120601	21	3094	61.64	-0.069888532135237	-0.156798743768163
4	C	26	50	20120601	21	3096	61.68	-0.0696969061975354	-0.156933801163369
4	C	26	50	20120601	21	3098	61.72	-0.0699098867600288	-0.156394137267968
4	C	26	50	20120601	21	3100	61.76	-0.0709741531763927	-0.156319820345265
4	C	26	50	20120601	21	3102	61.8	-0.0718480664472611	-0.155312970999533
4	C	26	50	20120601	21	3104	61.84	-0.0727831444547022	-0.154229400568043
4	C	26	50	20120601	21	3106	61.88	-0.0738544819388779	-0.154189024770837
4	C	26	50	20120601	21	3108	61.92	-0.0754345120414393	-0.153951083338968
4	C	26	50	20120601	21	3110	61.96	-0.0762936467805809	-0.153680261441774
4	C	26	50	20120601	21	3112	62	-0.0781361549203187	-0.154370609792246
4	C	26	50	20120601	21	3114	62.04	-0.0791296399478858	-0.154607490563944
4	C	26	50	20120601	21	3116	62.08	-0.0802728194810301	-0.154698919470751
4	C	26	50	20120601	21	3118	62.12	-0.0820417178048464	-0.155752791417431
4	C	26	50	20120601	21	3120	62.16	-0.0827723005311684	-0.156282272975184
4	C	26	50	20120601	21	3122	62.2	-0.0829606737776764	-0.156405026712398
4	C	26	50	20120601	21	3124	62.24	-0.0833399658551049	-0.156093616885963
4	C	26	50	20120601	21	3126	62.28	-0.0839118031090505	-0.155984227466914
4	C	26	50	20120601	21	3128	62.32	-0.0848653366034805	-0.154665826873392
4	C	26	50	20120601	21	3130	62.36	-0.0863219058620467	-0.154579630556765
4	C	26	50	20120601	21	3132	62.4	-0.0876922080933081	-0.153441259349733
4	C	26	50	20120601	21	3134	62.44	-0.0889245537915604	-0.153710808454721
4	C	26	50	20120601	21	3136	62.48	-0.0902028614305894	-0.154560892227063
4	C	26	50	20120601	21	3138	62.52	-0.0911315047663214	-0.154011258126047
4	C	26	50	20120601	21	3140	62.56	-0.0914979982110104	-0.154291060279363
4	C	26	50	20120601	21	3142	62.6	-0.0917179791306374	-0.153485594944913
4	C	26	50	20120601	21	3144	62.64	-0.0921064635962214	-0.154152113796860
4	C	26	50	20120601	21	3146	62.68	-0.0928995545620004	-0.155292252770845
4	C	26	50	20120601	21	3148	62.72	-0.0939861655526494	-0.156727184561907
4	C	26	50	20120601	21	3150	62.76	-0.0949576595593214	-0.156814936513452
4	C	26	50	20120601	21	3152	62.8	-0.0959360832124494	-0.156603016611130
4	C	26	50	20120601	21	3154	62.84	-0.0971465793111624	-0.156714810193236
4	C	26	50	20120601	21	3156	62.88	-0.0991348928691814	-0.157120760196315
4	C	26	50	20120601	21	3158	62.92	-0.100641878841246	-0.157582359503074
4	C	26	50	20120601	21	3160	62.96	-0.101890487995465	-0.157097425672536
4	C	26	50	20120601	21	3162	63	-0.102961471926250	-0.156621825651510
4	C	26	50	20120601	21	3164	63.04	-0.104796838287498	-0.157974096659851
4	C	26	50	20120601	21	3166	63.08	-0.105436204239047	-0.157853747085693
4	C	26	50	20120601	21	3168	63.12	-0.106743078992036	-0.157905931566145
4	C	26	50	20120601	21	3170	63.16	-0.107684308828473	-0.158439726475262
4	C	26	50	20120601	21	3172	63.2	-0.110276279445590	-0.158113325985067
4	C	26	50	20120601	21	3174	63.24	-0.110959980992320	-0.157446595001086
4	C	26	50	20120601	21	3176	63.28	-0.113035905080527	-0.158234453376684
4	C	26	50	20120601	21	3178	63.32	-0.113975367150012	-0.157316204510635
4	C	26	50	20120601	21	3180	63.36	-0.114962771059261	-0.159817665459760
4	C	26	50	20120601	21	3182	63.4	-0.116353437965820	-0.159158146964948
4	C	26	50	20120601	21	3184	63.44	-0.117334760756751	-0.159425574749593
4	C	26	50	20120601	21	3186	63.48	-0.117596319555112	-0.159137145893547
4	C	26	50	20120601	21	3188	63.52	-0.118577430214008	-0.158703335883289
4	C	26	50	20120601	21	3190	63.56	-0.120786856062504	-0.160469264358624
4	C	26	50	20120601	21	3192	63.6	-0.121874174159934	-0.161070517254667
4	C	26	50	20120601	21	3194	63.64	-0.122634879635135	-0.160350823972775
4	C	26	50	20120601	21	3196	63.68	-0.123302176304540	-0.161089255584368
4	C	26	50	20120601	21	3198	63.72	-0.125003899484144	-0.162141006210705
4	C	26	50	20120601	21	3200	63.76	-0.125461892546318	-0.161704226351966
4	C	26	50	20120601	21	3202	63.8	-0.126956002103898	-0.160572155466354
4	C	26	50	20120601	21	3204	63.84	-0.127610797125412	-0.161174596301790
4	C	26	50	20120601	21	3206	63.88	-0.129595815565830	-0.160306806575646
4	C	26	50	20120601	21	3208	63.92	-0.131689572887059	-0.160200019309551
4	C	26	50	20120601	21	3210	63.96	-0.133356386204876	-0.160599372006362
4	C	26	50	20120601	21	3212	64	-0.134614923138303	-0.160999707581599
4	C	26	50	20120601	21	3214	64.04	-0.135330083865727	-0.161448444616008
4	C	26	50	20120601	21	3216	64.08	-0.136252313742954	-0.162067707521767
4	C	26	50	20120601	21	3218	64.12	-0.135182305619527	-0.161375605546478
4	C	26	50	20120601	21	3220	64.16	-0.135544839266241	-0.161485419229596
4	C	26	50	20120601	21	3222	64.2	-0.135618456153230	-0.160413367567571
4	C	26	50	20120601	21	3224	64.24	-0.135926047603047	-0.159589588167489
4	C	26	50	20120601	21	3226	64.28	-0.136037127007303	-0.160911107101916
4	C	26	50	20120601	21	3228	64.32	-0.136530666327368	-0.159569039644427
4	C	26	50	20120601	21	3230	64.36	-0.136629505006135	-0.158852189638903
4	C	26	50	20120601	21	3232	64.4	-0.136703573734358	-0.158796505686991
4	C	26	50	20120601	21	3234	64.44	-0.138209790374245	-0.157734352105690
4	C	26	50	20120601	21	3236	64.48	-0.138499895073362	-0.158151354187759
4	C	26	50	20120601	21	3238	64.52	-0.139246027077802	-0.158277791951303
4	C	26	50	20120601	21	3240	64.56	-0.139571960877523	-0.158016911975452
4	C	26	50	20120601	21	3242	64.6	-0.140947806825948	-0.159565659674013
4	C	26	50	20120601	21	3244	64.64	-0.140203357735647	-0.158993475937745
4	C	26	50	20120601	21	3246	64.68	-0.140257288769849	-0.158990456591789
4	C	26	50	20120601	21	3248	64.72	-0.140502463904089	-0.159569767964412
4	C	26	50	20120601	21	3250	64.76	-0.140962636976470	-0.161474159968319
4	C	26	50	20120601	21	3252	64.8	-0.140338788483235	-0.162021640929187
4	C	26	50	20120601	21	3254	64.84	-0.140538247749858	-0.163345289669239
4	C	26	50	20120601	21	3256	64.88	-0.140809827665522	-0.163454133201853
4	C	26	50	20120601	21	3258	64.92	-0.141146136135936	-0.164923775450590
4	C	26	50	20120601	21	3260	64.96	-0.141787057722403	-0.165390183083461
4	C	26	50	20120601	21	3262	65	-0.141466639355576	-0.166038698996758
4	C	26	50	20120601	21	3264	65.04	-0.141105696699120	-0.167327365750132
4	C	26	50	20120601	21	3266	65.08	-0.140907508810489	-0.167170586034607
4	C	26	50	20120601	21	3268	65.12	-0.140344482107037	-0.169231264900612
4	C	26	50	20120601	21	3270	65.16	-0.140228969143262	-0.169158687460591
4	C	26	50	20120601	21	3272	65.2	-0.139332930501210	-0.169364589884205
4	C	26	50	20120601	21	3274	65.24	-0.138777102144791	-0.170644495584559
4	C	26	50	20120601	21	3276	65.28	-0.138919046760046	-0.171973333074172
4	C	26	50	20120601	21	3278	65.32	-0.138835792007629	-0.173163917045927
4	C	26	50	20120601	21	3280	65.36	-0.139560930011736	-0.173447113311792
4	C	26	50	20120601	21	3282	65.4	-0.139678147102853	-0.172922602714711
4	C	26	50	20120601	21	3284	65.44	-0.140162932440967	-0.173161894720533
4	C	26	50	20120601	21	3286	65.48	-0.140225787162747	-0.173336627877232
4	C	26	50	20120601	21	3288	65.52	-0.140676546522550	-0.172707677608570
4	C	26	50	20120601	21	3290	65.56	-0.141182834977879	-0.172342810509477
4	C	26	50	20120601	21	3292	65.6	-0.141848710362655	-0.172795578052539
4	C	26	50	20120601	21	3294	65.64	-0.143111744495210	-0.173536484537866
4	C	26	50	20120601	21	3296	65.68	-0.143921049419482	-0.174089067274160
4	C	26	50	20120601	21	3298	65.72	-0.143972668214508	-0.173293572145325
4	C	26	50	20120601	21	3300	65.76	-0.144992033350267	-0.173911866314795
4	C	26	50	20120601	21	3302	65.8	-0.145541356324299	-0.174211071478186
4	C	26	50	20120601	21	3304	65.84	-0.146845367294825	-0.174698869091188
4	C	26	50	20120601	21	3306	65.88	-0.148713578766058	-0.175555847154647
4	C	26	50	20120601	21	3308	65.92	-0.149318501546296	-0.175570349914729
4	C	26	50	20120601	21	3310	65.96	-0.150839870070290	-0.174576483049500
4	C	26	50	20120601	21	3312	66	-0.152023524395589	-0.175046044378615
4	C	26	50	20120601	21	3314	66.04	-0.153151719628933	-0.174063513142195
4	C	26	50	20120601	21	3316	66.08	-0.154547485482492	-0.173949024776146
4	C	26	50	20120601	21	3318	66.12	-0.155445171683344	-0.173687734678362
4	C	26	50	20120601	21	3320	66.16	-0.156145327604872	-0.172677865986675
4	C	26	50	20120601	21	3322	66.2	-0.157672678252235	-0.173051218367141
4	C	26	50	20120601	21	3324	66.24	-0.156941805612132	-0.172233527156445
4	C	26	50	20120601	21	3326	66.28	-0.157580089690306	-0.172213254405028
4	C	26	50	20120601	21	3328	66.32	-0.158743831888647	-0.173262756431801
4	C	26	50	20120601	21	3330	66.36	-0.159403300885985	-0.172821076323069
4	C	26	50	20120601	21	3332	66.4	-0.160040092968851	-0.172730170675279
4	C	26	50	20120601	21	3334	66.44	-0.159991974352391	-0.171043049250707
4	C	26	50	20120601	21	3336	66.48	-0.159608941680090	-0.171550532716497
4	C	26	50	20120601	21	3338	66.52	-0.159696912834737	-0.170612619210863
4	C	26	50	20120601	21	3340	66.56	-0.159296973239298	-0.171326514217149
4	C	26	50	20120601	21	3342	66.6	-0.158993334516389	-0.170470497818913
4	C	26	50	20120601	21	3344	66.64	-0.159779814033764	-0.170200206251804
4	C	26	50	20120601	21	3346	66.68	-0.159939111049429	-0.169199452166526
4	C	26	50	20120601	21	3348	66.72	-0.160424539854714	-0.168189350129601
4	C	26	50	20120601	21	3350	66.76	-0.160359959792388	-0.167729256960287
4	C	26	50	20120601	21	3352	66.8	-0.160290507764340	-0.167025134169717
4	C	26	50	20120601	21	3354	66.84	-0.160818080133783	-0.167032134526851
4	C	26	50	20120601	21	3356	66.88	-0.160421089173622	-0.168772628371267
4	C	26	50	20120601	21	3358	66.92	-0.160440485112630	-0.169275077236774
4	C	26	50	20120601	21	3360	66.96	-0.160224308427485	-0.168037442379799
4	C	26	50	20120601	21	3362	67	-0.160439693153035	-0.168488152242127
4	C	26	50	20120601	21	3364	67.04	-0.160740206463971	-0.168108442971698
4	C	26	50	20120601	21	3366	67.08	-0.160699710458613	-0.167820841430586
4	C	26	50	20120601	21	3368	67.12	-0.160875207290635	-0.169068043442311
4	C	26	50	20120601	21	3370	67.16	-0.160987828187675	-0.168705106744731
4	C	26	50	20120601	21	3372	67.2	-0.161604842493870	-0.169017230749015
4	C	26	50	20120601	21	3374	67.24	-0.162959270177894	-0.169610175140379
4	C	26	50	20120601	21	3376	67.28	-0.163202868464013	-0.169595679451364
4	C	26	50	20120601	21	3378	67.32	-0.164175069577466	-0.169535646085642
4	C	26	50	20120601	21	3380	67.36	-0.165294490322763	-0.170227832913745
4	C	26	50	20120601	21	3382	67.4	-0.167200001676704	-0.170488896737359
4	C	26	50	20120601	21	3384	67.44	-0.167555605676963	-0.170802215752103
4	C	26	50	20120601	21	3386	67.48	-0.167761515171645	-0.171159163255246
4	C	26	50	20120601	21	3388	67.52	-0.169298836024622	-0.171334455026302
4	C	26	50	20120601	21	3390	67.56	-0.169923989129869	-0.172800923779805
4	C	26	50	20120601	21	3392	67.6	-0.171024459413430	-0.172557466915042
4	C	26	50	20120601	21	3394	67.64	-0.171747476097193	-0.173149668844286
4	C	26	50	20120601	21	3396	67.68	-0.172544809703659	-0.174325163157330
4	C	26	50	20120601	21	3398	67.72	-0.173148891026827	-0.173957255499079
4	C	26	50	20120601	21	3400	67.76	-0.173519273558812	-0.174189327944665
4	C	26	50	20120601	21	3402	67.8	-0.172802267282689	-0.173489292231290
4	C	26	50	20120601	21	3404	67.84	-0.172820722769678	-0.173540133208857
4	C	26	50	20120601	21	3406	67.88	-0.173137930871718	-0.172740678282048
4	C	26	50	20120601	21	3408	67.92	-0.172962497679306	-0.172503161114247
4	C	26	50	20120601	21	3410	67.96	-0.173313434774809	-0.172319101219104
4	C	26	50	20120601	21	3412	68	-0.172872624407417	-0.171625712309473
4	C	26	50	20120601	21	3414	68.04	-0.173839946484080	-0.171443278759927
4	C	26	50	20120601	21	3416	68.08	-0.173822339525229	-0.170511948418426
4	C	26	50	20120601	21	3418	68.12	-0.174748507987227	-0.169523554559683
4	C	26	50	20120601	21	3420	68.16	-0.175246381871860	-0.168099370791695
4	C	26	50	20120601	21	3422	68.2	-0.175430017502934	-0.165695419867696
4	C	26	50	20120601	21	3424	68.24	-0.176835957915968	-0.165139421805649
4	C	26	50	20120601	21	3426	68.28	-0.177266232392320	-0.164019011110858
4	C	26	50	20120601	21	3428	68.32	-0.177365227341686	-0.163310490116110
4	C	26	50	20120601	21	3430	68.36	-0.178169419883929	-0.162445486390684
4	C	26	50	20120601	21	3432	68.4	-0.178662768285163	-0.161981836474260
4	C	26	50	20120601	21	3434	68.44	-0.178120629516027	-0.162392453382095
4	C	26	50	20120601	21	3436	68.48	-0.178243383253241	-0.161926045749224
4	C	26	50	20120601	21	3438	68.52	-0.178485708747154	-0.162283346805758
4	C	26	50	20120601	21	3440	68.56	-0.178245787416297	-0.162670346347101
4	C	26	50	20120601	21	3442	68.6	-0.178037544469238	-0.162319974937023
4	C	26	50	20120601	21	3444	68.64	-0.178196643495005	-0.161774795608729
4	C	26	50	20120601	21	3446	68.68	-0.178649262545643	-0.162536986008170
4	C	26	50	20120601	21	3448	68.72	-0.178191976590249	-0.162335248443497
4	C	26	50	20120601	21	3450	68.76	-0.178061586099798	-0.160456041461816
4	C	26	50	20120601	21	3452	68.8	-0.178245151020194	-0.160573704030205
4	C	26	50	20120601	21	3454	68.84	-0.178245151020194	-0.160573704030205
4	C	26	50	20120601	21	3456	68.88	-0.178184693390403	-0.160550723059817
4	C	26	50	20120601	21	3458	68.92	-0.178118578906362	-0.160300053705886
4	C	26	50	20120601	21	3460	68.96	-0.178058050565892	-0.160277143446176
4	C	26	50	20120601	21	3462	69	-0.177996815118642	-0.160253526079684
4	C	26	50	20120601	21	3464	69.04	-0.177977793946228	-0.162062941622062
4	C	26	50	20120601	21	3466	69.08	-0.177980975926743	-0.162342602354021
4	C	26	50	20120601	21	3468	69.12	-0.178030049137357	-0.161853708725509
4	C	26	50	20120601	21	3470	69.16	-0.178511376723311	-0.161655223852030
4	C	26	50	20120601	21	3472	69.2	-0.178379006333873	-0.161261506796265
4	C	26	50	20120601	21	3474	69.24	-0.178629746398482	-0.162624384406324
4	C	26	50	20120601	21	3476	69.28	-0.178524104645372	-0.162915288136104
4	C	26	50	20120601	21	3478	69.32	-0.178526862361819	-0.162732925297236
4	C	26	50	20120601	21	3480	69.36	-0.178190279533974	-0.163240627966128
4	C	26	50	20120601	21	3482	69.4	-0.178092345244780	-0.164598626539397
4	C	26	50	20120601	21	3484	69.44	-0.177189582017239	-0.165990707659519
4	C	26	50	20120601	21	3486	69.48	-0.177287799149146	-0.167579647307523
4	C	26	50	20120601	21	3488	69.52	-0.177215179282718	-0.169002841126017
4	C	26	50	20120601	21	3490	69.56	-0.176770338406674	-0.169774365334970
4	C	26	50	20120601	21	3492	69.6	-0.176952630534864	-0.170525454157946
4	C	26	50	20120601	21	3494	69.64	-0.177044130152349	-0.170460824598146
4	C	26	50	20120601	21	3496	69.68	-0.176907375700868	-0.170449086625578
4	C	26	50	20120601	21	3498	69.72	-0.176733144589983	-0.169913382528151
4	C	26	50	20120601	21	3500	69.76	-0.176786672573319	-0.169705705266517
4	C	26	50	20120601	21	3502	69.8	-0.176564994597417	-0.169282501857977
4	C	26	50	20120601	21	3504	69.84	-0.175917921181953	-0.169477026933481
4	C	26	50	20120601	21	3506	69.88	-0.175854988678428	-0.169251459870283
4	C	26	50	20120601	21	3508	69.92	-0.174899333863654	-0.169693755161915
4	C	26	50	20120601	21	3510	69.96	-0.173693504669697	-0.171298392580461
4	C	26	50	20120601	21	3512	70	-0.173293706495614	-0.170790265647501
4	C	26	50	20120601	21	3514	70.04	-0.172744920922735	-0.171541283759799
4	C	26	50	20120601	21	3516	70.08	-0.172608590735322	-0.171882674913756
4	C	26	50	20120601	21	3518	70.12	-0.172655259782880	-0.171724282994770
4	C	26	50	20120601	21	3520	70.16	-0.172551739350115	-0.171212620527904
4	C	26	50	20120601	21	3522	70.2	-0.172644299627772	-0.171103089687498
4	C	26	50	20120601	21	3524	70.24	-0.171996165552136	-0.171424540430225
4	C	26	50	20120601	21	3526	70.28	-0.171501615069375	-0.171397246108471
4	C	26	50	20120601	21	3528	70.32	-0.171867825671351	-0.171043763428556
4	C	26	50	20120601	21	3530	70.36	-0.170571203966689	-0.169912180446623
4	C	26	50	20120601	21	3532	70.4	-0.170642904594302	-0.168977809545963
4	C	26	50	20120601	21	3534	70.44	-0.170000073819525	-0.168523210596339
4	C	26	50	20120601	21	3536	70.48	-0.168462116570444	-0.166947069581074
4	C	26	50	20120601	21	3538	70.52	-0.168390062389441	-0.167142160342003
4	C	26	50	20120601	21	3540	70.56	-0.167585021319060	-0.166878055959230
4	C	26	50	20120601	21	3542	70.6	-0.165788828673490	-0.164984565420569
4	C	26	50	20120601	21	3544	70.64	-0.165340381552862	-0.165638073507741
4	C	26	50	20120601	21	3546	70.68	-0.164249598632203	-0.165091197123172
4	C	26	50	20120601	21	3548	70.72	-0.163144602865243	-0.164783393541321
4	C	26	50	20120601	21	3550	70.76	-0.163056992335054	-0.164596646640410
4	C	26	50	20120601	21	3552	70.8	-0.161565845554888	-0.163842022283527
4	C	26	50	20120601	21	3554	70.84	-0.161144339202623	-0.164065538737061
4	C	26	50	20120601	21	3556	70.88	-0.159748298284526	-0.163698055342878
4	C	26	50	20120601	21	3558	70.92	-0.159504487866373	-0.163036769081112
4	C	26	50	20120601	21	3560	70.96	-0.159125761474369	-0.163473478229173
4	C	26	50	20120601	21	3562	71	-0.157977420061722	-0.163725208243275
4	C	26	50	20120601	21	3564	71.04	-0.157627119362323	-0.163730440833456
4	C	26	50	20120601	21	3566	71.08	-0.156671443334346	-0.165364939371372
4	C	26	50	20120601	21	3568	71.12	-0.155931392448224	-0.165327172798189
4	C	26	50	20120601	21	3570	71.16	-0.155019401477188	-0.166022789094181
4	C	26	50	20120601	21	3572	71.2	-0.154718598252472	-0.165953068365556
4	C	26	50	20120601	21	3574	71.24	-0.154444983283491	-0.165738779655518
4	C	26	50	20120601	21	3576	71.28	-0.153636640024442	-0.167917495856506
4	C	26	50	20120601	21	3578	71.32	-0.153651779180628	-0.167906599341008
4	C	26	50	20120601	21	3580	71.36	-0.153433799373191	-0.167226553536338
4	C	26	50	20120601	21	3582	71.4	-0.153249088939810	-0.167880782872427
4	C	26	50	20120601	21	3584	71.44	-0.152630236155983	-0.168106484285914
4	C	26	50	20120601	21	3586	71.48	-0.151932067204511	-0.169282657421469
4	C	26	50	20120601	21	3588	71.52	-0.151303597768460	-0.170133158386812
4	C	26	50	20120601	21	3590	71.56	-0.151026288166548	-0.171341020512765
4	C	26	50	20120601	21	3592	71.6	-0.150319635347915	-0.172174952552012
4	C	26	50	20120601	21	3594	71.64	-0.150434704955738	-0.173700370676542
4	C	26	50	20120601	21	3596	71.68	-0.150217785808473	-0.173852235999937
4	C	26	50	20120601	21	3598	71.72	-0.149998207939711	-0.175495926926009
4	C	26	50	20120601	21	3600	71.76	-0.149973063222572	-0.176437482031566
4	C	26	50	20120601	21	3602	71.8	-0.150006905353120	-0.177899877850009
4	C	26	50	20120601	21	3604	71.84	-0.150377945494412	-0.178846884748849
4	C	26	50	20120601	21	3606	71.88	-0.150546951086183	-0.180143004407696
4	C	26	50	20120601	21	3608	71.92	-0.151117388268702	-0.181706615490798
4	C	26	50	20120601	21	3610	71.96	-0.151550915436248	-0.181840187961764
4	C	26	50	20120601	21	3612	72	-0.151392580085804	-0.181881143586530
4	C	26	50	20120601	21	3614	72.04	-0.152402554843509	-0.184095575751037
4	C	26	50	20120601	21	3616	72.08	-0.152655260664969	-0.183920651675507
4	C	26	50	20120601	21	3618	72.12	-0.152989906020233	-0.184853141672129
4	C	26	50	20120601	21	3620	72.16	-0.153119214637309	-0.184589482766628
4	C	26	50	20120601	21	3622	72.2	-0.153366164609571	-0.184574463818595
4	C	26	50	20120601	21	3624	72.24	-0.153747323448901	-0.184860813780704
4	C	26	50	20120601	21	3626	72.28	-0.154203888155378	-0.185726538755047
4	C	26	50	20120601	21	3628	72.32	-0.154482339734741	-0.186001044678571
4	C	26	50	20120601	21	3630	72.36	-0.155465133307777	-0.188013555430642
4	C	26	50	20120601	21	3632	72.4	-0.155989361062145	-0.188750806173910
4	C	26	50	20120601	21	3634	72.44	-0.156764357165394	-0.189795902925436
4	C	26	50	20120601	21	3636	72.48	-0.156941041936809	-0.189784681140819
4	C	26	50	20120601	21	3638	72.52	-0.157631588277180	-0.189879023327565
4	C	26	50	20120601	21	3640	72.56	-0.158337111139176	-0.190664081560309
4	C	26	50	20120601	21	3642	72.6	-0.158549045183634	-0.191036217717112
4	C	26	50	20120601	21	3644	72.64	-0.159277061112340	-0.190878129854042
4	C	26	50	20120601	21	3646	72.68	-0.160632591882942	-0.191916862644538
4	C	26	50	20120601	21	3648	72.72	-0.161062908785701	-0.192311032248642
4	C	26	50	20120601	21	3650	72.76	-0.161231355763116	-0.191721149629641
4	C	26	50	20120601	21	3652	72.8	-0.162157107032113	-0.192230825126452
4	C	26	50	20120601	21	3654	72.84	-0.163619220007843	-0.191836443390313
4	C	26	50	20120601	21	3656	72.88	-0.164871619254410	-0.192138264848795
4	C	26	50	20120601	21	3658	72.92	-0.166593410124463	-0.192906904062080
4	C	26	50	20120601	21	3660	72.96	-0.166880820746744	-0.193202149427497
4	C	26	50	20120601	21	3662	73	-0.166727300793481	-0.192825339294870
4	C	26	50	20120601	21	3664	73.04	-0.166771678815068	-0.192435893164064
4	C	26	50	20120601	21	3666	73.08	-0.167902590045559	-0.192654141672077
4	C	26	50	20120601	21	3668	73.12	-0.168111094622128	-0.192365026922454
4	C	26	50	20120601	21	3670	73.16	-0.169067887878819	-0.193109532581297
4	C	26	50	20120601	21	3672	73.2	-0.171163774510698	-0.192695145875080
4	C	26	50	20120601	21	3674	73.24	-0.172905745289048	-0.191800289020591
4	C	26	50	20120601	21	3676	73.28	-0.173828943902565	-0.191534699713577
4	C	26	50	20120601	21	3678	73.32	-0.174560813563229	-0.191901673990878
4	C	26	50	20120601	21	3680	73.36	-0.176348754272662	-0.191568959037126
4	C	26	50	20120601	21	3682	73.4	-0.177229307276206	-0.192236969884381
4	C	26	50	20120601	21	3684	73.44	-0.178109761284801	-0.192613751732736
4	C	26	50	20120601	21	3686	73.48	-0.179089344593050	-0.190441986391406
4	C	26	50	20120601	21	3688	73.52	-0.179531682311089	-0.190510179769384
4	C	26	50	20120601	21	3690	73.56	-0.181725297251957	-0.189589357034652
4	C	26	50	20120601	21	3692	73.6	-0.182835384187742	-0.190722212808791
4	C	26	50	20120601	21	3694	73.64	-0.184584504734888	-0.189168253733252
4	C	26	50	20120601	21	3696	73.68	-0.185323219189194	-0.189121089710947
4	C	26	50	20120601	21	3698	73.72	-0.186042488207017	-0.188473945584805
4	C	26	50	20120601	21	3700	73.76	-0.186501754061397	-0.189130494231136
4	C	26	50	20120601	21	3702	73.8	-0.187049408263426	-0.187928059149729
4	C	26	50	20120601	21	3704	73.84	-0.187610780337010	-0.187737211029486
4	C	26	50	20120601	21	3706	73.88	-0.187777303983980	-0.188286279445078
4	C	26	50	20120601	21	3708	73.92	-0.188310179654282	-0.186575363877319
4	C	26	50	20120601	21	3710	73.96	-0.188313078792085	-0.187173505503524
4	C	26	50	20120601	21	3712	74	-0.189103836305486	-0.187283602029355
4	C	26	50	20120601	21	3714	74.04	-0.189042954411625	-0.186904663505317
4	C	26	50	20120601	21	3716	74.08	-0.189381163585067	-0.186145018690289
4	C	26	50	20120601	21	3718	74.12	-0.189765193277929	-0.186151311940641
4	C	26	50	20120601	21	3720	74.16	-0.190371608053475	-0.185438831147918
4	C	26	50	20120601	21	3722	74.2	-0.190350819114108	-0.184803424994343
4	C	26	50	20120601	21	3724	74.24	-0.191406458827741	-0.185474540040368
4	C	26	50	20120601	21	3726	74.28	-0.191585710396772	-0.184873852829750
4	C	26	50	20120601	21	3728	74.32	-0.191675795800695	-0.184517895276100
4	C	26	50	20120601	21	3730	74.36	-0.191629197463815	-0.184838851044081
4	C	26	50	20120601	21	3732	74.4	-0.191697716110912	-0.184119794158292
4	C	26	50	20120601	21	3734	74.44	-0.191992933192058	-0.184220556874611
4	C	26	50	20120601	21	3736	74.48	-0.191928303632257	-0.184302156997160
4	C	26	50	20120601	21	3738	74.52	-0.192272452502661	-0.184386514836156
4	C	26	50	20120601	21	3740	74.56	-0.191999721417157	-0.184403273266870
4	C	26	50	20120601	21	3742	74.6	-0.191684068950035	-0.184348401780650
4	C	26	50	20120601	21	3744	74.64	-0.191992933192058	-0.184032466470816
4	C	26	50	20120601	21	3746	74.68	-0.192431410107071	-0.183687327650919
4	C	26	50	20120601	21	3748	74.72	-0.192788074767502	-0.184787302959732
4	C	26	50	20120601	21	3750	74.76	-0.192714323530224	-0.184791757732454
4	C	26	50	20120601	21	3752	74.8	-0.192827814168605	-0.185037477338916
4	C	26	50	20120601	21	3754	74.84	-0.192866987884282	-0.185274075267901
4	C	26	50	20120601	21	3756	74.88	-0.192042077113350	-0.184324148018055
4	C	26	50	20120601	21	3758	74.92	-0.192011530100403	-0.184675721509661
4	C	26	50	20120601	21	3760	74.96	-0.191814883704555	-0.184245871297378
4	C	26	50	20120601	21	3762	75	-0.191373649073094	-0.184781858237517
4	C	26	50	20120601	21	3764	75.04	-0.191182023135393	-0.185824840739767
4	C	26	50	20120601	21	3766	75.08	-0.191364103131548	-0.185553665289182
4	C	26	50	20120601	21	3768	75.12	-0.191169860898756	-0.185797404996657
4	C	26	50	20120601	21	3770	75.16	-0.191362335364595	-0.187072884208562
4	C	26	50	20120601	21	3772	75.2	-0.191446268939522	-0.188418720545194
4	C	26	50	20120601	21	3774	75.24	-0.191047531425611	-0.188620882373935
4	C	26	50	20120601	21	3776	75.28	-0.190917989463298	-0.190027459183071
4	C	26	50	20120601	21	3778	75.32	-0.191076310671605	-0.191730243022847
4	C	26	50	20120601	21	3780	75.36	-0.191496402810308	-0.193636532194248
4	C	26	50	20120601	21	3782	75.4	-0.191088614329598	-0.194300293329747
4	C	26	50	20120601	21	3784	75.44	-0.191475048185517	-0.194722789631506
4	C	26	50	20120601	21	3786	75.48	-0.191123262561876	-0.195415400723679
4	C	26	50	20120601	21	3788	75.52	-0.191294028849533	-0.197141094823164
4	C	26	50	20120601	21	3790	75.56	-0.191007509181796	-0.197337104822909
4	C	26	50	20120601	21	3792	75.6	-0.190965365617637	-0.198216462815993
4	C	26	50	20120601	21	3794	75.64	-0.190824566515367	-0.200146242074665
4	C	26	50	20120601	21	3796	75.68	-0.191285967832227	-0.202076275891778
4	C	26	50	20120601	21	3798	75.72	-0.191842057818156	-0.202875002498603
4	C	26	50	20120601	21	3800	75.76	-0.191643544660405	-0.203378985785826
4	C	26	50	20120601	21	3802	75.8	-0.191784506397235	-0.203977657742117
4	C	26	50	20120601	21	3804	75.84	-0.191621836482223	-0.203636867628924
4	C	26	50	20120601	21	3806	75.88	-0.191163327232098	-0.203362814253740
4	C	26	50	20120601	21	3808	75.92	-0.191149298233560	-0.203996268792598
4	C	26	50	20120601	21	3810	75.96	-0.190594671958668	-0.203313458200413
4	C	26	50	20120601	21	3812	76	-0.190517950872909	-0.203803129646385
4	C	26	50	20120601	21	3814	76.04	-0.190273928322722	-0.203398028171443
4	C	26	50	20120601	21	3816	76.08	-0.188692936554938	-0.205174181410834
4	C	26	50	20120601	21	3818	76.12	-0.188544295638465	-0.203661121391519
4	C	26	50	20120601	21	3820	76.16	-0.187776349389825	-0.204641199674515
4	C	26	50	20120601	21	3822	76.2	-0.187189797243763	-0.206253056653297
4	C	26	50	20120601	21	3824	76.24	-0.186984806987897	-0.207027974974800
4	C	26	50	20120601	21	3826	76.28	-0.186605904526305	-0.207249899730968
4	C	26	50	20120601	21	3828	76.32	-0.186630099033351	-0.208096860778344
4	C	26	50	20120601	21	3830	76.36	-0.186564927900467	-0.208002225778680
4	C	26	50	20120601	21	3832	76.4	-0.186835910098769	-0.209196368830996
4	C	26	50	20120601	21	3834	76.44	-0.187060626512510	-0.209653303354320
4	C	26	50	20120601	21	3836	76.48	-0.187539294669859	-0.209480105326443
4	C	26	50	20120601	21	3838	76.52	-0.187463702126523	-0.210579588488937
4	C	26	50	20120601	21	3840	76.56	-0.188134880812158	-0.211912350421185
4	C	26	50	20120601	21	3842	76.6	-0.188219719483765	-0.211763872139271
4	C	26	50	20120601	21	3844	76.64	-0.187833667465508	-0.211456959511965
4	C	26	50	20120601	21	3846	76.68	-0.188340776164704	-0.211888888618185
4	C	26	50	20120601	21	3848	76.72	-0.188694173991805	-0.214000465030300
4	C	26	50	20120601	21	3850	76.76	-0.189805201379609	-0.215724935835054
4	C	26	50	20120601	21	3852	76.8	-0.190309319017120	-0.215131722743113
4	C	26	50	20120601	21	3854	76.84	-0.190479979238760	-0.215354213891814
4	C	26	50	20120601	21	3856	76.88	-0.191057508702294	-0.215191049002055
4	C	26	50	20120601	21	3858	76.92	-0.191591317753547	-0.215266765996184
4	C	26	50	20120601	21	3860	76.96	-0.192651836503971	-0.216853655034523
4	C	26	50	20120601	21	3862	77	-0.193315442075979	-0.217714571682753
4	C	26	50	20120601	21	3864	77.04	-0.194073771672394	-0.217305552836244
4	C	26	50	20120601	21	3866	77.08	-0.194720618813688	-0.218369904105422
4	C	26	50	20120601	21	3868	77.12	-0.196233198000392	-0.219299671740936
4	C	26	50	20120601	21	3870	77.16	-0.197571412433030	-0.219975297421117
4	C	26	50	20120601	21	3872	77.2	-0.198588741101259	-0.220961909370771
4	C	26	50	20120601	21	3874	77.24	-0.199231746531410	-0.220905802569004
4	C	26	50	20120601	21	3876	77.28	-0.199158362282552	-0.221475575778256
4	C	26	50	20120601	21	3878	77.32	-0.199192944753900	-0.221220375991178
4	C	26	50	20120601	21	3880	77.36	-0.199578797368044	-0.220688859380109
4	C	26	50	20120601	21	3882	77.4	-0.199820610916647	-0.220987275412333
4	C	26	50	20120601	21	3884	77.44	-0.200314971894791	-0.220685247478671
4	C	26	50	20120601	21	3886	77.48	-0.200236679617765	-0.220899304257685
4	C	26	50	20120601	21	3888	77.52	-0.201041707960224	-0.221123823388634
4	C	26	50	20120601	21	3890	77.56	-0.201756359570766	-0.219454577623491
4	C	26	50	20120601	21	3892	77.6	-0.201592876482955	-0.220104550176757
4	C	26	50	20120601	21	3894	77.64	-0.202151391845143	-0.220216372043134
4	C	26	50	20120601	21	3896	77.68	-0.202801484606563	-0.218293487075579
4	C	26	50	20120601	21	3898	77.72	-0.203127496188029	-0.217544625638963
4	C	26	50	20120601	21	3900	77.76	-0.204544495751120	-0.217803469147284
4	C	26	50	20120601	21	3902	77.8	-0.204930986175581	-0.217086052749228
4	C	26	50	20120601	21	3904	77.84	-0.205278380666110	-0.215891544334837
4	C	26	50	20120601	21	3906	77.88	-0.206242188422071	-0.215767779434926
4	C	26	50	20120601	21	3908	77.92	-0.206812901376234	-0.214050139281678
4	C	26	50	20120601	21	3910	77.96	-0.207479632360215	-0.213506444877624
4	C	26	50	20120601	21	3912	78	-0.208183415739530	-0.211900393245515
4	C	26	50	20120601	21	3914	78.04	-0.208783183711332	-0.212269361563938
4	C	26	50	20120601	21	3916	78.08	-0.209905786437144	-0.210417024639942
4	C	26	50	20120601	21	3918	78.12	-0.209785012598917	-0.210140404467142
4	C	26	50	20120601	21	3920	78.16	-0.210686785876964	-0.209111351968481
4	C	26	50	20120601	21	3922	78.2	-0.211097049231409	-0.208163687460335
4	C	26	50	20120601	21	3924	78.24	-0.210831247792361	-0.207674298857075
4	C	26	50	20120601	21	3926	78.28	-0.211892120096175	-0.207699542569164
4	C	26	50	20120601	21	3928	78.32	-0.212393034539968	-0.208090996883229
4	C	26	50	20120601	21	3930	78.36	-0.212456886282309	-0.206711926527881
4	C	26	50	20120601	21	3932	78.4	-0.213105586043369	-0.206068883621069
4	C	26	50	20120601	21	3934	78.44	-0.212941042295387	-0.206031194829632
4	C	26	50	20120601	21	3936	78.48	-0.213328607522156	-0.206258812502496
4	C	26	50	20120601	21	3938	78.52	-0.214021430746362	-0.206577151975386
4	C	26	50	20120601	21	3940	78.56	-0.213999439725467	-0.206942796891938
4	C	26	50	20120601	21	3942	78.6	-0.214036704252836	-0.206775424716831
4	C	26	50	20120601	21	3944	78.64	-0.214474544771746	-0.206932968107679
4	C	26	50	20120601	21	3946	78.68	-0.214631734609204	-0.207108118457379
4	C	26	50	20120601	21	3948	78.72	-0.213988055306290	-0.206160807502624
4	C	26	50	20120601	21	3950	78.76	-0.214017824501778	-0.206159322578383
4	C	26	50	20120601	21	3952	78.8	-0.214467685835969	-0.206856388443277
4	C	26	50	20120601	21	3954	78.84	-0.214413521456530	-0.206551342577873
4	C	26	50	20120601	21	3956	78.88	-0.214458917711882	-0.206981122079478
4	C	26	50	20120601	21	3958	78.92	-0.214071847459861	-0.205973777759000
4	C	26	50	20120601	21	3960	78.96	-0.214920375597285	-0.207165959792080
4	C	26	50	20120601	21	3962	79	-0.214942720171570	-0.206164979432633
4	C	26	50	20120601	21	3964	79.04	-0.214496889346032	-0.205864105497238
4	C	26	50	20120601	21	3966	79.08	-0.214007430032095	-0.206253155648247
4	C	26	50	20120601	21	3968	79.12	-0.213991944393587	-0.206554312426354
4	C	26	50	20120601	21	3970	79.16	-0.214630461816998	-0.205828113762075
4	C	26	50	20120601	21	3972	79.2	-0.214362114793538	-0.205734422113568
4	C	26	50	20120601	21	3974	79.24	-0.214110526200792	-0.205983182279190
4	C	26	50	20120601	21	3976	79.28	-0.214336729660093	-0.205262004073058
4	C	26	50	20120601	21	3978	79.32	-0.214482322946340	-0.206075247582100
4	C	26	50	20120601	21	3980	79.36	-0.214312405186820	-0.205772818011787
4	C	26	50	20120601	21	3982	79.4	-0.213792752413326	-0.206619154118189
4	C	26	50	20120601	21	3984	79.44	-0.213555305956204	-0.205992516088701
4	C	26	50	20120601	21	3986	79.48	-0.213381569820066	-0.206358585269322
4	C	26	50	20120601	21	3988	79.52	-0.213472079488058	-0.206864873724651
4	C	26	50	20120601	21	3990	79.56	-0.213124253662393	-0.207069863980517
4	C	26	50	20120601	21	3992	79.6	-0.213002560585350	-0.207448943925911
4	C	26	50	20120601	21	3994	79.64	-0.212388226213856	-0.206186616900137
4	C	26	50	20120601	21	3996	79.68	-0.212125394623289	-0.206291056571718
4	C	26	50	20120601	21	3998	79.72	-0.211901948880434	-0.206227416961412
4	C	26	50	20120601	21	4000	79.76	-0.211858956788137	-0.205983323700546
4	C	26	50	20120601	21	4002	79.8	-0.211763568083355	-0.205778899130105
4	C	26	50	20120601	21	4004	79.84	-0.211624904443565	-0.206775990402256
4	C	26	50	20120601	21	4006	79.88	-0.211527818682508	-0.206905603075248
4	C	26	50	20120601	21	4008	79.92	-0.211242854649690	-0.206241629807713
[truncated: 956 more rows]
