# Supplementary material for: How Do Ants Make Sense of Gravity? A Boltzmann Walker Analysis of Lasius niger Trajectories on Various Inclines
Source: PLoS One. 2013 Oct 29;8(10):e76531. doi: 10.1371/journal.pone.0076531 (PMC3812222; doi:10.1371/journal.pone.0076531)
Supplement: Dataset S4 — Trajectories for . (ZIP) [file pone.0076531.s008.zip › Incline4/4-C-26-50-20120601-22.txt]

Pente	Colonie	Temperature	Humidite	Date	Indiv	Frame	Time	X	Y
4	C	26	50	20120601	22	28	0	0	0
4	C	26	50	20120601	22	30	0.0399999999999999	0.00078862205092173	-0.000947127106992511
4	C	26	50	20120601	22	32	0.08	0.00223671804892894	-0.00189949882498108
4	C	26	50	20120601	22	34	0.12	0.00392848728637372	-0.00300383203288732
4	C	26	50	20120601	22	36	0.16	0.00566422937322015	-0.00459885987027763
4	C	26	50	20120601	22	38	0.2	0.00644170035020257	-0.00338731018246041
4	C	26	50	20120601	22	40	0.24	0.00914965769263801	-0.0051330366170572
4	C	26	50	20120601	22	42	0.28	0.0117211575684401	-0.00603473211335848
4	C	26	50	20120601	22	44	0.32	0.0140220476790820	-0.00580830945095468
4	C	26	50	20120601	22	46	0.36	0.0162381132602529	-0.00593559574263608
4	C	26	50	20120601	22	48	0.4	0.0184325449094532	-0.00576773212831638
4	C	26	50	20120601	22	50	0.44	0.0197896539423913	-0.00609919408885178
4	C	26	50	20120601	22	52	0.48	0.0202702270454094	-0.00551623192391778
4	C	26	50	20120601	22	54	0.52	0.0202109714971460	-0.00478352787725231
4	C	26	50	20120601	22	56	0.56	0.0199202091887221	-0.00314035313913101
4	C	26	50	20120601	22	58	0.6	0.0206219278162360	-0.0015694588561826
4	C	26	50	20120601	22	60	0.64	0.0205579346525386	0.00184409912999546
4	C	26	50	20120601	22	62	0.68	0.0201746686349999	0.00289246978591826
4	C	26	50	20120601	22	64	0.72	0.0201731200711491	0.00574256973350781
4	C	26	50	20120601	22	66	0.76	0.0196607717107048	0.00750521016231058
4	C	26	50	20120601	22	68	0.8	0.0185917959631782	0.00978862766438943
4	C	26	50	20120601	22	70	0.84	0.0164881695526042	0.0120458376678372
4	C	26	50	20120601	22	72	0.88	0.0137975129917841	0.0149097353900480
4	C	26	50	20120601	22	74	0.92	0.0139712491279216	0.0157468791082947
4	C	26	50	20120601	22	76	0.96	0.0139192697084366	0.0180355786980291
4	C	26	50	20120601	22	78	1	0.0152430301713603	0.0186714939684857
4	C	26	50	20120601	22	80	1.04	0.017295379319483	0.0200740685532405
4	C	26	50	20120601	22	82	1.08	0.0184479209464102	0.0201743787212196
4	C	26	50	20120601	22	84	1.12	0.0201001395802628	0.0204197518453592
4	C	26	50	20120601	22	86	1.16	0.0216030589812290	0.0188691734473410
4	C	26	50	20120601	22	88	1.2	0.0227202459762036	0.0176768917122044
4	C	26	50	20120601	22	90	1.24	0.0229423977136490	0.0166609419021990
4	C	26	50	20120601	22	92	1.28	0.0237589646245632	0.0155046808936027
4	C	26	50	20120601	22	94	1.32	0.0238097702467915	0.0146616328337331
4	C	26	50	20120601	22	96	1.36	0.0244820166636656	0.0134567935892693
4	C	26	50	20120601	22	98	1.4	0.0256723390059116	0.0117002201366491
4	C	26	50	20120601	22	100	1.44	0.0258892864374474	0.0112554429002150
4	C	26	50	20120601	22	102	1.48	0.0264102473584866	0.0104577203850194
4	C	26	50	20120601	22	104	1.52	0.0259630447457930	0.0098704257768371
4	C	26	50	20120601	22	106	1.56	0.0253433151495576	0.00860684717206016
4	C	26	50	20120601	22	108	1.6	0.0250701668710531	0.00808336895087995
4	C	26	50	20120601	22	110	1.64	0.0244906928638707	0.00672678459117356
4	C	26	50	20120601	22	112	1.68	0.0227913738473232	0.00472892509160909
4	C	26	50	20120601	22	114	1.72	0.0224454854942380	0.00334005423627372
4	C	26	50	20120601	22	116	1.76	0.0208527133274797	0.00197963735781329
4	C	26	50	20120601	22	118	1.8	0.0189943942801145	-2.23657874889316e-05
4	C	26	50	20120601	22	120	1.84	0.0169737023025856	-0.00242857238212082
4	C	26	50	20120601	22	122	1.88	0.0155114684115953	-0.00371756511172037
4	C	26	50	20120601	22	124	1.92	0.0143786204156310	-0.00509196078413807
4	C	26	50	20120601	22	126	1.96	0.0126989660386683	-0.00628908549361908
4	C	26	50	20120601	22	128	2	0.0114345389057539	-0.00708993342078748
4	C	26	50	20120601	22	130	2.04	0.0101824083597644	-0.00915834803497878
4	C	26	50	20120601	22	132	2.08	0.0094187118228795	-0.0104868814686755
4	C	26	50	20120601	22	134	2.12	0.0103405315781733	-0.0109535365889196
4	C	26	50	20120601	22	136	2.16	0.0102222679690199	-0.0115984533287008
4	C	26	50	20120601	22	138	2.2	0.0098819374752348	-0.0132639019304295
4	C	26	50	20120601	22	140	2.24	0.00951402981698344	-0.0129706647482714
4	C	26	50	20120601	22	142	2.28	0.00879956912527255	-0.0114696184731686
4	C	26	50	20120601	22	144	2.32	0.00836590053637084	-0.0111326820919332
4	C	26	50	20120601	22	146	2.36	0.00820453876890407	-0.0111739771279545
4	C	26	50	20120601	22	148	2.4	0.0079400808327403	-0.0102806184206034
4	C	26	50	20120601	22	150	2.44	0.00793986870070595	-0.0101108420824405
4	C	26	50	20120601	22	152	2.48	0.00816029509760523	-0.00895334363697718
4	C	26	50	20120601	22	154	2.52	0.00844055687032852	-0.00744806179225508
4	C	26	50	20120601	22	156	2.56	0.00802753579943745	-0.00610648223844548
4	C	26	50	20120601	22	158	2.6	0.00749337319479351	-0.00340854459909944
4	C	26	50	20120601	22	160	2.64	0.00704860302942717	-0.00161489753794165
4	C	26	50	20120601	22	162	2.68	0.00799494524789257	-0.000240868853943380
4	C	26	50	20120601	22	164	2.72	0.00824596108414598	0.00291103840999222
4	C	26	50	20120601	22	166	2.76	0.00796154647329678	0.00500163567101608
4	C	26	50	20120601	22	168	2.8	0.00752822931646532	0.00616518200077889
4	C	26	50	20120601	22	170	2.84	0.00705407603591356	0.00917673988235746
4	C	26	50	20120601	22	172	2.88	0.00742104324214594	0.0105984417055433
4	C	26	50	20120601	22	174	2.92	0.00784983279425746	0.0118722804297153
4	C	26	50	20120601	22	176	2.96	0.00913140726661559	0.0124614559419355
4	C	26	50	20120601	22	178	3	0.0112548984279935	0.0136633889775286
4	C	26	50	20120601	22	180	3.04	0.0134846323832446	0.0130672272503102
4	C	26	50	20120601	22	182	3.08	0.0150840867090852	0.0137856548110636
4	C	26	50	20120601	22	184	3.12	0.0167696758332624	0.013399586529351
4	C	26	50	20120601	22	186	3.16	0.0183229567933982	0.0139235024496288
4	C	26	50	20120601	22	188	3.2	0.0199686247900299	0.0135048061397119
4	C	26	50	20120601	22	190	3.24	0.0214414009360209	0.0138665478268313
4	C	26	50	20120601	22	192	3.28	0.0225797226455784	0.0158962059183457
4	C	26	50	20120601	22	194	3.32	0.0231920841891538	0.0166358325403990
4	C	26	50	20120601	22	196	3.36	0.0236415212592760	0.0176366714784905
4	C	26	50	20120601	22	198	3.4	0.0237043052703775	0.0182886310018123
4	C	26	50	20120601	22	200	3.44	0.0227146980163985	0.0178319220455524
4	C	26	50	20120601	22	202	3.48	0.0223962920754708	0.0171180935073039
4	C	26	50	20120601	22	204	3.52	0.0217217256412477	0.017962506990368
4	C	26	50	20120601	22	206	3.56	0.0212209144350452	0.0171298562286089
4	C	26	50	20120601	22	208	3.6	0.0195001241210870	0.0174891831460706
4	C	26	50	20120601	22	210	3.64	0.0174030575401221	0.0175825919518653
4	C	26	50	20120601	22	212	3.68	0.016097915198747	0.0173617978594398
4	C	26	50	20120601	22	214	3.72	0.0136720156802591	0.0170448301737051
4	C	26	50	20120601	22	216	3.76	0.0110385732504251	0.0163772153062479
4	C	26	50	20120601	22	218	3.8	0.00875354354488512	0.0156427010662225
4	C	26	50	20120601	22	220	3.84	0.0080285116067955	0.0145278977282073
4	C	26	50	20120601	22	222	3.88	0.0080354907507258	0.0144609559292323
4	C	26	50	20120601	22	224	3.92	0.00761825532341887	0.0135294983085109
4	C	26	50	20120601	22	226	3.96	0.00753683197756524	0.012774371905814
4	C	26	50	20120601	22	228	4	0.00708178047960045	0.0111594248703977
4	C	26	50	20120601	22	230	4.04	0.00615454428636272	0.00970902865403126
4	C	26	50	20120601	22	232	4.08	0.00566055878191901	0.0076928119553204
4	C	26	50	20120601	22	234	4.12	0.00491720712134241	0.00712414395396812
4	C	26	50	20120601	22	236	4.16	0.00465267069632592	0.00581296221357494
4	C	26	50	20120601	22	238	4.2	0.00413728177672249	0.00481555274337225
4	C	26	50	20120601	22	240	4.24	0.00343973507921758	0.00384989943871265
4	C	26	50	20120601	22	242	4.28	0.0026312433277445	0.00233240585987945
4	C	26	50	20120601	22	244	4.32	0.00252485204144718	0.00155810979234456
4	C	26	50	20120601	22	246	4.36	0.00217620597191534	0.00115066072288925
4	C	26	50	20120601	22	248	4.4	0.0023594951206667	0.000215108953904759
4	C	26	50	20120601	22	250	4.44	0.00325048289898047	-0.00120749584464067
4	C	26	50	20120601	22	252	4.48	0.00347052957953825	-0.00270925841891282
4	C	26	50	20120601	22	254	4.52	0.00354231505996431	-0.00297346179663536
4	C	26	50	20120601	22	256	4.56	0.00399582506514612	-0.00445544447291737
4	C	26	50	20120601	22	258	4.6	0.00487807512496476	-0.00455604455467679
4	C	26	50	20120601	22	260	4.64	0.00511267194175902	-0.00471878518036687
4	C	26	50	20120601	22	262	4.68	0.00578394962234284	-0.00513318510948125
4	C	26	50	20120601	22	264	4.72	0.00667073930769671	-0.00515744594314376
4	C	26	50	20120601	22	266	4.76	0.00795222892724109	-0.00593899692625358
4	C	26	50	20120601	22	268	4.8	0.00907701661300672	-0.00744193117646218
4	C	26	50	20120601	22	270	4.84	0.0103096451539711	-0.00926502216398858
4	C	26	50	20120601	22	272	4.88	0.0108696100850606	-0.0104688643878909
4	C	26	50	20120601	22	274	4.92	0.0114219736182522	-0.0113144509611050
4	C	26	50	20120601	22	276	4.96	0.0116302589917185	-0.0137913328785165
4	C	26	50	20120601	22	278	5	0.011130546629454	-0.0155990513646199
4	C	26	50	20120601	22	280	5.04	0.0109545477516167	-0.0175009564739774
4	C	26	50	20120601	22	282	5.08	0.0103555575972736	-0.0181734857335639
4	C	26	50	20120601	22	284	5.12	0.0098330763966548	-0.0198816435848762
4	C	26	50	20120601	22	286	5.16	0.00957335607592499	-0.0201806790426400
4	C	26	50	20120601	22	288	5.2	0.00991170667072275	-0.0205207266937126
4	C	26	50	20120601	22	290	5.24	0.010271199758278	-0.0197069882099232
4	C	26	50	20120601	22	292	5.28	0.0104992416952106	-0.0203563243670868
4	C	26	50	20120601	22	294	5.32	0.0108737961572052	-0.0202895027762646
4	C	26	50	20120601	22	296	5.36	0.0109223743930727	-0.0193045737407499
4	C	26	50	20120601	22	298	5.4	0.0113267687612333	-0.0191629402524782
4	C	26	50	20120601	22	300	5.44	0.0113642454206362	-0.0192469445380832
4	C	26	50	20120601	22	302	5.48	0.0115261021628498	-0.0186780771326186
4	C	26	50	20120601	22	304	5.52	0.0117896408601980	-0.0183811629951984
4	C	26	50	20120601	22	306	5.56	0.012703222821491	-0.0186715010395536
4	C	26	50	20120601	22	308	5.6	0.0125888129442950	-0.0185012297266439
4	C	26	50	20120601	22	310	5.64	0.0140712623110526	-0.0177998505103849
4	C	26	50	20120601	22	312	5.68	0.0145237399403339	-0.0170894203273268
4	C	26	50	20120601	22	314	5.72	0.0154322307328024	-0.0172533276792058
4	C	26	50	20120601	22	316	5.76	0.0168513657583725	-0.0162148989446265
4	C	26	50	20120601	22	318	5.8	0.0179774333074121	-0.0162320816394094
4	C	26	50	20120601	22	320	5.84	0.0176571775751449	-0.0162990517226555
4	C	26	50	20120601	22	322	5.88	0.0183087411186692	-0.0150504072130973
4	C	26	50	20120601	22	324	5.92	0.0182315038449602	-0.0140597718258584
4	C	26	50	20120601	22	326	5.96	0.0178452609078727	-0.0130064867778063
4	C	26	50	20120601	22	328	6	0.0179164807028738	-0.0124783345808025
4	C	26	50	20120601	22	330	6.04	0.0188480797449514	-0.0112508820614764
4	C	26	50	20120601	22	332	6.08	0.0198840265347288	-0.00953003164344168
4	C	26	50	20120601	22	334	6.12	0.0208372192036903	-0.00831535088679738
4	C	26	50	20120601	22	336	6.16	0.0217806142010917	-0.00525671666415454
4	C	26	50	20120601	22	338	6.2	0.0226819985704093	-0.00392201725932587
4	C	26	50	20120601	22	340	6.24	0.0239583758079257	-0.00269556176056124
4	C	26	50	20120601	22	342	6.28	0.0255407747182040	-0.00068479756224011
4	C	26	50	20120601	22	344	6.32	0.0275598898476109	0.00153711579201113
4	C	26	50	20120601	22	346	6.36	0.0281682845221438	0.00385826451193409
4	C	26	50	20120601	22	348	6.4	0.0282765425703435	0.00453348077728912
4	C	26	50	20120601	22	350	6.44	0.0278966140968120	0.00495173443836097
4	C	26	50	20120601	22	352	6.48	0.0272014574202275	0.00568408493163588
4	C	26	50	20120601	22	354	6.52	0.0259703845141817	0.00591219757924665
4	C	26	50	20120601	22	356	6.56	0.0248582328265959	0.00720833845129722
4	C	26	50	20120601	22	358	6.6	0.0236329652672236	0.00799717970532112
4	C	26	50	20120601	22	360	6.64	0.0223432024983394	0.00872549968994326
4	C	26	50	20120601	22	362	6.68	0.0207663048788187	0.0092943458822044
4	C	26	50	20120601	22	364	6.72	0.0192252151466973	0.0105821499653048
4	C	26	50	20120601	22	366	6.76	0.0169099000577191	0.0112350570117134
4	C	26	50	20120601	22	368	6.8	0.0149619552258386	0.0128648037920599
4	C	26	50	20120601	22	370	6.84	0.0128541971903421	0.0133257525605798
4	C	26	50	20120601	22	372	6.88	0.00994752162918985	0.0141458267211287
4	C	26	50	20120601	22	374	6.92	0.00730231294251691	0.0153791270135352
4	C	26	50	20120601	22	376	6.96	0.00518505139188128	0.0151174975044962
4	C	26	50	20120601	22	378	7	0.00323512666101344	0.0158507884497901
4	C	26	50	20120601	22	380	7.04	0.00102612507658667	0.0151668747710265
4	C	26	50	20120601	22	382	7.08	-0.00167019201543826	0.0148225362545843
4	C	26	50	20120601	22	384	7.12	-0.00116539470688883	0.0147231815292879
4	C	26	50	20120601	22	386	7.16	-0.00423010368388886	0.0134495740290334
4	C	26	50	20120601	22	388	7.2	-0.00501253855047516	0.0125848319331169
4	C	26	50	20120601	22	390	7.24	-0.00511791867407546	0.0110382267681023
4	C	26	50	20120601	22	392	7.28	-0.00483876705899856	0.0103254489905306
4	C	26	50	20120601	22	394	7.32	-0.00516720401672416	0.00990098693191997
4	C	26	50	20120601	22	396	7.36	-0.00586238190651206	0.00835105836503374
4	C	26	50	20120601	22	398	7.4	-0.00641521920124716	0.00645005128128839
4	C	26	50	20120601	22	400	7.44	-0.00672012364529476	0.00572201413937872
4	C	26	50	20120601	22	402	7.48	-0.00660100443693606	0.00489926711519693
4	C	26	50	20120601	22	404	7.52	-0.00658686230131236	0.00415029961256414
4	C	26	50	20120601	22	406	7.56	-0.00611523622039656	0.0032907547514894
4	C	26	50	20120601	22	408	7.6	-0.00557901593501936	0.00228063150136098
4	C	26	50	20120601	22	410	7.64	-0.00501233348950866	0.00206325980575642
4	C	26	50	20120601	22	412	7.68	-0.00497537301805606	0.000795367849614249
4	C	26	50	20120601	22	414	7.72	-0.00556008668648696	0.000404698424076498
4	C	26	50	20120601	22	416	7.76	-0.00571746037170786	-0.00105027277316419
4	C	26	50	20120601	22	418	7.8	-0.00613724138342706	-0.00196239809448796
4	C	26	50	20120601	22	420	7.84	-0.00628906428041566	-0.00239605961232186
4	C	26	50	20120601	22	422	7.88	-0.00674087722932256	-0.00506103193352897
4	C	26	50	20120601	22	424	7.92	-0.00701152942088956	-0.00712411496259008
4	C	26	50	20120601	22	426	7.96	-0.00753427225101736	-0.00853573344307618
4	C	26	50	20120601	22	428	8	-0.00837673341225866	-0.00890921310276338
4	C	26	50	20120601	22	430	8.04	-0.00899017682920916	-0.00976160204321248
4	C	26	50	20120601	22	432	8.08	-0.00899383257126796	-0.00993585436730028
4	C	26	50	20120601	22	434	8.12	-0.00922777177875566	-0.00981392087395248
4	C	26	50	20120601	22	436	8.16	-0.00867622848943016	-0.00993497755489158
4	C	26	50	20120601	22	438	8.2	-0.00819804752865276	-0.00984153339375778
4	C	26	50	20120601	22	440	8.24	-0.00696786593070466	-0.0106610273731928
4	C	26	50	20120601	22	442	8.28	-0.00570823969928126	-0.0109116122278630
4	C	26	50	20120601	22	444	8.32	-0.00502554931524906	-0.011746754833919
4	C	26	50	20120601	22	446	8.36	-0.00368643756410576	-0.0122598244432802
4	C	26	50	20120601	22	448	8.4	-0.00259519502403966	-0.0137617546018595
4	C	26	50	20120601	22	450	8.44	-0.00172523448007796	-0.0145150425269253
4	C	26	50	20120601	22	452	8.48	-0.000641466058689009	-0.0159916794759416
4	C	26	50	20120601	22	454	8.52	-0.0002713239430091	-0.0158310672416628
4	C	26	50	20120601	22	456	8.56	0.00123614286166688	-0.0185650814689850
4	C	26	50	20120601	22	458	8.6	0.00146008357926866	-0.0179482722237560
4	C	26	50	20120601	22	460	8.64	0.00203347646813283	-0.0179508885188464
4	C	26	50	20120601	22	462	8.68	0.00216301843044621	-0.0171577975530675
4	C	26	50	20120601	22	464	8.72	0.00269766186770136	-0.0168300535599876
4	C	26	50	20120601	22	466	8.76	0.00364723556415677	-0.0174267809726309
4	C	26	50	20120601	22	468	8.8	0.00480179951647816	-0.0168316799055843
4	C	26	50	20120601	22	470	8.84	0.00530469385925804	-0.0170733690033939
4	C	26	50	20120601	22	472	8.88	0.00646258121345101	-0.0174910569790408
4	C	26	50	20120601	22	474	8.92	0.00730283620153498	-0.0176380644788494
4	C	26	50	20120601	22	476	8.96	0.00890082681633846	-0.0185129676992116
4	C	26	50	20120601	22	478	9	0.00963317730961337	-0.0178031032015784
4	C	26	50	20120601	22	480	9.04	0.0108863119472322	-0.0181070176961324
4	C	26	50	20120601	22	482	9.08	0.0117839132952704	-0.0170732275820376
4	C	26	50	20120601	22	484	9.12	0.0129222137916245	-0.0172297810233923
4	C	26	50	20120601	22	486	9.16	0.0136950107927832	-0.0173453929821163
4	C	26	50	20120601	22	488	9.2	0.0150003299108536	-0.0178532370723645
4	C	26	50	20120601	22	490	9.24	0.0167628642736392	-0.0187525354766776
4	C	26	50	20120601	22	492	9.28	0.0187746749899965	-0.0193827585375457
4	C	26	50	20120601	22	494	9.32	0.0196378897352656	-0.0207639007157627
4	C	26	50	20120601	22	496	9.36	0.0210093516216481	-0.0205110817572173
4	C	26	50	20120601	22	498	9.4	0.0211655302964088	-0.0195760956736577
4	C	26	50	20120601	22	500	9.44	0.0217449053086418	-0.0190790278907548
4	C	26	50	20120601	22	502	9.48	0.0219941675200779	-0.0191455595677967
4	C	26	50	20120601	22	504	9.52	0.0227972216204036	-0.0194840586550185
4	C	26	50	20120601	22	506	9.56	0.0239667691654183	-0.0192644383598498
4	C	26	50	20120601	22	508	9.6	0.0248443947468880	-0.0198082388299213
4	C	26	50	20120601	22	510	9.64	0.0254160764373417	-0.0198933179178336
4	C	26	50	20120601	22	512	9.68	0.0262963324560374	-0.0195377351307784
4	C	26	50	20120601	22	514	9.72	0.0268666211461322	-0.0195546279117809
4	C	26	50	20120601	22	516	9.76	0.0287055088991503	-0.0195141955460327
4	C	26	50	20120601	22	518	9.8	0.0305279847037771	-0.0198403344067193
4	C	26	50	20120601	22	520	9.84	0.0324442858000927	-0.0198897901621023
4	C	26	50	20120601	22	522	9.88	0.0340617126589907	-0.0216347974691026
4	C	26	50	20120601	22	524	9.92	0.0347029050673553	-0.0212611742667389
4	C	26	50	20120601	22	526	9.96	0.0353313467141096	-0.0221620631663349
4	C	26	50	20120601	22	528	10	0.0362682139138392	-0.0215721025534555
4	C	26	50	20120601	22	530	10.04	0.0354379277171564	-0.0210597343940213
4	C	26	50	20120601	22	532	10.08	0.0353221927218524	-0.0213891570585998
4	C	26	50	20120601	22	534	10.12	0.0363080452388234	-0.0206355184085705
4	C	26	50	20120601	22	536	10.16	0.0372323398678514	-0.0201473672421783
4	C	26	50	20120601	22	538	10.2	0.0398844357745731	-0.019814864420461
4	C	26	50	20120601	22	540	10.24	0.0410863688101662	-0.0196931077038085
4	C	26	50	20120601	22	542	10.28	0.0418494855194905	-0.0185859128347588
4	C	26	50	20120601	22	544	10.32	0.0413548926103218	-0.0189445998205835
4	C	26	50	20120601	22	546	10.36	0.0412056577241523	-0.0179477560358057
4	C	26	50	20120601	22	548	10.4	0.0403984882623601	-0.0178253629230501
4	C	26	50	20120601	22	550	10.44	0.0399115886749707	-0.0175047465663245
4	C	26	50	20120601	22	552	10.48	0.0400060369277338	-0.0174456536526208
4	C	26	50	20120601	22	554	10.52	0.039241018101168	-0.0179302339297679
4	C	26	50	20120601	22	556	10.56	0.0387675111162143	-0.0163337565234762
4	C	26	50	20120601	22	558	10.6	0.0376820314964148	-0.0148508828926499
4	C	26	50	20120601	22	560	10.64	0.0366217107358899	-0.0133091921197645
4	C	26	50	20120601	22	562	10.68	0.035711883511605	-0.0117587120095889
4	C	26	50	20120601	22	564	10.72	0.0349753115908464	-0.0100728775193586
4	C	26	50	20120601	22	566	10.76	0.0337947119668418	-0.00745376814397928
4	C	26	50	20120601	22	568	10.8	0.0329581551472234	-0.00430464688076153
4	C	26	50	20120601	22	570	10.84	0.0326900909664756	-0.00302018741273617
4	C	26	50	20120601	22	572	10.88	0.0315906813430867	-0.00165547132504613
4	C	26	50	20120601	22	574	10.92	0.0307480221919467	-0.000245853956750751
4	C	26	50	20120601	22	576	10.96	0.0298596132320639	0.000860485313093719
4	C	26	50	20120601	22	578	11	0.0287247068482595	0.00273799523850024
4	C	26	50	20120601	22	580	11.04	0.0285073422237228	0.00425459786278915
4	C	26	50	20120601	22	582	11.08	0.0276306005257296	0.00733072449298499
4	C	26	50	20120601	22	584	11.12	0.0253616504283938	0.00879102727535582
4	C	26	50	20120601	22	586	11.16	0.0238095015462147	0.0105469643318729
4	C	26	50	20120601	22	588	11.2	0.0220394506383451	0.0121180353915166
4	C	26	50	20120601	22	590	11.24	0.0199534997759804	0.0126958689109667
4	C	26	50	20120601	22	592	11.28	0.0194465961377512	0.0121941554365114
4	C	26	50	20120601	22	594	11.32	0.0183231943812767	0.0108214702553974
4	C	26	50	20120601	22	596	11.36	0.0166136152453342	0.00951027507997534
4	C	26	50	20120601	22	598	11.4	0.0144745677347702	0.00833900219441451
4	C	26	50	20120601	22	600	11.44	0.0119640303630013	0.00698371608275838
4	C	26	50	20120601	22	602	11.48	0.0101748635304091	0.00546919518083328
4	C	26	50	20120601	22	604	11.52	0.00919108283630704	0.00448724589329446
4	C	26	50	20120601	22	606	11.56	0.00714901926342348	0.00172771642487997
4	C	26	50	20120601	22	608	11.6	0.00571113883708407	-0.00146585357060315
4	C	26	50	20120601	22	610	11.64	0.00581279957901526	-0.00501908635926898
4	C	26	50	20120601	22	612	11.68	0.00592773271522932	-0.00570335359142318
4	C	26	50	20120601	22	614	11.72	0.00496666146251181	-0.00587901305800558
4	C	26	50	20120601	22	616	11.76	0.0047264926442818	-0.00455764968707008
4	C	26	50	20120601	22	618	11.8	0.00385487039938439	-0.00426834401861541
4	C	26	50	20120601	22	620	11.84	0.00251140994153682	-0.00370176763912188
4	C	26	50	20120601	22	622	11.88	0.000646221351792471	-0.00221558828409352
4	C	26	50	20120601	22	624	11.92	-0.00070473090240177	-0.000694364716989561
4	C	26	50	20120601	22	626	11.96	-0.00145567830402188	0.000217661609384849
4	C	26	50	20120601	22	628	12	-0.00166719515547826	0.00120405435593664
4	C	26	50	20120601	22	630	12.04	-0.00125797831906993	0.00216410737488924
4	C	26	50	20120601	22	632	12.08	-0.000878735739116149	0.00269212522160467
4	C	26	50	20120601	22	634	12.12	-0.000207245926497970	0.00262296310733682
4	C	26	50	20120601	22	636	12.16	-9.37482170497196e-05	0.00294170563109228
4	C	26	50	20120601	22	638	12.2	0.00091678515501179	0.00322193911954432
4	C	26	50	20120601	22	640	12.24	0.00105313655562799	0.00392444263558534
4	C	26	50	20120601	22	642	12.28	0.00175279750240865	0.00510486548289473
4	C	26	50	20120601	22	644	12.32	0.00335102853351773	0.00588255566297932
4	C	26	50	20120601	22	646	12.36	0.00410923792178063	0.00683529012674664
4	C	26	50	20120601	22	648	12.4	0.00501487179072107	0.00810234041368715
4	C	26	50	20120601	22	650	12.44	0.00691189100435257	0.00987345219386057
4	C	26	50	20120601	22	652	12.48	0.00839064927371237	0.0127438390350024
4	C	26	50	20120601	22	654	12.52	0.00872697754311594	0.0126016398613057
4	C	26	50	20120601	22	656	12.56	0.00881692152568287	0.0126886847060698
4	C	26	50	20120601	22	658	12.6	0.00982797815676246	0.0121475712417668
4	C	26	50	20120601	22	660	12.64	0.0102195738921836	0.0123284350142587
4	C	26	50	20120601	22	662	12.68	0.0101539331696860	0.0119702359321130
4	C	26	50	20120601	22	664	12.72	0.0102650408582139	0.0113584825003695
4	C	26	50	20120601	22	666	12.76	0.0103425114771607	0.0114030867961267
4	C	26	50	20120601	22	668	12.8	0.0110674019938941	0.0111768055550792
4	C	26	50	20120601	22	670	12.84	0.0119939522935540	0.0100594637037195
4	C	26	50	20120601	22	672	12.88	0.0119248891742355	0.0103413801063108
4	C	26	50	20120601	22	674	12.92	0.0121859360272869	0.00950853842572075
4	C	26	50	20120601	22	676	12.96	0.0131055927429371	0.0085427217793947
4	C	26	50	20120601	22	678	13	0.0141741746319865	0.0080769625634424
4	C	26	50	20120601	22	680	13.04	0.0141999840294998	0.00849380201095187
4	C	26	50	20120601	22	682	13.08	0.0148882039885609	0.00753644306883559
4	C	26	50	20120601	22	684	13.12	0.0148936840661151	0.00644005279140241
4	C	26	50	20120601	22	686	13.16	0.0148087393284911	0.00551618242644313
4	C	26	50	20120601	22	688	13.2	0.0148652300892401	0.0054035332451323
4	C	26	50	20120601	22	690	13.24	0.0146672967590504	0.00379811800912636
4	C	26	50	20120601	22	692	13.28	0.0146660805353867	0.00286253088480282
4	C	26	50	20120601	22	694	13.32	0.0142685733872749	0.00154217867656443
4	C	26	50	20120601	22	696	13.36	0.0143282319864036	0.000462235702861649
4	C	26	50	20120601	22	698	13.4	0.0133576473190520	-0.001247346261508
4	C	26	50	20120601	22	700	13.44	0.0134310386389782	-6.64277323450119e-05
4	C	26	50	20120601	22	702	13.48	0.0131087563386761	-0.00134225766921277
4	C	26	50	20120601	22	704	13.52	0.0132447605498627	-0.00201331685380121
4	C	26	50	20120601	22	706	13.56	0.0133665314086509	-0.00189614218909078
4	C	26	50	20120601	22	708	13.6	0.0136386543823227	-0.00351428534715808
4	C	26	50	20120601	22	710	13.64	0.0147237945908672	-0.00488438958852076
4	C	26	50	20120601	22	712	13.68	0.0156011161164210	-0.00553215596863018
4	C	26	50	20120601	22	714	13.72	0.0157965887150122	-0.00675132119648068
4	C	26	50	20120601	22	716	13.76	0.0160380939650586	-0.00720589186183428
4	C	26	50	20120601	22	718	13.8	0.0158306217643907	-0.00824831574972738
4	C	26	50	20120601	22	720	13.84	0.0151004350178662	-0.00815486451752568
4	C	26	50	20120601	22	722	13.88	0.0140817133492785	-0.00926593433173638
4	C	26	50	20120601	22	724	13.92	0.0134233403674514	-0.0103241054876464
4	C	26	50	20120601	22	726	13.96	0.0129556599423746	-0.0125744021080945
4	C	26	50	20120601	22	728	14	0.0123961263464217	-0.0137134804219079
4	C	26	50	20120601	22	730	14.04	0.0121565585689557	-0.0134360117209703
4	C	26	50	20120601	22	732	14.08	0.0117520934901170	-0.0136000604942055
4	C	26	50	20120601	22	734	14.12	0.0109341830763185	-0.0138911763560201
4	C	26	50	20120601	22	736	14.16	0.0107233945448468	-0.0146066977079027
4	C	26	50	20120601	22	738	14.2	0.010060835490875	-0.0140719835599694
4	C	26	50	20120601	22	740	14.24	0.00987917975878817	-0.0129056109244022
4	C	26	50	20120601	22	742	14.28	0.00989459468661804	-0.0131525326123926
4	C	26	50	20120601	22	744	14.32	0.0095597089150481	-0.0123375213363970
4	C	26	50	20120601	22	746	14.36	0.00939764004080013	-0.0114418998873461
4	C	26	50	20120601	22	748	14.4	0.00864294497323973	-0.0104774769484858
4	C	26	50	20120601	22	750	14.44	0.0082495531865944	-0.00932606669240848
4	C	26	50	20120601	22	752	14.48	0.00755344191585531	-0.00731002747749968
4	C	26	50	20120601	22	754	14.52	0.00690587352564467	-0.00641471715543248
4	C	26	50	20120601	22	756	14.56	0.00584073736793994	-0.00511893690784033
4	C	26	50	20120601	22	758	14.6	0.00447904769727338	-0.00222790254868789
4	C	26	50	20120601	22	760	14.64	0.00350908104124854	-0.00227301596132759
4	C	26	50	20120601	22	762	14.68	0.00285670665837821	-0.000631356765170411
4	C	26	50	20120601	22	764	14.72	0.0026800216748311	-0.00016371148330065
4	C	26	50	20120601	22	766	14.76	0.0030544178156173	-0.00058958499775724
4	C	26	50	20120601	22	768	14.8	0.00281103936899681	0.000742440907042438
4	C	26	50	20120601	22	770	14.84	0.00245163820532312	0.00129529234391314
4	C	26	50	20120601	22	772	14.88	0.00220167595817368	0.002345840888722
4	C	26	50	20120601	22	774	14.92	0.00232214574048443	0.00379568556179908
4	C	26	50	20120601	22	776	14.96	0.00271442736948329	0.00437443124899684
4	C	26	50	20120601	22	778	15	0.00242367920319501	0.00377914633418713
4	C	26	50	20120601	22	780	15.04	0.00174276365718361	0.00421332403997129
4	C	26	50	20120601	22	782	15.08	0.00177234900490845	0.00437576060974547
4	C	26	50	20120601	22	784	15.12	0.00156504650986799	0.00483961558713603
4	C	26	50	20120601	22	786	15.16	0.0007460542226943	0.00521939556824351
4	C	26	50	20120601	22	788	15.2	-0.000501154860098160	0.00429307154275351
4	C	26	50	20120601	22	790	15.24	-0.0009006984757398	0.00484923931042798
4	C	26	50	20120601	22	792	15.28	-0.00177850083390476	0.00375328036813133
4	C	26	50	20120601	22	794	15.32	-0.00177261063441746	0.0035890265339295
4	C	26	50	20120601	22	796	15.36	-0.0015019372296471	0.00501555082536306
4	C	26	50	20120601	22	798	15.4	-0.00117766513086276	0.00419600699490003
4	C	26	50	20120601	22	800	15.44	-0.00123631963836219	0.00438768243007627
4	C	26	50	20120601	22	802	15.48	-0.00061306157928874	0.00504841714855261
4	C	26	50	20120601	22	804	15.52	-0.0006739434731489	0.00492464517757371
4	C	26	50	20120601	22	806	15.56	-0.0005162586609443	0.00515009910368723
4	C	26	50	20120601	22	808	15.6	-0.000144398275786110	0.00532822637293593
4	C	26	50	20120601	22	810	15.64	-0.000100727360980029	0.00595782010876881
4	C	26	50	20120601	22	812	15.68	0.00021083802894639	0.0061622163949386
4	C	26	50	20120601	22	814	15.72	0.00094135004459021	0.00702077130651968
4	C	26	50	20120601	22	816	15.76	0.00125085068271556	0.00864669263918003
4	C	26	50	20120601	22	818	15.8	0.0013976531215577	0.0092894032058039
4	C	26	50	20120601	22	820	15.84	0.00184827029632913	0.0112585604774447
4	C	26	50	20120601	22	822	15.88	0.00242709452894814	0.0125174093015308
4	C	26	50	20120601	22	824	15.92	0.00217644638822094	0.0131568530348256
4	C	26	50	20120601	22	826	15.96	0.00268987662204049	0.0151037301354665
4	C	26	50	20120601	22	828	16	0.00231228160088688	0.0162001699103744
4	C	26	50	20120601	22	830	16.04	0.00240800971692391	0.0184744940192472
4	C	26	50	20120601	22	832	16.08	0.00177864225526101	0.0192843717000114
4	C	26	50	20120601	22	834	16.12	0.0017517580554403	0.0196038284016158
4	C	26	50	20120601	22	836	16.16	0.00204468411061464	0.0204914312597681
4	C	26	50	20120601	22	838	16.2	0.00224623782752405	0.0203777567736245
4	C	26	50	20120601	22	840	16.24	0.00252479547290468	0.0200975586405115
4	C	26	50	20120601	22	842	16.28	0.00214860052317782	0.0193190199322895
4	C	26	50	20120601	22	844	16.32	0.00233688184580436	0.0197368281160892
4	C	26	50	20120601	22	846	16.36	0.00230779147282635	0.0195790443089352
4	C	26	50	20120601	22	848	16.4	0.00230456706590413	0.0188272766634489
4	C	26	50	20120601	22	850	16.44	0.00242849460037489	0.0187864483179032
4	C	26	50	20120601	22	852	16.48	0.00255100792128327	0.0178361392303954
4	C	26	50	20120601	22	854	16.52	0.00322874148677933	0.0181122361441775
4	C	26	50	20120601	22	856	16.56	0.00402527606258254	0.0179855721064635
4	C	26	50	20120601	22	858	16.6	0.0048098605337837	0.0173894598767198
4	C	26	50	20120601	22	860	16.64	0.00559964931089439	0.0169719345356326
4	C	26	50	20120601	22	862	16.68	0.0058503681622997	0.0176248557241768
4	C	26	50	20120601	22	864	16.72	0.00717146283265834	0.0179106046455221
4	C	26	50	20120601	22	866	16.76	0.00781512799343683	0.0175730035839124
4	C	26	50	20120601	22	868	16.8	0.00795954041135856	0.0175221555352773
4	C	26	50	20120601	22	870	16.84	0.00855184133555166	0.0176050991607105
4	C	26	50	20120601	22	872	16.88	0.00902947782410755	0.0179609718615461
4	C	26	50	20120601	22	874	16.92	0.00981180662467672	0.0182490047377946
4	C	26	50	20120601	22	876	16.96	0.0094480991807056	0.0180440569083355
4	C	26	50	20120601	22	878	17	0.00989817971799865	0.0185219833106717
4	C	26	50	20120601	22	880	17.04	0.00991192587382492	0.0183932615922245
4	C	26	50	20120601	22	882	17.08	0.0107249713929688	0.0186384720818043
4	C	26	50	20120601	22	884	17.12	0.0110041300791135	0.0188363276302481
4	C	26	50	20120601	22	886	17.16	0.0113926711132399	0.0188041684138398
4	C	26	50	20120601	22	888	17.2	0.0110831634040467	0.0190834119527981
4	C	26	50	20120601	22	890	17.24	0.0112123164576304	0.0193809271309824
4	C	26	50	20120601	22	892	17.28	0.0116506519512880	0.0184990942641646
4	C	26	50	20120601	22	894	17.32	0.0116410989386741	0.0181600436336535
4	C	26	50	20120601	22	896	17.36	0.0121421901591620	0.0182314260632143
4	C	26	50	20120601	22	898	17.4	0.0117565765471097	0.0182009780452164
4	C	26	50	20120601	22	900	17.44	0.0120284378912725	0.0176636688153962
4	C	26	50	20120601	22	902	17.48	0.0128792711968030	0.0174039767789376
4	C	26	50	20120601	22	904	17.52	0.013144924143427	0.0166878968126978
4	C	26	50	20120601	22	906	17.56	0.0138984807690697	0.0160063236573799
4	C	26	50	20120601	22	908	17.6	0.0143553848868012	0.0159005687671856
4	C	26	50	20120601	22	910	17.64	0.014833700197867	0.0148022622303754
4	C	26	50	20120601	22	912	17.68	0.0155194311410583	0.0143647257673807
4	C	26	50	20120601	22	914	17.72	0.0153917205853082	0.0140991435314348
4	C	26	50	20120601	22	916	17.76	0.0156413009947958	0.0139437497452012
4	C	26	50	20120601	22	918	17.8	0.0157596833978885	0.0125266950277813
4	C	26	50	20120601	22	920	17.84	0.0158525816725872	0.0124336553317264
4	C	26	50	20120601	22	922	17.88	0.0160149055083273	0.0123884283789508
4	C	26	50	20120601	22	924	17.92	0.0157670988267028	0.0124649737981719
4	C	26	50	20120601	22	926	17.96	0.0159467943880815	0.0123896471976964
4	C	26	50	20120601	22	928	18	0.0157800268599832	0.0123309890839523
4	C	26	50	20120601	22	930	18.04	0.0161644433402549	0.0121984440391393
4	C	26	50	20120601	22	932	18.08	0.0158606624888826	0.0118550807643697
4	C	26	50	20120601	22	934	18.12	0.0160529135089787	0.0119278533658623
4	C	26	50	20120601	22	936	18.16	0.0155491140695189	0.0116859238517471
4	C	26	50	20120601	22	938	18.2	0.0157794901659363	0.0114236430973626
4	C	26	50	20120601	22	940	18.24	0.0153214182613557	0.0117446494234780
4	C	26	50	20120601	22	942	18.28	0.0154907472837688	0.0117567498589818
4	C	26	50	20120601	22	944	18.32	0.0154146096318152	0.0100728845904264
4	C	26	50	20120601	22	946	18.36	0.0157688489159862	0.00880738265520467
4	C	26	50	20120601	22	948	18.4	0.0161989748999142	0.00817744243704901
4	C	26	50	20120601	22	950	18.44	0.0168877393311968	0.00726108861717374
4	C	26	50	20120601	22	952	18.48	0.0174907670652605	0.00617297148908044
4	C	26	50	20120601	22	954	18.52	0.0176051203739139	0.00552134430594579
4	C	26	50	20120601	22	956	18.56	0.0178600394395995	0.00427227553231881
4	C	26	50	20120601	22	958	18.6	0.0183076592452940	0.00294931410005784
4	C	26	50	20120601	22	960	18.64	0.0182564152168614	0.00127468018124155
4	C	26	50	20120601	22	962	18.68	0.0182555879019274	0.000173057313627600
4	C	26	50	20120601	22	964	18.72	0.0183227206197333	-0.00163972405702911
4	C	26	50	20120601	22	966	18.76	0.0185159163344890	-0.00174860435919621
4	C	26	50	20120601	22	968	18.8	0.0189895788829347	-0.00224410236504487
4	C	26	50	20120601	22	970	18.84	0.0194438596345080	-0.00437302410650227
4	C	26	50	20120601	22	972	18.88	0.0199223870776082	-0.00539526009579238
4	C	26	50	20120601	22	974	18.92	0.0205590179401274	-0.00686623170527778
4	C	26	50	20120601	22	976	18.96	0.0210516047873579	-0.00836118059860638
4	C	26	50	20120601	22	978	19	0.0210602703809614	-0.00939097202385358
4	C	26	50	20120601	22	980	19.04	0.0209808835026375	-0.0105115029267965
4	C	26	50	20120601	22	982	19.08	0.0205171416623320	-0.0115662446148177
4	C	26	50	20120601	22	984	19.12	0.0198663771494704	-0.0119082863070133
4	C	26	50	20120601	22	986	19.16	0.0193134974283284	-0.0122107088062590
4	C	26	50	20120601	22	988	19.2	0.0187098827956363	-0.0121420063113989
4	C	26	50	20120601	22	990	19.24	0.0179073660964643	-0.0132494274546186
4	C	26	50	20120601	22	992	19.28	0.0171010875892164	-0.0126984852060571
4	C	26	50	20120601	22	994	19.32	0.0163312462944029	-0.0142802265070289
4	C	26	50	20120601	22	996	19.36	0.0163724847618817	-0.0146457158600886
4	C	26	50	20120601	22	998	19.4	0.0158925289630836	-0.0164387689515502
4	C	26	50	20120601	22	1000	19.44	0.0152518477929217	-0.0174354076753614
4	C	26	50	20120601	22	1002	19.48	0.0150694849540537	-0.0186135182834963
4	C	26	50	20120601	22	1004	19.52	0.0146674947489491	-0.0198974120660967
4	C	26	50	20120601	22	1006	19.56	0.0144530292622152	-0.0208809268880491
4	C	26	50	20120601	22	1008	19.6	0.0143937030032737	-0.0213615473672216
4	C	26	50	20120601	22	1010	19.64	0.0145221135947372	-0.0224599670411168
4	C	26	50	20120601	22	1012	19.68	0.0147025672452960	-0.0229016259366459
4	C	26	50	20120601	22	1014	19.72	0.0154521004333537	-0.0236092984032574
4	C	26	50	20120601	22	1016	19.76	0.0160345442890171	-0.0241553969703677
4	C	26	50	20120601	22	1018	19.8	0.0168103818493349	-0.0237135966534824
4	C	26	50	20120601	22	1020	19.84	0.0169771176283387	-0.0245071118833299
4	C	26	50	20120601	22	1022	19.88	0.0176770826310353	-0.0253079103130237
4	C	26	50	20120601	22	1024	19.92	0.0184836086256566	-0.0273808645527502
4	C	26	50	20120601	22	1026	19.96	0.0193581582926282	-0.0279891178059268
4	C	26	50	20120601	22	1028	20	0.0198092924190252	-0.0283839662325414
4	C	26	50	20120601	22	1030	20.04	0.0199710784505607	-0.0302971143397197
4	C	26	50	20120601	22	1032	20.08	0.0203816246477176	-0.0303007912949819
4	C	26	50	20120601	22	1034	20.12	0.0209770085574766	-0.0324597297193007
4	C	26	50	20120601	22	1036	20.16	0.0213020655447881	-0.0333030959772219
4	C	26	50	20120601	22	1038	20.2	0.0212071718147529	-0.0344183447925093
4	C	26	50	20120601	22	1040	20.24	0.0211133387448894	-0.0353690498598146
4	C	26	50	20120601	22	1042	20.28	0.0213727762229067	-0.035986707633181
4	C	26	50	20120601	22	1044	20.32	0.0207781701306070	-0.0368307809978834
4	C	26	50	20120601	22	1046	20.36	0.0207512293622438	-0.037542059709079
4	C	26	50	20120601	22	1048	20.4	0.0205825136842527	-0.0387763853063182
4	C	26	50	20120601	22	1050	20.44	0.0203947768338476	-0.0393692943423431
4	C	26	50	20120601	22	1052	20.48	0.0198762554312035	-0.0396479651248088
4	C	26	50	20120601	22	1054	20.52	0.0196166765318300	-0.0404566831504518
4	C	26	50	20120601	22	1056	20.56	0.0197250760013859	-0.0408141256283416
4	C	26	50	20120601	22	1058	20.6	0.0197218940208705	-0.0405456371835251
4	C	26	50	20120601	22	1060	20.64	0.0195828768276892	-0.0405387075370695
4	C	26	50	20120601	22	1062	20.68	0.0194742652260990	-0.0404061957262751
4	C	26	50	20120601	22	1064	20.72	0.0194249798834503	-0.0409631837378157
4	C	26	50	20120601	22	1066	20.76	0.0196186564308173	-0.0397528290604587
4	C	26	50	20120601	22	1068	20.8	0.0200795486307947	-0.0398891592478715
4	C	26	50	20120601	22	1070	20.84	0.0199966050053615	-0.0398158322746624
4	C	26	50	20120601	22	1072	20.88	0.0199154291468813	-0.0394726026430745
4	C	26	50	20120601	22	1074	20.92	0.0204067976491278	-0.0398074177039663
4	C	26	50	20120601	22	1076	20.96	0.0207958478001366	-0.0399571829202216
4	C	26	50	20120601	22	1078	21	0.0217209556019630	-0.0401413842367207
4	C	26	50	20120601	22	1080	21.04	0.0218617405620972	-0.0405296565702703
4	C	26	50	20120601	22	1082	21.08	0.0224713373181582	-0.0411150702744146
4	C	26	50	20120601	22	1084	21.12	0.0238072741598539	-0.0424002368492212
4	C	26	50	20120601	22	1086	21.16	0.0244754900680752	-0.043819683001775
4	C	26	50	20120601	22	1088	21.2	0.0247331597791396	-0.0437013133266044
4	C	26	50	20120601	22	1090	21.24	0.0259606971512794	-0.0454366947889924
4	C	26	50	20120601	22	1092	21.28	0.0266614399714353	-0.045702849781431
4	C	26	50	20120601	22	1094	21.32	0.0271303931887182	-0.0459040923713567
4	C	26	50	20120601	22	1096	21.36	0.0278254084439465	-0.0452394827077195
4	C	26	50	20120601	22	1098	21.4	0.0282785224693308	-0.0459806720357592
4	C	26	50	20120601	22	1100	21.44	0.0293980139253053	-0.0471138813632888
4	C	26	50	20120601	22	1102	21.48	0.0303704978814712	-0.0486572833345847
4	C	26	50	20120601	22	1104	21.52	0.0304153991620766	-0.0500544556235312
4	C	26	50	20120601	22	1106	21.56	0.0306939992338641	-0.0508929428446622
4	C	26	50	20120601	22	1108	21.6	0.0309297486347116	-0.0504705172535813
4	C	26	50	20120601	22	1110	21.64	0.0312588361306759	-0.0520016862775627
4	C	26	50	20120601	22	1112	21.68	0.0310783117694389	-0.051116883562264
4	C	26	50	20120601	22	1114	21.72	0.0305240107636668	-0.0522300817678859
4	C	26	50	20120601	22	1116	21.76	0.0304265714492193	-0.0537707260227352
4	C	26	50	20120601	22	1118	21.8	0.0301597800606776	-0.0546952681391366
4	C	26	50	20120601	22	1120	21.84	0.0304642602406565	-0.054403515881219
4	C	26	50	20120601	22	1122	21.88	0.0304642602406565	-0.054403515881219
4	C	26	50	20120601	22	1124	21.92	0.0304642602406565	-0.054403515881219
4	C	26	50	20120601	22	1126	21.96	0.0304938173041101	-0.0540963486954716
4	C	26	50	20120601	22	1128	22	0.0305300918819850	-0.0541023591031117
4	C	26	50	20120601	22	1130	22.04	0.0308456029277504	-0.0537077935192096
4	C	26	50	20120601	22	1132	22.08	0.0307826704242248	-0.0538161222780874
4	C	26	50	20120601	22	1134	22.12	0.0307633664090985	-0.0536329109110819
4	C	26	50	20120601	22	1136	22.16	0.0307659827041888	-0.0537531897745618
4	C	26	50	20120601	22	1138	22.2	0.0309611441757963	-0.053917804233222
4	C	26	50	20120601	22	1140	22.24	0.0310974743632091	-0.053176473483826
4	C	26	50	20120601	22	1142	22.28	0.0312409463291118	-0.0532401838048109
4	C	26	50	20120601	22	1144	22.32	0.0314910499976175	-0.0533505631733541
4	C	26	50	20120601	22	1146	22.36	0.0319194859963385	-0.0533014192520617
4	C	26	50	20120601	22	1148	22.4	0.0321300623957758	-0.0530648213230767
4	C	26	50	20120601	22	1150	22.44	0.0325548921499127	-0.0536754787393094
4	C	26	50	20120601	22	1152	22.48	0.0332248758250869	-0.0540445177684106
4	C	26	50	20120601	22	1154	22.52	0.0330966066549797	-0.0542256785257506
4	C	26	50	20120601	22	1156	22.56	0.0327590338776412	-0.0538141423791001
4	C	26	50	20120601	22	1158	22.6	0.0329590743860389	-0.0545579480022302
4	C	26	50	20120601	22	1160	22.64	0.0326165518612322	-0.0545962731897705
4	C	26	50	20120601	22	1162	22.68	0.0327165367600919	-0.0547244009385215
4	C	26	50	20120601	22	1164	22.72	0.0325352345813957	-0.0542469624398643
4	C	26	50	20120601	22	1166	22.76	0.0329330528564913	-0.0536459216758558
4	C	26	50	20120601	22	1168	22.8	0.0328205521676045	-0.0539209155030592
4	C	26	50	20120601	22	1170	22.84	0.0329462757532994	-0.0549650293761593
4	C	26	50	20120601	22	1172	22.88	0.0325826814464133	-0.0546092132438662
4	C	26	50	20120601	22	1174	22.92	0.0328393612079840	-0.0538405881727164
4	C	26	50	20120601	22	1176	22.96	0.0330226432856676	-0.0538499219822281
4	C	26	50	20120601	22	1178	23	0.0330925054356488	-0.054800414917499
4	C	26	50	20120601	22	1180	23.04	0.0328921113738605	-0.0541582205388254
4	C	26	50	20120601	22	1182	23.08	0.0328021673912936	-0.0542654179268533
4	C	26	50	20120601	22	1184	23.12	0.0327839240363390	-0.0534832164055047
4	C	26	50	20120601	22	1186	23.16	0.0326987176692060	-0.0540368103044957
4	C	26	50	20120601	22	1188	23.2	0.0327801763703987	-0.0537371384506288
4	C	26	50	20120601	22	1190	23.24	0.0328989703096381	-0.053760472974408
4	C	26	50	20120601	22	1192	23.28	0.0330193905944741	-0.0539848379560785
4	C	26	50	20120601	22	1194	23.32	0.0328905557389419	-0.0540433863975607
4	C	26	50	20120601	22	1196	23.36	0.0328754236538246	-0.0546500840158188
4	C	26	50	20120601	22	1198	23.4	0.0329258403673232	-0.054359392418073
4	C	26	50	20120601	22	1200	23.44	0.0327741659627586	-0.0539473612966756
4	C	26	50	20120601	22	1202	23.48	0.0325917324132125	-0.0533734734330646
4	C	26	50	20120601	22	1204	23.52	0.0328212592743857	-0.053625203447167
4	C	26	50	20120601	22	1206	23.56	0.0326136527234293	-0.0538496391395156
4	C	26	50	20120601	22	1208	23.6	0.0328091677484274	-0.0533984343024405
4	C	26	50	20120601	22	1210	23.64	0.0325649330662055	-0.0537057429095441
4	C	26	50	20120601	22	1212	23.68	0.0327787621568364	-0.0540365274617832
4	C	26	50	20120601	22	1214	23.72	0.0325138799566039	-0.0538210013148776
4	C	26	50	20120601	22	1216	23.76	0.0326408763345050	-0.0537484521591278
4	C	26	50	20120601	22	1218	23.8	0.0323764891090193	-0.0535267741832258
4	C	26	50	20120601	22	1220	23.84	0.0325213752884844	-0.0541087937748205
4	C	26	50	20120601	22	1222	23.88	0.0322601700435141	-0.0540320019783836
4	C	26	50	20120601	22	1224	23.92	0.0322659683191199	-0.0542835905711298
4	C	26	50	20120601	22	1226	23.96	0.0320921614723042	-0.0535657357668692
4	C	26	50	20120601	22	1228	24	0.0323303150362078	-0.053606747960178
4	C	26	50	20120601	22	1230	24.04	0.0318907774610223	-0.0536766101101593
4	C	26	50	20120601	22	1232	24.08	0.0319575990518444	-0.0536366585770222
4	C	26	50	20120601	22	1234	24.12	0.0319158797517544	-0.0541033490526053
4	C	26	50	20120601	22	1236	24.16	0.0318098844452545	-0.0540904089985096
4	C	26	50	20120601	22	1238	24.2	0.0322704230918413	-0.05421818319387
4	C	26	50	20120601	22	1240	24.24	0.0319971970315909	-0.0533557957635349
4	C	26	50	20120601	22	1242	24.28	0.0323279815838299	-0.0539733828262233
4	C	26	50	20120601	22	1244	24.32	0.0320713018222592	-0.0541835349615919
4	C	26	50	20120601	22	1246	24.36	0.0325061017820108	-0.0537463308387843
4	C	26	50	20120601	22	1248	24.4	0.0323951567280426	-0.0540556900555534
4	C	26	50	20120601	22	1250	24.44	0.0323861764719216	-0.0536645892948791
4	C	26	50	20120601	22	1252	24.48	0.0322627863386045	-0.0536062529854312
4	C	26	50	20120601	22	1254	24.52	0.0324741405555012	-0.0535129856009927
4	C	26	50	20120601	22	1256	24.56	0.0325271028534121	-0.0538280016720113
4	C	26	50	20120601	22	1258	24.6	0.0322701402491289	-0.0532609020334997
4	C	26	50	20120601	22	1260	24.64	0.0323312342750234	-0.053677670770331
4	C	26	50	20120601	22	1262	24.68	0.0325522051441442	-0.0540014549654364
4	C	26	50	20120601	22	1264	24.72	0.0323649632684860	-0.053601373948641
4	C	26	50	20120601	22	1266	24.76	0.0322117332290029	-0.0544038694346096
4	C	26	50	20120601	22	1268	24.8	0.0325019298520018	-0.0538015558783949
4	C	26	50	20120601	22	1270	24.84	0.0324561093325809	-0.0539387345939451
4	C	26	50	20120601	22	1272	24.88	0.0325556699673720	-0.0541150870251731
4	C	26	50	20120601	22	1274	24.92	0.0326553013128412	-0.053807566286035
4	C	26	50	20120601	22	1276	24.96	0.0330968187870141	-0.0539397952541169
4	C	26	50	20120601	22	1278	25	0.0328402804467996	-0.0541499473894855
4	C	26	50	20120601	22	1280	25.04	0.0330338862834885	-0.0536725088908284
4	C	26	50	20120601	22	1282	25.08	0.0329527811356864	-0.0554153149744189
4	C	26	50	20120601	22	1284	25.12	0.0329225169654516	-0.0562191539632717
4	C	26	50	20120601	22	1286	25.16	0.0329470535707587	-0.0572674397663808
4	C	26	50	20120601	22	1288	25.2	0.0326560791303005	-0.057088753882775
4	C	26	50	20120601	22	1290	25.24	0.0329329821458131	-0.0575400294305282
4	C	26	50	20120601	22	1292	25.28	0.0326111778496951	-0.0576873197730494
4	C	26	50	20120601	22	1294	25.32	0.0326518364896134	-0.0577967091920989
4	C	26	50	20120601	22	1296	25.36	0.0326939800537721	-0.0571697883198989
4	C	26	50	20120601	22	1298	25.4	0.0331099002624660	-0.0574295793513069
4	C	26	50	20120601	22	1300	25.44	0.0332496245624285	-0.0586230341765935
4	C	26	50	20120601	22	1302	25.48	0.0336808889882741	-0.0589538894395107
4	C	26	50	20120601	22	1304	25.52	0.0335587009364851	-0.0593857902614595
4	C	26	50	20120601	22	1306	25.56	0.0338465641071062	-0.0624959994385085
4	C	26	50	20120601	22	1308	25.6	0.0348427361404418	-0.0647706205322294
4	C	26	50	20120601	22	1310	25.64	0.0353470446967840	-0.0663006581853608
4	C	26	50	20120601	22	1312	25.68	0.0351059919950775	-0.067887759355734
4	C	26	50	20120601	22	1314	25.72	0.0348246342068434	-0.0694772646891633
4	C	26	50	20120601	22	1316	25.76	0.0342643935041093	-0.0711789171580887
4	C	26	50	20120601	22	1318	25.8	0.0333112135630698	-0.0725477344651096
4	C	26	50	20120601	22	1320	25.84	0.0332817272102943	-0.0731455932486028
4	C	26	50	20120601	22	1322	25.88	0.0324609176586930	-0.0738949850153043
4	C	26	50	20120601	22	1324	25.92	0.0325109808188010	-0.07438939407671
4	C	26	50	20120601	22	1326	25.96	0.0316485933884659	-0.0758211438872565
4	C	26	50	20120601	22	1328	26	0.0311989441863094	-0.0773539392568346
4	C	26	50	20120601	22	1330	26.04	0.0308951004024335	-0.0782781985305235
4	C	26	50	20120601	22	1332	26.08	0.0301440115794572	-0.0802279747689673
4	C	26	50	20120601	22	1334	26.12	0.0298331674384475	-0.0819981458849897
4	C	26	50	20120601	22	1336	26.16	0.0291298790338794	-0.0842477353986566
4	C	26	50	20120601	22	1338	26.2	0.0293260304549806	-0.0855785103608497
4	C	26	50	20120601	22	1340	26.24	0.0293876901663000	-0.0858179367169594
4	C	26	50	20120601	22	1342	26.28	0.0290783309495309	-0.0866601716040307
4	C	26	50	20120601	22	1344	26.32	0.0291162318730025	-0.0868806474984047
4	C	26	50	20120601	22	1346	26.36	0.0290961500404168	-0.0875130838034979
4	C	26	50	20120601	22	1348	26.4	0.0285750830533604	-0.090257435931961
4	C	26	50	20120601	22	1350	26.44	0.0285323030930987	-0.0906717297950582
4	C	26	50	20120601	22	1352	26.48	0.0284683099294013	-0.0909925441416826
4	C	26	50	20120601	22	1354	26.52	0.0283427984757407	-0.0923774127726364
4	C	26	50	20120601	22	1356	26.56	0.0276577534261271	-0.091128096511636
4	C	26	50	20120601	22	1358	26.6	0.0269574348700400	-0.0918629218786451
4	C	26	50	20120601	22	1360	26.64	0.0260063055386660	-0.0915354607282776
4	C	26	50	20120601	22	1362	26.68	0.0248106586823576	-0.0912215760281089
4	C	26	50	20120601	22	1364	26.72	0.0241210174386664	-0.0917057320411873
4	C	26	50	20120601	22	1366	26.76	0.0245428066336441	-0.0920795793964007
4	C	26	50	20120601	22	1368	26.8	0.0241720705482680	-0.0936282139578773
4	C	26	50	20120601	22	1370	26.84	0.0239573222188217	-0.095048720770603
4	C	26	50	20120601	22	1372	26.88	0.0239871621249878	-0.095826255387196
4	C	26	50	20120601	22	1374	26.92	0.0232398916786298	-0.096847459000585
4	C	26	50	20120601	22	1376	26.96	0.0225457249515390	-0.098359182588084
4	C	26	50	20120601	22	1378	27	0.0221962020695985	-0.100538697819735
4	C	26	50	20120601	22	1380	27.04	0.0226083039016740	-0.101656775062147
4	C	26	50	20120601	22	1382	27.08	0.0226915303698196	-0.102478503852564
4	C	26	50	20120601	22	1384	27.12	0.0235871518188705	-0.103648765575428
4	C	26	50	20120601	22	1386	27.16	0.0241874854760979	-0.10594403418716
4	C	26	50	20120601	22	1388	27.2	0.0250760358573369	-0.107924357438551
4	C	26	50	20120601	22	1390	27.24	0.0254952087572243	-0.10861406939292
4	C	26	50	20120601	22	1392	27.28	0.0259470499904025	-0.109007927870041
4	C	26	50	20120601	22	1394	27.32	0.0254288821411490	-0.110845698394345
4	C	26	50	20120601	22	1396	27.36	0.0252404381839628	-0.111590635388325
4	C	26	50	20120601	22	1398	27.4	0.0242152040619204	-0.113783727070175
4	C	26	50	20120601	22	1400	27.44	0.0238439730017975	-0.114303450554347
4	C	26	50	20120601	22	1402	27.48	0.0228527507159302	-0.116131038741002
4	C	26	50	20120601	22	1404	27.52	0.0225767669392331	-0.118041429131733
4	C	26	50	20120601	22	1406	27.56	0.0215107327559162	-0.118918382961761
4	C	26	50	20120601	22	1408	27.6	0.0215759280011416	-0.118483088027262
4	C	26	50	20120601	22	1410	27.64	0.0204347283669847	-0.118341454538991
4	C	26	50	20120601	22	1412	27.68	0.0183095189361285	-0.121162032778466
4	C	26	50	20120601	22	1414	27.72	0.0174871537496086	-0.121737334855639
4	C	26	50	20120601	22	1416	27.76	0.0159631265041172	-0.123112303991656
4	C	26	50	20120601	22	1418	27.8	0.0149709142687562	-0.124475040180359
4	C	26	50	20120601	22	1420	27.84	0.0137570947681714	-0.12605924221293
4	C	26	50	20120601	22	1422	27.88	0.0126052178216185	-0.12748519374787
4	C	26	50	20120601	22	1424	27.92	0.0116038131981022	-0.129485457410491
4	C	26	50	20120601	22	1426	27.96	0.0109966913157754	-0.130686266146302
4	C	26	50	20120601	22	1428	28	0.0107351325174145	-0.131526945398454
4	C	26	50	20120601	22	1430	28.04	0.0109579418641664	-0.132374695718419
4	C	26	50	20120601	22	1432	28.08	0.0106359961466921	-0.133561291607928
4	C	26	50	20120601	22	1434	28.12	0.0097580523671709	-0.134150877242082
4	C	26	50	20120601	22	1436	28.16	0.00907922985723182	-0.135059226613194
4	C	26	50	20120601	22	1438	28.2	0.00698711302373519	-0.137557505581804
4	C	26	50	20120601	22	1440	28.24	0.00517988951237859	-0.139464006885239
4	C	26	50	20120601	22	1442	28.28	0.00308409572361979	-0.139988750827558
4	C	26	50	20120601	22	1444	28.32	0.00135175482039087	-0.142657442530434
4	C	26	50	20120601	22	1446	28.36	-0.00065550919936338	-0.142331678436341
4	C	26	50	20120601	22	1448	28.4	-0.00085809529217333	-0.14267639299217
4	C	26	50	20120601	22	1450	28.44	-0.00139556715655324	-0.142727233969737
4	C	26	50	20120601	22	1452	28.48	-0.00259404243998626	-0.14413091164107
4	C	26	50	20120601	22	1454	28.52	-0.00306271281455676	-0.143895586504291
4	C	26	50	20120601	22	1456	28.56	-0.00462647946115076	-0.145796643085511
4	C	26	50	20120601	22	1458	28.6	-0.00444326809414536	-0.147618927971307
4	C	26	50	20120601	22	1460	28.64	-0.00466798662920646	-0.147357439883625
4	C	26	50	20120601	22	1462	28.68	-0.00474336421208096	-0.148731631202183
4	C	26	50	20120601	22	1464	28.72	-0.00539567021772556	-0.151892044960696
4	C	26	50	20120601	22	1466	28.76	-0.00526839099711196	-0.153084226993776
4	C	26	50	20120601	22	1468	28.8	-0.00529808948192176	-0.15390871350064
4	C	26	50	20120601	22	1470	28.84	-0.00531506004467026	-0.155649610395921
4	C	26	50	20120601	22	1472	28.88	-0.00544658190597096	-0.156949272659742
4	C	26	50	20120601	22	1474	28.92	-0.00463765174829356	-0.157882653610908
4	C	26	50	20120601	22	1476	28.96	-0.00448350246999486	-0.159456673305829
4	C	26	50	20120601	22	1478	29	-0.00491978735398696	-0.162161356743868
4	C	26	50	20120601	22	1480	29.04	-0.00493817213029786	-0.164043674995387
4	C	26	50	20120601	22	1482	29.08	-0.00482715636565156	-0.166754015287675
4	C	26	50	20120601	22	1484	29.12	-0.00464048017541826	-0.167660526181156
4	C	26	50	20120601	22	1486	29.16	-0.00386690535680026	-0.168325206555471
4	C	26	50	20120601	22	1488	29.2	-0.00292221069713496	-0.169791746019652
4	C	26	50	20120601	22	1490	29.24	-0.00203903432743296	-0.172849982848284
4	C	26	50	20120601	22	1492	29.28	-0.00153062455175985	-0.17446855027042
4	C	26	50	20120601	22	1494	29.32	-0.0015334529788846	-0.17694766664526
4	C	26	50	20120601	22	1496	29.36	-0.00120394121885167	-0.177302634249416
4	C	26	50	20120601	22	1498	29.4	-0.00105686300836487	-0.17875927421866
4	C	26	50	20120601	22	1500	29.44	-0.00086382285710096	-0.180926556502997
4	C	26	50	20120601	22	1502	29.48	-0.00145142859226695	-0.181907313608502
4	C	26	50	20120601	22	1504	29.52	-0.00150304738729359	-0.18459361227023
4	C	26	50	20120601	22	1506	29.56	-0.00129586510040592	-0.185933579620579
4	C	26	50	20120601	22	1508	29.6	-0.00134324125474541	-0.187631343002207
4	C	26	50	20120601	22	1510	29.64	-0.00177174796414446	-0.189653668396401
4	C	26	50	20120601	22	1512	29.68	-0.00222500341088506	-0.189889134954536
4	C	26	50	20120601	22	1514	29.72	-0.00248451159958056	-0.190365017818275
4	C	26	50	20120601	22	1516	29.76	-0.00360386163419876	-0.192659579323225
4	C	26	50	20120601	22	1518	29.8	-0.00469209897044486	-0.195152130726908
4	C	26	50	20120601	22	1520	29.84	-0.00535607223797906	-0.197194962217755
4	C	26	50	20120601	22	1522	29.88	-0.00619823641437226	-0.199708726824874
4	C	26	50	20120601	22	1524	29.92	-0.00736425549654886	-0.200870503266363
4	C	26	50	20120601	22	1526	29.96	-0.00816116483894616	-0.201569831872957
4	C	26	50	20120601	22	1528	30	-0.00921687526325766	-0.202822117982438
4	C	26	50	20120601	22	1530	30.04	-0.0109613076924449	-0.203719436487764
4	C	26	50	20120601	22	1532	30.08	-0.0127205893640370	-0.204860706832599
4	C	26	50	20120601	22	1534	30.12	-0.0135295195217144	-0.206666657551749
4	C	26	50	20120601	22	1536	30.16	-0.0146106857901486	-0.208536954987988
4	C	26	50	20120601	22	1538	30.2	-0.0148129183295680	-0.207869446186548
4	C	26	50	20120601	22	1540	30.24	-0.0146976599242346	-0.208715853003628
4	C	26	50	20120601	22	1542	30.28	-0.0155171966836298	-0.210448971724316
4	C	26	50	20120601	22	1544	30.32	-0.0157477134942966	-0.211216889688685
4	C	26	50	20120601	22	1546	30.36	-0.0158325663080390	-0.211618526340399
4	C	26	50	20120601	22	1548	30.4	-0.0155412383141902	-0.211314470424488
4	C	26	50	20120601	22	1550	30.44	-0.0156770028161780	-0.210999100800079
4	C	26	50	20120601	22	1552	30.48	-0.0150844473335436	-0.211033041925576
4	C	26	50	20120601	22	1554	30.52	-0.0145442177527171	-0.210631405273862
4	C	26	50	20120601	22	1556	30.56	-0.0138901439801196	-0.212353210286052
4	C	26	50	20120601	22	1558	30.6	-0.0136610413830151	-0.21267423676471
4	C	26	50	20120601	22	1560	30.64	-0.0129320142916118	-0.212325633121585
4	C	26	50	20120601	22	1562	30.68	-0.0128733244287733	-0.212341896577553
4	C	26	50	20120601	22	1564	30.72	-0.0117857941993084	-0.212645952493463
4	C	26	50	20120601	22	1566	30.76	-0.0111189925046495	-0.213608324822658
4	C	26	50	20120601	22	1568	30.8	-0.0108891828007639	-0.214606052490912
4	C	26	50	20120601	22	1570	30.84	-0.0103072339198473	-0.214493622512703
4	C	26	50	20120601	22	1572	30.88	-0.00972811346605546	-0.215436195852025
4	C	26	50	20120601	22	1574	30.92	-0.00958244946913106	-0.21602309448041
4	C	26	50	20120601	22	1576	30.96	-0.00988155563757296	-0.216490492062774
4	C	26	50	20120601	22	1578	31	-0.00980872363911076	-0.216666561651289
4	C	26	50	20120601	22	1580	31.04	-0.00980872363911076	-0.217239318144051
4	C	26	50	20120601	22	1582	31.08	-0.0102824851825058	-0.217209619659241
4	C	26	50	20120601	22	1584	31.12	-0.00973942717455446	-0.215553575577702
4	C	26	50	20120601	22	1586	31.16	-0.0100562110125261	-0.215081228247869
4	C	26	50	20120601	22	1588	31.2	-0.00990559726813326	-0.2149447566391
4	C	26	50	20120601	22	1590	31.24	-0.0100661105074627	-0.213979555882781
4	C	26	50	20120601	22	1592	31.28	-0.0105617923610745	-0.214151382830609
4	C	26	50	20120601	22	1594	31.32	-0.0108856472668579	-0.214251791993537
4	C	26	50	20120601	22	1596	31.36	-0.0105617923610745	-0.213205273957381
4	C	26	50	20120601	22	1598	31.4	-0.0107923091717413	-0.2131331490657
4	C	26	50	20120601	22	1600	31.44	-0.0106883644749069	-0.21245927630323
4	C	26	50	20120601	22	1602	31.48	-0.0114562824392755	-0.211542865914812
4	C	26	50	20120601	22	1604	31.52	-0.0115489134276109	-0.210723329155417
4	C	26	50	20120601	22	1606	31.56	-0.0128252411676526	-0.209243354662393
4	C	26	50	20120601	22	1608	31.6	-0.0135429545505570	-0.208163602607521
4	C	26	50	20120601	22	1610	31.64	-0.0148680726585006	-0.206380279305369
4	C	26	50	20120601	22	1612	31.68	-0.0164024943736754	-0.205328104414963
4	C	26	50	20120601	22	1614	31.72	-0.0166224045826244	-0.204171984827723
4	C	26	50	20120601	22	1616	31.76	-0.0171392996396718	-0.204138750809007
4	C	26	50	20120601	22	1618	31.8	-0.0189247442621678	-0.20089242357658
4	C	26	50	20120601	22	1620	31.84	-0.0210022239852939	-0.198553314344415
4	C	26	50	20120601	22	1622	31.88	-0.0220473278078876	-0.197631247101748
4	C	26	50	20120601	22	1624	31.92	-0.0229602026623994	-0.196040963950859
4	C	26	50	20120601	22	1626	31.96	-0.0247534254594885	-0.194408961499881
4	C	26	50	20120601	22	1628	32	-0.0258763110280127	-0.194461287401688
4	C	26	50	20120601	22	1630	32.04	-0.0281609730380265	-0.19303222459691
4	C	26	50	20120601	22	1632	32.08	-0.0294464931662236	-0.191832971496018
4	C	26	50	20120601	22	1634	32.12	-0.0312128459056276	-0.191332339894938
4	C	26	50	20120601	22	1636	32.16	-0.0335745825547907	-0.189345369839804
4	C	26	50	20120601	22	1638	32.2	-0.0347193884335317	-0.187964390296146
4	C	26	50	20120601	22	1640	32.24	-0.0359568253006081	-0.185580026229985
4	C	26	50	20120601	22	1642	32.28	-0.0359037922920192	-0.184399865012185
4	C	26	50	20120601	22	1644	32.32	-0.0367735336328786	-0.183268494162286
4	C	26	50	20120601	22	1646	32.36	-0.0359780385040438	-0.181531132800911
4	C	26	50	20120601	22	1648	32.4	-0.0356223637931069	-0.181014237743864
4	C	26	50	20120601	22	1650	32.44	-0.0351397634149471	-0.178296472830373
4	C	26	50	20120601	22	1652	32.48	-0.0347983722609902	-0.17671877618019
4	C	26	50	20120601	22	1654	32.52	-0.0350176460738362	-0.174414951576406
4	C	26	50	20120601	22	1656	32.56	-0.0350996704604538	-0.171784514350392
4	C	26	50	20120601	22	1658	32.6	-0.0359520876851742	-0.169908206506513
4	C	26	50	20120601	22	1660	32.64	-0.0362017670896112	-0.167958642400104
4	C	26	50	20120601	22	1662	32.68	-0.0359740787060691	-0.165012835549681
4	C	26	50	20120601	22	1664	32.72	-0.0367005602130602	-0.16227817078412
4	C	26	50	20120601	22	1666	32.76	-0.0362767204084169	-0.16047745265515
4	C	26	50	20120601	22	1668	32.8	-0.0362111008991228	-0.158608428011118
4	C	26	50	20120601	22	1670	32.84	-0.0360865086842777	-0.15606157080664
4	C	26	50	20120601	22	1672	32.88	-0.0359347635690351	-0.153683287858798
4	C	26	50	20120601	22	1674	32.92	-0.0358456681146056	-0.151143360300775
4	C	26	50	20120601	22	1676	32.96	-0.0356036254634055	-0.149866537585987
4	C	26	50	20120601	22	1678	33	-0.0353165401102437	-0.14704376731549
4	C	26	50	20120601	22	1680	33.04	-0.0343162668575772	-0.146107982201268
4	C	26	50	20120601	22	1682	33.08	-0.0328586369388393	-0.144689101734139
4	C	26	50	20120601	22	1684	33.12	-0.0322156647427064	-0.142479605174965
4	C	26	50	20120601	22	1686	33.16	-0.0313628939645954	-0.140433238150212
4	C	26	50	20120601	22	1688	33.2	-0.0312819302381495	-0.139068875615912
4	C	26	50	20120601	22	1690	33.24	-0.0305582064476051	-0.135500461244654
4	C	26	50	20120601	22	1692	33.28	-0.0293231030329066	-0.134057044172218
4	C	26	50	20120601	22	1694	33.32	-0.0287760145163025	-0.133410536442179
4	C	26	50	20120601	22	1696	33.36	-0.0268813218961132	-0.131325632097851
4	C	26	50	20120601	22	1698	33.4	-0.0250721891964474	-0.130403918408574
4	C	26	50	20120601	22	1700	33.44	-0.0238564605075533	-0.129972088297303
4	C	26	50	20120601	22	1702	33.48	-0.0225203115338232	-0.12836808727486
4	C	26	50	20120601	22	1704	33.52	-0.0208729648656929	-0.127179935750432
4	C	26	50	20120601	22	1706	33.56	-0.0195904145859768	-0.126642393175374
4	C	26	50	20120601	22	1708	33.6	-0.0171392289289936	-0.123394298175994
4	C	26	50	20120601	22	1710	33.64	-0.0171064898850247	-0.122326779068436
4	C	26	50	20120601	22	1712	33.68	-0.0145524201913789	-0.121966154610031
4	C	26	50	20120601	22	1714	33.72	-0.0131126093635268	-0.121315757792696
4	C	26	50	20120601	22	1716	33.76	-0.0112541913212123	-0.120382518262886
4	C	26	50	20120601	22	1718	33.8	-0.00870959685843436	-0.119166153177889
4	C	26	50	20120601	22	1720	33.84	-0.00783052170806326	-0.118317766461821
4	C	26	50	20120601	22	1722	33.88	-0.00631002999647786	-0.117902624070586
4	C	26	50	20120601	22	1724	33.92	-0.00520326646256466	-0.117147716870992
4	C	26	50	20120601	22	1726	33.96	-0.00410357399646336	-0.116472571316315
4	C	26	50	20120601	22	1728	34	-0.00221665955086706	-0.115743049250165
4	C	26	50	20120601	22	1730	34.04	-0.000428457211924379	-0.114620092970962
4	C	26	50	20120601	22	1732	34.08	0.00094036009509655	-0.112760684979154
4	C	26	50	20120601	22	1734	34.12	0.0022346483473804	-0.113186080418716
4	C	26	50	20120601	22	1736	34.16	0.00270784420535043	-0.112233466163101
4	C	26	50	20120601	22	1738	34.2	0.00192401633840515	-0.111468730179248
4	C	26	50	20120601	22	1740	34.24	0.002053841143431	-0.111309913996194
4	C	26	50	20120601	22	1742	34.28	0.00306733729290569	-0.109418474067198
4	C	26	50	20120601	22	1744	34.32	0.00385371074426324	-0.10914814714475
4	C	26	50	20120601	22	1746	34.36	0.00434493782515353	-0.10826263732267
4	C	26	50	20120601	22	1748	34.4	0.00419368768465772	-0.107767591865162
4	C	26	50	20120601	22	1750	34.44	0.00513116985515484	-0.106719942458156
4	C	26	50	20120601	22	1752	34.48	0.00528114720344452	-0.105967651553651
4	C	26	50	20120601	22	1754	34.52	0.00572011909320512	-0.104722577933338
4	C	26	50	20120601	22	1756	34.56	0.00528736974311897	-0.102707465028313
4	C	26	50	20120601	22	1758	34.6	0.00525866120780279	-0.101981973470815
4	C	26	50	20120601	22	1760	34.64	0.00631415950007995	-0.101707686750393
4	C	26	50	20120601	22	1762	34.68	0.00779342688632219	-0.099716332633215
4	C	26	50	20120601	22	1764	34.72	0.0083298380905303	-0.099694695165711
4	C	26	50	20120601	22	1766	34.76	0.0087546678446672	-0.098010225391568
4	C	26	50	20120601	22	1768	34.8	0.00793965656867159	-0.096629528690624
4	C	26	50	20120601	22	1770	34.84	0.00703095364416875	-0.095551120138636
4	C	26	50	20120601	22	1772	34.88	0.00666127821896442	-0.094356251099787
4	C	26	50	20120601	22	1774	34.92	0.00597439469171982	-0.0926432142116844
4	C	26	50	20120601	22	1776	34.96	0.00545912598026918	-0.0907731289074804
4	C	26	50	20120601	22	1778	35	0.00432796726240505	-0.090594725866587
4	C	26	50	20120601	22	1780	35.04	0.00251466263273027	-0.0885681578317064
4	C	26	50	20120601	22	1782	35.08	0.00172998623764756	-0.0868014515389118
4	C	26	50	20120601	22	1784	35.12	0.00130197450299535	-0.0850657165231332
4	C	26	50	20120601	22	1786	35.16	0.00110115617713837	-0.0830104399529364
4	C	26	50	20120601	22	1788	35.2	0.00110582308189419	-0.0820654624505587
4	C	26	50	20120601	22	1790	35.24	0.00106495230994162	-0.0804419452809543
4	C	26	50	20120601	22	1792	35.28	0.000378210204053231	-0.077953777939315
4	C	26	50	20120601	22	1794	35.32	-0.000182949737496399	-0.0776034772399153
4	C	26	50	20120601	22	1796	35.36	-7.11561553908089e-05	-0.0758115979457105
4	C	26	50	20120601	22	1798	35.4	0.00077977614508908	-0.0755214013227115
4	C	26	50	20120601	22	1800	35.44	0.00173642090935636	-0.0743305627925153
4	C	26	50	20120601	22	1802	35.48	0.00269433846582977	-0.0746237999746733
4	C	26	50	20120601	22	1804	35.52	0.00349485405281106	-0.0738385578941656
4	C	26	50	20120601	22	1806	35.56	0.00432407817510852	-0.0715222882110329
4	C	26	50	20120601	22	1808	35.6	0.0044422357182448	-0.0711738966999423
4	C	26	50	20120601	22	1810	35.64	0.00536529291040572	-0.0700030692916536
4	C	26	50	20120601	22	1812	35.68	0.00623687272889626	-0.068557601609552
4	C	26	50	20120601	22	1814	35.72	0.00687277385721732	-0.0681710263322773
4	C	26	50	20120601	22	1816	35.76	0.00780106363955902	-0.067252494623516
4	C	26	50	20120601	22	1818	35.8	0.00716799093836271	-0.0662114213095751
4	C	26	50	20120601	22	1820	35.84	0.00708448162750458	-0.0646757975128723
4	C	26	50	20120601	22	1822	35.88	0.00787255213513698	-0.0624436735367007
4	C	26	50	20120601	22	1824	35.92	0.00894240469507223	-0.0608276516989769
4	C	26	50	20120601	22	1826	35.96	0.00945915833076336	-0.0604746639938086
4	C	26	50	20120601	22	1828	36	0.00933385900913711	-0.0588321963624685
4	C	26	50	20120601	22	1830	36.04	0.00843583339703018	-0.0573899813715604
4	C	26	50	20120601	22	1832	36.08	0.00730821021307199	-0.0567577571985015
4	C	26	50	20120601	22	1834	36.12	0.00632554391925705	-0.0555177040363347
4	C	26	50	20120601	22	1836	36.16	0.00545071140957306	-0.0544001924793475
4	C	26	50	20120601	22	1838	36.2	0.00420804195231581	-0.0532358704534457
4	C	26	50	20120601	22	1840	36.24	0.00237373625123979	-0.050724156455993
4	C	26	50	20120601	22	1842	36.28	0.0014401431680392	-0.0488348378473406
4	C	26	50	20120601	22	1844	36.32	0.00185627550876749	-0.0476589899809055
4	C	26	50	20120601	22	1846	36.36	0.00109062028609869	-0.0462057441242109
4	C	26	50	20120601	22	1848	36.4	0.000146562022536531	-0.0444271584374924
4	C	26	50	20120601	22	1850	36.44	-0.00060792091298952	-0.0443526293827553
4	C	26	50	20120601	22	1852	36.48	0.00040614092191011	-0.0432497549361387
4	C	26	50	20120601	22	1854	36.52	0.00071783359105714	-0.041775578718721
4	C	26	50	20120601	22	1856	36.56	0.000186442844995451	-0.0406538952317247
4	C	26	50	20120601	22	1858	36.6	-0.00071165347778958	-0.0393391715934646
4	C	26	50	20120601	22	1860	36.64	-0.00121080015462917	-0.0384382468435548
4	C	26	50	20120601	22	1862	36.68	-0.00090306728345678	-0.0373149370109619
4	C	26	50	20120601	22	1864	36.72	0.000579523504657051	-0.0367669999662204
4	C	26	50	20120601	22	1866	36.76	0.00133683486730785	-0.0362892786248508
4	C	26	50	20120601	22	1868	36.8	0.0012108284389004	-0.0348136881938707
4	C	26	50	20120601	22	1870	36.84	0.00101545483525856	-0.0336922875495869
4	C	26	50	20120601	22	1872	36.88	0.00117370533288811	-0.0319453095359875
4	C	26	50	20120601	22	1874	36.92	0.00119760554209221	-0.0301723099928403
4	C	26	50	20120601	22	1876	36.96	0.00088082170412064	-0.0288445048791282
4	C	26	50	20120601	22	1878	37	-0.00072586632409144	-0.0280200183722647
4	C	26	50	20120601	22	1880	37.04	-0.00042810365853378	-0.0279103461105027
4	C	26	50	20120601	22	1882	37.08	0.000511075568238201	-0.0262896573680231
4	C	26	50	20120601	22	1884	37.12	0.00212525892833084	-0.0260276035949154
4	C	26	50	20120601	22	1886	37.16	0.00211090466067276	-0.0250374419692198
4	C	26	50	20120601	22	1888	37.2	0.00144127453888909	-0.0232088638330714
4	C	26	50	20120601	22	1890	37.24	0.00096242182666957	-0.0215258082724912
4	C	26	50	20120601	22	1892	37.28	0.00147252865861754	-0.0206123677325544
4	C	26	50	20120601	22	1894	37.32	0.00264392175233118	-0.0197603040612246
4	C	26	50	20120601	22	1896	37.36	0.0028236682961088	-0.0189986086365305
4	C	26	50	20120601	22	1898	37.4	0.00290576339340456	-0.0167435744006485
4	C	26	50	20120601	22	1900	37.44	0.00329608633661953	-0.0156339824396105
4	C	26	50	20120601	22	1902	37.48	0.0046014054546899	-0.0148466897494374
4	C	26	50	20120601	22	1904	37.52	0.00548387471761071	-0.0134911660499028
4	C	26	50	20120601	22	1906	37.56	0.00661347780055622	-0.0120347382126929
4	C	26	50	20120601	22	1908	37.6	0.00750506874095434	-0.0113295406198155
4	C	26	50	20120601	22	1910	37.64	0.00807103700861605	-0.0116931349267017
4	C	26	50	20120601	22	1912	37.68	0.008426782430231	-0.0102014931717886
4	C	26	50	20120601	22	1914	37.72	0.00884927873198996	-0.0105266915804563
4	C	26	50	20120601	22	1916	37.76	0.00773494915551809	-0.0100925987274859
4	C	26	50	20120601	22	1918	37.8	0.00771309955597942	-0.0108410712553719
4	C	26	50	20120601	22	1920	37.84	0.00757744819107659	-0.0100297086503672
4	C	26	50	20120601	22	1922	37.88	0.00737192053405691	-0.0104226761729438
4	C	26	50	20120601	22	1924	37.92	0.00619466552512724	-0.00947028112043148
4	C	26	50	20120601	22	1926	37.96	0.00560491018534641	-0.00781548154682738
4	C	26	50	20120601	22	1928	38	0.00535979161964809	-0.00606619129405348
4	C	26	50	20120601	22	1930	38.04	0.00498967778823943	-0.00444862796354673
4	C	26	50	20120601	22	1932	38.08	0.0043586839809798	-0.00153577228912687
4	C	26	50	20120601	22	1934	38.12	0.00501454602662698	0.00055885548054976
4	C	26	50	20120601	22	1936	38.16	0.00698603892853457	0.00450788280470339
4	C	26	50	20120601	22	1938	38.2	0.00671568372181571	0.00605292667794518
4	C	26	50	20120601	22	1940	38.24	0.00577885562509118	0.00808303378226567
4	C	26	50	20120601	22	1942	38.28	0.00331984653868096	0.00935070370687854
4	C	26	50	20120601	22	1944	38.32	0.00066419954170415	0.00848552179054418
4	C	26	50	20120601	22	1946	38.36	-0.00223122595055946	0.00838205085525315
4	C	26	50	20120601	22	1948	38.4	-0.00431413625376506	0.00781107627158064
4	C	26	50	20120601	22	1950	38.44	-0.00632782787416026	0.00666967157645712
4	C	26	50	20120601	22	1952	38.48	-0.00697457602050476	0.00624212653228049
4	C	26	50	20120601	22	1954	38.52	-0.00670077720376156	0.00682181974256503
4	C	26	50	20120601	22	1956	38.56	-0.00581549365585156	0.00759212772785403
4	C	26	50	20120601	22	1958	38.6	-0.00552531824605606	0.00750202111072743
4	C	26	50	20120601	22	1960	38.64	-0.00483337183425816	0.00811137745048275
4	C	26	50	20120601	22	1962	38.68	-0.00441847693039696	0.0087777195257339
4	C	26	50	20120601	22	1964	38.72	-0.00391318549562886	0.0095403978288539
4	C	26	50	20120601	22	1966	38.76	-0.00317782979853386	0.0109851230488352
4	C	26	50	20120601	22	1968	38.8	-0.00266714313902536	0.0126653643244263
4	C	26	50	20120601	22	1970	38.84	-0.00298333088598036	0.0154537996109489
4	C	26	50	20120601	22	1972	38.88	-0.00357621022352046	0.0168655679980726
4	C	26	50	20120601	22	1974	38.92	-0.00376011101963756	0.0198176857765179
4	C	26	50	20120601	22	1976	38.96	-0.00277390212084886	0.0201781051739565
4	C	26	50	20120601	22	1978	39	-0.00174991250674146	0.020613923367473
4	C	26	50	20120601	22	1980	39.04	-0.00134874961657085	0.0200727957610344
4	C	26	50	20120601	22	1982	39.08	0.000430946227794141	0.0195229990254584
4	C	26	50	20120601	22	1984	39.12	0.00226792479250305	0.0195478043313424
4	C	26	50	20120601	22	1986	39.16	0.00465868110396601	0.0196865669660825
4	C	26	50	20120601	22	1988	39.2	0.00666959379471119	0.0204621641100947
4	C	26	50	20120601	22	1990	39.24	0.0086697443202467	0.0218464246292168
4	C	26	50	20120601	22	1992	39.28	0.0108223187835348	0.0228475464100207
4	C	26	50	20120601	22	1994	39.32	0.0122444519418572	0.0230698607820257
4	C	26	50	20120601	22	1996	39.36	0.0131623189702442	0.0220190576787757
4	C	26	50	20120601	22	1998	39.4	0.0127565316017247	0.0215965401638133
4	C	26	50	20120601	22	2000	39.44	0.0130894304032395	0.0210666414130599
4	C	26	50	20120601	22	2002	39.48	0.0139158473116156	0.0203983335809570
4	C	26	50	20120601	22	2004	39.52	0.0150757852754740	0.0187715637201593
4	C	26	50	20120601	22	2006	39.56	0.0160946483654179	0.0189129214367863
4	C	26	50	20120601	22	2008	39.6	0.0175382210013459	0.0181081490669822
4	C	26	50	20120601	22	2010	39.64	0.0200969250728356	0.0156625820804824
4	C	26	50	20120601	22	2012	39.68	0.0217011141856829	0.0157083559308557
4	C	26	50	20120601	22	2014	39.72	0.0230169762658608	0.0159395020665578
4	C	26	50	20120601	22	2016	39.76	0.0239797375037853	0.0164213599825973
4	C	26	50	20120601	22	2018	39.8	0.0260510512557794	0.0162620629669316
4	C	26	50	20120601	22	2020	39.84	0.0280664328613817	0.0175833768403924
4	C	26	50	20120601	22	2022	39.88	0.0282724625642160	0.0179075358020918
4	C	26	50	20120601	22	2024	39.92	0.0285957800688458	0.0187448633681017
4	C	26	50	20120601	22	2026	39.96	0.0278256983577268	0.0187562195030075
4	C	26	50	20120601	22	2028	40	0.0275563472426372	0.0192720680420187
4	C	26	50	20120601	22	2030	40.04	0.0271006027800268	0.0198815375188590
4	C	26	50	20120601	22	2032	40.08	0.0267879625877930	0.0198499581300112
4	C	26	50	20120601	22	2034	40.12	0.0265450219109807	0.0205607206532565
4	C	26	50	20120601	22	2036	40.16	0.0249983149225896	0.0209737940500494
4	C	26	50	20120601	22	2038	40.2	0.0243580184185167	0.0238973383505737
4	C	26	50	20120601	22	2040	40.24	0.0236591777156022	0.0254714358272409
4	C	26	50	20120601	22	2042	40.28	0.0227405045854846	0.027308782087476
4	C	26	50	20120601	22	2044	40.32	0.0218380595559953	0.0295905096043478
4	C	26	50	20120601	22	2046	40.36	0.0212877961299438	0.0313444101933351
4	C	26	50	20120601	22	2048	40.4	0.0206799529987002	0.0330600068079855
4	C	26	50	20120601	22	2050	40.44	0.0202065450086958	0.0329574056140353
4	C	26	50	20120601	22	2052	40.48	0.0203719372848153	0.0334723914827735
4	C	26	50	20120601	22	2054	40.52	0.0201648964192839	0.0318467529928256
4	C	26	50	20120601	22	2056	40.56	0.0198374140557130	0.0302666026821115
4	C	26	50	20120601	22	2058	40.6	0.0183993922080173	0.0303734253035453
4	C	26	50	20120601	22	2060	40.64	0.0176829516173191	0.0296432668412921
4	C	26	50	20120601	22	2062	40.68	0.0174809312099341	0.0300977243695607
4	C	26	50	20120601	22	2064	40.72	0.0161610456921713	0.0294288013545582
4	C	26	50	20120601	22	2066	40.76	0.0146772528225295	0.0290422967879617
4	C	26	50	20120601	22	2068	40.8	0.0132267646822815	0.0290781471017678
4	C	26	50	20120601	22	2070	40.84	0.0111175358646802	0.0292071940893344
4	C	26	50	20120601	22	2072	40.88	0.0087796287140431	0.0293205433063586
4	C	26	50	20120601	22	2074	40.92	0.00700733627767713	0.0293485447348936
4	C	26	50	20120601	22	2076	40.96	0.00627682426203331	0.0292520246592616
4	C	26	50	20120601	22	2078	41	0.00478730382746384	0.027799980884095
4	C	26	50	20120601	22	2080	41.04	0.00272559258555823	0.0268235371299545
4	C	26	50	20120601	22	2082	41.08	0.00087201115362706	0.0258292318585212
4	C	26	50	20120601	22	2084	41.12	0.000752552534013411	0.0258247488015285
4	C	26	50	20120601	22	2086	41.16	-0.00096039243020757	0.0252894194706956
4	C	26	50	20120601	22	2088	41.2	-0.00260067510159386	0.0235159178817338
4	C	26	50	20120601	22	2090	41.24	-0.00376427587857876	0.0235804201623137
4	C	26	50	20120601	22	2092	41.28	-0.00457631730609336	0.0230457060143804
4	C	26	50	20120601	22	2094	41.32	-0.00576850641024176	0.0241719786243865
4	C	26	50	20120601	22	2096	41.36	-0.00686198340773646	0.0241658904350005
4	C	26	50	20120601	22	2098	41.4	-0.00872903522384916	0.0245580447847788
4	C	26	50	20120601	22	2100	41.44	-0.0105858679327603	0.0250522007019567
4	C	26	50	20120601	22	2102	41.48	-0.0121305978505912	0.0256847939847554
4	C	26	50	20120601	22	2104	41.52	-0.0147442229057757	0.0256948179304855
4	C	26	50	20120601	22	2106	41.56	-0.0164670815070689	0.0259340392256287
4	C	26	50	20120601	22	2108	41.6	-0.0178177473830168	0.0259301289251288
4	C	26	50	20120601	22	2110	41.64	-0.0181569111506129	0.0247978741917538
4	C	26	50	20120601	22	2112	41.68	-0.0189882778064574	0.0248206925275827
4	C	26	50	20120601	22	2114	41.72	-0.0213099709986018	0.0229744579351081
4	C	26	50	20120601	22	2116	41.76	-0.0224096493225675	0.0231584612617084
4	C	26	50	20120601	22	2118	41.8	-0.0234248425283171	0.0228179893465671
4	C	26	50	20120601	22	2120	41.84	-0.0250268636517733	0.0226984883005466
4	C	26	50	20120601	22	2122	41.88	-0.0267856503486186	0.0239917158926586
4	C	26	50	20120601	22	2124	41.92	-0.0286488767170452	0.0243490876598703
4	C	26	50	20120601	22	2126	41.96	-0.0297254467914017	0.0250817209958577
4	C	26	50	20120601	22	2128	42	-0.0315660457428303	0.0265493918308885
4	C	26	50	20120601	22	2130	42.04	-0.0317445902050799	0.0265587963510783
4	C	26	50	20120601	22	2132	42.08	-0.0330721124760795	0.0265797267118014
4	C	26	50	20120601	22	2134	42.12	-0.0327350346734879	0.0254509721569933
4	C	26	50	20120601	22	2136	42.16	-0.0326849715133799	0.0264492655106725
4	C	26	50	20120601	22	2138	42.2	-0.0320574849557549	0.0253931308222923
4	C	26	50	20120601	22	2140	42.24	-0.0306893040448371	0.0246244350404644
4	C	26	50	20120601	22	2142	42.28	-0.0306079160543225	0.0232688406302516
4	C	26	50	20120601	22	2144	42.32	-0.0307149013103160	0.0213967754270602
4	C	26	50	20120601	22	2146	42.36	-0.0305374882189163	0.0196770210245364
4	C	26	50	20120601	22	2148	42.4	-0.0303853188396050	0.017230431561631
4	C	26	50	20120601	22	2150	42.44	-0.0308776065806670	0.0155473760010508
4	C	26	50	20120601	22	2152	42.48	-0.0306398772808321	0.0136687347047944
4	C	26	50	20120601	22	2154	42.52	-0.0306036734136354	0.0116811989642352
4	C	26	50	20120601	22	2156	42.56	-0.0308826977494916	0.0089940517743701
4	C	26	50	20120601	22	2158	42.6	-0.0304475442363494	0.00697172638017658
4	C	26	50	20120601	22	2160	42.64	-0.0302139161558454	0.00585633614353293
4	C	26	50	20120601	22	2162	42.68	-0.0303021630821374	0.00538780719031872
4	C	26	50	20120601	22	2164	42.72	-0.0294489680399577	0.00334356148590841
4	C	26	50	20120601	22	2166	42.76	-0.0289786006091125	2.05838784003501e-05
4	C	26	50	20120601	22	2168	42.8	-0.0282040358410007	-0.00188195762706018
4	C	26	50	20120601	22	2170	42.84	-0.0278751604770708	-0.00404605793088161
4	C	26	50	20120601	22	2172	42.88	-0.0276998687060147	-0.00602899747736308
4	C	26	50	20120601	22	2174	42.92	-0.0280290269126570	-0.00550906186115658
4	C	26	50	20120601	22	2176	42.96	-0.0273953178153577	-0.00508904043313177
4	C	26	50	20120601	22	2178	43	-0.0269902870510940	-0.00420388416444245
4	C	26	50	20120601	22	2180	43.04	-0.0262758263593831	-0.00394762866694044
4	C	26	50	20120601	22	2182	43.08	-0.0252332681212017	-0.00418564080948783
4	C	26	50	20120601	22	2184	43.12	-0.0247713859717306	-0.00390166672616331
4	C	26	50	20120601	22	2186	43.16	-0.0239610416004908	-0.00241843954194641
4	C	26	50	20120601	22	2188	43.2	-0.0235574957604677	-0.00250124174602336
4	C	26	50	20120601	22	2190	43.24	-0.0221094824939539	-0.00221726766269884
4	C	26	50	20120601	22	2192	43.28	-0.0211925771307893	-0.0026882714896472
4	C	26	50	20120601	22	2194	43.32	-0.0206495898335161	-0.0026913120488063
4	C	26	50	20120601	22	2196	43.36	-0.0198424981534698	-0.0027314757139777
4	C	26	50	20120601	22	2198	43.4	-0.0190244463183151	-0.00253200089100497
4	C	26	50	20120601	22	2200	43.44	-0.0180207082424208	-0.00273557693330858
4	C	26	50	20120601	22	2202	43.48	-0.0173580784777708	-0.00127900767474241
4	C	26	50	20120601	22	2204	43.52	-0.0167822814258506	-0.00187120960398614
4	C	26	50	20120601	22	2206	43.56	-0.0165724828438726	-0.00079152825979241
4	C	26	50	20120601	22	2208	43.6	-0.0164924383562423	-0.000551819060970172
4	C	26	50	20120601	22	2210	43.64	-0.0164892563757269	0.000278819274889670
4	C	26	50	20120601	22	2212	43.68	-0.0171375318727188	0.000481051814309019
4	C	26	50	20120601	22	2214	43.72	-0.0168658614473869	0.00130794248422857
4	C	26	50	20120601	22	2216	43.76	-0.0172386481424284	0.00153365096878332
4	C	26	50	20120601	22	2218	43.8	-0.0169290767936250	0.00166630420093392
4	C	26	50	20120601	22	2220	43.84	-0.0166788317037631	0.00179040144103215
4	C	26	50	20120601	22	2222	43.88	-0.0160523350956318	0.00118398666548657
4	C	26	50	20120601	22	2224	43.92	-0.0152417078816795	0.00190495273958438
4	C	26	50	20120601	22	2226	43.96	-0.0143999679693550	0.00301581749282844
4	C	26	50	20120601	22	2228	44	-0.0134628393522485	0.00305916313851518
4	C	26	50	20120601	22	2230	44.04	-0.0124718291984156	0.00369902406481088
4	C	26	50	20120601	22	2232	44.08	-0.0113943398852435	0.00489898427248445
4	C	26	50	20120601	22	2234	44.12	-0.0101281944828509	0.00541361658783202
4	C	26	50	20120601	22	2236	44.16	-0.00978022723582896	0.0051845847014057
4	C	26	50	20120601	22	2238	44.2	-0.00862538044079506	0.0052179601414777
4	C	26	50	20120601	22	2240	44.24	-0.00853833559603096	0.0060329007067952
4	C	26	50	20120601	22	2242	44.28	-0.00799513616672346	0.00632281448708169
4	C	26	50	20120601	22	2244	44.32	-0.00771688964832656	0.00660671785972808
4	C	26	50	20120601	22	2246	44.36	-0.00783398653129106	0.00644889162616725
4	C	26	50	20120601	22	2248	44.4	-0.00757468340356216	0.00755446014962023
4	C	26	50	20120601	22	2250	44.44	-0.00705607007703656	0.00847301307158499
4	C	26	50	20120601	22	2252	44.48	-0.00628726822919146	0.0085164647832889
4	C	26	50	20120601	22	2254	44.52	-0.00461629005243386	0.00907912379121466
4	C	26	50	20120601	22	2256	44.56	-0.00426700758679896	0.00906962027607551
4	C	26	50	20120601	22	2258	44.6	-0.00259135543421776	0.00863074031019646
4	C	26	50	20120601	22	2260	44.64	-0.00176823364344196	0.00886399362410646
4	C	26	50	20120601	22	2262	44.68	-0.00098008535406362	0.00914436853391474
4	C	26	50	20120601	22	2264	44.72	-0.0007412812519213	0.00813898997028809
4	C	26	50	20120601	22	2266	44.76	9.10258559421399e-05	0.0080533027705439
4	C	26	50	20120601	22	2268	44.8	0.00146339283900462	0.00701128193351615
4	C	26	50	20120601	22	2270	44.84	0.00276535319986435	0.0059864791466103
4	C	26	50	20120601	22	2272	44.88	0.0033400471652059	0.0051953680798188
4	C	26	50	20120601	22	2274	44.92	0.00390693467168316	0.00515008496155161
4	C	26	50	20120601	22	2276	44.96	0.00540375244823446	0.00478162576001092
4	C	26	50	20120601	22	2278	45	0.00751178979090952	0.0049354702752869
4	C	26	50	20120601	22	2280	45.04	0.00992401739978321	0.00460418438433997
4	C	26	50	20120601	22	2282	45.08	0.013266737428622	0.00250618442242386
4	C	26	50	20120601	22	2284	45.12	0.0157464053467514	0.00344109272423746
4	C	26	50	20120601	22	2286	45.16	0.0182701048041452	0.00277811647726477
4	C	26	50	20120601	22	2288	45.2	0.0180422679281791	0.00225052289461805
4	C	26	50	20120601	22	2290	45.24	0.0181770849070801	0.000886655335065439
4	C	26	50	20120601	22	2292	45.28	0.0180936392358323	5.3676475759868e-05
4	C	26	50	20120601	22	2294	45.32	0.0175283427196127	-0.000278557645380630
4	C	26	50	20120601	22	2296	45.36	0.0170293714052549	-0.00323995761454251
4	C	26	50	20120601	22	2298	45.4	0.0172856544799213	-0.00380632256910847
4	C	26	50	20120601	22	2300	45.44	0.0173069334442876	-0.00636400345708578
4	C	26	50	20120601	22	2302	45.48	0.0163284178672782	-0.00684160459030258
4	C	26	50	20120601	22	2304	45.52	0.0155563421150362	-0.00798434571724258
4	C	26	50	20120601	22	2306	45.56	0.0155472133664911	-0.00772746089470528
4	C	26	50	20120601	22	2308	45.6	0.0154595462677596	-0.00823302810111808
4	C	26	50	20120601	22	2310	45.64	0.0156811606040513	-0.00835167354793338
4	C	26	50	20120601	22	2312	45.68	0.0161204436207956	-0.00819848593485708
4	C	26	50	20120601	22	2314	45.72	0.0169365933387089	-0.00835658794006258
4	C	26	50	20120601	22	2316	45.76	0.0178160998242166	-0.00751187110818938
4	C	26	50	20120601	22	2318	45.8	0.0183144856541596	-0.00640961608711298
4	C	26	50	20120601	22	2320	45.84	0.0193610220750920	-0.00659231409459528
4	C	26	50	20120601	22	2322	45.88	0.0203819180970318	-0.00617373162887018
4	C	26	50	20120601	22	2324	45.92	0.0203322544522551	-0.00507109406302525
4	C	26	50	20120601	22	2326	45.96	0.0202861228058505	-0.00448082960636197
4	C	26	50	20120601	22	2328	46	0.0207179953435280	-0.00396000303561121
4	C	26	50	20120601	22	2330	46.04	0.0208033289898816	-0.00274400564614033
4	C	26	50	20120601	22	2332	46.08	0.0209001601924973	-0.00236928147851833
4	C	26	50	20120601	22	2334	46.12	0.0207589933947012	-0.000699406388339421
4	C	26	50	20120601	22	2336	46.16	0.0205878594115184	0.00023565747696604
4	C	26	50	20120601	22	2338	46.2	0.0209310819720386	0.0024385708720068
4	C	26	50	20120601	22	2340	46.24	0.0206410126282602	0.00446078312911534
4	C	26	50	20120601	22	2342	46.28	0.0206197428562821	0.00607878486582639
4	C	26	50	20120601	22	2344	46.32	0.0204611458763298	0.00758311918746171
4	C	26	50	20120601	22	2346	46.36	0.0200600254125661	0.0089432178678706
4	C	26	50	20120601	22	2348	46.4	0.0188730830407342	0.00919932487294856
4	C	26	50	20120601	22	2350	46.44	0.0177138592547248	0.00960788410005033
4	C	26	50	20120601	22	2352	46.48	0.0157548835570578	0.0098195989414054
4	C	26	50	20120601	22	2354	46.52	0.0140964508688121	0.0108430638822812
4	C	26	50	20120601	22	2356	46.56	0.013434067177322	0.0100915875647888
4	C	26	50	20120601	22	2358	46.6	0.0122857271788886	0.00989994607073807
4	C	26	50	20120601	22	2360	46.64	0.0099123854932327	0.00877829935329447
4	C	26	50	20120601	22	2362	46.68	0.00914844995425574	0.00693511804790099
4	C	26	50	20120601	22	2364	46.72	0.00929256609443616	0.00590744370035674
4	C	26	50	20120601	22	2366	46.76	0.00995851077567627	0.00410806483163064
4	C	26	50	20120601	22	2368	46.8	0.0101029295575590	0.00060838053239728
4	C	26	50	20120601	22	2370	46.84	0.0104176274305261	-0.000897141728630431
4	C	26	50	20120601	22	2372	46.88	0.0118320036274589	-0.00430913700882207
4	C	26	50	20120601	22	2374	46.92	0.0135843910079344	-0.00740774256359178
4	C	26	50	20120601	22	2376	46.96	0.0151772621696421	-0.0109227279464633
4	C	26	50	20120601	22	2378	47	0.0146807459300285	-0.0123179769049650
4	C	26	50	20120601	22	2380	47.04	0.0136461850695423	-0.0126327030622033
4	C	26	50	20120601	22	2382	47.08	0.0119397596298439	-0.0137443102775676
4	C	26	50	20120601	22	2384	47.12	0.0110769479354401	-0.0141093187980161
4	C	26	50	20120601	22	2386	47.16	0.0105599114570365	-0.0139613920593919
4	C	26	50	20120601	22	2388	47.2	0.0102386728463434	-0.0131324507798069
4	C	26	50	20120601	22	2390	47.24	0.00954556677942436	-0.0129302182403875
4	C	26	50	20120601	22	2392	47.28	0.00796603165160985	-0.0114738611138557
4	C	26	50	20120601	22	2394	47.32	0.00720058856097541	-0.0109230956419895
4	C	26	50	20120601	22	2396	47.36	0.00666037312228451	-0.0106865118551401
4	C	26	50	20120601	22	2398	47.4	0.00545573186771948	-0.00968664872440668
4	C	26	50	20120601	22	2400	47.44	0.00468070040913216	-0.00831524340656668
4	C	26	50	20120601	22	2402	47.48	0.00355163472734035	-0.00689428404550098
4	C	26	50	20120601	22	2404	47.52	0.00343941688116604	-0.00574544765810728
4	C	26	50	20120601	22	2406	47.56	0.00270708053002676	-0.00420616104827787
4	C	26	50	20120601	22	2408	47.6	0.00220102895546889	-0.00175758815085119
4	C	26	50	20120601	22	2410	47.64	0.00187495726992643	0.000111150114934719
4	C	26	50	20120601	22	2412	47.68	0.00161436013678794	0.00240852590487419
4	C	26	50	20120601	22	2414	47.72	0.000155719055352900	0.00393449769401381
4	C	26	50	20120601	22	2416	47.76	-0.00109249411906884	0.00689344258843142
4	C	26	50	20120601	22	2418	47.8	-0.00197226930515336	0.0095473769727842
4	C	26	50	20120601	22	2420	47.84	-0.00236281852253826	0.00916191892422379
4	C	26	50	20120601	22	2422	47.88	-0.00312264718533006	0.00889296378893168
4	C	26	50	20120601	22	2424	47.92	-0.00373375007883496	0.0090277171282224
4	C	26	50	20120601	22	2426	47.96	-0.00262781385985576	0.00869073124951233
4	C	26	50	20120601	22	2428	48	-0.00211844241896026	0.00917210126187288
4	C	26	50	20120601	22	2430	48.04	-0.00150301910302232	0.0094017271179954
4	C	26	50	20120601	22	2432	48.08	-0.0013306618251081	0.00943563288815329
4	C	26	50	20120601	22	2434	48.12	-0.000696726453638729	0.00889763776475532
4	C	26	50	20120601	22	2436	48.16	0.000267215652610391	0.00994458006498012
4	C	26	50	20120601	22	2438	48.2	0.000769289751524091	0.00999127739680968
4	C	26	50	20120601	22	2440	48.24	0.00212321468262644	0.0103962791696953
4	C	26	50	20120601	22	2442	48.28	0.00302149061053389	0.0106054088286584
4	C	26	50	20120601	22	2444	48.32	0.00525887333983715	0.0108860008202485
4	C	26	50	20120601	22	2446	48.36	0.00650728450415763	0.0113260050859096
4	C	26	50	20120601	22	2448	48.4	0.00792179505137882	0.0115220292277901
4	C	26	50	20120601	22	2450	48.44	0.00954066652943074	0.0124184497075037
4	C	26	50	20120601	22	2452	48.48	0.0108830168296318	0.0124483815375514
4	C	26	50	20120601	22	2454	48.52	0.0121900895725196	0.0113752338600158
4	C	26	50	20120601	22	2456	48.56	0.0129690313316068	0.0116141298860397
4	C	26	50	20120601	22	2458	48.6	0.0140961362062944	0.0115202211557506
4	C	26	50	20120601	22	2460	48.64	0.0148193276868540	0.0110702274511703
4	C	26	50	20120601	22	2462	48.68	0.0153739828117021	0.0112532685468628
4	C	26	50	20120601	22	2464	48.72	0.0155782687892140	0.0107354089961659
4	C	26	50	20120601	22	2466	48.76	0.0158926138158973	0.0103358010338072
4	C	26	50	20120601	22	2468	48.8	0.0160410213871327	0.0099559574130894
4	C	26	50	20120601	22	2470	48.84	0.0169017612586677	0.00943812190402307
4	C	26	50	20120601	22	2472	48.88	0.0177714531020525	0.00971235912697065
4	C	26	50	20120601	22	2474	48.92	0.0181487652804936	0.00967601383841766
4	C	26	50	20120601	22	2476	48.96	0.0194239050811429	0.00971609265077531
4	C	26	50	20120601	22	2478	49	0.0206607338363875	0.00887778927740741
4	C	26	50	20120601	22	2480	49.04	0.0219091944981827	0.00803874344191927
4	C	26	50	20120601	22	2482	49.08	0.0226826986061226	0.00741132759497244
4	C	26	50	20120601	22	2484	49.12	0.0235008352940911	0.00728686265934799
4	C	26	50	20120601	22	2486	49.16	0.0243548576512048	0.00592174352079267
4	C	26	50	20120601	22	2488	49.2	0.0245117646459501	0.00537550353232606
4	C	26	50	20120601	22	2490	49.24	0.0259137452610086	0.00483732456116498
4	C	26	50	20120601	22	2492	49.28	0.0270082051369292	0.00428337710878344
4	C	26	50	20120601	22	2494	49.32	0.0281885077760858	0.00455971443887115
4	C	26	50	20120601	22	2496	49.36	0.0282478340350273	0.00495067377818919
4	C	26	50	20120601	22	2498	49.4	0.0286868766354660	0.00467341720928594
4	C	26	50	20120601	22	2500	49.44	0.0288295000732314	0.0058259305519419
4	C	26	50	20120601	22	2502	49.48	0.0293897407759655	0.00631418778435121
4	C	26	50	20120601	22	2504	49.52	0.0292766036909756	0.00540371709289541
4	C	26	50	20120601	22	2506	49.56	0.0290151863139710	0.00524695151950635
4	C	26	50	20120601	22	2508	49.6	0.0290945236948201	0.00467518497623891
4	C	26	50	20120601	22	2510	49.64	0.0294709873451238	0.00513749138977867
4	C	26	50	20120601	22	2512	49.68	0.0297181211651485	0.00421761617813309
4	C	26	50	20120601	22	2514	49.72	0.0304217631231072	0.00361098927055316
4	C	26	50	20120601	22	2516	49.76	0.0308655433389799	0.00265257673933291
4	C	26	50	20120601	22	2518	49.8	0.0321696603755223	0.00181020043090537
4	C	26	50	20120601	22	2520	49.84	0.0325516394587192	0.00135680356280856
4	C	26	50	20120601	22	2522	49.88	0.0332703427911172	-0.0003157868174101
4	C	26	50	20120601	22	2524	49.92	0.0338686258386792	-0.00085000599059654
4	C	26	50	20120601	22	2526	49.96	0.0338396344606505	-0.00172512134299301
4	C	26	50	20120601	22	2528	50	0.0339725705355136	-0.00330295941453267
4	C	26	50	20120601	22	2530	50.04	0.0340841519855848	-0.0050444219952389
4	C	26	50	20120601	22	2532	50.08	0.0340757374148887	-0.00672783110920968
4	C	26	50	20120601	22	2534	50.12	0.0340672521335145	-0.00841654352403938
4	C	26	50	20120601	22	2536	50.16	0.0333838758559046	-0.00928942441900738
4	C	26	50	20120601	22	2538	50.2	0.0329613795541456	-0.0110042290740629
4	C	26	50	20120601	22	2540	50.24	0.0324026379177876	-0.0129754872165191
4	C	26	50	20120601	22	2542	50.28	0.0321192507330915	-0.0141321512759806
4	C	26	50	20120601	22	2544	50.32	0.0312213382580695	-0.0152352661389029
4	C	26	50	20120601	22	2546	50.36	0.0303977207854401	-0.0178658242801764
4	C	26	50	20120601	22	2548	50.4	0.0292277213991922	-0.0188074281761011
4	C	26	50	20120601	22	2550	50.44	0.0280661288054658	-0.0196998959289079
4	C	26	50	20120601	22	2552	50.48	0.0277643709865944	-0.0190374429409533
4	C	26	50	20120601	22	2554	50.52	0.0261730766730088	-0.0185081240177604
4	C	26	50	20120601	22	2556	50.56	0.0237146502425863	-0.020060180976058
4	C	26	50	20120601	22	2558	50.6	0.0218542310880810	-0.0208026643095073
4	C	26	50	20120601	22	2560	50.64	0.0209277444280314	-0.0202172152500239
4	C	26	50	20120601	22	2562	50.68	0.0195323681903091	-0.0200278237697509
4	C	26	50	20120601	22	2564	50.72	0.0196951229581348	-0.0202891916492809
4	C	26	50	20120601	22	2566	50.76	0.0198185696599943	-0.0196900035050391
4	C	26	50	20120601	22	2568	50.8	0.0202402598600228	-0.0195077396611204
4	C	26	50	20120601	22	2570	50.84	0.0201950757367049	-0.0194697680269707
4	C	26	50	20120601	22	2572	50.88	0.0199760776955036	-0.0196733511403421
4	C	26	50	20120601	22	2574	50.92	0.0200186808790701	-0.0196827910158710
4	C	26	50	20120601	22	2576	50.96	0.0202006689513441	-0.0195654325033974
4	C	26	50	20120601	22	2578	51	0.0198507076631993	-0.0192934226668106
4	C	26	50	20120601	22	2580	51.04	0.0199439467633665	-0.0190427815971512
4	C	26	50	20120601	22	2582	51.08	0.0197770342076674	-0.0195674901841307
4	C	26	50	20120601	22	2584	51.12	0.0201690259228860	-0.0193293649044983
4	C	26	50	20120601	22	2586	51.16	0.0203661036538705	-0.0191221048358647
4	C	26	50	20120601	22	2588	51.2	0.0201275470391016	-0.0196135228355859
4	C	26	50	20120601	22	2590	51.24	0.0202485259382948	-0.0193697901991787
4	C	26	50	20120601	22	2592	51.28	0.0198174736444835	-0.0197405969952330
4	C	26	50	20120601	22	2594	51.32	0.0195084750521728	-0.0199268418503297
4	C	26	50	20120601	22	2596	51.36	0.0195240243302911	-0.0202761596713037
4	C	26	50	20120601	22	2598	51.4	0.0201805729766228	-0.0196064588388419
4	C	26	50	20120601	22	2600	51.44	0.0195537440283044	-0.0207278382699222
4	C	26	50	20120601	22	2602	51.48	0.0196958017806447	-0.0207252219748318
4	C	26	50	20120601	22	2604	51.52	0.0201304391058367	-0.0200109946283587
4	C	26	50	20120601	22	2606	51.56	0.0202473450699702	-0.0198188525027069
4	C	26	50	20120601	22	2608	51.6	0.0199024678795821	-0.0197381928321769
4	C	26	50	20120601	22	2610	51.64	0.0194761249169335	-0.0194507822098959
4	C	26	50	20120601	22	2612	51.68	0.0195816111065509	-0.0194389169581075
4	C	26	50	20120601	22	2614	51.72	0.0196977533953608	-0.0190491243449784
4	C	26	50	20120601	22	2616	51.76	0.0195085033364440	-0.0193691891584147
4	C	26	50	20120601	22	2618	51.8	0.0197611243050907	-0.0202772132604076
4	C	26	50	20120601	22	2620	51.84	0.0197362836438677	-0.0201281056534588
4	C	26	50	20120601	22	2622	51.88	0.0198559048980410	-0.0205765739872908
4	C	26	50	20120601	22	2624	51.92	0.0198109470488932	-0.0199138593698271
4	C	26	50	20120601	22	2626	51.96	0.0196952502373554	-0.0195019131012434
4	C	26	50	20120601	22	2628	52	0.0200567090817623	-0.0199291611605720
4	C	26	50	20120601	22	2630	52.04	0.0200192889909020	-0.0192911528540430
4	C	26	50	20120601	22	2632	52.08	0.0199975383863127	-0.0193390664095362
4	C	26	50	20120601	22	2634	52.12	0.0199552958272046	-0.0197040325035778
4	C	26	50	20120601	22	2636	52.16	0.0200816133825957	-0.01983241481077
4	C	26	50	20120601	22	2638	52.2	0.0199063003983362	-0.0200338907459335
4	C	26	50	20120601	22	2640	52.24	0.0202664298819945	-0.0200489521203728
4	C	26	50	20120601	22	2642	52.28	0.0202498977254503	-0.0200148554313840
4	C	26	50	20120601	22	2644	52.32	0.0196163654048462	-0.0204430439427315
4	C	26	50	20120601	22	2646	52.36	0.0193415412832703	-0.0210519053077400
4	C	26	50	20120601	22	2648	52.4	0.0195211464056917	-0.020859996527326
4	C	26	50	20120601	22	2650	52.44	0.0186170396752665	-0.0221845489498446
4	C	26	50	20120601	22	2652	52.48	0.0179856640303451	-0.0226706848619103
4	C	26	50	20120601	22	2654	52.52	0.0176017050481608	-0.0233271627975639
4	C	26	50	20120601	22	2656	52.56	0.0167971589525268	-0.0242209457689837
4	C	26	50	20120601	22	2658	52.6	0.0159455195452657	-0.0250127639425564
4	C	26	50	20120601	22	2660	52.64	0.0149115172991366	-0.0273068304727599
4	C	26	50	20120601	22	2662	52.68	0.0135175977013836	-0.028516619464692
4	C	26	50	20120601	22	2664	52.72	0.0127822773596277	-0.0293382068337527
4	C	26	50	20120601	22	2666	52.76	0.0117665891791313	-0.0299055893149767
4	C	26	50	20120601	22	2668	52.8	0.0105302129722266	-0.0301904826371168
4	C	26	50	20120601	22	2670	52.84	0.0105437187117473	-0.0291557732842065
4	C	26	50	20120601	22	2672	52.88	0.0104590780300393	-0.0281451055618566
4	C	26	50	20120601	22	2674	52.92	0.00867893670840212	-0.0277882287693917
4	C	26	50	20120601	22	2676	52.96	0.007167566674294	-0.0268597975656938
4	C	26	50	20120601	22	2678	53	0.00607353106244217	-0.0262436247165678
4	C	26	50	20120601	22	2680	53.04	0.00554906996283611	-0.026112032144589
4	C	26	50	20120601	22	2682	53.08	0.00485631744930765	-0.0256288660810043
4	C	26	50	20120601	22	2684	53.12	0.00382570931572826	-0.025421895926151
4	C	26	50	20120601	22	2686	53.16	0.00259308077476386	-0.0260229366901595
4	C	26	50	20120601	22	2688	53.2	0.00143971890397049	-0.0257131532093217
4	C	26	50	20120601	22	2690	53.24	0.00099600939877593	-0.0265799954123783
4	C	26	50	20120601	22	2692	53.28	-0.000365453997720649	-0.0276047345596738
4	C	26	50	20120601	22	2694	53.32	-0.0006654794049781	-0.0277497621604952
4	C	26	50	20120601	22	2696	53.36	-0.00239619396261026	-0.0283694705435271
4	C	26	50	20120601	22	2698	53.4	-0.00276212172187436	-0.0283906130362846
4	C	26	50	20120601	22	2700	53.44	-0.00375171766214486	-0.0268919002135597
4	C	26	50	20120601	22	2702	53.48	-0.00401292290711526	-0.0263091028045057
4	C	26	50	20120601	22	2704	53.52	-0.00456262771880966	-0.0249958640904861
4	C	26	50	20120601	22	2706	53.56	-0.00485671342910516	-0.0240351181068879
4	C	26	50	20120601	22	2708	53.6	-0.00519449833847796	-0.0233313347275729
4	C	26	50	20120601	22	2710	53.64	-0.00538271602149416	-0.0229547437980486
4	C	26	50	20120601	22	2712	53.68	-0.00626372864444576	-0.0211554823090482
4	C	26	50	20120601	22	2714	53.72	-0.00737001134574776	-0.0200910603291925
4	C	26	50	20120601	22	2716	53.76	-0.00832164272293636	-0.0179888247976570
4	C	26	50	20120601	22	2718	53.8	-0.00866504913121966	-0.0163559384632020
4	C	26	50	20120601	22	2720	53.84	-0.00872989082305446	-0.0151662313038556
4	C	26	50	20120601	22	2722	53.88	-0.00883248494593676	-0.0140704349961187
4	C	26	50	20120601	22	2724	53.92	-0.00875007716602236	-0.0123456192646765
4	C	26	50	20120601	22	2726	53.96	-0.00845693346338076	-0.0107227864330150
4	C	26	50	20120601	22	2728	54	-0.00771867862848296	-0.00989989091640908
4	C	26	50	20120601	22	2730	54.04	-0.00703538083972576	-0.00946511146275418
4	C	26	50	20120601	22	2732	54.08	-0.00667643151728526	-0.00876297634934618
4	C	26	50	20120601	22	2734	54.12	-0.00626009411559046	-0.00643192106341878
4	C	26	50	20120601	22	2736	54.16	-0.00596501138473346	-0.00572404353584068
4	C	26	50	20120601	22	2738	54.2	-0.00500850804182246	-0.00474137724202578
4	C	26	50	20120601	22	2740	54.24	-0.00433901934139506	-0.00288974742481068
4	C	26	50	20120601	22	2742	54.28	-0.00420572971314136	-0.00121468217085787
4	C	26	50	20120601	22	2744	54.32	-0.00327447008231866	7.72019183699485e-05
4	C	26	50	20120601	22	2746	54.36	-0.00228305687762046	0.000217442406282679
4	C	26	50	20120601	22	2748	54.4	-0.00166978316629736	-1.96504974491717e-05
4	C	26	50	20120601	22	2750	54.44	-0.00114897780875002	0.0011469979097627
4	C	26	50	20120601	22	2752	54.48	-0.00070077817549493	0.0009301353310406
4	C	26	50	20120601	22	2754	54.52	-3.17420234074699e-05	0.00119805809043218
4	C	26	50	20120601	22	2756	54.56	0.00063940130688793	0.0011329335558849
4	C	26	50	20120601	22	2758	54.6	0.00127046582482568	0.00260235801573304
4	C	26	50	20120601	22	2760	54.64	0.00099406485512767	0.00331877739322782
4	C	26	50	20120601	22	2762	54.68	0.00153164278552474	0.00381746445065963
4	C	26	50	20120601	22	2764	54.72	0.00140662630661096	0.00507629836893479
4	C	26	50	20120601	22	2766	54.76	0.00139850164969513	0.00566044635194081
4	C	26	50	20120601	22	2768	54.8	0.00146639804282466	0.00690226728106063
4	C	26	50	20120601	22	2770	54.84	0.00094910700597983	0.00830433274893294
4	C	26	50	20120601	22	2772	54.88	0.00125559536921733	0.00988796909607833
4	C	26	50	20120601	22	2774	54.92	0.00162497380957355	0.0100238608772868
4	C	26	50	20120601	22	2776	54.96	0.00247369215872155	0.0102643966839362
4	C	26	50	20120601	22	2778	55	0.00372411221340737	0.0117121985255224
4	C	26	50	20120601	22	2780	55.04	0.00475786697216305	0.0128138355352720
4	C	26	50	20120601	22	2782	55.08	0.00625534942908867	0.0126138091690100
4	C	26	50	20120601	22	2784	55.12	0.00765294598210388	0.0125969093169396
4	C	26	50	20120601	22	2786	55.16	0.0085172426007482	0.0135572310364691
4	C	26	50	20120601	22	2788	55.2	0.00995764739829644	0.0142074440060413
4	C	26	50	20120601	22	2790	55.24	0.0104473754128106	0.0124986921850328
4	C	26	50	20120601	22	2792	55.28	0.0106552718775473	0.0128176044144157
4	C	26	50	20120601	22	2794	55.32	0.0113062909488501	0.0128631138068529
4	C	26	50	20120601	22	2796	55.36	0.0122225669869795	0.0118857296006934
4	C	26	50	20120601	22	2798	55.4	0.0139726661699111	0.0105611389944086
4	C	26	50	20120601	22	2800	55.44	0.0144518823350161	0.00990548554526188
4	C	26	50	20120601	22	2802	55.48	0.0150647897650266	0.00872984839664756
4	C	26	50	20120601	22	2804	55.52	0.0158090055100898	0.00852139331755377
4	C	26	50	20120601	22	2806	55.56	0.0165781538402577	0.00791131572888164
4	C	26	50	20120601	22	2808	55.6	0.0167328051643710	0.00785669173003498
4	C	26	50	20120601	22	2810	55.64	0.0169183570548221	0.00863672243356529
4	C	26	50	20120601	22	2812	55.68	0.0173856909975761	0.0096870659174076
4	C	26	50	20120601	22	2814	55.72	0.0178919794529057	0.0101436589081554
4	C	26	50	20120601	22	2816	55.76	0.0179148472862093	0.0115700771335718
4	C	26	50	20120601	22	2818	55.8	0.0179211560929110	0.0129201405545420
4	C	26	50	20120601	22	2820	55.84	0.0180022329564419	0.0147819102829993
4	C	26	50	20120601	22	2822	55.88	0.0184583083450258	0.0165290382032364
4	C	26	50	20120601	22	2824	55.92	0.0185903746785480	0.0189728204522206
4	C	26	50	20120601	22	2826	55.96	0.0191695304876788	0.0207125506213129
4	C	26	50	20120601	22	2828	56	0.0198703723027841	0.0220679753258981
4	C	26	50	20120601	22	2830	56.04	0.0206804126181079	0.0229107264009197
4	C	26	50	20120601	22	2832	56.08	0.0220531402256288	0.0235915783073208
4	C	26	50	20120601	22	2834	56.12	0.0224930596384762	0.0236439466355355
4	C	26	50	20120601	22	2836	56.16	0.0224188063553838	0.0230830766077661
4	C	26	50	20120601	22	2838	56.2	0.0227261573888944	0.0236745997144999
4	C	26	50	20120601	22	2840	56.24	0.0231187147895379	0.0233790573642352
4	C	26	50	20120601	22	2842	56.28	0.0245570760484885	0.0233223827557231
4	C	26	50	20120601	22	2844	56.32	0.0258133184204106	0.0230167747404282
4	C	26	50	20120601	22	2846	56.36	0.0268793292692037	0.0227635124259309
4	C	26	50	20120601	22	2848	56.4	0.0280022162519415	0.0229838454847351
4	C	26	50	20120601	22	2850	56.44	0.0294259587852978	0.0238466034390235
4	C	26	50	20120601	22	2852	56.48	0.0313740096831955	0.0236004171420856
4	C	26	50	20120601	22	2854	56.52	0.0330857172105494	0.0234525469720039
4	C	26	50	20120601	22	2856	56.56	0.0347701092029461	0.022562377316236
4	C	26	50	20120601	22	2858	56.6	0.035914243330245	0.0226514374153264
4	C	26	50	20120601	22	2860	56.64	0.0385294565472600	0.0221124311292313
4	C	26	50	20120601	22	2862	56.68	0.0386761458490171	0.0222072895039275
4	C	26	50	20120601	22	2864	56.72	0.0393274619051681	0.0225068906471163
4	C	26	50	20120601	22	2866	56.76	0.0400339888587941	0.0224757920908797
4	C	26	50	20120601	22	2868	56.8	0.0420702866829838	0.0219080136298581
4	C	26	50	20120601	22	2870	56.84	0.0431424019846189	0.0215804817688125
4	C	26	50	20120601	22	2872	56.88	0.0445958599733478	0.0208235239595523
4	C	26	50	20120601	22	2874	56.92	0.0458992699031090	0.0196434334524301
4	C	26	50	20120601	22	2876	56.96	0.0466705112693491	0.0194127045097289
4	C	26	50	20120601	22	2878	57	0.0476173979600361	0.0188757983307740
4	C	26	50	20120601	22	2880	57.04	0.0485550215518894	0.0184567668522428
4	C	26	50	20120601	22	2882	57.08	0.0494570776726491	0.0176900509694022
4	C	26	50	20120601	22	2884	57.12	0.0509062223100128	0.0170263605445805
4	C	26	50	20120601	22	2886	57.16	0.0513381938426397	0.0160209254124114
4	C	26	50	20120601	22	2888	57.2	0.0529810150273704	0.0153013028411978
4	C	26	50	20120601	22	2890	57.24	0.0538504735255174	0.0146644824740613
4	C	26	50	20120601	22	2892	57.28	0.055143983960342	0.0140042568724674
4	C	26	50	20120601	22	2894	57.32	0.0563581570143173	0.0130688253116357
4	C	26	50	20120601	22	2896	57.36	0.0572295954114516	0.0117014222181771
4	C	26	50	20120601	22	2898	57.4	0.057935924375179	0.0104957344455760
4	C	26	50	20120601	22	2900	57.44	0.0589104589410102	0.00958752649581997
4	C	26	50	20120601	22	2902	57.48	0.0603301172255984	0.00888685438634222
4	C	26	50	20120601	22	2904	57.52	0.0614983283387967	0.00844102356080411
4	C	26	50	20120601	22	2906	57.56	0.0628851061580597	0.00680831400304436
4	C	26	50	20120601	22	2908	57.6	0.0637891421778068	0.00551480356821982
4	C	26	50	20120601	22	2910	57.64	0.0656583082431953	0.00417398768973388
4	C	26	50	20120601	22	2912	57.68	0.0665212613589553	0.00310201380945508
4	C	26	50	20120601	22	2914	57.72	0.0675423235509887	0.00344623339053669
4	C	26	50	20120601	22	2916	57.76	0.0680820581570684	0.00372589412249597
4	C	26	50	20120601	22	2918	57.8	0.0700404610982427	0.00360144332900714
4	C	26	50	20120601	22	2920	57.84	0.0702042270287655	0.00336498682137835
4	C	26	50	20120601	22	2922	57.88	0.0708126217032984	0.00206221328772026
4	C	26	50	20120601	22	2924	57.92	0.0717014549272499	0.00137815818760039
4	C	26	50	20120601	22	2926	57.96	0.0727989553623295	-0.00062302471383565
4	C	26	50	20120601	22	2928	58	0.0729236889985308	-0.00162315654514591
4	C	26	50	20120601	22	2930	58.04	0.0745117801183977	-0.00367058423007155
4	C	26	50	20120601	22	2932	58.08	0.0749972796343603	-0.00485852362246496
4	C	26	50	20120601	22	2934	58.12	0.0753855519679099	-0.00611625445416148
4	C	26	50	20120601	22	2936	58.16	0.0767052960643165	-0.00813857984835498
4	C	26	50	20120601	22	2938	58.2	0.0768369593469734	-0.00847912247417448
4	C	26	50	20120601	22	2940	58.24	0.0774674157530793	-0.0105853107326167
4	C	26	50	20120601	22	2942	58.28	0.0778401317374428	-0.0109762700719347
4	C	26	50	20120601	22	2944	58.32	0.0788722247952626	-0.0126255259283743
4	C	26	50	20120601	22	2946	58.36	0.079526157146504	-0.0149718476497075
4	C	26	50	20120601	22	2948	58.4	0.0803224300927981	-0.0173554338984092
4	C	26	50	20120601	22	2950	58.44	0.0807404716218356	-0.0200874116582015
4	C	26	50	20120601	22	2952	58.48	0.08147246856172	-0.0220254499240776
4	C	26	50	20120601	22	2954	58.52	0.081385494427634	-0.022756881178537
4	C	26	50	20120601	22	2956	58.56	0.0817097735974861	-0.0239050811698277
4	C	26	50	20120601	22	2958	58.6	0.0818798327783615	-0.0245398509272989
4	C	26	50	20120601	22	2960	58.64	0.0822921467424714	-0.0260149463835321
4	C	26	50	20120601	22	2962	58.68	0.0824240928678408	-0.0264362406037631
4	C	26	50	20120601	22	2964	58.72	0.0814706300840888	-0.0265636612457329
4	C	26	50	20120601	22	2966	58.76	0.0814465177428504	-0.026878394474039
4	C	26	50	20120601	22	2968	58.8	0.0815579577715654	-0.0257402353990412
4	C	26	50	20120601	22	2970	58.84	0.080574372238935	-0.0255685498725691
4	C	26	50	20120601	22	2972	58.88	0.0792641740840743	-0.0256051072931564
4	C	26	50	20120601	22	2974	58.92	0.078458284485556	-0.0248986369080729
4	C	26	50	20120601	22	2976	58.96	0.076506599058803	-0.0247814693144303
4	C	26	50	20120601	22	2978	59	0.074600168466046	-0.0253111630042172
4	C	26	50	20120601	22	2980	59.04	0.071653795930198	-0.0256594838046296
4	C	26	50	20120601	22	2982	59.08	0.0696772910554253	-0.0253127186391358
4	C	26	50	20120601	22	2984	59.12	0.069283856842373	-0.0257249618925675
4	C	26	50	20120601	22	2986	59.16	0.065032943005914	-0.0240622002966074
4	C	26	50	20120601	22	2988	59.2	0.0623092383954614	-0.0247552356528483
4	C	26	50	20120601	22	2990	59.24	0.0614412648215549	-0.0243799740840726
4	C	26	50	20120601	22	2992	59.28	0.0590091003369857	-0.0246944951803444
4	C	26	50	20120601	22	2994	59.32	0.0571513186907743	-0.0239369716856592
4	C	26	50	20120601	22	2996	59.36	0.0552275639818782	-0.0234014090095885
4	C	26	50	20120601	22	2998	59.4	0.0527447706517759	-0.0239253751344478
4	C	26	50	20120601	22	3000	59.44	0.051441502143371	-0.023773559308527
4	C	26	50	20120601	22	3002	59.48	0.0507285617312397	-0.0248352447851395
4	C	26	50	20120601	22	3004	59.52	0.0497000042073257	-0.0257703227925806
4	C	26	50	20120601	22	3006	59.56	0.048943102966608	-0.0257499722594181
4	C	26	50	20120601	22	3008	59.6	0.0476639821547806	-0.0259736654896465
4	C	26	50	20120601	22	3010	59.64	0.047220767624333	-0.0250626291127657
4	C	26	50	20120601	22	3012	59.68	0.0470720347839781	-0.0249781581366852
4	C	26	50	20120601	22	3014	59.72	0.046865170695142	-0.0250175793397363
4	C	26	50	20120601	22	3016	59.76	0.0472555007094248	-0.0251106275210726
4	C	26	50	20120601	22	3018	59.8	0.0472640354882737	-0.0251469233121509
4	C	26	50	20120601	22	3020	59.84	0.0473730077143224	-0.0240819427179381
4	C	26	50	20120601	22	3022	59.88	0.0475373958988126	-0.0245012004706392
4	C	26	50	20120601	22	3024	59.92	0.0474333592780966	-0.0250314810590544
4	C	26	50	20120601	22	3026	59.96	0.0473280922915814	-0.025001690650363
4	C	26	50	20120601	22	3028	60	0.0472228253050661	-0.0249719002416717
4	C	26	50	20120601	22	3030	60.04	0.0471175653896187	-0.0249421027619125
4	C	26	50	20120601	22	3032	60.08	0.0471853557167311	-0.0244947375146592
4	C	26	50	20120601	22	3034	60.12	0.0473376735884665	-0.0248395157100979
4	C	26	50	20120601	22	3036	60.16	0.0470214837201911	-0.0252070415306874
4	C	26	50	20120601	22	3038	60.2	0.0470644758124872	-0.0248615491573997
4	C	26	50	20120601	22	3040	60.24	0.0470543076169738	-0.02458618763467
4	C	26	50	20120601	22	3042	60.28	0.0470662294373046	-0.024907878793703
4	C	26	50	20120601	22	3044	60.32	0.0469103336052564	-0.0252377228939231
4	C	26	50	20120601	22	3046	60.36	0.0467877212893986	-0.0250705628508506
4	C	26	50	20120601	22	3048	60.4	0.0472050344984515	-0.0252247333423527
4	C	26	50	20120601	22	3050	60.44	0.0474653346467419	-0.0251826463467365
4	C	26	50	20120601	22	3052	60.48	0.0472268770269223	-0.0247067846962014
4	C	26	50	20120601	22	3054	60.52	0.0476180555693426	-0.0249374358571566
4	C	26	50	20120601	22	3056	60.56	0.0468780400385596	-0.0253130085529161
4	C	26	50	20120601	22	3058	60.6	0.0470265748890156	-0.0250049504126243
4	C	26	50	20120601	22	3060	60.64	0.0471273163921313	-0.0255261800342404
4	C	26	50	20120601	22	3062	60.68	0.0470336035304206	-0.025478047275645
4	C	26	50	20120601	22	3064	60.72	0.0469800543338814	-0.0254522590913351
4	C	26	50	20120601	22	3066	60.76	0.0470322458854008	-0.0256003201802478
4	C	26	50	20120601	22	3068	60.8	0.0472848527119118	-0.0255970392047831
4	C	26	50	20120601	22	3070	60.84	0.0472004948729163	-0.0255006605505073
4	C	26	50	20120601	22	3072	60.88	0.0470803715729283	-0.0253848930282915
4	C	26	50	20120601	22	3074	60.92	0.0473290610278716	-0.0255355774833623
4	C	26	50	20120601	22	3076	60.96	0.0467546357631069	-0.0261067500569336
4	C	26	50	20120601	22	3078	61	0.047621796164215	-0.0254040626931294
4	C	26	50	20120601	22	3080	61.04	0.0471189301057064	-0.0252737853397636
4	C	26	50	20120601	22	3082	61.08	0.0471991018725573	-0.0255782796618782
4	C	26	50	20120601	22	3084	61.12	0.0474983565334233	-0.025824204329307
4	C	26	50	20120601	22	3086	61.16	0.0472199120251277	-0.0253610352454942
4	C	26	50	20120601	22	3088	61.2	0.0473486832410495	-0.0258801152624955
4	C	26	50	20120601	22	3090	61.24	0.04740684984487	-0.0255973715449702
4	C	26	50	20120601	22	3092	61.28	0.0482142314386966	-0.0244437904710747
4	C	26	50	20120601	22	3094	61.32	0.0475290944652015	-0.0245851623298373
4	C	26	50	20120601	22	3096	61.36	0.0473016394268972	-0.0253340379085885
4	C	26	50	20120601	22	3098	61.4	0.0475004495694956	-0.0249041452698984
4	C	26	50	20120601	22	3100	61.44	0.0473688994239237	-0.0253647829114345
4	C	26	50	20120601	22	3102	61.48	0.0473166725170652	-0.025073780186705
4	C	26	50	20120601	22	3104	61.52	0.0471869184227175	-0.0248337174344922
4	C	26	50	20120601	22	3106	61.56	0.0477094774050822	-0.0253582421737086
4	C	26	50	20120601	22	3108	61.6	0.047220315075993	-0.0252110083997299
4	C	26	50	20120601	22	3110	61.64	0.0476401314430512	-0.0250835099760141
4	C	26	50	20120601	22	3112	61.68	0.0476955332593572	-0.0248745245668345
4	C	26	50	20120601	22	3114	61.72	0.0477515007610881	-0.025295571299692
4	C	26	50	20120601	22	3116	61.76	0.0474973524417940	-0.0247332941294281
4	C	26	50	20120601	22	3118	61.8	0.0473735875418829	-0.0249744387550161
4	C	26	50	20120601	22	3120	61.84	0.0476584737929552	-0.0254109428421104
4	C	26	50	20120601	22	3122	61.88	0.0474612617116823	-0.0252028413164072
4	C	26	50	20120601	22	3124	61.92	0.0472097862560211	-0.0249054604885114
4	C	26	50	20120601	22	3126	61.96	0.047438273670226	-0.0255492599995783
4	C	26	50	20120601	22	3128	62	0.0475069054544078	-0.0247985530142638
4	C	26	50	20120601	22	3130	62.04	0.0475221506766102	-0.0251109810744632
4	C	26	50	20120601	22	3132	62.08	0.0475371696246426	-0.0247163872062899
4	C	26	50	20120601	22	3134	62.12	0.0480198831398874	-0.0252244717128437
4	C	26	50	20120601	22	3136	62.16	0.0473892358149506	-0.0250176217661432
4	C	26	50	20120601	22	3138	62.2	0.0474542967098876	-0.024768288844029
4	C	26	50	20120601	22	3140	62.24	0.047397190766239	-0.0255357542600576
4	C	26	50	20120601	22	3142	62.28	0.0470267799499822	-0.0257747846363699
4	C	26	50	20120601	22	3144	62.32	0.0473446173770577	-0.0253049192513393
4	C	26	50	20120601	22	3146	62.36	0.047130823641766	-0.0255595837585836
4	C	26	50	20120601	22	3148	62.4	0.047572560319041	-0.0245921839001745
4	C	26	50	20120601	22	3150	62.44	0.0474036537222190	-0.0247451098837417
4	C	26	50	20120601	22	3152	62.48	0.0475457751141697	-0.0249131255260194
4	C	26	50	20120601	22	3154	62.52	0.0476490339174263	-0.0250862040528505
4	C	26	50	20120601	22	3156	62.56	0.0478775071894955	-0.0252653071294572
4	C	26	50	20120601	22	3158	62.6	0.0476382929654201	-0.0248183449330692
4	C	26	50	20120601	22	3160	62.64	0.0476423164030051	-0.0250796279597854
4	C	26	50	20120601	22	3162	62.68	0.0478134150308488	-0.0254138278377776
4	C	26	50	20120601	22	3164	62.72	0.0477106582734067	-0.0249822947113551
4	C	26	50	20120601	22	3166	62.76	0.0476160332439484	-0.0251228816815906
4	C	26	50	20120601	22	3168	62.8	0.0476225386263353	-0.0252114114505952
4	C	26	50	20120601	22	3170	62.84	0.0476388798640485	-0.0255851103133844
4	C	26	50	20120601	22	3172	62.88	0.0475475428811226	-0.0252750934873088
4	C	26	50	20120601	22	3174	62.92	0.0479599558401819	-0.0252531448928208
4	C	26	50	20120601	22	3176	62.96	0.0477741423202217	-0.024555782043079
4	C	26	50	20120601	22	3178	63	0.047525954911093	-0.0244747405348872
4	C	26	50	20120601	22	3180	63.04	0.0475633467176822	-0.024443854110685
4	C	26	50	20120601	22	3182	63.08	0.0475120744049783	-0.0243991013225037
4	C	26	50	20120601	22	3184	63.12	0.0474405010565866	-0.0243202023478589
4	C	26	50	20120601	22	3186	63.16	0.0475806779048890	-0.0241479228516906
4	C	26	50	20120601	22	3188	63.2	0.0476737755837001	-0.0245295766657682
4	C	26	50	20120601	22	3190	63.24	0.0475654821801613	-0.023924540748446
4	C	26	50	20120601	22	3192	63.28	0.0473203777565986	-0.0246667412391828
4	C	26	50	20120601	22	3194	63.32	0.0475840295910319	-0.025022514945069
4	C	26	50	20120601	22	3196	63.36	0.0475652912613304	-0.0245478341628585
4	C	26	50	20120601	22	3198	63.4	0.0477056307441925	-0.0247667049248391
4	C	26	50	20120601	22	3200	63.44	0.0476086651912884	-0.0249800602539265
4	C	26	50	20120601	22	3202	63.48	0.0475719522072092	-0.0246186721201977
4	C	26	50	20120601	22	3204	63.52	0.047683738718247	-0.0244265582788172
4	C	26	50	20120601	22	3206	63.56	0.0482596913336590	-0.0253841788504425
4	C	26	50	20120601	22	3208	63.6	0.0480881967260179	-0.0251271667486846
4	C	26	50	20120601	22	3210	63.64	0.0480737293212748	-0.0249242695288909
4	C	26	50	20120601	22	3212	63.68	0.0477652044905075	-0.0248549164957922
4	C	26	50	20120601	22	3214	63.72	0.0477291632578704	-0.0248391975120464
4	C	26	50	20120601	22	3216	63.76	0.0476930513145552	-0.0248234078176225
4	C	26	50	20120601	22	3218	63.8	0.0475919067605743	-0.0246797520039566
4	C	26	50	20120601	22	3220	63.84	0.0476011698594078	-0.0250684486015749
4	C	26	50	20120601	22	3222	63.88	0.047544940728168	-0.0248186419179173
4	C	26	50	20120601	22	3224	63.92	0.0478694532432578	-0.0247058371731146
4	C	26	50	20120601	22	3226	63.96	0.047612250222669	-0.0257014010946184
4	C	26	50	20120601	22	3228	64	0.0477239872362321	-0.0248759104961256
4	C	26	50	20120601	22	3230	64.04	0.0474787555334488	-0.0248059139958559
4	C	26	50	20120601	22	3232	64.08	0.0476991960724837	-0.0251735034560558
4	C	26	50	20120601	22	3234	64.12	0.0474741169129642	-0.0252813443112545
4	C	26	50	20120601	22	3236	64.16	0.0476118401007359	-0.0252137661161765
4	C	26	50	20120601	22	3238	64.2	0.0475148886899674	-0.0255976614587505
4	C	26	50	20120601	22	3240	64.24	0.0478373435243241	-0.0252597916965639
4	C	26	50	20120601	22	3242	64.28	0.0477390132553323	-0.0258016193387160
4	C	26	50	20120601	22	3244	64.32	0.0474297671756482	-0.0254620242359833
4	C	26	50	20120601	22	3246	64.36	0.047417675649690	-0.0248947124654373
4	C	26	50	20120601	22	3248	64.4	0.0474152926998373	-0.0252000199603502
4	C	26	50	20120601	22	3250	64.44	0.0474333309938254	-0.0256554603670447
4	C	26	50	20120601	22	3252	64.48	0.0472740198360241	-0.0255517278022446
4	C	26	50	20120601	22	3254	64.52	0.0476534886901478	-0.0246166144394645
4	C	26	50	20120601	22	3256	64.56	0.0476309036995567	-0.0244410681099671
4	C	26	50	20120601	22	3258	64.6	0.0473127834297687	-0.0254483346486995
4	C	26	50	20120601	22	3260	64.64	0.0471532954952721	-0.0243831136381811
4	C	26	50	20120601	22	3262	64.68	0.0471872224786334	-0.0249110537031506
4	C	26	50	20120601	22	3264	64.72	0.046954287362775	-0.0250481051394801
4	C	26	50	20120601	22	3266	64.76	0.0470097740318946	-0.024537665967345
4	C	26	50	20120601	22	3268	64.8	0.0465201662255333	-0.0252572248989482
4	C	26	50	20120601	22	3270	64.84	0.0467271222382509	-0.0251540721617087
4	C	26	50	20120601	22	3272	64.88	0.0469252959847463	-0.0249045624628993
4	C	26	50	20120601	22	3274	64.92	0.0466062352629393	-0.0240967778182074
4	C	26	50	20120601	22	3276	64.96	0.0464276342321472	-0.0243542919657799
4	C	26	50	20120601	22	3278	65	0.0464631592768340	-0.0244020640999169
4	C	26	50	20120601	22	3280	65.04	0.0460916595161342	-0.0241527241067349
4	C	26	50	20120601	22	3282	65.08	0.0458759848768045	-0.0238827578087456
4	C	26	50	20120601	22	3284	65.12	0.0451662830137310	-0.0246453512590519
4	C	26	50	20120601	22	3286	65.16	0.0445928052720531	-0.0249755842680016
4	C	26	50	20120601	22	3288	65.2	0.0440569456111343	-0.0248641583814223
4	C	26	50	20120601	22	3290	65.24	0.0430648889392652	-0.0252178390512361
4	C	26	50	20120601	22	3292	65.28	0.0420532949070319	-0.0250123608916912
4	C	26	50	20120601	22	3294	65.32	0.0407008400509276	-0.0246623854614107
4	C	26	50	20120601	22	3296	65.36	0.0399532301933147	-0.024344102557063
4	C	26	50	20120601	22	3298	65.4	0.0373660297185432	-0.0252656422980715
4	C	26	50	20120601	22	3300	65.44	0.0359500300044408	-0.0244989448000072
4	C	26	50	20120601	22	3302	65.48	0.0343537859433869	-0.0247448977517073
4	C	26	50	20120601	22	3304	65.52	0.0327019350050604	-0.0243542000418983
4	C	26	50	20120601	22	3306	65.56	0.0304204761887655	-0.0242633156073124
4	C	26	50	20120601	22	3308	65.6	0.0281676198417695	-0.0248513597486828
4	C	26	50	20120601	22	3310	65.64	0.0262662167782267	-0.0248087848493875
4	C	26	50	20120601	22	3312	65.68	0.0245506696610510	-0.0240862277850321
4	C	26	50	20120601	22	3314	65.72	0.0233088345897955	-0.0244929697477062
4	C	26	50	20120601	22	3316	65.76	0.0214568512191898	-0.0237600535690063
4	C	26	50	20120601	22	3318	65.8	0.0183820680918782	-0.0240799486768151
4	C	26	50	20120601	22	3320	65.84	0.0159381656347413	-0.0249136275718341
4	C	26	50	20120601	22	3322	65.88	0.0142564535770454	-0.0240914745173485
4	C	26	50	20120601	22	3324	65.92	0.0115267385589528	-0.0236904035510595
4	C	26	50	20120601	22	3326	65.96	0.00956098170725422	-0.0234635636956548
4	C	26	50	20120601	22	3328	66	0.00754261611103534	-0.0228613915607964
4	C	26	50	20120601	22	3330	66.04	0.0051897182966371	-0.0227965498689615
4	C	26	50	20120601	22	3332	66.08	0.0034112033205967	-0.0225073431954563
4	C	26	50	20120601	22	3334	66.12	0.00124413316829429	-0.0220880995848907
4	C	26	50	20120601	22	3336	66.16	-0.00133426099862434	-0.0241244256933518
4	C	26	50	20120601	22	3338	66.2	-0.00204858026897896	-0.0246171376984826
4	C	26	50	20120601	22	3340	66.24	-0.00342630712144286	-0.0259979758207836
4	C	26	50	20120601	22	3342	66.28	-0.00467039079226246	-0.0269153761586951
4	C	26	50	20120601	22	3344	66.32	-0.00635535554115186	-0.0278672125968503
4	C	26	50	20120601	22	3346	66.36	-0.00770578807186196	-0.0289735518666948
4	C	26	50	20120601	22	3348	66.4	-0.00907000918480516	-0.0298285146758274
4	C	26	50	20120601	22	3350	66.44	-0.0100086934368304	-0.0305267826222491
4	C	26	50	20120601	22	3352	66.48	-0.0114316751232902	-0.0310173733070363
4	C	26	50	20120601	22	3354	66.52	-0.0122883349886977	-0.0317505723284487
4	C	26	50	20120601	22	3356	66.56	-0.0136585452960775	-0.0313830394367913
4	C	26	50	20120601	22	3358	66.6	-0.0132838706259302	-0.0311037817556973
4	C	26	50	20120601	22	3360	66.64	-0.0137693347865538	-0.0295696782385741
4	C	26	50	20120601	22	3362	66.68	-0.0148690838211976	-0.028843423005753
4	C	26	50	20120601	22	3364	66.72	-0.0170213966549767	-0.0281056065770595
4	C	26	50	20120601	22	3366	66.76	-0.0189045987899718	-0.0276223344474576
4	C	26	50	20120601	22	3368	66.8	-0.0207254058225949	-0.0268578035245709
4	C	26	50	20120601	22	3370	66.84	-0.0227608155206675	-0.0258561839405930
4	C	26	50	20120601	22	3372	66.88	-0.0243597296169272	-0.0253398503263299
4	C	26	50	20120601	22	3374	66.92	-0.0260747676172205	-0.0239159988985292
4	C	26	50	20120601	22	3376	66.96	-0.0276739178871452	-0.0242448459781878
4	C	26	50	20120601	22	3378	67	-0.0296837769887864	-0.0224690392211194
4	C	26	50	20120601	22	3380	67.04	-0.0305407833365166	-0.0221458984931849
4	C	26	50	20120601	22	3382	67.08	-0.0315334481202176	-0.0207043623247868
4	C	26	50	20120601	22	3384	67.12	-0.0316758594259485	-0.0192967955661568
4	C	26	50	20120601	22	3386	67.16	-0.0318327664206938	-0.0186369942286317
4	C	26	50	20120601	22	3388	67.2	-0.0319140129898522	-0.0169800309082772
4	C	26	50	20120601	22	3390	67.24	-0.0319151443607021	-0.0154328812710411
4	C	26	50	20120601	22	3392	67.28	-0.0312724550072816	-0.0138469114715178
4	C	26	50	20120601	22	3394	67.32	-0.0311478627924365	-0.0112369803421582
4	C	26	50	20120601	22	3396	67.36	-0.0315007090762486	-0.00967851699642308
4	C	26	50	20120601	22	3398	67.4	-0.0311991280340726	-0.00875128787425318
4	C	26	50	20120601	22	3400	67.44	-0.0308088758015357	-0.00659411721688738
4	C	26	50	20120601	22	3402	67.48	-0.0310549489613886	-0.00441820822982009
4	C	26	50	20120601	22	3404	67.52	-0.0304159365632304	-0.00238294278153085
4	C	26	50	20120601	22	3406	67.56	-0.0298413415928382	-0.000371082567698881
4	C	26	50	20120601	22	3408	67.6	-0.0293157491223822	0.00186019288033527
4	C	26	50	20120601	22	3410	67.64	-0.0287477302450550	0.0029750881422321
4	C	26	50	20120601	22	3412	67.68	-0.0280695441312190	0.00532473326543687
4	C	26	50	20120601	22	3414	67.72	-0.0280150969090677	0.00643602228274966
4	C	26	50	20120601	22	3416	67.76	-0.0279088187598553	0.00869954180000591
4	C	26	50	20120601	22	3418	67.8	-0.0281507199896992	0.0107558790303745
4	C	26	50	20120601	22	3420	67.84	-0.0282857773849059	0.0122757343458569
4	C	26	50	20120601	22	3422	67.88	-0.0281567303973393	0.0147980549450274
4	C	26	50	20120601	22	3424	67.92	-0.0272467546806304	0.0165233247804444
4	C	26	50	20120601	22	3426	67.96	-0.0271300820617346	0.0191400441349034
4	C	26	50	20120601	22	3428	68	-0.0265716798366316	0.0211238322095222
4	C	26	50	20120601	22	3430	68.04	-0.0253780128793105	0.0229609663377230
4	C	26	50	20120601	22	3432	68.08	-0.0242767223518837	0.0242503472689454
4	C	26	50	20120601	22	3434	68.12	-0.0228267150442470	0.0261721362209899
4	C	26	50	20120601	22	3436	68.16	-0.0221634913099009	0.0281739130921221
4	C	26	50	20120601	22	3438	68.2	-0.0210220866147774	0.0295302782487263
4	C	26	50	20120601	22	3440	68.24	-0.0202135128389177	0.0323753195544033
4	C	26	50	20120601	22	3442	68.28	-0.0197557128168944	0.0337800769777916
4	C	26	50	20120601	22	3444	68.32	-0.0186701575366694	0.0359722543705736
4	C	26	50	20120601	22	3446	68.36	-0.0171397521880117	0.0373777846616737
4	C	26	50	20120601	22	3448	68.4	-0.0166222914455394	0.038452445547721
4	C	26	50	20120601	22	3450	68.44	-0.0158208354065391	0.0385762104476321
4	C	26	50	20120601	22	3452	68.48	-0.0151876778525290	0.0399407992561015
4	C	26	50	20120601	22	3454	68.52	-0.0136985180424180	0.0417696531638946
4	C	26	50	20120601	22	3456	68.56	-0.0134787492548252	0.0428696284727084
4	C	26	50	20120601	22	3458	68.6	-0.0134788199655033	0.0437723917002492
4	C	26	50	20120601	22	3460	68.64	-0.0130332012719996	0.0461718878515277
4	C	26	50	20120601	22	3462	68.68	-0.0129418430758703	0.0469912831895666
4	C	26	50	20120601	22	3464	68.72	-0.0118743946789911	0.0489921125376121
4	C	26	50	20120601	22	3466	68.76	-0.0101267095586104	0.049815043409557
4	C	26	50	20120601	22	3468	68.8	-0.00860593500431246	0.0506691576905522
4	C	26	50	20120601	22	3470	68.84	-0.00757256915428646	0.0513221000922999
4	C	26	50	20120601	22	3472	68.88	-0.00549134176522006	0.0516361262138248
4	C	26	50	20120601	22	3474	68.92	-0.00424471250998816	0.0523843866096764
4	C	26	50	20120601	22	3476	68.96	-0.00344575255792546	0.0534775029827127
4	C	26	50	20120601	22	3478	69	-0.00273305963316756	0.0545904183456222
4	C	26	50	20120601	22	3480	69.04	-0.00190220916527336	0.0555366686402061
4	C	26	50	20120601	22	3482	69.08	-0.00080180959239086	0.0562306232352625
4	C	26	50	20120601	22	3484	69.12	0.00068954931980969	0.0577399426597052
4	C	26	50	20120601	22	3486	69.16	0.00210581349184822	0.0592580302082346
4	C	26	50	20120601	22	3488	69.2	0.00309251029431593	0.0599652784107774
4	C	26	50	20120601	22	3490	69.24	0.00446083262659002	0.0610052203538685
4	C	26	50	20120601	22	3492	69.28	0.00442427520600268	0.0622007257888206
4	C	26	50	20120601	22	3494	69.32	0.00452164380977206	0.0635458550186717
4	C	26	50	20120601	22	3496	69.36	0.00479755687579106	0.0654493864736259
4	C	26	50	20120601	22	3498	69.4	0.00511731056224361	0.0668426696752759
4	C	26	50	20120601	22	3500	69.44	0.00536755565210553	0.0687244929520476
4	C	26	50	20120601	22	3502	69.48	0.00600960860942291	0.0706712993420105
4	C	26	50	20120601	22	3504	69.52	0.007022751205507	0.073091725854012
4	C	26	50	20120601	22	3506	69.56	0.0078710672108965	0.074202519896578
4	C	26	50	20120601	22	3508	69.6	0.00911691864866908	0.075496313174115
4	C	26	50	20120601	22	3510	69.64	0.0106591892491151	0.0773529634494765
4	C	26	50	20120601	22	3512	69.68	0.0112524518385306	0.0784615654610208
4	C	26	50	20120601	22	3514	69.72	0.0125629328361036	0.080294739791247
4	C	26	50	20120601	22	3516	69.76	0.014181146704849	0.0812750019220058
4	C	26	50	20120601	22	3518	69.8	0.0151258413645142	0.0827682700225155
4	C	26	50	20120601	22	3520	69.84	0.0162081390037984	0.0829560775835987
4	C	26	50	20120601	22	3522	69.88	0.0169500354386193	0.083950269717947
4	C	26	50	20120601	22	3524	69.92	0.0182762142067347	0.0853802517615405
4	C	26	50	20120601	22	3526	69.96	0.0199128835624690	0.0865099255551642
4	C	26	50	20120601	22	3528	70	0.0210393046648992	0.087245740871667
4	C	26	50	20120601	22	3530	70.04	0.0227251886526041	0.088300602767841
4	C	26	50	20120601	22	3532	70.08	0.0244896322036989	0.0892991082535545
4	C	26	50	20120601	22	3534	70.12	0.0264702382978025	0.0904615918018252
4	C	26	50	20120601	22	3536	70.16	0.0279430710123359	0.0912520664725136
4	C	26	50	20120601	22	3538	70.2	0.0295964280881063	0.0918120950432134
4	C	26	50	20120601	22	3540	70.24	0.0305990347931507	0.093281957909266
4	C	26	50	20120601	22	3542	70.28	0.0325874897725254	0.0938450270391247
4	C	26	50	20120601	22	3544	70.32	0.0346305333954077	0.0950758878131361
4	C	26	50	20120601	22	3546	70.36	0.0365547830790507	0.0952917675134324
4	C	26	50	20120601	22	3548	70.4	0.0384991145952793	0.0961458817944276
4	C	26	50	20120601	22	3550	70.44	0.0404276069196094	0.0959725699223588
4	C	26	50	20120601	22	3552	70.48	0.0416512552044527	0.0964387654231951
4	C	26	50	20120601	22	3554	70.52	0.0433468972657380	0.0973227903210345
4	C	26	50	20120601	22	3556	70.56	0.0442923697428626	0.0970004203394915
4	C	26	50	20120601	22	3558	70.6	0.0456773090844945	0.097332053419868
4	C	26	50	20120601	22	3560	70.64	0.0465629603279307	0.0975122949383925
4	C	26	50	20120601	22	3562	70.68	0.0467401612872960	0.0970576252780895
4	C	26	50	20120601	22	3564	70.72	0.0467403734193304	0.0978285838016172
4	C	26	50	20120601	22	3566	70.76	0.0467988511501345	0.098155620687916
4	C	26	50	20120601	22	3568	70.8	0.0466619552772968	0.0994316655852453
4	C	26	50	20120601	22	3570	70.84	0.0469708902299972	0.100150015364253
4	C	26	50	20120601	22	3572	70.88	0.0477265045363731	0.102173754972009
4	C	26	50	20120601	22	3574	70.92	0.0478577435549614	0.103558411470928
4	C	26	50	20120601	22	3576	70.96	0.0480623802574368	0.105581443971903
4	C	26	50	20120601	22	3578	71	0.0483515162202639	0.106463559681433
4	C	26	50	20120601	22	3580	71.04	0.0490508448268574	0.108974495861427
4	C	26	50	20120601	22	3582	71.08	0.0494379150788789	0.109945070629283
4	C	26	50	20120601	22	3584	71.12	0.0501459410988810	0.111931121445602
4	C	26	50	20120601	22	3586	71.16	0.0510484921943875	0.113791943650972
4	C	26	50	20120601	22	3588	71.2	0.0519842065979317	0.114816329244877
4	C	26	50	20120601	22	3590	71.24	0.0528641302764402	0.118153590409365
4	C	26	50	20120601	22	3592	71.28	0.0530199059003356	0.119288991767917
4	C	26	50	20120601	22	3594	71.32	0.0538548575875607	0.120151096355539
4	C	26	50	20120601	22	3596	71.36	0.0546623028209976	0.121828424351192
4	C	26	50	20120601	22	3598	71.4	0.0555799152909434	0.12401218222353
4	C	26	50	20120601	22	3600	71.44	0.0556783445548846	0.124326703319802
4	C	26	50	20120601	22	3602	71.48	0.0566465858703633	0.125187040140472
4	C	26	50	20120601	22	3604	71.52	0.0567746429084362	0.125617597459536
4	C	26	50	20120601	22	3606	71.56	0.0572351108443449	0.126755190849109
4	C	26	50	20120601	22	3608	71.6	0.0577242873155697	0.127386071519284
4	C	26	50	20120601	22	3610	71.64	0.0574118875396415	0.127453812348921
4	C	26	50	20120601	22	3612	71.68	0.057167864989454	0.127357009430577
4	C	26	50	20120601	22	3614	71.72	0.0563935123533767	0.126509259110612
4	C	26	50	20120601	22	3616	71.76	0.0555409537073	0.127524452316362
4	C	26	50	20120601	22	3618	71.8	0.0551753795014266	0.128160141312649
4	C	26	50	20120601	22	3620	71.84	0.0542313212378644	0.128729432982182
4	C	26	50	20120601	22	3622	71.88	0.0532076427507407	0.128944181311628
4	C	26	50	20120601	22	3624	71.92	0.0521047683041240	0.13018140604667
4	C	26	50	20120601	22	3626	71.96	0.0508755338757093	0.131567618180509
4	C	26	50	20120601	22	3628	72	0.0501729525779224	0.133087614917347
4	C	26	50	20120601	22	3630	72.04	0.0494602596531645	0.134865210654572
4	C	26	50	20120601	22	3632	72.08	0.048374780033365	0.135816339985946
4	C	26	50	20120601	22	3634	72.12	0.0473827799300384	0.137754448962500
4	C	26	50	20120601	22	3636	72.16	0.0461110483840744	0.139120932817143
4	C	26	50	20120601	22	3638	72.2	0.0448924912680556	0.140381916340033
4	C	26	50	20120601	22	3640	72.24	0.0444244572895882	0.140787724921756
4	C	26	50	20120601	22	3642	72.28	0.0436901976080041	0.141479558196469
4	C	26	50	20120601	22	3644	72.32	0.0425964448388647	0.142682205409911
4	C	26	50	20120601	22	3646	72.36	0.0415833022427807	0.143126834153921
4	C	26	50	20120601	22	3648	72.4	0.0402951658194931	0.144313147200718
4	C	26	50	20120601	22	3650	72.44	0.0386453442776287	0.145783363620161
4	C	26	50	20120601	22	3652	72.48	0.0378267974677271	0.146995061800402
4	C	26	50	20120601	22	3654	72.52	0.0367563792223669	0.14812346280182
4	C	26	50	20120601	22	3656	72.56	0.0357586515541127	0.149231499127939
4	C	26	50	20120601	22	3658	72.6	0.0356269882714558	0.150379981961942
4	C	26	50	20120601	22	3660	72.64	0.0361653793746512	0.151376012573922
4	C	26	50	20120601	22	3662	72.68	0.0367181954561829	0.152537223329986
4	C	26	50	20120601	22	3664	72.72	0.0367486717584520	0.155359215783024
4	C	26	50	20120601	22	3666	72.76	0.0369231150013707	0.156208663159263
4	C	26	50	20120601	22	3668	72.8	0.0370180087314060	0.157694860191961
4	C	26	50	20120601	22	3670	72.84	0.0378661126047611	0.157876303792013
4	C	26	50	20120601	22	3672	72.88	0.0384681433182633	0.157361954319378
4	C	26	50	20120601	22	3674	72.92	0.0392826596195121	0.157934781522817
4	C	26	50	20120601	22	3676	72.96	0.0399323493300663	0.159157510568845
4	C	26	50	20120601	22	3678	73	0.0400066662527690	0.160091527916114
4	C	26	50	20120601	22	3680	73.04	0.0408292435713233	0.162172331041112
4	C	26	50	20120601	22	3682	73.08	0.0417048538984666	0.16217918997689
4	C	26	50	20120601	22	3684	73.12	0.0432978947658018	0.163222243189818
4	C	26	50	20120601	22	3686	73.16	0.0442082947465795	0.163356947031634
4	C	26	50	20120601	22	3688	73.2	0.0452524793303577	0.164069215692323
4	C	26	50	20120601	22	3690	73.24	0.044677601517253	0.164235385785902
4	C	26	50	20120601	22	3692	73.28	0.0440910564422588	0.165087803010622
4	C	26	50	20120601	22	3694	73.32	0.0438519129288615	0.165263306913713
4	C	26	50	20120601	22	3696	73.36	0.0433998595636489	0.165940220235343
4	C	26	50	20120601	22	3698	73.4	0.0425014803981514	0.166941836990894
4	C	26	50	20120601	22	3700	73.44	0.0408870849060244	0.168889986883741
4	C	26	50	20120601	22	3702	73.48	0.0407182278066770	0.169263904949632
4	C	26	50	20120601	22	3704	73.52	0.0401087017612942	0.17037689102322
4	C	26	50	20120601	22	3706	73.56	0.0393096003878753	0.171535202641481
4	C	26	50	20120601	22	3708	73.6	0.0389156712000763	0.172497645681354
4	C	26	50	20120601	22	3710	73.64	0.0384067664496563	0.173797095813141
4	C	26	50	20120601	22	3712	73.68	0.0379795325324634	0.175176095457811
4	C	26	50	20120601	22	3714	73.72	0.0371092255061790	0.176350458400006
4	C	26	50	20120601	22	3716	73.76	0.0365944517694752	0.177925892308489
4	C	26	50	20120601	22	3718	73.8	0.0362288775636018	0.17904665655667
4	C	26	50	20120601	22	3720	73.84	0.0363632278520272	0.181326368819215
4	C	26	50	20120601	22	3722	73.88	0.0363957547639618	0.183263841399666
4	C	26	50	20120601	22	3724	73.92	0.0366375852831276	0.184810991036903
4	C	26	50	20120601	22	3726	73.96	0.0365230339845754	0.187086460658761
4	C	26	50	20120601	22	3728	74	0.0364869715387348	0.188314705137682
4	C	26	50	20120601	22	3730	74.04	0.0366248573610662	0.19076907277518
4	C	26	50	20120601	22	3732	74.08	0.0366227360407227	0.192502191495869
4	C	26	50	20120601	22	3734	74.12	0.0369798249652219	0.194140557907878
4	C	26	50	20120601	22	3736	74.16	0.0370922549434305	0.196279555920967
4	C	26	50	20120601	22	3738	74.2	0.0380652338743432	0.197210108445009
4	C	26	50	20120601	22	3740	74.24	0.0389477031372641	0.199164551588208
4	C	26	50	20120601	22	3742	74.28	0.039413686506066	0.201016464248136
4	C	26	50	20120601	22	3744	74.32	0.0404418197659112	0.202893125645405
4	C	26	50	20120601	22	3746	74.36	0.041051345811294	0.205520734444294
4	C	26	50	20120601	22	3748	74.4	0.0410478102773881	0.206481692559927
4	C	26	50	20120601	22	3750	74.44	0.0418128998146319	0.208265015862079
4	C	26	50	20120601	22	3752	74.48	0.0431861011836962	0.210287341256273
4	C	26	50	20120601	22	3754	74.52	0.0442439329283513	0.211308403448306
4	C	26	50	20120601	22	3756	74.56	0.0449185127976033	0.211599731442155
4	C	26	50	20120601	22	3758	74.6	0.0465278878315838	0.211755294934016
4	C	26	50	20120601	22	3760	74.64	0.046938009764672	0.212644835264749
4	C	26	50	20120601	22	3762	74.68	0.0473460103774167	0.2131164754878
4	C	26	50	20120601	22	3764	74.72	0.0469019473188315	0.213666604563563
4	C	26	50	20120601	22	3766	74.76	0.0459063409709209	0.214090868632275
4	C	26	50	20120601	22	3768	74.8	0.0454877337564584	0.215063847563188
4	C	26	50	20120601	22	3770	74.84	0.0445373822425437	0.216166934141839
4	C	26	50	20120601	22	3772	74.88	0.0434003545383958	0.217333660330797
4	C	26	50	20120601	22	3774	74.92	0.0429188148204077	0.21856331902328
4	C	26	50	20120601	22	3776	74.96	0.0422251430680637	0.220638677426063
4	C	26	50	20120601	22	3778	75	0.0432179209888496	0.22044634438158
4	C	26	50	20120601	22	3780	75.04	0.0431910509311645	0.220385533198398
4	C	26	50	20120601	22	3782	75.08	0.0435014708081054	0.220925055672443
4	C	26	50	20120601	22	3784	75.12	0.0435389474675083	0.222301792575413
4	C	26	50	20120601	22	3786	75.16	0.0428770955203177	0.221975109242505
4	C	26	50	20120601	22	3788	75.2	0.0421127130898550	0.222708378974596
4	C	26	50	20120601	22	3790	75.24	0.040831435602345	0.223621960935889
4	C	26	50	20120601	22	3792	75.28	0.0399532089801113	0.224026426014727
4	C	26	50	20120601	22	3794	75.32	0.0398160302645611	0.224378565191758
4	C	26	50	20120601	22	3796	75.36	0.0390452838730678	0.224433719520691
4	C	26	50	20120601	22	3798	75.4	0.0390636686493786	0.224124006750531
4	C	26	50	20120601	22	3800	75.44	0.0382306968611409	0.22440967789013
4	C	26	50	20120601	22	3802	75.48	0.0380602841268749	0.223757018331095
4	C	26	50	20120601	22	3804	75.52	0.0370766985942445	0.222974251124322
4	C	26	50	20120601	22	3806	75.56	0.0364926283929844	0.222257244848199
4	C	26	50	20120601	22	3808	75.6	0.0351335691595438	0.221844294487986
4	C	26	50	20120601	22	3810	75.64	0.0341987739948152	0.221145672988173
4	C	26	50	20120601	22	3812	75.68	0.0319240114797381	0.220764542433114
4	C	26	50	20120601	22	3814	75.72	0.0302658460778556	0.221086276018554
4	C	26	50	20120601	22	3816	75.76	0.0286338436268771	0.221118802930488
4	C	26	50	20120601	22	3818	75.8	0.0274451971277025	0.220914449070725
4	C	26	50	20120601	22	3820	75.84	0.0252729650958974	0.220569380961506
4	C	26	50	20120601	22	3822	75.88	0.0238580444267431	0.220591301271723
4	C	26	50	20120601	22	3824	75.92	0.0220619932025293	0.220561602786913
4	C	26	50	20120601	22	3826	75.96	0.0212141721718866	0.220931419633474
4	C	26	50	20120601	22	3828	76	0.0189118324923432	0.221263759820631
4	C	26	50	20120601	22	3830	76.04	0.0169503182813318	0.220934248060599
4	C	26	50	20120601	22	3832	76.08	0.0144867582556778	0.220982331321719
4	C	26	50	20120601	22	3834	76.12	0.0126801004297462	0.220838788645138
4	C	26	50	20120601	22	3836	76.16	0.0112701295080602	0.221192342035732
4	C	26	50	20120601	22	3838	76.2	0.00946700721603454	0.220942026235192
4	C	26	50	20120601	22	3840	76.24	0.00909224062200567	0.221555794921262
4	C	26	50	20120601	22	3842	76.28	0.00875282936703616	0.221697216277499
4	C	26	50	20120601	22	3844	76.32	0.00877192125012817	0.222533723599642
4	C	26	50	20120601	22	3846	76.36	0.00798491140266757	0.223827021902433
4	C	26	50	20120601	22	3848	76.4	0.00685919740701856	0.224607667788863
4	C	26	50	20120601	22	3850	76.44	0.00527952085784781	0.227020316126271
4	C	26	50	20120601	22	3852	76.48	0.00476616133470637	0.227727422907458
4	C	26	50	20120601	22	3854	76.52	0.00471029989899265	0.229436499997586
4	C	26	50	20120601	22	3856	76.56	0.00520173911191731	0.230817479541243
4	C	26	50	20120601	22	3858	76.6	0.00505466090143051	0.233017995844295
4	C	26	50	20120601	22	3860	76.64	0.00445503435098428	0.234812632854947
4	C	26	50	20120601	22	3862	76.68	0.00352165339981807	0.236262201756379
4	C	26	50	20120601	22	3864	76.72	0.00270635928110995	0.237981178341444
4	C	26	50	20120601	22	3866	76.76	0.00202682966438969	0.239715711275694
4	C	26	50	20120601	22	3868	76.8	0.00101566696729294	0.240742430321977
4	C	26	50	20120601	22	3870	76.84	0.00088626642633579	0.242472720615541
4	C	26	50	20120601	22	3872	76.88	0.00078444304984493	0.244080681435959
4	C	26	50	20120601	22	3874	76.92	0.000920914658613951	0.246075429665686
4	C	26	50	20120601	22	3876	76.96	0.0014597300258781	0.247428832044877
4	C	26	50	20120601	22	3878	77	0.00211451090525686	0.249043863933107
4	C	26	50	20120601	22	3880	77.04	0.00227078150389905	0.251444491455236
4	C	26	50	20120601	22	3882	77.08	0.0019476337048968	0.252945679151695
4	C	26	50	20120601	22	3884	77.12	0.00233724954133058	0.254972954293357
4	C	26	50	20120601	22	3886	77.16	0.00334841223842735	0.254858402994804
4	C	26	50	20120601	22	3888	77.2	0.00420401144366309	0.255900678390273
4	C	26	50	20120601	22	3890	77.24	0.0042775505489065	0.256759106022634
4	C	26	50	20120601	22	3892	77.28	0.00405834744673867	0.258101194693326
4	C	26	50	20120601	22	3894	77.32	0.00389783420740932	0.259656122505155
4	C	26	50	20120601	22	3896	77.36	0.00306698373951511	0.259645515903437
4	C	26	50	20120601	22	3898	77.4	0.00210249008997667	0.261097913231994
4	C	26	50	20120601	22	3900	77.44	0.00211026826456971	0.261486114854866
4	C	26	50	20120601	22	3902	77.48	0.00265403337930216	0.261430253419152
4	C	26	50	20120601	22	3904	77.52	0.00281383951185031	0.262307065827823
4	C	26	50	20120601	22	3906	77.56	0.00340568788770347	0.262650012616699
