# Supplementary material for: How Do Ants Make Sense of Gravity? A Boltzmann Walker Analysis of Lasius niger Trajectories on Various Inclines
Source: PLoS One. 2013 Oct 29;8(10):e76531. doi: 10.1371/journal.pone.0076531 (PMC3812222; doi:10.1371/journal.pone.0076531)
Supplement: Dataset S4 — Trajectories for . (ZIP) [file pone.0076531.s008.zip › Incline4/4-C-26-50-20120601-23.txt]

Pente	Colonie	Temperature	Humidite	Date	Indiv	Frame	Time	X	Y
4	C	26	50	20120601	23	24	0	0	0
4	C	26	50	20120601	23	26	0.04	-0.000314231889598272	0.00250412603458382
4	C	26	50	20120601	23	28	0.08	-0.000808063244763676	0.00296377160530598
4	C	26	50	20120601	23	30	0.12	-0.00140105784070912	0.00438574990724329
4	C	26	50	20120601	23	32	0.16	-0.00154760006425578	0.00572951159257964
4	C	26	50	20120601	23	34	0.2	-0.00082486551609823	0.00673738129339642
4	C	26	50	20120601	23	36	0.24	-0.000218952786367290	0.00666891214377412
4	C	26	50	20120601	23	38	0.28	0.0006573384846063	0.00604603380104217
4	C	26	50	20120601	23	40	0.32	0.0018692721314057	0.00606658727385092
4	C	26	50	20120601	23	42	0.36	0.00317372857920302	0.00634855317391687
4	C	26	50	20120601	23	44	0.4	0.00413815151806335	0.00651916389808156
4	C	26	50	20120601	23	46	0.44	0.00488273495865278	0.00631813344019023
4	C	26	50	20120601	23	48	0.48	0.00590123035307045	0.00602251330817957
4	C	26	50	20120601	23	50	0.52	0.00733525704745239	0.00594002223108634
4	C	26	50	20120601	23	52	0.56	0.00779928880153825	0.00530423423985027
4	C	26	50	20120601	23	54	0.6	0.00999162387913242	0.00441342818797927
4	C	26	50	20120601	23	56	0.64	0.0100752321849399	0.00424240734188149
4	C	26	50	20120601	23	58	0.68	0.0108516566438862	0.00361591780481802
4	C	26	50	20120601	23	60	0.72	0.0121166141068864	0.00189370267069569
4	C	26	50	20120601	23	62	0.76	0.0133637383368652	0.00023136533880423
4	C	26	50	20120601	23	64	0.8	0.0142992406083750	-0.00145946839636904
4	C	26	50	20120601	23	66	0.84	0.0159042952199225	-0.00293980351385088
4	C	26	50	20120601	23	68	0.88	0.0173211675037928	-0.00356420708590985
4	C	26	50	20120601	23	70	0.92	0.0191127498131496	-0.00389422796282524
4	C	26	50	20120601	23	72	0.96	0.0204627015112484	-0.00463773660110727
4	C	26	50	20120601	23	74	1	0.0207578973791904	-0.00460940283238512
4	C	26	50	20120601	23	76	1.04	0.0202503219895191	-0.00469384552419442
4	C	26	50	20120601	23	78	1.08	0.0194280982243553	-0.00497004143292589
4	C	26	50	20120601	23	80	1.12	0.018299089111106	-0.00510740399623919
4	C	26	50	20120601	23	82	1.16	0.0178017667697619	-0.00589209453345749
4	C	26	50	20120601	23	84	1.2	0.0165627318413600	-0.00662215400076139
4	C	26	50	20120601	23	86	1.24	0.0157587585022187	-0.00811202091765359
4	C	26	50	20120601	23	88	1.28	0.0139327266575893	-0.010048927105573
4	C	26	50	20120601	23	90	1.32	0.0127724132200301	-0.0116127156724773
4	C	26	50	20120601	23	92	1.36	0.0113877425789750	-0.0137982554539043
4	C	26	50	20120601	23	94	1.4	0.0110431553023671	-0.0142380193032599
4	C	26	50	20120601	23	96	1.44	0.00985219656401812	-0.0160532119080404
4	C	26	50	20120601	23	98	1.48	0.00964435666782392	-0.0151179429817684
4	C	26	50	20120601	23	100	1.52	0.00963906750910062	-0.0139927098187306
4	C	26	50	20120601	23	102	1.56	0.00976977619760302	-0.0133231857629641
4	C	26	50	20120601	23	104	1.6	0.00890388151763322	-0.0131490677891648
4	C	26	50	20120601	23	106	1.64	0.00870905238621282	-0.0116906812661709
4	C	26	50	20120601	23	108	1.68	0.00755763505906775	-0.0102816649386396
4	C	26	50	20120601	23	110	1.72	0.00637368374892024	-0.00945389745631129
4	C	26	50	20120601	23	112	1.76	0.00420812680512957	-0.00816099513331859
4	C	26	50	20120601	23	114	1.8	0.00258586828559577	-0.00617304927082639
4	C	26	50	20120601	23	116	1.84	0.00092862212252886	-0.00438691168368478
4	C	26	50	20120601	23	118	1.88	-0.000820484282482	-0.00151821482775001
4	C	26	50	20120601	23	120	1.92	-0.00157199736952706	-6.54922300734996e-05
4	C	26	50	20120601	23	122	1.96	-0.0029475604752405	0.00144227155945058
4	C	26	50	20120601	23	124	2	-0.00384143678475541	0.00283187214898413
4	C	26	50	20120601	23	126	2.04	-0.00420857935346953	0.00541214580572715
4	C	26	50	20120601	23	128	2.08	-0.00404434743957792	0.00673952594826376
4	C	26	50	20120601	23	130	2.12	-0.00198270620124364	0.00727098811211035
4	C	26	50	20120601	23	132	2.16	-0.000656541575263897	0.00938744356101543
4	C	26	50	20120601	23	134	2.2	0.000746860324424859	0.0100554826925414
4	C	26	50	20120601	23	136	2.24	0.00092693920838963	0.0108281736276830
4	C	26	50	20120601	23	138	2.28	-0.000268481373748720	0.0100396788559819
4	C	26	50	20120601	23	140	2.32	-0.000655799113143653	0.0100642791008994
4	C	26	50	20120601	23	142	2.36	-0.000552830223667266	0.00924663738767775
4	C	26	50	20120601	23	144	2.4	-0.000893259712401718	0.00866239748079018
4	C	26	50	20120601	23	146	2.44	-0.00123270632271032	0.00910874449427856
4	C	26	50	20120601	23	148	2.48	-0.00160650418044896	0.00797892220823088
4	C	26	50	20120601	23	150	2.52	-0.00207603722529246	0.00878625430458281
4	C	26	50	20120601	23	152	2.56	-0.00263613650667032	0.00826955723743418
4	C	26	50	20120601	23	154	2.6	-0.00315870963117061	0.00832136695129172
4	C	26	50	20120601	23	156	2.64	-0.004601010889106	0.0068008031148146
4	C	26	50	20120601	23	158	2.68	-0.00583812814391736	0.00590745289274489
4	C	26	50	20120601	23	160	2.72	-0.00642155487800657	0.0047076553196310
4	C	26	50	20120601	23	162	2.76	-0.00612180524239378	0.00451118570047831
4	C	26	50	20120601	23	164	2.8	-0.0065726989524852	0.00350123922704519
4	C	26	50	20120601	23	166	2.84	-0.00692401081458211	0.00231674344467617
4	C	26	50	20120601	23	168	2.88	-0.00710324117040946	0.00128304525446299
4	C	26	50	20120601	23	170	2.92	-0.00753211557533473	0.000351361359571600
4	C	26	50	20120601	23	172	2.96	-0.00726529059922094	-0.00107031041157606
4	C	26	50	20120601	23	174	3	-0.00641151537592728	-0.00111040371962273
4	C	26	50	20120601	23	176	3.04	-0.00598918736558225	-0.00201579879860318
4	C	26	50	20120601	23	178	3.08	-0.00578815690769091	-0.00286336527080462
4	C	26	50	20120601	23	180	3.12	-0.00500722817854849	-0.00453926491075923
4	C	26	50	20120601	23	182	3.16	-0.00398851358102865	-0.00605766358627239
4	C	26	50	20120601	23	184	3.2	-0.00302454319050828	-0.00743910982040529
4	C	26	50	20120601	23	186	3.24	-0.00189527951881774	-0.00934711019021659
4	C	26	50	20120601	23	188	3.28	-0.000578328494196855	-0.010106012543125
4	C	26	50	20120601	23	190	3.32	0.00104335019777637	-0.0122943666095411
4	C	26	50	20120601	23	192	3.36	0.00152630412932679	-0.0133391875894224
4	C	26	50	20120601	23	194	3.4	0.00124438065566771	-0.0138086357814521
4	C	26	50	20120601	23	196	3.44	0.00117246789602104	-0.0141820588725968
4	C	26	50	20120601	23	198	3.48	0.00172167773296863	-0.0157786352738379
4	C	26	50	20120601	23	200	3.52	0.00235086134686842	-0.0157635031887205
4	C	26	50	20120601	23	202	3.56	0.00313242647211391	-0.016809667671486
4	C	26	50	20120601	23	204	3.6	0.00316884247134502	-0.0175165623206382
4	C	26	50	20120601	23	206	3.64	0.00301257187270279	-0.0186845613018021
4	C	26	50	20120601	23	208	3.68	0.00247538285103537	-0.0200978556253596
4	C	26	50	20120601	23	210	3.72	0.00228778742198658	-0.0199201596912475
4	C	26	50	20120601	23	212	3.76	0.00236224576604552	-0.0202074571764436
4	C	26	50	20120601	23	214	3.8	0.00271834474105107	-0.020285804607799
4	C	26	50	20120601	23	216	3.84	0.00290035402652849	-0.0195898701137552
4	C	26	50	20120601	23	218	3.88	0.00340911735559221	-0.0190409431195201
4	C	26	50	20120601	23	220	3.92	0.00330262707434551	-0.0187711111718193
4	C	26	50	20120601	23	222	3.96	0.00334243718612631	-0.0191045120191488
4	C	26	50	20120601	23	224	4	0.00333586109306128	-0.0200832185149891
4	C	26	50	20120601	23	226	4.04	0.00328615148634387	-0.0202213164693548
4	C	26	50	20120601	23	228	4.08	0.00337680257569198	-0.0199475247236794
4	C	26	50	20120601	23	230	4.12	0.00372208281694537	-0.019577212902372
4	C	26	50	20120601	23	232	4.16	0.00412145672695954	-0.0183775355374109
4	C	26	50	20120601	23	234	4.2	0.00395776150711484	-0.0184029206708555
4	C	26	50	20120601	23	236	4.24	0.00439270288822269	-0.0184625297725095
4	C	26	50	20120601	23	238	4.28	0.00458227821625881	-0.0171176833853708
4	C	26	50	20120601	23	240	4.32	0.0049241643449625	-0.0170058898032652
4	C	26	50	20120601	23	242	4.36	0.00528542519947071	-0.0161103390648925
4	C	26	50	20120601	23	244	4.4	0.00594828830935842	-0.0155221464310981
4	C	26	50	20120601	23	246	4.44	0.00667363844549958	-0.0147474402416301
4	C	26	50	20120601	23	248	4.48	0.00621988802401217	-0.0139934522808509
4	C	26	50	20120601	23	250	4.52	0.00636736221429644	-0.0127321434888416
4	C	26	50	20120601	23	252	4.56	0.00687843071146683	-0.0124664410447429
4	C	26	50	20120601	23	254	4.6	0.00686510174864146	-0.0110184631335681
4	C	26	50	20120601	23	256	4.64	0.00732643235482318	-0.00916441501116139
4	C	26	50	20120601	23	258	4.68	0.00675169596307476	-0.00842280141905289
4	C	26	50	20120601	23	260	4.72	0.00644462070120888	-0.00698219156053809
4	C	26	50	20120601	23	262	4.76	0.00656373283849975	-0.00609190876768519
4	C	26	50	20120601	23	264	4.8	0.00681995015223557	-0.00422744779081871
4	C	26	50	20120601	23	266	4.84	0.00599784376679753	-0.00354737653030405
4	C	26	50	20120601	23	268	4.88	0.0051533588659485	-0.00319175980212328
4	C	26	50	20120601	23	270	4.92	0.00387617199116764	-0.00133159874159317
4	C	26	50	20120601	23	272	4.96	0.00394343057398054	0.00052923619169941
4	C	26	50	20120601	23	274	5	0.0035845576190724	0.00282414912872001
4	C	26	50	20120601	23	276	5.04	0.00316250679458559	0.00506865454463016
4	C	26	50	20120601	23	278	5.08	0.00233596826384307	0.00743032189732867
4	C	26	50	20120601	23	280	5.12	0.00224550950753944	0.0089664604677682
4	C	26	50	20120601	23	282	5.16	0.00327259052178359	0.0094592347690064
4	C	26	50	20120601	23	284	5.2	0.00400971547075575	0.00953774334999731
4	C	26	50	20120601	23	286	5.24	0.00510642111781334	0.00924551308789566
4	C	26	50	20120601	23	288	5.28	0.00627864859752877	0.0089827239237355
4	C	26	50	20120601	23	290	5.32	0.00662638957038069	0.0095153167513252
4	C	26	50	20120601	23	292	5.36	0.00629890720680977	0.00912985163169698
4	C	26	50	20120601	23	294	5.4	0.0062124563317419	0.00944169986433587
4	C	26	50	20120601	23	296	5.44	0.00570273840852358	0.00937860472625059
4	C	26	50	20120601	23	298	5.48	0.00553820880267709	0.00939754104585077
4	C	26	50	20120601	23	300	5.52	0.00516557060005959	0.0094680608051385
4	C	26	50	20120601	23	302	5.56	0.00470095194734535	0.00929174372924964
4	C	26	50	20120601	23	304	5.6	0.00424563174880371	0.00904180976637144
4	C	26	50	20120601	23	306	5.64	0.0041244760729152	0.00943582380698421
4	C	26	50	20120601	23	308	5.68	0.00359709320808928	0.00945844556712793
4	C	26	50	20120601	23	310	5.72	0.00374370331388693	0.00948617970929963
4	C	26	50	20120601	23	312	5.76	0.00311479186538722	0.00928255777576592
4	C	26	50	20120601	23	314	5.8	0.00286585456951711	0.0091486391760304
4	C	26	50	20120601	23	316	5.84	0.00237768473550595	0.00910236356268513
4	C	26	50	20120601	23	318	5.88	0.00120465539670065	0.0087157416163629
4	C	26	50	20120601	23	320	5.92	0.000605312396073709	0.0082908970129836
4	C	26	50	20120601	23	322	5.96	-0.000934469895609269	0.00810529633216454
4	C	26	50	20120601	23	324	6	-0.0022060953755561	0.00732595859327979
4	C	26	50	20120601	23	326	6.04	-0.0032485687609238	0.00724417462296775
4	C	26	50	20120601	23	328	6.08	-0.00468053070350468	0.00622636512212784
4	C	26	50	20120601	23	330	6.12	-0.00571206514696742	0.0045854319125029
4	C	26	50	20120601	23	332	6.16	-0.0060514339755301	0.00474464407535486
4	C	26	50	20120601	23	334	6.2	-0.00553253780629197	0.00417875358943908
4	C	26	50	20120601	23	336	6.24	-0.00558393032714861	0.00266260351349013
4	C	26	50	20120601	23	338	6.28	-0.0053519544723495	0.00099344726806498
4	C	26	50	20120601	23	340	6.32	-0.0057317156444166	-0.0013663636464902
4	C	26	50	20120601	23	342	6.36	-0.00568093830645959	-0.00336514945593803
4	C	26	50	20120601	23	344	6.4	-0.0061852822181409	-0.00458037609901742
4	C	26	50	20120601	23	346	6.44	-0.0063197880700582	-0.00526427563564539
4	C	26	50	20120601	23	348	6.48	-0.00692713622655495	-0.00524509889973969
4	C	26	50	20120601	23	350	6.52	-0.00706982330393059	-0.00502816561033942
4	C	26	50	20120601	23	352	6.56	-0.00700839693784891	-0.00535362564851619
4	C	26	50	20120601	23	354	6.6	-0.0057907732027813	-0.00478088329789067
4	C	26	50	20120601	23	356	6.64	-0.00555607031996986	-0.00531324985131039
4	C	26	50	20120601	23	358	6.68	-0.0052233836504894	-0.00570632343990419
4	C	26	50	20120601	23	360	6.72	-0.00385173084527593	-0.00706694537933119
4	C	26	50	20120601	23	362	6.76	-0.00318869095869292	-0.00853368283341079
4	C	26	50	20120601	23	364	6.8	-0.00199070357893886	-0.0109452068710372
4	C	26	50	20120601	23	366	6.84	-0.00143831176147593	-0.0117682791643384
4	C	26	50	20120601	23	368	6.88	-0.00165588851804703	-0.0134522539637341
4	C	26	50	20120601	23	370	6.92	-0.00135473173993968	-0.0144924787495376
4	C	26	50	20120601	23	372	6.96	-0.00281434155766495	-0.0160949241370626
4	C	26	50	20120601	23	374	7	-0.00267723355279288	-0.0167180973433223
4	C	26	50	20120601	23	376	7.04	-0.00272595321001663	-0.0178530744378048
4	C	26	50	20120601	23	378	7.08	-0.00297280418732886	-0.0181515442101437
4	C	26	50	20120601	23	380	7.12	-0.00274158026988086	-0.0171638574581823
4	C	26	50	20120601	23	382	7.16	-0.00281094744511526	-0.0174855203329441
4	C	26	50	20120601	23	384	7.2	-0.00204522151176835	-0.0163849086280272
4	C	26	50	20120601	23	386	7.24	-0.00219265327564574	-0.0159887166985284
4	C	26	50	20120601	23	388	7.28	-0.00193908478391225	-0.0150887111874341
4	C	26	50	20120601	23	390	7.32	-0.00124392810732775	-0.0152672556496837
4	C	26	50	20120601	23	392	7.36	-0.00148038461495653	-0.0146423146764711
4	C	26	50	20120601	23	394	7.4	-0.000544811632768611	-0.0144902160078379
4	C	26	50	20120601	23	396	7.44	-0.000474666640074907	-0.0143800487713290
4	C	26	50	20120601	23	398	7.48	0.000310009755007810	-0.0132053322757438
4	C	26	50	20120601	23	400	7.52	0.00146075533071079	-0.0129715627738835
4	C	26	50	20120601	23	402	7.56	0.00254497630043975	-0.0126036409734965
4	C	26	50	20120601	23	404	7.6	0.00364897504683849	-0.0115868992038962
4	C	26	50	20120601	23	406	7.64	0.00385269958156615	-0.0110313183348501
4	C	26	50	20120601	23	408	7.68	0.0045985416722261	-0.00993234711766559
4	C	26	50	20120601	23	410	7.72	0.00478115906953533	-0.00906779594058009
4	C	26	50	20120601	23	412	7.76	0.00510595442733775	-0.00877680028691839
4	C	26	50	20120601	23	414	7.8	0.00580651339973051	-0.00775422488637319
4	C	26	50	20120601	23	416	7.84	0.00654776636738056	-0.00635946383155059
4	C	26	50	20120601	23	418	7.88	0.00717408619881654	-0.00538142908715239
4	C	26	50	20120601	23	420	7.92	0.00670160310448194	-0.00439500947054293
4	C	26	50	20120601	23	422	7.96	0.00663092919591591	-0.00389660384161003
4	C	26	50	20120601	23	424	8	0.0063848112620616	-0.00285720164726719
4	C	26	50	20120601	23	426	8.04	0.00584402824289958	-0.00268847372218663
4	C	26	50	20120601	23	428	8.08	0.00537958212423995	-0.0009367764779295
4	C	26	50	20120601	23	430	8.12	0.00506765752406869	1.19006071273705e-05
4	C	26	50	20120601	23	432	8.16	0.00467471121469551	0.00137670861869896
4	C	26	50	20120601	23	434	8.2	0.00438063257546784	0.00151379541036759
4	C	26	50	20120601	23	436	8.24	0.00403281382086999	0.00290284304239826
4	C	26	50	20120601	23	438	8.28	0.0041059993727228	0.00323594690487962
4	C	26	50	20120601	23	440	8.32	0.00438991688750482	0.00431103205499565
4	C	26	50	20120601	23	442	8.36	0.00473500620992729	0.00416131633621502
4	C	26	50	20120601	23	444	8.4	0.00525809552237785	0.00487351428622611
4	C	26	50	20120601	23	446	8.44	0.00636868450397725	0.00486591288832835
4	C	26	50	20120601	23	448	8.48	0.00681578812172151	0.00500071572509376
4	C	26	50	20120601	23	450	8.52	0.0078970533851051	0.00569554713255891
4	C	26	50	20120601	23	452	8.56	0.00915552667892182	0.00584654978568129
4	C	26	50	20120601	23	454	8.6	0.00967004585718442	0.00580740435427481
4	C	26	50	20120601	23	456	8.64	0.0103088107679693	0.00551266103467282
4	C	26	50	20120601	23	458	8.68	0.00989525229592452	0.00534500601685349
4	C	26	50	20120601	23	460	8.72	0.0100678217058731	0.00648451566580342
4	C	26	50	20120601	23	462	8.76	0.00986188392692032	0.00564205450456214
4	C	26	50	20120601	23	464	8.8	0.00924309478270402	0.00643288272864118
4	C	26	50	20120601	23	466	8.84	0.00886736652345272	0.00636980880375934
4	C	26	50	20120601	23	468	8.88	0.00841104930434961	0.00673906703596277
4	C	26	50	20120601	23	470	8.92	0.00735531766683466	0.00768560724432689
4	C	26	50	20120601	23	472	8.96	0.00661308889182657	0.00872598052255447
4	C	26	50	20120601	23	474	9	0.00595870399224529	0.00890866863054183
4	C	26	50	20120601	23	476	9.04	0.00488849080785164	0.00905330732263353
4	C	26	50	20120601	23	478	9.08	0.00397641851953646	0.00975996509101403
4	C	26	50	20120601	23	480	9.12	0.00275651251247975	0.00907345464744931
4	C	26	50	20120601	23	482	9.16	0.00213261708149588	0.00896143576698109
4	C	26	50	20120601	23	484	9.2	0.00132098365459399	0.0088768537751359
4	C	26	50	20120601	23	486	9.24	0.000249368277453249	0.00815825863007541
4	C	26	50	20120601	23	488	9.28	-0.000602878534532869	0.00685613492754923
4	C	26	50	20120601	23	490	9.32	-0.000862076303351391	0.00796015559425819
4	C	26	50	20120601	23	492	9.36	-0.00116845860057171	0.00697694482822173
4	C	26	50	20120601	23	494	9.4	-0.00184561233850720	0.00652500460009416
4	C	26	50	20120601	23	496	9.44	-0.00232762648979007	0.00586604404788716
4	C	26	50	20120601	23	498	9.48	-0.00321794396623061	0.00510804039234225
4	C	26	50	20120601	23	500	9.52	-0.00319610143775976	0.00507597309981544
4	C	26	50	20120601	23	502	9.56	-0.00502764942238915	0.00450505508468542
4	C	26	50	20120601	23	504	9.6	-0.00573211162421406	0.00557519048733315
4	C	26	50	20120601	23	506	9.64	-0.00744471717718007	0.00636727029041488
4	C	26	50	20120601	23	508	9.68	-0.0079127228713762	0.00689410726880573
4	C	26	50	20120601	23	510	9.72	-0.00812254266655768	0.0083612194894794
4	C	26	50	20120601	23	512	9.76	-0.00864242878528947	0.00962209694635218
4	C	26	50	20120601	23	514	9.8	-0.00867793968784066	0.0100232527654549
4	C	26	50	20120601	23	516	9.84	-0.008704770147546	0.0117751776980956
4	C	26	50	20120601	23	518	9.88	-0.00830695965062504	0.0114727544917431
4	C	26	50	20120601	23	520	9.92	-0.00793242923026109	0.0117838432916990
4	C	26	50	20120601	23	522	9.96	-0.00758690220874106	0.0109911688118143
4	C	26	50	20120601	23	524	10	-0.00713917421570902	0.0115651860759663
4	C	26	50	20120601	23	526	10.04	-0.00638458026441832	0.0118323713229851
4	C	26	50	20120601	23	528	10.08	-0.00618008498329918	0.0130924780334664
4	C	26	50	20120601	23	530	10.12	-0.0057110398421347	0.0139260225781969
4	C	26	50	20120601	23	532	10.16	-0.00531124873911964	0.0156420363858482
4	C	26	50	20120601	23	534	10.2	-0.00510482305648785	0.0161704784966324
4	C	26	50	20120601	23	536	10.24	-0.00494809990950567	0.018316717283161
4	C	26	50	20120601	23	538	10.28	-0.00426914304927816	0.0187344688984182
4	C	26	50	20120601	23	540	10.32	-0.00359321260607412	0.0189700132382993
4	C	26	50	20120601	23	542	10.36	-0.00333750865186144	0.0190637897396202
4	C	26	50	20120601	23	544	10.4	-0.00288350367193281	0.0194026777355717
4	C	26	50	20120601	23	546	10.44	-0.00223904655155939	0.0189883131617964
4	C	26	50	20120601	23	548	10.48	-0.00171071050679242	0.0190298768983945
4	C	26	50	20120601	23	550	10.52	-0.000601295322449793	0.0191682647665405
4	C	26	50	20120601	23	552	10.56	-0.000352605867506480	0.0188062968052511
4	C	26	50	20120601	23	554	10.6	0.000383980195387729	0.0187653623936883
4	C	26	50	20120601	23	556	10.64	0.00192113841380573	0.0187176538991616
4	C	26	50	20120601	23	558	10.68	0.00304264512410666	0.0182120371952742
4	C	26	50	20120601	23	560	10.72	0.00463142920861909	0.0177847467095388
4	C	26	50	20120601	23	562	10.76	0.00583354609197528	0.0181324664691872
4	C	26	50	20120601	23	564	10.8	0.00657465056720127	0.0177382685808114
4	C	26	50	20120601	23	566	10.84	0.00750198575538837	0.0179643659740958
4	C	26	50	20120601	23	568	10.88	0.00821983348858114	0.0170275979814476
4	C	26	50	20120601	23	570	10.92	0.00869841042915602	0.0178126208588531
4	C	26	50	20120601	23	572	10.96	0.00806615797182587	0.0170455089962151
4	C	26	50	20120601	23	574	11	0.00823633028978622	0.0169081464329018
4	C	26	50	20120601	23	576	11.04	0.00758518393926278	0.0171165025170462
4	C	26	50	20120601	23	578	11.08	0.00770029385217214	0.0171740680801026
4	C	26	50	20120601	23	580	11.12	0.0081080116222043	0.0164224135717013
4	C	26	50	20120601	23	582	11.16	0.00851705804587831	0.0160036090744469
4	C	26	50	20120601	23	584	11.2	0.00891799819741282	0.0146369024811679
4	C	26	50	20120601	23	586	11.24	0.00880098475304852	0.0140463848802769
4	C	26	50	20120601	23	588	11.28	0.00910410587379402	0.0133045747124833
4	C	26	50	20120601	23	590	11.32	0.00898743325489822	0.0123062813588041
4	C	26	50	20120601	23	592	11.36	0.00916612620957182	0.0118150472068460
4	C	26	50	20120601	23	594	11.4	0.00900658170653272	0.0122010073012211
4	C	26	50	20120601	23	596	11.44	0.00908512712778692	0.0117206838068967
4	C	26	50	20120601	23	598	11.48	0.00924568986459092	0.0107616560927768
4	C	26	50	20120601	23	600	11.52	0.00941916437121942	0.00971320765510807
4	C	26	50	20120601	23	602	11.56	0.00905778330855842	0.00957098726820802
4	C	26	50	20120601	23	604	11.6	0.00914553526010372	0.00814582769286215
4	C	26	50	20120601	23	606	11.64	0.0084725463811094	0.00857574154475576
4	C	26	50	20120601	23	608	11.68	0.00830382363205048	0.008182328544907
4	C	26	50	20120601	23	610	11.72	0.00816491250488638	0.00844710467912231
4	C	26	50	20120601	23	612	11.76	0.00777956759341096	0.00861941245956185
4	C	26	50	20120601	23	614	11.8	0.00791835144135444	0.00837477472647473
4	C	26	50	20120601	23	616	11.84	0.00750545057861618	0.0069964751175181
4	C	26	50	20120601	23	618	11.88	0.00708154713436266	0.00789112783027876
4	C	26	50	20120601	23	620	11.92	0.00653542028298104	0.00805155621679436
4	C	26	50	20120601	23	622	11.96	0.006161862841548	0.00783380268352797
4	C	26	50	20120601	23	624	12	0.00571198029415368	0.00695378708113787
4	C	26	50	20120601	23	626	12.04	0.00552036142751994	0.0069037451342333
4	C	26	50	20120601	23	628	12.08	0.00505023441298025	0.00633190788028774
4	C	26	50	20120601	23	630	12.12	0.0045549202548947	0.00524384024966913
4	C	26	50	20120601	23	632	12.16	0.00445601722941014	0.00461945789081360
4	C	26	50	20120601	23	634	12.2	0.00385106616490161	0.00407485131901153
4	C	26	50	20120601	23	636	12.24	0.00337262357461517	0.0034257980045604
4	C	26	50	20120601	23	638	12.28	0.00263238884073003	0.00255206151038724
4	C	26	50	20120601	23	640	12.32	0.00216850699328178	0.00246167346476172
4	C	26	50	20120601	23	642	12.36	0.00128976347599104	0.00155566390998843
4	C	26	50	20120601	23	644	12.4	-1.9735350262921e-05	0.00124113503554206
4	C	26	50	20120601	23	646	12.44	-0.00038049415895648	0.00248775721970613
4	C	26	50	20120601	23	648	12.48	-0.000484707556367755	0.00144381305223356
4	C	26	50	20120601	23	650	12.52	-0.000853548595570281	7.04561196774303e-05
4	C	26	50	20120601	23	652	12.56	-3.95979797460436e-07	-0.00060715016659802
4	C	26	50	20120601	23	654	12.6	0.000579983124064829	-0.00219163504188083
4	C	26	50	20120601	23	656	12.64	0.000747694710426659	-0.00184410620106327
4	C	26	50	20120601	23	658	12.68	0.00102645034570602	-0.00163104078575614
4	C	26	50	20120601	23	660	12.72	0.00211557863649641	-0.0031178176460146
4	C	26	50	20120601	23	662	12.76	0.00306500384052777	-0.00328672424283663
4	C	26	50	20120601	23	664	12.8	0.00367410562184186	-0.00309366994943708
4	C	26	50	20120601	23	666	12.84	0.00481425166689487	-0.00424094363084444
4	C	26	50	20120601	23	668	12.88	0.00645948408574942	-0.00502151173552846
4	C	26	50	20120601	23	670	12.92	0.0072221029918998	-0.00481722434380298
4	C	26	50	20120601	23	672	12.96	0.00749026475338342	-0.0041808013706774
4	C	26	50	20120601	23	674	13	0.0083736324661804	-0.00498048921846063
4	C	26	50	20120601	23	676	13.04	0.00917917232968472	-0.00534662529138239
4	C	26	50	20120601	23	678	13.08	0.00887589493834062	-0.00632589676554089
4	C	26	50	20120601	23	680	13.12	0.00927169088804192	-0.00649790756113229
4	C	26	50	20120601	23	682	13.16	0.00924736570766242	-0.00726823039566369
4	C	26	50	20120601	23	684	13.2	0.00877511030171132	-0.00857572033155229
4	C	26	50	20120601	23	686	13.24	0.00850620466389388	-0.00975636945303169
4	C	26	50	20120601	23	688	13.28	0.00814130928053037	-0.0115883699860011
4	C	26	50	20120601	23	690	13.32	0.00804893992170397	-0.0126855380808935
4	C	26	50	20120601	23	692	13.36	0.0073854404157132	-0.0144361435522805
4	C	26	50	20120601	23	694	13.4	0.00741385903724909	-0.0154948308961408
4	C	26	50	20120601	23	696	13.44	0.00767024181397171	-0.0159895369423946
4	C	26	50	20120601	23	698	13.48	0.00766248485258209	-0.0164106685280658
4	C	26	50	20120601	23	700	13.52	0.00802817219554053	-0.0175559269551468
4	C	26	50	20120601	23	702	13.56	0.00883636696216552	-0.018492730303134
4	C	26	50	20120601	23	704	13.6	0.00955695826966932	-0.0195646546859381
4	C	26	50	20120601	23	706	13.64	0.00997724132720312	-0.0198439830777102
4	C	26	50	20120601	23	708	13.68	0.0107680978355534	-0.0194474093105496
4	C	26	50	20120601	23	710	13.72	0.0113137650675272	-0.0193224706133817
4	C	26	50	20120601	23	712	13.76	0.0112255322833708	-0.0199837427330118
4	C	26	50	20120601	23	714	13.8	0.0109246795611793	-0.0208079958946375
4	C	26	50	20120601	23	716	13.84	0.0114658354518892	-0.0211066000172648
4	C	26	50	20120601	23	718	13.88	0.0114739106113304	-0.0212074193021263
4	C	26	50	20120601	23	720	13.92	0.0109248280536034	-0.0213841394288805
4	C	26	50	20120601	23	722	13.96	0.0108744396243760	-0.0201696552479213
4	C	26	50	20120601	23	724	14	0.0106674482563193	-0.0199362605126551
4	C	26	50	20120601	23	726	14.04	0.00958619713507132	-0.0198613920466631
4	C	26	50	20120601	23	728	14.08	0.00958097161595842	-0.0197790777462651
4	C	26	50	20120601	23	730	14.12	0.00938351911837982	-0.0194712317380078
4	C	26	50	20120601	23	732	14.16	0.00918745255009242	-0.0199403829451894
4	C	26	50	20120601	23	734	14.2	0.00858860381710554	-0.0195863345798493
4	C	26	50	20120601	23	736	14.24	0.00853599507258527	-0.0195406554817847
4	C	26	50	20120601	23	738	14.28	0.00858820076624027	-0.0187761104167623
4	C	26	50	20120601	23	740	14.32	0.00758451218782065	-0.0191863949844102
4	C	26	50	20120601	23	742	14.36	0.00668563804757631	-0.0194498629710803
4	C	26	50	20120601	23	744	14.4	0.00568593048033477	-0.0195738895005004
4	C	26	50	20120601	23	746	14.44	0.00487098991501727	-0.0198659953118086
4	C	26	50	20120601	23	748	14.48	0.00431103205499565	-0.0202320644924289
4	C	26	50	20120601	23	750	14.52	0.00404197792475417	-0.020334665686379
4	C	26	50	20120601	23	752	14.56	0.00307536295487215	-0.0208719254187246
4	C	26	50	20120601	23	754	14.6	0.00260520765606122	-0.021467521460518
4	C	26	50	20120601	23	756	14.64	0.00206519020726905	-0.0217457679789149
4	C	26	50	20120601	23	758	14.68	0.0016874537647592	-0.0228713405532076
4	C	26	50	20120601	23	760	14.72	0.00159842902100781	-0.0238330764862995
4	C	26	50	20120601	23	762	14.76	0.00130695960580272	-0.02326965380305
4	C	26	50	20120601	23	764	14.8	0.00141479338993367	-0.0237644164178463
4	C	26	50	20120601	23	766	14.84	0.00150487879385683	-0.023831591562059
4	C	26	50	20120601	23	768	14.88	0.00144364334660608	-0.0251623665242521
4	C	26	50	20120601	23	770	14.92	0.00173348641621445	-0.0252622807124337
4	C	26	50	20120601	23	772	14.96	0.00187257432007384	-0.0254256930895659
4	C	26	50	20120601	23	774	15	0.00186225056106851	-0.0258686247773012
4	C	26	50	20120601	23	776	15.04	0.00197100358401501	-0.0253170814879757
4	C	26	50	20120601	23	778	15.08	0.00214410332404947	-0.0258022981612259
4	C	26	50	20120601	23	780	15.12	0.00205790700742283	-0.0269498617564135
4	C	26	50	20120601	23	782	15.16	0.00185249248748814	-0.0270847070195858
4	C	26	50	20120601	23	784	15.2	0.00183629974219897	-0.0272718781845659
4	C	26	50	20120601	23	786	15.24	0.00142709704792631	-0.0279605294787635
4	C	26	50	20120601	23	788	15.28	0.00179677247313064	-0.0292799907324576
4	C	26	50	20120601	23	790	15.32	0.00143791578167846	-0.0300642428634716
4	C	26	50	20120601	23	792	15.36	0.00116511398549669	-0.0302800518530897
4	C	26	50	20120601	23	794	15.4	0.0009126768646131	-0.0307764408134827
4	C	26	50	20120601	23	796	15.44	0.00066844218239126	-0.0310909619097544
4	C	26	50	20120601	23	798	15.48	0.000693544473123388	-0.0320826791703686
4	C	26	50	20120601	23	800	15.52	0.00058620566373927	-0.0320791436364626
4	C	26	50	20120601	23	802	15.56	0.00097398302254197	-0.0319979677779824
4	C	26	50	20120601	23	804	15.6	0.00091402036749735	-0.0318948716092854
4	C	26	50	20120601	23	806	15.64	0.000809792827950458	-0.0327886545807052
4	C	26	50	20120601	23	808	15.68	0.000615409173802269	-0.0322818711506288
4	C	26	50	20120601	23	810	15.72	0.000256906035740689	-0.0322141303209911
4	C	26	50	20120601	23	812	15.76	5.94818224334097e-05	-0.0320044024496912
4	C	26	50	20120601	23	814	15.8	0.00033327356810884	-0.0315092862815044
4	C	26	50	20120601	23	816	15.84	3.55109025511890e-05	-0.0308776277938704
4	C	26	50	20120601	23	818	15.88	-9.26168461998205e-05	-0.0307374792298393
4	C	26	50	20120601	23	820	15.92	-8.01010561728103e-05	-0.0300806477407951
4	C	26	50	20120601	23	822	15.96	-0.00059388484338296	-0.0300472723007231
4	C	26	50	20120601	23	824	16	-0.000694011163598976	-0.0293855617748887
4	C	26	50	20120601	23	826	16.04	-0.00111629533332358	-0.0298723340830575
4	C	26	50	20120601	23	828	16.08	-0.00134313518872823	-0.0285930364945348
4	C	26	50	20120601	23	830	16.12	-0.00223104917386418	-0.0288531810793334
4	C	26	50	20120601	23	832	16.16	-0.0026932141660477	-0.0285225379484505
4	C	26	50	20120601	23	834	16.2	-0.00357257215913129	-0.0286991732223909
4	C	26	50	20120601	23	836	16.24	-0.00429290183712603	-0.0283885412134157
4	C	26	50	20120601	23	838	16.28	-0.00592766200455121	-0.0269065161107268
4	C	26	50	20120601	23	840	16.32	-0.00619834248038941	-0.0271849747611581
4	C	26	50	20120601	23	842	16.36	-0.00731139926465516	-0.0273520640935524
4	C	26	50	20120601	23	844	16.4	-0.00772866297623334	-0.026680807626172
4	C	26	50	20120601	23	846	16.44	-0.00892501693932286	-0.0270577662512226
4	C	26	50	20120601	23	848	16.48	-0.00810703581484626	-0.0271680749090877
4	C	26	50	20120601	23	850	16.52	-0.00777936253244442	-0.0268187641591815
4	C	26	50	20120601	23	852	16.56	-0.00756694765537598	-0.0262329969016466
4	C	26	50	20120601	23	854	16.6	-0.0076542046321744	-0.0258324916207825
4	C	26	50	20120601	23	856	16.64	-0.00773184495674868	-0.0256979999110009
4	C	26	50	20120601	23	858	16.68	-0.00760470715749134	-0.0256794737133338
4	C	26	50	20120601	23	860	16.72	-0.00769846951667668	-0.0249568105829611
4	C	26	50	20120601	23	862	16.76	-0.0080776201727489	-0.0249602046955108
4	C	26	50	20120601	23	864	16.8	-0.0083971617271671	-0.0232550166926795
4	C	26	50	20120601	23	866	16.84	-0.00812202647860742	-0.0235366573236261
4	C	26	50	20120601	23	868	16.88	-0.00856814014685801	-0.0224831389303362
4	C	26	50	20120601	23	870	16.92	-0.00879462644887206	-0.0218178221599178
4	C	26	50	20120601	23	872	16.96	-0.00873431024043685	-0.0211888506780524
4	C	26	50	20120601	23	874	17	-0.00933089623172394	-0.0212238524637211
4	C	26	50	20120601	23	876	17.04	-0.00965496326954173	-0.0209020481676031
4	C	26	50	20120601	23	878	17.08	-0.0096578624073446	-0.0206810772984823
4	C	26	50	20120601	23	880	17.12	-0.00916246339644531	-0.0202484693697524
4	C	26	50	20120601	23	882	17.16	-0.00886759986869051	-0.0194317610374819
4	C	26	50	20120601	23	884	17.2	-0.0086874997715223	-0.0198075882916826
4	C	26	50	20120601	23	886	17.24	-0.00863001199021183	-0.0190606713987152
4	C	26	50	20120601	23	888	17.28	-0.00850888459859458	-0.0172273556471329
4	C	26	50	20120601	23	890	17.32	-0.00872101663295054	-0.0171712113687066
4	C	26	50	20120601	23	892	17.36	-0.00861390409773641	-0.0155781563592359
4	C	26	50	20120601	23	894	17.4	-0.00874425216178033	-0.014207118736922
4	C	26	50	20120601	23	896	17.44	-0.00946866891697033	-0.012696682083765
4	C	26	50	20120601	23	898	17.48	-0.0100213930746204	-0.0112933084683475
4	C	26	50	20120601	23	900	17.52	-0.0106714292674974	-0.00994960052312659
4	C	26	50	20120601	23	902	17.56	-0.0106043601893018	-0.0093956884260841
4	C	26	50	20120601	23	904	17.6	-0.0102912320933890	-0.00829135026843039
4	C	26	50	20120601	23	906	17.64	-0.0106014539804312	-0.00662489757507239
4	C	26	50	20120601	23	908	17.68	-0.0109372031293810	-0.00504803460378398
4	C	26	50	20120601	23	910	17.72	-0.0115561987487774	-0.00425749487927167
4	C	26	50	20120601	23	912	17.76	-0.0125011599876992	-0.00269339094274299
4	C	26	50	20120601	23	914	17.8	-0.0138119803965272	-0.00084050247545739
4	C	26	50	20120601	23	916	17.84	-0.0147921576744723	0.000164847803898020
4	C	26	50	20120601	23	918	17.88	-0.0157564321209086	0.00117169007856173
4	C	26	50	20120601	23	920	17.92	-0.0168282504376956	0.00171529962980233
4	C	26	50	20120601	23	922	17.96	-0.0177595383527895	0.00316277549516244
4	C	26	50	20120601	23	924	18	-0.017821834460212	0.00353930985614427
4	C	26	50	20120601	23	926	18.04	-0.0172119548614386	0.00349059019892052
4	C	26	50	20120601	23	928	18.08	-0.0169001207709354	0.00361532383512183
4	C	26	50	20120601	23	930	18.12	-0.0162566960264625	0.0033924862040987
4	C	26	50	20120601	23	932	18.16	-0.0162735180967869	0.00407554428365709
4	C	26	50	20120601	23	934	18.2	-0.0157454507525968	0.00411089962271642
4	C	26	50	20120601	23	936	18.24	-0.0149119698474766	0.00454076397713535
4	C	26	50	20120601	23	938	18.28	-0.0142772283742767	0.00503729435888454
4	C	26	50	20120601	23	940	18.32	-0.0136593301846046	0.00577620680308886
4	C	26	50	20120601	23	942	18.36	-0.0135743642337772	0.00611786665762257
4	C	26	50	20120601	23	944	18.4	-0.0128898424431818	0.00702371287072941
4	C	26	50	20120601	23	946	18.44	-0.0125095674873275	0.0071758468947017
4	C	26	50	20120601	23	948	18.48	-0.0122172212597137	0.00851898208342992
4	C	26	50	20120601	23	950	18.52	-0.0115364683482620	0.00891576091155713
4	C	26	50	20120601	23	952	18.56	-0.0109239865965338	0.0100548957939130
4	C	26	50	20120601	23	954	18.6	-0.0102900370829288	0.0113618695418514
4	C	26	50	20120601	23	956	18.64	-0.0096280041164022	0.0120622276959183
4	C	26	50	20120601	23	958	18.68	-0.00929591565925864	0.0134630373421472
4	C	26	50	20120601	23	960	18.72	-0.00843906487502021	0.0143194638623169
4	C	26	50	20120601	23	962	18.76	-0.00775109947440039	0.0145695887440260
4	C	26	50	20120601	23	964	18.8	-0.00758038975528633	0.0160125249838509
4	C	26	50	20120601	23	966	18.84	-0.00737783901781544	0.0176202383168957
4	C	26	50	20120601	23	968	18.88	-0.00777362082538118	0.0188291646385547
4	C	26	50	20120601	23	970	18.92	-0.00747186300650982	0.0199548432788646
4	C	26	50	20120601	23	972	18.96	-0.00787147733282959	0.0216175765905536
4	C	26	50	20120601	23	974	19	-0.00768407989367953	0.0213247071039217
4	C	26	50	20120601	23	976	19.04	-0.00734156443994057	0.0218063811721982
4	C	26	50	20120601	23	978	19.08	-0.00693618719335414	0.021369311399679
4	C	26	50	20120601	23	980	19.12	-0.00687792866565218	0.0210919770490298
4	C	26	50	20120601	23	982	19.16	-0.00650557330574716	0.0210624129145084
4	C	26	50	20120601	23	984	19.2	-0.00632925622985829	0.020988272768501
4	C	26	50	20120601	23	986	19.24	-0.00608476698919523	0.0207652230054435
4	C	26	50	20120601	23	988	19.28	-0.00579573709238523	0.0200108461359346
4	C	26	50	20120601	23	990	19.32	-0.00527148812481352	0.0199605001331141
4	C	26	50	20120601	23	992	19.36	-0.00463835885507471	0.019537636135829
4	C	26	50	20120601	23	994	19.4	-0.00377020850447293	0.0191542074837306
4	C	26	50	20120601	23	996	19.44	-0.00244598842214144	0.0191832907856408
4	C	26	50	20120601	23	998	19.48	-0.00177072973037954	0.0187718677760752
4	C	26	50	20120601	23	1000	19.52	-0.00107566497767660	0.0187672362266584
4	C	26	50	20120601	23	1002	19.56	-0.00049845371219402	0.0192871718428649
4	C	26	50	20120601	23	1004	19.6	0.000775427438384789	0.0194590412171001
4	C	26	50	20120601	23	1006	19.64	0.00166376568758945	0.0190344235949976
4	C	26	50	20120601	23	1008	19.68	0.00283047773441163	0.019889471256944
4	C	26	50	20120601	23	1010	19.72	0.00317142341109635	0.0199733553343961
4	C	26	50	20120601	23	1012	19.76	0.00312987381663383	0.0204019751808801
4	C	26	50	20120601	23	1014	19.8	0.00371209846919502	0.019387708285014
4	C	26	50	20120601	23	1016	19.84	0.00329350539686821	0.019781411198643
4	C	26	50	20120601	23	1018	19.88	0.00359143069698554	0.0192647070604266
4	C	26	50	20120601	23	1020	19.92	0.00362421923842916	0.0190219078049706
4	C	26	50	20120601	23	1022	19.96	0.00398820952511274	0.0185211630668055
4	C	26	50	20120601	23	1024	20	0.00481545374842288	0.0176563007627362
4	C	26	50	20120601	23	1026	20.04	0.00493730946002476	0.0174087214654394
4	C	26	50	20120601	23	1028	20.08	0.00545986137132162	0.0173593654121126
4	C	26	50	20120601	23	1030	20.12	0.00577571889940984	0.0166769437286572
4	C	26	50	20120601	23	1032	20.16	0.00595937574368742	0.0160586990566624
4	C	26	50	20120601	23	1034	20.2	0.00608092739937339	0.016591221173574
4	C	26	50	20120601	23	1036	20.24	0.00641536769367119	0.0165595640029803
4	C	26	50	20120601	23	1038	20.28	0.00718200579476583	0.0158731118108722
4	C	26	50	20120601	23	1040	20.32	0.00728131894218349	0.0155141490534028
4	C	26	50	20120601	23	1042	20.36	0.00760941648865404	0.015673389500526
4	C	26	50	20120601	23	1044	20.4	0.00759585559480445	0.0150027538728995
4	C	26	50	20120601	23	1046	20.44	0.0077628218906189	0.0148179684861992
4	C	26	50	20120601	23	1048	20.48	0.00811512865195694	0.014013254806258
4	C	26	50	20120601	23	1050	20.52	0.00850525714080709	0.0129809319387342
4	C	26	50	20120601	23	1052	20.56	0.00875352940274952	0.0123933898431785
4	C	26	50	20120601	23	1054	20.6	0.00889838729794342	0.0122523503246030
4	C	26	50	20120601	23	1056	20.64	0.00933639045141372	0.0115750622363791
4	C	26	50	20120601	23	1058	20.68	0.00916977488056282	0.0110975035295692
4	C	26	50	20120601	23	1060	20.72	0.00957486928443672	0.00979565630579442
4	C	26	50	20120601	23	1062	20.76	0.00949751180257492	0.00979919183970035
4	C	26	50	20120601	23	1064	20.8	0.00931805517257762	0.00962438797232323
4	C	26	50	20120601	23	1066	20.84	0.00910749998634372	0.00915852481167409
4	C	26	50	20120601	23	1068	20.88	0.00876893725951152	0.00876868270107032
4	C	26	50	20120601	23	1070	20.92	0.00838335193173053	0.00836363779467105
4	C	26	50	20120601	23	1072	20.96	0.00855685472263027	0.00855558193042414
4	C	26	50	20120601	23	1074	21	0.00878148133380982	0.00917483069404825
4	C	26	50	20120601	23	1076	21.04	0.00872532291324792	0.00875797710440316
4	C	26	50	20120601	23	1078	21.08	0.00887618414501412	0.00942321609307565
4	C	26	50	20120601	23	1080	21.12	0.00872081864305182	0.0093168106646427
4	C	26	50	20120601	23	1082	21.16	0.00857599610319699	0.00913099007361469
4	C	26	50	20120601	23	1084	21.2	0.00863071909699302	0.0084827357898263
4	C	26	50	20120601	23	1086	21.24	0.00874733514734632	0.00821202702971684
4	C	26	50	20120601	23	1088	21.28	0.00891428305838442	0.00891984091768457
4	C	26	50	20120601	23	1090	21.32	0.00864747045663932	0.00908567867107625
4	C	26	50	20120601	23	1092	21.36	0.00872622093886012	0.00909517511514759
4	C	26	50	20120601	23	1094	21.4	0.00878625430458282	0.00924161692953132
4	C	26	50	20120601	23	1096	21.44	0.00842202360159362	0.00874436529886532
4	C	26	50	20120601	23	1098	21.48	0.008537621418182	0.00871517593093794
4	C	26	50	20120601	23	1100	21.52	0.00859550517928993	0.00866668254788417
4	C	26	50	20120601	23	1102	21.56	0.00852780677605913	0.00855592134167911
4	C	26	50	20120601	23	1104	21.6	0.00832185485497074	0.00935642278652477
4	C	26	50	20120601	23	1106	21.64	0.00865398998116182	0.0092276515706029
4	C	26	50	20120601	23	1108	21.68	0.00863926094690972	0.00906489680277718
4	C	26	50	20120601	23	1110	21.72	0.00857059380738873	0.0092199723909592
4	C	26	50	20120601	23	1112	21.76	0.00831540604112632	0.00870548856803568
4	C	26	50	20120601	23	1114	21.8	0.0083544878329225	0.00928983454094043
4	C	26	50	20120601	23	1116	21.84	0.00835607175211235	0.00914327958947171
4	C	26	50	20120601	23	1118	21.88	0.00827073810575876	0.00863419099128864
4	C	26	50	20120601	23	1120	21.92	0.00820699242943479	0.00902493112750452
4	C	26	50	20120601	23	1122	21.96	0.00852853509604375	0.00991087228472096
4	C	26	50	20120601	23	1124	22	0.00836425297757068	0.00869075246271576
4	C	26	50	20120601	23	1126	22.04	0.00819914354416362	0.00825767784351024
4	C	26	50	20120601	23	1128	22.08	0.0085894735584464	0.00854738656283018
4	C	26	50	20120601	23	1130	22.12	0.00853685067179051	0.00821629088360739
4	C	26	50	20120601	23	1132	22.16	0.00839992651468154	0.00855507988460949
4	C	26	50	20120601	23	1134	22.2	0.00826957845063762	0.00869643053016868
4	C	26	50	20120601	23	1136	22.24	0.00814017790968048	0.00833813952414146
4	C	26	50	20120601	23	1138	22.28	0.00844988360877237	0.0086007236273351
4	C	26	50	20120601	23	1140	22.32	0.00834181647940363	0.0089221248725878
4	C	26	50	20120601	23	1142	22.36	0.00819811116826309	0.00916868593611974
4	C	26	50	20120601	23	1144	22.4	0.0083946585691617	0.00858644007035512
4	C	26	50	20120601	23	1146	22.44	0.00811820810198901	0.00866980795985701
4	C	26	50	20120601	23	1148	22.48	0.00831158766450791	0.00869769625130701
4	C	26	50	20120601	23	1150	22.52	0.00807917580766751	0.00872555625848576
4	C	26	50	20120601	23	1152	22.56	0.00829072094339509	0.00805582007068492
4	C	26	50	20120601	23	1154	22.6	0.00800373458518272	0.00850668549650509
4	C	26	50	20120601	23	1156	22.64	0.00803300880592384	0.00849593747343105
4	C	26	50	20120601	23	1158	22.68	0.00820309627107046	0.00861115345235759
4	C	26	50	20120601	23	1160	22.72	0.00830667327237866	0.00879244148891819
4	C	26	50	20120601	23	1162	22.76	0.00869438699157102	0.00840871585197169
4	C	26	50	20120601	23	1164	22.8	0.00891235972793962	0.00899544477472904
4	C	26	50	20120601	23	1166	22.84	0.00885831555665352	0.00953894825995245
4	C	26	50	20120601	23	1168	22.88	0.00881338599177692	0.00939055483085265
4	C	26	50	20120601	23	1170	22.92	0.00875381224546202	0.00883288092573425
4	C	26	50	20120601	23	1172	22.96	0.00868645325348612	0.00897150213911806
4	C	26	50	20120601	23	1174	23	0.0085792205101192	0.00918475847325611
4	C	26	50	20120601	23	1176	23.04	0.00886527348738042	0.00873918220615922
4	C	26	50	20120601	23	1178	23.08	0.00870410263874452	0.00914586052922304
4	C	26	50	20120601	23	1180	23.12	0.00864027918067462	0.00920812835237433
4	C	26	50	20120601	23	1182	23.16	0.00903028392583812	0.00922357863554326
4	C	26	50	20120601	23	1184	23.2	0.00898248350742992	0.00868627647679084
4	C	26	50	20120601	23	1186	23.24	0.00878773922882332	0.00831246447691658
4	C	26	50	20120601	23	1188	23.28	0.00884535428935442	0.00849460104161461
4	C	26	50	20120601	23	1190	23.32	0.00865847303815462	0.00869986706912525
4	C	26	50	20120601	23	1192	23.36	0.0083223074033107	0.00875379810332635
4	C	26	50	20120601	23	1194	23.4	0.00840251452550069	0.00891605789640522
4	C	26	50	20120601	23	1196	23.44	0.008435126290249	0.008972895139477
4	C	26	50	20120601	23	1198	23.48	0.00846657132880838	0.00910699794052903
4	C	26	50	20120601	23	1200	23.52	0.00842355095224099	0.00884087123236166
4	C	26	50	20120601	23	1202	23.56	0.00830905622223126	0.0084261248209245
4	C	26	50	20120601	23	1204	23.6	0.00819973751385982	0.0086368992102606
4	C	26	50	20120601	23	1206	23.64	0.00854230246507346	0.00817264118200475
4	C	26	50	20120601	23	1208	23.68	0.00853741635721546	0.00861815380949133
4	C	26	50	20120601	23	1210	23.72	0.00829747381315542	0.00820454583997189
4	C	26	50	20120601	23	1212	23.76	0.00840522274447263	0.00821901324471496
4	C	26	50	20120601	23	1214	23.8	0.00847577785909942	0.00816870966830135
4	C	26	50	20120601	23	1216	23.84	0.00854350454660147	0.00837531212762844
4	C	26	50	20120601	23	1218	23.88	0.00858264997800796	0.00923195785090032
4	C	26	50	20120601	23	1220	23.92	0.00852781384712694	0.00946625768284648
4	C	26	50	20120601	23	1222	23.96	0.00833759505191995	0.00848092559646646
4	C	26	50	20120601	23	1224	24	0.00819100474511217	0.00891366787548481
4	C	26	50	20120601	23	1226	24.04	0.0082209436462276	0.00855792245386986
4	C	26	50	20120601	23	1228	24.08	0.00854786739544139	0.00907495893227347
4	C	26	50	20120601	23	1230	24.12	0.00877035854414172	0.00882756348273973
4	C	26	50	20120601	23	1232	24.16	0.00852152059677438	0.00834809558762057
4	C	26	50	20120601	23	1234	24.2	0.00870501480649232	0.00865828919039148
4	C	26	50	20120601	23	1236	24.24	0.00896893534150232	0.00846704509035177
4	C	26	50	20120601	23	1238	24.28	0.00874184799872432	0.00875856400303155
4	C	26	50	20120601	23	1240	24.32	0.00915725201946792	0.00866513398403337
4	C	26	50	20120601	23	1242	24.36	0.00931525502972412	0.00898867069176527
4	C	26	50	20120601	23	1244	24.4	0.00894299159370062	0.00921640150171421
4	C	26	50	20120601	23	1246	24.44	0.00883232231137712	0.00896503211207021
4	C	26	50	20120601	23	1248	24.48	0.00902950610837882	0.00871764373360428
4	C	26	50	20120601	23	1250	24.52	0.00870472489271202	0.00863554156524071
4	C	26	50	20120601	23	1252	24.56	0.00873489713906522	0.00883148792537531
4	C	26	50	20120601	23	1254	24.6	0.00874157222707962	0.0082327947558803
4	C	26	50	20120601	23	1256	24.64	0.00883905396793402	0.00809430082171709
4	C	26	50	20120601	23	1258	24.68	0.00891097379864852	0.00911633175004069
4	C	26	50	20120601	23	1260	24.72	0.00901355377939522	0.00908587666097499
4	C	26	50	20120601	23	1262	24.76	0.00878202580603132	0.00850737139008284
4	C	26	50	20120601	23	1264	24.8	0.00891814386140972	0.00831642427489122
4	C	26	50	20120601	23	1266	24.84	0.00900747973214482	0.00815892331044973
4	C	26	50	20120601	23	1268	24.88	0.00908883943838812	0.00869861549012255
4	C	26	50	20120601	23	1270	24.92	0.00874369354742322	0.00889279408330419
4	C	26	50	20120601	23	1272	24.96	0.00879694575911432	0.00904919903223484
4	C	26	50	20120601	23	1274	25	0.00876448955785792	0.00814349424048424
4	C	26	50	20120601	23	1276	25.04	0.00874826145722962	0.00863201310240259
4	C	26	50	20120601	23	1278	25.08	0.00873981860226232	0.00842341660195256
4	C	26	50	20120601	23	1280	25.12	0.00864030746494592	0.00833257459377352
4	C	26	50	20120601	23	1282	25.16	0.00890935452411962	0.00827120479623434
4	C	26	50	20120601	23	1284	25.2	0.00865420918426402	0.0085261238619199
4	C	26	50	20120601	23	1286	25.24	0.00878926657947062	0.00894996366656312
4	C	26	50	20120601	23	1288	25.28	0.00852823104012784	0.0088492999451934
4	C	26	50	20120601	23	1290	25.32	0.00868421879605762	0.0086534737932116
4	C	26	50	20120601	23	1292	25.36	0.00886938884884692	0.00915918949204841
4	C	26	50	20120601	23	1294	25.4	0.00870427234437202	0.00857187367066267
4	C	26	50	20120601	23	1296	25.44	0.00854732292321988	0.00875757405353788
4	C	26	50	20120601	23	1298	25.48	0.00881570530201922	0.00869539815426815
4	C	26	50	20120601	23	1300	25.52	0.00869900439885222	0.0076754814752203
4	C	26	50	20120601	23	1302	25.56	0.00856929273091135	0.00796787012924094
4	C	26	50	20120601	23	1304	25.6	0.00886904943759192	0.00799328354695678
4	C	26	50	20120601	23	1306	25.64	0.00869201111278632	0.00791085610947386
4	C	26	50	20120601	23	1308	25.68	0.00893764586643482	0.0076017655932816
4	C	26	50	20120601	23	1310	25.72	0.00866574209586522	0.00803633220779542
4	C	26	50	20120601	23	1312	25.76	0.00874985951855512	0.00768375462456018
4	C	26	50	20120601	23	1314	25.8	0.00883797916562662	0.00676570374841006
4	C	26	50	20120601	23	1316	25.84	0.00847838001205419	0.0070582126105835
4	C	26	50	20120601	23	1318	25.88	0.00859216763528273	0.00769739471436927
4	C	26	50	20120601	23	1320	25.92	0.00879893980023732	0.0077117772662986
4	C	26	50	20120601	23	1322	25.96	0.00860606935460086	0.0080692763127309
4	C	26	50	20120601	23	1324	26	0.00885908630304502	0.00788344865063508
4	C	26	50	20120601	23	1326	26.04	0.00868789575131972	0.00770958523527693
4	C	26	50	20120601	23	1328	26.08	0.00894878986930632	0.00751602182499492
4	C	26	50	20120601	23	1330	26.12	0.00875862764264182	0.00741498333703117
4	C	26	50	20120601	23	1332	26.16	0.00896962830614792	0.00832959767422473
4	C	26	50	20120601	23	1334	26.2	0.00868197019649342	0.00808706711934555
4	C	26	50	20120601	23	1336	26.24	0.00878327031396622	0.00803597158333701
4	C	26	50	20120601	23	1338	26.28	0.00888458457357462	0.00798487604732847
4	C	26	50	20120601	23	1340	26.32	0.00861815380949132	0.00800278706209593
4	C	26	50	20120601	23	1342	26.36	0.00875207983384802	0.00798095160469289
4	C	26	50	20120601	23	1344	26.4	0.00891761353132382	0.00797924040628242
4	C	26	50	20120601	23	1346	26.44	0.00868379453198892	0.00802642564179099
4	C	26	50	20120601	23	1348	26.48	0.00887063335678182	0.00861871949491628
4	C	26	50	20120601	23	1350	26.52	0.00860792197436757	0.00860581479615963
4	C	26	50	20120601	23	1352	26.56	0.00877852562746442	0.00835813650391341
4	C	26	50	20120601	23	1354	26.6	0.00852574909532588	0.00813504431444906
4	C	26	50	20120601	23	1356	26.64	0.00866458244074402	0.00859332021933606
4	C	26	50	20120601	23	1358	26.68	0.00887262739790472	0.00847939117475128
4	C	26	50	20120601	23	1360	26.72	0.00863340610276152	0.00856361466345841
4	C	26	50	20120601	23	1362	26.76	0.00888343198952132	0.00884151469953254
4	C	26	50	20120601	23	1364	26.8	0.00875048884359042	0.00867344248871231
4	C	26	50	20120601	23	1366	26.84	0.0085491826140544	0.0088996530190817
4	C	26	50	20120601	23	1368	26.88	0.00876257329848092	0.00833420801043806
4	C	26	50	20120601	23	1370	26.92	0.00853651126053554	0.00848528844530638
4	C	26	50	20120601	23	1372	26.96	0.00874219448104712	0.00861672545379334
4	C	26	50	20120601	23	1374	27	0.00854277622661685	0.00903002936739687
4	C	26	50	20120601	23	1376	27.04	0.00881301829625072	0.00869774574878169
4	C	26	50	20120601	23	1378	27.08	0.00875597599221242	0.00828566512990961
4	C	26	50	20120601	23	1380	27.12	0.00872815841144052	0.00856896039072419
4	C	26	50	20120601	23	1382	27.16	0.00870036204387212	0.00885212130125034
4	C	26	50	20120601	23	1384	27.2	0.00864345409012222	0.00826054162597405
4	C	26	50	20120601	23	1386	27.24	0.00897005257021662	0.0081326260092574
4	C	26	50	20120601	23	1388	27.28	0.00885691548522682	0.00872149039449393
4	C	26	50	20120601	23	1390	27.32	0.00875168385405062	0.00861327477270114
4	C	26	50	20120601	23	1392	27.36	0.00866111054644842	0.00866644213157856
4	C	26	50	20120601	23	1394	27.4	0.00894451187328022	0.00875384760080103
4	C	26	50	20120601	23	1396	27.44	0.00877547799723752	0.0081954383046302
4	C	26	50	20120601	23	1398	27.48	0.00855559607255976	0.00820286292583266
4	C	26	50	20120601	23	1400	27.52	0.00879905293732232	0.00865634464674322
4	C	26	50	20120601	23	1402	27.56	0.00861080697003481	0.00912898896142393
4	C	26	50	20120601	23	1404	27.6	0.00882358954262942	0.0081834599157569
4	C	26	50	20120601	23	1406	27.64	0.00867123631555502	0.00855068875149832
4	C	26	50	20120601	23	1408	27.68	0.00894228448691942	0.00829887388458217
4	C	26	50	20120601	23	1410	27.72	0.00869981757165062	0.00817134010552737
4	C	26	50	20120601	23	1412	27.76	0.00891422648984192	0.0081640286214099
4	C	26	50	20120601	23	1414	27.8	0.00875370617944482	0.00826472769811867
4	C	26	50	20120601	23	1416	27.84	0.00850856640054304	0.00862424906994516
4	C	26	50	20120601	23	1418	27.88	0.00872064186635652	0.00807348359807896
4	C	26	50	20120601	23	1420	27.92	0.00900480686851192	0.00827585048778674
4	C	26	50	20120601	23	1422	27.96	0.00888535531996612	0.00856506423235985
4	C	26	50	20120601	23	1424	28	0.00860910284269215	0.00812357504245821
4	C	26	50	20120601	23	1426	28.04	0.00867500519469872	0.0084578244179251
4	C	26	50	20120601	23	1428	28.08	0.00874087219136622	0.00879186873242543
4	C	26	50	20120601	23	1430	28.12	0.00878158032875922	0.00826192755526517
4	C	26	50	20120601	23	1432	28.16	0.00882449463930942	0.00828320439831108
4	C	26	50	20120601	23	1434	28.2	0.00845877194101189	0.008244532728448
4	C	26	50	20120601	23	1436	28.24	0.00852487228291721	0.00818623884540697
4	C	26	50	20120601	23	1438	28.28	0.00859098676695815	0.00812794496236595
4	C	26	50	20120601	23	1440	28.32	0.00865710125099912	0.00806965107932493
4	C	26	50	20120601	23	1442	28.36	0.00872322280610782	0.00801133598308047
4	C	26	50	20120601	23	1444	28.4	0.00878935850335222	0.00795302088683602
4	C	26	50	20120601	23	1446	28.44	0.00885550127166442	0.00789469871952375
4	C	26	50	20120601	23	1448	28.48	0.00848203575411292	0.00855341111260589
4	C	26	50	20120601	23	1450	28.52	0.00854812195388262	0.00849515965597174
4	C	26	50	20120601	23	1452	28.56	0.00859090898521222	0.00866136510488964
4	C	26	50	20120601	23	1454	28.6	0.00867629920010832	0.00816091735157268
4	C	26	50	20120601	23	1456	28.64	0.00887440930699332	0.00818847330283551
4	C	26	50	20120601	23	1458	28.68	0.00864063980513302	0.00823563732514066
4	C	26	50	20120601	23	1460	28.72	0.00870489459833952	0.00821697677718515
4	C	26	50	20120601	23	1462	28.76	0.00873419710335182	0.00816916221664131
4	C	26	50	20120601	23	1464	28.8	0.00875730535296102	0.0079705217796704
4	C	26	50	20120601	23	1466	28.84	0.00876038126745922	0.00769468649539733
4	C	26	50	20120601	23	1468	28.88	0.00875567193629652	0.00811670196454508
4	C	26	50	20120601	23	1470	28.92	0.00877419106289582	0.0077472316003073
4	C	26	50	20120601	23	1472	28.96	0.00874834631004342	0.0080627780014118
4	C	26	50	20120601	23	1474	29	0.00872251569932662	0.00837814055475318
4	C	26	50	20120601	23	1476	29.04	0.00868483397895722	0.00742884262994243
4	C	26	50	20120601	23	1478	29.08	0.00856139434816549	0.00817853845255984
4	C	26	50	20120601	23	1480	29.12	0.0084596133980815	0.00827610504622796
4	C	26	50	20120601	23	1482	29.16	0.00839124324340857	0.0079306056018724
4	C	26	50	20120601	23	1484	29.2	0.00875495068737972	0.00756524352803332
4	C	26	50	20120601	23	1486	29.24	0.00881104546833122	0.00721018399999611
4	C	26	50	20120601	23	1488	29.28	0.00895763577513902	0.0070921183807414
4	C	26	50	20120601	23	1490	29.32	0.00873105047817562	0.00841148063948613
4	C	26	50	20120601	23	1492	29.36	0.00891587404864212	0.00733358120438098
4	C	26	50	20120601	23	1494	29.4	0.00855016549248025	0.00763378338833373
4	C	26	50	20120601	23	1496	29.44	0.00867669517990572	0.00790708015926233
4	C	26	50	20120601	23	1498	29.48	0.00881175964618022	0.00709242950772512
4	C	26	50	20120601	23	1500	29.52	0.008555737493916	0.00791112481005072
4	C	26	50	20120601	23	1502	29.56	0.00864955642164382	0.00711671862565888
4	C	26	50	20120601	23	1504	29.6	0.00868463598905852	0.00798153143225346
4	C	26	50	20120601	23	1506	29.64	0.00873519412391332	0.00744994269629304
4	C	26	50	20120601	23	1508	29.68	0.00859771842351505	0.0069653624191459
4	C	26	50	20120601	23	1510	29.72	0.00829405141633448	0.00728219575459215
4	C	26	50	20120601	23	1512	29.76	0.00782247483289336	0.0074623170649638
4	C	26	50	20120601	23	1514	29.8	0.00780507293500836	0.00781201672359961
4	C	26	50	20120601	23	1516	29.84	0.0079516349575449	0.00696597053097772
4	C	26	50	20120601	23	1518	29.88	0.00769810889221827	0.0068998701890724
4	C	26	50	20120601	23	1520	29.92	0.0069539214314263	0.00707349318812494
4	C	26	50	20120601	23	1522	29.96	0.0070073221355415	0.0071673262579884
4	C	26	50	20120601	23	1524	30	0.00608222847585077	0.00634494692933282
4	C	26	50	20120601	23	1526	30.04	0.00619652521596177	0.00577982718980853
4	C	26	50	20120601	23	1528	30.08	0.00538443429097245	0.00441830015370165
4	C	26	50	20120601	23	1530	30.12	0.00535173767341039	0.00481214448868693
4	C	26	50	20120601	23	1532	30.16	0.00435369180710463	0.0046844197908012
4	C	26	50	20120601	23	1534	30.2	0.00370366975636328	0.0039051103361877
4	C	26	50	20120601	23	1536	30.24	0.00231529387577474	0.0028517333642541
4	C	26	50	20120601	23	1538	30.28	0.00228347477772812	0.0020859091430646
4	C	26	50	20120601	23	1540	30.32	0.00079109904597623	0.00234434394366622
4	C	26	50	20120601	23	1542	30.36	0.000304903029834078	0.00201509734867624
4	C	26	50	20120601	23	1544	30.4	-0.000219231386439081	0.00192415068869358
4	C	26	50	20120601	23	1546	30.44	-0.000576935493837916	0.00202476491258862
4	C	26	50	20120601	23	1548	30.48	-0.00130713638249802	0.00071493445325428
4	C	26	50	20120601	23	1550	30.52	-0.00123600144031065	-0.00048280543912636
4	C	26	50	20120601	23	1552	30.56	-0.00161856035106820	-0.00079888217031675
4	C	26	50	20120601	23	1554	30.6	-0.00151277717660269	-0.0013332286227238
4	C	26	50	20120601	23	1556	30.64	-0.00129063251022512	-0.00166546981493211
4	C	26	50	20120601	23	1558	30.68	-0.000845713852434735	-0.002944760332387
4	C	26	50	20120601	23	1560	30.72	-0.00120389879244478	-0.0045229166019782
4	C	26	50	20120601	23	1562	30.76	-0.00113500537875377	-0.00508965561603139
4	C	26	50	20120601	23	1564	30.8	-0.000262315402616771	-0.00586234655117299
4	C	26	50	20120601	23	1566	30.84	-0.000382276068045070	-0.00631395443911339
4	C	26	50	20120601	23	1568	30.88	-0.000113186582464531	-0.00749400959089659
4	C	26	50	20120601	23	1570	30.92	0.00054080940838709	-0.0078159058108961
4	C	26	50	20120601	23	1572	30.96	0.00079726289578783	-0.0089634835482194
4	C	26	50	20120601	23	1574	31	0.000915851774060629	-0.0086276714667661
4	C	26	50	20120601	23	1576	31.04	0.00108002782651652	-0.00858144082541209
4	C	26	50	20120601	23	1578	31.08	0.00103403053040033	-0.00850850276093269
4	C	26	50	20120601	23	1580	31.12	0.000571490771622779	-0.0090037108530011
4	C	26	50	20120601	23	1582	31.16	0.000529219928243448	-0.00865184037654709
4	C	26	50	20120601	23	1584	31.2	7.83050049485996e-05	-0.0094391967063305
4	C	26	50	20120601	23	1586	31.24	-0.000369024886965641	-0.0105285795555621
4	C	26	50	20120601	23	1588	31.28	-0.000772075752241967	-0.0112765571087012
4	C	26	50	20120601	23	1590	31.32	-0.000691607000542939	-0.0111246705721024
4	C	26	50	20120601	23	1592	31.36	-0.00139553180121415	-0.0121486319019386
4	C	26	50	20120601	23	1594	31.4	-0.00133394280057280	-0.0125137111330652
4	C	26	50	20120601	23	1596	31.44	-0.00124824145869299	-0.0138225657850415
4	C	26	50	20120601	23	1598	31.48	-0.00078049032293809	-0.0139964433425353
4	C	26	50	20120601	23	1600	31.52	-0.00110540588889331	-0.0153886658840135
4	C	26	50	20120601	23	1602	31.56	-0.000877081109248171	-0.0154167380232266
4	C	26	50	20120601	23	1604	31.6	-0.000960024734681353	-0.0168948033279408
4	C	26	50	20120601	23	1606	31.64	-0.000526002592389049	-0.0167866159904193
4	C	26	50	20120601	23	1608	31.68	-0.000786571441256293	-0.0163446035414996
4	C	26	50	20120601	23	1610	31.72	-0.000564964176032429	-0.0167847068021101
4	C	26	50	20120601	23	1612	31.76	-0.000230926932599901	-0.017022436101945
4	C	26	50	20120601	23	1614	31.8	-0.000166226662121330	-0.0175968189403028
4	C	26	50	20120601	23	1616	31.84	0.000259168777440489	-0.0182627721068243
4	C	26	50	20120601	23	1618	31.88	0.00098918581833748	-0.0185186033402576
4	C	26	50	20120601	23	1620	31.92	0.00117296287076787	-0.0198993707518806
4	C	26	50	20120601	23	1622	31.96	0.00166235147402708	-0.0210077606313905
4	C	26	50	20120601	23	1624	32	0.00178842861311264	-0.0215129884265483
4	C	26	50	20120601	23	1626	32.04	0.00177336723867336	-0.0216151653564297
4	C	26	50	20120601	23	1628	32.08	0.00207848381475536	-0.0219791132167065
4	C	26	50	20120601	23	1630	32.12	0.00199348957965674	-0.0228904324362997
4	C	26	50	20120601	23	1632	32.16	0.00177874125021038	-0.0239945796751225
4	C	26	50	20120601	23	1634	32.2	0.00198062023623914	-0.023937091893812
4	C	26	50	20120601	23	1636	32.24	0.00202460227802894	-0.0244483300966099
4	C	26	50	20120601	23	1638	32.28	0.00195615434161009	-0.0259055357512791
4	C	26	50	20120601	23	1640	32.32	0.00207480685949319	-0.0267963488742179
4	C	26	50	20120601	23	1642	32.36	0.00241365242903779	-0.0270916366660414
4	C	26	50	20120601	23	1644	32.4	0.00269798006575289	-0.0276194918781972
4	C	26	50	20120601	23	1646	32.44	0.00340006638879302	-0.0276919703232688
4	C	26	50	20120601	23	1648	32.48	0.00334498277053859	-0.0278057438043617
4	C	26	50	20120601	23	1650	32.52	0.0032726457468232	-0.0276112187288573
4	C	26	50	20120601	23	1652	32.56	0.00328367661260971	-0.0281078905319627
4	C	26	50	20120601	23	1654	32.6	0.00342516867952514	-0.0286073200515148
4	C	26	50	20120601	23	1656	32.64	0.00331323367606331	-0.0298369080333201
4	C	26	50	20120601	23	1658	32.68	0.00345925122637833	-0.029933428108952
4	C	26	50	20120601	23	1660	32.72	0.00364232117202753	-0.0297663387765577
4	C	26	50	20120601	23	1662	32.76	0.00358179283155796	-0.0302573537254136
4	C	26	50	20120601	23	1664	32.8	0.00399757161889565	-0.0309761984791679
4	C	26	50	20120601	23	1666	32.84	0.00406828229701431	-0.0318095945314743
4	C	26	50	20120601	23	1668	32.88	0.00462866442110464	-0.0320609709921861
4	C	26	50	20120601	23	1670	32.92	0.00468615220241511	-0.0325093474021365
4	C	26	50	20120601	23	1672	32.96	0.0049286898283621	-0.033718217155253
4	C	26	50	20120601	23	1674	33	0.00510037535483418	-0.0342399205384125
4	C	26	50	20120601	23	1676	33.04	0.0056379179298922	-0.0345835744340691
4	C	26	50	20120601	23	1678	33.08	0.00583456432574018	-0.0356329916080281
4	C	26	50	20120601	23	1680	33.12	0.00576371222626529	-0.0356225264276665
4	C	26	50	20120601	23	1682	33.16	0.00582706899385961	-0.036748523266028
4	C	26	50	20120601	23	1684	33.2	0.00597952121588342	-0.037216345112461
4	C	26	50	20120601	23	1686	33.24	0.00571251769530738	-0.0376976019877366
4	C	26	50	20120601	23	1688	33.28	0.00582671544046901	-0.0379577465725351
4	C	26	50	20120601	23	1690	33.32	0.00577481380272992	-0.0380892684338358
4	C	26	50	20120601	23	1692	33.36	0.00572284145431271	-0.0382207195844584
4	C	26	50	20120601	23	1694	33.4	0.00565651483823741	-0.0382709241659226
4	C	26	50	20120601	23	1696	33.44	0.00559032964351835	-0.0383211287473869
4	C	26	50	20120601	23	1698	33.48	0.00573903419960188	-0.0387398066725274
4	C	26	50	20120601	23	1700	33.52	0.00606437402962581	-0.0390811271158062
4	C	26	50	20120601	23	1702	33.56	0.00623337255032939	-0.0398503178723809
4	C	26	50	20120601	23	1704	33.6	0.00626137397886438	-0.0396289934498695
4	C	26	50	20120601	23	1706	33.64	0.00634537826446934	-0.0395618183056568
4	C	26	50	20120601	23	1708	33.68	0.00654449953405148	-0.0404517829004582
4	C	26	50	20120601	23	1710	33.72	0.00639756274492091	-0.0413236455616612
4	C	26	50	20120601	23	1712	33.76	0.00633024617935195	-0.0414135895442281
4	C	26	50	20120601	23	1714	33.8	0.00627480900770692	-0.0418746231655617
4	C	26	50	20120601	23	1716	33.84	0.00647124327152054	-0.0429765783733629
4	C	26	50	20120601	23	1718	33.88	0.00677954182811788	-0.0436596435239891
4	C	26	50	20120601	23	1720	33.92	0.00676992517589374	-0.044334223393241
4	C	26	50	20120601	23	1722	33.96	0.00696353101258262	-0.0446256928084461
4	C	26	50	20120601	23	1724	34	0.00720309879004863	-0.0456801304405515
4	C	26	50	20120601	23	1726	34.04	0.00740702838574283	-0.046260240843837
4	C	26	50	20120601	23	1728	34.08	0.00730393221704583	-0.0462667462262239
4	C	26	50	20120601	23	1730	34.12	0.00750630617782142	-0.0469058293350603
4	C	26	50	20120601	23	1732	34.16	0.00750863963019933	-0.0471515489415226
4	C	26	50	20120601	23	1734	34.2	0.00751486216987377	-0.0478108553043009
4	C	26	50	20120601	23	1736	34.24	0.00758656279748609	-0.0481074158883306
4	C	26	50	20120601	23	1738	34.28	0.00759023975274826	-0.0484944861403521
4	C	26	50	20120601	23	1740	34.32	0.00762990844317282	-0.0497595708825729
4	C	26	50	20120601	23	1742	34.36	0.00759582589631963	-0.050522397678117
4	C	26	50	20120601	23	1744	34.4	0.00768838617397695	-0.0518676683293244
4	C	26	50	20120601	23	1746	34.44	0.00774566182325305	-0.0519484199237359
4	C	26	50	20120601	23	1748	34.48	0.00780187681235739	-0.0533403596225016
4	C	26	50	20120601	23	1750	34.52	0.00771476125691521	-0.0542400822908834
4	C	26	50	20120601	23	1752	34.56	0.007633585398435	-0.0553056922101315
4	C	26	50	20120601	23	1754	34.6	0.00758847198579529	-0.055083094995414
4	C	26	50	20120601	23	1756	34.64	0.00765600068339861	-0.0565166125729135
4	C	26	50	20120601	23	1758	34.68	0.00787195109437297	-0.0577136029321061
4	C	26	50	20120601	23	1760	34.72	0.00805954652342177	-0.0578149313338501
4	C	26	50	20120601	23	1762	34.76	0.00752384242599484	-0.0590592978473822
4	C	26	50	20120601	23	1764	34.8	0.00742795874646594	-0.0586636008926302
4	C	26	50	20120601	23	1766	34.84	0.00715437913282487	-0.0605444342199083
4	C	26	50	20120601	23	1768	34.88	0.00713967131177619	-0.0607414341691469
4	C	26	50	20120601	23	1770	34.92	0.0072496264162507	-0.0615388384862909
4	C	26	50	20120601	23	1772	34.96	0.0072685768779865	-0.0615500107734337
4	C	26	50	20120601	23	1774	35	0.00722134214500323	-0.0624979581242924
4	C	26	50	20120601	23	1776	35.04	0.0071492172533222	-0.0634928573654218
4	C	26	50	20120601	23	1778	35.08	0.0070756781480788	-0.0647703164763135
4	C	26	50	20120601	23	1780	35.12	0.00727904205834806	-0.0662358659910007
4	C	26	50	20120601	23	1782	35.16	0.00735060126460414	-0.0656399163958167
4	C	26	50	20120601	23	1784	35.2	0.00740080584606838	-0.0679559739469151
4	C	26	50	20120601	23	1786	35.24	0.00698679482568366	-0.0676693835685002
4	C	26	50	20120601	23	1788	35.28	0.0074626776894222	-0.0673499127247601
4	C	26	50	20120601	23	1790	35.32	0.00774445974172505	-0.0670568169639583
4	C	26	50	20120601	23	1792	35.36	0.00783044392631733	-0.0680800004763352
4	C	26	50	20120601	23	1794	35.4	0.00833807588453115	-0.068699638148689
4	C	26	50	20120601	23	1796	35.44	0.00826036484927875	-0.0701999066063325
4	C	26	50	20120601	23	1798	35.48	0.00828009312847385	-0.0702344841279325
4	C	26	50	20120601	23	1800	35.52	0.00866511277082992	-0.0707209028827107
4	C	26	50	20120601	23	1802	35.56	0.00876736041138952	-0.0722441523107428
4	C	26	50	20120601	23	1804	35.6	0.00904857677826742	-0.0731808566637806
4	C	26	50	20120601	23	1806	35.64	0.00928941734793952	-0.0739552800105361
4	C	26	50	20120601	23	1808	35.68	0.0101564716830305	-0.0743779884443294
4	C	26	50	20120601	23	1810	35.72	0.0100517491687367	-0.0750875700992501
4	C	26	50	20120601	23	1812	35.76	0.00993062177711952	-0.0761098343728115
4	C	26	50	20120601	23	1814	35.8	0.00978425067341392	-0.0770751765504874
4	C	26	50	20120601	23	1816	35.84	0.00978340214527642	-0.0769988090181193
4	C	26	50	20120601	23	1818	35.88	0.00985347642729202	-0.0783452110401765
4	C	26	50	20120601	23	1820	35.92	0.00961836342254752	-0.0791679297800871
4	C	26	50	20120601	23	1822	35.96	0.00976247178455332	-0.080673784381302
4	C	26	50	20120601	23	1824	36	0.00962352530205022	-0.0813458893768198
4	C	26	50	20120601	23	1826	36.04	0.00907056779916232	-0.0823873162441513
4	C	26	50	20120601	23	1828	36.08	0.00899943285697492	-0.0835882664013186
4	C	26	50	20120601	23	1830	36.12	0.00891691349561042	-0.0842549973852994
4	C	26	50	20120601	23	1832	36.16	0.00863265656957352	-0.084935941215582
4	C	26	50	20120601	23	1834	36.2	0.00878058330819772	-0.0856863229317772
4	C	26	50	20120601	23	1836	36.24	0.00872557040062142	-0.0865733176780976
4	C	26	50	20120601	23	1838	36.28	0.00860910991375996	-0.087467454202908
4	C	26	50	20120601	23	1840	36.32	0.00852991395426706	-0.0891588536235062
4	C	26	50	20120601	23	1842	36.36	0.00816193558533758	-0.0888439082631657
4	C	26	50	20120601	23	1844	36.4	0.00824707124179243	-0.0897877543946935
4	C	26	50	20120601	23	1846	36.44	0.00779629066878602	-0.0915908059760411
4	C	26	50	20120601	23	1848	36.48	0.0082215446869916	-0.0933218033763857
4	C	26	50	20120601	23	1850	36.52	0.00822706011988486	-0.0938856503237039
4	C	26	50	20120601	23	1852	36.56	0.00846323378480117	-0.0940870343349858
4	C	26	50	20120601	23	1854	36.6	0.00848373988145558	-0.0961609785242058
4	C	26	50	20120601	23	1856	36.64	0.00877238086953592	-0.0969991829026248
4	C	26	50	20120601	23	1858	36.68	0.00889753876980592	-0.0976386902755298
4	C	26	50	20120601	23	1860	36.72	0.00868576028884062	-0.0986124470239018
4	C	26	50	20120601	23	1862	36.76	0.00860309950611987	-0.0990526209951898
4	C	26	50	20120601	23	1864	36.8	0.00895608721128822	-0.100065480748562
4	C	26	50	20120601	23	1866	36.84	0.00863371722974522	-0.100535918890085
4	C	26	50	20120601	23	1868	36.88	0.00861922154073092	-0.100977224232224
4	C	26	50	20120601	23	1870	36.92	0.00847518388940321	-0.101230439170567
4	C	26	50	20120601	23	1872	36.96	0.00846549652650096	-0.102256946084815
4	C	26	50	20120601	23	1874	37	0.00794648014911004	-0.103232753442853
4	C	26	50	20120601	23	1876	37.04	0.00772169090337083	-0.103772770891645
4	C	26	50	20120601	23	1878	37.08	0.00730053810449613	-0.104559922160462
4	C	26	50	20120601	23	1880	37.12	0.00732231699335667	-0.105019965832302
4	C	26	50	20120601	23	1882	37.16	0.00680231066647208	-0.106571075267513
4	C	26	50	20120601	23	1884	37.2	0.00719829046393654	-0.106395995628491
4	C	26	50	20120601	23	1886	37.24	0.00738475452213544	-0.106222825177778
4	C	26	50	20120601	23	1888	37.28	0.00732337765352846	-0.107015209036776
4	C	26	50	20120601	23	1890	37.32	0.00776510725973568	-0.108573601671833
4	C	26	50	20120601	23	1892	37.36	0.00768202221294627	-0.108526720492240
4	C	26	50	20120601	23	1894	37.4	0.00774226771070335	-0.108128902217145
4	C	26	50	20120601	23	1896	37.44	0.00783291880005148	-0.107795006395068
4	C	26	50	20120601	23	1898	37.48	0.00813605547714615	-0.107980197661061
4	C	26	50	20120601	23	1900	37.52	0.00809511399451545	-0.108018169295211
4	C	26	50	20120601	23	1902	37.56	0.00817395640061776	-0.108049211282905
4	C	26	50	20120601	23	1904	37.6	0.00792724684466177	-0.108027220262010
4	C	26	50	20120601	23	1906	37.64	0.00850764009065969	-0.108739418212021
4	C	26	50	20120601	23	1908	37.68	0.00908428567071732	-0.107749256586326
4	C	26	50	20120601	23	1910	37.72	0.00999807976404472	-0.108058191539026
4	C	26	50	20120601	23	1912	37.76	0.0105359051818152	-0.108119992671702
4	C	26	50	20120601	23	1914	37.8	0.0106192730713171	-0.108104789875906
4	C	26	50	20120601	23	1916	37.84	0.0114127883011646	-0.108437130063064
4	C	26	50	20120601	23	1918	37.88	0.0117651396102298	-0.108072899360075
4	C	26	50	20120601	23	1920	37.92	0.0123745949449345	-0.108317204752975
4	C	26	50	20120601	23	1922	37.96	0.0128369720691524	-0.108100759367253
4	C	26	50	20120601	23	1924	38	0.0141974455161553	-0.108929347093448
4	C	26	50	20120601	23	1926	38.04	0.0149064614856511	-0.110474587542375
4	C	26	50	20120601	23	1928	38.08	0.0152518831482607	-0.110034272149730
4	C	26	50	20120601	23	1930	38.12	0.0159601213002972	-0.110075708607108
4	C	26	50	20120601	23	1932	38.16	0.0163875673495244	-0.112004625195506
4	C	26	50	20120601	23	1934	38.2	0.0164369234028512	-0.111758410614297
4	C	26	50	20120601	23	1936	38.24	0.0171756378571568	-0.111908105119874
4	C	26	50	20120601	23	1938	38.28	0.0174263072110875	-0.112211807482394
4	C	26	50	20120601	23	1940	38.32	0.017653076355814	-0.112278629073216
4	C	26	50	20120601	23	1942	38.36	0.0179604556735958	-0.113668164608926
4	C	26	50	20120601	23	1944	38.4	0.0183682441543061	-0.115334461738792
4	C	26	50	20120601	23	1946	38.44	0.0181124836315509	-0.114221970639951
4	C	26	50	20120601	23	1948	38.48	0.0184552182883920	-0.115770039516003
4	C	26	50	20120601	23	1950	38.52	0.0187007964734981	-0.116001616986841
4	C	26	50	20120601	23	1952	38.56	0.0186348234108134	-0.117583485567034
4	C	26	50	20120601	23	1954	38.6	0.0186100746734719	-0.118101794837644
4	C	26	50	20120601	23	1956	38.64	0.0185315151100820	-0.118904431744968
4	C	26	50	20120601	23	1958	38.68	0.0186297322419888	-0.119083400471287
4	C	26	50	20120601	23	1960	38.72	0.0187881948716528	-0.119347787696772
4	C	26	50	20120601	23	1962	38.76	0.0189266463794091	-0.119371970748689
4	C	26	50	20120601	23	1964	38.8	0.019298443124957	-0.120461056613072
4	C	26	50	20120601	23	1966	38.84	0.0191901143660792	-0.119798638980457
4	C	26	50	20120601	23	1968	38.88	0.0196534814397907	-0.120213498528979
4	C	26	50	20120601	23	1970	38.92	0.0200798668288462	-0.121730242574624
4	C	26	50	20120601	23	1972	38.96	0.0200628255554196	-0.120850672449506
4	C	26	50	20120601	23	1974	39	0.0201135958223088	-0.121258107376826
4	C	26	50	20120601	23	1976	39.04	0.0210101365101752	-0.122868967335047
4	C	26	50	20120601	23	1978	39.08	0.0213561238582098	-0.123090079625524
4	C	26	50	20120601	23	1980	39.12	0.0217811657443810	-0.123792165948564
4	C	26	50	20120601	23	1982	39.16	0.0219930856467027	-0.125394682046767
4	C	26	50	20120601	23	1984	39.2	0.0225679634598073	-0.125866322269819
4	C	26	50	20120601	23	1986	39.24	0.0229896819441070	-0.126935184880260
4	C	26	50	20120601	23	1988	39.28	0.0231738832606061	-0.127477889334821
4	C	26	50	20120601	23	1990	39.32	0.0230489374923704	-0.127557580269061
4	C	26	50	20120601	23	1992	39.36	0.0236782625276264	-0.128280243399433
4	C	26	50	20120601	23	1994	39.4	0.0241646105717265	-0.129804907041028
4	C	26	50	20120601	23	1996	39.44	0.0243396902107483	-0.129925398036542
4	C	26	50	20120601	23	1998	39.48	0.0245185175157104	-0.129658889490713
4	C	26	50	20120601	23	2000	39.52	0.0242748485189135	-0.129307174577751
4	C	26	50	20120601	23	2002	39.56	0.0245424177249145	-0.130459475788372
4	C	26	50	20120601	23	2004	39.6	0.024545670416108	-0.129081607514552
4	C	26	50	20120601	23	2006	39.64	0.0243391245253234	-0.130248404414188
4	C	26	50	20120601	23	2008	39.68	0.024114830254331	-0.130058334111405
4	C	26	50	20120601	23	2010	39.72	0.0242272602325397	-0.129844080756705
4	C	26	50	20120601	23	2012	39.76	0.0242795861343475	-0.130411180395217
4	C	26	50	20120601	23	2014	39.8	0.0242930918738682	-0.129561874440334
4	C	26	50	20120601	23	2016	39.84	0.0242284623140677	-0.128967480480069
4	C	26	50	20120601	23	2018	39.88	0.0241438923430378	-0.129064778373160
4	C	26	50	20120601	23	2020	39.92	0.0238319168311783	-0.129187249267661
4	C	26	50	20120601	23	2022	39.96	0.0236919096885033	-0.128928448185747
4	C	26	50	20120601	23	2024	40	0.0235296993928992	-0.128961965047175
4	C	26	50	20120601	23	2026	40.04	0.0230709285132653	-0.129195875970392
4	C	26	50	20120601	23	2028	40.08	0.0227336385786393	-0.130016826943349
4	C	26	50	20120601	23	2030	40.12	0.0224828278033525	-0.131382038005786
4	C	26	50	20120601	23	2032	40.16	0.0222508967791233	-0.132428556041942
4	C	26	50	20120601	23	2034	40.2	0.0215427293377649	-0.132060506962335
4	C	26	50	20120601	23	2036	40.24	0.0217093944060906	-0.132924803580979
4	C	26	50	20120601	23	2038	40.28	0.0215514974618517	-0.133139269067713
4	C	26	50	20120601	23	2040	40.32	0.0213250818705157	-0.133236991224873
4	C	26	50	20120601	23	2042	40.36	0.0215251930895915	-0.133800555329479
4	C	26	50	20120601	23	2044	40.4	0.0211194552185467	-0.134260033315894
4	C	26	50	20120601	23	2046	40.44	0.0213392240061395	-0.134342906230649
4	C	26	50	20120601	23	2048	40.48	0.0215730642186778	-0.134677579870184
4	C	26	50	20120601	23	2050	40.52	0.0212369763655799	-0.134238678691102
4	C	26	50	20120601	23	2052	40.56	0.0214847465817076	-0.134976615327948
4	C	26	50	20120601	23	2054	40.6	0.0217538714226273	-0.136134431971463
4	C	26	50	20120601	23	2056	40.64	0.0217982777284858	-0.136197505896345
4	C	26	50	20120601	23	2058	40.68	0.022101131562868	-0.136966625942241
4	C	26	50	20120601	23	2060	40.72	0.0220163494598037	-0.137540725937887
4	C	26	50	20120601	23	2062	40.76	0.0221185263896851	-0.138510522888284
4	C	26	50	20120601	23	2064	40.8	0.0224455632759839	-0.139211619261831
4	C	26	50	20120601	23	2066	40.84	0.0224512201302334	-0.139456278208121
4	C	26	50	20120601	23	2068	40.88	0.0225301332470138	-0.141084320861125
4	C	26	50	20120601	23	2070	40.92	0.0224734232831627	-0.140762021590260
4	C	26	50	20120601	23	2072	40.96	0.0221951060540876	-0.140829620998542
4	C	26	50	20120601	23	2074	41	0.0222590285071069	-0.140743071128524
4	C	26	50	20120601	23	2076	41.04	0.0220367141351019	-0.141456117606673
4	C	26	50	20120601	23	2078	41.08	0.0223803680307585	-0.141770073017520
4	C	26	50	20120601	23	2080	41.12	0.0223901261043389	-0.142225591205960
4	C	26	50	20120601	23	2082	41.16	0.0226715546032512	-0.142177507944839
4	C	26	50	20120601	23	2084	41.2	0.0226538062230434	-0.142246168013293
4	C	26	50	20120601	23	2086	41.24	0.0226143496646532	-0.142081977818701
4	C	26	50	20120601	23	2088	41.28	0.0229347397472088	-0.141683805990215
4	C	26	50	20120601	23	2090	41.32	0.0228169357574631	-0.142890554422988
4	C	26	50	20120601	23	2092	41.36	0.0226336536797796	-0.142622702374274
4	C	26	50	20120601	23	2094	41.4	0.0229130315690264	-0.142436662580144
4	C	26	50	20120601	23	2096	41.44	0.0223172941058767	-0.143001287344922
4	C	26	50	20120601	23	2098	41.48	0.0224370779946097	-0.142609974452213
4	C	26	50	20120601	23	2100	41.52	0.0224567355631267	-0.141573497332350
4	C	26	50	20120601	23	2102	41.56	0.0223918938712919	-0.140747384479890
4	C	26	50	20120601	23	2104	41.6	0.0223190618728297	-0.140741020518859
4	C	26	50	20120601	23	2106	41.64	0.0217390928909004	-0.141081987408747
4	C	26	50	20120601	23	2108	41.68	0.0214411180933084	-0.141285209897660
4	C	26	50	20120601	23	2110	41.72	0.0217783373172563	-0.140495442333753
4	C	26	50	20120601	23	2112	41.76	0.0209064039453752	-0.140846945114681
4	C	26	50	20120601	23	2114	41.8	0.020912838617084	-0.140069764051479
4	C	26	50	20120601	23	2116	41.84	0.0202498552990435	-0.139745626302983
4	C	26	50	20120601	23	2118	41.88	0.0199566888275635	-0.140341434476810
4	C	26	50	20120601	23	2120	41.92	0.0192440666134837	-0.139959455393613
4	C	26	50	20120601	23	2122	41.96	0.0186514404201713	-0.140437530288374
4	C	26	50	20120601	23	2124	42	0.0179148472862093	-0.140372264332470
4	C	26	50	20120601	23	2126	42.04	0.0174666830082932	-0.140151505595384
4	C	26	50	20120601	23	2128	42.08	0.0167258472336441	-0.138943555081083
4	C	26	50	20120601	23	2130	42.12	0.0166905626052629	-0.139275824557562
4	C	26	50	20120601	23	2132	42.16	0.0161291198210007	-0.139282895625374
4	C	26	50	20120601	23	2134	42.2	0.0154927237179328	-0.138202436463721
4	C	26	50	20120601	23	2136	42.24	0.0149313516443489	-0.138266005363350
4	C	26	50	20120601	23	2138	42.28	0.0140455589795565	-0.138096794710612
4	C	26	50	20120601	23	2140	42.32	0.0138617819271261	-0.138000557477692
4	C	26	50	20120601	23	2142	42.36	0.0123992022609198	-0.136135492631635
4	C	26	50	20120601	23	2144	42.4	0.0120503157750824	-0.135825355597406
4	C	26	50	20120601	23	2146	42.44	0.0111702506752176	-0.134145694149376
4	C	26	50	20120601	23	2148	42.48	0.0105060652756491	-0.134203181930686
4	C	26	50	20120601	23	2150	42.52	0.0100035951969379	-0.133554482169626
4	C	26	50	20120601	23	2152	42.56	0.00938600813424962	-0.132299650475732
4	C	26	50	20120601	23	2154	42.6	0.00951590364995362	-0.131981664556232
4	C	26	50	20120601	23	2156	42.64	0.00926502216398862	-0.130642969998090
4	C	26	50	20120601	23	2158	42.68	0.00857453239215991	-0.130825757101027
4	C	26	50	20120601	23	2160	42.72	0.00853542938716031	-0.129730660829003
4	C	26	50	20120601	23	2162	42.76	0.00767975947124647	-0.128049231614020
4	C	26	50	20120601	23	2164	42.8	0.00719673482901794	-0.127606653479675
4	C	26	50	20120601	23	2166	42.84	0.00690703318076582	-0.126837250591066
4	C	26	50	20120601	23	2168	42.88	0.00641205843393521	-0.125802046263409
4	C	26	50	20120601	23	2170	42.92	0.00633335744918916	-0.124675554450301
4	C	26	50	20120601	23	2172	42.96	0.00610644688310639	-0.123704626129053
4	C	26	50	20120601	23	2174	43	0.00515482257698555	-0.121809862798186
4	C	26	50	20120601	23	2176	43.04	0.00521817934457985	-0.121413883000721
4	C	26	50	20120601	23	2178	43.08	0.00410561753506095	-0.119515442714592
4	C	26	50	20120601	23	2180	43.12	0.00410434474285481	-0.119001234663313
4	C	26	50	20120601	23	2182	43.16	0.00359657136328475	-0.117498562042613
4	C	26	50	20120601	23	2184	43.2	0.00306334213959198	-0.116273216701495
4	C	26	50	20120601	23	2186	43.24	0.00213363814368791	-0.115128835086823
4	C	26	50	20120601	23	2188	43.28	0.00236358926892978	-0.114712632035416
4	C	26	50	20120601	23	2190	43.32	0.000956446774368548	-0.113308317967980
4	C	26	50	20120601	23	2192	43.36	0.000612792878711878	-0.111893255877469
4	C	26	50	20120601	23	2194	43.4	6.56336514297182e-05	-0.110883083129866
4	C	26	50	20120601	23	2196	43.44	-0.000624431856330227	-0.109866617131911
4	C	26	50	20120601	23	2198	43.48	-0.00131690152714621	-0.108993128125111
4	C	26	50	20120601	23	2200	43.52	-0.00239113814912481	-0.107802501726949
4	C	26	50	20120601	23	2202	43.56	-0.00280366424526905	-0.106936437341352
4	C	26	50	20120601	23	2204	43.6	-0.00313961067701077	-0.106575742172268
4	C	26	50	20120601	23	2206	43.64	-0.00304959598376573	-0.104225531363639
4	C	26	50	20120601	23	2208	43.68	-0.00337677429142074	-0.104200570494263
4	C	26	50	20120601	23	2210	43.72	-0.00319476500594331	-0.103181912465286
4	C	26	50	20120601	23	2212	43.76	-0.00361146303209656	-0.102442066640130
4	C	26	50	20120601	23	2214	43.8	-0.00373718661779153	-0.101965759512323
4	C	26	50	20120601	23	2216	43.84	-0.0044281006536889	-0.100721322288113
4	C	26	50	20120601	23	2218	43.88	-0.00483129294032147	-0.0994741273474558
4	C	26	50	20120601	23	2220	43.92	-0.00474276317131692	-0.0994391962724648
4	C	26	50	20120601	23	2222	43.96	-0.00543622279162656	-0.0978226794599948
4	C	26	50	20120601	23	2224	44	-0.00610500438527281	-0.0970465590569638
4	C	26	50	20120601	23	2226	44.04	-0.00688211473779681	-0.0958446189503028
4	C	26	50	20120601	23	2228	44.08	-0.00781874838015651	-0.094816061426389
4	C	26	50	20120601	23	2230	44.12	-0.00834872491265583	-0.094001403703784
4	C	26	50	20120601	23	2232	44.16	-0.00840232360666978	-0.093431617059504
4	C	26	50	20120601	23	2234	44.2	-0.00896348354821942	-0.0919970388218327
4	C	26	50	20120601	23	2236	44.24	-0.00969823820455036	-0.0903839161219119
4	C	26	50	20120601	23	2238	44.28	-0.0107224823770991	-0.0903071950361531
4	C	26	50	20120601	23	2240	44.32	-0.0112337205798970	-0.0885952895189005
4	C	26	50	20120601	23	2242	44.36	-0.0122595203873643	-0.0887175482813677
4	C	26	50	20120601	23	2244	44.4	-0.0126465906393858	-0.0873436398055222
4	C	26	50	20120601	23	2246	44.44	-0.0139940533216149	-0.0865064253765973
4	C	26	50	20120601	23	2248	44.48	-0.0147964780969054	-0.0862855252181547
4	C	26	50	20120601	23	2250	44.52	-0.0147363033098264	-0.0859321839595957
4	C	26	50	20120601	23	2252	44.56	-0.0154802503543128	-0.086056281199694
4	C	26	50	20120601	23	2254	44.6	-0.0157576483445723	-0.0861873080862478
4	C	26	50	20120601	23	2256	44.64	-0.0161388496103099	-0.0864655546046447
4	C	26	50	20120601	23	2258	44.68	-0.0158963826950411	-0.085204712503111
4	C	26	50	20120601	23	2260	44.72	-0.0155066254372510	-0.0854414518534523
4	C	26	50	20120601	23	2262	44.76	-0.0153421523999470	-0.0859849341254722
4	C	26	50	20120601	23	2264	44.8	-0.0151831947955363	-0.0858802823218566
4	C	26	50	20120601	23	2266	44.84	-0.0155104438138694	-0.0853625387366718
4	C	26	50	20120601	23	2268	44.88	-0.0151763358597588	-0.0853430933001892
4	C	26	50	20120601	23	2270	44.92	-0.0152423796331216	-0.0848848881059803
4	C	26	50	20120601	23	2272	44.96	-0.0152805633993057	-0.0841786298529312
4	C	26	50	20120601	23	2274	45	-0.0152703103509785	-0.0843153135937346
4	C	26	50	20120601	23	2276	45.04	-0.0150554206001759	-0.0831811850273895
4	C	26	50	20120601	23	2278	45.08	-0.0149932659141096	-0.0820391368650951
4	C	26	50	20120601	23	2280	45.12	-0.0147179892441937	-0.0815694058303528
4	C	26	50	20120601	23	2282	45.16	-0.0147640218956489	-0.0803625866869018
4	C	26	50	20120601	23	2284	45.2	-0.0146364598323229	-0.0788697428504607
4	C	26	50	20120601	23	2286	45.24	-0.0142247822643161	-0.0791583838385411
4	C	26	50	20120601	23	2288	45.28	-0.0144200851572798	-0.0791630507432969
4	C	26	50	20120601	23	2290	45.32	-0.0149028976674740	-0.0790114470494105
4	C	26	50	20120601	23	2292	45.36	-0.0146187821627932	-0.0783005218916055
4	C	26	50	20120601	23	2294	45.4	-0.0148722799438486	-0.0778753385840781
4	C	26	50	20120601	23	2296	45.44	-0.0146069734795474	-0.0769882024164014
4	C	26	50	20120601	23	2298	45.48	-0.0147814874331442	-0.0773590092124557
4	C	26	50	20120601	23	2300	45.52	-0.0145001296449101	-0.0769089357462304
4	C	26	50	20120601	23	2302	45.56	-0.0144171153087988	-0.0764867929978621
4	C	26	50	20120601	23	2304	45.6	-0.0146474199874313	-0.0759053390916924
4	C	26	50	20120601	23	2306	45.64	-0.0142099330219111	-0.0745923125097071
4	C	26	50	20120601	23	2308	45.68	-0.0140004172826456	-0.074549391128089
4	C	26	50	20120601	23	2310	45.72	-0.0140909976613156	-0.0733927765661022
4	C	26	50	20120601	23	2312	45.76	-0.0139498591477907	-0.072793715701081
4	C	26	50	20120601	23	2314	45.8	-0.0137527884878740	-0.0725328640095012
4	C	26	50	20120601	23	2316	45.84	-0.0128690464327471	-0.0721582388368286
4	C	26	50	20120601	23	2318	45.88	-0.0134449849060235	-0.0717691179751417
4	C	26	50	20120601	23	2320	45.92	-0.0119438679202426	-0.0695432165386445
4	C	26	50	20120601	23	2322	45.96	-0.0117262204529934	-0.0691297004930066
4	C	26	50	20120601	23	2324	46	-0.0112991279571567	-0.0672898086483592
4	C	26	50	20120601	23	2326	46.04	-0.0106181134161959	-0.0665445888116667
4	C	26	50	20120601	23	2328	46.08	-0.0105834651839178	-0.0662990813372388
4	C	26	50	20120601	23	2330	46.12	-0.0104206892028887	-0.0649263042322432
4	C	26	50	20120601	23	2332	46.16	-0.0094144762532602	-0.0626911396969125
4	C	26	50	20120601	23	2334	46.2	-0.00900541498034377	-0.062394649823561
4	C	26	50	20120601	23	2336	46.24	-0.0086719434223362	-0.0613926795146197
4	C	26	50	20120601	23	2338	46.28	-0.00791604627324778	-0.0597328170564624
4	C	26	50	20120601	23	2340	46.32	-0.00723241543719662	-0.0593644144234642
4	C	26	50	20120601	23	2342	46.36	-0.00676975547026627	-0.0585237351713115
4	C	26	50	20120601	23	2344	46.4	-0.00581438349820512	-0.0571264214610088
4	C	26	50	20120601	23	2346	46.44	-0.00570980240526763	-0.0568788633769153
4	C	26	50	20120601	23	2348	46.48	-0.00505551650063572	-0.0551007019542655
4	C	26	50	20120601	23	2350	46.52	-0.00429756874188186	-0.0533854730351413
4	C	26	50	20120601	23	2352	46.56	-0.00416632972329364	-0.0525561782021657
4	C	26	50	20120601	23	2354	46.6	-0.00387471888673231	-0.0511319237234998
4	C	26	50	20120601	23	2356	46.64	-0.00373039839269213	-0.0494155634335257
4	C	26	50	20120601	23	2358	46.68	-0.00400256379277083	-0.0487044261436864
4	C	26	50	20120601	23	2360	46.72	-0.00388376985353149	-0.0470708680577892
4	C	26	50	20120601	23	2362	46.76	-0.00372905488980788	-0.0457791253899176
4	C	26	50	20120601	23	2364	46.8	-0.00385074796685008	-0.0437659216732014
4	C	26	50	20120601	23	2366	46.84	-0.00384997014939078	-0.0427801441095492
4	C	26	50	20120601	23	2368	46.88	-0.00381510978507828	-0.0408612684374433
4	C	26	50	20120601	23	2370	46.92	-0.00358897703645482	-0.0398751373204006
4	C	26	50	20120601	23	2372	46.96	-0.00352979219886951	-0.0382576305584363
4	C	26	50	20120601	23	2374	47	-0.00332692326334709	-0.0366559629883707
4	C	26	50	20120601	23	2376	47.04	-0.00335980372867226	-0.0354437698333826
4	C	26	50	20120601	23	2378	47.08	-0.00335952088595978	-0.0343981003253639
4	C	26	50	20120601	23	2380	47.12	-0.00307724385891011	-0.03349470070172
4	C	26	50	20120601	23	2382	47.16	-0.00312596351613387	-0.0314737188104107
4	C	26	50	20120601	23	2384	47.2	-0.00295802565560206	-0.030184875280342
4	C	26	50	20120601	23	2386	47.24	-0.00337486510311153	-0.0294105226442646
4	C	26	50	20120601	23	2388	47.28	-0.00360545262445647	-0.0276851113874913
4	C	26	50	20120601	23	2390	47.32	-0.00381107927642552	-0.0262663723417186
4	C	26	50	20120601	23	2392	47.36	-0.00373640880033221	-0.0254776654379831
4	C	26	50	20120601	23	2394	47.4	-0.00395306631808777	-0.0249460625598871
4	C	26	50	20120601	23	2396	47.44	-0.00358671429475502	-0.0238710481204492
4	C	26	50	20120601	23	2398	47.48	-0.00343709049985595	-0.0234709671036538
4	C	26	50	20120601	23	2400	47.52	-0.00344550507055207	-0.0226257623681016
4	C	26	50	20120601	23	2402	47.56	-0.00306699081058291	-0.021906139796888
4	C	26	50	20120601	23	2404	47.6	-0.0028929718317329	-0.0203104119237843
4	C	26	50	20120601	23	2406	47.64	-0.00242967546869948	-0.0195446152797593
4	C	26	50	20120601	23	2408	47.68	-0.0022368474494699	-0.0181396648162197
4	C	26	50	20120601	23	2410	47.72	-0.00184242328692405	-0.0178709642393688
4	C	26	50	20120601	23	2412	47.76	-0.000741387317938474	-0.0166111120873288
4	C	26	50	20120601	23	2414	47.8	-0.000298526340881341	-0.0159646043572899
4	C	26	50	20120601	23	2416	47.84	-5.62008469687115e-05	-0.014847870617762
4	C	26	50	20120601	23	2418	47.88	0.00059872145376627	-0.0144015448174771
4	C	26	50	20120601	23	2420	47.92	0.00082400567425231	-0.0131817856199303
4	C	26	50	20120601	23	2422	47.96	0.00148140284872144	-0.0125303281424231
4	C	26	50	20120601	23	2424	48	0.00175247930435711	-0.0112203704038681
4	C	26	50	20120601	23	2426	48.04	0.00261589203952495	-0.0110579833315687
4	C	26	50	20120601	23	2428	48.08	0.00285291423257868	-0.0096327389034091
4	C	26	50	20120601	23	2430	48.12	0.00257172614997204	-0.0100455902686726
4	C	26	50	20120601	23	2432	48.16	0.00297280418732886	-0.0098808273175884
4	C	26	50	20120601	23	2434	48.2	0.00289858625957552	-0.00913663985679639
4	C	26	50	20120601	23	2436	48.24	0.00263072713979424	-0.00942245948881979
4	C	26	50	20120601	23	2438	48.28	0.00273658809600568	-0.00842069424084499
4	C	26	50	20120601	23	2440	48.32	0.00282882310454366	-0.00829423526409759
4	C	26	50	20120601	23	2442	48.36	0.00291034544534665	-0.00764094638002719
4	C	26	50	20120601	23	2444	48.4	0.00290055201642722	-0.00721049512697989
4	C	26	50	20120601	23	2446	48.44	0.00255066143896049	-0.00645390501324589
4	C	26	50	20120601	23	2448	48.48	0.00274542693077051	-0.00606906921865289
4	C	26	50	20120601	23	2450	48.52	0.00247574347549378	-0.00552147865623419
4	C	26	50	20120601	23	2452	48.56	0.00292222483927059	-0.00559797346782299
4	C	26	50	20120601	23	2454	48.6	0.00296446739837867	-0.00447360297505825
4	C	26	50	20120601	23	2456	48.64	0.00325925314438753	-0.00443910323520416
4	C	26	50	20120601	23	2458	48.68	0.00337316804683668	-0.00385193590624247
4	C	26	50	20120601	23	2460	48.72	0.00378304249255146	-0.00285220712579749
4	C	26	50	20120601	23	2462	48.76	0.00389644827811816	-0.00185160860401166
4	C	26	50	20120601	23	2464	48.8	0.00407390308881796	-0.0019394885418843
4	C	26	50	20120601	23	2466	48.84	0.00397405254024661	-0.00137065649175879
4	C	26	50	20120601	23	2468	48.88	0.00448627291436355	-0.000319309623393970
4	C	26	50	20120601	23	2470	48.92	0.00464199196971645	-0.000129776721764729
4	C	26	50	20120601	23	2472	48.96	0.00482732607127901	1.33855313678606e-05
4	C	26	50	20120601	23	2474	49	0.00458708442105053	0.00016602655090226
4	C	26	50	20120601	23	2476	49.04	0.00476854428455897	0.00061747392560334
4	C	26	50	20120601	23	2478	49.08	0.00465977711947685	0.00142204830550864
4	C	26	50	20120601	23	2480	49.12	0.00434446406361015	0.0016117084863585
4	C	26	50	20120601	23	2482	49.16	0.00409047130780794	0.00181744827541253
4	C	26	50	20120601	23	2484	49.2	0.00391962016733765	0.00153842393955632
4	C	26	50	20120601	23	2486	49.24	0.00383732000907535	0.0014750035323517
4	C	26	50	20120601	23	2488	49.28	0.0037179886686823	0.00195457749348804
4	C	26	50	20120601	23	2490	49.32	0.00313422959440594	0.0024442347973241
4	C	26	50	20120601	23	2492	49.36	0.00303493058912391	0.00295748825444836
4	C	26	50	20120601	23	2494	49.4	0.00274784523596217	0.0028358234616774
4	C	26	50	20120601	23	2496	49.44	0.00248363195874469	0.00242194396315398
4	C	26	50	20120601	23	2498	49.48	0.00235516762716585	0.00265372225231843
4	C	26	50	20120601	23	2500	49.52	0.00255459295266389	0.00255627586680311
4	C	26	50	20120601	23	2502	49.56	0.00255532127264851	0.00252371359952947
4	C	26	50	20120601	23	2504	49.6	0.00211909578562603	0.00240386182854548
4	C	26	50	20120601	23	2506	49.64	0.00142841863050035	0.00287104374334152
4	C	26	50	20120601	23	2508	49.68	0.000832479641918049	0.00334102580099107
4	C	26	50	20120601	23	2510	49.72	0.00098024162466226	0.00322167112607424
4	C	26	50	20120601	23	2512	49.76	0.00042197728538157	0.00344799832906253
4	C	26	50	20120601	23	2514	49.8	-8.88387746679313e-05	0.00330260091139461
4	C	26	50	20120601	23	2516	49.84	-0.000384482948309152	0.00356388818075154
4	C	26	50	20120601	23	2518	49.88	-0.00118160159431363	0.00492166047985032
4	C	26	50	20120601	23	2520	49.92	-0.00127449562637166	0.00513627163058113
4	C	26	50	20120601	23	2522	49.96	-0.00245858623655506	0.00507358307889503
4	C	26	50	20120601	23	2524	50	-0.00291934408624403	0.00545123042595046
4	C	26	50	20120601	23	2526	50.04	-0.00283450329331693	0.00630304166015936
4	C	26	50	20120601	23	2528	50.08	-0.00265429507952187	0.00619961520188487
4	C	26	50	20120601	23	2530	50.12	-0.0026167433960895	0.00709401059848785
4	C	26	50	20120601	23	2532	50.16	-0.00271549015097542	0.00729748128188106
4	C	26	50	20120601	23	2534	50.2	-0.00258178191550729	0.00746592260244107
4	C	26	50	20120601	23	2536	50.24	-0.00253877497396874	0.00774968526083802
4	C	26	50	20120601	23	2538	50.28	-0.00211485031651179	0.00845631120941336
4	C	26	50	20120601	23	2540	50.32	-0.00186276674901878	0.00989258650335947
4	C	26	50	20120601	23	2542	50.36	-0.00150449695619499	0.0102378738156807
4	C	26	50	20120601	23	2544	50.4	-0.00141398021713530	0.0103068803664567
4	C	26	50	20120601	23	2546	50.44	-0.00129162245971878	0.0104357717905314
4	C	26	50	20120601	23	2548	50.48	-0.00146295443280028	0.0102468187164627
4	C	26	50	20120601	23	2550	50.52	-0.00133943702026262	0.0100802526430864
4	C	26	50	20120601	23	2552	50.56	-0.000834499138885116	0.0102939332412931
4	C	26	50	20120601	23	2554	50.6	-0.000744279384673524	0.0102851863304099
4	C	26	50	20120601	23	2556	50.64	9.72271824131905e-06	0.0107956608578841
4	C	26	50	20120601	23	2558	50.68	0.000611696863201049	0.0112009744648602
4	C	26	50	20120601	23	2560	50.72	0.00112541701080089	0.0108578084728826
4	C	26	50	20120601	23	2562	50.76	0.00219184010284738	0.0117970513392648
4	C	26	50	20120601	23	2564	50.8	0.0026967921263605	0.0119819244072061
4	C	26	50	20120601	23	2566	50.84	0.003040226818915	0.0124223600080037
4	C	26	50	20120601	23	2568	50.88	0.00394923379933374	0.0128781115416819
4	C	26	50	20120601	23	2570	50.92	0.00386922466704248	0.0127977488560000
4	C	26	50	20120601	23	2572	50.96	0.00474876650788918	0.0123437863024783
4	C	26	50	20120601	23	2574	51	0.00540695670261342	0.0118335228463783
4	C	26	50	20120601	23	2576	51.04	0.00561292806913829	0.0114384004158860
4	C	26	50	20120601	23	2578	51.08	0.00592365695174257	0.0112200621053115
4	C	26	50	20120601	23	2580	51.12	0.00639398478460811	0.0112735448338134
4	C	26	50	20120601	23	2582	51.16	0.00750569099492179	0.0107596266963148
4	C	26	50	20120601	23	2584	51.2	0.00836804306991784	0.0103717432714949
4	C	26	50	20120601	23	2586	51.24	0.00919096687079492	0.00994875906605693
4	C	26	50	20120601	23	2588	51.28	0.00983779986995312	0.00991951312958705
4	C	26	50	20120601	23	2590	51.32	0.00994295371938342	0.00959020643052067
4	C	26	50	20120601	23	2592	51.36	0.00936590508846052	0.00954613246484931
4	C	26	50	20120601	23	2594	51.4	0.00947341360347212	0.00956632743452
4	C	26	50	20120601	23	2596	51.44	0.00956938213581472	0.0103130887639955
4	C	26	50	20120601	23	2598	51.48	0.00968473246502972	0.0104016680304747
4	C	26	50	20120601	23	2600	51.52	0.00892271884228402	0.0104458268489598
4	C	26	50	20120601	23	2602	51.56	0.00947960078780752	0.0110316294618338
4	C	26	50	20120601	23	2604	51.6	0.00941161247079642	0.0104329575055422
4	C	26	50	20120601	23	2606	51.64	0.00929725209107512	0.0104585052735465
4	C	26	50	20120601	23	2608	51.68	0.00955113878086012	0.0104774203799432
4	C	26	50	20120601	23	2610	51.72	0.00924211190427812	0.0106840581946094
4	C	26	50	20120601	23	2612	51.76	0.00949109127300172	0.0109842179521553
4	C	26	50	20120601	23	2614	51.8	0.00890017627809982	0.0109103111513856
4	C	26	50	20120601	23	2616	51.84	0.00952450913948062	0.0118554725015265
4	C	26	50	20120601	23	2618	51.88	0.00955116706513132	0.0119408202900157
4	C	26	50	20120601	23	2620	51.92	0.00914571203679902	0.0120806860113344
4	C	26	50	20120601	23	2622	51.96	0.00907795706502572	0.0117376119432383
4	C	26	50	20120601	23	2624	52	0.00893652156665272	0.0121205951180645
4	C	26	50	20120601	23	2626	52.04	0.00862055090147952	0.0119875529771843
4	C	26	50	20120601	23	2628	52.08	0.00884022069412292	0.0120306440644298
4	C	26	50	20120601	23	2630	52.12	0.00866915035055052	0.0122280187802624
4	C	26	50	20120601	23	2632	52.16	0.00846376411488706	0.0127026712782017
4	C	26	50	20120601	23	2634	52.2	0.0084367314226423	0.0124594477586769
4	C	26	50	20120601	23	2636	52.24	0.00835248672073174	0.0124332423813662
4	C	26	50	20120601	23	2638	52.28	0.0085817802366671	0.0128423248674860
4	C	26	50	20120601	23	2640	52.32	0.0081061024338951	0.0126759497129406
4	C	26	50	20120601	23	2642	52.36	0.00841621825492008	0.0131238523613476
4	C	26	50	20120601	23	2644	52.4	0.00830699854149801	0.0128704677173773
4	C	26	50	20120601	23	2646	52.44	0.00804611856564704	0.0126464138626905
4	C	26	50	20120601	23	2648	52.48	0.00795263904917418	0.0133610159757576
4	C	26	50	20120601	23	2650	52.52	0.00824222756034132	0.0133056212305195
4	C	26	50	20120601	23	2652	52.56	0.00775749030548876	0.0129110004922884
4	C	26	50	20120601	23	2654	52.6	0.00788489751242973	0.0135741386667140
4	C	26	50	20120601	23	2656	52.64	0.00774430488533997	0.0130224737550221
4	C	26	50	20120601	23	2658	52.68	0.00693195374505518	0.0136225514395947
4	C	26	50	20120601	23	2660	52.72	0.00699888493742839	0.0138401600159710
4	C	26	50	20120601	23	2662	52.76	0.00649049920338582	0.0141161904617156
4	C	26	50	20120601	23	2664	52.8	0.00581106009633354	0.0146634006006861
4	C	26	50	20120601	23	2666	52.84	0.00546739912960907	0.0150705597563611
4	C	26	50	20120601	23	2668	52.88	0.00494701803613045	0.0152567621850509
4	C	26	50	20120601	23	2670	52.92	0.00413120065840429	0.0160771050461767
4	C	26	50	20120601	23	2672	52.96	0.00428971985661069	0.0165708211429367
4	C	26	50	20120601	23	2674	53	0.00428971985661069	0.0165708211429367
4	C	26	50	20120601	23	2716	53.84	0.00312814847608773	0.0165410590185166
4	C	26	50	20120601	23	2718	53.88	0.00271035443442366	0.0167371043736006
4	C	26	50	20120601	23	2720	53.92	0.00268262877753334	0.0161664762722508
4	C	26	50	20120601	23	2722	53.96	0.00252957551474551	0.0166176457539869
4	C	26	50	20120601	23	2724	54	0.00262603195076717	0.0158088499465979
4	C	26	50	20120601	23	2726	54.04	0.00241448681503959	0.0162342241729563
4	C	26	50	20120601	23	2728	54.08	0.00180443043957089	0.015975387735703
4	C	26	50	20120601	23	2730	54.12	0.00149864211204677	0.0168643977363498
4	C	26	50	20120601	23	2732	54.16	0.00135681770494418	0.0166802459173254
4	C	26	50	20120601	23	2734	54.2	0.000321726514372069	0.0164436762726116
4	C	26	50	20120601	23	2736	54.24	-0.000462829672557841	0.0169511880226726
4	C	26	50	20120601	23	2738	54.28	-0.000586368298298945	0.0168340133579622
4	C	26	50	20120601	23	2740	54.32	-0.00118098146166653	0.0168183509427589
4	C	26	50	20120601	23	2742	54.36	-0.00129947841605777	0.0174245818705414
4	C	26	50	20120601	23	2744	54.4	-0.00185307938611653	0.0172942833039721
4	C	26	50	20120601	23	2746	54.44	-0.00212593775084079	0.0182665127016968
4	C	26	50	20120601	23	2748	54.48	-0.00236260639050393	0.0179819870750829
4	C	26	50	20120601	23	2750	54.52	-0.00283044237907257	0.0180176252568547
4	C	26	50	20120601	23	2752	54.56	-0.00399863227906743	0.0184774780098638
4	C	26	50	20120601	23	2754	54.6	-0.00492848476739555	0.0194348935205226
4	C	26	50	20120601	23	2756	54.64	-0.00558750828746141	0.0198335603237555
4	C	26	50	20120601	23	2758	54.68	-0.00651052305321546	0.0202816256067222
4	C	26	50	20120601	23	2760	54.72	-0.00693861964068142	0.020697814515993
4	C	26	50	20120601	23	2762	54.76	-0.00805495740041187	0.0213259091854497
4	C	26	50	20120601	23	2764	54.8	-0.00867656790068515	0.0214723580709013
4	C	26	50	20120601	23	2766	54.84	-0.00864555419726231	0.021961576968533
4	C	26	50	20120601	23	2768	54.88	-0.00892818477770257	0.0221115543168227
4	C	26	50	20120601	23	2770	54.92	-0.0093630554481323	0.0224700574548843
4	C	26	50	20120601	23	2772	54.96	-0.00916751213886297	0.0224011428279898
4	C	26	50	20120601	23	2774	55	-0.00943710367025816	0.0223974234463208
4	C	26	50	20120601	23	2776	55.04	-0.00940237765623408	0.0222828085081582
4	C	26	50	20120601	23	2778	55.08	-0.00945280851186831	0.0219662226600854
4	C	26	50	20120601	23	2780	55.12	-0.00866990695480638	0.022076099982814
4	C	26	50	20120601	23	2782	55.16	-0.00931114673932539	0.0215132076296504
4	C	26	50	20120601	23	2784	55.2	-0.00963202472556004	0.0215719045635567
4	C	26	50	20120601	23	2786	55.24	-0.00927310439449756	0.0215048637696324
4	C	26	50	20120601	23	2788	55.28	-0.00925234373940192	0.0214189927221251
4	C	26	50	20120601	23	2790	55.32	-0.00899642765315489	0.021234381283693
4	C	26	50	20120601	23	2792	55.36	-0.00916628884413152	0.0219522219458179
4	C	26	50	20120601	23	2794	55.4	-0.00887250718975194	0.0219546756063486
4	C	26	50	20120601	23	2796	55.44	-0.00884563006099904	0.021416291574221
4	C	26	50	20120601	23	2798	55.48	-0.00873904078480298	0.0214890811462763
4	C	26	50	20120601	23	2800	55.52	-0.00926140177726892	0.0213003331331742
4	C	26	50	20120601	23	2802	55.56	-0.00916682624528522	0.0209429260106235
4	C	26	50	20120601	23	2804	55.6	-0.0090550750895865	0.0207668847063793
4	C	26	50	20120601	23	2806	55.64	-0.00950384040826654	0.0204738243009165
4	C	26	50	20120601	23	2808	55.68	-0.0099830113185376	0.0199932391770831
4	C	26	50	20120601	23	2810	55.72	-0.0103749959626884	0.0194892488187924
4	C	26	50	20120601	23	2812	55.76	-0.0114185229371601	0.019439913978669
4	C	26	50	20120601	23	2814	55.8	-0.0121219244788132	0.0182505886569845
4	C	26	50	20120601	23	2816	55.84	-0.0121337331620590	0.0180663873404854
4	C	26	50	20120601	23	2818	55.88	-0.0131421423853498	0.0179091932603869
4	C	26	50	20120601	23	2820	55.92	-0.0137658982475972	0.01772554065875
4	C	26	50	20120601	23	2822	55.96	-0.0149433512464256	0.0166320919455266
4	C	26	50	20120601	23	2824	56	-0.0157401474517379	0.0167698080622305
4	C	26	50	20120601	23	2826	56.04	-0.0165867451876491	0.0166248016746125
4	C	26	50	20120601	23	2828	56.08	-0.0170704557234554	0.0164994528555116
4	C	26	50	20120601	23	2830	56.12	-0.0181391415572017	0.0163980890984285
4	C	26	50	20120601	23	2832	56.16	-0.0184346202678561	0.016516126433412
4	C	26	50	20120601	23	2834	56.2	-0.0195704176062048	0.0165947142810730
4	C	26	50	20120601	23	2836	56.24	-0.0193985553030374	0.0169063008842029
4	C	26	50	20120601	23	2838	56.28	-0.0196997898628907	0.0167354568148004
4	C	26	50	20120601	23	2840	56.32	-0.0198398323609047	0.0165309261783422
4	C	26	50	20120601	23	2842	56.36	-0.0197854699915671	0.0168930214188522
4	C	26	50	20120601	23	2844	56.4	-0.0198849174892731	0.0170280505297876
4	C	26	50	20120601	23	2846	56.44	-0.0199645872103094	0.0167955043226588
4	C	26	50	20120601	23	2848	56.48	-0.0201213032862238	0.0162235751448317
4	C	26	50	20120601	23	2850	56.52	-0.0197088620428933	0.0163576991590871
4	C	26	50	20120601	23	2852	56.56	-0.0197636628184353	0.0164686442130553
4	C	26	50	20120601	23	2854	56.6	-0.0197788161167561	0.0163824973939033
4	C	26	50	20120601	23	2856	56.64	-0.0198770261775951	0.0158337188920923
4	C	26	50	20120601	23	2858	56.68	-0.0197311429775685	0.0156547572368418
4	C	26	50	20120601	23	2860	56.72	-0.0195120176571466	0.016059993062072
4	C	26	50	20120601	23	2862	56.76	-0.0195652203713631	0.0156661063006798
4	C	26	50	20120601	23	2864	56.8	-0.0197060901843111	0.0156823556145115
4	C	26	50	20120601	23	2866	56.84	-0.0195217120911167	0.0155758299779257
4	C	26	50	20120601	23	2868	56.88	-0.0197356401766968	0.0148615531339780
4	C	26	50	20120601	23	2870	56.92	-0.0199918461767242	0.0151788107334929
4	C	26	50	20120601	23	2872	56.96	-0.0204164496566911	0.0151787541649504
4	C	26	50	20120601	23	2874	57	-0.020821996608905	0.0143636509650733
4	C	26	50	20120601	23	2876	57.04	-0.0213054172309310	0.0134805735903206
4	C	26	50	20120601	23	2878	57.08	-0.0213692760443399	0.0129559639982905
4	C	26	50	20120601	23	2880	57.12	-0.0223487320733683	0.0116974836334060
4	C	26	50	20120601	23	2882	57.16	-0.0228978004889597	0.0116163784856038
4	C	26	50	20120601	23	2884	57.2	-0.0234153319421101	0.0105627186709578
4	C	26	50	20120601	23	2886	57.24	-0.0242830226733041	0.0104051045694313
4	C	26	50	20120601	23	2888	57.28	-0.0250220906810003	0.00928066336598845
4	C	26	50	20120601	23	2890	57.32	-0.0250647292199058	0.00960741740957475
4	C	26	50	20120601	23	2892	57.36	-0.0253706236134471	0.00929247204923426
4	C	26	50	20120601	23	2894	57.4	-0.0254193432706709	0.00937654704551734
4	C	26	50	20120601	23	2896	57.44	-0.0254300912937449	0.00948233021998285
4	C	26	50	20120601	23	2898	57.48	-0.0253863213839895	0.00956668805897841
4	C	26	50	20120601	23	2900	57.52	-0.0249358236536955	0.00889698722651663
4	C	26	50	20120601	23	2902	57.56	-0.0252236161136384	0.0088404186840217
4	C	26	50	20120601	23	2904	57.6	-0.0250056858036768	0.00847625869171063
4	C	26	50	20120601	23	2906	57.64	-0.0249312981702959	0.00860834623843628
4	C	26	50	20120601	23	2908	57.68	-0.0248191510347997	0.00838150638303163
4	C	26	50	20120601	23	2910	57.72	-0.0242022710788926	0.00872827154852552
4	C	26	50	20120601	23	2912	57.76	-0.0240231609312180	0.0081202304273832
4	C	26	50	20120601	23	2914	57.8	-0.0236795777462395	0.0080114066937586
4	C	26	50	20120601	23	2916	57.84	-0.0236901843479573	0.00788907722061332
4	C	26	50	20120601	23	2918	57.88	-0.0235469245140889	0.00710136026637151
4	C	26	50	20120601	23	2920	57.92	-0.0225327919685112	0.00615100875245679
4	C	26	50	20120601	23	2922	57.96	-0.0221688441082344	0.00695223144621927
4	C	26	50	20120601	23	2924	58	-0.0220813749994017	0.00642423481270727
4	C	26	50	20120601	23	2926	58.04	-0.0218285843251275	0.00637593941955223
4	C	26	50	20120601	23	2928	58.08	-0.021074454942992	0.00636087804511296
4	C	26	50	20120601	23	2930	58.12	-0.020468959406262	0.00606905507651727
4	C	26	50	20120601	23	2932	58.16	-0.0204777982410268	0.00568460111958614
4	C	26	50	20120601	23	2934	58.2	-0.0199423769863124	0.00519966728904841
4	C	26	50	20120601	23	2936	58.24	-0.0192905659554146	0.00517477713035064
4	C	26	50	20120601	23	2938	58.28	-0.0188525133044695	0.00484109344030871
4	C	26	50	20120601	23	2940	58.32	-0.0181108997123611	0.00425461907599259
4	C	26	50	20120601	23	2942	58.36	-0.0184195518223490	0.00452890579641485
4	C	26	50	20120601	23	2944	58.4	-0.0178476438577253	0.00396675590537154
4	C	26	50	20120601	23	2946	58.44	-0.0176808373680434	0.00365386115469649
4	C	26	50	20120601	23	2948	58.48	-0.0170592197967023	0.00452070335775308
4	C	26	50	20120601	23	2950	58.52	-0.0168004894254662	0.00463065846222759
4	C	26	50	20120601	23	2952	58.56	-0.0160812911183213	0.00349257009790784
4	C	26	50	20120601	23	2954	58.6	-0.0158922956178458	0.00342392417159025
4	C	26	50	20120601	23	2956	58.64	-0.0156545238916040	0.00331583582901808
4	C	26	50	20120601	23	2958	58.68	-0.0149716850151478	0.00283621944147487
4	C	26	50	20120601	23	2960	58.72	-0.0146770831169020	0.00151334286202764
4	C	26	50	20120601	23	2962	58.76	-0.0144157930191180	0.00095563360157018
4	C	26	50	20120601	23	2964	58.8	-0.0142079955493307	0.00108060058300928
4	C	26	50	20120601	23	2966	58.84	-0.0139704359551233	0.00025741515262315
4	C	26	50	20120601	23	2968	58.88	-0.0140633356440355	-0.00079067266058717
4	C	26	50	20120601	23	2970	58.92	-0.0147521990702675	-0.00135876224859245
4	C	26	50	20120601	23	2972	58.96	-0.0145084805759959	-0.00161011749610083
4	C	26	50	20120601	23	2974	59	-0.0147160941980201	-0.00132090375152772
4	C	26	50	20120601	23	2976	59.04	-0.0144659905295144	-0.00110403410173781
4	C	26	50	20120601	23	2978	59.08	-0.0146787589599734	-0.00142286854937482
4	C	26	50	20120601	23	2980	59.12	-0.0145020529753549	-0.00095214756513893
4	C	26	50	20120601	23	2982	59.16	-0.0141865560717251	-0.00043665257951832
4	C	26	50	20120601	23	2984	59.2	-0.0141716502607777	-1.18793939239302e-05
4	C	26	50	20120601	23	2986	59.24	-0.0135644010992303	-5.68372430717699e-05
4	C	26	50	20120601	23	2988	59.28	-0.0130302879920611	-7.24996582750596e-05
4	C	26	50	20120601	23	2990	59.32	-0.0133630100168806	0.00025074713567656
4	C	26	50	20120601	23	2992	59.36	-0.0128405217451940	8.74691088327802e-05
4	C	26	50	20120601	23	2994	59.4	-0.0130845301532459	-0.0002849781749538
4	C	26	50	20120601	23	2996	59.44	-0.0126889887619857	-0.000100974848353440
4	C	26	50	20120601	23	2998	59.48	-0.0121958029953116	-6.18506301503898e-05
4	C	26	50	20120601	23	3000	59.52	-0.0121941554365114	0.000134633131137920
4	C	26	50	20120601	23	3002	59.56	-0.0119868953678778	-0.00029112293288231
4	C	26	50	20120601	23	3004	59.6	-0.0118543199174731	-1.40007142674899e-05
4	C	26	50	20120601	23	3006	59.64	-0.0115547894849625	0.000219910208949020
4	C	26	50	20120601	23	3008	59.68	-0.0109677777194927	-0.00016119206183929
4	C	26	50	20120601	23	3010	59.72	-0.0103799457101567	0.00055998614429288
4	C	26	50	20120601	23	3012	59.76	-0.0098345613208953	0.00101191930135263
4	C	26	50	20120601	23	3014	59.8	-0.0094762844570037	0.0005227569722634
4	C	26	50	20120601	23	3016	59.84	-0.00924847586530883	0.000466888465481850
4	C	26	50	20120601	23	3018	59.88	-0.00845701831619454	0.00108490686330671
4	C	26	50	20120601	23	3020	59.92	-0.008273623101426	0.00155958764551724
4	C	26	50	20120601	23	3022	59.96	-0.00724192602340358	0.00134393421939096
4	C	26	50	20120601	23	3024	60	-0.00679628611669638	0.00154709306869367
4	C	26	50	20120601	23	3026	60.04	-0.00613080671171829	0.00205607560085956
4	C	26	50	20120601	23	3028	60.08	-0.00571948269710207	0.00229687374412483
4	C	26	50	20120601	23	3030	60.12	-0.00504497000299432	0.00151336761076498
4	C	26	50	20120601	23	3032	60.16	-0.0046347625099856	0.00182771829430249
4	C	26	50	20120601	23	3034	60.2	-0.00440582700221355	0.0018563817869167
4	C	26	50	20120601	23	3036	60.24	-0.0036096457676689	0.00330163005378404
4	C	26	50	20120601	23	3038	60.28	-0.00306715153595427	0.00319394992395664
4	C	26	50	20120601	23	3040	60.32	-0.0029594822955713	0.00362256460856118
4	C	26	50	20120601	23	3042	60.36	-0.00286672049248135	0.00387354155394162
4	C	26	50	20120601	23	3044	60.4	-0.00262735706887511	0.00356836063114254
4	C	26	50	20120601	23	3046	60.44	-0.00217604050892855	0.00333429555864773
4	C	26	50	20120601	23	3048	60.48	-0.00178099055688134	0.00375948947277692
4	C	26	50	20120601	23	3050	60.52	-0.00133980188736171	0.00348427856379165
4	C	26	50	20120601	23	3052	60.56	-0.00108849613732801	0.00378339887436918
4	C	26	50	20120601	23	3054	60.6	-0.00115837313655165	0.00429307790671454
4	C	26	50	20120601	23	3056	60.64	-0.000449473132568009	0.00415373544441392
4	C	26	50	20120601	23	3058	60.68	-0.000748688407586257	0.0043012263931289
4	C	26	50	20120601	23	3060	60.72	-0.000334450618056811	0.00388308777833036
4	C	26	50	20120601	23	3062	60.76	-0.000207825754058541	0.00425161387217254
4	C	26	50	20120601	23	3064	60.8	-0.000141813093394090	0.00412204079716079
4	C	26	50	20120601	23	3066	60.84	-0.000182775082121441	0.0045673419997198
4	C	26	50	20120601	23	3068	60.88	0.000149418733932529	0.00486412390817195
4	C	26	50	20120601	23	3070	60.92	0.000344262007488478	0.00493730238895695
4	C	26	50	20120601	23	3072	60.96	0.00081479914396126	0.0052863727225575
4	C	26	50	20120601	23	3074	61	0.00231391501755142	0.00544458786484799
4	C	26	50	20120601	23	3076	61.04	0.00341927848003786	0.00612944906669841
4	C	26	50	20120601	23	3078	61.08	0.00339092349811228	0.0064101280324226
4	C	26	50	20120601	23	3080	61.12	0.00467263232075883	0.00736974971623867
4	C	26	50	20120601	23	3082	61.16	0.00560235752986633	0.00737732282986518
4	C	26	50	20120601	23	3084	61.2	0.00652637638724967	0.00689204958807248
4	C	26	50	20120601	23	3086	61.24	0.00761675625704276	0.00708414928731742
4	C	26	50	20120601	23	3088	61.28	0.00835500402087276	0.00659502938463507
4	C	26	50	20120601	23	3090	61.32	0.00909049406825612	0.00702725547570316
4	C	26	50	20120601	23	3092	61.36	0.00932113815814352	0.00774137675615907
4	C	26	50	20120601	23	3094	61.4	0.00933725312168682	0.00746972754403064
4	C	26	50	20120601	23	3096	61.44	0.00882175813606622	0.0076726247638243
4	C	26	50	20120601	23	3098	61.48	0.00857470916885523	0.00843615866614954
4	C	26	50	20120601	23	3100	61.52	0.00939598541093212	0.00846854415672788
4	C	26	50	20120601	23	3102	61.56	0.00931224275483622	0.00892083086717824
4	C	26	50	20120601	23	3104	61.6	0.00913931979149702	0.00894851409766169
4	C	26	50	20120601	23	3106	61.64	0.00891675793211862	0.00901834089230386
4	C	26	50	20120601	23	3108	61.68	0.00910236639111222	0.009160971401137
4	C	26	50	20120601	23	3110	61.72	0.00927603181657172	0.0086951294536913
4	C	26	50	20120601	23	3112	61.76	0.00897096473796432	0.00869155856444631
4	C	26	50	20120601	23	3114	61.8	0.00908806869199662	0.00821902031578277
4	C	26	50	20120601	23	3116	61.84	0.00928057144210692	0.00846332570868273
4	C	26	50	20120601	23	3118	61.88	0.00866970189383982	0.00852808254770379
4	C	26	50	20120601	23	3120	61.92	0.00896838379821302	0.00847810424040952
4	C	26	50	20120601	23	3122	61.96	0.00906187038575372	0.00839091090322141
4	C	26	50	20120601	23	3124	62	0.00888496641123642	0.00772253943150826
4	C	26	50	20120601	23	3126	62.04	0.00879027774216772	0.00828553077962118
4	C	26	50	20120601	23	3128	62.08	0.00897480432778622	0.00825919812308979
4	C	26	50	20120601	23	3130	62.12	0.00919163155116922	0.00817191286202013
4	C	26	50	20120601	23	3132	62.16	0.00903509225195022	0.00811043699846377
4	C	26	50	20120601	23	3134	62.2	0.00927400949117752	0.00772097672552184
4	C	26	50	20120601	23	3136	62.24	0.00972398396245332	0.00778717606237653
4	C	26	50	20120601	23	3138	62.28	0.00981944337791352	0.00776467592459917
4	C	26	50	20120601	23	3140	62.32	0.00987661296117242	0.00790476084902004
4	C	26	50	20120601	23	3142	62.36	0.00993048035576322	0.00798538516421093
4	C	26	50	20120601	23	3144	62.4	0.0101332502963363	0.0078831658079226
4	C	26	50	20120601	23	3146	62.44	0.0104385648623170	0.00763031856510591
4	C	26	50	20120601	23	3148	62.48	0.0108937365684346	0.00676359657020213
4	C	26	50	20120601	23	3150	62.52	0.0110494556237875	0.00675143433356572
4	C	26	50	20120601	23	3152	62.56	0.0111365075396194	0.00713262852823558
4	C	26	50	20120601	23	3154	62.6	0.0111885011012400	0.00601286130061637
4	C	26	50	20120601	23	3156	62.64	0.0116741066832199	0.00665032513492385
4	C	26	50	20120601	23	3158	62.68	0.0116620929390075	0.00590634273509843
4	C	26	50	20120601	23	3160	62.72	0.0119708793992839	0.00438130432690997
4	C	26	50	20120601	23	3162	62.76	0.0121508805015027	0.0039164947553648
4	C	26	50	20120601	23	3164	62.8	0.0122982274125664	0.00392821858579688
4	C	26	50	20120601	23	3166	62.84	0.0128173074295676	0.00227450088556808
4	C	26	50	20120601	23	3168	62.88	0.0129310243421181	0.00183978577863022
4	C	26	50	20120601	23	3170	62.92	0.0131088475554508	0.0011885970016999
4	C	26	50	20120601	23	3172	62.96	0.0131094980936895	0.00139077297257676
4	C	26	50	20120601	23	3174	63	0.0133487618152396	0.00035880012290968
4	C	26	50	20120601	23	3176	63.04	0.0136298155475578	-0.00044060530642515
4	C	26	50	20120601	23	3178	63.08	0.0138948957376891	-0.00123335686094901
4	C	26	50	20120601	23	3180	63.12	0.0140969232161419	-0.00153408230391984
4	C	26	50	20120601	23	3182	63.16	0.0143560849225145	-0.00125455592224899
4	C	26	50	20120601	23	3184	63.2	0.0144402730558826	-0.00108212086258884
4	C	26	50	20120601	23	3186	63.24	0.0147916768418611	-0.00159522582728904
4	C	26	50	20120601	23	3188	63.28	0.0157529390134095	-0.00215735450512891
4	C	26	50	20120601	23	3190	63.32	0.0160169656144368	-0.00264752799691524
4	C	26	50	20120601	23	3192	63.36	0.0169737023025856	-0.00254342066552114
4	C	26	50	20120601	23	3194	63.4	0.0170711133327618	-0.00222977638165804
4	C	26	50	20120601	23	3196	63.44	0.0181421679742251	-0.00273175148562237
4	C	26	50	20120601	23	3198	63.48	0.0184527858410647	-0.00225920616589102
4	C	26	50	20120601	23	3200	63.52	0.0187618127176467	-0.00241899108523575
4	C	26	50	20120601	23	3202	63.56	0.0191244807146495	-0.00248864817425043
4	C	26	50	20120601	23	3204	63.6	0.0193304043514666	-0.00076880891891289
4	C	26	50	20120601	23	3206	63.64	0.0195537793836434	-0.00056155592134711
4	C	26	50	20120601	23	3208	63.68	0.0193475163355713	-0.00081533654511496
4	C	26	50	20120601	23	3210	63.72	0.0194532995100368	-0.00070799773573085
4	C	26	50	20120601	23	3212	63.76	0.0197470316669417	-0.0007904463864172
4	C	26	50	20120601	23	3214	63.8	0.0196533400184345	-0.00071075545217747
4	C	26	50	20120601	23	3216	63.84	0.0193524660830396	-0.000173707851866290
4	C	26	50	20120601	23	3218	63.88	0.0192886143406985	-2.37305035766201e-05
4	C	26	50	20120601	23	3220	63.92	0.0192389047339811	-0.00025163101915305
4	C	26	50	20120601	23	3222	63.96	0.0191850231972547	-0.000345393378338390
4	C	26	50	20120601	23	3224	64	0.019274613626431	0.000235353421050130
4	C	26	50	20120601	23	3226	64.04	0.0190497536700137	-4.07293505963989e-06
4	C	26	50	20120601	23	3228	64.08	0.0191644463899221	4.17475843612503e-05
4	C	26	50	20120601	23	3230	64.12	0.0189364044529895	0.00050794308519754
4	C	26	50	20120601	23	3232	64.16	0.0189477181614884	0.00050002348924825
4	C	26	50	20120601	23	3234	64.2	0.0188709263650516	0.00060453387150763
4	C	26	50	20120601	23	3236	64.24	0.0186905434251709	0.00091587298726406
4	C	26	50	20120601	23	3238	64.28	0.0187608298392208	0.0012943165365551
4	C	26	50	20120601	23	3240	64.32	0.0185098776425777	0.00121674692265894
4	C	26	50	20120601	23	3242	64.36	0.0186591478840862	0.00140830214968237
4	C	26	50	20120601	23	3244	64.4	0.0184326615820722	0.00193573309776942
4	C	26	50	20120601	23	3246	64.44	0.0183539605973261	0.00309022633941269
4	C	26	50	20120601	23	3248	64.48	0.0185052107378219	0.00347779156618104
4	C	26	50	20120601	23	3250	64.52	0.0180851893097971	0.00473092620379984
4	C	26	50	20120601	23	3252	64.56	0.0181310098292180	0.00484576034506454
4	C	26	50	20120601	23	3254	64.6	0.0181594355218217	0.00572596686628555
4	C	26	50	20120601	23	3256	64.64	0.0181931645152843	0.00578090906318375
4	C	26	50	20120601	23	3258	64.68	0.0181259186603934	0.0062943392970033
4	C	26	50	20120601	23	3260	64.72	0.0179195141909651	0.0073192905763332
4	C	26	50	20120601	23	3262	64.76	0.0181553343024908	0.00780245663991796
4	C	26	50	20120601	23	3264	64.8	0.0177915278635703	0.00894082784695019
4	C	26	50	20120601	23	3266	64.84	0.0177889115684799	0.00979876050456383
4	C	26	50	20120601	23	3268	64.88	0.0176942511836825	0.0104975729232071
4	C	26	50	20120601	23	3270	64.92	0.0176869114152938	0.0117324500637356
4	C	26	50	20120601	23	3272	64.96	0.0175064506936672	0.0121851468961191
4	C	26	50	20120601	23	3274	65	0.0174124549892440	0.0123202962152072
4	C	26	50	20120601	23	3276	65.04	0.0177618435208961	0.0119011869549302
4	C	26	50	20120601	23	3278	65.08	0.0174960137975768	0.0123614710430757
4	C	26	50	20120601	23	3280	65.12	0.01759715128049	0.0120394334017200
4	C	26	50	20120601	23	3282	65.16	0.0173947843907822	0.0124501139491653
4	C	26	50	20120601	23	3284	65.2	0.0168718859971625	0.0121475358864278
4	C	26	50	20120601	23	3286	65.24	0.0169650190313126	0.0121433568853509
4	C	26	50	20120601	23	3288	65.28	0.0169784045626805	0.0121426992760444
4	C	26	50	20120601	23	3290	65.32	0.0168429653298120	0.0113077051624125
4	C	26	50	20120601	23	3292	65.36	0.0169568307347865	0.0115101993313409
4	C	26	50	20120601	23	3294	65.4	0.0168599005372214	0.0118425960870411
4	C	26	50	20120601	23	3296	65.44	0.0163587951745980	0.0114193714652975
4	C	26	50	20120601	23	3298	65.48	0.0164272006846099	0.0115021453851032
4	C	26	50	20120601	23	3300	65.52	0.0162756464881982	0.0113311174679376
4	C	26	50	20120601	23	3302	65.56	0.0160528229993107	0.0117452840518142
4	C	26	50	20120601	23	3304	65.6	0.0161315734815315	0.0111171116006115
4	C	26	50	20120601	23	3306	65.64	0.0160080136425869	0.011240671439556
4	C	26	50	20120601	23	3308	65.68	0.0155840465587231	0.0119645932199992
4	C	26	50	20120601	23	3310	65.72	0.0157193443702353	0.0120524583086294
4	C	26	50	20120601	23	3312	65.76	0.0153300962293278	0.0122884056993757
4	C	26	50	20120601	23	3314	65.8	0.0152363409412102	0.0118191625683125
4	C	26	50	20120601	23	3316	65.84	0.0143565162576511	0.0115353723327511
4	C	26	50	20120601	23	3318	65.88	0.0145188184771368	0.0111504728985478
4	C	26	50	20120601	23	3320	65.92	0.0139704713104623	0.0109174670720113
4	C	26	50	20120601	23	3322	65.96	0.0133668496067024	0.0106690251044414
4	C	26	50	20120601	23	3324	66	0.0136939713458149	0.0109508637252867
4	C	26	50	20120601	23	3326	66.04	0.0132941236742573	0.0107160123500512
4	C	26	50	20120601	23	3328	66.08	0.0127215439581915	0.0101152190734160
4	C	26	50	20120601	23	3330	66.12	0.0125367062455894	0.010603264173791
4	C	26	50	20120601	23	3332	66.16	0.0120882308406896	0.0102514361237438
4	C	26	50	20120601	23	3334	66.2	0.0120441285907470	0.0101620366133984
4	C	26	50	20120601	23	3336	66.24	0.0113441989433895	0.00939047704910672
4	C	26	50	20120601	23	3338	66.28	0.0114430595424672	0.0100463822282675
4	C	26	50	20120601	23	3340	66.32	0.0109731234467584	0.00991640893081765
4	C	26	50	20120601	23	3342	66.36	0.0103731574850573	0.00887631142423473
4	C	26	50	20120601	23	3344	66.4	0.0101411628212178	0.00922257454391397
4	C	26	50	20120601	23	3346	66.44	0.0100236558163202	0.00876393094350075
4	C	26	50	20120601	23	3348	66.48	0.00986225162244652	0.00880441987779149
4	C	26	50	20120601	23	3350	66.52	0.00975716141262662	0.00823733438141551
4	C	26	50	20120601	23	3352	66.56	0.00915549132358282	0.00799510081138443
4	C	26	50	20120601	23	3354	66.6	0.00890033184159162	0.00747723701804684
4	C	26	50	20120601	23	3356	66.64	0.00878568154809002	0.00697663370123801
4	C	26	50	20120601	23	3358	66.68	0.00865028474162842	0.00739447724037677
4	C	26	50	20120601	23	3360	66.72	0.00818553173862578	0.00675996204134683
4	C	26	50	20120601	23	3362	66.76	0.00817954961525694	0.00627603230243838
4	C	26	50	20120601	23	3364	66.8	0.00808663578420903	0.00695208295379521
4	C	26	50	20120601	23	3366	66.84	0.00733100026462965	0.00561678957927035
4	C	26	50	20120601	23	3368	66.88	0.00748350198412815	0.00532973958144767
4	C	26	50	20120601	23	3370	66.92	0.00667446576043357	0.00521960770027787
4	C	26	50	20120601	23	3372	66.96	0.00573410566533701	0.00509565895260368
4	C	26	50	20120601	23	3374	67	0.00530224019872733	0.00464190146004846
4	C	26	50	20120601	23	3376	67.04	0.00480094391727294	0.00409987582799772
4	C	26	50	20120601	23	3378	67.08	0.00447819916913596	0.00459156252829579
4	C	26	50	20120601	23	3380	67.12	0.00369297123076392	0.00366646886860505
4	C	26	50	20120601	23	3382	67.16	0.00372950036708002	0.00369004380868981
4	C	26	50	20120601	23	3384	67.2	0.00341460450421421	0.00323050218266448
4	C	26	50	20120601	23	3386	67.24	0.0027687190281428	0.00343349839740752
4	C	26	50	20120601	23	3388	67.28	0.00152584450991902	0.00386402036113295
4	C	26	50	20120601	23	3390	67.32	0.00147015277983276	0.00399434014090563
4	C	26	50	20120601	23	3392	67.36	0.000996094251589679	0.00417634942638305
4	C	26	50	20120601	23	3394	67.4	0.000611643830192458	0.00352021443751833
4	C	26	50	20120601	23	3396	67.44	0.000386870847909219	0.00376488964726484
4	C	26	50	20120601	23	3398	67.48	0.000405348962315189	0.00363439450501043
4	C	26	50	20120601	23	3400	67.52	6.87541136551086e-05	0.00452539359703269
4	C	26	50	20120601	23	3402	67.56	0.000298551089618678	0.00425496909384927
4	C	26	50	20120601	23	3404	67.6	0.000477454055006338	0.00365570104654114
4	C	26	50	20120601	23	3406	67.64	0.000220544483731738	0.00367884818702328
4	C	26	50	20120601	23	3408	67.68	0.00029803843720232	0.0043351373251663
4	C	26	50	20120601	23	3410	67.72	0.000204633166941479	0.00410292699375854
4	C	26	50	20120601	23	3412	67.76	8.95458814491185e-05	0.00388529508285851
4	C	26	50	20120601	23	3414	67.8	0.000159185151372919	0.00344895702443646
4	C	26	50	20120601	23	3416	67.84	0.00020804425005393	0.0039535464435922
4	C	26	50	20120601	23	3418	67.88	-0.000188648098913941	0.00383855129411342
4	C	26	50	20120601	23	3420	67.92	-0.000115563168356101	0.003973097946092
4	C	26	50	20120601	23	3422	67.96	-5.31680659842e-05	0.00403269290561040
4	C	26	50	20120601	23	3424	68	-0.00021887783304848	0.00355425809349856
4	C	26	50	20120601	23	3426	68.04	0.000108996974785999	0.00392405019132178
4	C	26	50	20120601	23	3428	68.08	0.00018954492244452	0.00346469382727312
4	C	26	50	20120601	23	3430	68.12	0.000312276739348289	0.00362941364484375
4	C	26	50	20120601	23	3432	68.16	-3.24477159750914e-05	0.0038159243720902
4	C	26	50	20120601	23	3434	68.2	-4.27718285338011e-05	0.00346395454713339
4	C	26	50	20120601	23	3436	68.24	0.000202726241373978	0.00341590430789939
4	C	26	50	20120601	23	3438	68.28	0.000164311109851099	0.00366019046749489
4	C	26	50	20120601	23	3440	68.32	1.56560512422493e-05	0.00400243722065699
4	C	26	50	20120601	23	3442	68.36	0.000199179959444969	0.00377540078956718
4	C	26	50	20120601	23	3444	68.4	-6.52935330679814e-05	0.00433288236164109
4	C	26	50	20120601	23	3446	68.44	6.73236366367964e-06	0.00391591563491101
4	C	26	50	20120601	23	3448	68.48	0.0002079325271825	0.00408560712026016
4	C	26	50	20120601	23	3450	68.52	1.44545353996592e-05	0.0035914673251168
4	C	26	50	20120601	23	3452	68.56	0.000191116113712319	0.00390615614711707
4	C	26	50	20120601	23	3454	68.6	0.000346629400991899	0.00362494614420021
4	C	26	50	20120601	23	3456	68.64	8.61602541807997e-05	0.00392222868425344
4	C	26	50	20120601	23	3458	68.68	0.000321150929452179	0.00394257002502784
4	C	26	50	20120601	23	3460	68.72	9.97310475253296e-05	0.0038371297973512
4	C	26	50	20120601	23	3462	68.76	0.000187989994632688	0.00407327305667592
4	C	26	50	20120601	23	3464	68.8	0.000296796050587769	0.00354762048214356
4	C	26	50	20120601	23	3466	68.84	-6.71817910164602e-05	0.00357839207220452
4	C	26	50	20120601	23	3468	68.88	-0.000218876065281532	0.0038742115376168
4	C	26	50	20120601	23	3470	68.92	1.98286883580298e-05	0.00417716401339497
4	C	26	50	20120601	23	3472	68.96	2.86148436676684e-05	0.00343726550878429
4	C	26	50	20120601	23	3474	69	5.17238710942992e-05	0.00336632933431311
4	C	26	50	20120601	23	3476	69.04	0.000156993261772599	0.00349037948109973
4	C	26	50	20120601	23	3478	69.08	1.85735738214288e-05	0.00315751957045788
4	C	26	50	20120601	23	3480	69.12	-7.34330392262138e-06	0.0037431934898977
4	C	26	50	20120601	23	3482	69.16	6.385584356048e-05	0.00359593906840102
4	C	26	50	20120601	23	3484	69.2	1.13179511396690e-05	0.0032165198531733
4	C	26	50	20120601	23	3486	69.24	0.000102985357993319	0.00342449218339651
4	C	26	50	20120601	23	3488	69.28	0.000287917617843199	0.00370738701671197
4	C	26	50	20120601	23	3490	69.32	0.000101025406488289	0.00338826583727519
4	C	26	50	20120601	23	3492	69.36	0.000101913886158858	0.00369033937932435
4	C	26	50	20120601	23	3494	69.4	0.000300848479550749	0.00356401899550606
4	C	26	50	20120601	23	3496	69.44	0.000577059944631409	0.00352862264425342
4	C	26	50	20120601	23	3498	69.48	0.000483783367804740	0.00325328021340685
4	C	26	50	20120601	23	3500	69.52	0.000310794502113569	0.00327573566203563
4	C	26	50	20120601	23	3502	69.56	0.00050064729885062	0.00316880160057306
4	C	26	50	20120601	23	3504	69.6	0.000291029594787199	0.00301551202269896
4	C	26	50	20120601	23	3506	69.64	0.000415889803102339	0.00372704458522896
4	C	26	50	20120601	23	3508	69.68	0.000483750133786029	0.00367241987927552
4	C	26	50	20120601	23	3510	69.72	0.000123543363356540	0.00334833212322903
4	C	26	50	20120601	23	3512	69.76	-0.000125263259180410	0.00317060387433695
4	C	26	50	20120601	23	3514	69.8	-8.00261028540104e-05	0.00225083826424246
4	C	26	50	20120601	23	3516	69.84	-4.22001327012103e-05	0.00201376940214117
4	C	26	50	20120601	23	3518	69.88	-3.75120147419125e-06	0.00240465449524719
4	C	26	50	20120601	23	3520	69.92	-1.97565634663509e-05	0.00198986919293706
4	C	26	50	20120601	23	3522	69.96	0.000153894719857439	0.00150261605215704
4	C	26	50	20120601	23	3524	70	0.000160704158160269	0.000180842559288460
4	C	26	50	20120601	23	3526	70.04	0.000289574369031520	0.00056045283476846
4	C	26	50	20120601	23	3528	70.08	0.000331979562699269	-0.00073262626491957
4	C	26	50	20120601	23	3530	70.12	0.000405568165417359	-0.00226797428997773
4	C	26	50	20120601	23	3532	70.16	0.00039289681189849	-0.00208968438616936
4	C	26	50	20120601	23	3534	70.2	-0.000137956533009491	-0.00217561200221915
4	C	26	50	20120601	23	3536	70.24	-0.000417977889427181	-0.00270272475225466
4	C	26	50	20120601	23	3538	70.28	-0.000630626111733411	-0.00246633188423618
4	C	26	50	20120601	23	3540	70.32	-0.00106615439146964	-0.0021951917889902
4	C	26	50	20120601	23	3542	70.36	-0.00110466342677306	-0.00210963186846663
4	C	26	50	20120601	23	3544	70.4	-0.00143265490722644	-0.00093619523615537
4	C	26	50	20120601	23	3546	70.44	-0.00197786959086033	-0.00130497263574759
4	C	26	50	20120601	23	3548	70.48	-0.00259723856263725	-0.00137128510968726
4	C	26	50	20120601	23	3550	70.52	-0.0037008837556454	-0.00130169873135069
4	C	26	50	20120601	23	3552	70.56	-0.00393958886283835	-0.00067597994067872
4	C	26	50	20120601	23	3554	70.6	-0.00423874452875495	-0.0011566499173259
4	C	26	50	20120601	23	3556	70.64	-0.00475379403710342	-0.00039660205143191
4	C	26	50	20120601	23	3558	70.68	-0.00539745000549375	0.00071640311403881
4	C	26	50	20120601	23	3560	70.72	-0.00537067286163971	0.00081925278531188
4	C	26	50	20120601	23	3562	70.76	-0.00563038582845901	0.0004981199577933
4	C	26	50	20120601	23	3564	70.8	-0.00549676619347056	0.00090436220810516
4	C	26	50	20120601	23	3566	70.84	-0.00538264531081605	0.00058284690652864
4	C	26	50	20120601	23	3568	70.88	-0.00522741557335573	0.00066659097683812
4	C	26	50	20120601	23	3570	70.92	-0.00512451739455746	0.00070879110953933
4	C	26	50	20120601	23	3572	70.96	-0.00490752965793509	0.00066343233084656
4	C	26	50	20120601	23	3574	71	-0.00506000309316234	0.0003875970465735
4	C	26	50	20120601	23	3576	71.04	-0.00489336984464183	-0.00027607570057866
4	C	26	50	20120601	23	3578	71.08	-0.00469977815008858	-0.00035930216872432
4	C	26	50	20120601	23	3580	71.12	-0.00502540789389279	-0.00019937582802336
4	C	26	50	20120601	23	3582	71.16	-0.00480859481264537	-3.648670990923e-05
4	C	26	50	20120601	23	3584	71.2	-0.00493600838354738	-0.00056637131852699
4	C	26	50	20120601	23	3586	71.24	-0.00493518106861339	-0.0016835788195983
4	C	26	50	20120601	23	3588	71.28	-0.0051912032208776	-0.00207467250920477
4	C	26	50	20120601	23	3590	71.32	-0.00541810671589255	-0.00222694795453329
4	C	26	50	20120601	23	3592	71.36	-0.005613006557991	-0.0033993380688084
4	C	26	50	20120601	23	3594	71.4	-0.00575575020390913	-0.00335145986865426
4	C	26	50	20120601	23	3596	71.44	-0.00587199148766839	-0.00437060580131061
4	C	26	50	20120601	23	3598	71.48	-0.00620721667049331	-0.00399531594826367
4	C	26	50	20120601	23	3600	71.52	-0.00588447899342414	-0.0045480047505747
4	C	26	50	20120601	23	3602	71.56	-0.00554591626659202	-0.00507351236821692
4	C	26	50	20120601	23	3604	71.6	-0.00513375786597401	-0.00477631538808421
4	C	26	50	20120601	23	3606	71.64	-0.00490353096908748	-0.00414457911870433
4	C	26	50	20120601	23	3608	71.68	-0.00481925091183785	-0.00420483168752924
4	C	26	50	20120601	23	3610	71.72	-0.00345386307270569	-0.00484553407089456
4	C	26	50	20120601	23	3612	71.76	-0.00285863472643848	-0.00493826405417936
4	C	26	50	20120601	23	3614	71.8	-0.00244190134494619	-0.00500831712299151
4	C	26	50	20120601	23	3616	71.84	-0.0016749379747322	-0.00523735608048569
4	C	26	50	20120601	23	3618	71.88	-0.00139320541990404	-0.00474165301367044
4	C	26	50	20120601	23	3620	71.92	-0.000138366654942580	-0.00509788633896439
4	C	26	50	20120601	23	3622	71.96	0.000994616398417	-0.00453815475311277
4	C	26	50	20120601	23	3624	72	0.00133262051089198	-0.00470434605989504
4	C	26	50	20120601	23	3626	72.04	0.00187406631538214	-0.00419351797903026
4	C	26	50	20120601	23	3628	72.08	0.00256286610200377	-0.00411263203433033
4	C	26	50	20120601	23	3630	72.12	0.00405622612639508	-0.00486490172563126
4	C	26	50	20120601	23	3632	72.16	0.00479769829714729	-0.00492755138644439
4	C	26	50	20120601	23	3634	72.2	0.00539343576029696	-0.00493582453578427
4	C	26	50	20120601	23	3636	72.24	0.00604258806969746	-0.00518399073170949
4	C	26	50	20120601	23	3638	72.28	0.00676345514884589	-0.00578795891779219
4	C	26	50	20120601	23	3640	72.32	0.00631928602424356	-0.00534287055437429
4	C	26	50	20120601	23	3642	72.36	0.00644042048692863	-0.00484979792478512
4	C	26	50	20120601	23	3644	72.4	0.0061862368122955	-0.00432786119638789
4	C	26	50	20120601	23	3646	72.44	0.00610670639129511	-0.00389983036985258
4	C	26	50	20120601	23	3648	72.48	0.00581974831735398	-0.00333670467145124
4	C	26	50	20120601	23	3650	72.52	0.00597995721085364	-0.00244746868654825
4	C	26	50	20120601	23	3652	72.56	0.00600895312143675	-0.00275307570482261
4	C	26	50	20120601	23	3654	72.6	0.00613527279814826	-0.0022010777458368
4	C	26	50	20120601	23	3656	72.64	0.00629901327282694	-0.00106554627963782
4	C	26	50	20120601	23	3658	72.68	0.00606921064000913	-0.00047916383920325
4	C	26	50	20120601	23	3660	72.72	0.00650345905647141	0.00084766546715081
4	C	26	50	20120601	23	3662	72.76	0.00601440279339936	0.00157651578185884
4	C	26	50	20120601	23	3664	72.8	0.00630540551812887	0.00271154944488386
4	C	26	50	20120601	23	3666	72.84	0.00605544327097943	0.0035923640779367
4	C	26	50	20120601	23	3668	72.88	0.00605696355055898	0.00341543889021601
4	C	26	50	20120601	23	3670	72.92	0.00554317269228102	0.004936022525683
4	C	26	50	20120601	23	3672	72.96	0.00543578438542222	0.0062332594132444
4	C	26	50	20120601	23	3674	73	0.00548356359062699	0.0074428292020743
4	C	26	50	20120601	23	3676	73.04	0.00463399600623479	0.00922361399088231
4	C	26	50	20120601	23	3678	73.08	0.0044778781426573	0.00959671464133471
4	C	26	50	20120601	23	3680	73.12	0.00368856312709001	0.00934884543025758
4	C	26	50	20120601	23	3682	73.16	0.00294776907174095	0.0103429534188989
4	C	26	50	20120601	23	3684	73.2	0.0019196888449043	0.0107345668319895
4	C	26	50	20120601	23	3686	73.24	0.00235384392327147	0.00998603207870684
4	C	26	50	20120601	23	3688	73.28	0.00201263803129127	0.0105800569292325
4	C	26	50	20120601	23	3690	73.32	0.00164294139288351	0.0103939817797632
4	C	26	50	20120601	23	3692	73.36	0.00079106864038464	0.0101850105127192
4	C	26	50	20120601	23	3694	73.4	0.000382488200079429	0.0101333210070144
4	C	26	50	20120601	23	3696	73.44	0.000237262609359339	0.0102422720198597
4	C	26	50	20120601	23	3698	73.48	-0.00064662086712385	0.0100140886615708
4	C	26	50	20120601	23	3700	73.52	-0.00137098812483916	0.0104621610156052
4	C	26	50	20120601	23	3702	73.56	-0.00179310258893628	0.0108999591081091
4	C	26	50	20120601	23	3704	73.6	-0.00266541072741144	0.0105975083245922
4	C	26	50	20120601	23	3706	73.64	-0.00307821259520034	0.0109909213244409
4	C	26	50	20120601	23	3708	73.68	-0.00294975957732999	0.0108770629905343
4	C	26	50	20120601	23	3710	73.72	-0.00368862252405962	0.0117032536247404
4	C	26	50	20120601	23	3712	73.76	-0.00356189484673537	0.0121147332028485
4	C	26	50	20120601	23	3714	73.8	-0.00357278429116564	0.0123369344377686
4	C	26	50	20120601	23	3716	73.84	-0.0035729398546575	0.0120487177137569
4	C	26	50	20120601	23	3718	73.88	-0.00348818603586448	0.012546605740526
4	C	26	50	20120601	23	3720	73.92	-0.00381036509857651	0.0123306341163482
4	C	26	50	20120601	23	3722	73.96	-0.00347265089988182	0.0127807782932516
4	C	26	50	20120601	23	3724	74	-0.0028413671788419	0.0128539567740366
4	C	26	50	20120601	23	3726	74.04	-0.00265598499401823	0.0128914263623716
4	C	26	50	20120601	23	3728	74.08	-0.00237014414879137	0.0134156046192652
4	C	26	50	20120601	23	3730	74.12	-0.00244171749718308	0.0135146702793094
4	C	26	50	20120601	23	3732	74.16	-0.0018822051144336	0.0137490408219337
4	C	26	50	20120601	23	3734	74.2	-0.00146665967233370	0.014438943695134
4	C	26	50	20120601	23	3736	74.24	-0.000984087578445128	0.0150761741842037
4	C	26	50	20120601	23	3738	74.28	-0.00086503200969675	0.0157809687262158
4	C	26	50	20120601	23	3740	74.32	-0.000169882404180071	0.0163924958837893
4	C	26	50	20120601	23	3742	74.36	0.000864890588340519	0.0171960732431331
4	C	26	50	20120601	23	3744	74.4	0.00203626246885072	0.0177414152059876
4	C	26	50	20120601	23	3746	74.44	0.00230227603993309	0.0185033934733943
4	C	26	50	20120601	23	3748	74.48	0.00214020009461733	0.0183641005085683
4	C	26	50	20120601	23	3750	74.52	0.00218461347154365	0.0180201566991314
4	C	26	50	20120601	23	3752	74.56	0.0017504994053698	0.0178587454341899
4	C	26	50	20120601	23	3754	74.6	0.00192325266308148	0.0187971397724348
4	C	26	50	20120601	23	3756	74.64	0.00195910297688764	0.0185369951876363
4	C	26	50	20120601	23	3758	74.68	0.00135705812124979	0.0178038810190377
4	C	26	50	20120601	23	3760	74.72	0.00114702619403395	0.0176568240217543
4	C	26	50	20120601	23	3762	74.76	0.0012716679063537	0.0180965949421776
4	C	26	50	20120601	23	3764	74.8	0.00093199502187512	0.0180647539238208
4	C	26	50	20120601	23	3766	74.84	0.0007414014600741	0.0182518119517159
4	C	26	50	20120601	23	3768	74.88	0.00062825023294863	0.0184547657400521
4	C	26	50	20120601	23	3770	74.92	0.000504365124884739	0.0185322646432701
4	C	26	50	20120601	23	3772	74.96	0.000205499372748439	0.0180383222723401
4	C	26	50	20120601	23	3774	75	0.000390054242638129	0.0177983302308053
4	C	26	50	20120601	23	3776	75.04	-0.000122725452942741	0.0175594695601205
4	C	26	50	20120601	23	3778	75.08	1.39087903859390e-05	0.0180131139155908
4	C	26	50	20120601	23	3780	75.12	7.13965716964086e-05	0.0180844609898125
4	C	26	50	20120601	23	3782	75.16	-3.81837661841619e-07	0.0179086106043992
4	C	26	50	20120601	23	3784	75.2	-0.000158759614512002	0.0174181754831038
4	C	26	50	20120601	23	3786	75.24	-0.00027145829329751	0.0172475789010748
4	C	26	50	20120601	23	3788	75.28	0.000104871006717779	0.0169767640749481
4	C	26	50	20120601	23	3790	75.32	6.0280853096159e-05	0.0168344093377597
4	C	26	50	20120601	23	3792	75.36	3.98878935267393e-05	0.016113061426
4	C	26	50	20120601	23	3794	75.4	0.000277624264429458	0.0166240945678313
4	C	26	50	20120601	23	3796	75.44	0.000264896342368108	0.0165691382287975
4	C	26	50	20120601	23	3798	75.48	9.55937657486083e-05	0.0164271724003387
4	C	26	50	20120601	23	3800	75.52	0.000422948850098919	0.016195785848331
4	C	26	50	20120601	23	3802	75.56	0.000259430406949529	0.0164793003122478
4	C	26	50	20120601	23	3804	75.6	0.00033879607206991	0.0165373254947119
4	C	26	50	20120601	23	3806	75.64	0.000643665160778489	0.0167523354536673
4	C	26	50	20120601	23	3808	75.68	0.000674693006336959	0.0160114855368826
4	C	26	50	20120601	23	3810	75.72	0.000772167676123519	0.0159665489009382
4	C	26	50	20120601	23	3812	75.76	0.00146646875350278	0.0152182672918831
4	C	26	50	20120601	23	3814	75.8	0.00183239651276682	0.0158173564411756
4	C	26	50	20120601	23	3816	75.84	0.00221725352056322	0.0156839041783623
4	C	26	50	20120601	23	3818	75.88	0.00299591950800585	0.0156024454771696
4	C	26	50	20120601	23	3820	75.92	0.00350538287278295	0.0153797846228418
4	C	26	50	20120601	23	3822	75.96	0.00433687680784802	0.0155861820212023
4	C	26	50	20120601	23	3824	76	0.00491097680349338	0.0152068192330957
4	C	26	50	20120601	23	3826	76.04	0.00538030478737032	0.0146018681685872
4	C	26	50	20120601	23	3828	76.08	0.00618615903054957	0.0141562141197444
4	C	26	50	20120601	23	3830	76.12	0.00719911388978325	0.0135484314461306
4	C	26	50	20120601	23	3832	76.16	0.0070971961145371	0.0138203376915740
4	C	26	50	20120601	23	3834	76.2	0.00755640412758306	0.0138982479895173
4	C	26	50	20120601	23	3836	76.24	0.00854074683015485	0.0129297444788441
4	C	26	50	20120601	23	3838	76.28	0.00928275640206072	0.0123324089543690
4	C	26	50	20120601	23	3840	76.32	0.00955294190315212	0.0111207814848058
4	C	26	50	20120601	23	3842	76.36	0.00961660979773022	0.0110248695210057
4	C	26	50	20120601	23	3844	76.4	0.0100150927532000	0.00977771700675572
4	C	26	50	20120601	23	3846	76.44	0.0101108491535083	0.0095139520352375
4	C	26	50	20120601	23	3848	76.48	0.0103319614439853	0.00818480341864116
4	C	26	50	20120601	23	3850	76.52	0.0109781721891761	0.00738218065345193
4	C	26	50	20120601	23	3852	76.56	0.0115553339571840	0.00779751396351747
4	C	26	50	20120601	23	3854	76.6	0.0121211395902860	0.00620470644142009
4	C	26	50	20120601	23	3856	76.64	0.0129081070113398	0.00497608012483722
4	C	26	50	20120601	23	3858	76.68	0.0132120497901650	0.00568301720039628
4	C	26	50	20120601	23	3860	76.72	0.0135298660040371	0.00535713996921865
4	C	26	50	20120601	23	3862	76.76	0.0145502917999674	0.00429513629455457
4	C	26	50	20120601	23	3864	76.8	0.0146276492818292	0.00324635551669868
4	C	26	50	20120601	23	3866	76.84	0.0150057251355941	0.00248033259850368
4	C	26	50	20120601	23	3868	76.88	0.0153114710367113	0.00120456347281909
4	C	26	50	20120601	23	3870	76.92	0.0156353400846304	0.00064002356085538
4	C	26	50	20120601	23	3872	76.96	0.0158438729454701	-0.00048646118118510
4	C	26	50	20120601	23	3874	77	0.0162557980008503	-0.0015051545655015
4	C	26	50	20120601	23	3876	77.04	0.0161492016535865	-0.00243425752064156
4	C	26	50	20120601	23	3878	77.08	0.0163124018986843	-0.0030829572817021
4	C	26	50	20120601	23	3880	77.12	0.0166664290508210	-0.0043886511663665
4	C	26	50	20120601	23	3882	77.16	0.0169354761099946	-0.00588864385236529
4	C	26	50	20120601	23	3884	77.2	0.0169199268318764	-0.00616172142019179
4	C	26	50	20120601	23	3886	77.24	0.0181149867895563	-0.00758507787324559
4	C	26	50	20120601	23	3888	77.28	0.0183860915294632	-0.0083978264075414
4	C	26	50	20120601	23	3890	77.32	0.0190933326609382	-0.00780796500174339
4	C	26	50	20120601	23	3892	77.36	0.0195331742920397	-0.00841421714272929
4	C	26	50	20120601	23	3894	77.4	0.0200767767722124	-0.00818004459000379
4	C	26	50	20120601	23	3896	77.44	0.020132645278994	-0.008377320310887
4	C	26	50	20120601	23	3898	77.48	0.0198395353760566	-0.00709853183924679
4	C	26	50	20120601	23	3900	77.52	0.0205050077099668	-0.00795546040523109
4	C	26	50	20120601	23	3902	77.56	0.0203013468148495	-0.00780033531957439
4	C	26	50	20120601	23	3904	77.6	0.0201829205711364	-0.0079801384318945
4	C	26	50	20120601	23	3906	77.64	0.0202943252445123	-0.00833895976800769
4	C	26	50	20120601	23	3908	77.68	0.0198817496508934	-0.00809519884732919
4	C	26	50	20120601	23	3910	77.72	0.0192555146722711	-0.00790444265096849
4	C	26	50	20120601	23	3912	77.76	0.0189705930658598	-0.00871333038223909
4	C	26	50	20120601	23	3914	77.8	0.0187544093096477	-0.0093409088637456
4	C	26	50	20120601	23	3916	77.84	0.0187761740563726	-0.00966223232725229
4	C	26	50	20120601	23	3918	77.88	0.0184287088551653	-0.0104715796779307
4	C	26	50	20120601	23	3920	77.92	0.018077602054035	-0.0108341416089162
4	C	26	50	20120601	23	3922	77.96	0.0181286905189757	-0.0118681792103844
4	C	26	50	20120601	23	3924	78	0.0177803980028344	-0.0117968745625695
4	C	26	50	20120601	23	3926	78.04	0.0176900933958091	-0.0118139229070639
4	C	26	50	20120601	23	3928	78.08	0.0179775909922243	-0.0132770802795104
4	C	26	50	20120601	23	3930	78.12	0.0178295390956998	-0.0138273345131738
4	C	26	50	20120601	23	3932	78.16	0.0177868953242041	-0.0143097987025676
4	C	26	50	20120601	23	3934	78.2	0.0177252535733968	-0.015111074146496
4	C	26	50	20120601	23	3936	78.24	0.0181028415234826	-0.015261412119244
4	C	26	50	20120601	23	3938	78.28	0.0181442610102974	-0.0167118465193766
4	C	26	50	20120601	23	3940	78.32	0.0176837506479819	-0.0176574321335861
4	C	26	50	20120601	23	3942	78.36	0.0173433706567221	-0.0188129648221978
4	C	26	50	20120601	23	3944	78.4	0.0173306993032032	-0.019610100438765
4	C	26	50	20120601	23	3946	78.44	0.0175806615503527	-0.0203244904197977
4	C	26	50	20120601	23	3948	78.48	0.0174690093896033	-0.0208206672481563
4	C	26	50	20120601	23	3950	78.52	0.0179649740859276	-0.0221252792594455
4	C	26	50	20120601	23	3952	78.56	0.0184260784179393	-0.02231980433495
4	C	26	50	20120601	23	3954	78.6	0.0187521182836766	-0.0231305093306481
4	C	26	50	20120601	23	3956	78.64	0.0192409341304431	-0.0227194752298122
4	C	26	50	20120601	23	3958	78.68	0.0195020120961928	-0.0231836059788474
4	C	26	50	20120601	23	3960	78.72	0.0199794505948499	-0.0237821011584437
4	C	26	50	20120601	23	3962	78.76	0.0201103996996579	-0.0237167715629299
4	C	26	50	20120601	23	3964	78.8	0.0202357343766232	-0.023722817325909
4	C	26	50	20120601	23	3966	78.84	0.0202436822568437	-0.0240933129949796
4	C	26	50	20120601	23	3968	78.88	0.0199614547272687	-0.0237531451357541
4	C	26	50	20120601	23	3970	78.92	0.0198085146015659	-0.0238749725630848
4	C	26	50	20120601	23	3972	78.96	0.0196853931688257	-0.0236094681088848
4	C	26	50	20120601	23	3974	79	0.0191581955659764	-0.0236764806185379
4	C	26	50	20120601	23	3976	79.04	0.0188674332575525	-0.0236993908782483
4	C	26	50	20120601	23	3978	79.08	0.0186237571896878	-0.0236418394573276
4	C	26	50	20120601	23	3980	79.12	0.0178710278789791	-0.023550566114012
4	C	26	50	20120601	23	3982	79.16	0.0184914716530634	-0.0236923834500468
4	C	26	50	20120601	23	3984	79.2	0.0178438961917850	-0.0239254529161937
4	C	26	50	20120601	23	3986	79.24	0.0176109964312656	-0.0237086327638784
4	C	26	50	20120601	23	3988	79.28	0.0168719708499763	-0.0245367537995973
4	C	26	50	20120601	23	3990	79.32	0.0166217681865212	-0.0252132004307516
4	C	26	50	20120601	23	3992	79.36	0.0160954049696738	-0.0254985816565706
4	C	26	50	20120601	23	3994	79.4	0.0155065830108441	-0.0267990358799864
4	C	26	50	20120601	23	3996	79.44	0.0148439532461942	-0.0274770805724662
4	C	26	50	20120601	23	3998	79.48	0.0141012082832359	-0.0287312051595787
4	C	26	50	20120601	23	4000	79.52	0.0138989050331384	-0.0293202958189852
4	C	26	50	20120601	23	4002	79.56	0.0135212393013066	-0.0295448022220119
4	C	26	50	20120601	23	4004	79.6	0.0133859697740657	-0.0307782085804356
4	C	26	50	20120601	23	4006	79.64	0.0133536549941654	-0.0315285195859527
4	C	26	50	20120601	23	4008	79.68	0.0132160520145465	-0.0321162667424749
4	C	26	50	20120601	23	4010	79.72	0.0132717720289040	-0.0327185802986896
4	C	26	50	20120601	23	4012	79.76	0.0131534730644115	-0.0334939228842607
4	C	26	50	20120601	23	4014	79.8	0.0135465537240731	-0.0333990998649036
4	C	26	50	20120601	23	4016	79.84	0.0135060365055111	-0.0334199595149486
4	C	26	50	20120601	23	4018	79.88	0.0134880052825909	-0.0342057672808812
4	C	26	50	20120601	23	4020	79.92	0.0134588017725279	-0.0342546283594612
4	C	26	50	20120601	23	4022	79.96	0.0135215221440191	-0.0345016207581296
4	C	26	50	20120601	23	4024	80	0.0136253254194973	-0.0339107623317701
4	C	26	50	20120601	23	4026	80.04	0.0133491295107658	-0.0339858570719322
4	C	26	50	20120601	23	4028	80.08	0.0134095871405573	-0.0343287331501295
4	C	26	50	20120601	23	4030	80.12	0.0132920659935241	-0.033877881866445
4	C	26	50	20120601	23	4032	80.16	0.0132765803550161	-0.0337219648211933
4	C	26	50	20120601	23	4034	80.2	0.0130348205465284	-0.0336224748970804
4	C	26	50	20120601	23	4036	80.24	0.0125467047354753	-0.0339356524904679
4	C	26	50	20120601	23	4038	80.28	0.0126283048580243	-0.033656203890543
4	C	26	50	20120601	23	4040	80.32	0.0124779032456659	-0.0329428038590039
4	C	26	50	20120601	23	4042	80.36	0.0126602660845339	-0.0329517841151249
4	C	26	50	20120601	23	4044	80.4	0.0122199506918890	-0.0328534255618619
4	C	26	50	20120601	23	4046	80.44	0.0120972676653532	-0.0331295507599152
4	C	26	50	20120601	23	4048	80.48	0.0122586294328199	-0.0333029333426622
4	C	26	50	20120601	23	4050	80.52	0.0122119603852616	-0.0329713002622857
4	C	26	50	20120601	23	4052	80.56	0.0118997727413678	-0.0320104128573313
4	C	26	50	20120601	23	4054	80.6	0.0116154451046527	-0.0315582180707625
4	C	26	50	20120601	23	4056	80.64	0.0113838676338141	-0.0321470258874565
4	C	26	50	20120601	23	4058	80.68	0.0108398903870473	-0.0320022811293477
4	C	26	50	20120601	23	4060	80.72	0.00959531174148082	-0.0315134582115134
[truncated: 3,486 more rows]
