# Supplementary material for: How Do Ants Make Sense of Gravity? A Boltzmann Walker Analysis of Lasius niger Trajectories on Various Inclines
Source: PLoS One. 2013 Oct 29;8(10):e76531. doi: 10.1371/journal.pone.0076531 (PMC3812222; doi:10.1371/journal.pone.0076531)
Supplement: Dataset S4 — Trajectories for . (ZIP) [file pone.0076531.s008.zip › Incline4/4-D-26-50-20120618-01.txt]

Pente	Colonie	Temperature	Humidite	Date	Indiv	Frame	Time	X	Y
4	D	26	50	20120618	1	108	0	0	0
4	D	26	50	20120618	1	110	0.04	1.34350288420390e-07	-0.000165455915729799
4	D	26	50	20120618	1	112	0.08	0.000111645089681540	-0.0008268128881736
4	D	26	50	20120618	1	114	0.120000000000000	0.000229173307782560	-0.0012710244391828
4	D	26	50	20120618	1	116	0.160000000000000	0.00047712030060562	-0.00175740783862200
4	D	26	50	20120618	1	118	0.200000000000000	0.00064202467304613	-0.0034000239623861
4	D	26	50	20120618	1	120	0.24	0.00041857893019118	-0.0034983118049711
4	D	26	50	20120618	1	122	0.28	0.000537938554855471	-0.0042495420493036
4	D	26	50	20120618	1	124	0.32	0.000564525769828090	-0.005847461953429
4	D	26	50	20120618	1	126	0.36	0.00061338684840808	-0.0054768672894091
4	D	26	50	20120618	1	128	0.4	0.00133159520605925	-0.006215157479646
4	D	26	50	20120618	1	130	0.44	0.00142245842744173	-0.0065153243082597
4	D	26	50	20120618	1	132	0.48	0.00162886289687008	-0.0067867826015572
4	D	26	50	20120618	1	134	0.52	0.00216895105634037	-0.0072973136975739
4	D	26	50	20120618	1	136	0.56	0.00229601814491959	-0.00715313462489
4	D	26	50	20120618	1	138	0.6	0.00288694728195718	-0.0077272346205353
4	D	26	50	20120618	1	140	0.64	0.00396394162038242	-0.0080747776034885
4	D	26	50	20120618	1	142	0.68	0.00406611855026387	-0.0081630952404587
4	D	26	50	20120618	1	144	0.72	0.00490206018698261	-0.008622148962805
4	D	26	50	20120618	1	146	0.76	0.00549263577062961	-0.0090544740488225
4	D	26	50	20120618	1	148	0.8	0.00609579785498174	-0.0091008602536683
4	D	26	50	20120618	1	150	0.84	0.00669429303457803	-0.0106946789384628
4	D	26	50	20120618	1	152	0.88	0.00705718023468296	-0.0110707183246978
4	D	26	50	20120618	1	154	0.92	0.00713962888536932	-0.0113715215494146
4	D	26	50	20120618	1	156	0.96	0.0067623874176063	-0.0117718146982443
4	D	26	50	20120618	1	158	1	0.00677553960373636	-0.0131998875535286
4	D	26	50	20120618	1	160	1.04	0.00663906799496736	-0.013599968570324
4	D	26	50	20120618	1	162	1.08	0.00644574500099096	-0.0135912004462372
4	D	26	50	20120618	1	164	1.12	0.00603788580960256	-0.0140062721267938
4	D	26	50	20120618	1	166	1.16	0.00605202794522629	-0.0138105449697613
4	D	26	50	20120618	1	168	1.2	0.00623184519968203	-0.0143846449654067
4	D	26	50	20120618	1	170	1.24	0.00640204580191363	-0.0142916604236806
4	D	26	50	20120618	1	172	1.28	0.00604785601521729	-0.0140162423324085
4	D	26	50	20120618	1	174	1.32	0.00564056250925384	-0.0153217028718351
4	D	26	50	20120618	1	176	1.36	0.00463724869742824	-0.0156299307177543
4	D	26	50	20120618	1	178	1.4	0.00441323726914835	-0.0171435634935622
4	D	26	50	20120618	1	180	1.44	0.00371298942373931	-0.0168527304744602
4	D	26	50	20120618	1	182	1.48	0.0029658603987376	-0.01819227356074
4	D	26	50	20120618	1	184	1.52	0.00261357980035046	-0.0188196186970087
4	D	26	50	20120618	1	186	1.56	0.00174369703813478	-0.0198155078876318
4	D	26	50	20120618	1	188	1.6	0.00118112288302276	-0.0201905573243732
4	D	26	50	20120618	1	190	1.64	0.00086716747217593	-0.0214352066806177
4	D	26	50	20120618	1	192	1.68	-0.00042068610839913	-0.0219576878812365
4	D	26	50	20120618	1	194	1.72	-0.00075330913826928	-0.0220892097425372
4	D	26	50	20120618	1	196	1.76	-0.00133228817070483	-0.0228275706434522
4	D	26	50	20120618	1	198	1.8	-0.00221313108802891	-0.0234524409059867
4	D	26	50	20120618	1	200	1.84	-0.00281509109085302	-0.0237759422583796
4	D	26	50	20120618	1	202	1.88	-0.00304200165693578	-0.0239987516051314
4	D	26	50	20120618	1	204	1.92	-0.00356292722263591	-0.0244891301578843
4	D	26	50	20120618	1	206	1.96	-0.00398125159438587	-0.0247066362037773
4	D	26	50	20120618	1	208	2	-0.00507747923725938	-0.0253876507447381
4	D	26	50	20120618	1	210	2.04	-0.00548972249069114	-0.0256303297920413
4	D	26	50	20120618	1	212	2.08	-0.00611148148338845	-0.0262979093041595
4	D	26	50	20120618	1	214	2.12	-0.00689297589795585	-0.0266401489862538
4	D	26	50	20120618	1	216	2.16	-0.00742620512164865	-0.0271876617669265
4	D	26	50	20120618	1	218	2.2	-0.00838256704320345	-0.0269876212585289
4	D	26	50	20120618	1	220	2.24	-0.00877918323677095	-0.0277619738946062
4	D	26	50	20120618	1	222	2.28	-0.00913563576516705	-0.0282208154849182
4	D	26	50	20120618	1	224	2.32	-0.00968286570312735	-0.0283348718087236
4	D	26	50	20120618	1	226	2.36	-0.00993608064147025	-0.0287091434280056
4	D	26	50	20120618	1	228	2.4	-0.0104961092121701	-0.0277904702978881
4	D	26	50	20120618	1	230	2.44	-0.0112924528691423	-0.0282877077864184
4	D	26	50	20120618	1	232	2.48	-0.0126631793644725	-0.0285191438359008
4	D	26	50	20120618	1	234	2.52	-0.0132045403161488	-0.0282954152503334
4	D	26	50	20120618	1	236	2.56	-0.0144523716529088	-0.0290314426988705
4	D	26	50	20120618	1	238	2.6	-0.0153100921784880	-0.0296430900645968
4	D	26	50	20120618	1	240	2.64	-0.0159475489417277	-0.0302505655003142
4	D	26	50	20120618	1	242	2.68	-0.0170585551163280	-0.0307340851172895
4	D	26	50	20120618	1	244	2.72	-0.0181685713414347	-0.031709326789902
4	D	26	50	20120618	1	246	2.76	-0.0192099274980881	-0.0328423239853972
4	D	26	50	20120618	1	248	2.8	-0.0197373584461751	-0.0328204743858586
4	D	26	50	20120618	1	250	2.84	-0.0203391770276430	-0.0330288587542742
4	D	26	50	20120618	1	252	2.88	-0.0208529608148531	-0.0343447844740624
4	D	26	50	20120618	1	254	2.92	-0.0220705986920564	-0.0356236577985164
4	D	26	50	20120618	1	256	2.96	-0.0227765741023931	-0.0366042734826659
4	D	26	50	20120618	1	258	3	-0.0230007976627073	-0.0366266887676295
4	D	26	50	20120618	1	260	3.04	-0.0239836053778784	-0.0373347147876316
4	D	26	50	20120618	1	262	3.08	-0.0246025359434510	-0.036684812945043
4	D	26	50	20120618	1	264	3.12	-0.0254252546833615	-0.0378827225430512
4	D	26	50	20120618	1	266	3.16	-0.0260985617604075	-0.0385189772247628
4	D	26	50	20120618	1	268	3.2	-0.0271959207741308	-0.0383926172429648
4	D	26	50	20120618	1	270	3.24	-0.0276210333709801	-0.0388840564558895
4	D	26	50	20120618	1	272	3.28	-0.0288409339898833	-0.0388680758426346
4	D	26	50	20120618	1	274	3.32	-0.0290874314138048	-0.0384750658936511
4	D	26	50	20120618	1	276	3.36	-0.0294254991658901	-0.0385358063661551
4	D	26	50	20120618	1	278	3.4	-0.0299873662142209	-0.0384134768930098
4	D	26	50	20120618	1	280	3.44	-0.0303411317368485	-0.0384305181664364
4	D	26	50	20120618	1	282	3.48	-0.0311211412271755	-0.0386254675060095
4	D	26	50	20120618	1	284	3.52	-0.0323469108323623	-0.0393976988217434
4	D	26	50	20120618	1	286	3.56	-0.0332784533058975	-0.0402581063530911
4	D	26	50	20120618	1	288	3.6	-0.0348089152230976	-0.0411533035380733
4	D	26	50	20120618	1	290	3.64	-0.0353176785521613	-0.0417324947025432
4	D	26	50	20120618	1	292	3.68	-0.0359990466465127	-0.0426991096724252
4	D	26	50	20120618	1	294	3.72	-0.0368680101699128	-0.0426099435073176
4	D	26	50	20120618	1	296	3.76	-0.0373047900286518	-0.0425127163249045
4	D	26	50	20120618	1	298	3.8	-0.0376262407713793	-0.0423657795357739
4	D	26	50	20120618	1	300	3.84	-0.0388487576853727	-0.0429722650219976
4	D	26	50	20120618	1	302	3.88	-0.0393833304119496	-0.0434085499059897
4	D	26	50	20120618	1	304	3.92	-0.0405094686716673	-0.0440223185920596
4	D	26	50	20120618	1	306	3.96	-0.0406558397753729	-0.0450309357047441
4	D	26	50	20120618	1	308	4	-0.0410797502906943	-0.0454407040844417
4	D	26	50	20120618	1	310	4.04	-0.0408775177512749	-0.0458341382974939
4	D	26	50	20120618	1	312	4.08	-0.0418760939476666	-0.0472953037501378
4	D	26	50	20120618	1	314	4.12	-0.0423436329513871	-0.048000430632337
4	D	26	50	20120618	1	316	4.16	-0.0423087725870746	-0.0478525746043909
4	D	26	50	20120618	1	318	4.2	-0.0423762305739998	-0.0473670750884282
4	D	26	50	20120618	1	320	4.24	-0.0429105911685425	-0.0468832019180623
4	D	26	50	20120618	1	322	4.28	-0.042913278174311	-0.0473744997096307
4	D	26	50	20120618	1	324	4.32	-0.0433559977300119	-0.0474889802975048
4	D	26	50	20120618	1	326	4.36	-0.0437458610538191	-0.0467150165701571
4	D	26	50	20120618	1	328	4.4	-0.0442146374944067	-0.0473634688438442
4	D	26	50	20120618	1	330	4.44	-0.0447284990633628	-0.0472445971228589
4	D	26	50	20120618	1	332	4.48	-0.0461871755001369	-0.0475183322999918
4	D	26	50	20120618	1	334	4.52	-0.0468243564917320	-0.0479058904556924
4	D	26	50	20120618	1	336	4.56	-0.0476116633240406	-0.0484379034557215
4	D	26	50	20120618	1	338	4.6	-0.0486191419948074	-0.0485862615294822
4	D	26	50	20120618	1	340	4.64	-0.0490815120479575	-0.0487301648305215
4	D	26	50	20120618	1	342	4.68	-0.0493261851363837	-0.0486826331126902
4	D	26	50	20120618	1	344	4.72	-0.0497784577046985	-0.0487851565248944
4	D	26	50	20120618	1	346	4.76	-0.0500043924634231	-0.047878277935887
4	D	26	50	20120618	1	348	4.8	-0.0506648231259835	-0.04798859366482
4	D	26	50	20120618	1	350	4.84	-0.0517528483301953	-0.0475263579619583
4	D	26	50	20120618	1	352	4.88	-0.052487164580322	-0.0478173465445522
4	D	26	50	20120618	1	354	4.92	-0.0532962432304233	-0.047899363860102
4	D	26	50	20120618	1	356	4.96	-0.054595389306294	-0.048195309261232
4	D	26	50	20120618	1	358	5	-0.0555042053678819	-0.0474768463451396
4	D	26	50	20120618	1	360	5.04	-0.0561617368926393	-0.0484957235772191
4	D	26	50	20120618	1	362	5.08	-0.0571226667240006	-0.0479108331320929
4	D	26	50	20120618	1	364	5.12	-0.0578656839230697	-0.0480419413359266
4	D	26	50	20120618	1	366	5.16	-0.0587649130309182	-0.0480248986482864
4	D	26	50	20120618	1	368	5.2	-0.0596638105056863	-0.0480077633296579
4	D	26	50	20120618	1	370	5.24	-0.0605006643101529	-0.04766107594591
4	D	26	50	20120618	1	372	5.28	-0.0612236244253736	-0.0478290703749843
4	D	26	50	20120618	1	374	5.32	-0.0624128083257018	-0.0483008803036632
4	D	26	50	20120618	1	376	5.36	-0.0631222697724697	-0.0479586901190436
4	D	26	50	20120618	1	378	5.4	-0.0631089337385765	-0.0482872543559897
4	D	26	50	20120618	1	380	5.44	-0.063553739259282	-0.0479803346576157
4	D	26	50	20120618	1	382	5.48	-0.0634858428661524	-0.0483529940734366
4	D	26	50	20120618	1	384	5.52	-0.0638959223728337	-0.0485520163480694
4	D	26	50	20120618	1	386	5.56	-0.06453448929372	-0.0483498757325316
4	D	26	50	20120618	1	388	5.6	-0.0648726560407545	-0.0487330993236635
4	D	26	50	20120618	1	390	5.64	-0.0654602334916493	-0.0484307687482993
4	D	26	50	20120618	1	392	5.68	-0.0665815775673906	-0.049218754403118
4	D	26	50	20120618	1	394	5.72	-0.0669564855827757	-0.0492845153337684
4	D	26	50	20120618	1	396	5.76	-0.0674188556359257	-0.0492407524950807
4	D	26	50	20120618	1	398	5.8	-0.0680520273320714	-0.0497549322620883
4	D	26	50	20120618	1	400	5.84	-0.0694244013862017	-0.0504852109324944
4	D	26	50	20120618	1	402	5.88	-0.0703910870667618	-0.0515965706604853
4	D	26	50	20120618	1	404	5.92	-0.0716625640542846	-0.0521624399331976
4	D	26	50	20120618	1	406	5.96	-0.0722286878854382	-0.0521351314693082
4	D	26	50	20120618	1	408	6	-0.0726241161396133	-0.0527353095630437
4	D	26	50	20120618	1	410	6.04	-0.0739827652511208	-0.0540763941421065
4	D	26	50	20120618	1	412	6.08	-0.0749541036943011	-0.0549803028826329
4	D	26	50	20120618	1	414	6.12	-0.0759500353113311	-0.0561749880737188
4	D	26	50	20120618	1	416	6.16	-0.0765116195169495	-0.0562455573304812
4	D	26	50	20120618	1	418	6.2	-0.0768764229764314	-0.0568777744324723
4	D	26	50	20120618	1	420	6.24	-0.0774637600110206	-0.0579210256352993
4	D	26	50	20120618	1	422	6.28	-0.0782768196723001	-0.0588799755676732
4	D	26	50	20120618	1	424	6.32	-0.0784142105198847	-0.0589575451815694
4	D	26	50	20120618	1	426	6.36	-0.0789142127959295	-0.0596016416774844
4	D	26	50	20120618	1	428	6.4	-0.0789869175151711	-0.0594568120665618
4	D	26	50	20120618	1	430	6.44	-0.0792733806143654	-0.0605619351127426
4	D	26	50	20120618	1	432	6.48	-0.079663116658952	-0.0613502389656128
4	D	26	50	20120618	1	434	6.52	-0.079715810256286	-0.0618391891626677
4	D	26	50	20120618	1	436	6.56	-0.0802173681672494	-0.0621253482059461
4	D	26	50	20120618	1	438	6.6	-0.0803681657594053	-0.0629941985922612
4	D	26	50	20120618	1	440	6.64	-0.080349498140382	-0.0634286449986222
4	D	26	50	20120618	1	442	6.68	-0.080771428756716	-0.0641253573101253
4	D	26	50	20120618	1	444	6.72	-0.0812348594700378	-0.0650054294810579
4	D	26	50	20120618	1	446	6.76	-0.0816646106873718	-0.0662147517825144
4	D	26	50	20120618	1	448	6.8	-0.0818416843675165	-0.0672383454168244
4	D	26	50	20120618	1	450	6.84	-0.0820340174119992	-0.0681377852424937
4	D	26	50	20120618	1	452	6.88	-0.0822423664250758	-0.0683805703558141
4	D	26	50	20120618	1	454	6.92	-0.0820954720623522	-0.0690224394653684
4	D	26	50	20120618	1	456	6.96	-0.082652226728655	-0.0699788933108048
4	D	26	50	20120618	1	458	7	-0.0827361461614462	-0.0705950095913882
4	D	26	50	20120618	1	460	7.04	-0.0826743004810433	-0.0711277883880614
4	D	26	50	20120618	1	462	7.08	-0.0826130416992688	-0.0726442729255178
4	D	26	50	20120618	1	464	7.12	-0.0828693085104793	-0.0740171801381611
4	D	26	50	20120618	1	466	7.16	-0.082989969211621	-0.0738979336505818
4	D	26	50	20120618	1	468	7.2	-0.0835919221433772	-0.0757524696766676
4	D	26	50	20120618	1	470	7.24	-0.0837331172254446	-0.0769363927025439
4	D	26	50	20120618	1	472	7.28	-0.084013378998168	-0.0776361809285452
4	D	26	50	20120618	1	474	7.32	-0.0839409076241641	-0.0778599731537229
4	D	26	50	20120618	1	476	7.36	-0.0843141256543421	-0.0792092672425152
4	D	26	50	20120618	1	478	7.4	-0.084556033955254	-0.0797126494889741
4	D	26	50	20120618	1	480	7.44	-0.0848202868304511	-0.080567039541614
4	D	26	50	20120618	1	482	7.48	-0.0844649656729048	-0.080807809400608
4	D	26	50	20120618	1	484	7.52	-0.0844702901869672	-0.0816665693731557
4	D	26	50	20120618	1	486	7.56	-0.084780377723721	-0.081360724477089
4	D	26	50	20120618	1	488	7.6	-0.0845413614895442	-0.0816930788063823
4	D	26	50	20120618	1	490	7.64	-0.0846742975644073	-0.082381800811258
4	D	26	50	20120618	1	492	7.68	-0.0843115800699298	-0.082883111234848
4	D	26	50	20120618	1	494	7.72	-0.084416479360919	-0.0827824545845462
4	D	26	50	20120618	1	496	7.76	-0.084623795998095	-0.082737772507043
4	D	26	50	20120618	1	498	7.8	-0.0843757287971191	-0.0830240234742029
4	D	26	50	20120618	1	500	7.84	-0.084310710328589	-0.0836094725336863
4	D	26	50	20120618	1	502	7.88	-0.0846679760297835	-0.084018710583298
4	D	26	50	20120618	1	504	7.92	-0.0841070706466751	-0.0843420280879278
4	D	26	50	20120618	1	506	7.96	-0.0844011139305637	-0.0848639860295284
4	D	26	50	20120618	1	508	8	-0.083872127347558	-0.0860166407935407
4	D	26	50	20120618	1	510	8.04	-0.08421663684242	-0.0864414634766097
4	D	26	50	20120618	1	512	8.08	-0.0840788995125126	-0.0863430271416007
4	D	26	50	20120618	1	514	8.12	-0.0842911588260892	-0.0865295760526137
4	D	26	50	20120618	1	516	8.16	-0.084567121389583	-0.0867556593037617
4	D	26	50	20120618	1	518	8.2	-0.084731438863395	-0.0866662951487557
4	D	26	50	20120618	1	520	8.24	-0.0845329327767125	-0.0866908529672667
4	D	26	50	20120618	1	522	8.28	-0.0849635042379126	-0.0864413008420497
4	D	26	50	20120618	1	524	8.32	-0.0847439051559473	-0.0862932043977987
4	D	26	50	20120618	1	526	8.36	-0.0854794305586697	-0.0869973484015717
4	D	26	50	20120618	1	528	8.4	-0.085547524941698	-0.0868048032250547
4	D	26	50	20120618	1	530	8.44	-0.0864156045816217	-0.0870794081435287
4	D	26	50	20120618	1	532	8.48	-0.0868961684922517	-0.0878758790797217
4	D	26	50	20120618	1	534	8.52	-0.087887277641034	-0.0886426373889687
4	D	26	50	20120618	1	536	8.56	-0.089087860102675	-0.0895365052132027
4	D	26	50	20120618	1	538	8.6	-0.0895758627766431	-0.0894897371706947
4	D	26	50	20120618	1	540	8.64	-0.0907650042505645	-0.0902154408602267
4	D	26	50	20120618	1	542	8.68	-0.091295687889845	-0.0910098753288897
4	D	26	50	20120618	1	544	8.72	-0.092781842496136	-0.0921329447451767
4	D	26	50	20120618	1	546	8.76	-0.093718016519088	-0.0931257580213017
4	D	26	50	20120618	1	548	8.8	-0.0947736986591282	-0.0938222864850417
4	D	26	50	20120618	1	550	8.84	-0.0966344572248888	-0.0946400484064157
4	D	26	50	20120618	1	552	8.88	-0.0978334981937468	-0.0957235481272287
4	D	26	50	20120618	1	554	8.92	-0.0994963658557238	-0.0956629844314197
4	D	26	50	20120618	1	556	8.96	-0.101331576653480	-0.0977621157641857
4	D	26	50	20120618	1	558	9	-0.102727603429441	-0.0978792974999637
4	D	26	50	20120618	1	560	9.04	-0.103370618051981	-0.0990577899457607
4	D	26	50	20120618	1	562	9.08	-0.104005189819553	-0.0987301025212227
4	D	26	50	20120618	1	564	9.12	-0.104349833664703	-0.0999905910693667
4	D	26	50	20120618	1	566	9.16	-0.105846644370187	-0.100643384978690
4	D	26	50	20120618	1	568	9.2	-0.106265831412210	-0.101184448945519
4	D	26	50	20120618	1	570	9.24	-0.107345166274081	-0.102489478149809
4	D	26	50	20120618	1	572	9.28	-0.108852413875655	-0.102815051325070
4	D	26	50	20120618	1	574	9.32	-0.109712404214002	-0.104008499079289
4	D	26	50	20120618	1	576	9.36	-0.110575463395779	-0.104648748914315
4	D	26	50	20120618	1	578	9.4	-0.111344307670031	-0.105847075705324
4	D	26	50	20120618	1	580	9.44	-0.113072943333726	-0.106252488307249
4	D	26	50	20120618	1	582	9.48	-0.113902231095634	-0.106382037340630
4	D	26	50	20120618	1	584	9.52	-0.114912538193526	-0.107215864728073
4	D	26	50	20120618	1	586	9.56	-0.116389281208559	-0.108099444148641
4	D	26	50	20120618	1	588	9.6	-0.116696066556645	-0.108057116736719
4	D	26	50	20120618	1	590	9.64	-0.118734825112433	-0.109285191510012
4	D	26	50	20120618	1	592	9.68	-0.120063374809586	-0.109819161074505
4	D	26	50	20120618	1	594	9.72	-0.12121573471007	-0.110061215746520
4	D	26	50	20120618	1	596	9.76	-0.122720602190218	-0.109652363777211
4	D	26	50	20120618	1	598	9.8	-0.123916531889239	-0.109289405866428
4	D	26	50	20120618	1	600	9.84	-0.124684294290116	-0.110293653059205
4	D	26	50	20120618	1	602	9.88	-0.125260911585902	-0.109889569818028
4	D	26	50	20120618	1	604	9.92	-0.12605568546582	-0.110598104954913
4	D	26	50	20120618	1	606	9.96	-0.126896958687669	-0.110291404459641
4	D	26	50	20120618	1	608	10	-0.128251343945286	-0.110024549431489
4	D	26	50	20120618	1	610	10.04	-0.129319386311862	-0.109790893066713
4	D	26	50	20120618	1	612	10.08	-0.130325903317406	-0.109886048426258
4	D	26	50	20120618	1	614	10.12	-0.131407140296518	-0.109922040161420
4	D	26	50	20120618	1	616	10.16	-0.132510389509729	-0.110015215621977
4	D	26	50	20120618	1	618	10.2	-0.133510627407056	-0.109474597132421
4	D	26	50	20120618	1	620	10.24	-0.135086167381557	-0.110185840488277
4	D	26	50	20120618	1	622	10.28	-0.135946256714853	-0.110003159451358
4	D	26	50	20120618	1	624	10.32	-0.136677192994566	-0.109915690342525
4	D	26	50	20120618	1	626	10.36	-0.137012998004952	-0.109353611162160
4	D	26	50	20120618	1	628	10.4	-0.137801987751399	-0.109035554531982
4	D	26	50	20120618	1	630	10.44	-0.13838414876435	-0.108651383417764
4	D	26	50	20120618	1	632	10.48	-0.138757996119564	-0.108539165571589
4	D	26	50	20120618	1	634	10.52	-0.139069476656676	-0.108489314543516
4	D	26	50	20120618	1	636	10.56	-0.139587432373895	-0.108343296993201
4	D	26	50	20120618	1	638	10.6	-0.140113802661811	-0.108501406069474
4	D	26	50	20120618	1	640	10.64	-0.140502357838073	-0.108914709983077
4	D	26	50	20120618	1	642	10.68	-0.140759108310322	-0.108991713911549
4	D	26	50	20120618	1	644	10.72	-0.141485024131888	-0.109375955736445
4	D	26	50	20120618	1	646	10.76	-0.141815101577346	-0.109874607438538
4	D	26	50	20120618	1	648	10.8	-0.142138956483129	-0.110772633050645
4	D	26	50	20120618	1	650	10.84	-0.142724582319308	-0.111295750647367
4	D	26	50	20120618	1	652	10.88	-0.142958422531846	-0.111859526884007
4	D	26	50	20120618	1	654	10.92	-0.143647922354181	-0.113050931099628
4	D	26	50	20120618	1	656	10.96	-0.144146856898986	-0.113776705499838
4	D	26	50	20120618	1	658	11	-0.144367049950648	-0.113958149099890
4	D	26	50	20120618	1	660	11.04	-0.14438501046289	-0.114013727692892
4	D	26	50	20120618	1	662	11.08	-0.144332048164979	-0.114575806873257
4	D	26	50	20120618	1	664	11.12	-0.144293369424048	-0.114999151703153
4	D	26	50	20120618	1	666	11.16	-0.144911310040127	-0.116078267361922
4	D	26	50	20120618	1	668	11.2	-0.144914279888608	-0.116302985896983
4	D	26	50	20120618	1	670	11.24	-0.144685530844894	-0.116711340063118
4	D	26	50	20120618	1	672	11.28	-0.144789899805797	-0.117653489138371
4	D	26	50	20120618	1	674	11.32	-0.145139210555704	-0.118633539137096
4	D	26	50	20120618	1	676	11.36	-0.144906572424693	-0.118222710097226
4	D	26	50	20120618	1	678	11.4	-0.145222507734527	-0.118561555666771
4	D	26	50	20120618	1	680	11.44	-0.145280844043975	-0.119084461131459
4	D	26	50	20120618	1	682	11.48	-0.145098198362395	-0.119650358688442
4	D	26	50	20120618	1	684	11.52	-0.144768135059072	-0.120753996810382
4	D	26	50	20120618	1	686	11.56	-0.144707140028127	-0.121092177699553
4	D	26	50	20120618	1	688	11.6	-0.144425152914858	-0.121509929314810
4	D	26	50	20120618	1	690	11.64	-0.144735749568494	-0.122599404087923
4	D	26	50	20120618	1	692	11.68	-0.144500261797156	-0.123885652536105
4	D	26	50	20120618	1	694	11.72	-0.144329050032227	-0.124496684718932
4	D	26	50	20120618	1	696	11.76	-0.144301373872811	-0.124682752797333
4	D	26	50	20120618	1	698	11.8	-0.14463380598385	-0.126167585113943
4	D	26	50	20120618	1	700	11.84	-0.144631338181184	-0.126871502843547
4	D	26	50	20120618	1	702	11.88	-0.144830523090377	-0.127447306966535
4	D	26	50	20120618	1	704	11.92	-0.145085767425181	-0.127761990697366
4	D	26	50	20120618	1	706	11.96	-0.144808588638024	-0.128422421359927
4	D	26	50	20120618	1	708	12	-0.144828267419745	-0.128860947772415
4	D	26	50	20120618	1	710	12.04	-0.144686414728371	-0.129343625932321
4	D	26	50	20120618	1	712	12.08	-0.14474516823082	-0.129876013698944
4	D	26	50	20120618	1	714	12.12	-0.144831237268226	-0.130662514429522
4	D	26	50	20120618	1	716	12.16	-0.144854076817258	-0.130611390609242
4	D	26	50	20120618	1	718	12.2	-0.144953547649488	-0.132586571073014
4	D	26	50	20120618	1	720	12.24	-0.145071235673721	-0.133386707650760
4	D	26	50	20120618	1	722	12.28	-0.145612747946249	-0.135124907640778
4	D	26	50	20120618	1	724	12.32	-0.145871030718893	-0.137327356466664
4	D	26	50	20120618	1	726	12.36	-0.145523961497483	-0.136820240696400
4	D	26	50	20120618	1	728	12.4	-0.145954957222752	-0.137698806729889
4	D	26	50	20120618	1	730	12.44	-0.146061645493897	-0.137990926683333
4	D	26	50	20120618	1	732	12.48	-0.146086627576476	-0.137985743590627
4	D	26	50	20120618	1	734	12.52	-0.146458855657161	-0.138688317817346
4	D	26	50	20120618	1	736	12.56	-0.147517147021224	-0.138931102930666
4	D	26	50	20120618	1	738	12.6	-0.1479074346091	-0.139219637852729
4	D	26	50	20120618	1	740	12.64	-0.148991054538064	-0.140994143533320
4	D	26	50	20120618	1	742	12.68	-0.149810379165425	-0.141959556421674
4	D	26	50	20120618	1	744	12.72	-0.149950570155863	-0.141890076109355
4	D	26	50	20120618	1	746	12.76	-0.15014741454161	-0.142307000409678
4	D	26	50	20120618	1	748	12.8	-0.150097641295282	-0.142246464998141
4	D	26	50	20120618	1	750	12.84	-0.150454214031831	-0.143517652071883
4	D	26	50	20120618	1	752	12.88	-0.150892139403556	-0.143960781749517
4	D	26	50	20120618	1	754	12.92	-0.151147291814479	-0.144992563680353
4	D	26	50	20120618	1	756	12.96	-0.15150770414085	-0.145620686634081
4	D	26	50	20120618	1	758	13	-0.151824190993973	-0.145963223301024
4	D	26	50	20120618	1	760	13.04	-0.151737124936006	-0.145956951263875
4	D	26	50	20120618	1	762	13.08	-0.151592535741389	-0.146136895797551
4	D	26	50	20120618	1	764	13.12	-0.151874826910574	-0.146942134857831
4	D	26	50	20120618	1	766	13.16	-0.152423852899759	-0.148971220192852
4	D	26	50	20120618	1	768	13.2	-0.152459356731242	-0.148781567083070
4	D	26	50	20120618	1	770	13.24	-0.152589330028692	-0.149924385991756
4	D	26	50	20120618	1	772	13.28	-0.152568604728935	-0.149741464538531
4	D	26	50	20120618	1	774	13.32	-0.152586063195363	-0.149838557370656
4	D	26	50	20120618	1	776	13.36	-0.152394967587747	-0.149916515893282
4	D	26	50	20120618	1	778	13.4	-0.152280600136958	-0.150028054916946
4	D	26	50	20120618	1	780	13.44	-0.151957862459889	-0.150060878813729
4	D	26	50	20120618	1	782	13.48	-0.152108660052045	-0.150057159432060
4	D	26	50	20120618	1	784	13.52	-0.152475860603515	-0.149838451304639
4	D	26	50	20120618	1	786	13.56	-0.152148102468299	-0.149806999195011
4	D	26	50	20120618	1	788	13.6	-0.152502370036742	-0.149787900240852
4	D	26	50	20120618	1	790	13.64	-0.152550870490863	-0.150514388818910
4	D	26	50	20120618	1	792	13.68	-0.152696060726244	-0.150705781411374
4	D	26	50	20120618	1	794	13.72	-0.152813207106683	-0.150500953790068
4	D	26	50	20120618	1	796	13.76	-0.152825199637692	-0.151266778718364
4	D	26	50	20120618	1	798	13.8	-0.152893838492942	-0.152123035532906
4	D	26	50	20120618	1	800	13.84	-0.153012130386367	-0.152577500132243
4	D	26	50	20120618	1	802	13.88	-0.153051975853487	-0.153254660941246
4	D	26	50	20120618	1	804	13.92	-0.153185017994367	-0.153766500184808
4	D	26	50	20120618	1	806	13.96	-0.153384733233645	-0.155293539705187
4	D	26	50	20120618	1	808	14	-0.153967339723868	-0.156086963011153
4	D	26	50	20120618	1	810	14.04	-0.153997985731765	-0.156740796367445
4	D	26	50	20120618	1	812	14.08	-0.153922127316279	-0.156949590857794
4	D	26	50	20120618	1	814	14.12	-0.154078857534329	-0.157122372399777
4	D	26	50	20120618	1	816	14.16	-0.153829694317842	-0.157791557044288
4	D	26	50	20120618	1	818	14.2	-0.153817885634597	-0.157687400215420
4	D	26	50	20120618	1	820	14.24	-0.153718112867771	-0.157422305883153
4	D	26	50	20120618	1	822	14.28	-0.153919567589731	-0.158360707292465
4	D	26	50	20120618	1	824	14.32	-0.153640896807266	-0.158389062274391
4	D	26	50	20120618	1	826	14.36	-0.153376580292458	-0.159458066306189
4	D	26	50	20120618	1	828	14.4	-0.153627391067745	-0.160304685255303
4	D	26	50	20120618	1	830	14.44	-0.153363569527684	-0.160946101816518
4	D	26	50	20120618	1	832	14.48	-0.153267827269512	-0.161235591332735
4	D	26	50	20120618	1	834	14.52	-0.153344901908661	-0.161123161354527
4	D	26	50	20120618	1	836	14.56	-0.153422754365270	-0.161011367772421
4	D	26	50	20120618	1	838	14.6	-0.153274969048002	-0.160751859583726
4	D	26	50	20120618	1	840	14.64	-0.153513193322583	-0.161137303490151
4	D	26	50	20120618	1	842	14.68	-0.154086515500769	-0.161938596894591
4	D	26	50	20120618	1	844	14.72	-0.154101647585887	-0.162069128806398
4	D	26	50	20120618	1	846	14.76	-0.153817461370528	-0.163306494962797
4	D	26	50	20120618	1	848	14.8	-0.154154256330407	-0.163720647404537
4	D	26	50	20120618	1	850	14.84	-0.154496990987248	-0.164028450986388
4	D	26	50	20120618	1	852	14.88	-0.1543071328165	-0.164948043355321
4	D	26	50	20120618	1	854	14.92	-0.154549953285159	-0.165707900302384
4	D	26	50	20120618	1	856	14.96	-0.154655029352843	-0.166431553382250
4	D	26	50	20120618	1	858	15	-0.155085303829195	-0.167945822554161
4	D	26	50	20120618	1	860	15.04	-0.155024563356691	-0.167927367067172
4	D	26	50	20120618	1	862	15.08	-0.155383207916109	-0.168953237585318
4	D	26	50	20120618	1	864	15.12	-0.155871323727162	-0.170244202435730
4	D	26	50	20120618	1	866	15.16	-0.156296648456046	-0.171412696391641
4	D	26	50	20120618	1	868	15.2	-0.156353358419897	-0.171942885056175
4	D	26	50	20120618	1	870	15.24	-0.156627362297607	-0.172326490484968
4	D	26	50	20120618	1	872	15.28	-0.156451292709092	-0.172001928472404
4	D	26	50	20120618	1	874	15.32	-0.156232655292349	-0.172134298861842
4	D	26	50	20120618	1	876	15.36	-0.156840060017388	-0.173115055967348
4	D	26	50	20120618	1	878	15.4	-0.156634574786775	-0.173773089537920
4	D	26	50	20120618	1	880	15.44	-0.157091719320812	-0.173513934902615
4	D	26	50	20120618	1	882	15.48	-0.156925902780624	-0.174706470489086
4	D	26	50	20120618	1	884	15.52	-0.157266798959834	-0.174760139893778
4	D	26	50	20120618	1	886	15.56	-0.158005654835496	-0.175383171678682
4	D	26	50	20120618	1	888	15.6	-0.158114195726408	-0.176106188362445
4	D	26	50	20120618	1	890	15.64	-0.158469799726667	-0.176159292081712
4	D	26	50	20120618	1	892	15.68	-0.158653930332488	-0.176809547477691
4	D	26	50	20120618	1	894	15.72	-0.158942995584637	-0.176404516713427
4	D	26	50	20120618	1	896	15.76	-0.159030959668216	-0.176436760782650
4	D	26	50	20120618	1	898	15.8	-0.159827869010614	-0.176990425392319
4	D	26	50	20120618	1	900	15.84	-0.160537097112144	-0.178003709409759
4	D	26	50	20120618	1	902	15.88	-0.160758775088046	-0.177934766498593
4	D	26	50	20120618	1	904	15.92	-0.162119672799117	-0.179328756807024
4	D	26	50	20120618	1	906	15.96	-0.162287681370327	-0.179283784815741
4	D	26	50	20120618	1	908	16	-0.162433345367252	-0.179969678393492
4	D	26	50	20120618	1	910	16.04	-0.163054043699777	-0.180156496005081
4	D	26	50	20120618	1	912	16.08	-0.163354846924494	-0.180585426978549
4	D	26	50	20120618	1	914	16.12	-0.163659327104473	-0.180541162094047
4	D	26	50	20120618	1	916	16.16	-0.163772252057428	-0.180974123576167
4	D	26	50	20120618	1	918	16.2	-0.164347200581211	-0.180358162859076
4	D	26	50	20120618	1	920	16.24	-0.164714966818106	-0.180451430243514
4	D	26	50	20120618	1	922	16.28	-0.165371161911047	-0.181070855783834
4	D	26	50	20120618	1	924	16.32	-0.166010457151918	-0.180720060109687
4	D	26	50	20120618	1	926	16.36	-0.166552242367663	-0.181391670130458
4	D	26	50	20120618	1	928	16.4	-0.167082006768128	-0.181410620592194
4	D	26	50	20120618	1	930	16.44	-0.168301058858894	-0.181648208470672
4	D	26	50	20120618	1	932	16.48	-0.168934485113481	-0.182409196788586
4	D	26	50	20120618	1	934	16.52	-0.170588407874676	-0.182779013635146
4	D	26	50	20120618	1	936	16.56	-0.17073032420566	-0.182587599829479
4	D	26	50	20120618	1	938	16.6	-0.171896838262584	-0.182954093274168
4	D	26	50	20120618	1	940	16.64	-0.173722941524998	-0.183420430196360
4	D	26	50	20120618	1	942	16.68	-0.174711688937131	-0.183526284081504
4	D	26	50	20120618	1	944	16.72	-0.17559422891073	-0.183431461062147
4	D	26	50	20120618	1	946	16.76	-0.17681950354117	-0.183331900427356
4	D	26	50	20120618	1	948	16.8	-0.177609766079824	-0.183633410758854
4	D	26	50	20120618	1	950	16.84	-0.179142420028046	-0.184289959405185
4	D	26	50	20120618	1	952	16.88	-0.179849173255842	-0.184908324285333
4	D	26	50	20120618	1	954	16.92	-0.180576998265717	-0.185297727989733
4	D	26	50	20120618	1	956	16.96	-0.180958977348914	-0.185385267809243
4	D	26	50	20120618	1	958	17	-0.181488317485311	-0.185636573559277
4	D	26	50	20120618	1	960	17.04	-0.182313935363024	-0.186387803803610
4	D	26	50	20120618	1	962	17.08	-0.183419921079478	-0.186793612385333
4	D	26	50	20120618	1	964	17.12	-0.185252628719228	-0.187455577469608
4	D	26	50	20120618	1	966	17.16	-0.185705629607528	-0.187549877229947
4	D	26	50	20120618	1	968	17.2	-0.186722081463348	-0.188059361807928
4	D	26	50	20120618	1	970	17.24	-0.187772693647767	-0.188570041396369
4	D	26	50	20120618	1	972	17.28	-0.188303532850539	-0.188988139493948
4	D	26	50	20120618	1	974	17.32	-0.189417233101976	-0.189521998042677
4	D	26	50	20120618	1	976	17.36	-0.190479597401098	-0.190494687059809
4	D	26	50	20120618	1	978	17.4	-0.191622190035614	-0.190801663326725
4	D	26	50	20120618	1	980	17.44	-0.192947491991321	-0.191808399535372
4	D	26	50	20120618	1	982	17.48	-0.193910401721670	-0.191925948966676
4	D	26	50	20120618	1	984	17.52	-0.194656420589025	-0.192548888827698
4	D	26	50	20120618	1	986	17.56	-0.196347438171961	-0.193996011139668
4	D	26	50	20120618	1	988	17.6	-0.19732463145929	-0.194007353132438
4	D	26	50	20120618	1	990	17.64	-0.197493615837858	-0.194479007497625
4	D	26	50	20120618	1	992	17.68	-0.198301435837889	-0.194436277034838
4	D	26	50	20120618	1	994	17.72	-0.199185078898066	-0.194558139817508
4	D	26	50	20120618	1	996	17.76	-0.200517303429161	-0.195062978703936
4	D	26	50	20120618	1	998	17.8	-0.200960199761557	-0.194741704737904
4	D	26	50	20120618	1	1000	17.84	-0.202057085013737	-0.194880842139238
4	D	26	50	20120618	1	1002	17.88	-0.203520456639538	-0.195103213079785
4	D	26	50	20120618	1	1004	17.92	-0.204446964512791	-0.195779009172701
4	D	26	50	20120618	1	1006	17.96	-0.204976905689951	-0.195499383796081
4	D	26	50	20120618	1	1008	18	-0.206146156250118	-0.194785510002998
4	D	26	50	20120618	1	1010	18.04	-0.207572567404467	-0.194794525614458
4	D	26	50	20120618	1	1012	18.08	-0.209106430505284	-0.194920949235867
4	D	26	50	20120618	1	1014	18.12	-0.210467285789949	-0.194237502247579
4	D	26	50	20120618	1	1016	18.16	-0.211269590357087	-0.192924666584424
4	D	26	50	20120618	1	1018	18.2	-0.211909635131146	-0.192663631045081
4	D	26	50	20120618	1	1020	18.24	-0.213324640653114	-0.192648696949863
4	D	26	50	20120618	1	1022	18.28	-0.213840673039888	-0.192206203668332
4	D	26	50	20120618	1	1024	18.32	-0.214887007228281	-0.191461096968724
4	D	26	50	20120618	1	1026	18.36	-0.216264422953761	-0.191271620635638
4	D	26	50	20120618	1	1028	18.4	-0.217421574916902	-0.190649041399074
4	D	26	50	20120618	1	1030	18.44	-0.218357430741802	-0.190399079151925
4	D	26	50	20120618	1	1032	18.48	-0.21978988765913	-0.190341237817224
4	D	26	50	20120618	1	1034	18.52	-0.221053699609144	-0.189862314394326
4	D	26	50	20120618	1	1036	18.56	-0.222632315498143	-0.189335873395733
4	D	26	50	20120618	1	1038	18.6	-0.223771959497382	-0.188422503566474
4	D	26	50	20120618	1	1040	18.64	-0.224784677829397	-0.188681163227032
4	D	26	50	20120618	1	1042	18.68	-0.225693875728647	-0.187926114606081
4	D	26	50	20120618	1	1044	18.72	-0.226388749562519	-0.187123760541469
4	D	26	50	20120618	1	1046	18.76	-0.227413417999136	-0.186917921757465
4	D	26	50	20120618	1	1048	18.8	-0.227661046793908	-0.185762367855650
4	D	26	50	20120618	1	1050	18.84	-0.228770285201555	-0.185705304338408
4	D	26	50	20120618	1	1052	18.88	-0.228857966442422	-0.185098606720150
4	D	26	50	20120618	1	1054	18.92	-0.229754012155542	-0.185042603863080
4	D	26	50	20120618	1	1056	18.96	-0.230153668908268	-0.184133830227899
4	D	26	50	20120618	1	1058	19	-0.231197994913403	-0.184468362446079
4	D	26	50	20120618	1	1060	19.04	-0.231470938130941	-0.183460028176107
4	D	26	50	20120618	1	1062	19.08	-0.232044401730483	-0.182917677274937
4	D	26	50	20120618	1	1064	19.12	-0.232935214853422	-0.182787711048555
4	D	26	50	20120618	1	1066	19.16	-0.233244574070191	-0.181636894762174
4	D	26	50	20120618	1	1068	19.2	-0.233972823344135	-0.181279169441571
4	D	26	50	20120618	1	1070	19.24	-0.234731761052383	-0.180930353666412
4	D	26	50	20120618	1	1072	19.28	-0.23489800185664	-0.180844723035210
4	D	26	50	20120618	1	1074	19.32	-0.235305507494637	-0.179752738033024
4	D	26	50	20120618	1	1076	19.36	-0.235976905383374	-0.179143565541032
4	D	26	50	20120618	1	1078	19.4	-0.236601634224552	-0.179042095717931
4	D	26	50	20120618	1	1080	19.44	-0.237347349035992	-0.179129352694730
4	D	26	50	20120618	1	1082	19.48	-0.238600625094967	-0.178519543806635
4	D	26	50	20120618	1	1084	19.52	-0.239394564588883	-0.177768030719589
4	D	26	50	20120618	1	1086	19.56	-0.240436415720283	-0.177477126989809
4	D	26	50	20120618	1	1088	19.6	-0.241632274708626	-0.176846953426416
4	D	26	50	20120618	1	1090	19.64	-0.242820001968985	-0.177575485543072
4	D	26	50	20120618	1	1092	19.68	-0.243425780348428	-0.176816972098894
4	D	26	50	20120618	1	1094	19.72	-0.244758181656217	-0.176507047196699
4	D	26	50	20120618	1	1096	19.76	-0.24524969157982	-0.175903814401669
4	D	26	50	20120618	1	1098	19.8	-0.245499158852223	-0.174752078876473
4	D	26	50	20120618	1	1100	19.84	-0.245876400319986	-0.173753997654828
4	D	26	50	20120618	1	1102	19.88	-0.245795295172184	-0.173700752514204
4	D	26	50	20120618	1	1104	19.92	-0.246625650665331	-0.172423505535347
4	D	26	50	20120618	1	1106	19.96	-0.247455723315766	-0.171863547675325
4	D	26	50	20120618	1	1108	20	-0.248241813924411	-0.171245748480603
4	D	26	50	20120618	1	1110	20.04	-0.248393417618297	-0.170898983315109
4	D	26	50	20120618	1	1112	20.08	-0.249536597151442	-0.169755803781965
4	D	26	50	20120618	1	1114	20.12	-0.250138274311553	-0.170178017241011
4	D	26	50	20120618	1	1116	20.16	-0.25069278744936	-0.169137014637748
4	D	26	50	20120618	1	1118	20.2	-0.251482413591911	-0.169286426300613
4	D	26	50	20120618	1	1120	20.24	-0.252667171003789	-0.168668768527247
4	D	26	50	20120618	1	1122	20.28	-0.253416987034559	-0.168223008412387
4	D	26	50	20120618	1	1124	20.32	-0.254111860868431	-0.166986490784126
4	D	26	50	20120618	1	1126	20.36	-0.254679738324402	-0.166507708782584
4	D	26	50	20120618	1	1128	20.4	-0.255093183659362	-0.166033452264442
4	D	26	50	20120618	1	1130	20.44	-0.255651798016499	-0.165196237835518
4	D	26	50	20120618	1	1132	20.48	-0.256157167233013	-0.164910071721171
4	D	26	50	20120618	1	1134	20.52	-0.256504356662576	-0.164579852854357
4	D	26	50	20120618	1	1136	20.56	-0.257132408905626	-0.163864119370440
4	D	26	50	20120618	1	1138	20.6	-0.257590472678478	-0.162850269667575
4	D	26	50	20120618	1	1140	20.64	-0.25827106295537	-0.161811883359403
4	D	26	50	20120618	1	1142	20.68	-0.25876533059542	-0.161034773006879
4	D	26	50	20120618	1	1144	20.72	-0.259533602113179	-0.160330141099426
4	D	26	50	20120618	1	1146	20.76	-0.260133652927694	-0.159315725711136
4	D	26	50	20120618	1	1148	20.8	-0.26082725396936	-0.158675864784840
4	D	26	50	20120618	1	1150	20.84	-0.261227829960902	-0.157957090741764
4	D	26	50	20120618	1	1152	20.88	-0.261576292182671	-0.157124967481664
4	D	26	50	20120618	1	1154	20.92	-0.262275055103839	-0.156347008601002
4	D	26	50	20120618	1	1156	20.96	-0.262189636604672	-0.155984121400897
4	D	26	50	20120618	1	1158	21	-0.262643033472769	-0.155708915441660
4	D	26	50	20120618	1	1160	21.04	-0.263145786394192	-0.155252831567794
4	D	26	50	20120618	1	1162	21.08	-0.263394829402526	-0.155232891156565
4	D	26	50	20120618	1	1164	21.12	-0.263316057707102	-0.155171655709314
