# Supplementary material for: How Do Ants Make Sense of Gravity? A Boltzmann Walker Analysis of Lasius niger Trajectories on Various Inclines
Source: PLoS One. 2013 Oct 29;8(10):e76531. doi: 10.1371/journal.pone.0076531 (PMC3812222; doi:10.1371/journal.pone.0076531)
Supplement: Dataset S4 — Trajectories for . (ZIP) [file pone.0076531.s008.zip › Incline4/4-D-26-50-20120618-02.txt]

Pente	Colonie	Temperature	Humidite	Date	Indiv	Frame	Time	X	Y
4	D	26	50	20120618	2	226	0	0	0
4	D	26	50	20120618	2	228	0.04	0.000237220182952462	-0.000255477680042701
4	D	26	50	20120618	2	230	0.08	3.77595021153615e-05	-0.000192729024280200
4	D	26	50	20120618	2	232	0.12	0.000142248671171296	-0.00017280982625418
4	D	26	50	20120618	2	234	0.16	5.20501301631421e-05	0.000113257293142650
4	D	26	50	20120618	2	236	0.2	7.27471456484713e-05	-3.1395541084606e-06
4	D	26	50	20120618	2	238	0.24	7.24006633256906e-05	2.47275241380997e-05
4	D	26	50	20120618	2	240	0.28	7.65160247921948e-05	0.000115477608435580
4	D	26	50	20120618	2	242	0.32	0.000315532258968873	0.00014285678300312
4	D	26	50	20120618	2	244	0.36	-0.000148761124626026	0.0004485602577135
4	D	26	50	20120618	2	246	0.4	0.000222165879581001	0.000242078006539219
4	D	26	50	20120618	2	248	0.44	-0.000364032713090459	0.000271133024178170
4	D	26	50	20120618	2	250	0.48	-0.000227249977337733	0.00078312076016411
4	D	26	50	20120618	2	252	0.52	-0.000199623315396775	0.00075152015811288
4	D	26	50	20120618	2	254	0.56	-0.000563316617232264	0.00079899530740174
4	D	26	50	20120618	2	256	0.6	-0.000544776277429553	0.00058493994260095
4	D	26	50	20120618	2	258	0.64	-0.000428372359110622	0.00136408676265478
4	D	26	50	20120618	2	260	0.68	-0.000498849691991487	0.00146496968712667
4	D	26	50	20120618	2	262	0.72	-0.000767769471944541	0.00101283854016818
4	D	26	50	20120618	2	264	0.76	-0.00123925413150411	0.00143836125895062
4	D	26	50	20120618	2	266	0.8	-0.00175042162362386	0.00147356103451809
4	D	26	50	20120618	2	268	0.84	-0.00178553654637759	0.00165667340657415
4	D	26	50	20120618	2	270	0.88	-0.00170426876401582	0.00151759257378257
4	D	26	50	20120618	2	272	0.92	-0.0019904278072942	0.00206443360301319
4	D	26	50	20120618	2	274	0.96	-0.00206270119139928	0.00201145009189888
4	D	26	50	20120618	2	276	1	-0.00165007610030568	0.00193147631494668
4	D	26	50	20120618	2	278	1.04	-0.00171561075678605	0.00211663929666819
4	D	26	50	20120618	2	280	1.08	-0.00157001747053974	0.00229406653020352
4	D	26	50	20120618	2	282	1.12	-0.0016533641468382	0.00228677625928949
4	D	26	50	20120618	2	284	1.16	-0.00140922845956573	0.00230352054786798
4	D	26	50	20120618	2	286	1.2	-0.00109786105953804	0.00197007727413166
4	D	26	50	20120618	2	288	1.24	-0.00117661861282660	0.00231722427728738
4	D	26	50	20120618	2	290	1.28	-0.00119176484007962	0.00212711154809757
4	D	26	50	20120618	2	292	1.32	-0.00131587622231348	0.00237908197850558
4	D	26	50	20120618	2	294	1.36	-0.00150260898108922	0.0027189599239507
4	D	26	50	20120618	2	296	1.4	-0.00125394073934935	0.00245375952566669
4	D	26	50	20120618	2	298	1.44	-0.00126029055824441	0.00302189154007883
4	D	26	50	20120618	2	300	1.48	-0.00108342193906622	0.00269025138863453
4	D	26	50	20120618	2	302	1.52	-0.00124643126533315	0.00311684183865656
4	D	26	50	20120618	2	304	1.56	-0.00172308204703606	0.00424118828979073
4	D	26	50	20120618	2	306	1.6	-0.00104675845246169	0.00382861552459894
4	D	26	50	20120618	2	308	1.64	-0.00080394505487004	0.00427723942192275
4	D	26	50	20120618	2	310	1.68	-0.000763949681112572	0.0044849294114793
4	D	26	50	20120618	2	312	1.72	-0.000622719950812965	0.00463608833520033
4	D	26	50	20120618	2	314	1.76	-0.0009997089814551	0.00471562582726853
4	D	26	50	20120618	2	316	1.8	-0.000604633573563774	0.00498486309816634
4	D	26	50	20120618	2	318	1.84	-0.000392765290037192	0.00493896691831987
4	D	26	50	20120618	2	320	1.88	-0.000229251089528490	0.00461829116462464
4	D	26	50	20120618	2	322	1.92	-0.000262881088041722	0.00515150624618179
4	D	26	50	20120618	2	324	1.96	-0.000499749838923935	0.00485385883902947
4	D	26	50	20120618	2	326	2	-0.000215094811769136	0.00472383392278455
4	D	26	50	20120618	2	328	2.04	-0.000261085036817509	0.00470328539972326
4	D	26	50	20120618	2	330	2.08	-5.99838682480555e-05	0.00478324503453984
4	D	26	50	20120618	2	332	2.12	0.000193202785823601	0.0049831582637169
4	D	26	50	20120618	2	334	2.16	0.000463798408848069	0.00506471595985896
4	D	26	50	20120618	2	336	2.2	0.000737229530065095	0.00442935930375941
4	D	26	50	20120618	2	338	2.24	0.000829860518400533	0.00472819677162447
4	D	26	50	20120618	2	340	2.28	0.000933154676996263	0.00499645894227102
4	D	26	50	20120618	2	342	2.32	0.000528463323987579	0.00477998527227857
4	D	26	50	20120618	2	344	2.36	0.00055549601623234	0.0045435358357176
4	D	26	50	20120618	2	346	2.4	0.000538539595619487	0.0049366164953792
4	D	26	50	20120618	2	348	2.44	0.000529771471532774	0.00470249344012834
4	D	26	50	20120618	2	350	2.48	0.00055583542748731	0.00458640064879313
4	D	26	50	20120618	2	352	2.52	0.000707934096120535	0.00489329913396371
4	D	26	50	20120618	2	354	2.56	0.000745170339217819	0.00453606878810827
4	D	26	50	20120618	2	356	2.6	0.000729840264201695	0.00479899937362468
4	D	26	50	20120618	2	358	2.64	0.000792065660946112	0.00488078334393671
4	D	26	50	20120618	2	360	2.68	0.000778093230949865	0.00462742698423757
4	D	26	50	20120618	2	362	2.72	0.000426837937395447	0.00500442096462718
4	D	26	50	20120618	2	364	2.76	0.000583836856022296	0.00526745761616076
4	D	26	50	20120618	2	366	2.8	0.000628342156830178	0.00487342943341237
4	D	26	50	20120618	2	368	2.84	0.00100115006507516	0.0048957952209013
4	D	26	50	20120618	2	370	2.88	0.000875772254596193	0.00515031759968262
4	D	26	50	20120618	2	372	2.92	0.00151425432266859	0.0048274879987319
4	D	26	50	20120618	2	374	2.96	0.00161002486511249	0.0047941125586599
4	D	26	50	20120618	2	376	3	0.00159948614564569	0.0048422212756247
4	D	26	50	20120618	2	378	3.04	0.00174057728301618	0.00507710305645178
4	D	26	50	20120618	2	380	3.08	0.00183061106814432	0.00466164034584528
4	D	26	50	20120618	2	382	3.12	0.00188566569502073	0.00520177022461566
4	D	26	50	20120618	2	384	3.16	0.00225597327368744	0.00496939655154145
4	D	26	50	20120618	2	386	3.2	0.00216909367977813	0.00521836439442451
4	D	26	50	20120618	2	388	3.24	0.00266446815407212	0.00486385308627476
4	D	26	50	20120618	2	390	3.28	0.00300135362361927	0.00495974242265791
4	D	26	50	20120618	2	392	3.32	0.00354681155198588	0.00488395047520965
4	D	26	50	20120618	2	394	3.36	0.00371594513008467	0.0051279100928936
4	D	26	50	20120618	2	396	3.4	0.00350045858115876	0.00476832932409749
4	D	26	50	20120618	2	398	3.44	0.00353498589817732	0.00486137679832705
4	D	26	50	20120618	2	400	3.48	0.00382359506645251	0.00507186480941675
4	D	26	50	20120618	2	402	3.52	0.00361822580135182	0.00476383778182339
4	D	26	50	20120618	2	404	3.56	0.00377832609032095	0.00523772377601187
4	D	26	50	20120618	2	406	3.6	0.00361864016592559	0.00522138253829865
4	D	26	50	20120618	2	408	3.64	0.00404872372344669	0.00532442920952096
4	D	26	50	20120618	2	410	3.68	0.00402386892008798	0.00548543035252933
4	D	26	50	20120618	2	412	3.72	0.00392734177338821	0.00573900591533064
4	D	26	50	20120618	2	414	3.76	0.00407232694780269	0.00573190656324752
4	D	26	50	20120618	2	416	3.8	0.00429200381151392	0.00558378890579238
4	D	26	50	20120618	2	418	3.84	0.00411442101448673	0.00599296331579378
4	D	26	50	20120618	2	420	3.88	0.00458105492152736	0.00552314742823782
4	D	26	50	20120618	2	422	3.92	0.00447540609735027	0.00504571600064847
4	D	26	50	20120618	2	424	3.96	0.00453103418782622	0.00534021890394486
4	D	26	50	20120618	2	426	4	0.00464516829337754	0.00497586799280287
4	D	26	50	20120618	2	428	4.04	0.00467164237126516	0.00538092704133777
4	D	26	50	20120618	2	430	4.08	0.00468141458698116	0.00513102136273082
4	D	26	50	20120618	2	432	4.12	0.00441622833083277	0.00538770819536935
4	D	26	50	20120618	2	434	4.16	0.00426108910304044	0.00526723134199078
4	D	26	50	20120618	2	436	4.2	0.00440802589217101	0.00507857525277021
4	D	26	50	20120618	2	438	4.24	0.00463476675262629	0.0051639654676663
4	D	26	50	20120618	2	440	4.28	0.00452405504389591	0.00461858107840493
4	D	26	50	20120618	2	442	4.32	0.00448527730801564	0.00485604167766299
4	D	26	50	20120618	2	444	4.36	0.0050232653603458	0.00458632993811501
4	D	26	50	20120618	2	446	4.4	0.0045162415139638	0.00448259737331494
4	D	26	50	20120618	2	448	4.44	0.00444164174854862	0.00435891025514979
4	D	26	50	20120618	2	450	4.48	0.00439703038172356	0.00484840492442618
4	D	26	50	20120618	2	452	4.52	0.00483753669319934	0.00467467585935646
4	D	26	50	20120618	2	454	4.56	0.00484573206079329	0.00452080235270245
4	D	26	50	20120618	2	456	4.6	0.00453822546379089	0.00434173463143477
4	D	26	50	20120618	2	458	4.64	0.00466654413137281	0.00480648056336963
4	D	26	50	20120618	2	460	4.68	0.00480541283213004	0.00463538193552592
4	D	26	50	20120618	2	462	4.72	0.00477326775785729	0.00425098454713729
4	D	26	50	20120618	2	464	4.76	0.00475316471206816	0.00404998944458501
4	D	26	50	20120618	2	466	4.8	0.00469688184071284	0.00387915527467747
4	D	26	50	20120618	2	468	4.84	0.00456054741065938	0.0038430461597894
4	D	26	50	20120618	2	470	4.88	0.00466595086878339	0.00384444835253649
4	D	26	50	20120618	2	472	4.92	0.00453907752746222	0.00392561996837602
4	D	26	50	20120618	2	474	4.96	0.00440293896598715	0.00414201656372932
4	D	26	50	20120618	2	476	5	0.00458099764587808	0.00371385845797339
4	D	26	50	20120618	2	478	5.04	0.00454705722748791	0.00319905714410512
4	D	26	50	20120618	2	480	5.08	0.00475407475849555	0.00289210704013951
4	D	26	50	20120618	2	482	5.12	0.00465835654195345	0.00251165106494921
4	D	26	50	20120618	2	484	5.16	0.00455245033090802	0.002854616238601
4	D	26	50	20120618	2	486	5.2	0.00468461636648638	0.00275162684302796
4	D	26	50	20120618	2	488	5.24	0.00500822519910996	0.00261623852184773
4	D	26	50	20120618	2	490	5.28	0.00490273264553152	0.00206122404533338
4	D	26	50	20120618	2	492	5.32	0.00506358324550617	0.00218804866699734
4	D	26	50	20120618	2	494	5.36	0.00500841116819341	0.00195850405744397
4	D	26	50	20120618	2	496	5.4	0.00508438767051156	0.00243037550441285
4	D	26	50	20120618	2	498	5.44	0.00531910823099253	0.0022853514391254
4	D	26	50	20120618	2	500	5.48	0.00529409503571484	0.00277187343149367
4	D	26	50	20120618	2	502	5.52	0.0053169183212912	0.00279357948835576
4	D	26	50	20120618	2	504	5.56	0.00526743216031664	0.00271068960303795
4	D	26	50	20120618	2	506	5.6	0.00533292439039014	0.00333505074869004
4	D	26	50	20120618	2	508	5.64	0.00529472294653653	0.00313053778990136
4	D	26	50	20120618	2	510	5.68	0.00497041266398601	0.00318600041739051
4	D	26	50	20120618	2	512	5.72	0.00506204451043963	0.00325001267297099
4	D	26	50	20120618	2	514	5.76	0.00490085951966816	0.00329246029304562
4	D	26	50	20120618	2	516	5.8	0.00472860547934399	0.00364326728090076
4	D	26	50	20120618	2	518	5.84	0.00494520713566384	0.0035638033279378
4	D	26	50	20120618	2	520	5.88	0.00418928665205164	0.00385004510270958
4	D	26	50	20120618	2	522	5.92	0.00407928982827704	0.00346414935505161
4	D	26	50	20120618	2	524	5.96	0.0039074247673932	0.0035890145838249
4	D	26	50	20120618	2	526	6	0.00399991214234138	0.00383200256608082
4	D	26	50	20120618	2	528	6.04	0.00419126655103896	0.00397565555131956
4	D	26	50	20120618	2	530	6.08	0.00378809618471661	0.00423884847345178
4	D	26	50	20120618	2	532	6.12	0.00385723637867425	0.00450548359139483
4	D	26	50	20120618	2	534	6.16	0.00393648607828251	0.00413603161193335
4	D	26	50	20120618	2	536	6.2	0.00419066621738173	0.00398843367796238
4	D	26	50	20120618	2	538	6.24	0.00412860557651733	0.00408040917831166
4	D	26	50	20120618	2	540	6.28	0.00359868561256051	0.00424226592052526
4	D	26	50	20120618	2	542	6.32	0.00386871060041256	0.00455337381236425
4	D	26	50	20120618	2	544	6.36	0.00360894007510128	0.00428288354825018
4	D	26	50	20120618	2	546	6.4	0.00331336307660427	0.0043982204424363
4	D	26	50	20120618	2	548	6.44	0.0032330725158141	0.00435205485490619
4	D	26	50	20120618	2	550	6.48	0.00362626206992	0.0042779175373259
4	D	26	50	20120618	2	552	6.52	0.00313532285220033	0.00432500172727545
4	D	26	50	20120618	2	554	6.56	0.00331032463876551	0.00424294191460807
4	D	26	50	20120618	2	556	6.6	0.00295703994874909	0.00422956345430802
4	D	26	50	20120618	2	558	6.64	0.00313203812906968	0.00414748589326044
4	D	26	50	20120618	2	560	6.68	0.00305605611131864	0.00385334729137772
4	D	26	50	20120618	2	562	6.72	0.00330168379389941	0.0042421216707419
4	D	26	50	20120618	2	564	6.76	0.00312461789192927	0.00401451177605254
4	D	26	50	20120618	2	566	6.8	0.00304481877035202	0.00381661167988152
4	D	26	50	20120618	2	568	6.84	0.00332873699224083	0.00373009080124231
4	D	26	50	20120618	2	570	6.88	0.00324279381984185	0.00369643110424427
4	D	26	50	20120618	2	572	6.92	0.00324985215973166	0.00374206919011561
4	D	26	50	20120618	2	574	6.96	0.00347784495274303	0.0037647747424129
4	D	26	50	20120618	2	576	7	0.00326972737571589	0.00396156065042881
4	D	26	50	20120618	2	578	7.04	0.00339038369279552	0.00404488172946179
4	D	26	50	20120618	2	580	7.08	0.00319146479717416	0.00427632216300619
4	D	26	50	20120618	2	582	7.12	0.00320316260607669	0.00461843682862157
4	D	26	50	20120618	2	584	7.16	0.00295151864686955	0.0044824472545453
4	D	26	50	20120618	2	586	7.2	0.00311233141663141	0.00437999002753578
4	D	26	50	20120618	2	588	7.24	0.0026364794534592	0.00439433276935333
4	D	26	50	20120618	2	590	7.28	0.00291743560504161	0.00463829309414407
4	D	26	50	20120618	2	592	7.32	0.00261979372039325	0.00474112820608852
4	D	26	50	20120618	2	594	7.36	0.00269658925742498	0.00462714633355612
4	D	26	50	20120618	2	596	7.4	0.00284387952923546	0.00489470132671081
4	D	26	50	20120618	2	598	7.44	0.00246949689418878	0.00528026049154093
4	D	26	50	20120618	2	600	7.48	0.00216348066614908	0.00533078164471111
4	D	26	50	20120618	2	602	7.52	0.00180040601203645	0.00547854921359889
4	D	26	50	20120618	2	604	7.56	0.00193475021934357	0.00592714581660094
4	D	26	50	20120618	2	606	7.6	0.00154630040199196	0.00554535694512811
4	D	26	50	20120618	2	608	7.64	0.00146911898971867	0.00546216512521473
4	D	26	50	20120618	2	610	7.68	0.00132126861862681	0.00576246488990328
4	D	26	50	20120618	2	612	7.72	0.00118713541198319	0.00545162569864114
4	D	26	50	20120618	2	614	7.76	0.000825728186371278	0.0058403032043763
4	D	26	50	20120618	2	616	7.8	0.000712270074902772	0.00576874824076091
4	D	26	50	20120618	2	618	7.84	0.000921577217667896	0.00574953261398216
4	D	26	50	20120618	2	620	7.88	0.000767702296800329	0.00552606424371021
4	D	26	50	20120618	2	622	7.92	0.000640772386936657	0.00546145872554032
4	D	26	50	20120618	2	624	7.96	0.000602893383775275	0.00525206390153433
4	D	26	50	20120618	2	626	8	0.000786185360953763	0.00523364659831155
4	D	26	50	20120618	2	628	8.04	0.000596359717117111	0.00524601106748738
4	D	26	50	20120618	2	630	8.08	0.00103537756881850	0.00527281395002825
4	D	26	50	20120618	2	632	8.12	0.000717178810177768	0.00540348657608474
4	D	26	50	20120618	2	634	8.16	0.000892409770050732	0.00566635635041797
4	D	26	50	20120618	2	636	8.2	0.000701070210595558	0.00586884698381245
4	D	26	50	20120618	2	638	8.24	0.000777048127127272	0.00573119379961209
4	D	26	50	20120618	2	640	8.28	0.000698420681486451	0.00558694684467716
4	D	26	50	20120618	2	642	8.32	0.000658363082332233	0.00589557349882096
4	D	26	50	20120618	2	644	8.36	0.000229704344975231	0.00572641305066449
4	D	26	50	20120618	2	646	8.4	0.000196876205551865	0.00584314789495701
4	D	26	50	20120618	2	648	8.44	0.000116753936175617	0.00603376691260215
4	D	26	50	20120618	2	650	8.48	-0.00135430252612350	0.00584742871941031
4	D	26	50	20120618	2	652	8.52	-0.00143084966361407	0.00558694048071613
4	D	26	50	20120618	2	654	8.56	-0.00150392702812936	0.00579783295688467
4	D	26	50	20120618	2	656	8.6	-0.0015694326932317	0.00553211566354361
4	D	26	50	20120618	2	658	8.64	-0.0016418439631591	0.00590045112139759
4	D	26	50	20120618	2	660	8.68	-0.00171589925635277	0.00549613453498293
4	D	26	50	20120618	2	662	8.72	-0.00169199551161476	0.00559201467897792
4	D	26	50	20120618	2	664	8.76	-0.00150885768371457	0.00568671324754155
4	D	26	50	20120618	2	666	8.8	-0.0017500369575349	0.00516690420344891
4	D	26	50	20120618	2	668	8.84	-0.00170113203833447	0.00558299270355676
4	D	26	50	20120618	2	670	8.88	-0.000983434918886091	0.00496885844328097
4	D	26	50	20120618	2	672	8.92	-0.00204410923280154	0.00513556593801351
4	D	26	50	20120618	2	674	8.96	-0.0021659918144611	0.00531236243230002
4	D	26	50	20120618	2	676	9	-0.0020459597312479	0.0047267146758111
4	D	26	50	20120618	2	678	9.04	-0.00223470208749578	0.00502290897852808
4	D	26	50	20120618	2	680	9.08	-0.00234459991632101	0.00519814347393495
4	D	26	50	20120618	2	682	9.12	-0.00220851650917488	0.00482633895021247
4	D	26	50	20120618	2	684	9.16	-0.00202635731705985	0.00441328110976879
4	D	26	50	20120618	2	686	9.2	-0.0017186796002164	0.00299850044775718
4	D	26	50	20120618	2	688	9.24	-0.00165632692425137	0.00263716888257086
4	D	26	50	20120618	2	690	9.28	-0.00159393182187947	0.0022755827589433
4	D	26	50	20120618	2	692	9.32	-0.00161984021434214	0.00224117494297077
4	D	26	50	20120618	2	694	9.36	-0.00189865948923181	0.00209722921552462
4	D	26	50	20120618	2	696	9.4	-0.00182446984574972	0.00141093965797621
4	D	26	50	20120618	2	698	9.44	-0.00180568201857359	0.0017337551167913
4	D	26	50	20120618	2	700	9.48	-0.00220880359452804	0.00095914792227268
4	D	26	50	20120618	2	702	9.52	-0.00229591914997022	0.00101434467761211
4	D	26	50	20120618	2	704	9.56	-0.00275176967859776	0.00111485990655777
4	D	26	50	20120618	2	706	9.6	-0.00234555097494171	0.00074252575985619
4	D	26	50	20120618	2	708	9.64	-0.00261046853051325	0.00136109570097036
4	D	26	50	20120618	2	710	9.68	-0.00237990222237175	0.00112491496498625
4	D	26	50	20120618	2	712	9.72	-0.00241337665739312	0.00101145261087705
4	D	26	50	20120618	2	714	9.76	-0.00255836890287542	0.00108922728573976
4	D	26	50	20120618	2	716	9.8	-0.00236325692874262	0.00160058569669044
4	D	26	50	20120618	2	718	9.84	-0.00263051500775989	0.00109260018508602
4	D	26	50	20120618	2	720	9.88	-0.00252336711720669	0.00127844906038528
4	D	26	50	20120618	2	722	9.92	-0.00236979766646859	0.00135726318221633
4	D	26	50	20120618	2	724	9.96	-0.00268139134066626	0.00090485626361318
4	D	26	50	20120618	2	726	10	-0.00240557726959663	0.00130308466064182
4	D	26	50	20120618	2	728	10.04	-0.00258559958501892	0.00147547022282729
4	D	26	50	20120618	2	730	10.08	-0.00234440546195619	0.00098308348681585
4	D	26	50	20120618	2	732	10.12	-0.00232643787864624	0.00147841885810484
4	D	26	50	20120618	2	734	10.16	-0.00230704193963829	0.00133897032978704
4	D	26	50	20120618	2	736	10.2	-0.00211666050987162	0.00115099306307641
4	D	26	50	20120618	2	738	10.24	-0.00223711615004675	0.00135570754729772
4	D	26	50	20120618	2	740	10.28	-0.00198378807461886	0.00163003669412686
4	D	26	50	20120618	2	742	10.32	-0.00232717326969867	0.00186698817650247
4	D	26	50	20120618	2	744	10.36	-0.00229427159117006	0.00134718691058443
4	D	26	50	20120618	2	746	10.4	-0.00218300833915036	0.0019491257002051
4	D	26	50	20120618	2	748	10.44	-0.00245066239796509	0.00169568448769222
4	D	26	50	20120618	2	750	10.48	-0.0022649761572255	0.001154804368627
4	D	26	50	20120618	2	752	10.52	-0.00212256485149453	0.00103212134209114
4	D	26	50	20120618	2	754	10.56	-0.00245654552638456	0.00119684893783635
4	D	26	50	20120618	2	756	10.6	-0.00235767785623906	0.00134129671109714
4	D	26	50	20120618	2	758	10.64	-0.00225883139929699	0.00148570912901887
4	D	26	50	20120618	2	760	10.68	-0.00226776922901119	0.0011362710998921
4	D	26	50	20120618	2	762	10.72	-0.00211649787531195	0.00149645008102509
4	D	26	50	20120618	2	764	10.76	-0.0024537665967345	0.00119073246417909
4	D	26	50	20120618	2	766	10.8	-0.0022770111146413	0.00134857991094336
4	D	26	50	20120618	2	768	10.84	-0.0021268994160632	0.00184861047125943
4	D	26	50	20120618	2	770	10.88	-0.00248338022873059	0.00132467263067145
4	D	26	50	20120618	2	772	10.92	-0.00241368778437684	0.00141936837080795
4	D	26	50	20120618	2	774	10.96	-0.00234367714197156	0.00133828443620929
4	D	26	50	20120618	2	776	11	-0.00226000519655376	0.00161303077603932
4	D	26	50	20120618	2	778	11.04	-0.00202907119288604	0.00124186335552669
4	D	26	50	20120618	2	780	11.08	-0.00222910463021591	0.00145227712040437
4	D	26	50	20120618	2	782	11.12	-0.00204884189848802	0.00161148221218852
4	D	26	50	20120618	2	784	11.16	-0.00226911273189544	0.0015132014406714
4	D	26	50	20120618	2	786	11.2	-0.0020193909010516	0.00138409788456236
4	D	26	50	20120618	2	788	11.24	-0.00217626961152565	0.00143827640613688
4	D	26	50	20120618	2	790	11.28	-0.00233312710879626	0.00149244785664358
4	D	26	50	20120618	2	792	11.32	-0.00204913888333612	0.00146235339203628
4	D	26	50	20120618	2	794	11.36	-0.00232240736999347	0.00159053770932978
4	D	26	50	20120618	2	796	11.4	-0.00204901867518332	0.0013399037107382
4	D	26	50	20120618	2	798	11.44	-0.0022540089310493	0.00146923354101722
4	D	26	50	20120618	2	800	11.48	-0.00206105363259911	0.00147600762398099
4	D	26	50	20120618	2	802	11.52	-0.00234248920257917	0.0010520051847781
4	D	26	50	20120618	2	804	11.56	-0.00224570042637035	0.0012660039810364
4	D	26	50	20120618	2	806	11.6	-0.00208800854309794	0.00142257863559453
4	D	26	50	20120618	2	808	11.64	-0.00231035827044205	0.00166708908946103
4	D	26	50	20120618	2	810	11.68	-0.00235241698178703	0.00131465292758203
4	D	26	50	20120618	2	812	11.72	-0.00219889702852362	0.00158210192543022
4	D	26	50	20120618	2	814	11.76	-0.00228537618786273	0.00138879307358944
4	D	26	50	20120618	2	816	11.8	-0.0026855392290447	0.0028524022872691
4	D	26	50	20120618	2	818	11.84	-0.00236964917404455	0.00201701502226682
4	D	26	50	20120618	2	820	11.88	-0.00242710867108376	0.00208157387138915
4	D	26	50	20120618	2	822	11.92	-0.00210026270361591	0.0018270790697723
4	D	26	50	20120618	2	824	11.96	-0.00252811533924236	0.00294627000536484
4	D	26	50	20120618	2	826	12	-0.00219357251446128	0.0017961502191632
4	D	26	50	20120618	2	828	12.04	-0.00229671110956515	0.00152735064736295
4	D	26	50	20120618	2	830	12.08	-0.00208347598863054	0.00157829061987963
4	D	26	50	20120618	2	832	12.12	-0.00227447967236465	0.00164587588602544
4	D	26	50	20120618	2	834	12.16	-0.00210796309646303	0.0019411424646455
4	D	26	50	20120618	2	836	12.2	-0.00228961882854985	0.00146582528633191
4	D	26	50	20120618	2	838	12.24	-0.00198487701906189	0.00167370760893294
4	D	26	50	20120618	2	840	12.28	-0.00212624887782451	0.00204852370043649
4	D	26	50	20120618	2	842	12.32	-0.00226099514604742	0.0017848860081389
4	D	26	50	20120618	2	844	12.36	-0.00208644583711152	0.00145751678165296
4	D	26	50	20120618	2	846	12.4	-0.00243484441926995	0.00187330264005847
4	D	26	50	20120618	2	848	12.44	-0.00233238464667601	0.00168642845992648
4	D	26	50	20120618	2	850	12.48	-0.00233643636853221	0.00208545588761786
4	D	26	50	20120618	2	852	12.52	-0.00236612778227424	0.00131514083126105
4	D	26	50	20120618	2	854	12.56	-0.00237281701242426	0.00155639152286628
4	D	26	50	20120618	2	856	12.6	-0.00224144364354761	0.00122441196016701
4	D	26	50	20120618	2	858	12.64	-0.00217776160683395	0.00173176107566835
4	D	26	50	20120618	2	860	12.68	-0.00207915556619749	0.0014906730186228
4	D	26	50	20120618	2	862	12.72	-0.00230644796994209	0.00130385540703331
4	D	26	50	20120618	2	864	12.76	-0.00210321133889345	0.00131529639475291
4	D	26	50	20120618	2	866	12.8	-0.00236757735117567	0.00148731426141216
4	D	26	50	20120618	2	868	12.84	-0.00219921522657515	0.00163908766092604
4	D	26	50	20120618	2	870	12.88	-0.00240729553907492	0.00162516472840448
4	D	26	50	20120618	2	872	12.92	-0.00214391240521855	0.00144483835706629
4	D	26	50	20120618	2	874	12.96	-0.00231324326610929	0.0012846574579241
4	D	26	50	20120618	2	876	13	-0.00207953033279152	0.00175462890897193
4	D	26	50	20120618	2	878	13.04	-0.00214961875694273	0.00163628751807255
4	D	26	50	20120618	2	880	13.08	-0.00221554232215275	0.00118315227948477
4	D	26	50	20120618	2	882	13.12	-0.00227950013051107	0.0012660039810364
4	D	26	50	20120618	2	884	13.16	-0.00230120123762569	0.00162625367284751
4	D	26	50	20120618	2	886	13.2	-0.0022553807182048	0.00146122909225419
4	D	26	50	20120618	2	888	13.24	-0.00202542252189512	0.00164559304331296
4	D	26	50	20120618	2	890	13.28	-0.00222812175179006	0.00185007418229649
4	D	26	50	20120618	2	892	13.32	-0.00206543062357466	0.00181528452866211
4	D	26	50	20120618	2	894	13.36	-0.00190845291815124	0.00190015148454012
4	D	26	50	20120618	2	896	13.4	-0.00225540900247605	0.00200459822718918
4	D	26	50	20120618	2	898	13.44	-0.0021698066555456	0.00208888535550662
4	D	26	50	20120618	2	900	13.48	-0.00193996866738873	0.0021267155683001
4	D	26	50	20120618	2	902	13.52	-0.00214966825441741	0.00165651784308229
4	D	26	50	20120618	2	904	13.56	-0.00204498816653055	0.00187628663067507
4	D	26	50	20120618	2	906	13.6	-0.0019106944466476	0.00162025740734305
4	D	26	50	20120618	2	908	13.64	-0.00231113608790136	0.00208812875125075
4	D	26	50	20120618	2	910	13.68	-0.00232701770620681	0.00171662899055096
4	D	26	50	20120618	2	912	13.72	-0.00204100715535247	0.00178376170835681
4	D	26	50	20120618	2	914	13.76	-0.00200244155150656	0.00154082810261236
4	D	26	50	20120618	2	916	13.8	-0.00200632356773527	0.0019116419697344
4	D	26	50	20120618	2	918	13.84	-0.00211154105677583	0.00148230087433355
4	D	26	50	20120618	2	920	13.88	-0.00241361707369873	0.00191656343293146
4	D	26	50	20120618	2	922	13.92	-0.00229241190033554	0.0015119498616687
4	D	26	50	20120618	2	924	13.96	-0.00220082743003626	0.00172592037365575
4	D	26	50	20120618	2	926	14	-0.00210927124400822	0.00193980603282906
4	D	26	50	20120618	2	928	14.04	-0.00248164074604887	0.00146974265789968
4	D	26	50	20120618	2	930	14.08	-0.00233145833679266	0.00200043336824799
4	D	26	50	20120618	2	932	14.12	-0.0021507925541995	0.00174175956555433
4	D	26	50	20120618	2	934	14.16	-0.00242952697627542	0.00219111885393057
4	D	26	50	20120618	2	936	14.2	-0.00230685809187518	0.00208486898898948
4	D	26	50	20120618	2	938	14.24	-0.00218416092320369	0.00197860498191276
4	D	26	50	20120618	2	940	14.28	-0.00245139071794971	0.00173195199449927
4	D	26	50	20120618	2	942	14.32	-0.00238249023319089	0.00259708299914539
4	D	26	50	20120618	2	944	14.36	-0.0027844408403157	0.00310292173456212
4	D	26	50	20120618	2	946	14.4	-0.00229636462724237	0.00212432554737969
4	D	26	50	20120618	2	948	14.44	-0.00210601855281476	0.00179643306187567
4	D	26	50	20120618	2	950	14.48	-0.00201565737724694	0.00225157648372202
4	D	26	50	20120618	2	952	14.52	-0.00219233507759421	0.00199885652012595
4	D	26	50	20120618	2	954	14.56	-0.00235658184072822	0.00280088531561898
4	D	26	50	20120618	2	956	14.6	-0.00162482531714951	0.00206103949046349
4	D	26	50	20120618	2	958	14.64	-0.00178552947530977	0.00238740462532014
4	D	26	50	20120618	2	960	14.68	-0.0016943056294689	0.0022768909064885
4	D	26	50	20120618	2	962	14.72	-0.00147866634547825	0.0023223013039763
4	D	26	50	20120618	2	964	14.76	-0.00154864163254447	0.0021317218843109
4	D	26	50	20120618	2	966	14.8	-0.00152167257991001	0.00168115344333883
4	D	26	50	20120618	2	968	14.84	-0.00147030834332462	0.00128759195106602
4	D	26	50	20120618	2	970	14.88	-0.00137535804474689	0.00118780504210498
4	D	26	50	20120618	2	972	14.92	-0.00128037239083010	0.0010879969199405
4	D	26	50	20120618	2	974	14.96	-0.00144362213340264	0.00117551552624796
4	D	26	50	20120618	2	976	15	-0.00133728741564781	0.00115609837403657
4	D	26	50	20120618	2	978	15.04	-0.00179279146195256	0.00085778416518959
4	D	26	50	20120618	2	980	15.08	-0.00169342881706023	0.00073927306866273
4	D	26	50	20120618	2	982	15.12	-0.00182405972381663	0.00123742979600865
4	D	26	50	20120618	2	984	15.16	-0.00195783725574931	0.00086603610132604
4	D	26	50	20120618	2	986	15.2	-0.0014578420507723	0.00127495595288622
4	D	26	50	20120618	2	988	15.24	-0.0015021776459527	0.00136649799677863
4	D	26	50	20120618	2	990	15.28	-0.00136494943292783	0.00096539167515056
4	D	26	50	20120618	2	992	15.32	-0.00118353411714661	0.00173937661570173
4	D	26	50	20120618	2	994	15.36	-0.00140656973806847	0.00206415076030071
4	D	26	50	20120618	2	996	15.4	-0.00132864657078171	0.00198918329935932
4	D	26	50	20120618	2	998	15.44	-0.00156861032804518	0.00204592154748172
4	D	26	50	20120618	2	1000	15.48	-0.00195925146931168	0.00296281983957851
4	D	26	50	20120618	2	1002	15.52	-0.00157460659354964	0.00325705404229804
4	D	26	50	20120618	2	1004	15.56	-0.0019330163935161	0.00337492025744047
4	D	26	50	20120618	2	1006	15.6	-0.00136024717283294	0.00242580052353857
4	D	26	50	20120618	2	1008	15.64	-0.00096255617695800	0.0023778445416385
4	D	26	50	20120618	2	1010	15.68	-0.00084131564825575	0.00257712137471249
4	D	26	50	20120618	2	1012	15.72	-0.00058661578567236	0.00239539493194755
4	D	26	50	20120618	2	1014	15.76	-0.000273473547623897	0.00184579618627031
4	D	26	50	20120618	2	1016	15.8	-0.000200853681196041	0.00186172023098263
4	D	26	50	20120618	2	1018	15.84	-5.43128718629386e-05	0.00168765882572575
4	D	26	50	20120618	2	1020	15.88	0.000168164134701785	0.0014434736409786
4	D	26	50	20120618	2	1022	15.92	-0.000161368838534582	0.00149416612612186
4	D	26	50	20120618	2	1024	15.96	0.000101618315524319	0.00125633783133758
4	D	26	50	20120618	2	1026	16	-5.06571298042038e-05	0.00143914614747774
4	D	26	50	20120618	2	1028	16.04	4.63862048458372e-05	0.0009815066386938
4	D	26	50	20120618	2	1030	16.08	2.35113004744530e-05	0.00089953174955085
4	D	26	50	20120618	2	1032	16.12	0.000133254272914605	0.00071343538687817
4	D	26	50	20120618	2	1034	16.16	0.000178410111961177	0.00095008988440568
4	D	26	50	20120618	2	1036	16.2	0.000177773715858110	0.00100127027322797
4	D	26	50	20120618	2	1038	16.24	0.000367179338266738	0.00107855704441166
4	D	26	50	20120618	2	1040	16.28	0.000444939870993823	0.00122944656044905
4	D	26	50	20120618	2	1042	16.32	0.000426293465173934	0.00090199248114938
4	D	26	50	20120618	2	1044	16.36	9.09127188571546e-05	0.00142762737801221
4	D	26	50	20120618	2	1046	16.4	-3.55886842971194e-05	0.00128718182913294
4	D	26	50	20120618	2	1048	16.44	-0.000286498454533353	0.00175624818350084
4	D	26	50	20120618	2	1050	16.48	-0.000368614765032547	0.00165916949351174
4	D	26	50	20120618	2	1052	16.52	-0.000448991592850023	0.00173381875640161
4	D	26	50	20120618	2	1054	16.56	-0.000675294047100961	0.00175623404136522
4	D	26	50	20120618	2	1056	16.6	-0.000622232754240727	0.00184241621585624
4	D	26	50	20120618	2	1058	16.64	-0.000295796908705956	0.00206749537537573
4	D	26	50	20120618	2	1060	16.68	-0.000454796939523564	0.00221300380880829
4	D	26	50	20120618	2	1062	16.72	-0.000766631030026831	0.00198391535383948
4	D	26	50	20120618	2	1064	16.76	-0.000867379604210292	0.00263390204924177
4	D	26	50	20120618	2	1066	16.8	-0.00081791041379848	0.00225039561539744
4	D	26	50	20120618	2	1068	16.84	-0.000278529361109382	0.00212208401888333
4	D	26	50	20120618	2	1070	16.88	-0.000235226141829518	0.0023263530258325
4	D	26	50	20120618	2	1072	16.92	-0.000120144513191406	0.00190355266815763
4	D	26	50	20120618	2	1074	16.96	0.000127540850122618	0.00197440476763252
4	D	26	50	20120618	2	1076	17	0.000222158808513189	0.0018295822277777
4	D	26	50	20120618	2	1078	17.04	0.000482430672532333	0.00185158739080823
4	D	26	50	20120618	2	1080	17.08	0.000475578807822636	0.00188737406500408
4	D	26	50	20120618	2	1082	17.12	0.000719933698197272	0.00205041167554226
4	D	26	50	20120618	2	1084	17.16	0.000634769757471163	0.00254654607749399
4	D	26	50	20120618	2	1086	17.2	0.00095028080323660	0.00288810693707834
4	D	26	50	20120618	2	1088	17.24	0.000938231703685182	0.00243717080058005
4	D	26	50	20120618	2	1090	17.28	0.00150046644754223	0.00319436902614586
4	D	26	50	20120618	2	1092	17.32	0.0019530642849763	0.00316112793636228
4	D	26	50	20120618	2	1094	17.36	0.00217143300114233	0.00275652143616733
4	D	26	50	20120618	2	1096	17.4	0.00197968685528798	0.00268553498640402
4	D	26	50	20120618	2	1098	17.44	0.00210596905534008	0.00264928162173258
4	D	26	50	20120618	2	1100	17.48	0.00226887231558984	0.00289613259904481
4	D	26	50	20120618	2	1102	17.52	0.00267526072487337	0.00278740786036956
4	D	26	50	20120618	2	1104	17.56	0.00276719167749544	0.00242275996437947
4	D	26	50	20120618	2	1106	17.6	0.00268637644347363	0.00289781551318403
4	D	26	50	20120618	2	1108	17.64	0.00258783404244747	0.00308080060601948
4	D	26	50	20120618	2	1110	17.68	0.00256545411282291	0.00267045946982912
4	D	26	50	20120618	2	1112	17.72	0.00258760776827749	0.00304231985498731
4	D	26	50	20120618	2	1114	17.76	0.00264125595976611	0.00314826566401249
4	D	26	50	20120618	2	1116	17.8	0.00259701935953508	0.00302832621178763
4	D	26	50	20120618	2	1118	17.84	0.00276093731801584	0.00330924205828352
4	D	26	50	20120618	2	1120	17.88	0.00244052955779069	0.00337757332208348
4	D	26	50	20120618	2	1122	17.92	0.00199951412943245	0.00305478614753963
4	D	26	50	20120618	2	1124	17.96	0.00192436282072794	0.00347854109936911
4	D	26	50	20120618	2	1126	18	0.00156977705423414	0.0034529721181614
4	D	26	50	20120618	2	1128	18.04	0.00170245149958817	0.00333702781925024
4	D	26	50	20120618	2	1130	18.08	0.00159351462887857	0.00308734841481327
4	D	26	50	20120618	2	1132	18.12	0.00134714448417755	0.00344210388693456
4	D	26	50	20120618	2	1134	18.16	0.00126658380859697	0.00287537901501698
4	D	26	50	20120618	2	1136	18.2	0.000898372094429696	0.00266598348390421
4	D	26	50	20120618	2	1138	18.24	0.000863377379828774	0.00292549874366748
4	D	26	50	20120618	2	1140	18.28	0.00117830859803364	0.00276173281314468
4	D	26	50	20120618	2	1142	18.32	0.00106563820351937	0.00273644667464945
4	D	26	50	20120618	2	1144	18.36	0.000976033632207415	0.00280454105767771
4	D	26	50	20120618	2	1146	18.4	0.000768618000081964	0.0024217063752755
4	D	26	50	20120618	2	1148	18.44	0.000885813877995823	0.00257565766367544
4	D	26	50	20120618	2	1150	18.48	0.00081779727671349	0.00211463111340962
4	D	26	50	20120618	2	1152	18.52	0.000858264997800796	0.00202511846597922
4	D	26	50	20120618	2	1154	18.56	0.000933437519708737	0.00218415385213588
4	D	26	50	20120618	2	1156	18.6	0.000943252161831606	0.00230064262326856
4	D	26	50	20120618	2	1158	18.64	0.000601868078942553	0.0022952473985281
4	D	26	50	20120618	2	1160	18.68	0.000741139830565056	0.00194255667820788
4	D	26	50	20120618	2	1162	18.72	0.000657057763214164	0.00209968287605534
4	D	26	50	20120618	2	1164	18.76	0.000750487782212342	0.00213563925587867
4	D	26	50	20120618	2	1166	18.8	0.000910491904659234	0.00171785228528241
4	D	26	50	20120618	2	1168	18.84	0.00079960341923356	0.00201367747825962
4	D	26	50	20120618	2	1170	18.88	0.000888387746679343	0.00211588269241232
4	D	26	50	20120618	2	1172	18.92	0.000744533943114752	0.00166696888130823
4	D	26	50	20120618	2	1174	18.96	0.000653013112425777	0.00188513253650772
4	D	26	50	20120618	2	1176	19	0.000962259192109902	0.00172002310310066
4	D	26	50	20120618	2	1178	19.04	0.000956326566215746	0.00157146703944117
4	D	26	50	20120618	2	1180	19.08	0.00125237096229512	0.00119369524159226
4	D	26	50	20120618	2	1182	19.12	0.00141301855191289	0.00101408304810307
4	D	26	50	20120618	2	1184	19.16	0.0013833483513743	0.00126083503046593
4	D	26	50	20120618	2	1186	19.2	0.00177880488982069	0.001227982849412
4	D	26	50	20120618	2	1188	19.24	0.00180904077578423	0.00144775163700478
4	D	26	50	20120618	2	1190	19.28	0.00198481337945158	0.00091829836352354
4	D	26	50	20120618	2	1192	19.32	0.00186880544093012	0.0009738769565248
4	D	26	50	20120618	2	1194	19.36	0.00191929286510684	0.00137681468471614
4	D	26	50	20120618	2	1196	19.4	0.00191116113712319	0.00135161339903465
4	D	26	50	20120618	2	1198	19.44	0.00182006457050293	0.00129260533814464
4	D	26	50	20120618	2	1200	19.48	0.00201179657422166	0.00111345983513103
4	D	26	50	20120618	2	1202	19.52	0.00180976909576885	0.00160018264582516
4	D	26	50	20120618	2	1204	19.56	0.00181671995542791	0.00169810986395169
4	D	26	50	20120618	2	1206	19.6	0.00205120363513719	0.00169946043790375
4	D	26	50	20120618	2	1208	19.64	0.0020130127978853	0.00204498816653056
4	D	26	50	20120618	2	1210	19.68	0.00203245116330012	0.00184767001924045
4	D	26	50	20120618	2	1212	19.72	0.00272893720063324	0.00178330916001685
4	D	26	50	20120618	2	1214	19.76	0.00305044451190314	0.00180534260731862
4	D	26	50	20120618	2	1216	19.8	0.00331013654836171	0.00150999824695263
4	D	26	50	20120618	2	1218	19.84	0.00373472588619299	0.00205514929097621
4	D	26	50	20120618	2	1220	19.88	0.00435428789812117	0.00209310183324283
4	D	26	50	20120618	2	1222	19.92	0.00411336176852851	0.00186617641791767
4	D	26	50	20120618	2	1224	19.96	0.00406612208579778	0.00235691771644929
4	D	26	50	20120618	2	1226	20	0.00403475200055722	0.00226199287371568
4	D	26	50	20120618	2	1228	20.04	0.00430655324064361	0.00211435251333783
4	D	26	50	20120618	2	1230	20.08	0.00391560380082051	0.00187519061516423
4	D	26	50	20120618	2	1232	20.12	0.00387234583637464	0.00241898684259506
4	D	26	50	20120618	2	1234	20.16	0.00346999217838456	0.00222728029472045
4	D	26	50	20120618	2	1236	20.2	0.00332813241594291	0.00215746057114609
4	D	26	50	20120618	2	1238	20.24	0.00321998750482824	0.00181152979165401
4	D	26	50	20120618	2	1240	20.28	0.00314735349626476	0.00225721919583589
4	D	26	50	20120618	2	1242	20.32	0.00306549174420679	0.00249086848954336
4	D	26	50	20120618	2	1244	20.36	0.00275548198919899	0.00228811269110593
4	D	26	50	20120618	2	1246	20.4	0.00267598197379018	0.00196580634917329
4	D	26	50	20120618	2	1248	20.44	0.00287490525347358	0.00228980267631296
4	D	26	50	20120618	2	1250	20.48	0.00299867015338466	0.00269221007441842
4	D	26	50	20120618	2	1252	20.52	0.00271469607006015	0.00251154429182525
4	D	26	50	20120618	2	1254	20.56	0.00285414459837795	0.00294869891715821
4	D	26	50	20120618	2	1256	20.6	0.00260266207164895	0.00269179995248533
4	D	26	50	20120618	2	1258	20.64	0.00294710792690054	0.00270556025044722
4	D	26	50	20120618	2	1260	20.68	0.00265692544603721	0.00289524871556832
4	D	26	50	20120618	2	1262	20.72	0.0026971456797511	0.00315991878376645
4	D	26	50	20120618	2	1264	20.76	0.00281168142195413	0.0032210679639899
4	D	26	50	20120618	2	1266	20.8	0.0026806983760207	0.00326752629372742
4	D	26	50	20120618	2	1268	20.84	0.00280617659566259	0.00326793146591304
4	D	26	50	20120618	2	1270	20.88	0.00251466475405063	0.00370126064355978
4	D	26	50	20120618	2	1272	20.92	0.00264010973967381	0.00382333980090451
4	D	26	50	20120618	2	1274	20.96	0.00244114756911744	0.00380430802188887
4	D	26	50	20120618	2	1276	21	0.00259007698515739	0.00381256561487957
4	D	26	50	20120618	2	1278	21.04	0.00210929033589132	0.00385385004429915
4	D	26	50	20120618	2	1280	21.08	0.00234594341920527	0.00407479121493513
4	D	26	50	20120618	2	1282	21.12	0.00228332557819729	0.00356659710683027
4	D	26	50	20120618	2	1284	21.16	0.00225191306654986	0.0037893894830194
4	D	26	50	20120618	2	1286	21.2	0.00221493421032093	0.00368351014203165
4	D	26	50	20120618	2	1288	21.24	0.00216548623311256	0.00363467027665509
4	D	26	50	20120618	2	1290	21.28	0.00212293254702075	0.00379613103907123
4	D	26	50	20120618	2	1292	21.32	0.00154680315491339	0.00425947689957934
4	D	26	50	20120618	2	1294	21.36	0.00145776426902638	0.00429211694859891
4	D	26	50	20120618	2	1296	21.4	0.00129362215769598	0.00476391839199645
4	D	26	50	20120618	2	1298	21.44	0.000818949860766824	0.00502769184879603
4	D	26	50	20120618	2	1300	21.48	0.00102993921056439	0.00517317482638447
4	D	26	50	20120618	2	1302	21.52	0.00082957272594059	0.00573143492302447
4	D	26	50	20120618	2	1304	21.56	0.00105521544956468	0.00509604786133333
4	D	26	50	20120618	2	1306	21.6	0.000993419266636449	0.00500989892086103
4	D	26	50	20120618	2	1308	21.64	0.000886392998449616	0.00524984995020244
4	D	26	50	20120618	2	1310	21.68	0.000363693301835489	0.00504780903672079
4	D	26	50	20120618	2	1312	21.72	4.94974746830584e-05	0.00514834547886989
4	D	26	50	20120618	2	1314	21.76	8.2423194842229e-05	0.00530153026351902
4	D	26	50	20120618	2	1316	21.8	-0.000445559296534142	0.00540695988459393
4	D	26	50	20120618	2	1318	21.84	-0.00140847114820308	0.00575845064470649
4	D	26	50	20120618	2	1320	21.88	-0.00155494831792587	0.00539583921624621
4	D	26	50	20120618	2	1322	21.92	-0.00135041909568122	0.00554265721143754
4	D	26	50	20120618	2	1324	21.96	-0.00136601292152673	0.00583864716029476
4	D	26	50	20120618	2	1326	22	-0.00183751667296939	0.0059754631300662
4	D	26	50	20120618	2	1328	22.04	-0.00218780252312680	0.00615154615361049
4	D	26	50	20120618	2	1330	22.08	-0.00228550346708335	0.00619741617050606
4	D	26	50	20120618	2	1332	22.12	-0.00235819404418932	0.00653979727395659
4	D	26	50	20120618	2	1334	22.16	-0.00281253843537293	0.00675615780686405
4	D	26	50	20120618	2	1336	22.2	-0.00273951551807979	0.00708416342945305
4	D	26	50	20120618	2	1338	22.24	-0.00281229094799951	0.00614236790759069
4	D	26	50	20120618	2	1340	22.28	-0.00253410806921291	0.00580550930810123
4	D	26	50	20120618	2	1342	22.32	-0.00275348794807604	0.00641669705441982
4	D	26	50	20120618	2	1344	22.36	-0.00251915983185863	0.00658966244416587
4	D	26	50	20120618	2	1346	22.4	-0.00277950240655589	0.00612232143034405
4	D	26	50	20120618	2	1348	22.44	-0.00301136979117477	0.00662771186006151
4	D	26	50	20120618	2	1350	22.48	-0.00289047574479531	0.00669205150608168
4	D	26	50	20120618	2	1352	22.52	-0.00288527850995359	0.00693325270021222
4	D	26	50	20120618	2	1354	22.56	-0.00309701456451209	0.00687993684891076
4	D	26	50	20120618	2	1356	22.6	-0.00334391503929899	0.00685933882837479
4	D	26	50	20120618	2	1358	22.64	-0.00343306706227099	0.00696191173805371
4	D	26	50	20120618	2	1360	22.68	-0.00340322715610492	0.00718291089144575
4	D	26	50	20120618	2	1362	22.72	-0.00364171306019571	0.0070769792245562
4	D	26	50	20120618	2	1364	22.76	-0.00348278374005622	0.00678022065062783
4	D	26	50	20120618	2	1366	22.8	-0.00385180862702186	0.0067164961875073
4	D	26	50	20120618	2	1368	22.84	-0.00372882154457008	0.00638327211687314
4	D	26	50	20120618	2	1370	22.88	-0.00354306459315237	0.00640942092564141
4	D	26	50	20120618	2	1372	22.92	-0.00309482960455822	0.00631089266675088
4	D	26	50	20120618	2	1374	22.96	-0.00304724131818437	0.00652774817440517
4	D	26	50	20120618	2	1376	23	-0.00331403270672605	0.00571406625915819
4	D	26	50	20120618	2	1378	23.04	-0.0029270614496539	0.00588976815214742
4	D	26	50	20120618	2	1380	23.08	-0.00299924290987742	0.00604603875078965
4	D	26	50	20120618	2	1382	23.12	-0.00293249202973341	0.00613878287621008
4	D	26	50	20120618	2	1384	23.16	-0.00269535669959469	0.00625032189987444
4	D	26	50	20120618	2	1386	23.2	-0.00271386875512616	0.00569993826567008
4	D	26	50	20120618	2	1388	23.24	-0.00262475915856103	0.00554645366774573
4	D	26	50	20120618	2	1390	23.28	-0.00238046507936957	0.00554577201680866
4	D	26	50	20120618	2	1392	23.32	-0.00259282621632264	0.00575167019778169
4	D	26	50	20120618	2	1394	23.36	-0.00244733828898673	0.00535484823614083
4	D	26	50	20120618	2	1396	23.4	-0.00222829075031076	0.00562446805180726
4	D	26	50	20120618	2	1398	23.44	-0.00221070500466265	0.00523502899206877
4	D	26	50	20120618	2	1400	23.48	-0.00216781120020909	0.00525419087873214
4	D	26	50	20120618	2	1402	23.52	-0.00243147010571012	0.00532005787539967
4	D	26	50	20120618	2	1404	23.56	-0.0022285636935283	0.00579366880505026
4	D	26	50	20120618	2	1406	23.6	-0.00245024520496419	0.00565297223326367
4	D	26	50	20120618	2	1408	23.64	-0.00259071833100793	0.00533912925239505
4	D	26	50	20120618	2	1410	23.68	-0.00220178202419086	0.00512718177290898
4	D	26	50	20120618	2	1412	23.72	-0.00235122621396751	0.00529802301388433
4	D	26	50	20120618	2	1414	23.76	-0.00266416268394265	0.00524708233426087
4	D	26	50	20120618	2	1416	23.8	-0.00258970858252439	0.00492673892075281
4	D	26	50	20120618	2	1418	23.84	-0.00293762562496483	0.00508525034078461
4	D	26	50	20120618	2	1420	23.88	-0.00293668234451872	0.00461081421752038
4	D	26	50	20120618	2	1422	23.92	-0.0029418626087977	0.00477134584162603
4	D	26	50	20120618	2	1424	23.96	-0.0028874882186448	0.00473753411667004
4	D	26	50	20120618	2	1426	24	-0.00303293301246706	0.00491731601578672
4	D	26	50	20120618	2	1428	24.04	-0.00270256848165601	0.00418235912691635
4	D	26	50	20120618	2	1430	24.08	-0.00283479886395146	0.00447189248375456
4	D	26	50	20120618	2	1432	24.12	-0.00304921980295813	0.00403711868695386
4	D	26	50	20120618	2	1434	24.16	-0.00314620798327923	0.00419725150283492
4	D	26	50	20120618	2	1436	24.2	-0.0028700746534979	0.0038480033318789
4	D	26	50	20120618	2	1438	24.24	-0.00307643683794074	0.00352366773490562
4	D	26	50	20120618	2	1440	24.28	-0.00304038521083398	0.00378471409298219
4	D	26	50	20120618	2	1442	24.32	-0.00334164239810426	0.00354866912150006
4	D	26	50	20120618	2	1444	24.36	-0.00322421176073905	0.00398698198774061
4	D	26	50	20120618	2	1446	24.4	-0.00305546362654668	0.00368324716901973
4	D	26	50	20120618	2	1448	24.44	-0.00313155460945271	0.00372524146293694
4	D	26	50	20120618	2	1450	24.48	-0.00299300976360126	0.00413118298073476
4	D	26	50	20120618	2	1452	24.52	-0.00282423044599985	0.00422755456394267
4	D	26	50	20120618	2	1454	24.56	-0.00292017564381871	0.00390899376662998
4	D	26	50	20120618	2	1456	24.6	-0.00295674791364846	0.00397426042964028
4	D	26	50	20120618	2	1458	24.64	-0.00262376991617415	0.00415649457507411
4	D	26	50	20120618	2	1460	24.68	-0.00272241838321748	0.00435860690634066
4	D	26	50	20120618	2	1462	24.72	-0.00275042575144943	0.00385929646357056
4	D	26	50	20120618	2	1464	24.76	-0.00266951053252876	0.00423138213294924
4	D	26	50	20120618	2	1466	24.8	-0.00257966342359086	0.00381014235994044
4	D	26	50	20120618	2	1468	24.84	-0.00293920247308687	0.00401445732883039
4	D	26	50	20120618	2	1470	24.88	-0.00286207480092895	0.00354495610379205
4	D	26	50	20120618	2	1472	24.92	-0.00253123862989486	0.00349853242228681
4	D	26	50	20120618	2	1474	24.96	-0.00263225802597551	0.0034721028921264
4	D	26	50	20120618	2	1476	25	-0.00257305480361389	0.00384980680772432
4	D	26	50	20120618	2	1478	25.04	-0.0025132788247595	0.00382511746735241
4	D	26	50	20120618	2	1480	25.08	-0.00237950270704038	0.00384085200744737
4	D	26	50	20120618	2	1482	25.12	-0.00246873816861256	0.00369947166340337
4	D	26	50	20120618	2	1484	25.16	-0.00267562347065212	0.00350385764345593
4	D	26	50	20120618	2	1486	25.2	-0.00253503155066914	0.00325541779720638
4	D	26	50	20120618	2	1488	25.24	-0.00239436538447414	0.00300686127833793
4	D	26	50	20120618	2	1490	25.28	-0.00269208491651814	0.00341524302163763
4	D	26	50	20120618	2	1492	25.32	-0.00258113067016182	0.00335927339858637
4	D	26	50	20120618	2	1494	25.36	-0.00253369370463914	0.00365399126234424
4	D	26	50	20120618	2	1496	25.4	-0.00251738216541073	0.00339336018808025
4	D	26	50	20120618	2	1498	25.44	-0.00242689371062228	0.00375294519951704
4	D	26	50	20120618	2	1500	25.48	-0.00252573946045757	0.00337275438936969
4	D	26	50	20120618	2	1502	25.52	-0.00267704051264162	0.00317521138212317
4	D	26	50	20120618	2	1504	25.56	-0.00250980480914353	0.00343871684545268
4	D	26	50	20120618	2	1506	25.6	-0.00249530699880886	0.00348828290949351
4	D	26	50	20120618	2	1508	25.64	-0.00245177396982511	0.00333355026810037
4	D	26	50	20120618	2	1510	25.68	-0.00272697710063579	0.00370006916863348
4	D	26	50	20120618	2	1512	25.72	-0.00263727848412194	0.00357733452330258
4	D	26	50	20120618	2	1514	25.76	-0.00242369122401029	0.00351430443904118
4	D	26	50	20120618	2	1516	25.8	-0.00253812443573005	0.00392592048875802
4	D	26	50	20120618	2	1518	25.84	-0.00265592842547573	0.0037582089023962
4	D	26	50	20120618	2	1520	25.88	-0.00251951621367635	0.00358789799150673
4	D	26	50	20120618	2	1522	25.92	-0.00242054742726113	0.00342483704644477
4	D	26	50	20120618	2	1524	25.96	-0.00262066571740474	0.00341610427769711
4	D	26	50	20120618	2	1526	26	-0.00222915978454484	0.00322216397950074
4	D	26	50	20120618	2	1528	26.04	-0.00207245219391184	0.00209926568305444
4	D	26	50	20120618	2	1530	26.08	-0.00202684380652531	0.0021378595711716
4	D	26	50	20120618	2	1532	26.12	-0.00190821250184564	0.00215760906357014
4	D	26	50	20120618	2	1534	26.16	-0.00174523145984995	0.00227758387113406
4	D	26	50	20120618	2	1536	26.2	-0.00156085336665556	0.0023227184969772
4	D	26	50	20120618	2	1538	26.24	-0.00160387374322295	0.00203632610846102
4	D	26	50	20120618	2	1540	26.28	-0.00139632376080907	0.00213833333271499
4	D	26	50	20120618	2	1542	26.32	-0.0020609638300379	0.00337001647191294
4	D	26	50	20120618	2	1544	26.36	-0.00194235939541592	0.00373378614128079
4	D	26	50	20120618	2	1546	26.4	-0.00193932449311107	0.00359566555949806
4	D	26	50	20120618	2	1548	26.44	-0.00185574800710872	0.00361375688649472
4	D	26	50	20120618	2	1550	26.48	-0.00190325144066884	0.00374269073697628
4	D	26	50	20120618	2	1552	26.52	-0.00201669541000172	0.00384551396245574
4	D	26	50	20120618	2	1554	26.56	-0.00131813189294547	0.00281424256271559
4	D	26	50	20120618	2	1556	26.6	-0.00123914099441912	0.00284957668857148
4	D	26	50	20120618	2	1558	26.64	-0.00167051148628197	0.00321115574113122
4	D	26	50	20120618	2	1560	26.68	-0.00131622270463626	0.00340126847032104
4	D	26	50	20120618	2	1562	26.72	-0.00139263266341128	0.0034401593432863
4	D	26	50	20120618	2	1564	26.76	-0.00125431550594338	0.00336963958399857
4	D	26	50	20120618	2	1566	26.8	-0.000999120668613151	0.00327016380202124
4	D	26	50	20120618	2	1568	26.84	-0.000947105893789072	0.00294377745396116
4	D	26	50	20120618	2	1570	26.88	-0.00161853913786476	0.00334580301440477
4	D	26	50	20120618	2	1572	26.92	-0.00082771091378572	0.00257120996202178
4	D	26	50	20120618	2	1574	26.96	-0.000729939259151061	0.00271126660217139
4	D	26	50	20120618	2	1576	27	-0.000447096546676442	0.00274556128105894
4	D	26	50	20120618	2	1578	27.04	-0.000169189439534505	0.00242594901596262
4	D	26	50	20120618	2	1580	27.08	0.000364690322396962	0.00254311660960523
4	D	26	50	20120618	2	1582	27.12	0.000504131779646949	0.00291154752687467
4	D	26	50	20120618	2	1584	27.16	0.000870384808030333	0.0030268766428862
4	D	26	50	20120618	2	1586	27.2	0.00068315707450776	0.0030959468332725
4	D	26	50	20120618	2	1588	27.24	0.000927964513222354	0.003322341211405
4	D	26	50	20120618	2	1590	27.28	0.0010422329690621	0.00283129797827781
4	D	26	50	20120618	2	1592	27.32	0.00131651261841655	0.00301184355271817
4	D	26	50	20120618	2	1594	27.36	0.00106582912235029	0.00322366446009041
4	D	26	50	20120618	2	1596	27.4	0.00113610139426461	0.00288681293166877
4	D	26	50	20120618	2	1598	27.44	0.00134932237306361	0.00295277185221785
4	D	26	50	20120618	2	1600	27.48	0.00148148770153518	0.00312358763734908
4	D	26	50	20120618	2	1602	27.52	0.00202491340501267	0.00275381321719539
4	D	26	50	20120618	2	1604	27.56	0.00184766294817264	0.0031867676282481
4	D	26	50	20120618	2	1606	27.6	0.0021764181039497	0.00319923392080042
4	D	26	50	20120618	2	1608	27.64	0.00285835612636669	0.00323070441520391
4	D	26	50	20120618	2	1610	27.68	0.00271808311154203	0.0036740066268925
4	D	26	50	20120618	2	1612	27.72	0.00289501183479662	0.00341902038606273
4	D	26	50	20120618	2	1614	27.76	0.00264026813159279	0.0033210705405192
4	D	26	50	20120618	2	1616	27.8	0.00242961182908917	0.0031873615979443
4	D	26	50	20120618	2	1618	27.84	0.00258931896668796	0.00333695710857212
4	D	26	50	20120618	2	1620	27.88	0.00221726766269885	0.00352090386662999
4	D	26	50	20120618	2	1622	27.92	0.00194138995201891	0.00341847944937512
4	D	26	50	20120618	2	1624	27.96	0.00183248843664837	0.00308717870918579
4	D	26	50	20120618	2	1626	28	0.00156904873424951	0.00330030069303541
4	D	26	50	20120618	2	1628	28.04	0.00144358677806359	0.00331740560607231
4	D	26	50	20120618	2	1630	28.08	0.00130268160977654	0.00270758964690922
4	D	26	50	20120618	2	1632	28.12	0.000995351789469432	0.00238362867510861
4	D	26	50	20120618	2	1634	28.16	0.00112589784341209	0.00225543021567949
4	D	26	50	20120618	2	1636	28.2	0.000638326504580532	0.00157395605531095
4	D	26	50	20120618	2	1638	28.24	0.000649661426282952	0.00145729050748298
4	D	26	50	20120618	2	1640	28.28	0.000435620203617784	0.00127069917006348
4	D	26	50	20120618	2	1642	28.32	4.48659252662862e-05	0.00093781451068429
4	D	26	50	20120618	2	1644	28.36	-0.000327284373672194	0.00061084833506363
4	D	26	50	20120618	2	1646	28.4	-0.000814431448435041	0.00039817182848615
4	D	26	50	20120618	2	1648	28.44	-0.00114856768681693	0.00059904672288562
4	D	26	50	20120618	2	1650	28.48	-0.00175326419288423	0.000301842671685110
4	D	26	50	20120618	2	1652	28.52	-0.00196996413704666	0.00048304585543197
4	D	26	50	20120618	2	1654	28.56	-0.0025347586074516	-4.96459671071002e-05
4	D	26	50	20120618	2	1656	28.6	-0.00251966894874108	-3.39199122935206e-05
4	D	26	50	20120618	2	1658	28.64	-0.00275613252743768	-0.00011479171485782
4	D	26	50	20120618	2	1660	28.68	-0.00258230446741859	1.33006785541200e-05
4	D	26	50	20120618	2	1662	28.72	-0.00266143678730117	-0.000196462548084871
4	D	26	50	20120618	2	1664	28.76	-0.00255974776109874	-0.00024796113495868
4	D	26	50	20120618	2	1666	28.8	-0.00223211690510376	-6.01394317399102e-05
4	D	26	50	20120618	2	1668	28.84	-0.00211664636773600	-0.00015705548716934
4	D	26	50	20120618	2	1670	28.88	-0.00211581905280201	0.00013801310155199
4	D	26	50	20120618	2	1672	28.92	-0.00179560574694168	-0.000107529728215040
4	D	26	50	20120618	2	1674	28.96	-0.00169306819260182	0.0007477795632404
4	D	26	50	20120618	2	1676	29	-0.00211643423570164	0.000389057222076650
4	D	26	50	20120618	2	1678	29.04	-0.0020476963855025	0.00060931391334845
4	D	26	50	20120618	2	1680	29.08	-0.00201475935163483	-0.000158420203257030
4	D	26	50	20120618	2	1682	29.12	-0.00189803016419655	-7.85029948473298e-05
4	D	26	50	20120618	2	1684	29.16	-0.00165770578247468	-0.00120512915824404
4	D	26	50	20120618	2	1686	29.2	-0.00188407187633593	-0.00077670023059092
4	D	26	50	20120618	2	1688	29.24	-0.00157556825877205	-0.0015800654579004
4	D	26	50	20120618	2	1690	29.28	-0.00107891766887006	-0.00234264476607103
4	D	26	50	20120618	2	1692	29.32	-0.000829627173162741	-0.00257824567449458
4	D	26	50	20120618	2	1694	29.36	-0.000973869885456982	-0.00234763693994621
4	D	26	50	20120618	2	1696	29.4	-0.000656032458381442	-0.00208310122203651
4	D	26	50	20120618	2	1698	29.44	-0.000857939728681451	-0.00254127813197414
4	D	26	50	20120618	2	1700	29.48	-0.00111478212481184	-0.00247560912520535
4	D	26	50	20120618	2	1702	29.52	-0.00102721402102970	-0.00251612634376734
4	D	26	50	20120618	2	1704	29.56	-0.000939631775111932	-0.0025566294201937
4	D	26	50	20120618	2	1706	29.6	-0.00104090360831347	-0.00257828102983363
4	D	26	50	20120618	2	1708	29.64	-0.00121898138008749	-0.00254059223839639
4	D	26	50	20120618	2	1710	29.68	-0.00150507678375557	-0.00284880594217998
4	D	26	50	20120618	2	1712	29.72	-0.00129927335509122	-0.00313045364419439
4	D	26	50	20120618	2	1714	29.76	-0.00149882595980988	-0.00304227035751259
4	D	26	50	20120618	2	1716	29.8	-0.00124950717983131	-0.00233326145908468
4	D	26	50	20120618	2	1718	29.84	-0.00128612824002896	-0.00229276545372613
4	D	26	50	20120618	2	1720	29.88	-0.00117976523800288	-0.00282142676761244
4	D	26	50	20120618	2	1722	29.92	-0.00096948582341363	-0.00258846336748272
4	D	26	50	20120618	2	1724	29.96	-0.00114571097542094	-0.0027833844227846
4	D	26	50	20120618	2	1726	30	-0.00132909204805386	-0.00233451303808738
4	D	26	50	20120618	2	1728	30.04	-0.00108682312268372	-0.00258881692087331
4	D	26	50	20120618	2	1730	30.08	-0.0013292971090204	-0.00250039321788593
4	D	26	50	20120618	2	1732	30.12	-0.00107284362161966	-0.00226974912799851
4	D	26	50	20120618	2	1734	30.16	-0.00110473413745118	-0.00269283939945367
4	D	26	50	20120618	2	1736	30.2	-0.00118277751289074	-0.00285584872572060
4	D	26	50	20120618	2	1738	30.24	-0.00126512009755991	-0.00271722044126898
4	D	26	50	20120618	2	1740	30.28	-0.00142797386033498	-0.00289602653302762
4	D	26	50	20120618	2	1742	30.32	-0.00121760959293199	-0.00321266894964299
4	D	26	50	20120618	2	1744	30.36	-0.00111540437877928	-0.00281619417743166
4	D	26	50	20120618	2	1746	30.4	-0.00129230128222872	-0.00250067606059841
4	D	26	50	20120618	2	1748	30.44	-0.00131753085218146	-0.00266104787857152
4	D	26	50	20120618	2	1750	30.48	-0.00126493624979680	-0.0027049592096832
4	D	26	50	20120618	2	1752	30.52	-0.00119129814960404	-0.00215033293479172
4	D	26	50	20120618	2	1754	30.56	-0.00110094404510402	-0.00219598374858513
4	D	26	50	20120618	2	1756	30.6	-0.00103922776524206	-0.00219462610356525
4	D	26	50	20120618	2	1758	30.64	-0.00128245835583461	-0.00253043111395074
4	D	26	50	20120618	2	1760	30.68	-0.00180119189051306	-0.00266027006111221
4	D	26	50	20120618	2	1762	30.72	-0.00219051781316656	-0.00187929183449511
4	D	26	50	20120618	2	1764	30.76	-0.00231560500275846	-0.00190259807400302
4	D	26	50	20120618	2	1766	30.8	-0.00246945022514121	-0.00176500216545193
4	D	26	50	20120618	2	1768	30.84	-0.00245583134853556	-0.00222087390728289
4	D	26	50	20120618	2	1770	30.88	-0.00317005869500866	-0.00215642112417774
4	D	26	50	20120618	2	1772	30.92	-0.00329831372298027	-0.00215439879878354
4	D	26	50	20120618	2	1774	30.96	-0.00372723055431241	-0.00188289807907916
4	D	26	50	20120618	2	1776	31	-0.00367302374846665	-0.00217124208231141
4	D	26	50	20120618	2	1778	31.04	-0.00401557455754466	-0.00183958071766367
4	D	26	50	20120618	2	1780	31.08	-0.00431154824294591	-0.00221585344913647
4	D	26	50	20120618	2	1782	31.12	-0.00453232819323579	-0.00205278755432704
4	D	26	50	20120618	2	1784	31.16	-0.00458184688112228	-0.00159434901488036
4	D	26	50	20120618	2	1786	31.2	-0.00447920326076524	-0.00211429877322246
4	D	26	50	20120618	2	1788	31.24	-0.00412196584384199	-0.00199262690938369
4	D	26	50	20120618	2	1790	31.28	-0.00436092550947617	-0.00178738209507648
4	D	26	50	20120618	2	1792	31.32	-0.0041557019083724	-0.00146670209874057
4	D	26	50	20120618	2	1794	31.36	-0.00404537910837167	-0.00169416420811266
4	D	26	50	20120618	2	1796	31.4	-0.00394058588339983	-0.00127933294386176
4	D	26	50	20120618	2	1798	31.44	-0.00406065968591311	-0.0009639279641135
4	D	26	50	20120618	2	1800	31.48	-0.00398303350347446	-0.000995323505198179
4	D	26	50	20120618	2	1802	31.52	-0.0041082691854904	-0.00041374939087568
4	D	26	50	20120618	2	1804	31.56	-0.0041974777770049	0.00018802676418532
4	D	26	50	20120618	2	1806	31.6	-0.0043769131937988	0.00031192601438483
4	D	26	50	20120618	2	1808	31.64	-0.00416367100179637	0.000313856415897470
4	D	26	50	20120618	2	1810	31.68	-0.00422687927696664	0.000109594480016110
4	D	26	50	20120618	2	1812	31.72	-0.00417058650611638	-0.000149142962287860
4	D	26	50	20120618	2	1814	31.76	-0.0041539765678263	0.000213822019562999
4	D	26	50	20120618	2	1816	31.8	-0.00411535439543789	0.00029926880300159
4	D	26	50	20120618	2	1818	31.84	-0.00403482200412856	0.00013743327399142
4	D	26	50	20120618	2	1820	31.88	-0.00428307305286753	0.00047322414224129
4	D	26	50	20120618	2	1822	31.92	-0.00391915347686206	9.05096679918796e-05
4	D	26	50	20120618	2	1824	31.96	-0.00394728218461766	0.0004307411668276
4	D	26	50	20120618	2	1826	32	-0.00389885951224201	0.00027230682143494
4	D	26	50	20120618	2	1828	32.04	-0.00386713870203798	0.000179392990387030
4	D	26	50	20120618	2	1830	32.08	-0.00418602971821749	0.0005675663289872
4	D	26	50	20120618	2	1832	32.12	-0.00399484925778808	0.00070899475629232
4	D	26	50	20120618	2	1834	32.16	-0.00399263601356297	0.00049571013788302
4	D	26	50	20120618	2	1836	32.2	-0.00397554524266169	0.00098898075737094
4	D	26	50	20120618	2	1838	32.24	-0.00375557139410237	0.00031020774490654
4	D	26	50	20120618	2	1840	32.28	-0.00394429819400106	0.00052260847983936
4	D	26	50	20120618	2	1842	32.32	-0.00404474978333642	0.00102456944166806
4	D	26	50	20120618	2	1844	32.36	-0.00387249150037156	0.00071183732555269
4	D	26	50	20120618	2	1846	32.4	-0.00420294371242347	0.00086627651763164
4	D	26	50	20120618	2	1848	32.44	-0.00385508253141875	0.00070514809540266
4	D	26	50	20120618	2	1850	32.48	-0.00391453606958091	0.00068574508532691
4	D	26	50	20120618	2	1852	32.52	-0.00363120545342728	0.00069563750919571
4	D	26	50	20120618	2	1854	32.56	-0.0038869376919112	0.00124446550848146
4	D	26	50	20120618	2	1856	32.6	-0.00357278429116564	0.00118962230653263
4	D	26	50	20120618	2	1858	32.64	-0.00397918825679836	0.00128248098325161
4	D	26	50	20120618	2	1860	32.68	-0.0038086892555051	0.00128051381218635
4	D	26	50	20120618	2	1862	32.72	-0.00408121528004221	0.00097379210371106
4	D	26	50	20120618	2	1864	32.76	-0.00384850643835371	0.00134254829009984
4	D	26	50	20120618	2	1866	32.8	-0.00347881687101376	0.00158070185400347
4	D	26	50	20120618	2	1868	32.84	-0.00341429337723049	0.00133868041600675
4	D	26	50	20120618	2	1870	32.88	-0.00324633430349525	0.00199254912763776
4	D	26	50	20120618	2	1872	32.92	-0.00296141976815175	0.001529528536249
4	D	26	50	20120618	2	1874	32.96	-0.00324873139548347	0.00133330640446973
4	D	26	50	20120618	2	1876	33	-0.00297594374143733	0.0008654138473586
4	D	26	50	20120618	2	1878	33.04	-0.00310424826688363	0.00109968539503351
4	D	26	50	20120618	2	1880	33.08	-0.00300239660612152	0.00072660171514386
4	D	26	50	20120618	2	1882	33.12	-0.00324270684570776	0.0010806712936874
4	D	26	50	20120618	2	1884	33.16	-0.00297870852895177	0.00095274860590294
4	D	26	50	20120618	2	1886	33.2	-0.003015082101776	0.0007610660996589
4	D	26	50	20120618	2	1888	33.24	-0.00337580555513051	0.00091937316583094
4	D	26	50	20120618	2	1890	33.28	-0.00343524495115705	0.000402619530139810
4	D	26	50	20120618	2	1892	33.32	-0.00326688282655653	0.00078582897913605
4	D	26	50	20120618	2	1894	33.36	-0.00356381110611239	0.00100310875085905
4	D	26	50	20120618	2	1896	33.4	-0.00363858764822286	0.0012478879053024
4	D	26	50	20120618	2	1898	33.44	-0.00357413486511771	0.00105844692755471
4	D	26	50	20120618	2	1900	33.48	-0.00346913657917932	0.00083729928173862
4	D	26	50	20120618	2	1902	33.52	-0.00333291952885154	0.00058732289245355
4	D	26	50	20120618	2	1904	33.56	-0.0030698475219789	0.00082433094337166
4	D	26	50	20120618	2	1906	33.6	-0.00327560852423637	0.00082643105051178
4	D	26	50	20120618	2	1908	33.64	-0.00330497466885905	0.00131579844056756
4	D	26	50	20120618	2	1910	33.68	-0.00327570044811793	0.00107484473381043
4	D	26	50	20120618	2	1912	33.72	-0.00341752485522051	0.00179989081403568
4	D	26	50	20120618	2	1914	33.76	-0.00310880910562228	0.00169062160313892
4	D	26	50	20120618	2	1916	33.8	-0.00284365820481295	0.00152135438185848
4	D	26	50	20120618	2	1918	33.84	-0.00287393651718335	0.00154640010404811
4	D	26	50	20120618	2	1920	33.88	-0.00276109641704161	0.00141272863813261
4	D	26	50	20120618	2	1922	33.92	-0.00228777327985095	0.00137044365261765
4	D	26	50	20120618	2	1924	33.96	-0.00241477672881987	0.00145620863410777
4	D	26	50	20120618	2	1926	34	-0.00239470196730198	0.00135822484743875
4	D	26	50	20120618	2	1928	34.04	-0.00240759252392301	0.00135427212053192
4	D	26	50	20120618	2	1930	34.08	-0.00229096940250192	0.00142753545413065
4	D	26	50	20120618	2	1932	34.12	-0.00202668117196563	0.00133187804877174
4	D	26	50	20120618	2	1934	34.16	-0.00212528014153429	0.00138590100685439
4	D	26	50	20120618	2	1936	34.2	-0.00213119862529282	0.00115450031271109
4	D	26	50	20120618	2	1938	34.24	-0.00201893128164383	0.0011615360251839
4	D	26	50	20120618	2	1940	34.28	-0.0019183806973591	0.0010222642735614
4	D	26	50	20120618	2	1942	34.32	-0.00164095442282837	0.000763392480969
4	D	26	50	20120618	2	1944	34.36	-0.00169992712837933	0.00121687420187956
4	D	26	50	20120618	2	1946	34.4	-0.00170046452953303	0.00126603226530765
4	D	26	50	20120618	2	1948	34.44	-0.00164043116381029	0.00137819354293946
4	D	26	50	20120618	2	1950	34.48	-0.00162478996181045	0.00064696027837882
4	D	26	50	20120618	2	1952	34.52	-0.00168689515040206	0.00086368143574469
4	D	26	50	20120618	2	1954	34.56	-0.00142818599236934	0.000195684730625570
4	D	26	50	20120618	2	1956	34.6	-0.00115259819546970	-5.78696189723e-05
4	D	26	50	20120618	2	1958	34.64	-0.00125361547023001	0.000165604408153890
4	D	26	50	20120618	2	1960	34.68	-0.00120084409115005	0.000101165767184360
4	D	26	50	20120618	2	1962	34.72	-0.00107975205487186	-0.00019103196800535
4	D	26	50	20120618	2	1964	34.76	-0.000726439080584192	0.000220999153392049
4	D	26	50	20120618	2	1966	34.8	-0.000910237346218011	0.000158483842867340
4	D	26	50	20120618	2	1968	34.84	-0.00055348076190596	0.000271458293297520
4	D	26	50	20120618	2	1970	34.88	-0.000887440223592551	0.000139632376080910
4	D	26	50	20120618	2	1972	34.92	-0.00083918018577657	0.000375855538471899
4	D	26	50	20120618	2	1974	34.96	-0.00101345372306781	0.0004352100816847
4	D	26	50	20120618	2	1976	35	-0.00118934653488796	0.00088509262907902
4	D	26	50	20120618	2	1978	35.04	-0.00100301682697749	0.0008328162247459
4	D	26	50	20120618	2	1980	35.08	-0.00116292195447502	0.001413916577525
4	D	26	50	20120618	2	1982	35.12	-0.00143518634950309	0.00120547564056683
4	D	26	50	20120618	2	1984	35.16	-0.00143264783615863	0.00111590642459393
4	D	26	50	20120618	2	1986	35.2	-0.00122656156478181	0.00161636124897871
4	D	26	50	20120618	2	1988	35.24	-0.00137579645095123	0.00133059818549779
4	D	26	50	20120618	2	1990	35.28	-0.00129336901346831	0.00099269306797217
4	D	26	50	20120618	2	1992	35.32	-0.00125665602938911	0.00131050928184428
4	D	26	50	20120618	2	1994	35.36	-0.00115982482677342	0.00161952908735843
4	D	26	50	20120618	2	1996	35.4	-0.000905810857767781	0.00223634540365526
4	D	26	50	20120618	2	1998	35.44	-0.00108106020241705	0.00212735196440317
4	D	26	50	20120618	2	2000	35.48	-0.00083366475288332	0.00242195386264892
4	D	26	50	20120618	2	2002	35.52	-0.0009629168014164	0.00283208286680493
4	D	26	50	20120618	2	2004	35.56	-0.000892453610671162	0.00254841283939632
4	D	26	50	20120618	2	2006	35.6	-0.000569595725449199	0.00246932294592061
4	D	26	50	20120618	2	2008	35.64	-0.00059260498010901	0.00302287441850468
4	D	26	50	20120618	2	2010	35.68	-0.000373126106296517	0.00269260605421588
4	D	26	50	20120618	2	2012	35.72	-0.000257959624844665	0.0025265278845186
4	D	26	50	20120618	2	2014	35.76	8.29506965009941e-05	0.00302823428790608
4	D	26	50	20120618	2	2016	35.8	0.000769120045896608	0.00296274912890039
4	D	26	50	20120618	2	2018	35.84	0.00101179202213202	0.00298184808306024
4	D	26	50	20120618	2	2020	35.88	0.000865717903274501	0.00238891076276407
4	D	26	50	20120618	2	2022	35.92	0.00137739451227671	0.00245959315661148
4	D	26	50	20120618	2	2024	35.96	0.00117901570481482	0.00291736701568384
4	D	26	50	20120618	2	2026	36	0.00162170697624448	0.00299090612092724
4	D	26	50	20120618	2	2028	36.04	0.00153972501603371	0.00266405308239157
4	D	26	50	20120618	2	2030	36.08	0.00184048581434359	0.00233126034689393
4	D	26	50	20120618	2	2032	36.12	0.00162532736296415	0.0026600791422813
4	D	26	50	20120618	2	2034	36.16	0.0019149229451991	0.00213033595501977
4	D	26	50	20120618	2	2036	36.2	0.00186294352571408	0.00230958045298275
4	D	26	50	20120618	2	2038	36.24	0.00173772198583375	0.002774199105697
4	D	26	50	20120618	2	2040	36.28	0.0016511014051384	0.00236592979237551
4	D	26	50	20120618	2	2042	36.32	0.00183211367005435	0.00267983570574765
4	D	26	50	20120618	2	2044	36.36	0.00203962122606135	0.00223655046462181
4	D	26	50	20120618	2	2046	36.4	0.0016677254855641	0.00266196004631926
4	D	26	50	20120618	2	2048	36.44	0.00181515724944149	0.00269752751741294
4	D	26	50	20120618	2	2050	36.48	0.00190660736945235	0.00247209480450286
4	D	26	50	20120618	2	2052	36.52	0.00166769013022504	0.00254453082316761
4	D	26	50	20120618	2	2054	36.56	0.00194449415078832	0.00301692057940709
4	D	26	50	20120618	2	2056	36.6	0.00204077381011468	0.00323927737781901
4	D	26	50	20120618	2	2058	36.64	0.00191505729548753	0.00277054336363826
4	D	26	50	20120618	2	2060	36.68	0.00221300380880829	0.00291927620399304
4	D	26	50	20120618	2	2062	36.72	0.00197066417276004	0.00301541444196316
4	D	26	50	20120618	2	2064	36.76	0.00204534879098896	0.00302859491236448
4	D	26	50	20120618	2	2066	36.8	0.00254365401075893	0.00239093308815826
4	D	26	50	20120618	2	2068	36.84	0.00264704716430403	0.00224750354866238
4	D	26	50	20120618	2	2070	36.88	0.00295958836158848	0.00255734359804271
4	D	26	50	20120618	2	2072	36.92	0.00304933435425668	0.0021005526173962
4	D	26	50	20120618	2	2074	36.96	0.00323193053836248	0.00272091860973459
4	D	26	50	20120618	2	2076	37	0.00339341251398205	0.00245255037307086
4	D	26	50	20120618	2	2078	37.04	0.00336386252159627	0.00252072253784505
4	D	26	50	20120618	2	2080	37.08	0.00330730812123697	0.00309511951833851
4	D	26	50	20120618	2	2082	37.12	0.00311382249270089	0.00273448798886556
4	D	26	50	20120618	2	2084	37.16	0.00288428856045993	0.00262639257522557
4	D	26	50	20120618	2	2086	37.2	0.00265274644496039	0.00259904875599709
4	D	26	50	20120618	2	2088	37.24	0.00268899980963183	0.00292943025737088
4	D	26	50	20120618	2	2090	37.28	0.00253335146495705	0.00306298858620139
4	D	26	50	20120618	2	2092	37.32	0.00238730563037078	0.00276194494517903
4	D	26	50	20120618	2	2094	37.36	0.00246955629115839	0.00327489434638738
4	D	26	50	20120618	2	2096	37.4	0.00236684903119105	0.00326818390303392
4	D	26	50	20120618	2	2098	37.44	0.0020031203740165	0.00341406710306052
4	D	26	50	20120618	2	2100	37.48	0.00198933179178336	0.00325699040268774
4	D	26	50	20120618	2	2102	37.52	0.00198712561862606	0.00341327514346559
4	D	26	50	20120618	2	2104	37.56	0.00212062030784627	0.00374374149765312
4	D	26	50	20120618	2	2106	37.6	0.00211610189551449	0.00351311862096913
4	D	26	50	20120618	2	2108	37.64	0.00198896409625715	0.00346410197889728
4	D	26	50	20120618	2	2110	37.68	0.00205613924046987	0.00367634715033823
4	D	26	50	20120618	2	2112	37.72	0.00226626026314014	0.00388817937141897
4	D	26	50	20120618	2	2114	37.76	0.00237697480029764	0.00356492833482667
4	D	26	50	20120618	2	2116	37.8	0.0025637860479261	0.00422127262729861
4	D	26	50	20120618	2	2118	37.84	0.00282725120616908	0.00388888718530694
4	D	26	50	20120618	2	2120	37.88	0.00299319361136437	0.00474466882409221
4	D	26	50	20120618	2	2122	37.92	0.00344217035497199	0.00445928689116635
4	D	26	50	20120618	2	2124	37.96	0.00344944719085718	0.00419411548426036
4	D	26	50	20120618	2	2126	38	0.003105936201481	0.00415579178164429
4	D	26	50	20120618	2	2128	38.04	0.00318092183506667	0.00423960210785917
4	D	26	50	20120618	2	2130	38.08	0.00330107250008707	0.00409833539587491
4	D	26	50	20120618	2	2132	38.12	0.00336809017869069	0.00400775311508767
4	D	26	50	20120618	2	2134	38.16	0.00324795145670383	0.00381304291195687
4	D	26	50	20120618	2	2136	38.2	0.00366017208271859	0.00350025281308544
4	D	26	50	20120618	2	2138	38.24	0.00390289355642868	0.00370286719016663
4	D	26	50	20120618	2	2140	38.28	0.00421028630923931	0.004138585681627
4	D	26	50	20120618	2	2142	38.32	0.00417240377054403	0.00396550432636884
4	D	26	50	20120618	2	2144	38.36	0.00412329096194993	0.00377499844580869
4	D	26	50	20120618	2	2146	38.4	0.00409885900844638	0.004199225744968
4	D	26	50	20120618	2	2148	38.44	0.00430612968368168	0.00384365356451444
4	D	26	50	20120618	2	2150	38.48	0.00432702539617253	0.00417703390574724
4	D	26	50	20120618	2	2152	38.52	0.0037713596743127	0.00433000231572132
4	D	26	50	20120618	2	2154	38.56	0.00365578872778201	0.00413588594793643
4	D	26	50	20120618	2	2156	38.6	0.00363307080111605	0.00439055186939433
4	D	26	50	20120618	2	2158	38.64	0.00366199641821405	0.00433661871387289
4	D	26	50	20120618	2	2160	38.68	0.00362920009859583	0.00422370719594624
4	D	26	50	20120618	2	2162	38.72	0.00348113547414928	0.00466848089684648
4	D	26	50	20120618	2	2164	38.76	0.00306792001960407	0.00437582714849358
4	D	26	50	20120618	2	2166	38.8	0.00308852999024463	0.00464890252428899
4	D	26	50	20120618	2	2168	38.84	0.0031126300278251	0.0043382299273845
4	D	26	50	20120618	2	2170	38.88	0.00288591214834021	0.00435010401800757
4	D	26	50	20120618	2	2172	38.92	0.00276325592115135	0.0041696913089314
4	D	26	50	20120618	2	2174	38.96	0.00323077441877524	0.0044177945723531
4	D	26	50	20120618	2	2176	39	0.00285034955628332	0.00417531210073505
4	D	26	50	20120618	2	2178	39.04	0.00293629718345501	0.00455489288986227
4	D	26	50	20120618	2	2180	39.08	0.0029870099625629	0.00462878462925745
4	D	26	50	20120618	2	2182	39.12	0.00278326690163757	0.00446340918227931
4	D	26	50	20120618	2	2184	39.16	0.00279117843656956	0.00454807008724128
4	D	26	50	20120618	2	2186	39.2	0.00230967096265074	0.00473595231880052
4	D	26	50	20120618	2	2188	39.24	0.00218005546123212	0.00461939000856261
4	D	26	50	20120618	2	2190	39.28	0.00251725707822114	0.00473536619798959
4	D	26	50	20120618	2	2192	39.32	0.00229195298803455	0.00476200425393978
4	D	26	50	20120618	2	2194	39.36	0.0022376068821529	0.00466919153916157
4	D	26	50	20120618	2	2196	39.4	0.00226860997897402	0.00443121121641934
4	D	26	50	20120618	2	2198	39.44	0.00230884506193032	0.00408560641315338
4	D	26	50	20120618	2	2200	39.48	0.00226649077995080	0.00441920666459513
4	D	26	50	20120618	2	2202	39.52	0.00234741207998979	0.00390822302023848
4	D	26	50	20120618	2	2204	39.56	0.00227043431446948	0.00475212455799304
4	D	26	50	20120618	2	2206	39.6	0.00239931725326279	0.00512708065663927
4	D	26	50	20120618	2	2208	39.64	0.00193614958366354	0.00500449803926633
4	D	26	50	20120618	2	2210	39.68	0.00191038544098423	0.00476934543654206
4	D	26	50	20120618	2	2212	39.72	0.00178412162570843	0.00522351729367105
4	D	26	50	20120618	2	2214	39.76	0.00136473022982566	0.00507692769397005
4	D	26	50	20120618	2	2216	39.8	0.00111075656590654	0.00515478510032616
4	D	26	50	20120618	2	2218	39.84	0.00150065736637315	0.0056696175268928
4	D	26	50	20120618	2	2220	39.88	0.00137768371895022	0.0056958292681646
4	D	26	50	20120618	2	2222	39.92	0.00131169297859598	0.00540318252016883
4	D	26	50	20120618	2	2224	39.96	0.00148720112432717	0.00518824044346443
4	D	26	50	20120618	2	2226	40	0.000930583636739869	0.00565940266233178
4	D	26	50	20120618	2	2228	40.04	0.00104326251653551	0.00540059592356325
4	D	26	50	20120618	2	2230	40.08	0.0010606948200121	0.00549491901842607
4	D	26	50	20120618	2	2232	40.12	0.00113086244012280	0.00528753308478543
4	D	26	50	20120618	2	2234	40.16	0.00100892894677499	0.00561687513919088
4	D	26	50	20120618	2	2236	40.2	0.000953638853340456	0.00516239498350529
4	D	26	50	20120618	2	2238	40.24	0.000965769270171712	0.00536397344915204
4	D	26	50	20120618	2	2240	40.28	0.00109143770153775	0.00568853687593023
4	D	26	50	20120618	2	2242	40.32	0.000771246315987636	0.00537175374506544
4	D	26	50	20120618	2	2244	40.36	0.000866673204535885	0.00568440383679419
4	D	26	50	20120618	2	2246	40.4	0.00108890060240685	0.0056418197451108
4	D	26	50	20120618	2	2248	40.44	0.000962015947377172	0.00557385122708958
4	D	26	50	20120618	2	2250	40.48	0.000733149523937647	0.00518967587023024
4	D	26	50	20120618	2	2252	40.52	0.000466238634349943	0.00557245469119674
4	D	26	50	20120618	2	2254	40.56	0.000771651488173256	0.00504609783831032
4	D	26	50	20120618	2	2256	40.6	0.000260055489344102	0.00559413812064182
4	D	26	50	20120618	2	2258	40.64	0.00031491636896246	0.00575905734232474
4	D	26	50	20120618	2	2260	40.68	7.85927974085417e-05	0.00614532432104283
4	D	26	50	20120618	2	2262	40.72	1.83275006615741e-05	0.00599507402953563
4	D	26	50	20120618	2	2264	40.76	-0.000200298602372807	0.00581650835408259
4	D	26	50	20120618	2	2266	40.8	-0.000814228508788842	0.00600758840534907
4	D	26	50	20120618	2	2268	40.84	-0.00124864875219895	0.00638623206585918
4	D	26	50	20120618	2	2270	40.88	-0.00116870255241122	0.00600302190975616
4	D	26	50	20120618	2	2272	40.92	-0.00161651469115022	0.00588049586092572
4	D	26	50	20120618	2	2274	40.96	-0.00163319392590485	0.00609655092370371
4	D	26	50	20120618	2	2276	41	-0.00156525157083454	0.00603097030528256
4	D	26	50	20120618	2	2278	41.04	-0.001623130382195	0.00623553134733236
4	D	26	50	20120618	2	2280	41.08	-0.001987090263287	0.00668195402124633
4	D	26	50	20120618	2	2282	41.12	-0.00222912584341934	0.00700044198656057
4	D	26	50	20120618	2	2284	41.16	-0.00235440395184216	0.00687601240627517
4	D	26	50	20120618	2	2286	41.2	-0.00270607643839748	0.00789657962356171
4	D	26	50	20120618	2	2288	41.24	-0.0030444623885343	0.00753321866191338
4	D	26	50	20120618	2	2290	41.28	-0.00315696307742108	0.00789753421771632
4	D	26	50	20120618	2	2292	41.32	-0.00291527397961152	0.0073569510834992
4	D	26	50	20120618	2	2294	41.36	-0.00264139031005454	0.00717534484888706
4	D	26	50	20120618	2	2296	41.4	-0.00268280555422863	0.0075627898675026
4	D	26	50	20120618	2	2298	41.44	-0.00243573537381424	0.0065890260480628
4	D	26	50	20120618	2	2300	41.48	-0.00245211196686652	0.00669161309987734
4	D	26	50	20120618	2	2302	41.52	-0.00271380511551585	0.00680539365203807
4	D	26	50	20120618	2	2304	41.56	-0.00282995447539355	0.00712777777571664
4	D	26	50	20120618	2	2306	41.6	-0.00316179261673659	0.00662880787557235
4	D	26	50	20120618	2	2308	41.64	-0.00343986942950601	0.007279119840094
4	D	26	50	20120618	2	2310	41.68	-0.00337569948911333	0.00698277845916653
4	D	26	50	20120618	2	2312	41.72	-0.00388092728427112	0.00706576451100658
4	D	26	50	20120618	2	2314	41.76	-0.00374461831006179	0.00729418121453327
4	D	26	50	20120618	2	2316	41.8	-0.00378535473172594	0.00719411853392756
4	D	26	50	20120618	2	2318	41.84	-0.00367693404896661	0.00714585849611158
4	D	26	50	20120618	2	2320	41.88	-0.00411872022371634	0.00699367497466461
4	D	26	50	20120618	2	2322	41.92	-0.00404256482338255	0.0068350284972376
4	D	26	50	20120618	2	2324	41.96	-0.00408469424540564	0.0064678138036318
4	D	26	50	20120618	2	2326	42	-0.00396097177190143	0.00668627444367938
4	D	26	50	20120618	2	2328	42.04	-0.00404758528152898	0.00649203928195525
4	D	26	50	20120618	2	2330	42.08	-0.00461974780459388	0.00611782423121571
4	D	26	50	20120618	2	2332	42.12	-0.00430468223610059	0.00645848706518795
4	D	26	50	20120618	2	2334	42.16	-0.00460851894890864	0.00583126213707205
4	D	26	50	20120618	2	2336	42.2	-0.00446841988235215	0.00624696314266381
4	D	26	50	20120618	2	2338	42.24	-0.0042114219227299	0.00562577690645924
4	D	26	50	20120618	2	2340	42.28	-0.00439266753288363	0.00546325548387132
4	D	26	50	20120618	2	2342	42.32	-0.00454707844069134	0.00483614369284041
4	D	26	50	20120618	2	2344	42.36	-0.00434732784607395	0.0048722556361556
4	D	26	50	20120618	2	2346	42.4	-0.00478842812724593	0.00479556990573592
4	D	26	50	20120618	2	2348	42.44	-0.00454501368889028	0.00470530065404965
4	D	26	50	20120618	2	2350	42.48	-0.00444517021138674	0.00479248692016995
4	D	26	50	20120618	2	2352	42.52	-0.00457037053806363	0.00411044000330865
4	D	26	50	20120618	2	2354	42.56	-0.00456955736526526	0.00448220139351748
4	D	26	50	20120618	2	2356	42.6	-0.00452275396741852	0.00438953504984298
4	D	26	50	20120618	2	2358	42.64	-0.00423673634549638	0.00406005864514911
4	D	26	50	20120618	2	2360	42.68	-0.00435730512275649	0.00368529912218805
4	D	26	50	20120618	2	2362	42.72	-0.00445219885279173	0.00374930642802106
4	D	26	50	20120618	2	2364	42.76	-0.00482741799516056	0.0035782997240589
4	D	26	50	20120618	2	2366	42.8	-0.00495094177165926	0.00289621674475177
4	D	26	50	20120618	2	2368	42.84	-0.00493175867179245	0.00313529732564553
4	D	26	50	20120618	2	2370	42.88	-0.00533673993858142	0.00288125507236864
4	D	26	50	20120618	2	2372	42.92	-0.0052689708246725	0.00309729033615676
4	D	26	50	20120618	2	2374	42.96	-0.00566731235878613	0.00317545391974912
4	D	26	50	20120618	2	2376	43	-0.00563401470046005	0.00323357102609484
4	D	26	50	20120618	2	2378	43.04	-0.00515304561764443	0.00269051796789104
4	D	26	50	20120618	2	2380	43.08	-0.00522889201231484	0.00351537429160111
4	D	26	50	20120618	2	2382	43.12	-0.00498908099011611	0.00265690140440665
4	D	26	50	20120618	2	2384	43.16	-0.00498638549906623	0.00283979315914699
4	D	26	50	20120618	2	2386	43.2	-0.00482241167914976	0.00327111839617584
4	D	26	50	20120618	2	2388	43.24	-0.00503237996675529	0.00301286885755089
4	D	26	50	20120618	2	2390	43.28	-0.00514726077706754	0.00226790782194031
4	D	26	50	20120618	2	2392	43.32	-0.00511824889294224	0.00232451242688107
4	D	26	50	20120618	2	2394	43.36	-0.00481473179239929	0.00230127831226484
4	D	26	50	20120618	2	2396	43.4	-0.00467045301765921	0.00256030496124232
4	D	26	50	20120618	2	2398	43.44	-0.00442532101693205	0.00334525783507647
4	D	26	50	20120618	2	2400	43.48	-0.00462831086771405	0.00367271262148293
4	D	26	50	20120618	2	2402	43.52	-0.00437832457893405	0.00325217217708073
4	D	26	50	20120618	2	2404	43.56	-0.00467895597670298	0.00276941411410871
4	D	26	50	20120618	2	2406	43.6	-0.00446510779418907	0.0019845347793798
4	D	26	50	20120618	2	2408	43.64	-0.00436224447575512	0.0021537520082108
4	D	26	50	20120618	2	2410	43.68	-0.00428410542876806	0.00192573460788345
4	D	26	50	20120618	2	2412	43.72	-0.00408991198634402	0.00138561038596732
4	D	26	50	20120618	2	2414	43.76	-0.0042248060398842	0.00178049346081417
4	D	26	50	20120618	2	2416	43.8	-0.00400910382339002	0.00155890811590052
4	D	26	50	20120618	2	2418	43.84	-0.00415302621631239	0.00143857056255785
4	D	26	50	20120618	2	2420	43.88	-0.00416372757033887	0.00140609597652508
4	D	26	50	20120618	2	2422	43.92	-0.00368346630141121	0.00159218385391638
4	D	26	50	20120618	2	2424	43.96	-0.00401072380502572	0.00113880961323656
4	D	26	50	20120618	2	2426	44	-0.00403234288775372	0.00188063109473868
4	D	26	50	20120618	2	2428	44.04	-0.00397134856391535	0.00177866700399836
4	D	26	50	20120618	2	2430	44.08	-0.00411065354955656	0.00144179214105294
4	D	26	50	20120618	2	2432	44.12	-0.00375951210019392	0.00178327592599814
4	D	26	50	20120618	2	2434	44.16	-0.00350266758274319	0.00091013128020083
4	D	26	50	20120618	2	2436	44.2	-0.00345032046773195	0.00095404968238033
4	D	26	50	20120618	2	2438	44.24	-0.00297478408631618	0.00096545531476087
4	D	26	50	20120618	2	2440	44.28	-0.00333935420056034	0.00088306323261701
4	D	26	50	20120618	2	2442	44.32	-0.00302733626229397	0.00117688024233565
4	D	26	50	20120618	2	2444	44.36	-0.00307590035602586	0.00096661496988201
4	D	26	50	20120618	2	2446	44.4	-0.0027471452002488	0.00117117389061147
4	D	26	50	20120618	2	2448	44.44	-0.00285818924916633	0.00116570088412509
4	D	26	50	20120618	2	2450	44.48	-0.00307736406706291	0.00158295045356764
4	D	26	50	20120618	2	2452	44.52	-0.00284904635848559	0.00177260356334969
4	D	26	50	20120618	2	2454	44.56	-0.00298426638825189	0.00155605211161131
4	D	26	50	20120618	2	2456	44.6	-0.00276912207900807	0.00194767613130367
4	D	26	50	20120618	2	2458	44.64	-0.00310263959895643	0.00306646401603093
4	D	26	50	20120618	2	2460	44.68	-0.00272872506859889	0.00216545794884131
4	D	26	50	20120618	2	2462	44.72	-0.00259257872894923	0.00228691060957791
4	D	26	50	20120618	2	2464	44.76	-0.0024408336137066	0.00209327648861779
4	D	26	50	20120618	2	2466	44.8	-0.00232066081624394	0.00203340575745472
4	D	26	50	20120618	2	2468	44.84	-0.00215345834676457	0.00191339559455174
4	D	26	50	20120618	2	2470	44.88	-0.00159617335037583	0.00221991224206049
4	D	26	50	20120618	2	2472	44.92	-0.00153202462318659	0.00194609221211381
4	D	26	50	20120618	2	2474	44.96	-0.00087027167094534	0.00231078960557858
4	D	26	50	20120618	2	2476	45	-0.000641063007823721	0.0020766594792599
4	D	26	50	20120618	2	2478	45.04	-0.00087205358003393	0.00212380228836161
4	D	26	50	20120618	2	2480	45.08	-0.000637626468867162	0.00194365269371871
4	D	26	50	20120618	2	2482	45.12	-0.000582337789646181	0.00173896649376864
4	D	26	50	20120618	2	2484	45.16	-0.000466400561802835	0.0014965137206354
4	D	26	50	20120618	2	2486	45.2	-0.00051038967466045	0.00197285620378172
4	D	26	50	20120618	2	2488	45.24	-0.000438759757726253	0.00164861946033644
4	D	26	50	20120618	2	2490	45.28	-0.000344615560879076	0.00148496666689862
4	D	26	50	20120618	2	2492	45.32	-0.00064546828307052	0.00153810574150479
4	D	26	50	20120618	2	2494	45.36	-0.000706272395184751	0.00146443228597297
4	D	26	50	20120618	2	2496	45.4	-0.000757254794108301	0.00149930679242109
4	D	26	50	20120618	2	2498	45.44	-0.000500773022436314	0.00141738140075281
4	D	26	50	20120618	2	2500	45.48	-0.000375311066250384	0.00120971121018614
4	D	26	50	20120618	2	2502	45.52	-0.000494232284710337	0.00141184475465612
4	D	26	50	20120618	2	2504	45.56	-0.00059343936611081	0.00112914346353774
4	D	26	50	20120618	2	2506	45.6	-0.000259486975492027	0.00082602092857869
4	D	26	50	20120618	2	2508	45.64	-0.000365637845483752	0.00116268860923723
4	D	26	50	20120618	2	2510	45.68	-0.000388456181312643	0.00167968973230178
4	D	26	50	20120618	2	2512	45.72	-0.000353673598746075	0.00169231158834596
4	D	26	50	20120618	2	2514	45.76	4.25466150239936e-05	0.00140642831671223
4	D	26	50	20120618	2	2516	45.8	-0.000163369950725340	0.00186529112022762
4	D	26	50	20120618	2	2518	45.84	0.000148916688117885	0.00159989980311269
4	D	26	50	20120618	2	2520	45.88	0.000222745707141573	0.00154847192691699
4	D	26	50	20120618	2	2522	45.92	0.0005279400649695	0.00212532256794116
4	D	26	50	20120618	2	2524	45.96	0.000784336983827742	0.00236856730066933
4	D	26	50	20120618	2	2526	46	0.000730618081661	0.00220733988349099
4	D	26	50	20120618	2	2528	46.04	0.00108596752347849	0.00202369011028122
4	D	26	50	20120618	2	2530	46.08	0.00129545497847281	0.00219118956460869
4	D	26	50	20120618	2	2532	46.12	0.00136702832686452	0.00221972839429738
4	D	26	50	20120618	2	2534	46.16	0.00143798649235659	0.00228140931882028
4	D	26	50	20120618	2	2536	46.2	0.00129529941498095	0.00195626040762727
4	D	26	50	20120618	2	2538	46.24	0.00148259785918165	0.00266809066211214
4	D	26	50	20120618	2	2540	46.28	0.00194240111471601	0.00256062457350741
4	D	26	50	20120618	2	2542	46.32	0.00177464710194732	0.00247564448054441
4	D	26	50	20120618	2	2544	46.36	0.0024376162778522	0.00278268438707124
4	D	26	50	20120618	2	2546	46.4	0.00308657059735396	0.00241596466821227
4	D	26	50	20120618	2	2548	46.44	0.00298053286444723	0.00241466359173489
4	D	26	50	20120618	2	2550	46.48	0.00287450927367612	0.0024133625152575
4	D	26	50	20120618	2	2552	46.52	0.00311296689349566	0.00199391384372545
4	D	26	50	20120618	2	2554	46.56	0.00346545255284934	0.00215212898601594
4	D	26	50	20120618	2	2556	46.6	0.0032098334514504	0.002395303008066
4	D	26	50	20120618	2	2558	46.64	0.00337799758615219	0.00244004872517948
4	D	26	50	20120618	2	2560	46.68	0.00376838416897747	0.00183477239155161
4	D	26	50	20120618	2	2562	46.72	0.00371293285519682	0.0018714146649527
4	D	26	50	20120618	2	2564	46.76	0.00369748964309571	0.00191556641236998
4	D	26	50	20120618	2	2566	46.8	0.00363299443358368	0.00197816657570843
4	D	26	50	20120618	2	2568	46.84	0.00363270451980339	0.00214700246185234
4	D	26	50	20120618	2	2570	46.88	0.00374879024007079	0.00194735086218432
4	D	26	50	20120618	2	2572	46.92	0.00382822661586929	0.00203490482383084
4	D	26	50	20120618	2	2574	46.96	0.00404086069603989	0.00147573185233633
4	D	26	50	20120618	2	2576	47	0.00381031560110183	0.00150779207379533
4	D	26	50	20120618	2	2578	47.04	0.00417777778208104	0.00051736881859076
4	D	26	50	20120618	2	2580	47.08	0.00409098749575821	0.00082740685786982
4	D	26	50	20120618	2	2582	47.12	0.00394050103058609	0.00040430244427904
4	D	26	50	20120618	2	2584	47.16	0.00417004910496267	0.00053505355918824
4	D	26	50	20120618	2	2586	47.2	0.00420075168140179	0.00049412621869316
4	D	26	50	20120618	2	2588	47.24	0.00430169117441617	0.00039839103158832
4	D	26	50	20120618	2	2590	47.28	0.00440461763748569	6.56407224975501e-05
4	D	26	50	20120618	2	2592	47.32	0.00429261192334574	0.00028440541846104
4	D	26	50	20120618	2	2594	47.36	0.0042745312029508	0.000125638732881230
4	D	26	50	20120618	2	2596	47.4	0.00427476454818859	0.000111390531240320
4	D	26	50	20120618	2	2598	47.44	0.00432728843989513	0.00028608833260027
4	D	26	50	20120618	2	2600	47.48	0.00458510664338355	0.00041683944750947
4	D	26	50	20120618	2	2602	47.52	0.00467072313244962	0.00051726275257359
4	D	26	50	20120618	2	2604	47.56	0.00473477993575731	0.00010993389127108
4	D	26	50	20120618	2	2606	47.6	0.00536404133140303	-0.000170313739316590
4	D	26	50	20120618	2	2608	47.64	0.00525921275109213	-0.00010966519069422
4	D	26	50	20120618	2	2610	47.68	0.00553823001588053	-0.000211721912422871
4	D	26	50	20120618	2	2612	47.72	0.00598411740996114	-0.000126232702577420
4	D	26	50	20120618	2	2614	47.76	0.00617156434658588	-0.00053168065984197
4	D	26	50	20120618	2	2616	47.8	0.0061268299431809	-0.00016490720086764
4	D	26	50	20120618	2	2618	47.84	0.00593558867156831	-0.000476540473045049
4	D	26	50	20120618	2	2620	47.88	0.00616229488379131	-3.23706413359404e-05
4	D	26	50	20120618	2	2622	47.92	0.00592263447533697	-0.00050526315049684
4	D	26	50	20120618	2	2624	47.96	0.00610217595814804	-0.000465290404156369
4	D	26	50	20120618	2	2626	48	0.00592541340498703	-0.00033301900966761
4	D	26	50	20120618	2	2628	48.04	0.0055473941197647	-0.00011667261889578
4	D	26	50	20120618	2	2630	48.08	0.00550064021939265	0.000361472986542570
4	D	26	50	20120618	2	2632	48.12	0.00524171892932557	0.00015257243017662
4	D	26	50	20120618	2	2634	48.16	0.00496918583372065	0.000188818723780250
4	D	26	50	20120618	2	2636	48.2	0.00500915858006113	0.000160088975260640
4	D	26	50	20120618	2	2638	48.24	0.00489365975842212	0.00038838547063453
4	D	26	50	20120618	2	2640	48.28	0.00463073624397352	0.00081267075254989
4	D	26	50	20120618	2	2642	48.32	0.00483909939918576	0.0006918191325773
4	D	26	50	20120618	2	2644	48.36	0.00460371062279657	0.00084501381672136
4	D	26	50	20120618	2	2646	48.4	0.00471776623949518	0.00128735082765364
4	D	26	50	20120618	2	2648	48.44	0.00453328278739039	0.00091230209801908
4	D	26	50	20120618	2	2650	48.48	0.00490018069715822	0.00193475870462495
4	D	26	50	20120618	2	2652	48.52	0.00512187705783651	0.00165423954503331
4	D	26	50	20120618	2	2654	48.56	0.00490053495765559	0.00131998663403252
4	D	26	50	20120618	2	2656	48.6	0.00492119378937474	0.00173680911097924
4	D	26	50	20120618	2	2658	48.64	0.00494254912127335	0.00154128065095232
4	D	26	50	20120618	2	2660	48.68	0.00507454545122423	0.00210406057413766
4	D	26	50	20120618	2	2662	48.72	0.00490979734938236	0.00212812412500822
4	D	26	50	20120618	2	2664	48.76	0.00474506975363714	0.00215217989770419
4	D	26	50	20120618	2	2666	48.8	0.0051073402859182	0.00224012128315612
4	D	26	50	20120618	2	2668	48.84	0.0050470305121547	0.00170928851505546
4	D	26	50	20120618	2	2670	48.88	0.00461703251455413	0.00206792671051225
4	D	26	50	20120618	2	2672	48.92	0.00458749595719718	0.00231331326968064
4	D	26	50	20120618	2	2674	48.96	0.00458749595719718	0.00231331326968064
4	D	26	50	20120618	2	2676	49	0.00463337021673344	0.00244734960269523
4	D	26	50	20120618	2	2678	49.04	0.00491191633627354	0.00243441216489461
4	D	26	50	20120618	2	2680	49.08	0.00475717895726496	0.00244160223877775
4	D	26	50	20120618	2	2682	49.12	0.00477848408458211	0.00311000906582996
4	D	26	50	20120618	2	2684	49.16	0.00467512557926929	0.00375153098595467
4	D	26	50	20120618	2	2686	49.2	0.00475281822974538	0.00380579011770224
4	D	26	50	20120618	2	2688	49.24	0.0047287518504477	0.00385434360483241
4	D	26	50	20120618	2	2690	49.28	0.00473159159128094	0.00398483026180545
4	D	26	50	20120618	2	2692	49.32	0.00464479352678351	0.00408878132260091
4	D	26	50	20120618	2	2694	49.36	0.00447572853804249	0.00421220398282989
4	D	26	50	20120618	2	2696	49.4	0.00425469544352495	0.00420104018096852
4	D	26	50	20120618	2	2698	49.44	0.00393022606194867	0.00450702720549816
4	D	26	50	20120618	2	2700	49.48	0.00391868254374579	0.00456953190942114
4	D	26	50	20120618	2	2702	49.52	0.00379551656327838	0.00432836394930931
4	D	26	50	20120618	2	2704	49.56	0.00338923704843915	0.00456953968759574
4	D	26	50	20120618	2	2706	49.6	0.00339811335986338	0.00454778413325897
4	D	26	50	20120618	2	2708	49.64	0.00329493587388655	0.00460230560162236
4	D	26	50	20120618	2	2710	49.68	0.00319176828740465	0.00465682282734506
4	D	26	50	20120618	2	2712	49.72	0.00313418646089228	0.00457952686377321
4	D	26	50	20120618	2	2714	49.76	0.00294924692491363	0.00460536171713065
4	D	26	50	20120618	2	2716	49.8	0.00316585565230129	0.00475325380752259
4	D	26	50	20120618	2	2718	49.84	0.00308846140088686	0.00545497809189075
4	D	26	50	20120618	2	2720	49.88	0.00262802174924942	0.00578955273647698
4	D	26	50	20120618	2	2722	49.92	0.00260877571687909	0.00546981460637361
4	D	26	50	20120618	2	2724	49.96	0.00253095720139595	0.00570811524848772
4	D	26	50	20120618	2	2726	50	0.00283755799461165	0.00564122223988069
4	D	26	50	20120618	2	2728	50.04	0.0028893938714201	0.00595398051894697
4	D	26	50	20120618	2	2730	50.08	0.00266818965706151	0.00645825371995016
4	D	26	50	20120618	2	2732	50.12	0.00261072308895448	0.00646845727080268
4	D	26	50	20120618	2	2734	50.16	0.00237055427072447	0.0064630479039266
4	D	26	50	20120618	2	2736	50.2	0.00243937697373735	0.006445405589736
4	D	26	50	20120618	2	2738	50.24	0.0023504936513422	0.00667944379217312
4	D	26	50	20120618	2	2740	50.28	0.00197162371666211	0.0060680205792964
4	D	26	50	20120618	2	2742	50.32	0.00200707097960299	0.00594995496004168
4	D	26	50	20120618	2	2744	50.36	0.00220830225582018	0.00576851418841633
4	D	26	50	20120618	2	2746	50.4	0.00208647765691668	0.00634054518961994
4	D	26	50	20120618	2	2748	50.44	0.00231259697051129	0.00602905121747842
4	D	26	50	20120618	2	2750	50.48	0.0021009019281461	0.00604931548361367
4	D	26	50	20120618	2	2752	50.52	0.00197284701139356	0.00612879640713938
4	D	26	50	20120618	2	2754	50.56	0.00221229387359998	0.00598865420706923
4	D	26	50	20120618	2	2756	50.6	0.00186020490115054	0.00584694364415842
4	D	26	50	20120618	2	2758	50.64	0.00201375526000555	0.0062111411131289
4	D	26	50	20120618	2	2760	50.68	0.00200441932917354	0.00579011347215446
4	D	26	50	20120618	2	2762	50.72	0.0020930615281563	0.00587407462424577
4	D	26	50	20120618	2	2764	50.76	0.00189592574370507	0.00554841511124606
4	D	26	50	20120618	2	2766	50.8	0.0016877394358988	0.00583257311304437
4	D	26	50	20120618	2	2768	50.84	0.00163345555541389	0.00545542427626968
4	D	26	50	20120618	2	2770	50.88	0.00152770490786032	0.00569720246953367
4	D	26	50	20120618	2	2772	50.92	0.00173662632387631	0.00569039974874526
4	D	26	50	20120618	2	2774	50.96	0.00143520544138618	0.00573005889322828
4	D	26	50	20120618	2	2776	51	0.00151703042389153	0.00558744818338502
4	D	26	50	20120618	2	2778	51.04	0.00124941525594976	0.00529437717132054
4	D	26	50	20120618	2	2780	51.08	0.00114227443646437	0.0057936935537876
4	D	26	50	20120618	2	2782	51.12	0.000928776271807156	0.00583435785056008
4	D	26	50	20120618	2	2784	51.16	0.00116141440281753	0.00571051516890307
4	D	26	50	20120618	2	2786	51.2	0.000966808010033275	0.00572664073904803
4	D	26	50	20120618	2	2788	51.24	0.00103103593318201	0.00542308828316602
4	D	26	50	20120618	2	2790	51.28	0.000873557596157518	0.00574293530771369
4	D	26	50	20120618	2	2792	51.32	0.00081639720528674	0.00533342360777766
4	D	26	50	20120618	2	2794	51.36	0.00061098339245883	0.00550762714149756
4	D	26	50	20120618	2	2796	51.4	0.000410136075223821	0.00539348525777164
4	D	26	50	20120618	2	2798	51.44	-0.000100533613721978	0.00513357826085159
4	D	26	50	20120618	2	2800	51.48	-5.43489343087789e-05	0.00525272928901543
4	D	26	50	20120618	2	2802	51.52	-0.00120197560342131	0.00547075095717325
4	D	26	50	20120618	2	2804	51.56	-0.00122599234382295	0.00524747831405834
4	D	26	50	20120618	2	2806	51.6	-0.00123173829352687	0.00568033090173456
4	D	26	50	20120618	2	2808	51.64	-0.00113548409004464	0.00574460407971729
4	D	26	50	20120618	2	2810	51.68	-0.00137109631217668	0.00579382295432856
4	D	26	50	20120618	2	2812	51.72	-0.00141046165379212	0.00582471715670538
4	D	26	50	20120618	2	2814	51.76	-0.00124154727879549	0.00523186398211618
4	D	26	50	20120618	2	2816	51.8	-0.00145563375629466	0.005424652403366
4	D	26	50	20120618	2	2818	51.84	-0.00120588929803382	0.00566674313782728
4	D	26	50	20120618	2	2820	51.88	-0.00114318448289176	0.00564376358165228
4	D	26	50	20120618	2	2822	51.92	-0.00132536771663735	0.00557746949248891
4	D	26	50	20120618	2	2824	51.96	-0.00126383874936172	0.00533080582776303
4	D	26	50	20120618	2	2826	52	-0.0011967343865378	0.0057178620083596
4	D	26	50	20120618	2	2828	52.04	-0.00097445254144468	0.00532419162164249
4	D	26	50	20120618	2	2830	52.08	-0.00105484633982490	0.00533625062068884
4	D	26	50	20120618	2	2832	52.12	-0.00116909020956187	0.00546832772344733
4	D	26	50	20120618	2	2834	52.16	-0.00108104535317465	0.00530774785344599
4	D	26	50	20120618	2	2836	52.2	-0.00136056607799125	0.00550655941025796
4	D	26	50	20120618	2	2838	52.24	-0.00145257905499993	0.00538399376344778
4	D	26	50	20120618	2	2840	52.28	-0.00138339997016933	0.00553954735581388
4	D	26	50	20120618	2	2842	52.32	-0.00129922406974857	0.00523844523706071
4	D	26	50	20120618	2	2844	52.36	-0.00122012830728657	0.0057707705661551
4	D	26	50	20120618	2	2846	52.4	-0.00152047969077015	0.00566730740903866
4	D	26	50	20120618	2	2848	52.44	-0.0014496785029835	0.00554313380140806
4	D	26	50	20120618	2	2850	52.48	-0.00113209492724241	0.00580335546084574
4	D	26	50	20120618	2	2852	52.52	-0.00130105879971372	0.00548072455690053
4	D	26	50	20120618	2	2854	52.56	-0.00138372948192936	0.00539829994784474
4	D	26	50	20120618	2	2856	52.6	-0.00121759262236924	0.00506890627464427
4	D	26	50	20120618	2	2858	52.64	-0.00118277913923633	0.00537324948803968
4	D	26	50	20120618	2	2860	52.68	-0.00146206666023650	0.00523234587538756
4	D	26	50	20120618	2	2862	52.72	-0.00166599484171714	0.00499677890808951
4	D	26	50	20120618	2	2864	52.76	-0.00137815111653258	0.00490183391281264
4	D	26	50	20120618	2	2866	52.8	-0.00181516870457135	0.00486756483119057
4	D	26	50	20120618	2	2868	52.84	-0.00172764493638438	0.00476369275422257
4	D	26	50	20120618	2	2870	52.88	-0.00174909226287523	0.00460085391140058
4	D	26	50	20120618	2	2872	52.92	-0.00142254066396038	0.00507737762601492
4	D	26	50	20120618	2	2874	52.96	-0.0009163750330787	0.0046443692627148
4	D	26	50	20120618	2	2876	53	-0.000816156788981142	0.00427420593383146
4	D	26	50	20120618	2	2878	53.04	-0.000774497592967531	0.00466693657563637
4	D	26	50	20120618	2	2880	53.08	-0.00060981595916309	0.00417066428786231
4	D	26	50	20120618	2	2882	53.12	-0.000912141584779741	0.00447788309240477
4	D	26	50	20120618	2	2884	53.16	-0.000734210184109431	0.00377744220684447
4	D	26	50	20120618	2	2886	53.2	-0.000761610571880411	0.00390590229578263
4	D	26	50	20120618	2	2888	53.24	-0.000708315933782381	0.00360694461976477
4	D	26	50	20120618	2	2890	53.28	-0.00081049993473164	0.00365376215974713
4	D	26	50	20120618	2	2892	53.32	-0.000787271476969672	0.00376914077323334
4	D	26	50	20120618	2	2894	53.36	-0.000838812490250351	0.00355949068367934
4	D	26	50	20120618	2	2896	53.4	-0.000890388858870102	0.00334976281237941
4	D	26	50	20120618	2	2898	53.44	-0.00118626354932199	0.00325548426524381
4	D	26	50	20120618	2	2900	53.48	-0.00117553673945139	0.00307092232428631
4	D	26	50	20120618	2	2902	53.52	-0.00112897375791025	0.00301481340119916
4	D	26	50	20120618	2	2904	53.56	-0.00106958385935839	0.00234927742767856
4	D	26	50	20120618	2	2906	53.6	-0.000790778726604351	0.00199789485490353
4	D	26	50	20120618	2	2908	53.64	-0.00099194353478411	0.00188507596796522
4	D	26	50	20120618	2	2910	53.68	-0.000677281017156102	0.00231423321560296
4	D	26	50	20120618	2	2912	53.72	-0.000947530157857782	0.00187218541134419
4	D	26	50	20120618	2	2914	53.76	-0.000725024867021811	0.00218084459239993
4	D	26	50	20120618	2	2916	53.8	-0.00105949344559086	0.00183576941211308
4	D	26	50	20120618	2	2918	53.84	-0.00109511041415923	0.00121516300346909
4	D	26	50	20120618	2	2920	53.88	-0.00106490988353475	0.00125654996337193
4	D	26	50	20120618	2	2922	53.92	-0.00158284438755046	0.00088372791299133
4	D	26	50	20120618	2	2924	53.96	-0.00225839299309265	0.00072829877141871
4	D	26	50	20120618	2	2926	54	-0.00206791963944443	0.00053226755847037
4	D	26	50	20120618	2	2928	54.04	-0.00188931860865234	0.00100834841210764
4	D	26	50	20120618	2	2930	54.08	-0.0023329715453044	0.000309585490939100
4	D	26	50	20120618	2	2932	54.12	-0.00308527659194439	0.00035909710775778
4	D	26	50	20120618	2	2934	54.16	-0.00300978587198492	0.00069285150847783
4	D	26	50	20120618	2	2936	54.2	-0.0035070870001256	0.00050967549681146
4	D	26	50	20120618	2	2938	54.24	-0.00341953303847908	0.00072610674039703
4	D	26	50	20120618	2	2940	54.28	-0.00364427985781142	0.00127691463867011
4	D	26	50	20120618	2	2942	54.32	-0.00375980696372167	0.001187578767935
4	D	26	50	20120618	2	2944	54.36	-0.00355533289580596	0.00140516259557391
4	D	26	50	20120618	2	2946	54.4	-0.00377337987838655	0.00160015789708782
4	D	26	50	20120618	2	2948	54.44	-0.00382628207222102	0.00118692115862849
4	D	26	50	20120618	2	2950	54.48	-0.00384220611693334	0.00103135766676745
4	D	26	50	20120618	2	2952	54.52	-0.00424134668170971	0.00162761131786739
4	D	26	50	20120618	2	2954	54.56	-0.00403948395913692	0.00141328937381009
4	D	26	50	20120618	2	2956	54.6	-0.00460476421190054	0.00131934811660911
4	D	26	50	20120618	2	2958	54.64	-0.00434265669867743	0.00105461016615999
4	D	26	50	20120618	2	2960	54.68	-0.00454422031508178	0.00115532621343152
4	D	26	50	20120618	2	2962	54.72	-0.00448335539178437	0.00102195456079124
4	D	26	50	20120618	2	2964	54.76	-0.00446558721258672	0.00113412432370442
4	D	26	50	20120618	2	2966	54.8	-0.00444782398313653	0.00124627075209383
4	D	26	50	20120618	2	2968	54.84	-0.00420889048045325	0.00073869324110215
4	D	26	50	20120618	2	2970	54.88	-0.00420213336805223	0.00102309441692251
4	D	26	50	20120618	2	2972	54.92	-0.0039729289475713	0.00111087182431188
4	D	26	50	20120618	2	2974	54.96	-0.00398024750275658	0.0010812652633836
4	D	26	50	20120618	2	2976	55	-0.00388686698123308	0.00071918416500922
4	D	26	50	20120618	2	2978	55.04	-0.00406006571621692	0.00108772821936365
4	D	26	50	20120618	2	2980	55.08	-0.00370394552800794	0.00069819016467579
4	D	26	50	20120618	2	2982	55.12	-0.00372482639125638	0.00101769636375493
4	D	26	50	20120618	2	2984	55.16	-0.00384762255487723	0.00036066688481201
4	D	26	50	20120618	2	2986	55.2	-0.00397005809403968	0.00078022869342905
4	D	26	50	20120618	2	2988	55.24	-0.00395158846491509	5.28986583005694e-05
4	D	26	50	20120618	2	2990	55.28	-0.00406340326022412	4.18182950393800e-05
4	D	26	50	20120618	2	2992	55.32	-0.00417522512660096	3.07308607103698e-05
4	D	26	50	20120618	2	2994	55.36	-0.00425818289416976	-0.000262690169210800
4	D	26	50	20120618	2	2996	55.4	-0.00394538713844408	-0.00056708549637598
4	D	26	50	20120618	2	2998	55.44	-0.00389409361253681	-0.000934554748423009
4	D	26	50	20120618	2	3000	55.48	-0.00409687062417768	-0.00099395878911049
4	D	26	50	20120618	2	3002	55.52	-0.00387103486040232	-0.00127407206940973
4	D	26	50	20120618	2	3004	55.56	-0.00369515619071779	-0.000871296975778059
4	D	26	50	20120618	2	3006	55.6	-0.0036020797251102	-0.00124119160408456
4	D	26	50	20120618	2	3008	55.64	-0.00400435277292723	-0.00150514042336587
4	D	26	50	20120618	2	3010	55.68	-0.00376257882230393	-0.00164801841957242
4	D	26	50	20120618	2	3012	55.72	-0.00362666582789206	-0.00180142523575084
4	D	26	50	20120618	2	3014	55.76	-0.00332215736364189	-0.00206407297855478
4	D	26	50	20120618	2	3016	55.8	-0.00312216635271889	-0.00286480776863823
4	D	26	50	20120618	2	3018	55.84	-0.00315771261060914	-0.00310104507316489
4	D	26	50	20120618	2	3020	55.88	-0.00291171723250215	-0.0029510182274005
4	D	26	50	20120618	2	3022	55.92	-0.00320235933277326	-0.00282047924452565
4	D	26	50	20120618	2	3024	55.96	-0.00320469278515118	-0.00300742413533579
4	D	26	50	20120618	2	3026	56	-0.00318297046483312	-0.00254510357966036
4	D	26	50	20120618	2	3028	56.04	-0.00321448621407061	-0.00348086748067919
4	D	26	50	20120618	2	3030	56.08	-0.00334721722796714	-0.00321688330605879
4	D	26	50	20120618	2	3032	56.12	-0.00339409133649199	-0.00372269799984499
4	D	26	50	20120618	2	3034	56.16	-0.00321890563145302	-0.00371318741363809
4	D	26	50	20120618	2	3036	56.2	-0.00274911095710049	-0.00370161207562999
4	D	26	50	20120618	2	3038	56.24	-0.00310838484155357	-0.00415831113239499
4	D	26	50	20120618	2	3040	56.28	-0.00286695030218523	-0.00470309448089229
4	D	26	50	20120618	2	3042	56.32	-0.00264266310226067	-0.00439097047660879
4	D	26	50	20120618	2	3044	56.36	-0.00269862353292378	-0.00468106810465839
4	D	26	50	20120618	2	3046	56.4	-0.0023978698056817	-0.00485694677434289
4	D	26	50	20120618	2	3048	56.44	-0.00254018918753112	-0.00457165040133759
4	D	26	50	20120618	2	3050	56.48	-0.0027857037330269	-0.00477981556665109
4	D	26	50	20120618	2	3052	56.52	-0.00268453089477473	-0.00435871933631889
4	D	26	50	20120618	2	3054	56.56	-0.00252196704577994	-0.00513816314122079
4	D	26	50	20120618	2	3056	56.6	-0.00267974378186609	-0.00528345237155119
4	D	26	50	20120618	2	3058	56.64	-0.00271840838066137	-0.00541944314770899
4	D	26	50	20120618	2	3060	56.68	-0.00273351218150752	-0.00557842903639099
4	D	26	50	20120618	2	3062	56.72	-0.00262499250379882	-0.00607670597188969
4	D	26	50	20120618	2	3064	56.76	-0.002526174331128	-0.00558834267346319
4	D	26	50	20120618	2	3066	56.8	-0.00268178024939591	-0.00618863390428369
4	D	26	50	20120618	2	3068	56.84	-0.0024849358636492	-0.00626626008672239
4	D	26	50	20120618	2	3070	56.88	-0.0023174151961183	-0.00646786330110649
4	D	26	50	20120618	2	3072	56.92	-0.00187287130492194	-0.00638052147149429
4	D	26	50	20120618	2	3074	56.96	-0.00202298300350003	-0.00720791418722849
4	D	26	50	20120618	2	3076	57	-0.00166962053173768	-0.00688613110431399
4	D	26	50	20120618	2	3078	57.04	-0.00182752454704444	-0.00739304888467879
4	D	26	50	20120618	2	3080	57.08	-0.00179220456332417	-0.00698769992236359
4	D	26	50	20120618	2	3082	57.12	-0.0020848831311251	-0.00723963499743249
4	D	26	50	20120618	2	3084	57.16	-0.00200179101326787	-0.0072479152178402
4	D	26	50	20120618	2	3086	57.2	-0.00191863525580033	-0.00725611765650199
4	D	26	50	20120618	2	3088	57.24	-0.00193714024026398	-0.00703226886278179
4	D	26	50	20120618	2	3090	57.28	-0.00194452950612738	-0.00734845165998929
4	D	26	50	20120618	2	3092	57.32	-0.00170853968897418	-0.00705665697566489
4	D	26	50	20120618	2	3094	57.36	-0.0017379906864106	-0.00706991522781209
4	D	26	50	20120618	2	3096	57.4	-0.00170873767887292	-0.00691362341596649
4	D	26	50	20120618	2	3098	57.44	-0.00167445007105318	-0.00698680189675149
4	D	26	50	20120618	2	3100	57.48	-0.00169886646820755	-0.00754673854356969
4	D	26	50	20120618	2	3102	57.52	-0.00172832453671178	-0.00755998972464909
4	D	26	50	20120618	2	3104	57.56	-0.00164660420601005	-0.00704477051067319
4	D	26	50	20120618	2	3106	57.6	-0.00137328622187802	-0.00732544240532949
4	D	26	50	20120618	2	3108	57.64	-0.00141834306597522	-0.00780887716949119
4	D	26	50	20120618	2	3110	57.68	-0.00147040733827399	-0.00764254444135259
4	D	26	50	20120618	2	3112	57.72	-0.00152258474765774	-0.00747638141884159
4	D	26	50	20120618	2	3114	57.76	-0.0012643988486431	-0.00776822560064069
4	D	26	50	20120618	2	3116	57.8	-0.00107244764182220	-0.00768680932585489
4	D	26	50	20120618	2	3118	57.84	-0.00109223248955980	-0.00765585219097459
4	D	26	50	20120618	2	3120	57.88	-0.00087778821602935	-0.00797721100982039
4	D	26	50	20120618	2	3122	57.92	-0.000714715250152111	-0.00784938024591749
4	D	26	50	20120618	2	3124	57.96	-0.00105043540772386	-0.00783808067955419
4	D	26	50	20120618	2	3126	58	-0.00102694532045284	-0.00787670285194259
4	D	26	50	20120618	2	3128	58.04	-0.0010152992717667	-0.00792624982410029
4	D	26	50	20120618	2	3130	58.08	-0.00118604434621982	-0.00773627144519889
4	D	26	50	20120618	2	3132	58.12	-0.000926755360626531	-0.0083008891389086
4	D	26	50	20120618	2	3134	58.16	-0.00093417998182898	-0.0086535232906863
4	D	26	50	20120618	2	3136	58.2	-0.00102942726525481	-0.0086015509422691
4	D	26	50	20120618	2	3138	58.24	-0.00102426538575215	-0.0090572812627438
4	D	26	50	20120618	2	3140	58.28	-0.00093912972929729	-0.0091462352958171
4	D	26	50	20120618	2	3142	58.32	-0.000883197582905432	-0.0093872879975236
4	D	26	50	20120618	2	3144	58.36	-0.00078512187235486	-0.0096733126905135
4	D	26	50	20120618	2	3146	58.4	-0.00083065954906327	-0.0096126429286877
4	D	26	50	20120618	2	3148	58.44	-0.000669863467021452	-0.00964163430671639
4	D	26	50	20120618	2	3150	58.48	-0.000568676486633657	-0.0096903539639401
4	D	26	50	20120618	2	3152	58.52	-0.000467418795567744	-0.0097390029104858
4	D	26	50	20120618	2	3154	58.56	-0.000813901118349151	-0.0096192190217528
4	D	26	50	20120618	2	3156	58.6	-0.000826063354985561	-0.009479918985859
4	D	26	50	20120618	2	3158	58.64	-0.000838296302300091	-0.0093406896606434
4	D	26	50	20120618	2	3160	58.68	-0.00072586632409143	-0.0094224312045485
4	D	26	50	20120618	2	3162	58.72	-0.000325573175261724	-0.0097501751976285
4	D	26	50	20120618	2	3164	58.76	-0.000176868619178192	-0.0100057942990274
4	D	26	50	20120618	2	3166	58.8	-0.000339998153597927	-0.0097254264602870
4	D	26	50	20120618	2	3168	58.84	-0.000489621948497001	-0.0100115218639551
4	D	26	50	20120618	2	3170	58.88	-0.000233437161673113	-0.0097025869112547
4	D	26	50	20120618	2	3172	58.92	-0.00057164633511464	-0.0096588170014992
4	D	26	50	20120618	2	3174	58.96	-0.000580060905810763	-0.0102668581226415
4	D	26	50	20120618	2	3176	59	-0.000376626284863391	-0.0107430945397707
4	D	26	50	20120618	2	3178	59.04	-0.000374929228588545	-0.0108122495829707
4	D	26	50	20120618	2	3180	59.08	-0.000196738319729533	-0.0111621260183018
4	D	26	50	20120618	2	3182	59.12	-2.30728942701196e-05	-0.0111981884641423
4	D	26	50	20120618	2	3184	59.16	-1.14056323805393e-05	-0.0113252555527215
4	D	26	50	20120618	2	3186	59.2	0.000565098526320851	-0.0113669041421334
4	D	26	50	20120618	2	3188	59.24	0.000671518096889426	-0.0117613990153574
4	D	26	50	20120618	2	3190	59.28	0.000419858793465136	-0.0118562220347145
4	D	26	50	20120618	2	3192	59.32	0.000549683598490985	-0.0117316298198695
4	D	26	50	20120618	2	3194	59.36	0.000637294128679999	-0.0117359431712347
4	D	26	50	20120618	2	3196	59.4	0.000259769818204501	-0.011954227034587
4	D	26	50	20120618	2	3198	59.44	0.000278225305193469	-0.0117681872404568
4	D	26	50	20120618	2	3200	59.48	0.000181563808205268	-0.0118248264936298
4	D	26	50	20120618	2	3202	59.52	0.000615727371853808	-0.0115189321000885
4	D	26	50	20120618	2	3204	59.56	0.000539147707451304	-0.0114867587415446
4	D	26	50	20120618	2	3206	59.6	0.000432940268917086	-0.0114034615627208
4	D	26	50	20120618	2	3208	59.64	0.000221939605411021	-0.011451261981129
4	D	26	50	20120618	2	3210	59.68	0.000360037559776753	-0.0114432716745016
4	D	26	50	20120618	2	3212	59.72	0.000164946798847382	-0.0115211241311102
4	D	26	50	20120618	2	3214	59.76	0.00053200592896132	-0.0116916075760543
4	D	26	50	20120618	2	3216	59.8	0.000607383511835808	-0.0116821323451864
4	D	26	50	20120618	2	3218	59.84	0.000225828692707545	-0.0121646620126681
4	D	26	50	20120618	2	3220	59.88	0.000260123371595096	-0.0123420751040678
4	D	26	50	20120618	2	3222	59.92	0.000545370247125747	-0.0121242862154623
4	D	26	50	20120618	2	3224	59.96	0.000374816091503553	-0.0122531210709945
4	D	26	50	20120618	2	3226	60	0.000337198010744427	-0.0114279274573498
4	D	26	50	20120618	2	3228	60.04	0.000529884608617762	-0.0118709298557632
4	D	26	50	20120618	2	3230	60.08	0.000466527841023448	-0.0115885114073573
4	D	26	50	20120618	2	3232	60.12	0.000479255763084805	-0.0117531258660175
4	D	26	50	20120618	2	3234	60.16	0.000610424070994911	-0.0114983552927560
4	D	26	50	20120618	2	3236	60.2	0.000706873435948756	-0.011359479520931
4	D	26	50	20120618	2	3238	60.24	0.000648819969213337	-0.011867252900501
4	D	26	50	20120618	2	3240	60.28	0.000513762574006708	-0.0117798545023464
4	D	26	50	20120618	2	3242	60.32	0.000318671813077339	-0.0125771173981342
4	D	26	50	20120618	2	3244	60.36	0.000413494832434457	-0.0117811272945525
4	D	26	50	20120618	2	3246	60.4	4.69306770673489e-05	-0.0118161997908994
4	D	26	50	20120618	2	3248	60.44	2.84044794002618e-05	-0.0119243871284209
4	D	26	50	20120618	2	3250	60.48	0.000261820427869942	-0.012006057961648
4	D	26	50	20120618	2	3252	60.52	-3.44573134472212e-05	-0.0118816071681591
4	D	26	50	20120618	2	3254	60.56	-5.38320392517323e-05	-0.0121907542528939
4	D	26	50	20120618	2	3256	60.6	-0.000132674445354034	-0.0120703339680578
4	D	26	50	20120618	2	3258	60.64	-1.78403040893369e-05	-0.011764722417229
4	D	26	50	20120618	2	3260	60.68	0.000246617632074431	-0.0116179270494547
4	D	26	50	20120618	2	3262	60.72	0.000169613703603216	-0.011905365956007
4	D	26	50	20120618	2	3264	60.76	0.000136803948956160	-0.0121596415545217
4	D	26	50	20120618	2	3266	60.8	0.000403524626819725	-0.0118536057396241
4	D	26	50	20120618	2	3268	60.84	0.000471760431204227	-0.0119538027705183
4	D	26	50	20120618	2	3270	60.88	0.000737986134320964	-0.0120357564464578
4	D	26	50	20120618	2	3272	60.92	0.000677882057920107	-0.0126110585236312
4	D	26	50	20120618	2	3274	60.96	0.000636869864611287	-0.0119483580483031
4	D	26	50	20120618	2	3276	61	0.00085847712983515	-0.0122866379324228
4	D	26	50	20120618	2	3278	61.04	0.00108666048812405	-0.0128395247246325
4	D	26	50	20120618	2	3280	61.08	0.00143384991768665	-0.0127357214491543
4	D	26	50	20120618	2	3282	61.12	0.00158361513394196	-0.0127750365861883
4	D	26	50	20120618	2	3284	61.16	0.00141235387153857	-0.0125819964349244
4	D	26	50	20120618	2	3286	61.2	0.00162674864759434	-0.0125740768389751
4	D	26	50	20120618	2	3288	61.24	0.00178669620149873	-0.0130655160518998
4	D	26	50	20120618	2	3290	61.28	0.00155709862964746	-0.0132638595040226
4	D	26	50	20120618	2	3292	61.32	0.00153475405536196	-0.0130838301175325
4	D	26	50	20120618	2	3294	61.36	0.00151233877039835	-0.0129038714417205
4	D	26	50	20120618	2	3296	61.4	0.00145004266297582	-0.013164016026519
4	D	26	50	20120618	2	3298	61.44	0.00131618734929720	-0.0129933911602187
4	D	26	50	20120618	2	3300	61.48	0.00158920127751333	-0.0135011645397888
4	D	26	50	20120618	2	3302	61.52	0.00130551003690129	-0.0136185442654658
4	D	26	50	20120618	2	3304	61.56	0.00157930178257672	-0.0142364141708666
4	D	26	50	20120618	2	3306	61.6	0.00146326555978401	-0.0141202365267176
4	D	26	50	20120618	2	3308	61.64	0.00152195542262249	-0.014141308308797
4	D	26	50	20120618	2	3310	61.68	0.00172496577950115	-0.0143058520567791
4	D	26	50	20120618	2	3312	61.72	0.00151092455683598	-0.0138170291389448
4	D	26	50	20120618	2	3314	61.76	0.00194070405844116	-0.0139368130276778
4	D	26	50	20120618	2	3316	61.8	0.0019344108080886	-0.0138675872737997
4	D	26	50	20120618	2	3318	61.84	0.00167617541159928	-0.0142491420929279
4	D	26	50	20120618	2	3320	61.88	0.00195244203100886	-0.014318933532231
4	D	26	50	20120618	2	3322	61.92	0.00201700088013119	-0.0138226152825162
4	D	26	50	20120618	2	3324	61.96	0.00216110924213701	-0.0139060538826962
4	D	26	50	20120618	2	3326	62	0.00223832530264258	-0.0144633954476274
4	D	26	50	20120618	2	3328	62.04	0.0024840449091049	-0.014709822160871
4	D	26	50	20120618	2	3330	62.08	0.00257165543929392	-0.014509640231117
4	D	26	50	20120618	2	3332	62.12	0.00247937800434908	-0.0141635114617262
4	D	26	50	20120618	2	3334	62.16	0.00232947136673753	-0.0145549657757911
4	D	26	50	20120618	2	3336	62.2	0.00257618092269351	-0.0149237219621799
4	D	26	50	20120618	2	3338	62.24	0.00237359482988357	-0.0146122414250672
4	D	26	50	20120618	2	3340	62.28	0.00237868599870811	-0.0149690475068539
4	D	26	50	20120618	2	3342	62.32	0.00223719393179268	-0.0149684111107509
4	D	26	50	20120618	2	3344	62.36	0.00253813857786567	-0.0149133982031746
4	D	26	50	20120618	2	3346	62.4	0.00234092649659275	-0.0150290101618986
4	D	26	50	20120618	2	3348	62.44	0.00235026030610441	-0.0156881751033207
4	D	26	50	20120618	2	3350	62.48	0.00235026030610441	-0.0156881751033207
4	D	26	50	20120618	2	3352	62.52	0.002243345760789	-0.0157150451610057
4	D	26	50	20120618	2	3354	62.56	0.00203078946236433	-0.0160506380393569
4	D	26	50	20120618	2	3356	62.6	0.00177842305215885	-0.0161132169894919
4	D	26	50	20120618	2	3358	62.64	0.00188272130238387	-0.0162490522021578
4	D	26	50	20120618	2	3360	62.68	0.00198694884193076	-0.0163849581255019
4	D	26	50	20120618	2	3362	62.72	0.00191284405126241	-0.016664548146783
4	D	26	50	20120618	2	3364	62.76	0.00154917903369817	-0.0163640984754569
4	D	26	50	20120618	2	3366	62.8	0.00132156136083422	-0.0162859631761358
4	D	26	50	20120618	2	3368	62.84	0.00133082445966776	-0.0166417085977507
4	D	26	50	20120618	2	3370	62.88	0.00106424520316044	-0.0166395872774072
4	D	26	50	20120618	2	3372	62.92	0.00087205358003393	-0.016725288619287
4	D	26	50	20120618	2	3374	62.96	0.00117907934442513	-0.0168527092612568
4	D	26	50	20120618	2	3376	63	0.00108234713675881	-0.0166230409787274
4	D	26	50	20120618	2	3378	63.04	0.00117674589204722	-0.0168476888031104
4	D	26	50	20120618	2	3380	63.08	0.0015720185827305	-0.0170651948490033
4	D	26	50	20120618	2	3382	63.12	0.00132156136083422	-0.0168454260614106
4	D	26	50	20120618	2	3384	63.16	0.00170997511573999	-0.0173317033948326
4	D	26	50	20120618	2	3386	63.2	0.00165665926443852	-0.0177377241085899
4	D	26	50	20120618	2	3388	63.24	0.00190343953107263	-0.0178204556019887
4	D	26	50	20120618	2	3390	63.28	0.00204945708138765	-0.0180953080078359
4	D	26	50	20120618	2	3392	63.32	0.00214420939006665	-0.0187048340532187
4	D	26	50	20120618	2	3394	63.36	0.00222984002126834	-0.0186514474912391
4	D	26	50	20120618	2	3396	63.4	0.00227000368643974	-0.0191546246767315
4	D	26	50	20120618	2	3398	63.44	0.00241778900370773	-0.0190001925557203
4	D	26	50	20120618	2	3400	63.48	0.00262518342262974	-0.0191201885764877
4	D	26	50	20120618	2	3402	63.52	0.00246155891346317	-0.0191582309213155
4	D	26	50	20120618	2	3404	63.56	0.00215347248890019	-0.0192090718988828
4	D	26	50	20120618	2	3406	63.6	0.0025136019725585	-0.0198837224788129
4	D	26	50	20120618	2	3408	63.64	0.00249641927777567	-0.019308066848249
4	D	26	50	20120618	2	3410	63.68	0.00260382879783791	-0.0191023694856018
4	D	26	50	20120618	2	3412	63.72	0.00282529464170553	-0.0189434118811911
4	D	26	50	20120618	2	3414	63.76	0.00286418551467080	-0.0195484124431743
4	D	26	50	20120618	2	3416	63.8	0.00270635928110996	-0.0194939652210229
4	D	26	50	20120618	2	3418	63.84	0.00295158391282545	-0.0189992733169048
4	D	26	50	20120618	2	3420	63.88	0.00325535698602319	-0.0191954247380059
4	D	26	50	20120618	2	3422	63.92	0.0032326588583471	-0.0197263912199989
4	D	26	50	20120618	2	3424	63.96	0.00349089425483643	-0.0194264365234196
4	D	26	50	20120618	2	3426	64	0.00351458233200618	-0.0195310176163571
4	D	26	50	20120618	2	3428	64.04	0.00345829663222373	-0.0193662617363406
4	D	26	50	20120618	2	3430	64.08	0.0035427251818974	-0.0198352149536235
4	D	26	50	20120618	2	3432	64.12	0.00390858223048332	-0.0200124159129889
4	D	26	50	20120618	2	3434	64.16	0.00383249754082765	-0.0201672722980687
4	D	26	50	20120618	2	3436	64.2	0.00417848488886223	-0.0198915713640841
4	D	26	50	20120618	2	3438	64.24	0.00417756565004668	-0.0195131985254712
4	D	26	50	20120618	2	3440	64.28	0.00418725301294894	-0.0197993646398174
4	D	26	50	20120618	2	3442	64.32	0.00388107577669517	-0.0194534480024609
4	D	26	50	20120618	2	3444	64.36	0.00431679497526231	-0.0196436597266001
4	D	26	50	20120618	2	3446	64.4	0.00431000675016293	-0.0192185471297507
4	D	26	50	20120618	2	3448	64.44	0.00438036387489099	-0.0193829494563766
4	D	26	50	20120618	2	3450	64.48	0.00414899853608675	-0.0196219515484177
4	D	26	50	20120618	2	3452	64.52	0.00438842489219652	-0.0197868488497904
4	D	26	50	20120618	2	3454	64.56	0.0045513422945819	-0.0197024203001167
4	D	26	50	20120618	2	3456	64.6	0.00450997654788248	-0.0200054155558551
4	D	26	50	20120618	2	3458	64.64	0.00437300996436665	-0.0194743076525059
4	D	26	50	20120618	2	3460	64.68	0.00437576768081327	-0.020302117561241
4	D	26	50	20120618	2	3462	64.72	0.00416200930086058	-0.0200588021178347
4	D	26	50	20120618	2	3464	64.76	0.00432379533239607	-0.0197802020460472
4	D	26	50	20120618	2	3466	64.8	0.00411993644737998	-0.0203564233620361
4	D	26	50	20120618	2	3468	64.84	0.00397080762722774	-0.0202683885677784
4	D	26	50	20120618	2	3470	64.88	0.00379176819023131	-0.0205577366626399
4	D	26	50	20120618	2	3472	64.92	0.00407461090270593	-0.0202727726298218
4	D	26	50	20120618	2	3474	64.96	0.00411915862992068	-0.0207048148731267
4	D	26	50	20120618	2	3476	65	0.00418004052378084	-0.0206140930731005
4	D	26	50	20120618	2	3478	65.04	0.00416186787950435	-0.0212581966400833
4	D	26	50	20120618	2	3480	65.08	0.00410027887886299	-0.0209478474738206
4	D	26	50	20120618	2	3482	65.12	0.00396522148365636	-0.0216830971048983
4	D	26	50	20120618	2	3484	65.16	0.00410310730598774	-0.0219994566788012
4	D	26	50	20120618	2	3486	65.2	0.00378773768157854	-0.0216262457196909
4	D	26	50	20120618	2	3488	65.24	0.00389111669298802	-0.0218106591682244
4	D	26	50	20120618	2	3490	65.28	0.0041188757872082	-0.0222222660255531
4	D	26	50	20120618	2	3492	65.32	0.00382952769234667	-0.022347989611248
4	D	26	50	20120618	2	3494	65.36	0.00389981410639661	-0.0218848346695709
4	D	26	50	20120618	2	3496	65.4	0.00398042427945188	-0.0220889056866213
4	D	26	50	20120618	2	3498	65.44	0.0039835355492891	-0.0222307513069273
4	D	26	50	20120618	2	3500	65.48	0.00387478252634261	-0.0227203520422209
4	D	26	50	20120618	2	3502	65.52	0.00368937912831549	-0.0228118516597064
4	D	26	50	20120618	2	3504	65.56	0.00409306638969489	-0.0232895022903979
4	D	26	50	20120618	2	3506	65.6	0.00408974298782332	-0.0230782894948575
4	D	26	50	20120618	2	3508	65.64	0.00371787553159731	-0.0234146601906679
4	D	26	50	20120618	2	3510	65.68	0.00413535137520985	-0.0241531625129392
4	D	26	50	20120618	2	3512	65.72	0.00429338974080504	-0.0247989631361969
4	D	26	50	20120618	2	3514	65.76	0.00408542963645808	-0.0248161458309797
4	D	26	50	20120618	2	3516	65.8	0.00418767727701765	-0.0252371572084982
4	D	26	50	20120618	2	3518	65.84	0.00429989512319196	-0.0249388288575156
4	D	26	50	20120618	2	3520	65.88	0.00432711873426764	-0.0254130853756574
4	D	26	50	20120618	2	3522	65.92	0.00443177053788325	-0.0252720882834888
4	D	26	50	20120618	2	3524	65.96	0.0044524180558939	-0.0257568806926703
4	D	26	50	20120618	2	3526	66	0.0045858491055038	-0.025150678049159
4	D	26	50	20120618	2	3528	66.04	0.00440200134239529	-0.0250423492902813
4	D	26	50	20120618	2	3530	66.08	0.00446330750032417	-0.0256189948703389
4	D	26	50	20120618	2	3532	66.12	0.00449781431124607	-0.0256379453320747
4	D	26	50	20120618	2	3534	66.16	0.00472019939392924	-0.0261177172831098
4	D	26	50	20120618	2	3536	66.2	0.00494018031355638	-0.0260398648265011
4	D	26	50	20120618	2	3538	66.24	0.00478313189745485	-0.0264084795915337
4	D	26	50	20120618	2	3540	66.28	0.00484316526317758	-0.0267968933464394
4	D	26	50	20120618	2	3542	66.32	0.00526997491630179	-0.0270057726896019
4	D	26	50	20120618	2	3544	66.36	0.00556816184592815	-0.0274723924545069
4	D	26	50	20120618	2	3546	66.4	0.00559213276581038	-0.0277216475948752
4	D	26	50	20120618	2	3548	66.44	0.00611843234304752	-0.0273233343450328
4	D	26	50	20120618	2	3550	66.48	0.00595480783388095	-0.0278047326416646
4	D	26	50	20120618	2	3552	66.52	0.00627738994745825	-0.0275258497271647
4	D	26	50	20120618	2	3554	66.56	0.00620773992951138	-0.0279004041891592
4	D	26	50	20120618	2	3556	66.6	0.0065641217472294	-0.0279189303868263
4	D	26	50	20120618	2	3558	66.64	0.00643521618101909	-0.0281819033987495
4	D	26	50	20120618	2	3560	66.68	0.00669104741445239	-0.0282594023019676
4	D	26	50	20120618	2	3562	66.72	0.00657543545572839	-0.0282081370603316
4	D	26	50	20120618	2	3564	66.76	0.00661305353648751	-0.0280481895064272
4	D	26	50	20120618	2	3566	66.8	0.00689617909167461	-0.0284774033226074
4	D	26	50	20120618	2	3568	66.84	0.00672654417486795	-0.0283336485139922
4	D	26	50	20120618	2	3570	66.88	0.00674521179389128	-0.0285346082612054
4	D	26	50	20120618	2	3572	66.92	0.00686237938753389	-0.0287981469585536
4	D	26	50	20120618	2	3574	66.96	0.00713503976235942	-0.0283375376012887
4	D	26	50	20120618	2	3576	67	0.0073032604656037	-0.0285462048124168
4	D	26	50	20120618	2	3578	67.04	0.00720928597438401	-0.028913405363887
4	D	26	50	20120618	2	3580	67.08	0.00717244571108419	-0.0288883030731549
4	D	26	50	20120618	2	3582	67.12	0.00759183074300593	-0.0288094606670526
4	D	26	50	20120618	2	3584	67.16	0.00759649764776176	-0.0290585036753865
4	D	26	50	20120618	2	3586	67.2	0.00757372880940755	-0.0293816514743887
4	D	26	50	20120618	2	3588	67.24	0.00786823878377175	-0.0298782525668161
4	D	26	50	20120618	2	3590	67.28	0.00777829480120482	-0.0298397859579195
4	D	26	50	20120618	2	3592	67.32	0.00819810409719528	-0.0302390891572556
4	D	26	50	20120618	2	3594	67.36	0.00813828286350689	-0.0300328968198616
4	D	26	50	20120618	2	3596	67.4	0.00779611389209072	-0.0299438720761102
4	D	26	50	20120618	2	3598	67.44	0.00799141678505445	-0.0309519235033697
4	D	26	50	20120618	2	3600	67.48	0.00784313649303963	-0.0307043654192763
4	D	26	50	20120618	2	3602	67.52	0.00777829480120482	-0.0311388825363154
4	D	26	50	20120618	2	3604	67.56	0.00824611664763785	-0.0310585552059726
4	D	26	50	20120618	2	3606	67.6	0.00834695007463504	-0.031322164613999
4	D	26	50	20120618	2	3608	67.64	0.00823791420897608	-0.0318745564314619
4	D	26	50	20120618	2	3610	67.68	0.00856749667968713	-0.0315864104181284
4	D	26	50	20120618	2	3612	67.72	0.00851934270788832	-0.0319806224486399
4	D	26	50	20120618	2	3614	67.76	0.00880409460867215	-0.0314720005409324
4	D	26	50	20120618	2	3616	67.8	0.00855476875762577	-0.0314367866232293
4	D	26	50	20120618	2	3618	67.84	0.00878938678762347	-0.031465212315833
4	D	26	50	20120618	2	3620	67.88	0.00858305302887323	-0.0322123413408347
4	D	26	50	20120618	2	3622	67.92	0.00882106517142062	-0.0318706673441654
4	D	26	50	20120618	2	3624	67.96	0.00895279916475568	-0.0317321451257309
4	D	26	50	20120618	2	3626	68	0.00869343239741645	-0.0317984717418062
4	D	26	50	20120618	2	3628	68.04	0.00881180207258708	-0.0319653489421663
4	D	26	50	20120618	2	3630	68.08	0.00878938678762347	-0.0321567627478335
4	D	26	50	20120618	2	3632	68.12	0.00872899986851013	-0.0321581769613958
4	D	26	50	20120618	2	3634	68.16	0.00884051060790325	-0.032394279915634
4	D	26	50	20120618	2	3636	68.2	0.00896411287325467	-0.0323630257959056
4	D	26	50	20120618	2	3638	68.24	0.00855476875762577	-0.0321331453813418
4	D	26	50	20120618	2	3640	68.28	0.0086450662935833	-0.0328251907880891
4	D	26	50	20120618	2	3642	68.32	0.00864351065866468	-0.0327495303625022
4	D	26	50	20120618	2	3644	68.36	0.00861904476403563	-0.0331315094456991
4	D	26	50	20120618	2	3646	68.4	0.0086826136636643	-0.0330147661161252
4	D	26	50	20120618	2	3648	68.44	0.0086628853844692	-0.033431181299566
4	D	26	50	20120618	2	3650	68.48	0.00863742954034648	-0.0329397420866413
4	D	26	50	20120618	2	3652	68.52	0.00871535270763324	-0.0329868353982684
4	D	26	50	20120618	2	3654	68.56	0.00879391227102306	-0.0328968207050233
4	D	26	50	20120618	2	3656	68.6	0.0087224237754451	-0.032857293435955
4	D	26	50	20120618	2	3658	68.64	0.00841058968494184	-0.03316304640814
4	D	26	50	20120618	2	3660	68.68	0.00861812552522008	-0.0337278125942737
4	D	26	50	20120618	2	3662	68.72	0.00885210715911471	-0.0339196506640097
4	D	26	50	20120618	2	3664	68.76	0.00889347290581413	-0.0347525517415693
4	D	26	50	20120618	2	3666	68.8	0.0089388691611663	-0.0346651533434146
4	D	26	50	20120618	2	3668	68.84	0.00858878059380084	-0.0346588600930621
4	D	26	50	20120618	2	3670	68.88	0.00900986268199744	-0.0349240958466851
4	D	26	50	20120618	2	3672	68.92	0.00898242693888739	-0.0351656435231385
4	D	26	50	20120618	2	3674	68.96	0.00918876069763763	-0.0350505265391613
4	D	26	50	20120618	2	3676	69	0.008946435203725	-0.0349117214780144
4	D	26	50	20120618	2	3678	69.04	0.0091856494278004	-0.0352807605071156
4	D	26	50	20120618	2	3680	69.08	0.00940230694555597	-0.0350656586242787
4	D	26	50	20120618	2	3682	69.12	0.00916365840690551	-0.0353529561094748
4	D	26	50	20120618	2	3684	69.16	0.00936009267071913	-0.0349804522571457
4	D	26	50	20120618	2	3686	69.2	0.00916542617385847	-0.0349512487470827
4	D	26	50	20120618	2	3688	69.24	0.00936801226666842	-0.034996150027688
4	D	26	50	20120618	2	3690	69.28	0.00922963146959021	-0.0352369198866821
4	D	26	50	20120618	2	3692	69.32	0.00960213532191928	-0.0352339500382011
4	D	26	50	20120618	2	3694	69.36	0.00945710772109792	-0.0353485720474314
4	D	26	50	20120618	2	3696	69.4	0.00927531056765486	-0.0355333390493555
4	D	26	50	20120618	2	3698	69.44	0.00935097099324183	-0.0353410060048727
4	D	26	50	20120618	2	3700	69.48	0.00950391819001247	-0.0362054440448733
4	D	26	50	20120618	2	3702	69.52	0.009202690701227	-0.0366404561366593
4	D	26	50	20120618	2	3704	69.56	0.00936468886479684	-0.0364341930885871
4	D	26	50	20120618	2	3706	69.6	0.00956267876352907	-0.0365061765589119
4	D	26	50	20120618	2	3708	69.64	0.00913063652022409	-0.0370851555913475
4	D	26	50	20120618	2	3710	69.68	0.0089801641971876	-0.037375069371634
4	D	26	50	20120618	2	3712	69.72	0.00943285395850323	-0.0379953434400908
4	D	26	50	20120618	2	3714	69.76	0.00934757688069212	-0.0375724935849412
4	D	26	50	20120618	2	3716	69.8	0.0092288536521309	-0.0378466388840073
4	D	26	50	20120618	2	3718	69.84	0.00933088916065612	-0.0382132737500525
4	D	26	50	20120618	2	3720	69.88	0.00957236612643133	-0.0389039049432374
4	D	26	50	20120618	2	3722	69.92	0.00932219174724753	-0.0388904699143949
4	D	26	50	20120618	2	3724	69.96	0.00968797808515533	-0.0387776863827956
4	D	26	50	20120618	2	3726	70	0.00979503405182698	-0.0389649282584538
4	D	26	50	20120618	2	3728	70.04	0.00962405563213607	-0.0390981471760293
4	D	26	50	20120618	2	3730	70.08	0.00987126016283889	-0.0387509577464667
4	D	26	50	20120618	2	3732	70.12	0.00964753157727146	-0.0393108448958102
4	D	26	50	20120618	2	3734	70.16	0.0101007870240120	-0.039466266966315
4	D	26	50	20120618	2	3736	70.2	0.0098766341743759	-0.0397105016485369
4	D	26	50	20120618	2	3738	70.24	0.0101398900290116	-0.0399796972001346
4	D	26	50	20120618	2	3740	70.28	0.00991799992107532	-0.0398617517890327
4	D	26	50	20120618	2	3742	70.32	0.0103793870957995	-0.040001971063742
4	D	26	50	20120618	2	3744	70.36	0.0101897410570853	-0.0398059610639971
4	D	26	50	20120618	2	3746	70.4	0.0102647650865692	-0.040208799797239
4	D	26	50	20120618	2	3748	70.44	0.0103269197726355	-0.0398677621966728
4	D	26	50	20120618	2	3750	70.48	0.0105232126150929	-0.0394300630991183
4	D	26	50	20120618	2	3752	70.52	0.0104015902487288	-0.0399599689209395
4	D	26	50	20120618	2	3754	70.56	0.0107162527663568	-0.0398250529470891
4	D	26	50	20120618	2	3756	70.6	0.0106612398587805	-0.040121754952475
4	D	26	50	20120618	2	3758	70.64	0.0107427692706513	-0.0402178507640382
4	D	26	50	20120618	2	3760	70.68	0.0102513300577266	-0.0399140776908405
4	D	26	50	20120618	2	3762	70.72	0.0104563203135926	-0.0400284168573584
4	D	26	50	20120618	2	3764	70.76	0.0104975446389358	-0.0404087695949586
4	D	26	50	20120618	2	3766	70.8	0.0105753263848663	-0.039827386399467
4	D	26	50	20120618	2	3768	70.84	0.0109371529247995	-0.0397964858331292
4	D	26	50	20120618	2	3770	70.88	0.0106402387873792	-0.0399549484627931
4	D	26	50	20120618	2	3772	70.92	0.0108824228599356	-0.0404374074195967
4	D	26	50	20120618	2	3774	70.96	0.0111352842448879	-0.040854176156428
4	D	26	50	20120618	2	3776	71	0.0111659019685133	-0.0407942842120615
4	D	26	50	20120618	2	3778	71.04	0.0114963329673618	-0.0415861730963123
4	D	26	50	20120618	2	3780	71.08	0.0117522349114732	-0.0416671368227582
4	D	26	50	20120618	2	3782	71.12	0.0117872366971419	-0.0413072901818123
4	D	26	50	20120618	2	3784	71.16	0.0121756504520477	-0.0419652530417064
4	D	26	50	20120618	2	3786	71.2	0.0120980808381516	-0.0416574494598559
4	D	26	50	20120618	2	3788	71.24	0.0124394012814303	-0.0413950421333576
4	D	26	50	20120618	2	3790	71.28	0.0126196427999548	-0.0416560352462936
4	D	26	50	20120618	2	3792	71.32	0.0126548567176578	-0.0422713595672821
4	D	26	50	20120618	2	3794	71.36	0.0127033642428472	-0.0421331909022382
4	D	26	50	20120618	2	3796	71.4	0.0122752110868388	-0.0419919816780353
4	D	26	50	20120618	2	3798	71.44	0.0126634834203883	-0.0420821377926366
4	D	26	50	20120618	2	3800	71.48	0.0122983334785836	-0.0419325139977375
4	D	26	50	20120618	2	3802	71.52	0.0122829892614318	-0.0426788652052799
4	D	26	50	20120618	2	3804	71.56	0.0122519472737377	-0.0427326760313282
4	D	26	50	20120618	2	3806	71.6	0.0124305624466655	-0.0426384894080741
4	D	26	50	20120618	2	3808	71.64	0.0125283553145036	-0.04234284806286
4	D	26	50	20120618	2	3810	71.68	0.0126452400654337	-0.0417143008450633
4	D	26	50	20120618	2	3812	71.72	0.0126618570747916	-0.042184880407943
4	D	26	50	20120618	2	3814	71.76	0.0127573872009299	-0.0419408578577555
4	D	26	50	20120618	2	3816	71.8	0.0125910049753167	-0.0419952343692287
4	D	26	50	20120618	2	3818	71.84	0.0124929292647661	-0.0419712634493465
4	D	26	50	20120618	2	3820	71.88	0.0125978639110942	-0.0425631118251997
4	D	26	50	20120618	2	3822	71.92	0.0128628168220048	-0.0429368177590567
4	D	26	50	20120618	2	3824	71.96	0.0131621351224811	-0.0431774461966945
4	D	26	50	20120618	2	3826	72	0.0132469172255453	-0.0432651981482398
4	D	26	50	20120618	2	3828	72.04	0.0132691910891527	-0.0436339543346286
4	D	26	50	20120618	2	3830	72.08	0.0130445432647697	-0.0431281608540458
4	D	26	50	20120618	2	3832	72.12	0.0132608472291347	-0.0431729207132949
4	D	26	50	20120618	2	3834	72.16	0.0128670594626919	-0.0430254889494175
4	D	26	50	20120618	2	3836	72.2	0.0128628168220048	-0.0428645514460195
4	D	26	50	20120618	2	3838	72.24	0.0128498767679091	-0.042553212330263
4	D	26	50	20120618	2	3840	72.28	0.0127124152096464	-0.0425748497977673
4	D	26	50	20120618	2	3842	72.32	0.0126427651916995	-0.0424525910353002
4	D	26	50	20120618	2	3844	72.36	0.0125561446110042	-0.0427140084123049
4	D	26	50	20120618	2	3846	72.4	0.0124661299177592	-0.0420563283951233
4	D	26	50	20120618	2	3848	72.44	0.0124592002713035	-0.0424759255590794
4	D	26	50	20120618	2	3850	72.48	0.0122108643697508	-0.0428826533796179
4	D	26	50	20120618	2	3852	72.52	0.0126404317393216	-0.0426341053460308
4	D	26	50	20120618	2	3854	72.56	0.0126705544882002	-0.0423965174675521
4	D	26	50	20120618	2	3856	72.6	0.0131976318828966	-0.0425509495885632
4	D	26	50	20120618	2	3858	72.64	0.0131276283115592	-0.0429129882605308
4	D	26	50	20120618	2	3860	72.68	0.0133391946604902	-0.0428117305694648
4	D	26	50	20120618	2	3862	72.72	0.0136903438880274	-0.042773688224637
4	D	26	50	20120618	2	3864	72.76	0.01357147923811	-0.0424807338851914
4	D	26	50	20120618	2	3866	72.8	0.0139421446128079	-0.0430401967704662
4	D	26	50	20120618	2	3868	72.84	0.0141846115280768	-0.0431584957349587
4	D	26	50	20120618	2	3870	72.88	0.0141125573470739	-0.0432107509260884
4	D	26	50	20120618	2	3872	72.92	0.0143228509037988	-0.0432981493242431
4	D	26	50	20120618	2	3874	72.96	0.0144712726171698	-0.0437219184182082
4	D	26	50	20120618	2	3876	73	0.0143133756729309	-0.0436377020005689
4	D	26	50	20120618	2	3878	73.04	0.0144393821013383	-0.0436251154998637
4	D	26	50	20120618	2	3880	73.08	0.0147672675157745	-0.043623489154267
4	D	26	50	20120618	2	3882	73.12	0.0146621914480902	-0.0441819620900481
4	D	26	50	20120618	2	3884	73.16	0.0145398619749449	-0.0440456319026354
4	D	26	50	20120618	2	3886	73.2	0.0143524079672524	-0.043929171415774
4	D	26	50	20120618	2	3888	73.24	0.0144454632196565	-0.0436259640280012
4	D	26	50	20120618	2	3890	73.28	0.0141997436131942	-0.0437950332593829
4	D	26	50	20120618	2	3892	73.32	0.0144067844787256	-0.0439889219387842
4	D	26	50	20120618	2	3894	73.36	0.0140549281444072	-0.0445811945787061
4	D	26	50	20120618	2	3896	73.4	0.014200238587941	-0.0445645775693482
4	D	26	50	20120618	2	3898	73.44	0.0144596053552803	-0.0451141409596864
4	D	26	50	20120618	2	3900	73.48	0.0142000264559067	-0.0446830179551969
4	D	26	50	20120618	2	3902	73.52	0.0142026427509971	-0.0447908517393279
4	D	26	50	20120618	2	3904	73.56	0.0142052590460875	-0.0448986855234588
4	D	26	50	20120618	2	3906	73.6	0.0142078753411778	-0.0450065193075898
4	D	26	50	20120618	2	3908	73.64	0.0142275329096948	-0.0453718106707507
4	D	26	50	20120618	2	3910	73.68	0.014339043649088	-0.0450798462807988
4	D	26	50	20120618	2	3912	73.72	0.0146500999221319	-0.0447569106138309
4	D	26	50	20120618	2	3914	73.76	0.0147976023966874	-0.045110322583068
4	D	26	50	20120618	2	3916	73.8	0.0148011379305934	-0.0447977813857835
4	D	26	50	20120618	2	3918	73.84	0.0150553428184299	-0.0443813662023427
4	D	26	50	20120618	2	3920	73.88	0.0148101181867144	-0.0444926648097015
4	D	26	50	20120618	2	3922	73.92	0.0149783388899587	-0.0449058273019488
4	D	26	50	20120618	2	3924	73.96	0.0151422462418378	-0.0445063119705784
4	D	26	50	20120618	2	3926	74	0.014906426130312	-0.0444508040882553
4	D	26	50	20120618	2	3928	74.04	0.0151238614655269	-0.0444200449432737
4	D	26	50	20120618	2	3930	74.08	0.0150839099323899	-0.0444652290665915
4	D	26	50	20120618	2	3932	74.12	0.0152212300692963	-0.0445267473565547
4	D	26	50	20120618	2	3934	74.16	0.0148973044528347	-0.0446463191132533
4	D	26	50	20120618	2	3936	74.2	0.0150704749035473	-0.0447038068945638
4	D	26	50	20120618	2	3938	74.24	0.0151853797554901	-0.0449520720854384
4	D	26	50	20120618	2	3940	74.28	0.0149422057334401	-0.0448156711873475
4	D	26	50	20120618	2	3942	74.32	0.0149084060292994	-0.0446906547084337
4	D	26	50	20120618	2	3944	74.36	0.0149226895862793	-0.045294523899567
4	D	26	50	20120618	2	3946	74.4	0.0148569993663071	-0.0450845838962328
4	D	26	50	20120618	2	3948	74.44	0.0147586408130441	-0.0451300508622631
4	D	26	50	20120618	2	3950	74.48	0.0144817377975314	-0.0452826445056431
4	D	26	50	20120618	2	3952	74.52	0.0143982284866733	-0.0450779370924896
4	D	26	50	20120618	2	3954	74.56	0.0145914807699716	-0.0451668204148848
4	D	26	50	20120618	2	3956	74.6	0.0143558727904802	-0.0454722905443574
4	D	26	50	20120618	2	3958	74.64	0.0146248562100436	-0.0457084642092737
4	D	26	50	20120618	2	3960	74.68	0.0143976628012483	-0.0453911853965553
4	D	26	50	20120618	2	3962	74.72	0.0144318867694577	-0.046274786030326
4	D	26	50	20120618	2	3964	74.76	0.0143512765964025	-0.0462009640823701
4	D	26	50	20120618	2	3966	74.8	0.0142315634183476	-0.0465509112283793
4	D	26	50	20120618	2	3968	74.84	0.0140323007274092	-0.0462522293240061
4	D	26	50	20120618	2	3970	74.88	0.0142868591686364	-0.0459785789996869
4	D	26	50	20120618	2	3972	74.92	0.0145066986669073	-0.0458652297826627
4	D	26	50	20120618	2	3974	74.96	0.0143672572096573	-0.0463396984328389
4	D	26	50	20120618	2	3976	75	0.0145255077072868	-0.0466342791178812
4	D	26	50	20120618	2	3978	75.04	0.0147353062892649	-0.0459491633575896
4	D	26	50	20120618	2	3980	75.08	0.0149869655926892	-0.0459264652299135
4	D	26	50	20120618	2	3982	75.12	0.0147117596334514	-0.0461435470117377
4	D	26	50	20120618	2	3984	75.16	0.0148847179521296	-0.0457219699487943
4	D	26	50	20120618	2	3986	75.2	0.0146643834791119	-0.0459865693063143
4	D	26	50	20120618	2	3988	75.24	0.0150894253652831	-0.0461915595621803
4	D	26	50	20120618	2	3990	75.28	0.01495648929042	-0.0463912465171874
4	D	26	50	20120618	2	3992	75.32	0.0152797078001004	-0.04607693755295
4	D	26	50	20120618	2	3994	75.36	0.0151928750873707	-0.0463305060446835
4	D	26	50	20120618	2	3996	75.4	0.0150498980962148	-0.0459486683828427
4	D	26	50	20120618	2	3998	75.44	0.0152956177026771	-0.0465981459613626
4	D	26	50	20120618	2	4000	75.48	0.015533347002512	-0.0463431632560667
4	D	26	50	20120618	2	4002	75.52	0.0160493228207439	-0.0467939438290731
4	D	26	50	20120618	2	4004	75.56	0.0161456307643415	-0.046790266873811
4	D	26	50	20120618	2	4006	75.6	0.0165766830581528	-0.0471303852355617
4	D	26	50	20120618	2	4008	75.64	0.0163581870627661	-0.0467848928622739
4	D	26	50	20120618	2	4010	75.68	0.0169885727581939	-0.0473575786443569
4	D	26	50	20120618	2	4012	75.72	0.0171609653914472	-0.0474046719559839
4	D	26	50	20120618	2	4014	75.76	0.0170370802833833	-0.0475117279226556
4	D	26	50	20120618	2	4016	75.8	0.0169359640136737	-0.047122253507578
4	D	26	50	20120618	2	4018	75.84	0.0171037604528492	-0.0475366887920315
4	D	26	50	20120618	2	4020	75.88	0.0170367974406709	-0.0478642913637552
4	D	26	50	20120618	2	4022	75.92	0.0171022755286087	-0.0477631750940455
4	D	26	50	20120618	2	4024	75.96	0.0175013665959104	-0.0483271634627199
4	D	26	50	20120618	2	4026	76	0.0174259890130359	-0.0485561246384681
4	D	26	50	20120618	2	4028	76.04	0.0178976999467655	-0.0486598572032682
4	D	26	50	20120618	2	4030	76.08	0.017900952637959	-0.0484381085166881
4	D	26	50	20120618	2	4032	76.12	0.018158410216989	-0.0486012380511078
4	D	26	50	20120618	2	4034	76.16	0.0179604910289349	-0.0487391945841173
4	D	26	50	20120618	2	4036	76.2	0.0182738100436786	-0.0489665294142688
4	D	26	50	20120618	2	4038	76.24	0.0179980383990159	-0.0496867883815854
4	D	26	50	20120618	2	4040	76.28	0.0182306058193481	-0.0503741668835768
4	D	26	50	20120618	2	4042	76.32	0.0182581122731363	-0.0505501657614142
4	D	26	50	20120618	2	4044	76.36	0.0184052611943012	-0.0506473929438273
4	D	26	50	20120618	2	4046	76.4	0.0188527890761142	-0.0505815613024989
4	D	26	50	20120618	2	4048	76.44	0.0184597084164526	-0.0504301697406468
4	D	26	50	20120618	2	4050	76.48	0.0186153426189917	-0.0510191189786971
4	D	26	50	20120618	2	4052	76.52	0.0187124283800486	-0.0510614746748902
4	D	26	50	20120618	2	4054	76.56	0.0187885130697043	-0.0510657173155773
4	D	26	50	20120618	2	4056	76.6	0.0191074182280194	-0.0517357717014297
4	D	26	50	20120618	2	4058	76.64	0.0194064536857832	-0.0521404489123027
4	D	26	50	20120618	2	4060	76.68	0.0196499105505458	-0.0519193366218257
4	D	26	50	20120618	2	4062	76.72	0.019834182577723	-0.0522986286992542
4	D	26	50	20120618	2	4064	76.76	0.0200766494929918	-0.0519961991289407
4	D	26	50	20120618	2	4066	76.8	0.0198319905467013	-0.0524150891861156
4	D	26	50	20120618	2	4068	76.84	0.0200685884756863	-0.0521281452543101
4	D	26	50	20120618	2	4070	76.88	0.019773442105219	-0.0526183116750286
4	D	26	50	20120618	2	4072	76.92	0.0199794930212568	-0.0529246303326386
4	D	26	50	20120618	2	4074	76.96	0.019767431697579	-0.0528199078183449
4	D	26	50	20120618	2	4076	77	0.020033233136627	-0.0537167313489238
4	D	26	50	20120618	2	4078	77.04	0.0202460722777641	-0.0533848154258348
4	D	26	50	20120618	2	4080	77.08	0.0203156515850329	-0.0542872250999851
4	D	26	50	20120618	2	4082	77.12	0.0205675937311697	-0.0542642441295965
4	D	26	50	20120618	2	4084	77.16	0.0204508504015958	-0.0540716989530794
4	D	26	50	20120618	2	4086	77.2	0.0206531536516932	-0.0545510466400458
4	D	26	50	20120618	2	4088	77.24	0.0203799983021209	-0.0548362228048983
4	D	26	50	20120618	2	4090	77.28	0.0203394810835589	-0.0557897562993284
4	D	26	50	20120618	2	4092	77.32	0.020132157375315	-0.0555882308666902
4	D	26	50	20120618	2	4094	77.36	0.020169704745396	-0.0561933021393515
4	D	26	50	20120618	2	4096	77.4	0.0197195605684926	-0.0564620027162024
4	D	26	50	20120618	2	4098	77.44	0.0199983020616364	-0.0562163538204182
4	D	26	50	20120618	2	4100	77.48	0.0196902863477515	-0.0567813321385863
4	D	26	50	20120618	2	4102	77.52	0.0192928216260466	-0.0570691953092073
4	D	26	50	20120618	2	4104	77.56	0.0194627393855657	-0.0571480377153096
4	D	26	50	20120618	2	4106	77.6	0.0193894831230347	-0.0574737310987241
4	D	26	50	20120618	2	4108	77.64	0.0184708099929172	-0.0577937676278892
4	D	26	50	20120618	2	4110	77.68	0.0184603448125556	-0.0580309312422991
4	D	26	50	20120618	2	4112	77.72	0.0180063115483558	-0.0582644886121251
4	D	26	50	20120618	2	4114	77.76	0.0179446518370363	-0.0584788833881808
4	D	26	50	20120618	2	4116	77.8	0.0174853152719775	-0.059262640544448
4	D	26	50	20120618	2	4118	77.84	0.0172641322708223	-0.0586256787559551
4	D	26	50	20120618	2	4120	77.88	0.0169151043636287	-0.0588622766849402
4	D	26	50	20120618	2	4122	77.92	0.0168827895837284	-0.0592166078929927
4	D	26	50	20120618	2	4124	77.96	0.0168791126284663	-0.0590739137445493
4	D	26	50	20120618	2	4126	78	0.0170977500452092	-0.0589337651805181
4	D	26	50	20120618	2	4128	78.04	0.0172157661669892	-0.0596163353563975
4	D	26	50	20120618	2	4130	78.08	0.0172799714627209	-0.0592220526152079
4	D	26	50	20120618	2	4132	78.12	0.0169559751355812	-0.0595012183724203
4	D	26	50	20120618	2	4134	78.16	0.0172667485659127	-0.0592233961180921
4	D	26	50	20120618	2	4136	78.2	0.0173506114301615	-0.0595111885780351
4	D	26	50	20120618	2	4138	78.24	0.017187057631673	-0.0593203404577928
4	D	26	50	20120618	2	4140	78.28	0.0177163977680693	-0.059218517081302
4	D	26	50	20120618	2	4142	78.32	0.0175729965128446	-0.0592531653135801
4	D	26	50	20120618	2	4144	78.36	0.0177503388935662	-0.059722118530863
4	D	26	50	20120618	2	4146	78.4	0.0177533794527253	-0.0597892229643976
4	D	26	50	20120618	2	4148	78.44	0.0179609860036817	-0.0601707777835259
4	D	26	50	20120618	2	4150	78.48	0.0178878004518289	-0.0607287557445602
4	D	26	50	20120618	2	4152	78.52	0.0177536622954378	-0.0609593432659051
4	D	26	50	20120618	2	4154	78.56	0.0176249688612618	-0.0606244574943352
4	D	26	50	20120618	2	4156	78.6	0.0175271759934237	-0.0604906021806565
4	D	26	50	20120618	2	4158	78.64	0.017856899885491	-0.0611117954879289
4	D	26	50	20120618	2	4160	78.68	0.0177167513214599	-0.060908007313591
4	D	26	50	20120618	2	4162	78.72	0.0175509347812716	-0.0612634698924934
4	D	26	50	20120618	2	4164	78.76	0.0175850880388029	-0.061676773806097
4	D	26	50	20120618	2	4166	78.8	0.0177827950948227	-0.0624527527877711
4	D	26	50	20120618	2	4168	78.84	0.0178686378580587	-0.0629832242950173
4	D	26	50	20120618	2	4170	78.88	0.017943308334152	-0.0630330046124128
4	D	26	50	20120618	2	4172	78.92	0.0179747038752367	-0.0633397475340915
4	D	26	50	20120618	2	4174	78.96	0.0180801334963116	-0.0638305503509131
4	D	26	50	20120618	2	4176	79	0.017787744842291	-0.0637757495753711
4	D	26	50	20120618	2	4178	79.04	0.0181052357870437	-0.0642659159960897
4	D	26	50	20120618	2	4180	79.08	0.0180472530309865	-0.0645551226695949
4	D	26	50	20120618	2	4182	79.12	0.0179895531176416	-0.0646071657286903
4	D	26	50	20120618	2	4184	79.16	0.0181963818511387	-0.064583194808808
4	D	26	50	20120618	2	4186	79.2	0.0180464752135271	-0.0650061860853139
4	D	26	50	20120618	2	4188	79.24	0.0179790172266019	-0.0649869527808656
4	D	26	50	20120618	2	4190	79.28	0.018131610869982	-0.0653242427154916
4	D	26	50	20120618	2	4192	79.32	0.0185030540621393	-0.0662469463542619
4	D	26	50	20120618	2	4194	79.36	0.0184703150181704	-0.0659414055141112
4	D	26	50	20120618	2	4196	79.4	0.0184388487664076	-0.0668305922914533
4	D	26	50	20120618	2	4198	79.44	0.0188155245487456	-0.0666448353400355
4	D	26	50	20120618	2	4200	79.48	0.0190495061826403	-0.0666857768226662
4	D	26	50	20120618	2	4202	79.52	0.0189098525933559	-0.0670386938171565
4	D	26	50	20120618	2	4204	79.56	0.019209665868579	-0.0671666801445512
4	D	26	50	20120618	2	4206	79.6	0.0192002613483892	-0.0676127938128018
4	D	26	50	20120618	2	4208	79.64	0.0195681690066406	-0.0680425026037289
4	D	26	50	20120618	2	4210	79.68	0.0197231668130767	-0.0682413410305985
4	D	26	50	20120618	2	4212	79.72	0.0194621029894626	-0.0685881061960924
4	D	26	50	20120618	2	4214	79.76	0.0199514208820437	-0.0694140069165183
4	D	26	50	20120618	2	4216	79.8	0.0201560575845191	-0.0690112388939544
4	D	26	50	20120618	2	4218	79.84	0.0200127977506507	-0.0690294822489091
4	D	26	50	20120618	2	4220	79.88	0.0198696086274604	-0.0690477963145418
4	D	26	50	20120618	2	4222	79.92	0.0202511634465887	-0.0690970109465124
[truncated: 3,945 more rows]
