# Supplementary material for: How Do Ants Make Sense of Gravity? A Boltzmann Walker Analysis of Lasius niger Trajectories on Various Inclines
Source: PLoS One. 2013 Oct 29;8(10):e76531. doi: 10.1371/journal.pone.0076531 (PMC3812222; doi:10.1371/journal.pone.0076531)
Supplement: Dataset S4 — Trajectories for . (ZIP) [file pone.0076531.s008.zip › Incline4/4-D-26-50-20120618-03.txt]

Pente	Colonie	Temperature	Humidite	Date	Indiv	Frame	Time	X	Y
4	D	26	50	20120618	3	42	0	0	0
4	D	26	50	20120618	3	44	0.04	0.000642125789315849	-0.0011575741058889
4	D	26	50	20120618	3	46	0.08	0.0010474535384276	-0.00124109755888266
4	D	26	50	20120618	3	48	0.12	0.00102923351799676	-0.00125383043069148
4	D	26	50	20120618	3	50	0.16	0.00110178755278329	-0.00219317448405415
4	D	26	50	20120618	3	52	0.2	0.00144146347782104	-0.00247029366210981
4	D	26	50	20120618	3	54	0.24	0.00141816487506636	-0.002309518227586
4	D	26	50	20120618	3	56	0.28	0.00133980400868205	-0.00269917578331988
4	D	26	50	20120618	3	58	0.32	0.00100007526276776	-0.00309090516192263
4	D	26	50	20120618	3	60	0.36	0.00117237738635305	-0.0033717877743998
4	D	26	50	20120618	3	62	0.4	0.00144401740609333	-0.0038899294607024
4	D	26	50	20120618	3	64	0.44	0.00157552583236518	-0.00441550708191596
4	D	26	50	20120618	3	66	0.48	0.00147366002946745	-0.00511982786238463
4	D	26	50	20120618	3	68	0.52	0.00193028837555428	-0.00677508705539641
4	D	26	50	20120618	3	70	0.56	0.0022367908809274	-0.00654763908815994
4	D	26	50	20120618	3	72	0.6	0.00200638720734558	-0.00609526045382804
4	D	26	50	20120618	3	74	0.64	0.0023544888046559	-0.00622714293958714
4	D	26	50	20120618	3	76	0.68	0.00245611419124804	-0.00588990957350365
4	D	26	50	20120618	3	78	0.72	0.00225202196099416	-0.00580917919229558
4	D	26	50	20120618	3	80	0.76	0.00199118441155007	-0.00481436480397985
4	D	26	50	20120618	3	82	0.8	0.0024236721321272	-0.00538396052942905
4	D	26	50	20120618	3	84	0.84	0.00266604924483485	-0.00433903136221029
4	D	26	50	20120618	3	86	0.88	0.00277686419115528	-0.00291185228989736
4	D	26	50	20120618	3	88	0.92	0.00338825063447939	-0.00233198866687855
4	D	26	50	20120618	3	90	0.96	0.00362325050213893	-0.00147568235486164
4	D	26	50	20120618	3	92	1	0.00362844066591284	-0.00213076021908848
4	D	26	50	20120618	3	94	1.04	0.00389164702307391	-0.00135287912017297
4	D	26	50	20120618	3	96	1.08	0.00374079286237557	0.000153088618126890
4	D	26	50	20120618	3	98	1.12	0.00345469745870749	0.00056281457141762
4	D	26	50	20120618	3	100	1.16	0.00367480565755524	0.00076757855311363
4	D	26	50	20120618	3	102	1.2	0.00358475560897113	0.00095793876967686
4	D	26	50	20120618	3	104	1.24	0.00295451840596737	0.00144727787546138
4	D	26	50	20120618	3	106	1.28	0.00283520827877777	0.00188977822806011
4	D	26	50	20120618	3	108	1.32	0.00215686660144989	0.00300101067683040
4	D	26	50	20120618	3	110	1.36	0.0013967550959456	0.00330855970023967
4	D	26	50	20120618	3	112	1.4	0.000694343503786129	0.00466104284061518
4	D	26	50	20120618	3	114	1.44	5.9290903602488e-06	0.00620931324209953
4	D	26	50	20120618	3	116	1.48	-0.00044573041637519	0.00744887355083989
4	D	26	50	20120618	3	118	1.52	-0.00075257374721684	0.00783311678995022
4	D	26	50	20120618	3	120	1.56	-0.00104238146148615	0.0082664671808004
4	D	26	50	20120618	3	122	1.6	-0.00186315565774843	0.00853830024069194
4	D	26	50	20120618	3	124	1.64	-0.00195855850466612	0.00801566347658134
4	D	26	50	20120618	3	126	1.68	-0.00204157284077742	0.00810887429247735
4	D	26	50	20120618	3	128	1.72	-0.00194224555122415	0.00791755241069171
4	D	26	50	20120618	3	130	1.76	-0.00184551334355783	0.00769627041458719
4	D	26	50	20120618	3	132	1.8	-0.00179564817334855	0.00754492127914202
4	D	26	50	20120618	3	134	1.84	-0.00222493270020691	0.00756416872572592
4	D	26	50	20120618	3	136	1.88	-0.00229251796635272	0.0076229151571069
4	D	26	50	20120618	3	138	1.92	-0.0023401203948622	0.00708810201422426
4	D	26	50	20120618	3	140	1.96	-0.00280552393610356	0.0069331890606019
4	D	26	50	20120618	3	142	2	-0.00332253213023591	0.00698634934841152
4	D	26	50	20120618	3	144	2.04	-0.00369884728811559	0.00672550472789961
4	D	26	50	20120618	3	146	2.08	-0.00457920937282846	0.00580867007541314
4	D	26	50	20120618	3	148	2.12	-0.00587056030354327	0.00550701407991827
4	D	26	50	20120618	3	150	2.16	-0.00723997228736716	0.00539531878565526
4	D	26	50	20120618	3	152	2.2	-0.00791299864302086	0.00515334472381288
4	D	26	50	20120618	3	154	2.24	-0.00850220243951237	0.00489979037421501
4	D	26	50	20120618	3	156	2.28	-0.00925404079567677	0.00420777325173898
4	D	26	50	20120618	3	158	2.32	-0.0103946535312054	0.00571513399039778
4	D	26	50	20120618	3	160	2.36	-0.0110645523535659	0.00618704291402606
4	D	26	50	20120618	3	162	2.4	-0.0117383402632229	0.00656561374253771
4	D	26	50	20120618	3	164	2.44	-0.0118488964084614	0.0063522584134503
4	D	26	50	20120618	3	166	2.48	-0.0118471781389831	0.00603818279445067
4	D	26	50	20120618	3	168	2.52	-0.0116344592059988	0.00590491437940044
4	D	26	50	20120618	3	170	2.56	-0.0114477759446977	0.00584184752558641
4	D	26	50	20120618	3	172	2.6	-0.0112834301866143	0.00572585372920057
4	D	26	50	20120618	3	174	2.64	-0.0111274353596168	0.00549841283303192
4	D	26	50	20120618	3	176	2.68	-0.0118109459875151	0.00429867182846051
4	D	26	50	20120618	3	178	2.72	-0.0119331198971686	0.00419369475572556
4	D	26	50	20120618	3	180	2.76	-0.0119710066785045	0.00417098248591385
4	D	26	50	20120618	3	182	2.8	-0.0129692434636412	0.00360453338564093
4	D	26	50	20120618	3	184	2.84	-0.01353990692033	0.00259629811061828
4	D	26	50	20120618	3	186	2.88	-0.0144951657553061	0.00250815017927556
4	D	26	50	20120618	3	188	2.92	-0.0155882114176643	0.00121430033319604
4	D	26	50	20120618	3	190	2.96	-0.0158355008011809	0.00099588919062314
4	D	26	50	20120618	3	192	3	-0.0161146382741221	0.00033751620879597
4	D	26	50	20120618	3	194	3.04	-0.015909351033408	-0.00058534299346622
4	D	26	50	20120618	3	196	3.08	-0.0157670316515586	-0.00059840325571473
4	D	26	50	20120618	3	198	3.12	-0.0157064891689534	-0.00155555713686447
4	D	26	50	20120618	3	200	3.16	-0.0156266073158827	-0.00211514023029207
4	D	26	50	20120618	3	202	3.2	-0.0155648556806817	-0.00300406537812511
4	D	26	50	20120618	3	204	3.24	-0.0151589481040094	-0.00370724064560826
4	D	26	50	20120618	3	206	3.28	-0.0152942034891148	-0.00492779180274998
4	D	26	50	20120618	3	208	3.32	-0.0151465525221352	-0.00576840741529236
4	D	26	50	20120618	3	210	3.36	-0.0147281008711646	-0.00641228470810521
4	D	26	50	20120618	3	212	3.4	-0.014828610443256	-0.00718590053891663
4	D	26	50	20120618	3	214	3.44	-0.0145484292807058	-0.00845221281850963
4	D	26	50	20120618	3	216	3.48	-0.0140842094362162	-0.00986918833997003
4	D	26	50	20120618	3	218	3.52	-0.0141307370624182	-0.00997369872222933
4	D	26	50	20120618	3	220	3.56	-0.0141995809786345	-0.0109765458435794
4	D	26	50	20120618	3	222	3.6	-0.0144801326651381	-0.0120935199994129
4	D	26	50	20120618	3	224	3.64	-0.0146415227168761	-0.0117743037141140
4	D	26	50	20120618	3	226	3.68	-0.015083379602304	-0.0118610798583012
4	D	26	50	20120618	3	228	3.72	-0.0146947890707029	-0.0118613273456746
4	D	26	50	20120618	3	230	3.76	-0.0144549525926601	-0.0120027345597763
4	D	26	50	20120618	3	232	3.8	-0.0139853064107316	-0.0114366107286228
4	D	26	50	20120618	3	234	3.84	-0.0137531844676715	-0.0115104821740533
4	D	26	50	20120618	3	236	3.88	-0.0136101933343799	-0.0109771963818180
4	D	26	50	20120618	3	238	3.92	-0.0127760831042245	-0.0108500656536285
4	D	26	50	20120618	3	240	3.96	-0.0125629681914427	-0.0110216026876766
4	D	26	50	20120618	3	242	4	-0.0120299510997842	-0.0111606198808578
4	D	26	50	20120618	3	244	4.04	-0.0119811536608146	-0.0113511215187773
4	D	26	50	20120618	3	246	4.08	-0.0114010291153935	-0.0107556103297976
4	D	26	50	20120618	3	248	4.12	-0.0110679111107765	-0.0110129264874714
4	D	26	50	20120618	3	250	4.16	-0.0109871170899581	-0.0104181506895442
4	D	26	50	20120618	3	252	4.2	-0.0106287695153884	-0.0104205407104646
4	D	26	50	20120618	3	254	4.24	-0.00994428308013202	-0.0106506403281305
4	D	26	50	20120618	3	256	4.28	-0.00948050588448739	-0.0105866330222975
4	D	26	50	20120618	3	258	4.32	-0.00907887630384124	-0.00998219107467143
4	D	26	50	20120618	3	260	4.36	-0.00868919682779715	-0.00990051317037653
4	D	26	50	20120618	3	262	4.4	-0.00786735490029527	-0.00957542789879383
4	D	26	50	20120618	3	264	4.44	-0.00748821131529086	-0.0100589404447014
4	D	26	50	20120618	3	266	4.48	-0.00689293347154896	-0.0104039024879032
4	D	26	50	20120618	3	268	4.52	-0.00669241213054008	-0.0104084138291672
4	D	26	50	20120618	3	270	4.56	-0.00642460250823349	-0.0101420749889655
4	D	26	50	20120618	3	272	4.6	-0.0060389181855031	-0.00974668916119723
4	D	26	50	20120618	3	274	4.64	-0.00618424277117256	-0.00901808633386263
4	D	26	50	20120618	3	276	4.68	-0.00576992769487192	-0.00892270470014833
4	D	26	50	20120618	3	278	4.72	-0.00571592594999271	-0.00867255153416803
4	D	26	50	20120618	3	280	4.76	-0.00518741312853044	-0.00734329685155453
4	D	26	50	20120618	3	282	4.8	-0.00505343053563122	-0.00736619296912933
4	D	26	50	20120618	3	284	4.84	-0.0047001458456148	-0.00656197214261459
4	D	26	50	20120618	3	286	4.88	-0.00377995243591768	-0.00610449526839033
4	D	26	50	20120618	3	288	4.92	-0.00355941290193341	-0.00562586175927297
4	D	26	50	20120618	3	290	4.96	-0.00349512275338793	-0.00498656651840221
4	D	26	50	20120618	3	292	5	-0.00333993402812092	-0.00364326869511431
4	D	26	50	20120618	3	294	5.04	-0.00299403860396789	-0.00247394742426956
4	D	26	50	20120618	3	296	5.08	-0.00265035642403998	-0.00205710797676009
4	D	26	50	20120618	3	298	5.12	-0.00209207652841011	-0.00011123001800098
4	D	26	50	20120618	3	300	5.16	-0.00162252205823115	0.00060784829312309
4	D	26	50	20120618	3	302	5.2	-0.00114614938162528	0.00175267729425585
4	D	26	50	20120618	3	304	5.24	-0.00051522628504377	0.00223059662552422
4	D	26	50	20120618	3	306	5.28	5.35279833358202e-05	0.00208767620291079
4	D	26	50	20120618	3	308	5.32	0.000187333799539748	0.00218090823201024
4	D	26	50	20120618	3	310	5.36	7.41260038717786e-05	0.00215634334243182
4	D	26	50	20120618	3	312	5.4	0.000512652416360249	0.00154842242944231
4	D	26	50	20120618	3	314	5.44	0.000498510280736509	0.00199471994545601
4	D	26	50	20120618	3	316	5.48	0.000511125065712879	0.00168968822218775
4	D	26	50	20120618	3	318	5.52	0.000160916290194619	0.00198382342995792
4	D	26	50	20120618	3	320	5.56	-0.00034267101723081	0.00173291365972169
4	D	26	50	20120618	3	322	5.6	-0.00058533592239841	0.00213627565198174
4	D	26	50	20120618	3	324	5.64	-0.000615670803311321	0.00227534941370551
4	D	26	50	20120618	3	326	5.68	-0.00107365679441803	0.00280475318971207
4	D	26	50	20120618	3	328	5.72	-0.00158432931179096	0.00277390919191671
4	D	26	50	20120618	3	330	5.76	-0.00142822841877621	0.00307850250898063
4	D	26	50	20120618	3	332	5.8	-0.00216923389905284	0.00327362155418125
4	D	26	50	20120618	3	334	5.84	-0.00267667635264931	0.00324295574729475
4	D	26	50	20120618	3	336	5.88	-0.00303064481492314	0.00361615751401685
4	D	26	50	20120618	3	338	5.92	-0.00344525475475153	0.00418511472204264
4	D	26	50	20120618	3	340	5.96	-0.00414514480412929	0.00473086963525735
4	D	26	50	20120618	3	342	6	-0.00595933190306699	0.00445697323777831
4	D	26	50	20120618	3	344	6.04	-0.00659902878058946	0.0049052591380607
4	D	26	50	20120618	3	346	6.08	-0.00724033503314591	0.00462379952645009
4	D	26	50	20120618	3	348	6.12	-0.00828674700328482	0.0049856614217223
4	D	26	50	20120618	3	350	6.16	-0.00895547909945638	0.00437868803181958
4	D	26	50	20120618	3	352	6.2	-0.00972974688272002	0.0042121926691214
4	D	26	50	20120618	3	354	6.24	-0.0113313366710397	0.00379571384607033
4	D	26	50	20120618	3	356	6.28	-0.0125109958430255	0.0040154189940528
4	D	26	50	20120618	3	358	6.32	-0.0129944518203905	0.00269925992902685
4	D	26	50	20120618	3	360	6.36	-0.0133301295515554	0.00284099241224788
4	D	26	50	20120618	3	362	6.4	-0.0137937441126403	0.00216278508520843
4	D	26	50	20120618	3	364	6.44	-0.0144339161659198	0.00071854776890615
4	D	26	50	20120618	3	366	6.48	-0.0145617822851617	0.000244185184747160
4	D	26	50	20120618	3	368	6.52	-0.0148946033049306	0.00049461412237218
4	D	26	50	20120618	3	370	6.56	-0.0159019122700699	-0.00029438269514358
4	D	26	50	20120618	3	372	6.6	-0.0164070976388208	-0.0004367657166033
4	D	26	50	20120618	3	374	6.64	-0.0170808148377997	-0.00035786674195851
4	D	26	50	20120618	3	376	6.68	-0.017644619358711	-0.00047231904556136
4	D	26	50	20120618	3	378	6.72	-0.0186824329103907	0.000114218958365070
4	D	26	50	20120618	3	380	6.76	-0.0191988117794878	-9.78635785162099e-05
4	D	26	50	20120618	3	382	6.8	-0.0197746159024758	0.0001504086834262
4	D	26	50	20120618	3	384	6.84	-0.0198017758739412	0.00111971773014453
4	D	26	50	20120618	3	386	6.88	-0.0201241741397554	0.00145116696275791
4	D	26	50	20120618	3	388	6.92	-0.0202491906186692	0.00266512788469898
4	D	26	50	20120618	3	390	6.96	-0.0210370489942672	0.00319489228516394
4	D	26	50	20120618	3	392	7	-0.0214852132721833	0.00453188978703146
4	D	26	50	20120618	3	394	7.04	-0.0215255183587109	0.00505189611391605
4	D	26	50	20120618	3	396	7.08	-0.0219033255118989	0.006410601793966
4	D	26	50	20120618	3	398	7.12	-0.0223563051869948	0.00750505459881872
4	D	26	50	20120618	3	400	7.16	-0.0222263177474093	0.00844354793201295
4	D	26	50	20120618	3	402	7.2	-0.0223613115030056	0.00897507302836307
4	D	26	50	20120618	3	404	7.24	-0.0226081695513856	0.0100096338888493
4	D	26	50	20120618	3	406	7.28	-0.0223388113652282	0.0115032767559531
4	D	26	50	20120618	3	408	7.32	-0.0221747555209251	0.0114677870666053
4	D	26	50	20120618	3	410	7.36	-0.0220878733107208	0.0129560134957652
4	D	26	50	20120618	3	412	7.4	-0.0218030577703266	0.0130542942672824
4	D	26	50	20120618	3	414	7.44	-0.0217664084258577	0.0141158241804030
4	D	26	50	20120618	3	416	7.48	-0.0214268062520573	0.0155309357683882
4	D	26	50	20120618	3	418	7.52	-0.0215021343374571	0.0160502844859663
4	D	26	50	20120618	3	420	7.56	-0.0216417879267414	0.0170096162560021
4	D	26	50	20120618	3	422	7.6	-0.0217063679890672	0.0177654214812090
4	D	26	50	20120618	3	424	7.64	-0.0213119579686569	0.0183329312416537
4	D	26	50	20120618	3	426	7.68	-0.0209119851391991	0.0186496068922877
4	D	26	50	20120618	3	428	7.72	-0.0208375084103639	0.0188609794939607
4	D	26	50	20120618	3	430	7.76	-0.0205091350922486	0.0192450728264334
4	D	26	50	20120618	3	432	7.8	-0.020658942027804	0.0198262728812687
4	D	26	50	20120618	3	434	7.84	-0.0201174679390426	0.0199874649431080
4	D	26	50	20120618	3	436	7.88	-0.0200158100255386	0.0203592376470253
4	D	26	50	20120618	3	438	7.92	-0.0201655540285904	0.0206727900070068
4	D	26	50	20120618	3	440	7.96	-0.0202814700432303	0.0212311710189064
4	D	26	50	20120618	3	442	8	-0.0202239964040555	0.0221111512659574
4	D	26	50	20120618	3	444	8.04	-0.0206431834460785	0.0228222037029830
4	D	26	50	20120618	3	446	8.08	-0.0207547012565394	0.0234162370387900
4	D	26	50	20120618	3	448	8.12	-0.0208799086542841	0.0243058692934043
4	D	26	50	20120618	3	450	8.16	-0.021529647862313	0.0247272554375168
4	D	26	50	20120618	3	452	8.2	-0.0219277631222567	0.0254322267562241
4	D	26	50	20120618	3	454	8.24	-0.0224023873359247	0.0256845083136159
4	D	26	50	20120618	3	456	8.28	-0.0234484952501477	0.0268421693936388
4	D	26	50	20120618	3	458	8.32	-0.0236286165605194	0.0269997622819619
4	D	26	50	20120618	3	460	8.36	-0.0239973373915691	0.0280144251576255
4	D	26	50	20120618	3	462	8.4	-0.0242252449782133	0.0288040442291087
4	D	26	50	20120618	3	464	8.44	-0.0244180093578326	0.0292479587952698
4	D	26	50	20120618	3	466	8.48	-0.024706310934658	0.0303895685513599
4	D	26	50	20120618	3	468	8.52	-0.0247066786301842	0.031221889801359
4	D	26	50	20120618	3	470	8.56	-0.0248022016852547	0.0324124525599106
4	D	26	50	20120618	3	472	8.6	-0.0250246857628872	0.0327901607181492
4	D	26	50	20120618	3	474	8.64	-0.0251033867476333	0.0336107581377161
4	D	26	50	20120618	3	476	8.68	-0.0255353158538533	0.0348724911937942
4	D	26	50	20120618	3	478	8.72	-0.0260692026868525	0.0359493936083379
4	D	26	50	20120618	3	480	8.76	-0.0261770152577801	0.0366120445861912
4	D	26	50	20120618	3	482	8.8	-0.0263552627351816	0.0374305348275503
4	D	26	50	20120618	3	484	8.84	-0.0268739255591819	0.0382750324563213
4	D	26	50	20120618	3	486	8.88	-0.0275951674049244	0.0396198152038497
4	D	26	50	20120618	3	488	8.92	-0.0286401368772296	0.0401177527280935
4	D	26	50	20120618	3	490	8.96	-0.0285828965832926	0.0404135708500029
4	D	26	50	20120618	3	492	9	-0.0294140440360349	0.040697672212548
4	D	26	50	20120618	3	494	9.04	-0.030256660760768	0.0409114730189076
4	D	26	50	20120618	3	496	9.08	-0.0314323813479825	0.0414825890239363
4	D	26	50	20120618	3	498	9.12	-0.0319907694309499	0.0417191303843789
4	D	26	50	20120618	3	500	9.16	-0.032652529454259	0.0421166163192872
4	D	26	50	20120618	3	502	9.2	-0.0328577389132271	0.0421173163550006
4	D	26	50	20120618	3	504	9.24	-0.0327092040627711	0.0424676594808073
4	D	26	50	20120618	3	506	9.28	-0.0328063605345061	0.0431521388449959
4	D	26	50	20120618	3	508	9.32	-0.0333467315366889	0.0427560176261752
4	D	26	50	20120618	3	510	9.36	-0.0336919481383319	0.0430848152083591
4	D	26	50	20120618	3	512	9.4	-0.0338267014776227	0.0434900086071824
4	D	26	50	20120618	3	514	9.44	-0.0342734727551798	0.0433621424879405
4	D	26	50	20120618	3	516	9.48	-0.0342140192170176	0.0433170856438433
4	D	26	50	20120618	3	518	9.52	-0.0345605581083415	0.0433151905976697
4	D	26	50	20120618	3	520	9.56	-0.0346028077385174	0.0431832798276393
4	D	26	50	20120618	3	522	9.6	-0.0343200852341956	0.0437898572377446
4	D	26	50	20120618	3	524	9.64	-0.0343864754898812	0.0438323614263617
4	D	26	50	20120618	3	526	9.68	-0.0342891210282474	0.0441006943076864
4	D	26	50	20120618	3	528	9.72	-0.0343902514400927	0.0441111453459123
4	D	26	50	20120618	3	530	9.76	-0.0337928947024141	0.0451081588363176
4	D	26	50	20120618	3	532	9.8	-0.0335987231803003	0.0458052247012112
4	D	26	50	20120618	3	534	9.84	-0.0337505885036957	0.0457383536129144
4	D	26	50	20120618	3	536	9.88	-0.0335751906666224	0.0465839472571964
4	D	26	50	20120618	3	538	9.92	-0.0329300193684	0.0479428721403485
4	D	26	50	20120618	3	540	9.96	-0.0321802033376298	0.0492269780549833
4	D	26	50	20120618	3	542	10	-0.0321017851955962	0.049825119681189
4	D	26	50	20120618	3	544	10.04	-0.0315818495793897	0.0507046898063069
4	D	26	50	20120618	3	546	10.08	-0.030755453884217	0.0514002707469601
4	D	26	50	20120618	3	548	10.12	-0.0300309522762133	0.0522359295409664
4	D	26	50	20120618	3	550	10.16	-0.0292372956250095	0.0530650829525857
4	D	26	50	20120618	3	552	10.2	-0.0284120313006867	0.0533315914984149
4	D	26	50	20120618	3	554	10.24	-0.0276283448550976	0.0542927617460818
4	D	26	50	20120618	3	556	10.28	-0.0268315769340566	0.0543231673376728
4	D	26	50	20120618	3	558	10.32	-0.0259334806112716	0.05512834982941
4	D	26	50	20120618	3	560	10.36	-0.0251118225315328	0.0556984193164025
4	D	26	50	20120618	3	562	10.4	-0.0237332471509315	0.0558295169136345
4	D	26	50	20120618	3	564	10.44	-0.0232973865310081	0.0566620644378036
4	D	26	50	20120618	3	566	10.48	-0.0221418326291931	0.0567927377709668
4	D	26	50	20120618	3	568	10.52	-0.0214760208840278	0.0570477204762627
4	D	26	50	20120618	3	570	10.56	-0.0207058401779595	0.0571998898555741
4	D	26	50	20120618	3	572	10.6	-0.0202283309686242	0.0575885864531923
4	D	26	50	20120618	3	574	10.64	-0.0196280680220749	0.057726684407558
4	D	26	50	20120618	3	576	10.68	-0.0184277542610108	0.0581101484149955
4	D	26	50	20120618	3	578	10.72	-0.0175073840746183	0.0587572925411374
4	D	26	50	20120618	3	580	10.76	-0.0174597957882445	0.0587354429415988
4	D	26	50	20120618	3	582	10.8	-0.0170791602079318	0.0589726772666869
4	D	26	50	20120618	3	584	10.84	-0.0171051817374794	0.058656317692784
4	D	26	50	20120618	3	586	10.88	-0.0169046462543349	0.0588634999796716
4	D	26	50	20120618	3	588	10.92	-0.0166696746709466	0.0587039059791578
4	D	26	50	20120618	3	590	10.96	-0.0162310563345766	0.0585474232484813
4	D	26	50	20120618	3	592	11	-0.0160676439574444	0.0582365083967935
4	D	26	50	20120618	3	594	11.04	-0.0157659214939121	0.0580911979532597
4	D	26	50	20120618	3	596	11.08	-0.0157005141166524	0.0581824854387109
4	D	26	50	20120618	3	598	11.12	-0.0151713861122905	0.0577042691225944
4	D	26	50	20120618	3	600	11.16	-0.0148052462209921	0.0568096376230372
4	D	26	50	20120618	3	602	11.2	-0.0145002003555882	0.0563189055168937
4	D	26	50	20120618	3	604	11.24	-0.0140120845445351	0.05594958364508
4	D	26	50	20120618	3	606	11.28	-0.0139724158541106	0.0556433356981481
4	D	26	50	20120618	3	608	11.32	-0.0137174331488147	0.055298833274354
4	D	26	50	20120618	3	610	11.36	-0.0127944466673319	0.0546233341662865
4	D	26	50	20120618	3	612	11.4	-0.0118026586960396	0.0538579617863302
4	D	26	50	20120618	3	614	11.44	-0.0110182651436694	0.0529099437247934
4	D	26	50	20120618	3	616	11.48	-0.0103583930954661	0.051972885818365
4	D	26	50	20120618	3	618	11.52	-0.00993858379947566	0.0511563896181289
4	D	26	50	20120618	3	620	11.56	-0.00916861522544162	0.050478910611074
4	D	26	50	20120618	3	622	11.6	-0.0084050813231164	0.0499835116001747
4	D	26	50	20120618	3	624	11.64	-0.00750111601404751	0.048916346046008
4	D	26	50	20120618	3	626	11.68	-0.00643373832784641	0.0477718937206576
4	D	26	50	20120618	3	628	11.72	-0.00551860073163478	0.0477625599111459
4	D	26	50	20120618	3	630	11.76	-0.00480619064958934	0.0472498367841076
4	D	26	50	20120618	3	632	11.8	-0.00440745313567824	0.0465370024379934
4	D	26	50	20120618	3	634	11.84	-0.00332741823809391	0.0462223399203654
4	D	26	50	20120618	3	636	11.88	-0.00234864103157549	0.0455372948707519
4	D	26	50	20120618	3	638	11.92	-0.0021227911256645	0.0455375777134643
4	D	26	50	20120618	3	640	11.96	-0.00192826605016009	0.0454484115483567
4	D	26	50	20120618	3	642	12	-0.00146673745407963	0.0452479467758903
4	D	26	50	20120618	3	644	12.04	-0.00148392014886247	0.0453649729481767
4	D	26	50	20120618	3	646	12.08	-0.00156841940921425	0.0451472547702494
4	D	26	50	20120618	3	648	12.12	-0.00121769444574573	0.045410439914207
4	D	26	50	20120618	3	650	12.16	-0.00119952180146924	0.0454293196652647
4	D	26	50	20120618	3	652	12.2	-0.00198787515181412	0.0450332691571221
4	D	26	50	20120618	3	654	12.24	-0.00173211462905894	0.0451078689225373
4	D	26	50	20120618	3	656	12.28	-0.00191193188351468	0.0445709627435823
4	D	26	50	20120618	3	658	12.32	-0.0020117046503401	0.0446629573358147
4	D	26	50	20120618	3	660	12.36	-0.00181230053804549	0.0435638305551383
4	D	26	50	20120618	3	662	12.4	-0.00196616697363169	0.0426007511191622
4	D	26	50	20120618	3	664	12.44	-0.00159578444164618	0.0420592487461296
4	D	26	50	20120618	3	666	12.48	-0.00178330916001685	0.0410847141802983
4	D	26	50	20120618	3	668	12.52	-0.00141101743972213	0.0401825166381824
4	D	26	50	20120618	3	670	12.56	-0.00137827839575319	0.0396669650840193
4	D	26	50	20120618	3	672	12.6	-0.000995945759165631	0.0391453324115379
4	D	26	50	20120618	3	674	12.64	-0.0006903342083368	0.0379443822543707
4	D	26	50	20120618	3	676	12.68	0.000394438304681478	0.0371092184351113
4	D	26	50	20120618	3	678	12.72	0.00098593312714403	0.0358970252801232
4	D	26	50	20120618	3	680	12.76	0.00101626800805693	0.0360571849660619
4	D	26	50	20120618	3	682	12.8	0.00106548264002752	0.0360325776500766
4	D	26	50	20120618	3	684	12.84	0.00144173415829688	0.0360337797316047
4	D	26	50	20120618	3	686	12.88	0.0019956109000003	0.0366995207660918
4	D	26	50	20120618	3	688	12.92	0.00284873523150187	0.0362068794716391
4	D	26	50	20120618	3	690	12.96	0.00340890522355785	0.0364603065420164
4	D	26	50	20120618	3	692	13	0.00495379211909422	0.0362668421266837
4	D	26	50	20120618	3	694	13.04	0.00599663319998814	0.0362959749260686
4	D	26	50	20120618	3	696	13.08	0.00584934285746698	0.0362527707017381
4	D	26	50	20120618	3	698	13.12	0.006171783549688	0.0361984649009430
4	D	26	50	20120618	3	700	13.16	0.0061416608008095	0.0362411741505267
4	D	26	50	20120618	3	702	13.2	0.0061077903859907	0.0359048034547162
4	D	26	50	20120618	3	704	13.24	0.0061129522654933	0.0359180263515244
4	D	26	50	20120618	3	706	13.28	0.0060494540765428	0.0355749381412927
4	D	26	50	20120618	3	708	13.32	0.00593440780324373	0.0356860246166171
4	D	26	50	20120618	3	710	13.36	0.00599783528151616	0.0349941206312261
4	D	26	50	20120618	3	712	13.4	0.00600844188323396	0.0343936455526425
4	D	26	50	20120618	3	714	13.44	0.00600349213576565	0.0338637397308213
4	D	26	50	20120618	3	716	13.48	0.006030503614807	0.0326666079502724
4	D	26	50	20120618	3	718	13.52	0.0061142957683776	0.0320564455087866
4	D	26	50	20120618	3	720	13.56	0.0062758696678787	0.0311864920358928
4	D	26	50	20120618	3	722	13.6	0.0063948757391524	0.0305808550778065
4	D	26	50	20120618	3	724	13.64	0.0071701476140453	0.0287138103327615
4	D	26	50	20120618	3	726	13.68	0.0075532439259566	0.0279805547428067
4	D	26	50	20120618	3	728	13.72	0.0080500217950792	0.0267343851069826
4	D	26	50	20120618	3	730	13.76	0.0083360252748657	0.0256339360366254
4	D	26	50	20120618	3	732	13.8	0.0094297568308016	0.0246741305050462
4	D	26	50	20120618	3	734	13.84	0.0101496339604564	0.0229910325180591
4	D	26	50	20120618	3	736	13.88	0.0107408530112743	0.0218003283381513
4	D	26	50	20120618	3	738	13.92	0.0112922831635148	0.0204944152503847
4	D	26	50	20120618	3	740	13.96	0.012105499095393	0.0190769058633045
4	D	26	50	20120618	3	742	14	0.0123279753948509	0.0176608333172037
4	D	26	50	20120618	3	744	14.04	0.0128380610135955	0.0170148417751151
4	D	26	50	20120618	3	746	14.08	0.0131855827833452	0.0149879414000473
4	D	26	50	20120618	3	748	14.12	0.013422152428059	0.0138841759988863
4	D	26	50	20120618	3	750	14.16	0.0136876851665302	0.0122696249432674
4	D	26	50	20120618	3	752	14.2	0.013917035251008	0.0106543455676639
4	D	26	50	20120618	3	754	14.24	0.0139364524032194	0.00931263873463371
4	D	26	50	20120618	3	756	14.28	0.0142160070691615	0.00734465449657437
4	D	26	50	20120618	3	758	14.32	0.0147798186611406	0.00661933971577226
4	D	26	50	20120618	3	760	14.36	0.0146034662299127	0.00613794141914046
4	D	26	50	20120618	3	762	14.4	0.014668025079035	0.0053549620803326
4	D	26	50	20120618	3	764	14.44	0.0146087695307716	0.00429472617262149
4	D	26	50	20120618	3	766	14.48	0.0144687623880966	0.00361830782573844
4	D	26	50	20120618	3	768	14.52	0.0147361194620633	0.00277734573087328
4	D	26	50	20120618	3	770	14.56	0.0147965770918547	0.00275917308659678
4	D	26	50	20120618	3	772	14.6	0.0145930010495511	0.00167949174240304
4	D	26	50	20120618	3	774	14.64	0.0150576409154688	0.00128810813901629
4	D	26	50	20120618	3	776	14.68	0.015359929064426	0.00099685085584555
4	D	26	50	20120618	3	778	14.72	0.0162660156938385	0.0002173363402655
4	D	26	50	20120618	3	780	14.76	0.0163858702932496	2.76195908731503e-05
4	D	26	50	20120618	3	782	14.8	0.0166305292395402	-0.00017079457192779
4	D	26	50	20120618	3	784	14.84	0.0166806631103263	0.00024958040948761
4	D	26	50	20120618	3	786	14.88	0.0162712482840193	0.000121452660736610
4	D	26	50	20120618	3	788	14.92	0.0162977647883138	-0.00083179799098098
4	D	26	50	20120618	3	790	14.96	0.0158481155861572	-0.00128342709212483
4	D	26	50	20120618	3	792	15	0.0154990876789636	-0.00186919434965977
4	D	26	50	20120618	3	794	15.04	0.0152903497571573	-0.00179565524441636
4	D	26	50	20120618	3	796	15.08	0.0154162289063441	-0.00266297828008416
4	D	26	50	20120618	3	798	15.12	0.0151700850358131	-0.00304234106819074
4	D	26	50	20120618	3	800	15.16	0.0149748104271206	-0.00330733640550821
4	D	26	50	20120618	3	802	15.2	0.0152026190188155	-0.00406919446476203
4	D	26	50	20120618	3	804	15.24	0.0153357813678485	-0.00514575039698293
4	D	26	50	20120618	3	806	15.28	0.0149957832142506	-0.00567129336996421
4	D	26	50	20120618	3	808	15.32	0.014673250598148	-0.00740521112131513
4	D	26	50	20120618	3	810	15.36	0.014376852648678	-0.00832442872365423
4	D	26	50	20120618	3	812	15.4	0.0139371595100006	-0.0100575615864781
4	D	26	50	20120618	3	814	15.44	0.0134219332249568	-0.0101585647191028
4	D	26	50	20120618	3	816	15.48	0.0120440578800689	-0.0110011602306325
4	D	26	50	20120618	3	818	15.52	0.0118423252651439	-0.0122669471298870
4	D	26	50	20120618	3	820	15.56	0.0107352102991604	-0.0136940986250355
4	D	26	50	20120618	3	822	15.6	0.0095516125424035	-0.0143927625512547
4	D	26	50	20120618	3	824	15.64	0.0082868459982342	-0.0149420784542194
4	D	26	50	20120618	3	826	15.68	0.0075089719703865	-0.0154861829802069
4	D	26	50	20120618	3	828	15.72	0.0060872418629294	-0.0162869319124260
4	D	26	50	20120618	3	830	15.76	0.00534528885956596	-0.0164453803999542
4	D	26	50	20120618	3	832	15.8	0.00450789765394579	-0.0173451384236751
4	D	26	50	20120618	3	834	15.84	0.00335799353531241	-0.0169480343264285
4	D	26	50	20120618	3	836	15.88	0.00269431725262635	-0.0171882950685401
4	D	26	50	20120618	3	838	15.92	0.00102263196908761	-0.0173418220928713
4	D	26	50	20120618	3	840	15.96	0.000238309127395489	-0.0174353016093442
4	D	26	50	20120618	3	842	16	-0.000550044222949402	-0.0171741670750520
4	D	26	50	20120618	3	844	16.04	-0.00149396106515532	-0.0169403268625136
4	D	26	50	20120618	3	846	16.08	-0.00297754180276281	-0.0163878643343725
4	D	26	50	20120618	3	848	16.12	-0.00335358118899782	-0.0164442914555112
4	D	26	50	20120618	3	850	16.16	-0.00457722947384114	-0.0165437813796242
4	D	26	50	20120618	3	852	16.2	-0.00566334548974367	-0.0159594283356516
4	D	26	50	20120618	3	854	16.24	-0.00635171394122878	-0.0163379425956208
4	D	26	50	20120618	3	856	16.28	-0.00794277490957663	-0.0155594887402125
4	D	26	50	20120618	3	858	16.32	-0.00904164713181177	-0.0159804718334597
4	D	26	50	20120618	3	860	16.36	-0.00981862313404736	-0.0156392150297913
4	D	26	50	20120618	3	862	16.4	-0.0106564386037362	-0.0150486040908052
4	D	26	50	20120618	3	864	16.44	-0.0113957894541449	-0.0151929952955235
4	D	26	50	20120618	3	866	16.48	-0.0122899330500231	-0.0153148227228541
4	D	26	50	20120618	3	868	16.52	-0.0127219116537178	-0.0153154520478894
4	D	26	50	20120618	3	870	16.56	-0.0131101274187248	-0.0156701226671969
4	D	26	50	20120618	3	872	16.6	-0.0130735912113409	-0.0161521361467284
4	D	26	50	20120618	3	874	16.64	-0.0128554558404127	-0.0160595687980032
4	D	26	50	20120618	3	876	16.68	-0.0131391187967535	-0.0179017516686217
4	D	26	50	20120618	3	878	16.72	-0.0129687979863690	-0.0179322067576874
4	D	26	50	20120618	3	880	16.76	-0.0128123364688959	-0.0188821835050081
4	D	26	50	20120618	3	882	16.8	-0.0124046186988637	-0.0202507179693165
4	D	26	50	20120618	3	884	16.84	-0.0123981840271550	-0.0215706741977574
4	D	26	50	20120618	3	886	16.88	-0.0124678340451018	-0.0230730639757445
4	D	26	50	20120618	3	888	16.92	-0.0124401861699574	-0.0241475127297575
4	D	26	50	20120618	3	890	16.96	-0.0127990428614096	-0.0256547108338566
4	D	26	50	20120618	3	892	17	-0.0133568794010877	-0.0267253412112511
4	D	26	50	20120618	3	894	17.04	-0.013970294533767	-0.0279955171222965
4	D	26	50	20120618	3	896	17.08	-0.0144688048145035	-0.0285129778647688
4	D	26	50	20120618	3	898	17.12	-0.0153158480276869	-0.0295116247718386
4	D	26	50	20120618	3	900	17.16	-0.0158490065407015	-0.0300891895907118
4	D	26	50	20120618	3	902	17.2	-0.0161417487481128	-0.0307845583993306
4	D	26	50	20120618	3	904	17.24	-0.0166671997972125	-0.0315292125505982
4	D	26	50	20120618	3	906	17.28	-0.017338526975271	-0.0319307077809559
4	D	26	50	20120618	3	908	17.32	-0.0181169808306793	-0.0327674272351339
4	D	26	50	20120618	3	910	17.36	-0.0194148753275472	-0.0334589069564563
4	D	26	50	20120618	3	912	17.4	-0.0210281394488243	-0.0335127177825046
4	D	26	50	20120618	3	914	17.44	-0.0222633135742009	-0.0338006516638037
4	D	26	50	20120618	3	916	17.48	-0.0241722897513703	-0.0336496843660204
4	D	26	50	20120618	3	918	17.52	-0.0255850183895029	-0.0332387846154729
4	D	26	50	20120618	3	920	17.56	-0.0262052641736885	-0.0330780168177023
4	D	26	50	20120618	3	922	17.6	-0.0277283156118218	-0.0327965034659763
4	D	26	50	20120618	3	924	17.64	-0.0289884788908456	-0.032342300496149
4	D	26	50	20120618	3	926	17.68	-0.0296840456893632	-0.0315060194481753
4	D	26	50	20120618	3	928	17.72	-0.03104279379582	-0.0319441710940697
4	D	26	50	20120618	3	930	17.76	-0.0312765491555446	-0.0314414323147817
4	D	26	50	20120618	3	932	17.8	-0.0332593614228055	-0.0316688944241538
4	D	26	50	20120618	3	934	17.84	-0.0341732474400144	-0.0316345078213847
4	D	26	50	20120618	3	936	17.88	-0.0352217878015647	-0.0315640375595716
4	D	26	50	20120618	3	938	17.92	-0.0366155164804868	-0.0315200343045784
4	D	26	50	20120618	3	940	17.96	-0.0371112973290479	-0.0313257637875152
4	D	26	50	20120618	3	942	18	-0.0382282354224356	-0.0311637026914418
4	D	26	50	20120618	3	944	18.04	-0.0394413768076173	-0.0311437332888343
4	D	26	50	20120618	3	946	18.08	-0.0399784597632675	-0.0306248936881387
4	D	26	50	20120618	3	948	18.12	-0.0409812856714141	-0.0303307301960973
4	D	26	50	20120618	3	950	18.16	-0.04154281330849	-0.0293578078337271
4	D	26	50	20120618	3	952	18.2	-0.0425359447826665	-0.0285316949812668
4	D	26	50	20120618	3	954	18.24	-0.0434882549823651	-0.0277527673643152
4	D	26	50	20120618	3	956	18.28	-0.0451274769935795	-0.0269711244573238
4	D	26	50	20120618	3	958	18.32	-0.0462429945094438	-0.0257749967684042
4	D	26	50	20120618	3	960	18.36	-0.0470574471710823	-0.0251739489333278
4	D	26	50	20120618	3	962	18.4	-0.0479358859253503	-0.0241101067810327
4	D	26	50	20120618	3	964	18.44	-0.0485186126237262	-0.0230206673632586
4	D	26	50	20120618	3	966	18.48	-0.0492023141704554	-0.0216523450309845
4	D	26	50	20120618	3	968	18.52	-0.0495049558728033	-0.0201692592681238
4	D	26	50	20120618	3	970	18.56	-0.0499986578274277	-0.0192685466502484
4	D	26	50	20120618	3	972	18.6	-0.0500777123655644	-0.0190364742046630
4	D	26	50	20120618	3	974	18.64	-0.0502972690211228	-0.0186323626792149
4	D	26	50	20120618	3	976	18.68	-0.0504180428593495	-0.0177265588925149
4	D	26	50	20120618	3	978	18.72	-0.05071870466271	-0.0167466503151466
4	D	26	50	20120618	3	980	18.76	-0.0506699142948081	-0.0155673376254836
4	D	26	50	20120618	3	982	18.8	-0.0509477365491363	-0.0152156934231996
4	D	26	50	20120618	3	984	18.84	-0.05095586827712	-0.0146138748417317
4	D	26	50	20120618	3	986	18.88	-0.0514103258053886	-0.0139143341031039
4	D	26	50	20120618	3	988	18.92	-0.0517024316166967	-0.0135228090783609
4	D	26	50	20120618	3	990	18.96	-0.0520634096284924	-0.0135078891252778
4	D	26	50	20120618	3	992	19	-0.052777658188169	-0.0123265258259495
4	D	26	50	20120618	3	994	19.04	-0.0529435454390353	-0.0110839977900485
4	D	26	50	20120618	3	996	19.08	-0.0537581324509622	-0.0102702593062590
4	D	26	50	20120618	3	998	19.12	-0.0540024378438622	-0.00942477172799423
4	D	26	50	20120618	3	1000	19.16	-0.0542345810001257	-0.00851126047737933
4	D	26	50	20120618	3	1002	19.2	-0.054496351930521	-0.00694685743468223
4	D	26	50	20120618	3	1004	19.24	-0.0544813612667598	-0.00655879723316706
4	D	26	50	20120618	3	1006	19.28	-0.0541782953003433	-0.00555399849710098
4	D	26	50	20120618	3	1008	19.32	-0.0543322324466076	-0.00542466866682196
4	D	26	50	20120618	3	1010	19.36	-0.0545153731029349	-0.00537149423687673
4	D	26	50	20120618	3	1012	19.4	-0.0543633451449798	-0.00488967167617622
4	D	26	50	20120618	3	1014	19.44	-0.0545850231208818	-0.00431090477577503
4	D	26	50	20120618	3	1016	19.48	-0.0551462537731096	-0.00395784635992858
4	D	26	50	20120618	3	1018	19.52	-0.0552888772108749	-0.002884811819478
4	D	26	50	20120618	3	1020	19.56	-0.0554073883074017	-0.00229225633684367
4	D	26	50	20120618	3	1022	19.6	-0.0556859176685111	-0.00201584829607784
4	D	26	50	20120618	3	1024	19.64	-0.0557681541871631	-0.00046848652680733
4	D	26	50	20120618	3	1026	19.68	-0.0561531738295192	0.00042593284071553
4	D	26	50	20120618	3	1028	19.72	-0.0559410417951632	0.00155871790417639
4	D	26	50	20120618	3	1030	19.76	-0.0561678109398898	0.00315882983932343
4	D	26	50	20120618	3	1032	19.8	-0.0564505122310081	0.00413336440515472
4	D	26	50	20120618	3	1034	19.84	-0.0563668614987938	0.00528969612442908
4	D	26	50	20120618	3	1036	19.88	-0.0560755335049449	0.00519352960218772
4	D	26	50	20120618	3	1038	19.92	-0.0561427793598358	0.00662619865154978
4	D	26	50	20120618	3	1040	19.96	-0.0555966100820473	0.00721592570705936
4	D	26	50	20120618	3	1042	20	-0.0551191715833901	0.00814633680974462
4	D	26	50	20120618	3	1044	20.04	-0.0546857858372009	0.00910991122046753
4	D	26	50	20120618	3	1046	20.08	-0.0544501071470314	0.0101341553930162
4	D	26	50	20120618	3	1048	20.12	-0.0541229995500545	0.0102594547146425
4	D	26	50	20120618	3	1050	20.16	-0.0540177113503358	0.0111101748830880
4	D	26	50	20120618	3	1052	20.2	-0.053979669005508	0.0114787189374425
4	D	26	50	20120618	3	1054	20.24	-0.0537140089878162	0.0118773150299973
4	D	26	50	20120618	3	1056	20.28	-0.0535257064519862	0.0129400258114426
4	D	26	50	20120618	3	1058	20.32	-0.0537040387822015	0.0132566682280579
4	D	26	50	20120618	3	1060	20.36	-0.0539437479810237	0.0138878317409451
4	D	26	50	20120618	3	1062	20.4	-0.0538222670360159	0.0134871850387248
4	D	26	50	20120618	3	1064	20.44	-0.0542154184063556	0.0150268393440803
4	D	26	50	20120618	3	1066	20.48	-0.0538052257625893	0.0162019801037343
4	D	26	50	20120618	3	1068	20.52	-0.0538144888614228	0.0173928186339305
4	D	26	50	20120618	3	1070	20.56	-0.0536773808565507	0.0183559687805847
4	D	26	50	20120618	3	1072	20.6	-0.0535319289916607	0.0190607421093934
4	D	26	50	20120618	3	1074	20.64	-0.0531556067627132	0.0195103206008718
4	D	26	50	20120618	3	1076	20.68	-0.0529903559079499	0.0195167552725806
4	D	26	50	20120618	3	1078	20.72	-0.0532911591326666	0.0202780264332060
4	D	26	50	20120618	3	1080	20.76	-0.0531792948398829	0.0213799816410071
4	D	26	50	20120618	3	1082	20.8	-0.0536611174005835	0.0216437324703897
4	D	26	50	20120618	3	1084	20.84	-0.0536720775556918	0.0226708050700632
4	D	26	50	20120618	3	1086	20.88	-0.0541973164727572	0.0227944073354146
4	D	26	50	20120618	3	1088	20.92	-0.0546660575580058	0.0237487893579821
4	D	26	50	20120618	3	1090	20.96	-0.0548504710065392	0.0241741847975439
4	D	26	50	20120618	3	1092	21	-0.0547342226517122	0.0242948172144143
4	D	26	50	20120618	3	1094	21.04	-0.054787184949623	0.0247670938335688
4	D	26	50	20120618	3	1096	21.08	-0.0556896653344514	0.0258620486842362
4	D	26	50	20120618	3	1098	21.12	-0.0561683059146366	0.0260502097987099
4	D	26	50	20120618	3	1100	21.16	-0.0569253344345749	0.0265580538889581
4	D	26	50	20120618	3	1102	21.2	-0.0578468359918172	0.0268974651439276
4	D	26	50	20120618	3	1104	21.24	-0.0589941874549705	0.0275156178920409
4	D	26	50	20120618	3	1106	21.28	-0.0599680149140206	0.0277375079999773
4	D	26	50	20120618	3	1108	21.32	-0.0604595248376234	0.0282944960115179
4	D	26	50	20120618	3	1110	21.36	-0.0618446763112897	0.0286297353364784
4	D	26	50	20120618	3	1112	21.4	-0.0630565159128872	0.0297821779684563
4	D	26	50	20120618	3	1114	21.44	-0.0639326212147774	0.0302963860197351
4	D	26	50	20120618	3	1116	21.48	-0.0651884428581647	0.0308257261561314
4	D	26	50	20120618	3	1118	21.52	-0.0659067926371721	0.0314725167288827
4	D	26	50	20120618	3	1120	21.56	-0.0665697052445345	0.0318770525183995
4	D	26	50	20120618	3	1122	21.6	-0.0669164704100283	0.0321246813131711
4	D	26	50	20120618	3	1124	21.64	-0.0675147534575903	0.0326526779466831
4	D	26	50	20120618	3	1126	21.68	-0.0685705345925799	0.0326428491624246
4	D	26	50	20120618	3	1128	21.72	-0.0690189817132084	0.0327374600497473
4	D	26	50	20120618	3	1130	21.76	-0.0704826927502646	0.033376118894515
4	D	26	50	20120618	3	1132	21.8	-0.0710831678288482	0.0329699567594015
4	D	26	50	20120618	3	1134	21.84	-0.0710510651809823	0.032298629581343
4	D	26	50	20120618	3	1136	21.88	-0.0714265388817924	0.032016776818362
4	D	26	50	20120618	3	1138	21.92	-0.0718269027413002	0.0319080237954155
4	D	26	50	20120618	3	1140	21.96	-0.0721710516117037	0.0321011346573576
4	D	26	50	20120618	3	1142	22	-0.0725357065787616	0.0321861996031343
4	D	26	50	20120618	3	1144	22.04	-0.0736537131104957	0.0319346817210662
4	D	26	50	20120618	3	1146	22.08	-0.0741691232433025	0.0326087666155714
4	D	26	50	20120618	3	1148	22.12	-0.0752071559980844	0.0327882303166365
4	D	26	50	20120618	3	1150	22.16	-0.0766445626628804	0.0329788663048444
4	D	26	50	20120618	3	1152	22.2	-0.0781602460483538	0.0326393843391968
4	D	26	50	20120618	3	1154	22.24	-0.0793213860937402	0.0326980034913571
4	D	26	50	20120618	3	1156	22.28	-0.0800248866303427	0.0326642744978945
4	D	26	50	20120618	3	1158	22.32	-0.080830705518183	0.0325410964966118
4	D	26	50	20120618	3	1160	22.36	-0.08183133232424	0.0327991197610668
4	D	26	50	20120618	3	1162	22.4	-0.0826914570128753	0.0328046351939601
4	D	26	50	20120618	3	1164	22.44	-0.0832292117199677	0.0328911143532992
4	D	26	50	20120618	3	1166	22.48	-0.0837289240822322	0.0324981751149938
4	D	26	50	20120618	3	1168	22.52	-0.0845731388682908	0.0320741231783162
4	D	26	50	20120618	3	1170	22.56	-0.0851812507001112	0.0317171756751733
4	D	26	50	20120618	3	1172	22.6	-0.0853429660209686	0.0321218528860463
4	D	26	50	20120618	3	1174	22.64	-0.0858596489459816	0.0321446924350787
4	D	26	50	20120618	3	1176	22.68	-0.0859393398802213	0.0322662440907646
4	D	26	50	20120618	3	1178	22.72	-0.0863000350493046	0.031783785133961
4	D	26	50	20120618	3	1180	22.76	-0.0862617805724424	0.0319694006640225
4	D	26	50	20120618	3	1182	22.8	-0.0857868169475194	0.0328232321023053
4	D	26	50	20120618	3	1184	22.84	-0.0854517897545932	0.0324958416626159
4	D	26	50	20120618	3	1186	22.88	-0.0848628405165429	0.0329252676108305
4	D	26	50	20120618	3	1188	22.92	-0.0848476377207474	0.0329732801612730
4	D	26	50	20120618	3	1190	22.96	-0.0846641435110295	0.0342150303797147
4	D	26	50	20120618	3	1192	23	-0.084625676902133	0.0341069844635494
4	D	26	50	20120618	3	1194	23.04	-0.0839667948034233	0.0344397489147758
4	D	26	50	20120618	3	1196	23.08	-0.0835713099807057	0.0345362689904078
4	D	26	50	20120618	3	1198	23.12	-0.0834250802983563	0.0348103435787957
4	D	26	50	20120618	3	1200	23.16	-0.0831382070772289	0.0345637754441959
4	D	26	50	20120618	3	1202	23.2	-0.0828687286829187	0.0353409565073981
4	D	26	50	20120618	3	1204	23.24	-0.0819825824647358	0.0356297389168347
4	D	26	50	20120618	3	1206	23.28	-0.0813746120542716	0.0365253603658855
4	D	26	50	20120618	3	1208	23.32	-0.0804563631882227	0.0372912984312668
4	D	26	50	20120618	3	1210	23.36	-0.079998935811473	0.0373207847840423
4	D	26	50	20120618	3	1212	23.4	-0.0792856064906122	0.0377628679436401
4	D	26	50	20120618	3	1214	23.44	-0.0784678374981699	0.0389105729601840
4	D	26	50	20120618	3	1216	23.48	-0.0773655994476563	0.039364676935062
4	D	26	50	20120618	3	1218	23.52	-0.0761828926454437	0.0399561010468464
4	D	26	50	20120618	3	1220	23.56	-0.0754935342444649	0.0400786426520261
4	D	26	50	20120618	3	1222	23.6	-0.074434005443535	0.0410055182208054
4	D	26	50	20120618	3	1224	23.64	-0.073059743414299	0.0416746533678422
4	D	26	50	20120618	3	1226	23.68	-0.072132514292129	0.0424753103761798
4	D	26	50	20120618	3	1228	23.72	-0.0710789958988392	0.0433175452632510
4	D	26	50	20120618	3	1230	23.76	-0.0697453925095214	0.0440414811858298
4	D	26	50	20120618	3	1232	23.8	-0.0681405429589404	0.045125617302745
4	D	26	50	20120618	3	1234	23.84	-0.0669497044287441	0.0460449268289657
4	D	26	50	20120618	3	1236	23.88	-0.0657898371755638	0.0469650848833237
4	D	26	50	20120618	3	1238	23.92	-0.0646340004310363	0.0471036778124363
4	D	26	50	20120618	3	1240	23.96	-0.0637538646204934	0.0471751663080143
4	D	26	50	20120618	3	1242	24	-0.0626649413906695	0.0476332088676635
4	D	26	50	20120618	3	1244	24.04	-0.0613176413430001	0.0479027367594483
4	D	26	50	20120618	3	1246	24.08	-0.0598227610390293	0.0483792418771543
4	D	26	50	20120618	3	1248	24.12	-0.0585825311001671	0.0482640895378381
4	D	26	50	20120618	3	1250	24.16	-0.056267251366528	0.0493310429599705
4	D	26	50	20120618	3	1252	24.2	-0.0553226415596765	0.0495514340015307
4	D	26	50	20120618	3	1254	24.24	-0.0539878290177629	0.0502680937953311
4	D	26	50	20120618	3	1256	24.28	-0.0530075619372565	0.0505306474929331
4	D	26	50	20120618	3	1258	24.32	-0.0516324139032236	0.0507290284217153
4	D	26	50	20120618	3	1260	24.36	-0.0504760892550171	0.0511646698385366
4	D	26	50	20120618	3	1262	24.4	-0.0498961485573591	0.051642362895635
4	D	26	50	20120618	3	1264	24.44	-0.0486105294342126	0.0518834438816127
4	D	26	50	20120618	3	1266	24.48	-0.047705086271971	0.0523810278524658
4	D	26	50	20120618	3	1268	24.52	-0.0468091395538008	0.0520736202504128
4	D	26	50	20120618	3	1270	24.56	-0.0455832568115289	0.0527826079356373
4	D	26	50	20120618	3	1272	24.6	-0.0441688311171215	0.0530041444901831
4	D	26	50	20120618	3	1274	24.64	-0.043049261879401	0.0529080557496876
4	D	26	50	20120618	3	1276	24.68	-0.0421796336756266	0.0537716028351439
4	D	26	50	20120618	3	1278	24.72	-0.0406459685647076	0.0545908072543519
4	D	26	50	20120618	3	1280	24.76	-0.0397814598140289	0.0549771703995923
4	D	26	50	20120618	3	1282	24.8	-0.0387829543283154	0.0559079350556681
4	D	26	50	20120618	3	1284	24.84	-0.0381314261401301	0.056338138821342
4	D	26	50	20120618	3	1286	24.88	-0.037599752551356	0.0570081224965163
4	D	26	50	20120618	3	1288	24.92	-0.0373586998496495	0.057004374830576
4	D	26	50	20120618	3	1290	24.96	-0.0370251575809638	0.0572293054976714
4	D	26	50	20120618	3	1292	25	-0.0364654118529765	0.0581338364921653
4	D	26	50	20120618	3	1294	25.04	-0.035949011770676	0.0583989308244321
4	D	26	50	20120618	3	1296	25.08	-0.0353389200398682	0.059503714459358
4	D	26	50	20120618	3	1298	25.12	-0.0348055493948192	0.0604261352554158
4	D	26	50	20120618	3	1300	25.16	-0.0343688402467584	0.0610382068852109
4	D	26	50	20120618	3	1302	25.2	-0.0339237872386796	0.0622129940914742
4	D	26	50	20120618	3	1304	25.24	-0.0336833709330762	0.0623675676338416
4	D	26	50	20120618	3	1306	25.28	-0.0338058418275777	0.062853491413873
4	D	26	50	20120618	3	1308	25.32	-0.0337407172930304	0.0634475318207478
4	D	26	50	20120618	3	1310	25.36	-0.0330622483364819	0.0639222126029583
4	D	26	50	20120618	3	1312	25.4	-0.0330067404541587	0.0645159701671207
4	D	26	50	20120618	3	1314	25.44	-0.0327378277452735	0.0653649932792914
4	D	26	50	20120618	3	1316	25.48	-0.0327891636975877	0.0654383909631785
4	D	26	50	20120618	3	1318	25.52	-0.0325075937773192	0.0654593213239016
4	D	26	50	20120618	3	1320	25.56	-0.0316931481867485	0.0655242337264146
4	D	26	50	20120618	3	1322	25.6	-0.0317842235401653	0.065380266785765
4	D	26	50	20120618	3	1324	25.64	-0.0313086942298174	0.0647828322663405
4	D	26	50	20120618	3	1326	25.68	-0.0314494084792735	0.0645499112926176
4	D	26	50	20120618	3	1328	25.72	-0.0313342914952963	0.0648262486227053
4	D	26	50	20120618	3	1330	25.76	-0.0311797886636071	0.0642394207049986
4	D	26	50	20120618	3	1332	25.8	-0.0303946172937775	0.0636345615643716
4	D	26	50	20120618	3	1334	25.84	-0.0300501855806616	0.0637711038838188
4	D	26	50	20120618	3	1336	25.88	-0.0298705097475621	0.0639639319030483
4	D	26	50	20120618	3	1338	25.92	-0.0299961626225789	0.0636613609113786
4	D	26	50	20120618	3	1340	25.96	-0.0298987233081314	0.0628637444622002
4	D	26	50	20120618	3	1342	26	-0.0305287554501686	0.0634058125206578
4	D	26	50	20120618	3	1344	26.04	-0.0307486656591176	0.0633646589059927
4	D	26	50	20120618	3	1346	26.08	-0.0304337202987771	0.0620187518586823
4	D	26	50	20120618	3	1348	26.12	-0.0301794447002625	0.06177904265986
4	D	26	50	20120618	3	1350	26.16	-0.0301069662551908	0.0618099432261979
4	D	26	50	20120618	3	1352	26.2	-0.0304111635924573	0.0617267874687303
4	D	26	50	20120618	3	1354	26.24	-0.0304470846169416	0.0604074676363925
4	D	26	50	20120618	3	1356	26.28	-0.0301182799636898	0.0594520249536532
4	D	26	50	20120618	3	1358	26.32	-0.0294373361334072	0.0587471809141665
4	D	26	50	20120618	3	1360	26.36	-0.0282409114596395	0.0581847481804107
4	D	26	50	20120618	3	1362	26.4	-0.0266575579552066	0.0576409830656782
4	D	26	50	20120618	3	1364	26.44	-0.0247367730947915	0.0567651606065006
4	D	26	50	20120618	3	1366	26.48	-0.0233600361918213	0.0566926114507508
4	D	26	50	20120618	3	1368	26.52	-0.0214566461582233	0.0556936109902905
4	D	26	50	20120618	3	1370	26.56	-0.0204732727576272	0.0553346128774821
4	D	26	50	20120618	3	1372	26.6	-0.0190014299925874	0.0543205510425824
4	D	26	50	20120618	3	1374	26.64	-0.018807541313186	0.0536582748313231
4	D	26	50	20120618	3	1376	26.68	-0.0186027631893544	0.0535761090233492
4	D	26	50	20120618	3	1378	26.72	-0.0178875246801842	0.0532152724329097
4	D	26	50	20120618	3	1380	26.76	-0.017792065264724	0.0527043170728243
4	D	26	50	20120618	3	1382	26.8	-0.0174877972167795	0.052528318194987
4	D	26	50	20120618	3	1384	26.84	-0.0166997267091471	0.0515749261219132
4	D	26	50	20120618	3	1386	26.88	-0.0166084392236959	0.0509864011479316
4	D	26	50	20120618	3	1388	26.92	-0.0163336575285268	0.0499862693166214
4	D	26	50	20120618	3	1390	26.96	-0.0154776340592224	0.0498565859329518
4	D	26	50	20120618	3	1392	27	-0.0151270505171101	0.0489359329038469
4	D	26	50	20120618	3	1394	27.04	-0.0145379598577036	0.0477436801600882
4	D	26	50	20120618	3	1396	27.08	-0.0136181553567361	0.0467794693532623
4	D	26	50	20120618	3	1398	27.12	-0.0129290090877917	0.0462010560062517
4	D	26	50	20120618	3	1400	27.16	-0.0118840466865542	0.0447104749115104
4	D	26	50	20120618	3	1402	27.2	-0.0112175278346078	0.0439165354175942
4	D	26	50	20120618	3	1404	27.24	-0.0100294470208581	0.0428946246974234
4	D	26	50	20120618	3	1406	27.28	-0.00872561282702825	0.0417925987789441
4	D	26	50	20120618	3	1408	27.32	-0.00791413708493857	0.0407766277557353
4	D	26	50	20120618	3	1410	27.36	-0.00691930855448722	0.0392803190960664
4	D	26	50	20120618	3	1412	27.4	-0.00613017738668303	0.038382576326672
4	D	26	50	20120618	3	1414	27.44	-0.00529932691878884	0.0376816920851599
4	D	26	50	20120618	3	1416	27.48	-0.00435753139692647	0.0367885455098432
4	D	26	50	20120618	3	1418	27.52	-0.00326208157151228	0.0352210311973088
4	D	26	50	20120618	3	1420	27.56	-0.00250201249241486	0.0343479664545778
4	D	26	50	20120618	3	1422	27.6	-0.00181039134973629	0.0328387884514914
4	D	26	50	20120618	3	1424	27.64	-0.0011959862675633	0.0316254639256534
4	D	26	50	20120618	3	1426	27.68	-0.00037171189273414	0.0307548033459784
4	D	26	50	20120618	3	1428	27.72	0.000177851497604039	0.0289723285719633
4	D	26	50	20120618	3	1430	27.76	0.00142080379757376	0.027493626871146
4	D	26	50	20120618	3	1432	27.8	0.00183028933455888	0.0267877221714875
4	D	26	50	20120618	3	1434	27.84	0.00301554172118378	0.0259304259099769
4	D	26	50	20120618	3	1436	27.88	0.00418303158546526	0.0244740122149026
4	D	26	50	20120618	3	1438	27.92	0.00517138301780094	0.0223443904377318
4	D	26	50	20120618	3	1440	27.96	0.0062476207519703	0.0207529547027899
4	D	26	50	20120618	3	1442	28	0.0070020754032251	0.0206931617533728
4	D	26	50	20120618	3	1444	28.04	0.0073234412931388	0.0195430667159085
4	D	26	50	20120618	3	1446	28.08	0.0084099886441778	0.0187351194366570
4	D	26	50	20120618	3	1448	28.12	0.0088247562688184	0.0172142953848844
4	D	26	50	20120618	3	1450	28.16	0.0094436528932655	0.0158229553126691
4	D	26	50	20120618	3	1452	28.2	0.0094875203837568	0.0138744249963738
4	D	26	50	20120618	3	1454	28.24	0.0098841012219852	0.0128381953638839
4	D	26	50	20120618	3	1456	28.28	0.0098996787843748	0.0122319007964911
4	D	26	50	20120618	3	1458	28.32	0.0102579910036054	0.0106429399352834
4	D	26	50	20120618	3	1460	28.36	0.0101751958705963	0.0100528522553154
4	D	26	50	20120618	3	1462	28.4	0.010598979106697	0.00918048047722994
4	D	26	50	20120618	3	1464	28.44	0.0113440928773723	0.00775329150542207
4	D	26	50	20120618	3	1466	28.48	0.0114138701745398	0.00634609244231835
4	D	26	50	20120618	3	1468	28.52	0.0119060094231779	0.00547536822303304
4	D	26	50	20120618	3	1470	28.56	0.0124010407385509	0.00413350582651096
4	D	26	50	20120618	3	1472	28.6	0.0123130766549713	0.00320549888688173
4	D	26	50	20120618	3	1474	28.64	0.0127408762575892	0.00156288983418538
4	D	26	50	20120618	3	1476	28.68	0.0126680866855338	0.00029508980192477
4	D	26	50	20120618	3	1478	28.72	0.0124653945267067	-0.00091240109296843
4	D	26	50	20120618	3	1480	28.76	0.0121861934141552	-0.00197451083364969
4	D	26	50	20120618	3	1482	28.8	0.0121241306519705	-0.00304872624242486
4	D	26	50	20120618	3	1484	28.84	0.012240548712425	-0.00312152995661582
4	D	26	50	20120618	3	1486	28.88	0.0117163633844636	-0.00364613954864593
4	D	26	50	20120618	3	1488	28.92	0.0118949714863235	-0.00381472087634862
4	D	26	50	20120618	3	1490	28.96	0.0126467037764708	-0.00396638820984532
4	D	26	50	20120618	3	1492	29	0.0129066433003028	-0.00382241419812793
4	D	26	50	20120618	3	1494	29.04	0.0133891800388523	-0.00373882710552387
4	D	26	50	20120618	3	1496	29.08	0.0141712330677768	-0.00380572647809193
4	D	26	50	20120618	3	1498	29.12	0.0141518654130401	-0.00286342891041492
4	D	26	50	20120618	3	1500	29.16	0.0145390841574856	-0.00285592650746653
4	D	26	50	20120618	3	1502	29.2	0.0151194420481445	-0.00259263529749172
4	D	26	50	20120618	3	1504	29.24	0.0151555752046631	-0.003000423778202
4	D	26	50	20120618	3	1506	29.28	0.0158679145760305	-0.00169934730081876
4	D	26	50	20120618	3	1508	29.32	0.0163464844455375	-0.00095250111852952
4	D	26	50	20120618	3	1510	29.36	0.0172775319443258	-0.00126157749258617
4	D	26	50	20120618	3	1512	29.4	0.0181571020694438	-0.00075804675370322
4	D	26	50	20120618	3	1514	29.44	0.0190323588431965	-0.00060828153744791
4	D	26	50	20120618	3	1516	29.48	0.0198787656602768	0.000191314810717840
4	D	26	50	20120618	3	1518	29.52	0.0202492896136185	0.00056777846102155
4	D	26	50	20120618	3	1520	29.56	0.0213139802940511	0.00101516492147828
4	D	26	50	20120618	3	1522	29.6	0.0222516038859045	0.00108629986366565
4	D	26	50	20120618	3	1524	29.64	0.0226391691126728	0.00123458015568047
4	D	26	50	20120618	3	1526	29.68	0.0233869345337776	0.00154648495686185
4	D	26	50	20120618	3	1528	29.72	0.023634492617871	0.00163253985213225
4	D	26	50	20120618	3	1530	29.76	0.0246784650696148	0.00213812120068064
4	D	26	50	20120618	3	1532	29.8	0.0254765764935401	0.00279537695379353
4	D	26	50	20120618	3	1534	29.84	0.0262667683215161	0.00349293779343406
4	D	26	50	20120618	3	1536	29.88	0.0264783346704471	0.00384168285791527
4	D	26	50	20120618	3	1538	29.92	0.0269051443235713	0.00459545868666012
4	D	26	50	20120618	3	1540	29.96	0.0275576624612502	0.00540834864231218
4	D	26	50	20120618	3	1542	30	0.0282335858333864	0.00629626262744813
4	D	26	50	20120618	3	1544	30.04	0.0294362330468285	0.00720362204906671
4	D	26	50	20120618	3	1546	30.08	0.0301059338792903	0.00864025089640342
4	D	26	50	20120618	3	1548	30.12	0.0308807107794364	0.0093918346941266
4	D	26	50	20120618	3	1550	30.16	0.0312708923012951	0.00965106004010958
4	D	26	50	20120618	3	1552	30.2	0.0319474520695344	0.0102578990797239
4	D	26	50	20120618	3	1554	30.24	0.0326339113327103	0.0112789612717572
4	D	26	50	20120618	3	1556	30.28	0.0330684991604276	0.011541015044865
4	D	26	50	20120618	3	1558	30.32	0.0338851367820199	0.0119482378401503
4	D	26	50	20120618	3	1560	30.36	0.0348289122028696	0.0126736586869696
4	D	26	50	20120618	3	1562	30.4	0.0353680104128462	0.0130084030371833
4	D	26	50	20120618	3	1564	30.44	0.0362306806858938	0.0130768509736022
4	D	26	50	20120618	3	1566	30.48	0.0372922600964892	0.0137608353630439
4	D	26	50	20120618	3	1568	30.52	0.0375129481228975	0.0136623353884247
4	D	26	50	20120618	3	1570	30.56	0.0379332523936348	0.0143803316140415
4	D	26	50	20120618	3	1572	30.6	0.0379987304815727	0.0142135958350377
4	D	26	50	20120618	3	1574	30.64	0.0381215549294648	0.0144994791066714
4	D	26	50	20120618	3	1576	30.68	0.0382637541031614	0.0153330872910122
4	D	26	50	20120618	3	1578	30.72	0.0385601732658348	0.0153497750110482
4	D	26	50	20120618	3	1580	30.76	0.0394543097906452	0.0161814032964017
4	D	26	50	20120618	3	1582	30.8	0.0393726389574181	0.0165095715535504
4	D	26	50	20120618	3	1584	30.84	0.0402105604931242	0.0172913488108303
4	D	26	50	20120618	3	1586	30.88	0.0411952066859265	0.0175926470102938
4	D	26	50	20120618	3	1588	30.92	0.0416819789940953	0.0182923998809561
4	D	26	50	20120618	3	1590	30.96	0.0428175217740028	0.0187318667454635
4	D	26	50	20120618	3	1592	31	0.0436158453299624	0.0189502213194939
4	D	26	50	20120618	3	1594	31.04	0.0439785203980329	0.0195803241722092
4	D	26	50	20120618	3	1596	31.08	0.0445213662739499	0.0204747435397321
4	D	26	50	20120618	3	1598	31.12	0.0449723589789906	0.0202800063321933
4	D	26	50	20120618	3	1600	31.16	0.0454483832640854	0.0212026392602855
4	D	26	50	20120618	3	1602	31.2	0.0458646570261699	0.0214190846460067
4	D	26	50	20120618	3	1604	31.24	0.0460245338693962	0.0211951439284049
4	D	26	50	20120618	3	1606	31.28	0.0461220438945218	0.0213585563055372
4	D	26	50	20120618	3	1608	31.32	0.046510104096037	0.0211905477343272
4	D	26	50	20120618	3	1610	31.36	0.0463580054274038	0.0216222364242416
4	D	26	50	20120618	3	1612	31.4	0.0469531064944504	0.0207085130415924
4	D	26	50	20120618	3	1614	31.44	0.047432595602773	0.0207115536007515
4	D	26	50	20120618	3	1616	31.48	0.0477089329328607	0.0204618034856364
4	D	26	50	20120618	3	1618	31.52	0.047803260977471	0.0207925880378754
4	D	26	50	20120618	3	1620	31.56	0.0487789269141522	0.0202943605998514
4	D	26	50	20120618	3	1622	31.6	0.0495176413684578	0.0205021792828421
4	D	26	50	20120618	3	1624	31.64	0.0495952109823539	0.0206736526772799
4	D	26	50	20120618	3	1626	31.68	0.0497572798566019	0.0210505405916523
4	D	26	50	20120618	3	1628	31.72	0.0496236366749576	0.0209084121286338
4	D	26	50	20120618	3	1630	31.76	0.050135157720468	0.0208641472441315
4	D	26	50	20120618	3	1632	31.8	0.0505577954435832	0.0213692336179331
4	D	26	50	20120618	3	1634	31.84	0.0509532095556227	0.0208831684165454
4	D	26	50	20120618	3	1636	31.88	0.0514350321163232	0.0213743247867576
4	D	26	50	20120618	3	1638	31.92	0.0520735495397347	0.0217662033648912
4	D	26	50	20120618	3	1640	31.96	0.0529088547803503	0.0216580867380478
4	D	26	50	20120618	3	1642	32	0.0533762523627146	0.0220553393277184
4	D	26	50	20120618	3	1644	32.04	0.0538971779284148	0.0226701686739601
4	D	26	50	20120618	3	1646	32.08	0.0544016986167914	0.0235535571756964
4	D	26	50	20120618	3	1648	32.12	0.0549060071731336	0.0239581636758914
4	D	26	50	20120618	3	1650	32.16	0.0557384839866245	0.0242072773949034
4	D	26	50	20120618	3	1652	32.2	0.0561658593251737	0.0249524265209178
4	D	26	50	20120618	3	1654	32.24	0.0561768901909602	0.0255007171190498
4	D	26	50	20120618	3	1656	32.28	0.0562615308726682	0.0257730239404848
4	D	26	50	20120618	3	1658	32.32	0.0557571516056479	0.0255121722489051
4	D	26	50	20120618	3	1660	32.36	0.0555417668800984	0.0259993688211426
4	D	26	50	20120618	3	1662	32.4	0.0557151494628454	0.0262609983301816
4	D	26	50	20120618	3	1664	32.44	0.0554914915879561	0.0264616045240042
4	D	26	50	20120618	3	1666	32.48	0.055184536534243	0.0261919847083378
4	D	26	50	20120618	3	1668	32.52	0.0547690405896178	0.026987055573104
4	D	26	50	20120618	3	1670	32.56	0.0543533325129582	0.0268073797400045
4	D	26	50	20120618	3	1672	32.6	0.0544558629962303	0.0276061275600328
4	D	26	50	20120618	3	1674	32.64	0.0542084463334931	0.0277511551608541
4	D	26	50	20120618	3	1676	32.68	0.0541803034836019	0.0288642826557980
4	D	26	50	20120618	3	1678	32.72	0.0537940110490396	0.0297299934880047
4	D	26	50	20120618	3	1680	32.76	0.0541248663119568	0.0305917445222368
4	D	26	50	20120618	3	1682	32.8	0.0544535295438524	0.0317181656246669
4	D	26	50	20120618	3	1684	32.84	0.0546533579202157	0.0321939070670492
4	D	26	50	20120618	3	1686	32.88	0.055095723922526	0.0328614158684893
4	D	26	50	20120618	3	1688	32.92	0.0551605656143608	0.0338480419602789
4	D	26	50	20120618	3	1690	32.96	0.0558190234490017	0.0342383649034939
4	D	26	50	20120618	3	1692	33	0.0560455097510157	0.0342293846473728
4	D	26	50	20120618	3	1694	33.04	0.0561156547437094	0.0349838675828989
4	D	26	50	20120618	3	1696	33.08	0.056854369198015	0.0361232287394247
4	D	26	50	20120618	3	1698	33.12	0.0566109123332525	0.0370952884315219
4	D	26	50	20120618	3	1700	33.16	0.0568830777333312	0.0381875562764208
4	D	26	50	20120618	3	1702	33.2	0.0567628695805295	0.0390062445076785
4	D	26	50	20120618	3	1704	33.24	0.0568186603055651	0.0390798543236001
4	D	26	50	20120618	3	1706	33.28	0.0569318681012331	0.0393302408348182
4	D	26	50	20120618	3	1708	33.32	0.0567621624737483	0.0398369535542165
4	D	26	50	20120618	3	1710	33.36	0.0565925275569417	0.039621498117989
4	D	26	50	20120618	3	1712	33.4	0.0567223523619675	0.0402759961546552
4	D	26	50	20120618	3	1714	33.44	0.0568451060991815	0.0408952802736184
4	D	26	50	20120618	3	1716	33.48	0.0567680314600322	0.0410318933037436
4	D	26	50	20120618	3	1718	33.52	0.0569732338479325	0.0408679859518646
4	D	26	50	20120618	3	1720	33.56	0.056851965034959	0.0412655920949258
4	D	26	50	20120618	3	1722	33.6	0.0568185188842089	0.0411557784118075
4	D	26	50	20120618	3	1724	33.64	0.0573983464447818	0.0410294891406876
4	D	26	50	20120618	3	1726	33.68	0.0576922907337211	0.0414362876719042
4	D	26	50	20120618	3	1728	33.72	0.0582215601594392	0.0417858105538447
4	D	26	50	20120618	3	1730	33.76	0.0581771538535807	0.0422283179775113
4	D	26	50	20120618	3	1732	33.8	0.0583840532977559	0.0421188578477836
4	D	26	50	20120618	3	1734	33.84	0.0588332075251656	0.0423025641895359
4	D	26	50	20120618	3	1736	33.88	0.0595934180256193	0.0425366872447867
4	D	26	50	20120618	3	1738	33.92	0.0597945899048668	0.0426992510937815
4	D	26	50	20120618	3	1740	33.96	0.0598391376320816	0.0422732899687947
4	D	26	50	20120618	3	1742	34	0.0600352183425046	0.0419830226351177
4	D	26	50	20120618	3	1744	34.04	0.0599082219646035	0.0420069228443218
4	D	26	50	20120618	3	1746	34.08	0.0603332638507747	0.0418955535262849
4	D	26	50	20120618	3	1748	34.12	0.0613169908047615	0.0415871135483313
4	D	26	50	20120618	3	1750	34.16	0.0615371131457448	0.0414327521379983
4	D	26	50	20120618	3	1752	34.2	0.0623891768170746	0.0409872748658508
4	D	26	50	20120618	3	1754	34.24	0.0629120822817621	0.0406410046751037
4	D	26	50	20120618	3	1756	34.28	0.0625819341256261	0.0409212310924879
4	D	26	50	20120618	3	1758	34.32	0.0623630845768488	0.0402808044807673
4	D	26	50	20120618	3	1760	34.36	0.062254755817971	0.0402519545240949
4	D	26	50	20120618	3	1762	34.4	0.062357215590565	0.0396682378762254
4	D	26	50	20120618	3	1764	34.44	0.0630608575485237	0.0391454738328942
4	D	26	50	20120618	3	1766	34.48	0.0631008090816608	0.0389826271411869
4	D	26	50	20120618	3	1768	34.52	0.0635849650947392	0.0379028043756369
4	D	26	50	20120618	3	1770	34.56	0.064255302323304	0.0366386388722316
4	D	26	50	20120618	3	1772	34.6	0.0648837081197445	0.0364524576567452
4	D	26	50	20120618	3	1774	34.64	0.0656004315531552	0.0358344463299882
4	D	26	50	20120618	3	1776	34.68	0.0662583944130493	0.0351829888524810
4	D	26	50	20120618	3	1778	34.72	0.0670769412229508	0.0348780844084334
4	D	26	50	20120618	3	1780	34.76	0.0679992205976524	0.033760502140768
4	D	26	50	20120618	3	1782	34.8	0.068553168050034	0.0335113177110779
4	D	26	50	20120618	3	1784	34.84	0.0688146561377168	0.0329618957420959
4	D	26	50	20120618	3	1786	34.88	0.0695633407976371	0.0326357780946127
4	D	26	50	20120618	3	1788	34.92	0.0704365469617243	0.032118670905531
4	D	26	50	20120618	3	1790	34.96	0.0714785395144808	0.0315138117649040
4	D	26	50	20120618	3	1792	35	0.0723178045530712	0.0305706020294793
4	D	26	50	20120618	3	1794	35.04	0.0737808084833461	0.0298357766624702
4	D	26	50	20120618	3	1796	35.08	0.0750317510899433	0.0290150378215470
4	D	26	50	20120618	3	1798	35.12	0.0761933153993984	0.0283136586052880
4	D	26	50	20120618	3	1800	35.16	0.0775517382367359	0.0277805708029515
4	D	26	50	20120618	3	1802	35.2	0.0786498043572405	0.0273207392631459
4	D	26	50	20120618	3	1804	35.24	0.0801463958596218	0.0270498466552733
4	D	26	50	20120618	3	1806	35.28	0.081515425298677	0.0268110566952666
4	D	26	50	20120618	3	1808	35.32	0.0825204361667775	0.0264488058912648
4	D	26	50	20120618	3	1810	35.36	0.0838259674168822	0.0263756203394119
4	D	26	50	20120618	3	1812	35.4	0.0851283873971497	0.0255529015995014
4	D	26	50	20120618	3	1814	35.44	0.0859851886839135	0.0249235058535673
4	D	26	50	20120618	3	1816	35.48	0.0861127507472395	0.0251578410408525
4	D	26	50	20120618	3	1818	35.52	0.0864331408297952	0.0249232937215329
4	D	26	50	20120618	3	1820	35.56	0.0870360200714348	0.0243390820989166
4	D	26	50	20120618	3	1822	35.6	0.0871014274486945	0.0232582693838729
4	D	26	50	20120618	3	1824	35.64	0.0870213829610642	0.0229972055602589
4	D	26	50	20120618	3	1826	35.68	0.0869433183724212	0.0226579357266456
4	D	26	50	20120618	3	1828	35.72	0.0864916185605993	0.0224602286706258
4	D	26	50	20120618	3	1830	35.76	0.0864073314322818	0.0214861183688632
4	D	26	50	20120618	3	1832	35.8	0.0857099120139975	0.0206592984096218
4	D	26	50	20120618	3	1834	35.84	0.0854871026672457	0.0202462773387307
4	D	26	50	20120618	3	1836	35.88	0.0856749809390069	0.0192670051574655
4	D	26	50	20120618	3	1838	35.92	0.0854236751889732	0.0175094205421482
4	D	26	50	20120618	3	1840	35.96	0.0850673640819333	0.0165571598399243
4	D	26	50	20120618	3	1842	36	0.0848867690100183	0.0151674121721802
4	D	26	50	20120618	3	1844	36.04	0.084819240312415	0.0134410109659133
4	D	26	50	20120618	3	1846	36.08	0.0846652324554725	0.0124414448200279
4	D	26	50	20120618	3	1848	36.12	0.0848145734076591	0.0111357014378889
4	D	26	50	20120618	3	1850	36.16	0.0846503125023895	0.00957575316791322
4	D	26	50	20120618	3	1852	36.2	0.0850841932233256	0.00719817732685156
4	D	26	50	20120618	3	1854	36.24	0.0854281299616947	0.00574719421185677
4	D	26	50	20120618	3	1856	36.28	0.0860839715012452	0.00349343276818088
4	D	26	50	20120618	3	1858	36.32	0.0864136953933125	0.00178612344500597
4	D	26	50	20120618	3	1860	36.36	0.0868164634158764	-5.94252538909197e-05
4	D	26	50	20120618	3	1862	36.4	0.0870441517994184	-0.00133660152207006
4	D	26	50	20120618	3	1864	36.44	0.087303165013367	-0.00338699905547669
4	D	26	50	20120618	3	1866	36.48	0.0880588500304211	-0.00524661917931919
4	D	26	50	20120618	3	1868	36.52	0.0887114388787782	-0.00645103415971424
4	D	26	50	20120618	3	1870	36.56	0.0891399455881772	-0.00777982922292003
4	D	26	50	20120618	3	1872	36.6	0.0898844583180886	-0.00912509987412743
4	D	26	50	20120618	3	1874	36.64	0.0907696145867779	-0.0101550716116037
4	D	26	50	20120618	3	1876	36.68	0.0912872874612845	-0.0120199243256270
4	D	26	50	20120618	3	1878	36.72	0.0914740343621959	-0.0127739122864062
4	D	26	50	20120618	3	1880	36.76	0.0924167491228738	-0.0140906865343318
4	D	26	50	20120618	3	1882	36.8	0.0931014406190967	-0.0157537309730044
4	D	26	50	20120618	3	1884	36.84	0.094065792847279	-0.0166516151637551
4	D	26	50	20120618	3	1886	36.88	0.094903077986882	-0.0171429836660016
4	D	26	50	20120618	3	1888	36.92	0.0955024216946157	-0.0179777939318705
4	D	26	50	20120618	3	1890	36.96	0.0954433075677085	-0.0181675813919410
4	D	26	50	20120618	3	1892	37	0.0955656370408538	-0.0183723595157726
4	D	26	50	20120618	3	1894	37.04	0.0955606872933854	-0.0179949059159752
4	D	26	50	20120618	3	1896	37.08	0.0954506614782328	-0.0189784914486057
4	D	26	50	20120618	3	1898	37.12	0.095770698007398	-0.0192535559864873
4	D	26	50	20120618	3	1900	37.16	0.0961381106909027	-0.0206345355301446
4	D	26	50	20120618	3	1902	37.2	0.0966886640307347	-0.0212857808756174
4	D	26	50	20120618	3	1904	37.24	0.0978316314318437	-0.0224783871727666
4	D	26	50	20120618	3	1906	37.28	0.0988813314485157	-0.0232042322836546
4	D	26	50	20120618	3	1908	37.32	0.100038440985250	-0.024228264324169
4	D	26	50	20120618	3	1910	37.36	0.101259543685681	-0.0255643425872209
4	D	26	50	20120618	3	1912	37.4	0.102136426805030	-0.0266366700208904
4	D	26	50	20120618	3	1914	37.44	0.103616754851444	-0.0275168058314332
4	D	26	50	20120618	3	1916	37.48	0.104181874590968	-0.0285121293366314
4	D	26	50	20120618	3	1918	37.52	0.104493567260115	-0.0291414543718875
4	D	26	50	20120618	3	1920	37.56	0.104986067133212	-0.0302153374404755
4	D	26	50	20120618	3	1922	37.6	0.105305537976952	-0.0312492689759264
4	D	26	50	20120618	3	1924	37.64	0.105685961425230	-0.0320779981234771
4	D	26	50	20120618	3	1926	37.68	0.106101315948499	-0.0327445169754235
4	D	26	50	20120618	3	1928	37.72	0.106855374619957	-0.0340735948813417
4	D	26	50	20120618	3	1930	37.76	0.107487669503694	-0.0344270068505788
4	D	26	50	20120618	3	1932	37.8	0.108558299881088	-0.0343194559091603
4	D	26	50	20120618	3	1934	37.84	0.109657709504477	-0.0352494427477769
4	D	26	50	20120618	3	1936	37.88	0.111115763687284	-0.0362153506108777
4	D	26	50	20120618	3	1938	37.92	0.111841608798172	-0.0369461454692340
4	D	26	50	20120618	3	1940	37.96	0.112675287693191	-0.0375196090687763
4	D	26	50	20120618	3	1942	38	0.113654135610387	-0.0380172001106972
4	D	26	50	20120618	3	1944	38.04	0.114821639616804	-0.0382582528124037
4	D	26	50	20120618	3	1946	38.08	0.115716412537718	-0.0381271552151718
4	D	26	50	20120618	3	1948	38.12	0.116797649516830	-0.0382791124624487
4	D	26	50	20120618	3	1950	38.16	0.117895998480047	-0.0385129526749871
4	D	26	50	20120618	3	1952	38.2	0.119134496007295	-0.0385670463437479
4	D	26	50	20120618	3	1954	38.24	0.121058816401616	-0.0389620361917187
4	D	26	50	20120618	3	1956	38.28	0.121885141386111	-0.0385628037030608
4	D	26	50	20120618	3	1958	38.32	0.122557387802985	-0.0384520000704489
4	D	26	50	20120618	3	1960	38.36	0.123026765284337	-0.0380165637145942
4	D	26	50	20120618	3	1962	38.4	0.123587500961818	-0.0380186850349377
4	D	26	50	20120618	3	1964	38.44	0.123622432036808	-0.0377744503527159
4	D	26	50	20120618	3	1966	38.48	0.124276010834659	-0.0372028959414828
4	D	26	50	20120618	3	1968	38.52	0.124939135574056	-0.0373190028749536
4	D	26	50	20120618	3	1970	38.56	0.125381642997722	-0.0372965168793119
4	D	26	50	20120618	3	1972	38.6	0.125690648661101	-0.0373750057320236
4	D	26	50	20120618	3	1974	38.64	0.126516690802883	-0.0375742684229620
4	D	26	50	20120618	3	1976	38.68	0.127447031194890	-0.0376225638161170
4	D	26	50	20120618	3	1978	38.72	0.128708226849814	-0.0376879004826987
4	D	26	50	20120618	3	1980	38.76	0.129690044615492	-0.0379845317774064
4	D	26	50	20120618	3	1982	38.8	0.130725107521793	-0.0378107249305908
4	D	26	50	20120618	3	1984	38.84	0.131925774836248	-0.0386917799799492
4	D	26	50	20120618	3	1986	38.88	0.132591586581413	-0.039083799979439
4	D	26	50	20120618	3	1988	38.92	0.133070439293632	-0.0398650115512939
4	D	26	50	20120618	3	1990	38.96	0.133410133391314	-0.0396299692572275
4	D	26	50	20120618	3	1992	39	0.133814386338119	-0.0395184585178344
4	D	26	50	20120618	3	1994	39.04	0.134383324454261	-0.0396043012810705
4	D	26	50	20120618	3	1996	39.08	0.134289632805754	-0.0399044681096841
4	D	26	50	20120618	3	1998	39.12	0.134149059977654	-0.0400040287444752
4	D	26	50	20120618	3	2000	39.16	0.134356737239289	-0.0392532934748894
4	D	26	50	20120618	3	2002	39.2	0.134518311138790	-0.0395541674102843
4	D	26	50	20120618	3	2004	39.24	0.134445761983040	-0.0398572333767009
4	D	26	50	20120618	3	2006	39.28	0.134490380420933	-0.0396330098163866
4	D	26	50	20120618	3	2008	39.32	0.134627912689874	-0.0406551326685918
4	D	26	50	20120618	3	2010	39.36	0.134478854580400	-0.0409243989308676
4	D	26	50	20120618	3	2012	39.4	0.134813669641292	-0.0414296267260254
4	D	26	50	20120618	3	2014	39.44	0.134709583523101	-0.0414502742440361
4	D	26	50	20120618	3	2016	39.48	0.134209588318124	-0.041806019665651
4	D	26	50	20120618	3	2018	39.52	0.134064419295946	-0.0422156466239924
4	D	26	50	20120618	3	2020	39.56	0.133915431897150	-0.0425739376300196
4	D	26	50	20120618	3	2022	39.6	0.133259590357600	-0.0427546034126127
4	D	26	50	20120618	3	2024	39.64	0.133298410519887	-0.0428925599456222
4	D	26	50	20120618	3	2026	39.68	0.132724169102885	-0.0442347193269924
4	D	26	50	20120618	3	2028	39.72	0.132289793407202	-0.0445177741715014
4	D	26	50	20120618	3	2030	39.76	0.132039194763950	-0.0448956520353675
4	D	26	50	20120618	3	2032	39.8	0.131049103848932	-0.0450499427350224
4	D	26	50	20120618	3	2034	39.84	0.130879681064160	-0.0453296741776598
4	D	26	50	20120618	3	2036	39.88	0.130584251850980	-0.0455939906924673
4	D	26	50	20120618	3	2038	39.92	0.129878629994034	-0.0453280478320631
4	D	26	50	20120618	3	2040	39.96	0.129381180373470	-0.0456190222725213
4	D	26	50	20120618	3	2042	40	0.128756875796360	-0.0453283306747755
4	D	26	50	20120618	3	2044	40.04	0.128553229043378	-0.0453311591019003
4	D	26	50	20120618	3	2046	40.08	0.128661628512934	-0.0452482154764671
4	D	26	50	20120618	3	2048	40.12	0.128649112722907	-0.044381090430698
4	D	26	50	20120618	3	2050	40.16	0.128006989054912	-0.0446060210977935
4	D	26	50	20120618	3	2052	40.2	0.127697488416786	-0.0439298148829448
4	D	26	50	20120618	3	2054	40.24	0.126851223021062	-0.0444635390813844
4	D	26	50	20120618	3	2056	40.28	0.125943510046053	-0.0438820851752147
4	D	26	50	20120618	3	2058	40.32	0.124853080678785	-0.0441763123068664
4	D	26	50	20120618	3	2060	40.36	0.123801259341770	-0.0438676601968785
4	D	26	50	20120618	3	2062	40.4	0.122443260768502	-0.0447009855385068
4	D	26	50	20120618	3	2064	40.44	0.121081231686580	-0.0446982985327383
4	D	26	50	20120618	3	2066	40.48	0.119872574065498	-0.0456340129362825
4	D	26	50	20120618	3	2068	40.52	0.118296150207521	-0.0456675297977107
4	D	26	50	20120618	3	2070	40.56	0.117054470699757	-0.0464594893926397
4	D	26	50	20120618	3	2072	40.6	0.116122786804866	-0.0468283162897066
4	D	26	50	20120618	3	2074	40.64	0.114509664104945	-0.0470017695831316
4	D	26	50	20120618	3	2076	40.68	0.113343857154802	-0.0474081438502795
4	D	26	50	20120618	3	2078	40.72	0.112600051531672	-0.0483004418974588
4	D	26	50	20120618	3	2080	40.76	0.111373645530382	-0.0490318731519182
4	D	26	50	20120618	3	2082	40.8	0.109812353757522	-0.0496314997023644
4	D	26	50	20120618	3	2084	40.84	0.109082760980694	-0.0507514154224076
4	D	26	50	20120618	3	2086	40.88	0.108118550173868	-0.0514653104286936
4	D	26	50	20120618	3	2088	40.92	0.107362228760711	-0.0522626440351595
4	D	26	50	20120618	3	2090	40.96	0.106336428953244	-0.0535415880702917
4	D	26	50	20120618	3	2092	41	0.105637666032075	-0.0534328350473451
4	D	26	50	20120618	3	2094	41.04	0.105319538691219	-0.0546178753019357
4	D	26	50	20120618	3	2096	41.08	0.105035635318573	-0.054746215182721
4	D	26	50	20120618	3	2098	41.12	0.104707042797356	-0.0567223665041031
4	D	26	50	20120618	3	2100	41.16	0.103790632408938	-0.0580305140492982
4	D	26	50	20120618	3	2102	41.2	0.103581116669672	-0.058695406555648
4	D	26	50	20120618	3	2104	41.24	0.103066837907715	-0.059532126009826
4	D	26	50	20120618	3	2106	41.28	0.102066493944371	-0.0601548749520169
4	D	26	50	20120618	3	2108	41.32	0.101802036008207	-0.0610514863505615
4	D	26	50	20120618	3	2110	41.36	0.101292353440328	-0.0617011760611157
4	D	26	50	20120618	3	2112	41.4	0.100820288953208	-0.0619526232325056
4	D	26	50	20120618	3	2114	41.44	0.100592954123056	-0.0636068995470916
4	D	26	50	20120618	3	2116	41.48	0.100339668474035	-0.0640991872881536
4	D	26	50	20120618	3	2118	41.52	0.0999131416636227	-0.0644564176340091
4	D	26	50	20120618	3	2120	41.56	0.0999876707183597	-0.0662472362680421
4	D	26	50	20120618	3	2122	41.6	0.100131284105619	-0.0668531560688409
4	D	26	50	20120618	3	2124	41.64	0.100119758265086	-0.0674869358768184
4	D	26	50	20120618	3	2126	41.68	0.0998765842430357	-0.0689618899116954
4	D	26	50	20120618	3	2128	41.72	0.0999120810034517	-0.0688075992120405
4	D	26	50	20120618	3	2130	41.76	0.0996817056141407	-0.069284047761204
4	D	26	50	20120618	3	2132	41.8	0.0992707351529147	-0.0700485716130229
4	D	26	50	20120618	3	2134	41.84	0.0986370967662937	-0.0697813559604125
4	D	26	50	20120618	3	2136	41.88	0.0980144185347807	-0.0699953264723996
4	D	26	50	20120618	3	2138	41.92	0.0976825026116917	-0.07042340891773
4	D	26	50	20120618	3	2140	41.96	0.0968530663573597	-0.0707691841337301
4	D	26	50	20120618	3	2142	42	0.0958597934618274	-0.0706551278099247
4	D	26	50	20120618	3	2144	42.04	0.095654520363249	-0.0705761439824662
4	D	26	50	20120618	3	2146	42.08	0.0948048608549751	-0.0703806996681462
4	D	26	50	20120618	3	2148	42.12	0.0944365996433332	-0.0707631030154119
4	D	26	50	20120618	3	2150	42.16	0.0931382101717185	-0.0708155703385759
4	D	26	50	20120618	3	2152	42.2	0.0928444073041354	-0.0712663509115824
4	D	26	50	20120618	3	2154	42.24	0.0912452146078039	-0.0715842661204038
4	D	26	50	20120618	3	2156	42.28	0.0900772863373181	-0.0723307587493025
4	D	26	50	20120618	3	2158	42.32	0.0886350713464101	-0.0720080352143689
4	D	26	50	20120618	3	2160	42.36	0.08777211823065	-0.0729233142319368
4	D	26	50	20120618	3	2162	42.4	0.0868923359734977	-0.0728499165480496
4	D	26	50	20120618	3	2164	42.44	0.085710534267965	-0.0732086459602812
4	D	26	50	20120618	3	2166	42.48	0.0852902512104311	-0.0729981897689966
4	D	26	50	20120618	3	2168	42.52	0.084019276268723	-0.073928339242173
4	D	26	50	20120618	3	2170	42.56	0.0829501237445011	-0.0747316196166686
4	D	26	50	20120618	3	2172	42.6	0.0823791420897608	-0.0752658317187872
4	D	26	50	20120618	3	2174	42.64	0.0818340758985509	-0.0756411922825123
4	D	26	50	20120618	3	2176	42.68	0.0815431863109064	-0.0761739123893226
4	D	26	50	20120618	3	2178	42.72	0.0813679581794606	-0.0760747830896681
4	D	26	50	20120618	3	2180	42.76	0.0806155753510747	-0.0767918105789947
4	D	26	50	20120618	3	2182	42.8	0.080142478488054	-0.0781601046269975
4	D	26	50	20120618	3	2184	42.84	0.0795888775179953	-0.0785581421051952
4	D	26	50	20120618	3	2186	42.88	0.0788944901735887	-0.0792878847886611
4	D	26	50	20120618	3	2188	42.92	0.0783096188203455	-0.0798161875994093
4	D	26	50	20120618	3	2190	42.96	0.0774307310532714	-0.080745987054729
4	D	26	50	20120618	3	2192	43	0.0768021484801356	-0.0815315473332881
4	D	26	50	20120618	3	2194	43.04	0.0762534265468671	-0.0825455455285774
4	D	26	50	20120618	3	2196	43.08	0.0755700714824606	-0.0829092883278876
4	D	26	50	20120618	3	2198	43.12	0.0747405998727897	-0.0840216026500331
4	D	26	50	20120618	3	2200	43.16	0.0732727310478602	-0.0849322713313876
4	D	26	50	20120618	3	2202	43.2	0.0728640940390124	-0.0861738801284731
4	D	26	50	20120618	3	2204	43.24	0.0717370577536826	-0.0870350442640767
4	D	26	50	20120618	3	2206	43.28	0.0715604931904204	-0.0879102303271513
4	D	26	50	20120618	3	2208	43.32	0.0704364762510462	-0.0884770471229505
4	D	26	50	20120618	3	2210	43.36	0.0694252428432714	-0.089698998351519
4	D	26	50	20120618	3	2212	43.4	0.0685579056654679	-0.0900147922399968
4	D	26	50	20120618	3	2214	43.44	0.0686551328478811	-0.089607852287424
4	D	26	50	20120618	3	2216	43.48	0.0668556875111175	-0.0910975848540278
4	D	26	50	20120618	3	2218	43.52	0.0664518588283819	-0.0917969841712994
4	D	26	50	20120618	3	2220	43.56	0.0649537824017601	-0.0921622755344604
4	D	26	50	20120618	3	2222	43.6	0.0640833339541194	-0.0931529321349027
4	D	26	50	20120618	3	2224	43.64	0.0637913695641675	-0.0928480984015332
4	D	26	50	20120618	3	2226	43.68	0.0630952229380894	-0.094027906065943
4	D	26	50	20120618	3	2228	43.72	0.0613238497405389	-0.0946127540846624
4	D	26	50	20120618	3	2230	43.76	0.0600700787068171	-0.0952032589576313
4	D	26	50	20120618	3	2232	43.8	0.0583208379515178	-0.0962496355724311
4	D	26	50	20120618	3	2234	43.84	0.0570300145224618	-0.096891334976358
4	D	26	50	20120618	3	2236	43.88	0.0559349889611163	-0.09755502540118
4	D	26	50	20120618	3	2238	43.92	0.0548801270649422	-0.098220978567701
4	D	26	50	20120618	3	2240	43.96	0.0539365637761268	-0.098629969129939
4	D	26	50	20120618	3	2242	44	0.0520840147200962	-0.100012999283262
4	D	26	50	20120618	3	2244	44.04	0.0510956208613536	-0.100121752306209
4	D	26	50	20120618	3	2246	44.08	0.0505212380229958	-0.100216716746922
4	D	26	50	20120618	3	2248	44.12	0.0496581434858795	-0.100935561500676
4	D	26	50	20120618	3	2250	44.16	0.0492299196191929	-0.100919722308778
4	D	26	50	20120618	3	2252	44.2	0.0481515110672054	-0.101175058567464
4	D	26	50	20120618	3	2254	44.24	0.0472760421614183	-0.101855366001644
4	D	26	50	20120618	3	2256	44.28	0.0464640714445818	-0.102269942707453
4	D	26	50	20120618	3	2258	44.32	0.0462058360480925	-0.101914409417873
4	D	26	50	20120618	3	2260	44.36	0.0457696218747785	-0.102385978930246
4	D	26	50	20120618	3	2262	44.4	0.0448501002165235	-0.103577029592477
4	D	26	50	20120618	3	2264	44.44	0.0444930112920243	-0.10477698980015
4	D	26	50	20120618	3	2266	44.48	0.0434345431512661	-0.104975616094986
4	D	26	50	20120618	3	2268	44.52	0.0426121779647462	-0.105846064542626
4	D	26	50	20120618	3	2270	44.56	0.0422666148807803	-0.107361182242675
4	D	26	50	20120618	3	2272	44.6	0.0416075206500363	-0.107833600283185
4	D	26	50	20120618	3	2274	44.64	0.0408086314086518	-0.108455712829273
4	D	26	50	20120618	3	2276	44.68	0.0397187677268089	-0.11047754324872
4	D	26	50	20120618	3	2278	44.72	0.0387373742252001	-0.111785620083237
4	D	26	50	20120618	3	2280	44.76	0.0383643753981242	-0.111827692936718
4	D	26	50	20120618	3	2282	44.8	0.0376378938911332	-0.112791762322187
4	D	26	50	20120618	3	2284	44.84	0.0376205697749941	-0.112704434634711
4	D	26	50	20120618	3	2286	44.88	0.0375911541328967	-0.113899162252204
4	D	26	50	20120618	3	2288	44.92	0.0372308125172041	-0.115150458412191
4	D	26	50	20120618	3	2290	44.96	0.0371219887835795	-0.115453029403861
4	D	26	50	20120618	3	2292	45	0.037071077095334	-0.116151650903673
4	D	26	50	20120618	3	2294	45.04	0.0366224885533493	-0.116902881148006
4	D	26	50	20120618	3	2296	45.08	0.0366657634883579	-0.118259677639747
4	D	26	50	20120618	3	2298	45.12	0.0368329942421085	-0.119293114200451
4	D	26	50	20120618	3	2300	45.16	0.0367130689320193	-0.120656133231866
4	D	26	50	20120618	3	2302	45.2	0.0362917747117883	-0.121207535099835
4	D	26	50	20120618	3	2304	45.24	0.0354506711955669	-0.121409414085864
4	D	26	50	20120618	3	2306	45.28	0.0351853647312657	-0.122018374445822
4	D	26	50	20120618	3	2308	45.32	0.0341210276042238	-0.121838203637976
4	D	26	50	20120618	3	2310	45.36	0.0335565442608025	-0.12241682911702
4	D	26	50	20120618	3	2312	45.4	0.0331335529842967	-0.122062002934221
4	D	26	50	20120618	3	2314	45.44	0.0323698776606153	-0.121739562242
4	D	26	50	20120618	3	2316	45.48	0.0312629019946677	-0.121131096856789
4	D	26	50	20120618	3	2318	45.52	0.0305143587561036	-0.121272942477095
4	D	26	50	20120618	3	2320	45.56	0.0293083174301119	-0.120684346792435
4	D	26	50	20120618	3	2322	45.6	0.0280845277239123	-0.121014353527215
4	D	26	50	20120618	3	2324	45.64	0.0278019678541502	-0.120780725446711
4	D	26	50	20120618	3	2326	45.68	0.0267618137790248	-0.120597584790384
4	D	26	50	20120618	3	2328	45.72	0.0262209478020952	-0.120049506324286
4	D	26	50	20120618	3	2330	45.76	0.0248685353723978	-0.119156147616935
4	D	26	50	20120618	3	2332	45.8	0.0235762977297794	-0.118796583818702
4	D	26	50	20120618	3	2334	45.84	0.022328183550307	-0.118859587032905
4	D	26	50	20120618	3	2336	45.88	0.0212023988439799	-0.118738035377219
4	D	26	50	20120618	3	2338	45.92	0.0195038576448917	-0.117750985021361
4	D	26	50	20120618	3	2340	45.96	0.0191175652103295	-0.117766753502582
4	D	26	50	20120618	3	2342	46	0.0172679860027798	-0.116927205621279
4	D	26	50	20120618	3	2344	46.04	0.0161955878584323	-0.117126185469505
4	D	26	50	20120618	3	2346	46.08	0.0145676159161065	-0.116778359643839
4	D	26	50	20120618	3	2348	46.12	0.0125184204642279	-0.116687708554491
4	D	26	50	20120618	3	2350	46.16	0.0119384514822987	-0.116164873800481
4	D	26	50	20120618	3	2352	46.2	0.0097377937578899	-0.115129386630112
4	D	26	50	20120618	3	2354	46.24	0.0090032512335933	-0.115016390966478
4	D	26	50	20120618	3	2356	46.28	0.0079552482731967	-0.113940952262972
4	D	26	50	20120618	3	2358	46.32	0.0067352769436156	-0.114070847778676
4	D	26	50	20120618	3	2360	46.36	0.00574949937996342	-0.11332124387994
4	D	26	50	20120618	3	2362	46.4	0.00513085165710332	-0.113306182505501
4	D	26	50	20120618	3	2364	46.44	0.00404841259646296	-0.112399388769307
4	D	26	50	20120618	3	2366	46.48	0.00283692654825604	-0.111920182503697
4	D	26	50	20120618	3	2368	46.52	0.00151272767912799	-0.111965225205658
4	D	26	50	20120618	3	2370	46.56	-7.33976838872968e-06	-0.111170932158351
4	D	26	50	20120618	3	2372	46.6	-0.00103780648061188	-0.111181609470747
4	D	26	50	20120618	3	2374	46.64	-0.00153285193812057	-0.110940273926328
4	D	26	50	20120618	3	2376	46.68	-0.00243929212092363	-0.110667259998112
4	D	26	50	20120618	3	2378	46.72	-0.00290640686057544	-0.110111615489456
4	D	26	50	20120618	3	2380	46.76	-0.00379495724181448	-0.109772487077199
4	D	26	50	20120618	3	2382	46.8	-0.00512064103518301	-0.110100301780957
4	D	26	50	20120618	3	2384	46.84	-0.00622959660011786	-0.109460158011949
4	D	26	50	20120618	3	2386	46.88	-0.00726161894725964	-0.109596276067327
4	D	26	50	20120618	3	2388	46.92	-0.00816593780971913	-0.110549950983113
4	D	26	50	20120618	3	2390	46.96	-0.00930006637606422	-0.110942748800063
4	D	26	50	20120618	3	2392	47	-0.0101581404550341	-0.111492241479723
4	D	26	50	20120618	3	2394	47.04	-0.0103912028501132	-0.111174326270901
4	D	26	50	20120618	3	2396	47.08	-0.0110500849488228	-0.111797994451908
4	D	26	50	20120618	3	2398	47.12	-0.0122010426565601	-0.112405469887625
4	D	26	50	20120618	3	2400	47.16	-0.0132153166234941	-0.113467120008899
4	D	26	50	20120618	3	2402	47.2	-0.0140658246599053	-0.113753639676635
4	D	26	50	20120618	3	2404	47.24	-0.0153312629555168	-0.115349296839061
4	D	26	50	20120618	3	2406	47.28	-0.0162555929398838	-0.115095728347327
4	D	26	50	20120618	3	2408	47.32	-0.0172155611060227	-0.116183965683574
4	D	26	50	20120618	3	2410	47.36	-0.0180186929880944	-0.116912568510908
4	D	26	50	20120618	3	2412	47.4	-0.0184750597046721	-0.116841716411433
4	D	26	50	20120618	3	2414	47.44	-0.0192504022902432	-0.118007381940219
4	D	26	50	20120618	3	2416	47.48	-0.0199996526355885	-0.118178077517198
4	D	26	50	20120618	3	2418	47.52	-0.0212838292609013	-0.119360572187376
4	D	26	50	20120618	3	2420	47.56	-0.0219709956308584	-0.11931418598253
4	D	26	50	20120618	3	2422	47.6	-0.0229301152688599	-0.119790068846269
4	D	26	50	20120618	3	2424	47.64	-0.0241076601915698	-0.119896629838194
4	D	26	50	20120618	3	2426	47.68	-0.024674476987369	-0.120813323069324
4	D	26	50	20120618	3	2428	47.72	-0.0260622447561257	-0.121333329396208
4	D	26	50	20120618	3	2430	47.76	-0.0268701849643094	-0.121764240268663
4	D	26	50	20120618	3	2432	47.8	-0.0281167435088632	-0.12187674095755
4	D	26	50	20120618	3	2434	47.84	-0.0291709690089342	-0.122624223535942
4	D	26	50	20120618	3	2436	47.88	-0.0304392357316704	-0.123511218282263
4	D	26	50	20120618	3	2438	47.92	-0.0317036133671101	-0.124184313227274
4	D	26	50	20120618	3	2440	47.96	-0.0327755872473889	-0.124679287974105
4	D	26	50	20120618	3	2442	48	-0.0338059125382558	-0.125341776317399
4	D	26	50	20120618	3	2444	48.04	-0.0349688910612733	-0.126155868354579
4	D	26	50	20120618	3	2446	48.08	-0.0358749776906857	-0.125852236702737
4	D	26	50	20120618	3	2448	48.12	-0.0359289299380903	-0.126638327311382
4	D	26	50	20120618	3	2450	48.16	-0.0358464105767258	-0.126998032530972
4	D	26	50	20120618	3	2452	48.2	-0.0357396374527667	-0.12644295370774
4	D	26	50	20120618	3	2454	48.24	-0.0359738312186956	-0.126647166146147
4	D	26	50	20120618	3	2456	48.28	-0.0360516129646262	-0.12692293779081
4	D	26	50	20120618	3	2458	48.32	-0.0363046157709347	-0.127872016512518
4	D	26	50	20120618	3	2460	48.36	-0.0362299452948414	-0.128185689080653
4	D	26	50	20120618	3	2462	48.4	-0.0361971355401944	-0.128386790249222
4	D	26	50	20120618	3	2464	48.44	-0.0363266775025077	-0.128910614952725
4	D	26	50	20120618	3	2466	48.48	-0.0364774326682567	-0.129235035543934
4	D	26	50	20120618	3	2468	48.52	-0.0367814885841669	-0.129526363537783
4	D	26	50	20120618	3	2470	48.56	-0.0368088536165988	-0.129192114162316
4	D	26	50	20120618	3	2472	48.6	-0.0369616593920133	-0.129373062787621
4	D	26	50	20120618	3	2474	48.64	-0.0367561034507223	-0.129399013606491
4	D	26	50	20120618	3	2476	48.68	-0.0368689576929997	-0.129709009219363
4	D	26	50	20120618	3	2478	48.72	-0.0369409411633245	-0.129866128346143
4	D	26	50	20120618	3	2480	48.76	-0.0372507246441623	-0.130665088298205
4	D	26	50	20120618	3	2482	48.8	-0.0373252536988994	-0.130422267829546
4	D	26	50	20120618	3	2484	48.84	-0.0377560938606763	-0.130883796425626
4	D	26	50	20120618	3	2486	48.88	-0.0372836758201656	-0.131315202272828
4	D	26	50	20120618	3	2488	48.92	-0.0374526036301911	-0.132115010753028
4	D	26	50	20120618	3	2490	48.96	-0.0375552755348194	-0.132343264821995
4	D	26	50	20120618	3	2492	49	-0.0376137532656235	-0.132239532257195
4	D	26	50	20120618	3	2494	49.04	-0.0376319259099	-0.132437734287962
4	D	26	50	20120618	3	2496	49.08	-0.0375897823457413	-0.132399267679065
4	D	26	50	20120618	3	2498	49.12	-0.0374542299757878	-0.133052422212847
4	D	26	50	20120618	3	2500	49.16	-0.0374478660147571	-0.13264300738654
4	D	26	50	20120618	3	2502	49.2	-0.0370642605859634	-0.133069039222205
4	D	26	50	20120618	3	2504	49.24	-0.0370620685549417	-0.132941123605489
4	D	26	50	20120618	3	2506	49.28	-0.0368583510912819	-0.133010490780723
4	D	26	50	20120618	3	2508	49.32	-0.0368669777940124	-0.133570377930066
4	D	26	50	20120618	3	2510	49.36	-0.0366409864667452	-0.133536153961857
4	D	26	50	20120618	3	2512	49.4	-0.0367172125777571	-0.132841916524088
4	D	26	50	20120618	3	2514	49.44	-0.0363703059909069	-0.133060129676762
4	D	26	50	20120618	3	2516	49.48	-0.0359287885167341	-0.133609127381676
4	D	26	50	20120618	3	2518	49.52	-0.0359303441516527	-0.133623128095943
4	D	26	50	20120618	3	2520	49.56	-0.0354046809705186	-0.134284555779065
4	D	26	50	20120618	3	2522	49.6	-0.0350695123562362	-0.134096465375269
4	D	26	50	20120618	3	2524	49.64	-0.0347282626236355	-0.134564994328483
4	D	26	50	20120618	3	2526	49.68	-0.0348938670317894	-0.134352720872771
4	D	26	50	20120618	3	2528	49.72	-0.0347661635471071	-0.134314961370656
4	D	26	50	20120618	3	2530	49.76	-0.0345964579196223	-0.135744731282215
4	D	26	50	20120618	3	2532	49.8	-0.0347116456142777	-0.135294374973277
4	D	26	50	20120618	3	2534	49.84	-0.0344477533635388	-0.135398461091468
4	D	26	50	20120618	3	2536	49.88	-0.0347416269418	-0.135617947036348
4	D	26	50	20120618	3	2538	49.92	-0.0352202675219852	-0.135566398952
4	D	26	50	20120618	3	2540	49.96	-0.0356262175250643	-0.135912810564103
4	D	26	50	20120618	3	2542	50	-0.0358302178314366	-0.135457080243628
4	D	26	50	20120618	3	2544	50.04	-0.0358391980875577	-0.135262838010836
4	D	26	50	20120618	3	2546	50.08	-0.0365528809618093	-0.135698910762794
4	D	26	50	20120618	3	2548	50.12	-0.0368078636671052	-0.135446756484623
4	D	26	50	20120618	3	2550	50.16	-0.0376728673925307	-0.1359535399147
4	D	26	50	20120618	3	2552	50.2	-0.0376669276955687	-0.135458848010581
4	D	26	50	20120618	3	2554	50.24	-0.0387120315181624	-0.135649766841502
4	D	26	50	20120618	3	2556	50.28	-0.0396692419678547	-0.135341680416939
4	D	26	50	20120618	3	2558	50.32	-0.0404742123275574	-0.135238159984173
4	D	26	50	20120618	3	2560	50.36	-0.0414136036863638	-0.134930922087748
4	D	26	50	20120618	3	2562	50.4	-0.0424283019173665	-0.135310638429245
4	D	26	50	20120618	3	2564	50.44	-0.0443202368211092	-0.135450928414632
4	D	26	50	20120618	3	2566	50.48	-0.0452650729021306	-0.135647362678446
4	D	26	50	20120618	3	2568	50.52	-0.0453953219712252	-0.135157903364508
4	D	26	50	20120618	3	2570	50.56	-0.0456969030134013	-0.135536559045834
4	D	26	50	20120618	3	2572	50.6	-0.0456510117833023	-0.134694324158762
4	D	26	50	20120618	3	2574	50.64	-0.0456543351851738	-0.134832422113128
4	D	26	50	20120618	3	2576	50.68	-0.04617766491393	-0.134311920811497
4	D	26	50	20120618	3	2578	50.72	-0.0463717657253657	-0.13356910513786
4	D	26	50	20120618	3	2580	50.76	-0.0473413505437287	-0.133407036263612
4	D	26	50	20120618	3	2582	50.8	-0.0481105413003034	-0.131872755969794
4	D	26	50	20120618	3	2584	50.84	-0.0488887830236773	-0.13109451424642
4	D	26	50	20120618	3	2586	50.88	-0.0500084866116862	-0.130469785405242
4	D	26	50	20120618	3	2588	50.92	-0.0505954559507492	-0.130195357263463
4	D	26	50	20120618	3	2590	50.96	-0.0511750713792878	-0.129038742701476
4	D	26	50	20120618	3	2592	51	-0.051908199690022	-0.128472491591102
4	D	26	50	20120618	3	2594	51.04	-0.0526266908903856	-0.12762954959725
4	D	26	50	20120618	3	2596	51.08	-0.0532005080433185	-0.127347060438166
4	D	26	50	20120618	3	2598	51.12	-0.0536609759792272	-0.126055034927582
4	D	26	50	20120618	3	2600	51.16	-0.0549420413347029	-0.124107874984228
4	D	26	50	20120618	3	2602	51.2	-0.0553149694511007	-0.12440245566927
4	D	26	50	20120618	3	2604	51.24	-0.0562296120725655	-0.123349220118693
4	D	26	50	20120618	3	2606	51.28	-0.0561878927724755	-0.122815354498897
4	D	26	50	20120618	3	2608	51.32	-0.0578757566591678	-0.122050972068435
4	D	26	50	20120618	3	2610	51.36	-0.0587877829855422	-0.121010252307884
4	D	26	50	20120618	3	2612	51.4	-0.0597445691711657	-0.119550006094056
4	D	26	50	20120618	3	2614	51.44	-0.0606694648409577	-0.119210594839086
4	D	26	50	20120618	3	2616	51.48	-0.0618972143451319	-0.117998401684098
4	D	26	50	20120618	3	2618	51.52	-0.0627325195857476	-0.117160268016358
4	D	26	50	20120618	3	2620	51.56	-0.0634418891086339	-0.116183612130183
4	D	26	50	20120618	3	2622	51.6	-0.0637924726507462	-0.115538872167097
4	D	26	50	20120618	3	2624	51.64	-0.0642907000887702	-0.114559812117866
4	D	26	50	20120618	3	2626	51.68	-0.064722035225294	-0.112814672581898
4	D	26	50	20120618	3	2628	51.72	-0.0655166111153133	-0.111991812420631
4	D	26	50	20120618	3	2630	51.76	-0.0653587141710744	-0.110811863334865
4	D	26	50	20120618	3	2632	51.8	-0.0657038529909715	-0.109804872567777
4	D	26	50	20120618	3	2634	51.84	-0.0657289552817037	-0.108854874607253
4	D	26	50	20120618	3	2636	51.88	-0.0657662905197503	-0.107765364478801
4	D	26	50	20120618	3	2638	51.92	-0.0654856398382974	-0.106930200659541
4	D	26	50	20120618	3	2640	51.96	-0.0657672097585659	-0.107450489829138
4	D	26	50	20120618	3	2642	52	-0.0657055500472464	-0.107359414475722
4	D	26	50	20120618	3	2644	52.04	-0.0657628964072006	-0.107300653902205
4	D	26	50	20120618	3	2646	52.08	-0.0661553406707592	-0.107629458555457
4	D	26	50	20120618	3	2648	52.12	-0.0660078381962037	-0.10710238116076
4	D	26	50	20120618	3	2650	52.16	-0.0659750284415566	-0.107600467177428
4	D	26	50	20120618	3	2652	52.2	-0.0663722810312272	-0.10851560477364
4	D	26	50	20120618	3	2654	52.24	-0.0662070301764639	-0.108765708442145
4	D	26	50	20120618	3	2656	52.28	-0.0660951658836802	-0.108727666097318
4	D	26	50	20120618	3	2658	52.32	-0.0661454411758225	-0.109132767572259
4	D	26	50	20120618	3	2660	52.36	-0.0661444512263289	-0.109717827723013
4	D	26	50	20120618	3	2662	52.4	-0.0663176216770415	-0.109493745584055
4	D	26	50	20120618	3	2664	52.44	-0.0664801855260363	-0.110192437794546
4	D	26	50	20120618	3	2666	52.48	-0.0667431585379595	-0.110769507638672
4	D	26	50	20120618	3	2668	52.52	-0.0663569368140754	-0.110393468252437
4	D	26	50	20120618	3	2670	52.56	-0.0658211620059704	-0.110998539525098
4	D	26	50	20120618	3	2672	52.6	-0.0659313292424793	-0.111929233470496
4	D	26	50	20120618	3	2674	52.64	-0.0656766293798959	-0.111765326118617
4	D	26	50	20120618	3	2676	52.68	-0.0655661793006745	-0.112399035215916
4	D	26	50	20120618	3	2678	52.72	-0.0657759071719745	-0.113221683245149
4	D	26	50	20120618	3	2680	52.76	-0.0659635026010232	-0.114238997771242
4	D	26	50	20120618	3	2682	52.8	-0.0663109748732983	-0.115710204140179
4	D	26	50	20120618	3	2684	52.84	-0.0672533360805856	-0.116887749062888
4	D	26	50	20120618	3	2686	52.88	-0.067627183435799	-0.118267526525018
4	D	26	50	20120618	3	2688	52.92	-0.0685525740803378	-0.120259658459655
4	D	26	50	20120618	3	2690	52.96	-0.0694139008505011	-0.120920025482605
4	D	26	50	20120618	3	2692	53	-0.0697875360736801	-0.121068235063941
4	D	26	50	20120618	3	2694	53.04	-0.0707113003726222	-0.121685963547986
4	D	26	50	20120618	3	2696	53.08	-0.0717211195668347	-0.122537249401857
4	D	26	50	20120618	3	2698	53.12	-0.0732579454450656	-0.12363086074964
4	D	26	50	20120618	3	2700	53.16	-0.0739745981677981	-0.124355291646965
4	D	26	50	20120618	3	2702	53.2	-0.074450622452893	-0.124570817793871
4	D	26	50	20120618	3	2704	53.24	-0.0756865743957289	-0.125955403582112
4	D	26	50	20120618	3	2706	53.28	-0.0769141117678687	-0.127143342974506
4	D	26	50	20120618	3	2708	53.32	-0.0785725600124637	-0.128573537150134
4	D	26	50	20120618	3	2710	53.36	-0.0792830609062	-0.128800659848251
4	D	26	50	20120618	3	2712	53.4	-0.0810709804024301	-0.129842581690329
4	D	26	50	20120618	3	2714	53.44	-0.082288406147599	-0.130279785813137
4	D	26	50	20120618	3	2716	53.48	-0.0838991246844638	-0.130465118500486
4	D	26	50	20120618	3	2718	53.52	-0.0850981656533218	-0.131230420169764
4	D	26	50	20120618	3	2720	53.56	-0.08641409137311	-0.131116575977993
4	D	26	50	20120618	3	2722	53.6	-0.0876966416528261	-0.132129294310008
4	D	26	50	20120618	3	2724	53.64	-0.0896570952036658	-0.132048330583562
4	D	26	50	20120618	3	2726	53.68	-0.0910195485496561	-0.132986802703553
4	D	26	50	20120618	3	2728	53.72	-0.0927463740199918	-0.133439280332834
4	D	26	50	20120618	3	2730	53.76	-0.094253572124091	-0.133268514045178
4	D	26	50	20120618	3	2732	53.8	-0.0961706093185657	-0.134020097842901
4	D	26	50	20120618	3	2734	53.84	-0.096932941139363	-0.134096394664591
4	D	26	50	20120618	3	2736	53.88	-0.0986756058015972	-0.134146952799446
4	D	26	50	20120618	3	2738	53.92	-0.100218088534078	-0.134397692864055
4	D	26	50	20120618	3	2740	53.96	-0.101731579888529	-0.13554009457974
4	D	26	50	20120618	3	2742	54	-0.103442000481541	-0.135593198299007
4	D	26	50	20120618	3	2744	54.04	-0.104195139914183	-0.135834251000713
4	D	26	50	20120618	3	2746	54.08	-0.105688054461302	-0.135683425124286
4	D	26	50	20120618	3	2748	54.12	-0.107431355519639	-0.135507072693058
4	D	26	50	20120618	3	2750	54.16	-0.109110451282245	-0.13584040282971
4	D	26	50	20120618	3	2752	54.2	-0.110577556431851	-0.135207683681904
4	D	26	50	20120618	3	2754	54.24	-0.111689199002554	-0.135337720618964
4	D	26	50	20120618	3	2756	54.28	-0.113344748109346	-0.135441453183764
4	D	26	50	20120618	3	2758	54.32	-0.114187548681842	-0.13538071271126
4	D	26	50	20120618	3	2760	54.36	-0.114513383486613	-0.135204784544101
4	D	26	50	20120618	3	2762	54.4	-0.114690160181910	-0.135225997747537
4	D	26	50	20120618	3	2764	54.44	-0.115212287829138	-0.135081465121462
4	D	26	50	20120618	3	2766	54.48	-0.114915232270361	-0.134982540882774
4	D	26	50	20120618	3	2768	54.52	-0.115056936469311	-0.13499922860281
4	D	26	50	20120618	3	2770	54.56	-0.115276563835548	-0.135326901885212
4	D	26	50	20120618	3	2772	54.6	-0.115450229261007	-0.13549123350116
4	D	26	50	20120618	3	2774	54.64	-0.116077008711851	-0.135944913211969
4	D	26	50	20120618	3	2776	54.68	-0.116232501493034	-0.136339549506549
4	D	26	50	20120618	3	2778	54.72	-0.116517041261783	-0.136675849491682
4	D	26	50	20120618	3	2780	54.76	-0.116466129573538	-0.136667364210307
4	D	26	50	20120618	3	2782	54.8	-0.116439825201278	-0.137267839288891
4	D	26	50	20120618	3	2784	54.84	-0.116241623170511	-0.137787067798316
4	D	26	50	20120618	3	2786	54.88	-0.116216520879779	-0.138348157029188
4	D	26	50	20120618	3	2788	54.92	-0.116053674188072	-0.139220938929206
4	D	26	50	20120618	3	2790	54.96	-0.116357093707879	-0.140351531961645
4	D	26	50	20120618	3	2792	55	-0.116835522156030	-0.140438788938444
4	D	26	50	20120618	3	2794	55.04	-0.117569993969648	-0.142551129025882
4	D	26	50	20120618	3	2796	55.08	-0.118343568788266	-0.143302076427503
4	D	26	50	20120618	3	2798	55.12	-0.118817542463696	-0.144066953832712
4	D	26	50	20120618	3	2800	55.16	-0.118534558329865	-0.144089722671066
4	D	26	50	20120618	3	2802	55.2	-0.118533568380371	-0.143995960311881
4	D	26	50	20120618	3	2804	55.24	-0.118454513842235	-0.144029760016022
4	D	26	50	20120618	3	2806	55.28	-0.118228098250899	-0.144073742057811
4	D	26	50	20120618	3	2808	55.32	-0.117772792194493	-0.143806384983845
4	D	26	50	20120618	3	2810	55.36	-0.117098353746597	-0.144595374730293
4	D	26	50	20120618	3	2812	55.4	-0.116450573224352	-0.144581303305347
4	D	26	50	20120618	3	2814	55.44	-0.115751810303183	-0.145018436717477
4	D	26	50	20120618	3	2816	55.48	-0.115498100390094	-0.145249519213568
4	D	26	50	20120618	3	2818	55.52	-0.114776710051927	-0.145307643390982
4	D	26	50	20120618	3	2820	55.56	-0.114035591434565	-0.145159221677611
4	D	26	50	20120618	3	2822	55.6	-0.113786477715553	-0.145785930417777
4	D	26	50	20120618	3	2824	55.64	-0.112458884733876	-0.1464615709472
4	D	26	50	20120618	3	2826	55.68	-0.111256096099077	-0.147658702727749
4	D	26	50	20120618	3	2828	55.72	-0.110801355728096	-0.147404922103981
4	D	26	50	20120618	3	2830	55.76	-0.109602597601951	-0.148059208008613
4	D	26	50	20120618	3	2832	55.8	-0.108449023599123	-0.148409508708013
4	D	26	50	20120618	3	2834	55.84	-0.108015567142256	-0.150045046692897
4	D	26	50	20120618	3	2836	55.88	-0.106992242208522	-0.150011954095538
4	D	26	50	20120618	3	2838	55.92	-0.105980301693966	-0.151561295763796
4	D	26	50	20120618	3	2840	55.96	-0.104836910028788	-0.152327092407821
4	D	26	50	20120618	3	2842	56	-0.104227454694083	-0.153626683960964
4	D	26	50	20120618	3	2844	56.04	-0.103432808093386	-0.154665989507952
4	D	26	50	20120618	3	2846	56.08	-0.102362107005313	-0.156564005530013
4	D	26	50	20120618	3	2848	56.12	-0.101157904156953	-0.157714468263003
4	D	26	50	20120618	3	2850	56.16	-0.100901436527416	-0.159573239858708
4	D	26	50	20120618	3	2852	56.2	-0.0999975419290255	-0.161631132723995
4	D	26	50	20120618	3	2854	56.24	-0.0999191237869919	-0.161730764069464
4	D	26	50	20120618	3	2856	56.28	-0.0998032289855554	-0.162389716878852
4	D	26	50	20120618	3	2858	56.32	-0.0994899099708116	-0.163786323482374
4	D	26	50	20120618	3	2860	56.36	-0.0991756717172523	-0.165250317362142
4	D	26	50	20120618	3	2862	56.4	-0.0993497614067805	-0.167102795707495
4	D	26	50	20120618	3	2864	56.44	-0.0997560649632503	-0.167991911774159
4	D	26	50	20120618	3	2866	56.48	-0.0997778438521108	-0.168517433533937
4	D	26	50	20120618	3	2868	56.52	-0.100215684371022	-0.169355213648287
4	D	26	50	20120618	3	2870	56.56	-0.101570783806487	-0.170896423588561
4	D	26	50	20120618	3	2872	56.6	-0.102120912882251	-0.17156958924425
4	D	26	50	20120618	3	2874	56.64	-0.103635889160943	-0.172813743625748
4	D	26	50	20120618	3	2876	56.68	-0.104522883907263	-0.173323991879052
4	D	26	50	20120618	3	2878	56.72	-0.105423384393104	-0.174293081722668
4	D	26	50	20120618	3	2880	56.76	-0.106730400567449	-0.175781965761135
4	D	26	50	20120618	3	2882	56.8	-0.108169645709876	-0.177291355896256
4	D	26	50	20120618	3	2884	56.84	-0.109161362970490	-0.17909978148914
4	D	26	50	20120618	3	2886	56.88	-0.110432740963064	-0.180192968572855
4	D	26	50	20120618	3	2888	56.92	-0.111043256957940	-0.181254053008703
4	D	26	50	20120618	3	2890	56.96	-0.112022175585815	-0.182158866845909
4	D	26	50	20120618	3	2892	57	-0.112527969066398	-0.182956978269835
4	D	26	50	20120618	3	2894	57.04	-0.113058228441609	-0.183272418604922
4	D	26	50	20120618	3	2896	57.08	-0.114173406546219	-0.184995567119996
4	D	26	50	20120618	3	2898	57.12	-0.115494211302797	-0.184666126070641
4	D	26	50	20120618	3	2900	57.16	-0.116395489606097	-0.18496268665467
4	D	26	50	20120618	3	2902	57.2	-0.117747124218335	-0.185712573396119
4	D	26	50	20120618	3	2904	57.24	-0.119417946831601	-0.18561294205065
4	D	26	50	20120618	3	2906	57.28	-0.118709991522277	-0.185016992455466
4	D	26	50	20120618	3	2908	57.32	-0.118595086670334	-0.18533554406039
4	D	26	50	20120618	3	2910	57.36	-0.118291737861205	-0.184927543447645
4	D	26	50	20120618	3	2912	57.4	-0.118160781685330	-0.184921320907971
4	D	26	50	20120618	3	2914	57.44	-0.118221734289868	-0.184355494061665
4	D	26	50	20120618	3	2916	57.48	-0.118355660314225	-0.184805638238569
4	D	26	50	20120618	3	2918	57.52	-0.118697546442928	-0.184371828228311
4	D	26	50	20120618	3	2920	57.56	-0.118141053406135	-0.184554968884638
4	D	26	50	20120618	3	2922	57.6	-0.118330558023493	-0.184617194281383
4	D	26	50	20120618	3	2924	57.64	-0.117942992796724	-0.184303309581214
4	D	26	50	20120618	3	2926	57.68	-0.117090363439969	-0.184924007913739
4	D	26	50	20120618	3	2928	57.72	-0.117191691841713	-0.184001021432257
4	D	26	50	20120618	3	2930	57.76	-0.117318193244868	-0.183955130202158
4	D	26	50	20120618	3	2932	57.8	-0.116634138144748	-0.184009860267021
4	D	26	50	20120618	3	2934	57.84	-0.116761983050786	-0.184188899704018
4	D	26	50	20120618	3	2936	57.88	-0.116235754184227	-0.184741998628262
4	D	26	50	20120618	3	2938	57.92	-0.116031471035143	-0.18438201056596
4	D	26	50	20120618	3	2940	57.96	-0.115871523481238	-0.184903996791832
4	D	26	50	20120618	3	2942	58	-0.115886160591609	-0.1841850813274
4	D	26	50	20120618	3	2944	58.04	-0.115662502716719	-0.18378365680772
4	D	26	50	20120618	3	2946	58.08	-0.115379589293567	-0.183399061429433
4	D	26	50	20120618	3	2948	58.12	-0.115208610873876	-0.183010011278424
4	D	26	50	20120618	3	2950	58.16	-0.115161941826318	-0.183151432634661
4	D	26	50	20120618	3	2952	58.2	-0.115520091410988	-0.182950260755413
4	D	26	50	20120618	3	2954	58.24	-0.115157204210884	-0.182252487783739
4	D	26	50	20120618	3	2956	58.28	-0.115208752295232	-0.182165584360331
4	D	26	50	20120618	3	2958	58.32	-0.115033319102820	-0.182331118057807
4	D	26	50	20120618	3	2960	58.36	-0.114916717194602	-0.181935774656445
4	D	26	50	20120618	3	2962	58.4	-0.114707625719405	-0.181850709710668
4	D	26	50	20120618	3	2964	58.44	-0.114644339662489	-0.182317046632861
4	D	26	50	20120618	3	2966	58.48	-0.114509423688639	-0.181428071987553
4	D	26	50	20120618	3	2968	58.52	-0.114718444453157	-0.180948936432621
4	D	26	50	20120618	3	2970	58.56	-0.114247087072818	-0.180843294679512
4	D	26	50	20120618	3	2972	58.6	-0.113644914937960	-0.180630879802443
4	D	26	50	20120618	3	2974	58.64	-0.113188123957313	-0.180526227998828
4	D	26	50	20120618	3	2976	58.68	-0.111832034572354	-0.179886862047279
4	D	26	50	20120618	3	2978	58.72	-0.110988102629008	-0.179984089229692
4	D	26	50	20120618	3	2980	58.76	-0.110410254967422	-0.179931197642459
4	D	26	50	20120618	3	2982	58.8	-0.110014275169958	-0.180109388551318
4	D	26	50	20120618	3	2984	58.84	-0.108515562347233	-0.179744167898836
4	D	26	50	20120618	3	2986	58.88	-0.108259660403121	-0.179677629150726
4	D	26	50	20120618	3	2988	58.92	-0.107787242362611	-0.179795079587081
4	D	26	50	20120618	3	2990	58.96	-0.107427678564377	-0.179786947859097
4	D	26	50	20120618	3	2992	59	-0.107164705552454	-0.179754350236485
4	D	26	50	20120618	3	2994	59.04	-0.107809162672827	-0.180132369521707
4	D	26	50	20120618	3	2996	59.08	-0.107416294145200	-0.180240981123297
4	D	26	50	20120618	3	2998	59.12	-0.107849255627321	-0.180498155859615
4	D	26	50	20120618	3	3000	59.16	-0.108047457658087	-0.180854325545298
4	D	26	50	20120618	3	3002	59.2	-0.107859508675648	-0.180825899852695
4	D	26	50	20120618	3	3004	59.24	-0.107856609537845	-0.180169775470432
4	D	26	50	20120618	3	3006	59.28	-0.107526037117640	-0.180531460589009
4	D	26	50	20120618	3	3008	59.32	-0.107295025332227	-0.179744238609514
4	D	26	50	20120618	3	3010	59.36	-0.106573069308635	-0.178330732153922
4	D	26	50	20120618	3	3012	59.4	-0.106230405362472	-0.178647940255962
4	D	26	50	20120618	3	3014	59.44	-0.105740097520397	-0.17737048114507
4	D	26	50	20120618	3	3016	59.48	-0.105152703917266	-0.177098032902279
4	D	26	50	20120618	3	3018	59.52	-0.104133126649473	-0.176123569047126
4	D	26	50	20120618	3	3020	59.56	-0.103625989666006	-0.175801976883042
4	D	26	50	20120618	3	3022	59.6	-0.102557692740989	-0.175890223809335
4	D	26	50	20120618	3	3024	59.64	-0.101739145931088	-0.175940852654867
4	D	26	50	20120618	3	3026	59.68	-0.101393794979156	-0.175976490836639
4	D	26	50	20120618	3	3028	59.72	-0.100418977570613	-0.175360317987513
4	D	26	50	20120618	3	3030	59.76	-0.099692071799553	-0.175250009329648
4	D	26	50	20120618	3	3032	59.8	-0.0992931928642855	-0.175081788626404
4	D	26	50	20120618	3	3034	59.84	-0.098671928846335	-0.175041200697164
4	D	26	50	20120618	3	3036	59.88	-0.0958728466530081	-0.1752353015086
4	D	26	50	20120618	3	3038	59.92	-0.0960911305163604	-0.174441432725361
4	D	26	50	20120618	3	3040	59.96	-0.095311403868746	-0.175890082387978
4	D	26	50	20120618	3	3042	60	-0.094098079342908	-0.175016027695754
4	D	26	50	20120618	3	3044	60.04	-0.094082664415078	-0.175495304672042
4	D	26	50	20120618	3	3046	60.08	-0.0930857145642832	-0.175185521191204
4	D	26	50	20120618	3	3048	60.12	-0.0927297570106339	-0.175950186464379
4	D	26	50	20120618	3	3050	60.16	-0.0919645967627119	-0.175766409411949
4	D	26	50	20120618	3	3052	60.2	-0.0904776219125547	-0.17553935742451
4	D	26	50	20120618	3	3054	60.24	-0.0891930917338512	-0.175377147128906
4	D	26	50	20120618	3	3056	60.28	-0.0884624382968512	-0.175725962904065
4	D	26	50	20120618	3	3058	60.32	-0.0877403408519035	-0.174960307681396
4	D	26	50	20120618	3	3060	60.36	-0.086187605071096	-0.174995592309777
4	D	26	50	20120618	3	3062	60.4	-0.0850778009780236	-0.175698102896886
4	D	26	50	20120618	3	3064	60.44	-0.0834602942160595	-0.17581937170986
4	D	26	50	20120618	3	3066	60.48	-0.082520761435897	-0.175508739700884
4	D	26	50	20120618	3	3068	60.52	-0.0813478127072646	-0.175851545068404
4	D	26	50	20120618	3	3070	60.56	-0.0804059464747241	-0.176162672052126
4	D	26	50	20120618	3	3072	60.6	-0.0797238712735916	-0.177017281307868
4	D	26	50	20120618	3	3074	60.64	-0.0791539432079553	-0.176933842707688
4	D	26	50	20120618	3	3076	60.68	-0.0792457963788314	-0.178254788885622
4	D	26	50	20120618	3	3078	60.72	-0.0791028900983536	-0.177788169120717
4	D	26	50	20120618	3	3080	60.76	-0.0786434828226167	-0.178203735776021
4	D	26	50	20120618	3	3082	60.8	-0.07852985076288	-0.177589047851135
4	D	26	50	20120618	3	3084	60.84	-0.0786004907303205	-0.17750992260232
4	D	26	50	20120618	3	3086	60.88	-0.0788188453043509	-0.176922458288511
4	D	26	50	20120618	3	3088	60.92	-0.0789715803690872	-0.177366521347096
4	D	26	50	20120618	3	3090	60.96	-0.0790099762673056	-0.177418635116869
4	D	26	50	20120618	3	3092	61	-0.0790387555133	-0.177344601036879
4	D	26	50	20120618	3	3094	61.04	-0.0791192949756771	-0.176319366914837
4	D	26	50	20120618	3	3096	61.08	-0.0787444576709701	-0.1762034721134
4	D	26	50	20120618	3	3098	61.12	-0.0786778482121823	-0.176101790158266
4	D	26	50	20120618	3	3100	61.16	-0.0786112387533946	-0.176000108203131
4	D	26	50	20120618	3	3102	61.2	-0.0789900358560762	-0.175489789239149
4	D	26	50	20120618	3	3104	61.24	-0.078634149013105	-0.175274333802921
4	D	26	50	20120618	3	3106	61.28	-0.0782373206875031	-0.174671313139925
4	D	26	50	20120618	3	3108	61.32	-0.0780384822606335	-0.173945255897003
4	D	26	50	20120618	3	3110	61.36	-0.0775903179827174	-0.173880060651777
4	D	26	50	20120618	3	3112	61.4	-0.0771818931059041	-0.17398442961268
4	D	26	50	20120618	3	3114	61.44	-0.07697683213936	-0.173546023408345
4	D	26	50	20120618	3	3116	61.48	-0.0767538106605737	-0.173629037744456
4	D	26	50	20120618	3	3118	61.52	-0.0757739727938835	-0.173073039682409
4	D	26	50	20120618	3	3120	61.56	-0.0752410264129032	-0.172618864996853
4	D	26	50	20120618	3	3122	61.6	-0.0748845738845071	-0.172898949992881
4	D	26	50	20120618	3	3124	61.64	-0.074081159159723	-0.17286515028874
4	D	26	50	20120618	3	3126	61.68	-0.0734584102175319	-0.172626643171446
4	D	26	50	20120618	3	3128	61.72	-0.0723783046092695	-0.172115758522039
4	D	26	50	20120618	3	3130	61.76	-0.0715710715078669	-0.171425339460888
4	D	26	50	20120618	3	3132	61.8	-0.0706848545790059	-0.172011743114526
4	D	26	50	20120618	3	3134	61.84	-0.0696833085341332	-0.171184711023251
4	D	26	50	20120618	3	3136	61.88	-0.0685373005738642	-0.17115692172675
4	D	26	50	20120618	3	3138	61.92	-0.0685576652491623	-0.170538344714568
4	D	26	50	20120618	3	3140	61.96	-0.068413203333766	-0.170773316297956
4	D	26	50	20120618	3	3142	62	-0.068093237515279	-0.171446835507036
4	D	26	50	20120618	3	3144	62.04	-0.0676386385656542	-0.171840623273479
4	D	26	50	20120618	3	3146	62.08	-0.0674299006438479	-0.172462311555498
4	D	26	50	20120618	3	3148	62.12	-0.068222001660133	-0.172332062486404
4	D	26	50	20120618	3	3150	62.16	-0.0680409116134712	-0.172028077281172
4	D	26	50	20120618	3	3152	62.2	-0.0680018086084716	-0.172505586490507
4	D	26	50	20120618	3	3154	62.24	-0.06790790482793	-0.171804702248995
4	D	26	50	20120618	3	3156	62.28	-0.0675375930066226	-0.171962882035946
4	D	26	50	20120618	3	3158	62.32	-0.0673829487535771	-0.17155042665048
4	D	26	50	20120618	3	3160	62.36	-0.0669949592627401	-0.170995135695214
4	D	26	50	20120618	3	3162	62.4	-0.0673041063474748	-0.170654875912107
4	D	26	50	20120618	3	3164	62.44	-0.0671449366110297	-0.171031834537158
4	D	26	50	20120618	3	3166	62.48	-0.0668630131373707	-0.170897979223479
4	D	26	50	20120618	3	3168	62.52	-0.0668452647571629	-0.170450451341666
4	D	26	50	20120618	3	3170	62.56	-0.0657478350327614	-0.169466158702255
4	D	26	50	20120618	3	3172	62.6	-0.0656648914073282	-0.170035591793144
4	D	26	50	20120618	3	3174	62.64	-0.0650118782949024	-0.16966330007285
4	D	26	50	20120618	3	3176	62.68	-0.0648780229812238	-0.169645834535354
4	D	26	50	20120618	3	3178	62.72	-0.0640521222607979	-0.169036308489971
4	D	26	50	20120618	3	3180	62.76	-0.0634328381418347	-0.168613317213466
4	D	26	50	20120618	3	3182	62.8	-0.0632716177957242	-0.169036167068615
4	D	26	50	20120618	3	3184	62.84	-0.0623658140090242	-0.168932222371781
4	D	26	50	20120618	3	3186	62.88	-0.0609230333326912	-0.168000538476889
4	D	26	50	20120618	3	3188	62.92	-0.0607032645450984	-0.167412791320367
4	D	26	50	20120618	3	3190	62.96	-0.0603003551011783	-0.167732262164107
4	D	26	50	20120618	3	3192	63	-0.0593427203874174	-0.167120119823634
4	D	26	50	20120618	3	3194	63.04	-0.0590136328914531	-0.166916048806584
4	D	26	50	20120618	3	3196	63.08	-0.058182216738134	-0.166952676937849
4	D	26	50	20120618	3	3198	63.12	-0.0571680841925563	-0.165977011001168
4	D	26	50	20120618	3	3200	63.16	-0.055971871650823	-0.166179031408553
4	D	26	50	20120618	3	3202	63.2	-0.0552837860420504	-0.165656550207934
4	D	26	50	20120618	3	3204	63.24	-0.0545013016779893	-0.165466055641082
4	D	26	50	20120618	3	3206	63.28	-0.0538167516031226	-0.164910340421748
4	D	26	50	20120618	3	3208	63.32	-0.0523739002161115	-0.164234699892324
4	D	26	50	20120618	3	3210	63.36	-0.051786011638233	-0.164180535512885
4	D	26	50	20120618	3	3212	63.4	-0.0504693788116636	-0.162723895543641
4	D	26	50	20120618	3	3214	63.44	-0.0489681911152046	-0.162516713256753
4	D	26	50	20120618	3	3216	63.48	-0.0476228497533191	-0.161945795241623
4	D	26	50	20120618	3	3218	63.52	-0.0468792562622233	-0.161635799628751
4	D	26	50	20120618	3	3220	63.56	-0.0464836300181494	-0.161672215627982
4	D	26	50	20120618	3	3222	63.6	-0.0455635426744695	-0.161067780751424
4	D	26	50	20120618	3	3224	63.64	-0.0445100242811796	-0.160961644023568
4	D	26	50	20120618	3	3226	63.68	-0.0437905431313223	-0.160084478061506
4	D	26	50	20120618	3	3228	63.72	-0.0429862091677226	-0.160219889010103
4	D	26	50	20120618	3	3230	63.76	-0.0415935623621757	-0.159269183942798
4	D	26	50	20120618	3	3232	63.8	-0.0402250278978673	-0.158803483416708
4	D	26	50	20120618	3	3234	63.84	-0.0387239109120863	-0.157910336841392
4	D	26	50	20120618	3	3236	63.88	-0.0374178846872348	-0.157348186950348
4	D	26	50	20120618	3	3238	63.92	-0.0366984035373775	-0.156946196745244
4	D	26	50	20120618	3	3240	63.96	-0.0366139749877038	-0.157320539075204
4	D	26	50	20120618	3	3242	64	-0.0366030148325954	-0.157546459691793
4	D	26	50	20120618	3	3244	64.04	-0.0364254603198395	-0.157572693353375
4	D	26	50	20120618	3	3246	64.08	-0.0360696441875464	-0.157624453569758
4	D	26	50	20120618	3	3248	64.12	-0.0359222831343471	-0.157312195215186
4	D	26	50	20120618	3	3250	64.16	-0.0352573906279974	-0.156659040681404
4	D	26	50	20120618	3	3252	64.2	-0.0348094384821157	-0.156356045425666
4	D	26	50	20120618	3	3254	64.24	-0.0347056352066376	-0.155926690188129
4	D	26	50	20120618	3	3256	64.28	-0.0349975995965895	-0.155173692176844
4	D	26	50	20120618	3	3258	64.32	-0.0348016603075227	-0.155133457800994
4	D	26	50	20120618	3	3260	64.36	-0.0350957460178182	-0.155422028078396
4	D	26	50	20120618	3	3262	64.4	-0.034956163139212	-0.154742781304388
4	D	26	50	20120618	3	3264	64.44	-0.0351400816129986	-0.154929386783944
4	D	26	50	20120618	3	3266	64.48	-0.0347689212635538	-0.154309183426165
4	D	26	50	20120618	3	3268	64.52	-0.0344125394458358	-0.153331961854565
4	D	26	50	20120618	3	3270	64.56	-0.0336951089056439	-0.152138789871991
4	D	26	50	20120618	3	3272	64.6	-0.0338342675201814	-0.152128324691629
4	D	26	50	20120618	3	3274	64.64	-0.0327084828138543	-0.14965069324103
4	D	26	50	20120618	3	3276	64.68	-0.0323187962667424	-0.149995124954146
4	D	26	50	20120618	3	3278	64.72	-0.0319291804303086	-0.14943721770379
4	D	26	50	20120618	3	3280	64.76	-0.0312949056475842	-0.148780315504067
4	D	26	50	20120618	3	3282	64.8	-0.0311939307992308	-0.148649359328191
4	D	26	50	20120618	3	3284	64.84	-0.0310566106623244	-0.148928100821335
4	D	26	50	20120618	3	3286	64.88	-0.0311664243454427	-0.149391043630978
4	D	26	50	20120618	3	3288	64.92	-0.0313273618488407	-0.149350314280382
4	D	26	50	20120618	3	3290	64.96	-0.0312128105502885	-0.149169294944398
4	D	26	50	20120618	3	3292	65	-0.0304869654394005	-0.149753718699049
4	D	26	50	20120618	3	3294	65.04	-0.0296663680198335	-0.148919686250639
4	D	26	50	20120618	3	3296	65.08	-0.0287916062208276	-0.149018044803902
4	D	26	50	20120618	3	3298	65.12	-0.0282236580541786	-0.149455885322813
4	D	26	50	20120618	3	3300	65.16	-0.0268733669448248	-0.149680462436518
4	D	26	50	20120618	3	3302	65.2	-0.0258231719534065	-0.149513019550733
4	D	26	50	20120618	3	3304	65.24	-0.0246396166230565	-0.150048865069516
4	D	26	50	20120618	3	3306	65.28	-0.0229413582666807	-0.14947589644472
4	D	26	50	20120618	3	3308	65.32	-0.022666223018121	-0.149012812213721
4	D	26	50	20120618	3	3310	65.36	-0.0213626009563255	-0.149702665589447
4	D	26	50	20120618	3	3312	65.4	-0.0202644641251428	-0.149202741095148
4	D	26	50	20120618	3	3314	65.44	-0.0188341992388368	-0.149495978277306
4	D	26	50	20120618	3	3316	65.48	-0.0176735541681972	-0.1487941040863
4	D	26	50	20120618	3	3318	65.52	-0.016859391420339	-0.148307190356775
4	D	26	50	20120618	3	3320	65.56	-0.0160476328355369	-0.148421741655328
4	D	26	50	20120618	3	3322	65.6	-0.0145426267624594	-0.14833858589786
4	D	26	50	20120618	3	3324	65.64	-0.0142810679640985	-0.148356899963493
4	D	26	50	20120618	3	3326	65.68	-0.0128718748598718	-0.148121362694679
4	D	26	50	20120618	3	3328	65.72	-0.0124836732370004	-0.148441682066557
4	D	26	50	20120618	3	3330	65.76	-0.0120968858276914	-0.147445368611865
4	D	26	50	20120618	3	3332	65.8	-0.0111196642560916	-0.147554263056168
4	D	26	50	20120618	3	3334	65.84	-0.0105193305988642	-0.146955343612503
4	D	26	50	20120618	3	3336	65.88	-0.00996354466885155	-0.146006406312151
4	D	26	50	20120618	3	3338	65.92	-0.00968706591740763	-0.146854227342793
4	D	26	50	20120618	3	3340	65.96	-0.00918643431632754	-0.146765131888364
4	D	26	50	20120618	3	3342	66	-0.00855428085394677	-0.146008527632494
4	D	26	50	20120618	3	3344	66.04	-0.00915956425864245	-0.145712956997958
4	D	26	50	20120618	3	3346	66.08	-0.00920481909263839	-0.145325462481868
4	D	26	50	20120618	3	3348	66.12	-0.0095145318627981	-0.144752705989107
4	D	26	50	20120618	3	3350	66.16	-0.0090725901245565	-0.144811395851945
4	D	26	50	20120618	3	3352	66.2	-0.00902309264987345	-0.143972767209458
4	D	26	50	20120618	3	3354	66.24	-0.00946468083472443	-0.143525522170358
4	D	26	50	20120618	3	3356	66.28	-0.00941871889394731	-0.143114693130488
4	D	26	50	20120618	3	3358	66.32	-0.0090350427544755	-0.142458922301616
4	D	26	50	20120618	3	3360	66.36	-0.00856757446143308	-0.142257467579656
4	D	26	50	20120618	3	3362	66.4	-0.00853271409712057	-0.140596685882683
4	D	26	50	20120618	3	3364	66.44	-0.00806489225068756	-0.141119662058048
4	D	26	50	20120618	3	3366	66.48	-0.00813447155795631	-0.140750269475557
4	D	26	50	20120618	3	3368	66.52	-0.00775433095239042	-0.139642657413506
4	D	26	50	20120618	3	3370	66.56	-0.00737079623427485	-0.138774613128921
4	D	26	50	20120618	3	3372	66.6	-0.00672089439168627	-0.137540782506429
4	D	26	50	20120618	3	3374	66.64	-0.00622910162537104	-0.136621190137496
4	D	26	50	20120618	3	3376	66.68	-0.00563258634476206	-0.135557135853166
4	D	26	50	20120618	3	3378	66.72	-0.00513704591250655	-0.134818492109539
4	D	26	50	20120618	3	3380	66.76	-0.00489330620503154	-0.133617471241693
4	D	26	50	20120618	3	3382	66.8	-0.00431963047345488	-0.132634097841097
4	D	26	50	20120618	3	3384	66.84	-0.00351833706901429	-0.131219035750587
4	D	26	50	20120618	3	3386	66.88	-0.00310821513592610	-0.130165305225263
4	D	26	50	20120618	3	3388	66.92	-0.0025434489497924	-0.129158173036819
4	D	26	50	20120618	3	3390	66.96	-0.00177744017373304	-0.128018953301649
4	D	26	50	20120618	3	3392	67	-0.00128296040164926	-0.12787533991439
4	D	26	50	20120618	3	3394	67.04	-0.00080120855162687	-0.126414952279205
4	D	26	50	20120618	3	3396	67.08	-0.00064366516077851	-0.126109057885664
4	D	26	50	20120618	3	3398	67.12	-0.000299304158340641	-0.12533760438739
4	D	26	50	20120618	3	3400	67.16	0.00069778711381049	-0.124566221599793
4	D	26	50	20120618	3	3402	67.2	0.000901292445435969	-0.124242225272654
4	D	26	50	20120618	3	3404	67.24	0.00161377323815955	-0.122476155375962
4	D	26	50	20120618	3	3406	67.28	0.0017026565605547	-0.121172745446201
4	D	26	50	20120618	3	3408	67.32	0.00215371997627361	-0.120366148740901
4	D	26	50	20120618	3	3410	67.36	0.00233367865208558	-0.119283073284158
4	D	26	50	20120618	3	3412	67.4	0.00240651065054778	-0.117898982470663
4	D	26	50	20120618	3	3414	67.44	0.00276041759453167	-0.11595408526901
4	D	26	50	20120618	3	3416	67.48	0.00191330367067017	-0.115753266943153
4	D	26	50	20120618	3	3418	67.52	0.00215647769272022	-0.113937911703813
4	D	26	50	20120618	3	3420	67.56	0.00241549090666886	-0.112754851348209
4	D	26	50	20120618	3	3422	67.6	0.00189873727097773	-0.111302878283721
4	D	26	50	20120618	3	3424	67.64	0.00168101909305038	-0.109885624162189
4	D	26	50	20120618	3	3426	67.68	0.00183651187423331	-0.108305028374202
4	D	26	50	20120618	3	3428	67.72	0.00163746131532931	-0.107139504266773
4	D	26	50	20120618	3	3430	67.76	0.00177357937070772	-0.106164616147551
4	D	26	50	20120618	3	3432	67.8	0.00132046534532338	-0.104534876438272
4	D	26	50	20120618	3	3434	67.84	0.00144010781270015	-0.103561473243291
4	D	26	50	20120618	3	3436	67.88	0.00107587710971094	-0.101906348400567
4	D	26	50	20120618	3	3438	67.92	0.00130278767579372	-0.100444122287752
4	D	26	50	20120618	3	3440	67.96	0.00141429841518682	-0.099398240647699
4	D	26	50	20120618	3	3442	68	0.00104448156862628	-0.097323165087629
4	D	26	50	20120618	3	3444	68.04	0.0010791298009044	-0.0968110783566932
4	D	26	50	20120618	3	3446	68.08	0.00131862686769228	-0.0955267603100241
4	D	26	50	20120618	3	3448	68.12	0.000868553401467048	-0.0937440734039747
4	D	26	50	20120618	3	3450	68.16	0.00068208934326817	-0.0930764938918565
4	D	26	50	20120618	3	3452	68.2	0.000133940166492340	-0.0912002567586561
4	D	26	50	20120618	3	3454	68.24	-0.000251362318576191	-0.0908471983428096
4	D	26	50	20120618	3	3456	68.28	-0.000386278292426601	-0.0895302826735278
4	D	26	50	20120618	3	3458	68.32	-0.00115037788017677	-0.0874649651870382
4	D	26	50	20120618	3	3460	68.36	-0.00127850562892779	-0.0865570400799946
4	D	26	50	20120618	3	3462	68.4	-0.00162986698849937	-0.0852731462973942
4	D	26	50	20120618	3	3464	68.44	-0.00167314192350799	-0.084853407712082
4	D	26	50	20120618	3	3466	68.48	-0.00173140752227776	-0.0833387849867803
4	D	26	50	20120618	3	3468	68.52	-0.00218975413784288	-0.0824568814092844
4	D	26	50	20120618	3	3470	68.56	-0.0023505502198847	-0.0810425264255551
4	D	26	50	20120618	3	3472	68.6	-0.00243858501414243	-0.0799182973541466
4	D	26	50	20120618	3	3474	68.64	-0.00250816432141118	-0.0785322266416647
4	D	26	50	20120618	3	3476	68.68	-0.00235656062752478	-0.0776061996010228
4	D	26	50	20120618	3	3478	68.72	-0.00233824656189206	-0.0759353769877571
4	D	26	50	20120618	3	3480	68.76	-0.00220043145023881	-0.0751143553041214
4	D	26	50	20120618	3	3482	68.8	-0.00201821003272703	-0.0741735497317527
4	D	26	50	20120618	3	3484	68.84	-0.00245046440806636	-0.0733607304867788
4	D	26	50	20120618	3	3486	68.88	-0.00237487469315753	-0.072111202093744
4	D	26	50	20120618	3	3488	68.92	-0.00208184964303381	-0.071216004908762
4	D	26	50	20120618	3	3490	68.96	-0.00149403177583343	-0.0712187626252085
4	D	26	50	20120618	3	3492	69	-0.00097338905284579	-0.0707797200247698
4	D	26	50	20120618	3	3494	69.04	-0.000379702199361561	-0.0706943015256024
4	D	26	50	20120618	3	3496	69.08	-8.56164890660812e-05	-0.0706526529361905
4	D	26	50	20120618	3	3498	69.12	0.000421308362366549	-0.0699063017286482
4	D	26	50	20120618	3	3500	69.16	0.00109595894229665	-0.0690538845039278
4	D	26	50	20120618	3	3502	69.2	0.0015157682382871	-0.0689584957991457
4	D	26	50	20120618	3	3504	69.24	0.00205465431622936	-0.0683322113230488
4	D	26	50	20120618	3	3506	69.28	0.00228481757350559	-0.0679286654830256
4	D	26	50	20120618	3	3508	69.32	0.00270575824034595	-0.067736403149221
4	D	26	50	20120618	3	3510	69.36	0.00247870625290694	-0.067257196883611
4	D	26	50	20120618	3	3512	69.4	0.00235793241468027	-0.0671260992863789
4	D	26	50	20120618	3	3514	69.44	0.00202021821598559	-0.0668028100660204
4	D	26	50	20120618	3	3516	69.48	0.00196202332789393	-0.0664875111522893
4	D	26	50	20120618	3	3518	69.52	0.00147305898870343	-0.0666381956073602
4	D	26	50	20120618	3	3520	69.56	0.00125406801856995	-0.0667860516353063
4	D	26	50	20120618	3	3522	69.6	0.000788721045871089	-0.0663772732051023
4	D	26	50	20120618	3	3524	69.64	0.00082690481205517	-0.0659025217122137
4	D	26	50	20120618	3	3526	69.68	-0.000240402163467801	-0.0650310833150794
4	D	26	50	20120618	3	3528	69.72	-0.00054877143074326	-0.0640960760183164
4	D	26	50	20120618	3	3530	69.76	-0.00095726701823473	-0.0629864133466004
4	D	26	50	20120618	3	3532	69.8	-0.0021553180375991	-0.0617917564397857
4	D	26	50	20120618	3	3534	69.84	-0.00282424105260157	-0.0614919431645626
4	D	26	50	20120618	3	3536	69.88	-0.00329807330667468	-0.0609577239913761
4	D	26	50	20120618	3	3538	69.92	-0.00417962333077995	-0.0605618149045898
4	D	26	50	20120618	3	3540	69.96	-0.00516115825374499	-0.0593518844913015
4	D	26	50	20120618	3	3542	70	-0.00566949731874	-0.059052990454894
4	D	26	50	20120618	3	3544	70.04	-0.00654390556435529	-0.0582976589912305
4	D	26	50	20120618	3	3546	70.08	-0.00713342048783051	-0.0575928856624218
4	D	26	50	20120618	3	3548	70.12	-0.00774167374100718	-0.057478475785226
4	D	26	50	20120618	3	3550	70.16	-0.00864019432786092	-0.0569605200680067
4	D	26	50	20120618	3	3552	70.2	-0.00972199699239822	-0.0570769805548681
4	D	26	50	20120618	3	3554	70.24	-0.0106478119010058	-0.056238988308484
4	D	26	50	20120618	3	3556	70.28	-0.0108615702809585	-0.0559716312345173
4	D	26	50	20120618	3	3558	70.32	-0.0109300182173773	-0.0560103806861263
4	D	26	50	20120618	3	3560	70.36	-0.0107584741122615	-0.0557309320862014
4	D	26	50	20120618	3	3562	70.4	-0.0107880311757151	-0.0550120873324472
4	D	26	50	20120618	3	3564	70.44	-0.0108313768214018	-0.0542969902446332
4	D	26	50	20120618	3	3566	70.48	-0.0106168406239898	-0.0541388811683599
4	D	26	50	20120618	3	3568	70.52	-0.0106948345019547	-0.0527899335618903
4	D	26	50	20120618	3	3570	70.56	-0.0104614892641631	-0.0526066514842068
4	D	26	50	20120618	3	3572	70.6	-0.0109176438487066	-0.0518836348004435
4	D	26	50	20120618	3	3574	70.64	-0.0111280081161096	-0.0510204695526491
4	D	26	50	20120618	3	3576	70.68	-0.0117122197387259	-0.0496882803768937
4	D	26	50	20120618	3	3578	70.72	-0.0121904360548423	-0.0482082351731921
4	D	26	50	20120618	3	3580	70.76	-0.0125754556971984	-0.0476495501053766
4	D	26	50	20120618	3	3582	70.8	-0.0135264436072162	-0.0458822781271571
4	D	26	50	20120618	3	3584	70.84	-0.013499502838853	-0.0455819698771872
4	D	26	50	20120618	3	3586	70.88	-0.0140559251649687	-0.0446308405458131
4	D	26	50	20120618	3	3588	70.92	-0.0147320606691393	-0.043219596831921
4	D	26	50	20120618	3	3590	70.96	-0.0152028523640533	-0.0425413400074069
4	D	26	50	20120618	3	3592	71	-0.0161998022148482	-0.0414333743919657
4	D	26	50	20120618	3	3594	71.04	-0.0167253946853041	-0.0408076556012937
4	D	26	50	20120618	3	3596	71.08	-0.0173248798143941	-0.0398771030772522
4	D	26	50	20120618	3	3598	71.12	-0.0180307138033745	-0.0386846382014592
4	D	26	50	20120618	3	3600	71.16	-0.0188989702199935	-0.0384683342370942
4	D	26	50	20120618	3	3602	71.2	-0.0197257901792349	-0.0385731981727442
4	D	26	50	20120618	3	3604	71.24	-0.0204007236018775	-0.0379768950241696
4	D	26	50	20120618	3	3606	71.28	-0.0217184170886186	-0.0379826225890972
4	D	26	50	20120618	3	3608	71.32	-0.0218628082933369	-0.0379409032890072
4	D	26	50	20120618	3	3610	71.36	-0.0227566619754348	-0.0373372462299082
4	D	26	50	20120618	3	3612	71.4	-0.0228350094067903	-0.0375165685096171
4	D	26	50	20120618	3	3614	71.44	-0.0225079725204915	-0.0377546513628427
4	D	26	50	20120618	3	3616	71.48	-0.0221821377157207	-0.0369779652743874
4	D	26	50	20120618	3	3618	71.52	-0.0218719299708142	-0.0369080324137280
4	D	26	50	20120618	3	3620	71.56	-0.0212522215877823	-0.037144630342713
4	D	26	50	20120618	3	3622	71.6	-0.0208290888899203	-0.0360156636558706
4	D	26	50	20120618	3	3624	71.64	-0.0204655652937123	-0.0359287602324628
4	D	26	50	20120618	3	3626	71.68	-0.0197532966330231	-0.0350002583180867
4	D	26	50	20120618	3	3628	71.72	-0.0191005663633098	-0.0341382244411422
4	D	26	50	20120618	3	3630	71.76	-0.0191743176005875	-0.0339468106354750
4	D	26	50	20120618	3	3632	71.8	-0.0182321685253346	-0.0320503502483327
4	D	26	50	20120618	3	3634	71.84	-0.0182118745607145	-0.0317456579363194
4	D	26	50	20120618	3	3636	71.88	-0.0174861001605046	-0.0308426825767442
4	D	26	50	20120618	3	3638	71.92	-0.0163685178928393	-0.0293612231594802
4	D	26	50	20120618	3	3640	71.96	-0.0160314400902477	-0.0288272868290063
4	D	26	50	20120618	3	3642	72	-0.0153509912347119	-0.0272182653484163
4	D	26	50	20120618	3	3644	72.04	-0.0153569309316738	-0.0264422863667422
4	D	26	50	20120618	3	3646	72.08	-0.0147618298646272	-0.0252759844418531
4	D	26	50	20120618	3	3648	72.12	-0.0143316260989533	-0.0238924593137835
4	D	26	50	20120618	3	3650	72.16	-0.0141871641835569	-0.0231072172332758
4	D	26	50	20120618	3	3652	72.2	-0.014500695330335	-0.0232805998160227
4	D	26	50	20120618	3	3654	72.24	-0.0144996134569598	-0.0215720389138451
4	D	26	50	20120618	3	3656	72.28	-0.0149794349054696	-0.0207716152507454
4	D	26	50	20120618	3	3658	72.32	-0.0149810541799985	-0.0201123866697130
4	D	26	50	20120618	3	3660	72.36	-0.0150774894028167	-0.0186411944429119
4	D	26	50	20120618	3	3662	72.4	-0.0150100526290949	-0.0180660125738913
4	D	26	50	20120618	3	3664	72.44	-0.01461905086337	-0.0166019904098514
4	D	26	50	20120618	3	3666	72.48	-0.014106617650112	-0.0155832545991282
4	D	26	50	20120618	3	3668	72.52	-0.0138200202006292	-0.0147947668984949
4	D	26	50	20120618	3	3670	72.56	-0.014107968224064	-0.0143323049214632
4	D	26	50	20120618	3	3672	72.6	-0.0135724267611968	-0.0130129638759219
4	D	26	50	20120618	3	3674	72.64	-0.0138053760191909	-0.0122073995465230
4	D	26	50	20120618	3	3676	72.68	-0.0134129317556323	-0.0113394966832946
4	D	26	50	20120618	3	3678	72.72	-0.0134698255672466	-0.0109649705055713
4	D	26	50	20120618	3	3680	72.76	-0.0130484464942019	-0.0106730202577550
4	D	26	50	20120618	3	3682	72.8	-0.0121636154946319	-0.00996997226949253
4	D	26	50	20120618	3	3684	72.84	-0.0117531400081531	-0.00958792247561743
4	D	26	50	20120618	3	3686	72.88	-0.0115788806129975	-0.00927597524802913
4	D	26	50	20120618	3	3688	72.92	-0.0112755742302754	-0.00863091001582393
4	D	26	50	20120618	3	3690	72.96	-0.0106064673675098	-0.00807375229865583
4	D	26	50	20120618	3	3692	73	-0.0107039632504998	-0.00792591041284533
4	D	26	50	20120618	3	3694	73.04	-0.0102899027326404	-0.00732894965496423
4	D	26	50	20120618	3	3696	73.08	-0.0100108571835807	-0.00759272169755023
4	D	26	50	20120618	3	3698	73.12	-0.00920834048440869	-0.00680834935838342
4	D	26	50	20120618	3	3700	73.16	-0.00867472235198626	-0.00676044287395803
4	D	26	50	20120618	3	3702	73.2	-0.00865810534262838	-0.00653835477612296
4	D	26	50	20120618	3	3704	73.24	-0.00794957727681164	-0.00684335114405215
4	D	26	50	20120618	3	3706	73.28	-0.00712631406467958	-0.00658827651487473
4	D	26	50	20120618	3	3708	73.32	-0.00732885773108266	-0.00696472602304283
4	D	26	50	20120618	3	3710	73.36	-0.00705109204529696	-0.0070363417978414
4	D	26	50	20120618	3	3712	73.4	-0.00649380704890822	-0.00694018941773565
4	D	26	50	20120618	3	3714	73.44	-0.00607423816922337	-0.00631592726703292
4	D	26	50	20120618	3	3716	73.48	-0.00551186907507789	-0.00681642451782457
4	D	26	50	20120618	3	3718	73.52	-0.00497356989576401	-0.00642374690902825
4	D	26	50	20120618	3	3720	73.56	-0.00464243886120216	-0.00623546558640171
4	D	26	50	20120618	3	3722	73.6	-0.00428916124225355	-0.00671822859912119
4	D	26	50	20120618	3	3724	73.64	-0.00391721600428161	-0.0065073905701748
4	D	26	50	20120618	3	3726	73.68	-0.003765958792718	-0.00648775421486125
4	D	26	50	20120618	3	3728	73.72	-0.0035614917958701	-0.00561478846707959
4	D	26	50	20120618	3	3730	73.76	-0.00297989646834416	-0.00582577498845003
4	D	26	50	20120618	3	3732	73.8	-0.00268406420429915	-0.00597953535801904
4	D	26	50	20120618	3	3734	73.84	-0.00291270718199582	-0.0060668135480209
4	D	26	50	20120618	3	3736	73.88	-0.00240346302032089	-0.00620192751177003
4	D	26	50	20120618	3	3738	73.92	-0.00242249833487043	-0.00612782272110168
4	D	26	50	20120618	3	3740	73.96	-0.00265675574040972	-0.00541776730463758
4	D	26	50	20120618	3	3742	74	-0.00266126708167369	-0.00521395084602837
4	D	26	50	20120618	3	3744	74.04	-0.00294355117979117	-0.00561954022464916
4	D	26	50	20120618	3	3746	74.08	-0.00302875754692415	-0.00510097639559819
4	D	26	50	20120618	3	3748	74.12	-0.0031594733064943	-0.00508516548797086
4	D	26	50	20120618	3	3750	74.16	-0.00295748118338055	-0.00482455421269675
4	D	26	50	20120618	3	3752	74.2	-0.00345569447926897	-0.00469194340695303
4	D	26	50	20120618	3	3754	74.24	-0.00336958301545607	-0.00474456629360893
4	D	26	50	20120618	3	3756	74.28	-0.00366548599017920	-0.00443788701154051
4	D	26	50	20120618	3	3758	74.32	-0.00374127369498678	-0.00403207842981755
4	D	26	50	20120618	3	3760	74.36	-0.00430455495687998	-0.00391329863271384
4	D	26	50	20120618	3	3762	74.4	-0.00474380968935307	-0.0032966025245698
4	D	26	50	20120618	3	3764	74.44	-0.00550957097803904	-0.00257339492197563
4	D	26	50	20120618	3	3766	74.48	-0.00545489041064988	-0.00230638433033178
4	D	26	50	20120618	3	3768	74.52	-0.00622618127436473	-0.00183554313794309
4	D	26	50	20120618	3	3770	74.56	-0.0067042741296372	0.000132169146848200
4	D	26	50	20120618	3	3772	74.6	-0.0070515976266455	0.00052686879819601
4	D	26	50	20120618	3	3774	74.64	-0.0070086154338443	-1.11729942495198e-05
4	D	26	50	20120618	3	3776	74.68	-0.00698919121056511	0.00057460133435322
4	D	26	50	20120618	3	3778	74.72	-0.00712049245455007	0.0005261701766962
4	D	26	50	20120618	3	3780	74.76	-0.00744280516044374	0.0004140647605001
4	D	26	50	20120618	3	3782	74.8	-0.00731707167525384	0.0007312346787742
4	D	26	50	20120618	3	3784	74.84	-0.00767449859679445	0.00115644485635936
4	D	26	50	20120618	3	3786	74.88	-0.00782660433649549	0.0012104041748317
4	D	26	50	20120618	3	3788	74.92	-0.00759032460556201	0.00089559316477964
4	D	26	50	20120618	3	3790	74.96	-0.0076400837097541	0.0016653425357115
4	D	26	50	20120618	3	3792	75	-0.0076904367836424	0.00163037610538183
4	D	26	50	20120618	3	3794	75.04	-0.00783947367991309	0.00169786944764608
4	D	26	50	20120618	3	3796	75.08	-0.00822118406253321	0.00186012216965715
4	D	26	50	20120618	3	3798	75.12	-0.00843230493419208	0.00224089210025829
4	D	26	50	20120618	3	3800	75.16	-0.00895967224266881	0.00173347934514664
4	D	26	50	20120618	3	3802	75.2	-0.00902025715168088	0.00188263644957013
4	D	26	50	20120618	3	3804	75.24	-0.00928600202218641	0.00199222385851842
4	D	26	50	20120618	3	3806	75.28	-0.00912236337088422	0.0022281429649935
4	D	26	50	20120618	3	3808	75.32	-0.00943184279580613	0.00264429651892522
4	D	26	50	20120618	3	3810	75.36	-0.00926590604746508	0.00270333286408648
4	D	26	50	20120618	3	3812	75.4	-0.00907985211119928	0.00250530053894738
4	D	26	50	20120618	3	3814	75.44	-0.00938132001629035	0.00301840550364759
4	D	26	50	20120618	3	3816	75.48	-0.00915873694370845	0.00391169350032055
4	D	26	50	20120618	3	3818	75.52	-0.00873501027615022	0.00360782143217344
4	D	26	50	20120618	3	3820	75.56	-0.00893266076362749	0.00418330735710993
4	D	26	50	20120618	3	3822	75.6	-0.00853324442720646	0.00399404315605754
4	D	26	50	20120618	3	3824	75.64	-0.00868481276575379	0.0039220950410718
4	D	26	50	20120618	3	3826	75.68	-0.00792204960982005	0.00437682834098506
4	D	26	50	20120618	3	3828	75.72	-0.00801899394952073	0.00500107634955217
4	D	26	50	20120618	3	3830	75.76	-0.00778361224419935	0.00502793226510163
4	D	26	50	20120618	3	3832	75.8	-0.00738655057335967	0.00484281878085481
4	D	26	50	20120618	3	3834	75.84	-0.00665876657567766	0.00493228334502409
4	D	26	50	20120618	3	3836	75.88	-0.00683727709680177	0.00473939027197065
4	D	26	50	20120618	3	3838	75.92	-0.00595064014651264	0.00501411115595656
4	D	26	50	20120618	3	3840	75.96	-0.00479629115465273	0.00557697946748955
4	D	26	50	20120618	3	3842	76	-0.00369955439489677	0.00562260199701171
4	D	26	50	20120618	3	3844	76.04	-0.00335812081453303	0.0059107904367521
4	D	26	50	20120618	3	3846	76.08	-0.00269317173964083	0.00606807926915923
4	D	26	50	20120618	3	3848	76.12	-0.0019858351487504	0.00609809948755451
4	D	26	50	20120618	3	3850	76.16	-0.00133112144451586	0.00622739749802837
4	D	26	50	20120618	3	3852	76.2	-0.000497206375832011	0.00538949434709863
4	D	26	50	20120618	3	3854	76.24	0.000133480547084579	0.00517730150155948
4	D	26	50	20120618	3	3856	76.28	0.000509795704964251	0.00484522294391084
4	D	26	50	20120618	3	3858	76.32	0.00108897979836634	0.0050553255818048
4	D	26	50	20120618	3	3860	76.36	0.00106824035647414	0.00436409334785589
4	D	26	50	20120618	3	3862	76.4	0.00151750064990101	0.00437114320246432
4	D	26	50	20120618	3	3864	76.44	0.00137985524387524	0.0042127937098854
4	D	26	50	20120618	3	3866	76.48	0.00172357985021002	0.00388783571752332
4	D	26	50	20120618	3	3868	76.52	0.00199959898224619	0.00367582389132015
4	D	26	50	20120618	3	3870	76.56	0.00231991128305588	0.00326573731357101
4	D	26	50	20120618	3	3872	76.6	0.00303523464503982	0.00291419210623631
4	D	26	50	20120618	3	3874	76.64	0.0033747307528231	0.0030382610620633
4	D	26	50	20120618	3	3876	76.68	0.00347399440276607	0.00376569009214115
4	D	26	50	20120618	3	3878	76.72	0.00391092275392905	0.00321395588398472
4	D	26	50	20120618	3	3880	76.76	0.00398205769611642	0.00396907521561384
4	D	26	50	20120618	3	3882	76.8	0.00378575071152341	0.00461252824435797
4	D	26	50	20120618	3	3884	76.84	0.00372848213331511	0.00453401817844283
4	D	26	50	20120618	3	3886	76.88	0.00343043662504498	0.00510760905720573
4	D	26	50	20120618	3	3888	76.92	0.00322452005929565	0.00501267997183144
4	D	26	50	20120618	3	3890	76.96	0.00317303561455745	0.00556833155155564
4	D	26	50	20120618	3	3892	77	0.00271434958773736	0.00531614898911327
4	D	26	50	20120618	3	3894	77.04	0.00245335647480141	0.00628536611195005
4	D	26	50	20120618	3	3896	77.08	0.00200311330294869	0.0065831287775077
4	D	26	50	20120618	3	3898	77.12	0.00163224428149772	0.0070732018601311
4	D	26	50	20120618	3	3900	77.16	0.00121761242135911	0.00757982831250208
4	D	26	50	20120618	3	3902	77.2	0.000620496807092908	0.00763323538057831
4	D	26	50	20120618	3	3904	77.24	0.000234688740675809	0.00787814534977618
4	D	26	50	20120618	3	3906	77.28	-0.00066123676429098	0.00865736995157594
4	D	26	50	20120618	3	3908	77.32	-0.00145737536029672	0.00976315060706328
4	D	26	50	20120618	3	3910	77.36	-0.00201000759406526	0.0102246084924656
4	D	26	50	20120618	3	3912	77.4	-0.00274008827457255	0.0114348995302123
4	D	26	50	20120618	3	3914	77.44	-0.0033219876580144	0.0115791422425066
4	D	26	50	20120618	3	3916	77.48	-0.00297520127931708	0.0114793906888846
4	D	26	50	20120618	3	3918	77.52	-0.00303366486798559	0.0108758609090062
4	D	26	50	20120618	3	3920	77.56	-0.00266671887495664	0.00988248901852413
4	D	26	50	20120618	3	3922	77.6	-0.0024974516536762	0.00965628555922256
4	D	26	50	20120618	3	3924	77.64	-0.00262779264665232	0.00972017265690276
4	D	26	50	20120618	3	3926	77.68	-0.00271446979589017	0.00888237840041732
4	D	26	50	20120618	3	3928	77.72	-0.00254354087367394	0.0094397411785520
4	D	26	50	20120618	3	3930	77.76	-0.00269981147231617	0.00922142903092845
4	D	26	50	20120618	3	3932	77.8	-0.00297815698566244	0.00896998185953852
4	D	26	50	20120618	3	3934	77.84	-0.00381230964222478	0.00874886249799367
4	D	26	50	20120618	3	3936	77.88	-0.00449004320772084	0.00791703622274144
4	D	26	50	20120618	3	3938	77.92	-0.00464284191206744	0.00808792271855079
4	D	26	50	20120618	3	3940	77.96	-0.00524832330666185	0.00837423025425323
4	D	26	50	20120618	3	3942	78	-0.00553410758334621	0.00836370850534917
4	D	26	50	20120618	3	3944	78.04	-0.00590070002298456	0.00783564116115906
4	D	26	50	20120618	3	3946	78.08	-0.00626760358960664	0.00846254789122343
4	D	26	50	20120618	3	3948	78.12	-0.00719570245311742	0.00851820426597062
4	D	26	50	20120618	3	3950	78.16	-0.00796014852319038	0.00919928244654169
4	D	26	50	20120618	3	3952	78.2	-0.00796539525550678	0.00850695419708194
4	D	26	50	20120618	3	3954	78.24	-0.00855382830560679	0.0089308152149286
4	D	26	50	20120618	3	3956	78.28	-0.00818249117946668	0.00851227164007647
4	D	26	50	20120618	3	3958	78.32	-0.00807506751726882	0.00867804575385784
4	D	26	50	20120618	3	3960	78.36	-0.00782721244832731	0.0084793346062088
4	D	26	50	20120618	3	3962	78.4	-0.00754833660489515	0.00857382528537875
4	D	26	50	20120618	3	3964	78.44	-0.00771661387668192	0.00804495183945809
4	D	26	50	20120618	3	3966	78.48	-0.007289493096574	0.0080129057601347
4	D	26	50	20120618	3	3968	78.52	-0.00726007957579698	0.00743382561142946
4	D	26	50	20120618	3	3970	78.56	-0.00746117579461897	0.00742680191977193
4	D	26	50	20120618	3	3972	78.6	-0.00719230480503382	0.0066641172526909
4	D	26	50	20120618	3	3974	78.64	-0.00725580370109115	0.00659555547208027
4	D	26	50	20120618	3	3976	78.68	-0.00737810983971264	0.00610940046813143
4	D	26	50	20120618	3	3978	78.72	-0.00720676160317517	0.0044152878788138
4	D	26	50	20120618	3	3980	78.76	-0.0074642828218155	0.00424362356554514
4	D	26	50	20120618	3	3982	78.8	-0.00727853294146561	0.00395168038879665
4	D	26	50	20120618	3	3984	78.84	-0.00665746691341384	0.00393298448550208
4	D	26	50	20120618	3	3986	78.88	-0.0066833045951984	0.00289998633100227
4	D	26	50	20120618	3	3988	78.92	-0.00625288162642233	0.00259627689741484
4	D	26	50	20120618	3	3990	78.96	-0.00613709289100304	0.00217186433627886
4	D	26	50	20120618	3	3992	79	-0.00636446307649357	0.00193312387374685
4	D	26	50	20120618	3	3994	79.04	-0.00649300660403191	0.00161303643289357
4	D	26	50	20120618	3	3996	79.08	-0.00667722347688019	0.00170954378060347
4	D	26	50	20120618	3	3998	79.12	-0.00696334009375171	0.00128077544169539
4	D	26	50	20120618	3	4000	79.16	-0.00710781261574984	0.00109628774694991
4	D	26	50	20120618	3	4002	79.2	-0.00778220510170479	0.00049965579372204
4	D	26	50	20120618	3	4004	79.24	-0.0079285578206341	0.00021430568060134
4	D	26	50	20120618	3	4006	79.28	-0.007859923208025	0.00076914125910005
4	D	26	50	20120618	3	4008	79.32	-0.00847721328586523	0.000597809286018550
4	D	26	50	20120618	3	4010	79.36	-0.00845951440313213	0.000288188439740390
4	D	26	50	20120618	3	4012	79.4	-0.00839516768604416	3.31491659020301e-05
4	D	26	50	20120618	3	4014	79.44	-0.00828721722929431	-0.00037294579406731
4	D	26	50	20120618	3	4016	79.48	-0.00781142275390342	-0.00068855229924821
4	D	26	50	20120618	3	4018	79.52	-0.00788396384863585	-0.00090916353386009
4	D	26	50	20120618	3	4020	79.56	-0.00695843277269027	-0.00193603715368533
4	D	26	50	20120618	3	4022	79.6	-0.00640087200465687	-0.00231137650420696
4	D	26	50	20120618	3	4024	79.64	-0.00551510762413573	-0.00302084502204267
4	D	26	50	20120618	3	4026	79.68	-0.00534436962075042	-0.00285020601360673
4	D	26	50	20120618	3	4028	79.72	-0.00485456382449031	-0.00322257551564738
4	D	26	50	20120618	3	4030	79.76	-0.00419133301907639	-0.00362246561361181
4	D	26	50	20120618	3	4032	79.8	-0.00427675151824373	-0.00414934501840953
4	D	26	50	20120618	3	4034	79.84	-0.00387585732865002	-0.00500151475575649
4	D	26	50	20120618	3	4036	79.88	-0.00341432166150174	-0.00499856612047895
4	D	26	50	20120618	3	4038	79.92	-0.00350123215597738	-0.00621137445836668
[truncated: 1,440 more rows]
