# Supplementary material for: How Do Ants Make Sense of Gravity? A Boltzmann Walker Analysis of Lasius niger Trajectories on Various Inclines
Source: PLoS One. 2013 Oct 29;8(10):e76531. doi: 10.1371/journal.pone.0076531 (PMC3812222; doi:10.1371/journal.pone.0076531)
Supplement: Dataset S4 — Trajectories for . (ZIP) [file pone.0076531.s008.zip › Incline4/4-D-26-50-20120618-04.txt]

Pente	Colonie	Temperature	Humidite	Date	Indiv	Frame	Time	X	Y
4	D	26	50	20120618	4	50	0	0	0
4	D	26	50	20120618	4	52	0.04	-6.58599255997008e-05	-0.000372546278735900
4	D	26	50	20120618	4	54	0.08	-0.000109134860608300	-0.0007625863792384
4	D	26	50	20120618	4	56	0.12	0.00025494027888902	-0.0009445108119021
4	D	26	50	20120618	4	58	0.16	0.00049989621002766	-0.0015551823702704
4	D	26	50	20120618	4	60	0.2	0.00067988317011089	-0.001020850059999
4	D	26	50	20120618	4	62	0.24	0.00048337819561914	-0.0016410534177777
4	D	26	50	20120618	4	64	0.28	0.000767847253690489	-0.0013711507593988
4	D	26	50	20120618	4	66	0.32	0.00093133741256863	-0.0015330852833584
4	D	26	50	20120618	4	68	0.36	0.00122419982813267	-0.001919285794039
4	D	26	50	20120618	4	70	0.4	0.00159267317180897	-0.0019695610861814
4	D	26	50	20120618	4	72	0.44	0.00141635609592011	-0.0026103766066317
4	D	26	50	20120618	4	74	0.48	0.00150518992084058	-0.0029612642046599
4	D	26	50	20120618	4	76	0.52	0.00165083977562938	-0.003925319447994
4	D	26	50	20120618	4	78	0.56	0.00165247319229392	-0.0042510906131545
4	D	26	50	20120618	4	80	0.6	0.00197048032499695	-0.005211857809956
4	D	26	50	20120618	4	82	0.64	0.00214091427246634	-0.0057011969157406
4	D	26	50	20120618	4	84	0.68	0.00254283376689278	-0.0063722412510866
4	D	26	50	20120618	4	86	0.72	0.00236342663437012	-0.0068040572202216
4	D	26	50	20120618	4	88	0.76	0.00256261861463037	-0.0068534839842266
4	D	26	50	20120618	4	90	0.8	0.00231388673328019	-0.0073257181769742
4	D	26	50	20120618	4	92	0.84	0.00206462452184413	-0.0074160086418639
4	D	26	50	20120618	4	94	0.88	0.0019871397607617	-0.0078194979133446
4	D	26	50	20120618	4	96	0.92	0.00149654200490666	-0.0077953077903602
4	D	26	50	20120618	4	98	0.96	0.00135024868294698	-0.0086142152247201
4	D	26	50	20120618	4	100	1	0.000970914179111649	-0.0085778275097603
4	D	26	50	20120618	4	102	1.04	0.00101864388684174	-0.0088688019502185
4	D	26	50	20120618	4	104	1.08	0.00103303350983888	-0.0092175116593607
4	D	26	50	20120618	4	106	1.12	0.00095078284905126	-0.0092805007314288
4	D	26	50	20120618	4	108	1.16	0.00062126401795052	-0.0094769279241746
4	D	26	50	20120618	4	110	1.2	0.00053219684779226	-0.0097821434952059
4	D	26	50	20120618	4	112	1.24	0.00032807633326714	-0.0095112721005368
4	D	26	50	20120618	4	114	1.28	-8.48245294710996e-05	-0.0098197615759651
4	D	26	50	20120618	4	116	1.32	-0.000364131708039801	-0.0100618749378433
4	D	26	50	20120618	4	118	1.36	-0.0008117232294631	-0.0101168949164875
4	D	26	50	20120618	4	120	1.4	-0.0008895332596648	-0.0106391357008006
4	D	26	50	20120618	4	122	1.44	-0.0010546497641397	-0.0104692108702137
4	D	26	50	20120618	4	124	1.48	-0.0010894889152488	-0.0103981678519078
4	D	26	50	20120618	4	126	1.52	-0.00113439019585410	-0.0109162649904832
4	D	26	50	20120618	4	128	1.56	-0.001318598583421	-0.0111500981319538
4	D	26	50	20120618	4	130	1.6	-0.0015477153226611	-0.0120420284836069
4	D	26	50	20120618	4	132	1.64	-0.0016313236284686	-0.0128868513814973
4	D	26	50	20120618	4	134	1.68	-0.0016335298016259	-0.0123158485135536
4	D	26	50	20120618	4	136	1.72	-0.0018225253021014	-0.0122117058268204
4	D	26	50	20120618	4	138	1.76	-0.0023171111402024	-0.0123683653341923
4	D	26	50	20120618	4	140	1.8	-0.002303442766122	-0.0129502647176341
4	D	26	50	20120618	4	142	1.84	-0.0026698301447938	-0.012846496797495
4	D	26	50	20120618	4	144	1.88	-0.0025965668111951	-0.0133491153686302
4	D	26	50	20120618	4	146	1.92	-0.0029184771733303	-0.0138187403373553
4	D	26	50	20120618	4	148	1.96	-0.0029522203089285	-0.0140213122880296
4	D	26	50	20120618	4	150	2	-0.002888531201147	-0.0141813093394087
4	D	26	50	20120618	4	152	2.04	-0.002310322915103	-0.014561810569433
4	D	26	50	20120618	4	154	2.08	-0.0025899129363841	-0.0149600531085972
4	D	26	50	20120618	4	156	2.12	-0.0023146362664682	-0.0150985753270317
4	D	26	50	20120618	4	158	2.16	-0.0020178635504042	-0.0156473608999106
4	D	26	50	20120618	4	160	2.2	-0.001787134607703	-0.0152528660266866
4	D	26	50	20120618	4	162	2.24	-0.0015249394132391	-0.0156767058313298
4	D	26	50	20120618	4	164	2.28	-0.0016602796511582	-0.0158657861846191
4	D	26	50	20120618	4	166	2.32	-0.0014591784825887	-0.0168980206637952
4	D	26	50	20120618	4	168	2.36	-0.001343707945221	-0.0173831666263673
4	D	26	50	20120618	4	170	2.4	-0.001396175268385	-0.0171254969153029
4	D	26	50	20120618	4	172	2.44	-0.001481381635518	-0.0174176027266111
4	D	26	50	20120618	4	174	2.48	-0.0015083224038812	-0.0177081529030006
4	D	26	50	20120618	4	176	2.52	-0.0014955237711417	-0.0183064359505626
4	D	26	50	20120618	4	178	2.56	-0.0018613808197276	-0.0186971831578463
4	D	26	50	20120618	4	180	2.6	-0.0017860032368532	-0.0184813741682281
4	D	26	50	20120618	4	182	2.64	-0.0016800786410314	-0.0195888448089225
4	D	26	50	20120618	4	184	2.68	-0.0019353441890397	-0.0199059114896065
4	D	26	50	20120618	4	186	2.72	-0.0019464457655044	-0.0211089122564392
4	D	26	50	20120618	4	188	2.76	-0.0021761140480338	-0.021339994752531
4	D	26	50	20120618	4	190	2.8	-0.002248946046496	-0.0220458287415114
4	D	26	50	20120618	4	192	2.84	-0.002691736312875	-0.0221289844989789
4	D	26	50	20120618	4	194	2.88	-0.0029023834229905	-0.0218821335216667
4	D	26	50	20120618	4	196	2.92	-0.0032413704138913	-0.0229314799849475
4	D	26	50	20120618	4	198	2.96	-0.0039863074078713	-0.0229227825715389
4	D	26	50	20120618	4	200	3	-0.0040913127648775	-0.0237159442479959
4	D	26	50	20120618	4	202	3.04	-0.0040216627469307	-0.024719540902534
4	D	26	50	20120618	4	204	3.08	-0.0042189455388817	-0.0250095961041767
4	D	26	50	20120618	4	206	3.12	-0.0043273450084376	-0.025411444887925
4	D	26	50	20120618	4	208	3.16	-0.0044421791497023	-0.025700510140074
4	D	26	50	20120618	4	210	3.2	-0.0050407450399767	-0.0258261630150909
4	D	26	50	20120618	4	212	3.24	-0.0054095719370436	-0.0259417042631368
4	D	26	50	20120618	4	214	3.28	-0.0054803533258404	-0.0255450880695692
4	D	26	50	20120618	4	216	3.32	-0.0060298460055005	-0.0261183395370772
4	D	26	50	20120618	4	218	3.36	-0.0062376646884912	-0.0258932674486255
4	D	26	50	20120618	4	220	3.4	-0.0068539082482953	-0.0257510682749289
4	D	26	50	20120618	4	222	3.44	-0.007524174766182	-0.0256556795701468
4	D	26	50	20120618	4	224	3.48	-0.008266141911681	-0.0257004394293959
4	D	26	50	20120618	4	226	3.52	-0.0091877848902796	-0.0274058395642617
4	D	26	50	20120618	4	228	3.56	-0.0099940987528666	-0.0268970762351979
4	D	26	50	20120618	4	230	3.6	-0.0106186154620106	-0.0263606650309898
4	D	26	50	20120618	4	232	3.64	-0.0119368746341766	-0.0262553768312711
4	D	26	50	20120618	4	234	3.68	-0.0127064896548201	-0.0261791507202592
4	D	26	50	20120618	4	236	3.72	-0.0130454059350428	-0.0262533262216057
4	D	26	50	20120618	4	238	3.76	-0.013962099166173	-0.0261505128956212
4	D	26	50	20120618	4	240	3.8	-0.0146182659748429	-0.0257582383376901
4	D	26	50	20120618	4	242	3.84	-0.0152772753527731	-0.0259504441029522
4	D	26	50	20120618	4	244	3.88	-0.0150697536546305	-0.0260410103394866
4	D	26	50	20120618	4	246	3.92	-0.015283858516906	-0.0258228042578803
4	D	26	50	20120618	4	248	3.96	-0.0156147986326369	-0.0263228560313998
4	D	26	50	20120618	4	250	4	-0.0153805129428264	-0.0266596722044824
4	D	26	50	20120618	4	252	4.04	-0.0157136238763755	-0.0271698568181763
4	D	26	50	20120618	4	254	4.08	-0.0160307400545343	-0.0277678782362292
4	D	26	50	20120618	4	256	4.12	-0.0157433011479819	-0.0274986826846314
4	D	26	50	20120618	4	258	4.16	-0.0159254518548156	-0.0282780557788553
4	D	26	50	20120618	4	260	4.2	-0.0159375433807739	-0.0293936581475333
4	D	26	50	20120618	4	262	4.24	-0.016204617612028	-0.0296877438578288
4	D	26	50	20120618	4	264	4.28	-0.0165581710026213	-0.0308810572617592
4	D	26	50	20120618	4	266	4.32	-0.0167070876907392	-0.0319479399732134
4	D	26	50	20120618	4	268	4.36	-0.017124704955708	-0.0330350459386096
4	D	26	50	20120618	4	270	4.4	-0.0171126841404278	-0.0330630473671446
4	D	26	50	20120618	4	272	4.44	-0.0164410034089787	-0.0336015091810182
4	D	26	50	20120618	4	274	4.48	-0.0161697572477155	-0.0337326067782502
4	D	26	50	20120618	4	276	4.52	-0.0164600245813926	-0.0342125201506415
4	D	26	50	20120618	4	278	4.56	-0.0162391244229499	-0.0352989190092565
4	D	26	50	20120618	4	280	4.6	-0.0161661510031315	-0.0363226682070584
4	D	26	50	20120618	4	282	4.64	-0.0161037841850308	-0.0365954700032401
4	D	26	50	20120618	4	284	4.68	-0.016232619040563	-0.0381417711123389
4	D	26	50	20120618	4	286	4.72	-0.0155647566857323	-0.0385887333087269
4	D	26	50	20120618	4	288	4.76	-0.0154694386916284	-0.0388980218148179
4	D	26	50	20120618	4	290	4.8	-0.015230224467553	-0.039257444191695
4	D	26	50	20120618	4	292	4.84	-0.0148081524298627	-0.0394801121170907
4	D	26	50	20120618	4	294	4.88	-0.0142440933505102	-0.0395599444726866
4	D	26	50	20120618	4	296	4.92	-0.0144165566944416	-0.0393579240653016
4	D	26	50	20120618	4	298	4.96	-0.0142526493425626	-0.0397780869146827
4	D	26	50	20120618	4	300	5	-0.0141995456232955	-0.0399187304534607
4	D	26	50	20120618	4	302	5.04	-0.0142678521383581	-0.0394147047398309
4	D	26	50	20120618	4	304	5.08	-0.0145166830146576	-0.039925447967882
4	D	26	50	20120618	4	306	5.12	-0.0146906312828295	-0.0401015175563974
4	D	26	50	20120618	4	308	5.16	-0.0147086625057498	-0.0406790116645925
4	D	26	50	20120618	4	310	5.2	-0.0152293052287374	-0.0412210090123719
4	D	26	50	20120618	4	312	5.24	-0.0152749843268021	-0.0418117260173752
4	D	26	50	20120618	4	314	5.28	-0.0153724236412496	-0.04255234965999
4	D	26	50	20120618	4	316	5.32	-0.0153550288144324	-0.0427718356048703
4	D	26	50	20120618	4	318	5.36	-0.0155830707513651	-0.0422647693320814
4	D	26	50	20120618	4	320	5.4	-0.0160977030667126	-0.0431072163511871
4	D	26	50	20120618	4	322	5.44	-0.0163477360245402	-0.0428905588334315
4	D	26	50	20120618	4	324	5.48	-0.0168594692020849	-0.0429863718022823
4	D	26	50	20120618	4	326	5.52	-0.0167794247144546	-0.0436299803945183
4	D	26	50	20120618	4	328	5.56	-0.01731067403916	-0.0438023023170934
4	D	26	50	20120618	4	330	5.6	-0.0174516004206505	-0.0443779579476574
4	D	26	50	20120618	4	332	5.64	-0.0177262406944634	-0.0442457289795755
4	D	26	50	20120618	4	334	5.68	-0.0181508583165659	-0.0450746702591605
4	D	26	50	20120618	4	336	5.72	-0.0189826280232756	-0.0456135563371028
4	D	26	50	20120618	4	338	5.76	-0.0194832596243557	-0.0466875101163689
4	D	26	50	20120618	4	340	5.8	-0.0203218882668429	-0.0463234915454141
4	D	26	50	20120618	4	342	5.84	-0.0207728102612056	-0.0477339574418469
4	D	26	50	20120618	4	344	5.88	-0.0214594109457377	-0.0483982135520935
4	D	26	50	20120618	4	346	5.92	-0.021407721440033	-0.0477857883689079
4	D	26	50	20120618	4	348	5.96	-0.0221030195379738	-0.0485703233426343
4	D	26	50	20120618	4	350	6	-0.0231987522061004	-0.0485754145114589
4	D	26	50	20120618	4	352	6.04	-0.023897515127269	-0.048722068457877
4	D	26	50	20120618	4	354	6.08	-0.0243221327493715	-0.0495245639438456
4	D	26	50	20120618	4	356	6.12	-0.0250041372398259	-0.0498670157579742
4	D	26	50	20120618	4	358	6.16	-0.0254774745191522	-0.0502669553534133
4	D	26	50	20120618	4	360	6.2	-0.0261642166250406	-0.0504573084989087
4	D	26	50	20120618	4	362	6.24	-0.026459433706186	-0.0501681725360816
4	D	26	50	20120618	4	364	6.28	-0.026729407075243	-0.0505056038920638
4	D	26	50	20120618	4	366	6.32	-0.0274239273557244	-0.0504361660061513
4	D	26	50	20120618	4	368	6.36	-0.0274703842712484	-0.0504488232175345
4	D	26	50	20120618	4	370	6.4	-0.0276371200502521	-0.0503950831021643
4	D	26	50	20120618	4	372	6.44	-0.0277111541302424	-0.0510970280038482
4	D	26	50	20120618	4	374	6.48	-0.027777692878352	-0.0508701174377654
4	D	26	50	20120618	4	376	6.52	-0.0279025679359096	-0.0518490360656401
4	D	26	50	20120618	4	378	6.56	-0.0275891782104877	-0.0517572536054421
4	D	26	50	20120618	4	380	6.6	-0.0276463831490857	-0.0520965941497335
4	D	26	50	20120618	4	382	6.64	-0.0276168260856321	-0.0529951854472654
4	D	26	50	20120618	4	384	6.68	-0.0271722680523001	-0.0533753967635094
4	D	26	50	20120618	4	386	6.72	-0.0269279626594002	-0.0539367688370934
4	D	26	50	20120618	4	388	6.76	-0.0267739548024577	-0.0543211520833464
4	D	26	50	20120618	4	390	6.8	-0.0268083201920234	-0.054835218713269
4	D	26	50	20120618	4	392	6.84	-0.0262001376495248	-0.0548705033416502
4	D	26	50	20120618	4	394	6.88	-0.0262069258746242	-0.0543766599656695
4	D	26	50	20120618	4	396	6.92	-0.025610834858084	-0.0547287991427004
4	D	26	50	20120618	4	398	6.96	-0.0250866566011904	-0.05585486669174
4	D	26	50	20120618	4	400	7	-0.024868938423263	-0.0556866459884957
4	D	26	50	20120618	4	402	7.04	-0.024602500588112	-0.0562667563917812
4	D	26	50	20120618	4	404	7.08	-0.0247724890583092	-0.0562568568968446
4	D	26	50	20120618	4	406	7.12	-0.0244572608552562	-0.0572830102577025
4	D	26	50	20120618	4	408	7.16	-0.0245445178320547	-0.0579212448384015
4	D	26	50	20120618	4	410	7.2	-0.0245432450398485	-0.0589336803277044
4	D	26	50	20120618	4	412	7.24	-0.024562619765653	-0.0600083412137517
4	D	26	50	20120618	4	414	7.28	-0.0245106474172358	-0.0599316201279929
4	D	26	50	20120618	4	416	7.32	-0.0243675290047237	-0.0609485811006954
4	D	26	50	20120618	4	418	7.36	-0.0245410530088268	-0.0611219636834424
4	D	26	50	20120618	4	420	7.4	-0.0253108801615047	-0.0614207162984937
4	D	26	50	20120618	4	422	7.44	-0.0254341288734655	-0.0606872344343689
4	D	26	50	20120618	4	424	7.48	-0.0265254067688707	-0.0615110845451293
4	D	26	50	20120618	4	426	7.52	-0.0265471856577312	-0.0612559604184772
4	D	26	50	20120618	4	428	7.56	-0.0269556105345445	-0.0612819819480249
4	D	26	50	20120618	4	430	7.6	-0.0276999818430996	-0.0616826993609233
4	D	26	50	20120618	4	432	7.64	-0.0284291503558592	-0.0630434556506387
4	D	26	50	20120618	4	434	7.68	-0.0291653192257525	-0.0639199145059194
4	D	26	50	20120618	4	436	7.72	-0.0298468287414601	-0.0644212532137807
4	D	26	50	20120618	4	438	7.76	-0.0304016247219791	-0.0651965250886736
4	D	26	50	20120618	4	440	7.8	-0.0314071305648263	-0.0662444573383921
4	D	26	50	20120618	4	442	7.84	-0.031908681404722	-0.0665961015406762
4	D	26	50	20120618	4	444	7.88	-0.0325098635900868	-0.0670461042962233
4	D	26	50	20120618	4	446	7.92	-0.0330269000684904	-0.0684689445613268
4	D	26	50	20120618	4	448	7.96	-0.0337366231447673	-0.0691706066202983
4	D	26	50	20120618	4	450	8	-0.0341235519754326	-0.0696695411651035
4	D	26	50	20120618	4	452	8.04	-0.0340953384148632	-0.0698458228856533
4	D	26	50	20120618	4	454	8.08	-0.0342376790099161	-0.0706159328810436
4	D	26	50	20120618	4	456	8.12	-0.0340217993096198	-0.0709196352435632
4	D	26	50	20120618	4	458	8.16	-0.0339088036459862	-0.0714434599470662
4	D	26	50	20120618	4	460	8.2	-0.0341568567048265	-0.0722393793399697
4	D	26	50	20120618	4	462	8.24	-0.034141653909031	-0.0710693297491404
4	D	26	50	20120618	4	464	8.28	-0.0342755799333877	-0.0717822348059326
4	D	26	50	20120618	4	466	8.32	-0.0349765348855779	-0.071994578972323
4	D	26	50	20120618	4	468	8.36	-0.0350654889186512	-0.0715383536771014
4	D	26	50	20120618	4	470	8.4	-0.0360072844405135	-0.0718711888390059
4	D	26	50	20120618	4	472	8.44	-0.0367814956552347	-0.072216893344328
4	D	26	50	20120618	4	474	8.48	-0.0379084824430898	-0.072609620450599
4	D	26	50	20120618	4	476	8.52	-0.0384920576696031	-0.0722162569482249
4	D	26	50	20120618	4	478	8.56	-0.0396415304530999	-0.0723269898701588
4	D	26	50	20120618	4	480	8.6	-0.0404763407189688	-0.0722131456783877
4	D	26	50	20120618	4	482	8.64	-0.0418730887438466	-0.0720630269087418
4	D	26	50	20120618	4	484	8.68	-0.042743395770131	-0.0724293082213965
4	D	26	50	20120618	4	486	8.72	-0.0443476089246089	-0.0720602691922952
4	D	26	50	20120618	4	488	8.76	-0.0453793484290382	-0.0720200348164457
4	D	26	50	20120618	4	490	8.8	-0.0457343867438719	-0.0717089785434017
4	D	26	50	20120618	4	492	8.84	-0.0458591203800732	-0.0719973366887696
4	D	26	50	20120618	4	494	8.88	-0.0464448876376082	-0.0715153727067128
4	D	26	50	20120618	4	496	8.92	-0.047098537146137	-0.0714203375553214
4	D	26	50	20120618	4	498	8.96	-0.0477048105003264	-0.0709506772312573
4	D	26	50	20120618	4	500	9	-0.0482888099909083	-0.0711263932663821
4	D	26	50	20120618	4	502	9.04	-0.0491236909674553	-0.0707978007451647
4	D	26	50	20120618	4	504	9.08	-0.0489969774322667	-0.0713148372235683
4	D	26	50	20120618	4	506	9.12	-0.0501089735563606	-0.0707671123108612
4	D	26	50	20120618	4	508	9.16	-0.0499469046821127	-0.0707029070151295
4	D	26	50	20120618	4	510	9.2	-0.0500558698370935	-0.0698981487874611
4	D	26	50	20120618	4	512	9.24	-0.0503679160596311	-0.0701390600678113
4	D	26	50	20120618	4	514	9.28	-0.0502682140034838	-0.0698017701331854
4	D	26	50	20120618	4	516	9.32	-0.0505332376250725	-0.0703711325133968
4	D	26	50	20120618	4	518	9.36	-0.0507650979386236	-0.0702976641188315
4	D	26	50	20120618	4	520	9.4	-0.0504097767810774	-0.0704012552622753
4	D	26	50	20120618	4	522	9.44	-0.0503177114781669	-0.07111557453263
4	D	26	50	20120618	4	524	9.48	-0.04992745924563	-0.0711296459575756
4	D	26	50	20120618	4	526	9.52	-0.049991805962718	-0.0713580414478988
4	D	26	50	20120618	4	528	9.56	-0.0502692746636556	-0.0711583544928918
4	D	26	50	20120618	4	530	9.6	-0.0506190803883086	-0.0724985339752746
4	D	26	50	20120618	4	532	9.64	-0.0507937357632617	-0.0729150198693935
4	D	26	50	20120618	4	534	9.68	-0.0510025443957461	-0.074017187209229
4	D	26	50	20120618	4	536	9.72	-0.0511873821083482	-0.0747558309528564
4	D	26	50	20120618	4	538	9.76	-0.051607969221798	-0.0756363203167899
4	D	26	50	20120618	4	540	9.8	-0.0517319957512181	-0.0761656604531862
4	D	26	50	20120618	4	542	9.84	-0.0518575779155569	-0.0769635597450771
4	D	26	50	20120618	4	544	9.88	-0.05235170413425	-0.0774805962234807
4	D	26	50	20120618	4	546	9.92	-0.0522867917317371	-0.0786528378453317
4	D	26	50	20120618	4	548	9.96	-0.0521641794158793	-0.0794005325557584
4	D	26	50	20120618	4	550	10	-0.0522681241127138	-0.0802667383627119
4	D	26	50	20120618	4	552	10.04	-0.0525089646823859	-0.0812421214566806
4	D	26	50	20120618	4	554	10.08	-0.052424394711356	-0.0825598856540999
4	D	26	50	20120618	4	556	10.12	-0.0529307538773637	-0.0836459309593243
4	D	26	50	20120618	4	558	10.16	-0.0530339207567388	-0.0839500575859126
4	D	26	50	20120618	4	560	10.2	-0.0529644828708263	-0.0844140610557272
4	D	26	50	20120618	4	562	10.24	-0.0528151419186397	-0.0845704730757257
4	D	26	50	20120618	4	564	10.28	-0.052590069830188	-0.0847163492046845
4	D	26	50	20120618	4	566	10.32	-0.0527515023083329	-0.0848038183135173
4	D	26	50	20120618	4	568	10.36	-0.0524504162409036	-0.0853552201814865
4	D	26	50	20120618	4	570	10.4	-0.0523295009813207	-0.0859244411403417
4	D	26	50	20120618	4	572	10.44	-0.0518411023275552	-0.0856958335179841
4	D	26	50	20120618	4	574	10.48	-0.0515894430241309	-0.0870746210306198
4	D	26	50	20120618	4	576	10.52	-0.0514730532479476	-0.0874851672277766
4	D	26	50	20120618	4	578	10.56	-0.0509399654456111	-0.0885910115228746
4	D	26	50	20120618	4	580	10.6	-0.0507271263044739	-0.0886695003755856
4	D	26	50	20120618	4	582	10.64	-0.050222393484063	-0.0886580452457306
4	D	26	50	20120618	4	584	10.68	-0.0498817801475654	-0.0898952699807726
4	D	26	50	20120618	4	586	10.72	-0.0490842344090651	-0.0898754002802216
4	D	26	50	20120618	4	588	10.76	-0.0489776027064621	-0.0896440349414176
4	D	26	50	20120618	4	590	10.8	-0.0482182407341459	-0.0908913005927526
4	D	26	50	20120618	4	592	10.84	-0.0479124170512827	-0.0912805628757956
4	D	26	50	20120618	4	594	10.88	-0.0475445093930314	-0.0913684562486966
4	D	26	50	20120618	4	596	10.92	-0.0475223062401021	-0.0919407884773896
4	D	26	50	20120618	4	598	10.96	-0.0467150024280214	-0.0932741797346726
4	D	26	50	20120618	4	600	11	-0.0462127444813446	-0.0935869330639916
4	D	26	50	20120618	4	602	11.04	-0.0456049862029148	-0.0944096518039026
4	D	26	50	20120618	4	604	11.08	-0.0447211027264316	-0.0957432551932196
4	D	26	50	20120618	4	606	11.12	-0.0442793024095463	-0.0956971518310866
4	D	26	50	20120618	4	608	11.16	-0.0435576999393454	-0.0963508720502936
4	D	26	50	20120618	4	610	11.2	-0.0429241322634022	-0.0967553371291326
4	D	26	50	20120618	4	612	11.24	-0.0425998530935501	-0.0961221937172576
4	D	26	50	20120618	4	614	11.28	-0.0417773464856739	-0.0961923387099516
4	D	26	50	20120618	4	616	11.32	-0.0413156764682372	-0.0967657315988156
4	D	26	50	20120618	4	618	11.36	-0.0407137164654131	-0.0965488619490256
4	D	26	50	20120618	4	620	11.4	-0.0396444295909028	-0.0967865912488606
4	D	26	50	20120618	4	622	11.44	-0.0387057453388776	-0.0965302650406806
4	D	26	50	20120618	4	624	11.48	-0.0383957497260055	-0.0972008851119576
4	D	26	50	20120618	4	626	11.52	-0.0378036185074399	-0.0971071227527726
4	D	26	50	20120618	4	628	11.56	-0.0373314833096416	-0.0967180018910856
4	D	26	50	20120618	4	630	11.6	-0.0369673233173305	-0.0971910563276996
4	D	26	50	20120618	4	632	11.64	-0.0364715000423625	-0.0964819696475256
4	D	26	50	20120618	4	634	11.68	-0.0363674139241719	-0.0963258404702396
4	D	26	50	20120618	4	636	11.72	-0.0357599384884545	-0.0961159004669056
4	D	26	50	20120618	4	638	11.76	-0.0355099762413051	-0.0955328909258166
4	D	26	50	20120618	4	640	11.8	-0.0349553923928204	-0.0953280420913076
4	D	26	50	20120618	4	642	11.84	-0.0347702011268277	-0.0956093998795416
4	D	26	50	20120618	4	644	11.88	-0.034451578811225	-0.0947839234231846
4	D	26	50	20120618	4	646	11.92	-0.0340342443889687	-0.0953073238626186
4	D	26	50	20120618	4	648	11.96	-0.033141097813652	-0.0950054599777296
4	D	26	50	20120618	4	650	12	-0.0334637506379074	-0.0956161881046406
4	D	26	50	20120618	4	652	12.04	-0.0325715233014062	-0.0961223351386136
4	D	26	50	20120618	4	654	12.08	-0.0325454310611804	-0.0961074151855306
4	D	26	50	20120618	4	656	12.12	-0.0324598711406569	-0.0969014961008036
4	D	26	50	20120618	4	658	12.16	-0.0319154696298214	-0.0970782020854216
4	D	26	50	20120618	4	660	12.2	-0.0316884176423823	-0.0980760004643546
4	D	26	50	20120618	4	662	12.24	-0.0303903817241582	-0.0984321701500376
4	D	26	50	20120618	4	664	12.28	-0.0298268883302307	-0.0992473935580676
4	D	26	50	20120618	4	666	12.32	-0.0288381409180975	-0.100073506410529
4	D	26	50	20120618	4	668	12.36	-0.028744873533659	-0.100260111890084
4	D	26	50	20120618	4	670	12.4	-0.0281826529319376	-0.101209827007895
4	D	26	50	20120618	4	672	12.44	-0.0279528432280519	-0.101969966797671
4	D	26	50	20120618	4	674	12.48	-0.0277199222543291	-0.102464517280433
4	D	26	50	20120618	4	676	12.52	-0.0269406198707834	-0.104048507180969
4	D	26	50	20120618	4	678	12.56	-0.0266248259823055	-0.104401070622068
4	D	26	50	20120618	4	680	12.6	-0.0264120575518464	-0.105647629166622
4	D	26	50	20120618	4	682	12.64	-0.0263428317979683	-0.106998132408010
4	D	26	50	20120618	4	684	12.68	-0.0259448721015165	-0.108077743041526
4	D	26	50	20120618	4	686	12.72	-0.0258924754890306	-0.108789163174078
4	D	26	50	20120618	4	688	12.76	-0.026030361311362	-0.110356818907968
4	D	26	50	20120618	4	690	12.8	-0.0257932684076301	-0.112029338577509
4	D	26	50	20120618	4	692	12.84	-0.0255976826719539	-0.113443976403951
4	D	26	50	20120618	4	694	12.88	-0.0254636859369191	-0.114816824219624
4	D	26	50	20120618	4	696	12.92	-0.0254168047573264	-0.115691020333205
4	D	26	50	20120618	4	698	12.96	-0.0258799596990036	-0.117486364450638
4	D	26	50	20120618	4	700	13	-0.0258574737033618	-0.118015138901609
4	D	26	50	20120618	4	702	13.04	-0.0262447560874177	-0.119694022532181
4	D	26	50	20120618	4	704	13.08	-0.0263636914480133	-0.120710700662171
4	D	26	50	20120618	4	706	13.12	-0.0265877735869713	-0.121412928406567
4	D	26	50	20120618	4	708	13.16	-0.0267421349973043	-0.122989564396579
4	D	26	50	20120618	4	710	13.2	-0.0263352657554096	-0.124686196407358
4	D	26	50	20120618	4	712	13.24	-0.0267436199215448	-0.125110814029460
4	D	26	50	20120618	4	714	13.28	-0.0267301141820242	-0.126589445019599
4	D	26	50	20120618	4	716	13.32	-0.0268785358953952	-0.128027770923211
4	D	26	50	20120618	4	718	13.36	-0.0272706973162413	-0.128936685979748
4	D	26	50	20120618	4	720	13.4	-0.0281173162653559	-0.130275026984500
4	D	26	50	20120618	4	722	13.44	-0.0282765567124792	-0.131521514818375
4	D	26	50	20120618	4	724	13.48	-0.0284283725383999	-0.132887150144881
4	D	26	50	20120618	4	726	13.52	-0.0293428030278303	-0.133987973981832
4	D	26	50	20120618	4	728	13.56	-0.0299801890803919	-0.135162195502671
4	D	26	50	20120618	4	730	13.6	-0.0300827902743421	-0.135524870570741
4	D	26	50	20120618	4	732	13.64	-0.0304166153857402	-0.135551669917748
4	D	26	50	20120618	4	734	13.68	-0.0308993571852563	-0.136427987351673
4	D	26	50	20120618	4	736	13.72	-0.0322230610796375	-0.137251059644974
4	D	26	50	20120618	4	738	13.76	-0.0322195255457316	-0.137108931181955
4	D	26	50	20120618	4	740	13.8	-0.0335131066912343	-0.138266182140045
4	D	26	50	20120618	4	742	13.84	-0.034174463663678	-0.139147732164150
4	D	26	50	20120618	4	744	13.88	-0.0348662969383909	-0.139877183519623
4	D	26	50	20120618	4	746	13.92	-0.0358249216016455	-0.140482679056353
4	D	26	50	20120618	4	748	13.96	-0.0368017189091766	-0.141477295454770
4	D	26	50	20120618	4	750	14	-0.0377184121403069	-0.143043961239166
4	D	26	50	20120618	4	752	14.04	-0.0388288526294822	-0.143982716201870
4	D	26	50	20120618	4	754	14.08	-0.0395425355037338	-0.145227719111505
4	D	26	50	20120618	4	756	14.12	-0.0405012308776665	-0.145643639320199
4	D	26	50	20120618	4	758	14.16	-0.0408586026448782	-0.145713360048824
4	D	26	50	20120618	4	760	14.2	-0.0422435419865102	-0.146120229290719
4	D	26	50	20120618	4	762	14.24	-0.0431079093158326	-0.146272681512742
4	D	26	50	20120618	4	764	14.28	-0.0437931664974805	-0.146691925123308
4	D	26	50	20120618	4	766	14.32	-0.0445277090217771	-0.146981273218169
4	D	26	50	20120618	4	768	14.36	-0.0448117538157797	-0.147271399130490
4	D	26	50	20120618	4	770	14.4	-0.0453413060842103	-0.147355615548130
4	D	26	50	20120618	4	772	14.44	-0.0460021680819073	-0.147264681616069
4	D	26	50	20120618	4	774	14.48	-0.0461309322267614	-0.147462600804123
4	D	26	50	20120618	4	776	14.52	-0.0469786118360478	-0.147814174295729
4	D	26	50	20120618	4	778	14.56	-0.0475331249738543	-0.147357241893726
4	D	26	50	20120618	4	780	14.6	-0.0477705714309767	-0.147583657485062
4	D	26	50	20120618	4	782	14.64	-0.047835130280099	-0.147950433772464
4	D	26	50	20120618	4	784	14.68	-0.0482412217045345	-0.147719704829763
4	D	26	50	20120618	4	786	14.72	-0.0482592529274547	-0.147816224905394
4	D	26	50	20120618	4	788	14.76	-0.0489330549792474	-0.148180455608384
4	D	26	50	20120618	4	790	14.8	-0.0485654301637085	-0.148208669168953
4	D	26	50	20120618	4	792	14.84	-0.048942954474184	-0.148586334900785
4	D	26	50	20120618	4	794	14.88	-0.0487140640091139	-0.148587536982313
4	D	26	50	20120618	4	796	14.92	-0.0488617079050257	-0.148383324543906
4	D	26	50	20120618	4	798	14.96	-0.0487854110833357	-0.148425680240099
4	D	26	50	20120618	4	800	15	-0.0487587531576849	-0.148531534125243
4	D	26	50	20120618	4	802	15.04	-0.0484077453515039	-0.149496310617494
4	D	26	50	20120618	4	804	15.08	-0.0484100080932037	-0.149649611367655
4	D	26	50	20120618	4	806	15.12	-0.0484736477035105	-0.149915483517381
4	D	26	50	20120618	4	808	15.16	-0.0479326403052247	-0.150706806716207
4	D	26	50	20120618	4	810	15.2	-0.0475058306521005	-0.151805367811458
4	D	26	50	20120618	4	812	15.24	-0.0470679194225117	-0.152895231493301
4	D	26	50	20120618	4	814	15.28	-0.0461710251812546	-0.154782075228219
4	D	26	50	20120618	4	816	15.32	-0.0455936724944158	-0.156678889168752
4	D	26	50	20120618	4	818	15.36	-0.0445739538052667	-0.158443898405272
4	D	26	50	20120618	4	820	15.4	-0.0433623263357035	-0.160614362670124
4	D	26	50	20120618	4	822	15.44	-0.0421921353235179	-0.162932895094957
4	D	26	50	20120618	4	824	15.48	-0.0414874327053874	-0.163094539705136
4	D	26	50	20120618	4	826	15.52	-0.0410572289397135	-0.162974614395047
4	D	26	50	20120618	4	828	15.56	-0.0406789975224568	-0.162649981671804
4	D	26	50	20120618	4	830	15.6	-0.0406486626415439	-0.162677488125592
4	D	26	50	20120618	4	832	15.64	-0.0401679007410152	-0.162726914889597
4	D	26	50	20120618	4	834	15.68	-0.0392519146166661	-0.162569512920105
4	D	26	50	20120618	4	836	15.72	-0.0380080430778809	-0.162273305889466
4	D	26	50	20120618	4	838	15.76	-0.0370504790747981	-0.162772664698340
4	D	26	50	20120618	4	840	15.8	-0.0358879955265274	-0.162437496084057
4	D	26	50	20120618	4	842	15.84	-0.0340425882489867	-0.162950714185843
4	D	26	50	20120618	4	844	15.88	-0.0326862867319928	-0.162963512818582
4	D	26	50	20120618	4	846	15.92	-0.0315310863835684	-0.162379230485288
4	D	26	50	20120618	4	848	15.96	-0.0299408032326798	-0.161691215587193
4	D	26	50	20120618	4	850	16	-0.0293350248532373	-0.161669083144942
4	D	26	50	20120618	4	852	16.04	-0.0286595964558479	-0.162149350070724
4	D	26	50	20120618	4	854	16.08	-0.0277047901692117	-0.161429727499510
4	D	26	50	20120618	4	856	16.12	-0.0271246090552481	-0.160895508326324
4	D	26	50	20120618	4	858	16.16	-0.0267982792757306	-0.161070517254668
4	D	26	50	20120618	4	860	16.2	-0.0267762882548356	-0.160385401494376
4	D	26	50	20120618	4	862	16.24	-0.0262112392259895	-0.160690235227746
4	D	26	50	20120618	4	864	16.28	-0.0258633426896457	-0.161023989628466
4	D	26	50	20120618	4	866	16.32	-0.0251597714423651	-0.160399614340678
4	D	26	50	20120618	4	868	16.36	-0.0250469172000877	-0.160250839073916
4	D	26	50	20120618	4	870	16.4	-0.0244804539576792	-0.160612241349781
4	D	26	50	20120618	4	872	16.44	-0.023392145910755	-0.159488719385153
4	D	26	50	20120618	4	874	16.48	-0.0229900142842942	-0.158915043653577
4	D	26	50	20120618	4	876	16.52	-0.0227577297066744	-0.158751348433732
4	D	26	50	20120618	4	878	16.56	-0.0217508803609428	-0.158772490926489
4	D	26	50	20120618	4	880	16.6	-0.0210632897269171	-0.158351338127615
4	D	26	50	20120618	4	882	16.64	-0.0203585871087865	-0.158075990747021
4	D	26	50	20120618	4	884	16.68	-0.0197568392379968	-0.157154630611135
4	D	26	50	20120618	4	886	16.72	-0.0192113770669895	-0.156565893505119
4	D	26	50	20120618	4	888	16.76	-0.0181953353331026	-0.156201662802129
4	D	26	50	20120618	4	890	16.8	-0.0175189169862195	-0.156409976459867
4	D	26	50	20120618	4	892	16.84	-0.0169050068787933	-0.155345215068756
4	D	26	50	20120618	4	894	16.88	-0.0169860413159173	-0.155122759275395
4	D	26	50	20120618	4	896	16.92	-0.0160307400545343	-0.153870473165914
4	D	26	50	20120618	4	898	16.96	-0.0155059254015376	-0.153753234861593
4	D	26	50	20120618	4	900	17	-0.0149560084578089	-0.152976619483816
4	D	26	50	20120618	4	902	17.04	-0.0148753275740755	-0.151992397555082
4	D	26	50	20120618	4	904	17.08	-0.0141071974776725	-0.151402882631607
4	D	26	50	20120618	4	906	17.12	-0.0141803123188472	-0.151437248021173
4	D	26	50	20120618	4	908	17.16	-0.0136006261796305	-0.151521959413559
4	D	26	50	20120618	4	910	17.2	-0.0136490629941417	-0.151462208890549
4	D	26	50	20120618	4	912	17.24	-0.013695095645597	-0.151013125373817
4	D	26	50	20120618	4	914	17.28	-0.0136454567495577	-0.150279289956302
4	D	26	50	20120618	4	916	17.32	-0.013537764386783	-0.150705180370610
4	D	26	50	20120618	4	918	17.36	-0.01326425548382	-0.151311029460731
4	D	26	50	20120618	4	920	17.4	-0.0134152227816034	-0.150798023490980
4	D	26	50	20120618	4	922	17.44	-0.0134198896863592	-0.151436823757104
4	D	26	50	20120618	4	924	17.48	-0.0130416582691025	-0.151409175881960
4	D	26	50	20120618	4	926	17.52	-0.013071144621878	-0.151225540250885
4	D	26	50	20120618	4	928	17.56	-0.0128575983739597	-0.151234025532260
4	D	26	50	20120618	4	930	17.6	-0.0125331070720731	-0.151746607237942
4	D	26	50	20120618	4	932	17.64	-0.0121590475848254	-0.152318656623922
4	D	26	50	20120618	4	934	17.68	-0.0122050095256026	-0.152162386025279
4	D	26	50	20120618	4	936	17.72	-0.0114738611138557	-0.152380174913885
4	D	26	50	20120618	4	938	17.76	-0.0108410005446937	-0.152375225166417
4	D	26	50	20120618	4	940	17.8	-0.010356632399581	-0.153387094970295
4	D	26	50	20120618	4	942	17.84	-0.0100957099973231	-0.154031269247956
4	D	26	50	20120618	4	944	17.88	-0.0093079930430813	-0.155285676677780
4	D	26	50	20120618	4	946	17.92	-0.0094381006908196	-0.155280019823531
4	D	26	50	20120618	4	948	17.96	-0.0084516867310644	-0.156190066250918
4	D	26	50	20120618	4	950	18	-0.007601037273297	-0.156924750196571
4	D	26	50	20120618	4	952	18.04	-0.0069080726277342	-0.158355934321692
4	D	26	50	20120618	4	954	18.08	-0.0062539988551366	-0.158520690201709
4	D	26	50	20120618	4	956	18.12	-0.005489616424674	-0.158799997380278
4	D	26	50	20120618	4	958	18.16	-0.0047061421111193	-0.159071526384253
4	D	26	50	20120618	4	960	18.2	-0.0042217739660065	-0.159574279305677
4	D	26	50	20120618	4	962	18.24	-0.0039233749043457	-0.160346439910733
4	D	26	50	20120618	4	964	18.28	-0.0032233391909711	-0.161090316244541
4	D	26	50	20120618	4	966	18.32	-0.0028181670053512	-0.161928237780247
4	D	26	50	20120618	4	968	18.36	-0.0025063329148479	-0.162590796834219
4	D	26	50	20120618	4	970	18.4	-0.0014732499075343	-0.162877175080599
4	D	26	50	20120618	4	972	18.44	-0.000435924259533701	-0.163845204264044
4	D	26	50	20120618	4	974	18.48	0.00079373443294972	-0.165284166563758
4	D	26	50	20120618	4	976	18.52	0.00149589146666798	-0.166007536800912
4	D	26	50	20120618	4	978	18.56	0.00230552873112656	-0.166405637918720
4	D	26	50	20120618	4	980	18.6	0.00228926527515926	-0.166964959382639
4	D	26	50	20120618	4	982	18.64	0.00255018767741709	-0.167709542823228
4	D	26	50	20120618	4	984	18.68	0.00276302681855425	-0.167766818472504
4	D	26	50	20120618	4	986	18.72	0.00306566852090209	-0.167807830665813
4	D	26	50	20120618	4	988	18.76	0.00302748475471802	-0.168229266307400
4	D	26	50	20120618	4	990	18.8	0.00377560372921339	-0.168473925253691
4	D	26	50	20120618	4	992	18.84	0.00365327425606815	-0.168485946068971
4	D	26	50	20120618	4	994	18.88	0.00430734802866566	-0.168691714142296
4	D	26	50	20120618	4	996	18.92	0.00500738374204038	-0.168315533334705
4	D	26	50	20120618	4	998	18.96	0.00487232634683374	-0.168190375434435
4	D	26	50	20120618	4	1000	19	0.005362351346196	-0.168229266307400
4	D	26	50	20120618	4	1002	19.04	0.00609915661219239	-0.168932130447900
4	D	26	50	20120618	4	1004	19.08	0.00653614860296567	-0.169847126622755
4	D	26	50	20120618	4	1006	19.12	0.00667756995920299	-0.170289775467778
4	D	26	50	20120618	4	1008	19.16	0.00691020809021335	-0.171137596498420
4	D	26	50	20120618	4	1010	19.2	0.00751195596100313	-0.171931677413693
4	D	26	50	20120618	4	1012	19.24	0.0078796514872201	-0.171879351511885
4	D	26	50	20120618	4	1014	19.28	0.0078167189836945	-0.172857280190266
4	D	26	50	20120618	4	1016	19.32	0.00849412728007123	-0.173488019439085
4	D	26	50	20120618	4	1018	19.36	0.00803450787229998	-0.173284372686103
4	D	26	50	20120618	4	1020	19.4	0.00860372883115512	-0.174177448550741
4	D	26	50	20120618	4	1022	19.44	0.00816673684038186	-0.174631411104263
4	D	26	50	20120618	4	1024	19.48	0.0085004912411019	-0.176386450135168
4	D	26	50	20120618	4	1026	19.52	0.00815118049119576	-0.176694748691766
4	D	26	50	20120618	4	1028	19.56	0.00817097948106894	-0.178414432383611
4	D	26	50	20120618	4	1030	19.6	0.0086631258007748	-0.180455142554116
4	D	26	50	20120618	4	1032	19.64	0.00900748680321266	-0.180161693239923
4	D	26	50	20120618	4	1034	19.68	0.0090060725896503	-0.180008958175187
4	D	26	50	20120618	4	1036	19.72	0.00906546955926994	-0.180891427438108
4	D	26	50	20120618	4	1038	19.76	0.00942609401767512	-0.180783947207367
4	D	26	50	20120618	4	1040	19.8	0.00928184423431304	-0.180897084292357
4	D	26	50	20120618	4	1042	19.84	0.00950316865682443	-0.181066082813061
4	D	26	50	20120618	4	1044	19.88	0.00932427064118423	-0.179871779459637
4	D	26	50	20120618	4	1046	19.92	0.00967004585718446	-0.180472113116864
4	D	26	50	20120618	4	1048	19.96	0.0094161945227385	-0.180182906443359
4	D	26	50	20120618	4	1050	20	0.00924648889525372	-0.180170178521297
4	D	26	50	20120618	4	1052	20.04	0.00919416299344591	-0.179727529676275
4	D	26	50	20120618	4	1054	20.08	0.00969055195383887	-0.180625555288382
4	D	26	50	20120618	4	1056	20.12	0.0096460042266241	-0.181265486925355
4	D	26	50	20120618	4	1058	20.16	0.00907607616098775	-0.180469284689739
4	D	26	50	20120618	4	1060	20.2	0.0094211442702068	-0.180638990317224
4	D	26	50	20120618	4	1062	20.24	0.00887242940800602	-0.180507468455923
4	D	26	50	20120618	4	1064	20.28	0.00895798932852961	-0.180660910627441
4	D	26	50	20120618	4	1066	20.32	0.00899758730827605	-0.180370996847154
4	D	26	50	20120618	4	1068	20.36	0.00864261970412041	-0.181104973686026
4	D	26	50	20120618	4	1070	20.4	0.00903789239480368	-0.180791725381960
4	D	26	50	20120618	4	1072	20.44	0.00932639196152779	-0.181665709363507
4	D	26	50	20120618	4	1074	20.48	0.00932780617509016	-0.181812787573994
4	D	26	50	20120618	4	1076	20.52	0.00954347374335203	-0.182629495906264
4	D	26	50	20120618	4	1078	20.56	0.0100002647239986	-0.182145834867933
4	D	26	50	20120618	4	1080	20.6	0.0107222207475900	-0.182437869968563
4	D	26	50	20120618	4	1082	20.64	0.0113147762302244	-0.183726218523885
4	D	26	50	20120618	4	1084	20.68	0.0118288428601469	-0.184209172455435
4	D	26	50	20120618	4	1086	20.72	0.0128590974403358	-0.185174373211755
4	D	26	50	20120618	4	1088	20.76	0.0131666888901519	-0.184426961344040
4	D	26	50	20120618	4	1090	20.8	0.0129128375557059	-0.184406455247386
4	D	26	50	20120618	4	1092	20.84	0.0128088928588715	-0.184309581618363
4	D	26	50	20120618	4	1094	20.88	0.0140003677851709	-0.184552119244310
4	D	26	50	20120618	4	1096	20.92	0.0149217279210569	-0.184637679164834
4	D	26	50	20120618	4	1098	20.96	0.0153099295439284	-0.185037194496204
4	D	26	50	20120618	4	1100	21	0.0153099295439284	-0.185037194496204
4	D	26	50	20120618	4	1102	21.04	0.0166258552637165	-0.185395697634266
4	D	26	50	20120618	4	1104	21.08	0.0176610595913736	-0.186364433924492
4	D	26	50	20120618	4	1106	21.12	0.017916325139382	-0.186384940021146
4	D	26	50	20120618	4	1108	21.16	0.0183434176352186	-0.186468378621326
4	D	26	50	20120618	4	1110	21.2	0.0192831625474155	-0.187149322451609
4	D	26	50	20120618	4	1112	21.24	0.0196954058008473	-0.186901127971412
4	D	26	50	20120618	4	1114	21.28	0.0204802943279644	-0.187851479485327
4	D	26	50	20120618	4	1116	21.32	0.0209936538511058	-0.187981587133065
4	D	26	50	20120618	4	1118	21.36	0.022412110054166	-0.188615154809008
4	D	26	50	20120618	4	1120	21.4	0.0230294142741419	-0.188754454844902
4	D	26	50	20120618	4	1122	21.44	0.0242795790632797	-0.189344181900412
4	D	26	50	20120618	4	1124	21.48	0.0241607851240404	-0.189779759677623
4	D	26	50	20120618	4	1126	21.52	0.0246423248420284	-0.190339081141541
4	D	26	50	20120618	4	1128	21.56	0.0248735487594764	-0.190867289907088
4	D	26	50	20120618	4	1130	21.6	0.0251337640549531	-0.190790922374719
4	D	26	50	20120618	4	1132	21.64	0.0250397188530552	-0.190894867071554
4	D	26	50	20120618	4	1134	21.68	0.0254781250573909	-0.192125232870818
4	D	26	50	20120618	4	1136	21.72	0.0261788678775468	-0.191847339905812
4	D	26	50	20120618	4	1138	21.76	0.0265500989376697	-0.192498585251285
4	D	26	50	20120618	4	1140	21.8	0.0270832574506844	-0.192173316131939
4	D	26	50	20120618	4	1142	21.84	0.0278221840370243	-0.193227612342688
4	D	26	50	20120618	4	1144	21.88	0.0285505040216465	-0.193479342356791
4	D	26	50	20120618	4	1146	21.92	0.029689653046138	-0.194095232363204
4	D	26	50	20120618	4	1148	21.96	0.0307354639755129	-0.193774912991327
4	D	26	50	20120618	4	1150	22	0.0311533640831941	-0.194976287412563
4	D	26	50	20120618	4	1152	22.04	0.0315479296670962	-0.195599955593569
4	D	26	50	20120618	4	1154	22.08	0.0318187515642907	-0.195508738818796
4	D	26	50	20120618	4	1156	22.12	0.032107958237796	-0.196432927381807
4	D	26	50	20120618	4	1158	22.16	0.0324791892979189	-0.196477475109022
4	D	26	50	20120618	4	1160	22.2	0.032881533056414	-0.196592733514355
4	D	26	50	20120618	4	1162	22.24	0.032263521729657	-0.196630917280539
4	D	26	50	20120618	4	1164	22.28	0.0328928467649131	-0.197132963095182
4	D	26	50	20120618	4	1166	22.32	0.032642530964373	-0.197606724638577
4	D	26	50	20120618	4	1168	22.36	0.0327648604375183	-0.197359944371942
4	D	26	50	20120618	4	1170	22.4	0.0328723406682586	-0.198119377054937
4	D	26	50	20120618	4	1172	22.44	0.0329508295209703	-0.197646322618323
4	D	26	50	20120618	4	1174	22.48	0.0324968669674486	-0.198023917639477
4	D	26	50	20120618	4	1176	22.52	0.0324890887928555	-0.198112305987125
4	D	26	50	20120618	4	1178	22.56	0.0325378791607574	-0.197995633368229
4	D	26	50	20120618	4	1180	22.6	0.033199731107948	-0.198291204002765
4	D	26	50	20120618	4	1182	22.64	0.0336232880698787	-0.197905830807018
4	D	26	50	20120618	4	1184	22.68	0.0342278643677933	-0.197796229255935
4	D	26	50	20120618	4	1186	22.72	0.0346888979891269	-0.196711527453594
4	D	26	50	20120618	4	1188	22.76	0.0348289051318018	-0.196943458477824
4	D	26	50	20120618	4	1190	22.8	0.035724102316784	-0.197199431132613
4	D	26	50	20120618	4	1192	22.84	0.0354122682262807	-0.196179076047361
4	D	26	50	20120618	4	1194	22.88	0.035966639942731	-0.196631624387320
4	D	26	50	20120618	4	1196	22.92	0.0359949242139784	-0.196874869120048
4	D	26	50	20120618	4	1198	22.96	0.0363583770995083	-0.196419492352964
4	D	26	50	20120618	4	1200	23	0.0371482153740937	-0.196899617857390
4	D	26	50	20120618	4	1202	23.04	0.0376884449549202	-0.196413128391934
4	D	26	50	20120618	4	1204	23.08	0.0386642523129576	-0.197082051406936
4	D	26	50	20120618	4	1206	23.12	0.0386953650113299	-0.196386258334249
4	D	26	50	20120618	4	1208	23.16	0.0400169475853675	-0.196716477201063
4	D	26	50	20120618	4	1210	23.2	0.0415725825039779	-0.196843756421676
4	D	26	50	20120618	4	1212	23.24	0.0427506224014347	-0.196913052886233
4	D	26	50	20120618	4	1214	23.28	0.0447142579327897	-0.197715619082879
4	D	26	50	20120618	4	1216	23.32	0.0466269817758993	-0.197528235785865
4	D	26	50	20120618	4	1218	23.36	0.0481083704824852	-0.198258677090831
4	D	26	50	20120618	4	1220	23.4	0.0502926233295704	-0.199659455624361
4	D	26	50	20120618	4	1222	23.44	0.0518312876854323	-0.199209735711526
4	D	26	50	20120618	4	1224	23.48	0.0538493704389387	-0.200054021208263
4	D	26	50	20120618	4	1226	23.52	0.0549255869599047	-0.201077911827421
4	D	26	50	20120618	4	1228	23.56	0.0558016922617948	-0.201337420016117
4	D	26	50	20120618	4	1230	23.6	0.0563242441730917	-0.203004070699373
4	D	26	50	20120618	4	1232	23.64	0.056348285803652	-0.201903812547847
4	D	26	50	20120618	4	1234	23.68	0.0564041472393657	-0.203419142379930
4	D	26	50	20120618	4	1236	23.72	0.05674638692146	-0.204520814745019
4	D	26	50	20120618	4	1238	23.76	0.057557438399481	-0.205196101721052
4	D	26	50	20120618	4	1240	23.8	0.0572562109106955	-0.205840983105494
4	D	26	50	20120618	4	1242	23.84	0.05765219070816	-0.206560817808742
4	D	26	50	20120618	4	1244	23.88	0.0570582210119633	-0.207289137793364
4	D	26	50	20120618	4	1246	23.92	0.0570348864881842	-0.207804618636849
4	D	26	50	20120618	4	1248	23.96	0.056894172238728	-0.207504098254845
4	D	26	50	20120618	4	1250	24	0.0566488061856563	-0.208292522315868
4	D	26	50	20120618	4	1252	24.04	0.0567958843961431	-0.208367475634673
4	D	26	50	20120618	4	1254	24.08	0.0566792117772473	-0.208547787863876
4	D	26	50	20120618	4	1256	24.12	0.0569309417913497	-0.208513846738379
4	D	26	50	20120618	4	1258	24.16	0.0570751915747118	-0.208250803015778
4	D	26	50	20120618	4	1260	24.2	0.0570426646627772	-0.209243580936564
4	D	26	50	20120618	4	1262	24.24	0.0570822626425236	-0.208622741182682
4	D	26	50	20120618	4	1264	24.28	0.0574888490417059	-0.208412730468669
4	D	26	50	20120618	4	1266	24.32	0.0576818891929698	-0.209441570835296
4	D	26	50	20120618	4	1268	24.36	0.0576536049217223	-0.208844772711974
4	D	26	50	20120618	4	1270	24.4	0.0579937232834731	-0.208940232127435
4	D	26	50	20120618	4	1272	24.44	0.0580891826989333	-0.209341161672367
4	D	26	50	20120618	4	1274	24.48	0.0580106938462216	-0.209733605935926
4	D	26	50	20120618	4	1276	24.52	0.0579746314003811	-0.209037105756457
4	D	26	50	20120618	4	1278	24.56	0.0578020973457716	-0.209202568743255
4	D	26	50	20120618	4	1280	24.6	0.0577837125694607	-0.209541979998224
4	D	26	50	20120618	4	1282	24.64	0.0579541253037267	-0.209817044536106
4	D	26	50	20120618	4	1284	24.68	0.0576302703979432	-0.209889169427787
4	D	26	50	20120618	4	1286	24.72	0.0573191434142211	-0.209561071881316
4	D	26	50	20120618	4	1288	24.76	0.0570476144102455	-0.210258279167566
4	D	26	50	20120618	4	1290	24.8	0.056844674764045	-0.210541828986822
4	D	26	50	20120618	4	1292	24.84	0.0572060063292313	-0.210924373755444
4	D	26	50	20120618	4	1294	24.88	0.0570886266035543	-0.211292069281661
4	D	26	50	20120618	4	1296	24.92	0.0570702418272435	-0.212091099944402
4	D	26	50	20120618	4	1298	24.96	0.0569061930540082	-0.212413540636623
4	D	26	50	20120618	4	1300	25	0.0572767170073499	-0.212851946840958
4	D	26	50	20120618	4	1302	25.04	0.0572045921156689	-0.213878665887241
4	D	26	50	20120618	4	1304	25.08	0.0571027687391781	-0.215227825625745
4	D	26	50	20120618	4	1306	25.12	0.0569959956152189	-0.215608956180805
4	D	26	50	20120618	4	1308	25.16	0.0567852777944253	-0.216082717724200
4	D	26	50	20120618	4	1310	25.2	0.0569507407812229	-0.216267979700871
4	D	26	50	20120618	4	1312	25.24	0.0564819289852963	-0.217090344887391
4	D	26	50	20120618	4	1314	25.28	0.0561375679828584	-0.216939731142998
4	D	26	50	20120618	4	1316	25.32	0.0560520080623348	-0.218392835578336
4	D	26	50	20120618	4	1318	25.36	0.0557649227091731	-0.218682749358623
4	D	26	50	20120618	4	1320	25.4	0.0559735192096231	-0.218262020823817
4	D	26	50	20120618	4	1322	25.44	0.056094434469206	-0.218996704769470
4	D	26	50	20120618	4	1324	25.48	0.0562259563305067	-0.219486022662051
4	D	26	50	20120618	4	1326	25.52	0.0568001270368302	-0.219651485648848
4	D	26	50	20120618	4	1328	25.56	0.0570037737898119	-0.220096962920996
4	D	26	50	20120618	4	1330	25.6	0.0570992332052721	-0.220131611153274
4	D	26	50	20120618	4	1332	25.64	0.0575673378944176	-0.220545975727049
4	D	26	50	20120618	4	1334	25.68	0.0579675603325692	-0.220650627530665
4	D	26	50	20120618	4	1336	25.72	0.0578940212273258	-0.221009837775508
4	D	26	50	20120618	4	1338	25.76	0.0583409127130357	-0.220162723851646
4	D	26	50	20120618	4	1340	25.8	0.0585374883982056	-0.220595473201732
4	D	26	50	20120618	4	1342	25.84	0.0585459736795798	-0.219748359277871
4	D	26	50	20120618	4	1344	25.88	0.0591024667163736	-0.220041808592063
4	D	26	50	20120618	4	1346	25.92	0.0587255788020012	-0.220408797011499
4	D	26	50	20120618	4	1348	25.96	0.0592106540538952	-0.220420110719998
4	D	26	50	20120618	4	1350	26	0.0592346956844555	-0.220500720893053
4	D	26	50	20120618	4	1352	26.04	0.0589652880008234	-0.220454758952276
4	D	26	50	20120618	4	1354	26.08	0.0593640962254126	-0.220654163064571
4	D	26	50	20120618	4	1356	26.12	0.0592014616657397	-0.220918621000735
4	D	26	50	20120618	4	1358	26.16	0.0588712427989256	-0.220995695639884
4	D	26	50	20120618	4	1360	26.2	0.0583911172945	-0.222038678142134
4	D	26	50	20120618	4	1362	26.24	0.0586838595019112	-0.222578907722961
4	D	26	50	20120618	4	1364	26.28	0.057989480642786	-0.222808010320065
4	D	26	50	20120618	4	1366	26.32	0.0580234217682829	-0.223547644013186
4	D	26	50	20120618	4	1368	26.36	0.0575546099723562	-0.224312026443649
4	D	26	50	20120618	4	1370	26.4	0.0575616810401681	-0.225187424638758
4	D	26	50	20120618	4	1372	26.44	0.0573735906363725	-0.225326017567870
4	D	26	50	20120618	4	1374	26.48	0.0572823738615994	-0.226387384846431
4	D	26	50	20120618	4	1376	26.52	0.0568475031911697	-0.228119089353557
4	D	26	50	20120618	4	1378	26.56	0.0567647716977709	-0.228238590399578
4	D	26	50	20120618	4	1380	26.6	0.0563624279392757	-0.229755334445223
4	D	26	50	20120618	4	1382	26.64	0.0560958486827684	-0.230772861103350
4	D	26	50	20120618	4	1384	26.68	0.056272625378065	-0.232673564131180
4	D	26	50	20120618	4	1386	26.72	0.0553873276880195	-0.233028531735335
4	D	26	50	20120618	4	1388	26.76	0.0555386485391934	-0.232950749989405
4	D	26	50	20120618	4	1390	26.8	0.0549658920464323	-0.233585731878910
4	D	26	50	20120618	4	1392	26.84	0.0552063083520358	-0.233584317665348
4	D	26	50	20120618	4	1394	26.88	0.0546922417221131	-0.234014945695091
4	D	26	50	20120618	4	1396	26.92	0.0548767965920028	-0.234649220477815
4	D	26	50	20120618	4	1398	26.96	0.0553604576303344	-0.234442745297709
4	D	26	50	20120618	4	1400	27	0.0551603464112586	-0.235676646630879
4	D	26	50	20120618	4	1402	27.04	0.0549701346871194	-0.235438351645619
4	D	26	50	20120618	4	1404	27.08	0.0547848727104485	-0.236534367156458
4	D	26	50	20120618	4	1406	27.12	0.0547367894493279	-0.236158186348867
4	D	26	50	20120618	4	1408	27.16	0.0546484011016796	-0.236980551535387
4	D	26	50	20120618	4	1410	27.2	0.0541972669752825	-0.237336933353105
4	D	26	50	20120618	4	1412	27.24	0.0536909785199529	-0.238110508171723
4	D	26	50	20120618	4	1414	27.28	0.0538331069829715	-0.237524316650120
4	D	26	50	20120618	4	1416	27.32	0.0537963374303498	-0.238135256909065
4	D	26	50	20120618	4	1418	27.36	0.0533621738667012	-0.238283749333114
4	D	26	50	20120618	4	1420	27.4	0.0529428595454576	-0.237362389197228
4	D	26	50	20120618	4	1422	27.44	0.0533430819836092	-0.237608462357081
4	D	26	50	20120618	4	1424	27.48	0.0527710325976292	-0.238056060949572
4	D	26	50	20120618	4	1426	27.52	0.0524464705850646	-0.238070910191977
4	D	26	50	20120618	4	1428	27.56	0.0521487786301851	-0.237860899477964
4	D	26	50	20120618	4	1430	27.6	0.0517860328514364	-0.238596997637180
4	D	26	50	20120618	4	1432	27.64	0.0516912805427574	-0.238759632196852
4	D	26	50	20120618	4	1434	27.68	0.0512995433859801	-0.238796401749474
4	D	26	50	20120618	4	1436	27.72	0.0510697336820944	-0.238989441900738
4	D	26	50	20120618	4	1438	27.76	0.0521982761048682	-0.236457999624090
4	D	26	50	20120618	4	1440	27.8	0.0495777383737908	-0.240987725664371
4	D	26	50	20120618	4	1442	27.84	0.048801335128048	-0.241356835404151
4	D	26	50	20120618	4	1444	27.88	0.0491138763253324	-0.241372391753337
4	D	26	50	20120618	4	1446	27.92	0.0494179322412427	-0.241291781580281
4	D	26	50	20120618	4	1448	27.96	0.0495911734026334	-0.241339157734621
4	D	26	50	20120618	4	1450	28	0.0495911734026334	-0.241339157734621
4	D	26	50	20120618	4	1452	28.04	0.0495565251703552	-0.241294610007406
4	D	26	50	20120618	4	1454	28.08	0.0495565251703552	-0.241294610007406
4	D	26	50	20120618	4	1456	28.12	0.0495565251703552	-0.241294610007406
4	D	26	50	20120618	4	1458	28.16	0.0495565251703552	-0.241294610007406
4	D	26	50	20120618	4	1460	28.2	0.0496060226450383	-0.241308752143030
