# Supplementary material for: How Do Ants Make Sense of Gravity? A Boltzmann Walker Analysis of Lasius niger Trajectories on Various Inclines
Source: PLoS One. 2013 Oct 29;8(10):e76531. doi: 10.1371/journal.pone.0076531 (PMC3812222; doi:10.1371/journal.pone.0076531)
Supplement: Dataset S4 — Trajectories for . (ZIP) [file pone.0076531.s008.zip › Incline4/4-D-26-50-20120618-05.txt]

Pente	Colonie	Temperature	Humidite	Date	Indiv	Frame	Time	X	Y
4	D	26	50	20120618	5	94	0	0	0
4	D	26	50	20120618	5	96	0.04	-0.00030774913462836	-0.000224985114317591
4	D	26	50	20120618	5	98	0.08	-0.000247142305306080	-0.00105435843614588
4	D	26	50	20120618	5	100	0.12	-0.00061195283585584	-0.00114690457166758
4	D	26	50	20120618	5	102	0.16	-0.00049440764719208	-0.000738928000553501
4	D	26	50	20120618	5	104	0.2	-0.000398392445801879	-0.000959818259501241
4	D	26	50	20120618	5	106	0.24	-0.000750284135459359	-0.0020485859258332
4	D	26	50	20120618	5	108	0.28	-0.00144663582250407	-0.0029189000231854
4	D	26	50	20120618	5	110	0.32	-0.00163504442435122	-0.0033216326904102
4	D	26	50	20120618	5	112	0.36	-0.00184229035084918	-0.0040442321811726
4	D	26	50	20120618	5	114	0.4	-0.00193378289726691	-0.0044907064738816
4	D	26	50	20120618	5	116	0.44	-0.00172792290006007	-0.0043563066879815
4	D	26	50	20120618	5	118	0.48	-0.00169845068942022	-0.0043839404209902
4	D	26	50	20120618	5	120	0.52	-0.0018911019319545	-0.0048173615225185
4	D	26	50	20120618	5	122	0.56	-0.00229107688273266	-0.0051771020974472
4	D	26	50	20120618	5	124	0.6	-0.00237022334475088	-0.0062860364491786
4	D	26	50	20120618	5	126	0.64	-0.00234913742053589	-0.0066411596168261
4	D	26	50	20120618	5	128	0.68	-0.00252191189145101	-0.0070224740196488
4	D	26	50	20120618	5	130	0.72	-0.00223610640156322	-0.0067148754987648
4	D	26	50	20120618	5	132	0.76	-0.00247997338825884	-0.0068297944928432
4	D	26	50	20120618	5	134	0.8	-0.00258300591734553	-0.0062491820437432
4	D	26	50	20120618	5	136	0.84	-0.00219582252823903	-0.007011414869591
4	D	26	50	20120618	5	138	0.88	-0.00191318487673095	-0.0077656927441505
4	D	26	50	20120618	5	140	0.92	-0.00178125996456498	-0.0085618737665631
4	D	26	50	20120618	5	142	0.96	-0.00184774214413213	-0.0087502328709356
4	D	26	50	20120618	5	144	1	-0.0018810963710007	-0.0084068830311949
4	D	26	50	20120618	5	146	1.04	-0.00154577219322642	-0.0086434951023155
4	D	26	50	20120618	5	148	1.08	-0.00139935159204612	-0.0090195839860252
4	D	26	50	20120618	5	150	1.12	-0.00137118752895146	-0.0088617789656678
4	D	26	50	20120618	5	152	1.16	-0.00083582991384731	-0.0082659071522297
4	D	26	50	20120618	5	154	1.2	-0.000638299634522849	-0.0088079398553482
4	D	26	50	20120618	5	156	1.24	-0.000135673992319830	-0.0086062871434895
4	D	26	50	20120618	5	158	1.28	5.90207888120711e-05	-0.0083225534764705
4	D	26	50	20120618	5	160	1.32	0.000361521069803680	-0.0087471003878949
4	D	26	50	20120618	5	162	1.36	0.00117521005611847	-0.0082389239574596
4	D	26	50	20120618	5	164	1.4	0.00126273573349375	-0.0081557540578564
4	D	26	50	20120618	5	166	1.44	0.0024327711821875	-0.0079694172788782
4	D	26	50	20120618	5	168	1.48	0.0026822879520648	-0.0077861846986693
4	D	26	50	20120618	5	170	1.52	0.00290525993337635	-0.0080648766943384
4	D	26	50	20120618	5	172	1.56	0.00308280737506448	-0.0069673691881909
4	D	26	50	20120618	5	174	1.6	0.00329763348625677	-0.0068883217211221
4	D	26	50	20120618	5	176	1.64	0.00391564481301381	-0.0074682907030513
4	D	26	50	20120618	5	178	1.68	0.00443538951038936	-0.0075723980344454
4	D	26	50	20120618	5	180	1.72	0.00487281990736698	-0.0073001760658242
4	D	26	50	20120618	5	182	1.76	0.00502361042845501	-0.0074717555262791
4	D	26	50	20120618	5	184	1.8	0.00541120393949461	-0.0072443075590426
4	D	26	50	20120618	5	186	1.84	0.00543851947445184	-0.0063362622438463
4	D	26	50	20120618	5	188	1.88	0.00591991777108364	-0.0061214432037218
4	D	26	50	20120618	5	190	1.92	0.00683646250978984	-0.0052601093624907
4	D	26	50	20120618	5	192	1.96	0.00730335097527169	-0.0057800732629684
4	D	26	50	20120618	5	194	2	0.00763308193840679	-0.0058667999096809
4	D	26	50	20120618	5	196	2.04	0.0077133597712749	-0.0050554868021509
4	D	26	50	20120618	5	198	2.08	0.00816891331505433	-0.0046267184632428
4	D	26	50	20120618	5	200	2.12	0.00783122032956307	-0.0045565663994813
4	D	26	50	20120618	5	202	2.16	0.00839127718453406	-0.0039362781888888
4	D	26	50	20120618	5	204	2.2	0.00828888812261825	-0.0037390378233447
4	D	26	50	20120618	5	206	2.24	0.00810872438583973	-0.0037092332725176
4	D	26	50	20120618	5	208	2.28	0.00830853154899961	-0.0037859897136154
4	D	26	50	20120618	5	210	2.32	0.00845497336338335	-0.0036195367773241
4	D	26	50	20120618	5	212	2.36	0.00865918580179002	-0.0032400467099969
4	D	26	50	20120618	5	214	2.4	0.00882658626116813	-0.0029447023496309
4	D	26	50	20120618	5	216	2.44	0.00852034538530404	-0.0032653257774244
4	D	26	50	20120618	5	218	2.48	0.00844561126960044	-0.0033051995288155
4	D	26	50	20120618	5	220	2.52	0.00840672039663518	-0.0032924998910254
4	D	26	50	20120618	5	222	2.56	0.00806866678668551	-0.0028151745294532
4	D	26	50	20120618	5	224	2.6	0.00799473877271246	-0.0025629990380786
4	D	26	50	20120618	5	226	2.64	0.00784140266721216	-0.0028085560099813
4	D	26	50	20120618	5	228	2.68	0.00790075013935714	-0.002191343713887
4	D	26	50	20120618	5	230	2.72	0.00812550402975729	-0.00131117254800503
4	D	26	50	20120618	5	232	2.76	0.00781183146162294	-0.00126791175513203
4	D	26	50	20120618	5	234	2.8	0.0078607986062201	-0.000580384760716542
4	D	26	50	20120618	5	236	2.84	0.00797922484993323	0.000313186078668900
4	D	26	50	20120618	5	238	2.88	0.00806703337002097	0.00138697015230754
4	D	26	50	20120618	5	240	2.92	0.00900137598640963	0.0017866976157123
4	D	26	50	20120618	5	242	2.96	0.00929698197628466	0.00268355650163025
4	D	26	50	20120618	5	244	3	0.00980329164481767	0.00349400693888722
4	D	26	50	20120618	5	246	3.04	0.00998826370770826	0.00400119341982889
4	D	26	50	20120618	5	248	3.08	0.00975296685520062	0.00416808476232454
4	D	26	50	20120618	5	250	3.12	0.0093746392714217	0.00497592880398605
4	D	26	50	20120618	5	252	3.16	0.00901174924288964	0.00444701010323138
4	D	26	50	20120618	5	254	3.2	0.00903794047806479	0.00515594121991339
4	D	26	50	20120618	5	256	3.24	0.00847046607295915	0.00553761624719446
4	D	26	50	20120618	5	258	3.28	0.00831056094546162	0.00574720269713815
4	D	26	50	20120618	5	260	3.32	0.00754631286528739	0.00656657682197368
4	D	26	50	20120618	5	262	3.36	0.00733891915347215	0.00687528620761089
4	D	26	50	20120618	5	264	3.4	0.00654818992434249	0.00706645818275892
4	D	26	50	20120618	5	266	3.44	0.00509725559971559	0.00785046353350629
4	D	26	50	20120618	5	268	3.48	0.00473291883070922	0.00840932537801707
4	D	26	50	20120618	5	270	3.52	0.00426892950303023	0.00911457953943691
4	D	26	50	20120618	5	272	3.56	0.00447306415969098	0.00968635315377217
4	D	26	50	20120618	5	274	3.6	0.00424773609858451	0.010300403268341
4	D	26	50	20120618	5	276	3.64	0.00449452732537372	0.0110206449115415
4	D	26	50	20120618	5	278	3.68	0.00439431084904311	0.0104692094560001
4	D	26	50	20120618	5	280	3.72	0.00477859580745353	0.0105771712264584
4	D	26	50	20120618	5	282	3.76	0.00524174869852105	0.0105247159948204
4	D	26	50	20120618	5	284	3.8	0.00687982936868001	0.0121609864716195
4	D	26	50	20120618	5	286	3.84	0.00764520881970414	0.0124728842017331
4	D	26	50	20120618	5	288	3.88	0.00787131328405635	0.0122701001190244
4	D	26	50	20120618	5	290	3.92	0.00875713423311998	0.0136430469296474
4	D	26	50	20120618	5	292	3.96	0.00954113887676057	0.0131708622343745
4	D	26	50	20120618	5	294	4	0.00991182546466199	0.0135603295783842
4	D	26	50	20120618	5	296	4.04	0.0110238781572985	0.0130838951713563
4	D	26	50	20120618	5	298	4.08	0.0110737369635467	0.0133167517983621
4	D	26	50	20120618	5	300	4.12	0.0113068396637123	0.0129098705356521
4	D	26	50	20120618	5	302	4.16	0.0118921347860494	0.0130694699808881
4	D	26	50	20120618	5	304	4.2	0.0115364669340484	0.0128948077469993
4	D	26	50	20120618	5	306	4.24	0.0119478760843211	0.0130872960721311
4	D	26	50	20120618	5	308	4.28	0.0121332777852919	0.0126851237163198
4	D	26	50	20120618	5	310	4.32	0.0121502441053997	0.0127543537128386
4	D	26	50	20120618	5	312	4.36	0.0125341238916245	0.0121160144803360
4	D	26	50	20120618	5	314	4.4	0.0133445531156780	0.0116254945062269
4	D	26	50	20120618	5	316	4.44	0.0135374235613145	0.0111545755320923
4	D	26	50	20120618	5	318	4.48	0.0142967572493594	0.0104214613634937
4	D	26	50	20120618	5	320	4.52	0.0150699078039088	0.00997833168585972
4	D	26	50	20120618	5	322	4.56	0.0160655777914298	0.00959756175525857
4	D	26	50	20120618	5	324	4.6	0.016025428268394	0.00934004760768606
4	D	26	50	20120618	5	326	4.64	0.0162724701645372	0.0091605202670106
4	D	26	50	20120618	5	328	4.68	0.0162365562111207	0.00889475418330164
4	D	26	50	20120618	5	330	4.72	0.0164721005510017	0.0088992584534978
4	D	26	50	20120618	5	332	4.76	0.0165069255599752	0.00852874157122386
4	D	26	50	20120618	5	334	4.8	0.0168436851645153	0.00784315204938882
4	D	26	50	20120618	5	336	4.84	0.0176103656920168	0.00752682783082501
4	D	26	50	20120618	5	338	4.88	0.0179480516064403	0.00668281103466513
4	D	26	50	20120618	5	340	4.92	0.0178593379896725	0.00650544036967229
4	D	26	50	20120618	5	342	4.96	0.0184639920693330	0.00592416324019789
4	D	26	50	20120618	5	344	5	0.0189648782288543	0.00510196775930542
4	D	26	50	20120618	5	346	5.04	0.0191967314713376	0.0052573120480643
4	D	26	50	20120618	5	348	5.08	0.0190214821266882	0.00509931610887597
4	D	26	50	20120618	5	350	5.12	0.0196253796020928	0.00450311195525073
4	D	26	50	20120618	5	352	5.16	0.0193461997027448	0.0045849807783765
4	D	26	50	20120618	5	354	5.2	0.0196422228856208	0.00438518068628443
4	D	26	50	20120618	5	356	5.24	0.0196398187225647	0.0040344557228159
4	D	26	50	20120618	5	358	5.28	0.0200727094940071	0.00292811645297143
4	D	26	50	20120618	5	360	5.32	0.0202655728685757	0.00254680912121659
4	D	26	50	20120618	5	362	5.36	0.0202335692156593	0.00262978103092102
4	D	26	50	20120618	5	364	5.4	0.0202888861791514	0.00252826171034606
4	D	26	50	20120618	5	366	5.44	0.0204047314831132	0.00223483360935708
4	D	26	50	20120618	5	368	5.48	0.0203353289525397	0.00169053816453874
4	D	26	50	20120618	5	370	5.52	0.0203973775725889	0.00197886095456755
4	D	26	50	20120618	5	372	5.56	0.0205473266366073	0.00209656594936387
4	D	26	50	20120618	5	374	5.6	0.0202775300442456	0.00219474772593162
4	D	26	50	20120618	5	376	5.64	0.0204406949340043	0.00148378721278760
4	D	26	50	20120618	5	378	5.68	0.0200810604250929	0.00150061635417984
4	D	26	50	20120618	5	380	5.72	0.0200407694807009	0.00149271090036618
4	D	26	50	20120618	5	382	5.76	0.0198087748168614	0.00109341477209795
4	D	26	50	20120618	5	384	5.8	0.0200010725060051	0.00134256384644902
4	D	26	50	20120618	5	386	5.84	0.0196796641896846	0.00151202905762819
4	D	26	50	20120618	5	388	5.88	0.0196709031366657	0.00115466436148432
4	D	26	50	20120618	5	390	5.92	0.0198408845357951	0.00080152816389195
4	D	26	50	20120618	5	392	5.96	0.0200176400178882	0.000851570110796519
4	D	26	50	20120618	5	394	6	0.0198926376811102	0.000638603690438758
4	D	26	50	20120618	5	396	6.04	0.0201058657309769	0.000702066524050249
4	D	26	50	20120618	5	398	6.08	0.0197114557105666	0.000367336315972159
4	D	26	50	20120618	5	400	6.12	0.0198774631695859	0.000359536928175679
4	D	26	50	20120618	5	402	6.16	0.0193763012384199	0.0002078271682721
4	D	26	50	20120618	5	404	6.2	0.0191385012279068	-6.12269619693802e-05
4	D	26	50	20120618	5	406	6.24	0.0192929262778502	0.000293592149762219
4	D	26	50	20120618	5	408	6.28	0.0190759364199075	8.40976237000794e-05
4	D	26	50	20120618	5	410	6.32	0.0188727422152657	-0.000110894142279931
4	D	26	50	20120618	5	412	6.36	0.0188255640508250	-0.00043836943478304
4	D	26	50	20120618	5	414	6.4	0.0188271479700148	-0.0001078394409852
4	D	26	50	20120618	5	416	6.44	0.0187970676475432	-0.000324313110977650
4	D	26	50	20120618	5	418	6.48	0.0188062883199697	-0.000276908672366901
4	D	26	50	20120618	5	420	6.52	0.0186309470514390	-0.000667068981022201
4	D	26	50	20120618	5	422	6.56	0.0182464641031298	-0.00142518715251033
4	D	26	50	20120618	5	424	6.6	0.0174568379605788	-0.0023303545431072
4	D	26	50	20120618	5	426	6.64	0.0173183122066104	-0.0023618243304039
4	D	26	50	20120618	5	428	6.68	0.0172072992703913	-0.0024148545105658
4	D	26	50	20120618	5	430	6.72	0.0167068034338132	-0.0030283460107775
4	D	26	50	20120618	5	432	6.76	0.0168942927968448	-0.0030952736676168
4	D	26	50	20120618	5	434	6.8	0.0166683297538488	-0.003168784488589
4	D	26	50	20120618	5	436	6.84	0.0159553257021072	-0.0030936473220201
4	D	26	50	20120618	5	438	6.88	0.0159407946577538	-0.0026470033236836
4	D	26	50	20120618	5	440	6.92	0.0158906254316286	-0.002851038985395
4	D	26	50	20120618	5	442	6.96	0.0158207562105796	-0.002957253494997
4	D	26	50	20120618	5	444	7	0.0157603551493306	-0.002785864953373
4	D	26	50	20120618	5	446	7.04	0.0160030624809051	-0.0026575674989945
4	D	26	50	20120618	5	448	7.08	0.0158313133148227	-0.0028904106909714
4	D	26	50	20120618	5	450	7.12	0.0159642211054145	-0.0030417598264166
4	D	26	50	20120618	5	452	7.16	0.0158058362574965	-0.0028678044871769
4	D	26	50	20120618	5	454	7.2	0.0155330981009251	-0.0033745949883211
4	D	26	50	20120618	5	456	7.24	0.0154340748672877	-0.003242111461798
4	D	26	50	20120618	5	458	7.28	0.0149970333790397	-0.0040853150851595
4	D	26	50	20120618	5	460	7.32	0.0146211849116356	-0.0033558142322128
4	D	26	50	20120618	5	462	7.36	0.0146227476176221	-0.0034367001769127
4	D	26	50	20120618	5	464	7.4	0.0140302345613946	-0.0040846504047852
4	D	26	50	20120618	5	466	7.44	0.0135398277243705	-0.0040447271559194
4	D	26	50	20120618	5	468	7.48	0.0132078340195356	-0.0046373604202997
4	D	26	50	20120618	5	470	7.52	0.0131534504369945	-0.0044388826178884
4	D	26	50	20120618	5	472	7.56	0.0133113120258944	-0.0043872284675227
4	D	26	50	20120618	5	474	7.6	0.0131457853994865	-0.0044121822658308
4	D	26	50	20120618	5	476	7.64	0.0132500553654403	-0.0045126904237087
4	D	26	50	20120618	5	478	7.68	0.0132521837568516	-0.0042342247022096
4	D	26	50	20120618	5	480	7.72	0.0134233530953735	-0.0042959763374106
4	D	26	50	20120618	5	482	7.76	0.0129412901183673	-0.003666184611679
4	D	26	50	20120618	5	484	7.8	0.0128316532119444	-0.0032908876875643
4	D	26	50	20120618	5	486	7.84	0.0121020250797770	-0.0039531992541626
4	D	26	50	20120618	5	488	7.88	0.0115164628832086	-0.0037510444964892
4	D	26	50	20120618	5	490	7.92	0.0113329545313551	-0.0042395987137466
4	D	26	50	20120618	5	492	7.96	0.0108329098289034	-0.0039821906321913
4	D	26	50	20120618	5	494	8	0.0110370162012929	-0.003778225681158
4	D	26	50	20120618	5	496	8.04	0.0112493320834120	-0.0037091696329073
4	D	26	50	20120618	5	498	8.08	0.0111241105435316	-0.0042006724854423
4	D	26	50	20120618	5	500	8.12	0.0112442409145874	-0.0038003864076804
4	D	26	50	20120618	5	502	8.16	0.0108594192621301	-0.0038995369205384
4	D	26	50	20120618	5	504	8.2	0.00996904454539561	-0.0040187409817108
4	D	26	50	20120618	5	506	8.24	0.00924882093341805	-0.004676739196944
4	D	26	50	20120618	5	508	8.28	0.00876343455454035	-0.004281155379277
4	D	26	50	20120618	5	510	8.32	0.0082482153405644	-0.0046050314982638
4	D	26	50	20120618	5	512	8.36	0.00832753857927791	-0.0043875537366421
4	D	26	50	20120618	5	514	8.4	0.00772707764282992	-0.0041028018358583
4	D	26	50	20120618	5	516	8.44	0.00752002970623068	-0.0041863323599198
4	D	26	50	20120618	5	518	8.48	0.00685119861510976	-0.0038735153909907
4	D	26	50	20120618	5	520	8.52	0.0064421726975324	-0.0037673008813887
4	D	26	50	20120618	5	522	8.56	0.00636805376472843	-0.0035231086255737
4	D	26	50	20120618	5	524	8.6	0.00605689142566729	-0.0035598852492632
4	D	26	50	20120618	5	526	8.64	0.00543584661081896	-0.0029967100533872
4	D	26	50	20120618	5	528	8.68	0.00481599680643083	-0.0031998476894865
4	D	26	50	20120618	5	530	8.72	0.00435738856135667	-0.0024826363523968
4	D	26	50	20120618	5	532	8.76	0.00376377948961838	-0.0021455231944661
4	D	26	50	20120618	5	534	8.8	0.00374504823098474	-0.0020765166436901
4	D	26	50	20120618	5	536	8.84	0.00374844941460225	-0.0018675736609173
4	D	26	50	20120618	5	538	8.88	0.00368084293525301	-0.0020704779517788
4	D	26	50	20120618	5	540	8.92	0.00396585646554587	-0.0019376196586616
4	D	26	50	20120618	5	542	8.96	0.00391900357022445	-0.00098400131141782
4	D	26	50	20120618	5	544	9	0.00388442604862442	-0.00131795370203661
4	D	26	50	20120618	5	546	9.04	0.00380957172476802	-5.23457007976704e-05
4	D	26	50	20120618	5	548	9.08	0.00366696950020613	-0.000259619911566891
4	D	26	50	20120618	5	550	9.12	0.00364495019503998	0.00074076647818459
4	D	26	50	20120618	5	552	9.16	0.00341304745508204	0.00123219154897362
4	D	26	50	20120618	5	554	9.2	0.00298840154870827	0.00192521276307893
4	D	26	50	20120618	5	556	9.24	0.00280351433863142	0.00241897835731368
4	D	26	50	20120618	5	558	9.28	0.00238552230706862	0.00371069981198183
4	D	26	50	20120618	5	560	9.32	0.00184654289103123	0.00345557002847548
4	D	26	50	20120618	5	562	9.36	0.00180257640559062	0.00464943356148166
4	D	26	50	20120618	5	564	9.4	0.00170784248168793	0.00335905843812489
4	D	26	50	20120618	5	566	9.44	0.00133091214090863	0.00362594882161594
4	D	26	50	20120618	5	568	9.48	0.00145381932029413	0.00368850160880004
4	D	26	50	20120618	5	570	9.52	0.00157672437835929	0.00375105651730449
4	D	26	50	20120618	5	572	9.56	0.0015498769480912	0.00326182913439139
4	D	26	50	20120618	5	574	9.6	0.0011987750967083	0.0035725269042973
4	D	26	50	20120618	5	576	9.64	0.00120467519569052	0.0028537217485228
4	D	26	50	20120618	5	578	9.68	0.000984402948069531	0.00301718503734325
4	D	26	50	20120618	5	580	9.72	0.00105741101612026	0.00315386241418558
4	D	26	50	20120618	5	582	9.76	0.0009291390175859	0.00330223038744127
4	D	26	50	20120618	5	584	9.8	0.0009262186665796	0.00327907264035741
4	D	26	50	20120618	5	586	9.84	0.000610839849782241	0.00347478070550675
4	D	26	50	20120618	5	588	9.88	-0.000123200628699699	0.00318777313409095
4	D	26	50	20120618	5	590	9.92	-0.0003625916294704	0.00370938459336883
4	D	26	50	20120618	5	592	9.96	-0.00061966737083858	0.00360679754155428
4	D	26	50	20120618	5	594	10	-0.000843791936203469	0.00384130243446699
4	D	26	50	20120618	5	596	10.04	-0.00057270133843218	0.0031268983112986
4	D	26	50	20120618	5	598	10.08	-0.000265392731328499	0.00375017051250767
4	D	26	50	20120618	5	600	10.12	-0.000334038657646089	0.00367690010784112
4	D	26	50	20120618	5	602	10.16	-0.00033554479509002	0.00389114639147283
4	D	26	50	20120618	5	604	10.2	-0.00016486336024721	0.00363955779872666
4	D	26	50	20120618	5	606	10.24	-0.00023681147523294	0.00332412453470715
4	D	26	50	20120618	5	608	10.28	-0.000363298736251589	0.00384878362421194
4	D	26	50	20120618	5	610	10.32	0.000232580148254311	0.00367848402703097
4	D	26	50	20120618	5	612	10.36	-0.000429293012139729	0.00405010399588356
4	D	26	50	20120618	5	614	10.4	0.00041314693589811	0.00369766076293675
4	D	26	50	20120618	5	616	10.44	0.000196729834448151	0.00414477852281663
4	D	26	50	20120618	5	618	10.48	0.000411916570098841	0.00457148918099147
4	D	26	50	20120618	5	620	10.52	0.000526241594481081	0.00484199995120219
4	D	26	50	20120618	5	622	10.56	0.000344635359868941	0.0045876607130772
4	D	26	50	20120618	5	624	10.6	0.000469432635680561	0.00504909738527611
4	D	26	50	20120618	5	626	10.64	0.000199091571097321	0.0051940259911481
4	D	26	50	20120618	5	628	10.68	0.000795394719671931	0.00466296051420576
4	D	26	50	20120618	5	630	10.72	0.00099582413679926	0.00538032741478732
4	D	26	50	20120618	5	632	10.76	0.000701533365537231	0.00477131755735478
4	D	26	50	20120618	5	634	10.8	0.00136453082571336	0.00607820645247938
4	D	26	50	20120618	5	636	10.84	0.00173484264702076	0.00570136096451383
4	D	26	50	20120618	5	638	10.88	0.00165268391011469	0.005879771076475
4	D	26	50	20120618	5	640	10.92	0.0018362346883751	0.00602998884107027
4	D	26	50	20120618	5	642	10.96	0.00190297849745129	0.00655438630106603
4	D	26	50	20120618	5	644	11	0.00230230998105858	0.0065689668428941
4	D	26	50	20120618	5	646	11.04	0.00214733338782593	0.00764031139813764
4	D	26	50	20120618	5	648	11.08	0.00231570258349426	0.00768705822744189
4	D	26	50	20120618	5	650	11.12	0.00255976756008861	0.008720834199401
4	D	26	50	20120618	5	652	11.16	0.00263025903510509	0.00936122545578259
4	D	26	50	20120618	5	654	11.2	0.00273072476657608	0.0102357892648897
4	D	26	50	20120618	5	656	11.24	0.00305018146818054	0.0101198096106395
4	D	26	50	20120618	5	658	11.28	0.00330097810133178	0.0103820472315104
4	D	26	50	20120618	5	660	11.32	0.00323566264795358	0.0100070472922437
4	D	26	50	20120618	5	662	11.36	0.00323767790227996	0.0101793338594798
4	D	26	50	20120618	5	664	11.4	0.00311597775416994	0.0103958994533538
4	D	26	50	20120618	5	666	11.44	0.00303364224056858	0.00999489919774292
4	D	26	50	20120618	5	668	11.48	0.0031975920188545	0.0101570246405334
4	D	26	50	20120618	5	670	11.52	0.00340661278337324	0.00995630530962576
4	D	26	50	20120618	5	672	11.56	0.00311045525020888	0.00997606894415992
4	D	26	50	20120618	5	674	11.6	0.00313241798683253	0.00989407284181353
4	D	26	50	20120618	5	676	11.64	0.00301628276909045	0.00960408835084893
4	D	26	50	20120618	5	678	11.68	0.00338169434040423	0.00945919510031599
4	D	26	50	20120618	5	680	11.72	0.00317741119131943	0.00999349912631617
4	D	26	50	20120618	5	682	11.76	0.00289194511268661	0.00973402629295977
4	D	26	50	20120618	5	684	11.8	0.00283944950525132	0.00996891302353431
4	D	26	50	20120618	5	686	11.84	0.00289925659680408	0.0095683228898565
4	D	26	50	20120618	5	688	11.88	0.00304540142633972	0.00955239884514419
4	D	26	50	20120618	5	690	11.92	0.00320597123421156	0.00938289120755815
4	D	26	50	20120618	5	692	11.96	0.00292425989258684	0.0093062832588844
4	D	26	50	20120618	5	694	12	0.00335225748510343	0.00933089057486969
4	D	26	50	20120618	5	696	12.04	0.00395795808280001	0.00930511653269544
4	D	26	50	20120618	5	698	12.08	0.00396080065206039	0.00923120973192582
4	D	26	50	20120618	5	700	12.12	0.00436949422945059	0.00955960426324448
4	D	26	50	20120618	5	702	12.16	0.00502401842906776	0.00956480644783367
4	D	26	50	20120618	5	704	12.2	0.00520334000166989	0.00979921163869023
4	D	26	50	20120618	5	706	12.24	0.00548046151317792	0.00903186572370762
4	D	26	50	20120618	5	708	12.28	0.00617074480982648	0.00899811410282802
4	D	26	50	20120618	5	710	12.32	0.00633386868739197	0.00892960394101242
4	D	26	50	20120618	5	712	12.36	0.0073466450021634	0.00898643128458926
4	D	26	50	20120618	5	714	12.4	0.00723132012879256	0.00896011418440705
4	D	26	50	20120618	5	716	12.44	0.00772892573004216	0.00878576810503114
4	D	26	50	20120618	5	718	12.48	0.00794988345404789	0.00843482152722632
4	D	26	50	20120618	5	720	12.52	0.00833803062969715	0.00828760684513075
4	D	26	50	20120618	5	722	12.56	0.00878927930739272	0.0083901486421113
4	D	26	50	20120618	5	724	12.6	0.00917267331125885	0.0075891105032187
4	D	26	50	20120618	5	726	12.64	0.00994235833547363	0.00717048843951387
4	D	26	50	20120618	5	728	12.68	0.0106369069002263	0.00708591846848396
4	D	26	50	20120618	5	730	12.72	0.0109684268435178	0.00691096610868278
4	D	26	50	20120618	5	732	12.76	0.0115081614495975	0.00736580547461321
4	D	26	50	20120618	5	734	12.8	0.0115987064729284	0.00696138989324919
4	D	26	50	20120618	5	736	12.84	0.0115026248035008	0.00681805934870268
4	D	26	50	20120618	5	738	12.88	0.0112567708467501	0.00687051960079891
4	D	26	50	20120618	5	740	12.92	0.0113200710458019	0.00630100165709564
4	D	26	50	20120618	5	742	12.96	0.0113957314713888	0.0067310640014133
4	D	26	50	20120618	5	744	13	0.0118541982951068	0.00633622264586654
4	D	26	50	20120618	5	746	13.04	0.0121738671287456	0.00600542395149185
4	D	26	50	20120618	5	748	13.08	0.0123021504409884	0.00554480045209131
4	D	26	50	20120618	5	750	13.12	0.0124649688484245	0.00535234012838796
4	D	26	50	20120618	5	752	13.16	0.0126828991583861	0.00576619558528082
4	D	26	50	20120618	5	754	13.2	0.0126011788276844	0.00506036866736822
4	D	26	50	20120618	5	756	13.24	0.0125558674251460	0.00512741653236033
4	D	26	50	20120618	5	758	13.28	0.0126430041937916	0.00495937260581135
4	D	26	50	20120618	5	760	13.32	0.0128193495539517	0.0050060062980306
4	D	26	50	20120618	5	762	13.36	0.0126910803838445	0.00461395801426953
4	D	26	50	20120618	5	764	13.4	0.0128989414932421	0.00432647668131033
4	D	26	50	20120618	5	766	13.44	0.0127345158320924	0.00393562128668912
4	D	26	50	20120618	5	768	13.48	0.0130988865422243	0.00316596242542525
4	D	26	50	20120618	5	770	13.52	0.0130854946468954	0.00265691696075583
4	D	26	50	20120618	5	772	13.56	0.013124943427111	0.00300122775861222
4	D	26	50	20120618	5	774	13.6	0.0130731409257426	0.00256847854994741
4	D	26	50	20120618	5	776	13.64	0.0132307366424928	0.00246437404698043
4	D	26	50	20120618	5	778	13.68	0.012958463620762	0.00217002515154099
4	D	26	50	20120618	5	780	13.72	0.0131755157041015	0.00215988382608521
4	D	26	50	20120618	5	782	13.76	0.0132752474587336	0.00209706587385816
4	D	26	50	20120618	5	784	13.8	0.0131385878302715	0.00236393794328358
4	D	26	50	20120618	5	786	13.84	0.0128546440818279	0.00226238531797924
4	D	26	50	20120618	5	788	13.88	0.0129106999719064	0.00188160478077637
4	D	26	50	20120618	5	790	13.92	0.0130534612954941	0.00174811362709007
4	D	26	50	20120618	5	792	13.96	0.0127801935159435	0.00157685307179347
4	D	26	50	20120618	5	794	14	0.0128275633063220	0.0018185923741845
4	D	26	50	20120618	5	796	14.04	0.0129120611524602	0.00133297830692326
4	D	26	50	20120618	5	798	14.08	0.0127392909241858	0.00144828338130423
4	D	26	50	20120618	5	800	14.12	0.0125777665221593	0.00092213229649113
4	D	26	50	20120618	5	802	14.16	0.0127501167290057	0.000858096706386879
4	D	26	50	20120618	5	804	14.2	0.0125146855262097	0.00129124910733832
4	D	26	50	20120618	5	806	14.24	0.01278949550565	0.00081207112599944
4	D	26	50	20120618	5	808	14.28	0.0125660851181341	0.00117232081781055
4	D	26	50	20120618	5	810	14.32	0.0126828779451827	0.000663507991272148
4	D	26	50	20120618	5	812	14.36	0.0124463012294011	0.00035374572363776
4	D	26	50	20120618	5	814	14.4	0.0119882303854807	0.000471570926586869
4	D	26	50	20120618	5	816	14.44	0.0119536670060163	0.000181388445723539
4	D	26	50	20120618	5	818	14.48	0.0119082566085285	0.000533654901975048
4	D	26	50	20120618	5	820	14.52	0.0119327437163610	0.00013293041800882
4	D	26	50	20120618	5	822	14.56	0.0117280645874787	-4.54726228845403e-05
4	D	26	50	20120618	5	824	14.6	0.0114992943305614	-6.58867956574005e-05
4	D	26	50	20120618	5	826	14.64	0.011370204916588	-6.47837090787511e-05
4	D	26	50	20120618	5	828	14.68	0.0111783032072418	0.000370447585809380
4	D	26	50	20120618	5	830	14.72	0.0109143402458248	0.000140482318431889
4	D	26	50	20120618	5	832	14.76	0.0108833548266733	-0.000518060369022761
4	D	26	50	20120618	5	834	14.8	0.0108382484851014	-0.000165376719770351
4	D	26	50	20120618	5	836	14.84	0.0107097176854851	-0.00064454763004141
4	D	26	50	20120618	5	838	14.88	0.0105615576016231	-0.000917285786612871
4	D	26	50	20120618	5	840	14.92	0.0102794219959296	-0.00101377757797359
4	D	26	50	20120618	5	842	14.96	0.00982007128873523	-0.00159865388096423
4	D	26	50	20120618	5	844	15	0.0096087948535845	-0.0019878242401259
4	D	26	50	20120618	5	846	15.04	0.00950709875631425	-0.0027863033595773
4	D	26	50	20120618	5	848	15.08	0.00933542030090996	-0.0028267427963934
4	D	26	50	20120618	5	850	15.12	0.00916205186029865	-0.0030594374959463
4	D	26	50	20120618	5	852	15.16	0.00916582781051018	-0.0033238530057032
4	D	26	50	20120618	5	854	15.2	0.00878007984816948	-0.0031229144716934
4	D	26	50	20120618	5	856	15.24	0.00873965455348905	-0.0037414702706719
4	D	26	50	20120618	5	858	15.28	0.00847138531177469	-0.0033963526639782
4	D	26	50	20120618	5	860	15.32	0.0085800393397718	-0.0035595104826692
4	D	26	50	20120618	5	862	15.36	0.00830378686249785	-0.0037262179774017
4	D	26	50	20120618	5	864	15.4	0.00828846385854954	-0.0035159597760159
4	D	26	50	20120618	5	866	15.44	0.00831999374992265	-0.003638748868569
4	D	26	50	20120618	5	868	15.48	0.00796016832218025	-0.004033618508387
4	D	26	50	20120618	5	870	15.52	0.00790776463862652	-0.004369967990994
4	D	26	50	20120618	5	872	15.56	0.00769964897078769	-0.0037911162377791
4	D	26	50	20120618	5	874	15.6	0.00795362051338646	-0.0037968791580457
4	D	26	50	20120618	5	876	15.64	0.00741617693327782	-0.0039679848569572
4	D	26	50	20120618	5	878	15.68	0.0072181375370709	-0.0043174723835587
4	D	26	50	20120618	5	880	15.72	0.00707134924036438	-0.0042021644807506
4	D	26	50	20120618	5	882	15.76	0.00680385781610932	-0.0046001878168127
4	D	26	50	20120618	5	884	15.8	0.00698200629856146	-0.0042088466398328
4	D	26	50	20120618	5	886	15.84	0.00710267407077095	-0.0047775231264665
4	D	26	50	20120618	5	888	15.88	0.0065670194708187	-0.0046260537828685
4	D	26	50	20120618	5	890	15.92	0.00638814973944975	-0.0041307113405117
4	D	26	50	20120618	5	892	15.96	0.00646810230319852	-0.0041333912752124
4	D	26	50	20120618	5	894	16	0.00661830592565816	-0.0045565946837525
4	D	26	50	20120618	5	896	16.04	0.00626427170245368	-0.0044964481809448
4	D	26	50	20120618	5	898	16.08	0.00609778341082331	-0.0048040608439644
4	D	26	50	20120618	5	900	16.12	0.00637073369942913	-0.004692373327876
4	D	26	50	20120618	5	902	16.16	0.00622936891173431	-0.0048588545484386
4	D	26	50	20120618	5	904	16.2	0.00616959717552061	-0.0047354432019181
4	D	26	50	20120618	5	906	16.24	0.00598089865989317	-0.0045860598233246
4	D	26	50	20120618	5	908	16.28	0.00618534444353764	-0.0044555349825854
4	D	26	50	20120618	5	910	16.32	0.00607034059664546	-0.0041793107895827
4	D	26	50	20120618	5	912	16.36	0.00599285583556304	-0.0041248635674313
4	D	26	50	20120618	5	914	16.4	0.00570259557295377	-0.0045123934388606
4	D	26	50	20120618	5	916	16.44	0.00572167331391018	-0.0043739277889686
4	D	26	50	20120618	5	918	16.48	0.0053733595845655	-0.0043880769956602
4	D	26	50	20120618	5	920	16.52	0.00528944722284209	-0.0042915781332316
4	D	26	50	20120618	5	922	16.56	0.00542105393695654	-0.004097774306644
4	D	26	50	20120618	5	924	16.6	0.00544518042033062	-0.003741392488926
4	D	26	50	20120618	5	926	16.64	0.00542507030347367	-0.0039747942952601
4	D	26	50	20120618	5	928	16.68	0.00514202960110032	-0.0038300636792868
4	D	26	50	20120618	5	930	16.72	0.00512392059643414	-0.0039837816224489
4	D	26	50	20120618	5	932	16.76	0.00526254180981795	-0.0037602934531871
4	D	26	50	20120618	5	934	16.8	0.00515723239689583	-0.0036013853462511
4	D	26	50	20120618	5	936	16.84	0.00489871415769403	-0.0039121587765826
4	D	26	50	20120618	5	938	16.88	0.00501636965501566	-0.0039178085597642
4	D	26	50	20120618	5	940	16.92	0.00475926562937623	-0.0037529112583915
4	D	26	50	20120618	5	942	16.96	0.00514388222086703	-0.0038092888820555
4	D	26	50	20120618	5	944	17	0.00459240964221964	-0.0034054601993199
4	D	26	50	20120618	5	946	17.04	0.00495098349095934	-0.0031906835856023
4	D	26	50	20120618	5	948	17.08	0.00497296036971862	-0.0032639539902689
4	D	26	50	20120618	5	950	17.12	0.00498817023658194	-0.0026914591270168
4	D	26	50	20120618	5	952	17.16	0.00491721914215769	-0.0026147663255293
4	D	26	50	20120618	5	954	17.2	0.00477037427690867	-0.0031567000336985
4	D	26	50	20120618	5	956	17.24	0.00453304095687122	-0.0029567585202502
4	D	26	50	20120618	5	958	17.28	0.00447184086495953	-0.003046030751375
4	D	26	50	20120618	5	960	17.32	0.00450962158027832	-0.0031587647854995
4	D	26	50	20120618	5	962	17.36	0.00378842216094273	-0.0021415846096949
4	D	26	50	20120618	5	964	17.4	0.00390945762867843	-0.0020720689420364
4	D	26	50	20120618	5	966	17.44	0.00372616847992706	-0.0022265505605223
4	D	26	50	20120618	5	968	17.48	0.00363283038481044	-0.00158339451662623
4	D	26	50	20120618	5	970	17.52	0.00338422578268087	-0.00136682185168441
4	D	26	50	20120618	5	972	17.56	0.00322016286730997	-0.00151224543230323
4	D	26	50	20120618	5	974	17.6	0.00331067960636966	-0.00113044312580156
4	D	26	50	20120618	5	976	17.64	0.00301358162118632	-0.0009149169788959
4	D	26	50	20120618	5	978	17.68	0.00304890160490659	-0.00113917589454921
4	D	26	50	20120618	5	980	17.72	0.00314561967043728	-0.00092626604273394
4	D	26	50	20120618	5	982	17.76	0.00269364408697066	-0.00110944205440032
4	D	26	50	20120618	5	984	17.8	0.00252663253632221	-0.00107833642709592
4	D	26	50	20120618	5	986	17.84	0.00201527412537153	-0.000597242186380031
4	D	26	50	20120618	5	988	17.88	0.00226454340787541	-0.000315672266111551
4	D	26	50	20120618	5	990	17.92	0.00205758032408992	-0.00024475652702635
4	D	26	50	20120618	5	992	17.96	0.00234718297739268	0.00025453157116947
4	D	26	50	20120618	5	994	18	0.00231095082592468	0.000287935295512728
4	D	26	50	20120618	5	996	18.04	0.00252272930689006	0.000249482828751799
4	D	26	50	20120618	5	998	18.08	0.00224820217016219	-4.2750261776971e-05
4	D	26	50	20120618	5	1000	18.12	0.0025529722639214	0.000263702746121459
4	D	26	50	20120618	5	1002	18.16	0.00233272971478523	0.000148309990499629
4	D	26	50	20120618	5	1004	18.2	0.00269865040298146	0.000576470217575899
4	D	26	50	20120618	5	1006	18.24	0.00258394354093737	-0.000175650981300991
4	D	26	50	20120618	5	1008	18.28	0.00245854522436175	0.00018882013799381
4	D	26	50	20120618	5	1010	18.32	0.00263339151814575	0.0006978026701597
4	D	26	50	20120618	5	1012	18.36	0.00286584580139301	0.000829451810681009
4	D	26	50	20120618	5	1014	18.4	0.00238267266674043	0.000939541265443938
4	D	26	50	20120618	5	1016	18.44	0.00272132731745411	0.00045742879096314
4	D	26	50	20120618	5	1018	18.48	0.00231807139121123	0.00015227685954209
4	D	26	50	20120618	5	1020	18.52	0.00217477620200378	0.00058981332253689
4	D	26	50	20120618	5	1022	18.56	0.00235633293914124	0.000456580262825719
4	D	26	50	20120618	5	1024	18.6	0.00218580706779029	0.000272845636802209
4	D	26	50	20120618	5	1026	18.64	0.00251537539636572	0.000150728295691288
4	D	26	50	20120618	5	1028	18.68	0.00240571020567149	0.00075992200088694
4	D	26	50	20120618	5	1030	18.72	0.00228164832091231	0.000787746652726629
4	D	26	50	20120618	5	1032	18.76	0.00217468427812223	0.00078806485077816
4	D	26	50	20120618	5	1034	18.8	0.00250092920482607	0.000767997160328089
4	D	26	50	20120618	5	1036	18.84	0.00239395101990036	0.000768315358379618
4	D	26	50	20120618	5	1038	18.88	0.0023010089045812	0.000770153836010699
4	D	26	50	20120618	5	1040	18.92	0.00231788047238031	0.00111879990554254
4	D	26	50	20120618	5	1042	18.96	0.0023433221743674	0.00102755484649823
4	D	26	50	20120618	5	1044	19	0.00235191352175882	0.000587515225498028
4	D	26	50	20120618	5	1046	19.04	0.00245617641664478	0.00107778771223372
4	D	26	50	20120618	5	1048	19.08	0.00261440570107089	0.000983000048215669
4	D	26	50	20120618	5	1050	19.12	0.00252714872427247	0.00088032814358738
4	D	26	50	20120618	5	1052	19.16	0.00261915745864046	0.00128090413512956
4	D	26	50	20120618	5	1054	19.2	0.0028398525561166	0.00132466697381719
4	D	26	50	20120618	5	1056	19.24	0.0025404564738944	0.00109243189367210
4	D	26	50	20120618	5	1058	19.28	0.00276018283508031	0.00151936882601691
4	D	26	50	20120618	5	1060	19.32	0.00298531149207448	0.00130582257809857
4	D	26	50	20120618	5	1062	19.36	0.00289665444384931	0.000953499553304558
4	D	26	50	20120618	5	1064	19.4	0.00316497318303836	0.00131682515961384
4	D	26	50	20120618	5	1066	19.44	0.00297229365623284	0.00106971255279257
4	D	26	50	20120618	5	1068	19.48	0.00284012832776126	0.00133209866608747
4	D	26	50	20120618	5	1070	19.52	0.00319911229843405	0.00152830665573111
4	D	26	50	20120618	5	1072	19.56	0.00343189892186847	0.00141359272261922
4	D	26	50	20120618	5	1074	19.6	0.00327657584631303	0.00183685269970186
4	D	26	50	20120618	5	1076	19.64	0.00332682992525196	0.00170542276228272
4	D	26	50	20120618	5	1078	19.68	0.00351095346000513	0.00201990850321543
4	D	26	50	20120618	5	1080	19.72	0.00351663152745805	0.00262039065286686
4	D	26	50	20120618	5	1082	19.76	0.00381668521898675	0.00211927821917558
4	D	26	50	20120618	5	1084	19.8	0.00429793502319451	0.00263482270227088
4	D	26	50	20120618	5	1086	19.84	0.00449201462142678	0.00330371036193429
4	D	26	50	20120618	5	1088	19.88	0.00492736612446771	0.00370155692130109
4	D	26	50	20120618	5	1090	19.92	0.00498666409913802	0.00441127999757803
4	D	26	50	20120618	5	1092	19.96	0.0058678040013102	0.00454199575714817
4	D	26	50	20120618	5	1094	20	0.00553227476256937	0.00470223322483286
4	D	26	50	20120618	5	1096	20.04	0.00644676889161012	0.00521825854053936
4	D	26	50	20120618	5	1098	20.08	0.00675047832519755	0.00545762125703882
4	D	26	50	20120618	5	1100	20.12	0.00728224383785327	0.00537923847034429
4	D	26	50	20120618	5	1102	20.16	0.00752566534727674	0.00570728651934017
4	D	26	50	20120618	5	1104	20.2	0.00838724243324061	0.00590903398350763
4	D	26	50	20120618	5	1106	20.24	0.00900700172796075	0.00587146681443675
4	D	26	50	20120618	5	1108	20.28	0.00921713901408699	0.00587306416865545
4	D	26	50	20120618	5	1110	20.32	0.0095729049417986	0.00637143939199676
4	D	26	50	20120618	5	1112	20.36	0.00979241280698911	0.00602471028894872
4	D	26	50	20120618	5	1114	20.4	0.00999012834829025	0.00626056717002705
4	D	26	50	20120618	5	1116	20.44	0.0096971768372718	0.00608918145683018
4	D	26	50	20120618	5	1118	20.48	0.00994055026343413	0.00646867293837094
4	D	26	50	20120618	5	1120	20.52	0.00988326612887665	0.0066385256440662
4	D	26	50	20120618	5	1122	20.56	0.00964647869527427	0.00643788550911808
4	D	26	50	20120618	5	1124	20.6	0.00982311043368077	0.0067166800352704
4	D	26	50	20120618	5	1126	20.64	0.00959936417044381	0.00676925695998553
4	D	26	50	20120618	5	1128	20.68	0.00965581109057237	0.00682723123076145
4	D	26	50	20120618	5	1130	20.72	0.00953912786507487	0.00703839099329328
4	D	26	50	20120618	5	1132	20.76	0.00946552087758048	0.00670957502633304
4	D	26	50	20120618	5	1134	20.8	0.00925542318943399	0.00676984668704104
4	D	26	50	20120618	5	1136	20.84	0.00899682292584557	0.00701688434054349
4	D	26	50	20120618	5	1138	20.88	0.00917905070731837	0.00660949820359171
4	D	26	50	20120618	5	1140	20.92	0.00936240703121395	0.00681089989254317
4	D	26	50	20120618	5	1142	20.96	0.00883565349142328	0.00699613217072923
4	D	26	50	20120618	5	1144	21	0.00883302468054286	0.00692891622645524
4	D	26	50	20120618	5	1146	21.04	0.0088480448306568	0.00648810706114507
4	D	26	50	20120618	5	1148	21.08	0.00854282996673221	0.00665062919083977
4	D	26	50	20120618	5	1150	21.12	0.00841621613359973	0.00651256022785206
4	D	26	50	20120618	5	1152	21.16	0.00855172395582598	0.00654999233952774
4	D	26	50	20120618	5	1154	21.2	0.00820957195497256	0.0065921528742492
4	D	26	50	20120618	5	1156	21.24	0.00820517092236645	0.00665250868066416
4	D	26	50	20120618	5	1158	21.28	0.008555346463866	0.00675638478814081
4	D	26	50	20120618	5	1160	21.32	0.00854489471853328	0.00686257737743262
4	D	26	50	20120618	5	1162	21.36	0.00817507009379812	0.00718303039249177
4	D	26	50	20120618	5	1164	21.4	0.0078648991184442	0.00708206402941971
4	D	26	50	20120618	5	1166	21.44	0.00767346127114645	0.00716081168321333
4	D	26	50	20120618	5	1168	21.48	0.00791861802061095	0.00733510219106731
4	D	26	50	20120618	5	1170	21.52	0.00755454429532718	0.0073035949271112
4	D	26	50	20120618	5	1172	21.56	0.00753901552330554	0.00769046931055433
4	D	26	50	20120618	5	1174	21.6	0.00712520263424091	0.00815047041456607
4	D	26	50	20120618	5	1176	21.64	0.00697099098912414	0.00839298414030385
4	D	26	50	20120618	5	1178	21.68	0.0066287003953416	0.00853931423181616
4	D	26	50	20120618	5	1180	21.72	0.0062333421447378	0.0087058711128043
4	D	26	50	20120618	5	1182	21.76	0.00538238933816126	0.00847505095332836
4	D	26	50	20120618	5	1184	21.8	0.00490227797587121	0.00882597390669562
4	D	26	50	20120618	5	1186	21.84	0.00502984003919727	0.00883988976814937
4	D	26	50	20120618	5	1188	21.88	0.00490200927529436	0.0090758937274382
4	D	26	50	20120618	5	1190	21.92	0.00481468158781782	0.00913892522591317
4	D	26	50	20120618	5	1192	21.96	0.00426067756689379	0.00963370198284502
4	D	26	50	20120618	5	1194	22	0.004259015865958	0.00980069939135785
4	D	26	50	20120618	5	1196	22.04	0.00395639537681359	0.0100100524960637
4	D	26	50	20120618	5	1198	22.08	0.00412569795343309	0.0100023662453522
4	D	26	50	20120618	5	1200	22.12	0.00404532112561561	0.00983378491764956
4	D	26	50	20120618	5	1202	22.16	0.00394347653592131	0.0100770225793099
4	D	26	50	20120618	5	1204	22.2	0.0038546709952721	0.00963350399294629
4	D	26	50	20120618	5	1206	22.24	0.00392060163154993	0.00990671591106114
4	D	26	50	20120618	5	1208	22.28	0.00420613983507443	0.0101856780215206
4	D	26	50	20120618	5	1210	22.32	0.00419514291041342	0.0098500766578881
4	D	26	50	20120618	5	1212	22.36	0.00426829310692717	0.00933177445834617
4	D	26	50	20120618	5	1214	22.4	0.00403572568659491	0.00916416186693371
4	D	26	50	20120618	5	1216	22.44	0.00434112510538938	0.00960828149406136
4	D	26	50	20120618	5	1218	22.48	0.00411449738201909	0.00904935600994027
4	D	26	50	20120618	5	1220	22.52	0.00446286767990627	0.00914086269849362
4	D	26	50	20120618	5	1222	22.56	0.00423013762501434	0.00898530627770039
4	D	26	50	20120618	5	1224	22.6	0.00393217696955795	0.00912949949251995
4	D	26	50	20120618	5	1226	22.64	0.00408508173992173	0.00918639330413422
4	D	26	50	20120618	5	1228	22.68	0.00418324937435386	0.0091249386537813
4	D	26	50	20120618	5	1230	22.72	0.00418441610054282	0.00940313567470352
4	D	26	50	20120618	5	1232	22.76	0.00410654950179856	0.0097058056613226
4	D	26	50	20120618	5	1234	22.8	0.00345446977032395	0.00986607848434635
4	D	26	50	20120618	5	1236	22.84	0.00322572779767791	0.00971303936369415
4	D	26	50	20120618	5	1238	22.88	0.00315101489517774	0.00947805363817024
4	D	26	50	20120618	5	1240	22.92	0.00318474388864034	0.0100028400068956
4	D	26	50	20120618	5	1242	22.96	0.00298146483118483	0.00983401119181954
4	D	26	50	20120618	5	1244	23	0.00299514027633298	0.0095962111813065
4	D	26	50	20120618	5	1246	23.04	0.00315774655173463	0.0093194495871501
4	D	26	50	20120618	5	1248	23.08	0.00348978975404421	0.00953564041443007
4	D	26	50	20120618	5	1250	23.12	0.00338612789992227	0.00933009861527476
4	D	26	50	20120618	5	1252	23.16	0.00361825691405019	0.00914783477135612
4	D	26	50	20120618	5	1254	23.2	0.00332796129610186	0.00907480478299517
4	D	26	50	20120618	5	1256	23.24	0.00344551072740631	0.00895107523842315
4	D	26	50	20120618	5	1258	23.28	0.00337379595765837	0.00884911044057605
4	D	26	50	20120618	5	1260	23.32	0.00308661868061508	0.0094966859018545
4	D	26	50	20120618	5	1262	23.36	0.00315695459213971	0.00886455365267716
4	D	26	50	20120618	5	1264	23.4	0.00322169728902515	0.00886377583521786
4	D	26	50	20120618	5	1266	23.44	0.00324790266633592	0.00891218436545789
4	D	26	50	20120618	5	1268	23.48	0.00290621452753096	0.0094937089823057
4	D	26	50	20120618	5	1270	23.52	0.00276902166984514	0.00896192225644655
4	D	26	50	20120618	5	1272	23.56	0.00302755405118257	0.00884445767795584
4	D	26	50	20120618	5	1274	23.6	0.00230898506907299	0.0079970679824497
4	D	26	50	20120618	5	1276	23.64	0.00244744364789712	0.00768756027325653
4	D	26	50	20120618	5	1278	23.68	0.00246402530191595	0.00756264986035993
4	D	26	50	20120618	5	1280	23.72	0.00224238975242084	0.00787772249992103
4	D	26	50	20120618	5	1282	23.76	0.00224925575926616	0.00722767216490842
4	D	26	50	20120618	5	1284	23.8	0.00230640412932166	0.0076521483656547
4	D	26	50	20120618	5	1286	23.84	0.00210429886912291	0.00734491046922915
4	D	26	50	20120618	5	1288	23.88	0.00206889403258891	0.00746017594563037
4	D	26	50	20120618	5	1290	23.92	0.00175860850593644	0.00706220917811077
4	D	26	50	20120618	5	1292	23.96	0.00177562149509178	0.0072851740883545
4	D	26	50	20120618	5	1294	24	0.00151576682407354	0.00633471650842262
4	D	26	50	20120618	5	1296	24.04	0.0016523303567241	0.00664549700982192
4	D	26	50	20120618	5	1298	24.08	0.00168533103020207	0.00643764297149213
4	D	26	50	20120618	5	1300	24.12	0.00124886229844687	0.00612882115587672
4	D	26	50	20120618	5	1302	24.16	0.00132782491270197	0.00624267241871556
4	D	26	50	20120618	5	1304	24.2	0.00110173459048538	0.00602981913544279
4	D	26	50	20120618	5	1306	24.24	0.00130951084706924	0.00528795098489311
4	D	26	50	20120618	5	1308	24.28	0.00068456987385657	0.00403036157455284
4	D	26	50	20120618	5	1310	24.32	0.000618080623221591	0.00402400468458997
4	D	26	50	20120618	5	1312	24.36	0.00075810190803216	0.00360248419018905
4	D	26	50	20120618	5	1314	24.4	0.000548840727207811	0.00324876109396828
4	D	26	50	20120618	5	1316	24.44	2.29866272428107e-05	0.00347085626287117
4	D	26	50	20120618	5	1318	24.48	-6.43198470302985e-05	0.00290653555400962
4	D	26	50	20120618	5	1320	24.52	-0.000244702786910979	0.00295009333173071
4	D	26	50	20120618	5	1322	24.56	-0.00043794799914145	0.00249520446832559
4	D	26	50	20120618	5	1324	24.6	-0.000167988772220049	0.0025497365432907
4	D	26	50	20120618	5	1326	24.64	-9.79639876791498e-05	0.00264224732347334
4	D	26	50	20120618	5	1328	24.68	-2.80452691554193e-05	0.00251124872119072
4	D	26	50	20120618	5	1330	24.72	-0.000296774130277559	0.00239096985771088
4	D	26	50	20120618	5	1332	24.76	-0.000136060779729139	0.00221677905191305
4	D	26	50	20120618	5	1334	24.8	-5.5927196644389e-05	0.00175281376586462
4	D	26	50	20120618	5	1336	24.84	-0.00026272623165665	0.00142874531383326
4	D	26	50	20120618	5	1338	24.88	0.00021209745683436	0.00130796999068236
4	D	26	50	20120618	5	1340	24.92	-6.44266201542485e-05	0.000683003632336239
4	D	26	50	20120618	5	1342	24.96	8.79690333270705e-05	0.000678251874766668
4	D	26	50	20120618	5	1344	25	0.000474098833329611	0.000632240436514858
4	D	26	50	20120618	5	1346	25.04	0.000471529914393561	0.00103278319403833
4	D	26	50	20120618	5	1348	25.08	0.000446478535349681	0.000713600849864968
4	D	26	50	20120618	5	1350	25.12	0.00106819015189267	0.000803365934416258
4	D	26	50	20120618	5	1352	25.16	0.00124563082045684	-0.000111855807502340
4	D	26	50	20120618	5	1354	25.2	0.00126341455600368	-0.000131195177967790
4	D	26	50	20120618	5	1356	25.24	0.00187423460679606	-0.00058659315825536
4	D	26	50	20120618	5	1358	25.28	0.0018433269693904	-0.00081703218717624
4	D	26	50	20120618	5	1360	25.32	0.0020963014914277	-0.000305525283801521
4	D	26	50	20120618	5	1362	25.36	0.00236020788430214	-0.00082212335600079
4	D	26	50	20120618	5	1364	25.4	0.00244251511363225	-0.00114751975456721
4	D	26	50	20120618	5	1366	25.44	0.00244566880987635	-0.00101236336441121
4	D	26	50	20120618	5	1368	25.48	0.0027412253022767	-0.00107778488380659
4	D	26	50	20120618	5	1370	25.52	0.00290047282046772	-0.0009366110149427
4	D	26	50	20120618	5	1372	25.56	0.00290846312709513	-0.00137012404035255
4	D	26	50	20120618	5	1374	25.6	0.00308558630471455	-0.00120971686704038
4	D	26	50	20120618	5	1376	25.64	0.0031052226600281	-0.00131653948847423
4	D	26	50	20120618	5	1378	25.68	0.00311232201211121	-0.00105119059776617
4	D	26	50	20120618	5	1380	25.72	0.00313217049945912	-0.00116396705829761
4	D	26	50	20120618	5	1382	25.76	0.00355267983116294	-0.0017396156177938
4	D	26	50	20120618	5	1384	25.8	0.00389706911787204	-0.00134625211541969
4	D	26	50	20120618	5	1386	25.84	0.00388396642921665	-0.0019536073429843
4	D	26	50	20120618	5	1388	25.88	0.00443879069400687	-0.00133611927524529
4	D	26	50	20120618	5	1390	25.92	0.00485492303473515	-0.0017454633908742
4	D	26	50	20120618	5	1392	25.96	0.00520156799207623	-0.0021336013741353
4	D	26	50	20120618	5	1394	26	0.00548707649711592	-0.0023508599326549
4	D	26	50	20120618	5	1396	26.04	0.00535574555464615	-0.0023277446119779
4	D	26	50	20120618	5	1398	26.08	0.00560461178628475	-0.0025007948545377
4	D	26	50	20120618	5	1400	26.12	0.00556375515646779	-0.0025495852224395
4	D	26	50	20120618	5	1402	26.16	0.00549276870670447	-0.002306842535526
4	D	26	50	20120618	5	1404	26.2	0.00572515227927362	-0.0018353295916952
4	D	26	50	20120618	5	1406	26.24	0.00560204498866904	-0.0024053849365522
4	D	26	50	20120618	5	1408	26.28	0.00549902660171798	-0.0023696265466275
4	D	26	50	20120618	5	1410	26.32	0.00552771392383071	-0.0023990351176571
4	D	26	50	20120618	5	1412	26.36	0.00553601535744184	-0.0018175670693518
4	D	26	50	20120618	5	1414	26.4	0.00553115046278728	-0.0017940062714026
4	D	26	50	20120618	5	1416	26.44	0.00532047506840056	-0.0021566671973376
4	D	26	50	20120618	5	1418	26.48	0.00525349084301876	-0.0018070382493799
4	D	26	50	20120618	5	1420	26.52	0.00547677395131403	-0.0018020107201657
4	D	26	50	20120618	5	1422	26.56	0.00572301681679444	-0.00158497136474827
4	D	26	50	20120618	5	1424	26.6	0.00576312391342334	-0.00133396259956267
4	D	26	50	20120618	5	1426	26.64	0.00575241831675618	-0.0012913099185215
4	D	26	50	20120618	5	1428	26.68	0.00605824199961936	-0.00117045122748109
4	D	26	50	20120618	5	1430	26.72	0.00630833152598941	-0.00145260097531015
4	D	26	50	20120618	5	1432	26.76	0.00616716472819333	-0.00126569851090692
4	D	26	50	20120618	5	1434	26.8	0.00659978679905889	-0.00097096226237274
4	D	26	50	20120618	5	1436	26.84	0.0063378249498327	-0.00107631410170173
4	D	26	50	20120618	5	1438	26.88	0.00692402354250417	-0.000982968935517291
4	D	26	50	20120618	5	1440	26.92	0.00741863766487634	-0.00110236391552064
4	D	26	50	20120618	5	1442	26.96	0.00735024629699998	-0.00114061839238283
4	D	26	50	20120618	5	1444	27	0.00782817269933616	-0.000727873093136431
4	D	26	50	20120618	5	1446	27.04	0.00752348745839069	-0.00113022392269939
4	D	26	50	20120618	5	1448	27.08	0.00749659618750216	-0.000605939599788621
4	D	26	50	20120618	5	1450	27.12	0.0075071108653384	-0.00107362709593322
4	D	26	50	20120618	5	1452	27.16	0.00771247588779841	-0.00101751817284607
4	D	26	50	20120618	5	1454	27.2	0.00782397248505591	-0.00120084267693649
4	D	26	50	20120618	5	1456	27.24	0.00785857121985937	-0.00143068773616118
4	D	26	50	20120618	5	1458	27.28	0.00787754996586641	-0.00137308681776572
4	D	26	50	20120618	5	1460	27.32	0.00796583224749755	-0.00111789905150331
4	D	26	50	20120618	5	1462	27.36	0.00812508683675639	-0.00133138873087915
4	D	26	50	20120618	5	1464	27.4	0.00784295123106296	-0.001406865308703
4	D	26	50	20120618	5	1466	27.44	0.00782272090605321	-0.00124500149542159
4	D	26	50	20120618	5	1468	27.48	0.00819639148457124	-0.00145320908714197
4	D	26	50	20120618	5	1470	27.52	0.00813044670615778	-0.00095280376023187
4	D	26	50	20120618	5	1472	27.56	0.00821708142898876	-0.0012929221219826
4	D	26	50	20120618	5	1474	27.6	0.0081347459153874	-0.00140504097320754
4	D	26	50	20120618	5	1476	27.64	0.00808597676068896	-0.0013880916236625
4	D	26	50	20120618	5	1478	27.68	0.00822517780163334	-0.00127156042612296
4	D	26	50	20120618	5	1480	27.72	0.00850790030595516	-0.00060431325419189
4	D	26	50	20120618	5	1482	27.76	0.00859953427372913	-0.00114346096164320
4	D	26	50	20120618	5	1484	27.8	0.00872294562024961	-0.00083507048116431
4	D	26	50	20120618	5	1486	27.84	0.0090888450952424	-0.00087960406624344
4	D	26	50	20120618	5	1488	27.88	0.00913569091949601	-0.000730355037938401
4	D	26	50	20120618	5	1490	27.92	0.0093632732370209	-0.000373768159253831
4	D	26	50	20120618	5	1492	27.96	0.00934828257325975	-0.000449570006197031
4	D	26	50	20120618	5	1494	28	0.00941453847865693	-0.000242203871546260
4	D	26	50	20120618	5	1496	28.04	0.00947308692013917	0.000191450575219819
4	D	26	50	20120618	5	1498	28.08	0.00936162567822074	1.06787266094793e-05
4	D	26	50	20120618	5	1500	28.12	0.0095107050008983	0.000139492368938229
4	D	26	50	20120618	5	1502	28.16	0.00942761288304107	0.000477142928022619
4	D	26	50	20120618	5	1504	28.2	0.00964373299964292	0.00027848834891607
4	D	26	50	20120618	5	1506	28.24	0.0101569793856994	0.000502556345738469
4	D	26	50	20120618	5	1508	28.28	0.0101677061955700	0.000191591996576059
4	D	26	50	20120618	5	1510	28.32	0.0102450919617030	0.0008062657793259
4	D	26	50	20120618	5	1512	28.36	0.0103147349085821	0.00046885563654712
4	D	26	50	20120618	5	1514	28.4	0.0107216182926125	0.00117584928064867
4	D	26	50	20120618	5	1516	28.44	0.0107081832637699	0.000929012445472069
4	D	26	50	20120618	5	1518	28.48	0.0110827730811035	0.000855239994990879
4	D	26	50	20120618	5	1520	28.52	0.0110230437712967	0.000801860504079108
4	D	26	50	20120618	5	1522	28.56	0.0111983355423528	0.000584792864390459
4	D	26	50	20120618	5	1524	28.6	0.0109179889168158	0.00114354157181626
4	D	26	50	20120618	5	1526	28.64	0.0108690076300830	0.000786389007706749
4	D	26	50	20120618	5	1528	28.68	0.0109442296494656	0.00126268199337838
4	D	26	50	20120618	5	1530	28.72	0.0112068561790661	0.00130467706511305
4	D	26	50	20120618	5	1532	28.76	0.0108474620864602	0.00153342610882690
4	D	26	50	20120618	5	1534	28.8	0.0109239003295065	0.00168193267501170
4	D	26	50	20120618	5	1536	28.84	0.0109613699178416	0.00160012749149623
4	D	26	50	20120618	5	1538	28.88	0.0110517805908841	0.00195851749247281
4	D	26	50	20120618	5	1540	28.92	0.0111518503425576	0.00228166529147507
4	D	26	50	20120618	5	1542	28.96	0.0111004366084975	0.00269185086417357
4	D	26	50	20120618	5	1544	29	0.0109783546227257	0.00256995272616482
4	D	26	50	20120618	5	1546	29.04	0.0105917015637050	0.00250387359746294
4	D	26	50	20120618	5	1548	29.08	0.0107557786212116	0.00319255317593177
4	D	26	50	20120618	5	1550	29.12	0.0109168363327624	0.00312951460638898
4	D	26	50	20120618	5	1552	29.16	0.0104081012879700	0.00327639482697706
4	D	26	50	20120618	5	1554	29.2	0.0106228892153961	0.00363580023329143
4	D	26	50	20120618	5	1556	29.24	0.0102129638579930	0.00433862053317042
4	D	26	50	20120618	5	1558	29.28	0.0104338816941052	0.00434078781545476
4	D	26	50	20120618	5	1560	29.32	0.0100489985233579	0.0051001306958879
4	D	26	50	20120618	5	1562	29.36	0.0100156676310131	0.00513551644053882
4	D	26	50	20120618	5	1564	29.4	0.00977222561549302	0.0055664987307788
4	D	26	50	20120618	5	1566	29.44	0.00971090531542852	0.00626432827099618
4	D	26	50	20120618	5	1568	29.48	0.0093777124989141	0.00616317961579593
4	D	26	50	20120618	5	1570	29.52	0.0092982512329569	0.0065866692611611
4	D	26	50	20120618	5	1572	29.56	0.00955916161439945	0.00700871513590045
4	D	26	50	20120618	5	1574	29.6	0.00919969256847477	0.00737692967849484
4	D	26	50	20120618	5	1576	29.64	0.00922416624127842	0.0073406204523877
4	D	26	50	20120618	5	1578	29.68	0.00929102035901248	0.00722703506169857
4	D	26	50	20120618	5	1580	29.72	0.00955560628150365	0.00753213820275173
4	D	26	50	20120618	5	1582	29.76	0.00922712053341022	0.0073457809176768
4	D	26	50	20120618	5	1584	29.8	0.00912217103783973	0.00713424214591025
4	D	26	50	20120618	5	1586	29.84	0.00930981313593608	0.00703919709502384
4	D	26	50	20120618	5	1588	29.88	0.00948893742574625	0.00685806462195509
4	D	26	50	20120618	5	1590	29.92	0.00929376534753705	0.00709245991331671
4	D	26	50	20120618	5	1592	29.96	0.00912697653552467	0.00710011434422306
4	D	26	50	20120618	5	1594	30	0.0091833308246649	0.00727038353581243
4	D	26	50	20120618	5	1596	30.04	0.00887243506486026	0.00730097792491403
4	D	26	50	20120618	5	1598	30.08	0.0088585496089981	0.0072500400737177
4	D	26	50	20120618	5	1600	30.12	0.00865687002708164	0.00741141739753365
4	D	26	50	20120618	5	1602	30.16	0.00879816693252546	0.00746521690987345
4	D	26	50	20120618	5	1604	30.2	0.00851754241402342	0.00726428332561114
4	D	26	50	20120618	5	1606	30.24	0.00845657397029324	0.00724412908529105
4	D	26	50	20120618	5	1608	30.28	0.00812358211352602	0.00723060807226391
4	D	26	50	20120618	5	1610	30.32	0.00809237112731123	0.00726220231035411
4	D	26	50	20120618	5	1612	30.36	0.00792538856804081	0.00740616288704266
4	D	26	50	20120618	5	1614	30.4	0.0082219521926296	0.00743478961010425
4	D	26	50	20120618	5	1616	30.44	0.00801495026039756	0.00760071579426998
4	D	26	50	20120618	5	1618	30.48	0.00792212597735241	0.00706324862507912
4	D	26	50	20120618	5	1620	30.52	0.00775376314564512	0.00707546672315124
4	D	26	50	20120618	5	1622	30.56	0.00785587290038236	0.00690258265068503
4	D	26	50	20120618	5	1624	30.6	0.00777507958667077	0.00740395034992432
4	D	26	50	20120618	5	1626	30.64	0.00753818750126477	0.00736195810661678
4	D	26	50	20120618	5	1628	30.68	0.00761477070120118	0.00724043119966815
4	D	26	50	20120618	5	1630	30.72	0.00769138077119528	0.00711886752316691
4	D	26	50	20120618	5	1632	30.76	0.00771005404707285	0.00706518963319347
4	D	26	50	20120618	5	1634	30.8	0.00709117015054782	0.00711651427179912
4	D	26	50	20120618	5	1636	30.84	0.00725394047472272	0.00719924152255726
4	D	26	50	20120618	5	1638	30.88	0.00674361302545901	0.0072348556626985
4	D	26	50	20120618	5	1640	30.92	0.00698892604552216	0.00691939764994165
4	D	26	50	20120618	5	1642	30.96	0.00669555621013194	0.00766072245964066
4	D	26	50	20120618	5	1644	31	0.00590470224736607	0.00735196598069183
4	D	26	50	20120618	5	1646	31.04	0.00556453792367457	0.00732031941669983
4	D	26	50	20120618	5	1648	31.08	0.00572136784378071	0.0073207641868652
4	D	26	50	20120618	5	1650	31.12	0.00559865724008038	0.00726526973957089
4	D	26	50	20120618	5	1652	31.16	0.00563820006549789	0.00727052919980936
4	D	26	50	20120618	5	1654	31.2	0.00550357683385491	0.00760203924360592
4	D	26	50	20120618	5	1656	31.24	0.00570874103798906	0.00726058727846588
4	D	26	50	20120618	5	1658	31.28	0.00568058616728256	0.00772815244513732
4	D	26	50	20120618	5	1660	31.32	0.00574475822899558	0.00725663030891836
4	D	26	50	20120618	5	1662	31.36	0.00593509157550113	0.00722871939005136
4	D	26	50	20120618	5	1664	31.4	0.00571686003805065	0.00772367009525138
4	D	26	50	20120618	5	1666	31.44	0.00557384132759464	0.00725272212973874
4	D	26	50	20120618	5	1668	31.48	0.00549745046070271	0.00773964505165195
4	D	26	50	20120618	5	1670	31.52	0.00542471180033561	0.00761394126494686
4	D	26	50	20120618	5	1672	31.56	0.00553856801292193	0.00805659223128998
4	D	26	50	20120618	5	1674	31.6	0.00541012701586686	0.00766819473984017
4	D	26	50	20120618	5	1676	31.64	0.00530337722643147	0.00788405110561265
4	D	26	50	20120618	5	1678	31.68	0.00524682989713998	0.0079073219897815
4	D	26	50	20120618	5	1680	31.72	0.00548972107647756	0.00804901204659566
4	D	26	50	20120618	5	1682	31.76	0.0053138961469084	0.00774069510522201
4	D	26	50	20120618	5	1684	31.8	0.00522091019096881	0.0076187205996809
4	D	26	50	20120618	5	1686	31.84	0.00498942888665245	0.00746086891027594
4	D	26	50	20120618	5	1688	31.88	0.00518169687731133	0.00740297949231375
4	D	26	50	20120618	5	1690	31.92	0.00494790050539337	0.00807060001662528
4	D	26	50	20120618	5	1692	31.96	0.00494395484955435	0.00770264993196705
4	D	26	50	20120618	5	1694	32	0.00463353497261345	0.00743447261413424
4	D	26	50	20120618	5	1696	32.04	0.00460066157835609	0.0078212105259686
4	D	26	50	20120618	5	1698	32.08	0.00460301624393744	0.00759095534481082
4	D	26	50	20120618	5	1700	32.12	0.00446023724268026	0.0079751406011651
4	D	26	50	20120618	5	1702	32.16	0.00443498645952408	0.00766296002833905
4	D	26	50	20120618	5	1704	32.2	0.00435738856135667	0.0081793742527752
4	D	26	50	20120618	5	1706	32.24	0.00402377558199286	0.00849764301498727
4	D	26	50	20120618	5	1708	32.28	0.00417402870192719	0.00868632031741128
4	D	26	50	20120618	5	1710	32.32	0.00381524272115313	0.00895926353494929
4	D	26	50	20120618	5	1712	32.36	0.00380773324713693	0.0090232142722398
4	D	26	50	20120618	5	1714	32.4	0.00378668267826101	0.00832625447336328
4	D	26	50	20120618	5	1716	32.44	0.00379447499498968	0.008559217873493
4	D	26	50	20120618	5	1718	32.48	0.00384635541952534	0.00822291081729287
4	D	26	50	20120618	5	1720	32.52	0.00384682211000092	0.00815795598837307
4	D	26	50	20120618	5	1722	32.56	0.00392429272894772	0.00784409957247561
4	D	26	50	20120618	5	1724	32.6	0.00430178875515197	0.00775900634242762
4	D	26	50	20120618	5	1726	32.64	0.00426610107590549	0.0078871835886533
4	D	26	50	20120618	5	1728	32.68	0.00394086024083092	0.00781570923521097
4	D	26	50	20120618	5	1730	32.72	0.00412795362406507	0.00761873049917583
4	D	26	50	20120618	5	1732	32.76	0.0044673578079668	0.0073714623288627
4	D	26	50	20120618	5	1734	32.8	0.00455780383634837	0.00745756672160779
4	D	26	50	20120618	5	1736	32.84	0.00413432465616356	0.00747000472988886
4	D	26	50	20120618	5	1738	32.88	0.00422461512105327	0.00745889608235642
4	D	26	50	20120618	5	1740	32.92	0.00450914074766712	0.00738879351606959
4	D	26	50	20120618	5	1742	32.96	0.00417248013807639	0.00720939345461475
4	D	26	50	20120618	5	1744	33	0.004300134125284	0.00715160161738838
4	D	26	50	20120618	5	1746	33.04	0.0042027018819043	0.0075863520796653
4	D	26	50	20120618	5	1748	33.08	0.00429001542724522	0.0071221789042232
4	D	26	50	20120618	5	1750	33.12	0.00457145806829309	0.00745661212745319
4	D	26	50	20120618	5	1752	33.16	0.00418740716222724	0.00758351658147274
4	D	26	50	20120618	5	1754	33.2	0.00426554246154835	0.00774404396293771
4	D	26	50	20120618	5	1756	33.24	0.00436111501409352	0.00730568018500892
4	D	26	50	20120618	5	1758	33.28	0.00452226464952594	0.00740330334721954
4	D	26	50	20120618	5	1760	33.32	0.0042900649247199	0.00745284324830947
4	D	26	50	20120618	5	1762	33.36	0.00444992762581056	0.0076792588396454
4	D	26	50	20120618	5	1764	33.4	0.00455220355064138	0.00721446341023586
4	D	26	50	20120618	5	1766	33.44	0.00418077450061971	0.00738627621592857
4	D	26	50	20120618	5	1768	33.48	0.00423264785408755	0.00748856628289501
4	D	26	50	20120618	5	1770	33.52	0.00436654559417304	0.00723554933445084
4	D	26	50	20120618	5	1772	33.56	0.00457656337925325	0.00722343659528912
4	D	26	50	20120618	5	1774	33.6	0.00418816376648311	0.00743727982805555
4	D	26	50	20120618	5	1776	33.64	0.00444891646311346	0.00724538518977715
4	D	26	50	20120618	5	1778	33.68	0.00419669147426422	0.00730464073804058
4	D	26	50	20120618	5	1780	33.72	0.00436857499063504	0.00726924297257438
4	D	26	50	20120618	5	1782	33.76	0.00422897796989319	0.00736350030650655
4	D	26	50	20120618	5	1784	33.8	0.0042348186719058	0.00747399281213476
4	D	26	50	20120618	5	1786	33.84	0.00419802083501285	0.00739394832450444
4	D	26	50	20120618	5	1788	33.88	0.00412805261901444	0.0073399324374896
4	D	26	50	20120618	5	1790	33.92	0.00418477672500122	0.00685666737895547
4	D	26	50	20120618	5	1792	33.96	0.00419201042737276	0.00692662145281825
4	D	26	50	20120618	5	1794	34	0.00401931373820357	0.0069278447475497
4	D	26	50	20120618	5	1796	34.04	0.00382530485064942	0.00719489776560043
4	D	26	50	20120618	5	1798	34.08	0.00418450378178369	0.00658259703320825
4	D	26	50	20120618	5	1800	34.12	0.00407338619376091	0.0069290963265524
4	D	26	50	20120618	5	1802	34.16	0.00411193058440338	0.00689181058598044
4	D	26	50	20120618	5	1804	34.2	0.0041607492365765	0.0069125853832117
4	D	26	50	20120618	5	1806	34.24	0.00395439426462283	0.00661112454918844
4	D	26	50	20120618	5	1808	34.28	0.00363041207961878	0.00657596720002784
4	D	26	50	20120618	5	1810	34.32	0.00389875203201127	0.00617778830047389
4	D	26	50	20120618	5	1812	34.36	0.00384902828315823	0.00642861321789638
4	D	26	50	20120618	5	1814	34.4	0.00392543117086543	0.0064366105955916
4	D	26	50	20120618	5	1816	34.44	0.00372948481073083	0.00643002743145875
4	D	26	50	20120618	5	1818	34.48	0.00399110088474101	0.00628750228153601
4	D	26	50	20120618	5	1820	34.52	0.00357572585537538	0.00596668015673708
4	D	26	50	20120618	5	1822	34.56	0.00347592763270583	0.00565880303578133
4	D	26	50	20120618	5	1824	34.6	0.00366567125215587	0.0051497582782187
4	D	26	50	20120618	5	1826	34.64	0.00337029082934403	0.00486191702790787
4	D	26	50	20120618	5	1828	34.68	0.00357826649004018	0.00542275028612461
4	D	26	50	20120618	5	1830	34.72	0.00353367492220499	0.00441103745995208
4	D	26	50	20120618	5	1832	34.76	0.00389653595935903	0.00433257477019128
4	D	26	50	20120618	5	1834	34.8	0.00382539748163775	0.00419131251297974
4	D	26	50	20120618	5	1836	34.84	0.00379949545313611	0.00460554344357341
4	D	26	50	20120618	5	1838	34.88	0.00395244830676101	0.00462243763878952
4	D	26	50	20120618	5	1840	34.92	0.00361920090160307	0.00441201892416437
4	D	26	50	20120618	5	1842	34.96	0.00344818217682563	0.00415502591428959
4	D	26	50	20120618	5	1844	35	0.00368873636825139	0.00411990038493415
4	D	26	50	20120618	5	1846	35.04	0.00360679683444749	0.00348845402933456
4	D	26	50	20120618	5	1848	35.08	0.00350397997292907	0.00339120209818407
4	D	26	50	20120618	5	1850	35.12	0.00381208902490904	0.00332776613463026
4	D	26	50	20120618	5	1852	35.16	0.00396041881439854	0.00319065105869037
4	D	26	50	20120618	5	1854	35.2	0.00379207083193365	0.00271529145396991
4	D	26	50	20120618	5	1856	35.24	0.00377790748310648	0.00407629523105871
4	D	26	50	20120618	5	1858	35.28	0.00430451818732735	0.00281501472332065
4	D	26	50	20120618	5	1860	35.32	0.00421925525165188	0.00291740378523646
4	D	26	50	20120618	5	1862	35.36	0.00413401352917984	0.00301975749181321
4	D	26	50	20120618	5	1864	35.4	0.00416282813051319	0.0029979998161561
4	D	26	50	20120618	5	1866	35.44	0.00463853421755644	0.00243584285404498
4	D	26	50	20120618	5	1868	35.48	0.00480111220868685	0.00192952611444417
4	D	26	50	20120618	5	1870	35.52	0.00493308661832751	0.00200537038779424
4	D	26	50	20120618	5	1872	35.56	0.00528126599738377	0.00150558731485159
4	D	26	50	20120618	5	1874	35.6	0.00522514293216099	0.00189218380532971
4	D	26	50	20120618	5	1876	35.64	0.00531785170224236	0.00132456797886783
4	D	26	50	20120618	5	1878	35.68	0.00544286818115614	0.00153682729244441
4	D	26	50	20120618	5	1880	35.72	0.00501482816223268	0.00100064236240627
4	D	26	50	20120618	5	1882	35.76	0.00531049072065021	0.00085665420855325
4	D	26	50	20120618	5	1884	35.8	0.00523982246893842	0.00122962475135791
4	D	26	50	20120618	5	1886	35.84	0.00506363974333798	0.00099602495512512
4	D	26	50	20120618	5	1888	35.88	0.00533328077220785	0.00071314688731145
4	D	26	50	20120618	5	1890	35.92	0.00494021425468187	0.00046930818488708
4	D	26	50	20120618	5	1892	35.96	0.00503174215643866	0.000282815842416939
4	D	26	50	20120618	5	1894	36	0.0047049527575133	0.00086250905270148
4	D	26	50	20120618	5	1896	36.04	0.00479252793236325	0.00080791333812607
4	D	26	50	20120618	5	1898	36.08	0.00511473527934652	0.000521004761659619
4	D	26	50	20120618	5	1900	36.12	0.00499032691226456	0.000441327969555519
4	D	26	50	20120618	5	1902	36.16	0.00492869548521634	0.000887710338382969
4	D	26	50	20120618	5	1904	36.2	0.00493204717135917	0.000567009128843618
4	D	26	50	20120618	5	1906	36.24	0.0050498228768336	0.00102005244354984
4	D	26	50	20120618	5	1908	36.28	0.00538661783671275	0.000821850412783249
4	D	26	50	20120618	5	1910	36.32	0.00535560413328991	0.00077669457373668
4	D	26	50	20120618	5	1912	36.36	0.00533692237213096	0.0006825503768895
4	D	26	50	20120618	5	1914	36.4	0.00539269895503096	0.000827648688388978
4	D	26	50	20120618	5	1916	36.44	0.00539285451852281	0.00073262767913313
4	D	26	50	20120618	5	1918	36.48	0.00544924628432244	0.000670352784914029
4	D	26	50	20120618	5	1920	36.52	0.00507197653228817	0.000628506205603408
4	D	26	50	20120618	5	1922	36.56	0.0051744363048821	0.00122466793282179
4	D	26	50	20120618	5	1924	36.6	0.00566227634429051	0.00127588367698313
4	D	26	50	20120618	5	1926	36.64	0.00533550108750077	0.00149438674343759
4	D	26	50	20120618	5	1928	36.68	0.00583441441910257	0.00148460745665378
4	D	26	50	20120618	5	1930	36.72	0.00594274317798035	0.00139109965590967
4	D	26	50	20120618	5	1932	36.76	0.00604182298016021	0.00119056417276517
4	D	26	50	20120618	5	1934	36.8	0.00601056178936395	0.00139841821109495
4	D	26	50	20120618	5	1936	36.84	0.00638625469327617	0.00102999436489333
4	D	26	50	20120618	5	1938	36.88	0.00622222006217652	0.00121623214892224
4	D	26	50	20120618	5	1940	36.92	0.00692644891876364	0.00148157396856249
4	D	26	50	20120618	5	1942	36.96	0.00694784596996234	0.000792074146227489
4	D	26	50	20120618	5	1944	37	0.00709834657727009	0.00142261540514715
4	D	26	50	20120618	5	1946	37.04	0.00698965012286609	0.00111597147841780
4	D	26	50	20120618	5	1948	37.08	0.00692695096457828	0.000818583579454168
4	D	26	50	20120618	5	1950	37.12	0.0069979444854094	0.000687005149610979
4	D	26	50	20120618	5	1952	37.16	0.0071017477608876	0.00070776580470661
4	D	26	50	20120618	5	1954	37.2	0.00719234228169321	0.00090173933692171
4	D	26	50	20120618	5	1956	37.24	0.00694773283287735	0.000857184538639139
4	D	26	50	20120618	5	1958	37.28	0.00708858850368971	0.000729198211244378
4	D	26	50	20120618	5	1960	37.32	0.00724615310774151	0.00076194432628113
4	D	26	50	20120618	5	1962	37.36	0.00765449313174112	0.00045559738439987
4	D	26	50	20120618	5	1964	37.4	0.0073030610614914	0.000805615241087208
4	D	26	50	20120618	5	1966	37.44	0.00731854669999939	0.000851888308848059
4	D	26	50	20120618	5	1968	37.48	0.00742227219373164	0.00050979711917782
4	D	26	50	20120618	5	1970	37.52	0.00773327896930092	0.00082820023167831
4	D	26	50	20120618	5	1972	37.56	0.00753486480649998	0.000100049952683649
4	D	26	50	20120618	5	1974	37.6	0.00781065766436617	0.00044941020006449
4	D	26	50	20120618	5	1976	37.64	0.00808828899986344	0.000609930510461638
4	D	26	50	20120618	5	1978	37.68	0.00797257097512226	-5.45589450227906e-05
4	D	26	50	20120618	5	1980	37.72	0.00796557061798852	0.000199900501254999
4	D	26	50	20120618	5	1982	37.76	0.00802613431379714	0.000172401118534659
4	D	26	50	20120618	5	1984	37.8	0.00809889560158124	0.000765310154559579
4	D	26	50	20120618	5	1986	37.84	0.00877843228936932	0.000655644963865349
4	D	26	50	20120618	5	1988	37.88	0.00875064299286869	0.000854257116565029
4	D	26	50	20120618	5	1990	37.92	0.00883931418322948	0.00120223850572256
4	D	26	50	20120618	5	1992	37.96	0.00868828324583585	0.00127374821450395
4	D	26	50	20120618	5	1994	38	0.00874746101235335	0.00141913643978372
4	D	26	50	20120618	5	1996	38.04	0.00889872529498478	0.00099590474697232
4	D	26	50	20120618	5	1998	38.08	0.00889159058756261	0.00116387796284319
4	D	26	50	20120618	5	2000	38.12	0.00925947703261053	0.0013541109001858
4	D	26	50	20120618	5	2002	38.16	0.00931309693982791	0.000905783987710098
4	D	26	50	20120618	5	2004	38.2	0.00962686850291162	0.00132127993233531
4	D	26	50	20120618	5	2006	38.24	0.00986185422843554	0.000575253993912259
4	D	26	50	20120618	5	2008	38.28	0.0100342115063498	0.000456636831368208
4	D	26	50	20120618	5	2010	38.32	0.0101132448312830	0.00022295925338949
4	D	26	50	20120618	5	2012	38.36	0.0104963977117367	0.000534567069722779
4	D	26	50	20120618	5	2014	38.4	0.0103392997981605	0.00031875100903684
4	D	26	50	20120618	5	2016	38.44	0.0106987221750376	0.00044303209689818
4	D	26	50	20120618	5	2018	38.48	0.0109551685913706	0.000556515664210808
4	D	26	50	20120618	5	2020	38.52	0.0108061387661677	7.86953278918198e-05
4	D	26	50	20120618	5	2022	38.56	0.0108414375366845	0.000590555784657129
4	D	26	50	20120618	5	2024	38.6	0.0110927008603113	0.000434058911844929
4	D	26	50	20120618	5	2026	38.64	0.0112041338179585	0.000222301644082989
4	D	26	50	20120618	5	2028	38.68	0.0111904088753357	-8.63009684302501e-05
4	D	26	50	20120618	5	2030	38.72	0.0110864924627725	-0.000107089907797141
4	D	26	50	20120618	5	2032	38.76	0.0112883148802588	-0.00013769348928689
4	D	26	50	20120618	5	2034	38.8	0.0114533818872590	1.778514976041e-05
4	D	26	50	20120618	5	2036	38.84	0.0113765405933474	0.00041667115609555
4	D	26	50	20120618	5	2038	38.88	0.0116256967387663	-0.000212936721872951
4	D	26	50	20120618	5	2040	38.92	0.0118135750105276	-1.62196153468512e-05
4	D	26	50	20120618	5	2042	38.96	0.0118970206817754	-9.8627253839901e-06
4	D	26	50	20120618	5	2044	39	0.0120630210697268	-7.53549554574906e-05
4	D	26	50	20120618	5	2046	39.04	0.0120128306303982	-7.29932188083312e-05
4	D	26	50	20120618	5	2048	39.08	0.0121910215392572	2.97069700912096e-05
4	D	26	50	20120618	5	2050	39.12	0.0125969856844720	-0.000112874041267240
4	D	26	50	20120618	5	2052	39.16	0.0125310691903298	-0.000309152741589011
4	D	26	50	20120618	5	2054	39.2	0.0125900772512198	-0.000356422829911331
4	D	26	50	20120618	5	2056	39.24	0.0125681640120708	-9.832178371043e-05
4	D	26	50	20120618	5	2058	39.28	0.0123327681646138	0.000103472349504589
4	D	26	50	20120618	5	2060	39.32	0.0127503854295826	-3.73408949009002e-05
4	D	26	50	20120618	5	2062	39.36	0.0125781554308890	-0.000144559496132221
4	D	26	50	20120618	5	2064	39.4	0.0125235243609745	-0.000105923181608181
4	D	26	50	20120618	5	2066	39.44	0.0127551159739487	-3.93702913629012e-05
4	D	26	50	20120618	5	2068	39.48	0.0127968564872422	0.000160564151017589
4	D	26	50	20120618	5	2070	39.52	0.0127247669509002	0.000616584385272609
4	D	26	50	20120618	5	2072	39.56	0.0125409898984698	2.28409632458890e-05
4	D	26	50	20120618	5	2074	39.6	0.0125901479618979	0.000600377497847809
4	D	26	50	20120618	5	2076	39.64	0.0126148189174935	0.00050686262603589
4	D	26	50	20120618	5	2078	39.68	0.0126394969441569	0.000413326541020539
4	D	26	50	20120618	5	2080	39.72	0.0122678911174399	-4.41361910681008e-05
4	D	26	50	20120618	5	2082	39.76	0.0127835840929593	-0.00018896580199073
4	D	26	50	20120618	5	2084	39.8	0.0125628536401441	6.63138881532386e-05
4	D	26	50	20120618	5	2086	39.84	0.0128084035409789	0.00026352596942617
4	D	26	50	20120618	5	2088	39.88	0.0126303823377474	-0.000161586627423192
4	D	26	50	20120618	5	2090	39.92	0.0129247155354163	-0.000166147466161840
4	D	26	50	20120618	5	2092	39.96	0.0127181837867674	-0.000614962282316571
4	D	26	50	20120618	5	2094	40	0.0125927006173780	-0.00088144254387453
4	D	26	50	20120618	5	2096	40.04	0.0128020325088805	-0.00116411555072166
4	D	26	50	20120618	5	2098	40.08	0.0126101590838055	-0.00148722799438485
4	D	26	50	20120618	5	2100	40.12	0.0127789454724747	-0.00102357807796084
4	D	26	50	20120618	5	2102	40.16	0.0128889147190848	-0.00130577025219676
4	D	26	50	20120618	5	2104	40.2	0.0125634122545012	-0.00156749168511734
4	D	26	50	20120618	5	2106	40.24	0.0126057184532196	-0.0017496211787476
4	D	26	50	20120618	5	2108	40.28	0.0126451537984064	-0.0016915182145375
4	D	26	50	20120618	5	2110	40.32	0.0124836930359903	-0.00165583760635879
4	D	26	50	20120618	5	2112	40.36	0.0127633042704749	-0.0014156829302644
4	D	26	50	20120618	5	2114	40.4	0.0126186514362475	-0.0017996206992453
4	D	26	50	20120618	5	2116	40.44	0.0124640425385411	-0.0013613912716049
4	D	26	50	20120618	5	2118	40.48	0.0124762542726522	-0.00142696128342433
4	D	26	50	20120618	5	2120	40.52	0.0124233344011482	-0.00160503905519834
4	D	26	50	20120618	5	2122	40.56	0.0123592351714336	-0.00113852535631052
4	D	26	50	20120618	5	2124	40.6	0.0123932470076087	-0.00148649260333242
4	D	26	50	20120618	5	2126	40.64	0.0124739420334777	-0.00143662743312314
4	D	26	50	20120618	5	2128	40.68	0.0127269377687184	-0.00129252614218514
4	D	26	50	20120618	5	2130	40.72	0.0125863649406186	-0.0017582266682746
4	D	26	50	20120618	5	2132	40.76	0.0124739986020202	-0.00156427434926294
4	D	26	50	20120618	5	2134	40.8	0.0124562926482193	-0.0017132193216521
4	D	26	50	20120618	5	2136	40.84	0.0126104489975858	-0.00135725469693496
4	D	26	50	20120618	5	2138	40.88	0.0127627880825246	-0.0018688888795303
4	D	26	50	20120618	5	2140	40.92	0.0125768684965472	-0.00151344751383125
4	D	26	50	20120618	5	2142	40.96	0.0128637982862171	-0.0018098808186403
4	D	26	50	20120618	5	2144	41	0.0127654397329541	-0.00137338380261382
4	D	26	50	20120618	5	2146	41.04	0.0127977969392611	-0.0018129496620706
4	D	26	50	20120618	5	2148	41.08	0.0129936443044464	-0.0017572508609166
4	D	26	50	20120618	5	2150	41.12	0.0129069247288017	-0.00152577238502733
4	D	26	50	20120618	5	2152	41.16	0.0130416780680924	-0.00139823153490472
4	D	26	50	20120618	5	2154	41.2	0.0130856601098822	-0.0017618258417908
4	D	26	50	20120618	5	2156	41.24	0.0134357840325867	-0.0016895948840926
4	D	26	50	20120618	5	2158	41.28	0.0136557154547392	-0.0021436776457672
4	D	26	50	20120618	5	2160	41.32	0.0135225177503671	-0.0021092910429981
4	D	26	50	20120618	5	2162	41.36	0.0134392276426111	-0.0021719336327434
4	D	26	50	20120618	5	2164	41.4	0.0139502325001712	-0.0020156135366265
4	D	26	50	20120618	5	2166	41.44	0.0139693173121954	-0.0020614411271152
4	D	26	50	20120618	5	2168	41.48	0.0137851725642388	-0.0019183368567387
4	D	26	50	20120618	5	2170	41.52	0.0138279808087718	-0.0019251675082449
4	D	26	50	20120618	5	2172	41.56	0.0138707890533049	-0.0019319981597512
4	D	26	50	20120618	5	2174	41.6	0.0141822059508072	-0.0018035804972199
4	D	26	50	20120618	5	2176	41.64	0.014036308608645	-0.0017381943331636
4	D	26	50	20120618	5	2178	41.68	0.0142737479946996	-0.002066298950702
4	D	26	50	20120618	5	2180	41.72	0.0142479951657288	-0.0024392412092354
4	D	26	50	20120618	5	2182	41.76	0.0146830355417860	-0.0023437535095039
4	D	26	50	20120618	5	2184	41.8	0.0143373098232605	-0.0021312891349608
4	D	26	50	20120618	5	2186	41.84	0.0145302509795751	-0.0023934419030179
4	D	26	50	20120618	5	2188	41.88	0.0144013171290935	-0.0026604029971871
4	D	26	50	20120618	5	2190	41.92	0.0147230860698724	-0.002624022353295
4	D	26	50	20120618	5	2192	41.96	0.0146291045075849	-0.0024582128841746
4	D	26	50	20120618	5	2194	42	0.0148303683107141	-0.0021894910941203
4	D	26	50	20120618	5	2196	42.04	0.0149284440212646	-0.0026279680091341
4	D	26	50	20120618	5	2198	42.08	0.0150811861570687	-0.002187999098812
4	D	26	50	20120618	5	2200	42.12	0.0151832499498652	-0.0025025626214906
4	D	26	50	20120618	5	2202	42.16	0.0151227640358025	-0.0024483558156449
4	D	26	50	20120618	5	2204	42.2	0.0154133778518024	-0.0021509537745456
4	D	26	50	20120618	5	2206	42.24	0.0153282775506866	-0.0024593583971601
4	D	26	50	20120618	5	2208	42.28	0.0156385489352034	-0.0029898369754741
4	D	26	50	20120618	5	2210	42.32	0.0155857139165132	-0.0031224336390822
4	D	26	50	20120618	5	2212	42.36	0.0153849380170630	-0.0029953948347742
4	D	26	50	20120618	5	2214	42.4	0.0155452179111546	-0.0032735211450183
4	D	26	50	20120618	5	2216	42.44	0.0150098390828470	-0.003223132715791
4	D	26	50	20120618	5	2218	42.48	0.0152794023299710	-0.0035526303336883
4	D	26	50	20120618	5	2220	42.52	0.0154890312063215	-0.0033415872437753
4	D	26	50	20120618	5	2222	42.56	0.0153070714183188	-0.0031459520106244
4	D	26	50	20120618	5	2224	42.6	0.0154168921725049	-0.0034046753107928
4	D	26	50	20120618	5	2226	42.64	0.0156910586847743	-0.0031141039211998
4	D	26	50	20120618	5	2228	42.68	0.0157143578532144	-0.0035497170537498
4	D	26	50	20120618	5	2230	42.72	0.0155041703625067	-0.0032396153748604
4	D	26	50	20120618	5	2232	42.76	0.0159849393341033	-0.0031600587909091
4	D	26	50	20120618	5	2234	42.8	0.0159650979178232	-0.0036737435831699
4	D	26	50	20120618	5	2236	42.84	0.0156443967082838	-0.0037210773111025
4	D	26	50	20120618	5	2238	42.88	0.0158931144474984	-0.0037990429047962
4	D	26	50	20120618	5	2240	42.92	0.0161083577516916	-0.003791830415628
4	D	26	50	20120618	5	2242	42.96	0.0161099911683561	-0.0038726456496499
4	D	26	50	20120618	5	2244	43	0.0160836938671638	-0.0035151253900141
4	D	26	50	20120618	5	2246	43.04	0.0160991512214005	-0.0042005522772895
4	D	26	50	20120618	5	2248	43.08	0.0165128016173268	-0.0041326770973634
4	D	26	50	20120618	5	2250	43.12	0.0175648350863762	-0.0048129138208649
4	D	26	50	20120618	5	2252	43.16	0.0171261813946671	-0.004735520983664
4	D	26	50	20120618	5	2254	43.2	0.01706616217108	-0.0046948482016101
4	D	26	50	20120618	5	2256	43.24	0.0178440927674701	-0.0047969827050847
4	D	26	50	20120618	5	2258	43.28	0.0178105900481775	-0.0044627898981603
4	D	26	50	20120618	5	2260	43.32	0.0176859836911969	-0.0047397070558086
4	D	26	50	20120618	5	2262	43.36	0.0178777227659834	-0.0042283557159258
4	D	26	50	20120618	5	2264	43.4	0.0179685930584337	-0.0045720732511927
4	D	26	50	20120618	5	2266	43.44	0.0177289192149505	-0.0047721491149295
4	D	26	50	20120618	5	2268	43.48	0.0178272141286033	-0.0045906984438092
4	D	26	50	20120618	5	2270	43.52	0.0176106556057971	-0.0044070345284638
4	D	26	50	20120618	5	2272	43.56	0.0176993338672257	-0.0041087698170915
4	D	26	50	20120618	5	2274	43.6	0.0175297625900293	-0.004117545012246
4	D	26	50	20120618	5	2276	43.64	0.0174887645388562	-0.0043023685827126
4	D	26	50	20120618	5	2278	43.68	0.0174026530750432	-0.0042068950251167
4	D	26	50	20120618	5	2280	43.72	0.0172694200153321	-0.0041410068152458
4	D	26	50	20120618	5	2282	43.76	0.0173567972002832	-0.0043692820974162
4	D	26	50	20120618	5	2284	43.8	0.0174191145209093	-0.0046442547114162
4	D	26	50	20120618	5	2286	43.84	0.0175608470041302	-0.0044658940969298
4	D	26	50	20120618	5	2288	43.88	0.0174921020828634	-0.0040668171717637
4	D	26	50	20120618	5	2290	43.92	0.0174230318924770	-0.0040634796277565
4	D	26	50	20120618	5	2292	43.96	0.0174418762881956	-0.0044045525836618
4	D	26	50	20120618	5	2294	44	0.0171421902921932	-0.0045367956938793
4	D	26	50	20120618	5	2296	44.04	0.0173182245253696	-0.0046328561501035
4	D	26	50	20120618	5	2298	44.08	0.0174943436113596	-0.0047289731748702
4	D	26	50	20120618	5	2300	44.12	0.0171827923635689	-0.0043759854697019
4	D	26	50	20120618	5	2302	44.16	0.0173986225663905	-0.0044739692563709
4	D	26	50	20120618	5	2304	44.2	0.0175746709417025	-0.0045700155704595
4	D	26	50	20120618	5	2306	44.24	0.0173133949860541	-0.0046451810212996
4	D	26	50	20120618	5	2308	44.28	0.0174478584115645	-0.0042909488081964
4	D	26	50	20120618	5	2310	44.32	0.0173249703240621	-0.0043964420688816
4	D	26	50	20120618	5	2312	44.36	0.0173583881905409	-0.0046233809192356
4	D	26	50	20120618	5	2314	44.4	0.0177115668145403	-0.0045773694809838
4	D	26	50	20120618	5	2316	44.44	0.0175278321885167	-0.0046117631548207
4	D	26	50	20120618	5	2318	44.48	0.0178202279136052	-0.0047754513035976
4	D	26	50	20120618	5	2320	44.52	0.0178055766610989	-0.0049721118415812
4	D	26	50	20120618	5	2322	44.56	0.0178428836148743	-0.0053688270300981
4	D	26	50	20120618	5	2324	44.6	0.0180363551012749	-0.0052347525133173
4	D	26	50	20120618	5	2326	44.64	0.0183560875745239	-0.0055040399887966
4	D	26	50	20120618	5	2328	44.68	0.0184363795495276	-0.0059372489582905
4	D	26	50	20120618	5	2330	44.72	0.0181170854824829	-0.0061209199447037
4	D	26	50	20120618	5	2332	44.76	0.0183756532191593	-0.0055765396470716
4	D	26	50	20120618	5	2334	44.8	0.0188211234202391	-0.0059227461982084
4	D	26	50	20120618	5	2336	44.84	0.0187858387918578	-0.0062237615549595
4	D	26	50	20120618	5	2338	44.88	0.0190828094978205	-0.0060853241893388
4	D	26	50	20120618	5	2340	44.92	0.0190700674336237	-0.0059665443922351
4	D	26	50	20120618	5	2342	44.96	0.0189306613317127	-0.0059598622331529
4	D	26	50	20120618	5	2344	45	0.0188849539493768	-0.0060875940021064
4	D	26	50	20120618	5	2346	45.04	0.0191456359353291	-0.0063167955941602
4	D	26	50	20120618	5	2348	45.08	0.0189916917179969	-0.0065007211390147
4	D	26	50	20120618	5	2350	45.12	0.0190459197370461	-0.0061620947725722
4	D	26	50	20120618	5	2352	45.16	0.0191798174771316	-0.0066843921254279
4	D	26	50	20120618	5	2354	45.2	0.0192090846268049	-0.0067140976813055
4	D	26	50	20120618	5	2356	45.24	0.0193210479145379	-0.006911140056951
4	D	26	50	20120618	5	2358	45.28	0.0193126969834522	-0.0070389920340573
4	D	26	50	20120618	5	2360	45.32	0.0193041197781963	-0.0074681563527628
4	D	26	50	20120618	5	2362	45.36	0.0195337880607258	-0.0074955920958729
4	D	26	50	20120618	5	2364	45.4	0.0194499746939518	-0.0076547830455214
4	D	26	50	20120618	5	2366	45.44	0.0197947599604582	-0.0081062000146309
4	D	26	50	20120618	5	2368	45.48	0.0197440391910437	-0.0077311010804149
4	D	26	50	20120618	5	2370	45.52	0.0199650878419105	-0.0078952842039386
4	D	26	50	20120618	5	2372	45.56	0.0202922873627689	-0.0087268912760886
4	D	26	50	20120618	5	2374	45.6	0.0200755096368605	-0.0081667000708292
4	D	26	50	20120618	5	2376	45.64	0.0202086649148258	-0.0082315346915962
4	D	26	50	20120618	5	2378	45.68	0.0200072596903405	-0.0084965795263884
4	D	26	50	20120618	5	2380	45.72	0.0203396988724475	-0.0081863434972106
4	D	26	50	20120618	5	2382	45.76	0.0201362713225679	-0.0085836597264915
4	D	26	50	20120618	5	2384	45.8	0.0204432475894845	-0.009189699735443
4	D	26	50	20120618	5	2386	45.84	0.0205400010103543	-0.0093664552175362
4	D	26	50	20120618	5	2388	45.88	0.0208722917000373	-0.0095091988634544
4	D	26	50	20120618	5	2390	45.92	0.0207952170608878	-0.0096243158474315
4	D	26	50	20120618	5	2392	45.96	0.0209356343254959	-0.0097376084959133
4	D	26	50	20120618	5	2394	46	0.0206862024084324	-0.0095219055723123
4	D	26	50	20120618	5	2396	46.04	0.0211308877209850	-0.0099688819108359
4	D	26	50	20120618	5	2398	46.08	0.0213090644877083	-0.0101402987367312
4	D	26	50	20120618	5	2400	46.12	0.0212170840376115	-0.0102655132055437
4	D	26	50	20120618	5	2402	46.16	0.0214433228522522	-0.0105763927018924
4	D	26	50	20120618	5	2404	46.2	0.0218043362193871	-0.0104854941251708
4	D	26	50	20120618	5	2406	46.24	0.0218428028282836	-0.010427794211826
4	D	26	50	20120618	5	2408	46.28	0.0214410318262812	-0.0103485911812653
4	D	26	50	20120618	5	2410	46.32	0.0215243148629694	-0.0104081437143768
4	D	26	50	20120618	5	2412	46.36	0.0215789388618160	-0.0105895519590902
4	D	26	50	20120618	5	2414	46.4	0.0216399338927611	-0.01082228908505
4	D	26	50	20120618	5	2416	46.44	0.0218165903799050	-0.0109332836364928
4	D	26	50	20120618	5	2418	46.48	0.0215336698856844	-0.0113349980699527
4	D	26	50	20120618	5	2420	46.52	0.0216377418617395	-0.0114011974068074
4	D	26	50	20120618	5	2422	46.56	0.0217446422649192	-0.0115982114981816
4	D	26	50	20120618	5	2424	46.6	0.0218880010937370	-0.0117246846170646
4	D	26	50	20120618	5	2426	46.64	0.0215904647023493	-0.0118294636999009
4	D	26	50	20120618	5	2428	46.68	0.0218738872423846	-0.0121746590883405
4	D	26	50	20120618	5	2430	46.72	0.0218400238986335	-0.0120791218911344
4	D	26	50	20120618	5	2432	46.76	0.0218891819620615	-0.0122787239933277
4	D	26	50	20120618	5	2434	46.8	0.0220102174297973	-0.0124815434313755
4	D	26	50	20120618	5	2436	46.84	0.0221345762994046	-0.0125912369063409
4	D	26	50	20120618	5	2438	46.88	0.0221503589227607	-0.0129485238207389
4	D	26	50	20120618	5	2440	46.92	0.0221420292048783	-0.0132807084444047
4	D	26	50	20120618	5	2442	46.96	0.0224041183333250	-0.0137316657941064
4	D	26	50	20120618	5	2444	47	0.0221194300721516	-0.0142043030377193
4	D	26	50	20120618	5	2446	47.04	0.0222787836563597	-0.0138667585446521
4	D	26	50	20120618	5	2448	47.08	0.0220339196491027	-0.0142957531577302
4	D	26	50	20120618	5	2450	47.12	0.0221565743913672	-0.0149370565818595
4	D	26	50	20120618	5	2452	47.16	0.0220442858345148	-0.0151344807951668
4	D	26	50	20120618	5	2454	47.2	0.0219149277199646	-0.0146704348989453
4	D	26	50	20120618	5	2456	47.24	0.0223427061093791	-0.0149735220785653
4	D	26	50	20120618	5	2458	47.28	0.0223057527089942	-0.015482398544714
4	D	26	50	20120618	5	2460	47.32	0.0222518711722677	-0.0154324768059622
4	D	26	50	20120618	5	2462	47.36	0.0222331681979053	-0.0155542759490216
4	D	26	50	20120618	5	2464	47.4	0.0223945158232366	-0.0150665278334947
4	D	26	50	20120618	5	2466	47.44	0.0223025141599364	-0.0160035221003129
4	D	26	50	20120618	5	2468	47.48	0.0224999242311081	-0.0158438715312566
4	D	26	50	20120618	5	2470	47.52	0.0228111855651186	-0.0166257972809605
4	D	26	50	20120618	5	2472	47.56	0.0228135048753609	-0.0167142704814225
4	D	26	50	20120618	5	2474	47.6	0.0227300026355704	-0.0168896966027671
4	D	26	50	20120618	5	2476	47.64	0.0228186243284567	-0.0171460015977438
4	D	26	50	20120618	5	2478	47.68	0.0231962476338815	-0.0175224369637762
4	D	26	50	20120618	5	2480	47.72	0.0236183338137073	-0.0191566173036408
4	D	26	50	20120618	5	2482	47.76	0.0237754529404869	-0.0191952253338936
4	D	26	50	20120618	5	2484	47.8	0.0234873705667637	-0.0191775547354318
4	D	26	50	20120618	5	2486	47.84	0.0236146780716487	-0.019010932093513
4	D	26	50	20120618	5	2488	47.88	0.0235251512820826	-0.0191172880244713
4	D	26	50	20120618	5	2490	47.92	0.0232273674033215	-0.0186618617599124
4	D	26	50	20120618	5	2492	47.96	0.0234041440986182	-0.0187864539747575
4	D	26	50	20120618	5	2494	48	0.0235461240692125	-0.0189298623010499
4	D	26	50	20120618	5	2496	48.04	0.0236442563483057	-0.0191606760965649
4	D	26	50	20120618	5	2498	48.08	0.0237449483539467	-0.0190728534343415
4	D	26	50	20120618	5	2500	48.12	0.0238187278754957	-0.0194569962642889
4	D	26	50	20120618	5	2502	48.16	0.0234066472566236	-0.0190557626634402
4	D	26	50	20120618	5	2504	48.2	0.0234709444762368	-0.0188815810500305
4	D	26	50	20120618	5	2506	48.24	0.0238126679703808	-0.0190434590054476
4	D	26	50	20120618	5	2508	48.28	0.0242215807508733	-0.019258355827318
4	D	26	50	20120618	5	2510	48.32	0.0239658626545250	-0.0193132555978093
4	D	26	50	20120618	5	2512	48.36	0.0242549137645384	-0.0194546910961822
4	D	26	50	20120618	5	2514	48.4	0.0241129762203508	-0.0196696020601883
4	D	26	50	20120618	5	2516	48.44	0.0241210089533851	-0.0193200367518409
4	D	26	50	20120618	5	2518	48.48	0.0242764168817542	-0.0200213593995573
4	D	26	50	20120618	5	2520	48.52	0.0243772785930226	-0.0201104265697156
4	D	26	50	20120618	5	2522	48.56	0.0242950137900994	-0.0203547602468868
4	D	26	50	20120618	5	2524	48.6	0.0246211526507861	-0.0205729521863575
4	D	26	50	20120618	5	2526	48.64	0.0246988354017673	-0.0206579039950493
4	D	26	50	20120618	5	2528	48.68	0.0244214798379147	-0.0206353048623225
4	D	26	50	20120618	5	2530	48.72	0.0247396354630418	-0.0210504189692859
4	D	26	50	20120618	5	2532	48.76	0.0246130279938703	-0.0214433228522522
4	D	26	50	20120618	5	2534	48.8	0.0245564523803075	-0.0213130808542255
4	D	26	50	20120618	5	2536	48.84	0.0249596658801435	-0.0217970035220661
4	D	26	50	20120618	5	2538	48.88	0.0249267359173437	-0.0221298881814453
4	D	26	50	20120618	5	2540	48.92	0.0248748837770792	-0.0217926901707009
4	D	26	50	20120618	5	2542	48.96	0.0248114209434677	-0.0216476979252186
4	D	26	50	20120618	5	2544	49	0.0246789162037412	-0.0220757732994811
4	D	26	50	20120618	5	2546	49.04	0.0245513753536186	-0.0216455483206038
4	D	26	50	20120618	5	2548	49.08	0.0247168807668232	-0.0219884526830724
4	D	26	50	20120618	5	2550	49.12	0.0244624213205454	-0.0219754843447054
4	D	26	50	20120618	5	2552	49.16	0.0245583120711420	-0.0219966904770732
4	D	26	50	20120618	5	2554	49.2	0.0246516643083943	-0.0220570632540509
4	D	26	50	20120618	5	2556	49.24	0.0245843123874862	-0.0219223240568958
4	D	26	50	20120618	5	2558	49.28	0.0246690520641437	-0.0215922183271667
4	D	26	50	20120618	5	2560	49.32	0.0247725583547738	-0.0219319265669843
4	D	26	50	20120618	5	2562	49.36	0.0244539855366458	-0.021958322863126
4	D	26	50	20120618	5	2564	49.4	0.0245207010614508	-0.0218108557439095
4	D	26	50	20120618	5	2566	49.44	0.0246061337027538	-0.022333534934427
4	D	26	50	20120618	5	2568	49.48	0.0246729057961012	-0.0221860112466681
4	D	26	50	20120618	5	2570	49.52	0.0245652558597333	-0.0221362592135438
4	D	26	50	20120618	5	2572	49.56	0.0243719823632315	-0.0221079254448216
4	D	26	50	20120618	5	2574	49.6	0.0245895449776670	-0.0221285163942898
4	D	26	50	20120618	5	2576	49.64	0.0243642819703844	-0.0224039839830366
4	D	26	50	20120618	5	2578	49.68	0.0244897934240451	-0.0222231767790872
4	D	26	50	20120618	5	2580	49.72	0.0242655981480020	-0.0223488013698328
4	D	26	50	20120618	5	2582	49.76	0.0243930470742431	-0.0222311105171721
4	D	26	50	20120618	5	2584	49.8	0.0244023808837548	-0.0225664205528108
4	D	26	50	20120618	5	2586	49.84	0.0242273224579364	-0.0223750562446183
4	D	26	50	20120618	5	2588	49.88	0.0241948309013409	-0.0228087601888591
4	D	26	50	20120618	5	2590	49.92	0.0243750299934586	-0.0226214900289296
4	D	26	50	20120618	5	2592	49.96	0.0243838617571556	-0.0223524429697559
4	D	26	50	20120618	5	2594	50	0.0244519844244551	-0.0226580969469916
4	D	26	50	20120618	5	2596	50.04	0.0244845608338643	-0.0223935895133532
4	D	26	50	20120618	5	2598	50.08	0.0245357341516187	-0.0227997728616702
4	D	26	50	20120618	5	2600	50.12	0.0244927137750513	-0.0225155442199044
4	D	26	50	20120618	5	2602	50.16	0.0244807353861781	-0.0229495239357899
4	D	26	50	20120618	5	2604	50.2	0.0244423889854343	-0.0230099320681066
4	D	26	50	20120618	5	2606	50.24	0.0246285702009207	-0.0224233869931124
4	D	26	50	20120618	5	2608	50.28	0.0248923775988458	-0.0225793181804997
4	D	26	50	20120618	5	2610	50.32	0.0248323088777841	-0.0232920464605966
4	D	26	50	20120618	5	2612	50.36	0.0250896957461359	-0.0230609639645049
4	D	26	50	20120618	5	2614	50.4	0.0249233276626583	-0.0229287915649655
4	D	26	50	20120618	5	2616	50.44	0.0248691986385585	-0.0234194883157699
4	D	26	50	20120618	5	2618	50.48	0.0247900097501335	-0.0230393406391362
4	D	26	50	20120618	5	2620	50.52	0.0249990941542626	-0.0235386358083998
4	D	26	50	20120618	5	2622	50.56	0.0253005832725570	-0.0236732901527412
4	D	26	50	20120618	5	2624	50.6	0.0251257369787731	-0.0238578945201055
4	D	26	50	20120618	5	2626	50.64	0.0254804217402161	-0.0242289841588722
4	D	26	50	20120618	5	2628	50.68	0.0254096262092837	-0.023652211299594
4	D	26	50	20120618	5	2630	50.72	0.0253551365607255	-0.0238103628022742
4	D	26	50	20120618	5	2632	50.76	0.0254463391933629	-0.0247748705939483
4	D	26	50	20120618	5	2634	50.8	0.0252090341575968	-0.0248870177294444
4	D	26	50	20120618	5	2636	50.84	0.0252624207195764	-0.0249312119032686
4	D	26	50	20120618	5	2638	50.88	0.0253742143016819	-0.0249239287034224
4	D	26	50	20120618	5	2640	50.92	0.0256256614730720	-0.025212145427434
4	D	26	50	20120618	5	2642	50.96	0.0254097110620976	-0.0255579206434342
4	D	26	50	20120618	5	2644	51	0.0255898111592658	-0.0253358184034635
4	D	26	50	20120618	5	2646	51.04	0.0253232319027585	-0.0250908766144605
4	D	26	50	20120618	5	2648	51.08	0.0256593904665346	-0.0251757294282029
4	D	26	50	20120618	5	2650	51.12	0.0257691334389746	-0.0254339648246922
4	D	26	50	20120618	5	2652	51.16	0.0257395763755211	-0.0260557945280677
4	D	26	50	20120618	5	2654	51.2	0.0257138376886858	-0.0262426121396572
4	D	26	50	20120618	5	2656	51.24	0.0260252475151204	-0.0260338742178509
4	D	26	50	20120618	5	2658	51.28	0.0260306922373355	-0.0265781343073302
4	D	26	50	20120618	5	2660	51.32	0.0261784068439255	-0.0264963220527469
4	D	26	50	20120618	5	2662	51.36	0.0259897507547049	-0.0263687599894209
4	D	26	50	20120618	5	2664	51.4	0.0262655223993676	-0.0264570069157129
4	D	26	50	20120618	5	2666	51.44	0.0264235607649628	-0.0265795485208926
4	D	26	50	20120618	5	2668	51.48	0.0263153734274413	-0.0262640374751271
4	D	26	50	20120618	5	2670	51.52	0.0264473195528106	-0.0263388493725767
4	D	26	50	20120618	5	2672	51.56	0.0267498198338023	-0.0266355513779625
4	D	26	50	20120618	5	2674	51.6	0.0268762505262784	-0.0269233438379055
4	D	26	50	20120618	5	2676	51.64	0.0265270811977285	-0.0265159089105858
4	D	26	50	20120618	5	2678	51.68	0.0268968980442890	-0.0267868722291365
4	D	26	50	20120618	5	2680	51.72	0.0268367232572101	-0.0267250003857826
4	D	26	50	20120618	5	2682	51.76	0.0266178737084328	-0.0265843568470046
4	D	26	50	20120618	5	2684	51.8	0.0263594261799091	-0.0267153837335585
4	D	26	50	20120618	5	2686	51.84	0.0263370108949455	-0.0262869477348376
4	D	26	50	20120618	5	2688	51.88	0.0265114541378643	-0.0264206616271599
4	D	26	50	20120618	5	2690	51.92	0.0266549968144452	-0.0265224850036508
4	D	26	50	20120618	5	2692	51.96	0.0266598758512354	-0.0266563403173294
4	D	26	50	20120618	5	2694	52	0.0265037466739493	-0.0265069993651428
4	D	26	50	20120618	5	2696	52.04	0.0262187119304531	-0.0263134642391321
4	D	26	50	20120618	5	2698	52.08	0.0261743056245946	-0.0263011605811394
4	D	26	50	20120618	5	2700	52.12	0.0262355410718453	-0.0258858060578704
4	D	26	50	20120618	5	2702	52.16	0.0263626788711026	-0.026598852536019
4	D	26	50	20120618	5	2704	52.2	0.0262729470205701	-0.0262613504693586
4	D	26	50	20120618	5	2706	52.24	0.0261785482652817	-0.0260878971759336
4	D	26	50	20120618	5	2708	52.28	0.0260166915230680	-0.0258758358522557
4	D	26	50	20120618	5	2710	52.32	0.0260091961911875	-0.0259940641060701
4	D	26	50	20120618	5	2712	52.36	0.0259768107006092	-0.0262619161547836
4	D	26	50	20120618	5	2714	52.4	0.0259688203939818	-0.0263162926662568
4	D	26	50	20120618	5	2716	52.44	0.0260638555453733	-0.0264090650759485
4	D	26	50	20120618	5	2718	52.48	0.0261003422552825	-0.0259205957115048
4	D	26	50	20120618	5	2720	52.52	0.0262591584383369	-0.0265321016558749
4	D	26	50	20120618	5	2722	52.56	0.0258693304698688	-0.0266564817386857
4	D	26	50	20120618	5	2724	52.6	0.0259968925331948	-0.0263698206495926
4	D	26	50	20120618	5	2726	52.64	0.0257453746511268	-0.0263737097368892
4	D	26	50	20120618	5	2728	52.68	0.0259427281537560	-0.0262169441635001
4	D	26	50	20120618	5	2730	52.72	0.0258508042722016	-0.0263114136294666
4	D	26	50	20120618	5	2732	52.76	0.0258061151236307	-0.0264367129510929
4	D	26	50	20120618	5	2734	52.8	0.0257986905024283	-0.0265742452200337
4	D	26	50	20120618	5	2736	52.84	0.0260817453469373	-0.0262445213279664
4	D	26	50	20120618	5	2738	52.88	0.0259184036804831	-0.02637180054858
4	D	26	50	20120618	5	2740	52.92	0.0258515820896610	-0.026497594844953
4	D	26	50	20120618	5	2742	52.96	0.0258336215774188	-0.025876613669715
4	D	26	50	20120618	5	2744	53	0.0259176965737020	-0.0258044180673559
4	D	26	50	20120618	5	2746	53.04	0.0257967813141190	-0.0258786642793805
4	D	26	50	20120618	5	2748	53.08	0.0261604463316832	-0.0261731742537447
4	D	26	50	20120618	5	2750	53.12	0.0261691437450918	-0.0264727753969334
4	D	26	50	20120618	5	2752	53.16	0.0261374653612947	-0.026321171703047
4	D	26	50	20120618	5	2754	53.2	0.0261057869774975	-0.0261697094305168
4	D	26	50	20120618	5	2756	53.24	0.0261132823093781	-0.0260636434133389
4	D	26	50	20120618	5	2758	53.28	0.0261355561729856	-0.0260968067213765
4	D	26	50	20120618	5	2760	53.32	0.0262222474643590	-0.0260847859060963
4	D	26	50	20120618	5	2762	53.36	0.0262297427962395	-0.0259787198889184
4	D	26	50	20120618	5	2764	53.4	0.0262154592392597	-0.0261537995279401
4	D	26	50	20120618	5	2766	53.44	0.0262192069051998	-0.0262810080378756
4	D	26	50	20120618	5	2768	53.48	0.0260193078181584	-0.0259747600909437
4	D	26	50	20120618	5	2770	53.52	0.0258476222916863	-0.0258507335615236
4	D	26	50	20120618	5	2772	53.56	0.0260087719271187	-0.0255678201383708
4	D	26	50	20120618	5	2774	53.6	0.0258981097158631	-0.0257678606467685
4	D	26	50	20120618	5	2776	53.64	0.0259019988031597	-0.0258513699576267
4	D	26	50	20120618	5	2778	53.68	0.0258043473566777	-0.0256319547234245
4	D	26	50	20120618	5	2780	53.72	0.0260849980381306	-0.0254225804055151
4	D	26	50	20120618	5	2782	53.76	0.0260086305057625	-0.025354556733165
4	D	26	50	20120618	5	2784	53.8	0.0258966955023007	-0.0251564961237546
4	D	26	50	20120618	5	2786	53.84	0.0258488243732143	-0.0256605925480625
4	D	26	50	20120618	5	2788	53.88	0.0259594158737919	-0.025626934265278
4	D	26	50	20120618	5	2790	53.92	0.0257792450659457	-0.0251752344534561
4	D	26	50	20120618	5	2792	53.96	0.0259822554228243	-0.0252177315710054
4	D	26	50	20120618	5	2794	54	0.0257385864260274	-0.0252372477181661
4	D	26	50	20120618	5	2796	54.04	0.0257327174397435	-0.0249297269790281
4	D	26	50	20120618	5	2798	54.08	0.0255182519530096	-0.0252857552433555
4	D	26	50	20120618	5	2800	54.12	0.0254955538253335	-0.024948111755339
4	D	26	50	20120618	5	2802	54.16	0.0256588247811095	-0.0252511070110774
4	D	26	50	20120618	5	2804	54.2	0.0252951597635453	-0.0248232366977814
4	D	26	50	20120618	5	2806	54.24	0.0253603550087707	-0.0250513493453922
4	D	26	50	20120618	5	2808	54.28	0.0252920484937081	-0.0252496220868369
4	D	26	50	20120618	5	2810	54.32	0.0255490110979913	-0.0251688704924254
4	D	26	50	20120618	5	2812	54.36	0.0254136708600722	-0.0247530917050877
4	D	26	50	20120618	5	2814	54.4	0.0255062311377295	-0.0249469096738109
4	D	26	50	20120618	5	2816	54.44	0.0256498445249885	-0.0248191354784505
4	D	26	50	20120618	5	2818	54.48	0.0258694011805470	-0.0244102156268904
4	D	26	50	20120618	5	2820	54.52	0.0258102870536398	-0.0244683398043039
4	D	26	50	20120618	5	2822	54.56	0.0256250957876469	-0.0243671528239161
4	D	26	50	20120618	5	2824	54.6	0.0255529001852879	-0.0242173168969827
4	D	26	50	20120618	5	2826	54.64	0.0257160933593178	-0.0241068738888291
4	D	26	50	20120618	5	2828	54.68	0.0254126101999003	-0.0240913104685752
4	D	26	50	20120618	5	2830	54.72	0.0255589318061313	-0.0239107648941349
4	D	26	50	20120618	5	2832	54.76	0.0253843966393310	-0.0241189583437196
4	D	26	50	20120618	5	2834	54.8	0.0250527635589545	-0.0240110538489105
4	D	26	50	20120618	5	2836	54.84	0.0250676128013594	-0.0237662534812638
4	D	26	50	20120618	5	2838	54.88	0.0249266864198691	-0.0242962300137631
4	D	26	50	20120618	5	2840	54.92	0.0249158676861169	-0.0243310903780756
4	D	26	50	20120618	5	2842	54.96	0.0245065235704880	-0.0242614403601287
4	D	26	50	20120618	5	2844	55	0.0239216048410905	-0.0242457425895864
4	D	26	50	20120618	5	2846	55.04	0.0236170539504333	-0.0240257616699592
4	D	26	50	20120618	5	2848	55.08	0.0230315695356110	-0.0235778802347557
4	D	26	50	20120618	5	2850	55.12	0.0234081746072708	-0.0237888808982617
4	D	26	50	20120618	5	2852	55.16	0.0225674246444401	-0.0237057251407942
4	D	26	50	20120618	5	2854	55.2	0.0227577070792574	-0.0236667635571508
4	D	26	50	20120618	5	2856	55.24	0.0227058054415182	-0.0233221197120005
4	D	26	50	20120618	5	2858	55.28	0.0229465753005123	-0.0230966233594801
4	D	26	50	20120618	5	2860	55.32	0.0224108004924072	-0.023388587749432
4	D	26	50	20120618	5	2862	55.36	0.0223463830646412	-0.0233533031210508
4	D	26	50	20120618	5	2864	55.4	0.0223936177976245	-0.0229783951056657
4	D	26	50	20120618	5	2866	55.44	0.0221954864775359	-0.0229624144924109
4	D	26	50	20120618	5	2868	55.48	0.0221481810338746	-0.0228443983706309
4	D	26	50	20120618	5	2870	55.52	0.0222221444031866	-0.0233933960755441
4	D	26	50	20120618	5	2872	55.56	0.0216133961752632	-0.0233086139724798
4	D	26	50	20120618	5	2874	55.6	0.0212659239029881	-0.0233325141816839
4	D	26	50	20120618	5	2876	55.64	0.0212595599419575	-0.023342696519333
4	D	26	50	20120618	5	2878	55.68	0.0211534939247794	-0.0233537273851195
4	D	26	50	20120618	5	2880	55.72	0.0204134359675896	-0.0228952393481982
4	D	26	50	20120618	5	2882	55.76	0.0197233704598297	-0.0229906280529802
4	D	26	50	20120618	5	2884	55.8	0.0193357345223832	-0.0233191498635195
4	D	26	50	20120618	5	2886	55.84	0.0189295016765915	-0.0233970023201282
4	D	26	50	20120618	5	2888	55.88	0.0187663014314937	-0.0231616771833493
4	D	26	50	20120618	5	2890	55.92	0.0183358148231074	-0.0226831073138422
4	D	26	50	20120618	5	2892	55.96	0.0186555685095599	-0.023219942782119
4	D	26	50	20120618	5	2894	56	0.0181491386328741	-0.0227514138289048
4	D	26	50	20120618	5	2896	56.04	0.0182700538924569	-0.0227501410366987
4	D	26	50	20120618	5	2898	56.08	0.0182938833909830	-0.0226584292871788
4	D	26	50	20120618	5	2900	56.12	0.0178458605344231	-0.0224793898501824
4	D	26	50	20120618	5	2902	56.16	0.0175804126487657	-0.0222358622747417
4	D	26	50	20120618	5	2904	56.2	0.0175282281683142	-0.0222347309038918
4	D	26	50	20120618	5	2906	56.24	0.0177535830994784	-0.0221894053592178
4	D	26	50	20120618	5	2908	56.28	0.0175051764872474	-0.0219989815030442
4	D	26	50	20120618	5	2910	56.32	0.0172883775481356	-0.0217844453056322
4	D	26	50	20120618	5	2912	56.36	0.0170746898788611	-0.0210148302849888
4	D	26	50	20120618	5	2914	56.4	0.0172586083526477	-0.0211097947257021
4	D	26	50	20120618	5	2916	56.44	0.0168096662572724	-0.0205205626449394
4	D	26	50	20120618	5	2918	56.48	0.0159261363341798	-0.0202239313502316
4	D	26	50	20120618	5	2920	56.52	0.0157120951115146	-0.0194591953663784
4	D	26	50	20120618	5	2922	56.56	0.0156165649853763	-0.0196022430682124
4	D	26	50	20120618	5	2924	56.6	0.0146583645861904	-0.018246224393931
4	D	26	50	20120618	5	2926	56.64	0.0144659608310296	-0.0188607708974602
4	D	26	50	20120618	5	2928	56.68	0.0135653189238323	-0.0183961310315425
4	D	26	50	20120618	5	2930	56.72	0.0138999925633679	-0.0182438909415531
4	D	26	50	20120618	5	2932	56.76	0.0135762790789407	-0.0176777812525351
4	D	26	50	20120618	5	2934	56.8	0.0131358929756177	-0.0176881050115404
4	D	26	50	20120618	5	2936	56.84	0.0130455954396602	-0.0178406279442424
4	D	26	50	20120618	5	2938	56.88	0.0127809960821401	-0.0179227937522163
4	D	26	50	20120618	5	2940	56.92	0.0121350540375262	-0.0173331374073848
4	D	26	50	20120618	5	2942	56.96	0.0118128961880176	-0.0174730031287035
4	D	26	50	20120618	5	2944	57	0.0113763991719912	-0.0168031608748855
4	D	26	50	20120618	5	2946	57.04	0.0110093400418773	-0.0167528855827431
4	D	26	50	20120618	5	2948	57.08	0.0105999252155703	-0.0162098275747918
4	D	26	50	20120618	5	2950	57.12	0.00990179869050477	-0.0163953016834971
4	D	26	50	20120618	5	2952	57.16	0.0094216731860791	-0.0154532940296004
4	D	26	50	20120618	5	2954	57.2	0.00887769593931229	-0.0151200346036271
4	D	26	50	20120618	5	2956	57.24	0.00860114647719023	-0.0150717392104721
4	D	26	50	20120618	5	2958	57.28	0.008287544619734	-0.014469779207648
4	D	26	50	20120618	5	2960	57.32	0.00734490056973421	-0.0143161249040961
4	D	26	50	20120618	5	2962	57.36	0.00708327106069519	-0.0140706174296682
4	D	26	50	20120618	5	2964	57.4	0.00664083434770677	-0.0146612637239933
4	D	26	50	20120618	5	2966	57.44	0.00653837457511283	-0.014253475243283
4	D	26	50	20120618	5	2968	57.48	0.00595727422233373	-0.0145470659788317
4	D	26	50	20120618	5	2970	57.52	0.00553725279430892	-0.0146336158488489
4	D	26	50	20120618	5	2972	57.56	0.00495070771931468	-0.0144096751312471
4	D	26	50	20120618	5	2974	57.6	0.00535439498069408	-0.0148460307259173
4	D	26	50	20120618	5	2976	57.64	0.00502113555472086	-0.0146737088033422
4	D	26	50	20120618	5	2978	57.68	0.00507621917297529	-0.0148130795499141
4	D	26	50	20120618	5	2980	57.72	0.00539675067688715	-0.0149704108087281
4	D	26	50	20120618	5	2982	57.76	0.00544059129732072	-0.014338681610416
4	D	26	50	20120618	5	2984	57.8	0.00571070608773398	-0.0143820979667809
4	D	26	50	20120618	5	2986	57.84	0.00550005897761851	-0.0140421917370645
4	D	26	50	20120618	5	2988	57.88	0.00593054558600488	-0.014189128526195
4	D	26	50	20120618	5	2990	57.92	0.0060060645902356	-0.0141830474078768
4	D	26	50	20120618	5	2992	57.96	0.00577123442820355	-0.0136847492591747
4	D	26	50	20120618	5	2994	58	0.00587942176572509	-0.0134361305149095
4	D	26	50	20120618	5	2996	58.04	0.00540969073098287	-0.0136431006697628
4	D	26	50	20120618	5	2998	58.08	0.00569642253075401	-0.013798169186877
4	D	26	50	20120618	5	3000	58.12	0.00570702913247181	-0.0133275189133192
4	D	26	50	20120618	5	3002	58.16	0.00577887118144036	-0.0130179475645158
4	D	26	50	20120618	5	3004	58.2	0.00562104494787952	-0.0126659498088411
4	D	26	50	20120618	5	3006	58.24	0.00564621794928976	-0.0123531257688442
4	D	26	50	20120618	5	3008	58.28	0.00557678006337725	-0.0126936683946636
4	D	26	50	20120618	5	3010	58.32	0.00557225457997765	-0.0127937947148796
4	D	26	50	20120618	5	3012	58.36	0.00556150655690362	-0.0118499485833518
4	D	26	50	20120618	5	3014	58.4	0.00563638916503127	-0.0115301241862212
4	D	26	50	20120618	5	3016	58.44	0.00594291995467564	-0.0118117648171678
4	D	26	50	20120618	5	3018	58.48	0.00580800398082525	-0.0115101130643136
4	D	26	50	20120618	5	3020	58.52	0.00589610948576109	-0.0114587771119994
4	D	26	50	20120618	5	3022	58.56	0.0058282979454453	-0.011493071790887
4	D	26	50	20120618	5	3024	58.6	0.00591555492224373	-0.0109046175275835
4	D	26	50	20120618	5	3026	58.64	0.00599298311478365	-0.010775004854592
4	D	26	50	20120618	5	3028	58.68	0.00588316943166538	-0.0102269263884943
4	D	26	50	20120618	5	3030	58.72	0.0062130347450889	-0.0098411996393571
4	D	26	50	20120618	5	3032	58.76	0.00587213856587887	-0.0093897119595695
4	D	26	50	20120618	5	3034	58.8	0.00594942533706256	-0.0092603821292905
4	D	26	50	20120618	5	3036	58.84	0.00591322146986581	-0.0082022675419229
4	D	26	50	20120618	5	3038	58.88	0.00579145768214548	-0.008158851185558
4	D	26	50	20120618	5	3040	58.92	0.00607422968394198	-0.0080344711027473
4	D	26	50	20120618	5	3042	58.96	0.00559666390606421	-0.0072743454551074
4	D	26	50	20120618	5	3044	59	0.00559771749516818	-0.0073673229257656
4	D	26	50	20120618	5	3046	59.04	0.00523316152305965	-0.0065284397248372
4	D	26	50	20120618	5	3048	59.08	0.00487452403470964	-0.0060231482900691
4	D	26	50	20120618	5	3050	59.12	0.00434502833482153	-0.0057110172147177
4	D	26	50	20120618	5	3052	59.16	0.00452925086452406	-0.0054077603294702
4	D	26	50	20120618	5	3054	59.2	0.00339235751066452	-0.0051636599975368
4	D	26	50	20120618	5	3056	59.24	0.00329290294189063	-0.0044805594915716
4	D	26	50	20120618	5	3058	59.28	0.00283343909761124	-0.0043083224218101
4	D	26	50	20120618	5	3060	59.32	0.00233531065453656	-0.0038435694188075
4	D	26	50	20120618	5	3062	59.36	0.00217536310063216	-0.0038830259771977
4	D	26	50	20120618	5	3064	59.4	0.00142006699230775	-0.0038870211305114
4	D	26	50	20120618	5	3066	59.44	0.00144613094826229	-0.0040265050141682
4	D	26	50	20120618	5	3068	59.48	0.00110741265793831	-0.0037012217526868
4	D	26	50	20120618	5	3070	59.52	0.00080517400645574	-0.0037147769896822
4	D	26	50	20120618	5	3072	59.56	0.000621262603736931	-0.0034745798871809
4	D	26	50	20120618	5	3074	59.6	0.0009727865978682	-0.0034298412411352
4	D	26	50	20120618	5	3076	59.64	0.00121246044135138	-0.0034354627400457
4	D	26	50	20120618	5	3078	59.68	0.00117791120402261	-0.0028004384241333
4	D	26	50	20120618	5	3080	59.72	0.00143459096559332	-0.0026454406176972
4	D	26	50	20120618	5	3082	59.76	0.00140938967991183	-0.0025816313017629
4	D	26	50	20120618	5	3084	59.8	0.00161880642422804	-0.0025289942729714
4	D	26	50	20120618	5	3086	59.84	0.00151751337782307	-0.0027286458726394
4	D	26	50	20120618	5	3088	59.88	0.00154746642107413	-0.0023754884618436
4	D	26	50	20120618	5	3090	59.92	0.00178271377610708	-0.0019034876143338
4	D	26	50	20120618	5	3092	59.96	0.00162037620128228	-0.002064156417155
4	D	26	50	20120618	5	3094	60	0.00216720308837727	-0.0017280897772604
4	D	26	50	20120618	5	3096	60.04	0.00206344931037377	-0.00148913718269406
4	D	26	50	20120618	5	3098	60.08	0.00262030297162599	-0.00159924077959262
4	D	26	50	20120618	5	3100	60.12	0.0026238880030066	-0.000726904356846211
4	D	26	50	20120618	5	3102	60.16	0.00273240060964749	-0.000604009198275982
4	D	26	50	20120618	5	3104	60.2	0.00309072697101377	0.000145361355222079
4	D	26	50	20120618	5	3106	60.24	0.00353372936942714	0.000281309704973009
4	D	26	50	20120618	5	3108	60.28	0.0036077210230105	0.000749032556456659
4	D	26	50	20120618	5	3110	60.32	0.00424378478589124	0.00117026313707730
4	D	26	50	20120618	5	3112	60.36	0.00456166463937365	0.00100504763765306
4	D	26	50	20120618	5	3114	60.4	0.00439697947003531	0.00107734223496158
4	D	26	50	20120618	5	3116	60.44	0.0046563250241711	0.00139263407762485
4	D	26	50	20120618	5	3118	60.48	0.00526301557136134	0.00203077673444227
4	D	26	50	20120618	5	3120	60.52	0.00531528490462665	0.00168681171180189
4	D	26	50	20120618	5	3122	60.56	0.00609721065433055	0.00245660350914062
4	D	26	50	20120618	5	3124	60.6	0.00610234424956196	0.00254246041451229
4	D	26	50	20120618	5	3126	60.64	0.00583930052696057	0.00249212855382743
4	D	26	50	20120618	5	3128	60.68	0.00625008714042308	0.0023526022437637
4	D	26	50	20120618	5	3130	60.72	0.00662180610422504	0.00241698431619074
4	D	26	50	20120618	5	3132	60.76	0.00681990914004226	0.00244178962207476
4	D	26	50	20120618	5	3134	60.8	0.00705073000662499	0.00305538153144939
4	D	26	50	20120618	5	3136	60.84	0.00688166077524328	0.00334300428576483
4	D	26	50	20120618	5	3138	60.88	0.00701889605933597	0.0031413232896348
4	D	26	50	20120618	5	3140	60.92	0.0073310695610942	0.00324703575342219
4	D	26	50	20120618	5	3142	60.96	0.00709292306825838	0.00358752888176695
4	D	26	50	20120618	5	3144	61	0.00711142805272204	0.00379166353842769
4	D	26	50	20120618	5	3146	61.04	0.00697644843926134	0.00482268886500799
4	D	26	50	20120618	5	3148	61.08	0.0072277329760916	0.00425734992238153
4	D	26	50	20120618	5	3150	61.12	0.00692120218644723	0.00481039227808315
4	D	26	50	20120618	5	3152	61.16	0.00698141939993308	0.00508330721134991
4	D	26	50	20120618	5	3154	61.2	0.00654118886010196	0.0053021284758559
4	D	26	50	20120618	5	3156	61.24	0.00679627763141501	0.00524423764368016
4	D	26	50	20120618	5	3158	61.28	0.00651420566533188	0.00482836693246091
4	D	26	50	20120618	5	3160	61.32	0.0065186250827143	0.00524303556215214
4	D	26	50	20120618	5	3162	61.36	0.00615481864379382	0.00498035953507696
4	D	26	50	20120618	5	3164	61.4	0.00608045929468424	0.00531871012987473
4	D	26	50	20120618	5	3166	61.44	0.00620201095037021	0.00517774132197738
4	D	26	50	20120618	5	3168	61.48	0.0049346281111105	0.00617055459810235
4	D	26	50	20120618	5	3170	61.52	0.00502840814796536	0.00629691104436648
4	D	26	50	20120618	5	3172	61.56	0.00520639130885206	0.00632360701236204
4	D	26	50	20120618	5	3174	61.6	0.00510957962238354	0.00602449546990859
4	D	26	50	20120618	5	3176	61.64	0.00496506481539989	0.00630884771393969
4	D	26	50	20120618	5	3178	61.68	0.00527199158484172	0.00613243871416927
4	D	26	50	20120618	5	3180	61.72	0.00514748280859683	0.00597585840275688
4	D	26	50	20120618	5	3182	61.76	0.00547779359929251	0.00594306986131326
4	D	26	50	20120618	5	3184	61.8	0.00542963892038692	0.00609669658770063
4	D	26	50	20120618	5	3186	61.84	0.00527896365770422	0.00647052060839018
4	D	26	50	20120618	5	3188	61.88	0.00518165162247733	0.00690104964318342
4	D	26	50	20120618	5	3190	61.92	0.00494900005643811	0.00644479535658383
4	D	26	50	20120618	5	3192	61.96	0.00513937441513697	0.00672017809251693
4	D	26	50	20120618	5	3194	62	0.00503821359770008	0.00667933772615594
4	D	26	50	20120618	5	3196	62.04	0.00481501534221854	0.00669526884193607
4	D	26	50	20120618	5	3198	62.08	0.00479189436468731	0.0067761887277615
4	D	26	50	20120618	5	3200	62.12	0.00472432889753137	0.00647781229351778
4	D	26	50	20120618	5	3202	62.16	0.00434594757363707	0.00691018829122348
4	D	26	50	20120618	5	3204	62.2	0.00458434862491412	0.00670326763384486
4	D	26	50	20120618	5	3206	62.24	0.00456203021357953	0.00689278851465882
4	D	26	50	20120618	5	3208	62.28	0.00435410334325128	0.00631222061328595
4	D	26	50	20120618	5	3210	62.32	0.00458794143446933	0.00684074262713636
4	D	26	50	20120618	5	3212	62.36	0.00448632241183823	0.0073601344782281
4	D	26	50	20120618	5	3214	62.4	0.00424188266864985	0.00739497362933716
4	D	26	50	20120618	5	3216	62.44	0.00407678737737841	0.00739220177075491
4	D	26	50	20120618	5	3218	62.48	0.00431565511913104	0.00731429981667159
4	D	26	50	20120618	5	3220	62.52	0.00415647124055033	0.00792330260303631
4	D	26	50	20120618	5	3222	62.56	0.00359829528961729	0.00803421937273324
4	D	26	50	20120618	5	3224	62.6	0.00381025054727796	0.0081369407748362
4	D	26	50	20120618	5	3226	62.64	0.00365344961854984	0.0078629863946011
4	D	26	50	20120618	5	3228	62.68	0.00392640697822347	0.00813513765254418
4	D	26	50	20120618	5	3230	62.72	0.00375470023854794	0.00820694434617367
4	D	26	50	20120618	5	3232	62.76	0.00394991827869792	0.00823855201929271
4	D	26	50	20120618	5	3234	62.8	0.0037986539960665	0.00795884886092656
4	D	26	50	20120618	5	3236	62.84	0.00400859399940078	0.00780413389720294
4	D	26	50	20120618	5	3238	62.88	0.00384467250538612	0.0075231296623594
4	D	26	50	20120618	5	3240	62.92	0.00418390698366036	0.00744203158562512
4	D	26	50	20120618	5	3242	62.96	0.0043200391811744	0.00743073201926176
4	D	26	50	20120618	5	3244	63	0.00432435253253964	0.00766246505359222
4	D	26	50	20120618	5	3246	63.04	0.00434920733589834	0.00739176336455057
4	D	26	50	20120618	5	3248	63.08	0.00442348890326199	0.00779968619554928
4	D	26	50	20120618	5	3250	63.12	0.00458078480673694	0.00746725408451005
4	D	26	50	20120618	5	3252	63.16	0.0043419736335268	0.0075873703134302
4	D	26	50	20120618	5	3254	63.2	0.00456195455315394	0.00771047760403479
4	D	26	50	20120618	5	3256	63.24	0.00428167863829503	0.0078555971287377
4	D	26	50	20120618	5	3258	63.28	0.00453301974366779	0.00792771494935092
4	D	26	50	20120618	5	3260	63.32	0.00435325905775454	0.00785430312332813
4	D	26	50	20120618	5	3262	63.36	0.00469411988162552	0.00780930991884123
4	D	26	50	20120618	5	3264	63.4	0.00480570840276457	0.00778548749138305
4	D	26	50	20120618	5	3266	63.44	0.00505538780720154	0.00753464843182494
4	D	26	50	20120618	5	3268	63.48	0.00453568553623286	0.00762650867376888
4	D	26	50	20120618	5	3270	63.52	0.00480899644929708	0.00766415503879925
4	D	26	50	20120618	5	3272	63.56	0.0051669720856999	0.00741326365333933
4	D	26	50	20120618	5	3274	63.6	0.00506402865206764	0.00715050560187754
4	D	26	50	20120618	5	3276	63.64	0.00536198365066977	0.0077420485076012
4	D	26	50	20120618	5	3278	63.68	0.00545862039892063	0.00730165886874432
4	D	26	50	20120618	5	3280	63.72	0.00582314172279689	0.00754952030164685
4	D	26	50	20120618	5	3282	63.76	0.00612293378481655	0.00767215383070804
4	D	26	50	20120618	5	3284	63.8	0.00596049580082882	0.00788845920928656
4	D	26	50	20120618	5	3286	63.84	0.00606991845389709	0.00736226781938694
4	D	26	50	20120618	5	3288	63.88	0.00689447920697263	0.00735454974887029
4	D	26	50	20120618	5	3290	63.92	0.00696094441597704	0.00742082121061665
4	D	26	50	20120618	5	3292	63.96	0.00715904179494001	0.00750851517940585
4	D	26	50	20120618	5	3294	64	0.00668991675070927	0.00754272854101356
4	D	26	50	20120618	5	3296	64.04	0.00671258376568698	0.00725315700040917
4	D	26	50	20120618	5	3298	64.08	0.00690102842997998	0.00744618230243069
4	D	26	50	20120618	5	3300	64.12	0.00721585641059479	0.00689192796570611
4	D	26	50	20120618	5	3302	64.16	0.0072840504956792	0.00692036709333866
4	D	26	50	20120618	5	3304	64.2	0.00733647185690247	0.00656564344102252
4	D	26	50	20120618	5	3306	64.24	0.00717249379434531	0.00648346349091302
4	D	26	50	20120618	5	3308	64.28	0.007248352209831	0.00660975276203294
4	D	26	50	20120618	5	3310	64.32	0.00731680721731767	0.00687959178080153
4	D	26	50	20120618	5	3312	64.36	0.00742235704654539	0.00645160125935275
4	D	26	50	20120618	5	3314	64.4	0.00784441352788645	0.00658843914943441
4	D	26	50	20120618	5	3316	64.44	0.0079842962197679	0.00675101996899195
4	D	26	50	20120618	5	3318	64.48	0.00770420980952634	0.00633505591967759
4	D	26	50	20120618	5	3320	64.52	0.00798632915176381	0.00637548616410549
4	D	26	50	20120618	5	3322	64.56	0.00783149610120774	0.00633762271729329
4	D	26	50	20120618	5	3324	64.6	0.00817923000299184	0.00596857661712422
4	D	26	50	20120618	5	3326	64.64	0.0084626497145999	0.0065624869163513
4	D	26	50	20120618	5	3328	64.68	0.00880058665193068	0.00622960579250602
4	D	26	50	20120618	5	3330	64.72	0.0090510495306812	0.00632389706756368
4	D	26	50	20120618	5	3332	64.76	0.00948363129646023	0.00659224621234432
4	D	26	50	20120618	5	3334	64.8	0.00951361686662323	0.00687742661983754
4	D	26	50	20120618	5	3336	64.84	0.00944273308876454	0.00622699812411836
4	D	26	50	20120618	5	3338	64.88	0.00993310301481468	0.00669581543547793
4	D	26	50	20120618	5	3340	64.92	0.0103503971319845	0.00640099645545036
4	D	26	50	20120618	5	3342	64.96	0.0104480386789714	0.00590697347434725
4	D	26	50	20120618	5	3344	65	0.0106509585261820	0.00590462022297946
4	D	26	50	20120618	5	3346	65.04	0.0107478823597861	0.0060208622138455
4	D	26	50	20120618	5	3348	65.08	0.0108549333767102	0.00550114792206154
4	D	26	50	20120618	5	3350	65.12	0.0109683844171109	0.00566220139097171
4	D	26	50	20120618	5	3352	65.16	0.0111021124515689	0.00600048127509136
4	D	26	50	20120618	5	3354	65.2	0.0110927998552607	0.00602001863545554
4	D	26	50	20120618	5	3356	65.24	0.0110795203899100	0.00572941189052349
4	D	26	50	20120618	5	3358	65.28	0.0110992189706203	0.00559094482641798
4	D	26	50	20120618	5	3360	65.32	0.01144552593092	0.00564120031957047
4	D	26	50	20120618	5	3362	65.36	0.0116281221150258	0.00556672076230809
4	D	26	50	20120618	5	3364	65.4	0.0116645027589178	0.00548408119279082
4	D	26	50	20120618	5	3366	65.44	0.0113513004167930	0.00535363766933143
4	D	26	50	20120618	5	3368	65.48	0.0117333113197951	0.00574424699079279
4	D	26	50	20120618	5	3370	65.52	0.0119231058509334	0.00569238070839276
4	D	26	50	20120618	5	3372	65.56	0.0119804451398198	0.00540923394000223
4	D	26	50	20120618	5	3374	65.6	0.0118270241815058	0.00533755452559335
4	D	26	50	20120618	5	3376	65.64	0.0119778500579329	0.00571848709075416
4	D	26	50	20120618	5	3378	65.68	0.0120165995095419	0.00555776171939046
4	D	26	50	20120618	5	3380	65.72	0.0122476820056336	0.00554046588752264
4	D	26	50	20120618	5	3382	65.76	0.0121348136212206	0.00506219300286368
4	D	26	50	20120618	5	3384	65.8	0.0121998038054795	0.00508378097289331
4	D	26	50	20120618	5	3386	65.84	0.0126267831642312	0.00453946431487153
4	D	26	50	20120618	5	3388	65.88	0.0130563788180733	0.0046793158940546
4	D	26	50	20120618	5	3390	65.92	0.0128533260347877	0.00484142719470943
4	D	26	50	20120618	5	3392	65.96	0.0132849298718884	0.00438293915778807
4	D	26	50	20120618	5	3394	66	0.0132573809916933	0.0044411764722866
4	D	26	50	20120618	5	3396	66.04	0.0132298250404305	0.00449940671571731
4	D	26	50	20120618	5	3398	66.08	0.0134677523301642	0.00442591003688078
4	D	26	50	20120618	5	3400	66.12	0.0136669160261532	0.00422971618937276
4	D	26	50	20120618	5	3402	66.16	0.0134653976645828	0.0039318333156623
4	D	26	50	20120618	5	3404	66.2	0.0139051332296671	0.00400592396419503
4	D	26	50	20120618	5	3406	66.24	0.0137072140416130	0.00345066129320048
4	D	26	50	20120618	5	3408	66.28	0.0139870656924032	0.00363404943690121
4	D	26	50	20120618	5	3410	66.32	0.0141163318830719	0.00348177399157269
4	D	26	50	20120618	5	3412	66.36	0.0139616862158128	0.00306322193143918
4	D	26	50	20120618	5	3414	66.4	0.0144118035226585	0.00266942143707433
4	D	26	50	20120618	5	3416	66.44	0.0144100569689090	0.00325294716611291
4	D	26	50	20120618	5	3418	66.48	0.0145651820545657	0.00313617555226776
4	D	26	50	20120618	5	3420	66.52	0.0146621476074698	0.00298029386235519
4	D	26	50	20120618	5	3422	66.56	0.0148856004213925	0.00272817493952312
4	D	26	50	20120618	5	3424	66.6	0.0146313884624882	0.00312805089535193
4	D	26	50	20120618	5	3426	66.64	0.0146367200476183	0.00295142976354715
4	D	26	50	20120618	5	3428	66.68	0.0144043435461170	0.00284887806707167
4	D	26	50	20120618	5	3430	66.72	0.0147528906206995	0.00268736073611304
4	D	26	50	20120618	5	3432	66.76	0.0147336007477087	0.00309189652562986
4	D	26	50	20120618	5	3434	66.8	0.0148167777183797	0.0026394825359589
4	D	26	50	20120618	5	3436	66.84	0.0148766343074071	0.00286085645594497
4	D	26	50	20120618	5	3438	66.88	0.0149885763819367	0.00243791467691386
4	D	26	50	20120618	5	3440	66.92	0.0147948220528238	0.00271749762712721
4	D	26	50	20120618	5	3442	66.96	0.0153414509500201	0.0024959257172424
4	D	26	50	20120618	5	3444	67	0.0149652347870898	0.00265638945909707
4	D	26	50	20120618	5	3446	67.04	0.0151714978351619	0.00277176100151546
4	D	26	50	20120618	5	3448	67.08	0.0152824994576726	0.00222537959169262
4	D	26	50	20120618	5	3450	67.12	0.0155650310431635	0.00224927980089672
4	D	26	50	20120618	5	3452	67.16	0.0154887342214734	0.00228993844081495
4	D	26	50	20120618	5	3454	67.2	0.0151178849990123	0.00291425716006018
4	D	26	50	20120618	5	3456	67.24	0.0158172560320127	0.00229545387370820
4	D	26	50	20120618	5	3458	67.28	0.0150829468529539	0.00301850591281051
4	D	26	50	20120618	5	3460	67.32	0.0158317800052983	0.00236315227693901
4	D	26	50	20120618	5	3462	67.36	0.0159376409615097	0.00254665355772473
4	D	26	50	20120618	5	3464	67.4	0.015842464388762	0.00237666508752748
4	D	26	50	20120618	5	3466	67.44	0.0160158045451021	0.00238991626860692
4	D	26	50	20120618	5	3468	67.48	0.0157578590623930	0.00270020179525938
4	D	26	50	20120618	5	3470	67.52	0.0164947208969319	0.00298550523933253
4	D	26	50	20120618	5	3472	67.56	0.0166721622726029	0.00295123884471623
4	D	26	50	20120618	5	3474	67.6	0.0173389215408549	0.0026560500478421
4	D	26	50	20120618	5	3476	67.64	0.0170516947663369	0.00303477643984561
4	D	26	50	20120618	5	3478	67.68	0.0175203580698396	0.00324534576821515
4	D	26	50	20120618	5	3480	67.72	0.0176346760231539	0.00368097304290075
4	D	26	50	20120618	5	3482	67.76	0.0177192035677771	0.00381202821372586
4	D	26	50	20120618	5	3484	67.8	0.0177237573354478	0.00360869258772786
4	D	26	50	20120618	5	3486	67.84	0.0178117567743665	0.00319818174591001
4	D	26	50	20120618	5	3488	67.88	0.0173337172349453	0.00348395895152655
4	D	26	50	20120618	5	3490	67.92	0.0176750023228851	0.00320680844864049
4	D	26	50	20120618	5	3492	67.96	0.0176085272143858	0.00334497004261653
4	D	26	50	20120618	5	3494	68	0.0171681057557237	0.00364927344590016
4	D	26	50	20120618	5	3496	68.04	0.0173565779971811	0.00353071992296642
4	D	26	50	20120618	5	3498	68.08	0.0174124960014373	0.00366060129653477
4	D	26	50	20120618	5	3500	68.12	0.017186547100577	0.00341570193393862
4	D	26	50	20120618	5	3502	68.16	0.0172675249691585	0.00385193024938822
4	D	26	50	20120618	5	3504	68.2	0.0171319018885269	0.0035679561660637
4	D	26	50	20120618	5	3506	68.24	0.0166811071733849	0.00377660923505623
4	D	26	50	20120618	5	3508	68.28	0.0167672327793334	0.00392275406459187
4	D	26	50	20120618	5	3510	68.32	0.0166690792870369	0.0034926280806639
4	D	26	50	20120618	5	3512	68.36	0.0168586758282764	0.00421235671789463
4	D	26	50	20120618	5	3514	68.4	0.0164883710780368	0.00394199444010795
4	D	26	50	20120618	5	3516	68.44	0.0166526814807812	0.0047570834978495
4	D	26	50	20120618	5	3518	68.48	0.0164464113616412	0.00442677270715382
4	D	26	50	20120618	5	3520	68.52	0.0166777272029708	0.00518956414735881
4	D	26	50	20120618	5	3522	68.56	0.0162443697410528	0.00520957526926639
4	D	26	50	20120618	5	3524	68.6	0.0165668740728842	0.00538005164314266
4	D	26	50	20120618	5	3526	68.64	0.0163193513441298	0.00578767748929327
4	D	26	50	20120618	5	3528	68.68	0.0160739852910581	0.00600409459074322
4	D	26	50	20120618	5	3530	68.72	0.0159449170902881	0.00660187559249052
4	D	26	50	20120618	5	3532	68.76	0.0160443858011976	0.00651200939166952
4	D	26	50	20120618	5	3534	68.8	0.0160709659451024	0.00691966352209138
4	D	26	50	20120618	5	3536	68.84	0.0158565358137076	0.00788714823331424
4	D	26	50	20120618	5	3538	68.88	0.0156706940094761	0.0081770478714651
4	D	26	50	20120618	5	3540	68.92	0.0156849987796596	0.00857368527823608
4	D	26	50	20120618	5	3542	68.96	0.0157544932341146	0.0086921680904917
4	D	26	50	20120618	5	3544	69	0.0156144578071684	0.00870580110923297
4	D	26	50	20120618	5	3546	69.04	0.0155815561286398	0.00893908270741422
4	D	26	50	20120618	5	3548	69.08	0.0155483998916699	0.00866114024493323
4	D	26	50	20120618	5	3550	69.12	0.0155904020344724	0.00852827488074828
4	D	26	50	20120618	5	3552	69.16	0.0156748235130783	0.00823681253661099
4	D	26	50	20120618	5	3554	69.2	0.0152037843307909	0.00836240177201754
4	D	26	50	20120618	5	3556	69.24	0.0153384528172678	0.00854714756073814
4	D	26	50	20120618	5	3558	69.28	0.0146002121245057	0.00879321364952325
4	D	26	50	20120618	5	3560	69.32	0.0143658910793560	0.0091125430719071
4	D	26	50	20120618	5	3562	69.36	0.0140809765440126	0.0094098036916501
4	D	26	50	20120618	5	3564	69.4	0.0140021907064527	0.0094391769073406
4	D	26	50	20120618	5	3566	69.44	0.0131612993222657	0.00936256895866685
4	D	26	50	20120618	5	3568	69.48	0.0130382132448646	0.00983824676143885
4	D	26	50	20120618	5	3570	69.52	0.0128325088111496	0.0102157922851178
4	D	26	50	20120618	5	3572	69.56	0.0121924216106839	0.0100997560623251
4	D	26	50	20120618	5	3574	69.6	0.0120180561495111	0.0108034333756229
4	D	26	50	20120618	5	3576	69.64	0.0113055470725163	0.0104012876070264
4	D	26	50	20120618	5	3578	69.68	0.0114543216321712	0.0111592360728871
4	D	26	50	20120618	5	3580	69.72	0.0108415973428171	0.0108995744420201
4	D	26	50	20120618	5	3582	69.76	0.0103406362299770	0.0104355610727106
4	D	26	50	20120618	5	3584	69.8	0.0094986260614407	0.0106268350126564
4	D	26	50	20120618	5	3586	69.84	0.00895967082845525	0.0107425444106949
4	D	26	50	20120618	5	3588	69.88	0.00823886738891712	0.0107041131571374
4	D	26	50	20120618	5	3590	69.92	0.00767068587703029	0.0109193918166696
4	D	26	50	20120618	5	3592	69.96	0.00782272797712102	0.0107381886329228
4	D	26	50	20120618	5	3594	70	0.00770328349964299	0.0109095488902755
4	D	26	50	20120618	5	3596	70.04	0.00724710770189611	0.0104971712865553
4	D	26	50	20120618	5	3598	70.08	0.00677012175157891	0.0107156531398064
4	D	26	50	20120618	5	3600	70.12	0.00680747113176119	0.0107917095451908
4	D	26	50	20120618	5	3602	70.16	0.00695903947030852	0.0109704873526782
4	D	26	50	20120618	5	3604	70.2	0.00659363497006256	0.0106023534202568
4	D	26	50	20120618	5	3606	70.24	0.00644717901354321	0.0109085589407819
4	D	26	50	20120618	5	3608	70.28	0.00647230958854658	0.0108025353500108
4	D	26	50	20120618	5	3610	70.32	0.00629551875111432	0.0110953482681001
4	D	26	50	20120618	5	3612	70.36	0.00586949327941045	0.0108000102716951
4	D	26	50	20120618	5	3614	70.4	0.00585507183660815	0.0108880627436224
4	D	26	50	20120618	5	3616	70.44	0.00556290379990324	0.0108124390875881
4	D	26	50	20120618	5	3618	70.48	0.00547851696952966	0.0109197347634585
4	D	26	50	20120618	5	3620	70.52	0.00547329003620313	0.0105941601739832
4	D	26	50	20120618	5	3622	70.56	0.0050990028605719	0.0108577823099316
4	D	26	50	20120618	5	3624	70.6	0.00524882393826293	0.0110175594511018
4	D	26	50	20120618	5	3626	70.64	0.00482066017565276	0.0105174687867093
4	D	26	50	20120618	5	3628	70.68	0.00413195443423303	0.0101929654640075
4	D	26	50	20120618	5	3630	70.72	0.00436234325857245	0.0102828804551964
4	D	26	50	20120618	5	3632	70.76	0.00386471191156495	0.0101604682505577
4	D	26	50	20120618	5	3634	70.8	0.00415320440722124	0.00997821147770692
4	D	26	50	20120618	5	3636	70.84	0.00378321078396538	0.00983716488806364
4	D	26	50	20120618	5	3638	70.88	0.00364065805687818	0.0102948609653901
4	D	26	50	20120618	5	3640	70.92	0.00379588920855206	0.00997139496833628
4	D	26	50	20120618	5	3642	70.96	0.00383723374204804	0.0101444452108961
4	D	26	50	20120618	5	3644	71	0.00363279502947138	0.00987937916290047
4	D	26	50	20120618	5	3646	71.04	0.0031967010643102	0.00982353894039017
4	D	26	50	20120618	5	3648	71.08	0.00316353068520474	0.00984249647319378
4	D	26	50	20120618	5	3650	71.12	0.00313778492730174	0.00952663894510556
4	D	26	50	20120618	5	3652	71.16	0.0026890196086217	0.00908411030823558
4	D	26	50	20120618	5	3654	71.2	0.00251424402551582	0.00906660941540122
4	D	26	50	20120618	5	3656	71.24	0.00280500633393973	0.00903667051428578
4	D	26	50	20120618	5	3658	71.28	0.00275275821387785	0.00886353541891225
4	D	26	50	20120618	5	3660	71.32	0.00279564424015682	0.00880076554994632
4	D	26	50	20120618	5	3662	71.36	0.0024567845284766	0.00806722711727902
4	D	26	50	20120618	5	3664	71.4	0.00234339995611334	0.00840424128026034
4	D	26	50	20120618	5	3666	71.44	0.00253354804064221	0.00825436999798785
4	D	26	50	20120618	5	3668	71.48	0.00222037044725469	0.00779162517824375
4	D	26	50	20120618	5	3670	71.52	0.00240725876952229	0.00781577994588909
4	D	26	50	20120618	5	3672	71.56	0.00239698450799165	0.00816519676181242
4	D	26	50	20120618	5	3674	71.6	0.00237294994849912	0.00791716491617561
4	D	26	50	20120618	5	3676	71.64	0.00234889417580316	0.00766904114665725
4	D	26	50	20120618	5	3678	71.68	0.0026951007269399	0.00784644716698915
4	D	26	50	20120618	5	3680	71.72	0.00260388395216684	0.00744010118411249
4	D	26	50	20120618	5	3682	71.76	0.00260125351494082	0.00775402831068807
4	D	26	50	20120618	5	3684	71.8	0.00261349353332316	0.0079757416419291
4	D	26	50	20120618	5	3686	71.84	0.00263105099470002	0.00756452369333007
4	D	26	50	20120618	5	3688	71.88	0.00258649619641746	0.0074743746497966
4	D	26	50	20120618	5	3690	71.92	0.00254257072317015	0.00758087907317892
4	D	26	50	20120618	5	3692	71.96	0.00248463746458754	0.00740891777506216
4	D	26	50	20120618	5	3694	72	0.00239428336008752	0.00756586719621432
4	D	26	50	20120618	5	3696	72.04	0.00262509008453462	0.00700789630624783
4	D	26	50	20120618	5	3698	72.08	0.00241567334021841	0.00716531241787558
4	D	26	50	20120618	5	3700	72.12	0.00239219032401521	0.00729870811214642
4	D	26	50	20120618	5	3702	72.16	0.0027993282664868	0.00741231188761185
4	D	26	50	20120618	5	3704	72.2	0.0027443224299783	0.00695671591742555
4	D	26	50	20120618	5	3706	72.24	0.00278259812004392	0.00697758263853837
4	D	26	50	20120618	5	3708	72.28	0.00272993987804896	0.00692044133955068
4	D	26	50	20120618	5	3710	72.32	0.00274575078567629	0.00700563356454804
4	D	26	50	20120618	5	3712	72.36	0.00277725239277815	0.00705297436354848
4	D	26	50	20120618	5	3714	72.4	0.00261048832950312	0.00675580566768702
4	D	26	50	20120618	5	3716	72.44	0.00314589544208195	0.00642681716667216
4	D	26	50	20120618	5	3718	72.48	0.00289431392040359	0.00621138294364806
4	D	26	50	20120618	5	3720	72.52	0.00310688436096389	0.0060646865708231
4	D	26	50	20120618	5	3722	72.56	0.00287555437749871	0.00589760430949653
4	D	26	50	20120618	5	3724	72.6	0.00298217900903383	0.00602873726206757
4	D	26	50	20120618	5	3726	72.64	0.00265034086769079	0.006134711355364
4	D	26	50	20120618	5	3728	72.68	0.00289509173786289	0.00598421781912407
4	D	26	50	20120618	5	3730	72.72	0.002668937776036	0.00571304943960684
4	D	26	50	20120618	5	3732	72.76	0.00252801846561333	0.00542011631336469
4	D	26	50	20120618	5	3734	72.8	0.00269341781280068	0.00535846367311303
4	D	26	50	20120618	5	3736	72.84	0.00277523006738396	0.00535467358076587
4	D	26	50	20120618	5	3738	72.88	0.00250485930431591	0.00486972702230608
4	D	26	50	20120618	5	3740	72.92	0.00260653277416916	0.00497969061206196
4	D	26	50	20120618	5	3742	72.96	0.00260407274967741	0.0047290488352958
4	D	26	50	20120618	5	3744	73	0.00236580336168302	0.00347376728006796
4	D	26	50	20120618	5	3746	73.04	0.00207662886153627	0.00325291980108048
4	D	26	50	20120618	5	3748	73.08	0.00190585288651682	0.00311757510838865
4	D	26	50	20120618	5	3750	73.12	0.00191276697662326	0.00237584979340877
4	D	26	50	20120618	5	3752	73.16	0.00185197424892821	0.00294281783934841
4	D	26	50	20120618	5	3754	73.2	0.00159520107855169	0.00244491008430014
4	D	26	50	20120618	5	3756	73.24	0.00147034581998402	0.00255258264808498
4	D	26	50	20120618	5	3758	73.28	0.00138107783149991	0.00228225855406448
4	D	26	50	20120618	5	3760	73.32	0.0011154072072064	0.00235433748380473
4	D	26	50	20120618	5	3762	73.36	0.00109949589041614	0.00199903188260768
4	D	26	50	20120618	5	3764	73.4	0.000735685915961761	0.00208732477084054
4	D	26	50	20120618	5	3766	73.44	0.000783558459261651	0.00139424557397917
4	D	26	50	20120618	5	3768	73.48	0.000822896223712621	0.00198092358504827
4	D	26	50	20120618	5	3770	73.52	0.00093914669986003	0.00147487342470397
4	D	26	50	20120618	5	3772	73.56	0.000635746979042761	0.00185068087991474
4	D	26	50	20120618	5	3774	73.6	0.00075614817199574	0.00158512480691979
4	D	26	50	20120618	5	3776	73.64	0.00093002643659629	0.00172425443007928
4	D	26	50	20120618	5	3778	73.68	0.00094635176440693	0.00208617466166094
4	D	26	50	20120618	5	3780	73.72	0.000915981174601581	0.00157688135606472
4	D	26	50	20120618	5	3782	73.76	0.00118374766339452	0.00150686434969841
4	D	26	50	20120618	5	3784	73.8	0.0010360875040268	0.00160358453654945
4	D	26	50	20120618	5	3786	73.84	0.00105099897182846	0.00074911104530937
4	D	26	50	20120618	5	3788	73.88	0.00110960468895999	0.000930384232627578
4	D	26	50	20120618	5	3790	73.92	0.00135670315364563	0.00071062251610261
4	D	26	50	20120618	5	3792	73.96	0.00126528131790602	0.000423530091873060
4	D	26	50	20120618	5	3794	74	0.00118590151065002	-5.03318606848158e-06
4	D	26	50	20120618	5	3796	74.04	0.00153898821076771	-0.00040620314730686
4	D	26	50	20120618	5	3798	74.08	0.00157393342789394	7.711847976977e-05
4	D	26	50	20120618	5	3800	74.12	0.00202222498503059	-0.000406839543409931
4	D	26	50	20120618	5	3802	74.16	0.00241671278718675	-0.00056368289854492
4	D	26	50	20120618	5	3804	74.2	0.00237751078723777	-0.00070006965450018
4	D	26	50	20120618	5	3806	74.24	0.00241033468402045	-0.00089882322855609
4	D	26	50	20120618	5	3808	74.28	0.00281699886494865	-0.00066964284970572
4	D	26	50	20120618	5	3810	74.32	0.00288300728297241	-0.000979871807815691
4	D	26	50	20120618	5	3812	74.36	0.00308885313804363	-0.000739632278907571
4	D	26	50	20120618	5	3814	74.4	0.00357842558906595	-0.00119145936995015
4	D	26	50	20120618	5	3816	74.44	0.00343283230281964	-0.001620687328266
4	D	26	50	20120618	5	3818	74.48	0.00360029640180805	-0.0018048957158329
4	D	26	50	20120618	5	3820	74.52	0.00394049254530471	-0.0021248686053876
4	D	26	50	20120618	5	3822	74.56	0.00363067370912782	-0.0019002702784794
4	D	26	50	20120618	5	3824	74.6	0.00384038036722431	-0.0016746395756705
4	D	26	50	20120618	5	3826	74.64	0.00374730390161673	-0.0020567954355628
4	D	26	50	20120618	5	3828	74.68	0.00350835837811817	-0.0019179620901446
4	D	26	50	20120618	5	3830	74.72	0.00370023887426095	-0.0025230475049416
4	D	26	50	20120618	5	3832	74.76	0.00339462732343213	-0.0020523972313838
4	D	26	50	20120618	5	3834	74.8	0.00362830490141085	-0.0022198896146435
4	D	26	50	20120618	5	3836	74.84	0.00339589304457045	-0.0023343843446532
4	D	26	50	20120618	5	3838	74.88	0.00363297180616668	-0.0026321328680752
4	D	26	50	20120618	5	3840	74.92	0.00336345098544961	-0.0020850019250643
4	D	26	50	20120618	5	3842	74.96	0.00332091851256124	-0.0028498439749348
4	D	26	50	20120618	5	3844	75	0.00353688306567124	-0.0026988201086089
4	D	26	50	20120618	5	3846	75.04	0.00344868563685384	-0.0030891925492986
4	D	26	50	20120618	5	3848	75.08	0.00347515264367365	-0.0036281705511224
4	D	26	50	20120618	5	3850	75.12	0.00355328794299477	-0.0033315392564147
4	D	26	50	20120618	5	3852	75.16	0.00380542100796245	-0.0036238359865538
4	D	26	50	20120618	5	3854	75.2	0.00396131684001065	-0.0044248960457566
4	D	26	50	20120618	5	3856	75.24	0.00397664691502677	-0.0048806122240957
4	D	26	50	20120618	5	3858	75.28	0.004153777163714	-0.0050472772924213
4	D	26	50	20120618	5	3860	75.32	0.00404665755743205	-0.0051682703337502
4	D	26	50	20120618	5	3862	75.36	0.00407287000581064	-0.0050615467072657
4	D	26	50	20120618	5	3864	75.4	0.00402464532333372	-0.0050769616350955
4	D	26	50	20120618	5	3866	75.44	0.00402782023278124	-0.0054097897259322
4	D	26	50	20120618	5	3868	75.48	0.00441085997615	-0.0055903140871692
4	D	26	50	20120618	5	3870	75.52	0.00435793303357818	-0.005749943443022
4	D	26	50	20120618	5	3872	75.56	0.00408353317607093	-0.0060136518459977
4	D	26	50	20120618	5	3874	75.6	0.00375228193335628	-0.005920129903118
4	D	26	50	20120618	5	3876	75.64	0.00380019548884948	-0.0062200563154261
4	D	26	50	20120618	5	3878	75.68	0.00367910345257129	-0.0057710081540336
4	D	26	50	20120618	5	3880	75.72	0.00349768813679007	-0.006398664417286
4	D	26	50	20120618	5	3882	75.76	0.00367155155214821	-0.0063627999613442
4	D	26	50	20120618	5	3884	75.8	0.00366275514379025	-0.006593995594521
4	D	26	50	20120618	5	3886	75.84	0.00364798368313127	-0.0061754661618045
4	D	26	50	20120618	5	3888	75.88	0.0037412652097054	-0.0060740104808398
4	D	26	50	20120618	5	3890	75.92	0.00337248781011318	-0.0066127339242224
4	D	26	50	20120618	5	3892	75.96	0.00365734577691418	-0.0069514734277498
4	D	26	50	20120618	5	3894	76	0.00350868364723752	-0.0070126805907293
4	D	26	50	20120618	5	3896	76.04	0.00336390353378957	-0.0070595264149829
4	D	26	50	20120618	5	3898	76.08	0.00363142324231588	-0.0074531939732729
4	D	26	50	20120618	5	3900	76.12	0.00342764213904573	-0.0070023497606562
4	D	26	50	20120618	5	3902	76.16	0.0036704131102305	-0.007050242102946
4	D	26	50	20120618	5	3904	76.2	0.00339448590207589	-0.0070290147573747
4	D	26	50	20120618	5	3906	76.24	0.00344623197632312	-0.0074519918917449
4	D	26	50	20120618	5	3908	76.28	0.00352501074281511	-0.0078921022234232
4	D	26	50	20120618	5	3910	76.32	0.00355324551658789	-0.0079184985195649
4	D	26	50	20120618	5	3912	76.36	0.00362610579932135	-0.0077073847189739
4	D	26	50	20120618	5	3914	76.4	0.00337581828305256	-0.0075604762141146
4	D	26	50	20120618	5	3916	76.44	0.00362165809766769	-0.0081909821176952
4	D	26	50	20120618	5	3918	76.48	0.00364569265716022	-0.008484565782176
4	D	26	50	20120618	5	3920	76.52	0.00370916256183953	-0.0082595361201312
4	D	26	50	20120618	5	3922	76.56	0.00383342950756525	-0.0088158453091619
4	D	26	50	20120618	5	3924	76.6	0.00375035860291145	-0.0089638569005999
4	D	26	50	20120618	5	3926	76.64	0.0035978851676842	-0.0085551279678706
4	D	26	50	20120618	5	3928	76.68	0.0039022875659172	-0.0091904563396989
4	D	26	50	20120618	5	3930	76.72	0.00374999090738524	-0.009213380741545
4	D	26	50	20120618	5	3932	76.76	0.00369050201388401	-0.0089567504774489
4	D	26	50	20120618	5	3934	76.8	0.00405848038281349	-0.0091753878941918
4	D	26	50	20120618	5	3936	76.84	0.00422288270943936	-0.0093730242395335
4	D	26	50	20120618	5	3938	76.88	0.0048404697721277	-0.0093464370245609
4	D	26	50	20120618	5	3940	76.92	0.00458343645716638	-0.0094822722372268
4	D	26	50	20120618	5	3942	76.96	0.00473475730834031	-0.00969751554142
4	D	26	50	20120618	5	3944	77	0.0047290297434127	-0.0096530385248833
4	D	26	50	20120618	5	3946	77.04	0.00500628631231594	-0.0101697214498964
4	D	26	50	20120618	5	3948	77.08	0.00495827376187337	-0.0100512810640476
4	D	26	50	20120618	5	3950	77.12	0.00491019050075269	-0.009932911388877
4	D	26	50	20120618	5	3952	77.16	0.00522838855228664	-0.0099187692532532
4	D	26	50	20120618	5	3954	77.2	0.00515315239076839	-0.0103311539280412
4	D	26	50	20120618	5	3956	77.24	0.00535722340781882	-0.0102306033437565
4	D	26	50	20120618	5	3958	77.28	0.00549581633693139	-0.0103509529179145
4	D	26	50	20120618	5	3960	77.32	0.00541605469201355	-0.0106897984874591
4	D	26	50	20120618	5	3962	77.36	0.00537200193954562	-0.0104695347251194
4	D	26	50	20120618	5	3964	77.4	0.00593401040923269	-0.0113078805248942
4	D	26	50	20120618	5	3966	77.44	0.00558964940679484	-0.0107847629281724
4	D	26	50	20120618	5	3968	77.48	0.00569083638718264	-0.0109385586530805
4	D	26	50	20120618	5	3970	77.52	0.00558880087865742	-0.0113394174873351
4	D	26	50	20120618	5	3972	77.56	0.00536966848716771	-0.0110343009112531
4	D	26	50	20120618	5	3974	77.6	0.00555733462689462	-0.0113768234360599
4	D	26	50	20120618	5	3976	77.64	0.00529775572752103	-0.0111001325525816
4	D	26	50	20120618	5	3978	77.68	0.00553442436718417	-0.0110255327871664
4	D	26	50	20120618	5	3980	77.72	0.00539413438179676	-0.0108463519288138
4	D	26	50	20120618	5	3982	77.76	0.00551002918323324	-0.0114343112173704
4	D	26	50	20120618	5	3984	77.8	0.00564925850844887	-0.0115101837749917
4	D	26	50	20120618	5	3986	77.84	0.00539667996620903	-0.0126893550432984
4	D	26	50	20120618	5	3988	77.88	0.00557388092557438	-0.0125319530738063
4	D	26	50	20120618	5	3990	77.92	0.00531578695044129	-0.0121573279011336
4	D	26	50	20120618	5	3992	77.96	0.00544476322732972	-0.0126086034488869
4	D	26	50	20120618	5	3994	78	0.00560930697531183	-0.0125501257180827
4	D	26	50	20120618	5	3996	78.04	0.00529740217413044	-0.012534781500931
4	D	26	50	20120618	5	3998	78.08	0.0054386113983334	-0.012463293005353
4	D	26	50	20120618	5	4000	78.12	0.00557098178777152	-0.0129097602269942
4	D	26	50	20120618	5	4002	78.16	0.00568298750191147	-0.0128171292386588
4	D	26	50	20120618	5	4004	78.2	0.00516566818079539	-0.0129195183005746
4	D	26	50	20120618	5	4006	78.24	0.00548761389826962	-0.0127971181167512
4	D	26	50	20120618	5	4008	78.28	0.00534187919066708	-0.0126286145707945
4	D	26	50	20120618	5	4010	78.32	0.00510902892762235	-0.0128741927559005
4	D	26	50	20120618	5	4012	78.36	0.0051554858431463	-0.0135076897211656
4	D	26	50	20120618	5	4014	78.4	0.00492157491992979	-0.0135571871958486
4	D	26	50	20120618	5	4016	78.44	0.00520130636256719	-0.0132757586969364
4	D	26	50	20120618	5	4018	78.48	0.00487936064509296	-0.0135268523149357
4	D	26	50	20120618	5	4020	78.52	0.00503011581084193	-0.013587804919474
4	D	26	50	20120618	5	4022	78.56	0.00524924820233164	-0.0138069373109637
4	D	26	50	20120618	5	4024	78.6	0.0048992303456443	-0.0137029926141293
4	D	26	50	20120618	5	4026	78.64	0.00491768583263327	-0.0139603087718031
4	D	26	50	20120618	5	4028	78.68	0.00495940513272327	-0.0137971085267052
4	D	26	50	20120618	5	4030	78.72	0.00468504770162289	-0.0141526418162858
4	D	26	50	20120618	5	4032	78.76	0.00472598918425359	-0.0137495202403314
4	D	26	50	20120618	5	4034	78.8	0.00457622396799828	-0.0141016594173623
4	D	26	50	20120618	5	4036	78.84	0.00420796275635633	-0.0142587785441419
4	D	26	50	20120618	5	4038	78.88	0.00413414080840045	-0.0139258726715593
4	D	26	50	20120618	5	4040	78.92	0.00415881883506386	-0.0143412979055064
4	D	26	50	20120618	5	4042	78.96	0.0039853655416388	-0.014088365809876
4	D	26	50	20120618	5	4044	79	0.00415210132064259	-0.0145083872379008
4	D	26	50	20120618	5	4046	79.04	0.00419565909836368	-0.0142232817837264
4	D	26	50	20120618	5	4048	79.08	0.00434082812054128	-0.0140010381223994
4	D	26	50	20120618	5	4050	79.12	0.00388325932243547	-0.0143734712640504
4	D	26	50	20120618	5	4052	79.16	0.00415040426436774	-0.0147779363428891
4	D	26	50	20120618	5	4054	79.2	0.00376347543370247	-0.0147900985795255
4	D	26	50	20120618	5	4056	79.24	0.00329261302811034	-0.0159608552771361
4	D	26	50	20120618	5	4058	79.28	0.003203022598934	-0.0162490012904696
4	D	26	50	20120618	5	4060	79.32	0.00319467873891601	-0.016308256838733
4	D	26	50	20120618	5	4062	79.36	0.00287237946805118	-0.016336258267268
4	D	26	50	20120618	5	4064	79.4	0.00296409121757107	-0.0162388896634986
4	D	26	50	20120618	5	4066	79.44	0.0030058812283392	-0.0161596229933276
4	D	26	50	20120618	5	4068	79.48	0.00275726248407401	-0.0162543753020066
4	D	26	50	20120618	5	4070	79.52	0.00263726646330665	-0.0165310661854849
4	D	26	50	20120618	5	4072	79.56	0.00192605846278922	-0.0173265613143198
4	D	26	50	20120618	5	4074	79.6	0.00148835936523475	-0.0176658311479331
4	D	26	50	20120618	5	4076	79.64	0.00116033252944231	-0.0179807057975954
4	D	26	50	20120618	5	4078	79.68	0.00144161960699832	-0.0176346477388827
4	D	26	50	20120618	5	4080	79.72	0.0010996627676165	-0.0177531588354096
4	D	26	50	20120618	5	4082	79.76	0.0010295177749228	-0.0178674272912493
4	D	26	50	20120618	5	4084	79.8	0.00142500259764044	-0.0177547851810063
4	D	26	50	20120618	5	4086	79.84	0.00137486872685431	-0.017572846606207
4	D	26	50	20120618	5	4088	79.88	0.00110044058507581	-0.0183370169046353
4	D	26	50	20120618	5	4090	79.92	0.00132204785029967	-0.0179912416886351
[truncated: 998 more rows]
