# Supplementary material for: How Do Ants Make Sense of Gravity? A Boltzmann Walker Analysis of Lasius niger Trajectories on Various Inclines
Source: PLoS One. 2013 Oct 29;8(10):e76531. doi: 10.1371/journal.pone.0076531 (PMC3812222; doi:10.1371/journal.pone.0076531)
Supplement: Dataset S4 — Trajectories for . (ZIP) [file pone.0076531.s008.zip › Incline4/4-D-26-50-20120618-06.txt]

Pente	Colonie	Temperature	Humidite	Date	Indiv	Frame	Time	X	Y
4	D	26	50	20120618	6	24	0	0	0
4	D	26	50	20120618	6	26	0.04	0.00175122772535442	-0.000429334024332999
4	D	26	50	20120618	6	28	0.08	0.00328882434997676	-0.0011360518967899
4	D	26	50	20120618	6	30	0.12	0.00409427554229073	-0.0012925487696021
4	D	26	50	20120618	6	32	0.16	0.00401992326424896	-0.001437894568475
4	D	26	50	20120618	6	34	0.2	0.00391158036323556	-0.0002518077958483
4	D	26	50	20120618	6	36	0.24	0.00488216220216003	-0.000520784144343900
4	D	26	50	20120618	6	38	0.28	0.00580278694699366	-0.000132327963031200
4	D	26	50	20120618	6	40	0.32	0.00558245247397594	0.0002724199585199
4	D	26	50	20120618	6	42	0.36	0.00616537009118269	0.0005856470493822
4	D	26	50	20120618	6	44	0.4	0.00734218669390803	0.0017501599941148
4	D	26	50	20120618	6	46	0.44	0.00722091788093453	0.00214974603616336
4	D	26	50	20120618	6	48	0.48	0.00729621768206309	0.00276980090151803
4	D	26	50	20120618	6	50	0.52	0.00797916898849752	0.00370207805899884
4	D	26	50	20120618	6	52	0.56	0.00879642250009628	0.0053824261077139
4	D	26	50	20120618	6	54	0.6	0.00986669225303243	0.00631523430238738
4	D	26	50	20120618	6	56	0.64	0.0110133012540654	0.00750554250249776
4	D	26	50	20120618	6	58	0.68	0.0119538169126539	0.00856188225184453
4	D	26	50	20120618	6	60	0.72	0.0128901323569620	0.0090027986852534
4	D	26	50	20120618	6	62	0.76	0.0119663185605452	0.00874932211740146
4	D	26	50	20120618	6	64	0.8	0.0109230320023792	0.00781323294726327
4	D	26	50	20120618	6	66	0.84	0.0109055947491551	0.00882504618259873
4	D	26	50	20120618	6	68	0.88	0.0104421428226298	0.00856343081569533
4	D	26	50	20120618	6	70	0.92	0.00971696239211618	0.00821844755929004
4	D	26	50	20120618	6	72	0.96	0.00924319377765338	0.0087522636816112
4	D	26	50	20120618	6	74	1	0.00869957715534497	0.00970167474350694
4	D	26	50	20120618	6	76	1.04	0.00783295415539055	0.00965631384349382
4	D	26	50	20120618	6	78	1.08	0.0065218650459857	0.0103022983145146
4	D	26	50	20120618	6	80	1.12	0.00523943497442234	0.0107297090084028
4	D	26	50	20120618	6	82	1.16	0.00385416329260321	0.0116787806590436
4	D	26	50	20120618	6	84	1.2	0.00277257983116808	0.0126765719669081
4	D	26	50	20120618	6	86	1.24	0.000640795014353656	0.0131652414425709
4	D	26	50	20120618	6	88	1.28	-0.00153654303551836	0.0131705426221094
4	D	26	50	20120618	6	90	1.32	-0.00168677494224926	0.0124134151072217
4	D	26	50	20120618	6	92	1.36	-0.00202705593855966	0.0125337010417694
4	D	26	50	20120618	6	94	1.4	-0.00201067227443957	0.0123907735480881
4	D	26	50	20120618	6	96	1.44	-0.00200394061788267	0.0116247082034862
4	D	26	50	20120618	6	98	1.48	-0.00271786390843986	0.0112637726180974
4	D	26	50	20120618	6	100	1.52	-0.00337475903709435	0.0107751264769584
4	D	26	50	20120618	6	102	1.56	-0.00439517776195684	0.00967686943762291
4	D	26	50	20120618	6	104	1.6	-0.00480318544576929	0.00903743984646373
4	D	26	50	20120618	6	106	1.64	-0.00496391081713299	0.00860661382682239
4	D	26	50	20120618	6	108	1.68	-0.00599645005933181	0.00526787551626846
4	D	26	50	20120618	6	110	1.72	-0.00624011834902191	0.00356872549824165
4	D	26	50	20120618	6	112	1.76	-0.00620800863008823	0.00412167593006173
4	D	26	50	20120618	6	114	1.8	-0.00620146577104191	0.00403226015626034
4	D	26	50	20120618	6	116	1.84	-0.00699986074478642	0.00401012842111598
4	D	26	50	20120618	6	118	1.88	-0.00711100449576011	0.00488353328220876
4	D	26	50	20120618	6	120	1.92	-0.00746001543239104	0.0046139672066577
4	D	26	50	20120618	6	122	1.96	-0.0081813173822099	0.00396334057961843
4	D	26	50	20120618	6	124	2	-0.00835632765405646	0.00312068277198131
4	D	26	50	20120618	6	126	2.04	-0.00819252643890527	0.00335738683769418
4	D	26	50	20120618	6	128	2.08	-0.00810789070694471	0.00221972768719062
4	D	26	50	20120618	6	130	2.12	-0.00743920881535462	0.0016852546626697
4	D	26	50	20120618	6	132	2.16	-0.00739278018410191	0.001622703996806
4	D	26	50	20120618	6	134	2.2	-0.00725456909265119	0.00225085523480523
4	D	26	50	20120618	6	136	2.24	-0.0067324131611518	0.00238786424472793
4	D	26	50	20120618	6	138	2.28	-0.00638798144803583	0.0016993543718866
4	D	26	50	20120618	6	140	2.32	-0.00641577074453646	0.0015164258475936
4	D	26	50	20120618	6	142	2.36	-0.00605128548310604	0.0017419504843853
4	D	26	50	20120618	6	144	2.4	-0.00553054376516902	0.0016672517240207
4	D	26	50	20120618	6	146	2.44	-0.00530452415363055	0.0017421767585552
4	D	26	50	20120618	6	148	2.48	-0.00482535324335949	0.0011460503866759
4	D	26	50	20120618	6	150	2.52	-0.00406430128583622	0.0010291727068136
4	D	26	50	20120618	6	152	2.56	-0.00355346613390362	0.000752672742166201
4	D	26	50	20120618	6	154	2.6	-0.00301501846216569	0.0005537777467541
4	D	26	50	20120618	6	156	2.64	-0.00242056086228997	-0.000140664751981399
4	D	26	50	20120618	6	158	2.68	-0.00224104766375014	-0.0011736558354134
4	D	26	50	20120618	6	160	2.72	-0.00207506141793441	-0.00146989115032370
4	D	26	50	20120618	6	162	2.76	-0.00166300201226577	-0.001991976371145
4	D	26	50	20120618	6	164	2.8	-0.00137805212158321	-0.0026796942843914
4	D	26	50	20120618	6	166	2.84	-0.000651195847998123	-0.0028593913306943
4	D	26	50	20120618	6	168	2.88	-0.000321882077863927	-0.0025383082834931
4	D	26	50	20120618	6	170	2.92	-0.000322942738035708	-0.0024505563319479
4	D	26	50	20120618	6	172	2.96	-0.000218234365877605	-0.0023328089107447
4	D	26	50	20120618	6	174	3	0.000215540289041283	-0.0023809275272045
4	D	26	50	20120618	6	176	3.04	0.000214995816819771	-0.0018547198738489
4	D	26	50	20120618	6	178	3.08	0.00088962518354642	-0.0010839098427452
4	D	26	50	20120618	6	180	3.12	0.00165625621357325	-0.0010326021747023
4	D	26	50	20120618	6	182	3.16	0.00231036534150987	-0.0006710231221426
4	D	26	50	20120618	6	184	3.2	0.00310102385996142	-0.000708952329885399
4	D	26	50	20120618	6	186	3.24	0.00512615646807626	-0.000741217612311
4	D	26	50	20120618	6	188	3.28	0.0057769421941413	-0.0010841997565255
4	D	26	50	20120618	6	190	3.32	0.00731132148290923	-0.0009532860070566
4	D	26	50	20120618	6	192	3.36	0.0082490723539832	-0.000107176174824400
4	D	26	50	20120618	6	194	3.4	0.00807489781164134	0.0003184172546361
4	D	26	50	20120618	6	196	3.44	0.00891732361754355	0.0006194821088619
4	D	26	50	20120618	6	198	3.48	0.00906739996078259	0.0013540529174298
4	D	26	50	20120618	6	200	3.52	0.0096883662867782	0.00315815030970671
4	D	26	50	20120618	6	202	3.56	0.00945432242748684	0.0037191773151815
4	D	26	50	20120618	6	204	3.6	0.0100007596987454	0.00450461667848111
4	D	26	50	20120618	6	206	3.64	0.0106395458227337	0.00561249744110857
4	D	26	50	20120618	6	208	3.68	0.0108198580519362	0.00619982033356211
4	D	26	50	20120618	6	210	3.72	0.0115462052086389	0.00730489388226826
4	D	26	50	20120618	6	212	3.76	0.0112172167076240	0.00865211614819174
4	D	26	50	20120618	6	214	3.8	0.0105458329610230	0.00859932355590836
4	D	26	50	20120618	6	216	3.84	0.0102315239967856	0.00861384752919393
4	D	26	50	20120618	6	218	3.88	0.00940925073414723	0.00924805867230795
4	D	26	50	20120618	6	220	3.92	0.00882130558772623	0.009892643071902
4	D	26	50	20120618	6	222	3.96	0.00819343719243945	0.0104781981974026
4	D	26	50	20120618	6	224	4	0.00775279653067524	0.0109354700106603
4	D	26	50	20120618	6	226	4.04	0.0067793084828801	0.0113469354466327
4	D	26	50	20120618	6	228	4.08	0.005590831689333	0.0123704159438578
4	D	26	50	20120618	6	230	4.12	0.00572197878403967	0.0120433578443556
4	D	26	50	20120618	6	232	4.16	0.00456221052580874	0.0127566730230809
4	D	26	50	20120618	6	234	4.2	0.00360480915728559	0.0128519415197102
4	D	26	50	20120618	6	236	4.24	0.00234725934492506	0.0135947317375025
4	D	26	50	20120618	6	238	4.28	0.00168638179087893	0.0135014657672776
4	D	26	50	20120618	6	240	4.32	0.00141589930493945	0.0131983432323185
4	D	26	50	20120618	6	242	4.36	0.000631672629769569	0.0138495348376760
4	D	26	50	20120618	6	244	4.4	2.46143870531058e-05	0.0144465663062352
4	D	26	50	20120618	6	246	4.44	0.000550023009745958	0.0149205258395289
4	D	26	50	20120618	6	248	4.48	0.000269322830818334	0.0149939447366195
4	D	26	50	20120618	6	250	4.52	0.00112801916375565	0.0154568734041267
4	D	26	50	20120618	6	252	4.56	0.00123337807415245	0.0152036160393770
4	D	26	50	20120618	6	254	4.6	0.00199968383505994	0.0150447574299156
4	D	26	50	20120618	6	256	4.64	0.00222778941160291	0.0154027019536200
4	D	26	50	20120618	6	258	4.68	0.00266788065139813	0.0151842321211843
4	D	26	50	20120618	6	260	4.72	0.00309317356047669	0.014292234594387
4	D	26	50	20120618	6	262	4.76	0.00334775816465475	0.0145796756222597
4	D	26	50	20120618	6	264	4.8	0.00374221061147185	0.0149521794745887
4	D	26	50	20120618	6	266	4.84	0.00396661448401531	0.0148272089576158
4	D	26	50	20120618	6	268	4.88	0.00443869806301854	0.0144620116396567
4	D	26	50	20120618	6	270	4.92	0.00447321123790148	0.014543138707769
4	D	26	50	20120618	6	272	4.96	0.00501249612406833	0.0149804389970989
4	D	26	50	20120618	6	274	5	0.00493921228437294	0.0151410080978639
4	D	26	50	20120618	6	276	5.04	0.00552147158516641	0.0147734405579743
4	D	26	50	20120618	6	278	5.08	0.00627114619458039	0.013773987549174
4	D	26	50	20120618	6	280	5.12	0.00668492386972732	0.0138849679584812
4	D	26	50	20120618	6	282	5.16	0.00690102277312574	0.0138720066911821
4	D	26	50	20120618	6	284	5.2	0.00712859094851501	0.0138522147723767
4	D	26	50	20120618	6	286	5.24	0.00750964372182862	0.0138013667237416
4	D	26	50	20120618	6	288	5.28	0.00777608862804753	0.0130165559783704
4	D	26	50	20120618	6	290	5.32	0.00848360553116716	0.0128293989555260
4	D	26	50	20120618	6	292	5.36	0.00875389002720791	0.0131013239392991
4	D	26	50	20120618	6	294	5.4	0.00885956713565624	0.0126395195715739
4	D	26	50	20120618	6	296	5.44	0.00859800126622752	0.0127964902059295
4	D	26	50	20120618	6	298	5.48	0.00920919608361393	0.0117553461813105
4	D	26	50	20120618	6	300	5.52	0.00890682308184294	0.0123199568039523
4	D	26	50	20120618	6	302	5.56	0.00948620516514376	0.0114549742917302
4	D	26	50	20120618	6	304	5.6	0.00954780830792073	0.0104833530058374
4	D	26	50	20120618	6	306	5.64	0.00984610837463209	0.00887045658008653
4	D	26	50	20120618	6	308	5.68	0.00966027364146845	0.00865844475388336
4	D	26	50	20120618	6	310	5.72	0.00978061614455859	0.00894088441549271
4	D	26	50	20120618	6	312	5.76	0.00956938213581473	0.00774879430629374
4	D	26	50	20120618	6	314	5.8	0.00970716896319674	0.0075458546600932
4	D	26	50	20120618	6	316	5.84	0.0103285461182322	0.00771196818512955
4	D	26	50	20120618	6	318	5.88	0.0112769955149055	0.00721019814213176
4	D	26	50	20120618	6	320	5.92	0.0115317095196245	0.00701547507672861
4	D	26	50	20120618	6	322	5.96	0.0128811379587053	0.00578014538786009
4	D	26	50	20120618	6	324	6	0.0127602014859190	0.00548455354012067
4	D	26	50	20120618	6	326	6.04	0.0128648179341955	0.00529444788199867
4	D	26	50	20120618	6	328	6.08	0.0130845160111102	0.00562742446525942
4	D	26	50	20120618	6	330	6.12	0.0126499281833930	0.00392895397684933
4	D	26	50	20120618	6	332	6.16	0.0124972709004026	0.0037112428699898
4	D	26	50	20120618	6	334	6.2	0.0124054530848655	0.0036966411149583
4	D	26	50	20120618	6	336	6.24	0.0119562847153202	0.0020861205679922
4	D	26	50	20120618	6	338	6.28	0.0110369143779164	0.00233008230699649
4	D	26	50	20120618	6	340	6.32	0.0109504854231587	0.0020714021403418
4	D	26	50	20120618	6	342	6.36	0.0100071307308439	0.0010588924048269
4	D	26	50	20120618	6	344	6.4	0.0093033402804611	0.000103937625766600
4	D	26	50	20120618	6	346	6.44	0.00868644618241833	-0.0005662723235776
4	D	26	50	20120618	6	348	6.48	0.00826286093621635	-0.0014766298779484
4	D	26	50	20120618	6	350	6.52	0.00722180176441102	-0.0020164917632487
4	D	26	50	20120618	6	352	6.56	0.00696303603783580	-0.0020751462707481
4	D	26	50	20120618	6	354	6.6	0.00583870090041013	-0.0023099410774411
4	D	26	50	20120618	6	356	6.64	0.00459897300736263	-0.0033840645623347
4	D	26	50	20120618	6	358	6.68	0.00342205740968793	-0.0040865115098333
4	D	26	50	20120618	6	360	6.72	0.00274032161981035	-0.0052158458922019
4	D	26	50	20120618	6	362	6.76	0.00217173705705825	-0.005079444994111
4	D	26	50	20120618	6	364	6.8	0.00156008969133188	-0.0063980577196677
4	D	26	50	20120618	6	366	6.84	0.000995959901301252	-0.0069394186713441
4	D	26	50	20120618	6	368	6.88	0.000813172798364528	-0.0077839163001152
4	D	26	50	20120618	6	370	6.92	-0.000617657773366444	-0.0083882804659954
4	D	26	50	20120618	6	372	6.96	-0.000626143054740683	-0.0082679308918374
4	D	26	50	20120618	6	374	7	-0.00212718932984349	-0.0076039576243033
4	D	26	50	20120618	6	376	7.04	-0.00292070455969103	-0.0085603902565362
4	D	26	50	20120618	6	378	7.08	-0.00343406408283246	-0.0083099330346399
4	D	26	50	20120618	6	380	7.12	-0.00452010938805688	-0.0095069941045106
4	D	26	50	20120618	6	382	7.16	-0.00504393409155988	-0.0099734017373813
4	D	26	50	20120618	6	384	7.2	-0.00480464915680635	-0.0108111818517311
4	D	26	50	20120618	6	386	7.24	-0.00490880598567513	-0.0115599372223295
4	D	26	50	20120618	6	388	7.28	-0.0050372165771386	-0.0122688824811472
4	D	26	50	20120618	6	390	7.32	-0.00503813581595415	-0.0130640240565914
4	D	26	50	20120618	6	392	7.36	-0.00505892475532103	-0.0137600999719915
4	D	26	50	20120618	6	394	7.4	-0.00593396939703939	-0.0148677827447202
4	D	26	50	20120618	6	396	7.44	-0.00674403092556669	-0.0150888243245191
4	D	26	50	20120618	6	398	7.48	-0.00706060263150391	-0.01558754673729
4	D	26	50	20120618	6	400	7.52	-0.00737887139371598	-0.016730584849078
4	D	26	50	20120618	6	402	7.56	-0.00839562023438411	-0.0168872090011108
4	D	26	50	20120618	6	404	7.6	-0.00853265752857806	-0.0165729707475515
4	D	26	50	20120618	6	406	7.64	-0.00935523484713238	-0.0164232762419744
4	D	26	50	20120618	6	408	7.68	-0.0108572710717289	-0.0175549299345853
4	D	26	50	20120618	6	410	7.72	-0.0113460939895631	-0.0189775580676545
4	D	26	50	20120618	6	412	7.76	-0.0120090773076036	-0.0182350959474086
4	D	26	50	20120618	6	414	7.8	-0.0123272753591376	-0.0186696837751259
4	D	26	50	20120618	6	416	7.84	-0.0124028650740464	-0.0187606884178646
4	D	26	50	20120618	6	418	7.88	-0.0125141636814052	-0.0190317931577715
4	D	26	50	20120618	6	420	7.92	-0.0121694491255767	-0.0189672343086492
4	D	26	50	20120618	6	422	7.96	-0.0122972940316153	-0.018548768515543
4	D	26	50	20120618	6	424	8	-0.0125457713545242	-0.0179745978092195
4	D	26	50	20120618	6	426	8.04	-0.0126775760585374	-0.0178336007170509
4	D	26	50	20120618	6	428	8.08	-0.0132785461118678	-0.0178906642342927
4	D	26	50	20120618	6	430	8.12	-0.0136286346792333	-0.0172235089862432
4	D	26	50	20120618	6	432	8.16	-0.0142044388022213	-0.0165979245458596
4	D	26	50	20120618	6	434	8.2	-0.0147108898921106	-0.0166952012257475
4	D	26	50	20120618	6	436	8.24	-0.0146455037280542	-0.0156157815110628
4	D	26	50	20120618	6	438	8.28	-0.0140755332360110	-0.0150405218602962
4	D	26	50	20120618	6	440	8.32	-0.0140558898096297	-0.0140095460311906
4	D	26	50	20120618	6	442	8.36	-0.0140130108544185	-0.0138927602752099
4	D	26	50	20120618	6	444	8.4	-0.0143442974524722	-0.0127613116435655
4	D	26	50	20120618	6	446	8.44	-0.0144303452766748	-0.0112616159424147
4	D	26	50	20120618	6	448	8.48	-0.0147872574244787	-0.0099778282258315
4	D	26	50	20120618	6	450	8.52	-0.0151633887345953	-0.0093788168582849
4	D	26	50	20120618	6	452	8.56	-0.0156850001938732	-0.0080321532067186
4	D	26	50	20120618	6	454	8.6	-0.0153127579710531	-0.0074722872705785
4	D	26	50	20120618	6	456	8.64	-0.0154720691288544	-0.0068626905145176
4	D	26	50	20120618	6	458	8.68	-0.0150678232531179	-0.0064024276395755
4	D	26	50	20120618	6	460	8.72	-0.0148271170337342	-0.0057520378933079
4	D	26	50	20120618	6	462	8.76	-0.0147009104941077	-0.0042292714192074
4	D	26	50	20120618	6	464	8.8	-0.0140732231181569	-0.00381991598987
4	D	26	50	20120618	6	466	8.84	-0.0134924989461854	-0.0025061596736865
4	D	26	50	20120618	6	468	8.88	-0.0127594123547512	-0.0024221136687814
4	D	26	50	20120618	6	470	8.92	-0.0125727333360909	-0.0019899328325473
4	D	26	50	20120618	6	472	8.96	-0.0123830583059986	-0.0014610459515978
4	D	26	50	20120618	6	474	9	-0.0111490445428499	-0.0009414348974039
4	D	26	50	20120618	6	476	9.04	-0.0116047550643347	-0.0006545814752664
4	D	26	50	20120618	6	478	9.08	-0.0111216062824397	0.0002627654336566
4	D	26	50	20120618	6	480	9.12	-0.0107012882655466	0.0002829749414427
4	D	26	50	20120618	6	482	9.16	-0.0106053437748345	0.0004934905296969
4	D	26	50	20120618	6	484	9.2	-0.0102811737115587	0.00102831378420650
4	D	26	50	20120618	6	486	9.24	-0.00948537219335547	0.0008506650141166
4	D	26	50	20120618	6	488	9.28	-0.00929222102632694	0.0011298611769207
4	D	26	50	20120618	6	490	9.32	-0.0092101478493414	0.0009799057489412
4	D	26	50	20120618	6	492	9.36	-0.00946209494522567	0.0008314889853176
4	D	26	50	20120618	6	494	9.4	-0.00927996545159541	0.0013065445341222
4	D	26	50	20120618	6	496	9.44	-0.00942048666090027	0.0010722991493982
4	D	26	50	20120618	6	498	9.48	-0.00895745899844369	0.0007057208518954
4	D	26	50	20120618	6	500	9.52	-0.00909302268210566	0.00097407918906420
4	D	26	50	20120618	6	502	9.56	-0.00874867157916274	0.0012051715846509
4	D	26	50	20120618	6	504	9.6	-0.00863969935311408	0.0010676322446423
4	D	26	50	20120618	6	506	9.64	-0.00810253861571791	0.0010880959148899
4	D	26	50	20120618	6	508	9.68	-0.00804016472654945	0.0016649465559141
4	D	26	50	20120618	6	510	9.72	-0.0079512814041543	0.001872906660261
4	D	26	50	20120618	6	512	9.76	-0.00797232490196241	0.0017451748913075
4	D	26	50	20120618	6	514	9.8	-0.0079110540993726	0.0015276334900754
4	D	26	50	20120618	6	516	9.84	-0.00777748869947427	0.0013154378161092
4	D	26	50	20120618	6	518	9.88	-0.00684185207767604	0.0020440477145116
4	D	26	50	20120618	6	520	9.92	-0.0066321171353083	0.00263716181150306
4	D	26	50	20120618	6	522	9.96	-0.00651772847131575	0.00258188727441771
4	D	26	50	20120618	6	524	10	-0.00590586897355503	0.00260896946413716
4	D	26	50	20120618	6	526	10.04	-0.00523905313676049	0.00214028494743109
4	D	26	50	20120618	6	528	10.08	-0.00479143333106597	0.00241476258668427
4	D	26	50	20120618	6	530	10.12	-0.00498920402669604	0.00236264174584301
4	D	26	50	20120618	6	532	10.16	-0.00461080997487968	0.00271525468441731
4	D	26	50	20120618	6	534	10.2	-0.00457060388330141	0.00297981161553044
4	D	26	50	20120618	6	536	10.24	-0.00442155991596291	0.00325049209136865
4	D	26	50	20120618	6	538	10.28	-0.00424165780869343	0.00257676075025411
4	D	26	50	20120618	6	540	10.32	-0.0034187127946129	0.00305122940043028
4	D	26	50	20120618	6	542	10.36	-0.00338972848765207	0.00274935844447393
4	D	26	50	20120618	6	544	10.4	-0.00352557077138581	0.00302008841778683
4	D	26	50	20120618	6	546	10.44	-0.00325950063176094	0.00313152844650183
4	D	26	50	20120618	6	548	10.48	-0.00346615965963052	0.0039871559360088
4	D	26	50	20120618	6	550	10.52	-0.00340523533936349	0.00374903065637641
4	D	26	50	20120618	6	552	10.56	-0.00285719929967267	0.00369663404389049
4	D	26	50	20120618	6	554	10.6	-0.00245537172912779	0.00398071419323219
4	D	26	50	20120618	6	556	10.64	-0.00263187265277976	0.00379449762240671
4	D	26	50	20120618	6	558	10.68	-0.00250323578714630	0.0040545573543915
4	D	26	50	20120618	6	560	10.72	-0.00223698179975832	0.00402743273826518
4	D	26	50	20120618	6	562	10.76	-0.00176252729171777	0.00368601330003707
4	D	26	50	20120618	6	564	10.8	-0.00132157550296984	0.00369280152513646
4	D	26	50	20120618	6	566	10.84	-0.000908618071689094	0.00426181742302509
4	D	26	50	20120618	6	568	10.88	-0.000798910454587994	0.0040723198767349
4	D	26	50	20120618	6	570	10.92	-0.000427474333498514	0.00541266199367744
4	D	26	50	20120618	6	572	10.96	-9.22137953345368e-05	0.00562337274340322
4	D	26	50	20120618	6	574	11	-0.000239362716499457	0.00585934841842079
4	D	26	50	20120618	6	576	11.04	8.92793021926158e-05	0.00635915270456688
4	D	26	50	20120618	6	578	11.08	0.000148358073760751	0.00670632092092604
4	D	26	50	20120618	6	580	11.12	0.00131643483667062	0.00685845494489832
4	D	26	50	20120618	6	582	11.16	0.00135649243582484	0.00709910459573954
4	D	26	50	20120618	6	584	11.2	0.00177443496991296	0.00646522579281267
4	D	26	50	20120618	6	586	11.24	0.00261186860194000	0.00679617297961141
4	D	26	50	20120618	6	588	11.28	0.00359568747980828	0.00711965311880082
4	D	26	50	20120618	6	590	11.32	0.00471482113975154	0.0073404217553822
4	D	26	50	20120618	6	592	11.36	0.0054373110289628	0.00754434781554249
4	D	26	50	20120618	6	594	11.4	0.0061351695605582	0.00839030279138961
4	D	26	50	20120618	6	596	11.44	0.00651687994317834	0.00855272521902816
4	D	26	50	20120618	6	598	11.48	0.0069437320227094	0.00886946663059287
4	D	26	50	20120618	6	600	11.52	0.0067756739540248	0.00971091662913705
4	D	26	50	20120618	6	602	11.56	0.00651700015133114	0.0098621384853616
4	D	26	50	20120618	6	604	11.6	0.0056827838551585	0.0105746899887633
4	D	26	50	20120618	6	606	11.64	0.0055012695444279	0.0102738443376397
4	D	26	50	20120618	6	608	11.68	0.00551088619665205	0.0106921969936609
4	D	26	50	20120618	6	610	11.72	0.00488769884825672	0.0110237876476305
4	D	26	50	20120618	6	612	11.76	0.00456381565820203	0.0112444332476319
4	D	26	50	20120618	6	614	11.8	0.00449790623512763	0.0115910357785661
4	D	26	50	20120618	6	616	11.84	0.00425878393493378	0.0109352154522191
4	D	26	50	20120618	6	618	11.88	0.00395445931844671	0.0110092212479380
4	D	26	50	20120618	6	620	11.92	0.00316028647929267	0.0112314154117903
4	D	26	50	20120618	6	622	11.96	0.00305612965042389	0.0116381573744644
4	D	26	50	20120618	6	624	12	0.00269214643480811	0.0120719744557902
4	D	26	50	20120618	6	626	12.04	0.00190035513129310	0.0120192129762052
4	D	26	50	20120618	6	628	12.08	0.00177778312052188	0.0119866938424452
4	D	26	50	20120618	6	630	12.12	0.00156106479158314	0.0121722259339065
4	D	26	50	20120618	6	632	12.16	0.00212338438825393	0.0123836041924337
4	D	26	50	20120618	6	634	12.2	0.00217386544846962	0.0120300713079371
4	D	26	50	20120618	6	636	12.24	0.00268472888467347	0.0124492937052991
4	D	26	50	20120618	6	638	12.28	0.00286689373364274	0.0126461380910458
4	D	26	50	20120618	6	640	12.32	0.00279690218312056	0.0129451615279944
4	D	26	50	20120618	6	642	12.36	0.00300581193187465	0.0121686713081174
4	D	26	50	20120618	6	644	12.4	0.00325286089908561	0.0119347038163584
4	D	26	50	20120618	6	646	12.44	0.00342511211098265	0.0119426516965790
4	D	26	50	20120618	6	648	12.48	0.00416279418938771	0.0121246044135139
4	D	26	50	20120618	6	650	12.52	0.00402088492947138	0.0116312347990766
4	D	26	50	20120618	6	652	12.56	0.00410470536731323	0.0114644000251234
4	D	26	50	20120618	6	654	12.6	0.00441820115875229	0.0115002998364043
4	D	26	50	20120618	6	656	12.64	0.00455795374298600	0.0115466718991145
4	D	26	50	20120618	6	658	12.68	0.00497067782902896	0.0118887135913101
4	D	26	50	20120618	6	660	12.72	0.00551851587882105	0.0114963541805653
4	D	26	50	20120618	6	662	12.76	0.00634746422947385	0.0115304155142150
4	D	26	50	20120618	6	664	12.8	0.00642209227916028	0.0119489803022706
4	D	26	50	20120618	6	666	12.84	0.00766233636015805	0.0119383666294850
4	D	26	50	20120618	6	668	12.88	0.0092774813854731	0.0120437255398818
4	D	26	50	20120618	6	670	12.92	0.00972266167277254	0.0117270548389952
4	D	26	50	20120618	6	672	12.96	0.0101554110228587	0.0116842890208690
4	D	26	50	20120618	6	674	13	0.0103793588115283	0.0108410853975075
4	D	26	50	20120618	6	676	13.04	0.0106647753926864	0.0109831007234410
4	D	26	50	20120618	6	678	13.08	0.0106131495265920	0.0106735223035697
4	D	26	50	20120618	6	680	13.12	0.0105674138599849	0.0107429177630754
4	D	26	50	20120618	6	682	13.16	0.0110025249467202	0.0101747716065276
4	D	26	50	20120618	6	684	13.2	0.0110423350585010	0.00989767060111622
4	D	26	50	20120618	6	686	13.24	0.0113494244625025	0.00934619095140102
4	D	26	50	20120618	6	688	13.28	0.0121029457328061	0.0084957677678036
4	D	26	50	20120618	6	690	13.32	0.0120238346261269	0.00887811454652678
4	D	26	50	20120618	6	692	13.36	0.0122473722928635	0.0088333759004811
4	D	26	50	20120618	6	694	13.4	0.0121762161374726	0.00834884512080865
4	D	26	50	20120618	6	696	13.44	0.0121352039441638	0.00760228178123189
4	D	26	50	20120618	6	698	13.48	0.0124235833027351	0.00719373669626574
4	D	26	50	20120618	6	700	13.52	0.0129310455553215	0.00654550362568078
4	D	26	50	20120618	6	702	13.56	0.0133509397041257	0.00662641078358414
4	D	26	50	20120618	6	704	13.6	0.0133842444335196	0.00685841251849145
4	D	26	50	20120618	6	706	13.64	0.0139262771366381	0.00674509865680631
4	D	26	50	20120618	6	708	13.68	0.0147614409558975	0.00630874306213609
4	D	26	50	20120618	6	710	13.72	0.0153026534151499	0.00584077272327902
4	D	26	50	20120618	6	712	13.76	0.0154084507317510	0.00529037494693904
4	D	26	50	20120618	6	714	13.8	0.0160205506458174	0.0049959639675242
4	D	26	50	20120618	6	716	13.84	0.0161733847055030	0.00441071996900735
4	D	26	50	20120618	6	718	13.88	0.0164632631304504	0.00406547508309302
4	D	26	50	20120618	6	720	13.92	0.0162314735275775	0.00349130437676954
4	D	26	50	20120618	6	722	13.96	0.0162886855372433	0.0032792501241595
4	D	26	50	20120618	6	724	14	0.0162187314633805	0.00310492708939358
4	D	26	50	20120618	6	726	14.04	0.0163430549776487	0.00360019882107227
4	D	26	50	20120618	6	728	14.08	0.0163265935317827	0.00279913169080165
4	D	26	50	20120618	6	730	14.12	0.0162806740174125	0.00211427048895123
4	D	26	50	20120618	6	732	14.16	0.0155131237485701	0.0017769239857828
4	D	26	50	20120618	6	734	14.2	0.0159016859958999	0.0014169429945485
4	D	26	50	20120618	6	736	14.24	0.0158525774299465	0.000433463527935201
4	D	26	50	20120618	6	738	14.28	0.0156102943624407	0.0004007669103731
4	D	26	50	20120618	6	740	14.32	0.0154696649657984	-0.000364237774056999
4	D	26	50	20120618	6	742	14.36	0.0154891881840269	-0.000228890465070099
4	D	26	50	20120618	6	744	14.4	0.0153145964486842	-0.0010390297753433
4	D	26	50	20120618	6	746	14.44	0.0144973959700940	-0.0022188346113259
4	D	26	50	20120618	6	748	14.48	0.0142347206501256	-0.0019418460358928
4	D	26	50	20120618	6	750	14.52	0.0135636515660422	-0.0023849438937216
4	D	26	50	20120618	6	752	14.56	0.0134453045182886	-0.0021904669014783
4	D	26	50	20120618	6	754	14.6	0.0124168304329748	-0.0022231932175252
4	D	26	50	20120618	6	756	14.64	0.0113195562720651	-0.0028435945652026
4	D	26	50	20120618	6	758	14.68	0.0112656181667962	-0.0031276252170696
4	D	26	50	20120618	6	760	14.72	0.00996132435355862	-0.0036203018668614
4	D	26	50	20120618	6	762	14.76	0.00967912510825488	-0.0040874802461235
4	D	26	50	20120618	6	764	14.8	0.00929143260226592	-0.0042752029543929
4	D	26	50	20120618	6	766	14.84	0.00848278528730099	-0.0052447877727559
4	D	26	50	20120618	6	768	14.88	0.0080852427838501	-0.0051146871960854
4	D	26	50	20120618	6	770	14.92	0.00773207830198647	-0.0057506943904236
4	D	26	50	20120618	6	772	14.96	0.00743671272841704	-0.0071990682813958
4	D	26	50	20120618	6	774	15	0.00706651404419464	-0.0077012130909877
4	D	26	50	20120618	6	776	15.04	0.00699377396961398	-0.0079985302792732
4	D	26	50	20120618	6	778	15.08	0.00596897118270813	-0.0078833355135501
4	D	26	50	20120618	6	780	15.12	0.00543114576493764	-0.0074884870869355
4	D	26	50	20120618	6	782	15.16	0.00441326555341960	-0.0082260701703912
4	D	26	50	20120618	6	784	15.2	0.00351495709860021	-0.0092301617996761
4	D	26	50	20120618	6	786	15.24	0.00288789480504398	-0.0089987964608718
4	D	26	50	20120618	6	788	15.28	0.00243902342034676	-0.0095076305006137
4	D	26	50	20120618	6	790	15.32	0.00188521738932146	-0.0100371120583662
4	D	26	50	20120618	6	792	15.36	0.00110294515729478	-0.0096747198330081
4	D	26	50	20120618	6	794	15.4	0.000576857712091986	-0.0096393644939487
4	D	26	50	20120618	6	796	15.44	0.000372079588260361	-0.0101930291036178
4	D	26	50	20120618	6	798	15.48	-0.00106992327061336	-0.0106588003403854
4	D	26	50	20120618	6	800	15.52	-0.00137970675145119	-0.010772998085547
4	D	26	50	20120618	6	802	15.56	-0.00163808356929675	-0.0125831914453846
4	D	26	50	20120618	6	804	15.6	-0.00235381705321378	-0.0143438873305391
4	D	26	50	20120618	6	806	15.64	-0.00234476608641459	-0.0137687266747219
4	D	26	50	20120618	6	808	15.68	-0.00260660772748797	-0.0138841972120897
4	D	26	50	20120618	6	810	15.72	-0.00321068905065563	-0.013907602446547
4	D	26	50	20120618	6	812	15.76	-0.00363212469224282	-0.0138689944162942
4	D	26	50	20120618	6	814	15.8	-0.00362003316628453	-0.0139219567142051
4	D	26	50	20120618	6	816	15.84	-0.00439537575185557	-0.0140147998345749
4	D	26	50	20120618	6	818	15.88	-0.00471852355085783	-0.0145144414861613
4	D	26	50	20120618	6	820	15.92	-0.00472340258764801	-0.0138714692900283
4	D	26	50	20120618	6	822	15.96	-0.005725160764555	-0.0142351343075926
4	D	26	50	20120618	6	824	16	-0.00591664528090032	-0.0145302806780598
4	D	26	50	20120618	6	826	16.04	-0.00699017479609773	-0.014768717084676
4	D	26	50	20120618	6	828	16.08	-0.0075358490991394	-0.014566696677291
4	D	26	50	20120618	6	830	16.12	-0.00839045835488145	-0.014206779325667
4	D	26	50	20120618	6	832	16.16	-0.00882624826412672	-0.0136164158740544
4	D	26	50	20120618	6	834	16.2	-0.00881663161190258	-0.0131293607231731
4	D	26	50	20120618	6	836	16.24	-0.00895777012542742	-0.0125134707167596
4	D	26	50	20120618	6	838	16.28	-0.00903381238867622	-0.0117577574154343
4	D	26	50	20120618	6	840	16.32	-0.00951272166943827	-0.0113379622615794
4	D	26	50	20120618	6	842	16.36	-0.00943403482682777	-0.0110971782604498
4	D	26	50	20120618	6	844	16.4	-0.00961323689838387	-0.0104156475315388
4	D	26	50	20120618	6	846	16.44	-0.00990555484172647	-0.0103612003093874
4	D	26	50	20120618	6	848	16.48	-0.00976089493643127	-0.0098916672645439
4	D	26	50	20120618	6	850	16.52	-0.00989564120465417	-0.0088939678805609
4	D	26	50	20120618	6	852	16.56	-0.0100112602344460	-0.0080084509874132
4	D	26	50	20120618	6	854	16.6	-0.00971850388489917	-0.0072371530526305
4	D	26	50	20120618	6	856	16.64	-0.0103325766268850	-0.0063570667395623
4	D	26	50	20120618	6	858	16.68	-0.0103343514649058	-0.0056824090885644
4	D	26	50	20120618	6	860	16.72	-0.0105509524141189	-0.0043453267338832
4	D	26	50	20120618	6	862	16.76	-0.00992837317755537	-0.0037513994640933
4	D	26	50	20120618	6	864	16.8	-0.00993226226485187	-0.0024291804939526
4	D	26	50	20120618	6	866	16.84	-0.00989852620032147	-0.002682826767432
4	D	26	50	20120618	6	868	16.88	-0.00938109374212037	-0.0028465644136836
4	D	26	50	20120618	6	870	16.92	-0.00902251282231285	-0.0019374442961799
4	D	26	50	20120618	6	872	16.96	-0.00860458443036036	-0.0012790147458102
4	D	26	50	20120618	6	874	17	-0.00800976620602624	2.8284271250123e-07
4	D	26	50	20120618	6	876	17.04	-0.00768044536482422	0.000249941033946001
4	D	26	50	20120618	6	878	17.08	-0.00725926428167827	0.000773737453177801
4	D	26	50	20120618	6	880	17.12	-0.00675003426213897	0.0005083178517916
4	D	26	50	20120618	6	882	17.16	-0.00673558807059932	0.000606867323885601
4	D	26	50	20120618	6	884	17.2	-0.00640097099960623	0.0011284151435531
4	D	26	50	20120618	6	886	17.24	-0.00664867050505588	0.0011678009912652
4	D	26	50	20120618	6	888	17.28	-0.00588427393245759	0.0013875556367224
4	D	26	50	20120618	6	890	17.32	-0.0059880913500714	0.0010552295917003
4	D	26	50	20120618	6	892	17.36	-0.00553009121682906	0.0013406815281975
4	D	26	50	20120618	6	894	17.4	-0.00536855974373481	0.0009634824868414
4	D	26	50	20120618	6	896	17.44	-0.00516627770684077	0.0014050918848958
4	D	26	50	20120618	6	898	17.48	-0.00499463460677555	0.0019887802484941
4	D	26	50	20120618	6	900	17.52	-0.00467748307327776	0.00206124455143006
4	D	26	50	20120618	6	902	17.56	-0.0043549858125142	0.00210248301890885
4	D	26	50	20120618	6	904	17.6	-0.00445016945632972	0.00244939667682679
4	D	26	50	20120618	6	906	17.64	-0.00391689073516226	0.0027436167374107
4	D	26	50	20120618	6	908	17.68	-0.00413195019159234	0.00314779897353693
4	D	26	50	20120618	6	910	17.72	-0.00428303769752847	0.00292464314446227
4	D	26	50	20120618	6	912	17.76	-0.00385149042897032	0.00317477509723919
4	D	26	50	20120618	6	914	17.8	-0.00371545722640565	0.0027648935804566
4	D	26	50	20120618	6	916	17.84	-0.00378501532047097	0.00306158851477466
4	D	26	50	20120618	6	918	17.88	-0.00355959674969651	0.00274448647875156
4	D	26	50	20120618	6	920	17.92	-0.00346900222889089	0.00296120056504961
4	D	26	50	20120618	6	922	17.96	-0.00297656599540477	0.00294300670756968
4	D	26	50	20120618	6	924	18	-0.00271326771436214	0.00349924518592226
4	D	26	50	20120618	6	926	18.04	-0.00251660010531073	0.00357529452023888
4	D	26	50	20120618	6	928	18.08	-0.00174560622644398	0.00379924230890847
4	D	26	50	20120618	6	930	18.12	-0.00144208064061965	0.00452498135377928
4	D	26	50	20120618	6	932	18.16	-0.000840721678559554	0.00434801373965173
4	D	26	50	20120618	6	934	18.2	-0.000896123494865524	0.00453698802692383
4	D	26	50	20120618	6	936	18.24	-0.000252677537189201	0.00482716343671935
4	D	26	50	20120618	6	938	18.28	0.000246313576158523	0.00451436768099367
4	D	26	50	20120618	6	940	18.32	0.000546777389620311	0.00481053228522585
4	D	26	50	20120618	6	942	18.36	0.000593531289992365	0.00461538495575398
4	D	26	50	20120618	6	944	18.4	0.00123397204384865	0.00443412520346462
4	D	26	50	20120618	6	946	18.44	0.00100978383887345	0.00452099327153339
4	D	26	50	20120618	6	948	18.48	0.00152196249369030	0.00497605184056599
4	D	26	50	20120618	6	950	18.52	0.00181289450774170	0.00530028858401127
4	D	26	50	20120618	6	952	18.56	0.00190994491345955	0.00574302935291561
4	D	26	50	20120618	6	954	18.6	0.00253466668357006	0.00550557582472535
4	D	26	50	20120618	6	956	18.64	0.00280391880371027	0.00572456679485882
4	D	26	50	20120618	6	958	18.68	0.00354588594920931	0.00589492296058229
4	D	26	50	20120618	6	960	18.72	0.00420727120592434	0.0057805696519288
4	D	26	50	20120618	6	962	18.76	0.0043068318407154	0.00650003665965049
4	D	26	50	20120618	6	964	18.8	0.00456020446387051	0.00677722463919596
4	D	26	50	20120618	6	966	18.84	0.00463042370277624	0.00741949326408161
4	D	26	50	20120618	6	968	18.88	0.00433586493804414	0.00791453235762928
4	D	26	50	20120618	6	970	18.92	0.00452401615302295	0.00861351165347287
4	D	26	50	20120618	6	972	18.96	0.00422370366041233	0.0090785291144117
4	D	26	50	20120618	6	974	19	0.00407678879159199	0.0101653317309988
4	D	26	50	20120618	6	976	19.04	0.00420316291552564	0.0104251369045423
4	D	26	50	20120618	6	978	19.08	0.0042309663541619	0.0113345327936907
4	D	26	50	20120618	6	980	19.12	0.00366009783650657	0.0118872993777477
4	D	26	50	20120618	6	982	19.16	0.00355039729047328	0.0116450163102419
4	D	26	50	20120618	6	984	19.2	0.00357120037197579	0.0119998707773126
4	D	26	50	20120618	6	986	19.24	0.00350044726745027	0.0124628701554979
4	D	26	50	20120618	6	988	19.28	0.0032854514506305	0.0122118118928376
4	D	26	50	20120618	6	990	19.32	0.00299051014112978	0.0124078713900572
4	D	26	50	20120618	6	992	19.36	0.00282738767777785	0.0117390827253432
4	D	26	50	20120618	6	994	19.4	0.00244115181175814	0.0121688198005415
4	D	26	50	20120618	6	996	19.44	0.00212192986960503	0.0118959274946917
4	D	26	50	20120618	6	998	19.48	0.00207742456879715	0.0122483466860080
4	D	26	50	20120618	6	1000	19.52	0.00128582913386052	0.0124029591192483
4	D	26	50	20120618	6	1002	19.56	0.000908127339582948	0.0129602094674048
4	D	26	50	20120618	6	1004	19.6	0.000219039053394597	0.0132930474577364
4	D	26	50	20120618	6	1006	19.64	-0.000471268284884523	0.0137543625075690
4	D	26	50	20120618	6	1008	19.68	-0.00120572376433634	0.0138857027131376
4	D	26	50	20120618	6	1010	19.72	-0.00198267720986561	0.0143729430552849
4	D	26	50	20120618	6	1012	19.76	-0.00245477775943159	0.0156748602826309
4	D	26	50	20120618	6	1014	19.8	-0.00294397685807344	0.0151403639235863
4	D	26	50	20120618	6	1016	19.84	-0.00336990121350760	0.0141065257262304
4	D	26	50	20120618	6	1018	19.88	-0.00320315977764956	0.0153655632912586
4	D	26	50	20120618	6	1020	19.92	-0.00342903796783179	0.0149551019469154
4	D	26	50	20120618	6	1022	19.96	-0.00356240396361782	0.0147478008660885
4	D	26	50	20120618	6	1024	20	-0.00355599050511246	0.0137961836310354
4	D	26	50	20120618	6	1026	20.04	-0.00423952941728206	0.0135121600502363
4	D	26	50	20120618	6	1028	20.08	-0.00405603520756415	0.0141977849274104
4	D	26	50	20120618	6	1030	20.12	-0.00476977465035823	0.0132279738348774
4	D	26	50	20120618	6	1032	20.16	-0.00543823804595293	0.0124925050006974
4	D	26	50	20120618	6	1034	20.2	-0.00598403255714739	0.0123229902920436
4	D	26	50	20120618	6	1036	20.24	-0.00769648254662154	0.0121927058676100
4	D	26	50	20120618	6	1038	20.28	-0.00871692248468747	0.0123292906134640
4	D	26	50	20120618	6	1040	20.32	-0.00908799091025073	0.0117747845467253
4	D	26	50	20120618	6	1042	20.36	-0.00975525929538527	0.0125612711351678
4	D	26	50	20120618	6	1044	20.4	-0.0101652044517782	0.0123203952101566
4	D	26	50	20120618	6	1046	20.44	-0.0112823836685782	0.0119351705068340
4	D	26	50	20120618	6	1048	20.48	-0.0116702529512625	0.0115658557060881
4	D	26	50	20120618	6	1050	20.52	-0.0119102732770684	0.0115558006476596
4	D	26	50	20120618	6	1052	20.56	-0.0121151079694426	0.0110371943922018
4	D	26	50	20120618	6	1054	20.6	-0.0125224156175416	0.0107766255433345
4	D	26	50	20120618	6	1056	20.64	-0.0124447399376283	0.0103398810399347
4	D	26	50	20120618	6	1058	20.68	-0.0128043108069295	0.00912868490550804
4	D	26	50	20120618	6	1060	20.72	-0.0133138590245203	0.00786438505181431
4	D	26	50	20120618	6	1062	20.76	-0.0135194927475572	0.00704782521196789
4	D	26	50	20120618	6	1064	20.8	-0.0133779016856924	0.0066132090999794
4	D	26	50	20120618	6	1066	20.84	-0.0141650741677127	0.00585125204577621
4	D	26	50	20120618	6	1068	20.88	-0.0148602237732293	0.00516966474832268
4	D	26	50	20120618	6	1070	20.92	-0.0147952053046992	0.00492843526992089
4	D	26	50	20120618	6	1072	20.96	-0.0158753038418939	0.00398875399733428
4	D	26	50	20120618	6	1074	21	-0.0163404103982871	0.00360476673087873
4	D	26	50	20120618	6	1076	21.04	-0.0166093584625115	0.00339811477407697
4	D	26	50	20120618	6	1078	21.08	-0.0169013723499381	0.00259934574084521
4	D	26	50	20120618	6	1080	21.12	-0.0170199682992787	0.00264694816935469
4	D	26	50	20120618	6	1082	21.16	-0.0174413403012555	0.00217566857076166
4	D	26	50	20120618	6	1084	21.2	-0.0172054424079839	0.0010025713497054
4	D	26	50	20120618	6	1086	21.24	-0.0175075325670424	0.0006609114951717
4	D	26	50	20120618	6	1088	21.28	-0.0178360473065139	0.000159141452173901
4	D	26	50	20120618	6	1090	21.32	-0.0179874105840947	0.0005077875217057
4	D	26	50	20120618	6	1092	21.36	-0.0178613758714160	-0.0001345765625954
4	D	26	50	20120618	6	1094	21.4	-0.0180114451435872	-0.0014106002467212
4	D	26	50	20120618	6	1096	21.44	-0.0182172627143872	-0.0016160359798593
4	D	26	50	20120618	6	1098	21.48	-0.0182968829379488	-0.0016065607489914
4	D	26	50	20120618	6	1100	21.52	-0.0188445724953168	-0.0026651349557668
4	D	26	50	20120618	6	1102	21.56	-0.0189904556953434	-0.0033894173606683
4	D	26	50	20120618	6	1104	21.6	-0.0192770955712330	-0.0041550937965406
4	D	26	50	20120618	6	1106	21.64	-0.0198902490744033	-0.0041318087702361
4	D	26	50	20120618	6	1108	21.68	-0.0202837257138624	-0.0050444997769848
4	D	26	50	20120618	6	1110	21.72	-0.0205239511006349	-0.0056880164453392
4	D	26	50	20120618	6	1112	21.76	-0.0208128395760886	-0.0065174880550101
4	D	26	50	20120618	6	1114	21.8	-0.0208286151283769	-0.0069925860302216
4	D	26	50	20120618	6	1116	21.84	-0.0206988398208257	-0.0077712025201895
4	D	26	50	20120618	6	1118	21.88	-0.0205692320975817	-0.007901093086146
4	D	26	50	20120618	6	1120	21.92	-0.0204192731340684	-0.0078353844813975
4	D	26	50	20120618	6	1122	21.96	-0.0201338091767559	-0.0080562188789095
4	D	26	50	20120618	6	1124	22	-0.0195008750684887	-0.0083767532112485
4	D	26	50	20120618	6	1126	22.04	-0.0198302157086806	-0.0082277248002592
4	D	26	50	20120618	6	1128	22.08	-0.0196064845068180	-0.0080877202738793
4	D	26	50	20120618	6	1130	22.12	-0.0193048360773657	-0.0089660849940674
4	D	26	50	20120618	6	1132	22.16	-0.0193932017268864	-0.0081047102113536
4	D	26	50	20120618	6	1134	22.2	-0.0190045179279009	-0.008159639609619
4	D	26	50	20120618	6	1136	22.24	-0.0184934515520508	-0.0090432098377982
4	D	26	50	20120618	6	1138	22.28	-0.0182250974575227	-0.0090312668042639
4	D	26	50	20120618	6	1140	22.32	-0.0178598697339721	-0.0081174797820044
4	D	26	50	20120618	6	1142	22.36	-0.0177337148131406	-0.0081582162036685
4	D	26	50	20120618	6	1144	22.4	-0.0168556154701275	-0.0083654126326918
4	D	26	50	20120618	6	1146	22.44	-0.0160340493142703	-0.0083279854707636
4	D	26	50	20120618	6	1148	22.48	-0.0146029005444878	-0.00857317474714
4	D	26	50	20120618	6	1150	22.52	-0.0142831468580352	-0.0091295263625776
4	D	26	50	20120618	6	1152	22.56	-0.0134702922577222	-0.0092792562234939
4	D	26	50	20120618	6	1154	22.6	-0.0123866581866216	-0.0099390504899512
4	D	26	50	20120618	6	1156	22.64	-0.0124601972918650	-0.0102986849988627
4	D	26	50	20120618	6	1158	22.68	-0.0122283228361783	-0.0102714755299226
4	D	26	50	20120618	6	1160	22.72	-0.0120208789197816	-0.0099186080329071
4	D	26	50	20120618	6	1162	22.76	-0.0122317664462027	-0.0111425815868698
4	D	26	50	20120618	6	1164	22.8	-0.0119753412430732	-0.0107736415527179
4	D	26	50	20120618	6	1166	22.84	-0.0118312823785421	-0.0123466218006708
4	D	26	50	20120618	6	1168	22.88	-0.0114506538692972	-0.0130938144652828
4	D	26	50	20120618	6	1170	22.92	-0.0112531660163796	-0.0134798169860647
4	D	26	50	20120618	6	1172	22.96	-0.0111669131312105	-0.0139438063137437
4	D	26	50	20120618	6	1174	23	-0.0114224615219313	-0.0144462763924549
4	D	26	50	20120618	6	1176	23.04	-0.0111403966269160	-0.0151410088049707
4	D	26	50	20120618	6	1178	23.08	-0.0109501141920987	-0.015966555972006
4	D	26	50	20120618	6	1180	23.12	-0.0108777771683833	-0.0166956537740874
4	D	26	50	20120618	6	1182	23.16	-0.0105945809025181	-0.0174130136036012
4	D	26	50	20120618	6	1184	23.2	-0.0103816710507028	-0.0180674409295893
4	D	26	50	20120618	6	1186	23.24	-0.00997345830592377	-0.0183999932487814
4	D	26	50	20120618	6	1188	23.28	-0.00961219745141557	-0.0192118225442616
4	D	26	50	20120618	6	1190	23.32	-0.00941130841488047	-0.0205500221276572
4	D	26	50	20120618	6	1192	23.36	-0.00959105495865807	-0.0200802203822368
4	D	26	50	20120618	6	1194	23.4	-0.00964302730707527	-0.0205748415756768
4	D	26	50	20120618	6	1196	23.44	-0.00959197419747367	-0.0211736195979856
4	D	26	50	20120618	6	1198	23.48	-0.00983811806800467	-0.0215556693918607
4	D	26	50	20120618	6	1200	23.52	-0.00993329464075237	-0.0216758775446624
4	D	26	50	20120618	6	1202	23.56	-0.0102660590919788	-0.022867493892318
4	D	26	50	20120618	6	1204	23.6	-0.0106257643115684	-0.0232093800210217
4	D	26	50	20120618	6	1206	23.64	-0.0106703827494613	-0.0241443873177846
4	D	26	50	20120618	6	1208	23.68	-0.0103338706322946	-0.0253092043184332
4	D	26	50	20120618	6	1210	23.72	-0.0110269766992136	-0.0250677980633361
4	D	26	50	20120618	6	1212	23.76	-0.0115131833219575	-0.0259190132065285
4	D	26	50	20120618	6	1214	23.8	-0.0114621302123558	-0.0271318427576197
4	D	26	50	20120618	6	1216	23.84	-0.0117251739349572	-0.0279024477277568
4	D	26	50	20120618	6	1218	23.88	-0.0117549431304452	-0.0278298278613289
4	D	26	50	20120618	6	1220	23.92	-0.0117437708433024	-0.0278064933375498
4	D	26	50	20120618	6	1222	23.96	-0.0118759998113843	-0.0288525871096371
4	D	26	50	20120618	6	1224	24	-0.0120676964597640	-0.0297345613978111
4	D	26	50	20120618	6	1226	24.04	-0.0123644691758280	-0.0296349300523419
4	D	26	50	20120618	6	1228	24.08	-0.0130703031648084	-0.0306639118403246
4	D	26	50	20120618	6	1230	24.12	-0.0135257506425707	-0.0310332337121383
4	D	26	50	20120618	6	1232	24.16	-0.0143499543067217	-0.0312695487984109
4	D	26	50	20120618	6	1234	24.2	-0.0147450855760487	-0.0322901867263755
4	D	26	50	20120618	6	1236	24.24	-0.0150516163656931	-0.0325216227758579
4	D	26	50	20120618	6	1238	24.28	-0.0161308027351400	-0.0342929252627302
4	D	26	50	20120618	6	1240	24.32	-0.0162287370243344	-0.0348381753017031
4	D	26	50	20120618	6	1242	24.36	-0.0165697746249006	-0.034765414013919
4	D	26	50	20120618	6	1244	24.4	-0.0173632898547482	-0.0357952443300391
4	D	26	50	20120618	6	1246	24.44	-0.0172608300821542	-0.0364041339793189
4	D	26	50	20120618	6	1248	24.48	-0.0175725934619794	-0.0373418282818503
4	D	26	50	20120618	6	1250	24.52	-0.0174772047571973	-0.0377979828663938
4	D	26	50	20120618	6	1252	24.56	-0.0175700478775671	-0.0391800230702229
4	D	26	50	20120618	6	1254	24.6	-0.0178296267769407	-0.0388406825259315
4	D	26	50	20120618	6	1256	24.64	-0.0179162473576361	-0.0394874730986828
4	D	26	50	20120618	6	1258	24.68	-0.0184648207984806	-0.0404019035881132
4	D	26	50	20120618	6	1260	24.72	-0.0194232333297008	-0.0411473355568401
4	D	26	50	20120618	6	1262	24.76	-0.0196375573950785	-0.041033420654391
4	D	26	50	20120618	6	1264	24.8	-0.0202142736858142	-0.0415668620101181
4	D	26	50	20120618	6	1266	24.84	-0.0211174611774238	-0.04222114791475
4	D	26	50	20120618	6	1268	24.88	-0.0222408417206949	-0.043454130009105
4	D	26	50	20120618	6	1270	24.92	-0.0227108555981496	-0.0439138201275544
4	D	26	50	20120618	6	1272	24.96	-0.0235364027651849	-0.0450025524385473
4	D	26	50	20120618	6	1274	25	-0.0242084370500245	-0.0461019620619361
4	D	26	50	20120618	6	1276	25.04	-0.025036459090794	-0.0466536467726179
4	D	26	50	20120618	6	1278	25.08	-0.02554776800427	-0.0469509851741068
4	D	26	50	20120618	6	1280	25.12	-0.0265672745613848	-0.0484538699268407
4	D	26	50	20120618	6	1282	25.16	-0.0271549510072289	-0.048468365615855
4	D	26	50	20120618	6	1284	25.2	-0.0273812958878867	-0.0488880334904892
4	D	26	50	20120618	6	1286	25.24	-0.0275341723739792	-0.0492513449546629
4	D	26	50	20120618	6	1288	25.28	-0.0273199897299578	-0.0491263991864272
4	D	26	50	20120618	6	1290	25.32	-0.0272552187488011	-0.0490679921663012
4	D	26	50	20120618	6	1292	25.36	-0.0268115799542847	-0.049741864928772
4	D	26	50	20120618	6	1294	25.4	-0.0266313384357603	-0.0501437137125203
4	D	26	50	20120618	6	1296	25.44	-0.0265884170541422	-0.0507733923011669
4	D	26	50	20120618	6	1298	25.48	-0.0261296461745084	-0.051841972068896
4	D	26	50	20120618	6	1300	25.52	-0.026409519038502	-0.051867569334375
4	D	26	50	20120618	6	1302	25.56	-0.0264798761632301	-0.0520442753189935
4	D	26	50	20120618	6	1304	25.6	-0.0263613650667032	-0.0526803885793489
4	D	26	50	20120618	6	1306	25.64	-0.0262141454348602	-0.0526263656212663
4	D	26	50	20120618	6	1308	25.68	-0.0256816233179486	-0.053012375213116
4	D	26	50	20120618	6	1310	25.72	-0.0254042960383672	-0.0534389020235277
4	D	26	50	20120618	6	1312	25.76	-0.0251689709015884	-0.0530620141091553
4	D	26	50	20120618	6	1314	25.8	-0.0246867240768191	-0.0526960156392132
4	D	26	50	20120618	6	1316	25.84	-0.0243052399683690	-0.0523862321583753
4	D	26	50	20120618	6	1318	25.88	-0.0245158163678063	-0.0527921114507764
4	D	26	50	20120618	6	1320	25.92	-0.0239513330243851	-0.0525752418009865
4	D	26	50	20120618	6	1322	25.96	-0.0229546660163027	-0.0529867072369589
4	D	26	50	20120618	6	1324	26	-0.0228805612256343	-0.0518379415602433
4	D	26	50	20120618	6	1326	26.04	-0.0219847276445491	-0.0518183547024044
4	D	26	50	20120618	6	1328	26.08	-0.0206957426931241	-0.0519505129598082
4	D	26	50	20120618	6	1330	26.12	-0.0196635789246261	-0.0517981314484625
4	D	26	50	20120618	6	1332	26.16	-0.0188325163246976	-0.0517817972818171
4	D	26	50	20120618	6	1334	26.2	-0.0169487838596166	-0.0516836508605884
4	D	26	50	20120618	6	1336	26.24	-0.0163854318870453	-0.0515280166580492
4	D	26	50	20120618	6	1338	26.28	-0.0149297818672947	-0.051672125020055
4	D	26	50	20120618	6	1340	26.32	-0.0141141341951960	-0.0508843373551351
4	D	26	50	20120618	6	1342	26.36	-0.0132100274647709	-0.0507581895053714
4	D	26	50	20120618	6	1344	26.4	-0.0119979050204609	-0.0505600581852829
4	D	26	50	20120618	6	1346	26.44	-0.0111296486038419	-0.0507964439822336
4	D	26	50	20120618	6	1348	26.48	-0.00953738555396607	-0.0495788061050304
4	D	26	50	20120618	6	1350	26.52	-0.0092567348725131	-0.0491746945795823
4	D	26	50	20120618	6	1352	26.56	-0.00910364625438621	-0.04848208348741
4	D	26	50	20120618	6	1354	26.6	-0.00813787981264161	-0.0481538445195832
4	D	26	50	20120618	6	1356	26.64	-0.0069911647455914	-0.0482380609372226
4	D	26	50	20120618	6	1358	26.68	-0.00633228264688178	-0.0482778003383253
4	D	26	50	20120618	6	1360	26.72	-0.00553770675686245	-0.0475519552274373
4	D	26	50	20120618	6	1362	26.76	-0.00474772706092083	-0.0464641421552599
4	D	26	50	20120618	6	1364	26.8	-0.00391404816590189	-0.0463061745003428
4	D	26	50	20120618	6	1366	26.84	-0.00317010112141552	-0.0462153112789603
4	D	26	50	20120618	6	1368	26.88	-0.00263178072889821	-0.045379581774276
4	D	26	50	20120618	6	1370	26.92	-0.00143238620664958	-0.0452551309807871
4	D	26	50	20120618	6	1372	26.96	-0.000887277589032884	-0.0454579999163095
4	D	26	50	20120618	6	1374	27	8.94490078200937e-05	-0.0456528078345264
4	D	26	50	20120618	6	1376	27.04	0.00100988990489062	-0.046016048588022
4	D	26	50	20120618	6	1378	27.08	0.00162061803180145	-0.0456897188085044
4	D	26	50	20120618	6	1380	27.12	0.00234455395438024	-0.0458536261603834
4	D	26	50	20120618	6	1382	27.16	0.00294000857481743	-0.0469498538032569
4	D	26	50	20120618	6	1384	27.2	0.00365581276941257	-0.0469089123206262
4	D	26	50	20120618	6	1386	27.24	0.00346871231511061	-0.0467874313756184
4	D	26	50	20120618	6	1388	27.28	0.00422383164673973	-0.0478813962767921
4	D	26	50	20120618	6	1390	27.32	0.00429171389773364	-0.0474509096684057
4	D	26	50	20120618	6	1392	27.36	0.00488236019205875	-0.0476023012302577
4	D	26	50	20120618	6	1394	27.4	0.00488872415308943	-0.0480050692528216
4	D	26	50	20120618	6	1396	27.44	0.00499825499349523	-0.0486273939309439
4	D	26	50	20120618	6	1398	27.48	0.00578356778468101	-0.0487525518312139
4	D	26	50	20120618	6	1400	27.52	0.00576242529192353	-0.0488014129097939
4	D	26	50	20120618	6	1402	27.56	0.00609045212771597	-0.0489970693561482
4	D	26	50	20120618	6	1404	27.6	0.00663167165803615	-0.0485887859006911
4	D	26	50	20120618	6	1406	27.64	0.0062300350063222	-0.0483684514276734
4	D	26	50	20120618	6	1408	27.68	0.00646946136243196	-0.0476589404834308
4	D	26	50	20120618	6	1410	27.72	0.006711433302954	-0.047474951298966
4	D	26	50	20120618	6	1412	27.76	0.00637435550036237	-0.047178744268327
4	D	26	50	20120618	6	1414	27.8	0.00611703934268858	-0.0468164934643251
4	D	26	50	20120618	6	1416	27.84	0.00627995674507397	-0.0469111043516479
4	D	26	50	20120618	6	1418	27.88	0.0060234891155376	-0.0467638140091267
4	D	26	50	20120618	6	1420	27.92	0.0059669912837208	-0.046586400917727
4	D	26	50	20120618	6	1422	27.96	0.00565777348830793	-0.046206189601483
4	D	26	50	20120618	6	1424	28	0.0057471517854499	-0.0456263620409101
4	D	26	50	20120618	6	1426	28.04	0.00564532840895904	-0.0452248668105523
4	D	26	50	20120618	6	1428	28.08	0.00548764359675444	-0.0451890872074243
4	D	26	50	20120618	6	1430	28.12	0.00545660160906035	-0.0443519434891775
4	D	26	50	20120618	6	1432	28.16	0.0056686629327382	-0.0441379022665124
4	D	26	50	20120618	6	1434	28.2	0.00589019948728394	-0.0441502766351831
4	D	26	50	20120618	6	1436	28.24	0.00545872292940391	-0.0422922828569374
4	D	26	50	20120618	6	1438	28.28	0.00577776950907528	-0.0427067888520689
4	D	26	50	20120618	6	1440	28.32	0.00598679027359402	-0.0416724330525492
4	D	26	50	20120618	6	1442	28.36	0.00625230886992958	-0.0405944487646304
4	D	26	50	20120618	6	1444	28.4	0.0066068522100165	-0.0390514003467251
4	D	26	50	20120618	6	1446	28.44	0.00658047712707825	-0.0387151710722709
4	D	26	50	20120618	6	1448	28.48	0.00704419775418039	-0.0375860629640722
4	D	26	50	20120618	6	1450	28.52	0.00712332300299517	-0.0367151195416847
4	D	26	50	20120618	6	1452	28.56	0.00754129382135453	-0.0361000073527305
4	D	26	50	20120618	6	1454	28.6	0.0080350664866571	-0.0348278515426978
4	D	26	50	20120618	6	1456	28.64	0.00861418694044888	-0.0339042286651119
4	D	26	50	20120618	6	1458	28.68	0.00915979053281242	-0.0326608521010735
4	D	26	50	20120618	6	1460	28.72	0.00933720362421212	-0.0320750141328605
4	D	26	50	20120618	6	1462	28.76	0.0101501642905423	-0.0308539114324294
4	D	26	50	20120618	6	1464	28.8	0.0110167236508864	-0.030765452374103
4	D	26	50	20120618	6	1466	28.84	0.0112325326405045	-0.0299302178441654
4	D	26	50	20120618	6	1468	28.88	0.0121403163261918	-0.029196948112075
4	D	26	50	20120618	6	1470	28.92	0.0129172852573596	-0.0278449599464463
4	D	26	50	20120618	6	1472	28.96	0.0134663536729509	-0.0271954823679265
4	D	26	50	20120618	6	1474	29	0.0145151344508068	-0.0264161092737026
4	D	26	50	20120618	6	1476	29.04	0.0153916640167657	-0.0258193111503812
4	D	26	50	20120618	6	1478	29.08	0.0158357270753508	-0.024879424816828
4	D	26	50	20120618	6	1480	29.12	0.0167248431420148	-0.0240406547529846
4	D	26	50	20120618	6	1482	29.16	0.0174818716619531	-0.0235394574664795
4	D	26	50	20120618	6	1484	29.2	0.0182577799329491	-0.0227803783368758
4	D	26	50	20120618	6	1486	29.24	0.0186337486085060	-0.0215315570506222
4	D	26	50	20120618	6	1488	29.28	0.0193187936581195	-0.0211150711565033
4	D	26	50	20120618	6	1490	29.32	0.0193024948468132	-0.0206454461877783
4	D	26	50	20120618	6	1492	29.36	0.0196143006530452	-0.0201705815578047
4	D	26	50	20120618	6	1494	29.4	0.0191602886020487	-0.01916031688632
4	D	26	50	20120618	6	1496	29.44	0.0192338559915634	-0.0190738801533877
4	D	26	50	20120618	6	1498	29.48	0.0187014257985334	-0.0192063707509787
4	D	26	50	20120618	6	1500	29.52	0.0185214741937892	-0.0188622148095074
4	D	26	50	20120618	6	1502	29.56	0.0180790940493433	-0.0184851996159143
4	D	26	50	20120618	6	1504	29.6	0.0182513664744437	-0.0181003708923892
4	D	26	50	20120618	6	1506	29.64	0.0177401848401884	-0.0169347195057388
4	D	26	50	20120618	6	1508	29.68	0.0180786697852746	-0.0165631419632931
4	D	26	50	20120618	6	1510	29.72	0.0181718523168993	-0.0150935053714106
4	D	26	50	20120618	6	1512	29.76	0.0179522673770696	-0.0148571478587311
4	D	26	50	20120618	6	1514	29.8	0.0183437570464736	-0.0147660371499753
4	D	26	50	20120618	6	1516	29.84	0.0182772182983639	-0.0132871233171236
4	D	26	50	20120618	6	1518	29.88	0.0182406750199122	-0.0124706129747519
4	D	26	50	20120618	6	1520	29.92	0.0182033539240012	-0.0106929323847133
4	D	26	50	20120618	6	1522	29.96	0.0181733301700720	-0.0101046619691729
4	D	26	50	20120618	6	1524	30	0.0181367798205525	-0.0092998966704367
4	D	26	50	20120618	6	1526	30.04	0.0179548907432278	-0.0080633295447011
4	D	26	50	20120618	6	1528	30.08	0.0179183828201152	-0.0077755582979616
4	D	26	50	20120618	6	1530	30.12	0.0184973759946864	-0.0069169751021093
4	D	26	50	20120618	6	1532	30.16	0.0187446731563775	-0.0063967347228801
4	D	26	50	20120618	6	1534	30.2	0.0194050408864344	-0.0058008551312674
4	D	26	50	20120618	6	1536	30.24	0.0195790471373624	-0.0060238186272976
4	D	26	50	20120618	6	1538	30.28	0.0201471904654830	-0.0045203144490234
4	D	26	50	20120618	6	1540	30.32	0.0208100535753707	-0.0039772352278687
4	D	26	50	20120618	6	1542	30.36	0.0212934529841933	-0.0028961891675873
4	D	26	50	20120618	6	1544	30.4	0.0214747480918217	-0.0016856294292637
4	D	26	50	20120618	6	1546	30.44	0.0217835628363693	-0.0008049067200924
4	D	26	50	20120618	6	1548	30.48	0.0217673700910801	-0.0002482015512643
4	D	26	50	20120618	6	1550	30.52	0.0218705369704552	0.0012273181690377
4	D	26	50	20120618	6	1552	30.56	0.0216754744937971	0.00218413263893246
4	D	26	50	20120618	6	1554	30.6	0.0217577958652628	0.00325428218371581
4	D	26	50	20120618	6	1556	30.64	0.0216688489032574	0.00443119778139051
4	D	26	50	20120618	6	1558	30.68	0.0214682568515704	0.00549759966023357
4	D	26	50	20120618	6	1560	30.72	0.0214653577137675	0.00593395525490378
4	D	26	50	20120618	6	1562	30.76	0.0213355329087417	0.00776734171716426
4	D	26	50	20120618	6	1564	30.8	0.0211103901096119	0.00836230136285463
4	D	26	50	20120618	6	1566	30.84	0.0212248706974860	0.00813001678523485
4	D	26	50	20120618	6	1568	30.88	0.0208473463870105	0.00896758476755031
4	D	26	50	20120618	6	1570	30.92	0.0207279867623462	0.00944177057501401
4	D	26	50	20120618	6	1572	30.96	0.0209759691105083	0.00937523182690436
4	D	26	50	20120618	6	1574	31	0.0207873130212877	0.00985648870217992
4	D	26	50	20120618	6	1576	31.04	0.0211838585041772	0.0102043852385237
4	D	26	50	20120618	6	1578	31.08	0.0211902931758860	0.0100017991457138
4	D	26	50	20120618	6	1580	31.12	0.0208451543559888	0.0106333162119915
4	D	26	50	20120618	6	1582	31.16	0.0216388817178707	0.0106939152631392
4	D	26	50	20120618	6	1584	31.2	0.0217229567141538	0.0111813239674110
4	D	26	50	20120618	6	1586	31.24	0.0215388261083328	0.0114955622209703
4	D	26	50	20120618	6	1588	31.28	0.0224824601078263	0.0121180283204489
4	D	26	50	20120618	6	1590	31.32	0.0224236995343097	0.0133289486832308
4	D	26	50	20120618	6	1592	31.36	0.0230440443134446	0.0142444398328330
4	D	26	50	20120618	6	1594	31.4	0.0231462212433261	0.0152456323243151
4	D	26	50	20120618	6	1596	31.44	0.0230610855868712	0.0156406221722859
4	D	26	50	20120618	6	1598	31.48	0.0229082091007787	0.0167940547537574
4	D	26	50	20120618	6	1600	31.52	0.0227486151002649	0.017247946596601
4	D	26	50	20120618	6	1602	31.56	0.0228367206052007	0.0181683167829934
4	D	26	50	20120618	6	1604	31.6	0.0223495947436413	0.0185288705307204
4	D	26	50	20120618	6	1606	31.64	0.0218803374704425	0.0191412462164314
4	D	26	50	20120618	6	1608	31.68	0.0212243474384679	0.0195340511044484
4	D	26	50	20120618	6	1610	31.72	0.0205848047102237	0.0198771746700191
4	D	26	50	20120618	6	1612	31.76	0.0206752436675375	0.0199249043777492
4	D	26	50	20120618	6	1614	31.8	0.0206498302498216	0.0202161899451912
4	D	26	50	20120618	6	1616	31.84	0.0199336937150393	0.0199846619718273
4	D	26	50	20120618	6	1618	31.88	0.0202793628650224	0.0200006072297431
4	D	26	50	20120618	6	1620	31.92	0.0200269116020032	0.019824410362007
4	D	26	50	20120618	6	1622	31.96	0.0199573817922091	0.0195517004897068
4	D	26	50	20120618	6	1624	32	0.0192924963569272	0.0192569006015623
4	D	26	50	20120618	6	1626	32.04	0.0193404735520307	0.0198313187952592
4	D	26	50	20120618	6	1628	32.08	0.0192191340283791	0.0198898672367415
4	D	26	50	20120618	6	1630	32.12	0.0189618602971122	0.0195981432630951
4	D	26	50	20120618	6	1632	32.16	0.0183429438736752	0.0190872444715522
4	D	26	50	20120618	6	1634	32.2	0.0177306742539814	0.0193557187742331
4	D	26	50	20120618	6	1636	32.24	0.0163757869505499	0.0198069236113083
4	D	26	50	20120618	6	1638	32.28	0.0156045526553775	0.0199134775321653
4	D	26	50	20120618	6	1640	32.32	0.0147598711788433	0.0203047621406027
4	D	26	50	20120618	6	1642	32.36	0.0145437793465127	0.0196699216724534
4	D	26	50	20120618	6	1644	32.4	0.0140124027425866	0.0196934541861313
4	D	26	50	20120618	6	1646	32.44	0.0133499709678354	0.0196675882200755
4	D	26	50	20120618	6	1648	32.48	0.0123524483605478	0.0196405131014238
4	D	26	50	20120618	6	1650	32.52	0.0109508142278120	0.0197354139025269
4	D	26	50	20120618	6	1652	32.56	0.0106646905398727	0.0205370184339512
4	D	26	50	20120618	6	1654	32.6	0.00999381520304736	0.0210767961735445
4	D	26	50	20120618	6	1656	32.64	0.0094252327616156	0.0211491310759396
4	D	26	50	20120618	6	1658	32.68	0.0090011440553854	0.0213060748402375
4	D	26	50	20120618	6	1660	32.72	0.00800519122515197	0.0213883042878217
4	D	26	50	20120618	6	1662	32.76	0.0068559447158251	0.0212079072058054
4	D	26	50	20120618	6	1664	32.8	0.00580772962339416	0.0221913513170796
4	D	26	50	20120618	6	1666	32.84	0.00484711091901661	0.0222125079519727
4	D	26	50	20120618	6	1668	32.88	0.00412338712847218	0.0227663846936761
4	D	26	50	20120618	6	1670	32.92	0.00306888585675649	0.0235039748481996
4	D	26	50	20120618	6	1672	32.96	0.00226177296350673	0.0240125472584324
4	D	26	50	20120618	6	1674	33	0.00122021174588676	0.0246053785127114
4	D	26	50	20120618	6	1676	33.04	0.000766758309247447	0.0249517618405435
4	D	26	50	20120618	6	1678	33.08	0.000529389633870937	0.0254973300775679
4	D	26	50	20120618	6	1680	33.12	-0.000477933473403983	0.0260596991717134
4	D	26	50	20120618	6	1682	33.16	-0.00168475261685506	0.026063022573585
4	D	26	50	20120618	6	1684	33.2	-0.00220350029366914	0.0263751253646651
4	D	26	50	20120618	6	1686	33.24	-0.00283532848693056	0.0264513939020839
4	D	26	50	20120618	6	1688	33.28	-0.00363073876295169	0.0265404327879709
4	D	26	50	20120618	6	1690	33.32	-0.00384943274823707	0.0262347646685996
4	D	26	50	20120618	6	1692	33.36	-0.00439386254334383	0.0259552170737253
4	D	26	50	20120618	6	1694	33.4	-0.00538015629494627	0.0253817322609796
4	D	26	50	20120618	6	1696	33.44	-0.006210497645958	0.0252668415511724
4	D	26	50	20120618	6	1698	33.48	-0.00741286201668761	0.025117642020342
4	D	26	50	20120618	6	1700	33.52	-0.0076108801996911	0.0248605097104313
4	D	26	50	20120618	6	1702	33.56	-0.0086183093729832	0.02455552041357
4	D	26	50	20120618	6	1704	33.6	-0.00921988753814546	0.0244562709057626
4	D	26	50	20120618	6	1706	33.64	-0.00998164660244987	0.0244198619775993
4	D	26	50	20120618	6	1708	33.68	-0.0105209649347675	0.0230192875857965
4	D	26	50	20120618	6	1710	33.72	-0.0110452341963039	0.0226944224365548
4	D	26	50	20120618	6	1712	33.76	-0.0118314167288305	0.0226492878107116
4	D	26	50	20120618	6	1714	33.8	-0.0123968546664063	0.0219247508473688
4	D	26	50	20120618	6	1716	33.84	-0.0130367014505664	0.0217586656066037
4	D	26	50	20120618	6	1718	33.88	-0.0139258811568407	0.0213015281436345
4	D	26	50	20120618	6	1720	33.92	-0.0143859531129519	0.0218342341083092
4	D	26	50	20120618	6	1722	33.96	-0.0151021179320055	0.0219197869577649
4	D	26	50	20120618	6	1724	34	-0.0157530380083589	0.0214435222563645
4	D	26	50	20120618	6	1726	34.04	-0.0167984388158007	0.0215700802280613
4	D	26	50	20120618	6	1728	34.08	-0.0174214140321617	0.0220839912944921
4	D	26	50	20120618	6	1730	34.12	-0.0182875279152337	0.0220125240121175
4	D	26	50	20120618	6	1732	34.16	-0.0191738155547729	0.0228411117383119
4	D	26	50	20120618	6	1734	34.2	-0.0206342244031609	0.0226790923615387
4	D	26	50	20120618	6	1736	34.24	-0.0215140702999235	0.0225630632098138
4	D	26	50	20120618	6	1738	34.28	-0.0224139131764581	0.0220958282620091
4	D	26	50	20120618	6	1740	34.32	-0.0230057191259043	0.0221381556739309
4	D	26	50	20120618	6	1742	34.36	-0.0242935019958013	0.0211586713606313
4	D	26	50	20120618	6	1744	34.4	-0.0248702182865370	0.0210981430201618
4	D	26	50	20120618	6	1746	34.44	-0.0254902802229595	0.0214298468112164
4	D	26	50	20120618	6	1748	34.48	-0.0266463998101995	0.0210229775693216
4	D	26	50	20120618	6	1750	34.52	-0.027516777547162	0.0204392609214522
4	D	26	50	20120618	6	1752	34.56	-0.0285098383106604	0.0201728230863011
4	D	26	50	20120618	6	1754	34.6	-0.0291439009613504	0.0196260174124095
4	D	26	50	20120618	6	1756	34.64	-0.0301979143293871	0.0200147847207059
4	D	26	50	20120618	6	1758	34.68	-0.0312698882096659	0.0196906469722100
4	D	26	50	20120618	6	1760	34.72	-0.0321186991898022	0.0196248860415596
4	D	26	50	20120618	6	1762	34.76	-0.0334158865798889	0.0197209818531228
4	D	26	50	20120618	6	1764	34.8	-0.0345392671231600	0.0196736764094615
4	D	26	50	20120618	6	1766	34.84	-0.0355716430236924	0.0193271940866801
4	D	26	50	20120618	6	1768	34.88	-0.0370041706516982	0.0194686861535955
4	D	26	50	20120618	6	1770	34.92	-0.0382645884891632	0.0190901718936263
4	D	26	50	20120618	6	1772	34.96	-0.0389183794190483	0.0185096372262722
4	D	26	50	20120618	6	1774	35	-0.0392244152339458	0.0187989853211337
4	D	26	50	20120618	6	1776	35.04	-0.0402053137608078	0.0188415531493612
4	D	26	50	20120618	6	1778	35.08	-0.0410958440410341	0.0180469065486637
4	D	26	50	20120618	6	1780	35.12	-0.0412675295675062	0.0180348857333835
4	D	26	50	20120618	6	1782	35.16	-0.0414438112880561	0.0180772414295766
4	D	26	50	20120618	6	1784	35.2	-0.0421695856882659	0.0176419464950782
4	D	26	50	20120618	6	1786	35.24	-0.0429678385335474	0.0163077067096573
4	D	26	50	20120618	6	1788	35.28	-0.0433892034644565	0.0159061407686214
4	D	26	50	20120618	6	1790	35.32	-0.0443260492388505	0.0149700021010086
4	D	26	50	20120618	6	1792	35.36	-0.0450743803453803	0.0148747548175827
4	D	26	50	20120618	6	1794	35.4	-0.0460964324869073	0.0148664109575647
4	D	26	50	20120618	6	1796	35.44	-0.0464655422266867	0.0145394447819441
4	D	26	50	20120618	6	1798	35.48	-0.0469942459669798	0.0146032965242852
4	D	26	50	20120618	6	1800	35.52	-0.0475235861033761	0.0148729870506298
4	D	26	50	20120618	6	1802	35.56	-0.0476410365397312	0.0150397935403117
4	D	26	50	20120618	6	1804	35.6	-0.0474333592780967	0.0147349598069422
4	D	26	50	20120618	6	1806	35.64	-0.0473304045307559	0.0150969984789097
4	D	26	50	20120618	6	1808	35.68	-0.0475004637116313	0.0154622191313925
4	D	26	50	20120618	6	1810	35.72	-0.0476903218823799	0.0152027816533752
4	D	26	50	20120618	6	1812	35.76	-0.047471684465637	0.0147379296554231
4	D	26	50	20120618	6	1814	35.8	-0.0473830132752762	0.0144030438838532
4	D	26	50	20120618	6	1816	35.84	-0.0471370108261014	0.0145627793057232
4	D	26	50	20120618	6	1818	35.88	-0.0472013575431894	0.0140481469903757
4	D	26	50	20120618	6	1820	35.92	-0.0472391877559829	0.0138257619076925
4	D	26	50	20120618	6	1822	35.96	-0.0472476730373571	0.0128482574933802
4	D	26	50	20120618	6	1824	36	-0.0472121055662634	0.0123706068626887
4	D	26	50	20120618	6	1826	36.04	-0.0475986808435381	0.0115699498543512
4	D	26	50	20120618	6	1828	36.08	-0.0479903472896373	0.0104031529547152
4	D	26	50	20120618	6	1830	36.12	-0.0478487845120438	0.00850725825299788
4	D	26	50	20120618	6	1832	36.16	-0.0481157880326198	0.00830856124748445
4	D	26	50	20120618	6	1834	36.2	-0.0483484261636302	0.0083910098981708
4	D	26	50	20120618	6	1836	36.24	-0.0483547194139828	0.00815278562358906
4	D	26	50	20120618	6	1838	36.28	-0.0492228344092455	0.00760583852834126
4	D	26	50	20120618	6	1840	36.32	-0.0494740694486011	0.00709014555282191
4	D	26	50	20120618	6	1842	36.36	-0.0497256580413473	0.00619395841834608
4	D	26	50	20120618	6	1844	36.4	-0.0499885603425924	0.00499032125541034
4	D	26	50	20120618	6	1846	36.44	-0.0498490481746643	0.00483553558100861
4	D	26	50	20120618	6	1848	36.48	-0.0500686755409008	0.00387938579148816
4	D	26	50	20120618	6	1850	36.52	-0.0501828025753844	0.00265071704849841
4	D	26	50	20120618	6	1852	36.56	-0.0503061927087014	0.00217957180019381
4	D	26	50	20120618	6	1854	36.6	-0.0502425530983946	0.0017151440663105
4	D	26	50	20120618	6	1856	36.64	-0.0505106172791424	0.0005332150815572
4	D	26	50	20120618	6	1858	36.68	-0.0507496193711835	0.000169620774671100
4	D	26	50	20120618	6	1860	36.72	-0.0506681606699908	-0.000343031641689199
4	D	26	50	20120618	6	1862	36.76	-0.0510106124841194	-0.000898746861023699
4	D	26	50	20120618	6	1864	36.8	-0.0514353715275782	-0.0008849582787906
4	D	26	50	20120618	6	1866	36.84	-0.0515910057301174	-0.001159952105994
4	D	26	50	20120618	6	1868	36.88	-0.0519915110109814	-0.0014224301431705
4	D	26	50	20120618	6	1870	36.92	-0.052665878748199	-0.0026227439042346
4	D	26	50	20120618	6	1872	36.96	-0.0529456809015146	-0.0025334363177708
4	D	26	50	20120618	6	1874	37	-0.0531963502554452	-0.0033514881529255
4	D	26	50	20120618	6	1876	37.04	-0.0539512574550399	-0.0036487558437363
4	D	26	50	20120618	6	1878	37.08	-0.0542508585982287	-0.0034808179832045
4	D	26	50	20120618	6	1880	37.12	-0.0549471466456631	-0.004607451217669
4	D	26	50	20120618	6	1882	37.16	-0.0558057156993798	-0.0053312457188916
4	D	26	50	20120618	6	1884	37.2	-0.0565858666110629	-0.0055256293730398
4	D	26	50	20120618	6	1886	37.24	-0.0566088475814515	-0.0051968954304661
4	D	26	50	20120618	6	1888	37.28	-0.0567511881765043	-0.0055710256283919
4	D	26	50	20120618	6	1890	37.32	-0.0577675127531037	-0.0067965123908663
4	D	26	50	20120618	6	1892	37.36	-0.0581135001011383	-0.0073604300488626
4	D	26	50	20120618	6	1894	37.4	-0.0581846350433257	-0.0076630717512104
4	D	26	50	20120618	6	1896	37.44	-0.0588650131881834	-0.0087532889864439
4	D	26	50	20120618	6	1898	37.48	-0.0591415626503054	-0.0093794320411846
4	D	26	50	20120618	6	1900	37.52	-0.0597580183421439	-0.0097153077622482
4	D	26	50	20120618	6	1902	37.56	-0.0598292239950094	-0.0096046455509925
4	D	26	50	20120618	6	1904	37.6	-0.060653215527126	-0.0113017725365183
4	D	26	50	20120618	6	1906	37.64	-0.0609741712951066	-0.0111129043152634
4	D	26	50	20120618	6	1908	37.68	-0.061129946919002	-0.0115817868218682
4	D	26	50	20120618	6	1910	37.72	-0.0615027336140436	-0.0113706447370059
4	D	26	50	20120618	6	1912	37.76	-0.0618655501034704	-0.0112728518691678
4	D	26	50	20120618	6	1914	37.8	-0.0622179721232137	-0.0114968632974477
4	D	26	50	20120618	6	1916	37.84	-0.0635162908841504	-0.0127321081335025
4	D	26	50	20120618	6	1918	37.88	-0.0635278874353618	-0.0127223500599221
4	D	26	50	20120618	6	1920	37.92	-0.0640334687839102	-0.0138926117827858
4	D	26	50	20120618	6	1922	37.96	-0.0640987347398137	-0.0144262652705473
4	D	26	50	20120618	6	1924	38	-0.0644573792992315	-0.0149847382063284
4	D	26	50	20120618	6	1926	38.04	-0.0645611118640316	-0.0150832381809477
4	D	26	50	20120618	6	1928	38.08	-0.0651913561381032	-0.0155864860771182
4	D	26	50	20120618	6	1930	38.12	-0.065470804738028	-0.0169179681460925
4	D	26	50	20120618	6	1932	38.16	-0.0654230043196199	-0.0172592178786931
4	D	26	50	20120618	6	1934	38.2	-0.065535080744438	-0.0183373435879682
4	D	26	50	20120618	6	1936	38.24	-0.0655089177935341	-0.0185971346193762
4	D	26	50	20120618	6	1938	38.28	-0.0650954724585743	-0.0190617744852938
4	D	26	50	20120618	6	1940	38.32	-0.0649239283534584	-0.0194373896074601
4	D	26	50	20120618	6	1942	38.36	-0.0649645869933767	-0.0200014486868126
4	D	26	50	20120618	6	1944	38.4	-0.064893876315258	-0.0209833371631683
4	D	26	50	20120618	6	1946	38.44	-0.0647880931407925	-0.0208724628198782
4	D	26	50	20120618	6	1948	38.48	-0.0649614757235394	-0.0206794226686143
4	D	26	50	20120618	6	1950	38.52	-0.0645617482601347	-0.0211910144248028
4	D	26	50	20120618	6	1952	38.56	-0.0646676021452783	-0.0215391230931809
4	D	26	50	20120618	6	1954	38.6	-0.0645671929823498	-0.0218243699687116
4	D	26	50	20120618	6	1956	38.64	-0.0648269840137578	-0.0215361532446999
4	D	26	50	20120618	6	1958	38.68	-0.0644518638663383	-0.0231460232534273
4	D	26	50	20120618	6	1960	38.72	-0.0647342823147442	-0.0243612569675745
4	D	26	50	20120618	6	1962	38.76	-0.0642291252302645	-0.0240427760733281
4	D	26	50	20120618	6	1964	38.8	-0.0643680010020896	-0.0244792023786765
4	D	26	50	20120618	6	1966	38.84	-0.0643390096240609	-0.0243980265201962
4	D	26	50	20120618	6	1968	38.88	-0.0640230743142268	-0.0254500599892456
4	D	26	50	20120618	6	1970	38.92	-0.0639005327090471	-0.0256148865799402
4	D	26	50	20120618	6	1972	38.96	-0.0636190334994568	-0.0253475295059735
4	D	26	50	20120618	6	1974	39	-0.0631577170354107	-0.0256136844984121
4	D	26	50	20120618	6	1976	39.04	-0.0632403778181314	-0.025831119833627
4	D	26	50	20120618	6	1978	39.08	-0.0632424284277968	-0.0248122496726153
4	D	26	50	20120618	6	1980	39.12	-0.063294966461639	-0.025327518384066
4	D	26	50	20120618	6	1982	39.16	-0.0628727530025925	-0.0251633989001526
4	D	26	50	20120618	6	1984	39.2	-0.0627905871946186	-0.0253503579330983
4	D	26	50	20120618	6	1986	39.24	-0.0621881322170477	-0.0252458475508389
4	D	26	50	20120618	6	1988	39.28	-0.06191893666545	-0.025257231970016
4	D	26	50	20120618	6	1990	39.32	-0.0618630045190581	-0.0250601613100993
4	D	26	50	20120618	6	1992	39.36	-0.061759837639683	-0.0248656362345949
4	D	26	50	20120618	6	1994	39.4	-0.0614449629900206	-0.0254142803861176
4	D	26	50	20120618	6	1996	39.44	-0.0610173755194371	-0.0253808342353674
4	D	26	50	20120618	6	1998	39.48	-0.0609909297258207	-0.0254415039971932
4	D	26	50	20120618	6	2000	39.52	-0.0603966771869116	-0.0254569189250231
4	D	26	50	20120618	6	2002	39.56	-0.0600554981649891	-0.0260362515108492
4	D	26	50	20120618	6	2004	39.6	-0.0590188796237696	-0.0256443729327156
4	D	26	50	20120618	6	2006	39.64	-0.0589034797970799	-0.0259788344402169
4	D	26	50	20120618	6	2008	39.68	-0.0585094798986028	-0.0257962594693145
4	D	26	50	20120618	6	2010	39.72	-0.0580596185644119	-0.0264954466545518
4	D	26	50	20120618	6	2012	39.76	-0.0576714169415405	-0.0259499844835445
4	D	26	50	20120618	6	2014	39.8	-0.0577277026413229	-0.026337054735566
4	D	26	50	20120618	6	2016	39.84	-0.0569582290420357	-0.0268893051316727
4	D	26	50	20120618	6	2018	39.88	-0.0567029634940274	-0.0273209231109089
4	D	26	50	20120618	6	2020	39.92	-0.0561406014709497	-0.0276185443551104
4	D	26	50	20120618	6	2022	39.96	-0.0556064530084414	-0.0281116806243099
4	D	26	50	20120618	6	2024	40	-0.0557215699924186	-0.0280759010211818
4	D	26	50	20120618	6	2026	40.04	-0.0555405506564348	-0.0280036347081446
4	D	26	50	20120618	6	2028	40.08	-0.0550644556606619	-0.0274295347124992
4	D	26	50	20120618	6	2030	40.12	-0.0550023009745956	-0.0273557834752214
4	D	26	50	20120618	6	2032	40.16	-0.0548358480383043	-0.0277851387127579
4	D	26	50	20120618	6	2034	40.2	-0.0542905272886532	-0.0276113318659423
4	D	26	50	20120618	6	2036	40.24	-0.0536974061205940	-0.0275137511301385
4	D	26	50	20120618	6	2038	40.28	-0.0532539087474338	-0.0275956340953999
4	D	26	50	20120618	6	2040	40.32	-0.0523772236179831	-0.0276986029848763
4	D	26	50	20120618	6	2042	40.36	-0.0518807356626407	-0.0271987774855268
4	D	26	50	20120618	6	2044	40.4	-0.0511369866080531	-0.0269769015197261
4	D	26	50	20120618	6	2046	40.44	-0.0505962479103441	-0.0279211153467801
4	D	26	50	20120618	6	2048	40.48	-0.0499680259616668	-0.027571125774364
4	D	26	50	20120618	6	2050	40.52	-0.0494375898097597	-0.0279732927561638
4	D	26	50	20120618	6	2052	40.56	-0.048707410134303	-0.0278570656145402
4	D	26	50	20120618	6	2054	40.6	-0.0482491837268907	-0.0276677236317419
4	D	26	50	20120618	6	2056	40.64	-0.047399107025616	-0.0276114308608916
4	D	26	50	20120618	6	2058	40.68	-0.0462178992897795	-0.0276387817511879
4	D	26	50	20120618	6	2060	40.72	-0.0455307965594327	-0.0278396778587908
4	D	26	50	20120618	6	2062	40.76	-0.044998917909692	-0.0280254984498188
4	D	26	50	20120618	6	2064	40.8	-0.0440830378513602	-0.0281779860271817
4	D	26	50	20120618	6	2066	40.84	-0.0431535389164226	-0.0284832510956878
4	D	26	50	20120618	6	2068	40.88	-0.0426078504712453	-0.0276258982656347
4	D	26	50	20120618	6	2070	40.92	-0.0420680027280807	-0.0278375070409726
4	D	26	50	20120618	6	2072	40.96	-0.0420107977894827	-0.0288572257301217
4	D	26	50	20120618	6	2074	41	-0.0413211139496789	-0.0299147465174987
4	D	26	50	20120618	6	2076	41.04	-0.0415174365896161	-0.0300603807169434
4	D	26	50	20120618	6	2078	41.08	-0.0413939524818078	-0.0304437972775158
4	D	26	50	20120618	6	2080	41.12	-0.0407520840793603	-0.0314713217184225
4	D	26	50	20120618	6	2082	41.16	-0.0400792649059935	-0.0311288769753616
4	D	26	50	20120618	6	2084	41.2	-0.0402315262091864	-0.0320145070055943
4	D	26	50	20120618	6	2086	41.24	-0.0405598995273016	-0.0317142765373703
4	D	26	50	20120618	6	2088	41.28	-0.0405206409588101	-0.0318652579772893
4	D	26	50	20120618	6	2090	41.32	-0.0406926446833338	-0.031778107066508
4	D	26	50	20120618	6	2092	41.36	-0.040391014143683	-0.032662110751144
4	D	26	50	20120618	6	2094	41.4	-0.0403745951242239	-0.0319803325348596
4	D	26	50	20120618	6	2096	41.44	-0.0403071654215699	-0.0329435251079207
4	D	26	50	20120618	6	2098	41.48	-0.0401475997053274	-0.034461725793535
4	D	26	50	20120618	6	2100	41.52	-0.0402665774923298	-0.0351669516706836
4	D	26	50	20120618	6	2102	41.56	-0.040415557820058	-0.0345542507158533
4	D	26	50	20120618	6	2104	41.6	-0.0406449220466715	-0.0347572115752573
4	D	26	50	20120618	6	2106	41.64	-0.0409145418623379	-0.0346636613481063
4	D	26	50	20120618	6	2108	41.68	-0.0412807878196535	-0.0353080124024625
4	D	26	50	20120618	6	2110	41.72	-0.0418199425981726	-0.035971221994673
4	D	26	50	20120618	6	2112	41.76	-0.0418775435165681	-0.0362926303109936
4	D	26	50	20120618	6	2114	41.8	-0.0425110475529009	-0.0367832846353911
4	D	26	50	20120618	6	2116	41.84	-0.0427799036932437	-0.0378710835654329
4	D	26	50	20120618	6	2118	41.88	-0.0431574775011938	-0.0384128899943814
4	D	26	50	20120618	6	2120	41.92	-0.043121351415743	-0.0388345306969351
4	D	26	50	20120618	6	2122	41.96	-0.0431004422682233	-0.0389678698226635
4	D	26	50	20120618	6	2124	42	-0.0431282598489952	-0.0400520483659856
4	D	26	50	20120618	6	2126	42.04	-0.0431716691342923	-0.0410554399595571
4	D	26	50	20120618	6	2128	42.08	-0.0433588685835436	-0.041951810941796
4	D	26	50	20120618	6	2130	42.12	-0.0432230899394201	-0.0415689974725973
4	D	26	50	20120618	6	2132	42.16	-0.0432302882864526	-0.0429860536042307
4	D	26	50	20120618	6	2134	42.2	-0.0431914964084367	-0.0436036830933259
4	D	26	50	20120618	6	2136	42.24	-0.043573051227565	-0.044118598251386
4	D	26	50	20120618	6	2138	42.28	-0.0436130522581767	-0.0444837694063941
4	D	26	50	20120618	6	2140	42.32	-0.0436409264074911	-0.0455291419295647
4	D	26	50	20120618	6	2142	42.36	-0.043438234248664	-0.0455000444855189
4	D	26	50	20120618	6	2144	42.4	-0.0432540753585717	-0.0460733949479762
4	D	26	50	20120618	6	2146	42.44	-0.0431833788225887	-0.0456580262825716
4	D	26	50	20120618	6	2148	42.48	-0.0429933650883483	-0.0459316200383483
4	D	26	50	20120618	6	2150	42.52	-0.0427926881838475	-0.0456940321598696
4	D	26	50	20120618	6	2152	42.56	-0.0421751011211592	-0.0462095130033546
4	D	26	50	20120618	6	2154	42.6	-0.0422860461751273	-0.0461595205539247
4	D	26	50	20120618	6	2156	42.64	-0.0424217399664371	-0.0451967946713392
4	D	26	50	20120618	6	2158	42.68	-0.0427962944284316	-0.0455648437509468
4	D	26	50	20120618	6	2160	42.72	-0.0426478020043824	-0.0454293620916715
4	D	26	50	20120618	6	2162	42.76	-0.042409789861835	-0.0453508732389598
4	D	26	50	20120618	6	2164	42.8	-0.0425711092028949	-0.0448705073182285
4	D	26	50	20120618	6	2166	42.84	-0.0422824470016111	-0.0447276929616323
4	D	26	50	20120618	6	2168	42.88	-0.0425946558587084	-0.045211686340151
4	D	26	50	20120618	6	2170	42.92	-0.042304176392997	-0.0449294093131013
4	D	26	50	20120618	6	2172	42.96	-0.042318155894061	-0.0448140306996151
4	D	26	50	20120618	6	2174	43	-0.0422919293035468	-0.0445847088994085
4	D	26	50	20120618	6	2176	43.04	-0.0424327284058167	-0.0447298637794505
4	D	26	50	20120618	6	2178	43.08	-0.0418742201146965	-0.044560334928661
4	D	26	50	20120618	6	2180	43.12	-0.0418678844379371	-0.0445433360816413
4	D	26	50	20120618	6	2182	43.16	-0.0417386748158108	-0.0446035320819237
4	D	26	50	20120618	6	2184	43.2	-0.0416278004725208	-0.0446584035681438
4	D	26	50	20120618	6	2186	43.24	-0.0415363008550352	-0.0445561559275842
4	D	26	50	20120618	6	2188	43.28	-0.0408934700802586	-0.0439226589623192
4	D	26	50	20120618	6	2190	43.32	-0.0406478211844744	-0.0439950666967127
4	D	26	50	20120618	6	2192	43.36	-0.040450213123404	-0.0424253320688854
4	D	26	50	20120618	6	2194	43.4	-0.0401695129444763	-0.0424555750259168
4	D	26	50	20120618	6	2196	43.44	-0.039853323076201	-0.0424261310995482
4	D	26	50	20120618	6	2198	43.48	-0.0396025617983888	-0.0421935141817412
4	D	26	50	20120618	6	2200	43.52	-0.039629127800158	-0.041439900987556
4	D	26	50	20120618	6	2202	43.56	-0.0390607553694402	-0.0411161875031288
4	D	26	50	20120618	6	2204	43.6	-0.0383011034833437	-0.0401684593553723
4	D	26	50	20120618	6	2206	43.64	-0.0380729342671904	-0.0397875267902115
4	D	26	50	20120618	6	2208	43.68	-0.0377944544035557	-0.0402712090417465
4	D	26	50	20120618	6	2210	43.72	-0.0368902769624525	-0.0395049174229747
4	D	26	50	20120618	6	2212	43.76	-0.0365227864972020	-0.0385270665263396
4	D	26	50	20120618	6	2214	43.8	-0.036010841187623	-0.0381370264258371
4	D	26	50	20120618	6	2216	43.84	-0.0354621970361003	-0.0382020095390282
4	D	26	50	20120618	6	2218	43.88	-0.034792439635096	-0.0370567652540828
4	D	26	50	20120618	6	2220	43.92	-0.0342836197374898	-0.0366757619782439
4	D	26	50	20120618	6	2222	43.96	-0.0335602424292682	-0.036112770630131
4	D	26	50	20120618	6	2224	44	-0.0327484060627201	-0.035284543528395
4	D	26	50	20120618	6	2226	44.04	-0.0323079987461937	-0.0348519568128685
4	D	26	50	20120618	6	2228	44.08	-0.0317587818381783	-0.0346072342269676
4	D	26	50	20120618	6	2230	44.12	-0.0309704850563759	-0.0335931158235255
4	D	26	50	20120618	6	2232	44.16	-0.03022110743181	-0.0336961978500869
4	D	26	50	20120618	6	2234	44.2	-0.0294733420107052	-0.0332331136190878
4	D	26	50	20120618	6	2236	44.24	-0.0288961307452226	-0.0330141226489543
4	D	26	50	20120618	6	2238	44.28	-0.027973851370521	-0.0324091927976492
4	D	26	50	20120618	6	2240	44.32	-0.0271019887093180	-0.0321546343564221
4	D	26	50	20120618	6	2242	44.36	-0.0262480865603572	-0.0320883077403468
4	D	26	50	20120618	6	2244	44.4	-0.0254866739783755	-0.0313964744656339
4	D	26	50	20120618	6	2246	44.44	-0.0247415955630392	-0.0314989342382278
4	D	26	50	20120618	6	2248	44.48	-0.0240817235148359	-0.0314212939136535
4	D	26	50	20120618	6	2250	44.52	-0.0235647577471104	-0.0309094193147526
4	D	26	50	20120618	6	2252	44.56	-0.0230916325998185	-0.0307041462161741
4	D	26	50	20120618	6	2254	44.6	-0.0220780657396657	-0.0303951405527956
4	D	26	50	20120618	6	2256	44.64	-0.0215435637237668	-0.0304492342215563
4	D	26	50	20120618	6	2258	44.68	-0.0213212493517618	-0.0304611136154803
4	D	26	50	20120618	6	2260	44.72	-0.0204754082201064	-0.0303991710614483
4	D	26	50	20120618	6	2262	44.76	-0.0194159501298546	-0.0305985044630648
4	D	26	50	20120618	6	2264	44.8	-0.0189549165085210	-0.0306887312883442
4	D	26	50	20120618	6	2266	44.84	-0.0186498706431171	-0.0307342689650527
4	D	26	50	20120618	6	2268	44.88	-0.0179346321339469	-0.0306762154983172
4	D	26	50	20120618	6	2270	44.92	-0.0170768408976895	-0.0304211620823432
4	D	26	50	20120618	6	2272	44.96	-0.0162092915878517	-0.0303597145030581
4	D	26	50	20120618	6	2274	45	-0.0162592133266035	-0.0299191869783789
4	D	26	50	20120618	6	2276	45.04	-0.0155680164479936	-0.029997887963125
4	D	26	50	20120618	6	2278	45.08	-0.0142100885854030	-0.0306266473129561
4	D	26	50	20120618	6	2280	45.12	-0.0138528582395476	-0.0310964490583764
4	D	26	50	20120618	6	2282	45.16	-0.0136737480918730	-0.0315827263917984
4	D	26	50	20120618	6	2284	45.2	-0.0130425845789859	-0.0320754383969292
4	D	26	50	20120618	6	2286	45.24	-0.0129469130314914	-0.0319145716042092
4	D	26	50	20120618	6	2288	45.28	-0.0123704088727900	-0.0321912624876875
4	D	26	50	20120618	6	2290	45.32	-0.0117812475027053	-0.0329969399541715
4	D	26	50	20120618	6	2292	45.36	-0.0118128551758244	-0.0329244615090999
4	D	26	50	20120618	6	2294	45.4	-0.0118654639203446	-0.0328813279954475
4	D	26	50	20120618	6	2296	45.44	-0.0117909348656076	-0.032942422021342
4	D	26	50	20120618	6	2298	45.48	-0.0119238002297925	-0.0329515436988193
4	D	26	50	20120618	6	2300	45.52	-0.0114297447217775	-0.0326486898644371
4	D	26	50	20120618	6	2302	45.56	-0.0116181179682856	-0.0324583367189417
4	D	26	50	20120618	6	2304	45.6	-0.0118152593388804	-0.0321450884148761
4	D	26	50	20120618	6	2306	45.64	-0.0110146730412210	-0.0323990811706783
4	D	26	50	20120618	6	2308	45.68	-0.0109489121105707	-0.032454942606392
4	D	26	50	20120618	6	2310	45.72	-0.0106831106715226	-0.0324244663041229
4	D	26	50	20120618	6	2312	45.76	-0.00950408082457217	-0.0325886564987144
4	D	26	50	20120618	6	2314	45.8	-0.00940989420131807	-0.0328048897524012
4	D	26	50	20120618	6	2316	45.84	-0.00844172359651748	-0.0326095868594375
4	D	26	50	20120618	6	2318	45.88	-0.00868772604569227	-0.0323664128373874
4	D	26	50	20120618	6	2320	45.92	-0.0082442993832102	-0.0329011976959988
4	D	26	50	20120618	6	2322	45.96	-0.00751626224130053	-0.0331745651776055
4	D	26	50	20120618	6	2324	46	-0.00634345493402452	-0.0331175723710419
4	D	26	50	20120618	6	2326	46.04	-0.00583921708836039	-0.0337096328789294
4	D	26	50	20120618	6	2328	46.08	-0.00556606173878803	-0.0339430488273991
4	D	26	50	20120618	6	2330	46.12	-0.00564412632743103	-0.0336210323992467
4	D	26	50	20120618	6	2332	46.16	-0.00544641927141126	-0.0344771972899074
4	D	26	50	20120618	6	2334	46.2	-0.00540427570725254	-0.0343827278239409
4	D	26	50	20120618	6	2336	46.24	-0.00555524300503587	-0.0352685204887333
4	D	26	50	20120618	6	2338	46.28	-0.00576037468225809	-0.0353151188256135
4	D	26	50	20120618	6	2340	46.32	-0.00515791970468715	-0.0358471459677782
4	D	26	50	20120618	6	2342	46.36	-0.00459089077685365	-0.0366189530194433
4	D	26	50	20120618	6	2344	46.4	-0.00476978879249385	-0.0364096494122121
4	D	26	50	20120618	6	2346	46.44	-0.00473301923987215	-0.0361850722985073
4	D	26	50	20120618	6	2348	46.48	-0.00430444181979499	-0.0360212356573063
4	D	26	50	20120618	6	2350	46.52	-0.00393094801797226	-0.0369329791409683
4	D	26	50	20120618	6	2352	46.56	-0.00380571940702411	-0.0362778447081989
4	D	26	50	20120618	6	2354	46.6	-0.00393059446458166	-0.0362710564830996
4	D	26	50	20120618	6	2356	46.64	-0.00331109821358412	-0.036100290195443
4	D	26	50	20120618	6	2358	46.68	-0.00354748401053479	-0.035647953987518
4	D	26	50	20120618	6	2360	46.72	-0.00334539289247167	-0.0359452216783288
4	D	26	50	20120618	6	2362	46.76	-0.00375212071301017	-0.0361808296578202
4	D	26	50	20120618	6	2364	46.8	-0.00320849701963396	-0.0355476862459457
4	D	26	50	20120618	6	2366	46.84	-0.00339128412257068	-0.0354593686089755
4	D	26	50	20120618	6	2368	46.88	-0.00283754880222349	-0.0351692426966547
4	D	26	50	20120618	6	2370	46.92	-0.00242827539727273	-0.0357250286266673
4	D	26	50	20120618	6	2372	46.96	-0.00204261935881357	-0.035795739304786
4	D	26	50	20120618	6	2374	47	-0.00179131360877988	-0.0358947342541521
4	D	26	50	20120618	6	2376	47.04	-0.00161397122805830	-0.0348209218962422
4	D	26	50	20120618	6	2378	47.08	-0.00145381154211954	-0.0347731921885121
4	D	26	50	20120618	6	2380	47.12	-0.00116531197539543	-0.0341075218647031
4	D	26	50	20120618	6	2382	47.16	-0.000997727668254224	-0.0342793488125314
4	D	26	50	20120618	6	2384	47.2	-0.000512369573647774	-0.0338659741882498
4	D	26	50	20120618	6	2386	47.24	0.000183352788361676	-0.0337889702597785
4	D	26	50	20120618	6	2388	47.28	0.000313319014743754	-0.0342360031668447
4	D	26	50	20120618	6	2390	47.32	0.000718491200363651	-0.0336799343941196
4	D	26	50	20120618	6	2392	47.36	0.00168446977414260	-0.0331980411227409
4	D	26	50	20120618	6	2394	47.4	0.00263079077940456	-0.0331344722231123
4	D	26	50	20120618	6	2396	47.44	0.00318799092297955	-0.0334405080380098
4	D	26	50	20120618	6	2398	47.48	0.00448623897323806	-0.0334282043800172
4	D	26	50	20120618	6	2400	47.52	0.00525281343472239	-0.0324162638654611
4	D	26	50	20120618	6	2402	47.56	0.00587202684300745	-0.0322269713801375
4	D	26	50	20120618	6	2404	47.6	0.00596062732269012	-0.032721309730865
4	D	26	50	20120618	6	2406	47.64	0.00607022887377404	-0.0319654125817766
4	D	26	50	20120618	6	2408	47.68	0.00636523382288506	-0.0317141068317429
4	D	26	50	20120618	6	2410	47.72	0.00670096812259244	-0.0319765848689193
4	D	26	50	20120618	6	2412	47.76	0.00670407939242966	-0.0311460172437376
4	D	26	50	20120618	6	2414	47.8	0.00711752472738943	-0.0311132781997686
4	D	26	50	20120618	6	2416	47.84	0.00726488578058871	-0.0302022418228879
4	D	26	50	20120618	6	2418	47.88	0.00770166563932764	-0.0295917965386895
4	D	26	50	20120618	6	2420	47.92	0.00816107291506455	-0.0288134841046375
4	D	26	50	20120618	6	2422	47.96	0.00806023948806734	-0.0285391266735371
4	D	26	50	20120618	6	2424	48	0.00842934922784672	-0.0281871289178625
4	D	26	50	20120618	6	2426	48.04	0.00868256416618962	-0.027285779903884
4	D	26	50	20120618	6	2428	48.08	0.00932744555063175	-0.0268977197023688
4	D	26	50	20120618	6	2430	48.12	0.00986944289841124	-0.0260262105945564
4	D	26	50	20120618	6	2432	48.16	0.00981655131117848	-0.0253691669734778
4	D	26	50	20120618	6	2434	48.2	0.0102529069058487	-0.0248843038536182
4	D	26	50	20120618	6	2436	48.24	0.0109255775867914	-0.0252710205522492
4	D	26	50	20120618	6	2438	48.28	0.0112277950250706	-0.0246197752067763
4	D	26	50	20120618	6	2440	48.32	0.0115433060708360	-0.0250252302351087
4	D	26	50	20120618	6	2442	48.36	0.0122530998577911	-0.0246544234390545
4	D	26	50	20120618	6	2444	48.4	0.0130245533560656	-0.0238828285194237
4	D	26	50	20120618	6	2446	48.44	0.0134147348779243	-0.0236721106986301
4	D	26	50	20120618	6	2448	48.48	0.0138846780447009	-0.0234101983468786
4	D	26	50	20120618	6	2450	48.52	0.0142653843356917	-0.0223584477205418
4	D	26	50	20120618	6	2452	48.56	0.0146727485523333	-0.0223688421902252
4	D	26	50	20120618	6	2454	48.6	0.0150952448540923	-0.0218218950949774
4	D	26	50	20120618	6	2456	48.64	0.0155243879595944	-0.0211975905178678
4	D	26	50	20120618	6	2458	48.68	0.0154331711848213	-0.0203796093933912
4	D	26	50	20120618	6	2460	48.72	0.0163271662882755	-0.0195800837559036
4	D	26	50	20120618	6	2462	48.76	0.0169417127918047	-0.019980235483377
4	D	26	50	20120618	6	2464	48.8	0.0175826343782722	-0.0195736490841948
4	D	26	50	20120618	6	2466	48.84	0.0181878258590863	-0.0195314560225614
4	D	26	50	20120618	6	2468	48.88	0.0186958608681654	-0.018915375097317
4	D	26	50	20120618	6	2470	48.92	0.0191954318090737	-0.0190169863417735
4	D	26	50	20120618	6	2472	48.96	0.0196342198510712	-0.0188029168348371
4	D	26	50	20120618	6	2474	49	0.0203093936900194	-0.018478185116645
4	D	26	50	20120618	6	2476	49.04	0.0203474572480507	-0.0178946593876064
4	D	26	50	20120618	6	2478	49.08	0.0205801802318748	-0.0176943218943606
4	D	26	50	20120618	6	2480	49.12	0.0210726447496321	-0.0169632795486309
4	D	26	50	20120618	6	2482	49.16	0.0211234574429282	-0.0169854402751533
4	D	26	50	20120618	6	2484	49.2	0.0208586671665773	-0.0167891969301706
4	D	26	50	20120618	6	2486	49.24	0.0206399519680885	-0.0166522374177226
4	D	26	50	20120618	6	2488	49.28	0.0203665349890071	-0.0164234671608053
4	D	26	50	20120618	6	2490	49.32	0.0202932575132727	-0.0163573031792897
4	D	26	50	20120618	6	2492	49.36	0.0199681368863509	-0.0162112078472287
4	D	26	50	20120618	6	2494	49.4	0.0195504064842972	-0.0153599644197651
4	D	26	50	20120618	6	2496	49.44	0.0191229957904090	-0.0149641613989959
4	D	26	50	20120618	6	2498	49.48	0.0192644666441210	-0.0146008004373476
4	D	26	50	20120618	6	2500	49.52	0.0190388642255834	-0.0135103357147408
4	D	26	50	20120618	6	2502	49.56	0.0186296686023785	-0.0130500728397986
4	D	26	50	20120618	6	2504	49.6	0.0180729563624826	-0.0118139865466742
4	D	26	50	20120618	6	2506	49.64	0.0180966020132454	-0.011047030247528
4	D	26	50	20120618	6	2508	49.68	0.0178995667086678	-0.0113888810208927
4	D	26	50	20120618	6	2510	49.72	0.0175885104356239	-0.010417669856933
4	D	26	50	20120618	6	2512	49.76	0.0175198857225097	-0.0105558738773159
4	D	26	50	20120618	6	2514	49.8	0.0172636019407364	-0.0104974951414611
4	D	26	50	20120618	6	2516	49.84	0.0174030151137152	-0.0099978817741459
4	D	26	50	20120618	6	2518	49.88	0.0171136458056502	-0.0095083022520558
4	D	26	50	20120618	6	2520	49.92	0.0169671191384527	-0.0094909215673742
4	D	26	50	20120618	6	2522	49.96	0.0167816662429509	-0.0093134872627711
4	D	26	50	20120618	6	2524	50	0.0170969651566820	-0.0095065981247132
4	D	26	50	20120618	6	2526	50.04	0.0171071969918058	-0.0092753247097905
4	D	26	50	20120618	6	2528	50.08	0.0174863617900136	-0.008939293425235
4	D	26	50	20120618	6	2530	50.12	0.0171561146389283	-0.0088899656561794
4	D	26	50	20120618	6	2532	50.16	0.0172996573155091	-0.008446326861663
4	D	26	50	20120618	6	2534	50.2	0.0170756388161614	-0.0086649713494737
4	D	26	50	20120618	6	2536	50.24	0.0170880414691034	-0.0088333051898029
4	D	26	50	20120618	6	2538	50.28	0.0168824289592700	-0.0084794548143616
4	D	26	50	20120618	6	2540	50.32	0.0166708272549999	-0.0092257706665649
4	D	26	50	20120618	6	2542	50.36	0.0164629378613311	-0.0091124921602188
4	D	26	50	20120618	6	2544	50.4	0.0164528403764958	-0.0089289838083653
4	D	26	50	20120618	6	2546	50.44	0.0162779163009658	-0.008585315770573
4	D	26	50	20120618	6	2548	50.48	0.0167753376372593	-0.0087942941086849
4	D	26	50	20120618	6	2550	50.52	0.0165735859304512	-0.0086347142503067
4	D	26	50	20120618	6	2552	50.56	0.0168584156129809	-0.007602614121419
4	D	26	50	20120618	6	2554	50.6	0.0169674939050468	-0.0075669335132403
4	D	26	50	20120618	6	2556	50.64	0.0166411146280545	-0.0072341478488105
4	D	26	50	20120618	6	2558	50.68	0.0167946982209282	-0.0068114394150172
4	D	26	50	20120618	6	2560	50.72	0.0169790925775786	-0.0055112305576545
4	D	26	50	20120618	6	2562	50.76	0.0169874428015576	-0.0046716056017125
4	D	26	50	20120618	6	2564	50.8	0.0171331647812381	-0.0041132161045316
4	D	26	50	20120618	6	2566	50.84	0.0169245138335659	-0.0039715663528039
4	D	26	50	20120618	6	2568	50.88	0.0169012648697073	-0.0033350846898155
4	D	26	50	20120618	6	2570	50.92	0.0173728075120229	-0.002879098396686
4	D	26	50	20120618	6	2572	50.96	0.0171497577489654	-0.0027382710101449
4	D	26	50	20120618	6	2574	51	0.0168447783515990	-0.0028091980629386
4	D	26	50	20120618	6	2576	51.04	0.0164967347370447	-0.0027710199536088
4	D	26	50	20120618	6	2578	51.08	0.0165487452692281	-0.0023764868966186
4	D	26	50	20120618	6	2580	51.12	0.0165316615693946	-0.0020831507195112
4	D	26	50	20120618	6	2582	51.16	0.0163916261424484	-0.0015290901300446
4	D	26	50	20120618	6	2584	51.2	0.0165152071945964	-0.0006490462433833
4	D	26	50	20120618	6	2586	51.24	0.0167809732783054	-0.000252041141086099
4	D	26	50	20120618	6	2588	51.28	0.0165738475599602	-0.0002040427327792
4	D	26	50	20120618	6	2590	51.32	0.0164460167960573	0.0008706322954038
4	D	26	50	20120618	6	2592	51.36	0.0163076572121825	0.00202429822211306
4	D	26	50	20120618	6	2594	51.4	0.0163931110666889	0.0021599566580837
4	D	26	50	20120618	6	2596	51.44	0.0161606214281026	0.00337463175787376
4	D	26	50	20120618	6	2598	51.48	0.0155252011323928	0.00360103320707407
4	D	26	50	20120618	6	2600	51.52	0.0150676747606938	0.00390053535531344
4	D	26	50	20120618	6	2602	51.56	0.0151263716946001	0.00415481802489593
4	D	26	50	20120618	6	2604	51.6	0.0143152353637654	0.00416378413888138
4	D	26	50	20120618	6	2606	51.64	0.0141296551890430	0.00412075669124618
4	D	26	50	20120618	6	2608	51.68	0.0141766424346528	0.00402462552434387
4	D	26	50	20120618	6	2610	51.72	0.0136407827737340	0.00458237721120819
4	D	26	50	20120618	6	2612	51.76	0.0131679263270190	0.00520893038788197
4	D	26	50	20120618	6	2614	51.8	0.0132264676974334	0.00490444313683523
4	D	26	50	20120618	6	2616	51.84	0.0127907697120697	0.00561369245156878
4	D	26	50	20120618	6	2618	51.88	0.0123215407231421	0.00535532270479102
4	D	26	50	20120618	6	2620	51.92	0.0124159324073627	0.00497863985138513
4	D	26	50	20120618	6	2622	51.96	0.0123830943684444	0.00529299124202943
4	D	26	50	20120618	6	2624	52	0.0124853844354108	0.00463910131719498
4	D	26	50	20120618	6	2626	52.04	0.0123938777468575	0.00488983431073591
4	D	26	50	20120618	6	2628	52.08	0.0123364606762251	0.00515655498859948
4	D	26	50	20120618	6	2630	52.12	0.0123331019190145	0.00478267227804709
4	D	26	50	20120618	6	2632	52.16	0.0122106380955808	0.00518375031540392
4	D	26	50	20120618	6	2634	52.2	0.0126839470906358	0.00521992589832942
4	D	26	50	20120618	6	2636	52.24	0.0125444419937755	0.00551076598849926
4	D	26	50	20120618	6	2638	52.28	0.0126536475650620	0.00520914251991632
4	D	26	50	20120618	6	2640	52.32	0.0129036239543471	0.00547679657873106
4	D	26	50	20120618	6	2642	52.36	0.0129924577792675	0.00580038985500546
4	D	26	50	20120618	6	2644	52.4	0.0131838786560025	0.0052827240515666
4	D	26	50	20120618	6	2646	52.44	0.0131290142408503	0.00537267510520134
4	D	26	50	20120618	6	2648	52.48	0.0134277951401728	0.00544603036268163
4	D	26	50	20120618	6	2650	52.52	0.0131342609731667	0.00513510136885828
4	D	26	50	20120618	6	2652	52.56	0.0129461210718964	0.00534633537760214
4	D	26	50	20120618	6	2654	52.6	0.0128354588606407	0.00471029282792484
4	D	26	50	20120618	6	2656	52.64	0.0129562609831386	0.00459888108348109
4	D	26	50	20120618	6	2658	52.68	0.0122804153927483	0.00520516150873825
4	D	26	50	20120618	6	2660	52.72	0.0122583890165143	0.00516941726094926
4	D	26	50	20120618	6	2662	52.76	0.0126925950065698	0.00471026454365359
4	D	26	50	20120618	6	2664	52.8	0.0123907876902237	0.00514611102144136
4	D	26	50	20120618	6	2666	52.84	0.0122894380752762	0.00553917046789952
4	D	26	50	20120618	6	2668	52.88	0.0119766069642115	0.00546534144887584
4	D	26	50	20120618	6	2670	52.92	0.0117956654099737	0.00564078171235603
4	D	26	50	20120618	6	2672	52.96	0.0112766348904471	0.00529866930948235
4	D	26	50	20120618	6	2674	53	0.0112656676642709	0.00536194829533074
4	D	26	50	20120618	6	2676	53.04	0.0113674768986262	0.00515885308563834
4	D	26	50	20120618	6	2678	53.08	0.0109104455016740	0.00552192413350638
4	D	26	50	20120618	6	2680	53.12	0.0107187700664978	0.00516931119493209
4	D	26	50	20120618	6	2682	53.16	0.0101415022324728	0.00558029579829333
4	D	26	50	20120618	6	2684	53.2	0.0097441506478528	0.00554554857106583
4	D	26	50	20120618	6	2686	53.24	0.00954264642841807	0.00592373049084783
4	D	26	50	20120618	6	2688	53.28	0.00914784042821037	0.00606660848705438
4	D	26	50	20120618	6	2690	53.32	0.00912544635645019	0.00638741576261091
4	D	26	50	20120618	6	2692	53.36	0.00860927254831964	0.00667848919801854
4	D	26	50	20120618	6	2694	53.4	0.008900430836541	0.00669609615687008
4	D	26	50	20120618	6	2696	53.44	0.00920681313376133	0.00645580005941946
4	D	26	50	20120618	6	2698	53.48	0.00924189270117599	0.00625626159683643
4	D	26	50	20120618	6	2700	53.52	0.00937589650727865	0.00607404725039246
4	D	26	50	20120618	6	2702	53.56	0.00936159880816306	0.00618137191764096
4	D	26	50	20120618	6	2704	53.6	0.00922132296491128	0.00633935371469366
4	D	26	50	20120618	6	2706	53.64	0.00871343644825623	0.0066701241247971
4	D	26	50	20120618	6	2708	53.68	0.0089143184137235	0.00592741451717781
4	D	26	50	20120618	6	2710	53.72	0.00845597179815839	0.00666089638130262
4	D	26	50	20120618	6	2712	53.76	0.00879580024612884	0.00662184287377768
4	D	26	50	20120618	6	2714	53.8	0.00825448172085928	0.00684482192615705
4	D	26	50	20120618	6	2716	53.84	0.00813866470116874	0.00637045934199805
4	D	26	50	20120618	6	2718	53.88	0.00794438711303774	0.00638023862878186
4	D	26	50	20120618	6	2720	53.92	0.00783146216008225	0.00626335387785173
4	D	26	50	20120618	6	2722	53.96	0.0074307454542906	0.00647694325928372
4	D	26	50	20120618	6	2724	54	0.00714685410245949	0.00619892089373645
4	D	26	50	20120618	6	2726	54.04	0.00698680189675148	0.00655048872848815
4	D	26	50	20120618	6	2728	54.08	0.00733193647400795	0.0061288225700903
4	D	26	50	20120618	6	2730	54.12	0.0072417075274082	0.00635126209999562
4	D	26	50	20120618	6	2732	54.16	0.0070978954431437	0.00600455279593745
4	D	26	50	20120618	6	2734	54.2	0.0068498706685747	0.00638916231636044
4	D	26	50	20120618	6	2736	54.24	0.00687593462452924	0.00628139924290761
4	D	26	50	20120618	6	2738	54.28	0.00685650262307545	0.00609718307716611
4	D	26	50	20120618	6	2740	54.32	0.00681368801458139	0.00645452019614551
4	D	26	50	20120618	6	2742	54.36	0.00664544256259977	0.00719233308930508
4	D	26	50	20120618	6	2744	54.4	0.00665932660424837	0.00764977107265638
4	D	26	50	20120618	6	2746	54.44	0.00670337228564848	0.00758111807527098
4	D	26	50	20120618	6	2748	54.48	0.00679823066034465	0.00726169672900558
4	D	26	50	20120618	6	2750	54.52	0.0066260324814562	0.00697851106974208
4	D	26	50	20120618	6	2752	54.56	0.00619059966113543	0.00845119175631759
4	D	26	50	20120618	6	2754	54.6	0.0060715723766583	0.00838593287148188
4	D	26	50	20120618	6	2756	54.64	0.00538021993455658	0.00947105893789076
4	D	26	50	20120618	6	2758	54.68	0.0050369577760567	0.00897100292173057
4	D	26	50	20120618	6	2760	54.72	0.00425035168656813	0.0097512888908089
4	D	26	50	20120618	6	2762	54.76	0.00411688881715307	0.00999556246390369
4	D	26	50	20120618	6	2764	54.8	0.00335053355877091	0.0101202607447659
4	D	26	50	20120618	6	2766	54.84	0.00291827494079088	0.0106702300143965
4	D	26	50	20120618	6	2768	54.88	0.00216777230933614	0.0109951378021771
4	D	26	50	20120618	6	2770	54.92	0.00184137040492686	0.0115830249658421
4	D	26	50	20120618	6	2772	54.96	0.000841232209655575	0.0114030005290995
4	D	26	50	20120618	6	2774	55	-3.58715270095799e-06	0.0116419524165590
4	D	26	50	20120618	6	2776	55.04	-0.000918291999562504	0.0114810106705203
4	D	26	50	20120618	6	2778	55.08	-0.00115080355845904	0.0107613463800067
4	D	26	50	20120618	6	2780	55.12	-0.00139856458219865	0.0109930702219490
4	D	26	50	20120618	6	2782	55.16	-0.00193369663023960	0.0111080818470157
4	D	26	50	20120618	6	2784	55.2	-0.00212042938901534	0.0111185611695129
4	D	26	50	20120618	6	2786	55.24	-0.00206066472386945	0.0110830644090974
4	D	26	50	20120618	6	2788	55.28	-0.00196379109484690	0.011049363699906
4	D	26	50	20120618	6	2790	55.32	-0.00223779497255669	0.0109745659445921
4	D	26	50	20120618	6	2792	55.36	-0.00214719338068325	0.0108618884790100
4	D	26	50	20120618	6	2794	55.4	-0.00250557631059203	0.0107216904175042
4	D	26	50	20120618	6	2796	55.44	-0.00228773085344408	0.0112746762046633
4	D	26	50	20120618	6	2798	55.48	-0.00248635714827938	0.0109226925911242
4	D	26	50	20120618	6	2800	55.52	-0.00282265006234389	0.0108486655822018
4	D	26	50	20120618	6	2802	55.56	-0.00343948052077635	0.0104474461234888
4	D	26	50	20120618	6	2804	55.6	-0.00386055553790513	0.0106094937845333
4	D	26	50	20120618	6	2806	55.64	-0.00400877926137745	0.010373093845447
4	D	26	50	20120618	6	2808	55.68	-0.0040213799042182	0.0110936073712048
4	D	26	50	20120618	6	2810	55.72	-0.00452264083033353	0.0109862756328885
4	D	26	50	20120618	6	2812	55.76	-0.00438854510034931	0.0113397865970749
4	D	26	50	20120618	6	2814	55.8	-0.00463898110904215	0.0123326988681493
4	D	26	50	20120618	6	2816	55.84	-0.00491226373783513	0.0123937787519082
4	D	26	50	20120618	6	2818	55.88	-0.00484638967009979	0.0127695777218376
4	D	26	50	20120618	6	2820	55.92	-0.00484080352652842	0.012973875013058
4	D	26	50	20120618	6	2822	55.96	-0.00448249837836557	0.0134645081242521
4	D	26	50	20120618	6	2824	56	-0.00436718340448967	0.0134216998797191
4	D	26	50	20120618	6	2826	56.04	-0.00419194113090820	0.0137891196342914
4	D	26	50	20120618	6	2828	56.08	-0.00390354055913346	0.0134019079609137
4	D	26	50	20120618	6	2830	56.12	-0.00345508636743714	0.0138784060075518
4	D	26	50	20120618	6	2832	56.16	-0.00319151938581766	0.0143143656224246
4	D	26	50	20120618	6	2834	56.2	-0.00294100488827211	0.0143389170769742
4	D	26	50	20120618	6	2836	56.24	-0.00288598561673477	0.0141827518372423
4	D	26	50	20120618	6	2838	56.28	-0.00258626992224748	0.0145028322070278
4	D	26	50	20120618	6	2840	56.32	-0.00322066067048392	0.0149778778563374
4	D	26	50	20120618	6	2842	56.36	-0.00291492254754127	0.0145730585170013
4	D	26	50	20120618	6	2844	56.4	-0.00262739878817519	0.0150690232133256
4	D	26	50	20120618	6	2846	56.44	-0.00233679416456349	0.0144573737262789
4	D	26	50	20120618	6	2848	56.48	-0.00171691395458377	0.0154460666911899
4	D	26	50	20120618	6	2850	56.52	-0.00185683483023140	0.0157329837529377
4	D	26	50	20120618	6	2852	56.56	-0.00154853698074085	0.0151622771627352
4	D	26	50	20120618	6	2854	56.6	-0.00150906910864214	0.0149758951289230
4	D	26	50	20120618	6	2856	56.64	-0.000663499505990774	0.0154724651086519
4	D	26	50	20120618	6	2858	56.68	-0.000484092373468124	0.0154101124326869
4	D	26	50	20120618	6	2860	56.72	-0.000211318861557598	0.0153655222790652
4	D	26	50	20120618	6	2862	56.76	0.000228706617306978	0.0157609010357657
4	D	26	50	20120618	6	2864	56.8	0.000346157053662064	0.0161180041024005
4	D	26	50	20120618	6	2866	56.84	0.000532953452048114	0.0159954837104243
4	D	26	50	20120618	6	2868	56.88	0.000956383134758243	0.0164266067149138
4	D	26	50	20120618	6	2870	56.92	0.00147102252117362	0.0168167670235691
4	D	26	50	20120618	6	2872	56.96	0.00176396271848359	0.0165031510239772
4	D	26	50	20120618	6	2874	57	0.00190373651592074	0.017211113404369
4	D	26	50	20120618	6	2876	57.04	0.00169156205515790	0.0172941135983447
4	D	26	50	20120618	6	2878	57.08	0.00173772905690157	0.0161135210454078
4	D	26	50	20120618	6	2880	57.12	0.00201787062147206	0.0165382235203241
4	D	26	50	20120618	6	2882	57.16	0.00205824641867781	0.0161390758844799
4	D	26	50	20120618	6	2884	57.2	0.00236126288761968	0.0161961888991963
4	D	26	50	20120618	6	2886	57.24	0.00222460036001976	0.0159648872000024
4	D	26	50	20120618	6	2888	57.28	0.00213513721006403	0.0162199830423833
4	D	26	50	20120618	6	2890	57.32	0.00248621572692315	0.0157497146064873
4	D	26	50	20120618	6	2892	57.36	0.00281374051690095	0.0159742139384463
4	D	26	50	20120618	6	2894	57.4	0.00286295514887153	0.0162579617476008
4	D	26	50	20120618	6	2896	57.44	0.00293427323171523	0.0154942164203480
4	D	26	50	20120618	6	2898	57.48	0.00293846283939376	0.0155826436588693
4	D	26	50	20120618	6	2900	57.52	0.00313303458394574	0.0161688309378322
4	D	26	50	20120618	6	2902	57.56	0.00296205616425483	0.0161684915265773
4	D	26	50	20120618	6	2904	57.6	0.00284616701967260	0.015561335703125
4	D	26	50	20120618	6	2906	57.64	0.00310512649350587	0.0154000559600448
4	D	26	50	20120618	6	2908	57.68	0.00296550330981311	0.0151618719905496
4	D	26	50	20120618	6	2910	57.72	0.00346568236255323	0.0152058964587463
4	D	26	50	20120618	6	2912	57.76	0.00323392670080578	0.0155413988274294
4	D	26	50	20120618	6	2914	57.8	0.00315292974034120	0.0155905052720625
4	D	26	50	20120618	6	2916	57.84	0.00320519200253870	0.0149751880221418
4	D	26	50	20120618	6	2918	57.88	0.00368683205897899	0.0149652730415667
4	D	26	50	20120618	6	2920	57.92	0.00371144630461074	0.0150841166197020
4	D	26	50	20120618	6	2922	57.96	0.00427769833422374	0.0145566423259693
4	D	26	50	20120618	6	2924	58	0.00481983003229165	0.0153932415719946
4	D	26	50	20120618	6	2926	58.04	0.00471146096832735	0.0153035783108198
4	D	26	50	20120618	6	2928	58.08	0.00514680469319369	0.0151404424124390
4	D	26	50	20120618	6	2930	58.12	0.00554344139285788	0.0149037391245436
4	D	26	50	20120618	6	2932	58.16	0.00536392819431805	0.0146865512767021
4	D	26	50	20120618	6	2934	58.2	0.00566475263223824	0.0151515659092138
4	D	26	50	20120618	6	2936	58.24	0.00561849370661302	0.0148690343237229
4	D	26	50	20120618	6	2938	58.28	0.00558507584013414	0.0152381864899092
4	D	26	50	20120618	6	2940	58.32	0.00566543852581599	0.0149422835151860
4	D	26	50	20120618	6	2942	58.36	0.00569713812281658	0.0146655007078262
4	D	26	50	20120618	6	2944	58.4	0.00526692021500706	0.0150194783624882
4	D	26	50	20120618	6	2946	58.44	0.00563540062975119	0.0144772335273353
4	D	26	50	20120618	6	2948	58.48	0.00570637293737888	0.0143772132731364
4	D	26	50	20120618	6	2950	58.52	0.00554491924603056	0.0147809500319905
4	D	26	50	20120618	6	2952	58.56	0.00564421118024477	0.0144479875908654
4	D	26	50	20120618	6	2954	58.6	0.00607927276950542	0.0143899836216047
4	D	26	50	20120618	6	2956	58.64	0.00615364626075062	0.0141065893658407
4	D	26	50	20120618	6	2958	58.68	0.00632111035973903	0.0138161311133327
4	D	26	50	20120618	6	2960	58.72	0.00616065368895218	0.0141717633978627
4	D	26	50	20120618	6	2962	58.76	0.00690485529187977	0.0132268141797562
4	D	26	50	20120618	6	2964	58.8	0.00667816392889918	0.0132528852067786
4	D	26	50	20120618	6	2966	58.84	0.00685131316640833	0.0130829179497848
4	D	26	50	20120618	6	2968	58.88	0.00735369132123793	0.0135241455101774
4	D	26	50	20120618	6	2970	58.92	0.00779397842961155	0.0130356902878693
4	D	26	50	20120618	6	2972	58.96	0.00820708435331635	0.0128452664316958
4	D	26	50	20120618	6	2974	59	0.0091851615241214	0.0127429975779328
4	D	26	50	20120618	6	2976	59.04	0.00937083362272536	0.0125067814866096
4	D	26	50	20120618	6	2978	59.08	0.00940213723992849	0.01318841121047
4	D	26	50	20120618	6	2980	59.12	0.00931030528225579	0.0131508002007787
4	D	26	50	20120618	6	2982	59.16	0.00923410038444732	0.0128744557996232
4	D	26	50	20120618	6	2984	59.2	0.00928917693163394	0.0131632452801276
4	D	26	50	20120618	6	2986	59.24	0.00927743895906624	0.0121682470440487
4	D	26	50	20120618	6	2988	59.28	0.0095367632999986	0.0117521429875917
4	D	26	50	20120618	6	2990	59.32	0.00943356106528442	0.0118205555686715
4	D	26	50	20120618	6	2992	59.36	0.00956980639988344	0.0118553169380346
4	D	26	50	20120618	6	2994	59.4	0.00905846213106839	0.011762579883682
4	D	26	50	20120618	6	2996	59.44	0.00912893946394925	0.0118243739452899
4	D	26	50	20120618	6	2998	59.48	0.00980694173002216	0.0110527083149810
4	D	26	50	20120618	6	3000	59.52	0.0101382353991437	0.0107405489553584
4	D	26	50	20120618	6	3002	59.56	0.0100001869422526	0.0107602418792144
4	D	26	50	20120618	6	3004	59.6	0.00993433408772073	0.0107307343132355
4	D	26	50	20120618	6	3006	59.64	0.0104572678366794	0.0103654429500746
4	D	26	50	20120618	6	3008	59.68	0.0103808790911078	0.0104218488580098
4	D	26	50	20120618	6	3010	59.72	0.0102409285169754	0.0094474274292635
4	D	26	50	20120618	6	3012	59.76	0.0101322603468427	0.00975086109120627
4	D	26	50	20120618	6	3014	59.8	0.0106289745763549	0.00944370804759446
4	D	26	50	20120618	6	3016	59.84	0.0106885836780090	0.0086731313617286
4	D	26	50	20120618	6	3018	59.88	0.0105151869531264	0.00878783822377269
4	D	26	50	20120618	6	3020	59.92	0.0106259693725349	0.00893349514962931
4	D	26	50	20120618	6	3022	59.96	0.0106158294612927	0.00823932842253847
4	D	26	50	20120618	6	3024	60	0.0109917132840358	0.00811568373078019
4	D	26	50	20120618	6	3026	60.04	0.0111086899588475	0.00841029977116157
4	D	26	50	20120618	6	3028	60.08	0.0118760846641980	0.0075016958416081
4	D	26	50	20120618	6	3030	60.12	0.0115884336256113	0.00782201521348561
4	D	26	50	20120618	6	3032	60.16	0.0124232580336158	0.00734275237933299
4	D	26	50	20120618	6	3034	60.2	0.0132352994611304	0.00701196782709392
4	D	26	50	20120618	6	3036	60.24	0.0138311005638904	0.00740115232839119
4	D	26	50	20120618	6	3038	60.28	0.0138218374650569	0.00742653746183578
4	D	26	50	20120618	6	3040	60.32	0.0143604407002866	0.00732648185229789
4	D	26	50	20120618	6	3042	60.36	0.0143474016512416	0.00727030928960043
4	D	26	50	20120618	6	3044	60.4	0.0144564445879683	0.00702509172895275
4	D	26	50	20120618	6	3046	60.44	0.0143232963810709	0.0072955600727566
4	D	26	50	20120618	6	3048	60.48	0.0146612722092747	0.00730275134872127
4	D	26	50	20120618	6	3050	60.52	0.0146290281400525	0.00672575221527304
4	D	26	50	20120618	6	3052	60.56	0.0145377972231439	0.00641022702737198
4	D	26	50	20120618	6	3054	60.6	0.0144846722906733	0.00671362533397569
4	D	26	50	20120618	6	3056	60.64	0.0146223671941738	0.00699132738015109
4	D	26	50	20120618	6	3058	60.68	0.0148863725819976	0.00638672279796534
4	D	26	50	20120618	6	3060	60.72	0.0147261068300416	0.0057980917579666
4	D	26	50	20120618	6	3062	60.76	0.0146847835097491	0.00576836498888552
4	D	26	50	20120618	6	3064	60.8	0.0145128009984289	0.0051270049962137
4	D	26	50	20120618	6	3066	60.84	0.0143939363485115	0.00530696367202567
4	D	26	50	20120618	6	3068	60.88	0.0143504987789432	0.00433127652214104
4	D	26	50	20120618	6	3070	60.92	0.0141321017785059	0.00425953346812185
4	D	26	50	20120618	6	3072	60.96	0.0142127543779680	0.00412734692644684
4	D	26	50	20120618	6	3074	61	0.0142032155074898	0.00359596325145296
4	D	26	50	20120618	6	3076	61.04	0.0138148441789909	0.00256624607241786
4	D	26	50	20120618	6	3078	61.08	0.0137225101755036	0.002396130323
4	D	26	50	20120618	6	3080	61.12	0.0133870445763731	0.0017493963187912
4	D	26	50	20120618	6	3082	61.16	0.0131858302707186	0.0016094174603875
4	D	26	50	20120618	6	3084	61.2	0.0129620734008799	0.0018476841613761
4	D	26	50	20120618	6	3086	61.24	0.0127858687549693	0.0007542205989102
4	D	26	50	20120618	6	3088	61.28	0.0122541308194780	-0.000563820077260399
4	D	26	50	20120618	6	3090	61.32	0.0117312614172364	-0.0002491922078647
4	D	26	50	20120618	6	3092	61.36	0.0113094022186873	-0.0002565454112823
4	D	26	50	20120618	6	3094	61.4	0.0110720476854464	-0.0012169873389645
4	D	26	50	20120618	6	3096	61.44	0.0107557517511539	-0.0016984634173423
4	D	26	50	20120618	6	3098	61.48	0.0105874108397568	-0.0019534956201128
4	D	26	50	20120618	6	3100	61.52	0.00989578262601044	-0.0025942121456138
4	D	26	50	20120618	6	3102	61.56	0.00977793620985789	-0.0028679048963398
4	D	26	50	20120618	6	3104	61.6	0.00925776724841363	-0.0030843007845863
4	D	26	50	20120618	6	3106	61.64	0.00934162304159454	-0.0032091829132117
4	D	26	50	20120618	6	3108	61.68	0.00926016434040185	-0.0037102387783605
4	D	26	50	20120618	6	3110	61.72	0.00920564640757237	-0.004396485909502
4	D	26	50	20120618	6	3112	61.76	0.00881841352099118	-0.0052279232760246
4	D	26	50	20120618	6	3114	61.8	0.00877466482443917	-0.0056611463876542
4	D	26	50	20120618	6	3116	61.84	0.00904797573750339	-0.0051239432238511
4	D	26	50	20120618	6	3118	61.88	0.00823936377787752	-0.0050845927314781
4	D	26	50	20120618	6	3120	61.92	0.0080491379116027	-0.0056013605093048
4	D	26	50	20120618	6	3122	61.96	0.00792819436774857	-0.0050497040828943
4	D	26	50	20120618	6	3124	62	0.00806417100177074	-0.0052848170876389
4	D	26	50	20120618	6	3126	62.04	0.00758809014813346	-0.0057838082009866
4	D	26	50	20120618	6	3128	62.08	0.00732427567914057	-0.0063184445671739
4	D	26	50	20120618	6	3130	62.12	0.00750172412587933	-0.0064252530464722
4	D	26	50	20120618	6	3132	62.16	0.00743726427170637	-0.0066947738671892
4	D	26	50	20120618	6	3134	62.2	0.00713834195102757	-0.0063445721627388
4	D	26	50	20120618	6	3136	62.24	0.00684097526526738	-0.0065128211502543
4	D	26	50	20120618	6	3138	62.28	0.0068844976876494	-0.0068968154877777
4	D	26	50	20120618	6	3140	62.32	0.00663656483696197	-0.0073075243194942
4	D	26	50	20120618	6	3142	62.36	0.00674983627224024	-0.0071904345075976
4	D	26	50	20120618	6	3144	62.4	0.00688164804732123	-0.0074775127896915
4	D	26	50	20120618	6	3146	62.44	0.00681287484178302	-0.0070575337880735
4	D	26	50	20120618	6	3148	62.48	0.00651375453120549	-0.0073799886224302
4	D	26	50	20120618	6	3150	62.52	0.00668087921893893	-0.0073230311712057
4	D	26	50	20120618	6	3152	62.56	0.0068869442771123	-0.0073794441502087
4	D	26	50	20120618	6	3154	62.6	0.00659245551595155	-0.0077481791233941
4	D	26	50	20120618	6	3156	62.64	0.00667861647723913	-0.0077888731186514
4	D	26	50	20120618	6	3158	62.68	0.0067853966722661	-0.0078727289118323
4	D	26	50	20120618	6	3160	62.72	0.00645961843603785	-0.0076438525888978
4	D	26	50	20120618	6	3162	62.76	0.00619991932851146	-0.0075358561702072
4	D	26	50	20120618	6	3164	62.8	0.0062539352155263	-0.0083705320857876
4	D	26	50	20120618	6	3166	62.84	0.00637859814104949	-0.0083628246218727
4	D	26	50	20120618	6	3168	62.88	0.00655579910041484	-0.0084817599824682
4	D	26	50	20120618	6	3170	62.92	0.00633574747010959	-0.0087296716199522
4	D	26	50	20120618	6	3172	62.96	0.00641968104503643	-0.0084181910828396
4	D	26	50	20120618	6	3174	63	0.00644789460560577	-0.0080063013827984
4	D	26	50	20120618	6	3176	63.04	0.006250187549586	-0.0082440306826333
4	D	26	50	20120618	6	3178	63.08	0.00631354431718033	-0.0084456975366277
4	D	26	50	20120618	6	3180	63.12	0.00616943595517451	-0.0082699107908248
4	D	26	50	20120618	6	3182	63.16	0.00558593143933937	-0.008177704066558
4	D	26	50	20120618	6	3184	63.2	0.00545073262277651	-0.0076513337786428
4	D	26	50	20120618	6	3186	63.24	0.00560969022718724	-0.0074865778986263
4	D	26	50	20120618	6	3188	63.28	0.00561831692991772	-0.0073144681080855
4	D	26	50	20120618	6	3190	63.32	0.0048286907873667	-0.0075778653840775
4	D	26	50	20120618	6	3192	63.36	0.00504831815360324	-0.0074794361201363
4	D	26	50	20120618	6	3194	63.4	0.00454796939523564	-0.0070616774338113
4	D	26	50	20120618	6	3196	63.44	0.00383273088606545	-0.0071729053304919
4	D	26	50	20120618	6	3198	63.48	0.00361868966340028	-0.0071299839488739
4	D	26	50	20120618	6	3200	63.52	0.00321733585439879	-0.0070816178450408
4	D	26	50	20120618	6	3202	63.56	0.00205987276427454	-0.0071115284618849
4	D	26	50	20120618	6	3204	63.6	0.00212740146187785	-0.0071176802908813
4	D	26	50	20120618	6	3206	63.64	0.00202388102911214	-0.0070933558176085
4	D	26	50	20120618	6	3208	63.68	0.00168857099347348	-0.0071541670007905
4	D	26	50	20120618	6	3210	63.72	0.00101102127574052	-0.007705710290116
4	D	26	50	20120618	6	3212	63.76	0.00080673812665573	-0.0070763145441819
4	D	26	50	20120618	6	3214	63.8	0.00067443844789573	-0.007142570449579
4	D	26	50	20120618	6	3216	63.84	0.000569291669533288	-0.0079116904954756
4	D	26	50	20120618	6	3218	63.88	0.00016199816356984	-0.0092489708400556
4	D	26	50	20120618	6	3220	63.92	7.22663130372659e-05	-0.0093082970989972
4	D	26	50	20120618	6	3222	63.96	-0.000510531096016684	-0.0095547945229188
4	D	26	50	20120618	6	3224	64	-0.000580817510066634	-0.0096918318171128
4	D	26	50	20120618	6	3226	64.04	-0.000621546860662974	-0.0102476177471254
4	D	26	50	20120618	6	3228	64.08	-0.00140749604795182	-0.0102969030897741
4	D	26	50	20120618	6	3230	64.12	-0.00131924912165974	-0.0099697954927972
4	D	26	50	20120618	6	3232	64.16	-0.00140551614896450	-0.0103432892946199
4	D	26	50	20120618	6	3234	64.2	-0.00185785235688953	-0.010800433828657
4	D	26	50	20120618	6	3236	64.24	-0.00225609489605380	-0.0116213848016146
4	D	26	50	20120618	6	3238	64.28	-0.00261530514089656	-0.0108309808416043
4	D	26	50	20120618	6	3240	64.32	-0.00327326800079064	-0.0116808524819124
4	D	26	50	20120618	6	3242	64.36	-0.00317017183209365	-0.0116471941991279
4	D	26	50	20120618	6	3244	64.4	-0.00386900546394031	-0.0116657911074731
4	D	26	50	20120618	6	3246	64.44	-0.00418402153495892	-0.0123285622934793
4	D	26	50	20120618	6	3248	64.48	-0.00446785419692720	-0.012743775395392
4	D	26	50	20120618	6	3250	64.52	-0.00517580950625117	-0.01336588794148
4	D	26	50	20120618	6	3252	64.56	-0.00529651263379971	-0.0133215523462996
4	D	26	50	20120618	6	3254	64.6	-0.00564999531371487	-0.0135952733812969
4	D	26	50	20120618	6	3256	64.64	-0.00582931759342378	-0.0132374773500165
4	D	26	50	20120618	6	3258	64.68	-0.00539183062790366	-0.0130538417189423
4	D	26	50	20120618	6	3260	64.72	-0.00581849885967162	-0.012957675196701
4	D	26	50	20120618	6	3262	64.76	-0.0056622282610294	-0.0123542302696364
4	D	26	50	20120618	6	3264	64.8	-0.00583490373699515	-0.0120886409626227
4	D	26	50	20120618	6	3266	64.84	-0.00588631039998741	-0.0121256226472788
4	D	26	50	20120618	6	3268	64.88	-0.00570840233384087	-0.0115122782252775
4	D	26	50	20120618	6	3270	64.92	-0.00576185960649858	-0.0110898526341967
4	D	26	50	20120618	6	3272	64.96	-0.00604024754625172	-0.0115578866126641
4	D	26	50	20120618	6	3274	65	-0.00593015102042098	-0.0115999594661447
4	D	26	50	20120618	6	3276	65.04	-0.0062327220120907	-0.0111053382727047
4	D	26	50	20120618	6	3278	65.08	-0.00637272915476564	-0.0104239701783533
4	D	26	50	20120618	6	3280	65.12	-0.00665896597978995	-0.0100422739378688
4	D	26	50	20120618	6	3282	65.16	-0.00687986613823263	-0.009739066550096
4	D	26	50	20120618	6	3284	65.2	-0.00701133143099083	-0.0095353349443006
4	D	26	50	20120618	6	3286	65.24	-0.00684417845898615	-0.0088461816042884
4	D	26	50	20120618	6	3288	65.28	-0.00731288418889565	-0.008882350116146
4	D	26	50	20120618	6	3290	65.32	-0.00723134063488921	-0.0080961322282803
4	D	26	50	20120618	6	3292	65.36	-0.00779822107029866	-0.007645500147698
4	D	26	50	20120618	6	3294	65.4	-0.00800409520964112	-0.0076456769243933
4	D	26	50	20120618	6	3296	65.44	-0.00815120170439917	-0.0073473909998175
4	D	26	50	20120618	6	3298	65.48	-0.00847322520361934	-0.0066351859787386
4	D	26	50	20120618	6	3300	65.52	-0.00842741882633407	-0.0065858157832762
4	D	26	50	20120618	6	3302	65.56	-0.00864797250245397	-0.0067157042279123
4	D	26	50	20120618	6	3304	65.6	-0.00858284796790669	-0.0065778891162591
4	D	26	50	20120618	6	3306	65.64	-0.0084886330603814	-0.0054045444078294
4	D	26	50	20120618	6	3308	65.68	-0.00855244237631567	-0.0053203704165969
4	D	26	50	20120618	6	3310	65.72	-0.00843357772639821	-0.0046122029752386
4	D	26	50	20120618	6	3312	65.76	-0.0083395325245004	-0.0042911764965799
4	D	26	50	20120618	6	3314	65.8	-0.00804461949927092	-0.0043086208208718
4	D	26	50	20120618	6	3316	65.84	-0.00796105361987029	-0.0038642607774385
4	D	26	50	20120618	6	3318	65.88	-0.00782408703635446	-0.0036432899083177
4	D	26	50	20120618	6	3320	65.92	-0.00791508460802536	-0.0033903648837551
4	D	26	50	20120618	6	3322	65.96	-0.0075055212892943	-0.003567431492832
4	D	26	50	20120618	6	3324	66	-0.00741515304265866	-0.0030376670923671
4	D	26	50	20120618	6	3326	66.04	-0.00742692637056541	-0.0032281263038797
4	D	26	50	20120618	6	3328	66.08	-0.00690677862232459	-0.0032571176819083
4	D	26	50	20120618	6	3330	66.12	-0.00654376414299904	-0.0025598962535228
4	D	26	50	20120618	6	3332	66.16	-0.00685441736517772	-0.0026375860755717
4	D	26	50	20120618	6	3334	66.2	-0.00683937013287407	-0.0025455773412037
4	D	26	50	20120618	6	3336	66.24	-0.00689072729839165	-0.0014867344338516
4	D	26	50	20120618	6	3338	66.28	-0.00670103883327055	-0.0013200410812547
4	D	26	50	20120618	6	3340	66.32	-0.00633557069341428	-0.00108588267066470
4	D	26	50	20120618	6	3342	66.36	-0.00595412901137101	-0.000775773920707599
4	D	26	50	20120618	6	3344	66.4	-0.00620188508536315	5.06783430077005e-05
4	D	26	50	20120618	6	3346	66.44	-0.00590456789707765	-0.0004577809301401
4	D	26	50	20120618	6	3348	66.48	-0.00590582654714816	-0.000267583348136599
4	D	26	50	20120618	6	3350	66.52	-0.0056945925384043	5.32097852842996e-05
4	D	26	50	20120618	6	3352	66.56	-0.00542572225592593	-0.000361041651406
4	D	26	50	20120618	6	3354	66.6	-0.00526196339647094	-4.58063772852003e-05
4	D	26	50	20120618	6	3356	66.64	-0.00509819746594813	3.40825468530051e-06
4	D	26	50	20120618	6	3358	66.68	-0.00530814454035023	0.000311218907603701
4	D	26	50	20120618	6	3360	66.72	-0.00506124406556332	8.14304169215012e-05
4	D	26	50	20120618	6	3362	66.76	-0.00526052796970513	0.0001078974237413
4	D	26	50	20120618	6	3364	66.8	-0.00521856825330952	0.000175114994360900
4	D	26	50	20120618	6	3366	66.84	-0.00555731482790475	0.000505800551650601
4	D	26	50	20120618	6	3368	66.88	-0.00565502991399691	0.0006897826650475
4	D	26	50	20120618	6	3370	66.92	-0.00580479513025222	0.0010991974913545
4	D	26	50	20120618	6	3372	66.96	-0.00558740929251205	0.00135585603972180
4	D	26	50	20120618	6	3374	67	-0.00587940196673522	0.0011786126539496
4	D	26	50	20120618	6	3376	67.04	-0.00586330821639541	0.00167517131997
4	D	26	50	20120618	6	3378	67.08	-0.00610062739429724	0.00258735320983628
4	D	26	50	20120618	6	3380	67.12	-0.00598294361270436	0.00317522057451134
4	D	26	50	20120618	6	3382	67.16	-0.00595183798539997	0.00343643289054947
4	D	26	50	20120618	6	3384	67.2	-0.00611487559593815	0.00352437576092563
4	D	26	50	20120618	6	3386	67.24	-0.0062177971092602	0.00457071914170677
4	D	26	50	20120618	6	3388	67.28	-0.0067269586101524	0.00457585492896921
4	D	26	50	20120618	6	3390	67.32	-0.00697279764695007	0.0055296209908196
4	D	26	50	20120618	6	3392	67.36	-0.00697414397826145	0.00566933397707356
4	D	26	50	20120618	6	3394	67.4	-0.00690218949931469	0.00664860686544559
4	D	26	50	20120618	6	3396	67.44	-0.0074020008565286	0.00786483052908645
4	D	26	50	20120618	6	3398	67.48	-0.00755174485958046	0.00755335706304159
4	D	26	50	20120618	6	3400	67.52	-0.00781965347683642	0.00841451412757744
4	D	26	50	20120618	6	3402	67.56	-0.00810141431593582	0.0095674446632343
4	D	26	50	20120618	6	3404	67.6	-0.00812025164058663	0.0102092854885173
4	D	26	50	20120618	6	3406	67.64	-0.00833028356780247	0.0105605973506142
4	D	26	50	20120618	6	3408	67.68	-0.00853784062128416	0.0113139559863582
4	D	26	50	20120618	6	3410	67.72	-0.00904243909140669	0.0121374737569315
4	D	26	50	20120618	6	3412	67.76	-0.00939055483085267	0.0127784306987380
4	D	26	50	20120618	6	3414	67.8	-0.00939102859239607	0.0125230449425769
4	D	26	50	20120618	6	3416	67.84	-0.00998294767892727	0.0129315970986108
4	D	26	50	20120618	6	3418	67.88	-0.0100502006048860	0.0128272493509112
4	D	26	50	20120618	6	3420	67.92	-0.0103536484089644	0.0136265769985001
4	D	26	50	20120618	6	3422	67.96	-0.0103433812185015	0.0139005667340742
4	D	26	50	20120618	6	3424	68	-0.0106250218494481	0.0132598148532342
4	D	26	50	20120618	6	3426	68.04	-0.0102435306699302	0.0133703144299302
4	D	26	50	20120618	6	3428	68.08	-0.00991451388464407	0.0130762145774991
4	D	26	50	20120618	6	3430	68.12	-0.00999066221391007	0.0133813947931914
4	D	26	50	20120618	6	3432	68.16	-0.00973791396604277	0.0129726729315300
4	D	26	50	20120618	6	3434	68.2	-0.00966216161657417	0.0132653373571953
4	D	26	50	20120618	6	3436	68.24	-0.00926742632704463	0.0133634554941527
4	D	26	50	20120618	6	3438	68.28	-0.00948933764818437	0.0139877671423301
4	D	26	50	20120618	6	3440	68.32	-0.00905122842869684	0.0143538787493573
4	D	26	50	20120618	6	3442	68.36	-0.00928830719029307	0.0142119482762375
4	D	26	50	20120618	6	3444	68.4	-0.00878776751309455	0.014101392130999
4	D	26	50	20120618	6	3446	68.44	-0.00886926864069411	0.0143803598983127
4	D	26	50	20120618	6	3448	68.48	-0.00881040907222814	0.0148296131206718
4	D	26	50	20120618	6	3450	68.52	-0.00843393835085661	0.0148373135135189
4	D	26	50	20120618	6	3452	68.56	-0.0082755252186674	0.0144933414198107
4	D	26	50	20120618	6	3454	68.6	-0.0084192729562148	0.0149990571186475
4	D	26	50	20120618	6	3456	68.64	-0.00818032036164843	0.0154396907093439
4	D	26	50	20120618	6	3458	68.68	-0.00762595571626599	0.0151006259366971
4	D	26	50	20120618	6	3460	68.72	-0.00745311053467275	0.0157760826183578
4	D	26	50	20120618	6	3462	68.76	-0.00720198156133435	0.0155381199732851
4	D	26	50	20120618	6	3464	68.8	-0.00681696899004608	0.0156907772562754
4	D	26	50	20120618	6	3466	68.84	-0.0062715704586491	0.0166678503354512
4	D	26	50	20120618	6	3468	68.88	-0.00593833012455896	0.0171652667219972
4	D	26	50	20120618	6	3470	68.92	-0.00535064519343345	0.0167615738037636
4	D	26	50	20120618	6	3472	68.96	-0.00527548681366113	0.0173413377247262
4	D	26	50	20120618	6	3474	69	-0.00514922724102602	0.0176326360200903
4	D	26	50	20120618	6	3476	69.04	-0.00437265782518961	0.0177393066135662
4	D	26	50	20120618	6	3478	69.08	-0.0045287207465702	0.0171766431508677
4	D	26	50	20120618	6	3480	69.12	-0.00408811876354693	0.0177419080594142
4	D	26	50	20120618	6	3482	69.16	-0.00405039249545028	0.0181125543422291
4	D	26	50	20120618	6	3484	69.2	-0.00383622328645772	0.0178155419169662
4	D	26	50	20120618	6	3486	69.24	-0.00375129905493043	0.0177705564906539
4	D	26	50	20120618	6	3488	69.28	-0.00280705835781873	0.0177634981507641
4	D	26	50	20120618	6	3490	69.32	-0.00288020855433247	0.0176307954211389
4	D	26	50	20120618	6	3492	69.36	-0.00225067138704209	0.0175565633512499
4	D	26	50	20120618	6	3494	69.4	-0.00199785949956447	0.0177508126551097
4	D	26	50	20120618	6	3496	69.44	-0.00124626863077347	0.0173785138637471
4	D	26	50	20120618	6	3498	69.48	-0.00139648639536874	0.0181267318331918
4	D	26	50	20120618	6	3500	69.52	-0.00124695452435122	0.0182796436746234
4	D	26	50	20120618	6	3502	69.56	-0.000424999459764363	0.0177000848146273
4	D	26	50	20120618	6	3504	69.6	-5.41714505067001e-05	0.0180860449090024
4	D	26	50	20120618	6	3506	69.64	-0.000147403479606146	0.0182092724077597
4	D	26	50	20120618	6	3508	69.68	0.000371945237971938	0.0181505896159891
4	D	26	50	20120618	6	3510	69.72	0.00101168595611484	0.0184670693980448
4	D	26	50	20120618	6	3512	69.76	0.00160838508448692	0.0191522134426076
4	D	26	50	20120618	6	3514	69.8	0.00206803277652943	0.0194309549357514
4	D	26	50	20120618	6	3516	69.84	0.00223327656022491	0.0192750732458388
4	D	26	50	20120618	6	3518	69.88	0.00267685171513105	0.0196682882557888
4	D	26	50	20120618	6	3520	69.92	0.00262415811779703	0.0193960662871676
4	D	26	50	20120618	6	3522	69.96	0.00275960442173331	0.0203283087964162
4	D	26	50	20120618	6	3524	70	0.00285958224952528	0.0208644866553865
4	D	26	50	20120618	6	3526	70.04	0.00294088538722610	0.0211624897372498
4	D	26	50	20120618	6	3528	70.08	0.00294088538722610	0.0211624897372498
4	D	26	50	20120618	6	3530	70.12	0.00314564936892210	0.0207199398871763
4	D	26	50	20120618	6	3532	70.16	0.00276286418399458	0.0213566046908211
4	D	26	50	20120618	6	3534	70.2	0.00263951647708440	0.0216453588159864
4	D	26	50	20120618	6	3536	70.24	0.00293310721263305	0.0215232839012824
4	D	26	50	20120618	6	3538	70.28	0.00271670425331872	0.0215412019871176
4	D	26	50	20120618	6	3540	70.32	0.00295310419240501	0.0215998494235492
4	D	26	50	20120618	6	3542	70.36	0.00288756246485683	0.0212228837274309
4	D	26	50	20120618	6	3544	70.4	0.00293172835440974	0.0216759129000015
4	D	26	50	20120618	6	3546	70.44	0.00309896617922817	0.0218299702544186
4	D	26	50	20120618	6	3548	70.48	0.00308157842347879	0.021971200691825
4	D	26	50	20120618	6	3550	70.52	0.00327405996038558	0.0229215734189431
4	D	26	50	20120618	6	3552	70.56	0.00309734690469925	0.0228863100037654
4	D	26	50	20120618	6	3554	70.6	0.00348437473031390	0.0228375337779991
4	D	26	50	20120618	6	3556	70.64	0.00351574198712733	0.0226160962184027
4	D	26	50	20120618	6	3558	70.68	0.00324790408054949	0.0223003871827386
4	D	26	50	20120618	6	3560	70.72	0.00366885888952547	0.0227599500219673
4	D	26	50	20120618	6	3562	70.76	0.00365205096133666	0.0226856118860612
4	D	26	50	20120618	6	3564	70.8	0.00416536805807122	0.0226866442619617
4	D	26	50	20120618	6	3566	70.84	0.00419807881776891	0.0227434532207623
4	D	26	50	20120618	6	3568	70.88	0.00465140497518761	0.0227135426039181
4	D	26	50	20120618	6	3570	70.92	0.00449487981810416	0.0226005186560132
4	D	26	50	20120618	6	3572	70.96	0.0047822055875715	0.0227825703678975
4	D	26	50	20120618	6	3574	71	0.00514730603190155	0.0224565022178889
4	D	26	50	20120618	6	3576	71.04	0.00544897192689135	0.0230299516752956
4	D	26	50	20120618	6	3578	71.08	0.00562395964203159	0.0227873645518739
4	D	26	50	20120618	6	3580	71.12	0.00622807632053831	0.0224369577864569
4	D	26	50	20120618	6	3582	71.16	0.00642964417958335	0.0224770790252215
4	D	26	50	20120618	6	3584	71.2	0.00730741825347709	0.0223204124467818
4	D	26	50	20120618	6	3586	71.24	0.0077639193203433	0.0218330815242558
4	D	26	50	20120618	6	3588	71.28	0.0085043096177203	0.0228055866936251
4	D	26	50	20120618	6	3590	71.32	0.0088386862724078	0.022377306258396
4	D	26	50	20120618	6	3592	71.36	0.00895353455580812	0.0222897522967495
4	D	26	50	20120618	6	3594	71.4	0.00927206989727669	0.0220604538310667
4	D	26	50	20120618	6	3596	71.44	0.00995354264343166	0.0216383478522510
4	D	26	50	20120618	6	3598	71.48	0.0106936006006215	0.0217875473830813
4	D	26	50	20120618	6	3600	71.52	0.0111075380819010	0.0211285266914426
4	D	26	50	20120618	6	3602	71.56	0.0112742660827302	0.0210414189141750
4	D	26	50	20120618	6	3604	71.6	0.0111792309313387	0.0207684756966370
4	D	26	50	20120618	6	3606	71.64	0.0116127368856807	0.0204346717984422
4	D	26	50	20120618	6	3608	71.68	0.0115012615016267	0.0193478840310976
4	D	26	50	20120618	6	3610	71.72	0.0114416736131761	0.0196512823377013
4	D	26	50	20120618	6	3612	71.76	0.0119270812052572	0.0192358783169576
4	D	26	50	20120618	6	3614	71.8	0.0114964390333790	0.0193934358499416
4	D	26	50	20120618	6	3616	71.84	0.0124373860271039	0.0188879252120714
4	D	26	50	20120618	6	3618	71.88	0.0130240442391831	0.0179892914881326
4	D	26	50	20120618	6	3620	71.92	0.0133256747788339	0.017881408206527
4	D	26	50	20120618	6	3622	71.96	0.0137237476123707	0.0175779462603130
4	D	26	50	20120618	6	3624	72	0.0139919178591357	0.0175226151546851
4	D	26	50	20120618	6	3626	72.04	0.0138794808098592	0.016594191022055
4	D	26	50	20120618	6	3628	72.08	0.0141726897077460	0.0170110587538357
4	D	26	50	20120618	6	3630	72.12	0.0143683744383716	0.0167808672122883
4	D	26	50	20120618	6	3632	72.16	0.0144253248185283	0.0155936773530829
4	D	26	50	20120618	6	3634	72.2	0.0147732284259399	0.0154668153254702
4	D	26	50	20120618	6	3636	72.24	0.0149757296659361	0.0150933356657831
4	D	26	50	20120618	6	3638	72.28	0.0148851987847408	0.0147335809487188
4	D	26	50	20120618	6	3640	72.32	0.0148181155644096	0.0142178667599961
4	D	26	50	20120618	6	3642	72.36	0.0152492385688991	0.0137076892173700
4	D	26	50	20120618	6	3644	72.4	0.0157275397378293	0.0125293523350651
4	D	26	50	20120618	6	3646	72.44	0.0156822141931552	0.0123345444168482
4	D	26	50	20120618	6	3648	72.48	0.0167751891448353	0.0111108961320049
4	D	26	50	20120618	6	3650	72.52	0.0164847803898020	0.0109159467924317
4	D	26	50	20120618	6	3652	72.56	0.0172482435814491	0.0110947740973938
4	D	26	50	20120618	6	3654	72.6	0.0174955188228300	0.0106273058043514
4	D	26	50	20120618	6	3656	72.64	0.0177887560049881	0.0104805811472552
4	D	26	50	20120618	6	3658	72.68	0.0179281974622381	0.0096032030531589
4	D	26	50	20120618	6	3660	72.72	0.0183101058347569	0.00916797882933858
4	D	26	50	20120618	6	3662	72.76	0.0184766294817263	0.00918374731055904
4	D	26	50	20120618	6	3664	72.8	0.0182802659285908	0.0096251940740538
4	D	26	50	20120618	6	3666	72.84	0.0182772607247708	0.00848021141861748
4	D	26	50	20120618	6	3668	72.88	0.0184925393843030	0.00856439248091774
4	D	26	50	20120618	6	3670	72.92	0.0184846197883537	0.00842311254603667
4	D	26	50	20120618	6	3672	72.96	0.0184526444197085	0.00744615967501371
4	D	26	50	20120618	6	3674	73	0.0185362668676516	0.00736163213039067
4	D	26	50	20120618	6	3676	73.04	0.0187970690617567	0.00744721326411768
4	D	26	50	20120618	6	3678	73.08	0.0188677797398753	0.00689991261547929
4	D	26	50	20120618	6	3680	73.12	0.0189779186921129	0.0069440077943541
4	D	26	50	20120618	6	3682	73.16	0.0192397956885254	0.00655251812495015
4	D	26	50	20120618	6	3684	73.2	0.0194049829036783	0.00579111261403629
4	D	26	50	20120618	6	3686	73.24	0.0190410562566051	0.00631446355599589
4	D	26	50	20120618	6	3688	73.28	0.0191025816176361	0.00602611248169582
4	D	26	50	20120618	6	3690	73.32	0.0187712384510399	0.00584467595271117
4	D	26	50	20120618	6	3692	73.36	0.0184635692194778	0.00598177688651543
4	D	26	50	20120618	6	3694	73.4	0.0184887068655490	0.00548634252027708
4	D	26	50	20120618	6	3696	73.44	0.0184812468890075	0.00532643032171174
4	D	26	50	20120618	6	3698	73.48	0.0183167314252966	0.00495105561585105
4	D	26	50	20120618	6	3700	73.52	0.0179905784224743	0.00487366277865018
4	D	26	50	20120618	6	3702	73.56	0.0173810594481593	0.00429398371050126
4	D	26	50	20120618	6	3704	73.6	0.0170603299543487	0.00377356726168358
4	D	26	50	20120618	6	3706	73.64	0.0173008664681050	0.00429666364520196
4	D	26	50	20120618	6	3708	73.68	0.0169028431320429	0.00384970851988175
4	D	26	50	20120618	6	3710	73.72	0.0167275584320545	0.0019987221698375
4	D	26	50	20120618	6	3712	73.76	0.0163877158419485	0.0016730217153552
4	D	26	50	20120618	6	3714	73.8	0.0159797152292038	0.0018423030787713
4	D	26	50	20120618	6	3716	73.84	0.0159734290499191	0.0006087623700591
4	D	26	50	20120618	6	3718	73.88	0.0158088358044623	-0.0005586497124764
4	D	26	50	20120618	6	3720	73.92	0.0156588301719014	-0.0011981146589747
4	D	26	50	20120618	6	3722	73.96	0.0151477093488292	-0.0014692434405121
4	D	26	50	20120618	6	3724	74	0.0150992088947076	-0.0018172743271443
4	D	26	50	20120618	6	3726	74.04	0.0153610434647132	-0.0021856133205322
4	D	26	50	20120618	6	3728	74.08	0.0152146162167291	-0.0024921295437769
4	D	26	50	20120618	6	3730	74.12	0.0149233832580317	-0.0029088032454569
4	D	26	50	20120618	6	3732	74.16	0.0149642198060160	-0.002310483711185
4	D	26	50	20120618	6	3734	74.2	0.0149832084515180	-0.0023851160035121
4	D	26	50	20120618	6	3736	74.24	0.0148924148094428	-0.0034039165852166
4	D	26	50	20120618	6	3738	74.28	0.0149450483027004	-0.0041653044184609
4	D	26	50	20120618	6	3740	74.32	0.0147066331092878	-0.0037207958826036
4	D	26	50	20120618	6	3742	74.36	0.0142398648519587	-0.0042196667877985
4	D	26	50	20120618	6	3744	74.4	0.0137416444850025	-0.0036017898113299
4	D	26	50	20120618	6	3746	74.44	0.0136252122824123	-0.0035768006576828
4	D	26	50	20120618	6	3748	74.48	0.0136923450002182	-0.0039981373043206
4	D	26	50	20120618	6	3750	74.52	0.0133725771716300	-0.0039189554869633
4	D	26	50	20120618	6	3752	74.56	0.0128446158934570	-0.0036177633535169
4	D	26	50	20120618	6	3754	74.6	0.0123936161173485	-0.0041096339015781
4	D	26	50	20120618	6	3756	74.64	0.0121148958374081	-0.0042443872408688
4	D	26	50	20120618	6	3758	74.68	0.0122428255962604	-0.0040987798124869
4	D	26	50	20120618	6	3760	74.72	0.0116153673229067	-0.0039706237794646
4	D	26	50	20120618	6	3762	74.76	0.0110007713219028	-0.0050082110569743
4	D	26	50	20120618	6	3764	74.8	0.0106652632963654	-0.0054383299698345
4	D	26	50	20120618	6	3766	74.84	0.0103198416337558	-0.0054170460557208
4	D	26	50	20120618	6	3768	74.88	0.00962773258739824	-0.0053061646413629
4	D	26	50	20120618	6	3770	74.92	0.00928443931619998	-0.0062268813100781
4	D	26	50	20120618	6	3772	74.96	0.00879517092109358	-0.0066943708163239
4	D	26	50	20120618	6	3774	75	0.00798732263679138	-0.0082077702468941
4	D	26	50	20120618	6	3776	75.04	0.00816912686130226	-0.0075059596954986
4	D	26	50	20120618	6	3778	75.08	0.00822122648894008	-0.0080343947352149
4	D	26	50	20120618	6	3780	75.12	0.00803282495816074	-0.0089446108682295
4	D	26	50	20120618	6	3782	75.16	0.00804003744732884	-0.0093230544175206
4	D	26	50	20120618	6	3784	75.2	0.00775076713421323	-0.0087205216582037
4	D	26	50	20120618	6	3786	75.24	0.00790068084289259	-0.0086933616867383
4	D	26	50	20120618	6	3788	75.28	0.0076518853219321	-0.0093604815794488
4	D	26	50	20120618	6	3790	75.32	0.00714778889762422	-0.0092433139858062
4	D	26	50	20120618	6	3792	75.36	0.00724565247614044	-0.008938692384471
4	D	26	50	20120618	6	3794	75.4	0.00699752870662208	-0.0088795075468857
4	D	26	50	20120618	6	3796	75.44	0.00674466732166977	-0.008970865743015
4	D	26	50	20120618	6	3798	75.48	0.0066356314560108	-0.0092009582896131
4	D	26	50	20120618	6	3800	75.52	0.00625068252433285	-0.009274214552144
4	D	26	50	20120618	6	3802	75.56	0.00602631754266236	-0.0092874374489522
4	D	26	50	20120618	6	3804	75.6	0.00546593541857202	-0.0094610321637335
4	D	26	50	20120618	6	3806	75.64	0.00510078547676728	-0.0087571780737404
4	D	26	50	20120618	6	3808	75.68	0.00448652181595053	-0.0094431423621695
4	D	26	50	20120618	6	3810	75.72	0.00423613530473238	-0.0086314544880454
4	D	26	50	20120618	6	3812	75.76	0.00335076690400870	-0.008264112515219
4	D	26	50	20120618	6	3814	75.8	0.00296885853148984	-0.008368410765444
4	D	26	50	20120618	6	3816	75.84	0.00260123371595096	-0.0089094181637299
4	D	26	50	20120618	6	3818	75.88	0.00215766563211263	-0.0094682446529016
4	D	26	50	20120618	6	3820	75.92	0.00186202428689854	-0.009821303068748
4	D	26	50	20120618	6	3822	75.96	0.00127052946443599	-0.0099965948398042
4	D	26	50	20120618	6	3824	76	0.00128240885835992	-0.0098531935845795
4	D	26	50	20120618	6	3826	76.04	0.000571483700554968	-0.0102477591684816
4	D	26	50	20120618	6	3828	76.08	0.00044066894603546	-0.010533995993506
4	D	26	50	20120618	6	3830	76.12	-0.000131380439944461	-0.0109149851272093
4	D	26	50	20120618	6	3832	76.16	-0.000923481456229633	-0.0117991514464049
4	D	26	50	20120618	6	3834	76.2	-0.00137228213024873	-0.0116312135858731
4	D	26	50	20120618	6	3836	76.24	-0.00159014172953231	-0.0112244150546565
4	D	26	50	20120618	6	3838	76.28	-0.00189851099680776	-0.012075135223102
4	D	26	50	20120618	6	3840	76.32	-0.00248441967569893	-0.0117487347329063
4	D	26	50	20120618	6	3842	76.36	-0.00282149747829056	-0.0123317442739946
4	D	26	50	20120618	6	3844	76.4	-0.00285487291836256	-0.0118735390797858
4	D	26	50	20120618	6	3846	76.44	-0.00388392541702335	-0.0130547609577579
4	D	26	50	20120618	6	3848	76.48	-0.00441220489324782	-0.0129631906295942
4	D	26	50	20120618	6	3850	76.52	-0.00502901413847684	-0.0132439827324034
4	D	26	50	20120618	6	3852	76.56	-0.00505687414565559	-0.0133862526167781
4	D	26	50	20120618	6	3854	76.6	-0.00533603990286804	-0.0130225168885358
4	D	26	50	20120618	6	3856	76.64	-0.00544415652971147	-0.0132859141645278
4	D	26	50	20120618	6	3858	76.68	-0.00550008867610332	-0.0135112690956919
4	D	26	50	20120618	6	3860	76.72	-0.0055257566522604	-0.0132918538614897
4	D	26	50	20120618	6	3862	76.76	-0.00561407428923059	-0.0128874594933291
4	D	26	50	20120618	6	3864	76.8	-0.00605248049356625	-0.0130988844209039
4	D	26	50	20120618	6	3866	76.84	-0.0065905180433711	-0.0129984045472973
4	D	26	50	20120618	6	3868	76.88	-0.00701336789852065	-0.0138228910541608
4	D	26	50	20120618	6	3870	76.92	-0.00734238468380675	-0.0138289014618009
4	D	26	50	20120618	6	3872	76.96	-0.00840912597390477	-0.0146644188344509
4	D	26	50	20120618	6	3874	77	-0.0086324302954035	-0.0144507311651764
4	D	26	50	20120618	6	3876	77.04	-0.00912966778393387	-0.0149350993102891
4	D	26	50	20120618	6	3878	77.08	-0.00914861824566967	-0.0152310942088938
4	D	26	50	20120618	6	3880	77.12	-0.00953413286277257	-0.0159622426206407
4	D	26	50	20120618	6	3882	77.16	-0.0103867622195273	-0.016251449294146
4	D	26	50	20120618	6	3884	77.2	-0.0103195870753146	-0.0166761376269267
4	D	26	50	20120618	6	3886	77.24	-0.0105541343946342	-0.0174115993900388
4	D	26	50	20120618	6	3888	77.28	-0.0107510636331947	-0.0169574247044827
4	D	26	50	20120618	6	3890	77.32	-0.0111056069732816	-0.016708523117505
4	D	26	50	20120618	6	3892	77.36	-0.0109769842497838	-0.0176132662440332
4	D	26	50	20120618	6	3894	77.4	-0.0109044350940340	-0.0179437679535598
4	D	26	50	20120618	6	3896	77.44	-0.0110223805051359	-0.0179796889780441
4	D	26	50	20120618	6	3898	77.48	-0.0116372805620558	-0.0190609966678345
4	D	26	50	20120618	6	3900	77.52	-0.0117036778888092	-0.0188738255028544
4	D	26	50	20120618	6	3902	77.56	-0.0115457809445702	-0.0185401418128125
4	D	26	50	20120618	6	3904	77.6	-0.0119156685018089	-0.0184038823360779
4	D	26	50	20120618	6	3906	77.64	-0.0122091885266794	-0.0183137262214766
4	D	26	50	20120618	6	3908	77.68	-0.0119365988625320	-0.0181213224663157
4	D	26	50	20120618	6	3910	77.72	-0.0122295532019776	-0.0180990486027084
4	D	26	50	20120618	6	3912	77.76	-0.0121565797821592	-0.0175508994259325
4	D	26	50	20120618	6	3914	77.8	-0.0120307147751079	-0.0173860021245598
4	D	26	50	20120618	6	3916	77.84	-0.0123059207343457	-0.0168222965985979
4	D	26	50	20120618	6	3918	77.88	-0.0129022238829204	-0.0169652028790757
4	D	26	50	20120618	6	3920	77.92	-0.0132252302605664	-0.0163245641353207
4	D	26	50	20120618	6	3922	77.96	-0.0135060930740537	-0.0162759151887751
4	D	26	50	20120618	6	3924	78	-0.0133062646976904	-0.0162569647270393
4	D	26	50	20120618	6	3926	78.04	-0.0135981937323032	-0.0159865317385745
4	D	26	50	20120618	6	3928	78.08	-0.0143364839225401	-0.0156999413601596
4	D	26	50	20120618	6	3930	78.12	-0.0142825599594068	-0.0150691031163918
4	D	26	50	20120618	6	3932	78.16	-0.0147648350684473	-0.0141830700352938
4	D	26	50	20120618	6	3934	78.2	-0.0148876595163394	-0.0142329210633675
4	D	26	50	20120618	6	3936	78.24	-0.0155742814140750	-0.0142693865600733
4	D	26	50	20120618	6	3938	78.28	-0.0160723320754037	-0.0143443752342181
4	D	26	50	20120618	6	3940	78.32	-0.0160059276775825	-0.0137837173384831
4	D	26	50	20120618	6	3942	78.36	-0.0167788236736906	-0.0133322720851024
4	D	26	50	20120618	6	3944	78.4	-0.0181715765452547	-0.0133490658711555
4	D	26	50	20120618	6	3946	78.44	-0.0188992742759094	-0.0135674770137284
4	D	26	50	20120618	6	3948	78.48	-0.0192057626391469	-0.0124454116890704
4	D	26	50	20120618	6	3950	78.52	-0.0199693177546756	-0.0129170306989184
4	D	26	50	20120618	6	3952	78.56	-0.0205151051948022	-0.013515624873464
4	D	26	50	20120618	6	3954	78.6	-0.0218535876209102	-0.0127641824970971
4	D	26	50	20120618	6	3956	78.64	-0.0217210899522515	-0.0130962256994067
4	D	26	50	20120618	6	3958	78.68	-0.0231417383984654	-0.0117983309904067
4	D	26	50	20120618	6	3960	78.72	-0.0237219313211122	-0.0126539890976373
4	D	26	50	20120618	6	3962	78.76	-0.0244908166075575	-0.0122409199434851
4	D	26	50	20120618	6	3964	78.8	-0.0253286964239635	-0.0131017934582017
4	D	26	50	20120618	6	3966	78.84	-0.0255480579180503	-0.0122318937254233
4	D	26	50	20120618	6	3968	78.88	-0.0268698314109189	-0.0119668206063599
4	D	26	50	20120618	6	3970	78.92	-0.0275558239836192	-0.0126041076639721
4	D	26	50	20120618	6	3972	78.96	-0.0281043620691246	-0.0124686613600358
4	D	26	50	20120618	6	3974	79	-0.0294183008188577	-0.0132534155368644
4	D	26	50	20120618	6	3976	79.04	-0.0300039620103754	-0.0132621483056121
4	D	26	50	20120618	6	3978	79.08	-0.0314836395185508	-0.0139931694381384
4	D	26	50	20120618	6	3980	79.12	-0.031867188378802	-0.0140514208947725
4	D	26	50	20120618	6	3982	79.16	-0.0331516478468273	-0.0150053786532713
4	D	26	50	20120618	6	3984	79.2	-0.0335716127063097	-0.0145827267880205
4	D	26	50	20120618	6	3986	79.24	-0.0339892370423462	-0.0154418544560943
4	D	26	50	20120618	6	3988	79.28	-0.0349032079123689	-0.0154717297175994
4	D	26	50	20120618	6	3990	79.32	-0.0359442529420386	-0.0154753642464547
4	D	26	50	20120618	6	3992	79.36	-0.0362315150718957	-0.0154306397425447
4	D	26	50	20120618	6	3994	79.4	-0.0369675000940259	-0.0161828316520997
4	D	26	50	20120618	6	3996	79.44	-0.0374075962835686	-0.0161952838025164
4	D	26	50	20120618	6	3998	79.48	-0.0380802103959688	-0.0166543233827271
4	D	26	50	20120618	6	4000	79.52	-0.0389104810363024	-0.0174311650346742
4	D	26	50	20120618	6	4002	79.56	-0.0394453224634563	-0.017538517986194
4	D	26	50	20120618	6	4004	79.6	-0.0402574699569881	-0.0174435181901416
4	D	26	50	20120618	6	4006	79.64	-0.0405396338469528	-0.0186198327470522
4	D	26	50	20120618	6	4008	79.68	-0.0408895668508264	-0.0187699656588338
4	D	26	50	20120618	6	4010	79.72	-0.0419632802137869	-0.0196919904750942
4	D	26	50	20120618	6	4012	79.76	-0.0423830965808452	-0.0200354251676486
4	D	26	50	20120618	6	4014	79.8	-0.0430138075453924	-0.0210031997926518
4	D	26	50	20120618	6	4016	79.84	-0.0432380452478422	-0.0212008219958578
4	D	26	50	20120618	6	4018	79.88	-0.0438113815681639	-0.0214082729833223
4	D	26	50	20120618	6	4020	79.92	-0.0439461278363868	-0.0219399041456896
[truncated: 2,048 more rows]
