# Supplementary material for: How Do Ants Make Sense of Gravity? A Boltzmann Walker Analysis of Lasius niger Trajectories on Various Inclines
Source: PLoS One. 2013 Oct 29;8(10):e76531. doi: 10.1371/journal.pone.0076531 (PMC3812222; doi:10.1371/journal.pone.0076531)
Supplement: Dataset S4 — Trajectories for . (ZIP) [file pone.0076531.s008.zip › Incline4/4-D-26-50-20120618-07.txt]

Pente	Colonie	Temperature	Humidite	Date	Indiv	Frame	Time	X	Y
4	D	26	50	20120618	7	10	0	0	0
4	D	26	50	20120618	7	12	0.04	-0.0006825560337437	-0.00074721387781545
4	D	26	50	20120618	7	14	0.08	-0.0010480807421425	-0.00229017037183918
4	D	26	50	20120618	7	16	0.12	-0.00146006943713300	-0.0036439687308277
4	D	26	50	20120618	7	18	0.16	-0.0013624957723971	-0.00497897926264013
4	D	26	50	20120618	7	20	0.2	-0.0014259373928051	-0.00576576283593073
4	D	26	50	20120618	7	22	0.24	-0.001173896251719	-0.00679533859360963
4	D	26	50	20120618	7	24	0.28	-0.0011980651615	-0.00708498367331923
4	D	26	50	20120618	7	26	0.32	-0.0011748932722805	-0.00884353702492673
4	D	26	50	20120618	7	28	0.36	-0.00113742297683860	-0.0100013473044805
4	D	26	50	20120618	7	30	0.4	-0.0018288235022015	-0.0115362017690054
4	D	26	50	20120618	7	32	0.44	-0.0019380736212151	-0.0127587165616785
4	D	26	50	20120618	7	34	0.48	-0.0019362634278553	-0.0136988574536729
4	D	26	50	20120618	7	36	0.52	-0.00189358953361070	-0.0146744880350150
4	D	26	50	20120618	7	38	0.56	-0.0015370167970617	-0.0149334800357602
4	D	26	50	20120618	7	40	0.6	-0.0009754325914434	-0.0148101606131213
4	D	26	50	20120618	7	42	0.64	-0.000510432101067299	-0.0149528618326325
4	D	26	50	20120618	7	44	0.68	-0.000422694291657699	-0.0153522923111892
4	D	26	50	20120618	7	46	0.72	-0.000205308453917499	-0.0155486063668500
4	D	26	50	20120618	7	48	0.76	0.000682025703657899	-0.0171702002060095
4	D	26	50	20120618	7	50	0.8	0.0009246269692152	-0.0172668546319299
4	D	26	50	20120618	7	52	0.84	0.0021100914878744	-0.0188229845252871
4	D	26	50	20120618	7	54	0.88	0.0026775871061835	-0.0203505897310913
4	D	26	50	20120618	7	56	0.92	0.0027528232677018	-0.0215485700397776
4	D	26	50	20120618	7	58	0.96	0.002915669959409	-0.0221519442561640
4	D	26	50	20120618	7	60	1	0.0029527930654213	-0.0222426660561903
4	D	26	50	20120618	7	62	1.04	0.0029553386498336	-0.022275900074906
4	D	26	50	20120618	7	64	1.08	0.0028232511031079	-0.0215096791668123
4	D	26	50	20120618	7	66	1.12	0.0026829611177205	-0.0223381254716505
4	D	26	50	20120618	7	68	1.16	0.0026094220124771	-0.0221494693824299
4	D	26	50	20120618	7	70	1.2	0.0026166345016452	-0.0223682482205290
4	D	26	50	20120618	7	72	1.24	0.0029880069831244	-0.0227024268853178
4	D	26	50	20120618	7	74	1.28	0.0030108465321567	-0.0223530454247335
4	D	26	50	20120618	7	76	1.32	0.0033957247531566	-0.0218024213742235
4	D	26	50	20120618	7	78	1.36	0.0035444293092401	-0.0214404534129341
4	D	26	50	20120618	7	80	1.4	0.0037854113002685	-0.0210193006140594
4	D	26	50	20120618	7	82	1.44	0.0036953258963453	-0.0210615855995744
4	D	26	50	20120618	7	84	1.48	0.0041321764657624	-0.0203492462282071
4	D	26	50	20120618	7	86	1.52	0.0049582893182226	-0.0204729192042366
4	D	26	50	20120618	7	88	1.56	0.0054217271026123	-0.0201626407486519
4	D	26	50	20120618	7	90	1.6	0.00673546079137875	-0.0192420584302252
4	D	26	50	20120618	7	92	1.64	0.0081082378963743	-0.0191755903927936
4	D	26	50	20120618	7	94	1.68	0.00879116162564428	-0.0189423865763583
4	D	26	50	20120618	7	96	1.72	0.00923444686677013	-0.0189218097690258
4	D	26	50	20120618	7	98	1.76	0.0091987379743202	-0.0186282897441552
4	D	26	50	20120618	7	100	1.8	0.00891129906776787	-0.0188764135136736
4	D	26	50	20120618	7	102	1.84	0.00865256869653172	-0.0185326889073388
4	D	26	50	20120618	7	104	1.88	0.0085933838589464	-0.0187358406855737
4	D	26	50	20120618	7	106	1.92	0.00829321703033271	-0.0181289309352813
4	D	26	50	20120618	7	108	1.96	0.00827900418403086	-0.0176761704632876
4	D	26	50	20120618	7	110	2	0.00834137100213151	-0.0171287283932929
4	D	26	50	20120618	7	112	2.04	0.00826302357077605	-0.0169696293675259
4	D	26	50	20120618	7	114	2.08	0.00839157558359576	-0.0164484916697915
4	D	26	50	20120618	7	116	2.12	0.0084542252444089	-0.0154637747663111
4	D	26	50	20120618	7	118	2.16	0.00872228942515671	-0.0157915187593910
4	D	26	50	20120618	7	120	2.2	0.00854042156103553	-0.0155890033772592
4	D	26	50	20120618	7	122	2.24	0.00841865777331521	-0.0154926954336616
4	D	26	50	20120618	7	124	2.28	0.00819139365384185	-0.0154215604914742
4	D	26	50	20120618	7	126	2.32	0.00744807593439074	-0.0151573783269551
4	D	26	50	20120618	7	128	2.36	0.00731596717446166	-0.0157074861895148
4	D	26	50	20120618	7	130	2.4	0.00664453393038597	-0.0156113550226125
4	D	26	50	20120618	7	132	2.44	0.00580818217173415	-0.0146499867850469
4	D	26	50	20120618	7	134	2.48	0.0048714000369504	-0.0138612728102436
4	D	26	50	20120618	7	136	2.52	0.004238256625076	-0.0126358567584473
4	D	26	50	20120618	7	138	2.56	0.0034536438696036	-0.0120976000055403
4	D	26	50	20120618	7	140	2.6	0.0025696260428319	-0.0113910659808465
4	D	26	50	20120618	7	142	2.64	0.0021740210119615	-0.0105769951568699
4	D	26	50	20120618	7	144	2.68	0.0017267335464541	-0.00956161810335733
4	D	26	50	20120618	7	146	2.72	0.0016237222305709	-0.00911170020062393
4	D	26	50	20120618	7	148	2.76	0.001817094722022	-0.00900299667515213
4	D	26	50	20120618	7	150	2.8	0.0016149145085044	-0.00863026230601233
4	D	26	50	20120618	7	152	2.84	0.0020761008649028	-0.00873690532232383
4	D	26	50	20120618	7	154	2.88	0.0022374484902339	-0.00875414458564913
4	D	26	50	20120618	7	156	2.92	0.00254940278889	-0.00940862140911193
4	D	26	50	20120618	7	158	2.96	0.0022635972990022	-0.00934654450479163
4	D	26	50	20120618	7	160	3	0.0026997407616381	-0.0102254782338065
4	D	26	50	20120618	7	162	3.04	0.0026998821829943	-0.0104328019420503
4	D	26	50	20120618	7	164	3.08	0.0029479069575633	-0.00969158432973943
4	D	26	50	20120618	7	166	3.12	0.0028226712755474	-0.0105939162221437
4	D	26	50	20120618	7	168	3.16	0.0033452797553867	-0.00996493059814263
4	D	26	50	20120618	7	170	3.2	0.0040909521404192	-0.0103042994267053
4	D	26	50	20120618	7	172	3.24	0.0047569901597544	-0.0102454115739681
4	D	26	50	20120618	7	174	3.28	0.00614430538017117	-0.00954308483462243
4	D	26	50	20120618	7	176	3.32	0.00678046813800127	-0.00883348196649823
4	D	26	50	20120618	7	178	3.36	0.00742788803578786	-0.00762601935587633
4	D	26	50	20120618	7	180	3.4	0.00853282016313778	-0.00664272373702613
4	D	26	50	20120618	7	182	3.44	0.00919785409084372	-0.00600229712530543
4	D	26	50	20120618	7	184	3.48	0.0100758615099752	-0.00389192986578643
4	D	26	50	20120618	7	186	3.52	0.0111012936219163	-0.00295181725806325
4	D	26	50	20120618	7	188	3.56	0.0121314067807489	-0.00177741188946176
4	D	26	50	20120618	7	190	3.6	0.0133278243834487	-0.000102254711627390
4	D	26	50	20120618	7	192	3.64	0.0139589949674037	0.00154637181977686
4	D	26	50	20120618	7	194	3.68	0.0143955131966336	0.00223498775863538
4	D	26	50	20120618	7	196	3.72	0.0156905297689020	0.00316209667265249
4	D	26	50	20120618	7	198	3.76	0.0160792900061306	0.00323523272703062
4	D	26	50	20120618	7	200	3.8	0.0171456494585668	0.00367270555041511
4	D	26	50	20120618	7	202	3.84	0.0177227850636238	0.00376294156808267
4	D	26	50	20120618	7	204	3.88	0.018432281370756	0.00317915371456031
4	D	26	50	20120618	7	206	3.92	0.0184557664375688	0.00321345751512533
4	D	26	50	20120618	7	208	3.96	0.0193143466635727	0.00269825654450433
4	D	26	50	20120618	7	210	4	0.0196901350269004	0.00255357189047185
4	D	26	50	20120618	7	212	4.04	0.0201198657381377	0.00210472242608485
4	D	26	50	20120618	7	214	4.08	0.0201654783681649	0.00176036566628768
4	D	26	50	20120618	7	216	4.12	0.0202601055189436	0.00202885623242456
4	D	26	50	20120618	7	218	4.16	0.0202215024384383	0.00236517530943997
4	D	26	50	20120618	7	220	4.2	0.0203566531717400	0.00214165319905266
4	D	26	50	20120618	7	222	4.24	0.019899107708158	0.00266803267935608
4	D	26	50	20120618	7	224	4.28	0.0198718402564619	0.00240500168467674
4	D	26	50	20120618	7	226	4.32	0.0197533588584198	0.00321889714617165
4	D	26	50	20120618	7	228	4.36	0.0196530557615085	0.00343259188651403
4	D	26	50	20120618	7	230	4.4	0.0190689601044043	0.00345926678272751
4	D	26	50	20120618	7	232	4.44	0.0198372019236787	0.00419570293898412
4	D	26	50	20120618	7	234	4.48	0.0194009877503647	0.00454351462251416
4	D	26	50	20120618	7	236	4.52	0.0186182926684829	0.00385226258957537
4	D	26	50	20120618	7	238	4.56	0.0183625795218820	0.00444577054504396
4	D	26	50	20120618	7	240	4.6	0.0176799655053822	0.00435005515692898
4	D	26	50	20120618	7	242	4.64	0.0174242035684135	0.00455143775399735
4	D	26	50	20120618	7	244	4.68	0.0171273714553799	0.00417328836112728
4	D	26	50	20120618	7	246	4.72	0.0167922030532295	0.00504284606635566
4	D	26	50	20120618	7	248	4.76	0.016226427613587	0.00515814173621644
4	D	26	50	20120618	7	250	4.8	0.0159240114783024	0.00550035101271914
4	D	26	50	20120618	7	252	4.84	0.0153829524612215	0.00572293337819426
4	D	26	50	20120618	7	254	4.88	0.0149371173930427	0.00595877611713697
4	D	26	50	20120618	7	256	4.92	0.0141262738044154	0.00668053839347039
4	D	26	50	20120618	7	258	4.96	0.0133200815641947	0.00681844684321876
4	D	26	50	20120618	7	260	5	0.0128594828135315	0.00746181148361525
4	D	26	50	20120618	7	262	5.04	0.0124086138521775	0.00688790594233472
4	D	26	50	20120618	7	264	5.08	0.0123958647169127	0.00736013306401453
4	D	26	50	20120618	7	266	5.12	0.0122461348559964	0.00698462400786541
4	D	26	50	20120618	7	268	5.16	0.0123358596354612	0.0068823551541024
4	D	26	50	20120618	7	270	5.2	0.0119456851846703	0.00645150792125763
4	D	26	50	20120618	7	272	5.24	0.012041575935267	0.00643897091802719
4	D	26	50	20120618	7	274	5.28	0.0118075377328299	0.00559402074091614
4	D	26	50	20120618	7	276	5.32	0.0117279670067429	0.00598246985116097
4	D	26	50	20120618	7	278	5.36	0.0113688840411208	0.00516324421874948
4	D	26	50	20120618	7	280	5.4	0.0111045958105845	0.00540943051568739
4	D	26	50	20120618	7	282	5.44	0.0103178688058363	0.00507549226720423
4	D	26	50	20120618	7	284	5.48	0.00982513558750212	0.00443249885786787
4	D	26	50	20120618	7	286	5.52	0.0093516498157518	0.00467838109888987
4	D	26	50	20120618	7	288	5.56	0.00750755068575634	0.00403900807627318
4	D	26	50	20120618	7	290	5.6	0.00680764932267008	0.00413140571937083
4	D	26	50	20120618	7	292	5.64	0.00604977227459434	0.00317077287285765
4	D	26	50	20120618	7	294	5.68	0.0051290485348113	0.00253443333833225
4	D	26	50	20120618	7	296	5.72	0.0052967318369019	0.00224625904072749
4	D	26	50	20120618	7	298	5.76	0.0052499850075977	0.00194058385028836
4	D	26	50	20120618	7	300	5.8	0.0053338549429142	0.0014150550194427
4	D	26	50	20120618	7	302	5.84	0.00548646272842989	0.00096136116649779
4	D	26	50	20120618	7	304	5.88	0.0056055324393139	0.00071260807194417
4	D	26	50	20120618	7	306	5.92	0.00567977158027067	0.00069988722095063
4	D	26	50	20120618	7	308	5.96	0.0058517187362518	0.00092420270514644
4	D	26	50	20120618	7	310	6	0.00630843900622019	9.299868386165e-05
4	D	26	50	20120618	7	312	6.04	0.00630222353761356	-0.00027272401443584
4	D	26	50	20120618	7	314	6.08	0.00648246505613801	-0.00059014424851048
4	D	26	50	20120618	7	316	6.12	0.00638929666664887	-0.00128455139190692
4	D	26	50	20120618	7	318	6.16	0.00704203259321643	-0.00223186800351679
4	D	26	50	20120618	7	320	6.2	0.00723598137669418	-0.00280793729154775
4	D	26	50	20120618	7	322	6.24	0.0076022817812319	-0.00331594189503526
4	D	26	50	20120618	7	324	6.28	0.00829090479115823	-0.00329151842681307
4	D	26	50	20120618	7	326	6.32	0.00870299248109813	-0.00348030179525426
4	D	26	50	20120618	7	328	6.36	0.009915758392579	-0.0032802683579244
4	D	26	50	20120618	7	330	6.4	0.0110963863008549	-0.00418300330119403
4	D	26	50	20120618	7	332	6.44	0.0118625718536096	-0.00483011207199693
4	D	26	50	20120618	7	334	6.48	0.0130245745692691	-0.00561621682277763
4	D	26	50	20120618	7	336	6.52	0.0136200645450453	-0.00610974200070673
4	D	26	50	20120618	7	338	6.56	0.0148209086361954	-0.00709148198463833
4	D	26	50	20120618	7	340	6.6	0.0151026411910235	-0.00730021283537683
4	D	26	50	20120618	7	342	6.64	0.0160117683795951	-0.00769424101812523
4	D	26	50	20120618	7	344	6.68	0.0158271781543663	-0.00802251534129103
4	D	26	50	20120618	7	346	6.72	0.0153865587058056	-0.00789023687573443
4	D	26	50	20120618	7	348	6.76	0.0153421523999470	-0.00679002115061503
4	D	26	50	20120618	7	350	6.8	0.0152458939538241	-0.00680688564734633
4	D	26	50	20120618	7	352	6.84	0.0153744954641185	-0.00660006398491713
4	D	26	50	20120618	7	354	6.88	0.0154301871942048	-0.00658610569705653
4	D	26	50	20120618	7	356	6.92	0.0156455153512117	-0.00643308778960773
4	D	26	50	20120618	7	358	6.96	0.0157041203612364	-0.00644377924413923
4	D	26	50	20120618	7	360	7	0.0161635912765836	-0.00594288601355013
4	D	26	50	20120618	7	362	7.04	0.0171021482493882	-0.00501735394765513
4	D	26	50	20120618	7	364	7.08	0.0177043557395857	-0.00487548711414563
4	D	26	50	20120618	7	366	7.12	0.0179624779989900	-0.00427840614811173
4	D	26	50	20120618	7	368	7.16	0.0186131930143770	-0.00361688654110825
4	D	26	50	20120618	7	370	7.2	0.0194039151724388	-0.00253828707028973
4	D	26	50	20120618	7	372	7.24	0.0205737667733695	-0.00159260246113084
4	D	26	50	20120618	7	374	7.28	0.0222525379739625	-0.00067661562967501
4	D	26	50	20120618	7	376	7.32	0.0236497873375481	0.000211771409897549
4	D	26	50	20120618	7	378	7.36	0.024672334453822	-0.0001155483191137
4	D	26	50	20120618	7	380	7.4	0.0252232413470444	4.758121530604e-05
4	D	26	50	20120618	7	382	7.44	0.0264514928970333	0.00107911565876878
4	D	26	50	20120618	7	384	7.48	0.0271071930152276	0.00044448732265386
4	D	26	50	20120618	7	386	7.52	0.0275652355748768	0.000108307545674340
4	D	26	50	20120618	7	388	7.56	0.0274166936533529	0.000202303250097470
4	D	26	50	20120618	7	390	7.6	0.0270396926018955	0.000164006346828400
4	D	26	50	20120618	7	392	7.64	0.0268331608532465	0.00036080830616824
4	D	26	50	20120618	7	394	7.68	0.0269075696998308	0.00056108215980371
4	D	26	50	20120618	7	396	7.72	0.0269625613942037	0.000198739431920290
4	D	26	50	20120618	7	398	7.76	0.0265607055393875	0.00056239737841671
4	D	26	50	20120618	7	400	7.8	0.0264915009987128	0.00100188545612759
4	D	26	50	20120618	7	402	7.84	0.0261096138393974	0.00093607502800256
4	D	26	50	20120618	7	404	7.88	0.0256445779936822	0.00130768792578734
4	D	26	50	20120618	7	406	7.92	0.0256445779936822	0.00130768792578734
4	D	26	50	20120618	7	408	7.96	0.0257592636425229	0.0016043828601054
4	D	26	50	20120618	7	410	8	0.0254986099408419	0.0018102782126513
4	D	26	50	20120618	7	412	8.04	0.0249826411936779	0.00159680974647889
4	D	26	50	20120618	7	414	8.08	0.0244973184544105	0.00227907586644236
4	D	26	50	20120618	7	416	8.12	0.0242291977051202	0.00195387745777466
4	D	26	50	20120618	7	418	8.16	0.0240465873788788	0.00240401456361021
4	D	26	50	20120618	7	420	8.2	0.0235954391103461	0.00304854239466174
4	D	26	50	20120618	7	422	8.24	0.0228086343238520	0.00423381599449007
4	D	26	50	20120618	7	424	8.28	0.0227008712503992	0.00495498005848661
4	D	26	50	20120618	7	426	8.32	0.0224462350274261	0.0060245002782347
4	D	26	50	20120618	7	428	8.36	0.0223942061104664	0.00681575276638244
4	D	26	50	20120618	7	430	8.4	0.021999690024039	0.0084494876289749
4	D	26	50	20120618	7	432	8.44	0.0222882956567803	0.0085998397438586
4	D	26	50	20120618	7	434	8.48	0.0222003457153363	0.00970243134776278
4	D	26	50	20120618	7	436	8.52	0.0225665563173128	0.00940178368653788
4	D	26	50	20120618	7	438	8.56	0.0222602023043638	0.00884669779223863
4	D	26	50	20120618	7	440	8.6	0.0218518976357032	0.00849243022379636
4	D	26	50	20120618	7	442	8.64	0.0218242639026944	0.00813460590824472
4	D	26	50	20120618	7	444	8.68	0.0214051405002817	0.00794529220971765
4	D	26	50	20120618	7	446	8.72	0.0212021372144709	0.0083830973732893
4	D	26	50	20120618	7	448	8.76	0.0211385400305710	0.00792486389480917
4	D	26	50	20120618	7	450	8.8	0.0205813964555385	0.00764190804524956
4	D	26	50	20120618	7	452	8.84	0.0198460831848504	0.00790633062607427
4	D	26	50	20120618	7	454	8.88	0.0191564207279557	0.0083726039086565
4	D	26	50	20120618	7	456	8.92	0.0180073217211034	0.00875907410986349
4	D	26	50	20120618	7	458	8.96	0.0170904675524698	0.00903970188105672
4	D	26	50	20120618	7	460	9	0.01665008074204	0.00912889703754237
4	D	26	50	20120618	7	462	9.04	0.0151940206003563	0.0097173371587102
4	D	26	50	20120618	7	464	9.08	0.0147228824231195	0.0109296222375798
4	D	26	50	20120618	7	466	9.12	0.0142864631888390	0.0115848627363664
4	D	26	50	20120618	7	468	9.16	0.0138368917684284	0.0124047035516775
4	D	26	50	20120618	7	470	9.2	0.0135711963953975	0.0138180332305741
4	D	26	50	20120618	7	472	9.24	0.0139116753816067	0.0139590798202174
4	D	26	50	20120618	7	474	9.28	0.0136984826870789	0.0139824709125390
4	D	26	50	20120618	7	476	9.32	0.0132012381274807	0.0135622868499545
4	D	26	50	20120618	7	478	9.36	0.0134776037418397	0.0135979674581332
4	D	26	50	20120618	7	480	9.4	0.0130627229801141	0.0134687719781426
4	D	26	50	20120618	7	482	9.44	0.0130913961600912	0.0127733819563203
4	D	26	50	20120618	7	484	9.48	0.0132397330206485	0.0129076473919320
4	D	26	50	20120618	7	486	9.52	0.0127530172810222	0.0121508451461637
4	D	26	50	20120618	7	488	9.56	0.0126328161992883	0.0117326409825665
4	D	26	50	20120618	7	490	9.6	0.0125338919606003	0.0118279448345349
4	D	26	50	20120618	7	492	9.64	0.0122697946488949	0.0116228343705161
4	D	26	50	20120618	7	494	9.68	0.0121127745170646	0.0116742268913727
4	D	26	50	20120618	7	496	9.72	0.0114034332784495	0.0108282443383611
4	D	26	50	20120618	7	498	9.76	0.0114454382496792	0.0106529553957321
4	D	26	50	20120618	7	500	9.8	0.0112794194769515	0.0107334340469261
4	D	26	50	20120618	7	502	9.84	0.0109518918585466	0.0105838710632102
4	D	26	50	20120618	7	504	9.88	0.0104294240929567	0.0102698442345785
4	D	26	50	20120618	7	506	9.92	0.0105004367056709	0.0096946319599663
4	D	26	50	20120618	7	508	9.96	0.010198360688748	0.00814261742807556
4	D	26	50	20120618	7	510	10	0.0101187121809151	0.00813899704135589
4	D	26	50	20120618	7	512	10.04	0.00974108887549029	0.00727160329500997
4	D	26	50	20120618	7	514	10.08	0.00947261457280938	0.0071748428030724
4	D	26	50	20120618	7	516	10.12	0.00923429837434608	0.00652805930138889
4	D	26	50	20120618	7	518	10.16	0.00949416011643213	0.00653276863255159
4	D	26	50	20120618	7	520	10.2	0.00922914356591123	0.00645237766259849
4	D	26	50	20120618	7	522	10.24	0.00976281826687615	0.0062908249763008
4	D	26	50	20120618	7	524	10.28	0.00968724269410293	0.00629832030818138
4	D	26	50	20120618	7	526	10.32	0.00965666032581661	0.00542024217837173
4	D	26	50	20120618	7	528	10.36	0.00987776554522584	0.00505040411860773
4	D	26	50	20120618	7	530	10.4	0.00985998180967899	0.00509949854242551
4	D	26	50	20120618	7	532	10.44	0.00961843413322567	0.00485068180826159
4	D	26	50	20120618	7	534	10.48	0.00959816138180905	0.0044250671655976
4	D	26	50	20120618	7	536	10.52	0.0096099912782583	0.00484011763295067
4	D	26	50	20120618	7	538	10.56	0.00990959949251485	0.00431668183817732
4	D	26	50	20120618	7	540	10.6	0.0101189879525598	0.00410307902171649
4	D	26	50	20120618	7	542	10.64	0.00995978993184348	0.00461561830099175
4	D	26	50	20120618	7	544	10.68	0.0104512008604969	0.00453355148796724
4	D	26	50	20120618	7	546	10.72	0.0101634932533677	0.00444779357754493
4	D	26	50	20120618	7	548	10.76	0.0107629359560508	0.00382314958918036
4	D	26	50	20120618	7	550	10.8	0.0110101899842283	0.00331552470203435
4	D	26	50	20120618	7	552	10.84	0.0108305975897290	0.00302746495572814
4	D	26	50	20120618	7	554	10.88	0.0107282686318896	0.00280743807416023
4	D	26	50	20120618	7	556	10.92	0.0107773538633192	0.000427431907091639
4	D	26	50	20120618	7	558	10.96	0.0114756090818188	0.00169831351070466
4	D	26	50	20120618	7	560	11	0.0116690791540057	-0.000140381909268970
4	D	26	50	20120618	7	562	11.04	0.011745291122882	0.00021557564438034
4	D	26	50	20120618	7	564	11.08	0.0121912350855051	-0.00043060681653918
4	D	26	50	20120618	7	566	11.12	0.0127479543964689	-0.00144855773873533
4	D	26	50	20120618	7	568	11.16	0.0131993218681037	-0.00192764379619265
4	D	26	50	20120618	7	570	11.2	0.0133273435508375	-0.00285418702478482
4	D	26	50	20120618	7	572	11.24	0.0134418382808473	-0.00249435452597461
4	D	26	50	20120618	7	574	11.28	0.0134377017061773	-0.00300808881571007
4	D	26	50	20120618	7	576	11.32	0.0128196479530134	-0.00322429378512567
4	D	26	50	20120618	7	578	11.36	0.0128786135874966	-0.00292137631113317
4	D	26	50	20120618	7	580	11.4	0.0129171014095965	-0.00351604604304324
4	D	26	50	20120618	7	582	11.44	0.0126908979502950	-0.00379758767904043
4	D	26	50	20120618	7	584	11.48	0.0122992315041957	-0.00323450440704601
4	D	26	50	20120618	7	586	11.52	0.0121306218922218	-0.00344119879025464
4	D	26	50	20120618	7	588	11.56	0.0118714955411882	-0.00336773039568936
4	D	26	50	20120618	7	590	11.6	0.0111887627307491	-0.00277308894805054
4	D	26	50	20120618	7	592	11.64	0.0112194935914595	-0.00311266990864756
4	D	26	50	20120618	7	594	11.68	0.0112446807350054	-0.00280868470341547
4	D	26	50	20120618	7	596	11.72	0.0112754328089192	-0.00314828687721593
4	D	26	50	20120618	7	598	11.76	0.0113612685010874	-0.00297996010795447
4	D	26	50	20120618	7	600	11.8	0.0120380262592254	-0.00293073133384827
4	D	26	50	20120618	7	602	11.84	0.0124449308564592	-0.00351267314369698
4	D	26	50	20120618	7	604	11.88	0.0127991701406302	-0.00377473398787253
4	D	26	50	20120618	7	606	11.92	0.0126684473099923	-0.00351916438394827
4	D	26	50	20120618	7	608	11.96	0.0134263526423393	-0.00516134917257593
4	D	26	50	20120618	7	610	12	0.0137103408677994	-0.00527170025684793
4	D	26	50	20120618	7	612	12.04	0.0137424788710044	-0.00561799166079833
4	D	26	50	20120618	7	614	12.08	0.0133910821560937	-0.00575864227064423
4	D	26	50	20120618	7	616	12.12	0.0135296609430706	-0.00553679458911473
4	D	26	50	20120618	7	618	12.16	0.0133082092413386	-0.00579717959021883
4	D	26	50	20120618	7	620	12.2	0.0134264092108818	-0.00602780953797063
4	D	26	50	20120618	7	622	12.24	0.0133057060833332	-0.00573980494599343
4	D	26	50	20120618	7	624	12.28	0.0131897900686933	-0.00549443182185383
4	D	26	50	20120618	7	626	12.32	0.0129479454073919	-0.00581055097945113
4	D	26	50	20120618	7	628	12.36	0.0127310262601273	-0.00649109175886843
4	D	26	50	20120618	7	630	12.4	0.0123580910726617	-0.00636196698955603
4	D	26	50	20120618	7	632	12.44	0.0125755829764191	-0.00633819405957253
4	D	26	50	20120618	7	634	12.48	0.0121333866797362	-0.00652574706221443
4	D	26	50	20120618	7	636	12.52	0.0123804992865575	-0.00609870406385243
4	D	26	50	20120618	7	638	12.56	0.0121126118825050	-0.00587494012294593
4	D	26	50	20120618	7	640	12.6	0.0123644055362177	-0.00585280060962703
4	D	26	50	20120618	7	642	12.64	0.0121549958629693	-0.00578438802854723
4	D	26	50	20120618	7	644	12.68	0.0124074612681241	-0.00643325749523523
4	D	26	50	20120618	7	646	12.72	0.0123318503400119	-0.00631720005923903
4	D	26	50	20120618	7	648	12.76	0.0128073160107495	-0.00660033268549393
4	D	26	50	20120618	7	650	12.8	0.0126208307393472	-0.00651708500414483
4	D	26	50	20120618	7	652	12.84	0.0129392692071867	-0.00615783233289523
4	D	26	50	20120618	7	654	12.88	0.0130794248422857	-0.00664022765008853
4	D	26	50	20120618	7	656	12.92	0.0133636534840515	-0.00657839823314153
4	D	26	50	20120618	7	658	12.96	0.0136344400259069	-0.00680930395253803
4	D	26	50	20120618	7	660	13	0.0136888872480582	-0.00673010799304513
4	D	26	50	20120618	7	662	13.04	0.0142273773462030	-0.00746093113567273
4	D	26	50	20120618	7	664	13.08	0.014551550450038	-0.00757085088480813
4	D	26	50	20120618	7	666	13.12	0.0146562446800605	-0.00757895432852053
4	D	26	50	20120618	7	668	13.16	0.0150128386298129	-0.00763333083999373
4	D	26	50	20120618	7	670	13.2	0.0156058325186515	-0.00806623575357183
4	D	26	50	20120618	7	672	13.24	0.0152161106162005	-0.00714329876956373
4	D	26	50	20120618	7	674	13.28	0.0151210966780125	-0.00773649771936893
4	D	26	50	20120618	7	676	13.32	0.0146533243290542	-0.00763797653154613
4	D	26	50	20120618	7	678	13.36	0.0145951365120303	-0.00728223818099903
4	D	26	50	20120618	7	680	13.4	0.0146644541897900	-0.00660927758627603
4	D	26	50	20120618	7	682	13.44	0.0144872885857638	-0.00675772051285043
4	D	26	50	20120618	7	684	13.48	0.0141750655865308	-0.00681408399437883
4	D	26	50	20120618	7	686	13.52	0.0142130160074771	-0.00712285631251963
4	D	26	50	20120618	7	688	13.56	0.013684347622523	-0.00661172417573893
4	D	26	50	20120618	7	690	13.6	0.0135203624888980	-0.00678898877471453
4	D	26	50	20120618	7	692	13.64	0.0130819350713589	-0.00693576292928543
4	D	26	50	20120618	7	694	13.68	0.0119022829704410	-0.00724216643970923
4	D	26	50	20120618	7	696	13.72	0.0116186553694393	-0.00734914462463493
4	D	26	50	20120618	7	698	13.76	0.0107083190282719	-0.00749367017964163
4	D	26	50	20120618	7	700	13.8	0.0106958880910587	-0.00709812878838153
4	D	26	50	20120618	7	702	13.84	0.0102029710249613	-0.00753166302699473
4	D	26	50	20120618	7	704	13.88	0.0099745755346381	-0.00696739181560793
4	D	26	50	20120618	7	706	13.92	0.0100360160428554	-0.00682249856507493
4	D	26	50	20120618	7	708	13.96	0.00972914584195605	-0.00646839363119233
4	D	26	50	20120618	7	710	14	0.00977354507674675	-0.00597058338616923
4	D	26	50	20120618	7	712	14.04	0.00915146788599789	-0.00544552124579913
4	D	26	50	20120618	7	714	14.08	0.00918600298119104	-0.00471341116882983
4	D	26	50	20120618	7	716	14.12	0.008436293016438	-0.00445768600141373
4	D	26	50	20120618	7	718	14.16	0.00809693125894314	-0.00366506879717831
4	D	26	50	20120618	7	720	14.2	0.00758857805181251	-0.00287599419791661
4	D	26	50	20120618	7	722	14.24	0.0073899482214433	-0.00245137304028019
4	D	26	50	20120618	7	724	14.28	0.00670298408402563	-0.00221398739434092
4	D	26	50	20120618	7	726	14.32	0.00638717110366463	-0.0019034070041607
4	D	26	50	20120618	7	728	14.36	0.0057966563312008	-0.00153718650268925
4	D	26	50	20120618	7	730	14.4	0.005278686471846	-0.00133006078434409
4	D	26	50	20120618	7	732	14.44	0.0049158275560123	-0.000507158196670431
4	D	26	50	20120618	7	734	14.48	0.0046080664005687	0.000198138391156280
4	D	26	50	20120618	7	736	14.52	0.0037724924593762	0.00121600446053869
4	D	26	50	20120618	7	738	14.56	0.0040587575686718	0.00119363160198195
4	D	26	50	20120618	7	740	14.6	0.004398706224795	0.00184052116968265
4	D	26	50	20120618	7	742	14.64	0.0045184547581889	0.00252164177666059
4	D	26	50	20120618	7	744	14.68	0.0047605822622028	0.00238628739660586
4	D	26	50	20120618	7	746	14.72	0.0049423299181712	0.0022717148848502
4	D	26	50	20120618	7	748	14.76	0.0049218026083134	0.00271825988823732
4	D	26	50	20120618	7	750	14.8	0.00571398847741229	0.00273334954694784
4	D	26	50	20120618	7	752	14.84	0.00581543708730912	0.00360069379581907
4	D	26	50	20120618	7	754	14.88	0.00641361406885388	0.00411701609637368
4	D	26	50	20120618	7	756	14.92	0.00669229192238731	0.0044518240861977
4	D	26	50	20120618	7	758	14.96	0.0071952569758453	0.00578197679442333
4	D	26	50	20120618	7	760	15	0.00889893884123273	0.00653335553117997
4	D	26	50	20120618	7	762	15.04	0.00935087199829249	0.00647779815138214
4	D	26	50	20120618	7	764	15.08	0.00943567531456019	0.00651218475415125
4	D	26	50	20120618	7	766	15.12	0.00942985582575103	0.00679025449585286
4	D	26	50	20120618	7	768	15.16	0.00970758615619767	0.0067957628576783
4	D	26	50	20120618	7	770	15.2	0.0100268802232425	0.00668773815471643
4	D	26	50	20120618	7	772	15.24	0.0100341422098852	0.00622722072133307
4	D	26	50	20120618	7	774	15.28	0.0101780808662636	0.00633423426159784
4	D	26	50	20120618	7	776	15.32	0.0100734432047836	0.00625095122490969
4	D	26	50	20120618	7	778	15.36	0.0101569525156417	0.00614986323947126
4	D	26	50	20120618	7	780	15.4	0.0103021922484974	0.00586146266769651
4	D	26	50	20120618	7	782	15.44	0.0109849533432077	0.00579747657506694
4	D	26	50	20120618	7	784	15.48	0.0108612096565001	0.0056795735903719
4	D	26	50	20120618	7	786	15.52	0.0112954510018946	0.00527515800900788
4	D	26	50	20120618	7	788	15.56	0.0112358560423762	0.00518248459426557
4	D	26	50	20120618	7	790	15.6	0.0116797281821304	0.00452809262361648
4	D	26	50	20120618	7	792	15.64	0.0114021392730400	0.00504813430584012
4	D	26	50	20120618	7	794	15.68	0.0118579685884641	0.00452455001864273
4	D	26	50	20120618	7	796	15.72	0.0116119873524927	0.00449043211645048
4	D	26	50	20120618	7	798	15.76	0.0120853953424971	0.00449317569076149
4	D	26	50	20120618	7	800	15.8	0.0120066377892085	0.00440523989145313
4	D	26	50	20120618	7	802	15.84	0.0122028231514352	0.00431529025203195
4	D	26	50	20120618	7	804	15.88	0.0122374904755964	0.00399421639721892
4	D	26	50	20120618	7	806	15.92	0.0119521262203401	0.00405066190313391
4	D	26	50	20120618	7	808	15.96	0.0121307399790543	0.00340695573016211
4	D	26	50	20120618	7	810	16	0.0125742797786213	0.00324054522027767
4	D	26	50	20120618	7	812	16.04	0.0126711845203423	0.00297918158338838
4	D	26	50	20120618	7	814	16.08	0.0126866461172197	0.00287237593251727
4	D	26	50	20120618	7	816	16.12	0.0135701852327004	0.00135859254296496
4	D	26	50	20120618	7	818	16.16	0.0137129359496864	0.00066527434401155
4	D	26	50	20120618	7	820	16.2	0.0140902410570597	-7.713827875965e-05
4	D	26	50	20120618	7	822	16.24	0.0140632790754931	-0.000224435692348610
4	D	26	50	20120618	7	824	16.28	0.0143406699946847	-0.0012922871400931
4	D	26	50	20120618	7	826	16.32	0.0141817618877487	-0.00133781774573371
4	D	26	50	20120618	7	828	16.36	0.0148291535012640	-0.00228847331556434
4	D	26	50	20120618	7	830	16.4	0.0149181994582188	-0.00184567597811751
4	D	26	50	20120618	7	832	16.44	0.0149529113301073	-0.00159477327894908
4	D	26	50	20120618	7	834	16.48	0.0150748023970482	-0.00156542834752984
4	D	26	50	20120618	7	836	16.52	0.0153481062390446	-0.00173867657998836
4	D	26	50	20120618	7	838	16.56	0.0157283458395599	-0.00186343850046091
4	D	26	50	20120618	7	840	16.6	0.0159635649103216	-0.00187440572663712
4	D	26	50	20120618	7	842	16.64	0.0159205657469576	-0.00153869264013318
4	D	26	50	20120618	7	844	16.68	0.0163624721298602	-0.00187952517973291
4	D	26	50	20120618	7	846	16.72	0.0166471957463728	-0.0015229736563874
4	D	26	50	20120618	7	848	16.76	0.0172456060731553	-0.00155117307482112
4	D	26	50	20120618	7	850	16.8	0.0180236568776983	-0.00148066745766901
4	D	26	50	20120618	7	852	16.84	0.0189497475579505	-0.00089173943282217
4	D	26	50	20120618	7	854	16.88	0.0196542733993857	-0.000275573654764031
4	D	26	50	20120618	7	856	16.92	0.0213222598073521	-0.00015166804060349
4	D	26	50	20120618	7	858	16.96	0.0219927363359528	-0.00062826013244357
4	D	26	50	20120618	7	860	17	0.0221374259397328	-0.00079687540127175
4	D	26	50	20120618	7	862	17.04	0.0222282948179695	-0.000291090405970381
4	D	26	50	20120618	7	864	17.08	0.0224324558497132	-0.0007297035804609
4	D	26	50	20120618	7	866	17.12	0.0219301884985162	-0.00066007710916983
4	D	26	50	20120618	7	868	17.16	0.022398708966449	-0.00147446047434376
4	D	26	50	20120618	7	870	17.2	0.0226797775480096	-0.00142136311903768
4	D	26	50	20120618	7	872	17.24	0.0227661364991959	-0.00176450082674407
4	D	26	50	20120618	7	874	17.28	0.0229374861499470	-0.00202689047557287
4	D	26	50	20120618	7	876	17.32	0.0228327954554584	-0.00156674427324963
4	D	26	50	20120618	7	878	17.36	0.0228146489741328	-0.00172404936911274
4	D	26	50	20120618	7	880	17.4	0.0228267800980708	-0.00175844587137677
4	D	26	50	20120618	7	882	17.44	0.0228137431703461	-0.00220790910444985
4	D	26	50	20120618	7	884	17.48	0.0228289989991502	-0.00307978944332239
4	D	26	50	20120618	7	886	17.52	0.0227632734238389	-0.00314989908067704
4	D	26	50	20120618	7	888	17.56	0.0232053707255724	-0.00349283172741689
4	D	26	50	20120618	7	890	17.6	0.0233694760673501	-0.00409537155780153
4	D	26	50	20120618	7	892	17.64	0.0229991147485681	-0.00497499118039423
4	D	26	50	20120618	7	894	17.68	0.0229458201104700	-0.00431905771696213
4	D	26	50	20120618	7	896	17.72	0.0232852242943718	-0.00425698081264173
4	D	26	50	20120618	7	898	17.76	0.0232969198405326	-0.00420427307317213
4	D	26	50	20120618	7	900	17.8	0.0233686346102805	-0.00443944264645913
4	D	26	50	20120618	7	902	17.84	0.0237602091324982	-0.00438798648599223
4	D	26	50	20120618	7	904	17.88	0.0237649396768643	-0.00425456250745013
4	D	26	50	20120618	7	906	17.92	0.0236494267130897	-0.00468190956172803
4	D	26	50	20120618	7	908	17.96	0.0240514169181943	-0.00475523653493703
4	D	26	50	20120618	7	910	18	0.0248383914103158	-0.00515012031689063
4	D	26	50	20120618	7	912	18.04	0.0252183410970508	-0.00486704425917823
4	D	26	50	20120618	7	914	18.08	0.0253126549995255	-0.00527548327812723
4	D	26	50	20120618	7	916	18.12	0.0255688730203681	-0.00504712526446343
4	D	26	50	20120618	7	918	18.16	0.0254398210830541	-0.00508807169684153
4	D	26	50	20120618	7	920	18.2	0.0252151775013118	-0.00476569747265793
4	D	26	50	20120618	7	922	18.24	0.0254764485072127	-0.00469039555020903
4	D	26	50	20120618	7	924	18.28	0.0250902204193676	-0.00481273138731533
4	D	26	50	20120618	7	926	18.32	0.0249899788407463	-0.00409909306079093
4	D	26	50	20120618	7	928	18.36	0.0249538598263633	-0.00410240232052693
4	D	26	50	20120618	7	930	18.4	0.0249411304900883	-0.00350065586395072
4	D	26	50	20120618	7	932	18.44	0.0249553709135546	-0.00282894755533715
4	D	26	50	20120618	7	934	18.48	0.0248831802609430	-0.00301880077633827
4	D	26	50	20120618	7	936	18.52	0.0250629791306224	-0.00224262804740611
4	D	26	50	20120618	7	938	18.56	0.0251678960992810	-0.00190252736332491
4	D	26	50	20120618	7	940	18.6	0.0248657069452731	-0.00154767289625425
4	D	26	50	20120618	7	942	18.64	0.024961852254311	-0.0014093840230576
4	D	26	50	20120618	7	944	18.68	0.0250994057364552	-0.00055482426479022
4	D	26	50	20120618	7	946	18.72	0.0250874132054463	-0.00059198979720938
4	D	26	50	20120618	7	948	18.76	0.024803432051054	-0.00016532863650923
4	D	26	50	20120618	7	950	18.8	0.0244998711098906	0.00024245984420105
4	D	26	50	20120618	7	952	18.84	0.0244605064753819	0.00030718132788305
4	D	26	50	20120618	7	954	18.88	0.0241881642986079	0.00119206182492771
4	D	26	50	20120618	7	956	18.92	0.0243148495495253	0.00169068524274922
4	D	26	50	20120618	7	958	18.96	0.0237947512987592	0.00258217011713016
4	D	26	50	20120618	7	960	19	0.0235381917453413	0.00348072605932296
4	D	26	50	20120618	7	962	19.04	0.0233633878779641	0.00380686492000963
4	D	26	50	20120618	7	964	19.08	0.0227022996060972	0.00462317727248263
4	D	26	50	20120618	7	966	19.12	0.0219720916463693	0.0056266537188679
4	D	26	50	20120618	7	968	19.16	0.0216464053340226	0.00616243559804076
4	D	26	50	20120618	7	970	19.2	0.0213683638765922	0.00662835532723238
4	D	26	50	20120618	7	972	19.24	0.0206944274745111	0.00769438243948141
4	D	26	50	20120618	7	974	19.28	0.0200612840626367	0.00840863099915794
4	D	26	50	20120618	7	976	19.32	0.0198309086733261	0.00894509877190855
4	D	26	50	20120618	7	978	19.36	0.0189132509485464	0.0100719045404277
4	D	26	50	20120618	7	980	19.4	0.0181506688119486	0.0102347469894943
4	D	26	50	20120618	7	982	19.44	0.0178803758306265	0.0108059846168894
4	D	26	50	20120618	7	984	19.48	0.0173065162512867	0.0111451554555533
4	D	26	50	20120618	7	986	19.52	0.0168538264899711	0.011449607351261
4	D	26	50	20120618	7	988	19.56	0.0170596935582457	0.0117691347635436
4	D	26	50	20120618	7	990	19.6	0.017416704700999	0.0125399730789185
4	D	26	50	20120618	7	992	19.64	0.017706448775658	0.0121179576097707
4	D	26	50	20120618	7	994	19.68	0.0179769312615975	0.0122152272185907
4	D	26	50	20120618	7	996	19.72	0.0179055417609689	0.0121944524213595
4	D	26	50	20120618	7	998	19.76	0.0180784222979012	0.0118262548493278
4	D	26	50	20120618	7	1000	19.8	0.0178210283584815	0.0116395008773486
4	D	26	50	20120618	7	1002	19.84	0.0177513571273312	0.0116170078106391
4	D	26	50	20120618	7	1004	19.88	0.0176674801209468	0.0120098763382663
4	D	26	50	20120618	7	1006	19.92	0.0178143603415349	0.0115021312429675
4	D	26	50	20120618	7	1008	19.96	0.0174375714221118	0.0117167098667864
4	D	26	50	20120618	7	1010	20	0.0176245021707863	0.0110869605674617
4	D	26	50	20120618	7	1012	20.04	0.0174432707027682	0.0113223988413255
4	D	26	50	20120618	7	1014	20.08	0.0171950479383005	0.0109004257985846
4	D	26	50	20120618	7	1016	20.12	0.0170095101899849	0.0109479363032126
4	D	26	50	20120618	7	1018	20.16	0.0168865867471435	0.0105557748823665
4	D	26	50	20120618	7	1020	20.2	0.0161636195608549	0.0105708857542805
4	D	26	50	20120618	7	1022	20.24	0.0156614535380596	0.0105759132834947
4	D	26	50	20120618	7	1024	20.28	0.0156997999388034	0.010462019594249
4	D	26	50	20120618	7	1026	20.32	0.0152136003871273	0.0103539241806090
4	D	26	50	20120618	7	1028	20.36	0.0148706748114553	0.010194450388248
4	D	26	50	20120618	7	1030	20.4	0.0147752083249273	0.0101217810243455
4	D	26	50	20120618	7	1032	20.44	0.0141982940442928	0.0098877711061796
4	D	26	50	20120618	7	1034	20.48	0.0140544048853892	0.0102328038600596
4	D	26	50	20120618	7	1036	20.52	0.0139797839067706	0.00949655720842032
4	D	26	50	20120618	7	1038	20.56	0.0135097601298209	0.00889858953048279
4	D	26	50	20120618	7	1040	20.6	0.0131106697696260	0.00800169599633255
4	D	26	50	20120618	7	1042	20.64	0.0130766664187323	0.00769545653468203
4	D	26	50	20120618	7	1044	20.68	0.0131498300502749	0.0079848109935046
4	D	26	50	20120618	7	1046	20.72	0.0127690544628195	0.0074661920101247
4	D	26	50	20120618	7	1048	20.76	0.0126160436264386	0.00730646365932247
4	D	26	50	20120618	7	1050	20.8	0.0121131492836587	0.00717669542283912
4	D	26	50	20120618	7	1052	20.84	0.0120681702213074	0.00784117073618793
4	D	26	50	20120618	7	1054	20.88	0.0117053749450840	0.00748628091377821
4	D	26	50	20120618	7	1056	20.92	0.0115446425026525	0.00755537231736795
4	D	26	50	20120618	7	1058	20.96	0.0108070452770612	0.00817072492262773
4	D	26	50	20120618	7	1060	21	0.0108507727604098	0.00800772266742861
4	D	26	50	20120618	7	1062	21.04	0.0107716687247984	0.0079425203511354
4	D	26	50	20120618	7	1064	21.08	0.0108055603528207	0.00785273900312814
4	D	26	50	20120618	7	1066	21.12	0.0108984529706652	0.00762948417910411
4	D	26	50	20120618	7	1068	21.16	0.0111221462008935	0.00722173105373289
4	D	26	50	20120618	7	1070	21.2	0.0109938416754473	0.00741674403291633
4	D	26	50	20120618	7	1072	21.24	0.0109303576286323	0.00770190605563324
4	D	26	50	20120618	7	1074	21.28	0.0109556084117885	0.00746795977707767
4	D	26	50	20120618	7	1076	21.32	0.0113060788168158	0.00784207583286785
4	D	26	50	20120618	7	1078	21.36	0.0111418532668852	0.00724365843501748
4	D	26	50	20120618	7	1080	21.4	0.0112476010860117	0.00645003713915276
4	D	26	50	20120618	7	1082	21.44	0.0111121194267363	0.00587534317381121
4	D	26	50	20120618	7	1084	21.48	0.0106249087123632	0.00481680432237494
4	D	26	50	20120618	7	1086	21.52	0.0104412235838143	0.00448840271998848
4	D	26	50	20120618	7	1088	21.56	0.010230534047292	0.00425453422317884
4	D	26	50	20120618	7	1090	21.6	0.0100355705655832	0.00325895615953943
4	D	26	50	20120618	7	1092	21.64	0.00884403907074141	0.00156372422018717
4	D	26	50	20120618	7	1094	21.68	0.00771998677602821	0.00074515619708219
4	D	26	50	20120618	7	1096	21.72	0.00787864032452304	0.00101508006866453
4	D	26	50	20120618	7	1098	21.76	0.007409616396562	4.71074537626397e-05
4	D	26	50	20120618	7	1100	21.8	0.00742848200548406	0.00019155522702343
4	D	26	50	20120618	7	1102	21.84	0.00769843416133765	0.00041216547168582
4	D	26	50	20120618	7	1104	21.88	0.0077520625538364	1.24790204743801e-05
4	D	26	50	20120618	7	1106	21.92	0.00834922059450947	-0.00050586489836764
4	D	26	50	20120618	7	1108	21.96	0.00840624663509182	3.78386980748498e-05
4	D	26	50	20120618	7	1110	22	0.00827733541202726	-0.00103854187166431
4	D	26	50	20120618	7	1112	22.04	0.00858238764139217	-0.00131912820640016
4	D	26	50	20120618	7	1114	22.08	0.00832123896496435	-0.00107961699747666
4	D	26	50	20120618	7	1116	22.12	0.00843761530611882	-0.00169280656309279
4	D	26	50	20120618	7	1118	22.16	0.00859702545886951	-0.00199194101580595
4	D	26	50	20120618	7	1120	22.2	0.00845976754735983	-0.00181437801776863
4	D	26	50	20120618	7	1122	22.24	0.00827151097347063	-0.00183104098906729
4	D	26	50	20120618	7	1124	22.28	0.00806206240934927	-0.00158001454621216
4	D	26	50	20120618	7	1126	22.32	0.0078109433355058	-0.00183560819176697
4	D	26	50	20120618	7	1128	22.36	0.00793892117761919	-0.00248656220924593
4	D	26	50	20120618	7	1130	22.4	0.00761911870079874	-0.00258338704790059
4	D	26	50	20120618	7	1132	22.44	0.00787595331875453	-0.00281137170918398
4	D	26	50	20120618	7	1134	22.48	0.00776214448232256	-0.00295339410618529
4	D	26	50	20120618	7	1136	22.52	0.00786372037144	-0.00350737691390589
4	D	26	50	20120618	7	1138	22.56	0.00813256944071494	-0.00380903573782793
4	D	26	50	20120618	7	1140	22.6	0.00840567529281262	-0.00365236208832038
4	D	26	50	20120618	7	1142	22.64	0.00924402109258739	-0.00426160529099073
4	D	26	50	20120618	7	1144	22.68	0.00940954064792754	-0.00451395755906053
4	D	26	50	20120618	7	1146	22.72	0.0102129270884404	-0.00421708584804723
4	D	26	50	20120618	7	1148	22.76	0.0105051177525624	-0.00505417299775143
4	D	26	50	20120618	7	1150	22.8	0.0114046282889098	-0.00562926294289053
4	D	26	50	20120618	7	1152	22.84	0.0117809080914504	-0.00542090685874603
4	D	26	50	20120618	7	1154	22.88	0.0120834366567132	-0.00637312513456313
4	D	26	50	20120618	7	1156	22.92	0.0123486724103363	-0.00695924594548863
4	D	26	50	20120618	7	1158	22.96	0.0125938404735093	-0.00731090428990833
4	D	26	50	20120618	7	1160	23	0.0125233772827641	-0.00695844691482593
4	D	26	50	20120618	7	1162	23.04	0.0128070048837658	-0.00756154535956773
4	D	26	50	20120618	7	1164	23.08	0.0129392197097120	-0.00794959141894723
4	D	26	50	20120618	7	1166	23.12	0.0128712384637688	-0.00841547579279983
4	D	26	50	20120618	7	1168	23.16	0.0133421998643103	-0.00825753642215403
4	D	26	50	20120618	7	1170	23.2	0.0132214613814227	-0.00788605787465763
4	D	26	50	20120618	7	1172	23.24	0.0133143115728603	-0.00751801586611783
4	D	26	50	20120618	7	1174	23.28	0.0133769188072665	-0.00763012057520723
4	D	26	50	20120618	7	1176	23.32	0.0141005648160650	-0.00798819237813223
4	D	26	50	20120618	7	1178	23.36	0.0139785606120391	-0.00769026000694713
4	D	26	50	20120618	7	1180	23.4	0.0145063663267202	-0.00808244264099663
4	D	26	50	20120618	7	1182	23.44	0.0143985891111317	-0.00800012126953083
4	D	26	50	20120618	7	1184	23.48	0.0151553772147644	-0.00801628573054883
4	D	26	50	20120618	7	1186	23.52	0.0151055615420298	-0.00790565887463213
4	D	26	50	20120618	7	1188	23.56	0.0158118268661468	-0.00764386673103343
4	D	26	50	20120618	7	1190	23.6	0.0161249478909918	-0.00793122078477203
4	D	26	50	20120618	7	1192	23.64	0.0163869309534214	-0.00749316813382693
4	D	26	50	20120618	7	1194	23.68	0.0173240595705280	-0.00775783820202513
4	D	26	50	20120618	7	1196	23.72	0.0180807911056182	-0.00806869648517033
4	D	26	50	20120618	7	1198	23.76	0.0188929173859465	-0.00771604819125693
4	D	26	50	20120618	7	1200	23.8	0.0196543511811317	-0.00802177995023863
4	D	26	50	20120618	7	1202	23.84	0.0196062396357397	-0.00847096246191953
4	D	26	50	20120618	7	1204	23.88	0.0196613444671976	-0.00878171467904763
4	D	26	50	20120618	7	1206	23.92	0.0198329380697881	-0.00860531275034503
4	D	26	50	20120618	7	1208	23.96	0.0202500179336032	-0.00893154353491323
4	D	26	50	20120618	7	1210	24	0.0202243499574461	-0.00951554302549523
4	D	26	50	20120618	7	1212	24.04	0.0201565313460625	-0.00970597395273653
4	D	26	50	20120618	7	1214	24.08	0.0205864522690240	-0.00986634577070963
4	D	26	50	20120618	7	1216	24.12	0.0203549737931347	-0.00998256584126543
4	D	26	50	20120618	7	1218	24.16	0.0204332929402190	-0.0101221770041429
4	D	26	50	20120618	7	1220	24.2	0.02070018332371	-0.0105220883153108
4	D	26	50	20120618	7	1222	24.24	0.0207831481623466	-0.0105662612759315
4	D	26	50	20120618	7	1224	24.28	0.0210044796559258	-0.0103020791114124
4	D	26	50	20120618	7	1226	24.32	0.0211906113739375	-0.0100814405824787
4	D	26	50	20120618	7	1228	24.36	0.0216113186955401	-0.0106840581946094
4	D	26	50	20120618	7	1230	24.4	0.0214893639889889	-0.00996031319086153
4	D	26	50	20120618	7	1232	24.44	0.0213908003747593	-0.0105428206861352
4	D	26	50	20120618	7	1234	24.48	0.0213198068539281	-0.0105245773311805
4	D	26	50	20120618	7	1236	24.52	0.0217725390416506	-0.0107980438077366
4	D	26	50	20120618	7	1238	24.56	0.0226537779387722	-0.0116241849444681
4	D	26	50	20120618	7	1240	24.6	0.0228542851376454	-0.0124301735379358
4	D	26	50	20120618	7	1242	24.64	0.0230376025706681	-0.0122281884858899
4	D	26	50	20120618	7	1244	24.68	0.0228260432928049	-0.0119736229735949
4	D	26	50	20120618	7	1246	24.72	0.0230195925609512	-0.0124310362082088
4	D	26	50	20120618	7	1248	24.76	0.0232264071523127	-0.0121505410902478
4	D	26	50	20120618	7	1250	24.8	0.0230525790922936	-0.0120961150812998
4	D	26	50	20120618	7	1252	24.84	0.0234445354521731	-0.0117313116218179
4	D	26	50	20120618	7	1254	24.88	0.0231315346354809	-0.0118450497475717
4	D	26	50	20120618	7	1256	24.92	0.0232384633229319	-0.0112775117028558
4	D	26	50	20120618	7	1258	24.96	0.0234895215855922	-0.0115379744857059
4	D	26	50	20120618	7	1260	25	0.0239620103367810	-0.0116082608997558
4	D	26	50	20120618	7	1262	25.04	0.0239859034749173	-0.0113679930865764
4	D	26	50	20120618	7	1264	25.08	0.0244148980879954	-0.0113198461858454
4	D	26	50	20120618	7	1266	25.12	0.0247832229392477	-0.0115015089890001
4	D	26	50	20120618	7	1268	25.16	0.0253859324752598	-0.0117487418039741
4	D	26	50	20120618	7	1270	25.2	0.025735016950996	-0.0121094511151930
4	D	26	50	20120618	7	1272	25.24	0.0256587766978485	-0.0122991112960429
4	D	26	50	20120618	7	1274	25.28	0.0257211081606101	-0.0125986770838926
4	D	26	50	20120618	7	1276	25.32	0.0259711906159123	-0.0124796922258223
4	D	26	50	20120618	7	1278	25.36	0.0257813890137062	-0.0123394163825705
4	D	26	50	20120618	7	1280	25.4	0.0261288754281169	-0.0122336190659694
4	D	26	50	20120618	7	1282	25.44	0.026008787483468	-0.0124958354736368
4	D	26	50	20120618	7	1284	25.48	0.0263103190281694	-0.0122211739866205
4	D	26	50	20120618	7	1286	25.52	0.0263053268542942	-0.0118024677772087
4	D	26	50	20120618	7	1288	25.56	0.0266758366655003	-0.0115859658229450
4	D	26	50	20120618	7	1290	25.6	0.0268155397522594	-0.0119210142290746
4	D	26	50	20120618	7	1292	25.64	0.0268002521036501	-0.0120528330752234
4	D	26	50	20120618	7	1294	25.68	0.0271632241565688	-0.0118601323352145
4	D	26	50	20120618	7	1296	25.72	0.027581689949675	-0.0123203174284107
4	D	26	50	20120618	7	1298	25.76	0.0277013182749161	-0.0119652225450344
4	D	26	50	20120618	7	1300	25.8	0.0276766897457274	-0.0126171962104918
4	D	26	50	20120618	7	1302	25.84	0.0282585254895589	-0.0127614177095826
4	D	26	50	20120618	7	1304	25.88	0.0287023905582453	-0.0134496305975759
4	D	26	50	20120618	7	1306	25.92	0.0288292737990615	-0.0130905334898181
4	D	26	50	20120618	7	1308	25.96	0.0287496040780252	-0.0136796029360212
4	D	26	50	20120618	7	1310	26	0.0287158397292235	-0.0135841081652219
4	D	26	50	20120618	7	1312	26.04	0.0289287637231744	-0.0130436523102254
4	D	26	50	20120618	7	1314	26.08	0.0291052858600298	-0.0138269569181526
4	D	26	50	20120618	7	1316	26.12	0.0289777662231106	-0.0137581837126144
4	D	26	50	20120618	7	1318	26.16	0.0295315793252038	-0.0139165685605324
4	D	26	50	20120618	7	1320	26.2	0.029550063096464	-0.0133625221132015
4	D	26	50	20120618	7	1322	26.24	0.0296463710400616	-0.0134688709730920
4	D	26	50	20120618	7	1324	26.28	0.0297190262618285	-0.0134027211337120
4	D	26	50	20120618	7	1326	26.32	0.0297065175428693	-0.0133911882221108
4	D	26	50	20120618	7	1328	26.36	0.0302726979425654	-0.0134369380308536
4	D	26	50	20120618	7	1330	26.4	0.030110381580944	-0.0136480447603768
4	D	26	50	20120618	7	1332	26.44	0.0304185882136598	-0.0138891186752868
4	D	26	50	20120618	7	1334	26.48	0.0302594962589606	-0.0138558775855032
4	D	26	50	20120618	7	1336	26.52	0.0307083888568613	-0.0141766000082460
4	D	26	50	20120618	7	1338	26.56	0.0310722730775277	-0.0146227773161069
4	D	26	50	20120618	7	1340	26.6	0.0315400737107573	-0.0148510525982773
4	D	26	50	20120618	7	1342	26.64	0.0318322290195401	-0.0146970659545383
4	D	26	50	20120618	7	1344	26.68	0.0322946273569614	-0.0152454060501451
4	D	26	50	20120618	7	1346	26.72	0.0323737101793693	-0.0149346750462204
4	D	26	50	20120618	7	1348	26.76	0.0321224185714713	-0.0150212107741020
4	D	26	50	20120618	7	1350	26.8	0.0324863452185445	-0.0150057463487975
4	D	26	50	20120618	7	1352	26.84	0.03309043361278	-0.0149440088557321
4	D	26	50	20120618	7	1354	26.88	0.0330738378166256	-0.0150982076315054
4	D	26	50	20120618	7	1356	26.92	0.0333176199505075	-0.0153247929284689
4	D	26	50	20120618	7	1358	26.96	0.0335244981814792	-0.0156526288454304
4	D	26	50	20120618	7	1360	27	0.033631886488338	-0.0159424931282422
4	D	26	50	20120618	7	1362	27.04	0.0338729674743157	-0.0159769009442147
4	D	26	50	20120618	7	1364	27.08	0.0344077876882662	-0.0161351867971833
4	D	26	50	20120618	7	1366	27.12	0.0345879514250447	-0.0166718879151717
4	D	26	50	20120618	7	1368	27.16	0.0344644481546427	-0.0163270036537158
4	D	26	50	20120618	7	1370	27.2	0.0350127599659781	-0.0164460592224642
4	D	26	50	20120618	7	1372	27.24	0.0355689489468561	-0.0165088715178370
4	D	26	50	20120618	7	1374	27.28	0.035770219821053	-0.0165187427285023
4	D	26	50	20120618	7	1376	27.32	0.0357471398557151	-0.0165240036029544
4	D	26	50	20120618	7	1378	27.36	0.0361738293006865	-0.0166023298211064
4	D	26	50	20120618	7	1380	27.4	0.0361909200715877	-0.0168972145620646
4	D	26	50	20120618	7	1382	27.44	0.0361716796960717	-0.0168830794975087
4	D	26	50	20120618	7	1384	27.48	0.0368923912117282	-0.0173476203684770
4	D	26	50	20120618	7	1386	27.52	0.0371918650756964	-0.0178607536174485
4	D	26	50	20120618	7	1388	27.56	0.0375724370163988	-0.0181358110842622
4	D	26	50	20120618	7	1390	27.6	0.0378250721271811	-0.0180005556991569
4	D	26	50	20120618	7	1392	27.64	0.038334881974281	-0.0187295969326958
4	D	26	50	20120618	7	1394	27.68	0.0384507414203784	-0.0194844687769515
4	D	26	50	20120618	7	1396	27.72	0.0384984640570407	-0.0196555249783884
4	D	26	50	20120618	7	1398	27.76	0.0387439998157399	-0.0197008929494693
4	D	26	50	20120618	7	1400	27.8	0.0392400564359457	-0.0204888008225420
4	D	26	50	20120618	7	1402	27.84	0.0395606798637391	-0.0213261354596197
4	D	26	50	20120618	7	1404	27.88	0.0398058549979799	-0.0217174978498030
4	D	26	50	20120618	7	1406	27.92	0.040036548585342	-0.0217219879778636
4	D	26	50	20120618	7	1408	27.96	0.040052599909275	-0.0221900219563309
4	D	26	50	20120618	7	1410	28	0.0401248096537697	-0.0222463642246559
4	D	26	50	20120618	7	1412	28.04	0.0408329841661959	-0.0231362510377113
4	D	26	50	20120618	7	1414	28.08	0.0409934974055252	-0.0232995927041654
4	D	26	50	20120618	7	1416	28.12	0.041207213359071	-0.0238511077092197
4	D	26	50	20120618	7	1418	28.16	0.0418488561944553	-0.0237173089640836
4	D	26	50	20120618	7	1420	28.2	0.0421606266453483	-0.0244374901496543
4	D	26	50	20120618	7	1422	28.24	0.0425041391196487	-0.0246766336630515
4	D	26	50	20120618	7	1424	28.28	0.042976274317447	-0.0248237825842165
4	D	26	50	20120618	7	1426	28.32	0.0429526003824128	-0.0250160307758855
4	D	26	50	20120618	7	1428	28.36	0.0430693861383936	-0.0259590566635471
4	D	26	50	20120618	7	1430	28.4	0.043119548293451	-0.0255891408220372
4	D	26	50	20120618	7	1432	28.44	0.0437046437995438	-0.0266794641232878
4	D	26	50	20120618	7	1434	28.48	0.0438038720941477	-0.0268164094936002
4	D	26	50	20120618	7	1436	28.52	0.0439316109341691	-0.0265203792396564
4	D	26	50	20120618	7	1438	28.56	0.0434925612626625	-0.0267362660110205
4	D	26	50	20120618	7	1440	28.6	0.0436620476870451	-0.0273989028467382
4	D	26	50	20120618	7	1442	28.64	0.0441269703956753	-0.027889847084916
4	D	26	50	20120618	7	1444	28.68	0.0439063955063519	-0.0291020685241754
4	D	26	50	20120618	7	1446	28.72	0.0442531111743712	-0.0293026535047946
4	D	26	50	20120618	7	1448	28.76	0.0441525818032899	-0.0300804497508963
4	D	26	50	20120618	7	1450	28.8	0.0441260370147241	-0.0297066306799542
4	D	26	50	20120618	7	1452	28.84	0.044226658309687	-0.0304962568225053
4	D	26	50	20120618	7	1454	28.88	0.0441951779157885	-0.0303871643883038
4	D	26	50	20120618	7	1456	28.92	0.0441918969403238	-0.0310238716183554
4	D	26	50	20120618	7	1458	28.96	0.0441786528303122	-0.03100430597372
4	D	26	50	20120618	7	1460	29	0.0441963092866384	-0.0309616179373398
4	D	26	50	20120618	7	1462	29.04	0.0442562577995474	-0.0312286356000514
4	D	26	50	20120618	7	1464	29.08	0.0443110302908181	-0.0309320325896149
4	D	26	50	20120618	7	1466	29.12	0.0442322303111227	-0.0317019587372421
4	D	26	50	20120618	7	1468	29.16	0.0446941266027294	-0.0320344262036204
4	D	26	50	20120618	7	1470	29.2	0.0442489392443621	-0.0318324694358457
4	D	26	50	20120618	7	1472	29.24	0.0441782427083791	-0.0323387437490396
4	D	26	50	20120618	7	1474	29.28	0.0441544909915991	-0.0323200690589485
4	D	26	50	20120618	7	1476	29.32	0.0438050883178114	-0.0318374898939921
4	D	26	50	20120618	7	1478	29.36	0.0439636852977637	-0.032072327127092
4	D	26	50	20120618	7	1480	29.4	0.0439784850426939	-0.0324680735793186
4	D	26	50	20120618	7	1482	29.44	0.0435612778996582	-0.0326971903185587
4	D	26	50	20120618	7	1484	29.48	0.0430934136268183	-0.0321967425652417
4	D	26	50	20120618	7	1486	29.52	0.0425745881682583	-0.0324463017615259
4	D	26	50	20120618	7	1488	29.56	0.0423832733575405	-0.0325794923948302
4	D	26	50	20120618	7	1490	29.6	0.0417765474550112	-0.0324228258163905
4	D	26	50	20120618	7	1492	29.64	0.0412254496429578	-0.0330648575605045
4	D	26	50	20120618	7	1494	29.68	0.04096475351487	-0.0325692322754352
4	D	26	50	20120618	7	1496	29.72	0.040610775860208	-0.0326093959406066
4	D	26	50	20120618	7	1498	29.76	0.0396584232341025	-0.0319334230709957
4	D	26	50	20120618	7	1500	29.8	0.0395260528446644	-0.0319632629771617
4	D	26	50	20120618	7	1502	29.84	0.0389564783324186	-0.03150215864515
4	D	26	50	20120618	7	1504	29.88	0.0388404421096259	-0.0313830111525201
4	D	26	50	20120618	7	1506	29.92	0.0387357690928069	-0.0304734102024051
4	D	26	50	20120618	7	1508	29.96	0.0381662865044427	-0.0301806467817905
4	D	26	50	20120618	7	1510	30	0.0372501872430086	-0.029606589212552
4	D	26	50	20120618	7	1512	30.04	0.0363734172607442	-0.0296868741164879
4	D	26	50	20120618	7	1514	30.08	0.0355635678642512	-0.0289627260618747
4	D	26	50	20120618	7	1516	30.12	0.0347866696437616	-0.0283812721557050
4	D	26	50	20120618	7	1518	30.16	0.0338774010338338	-0.0281373910268738
4	D	26	50	20120618	7	1520	30.2	0.0330574400103699	-0.0269891910355831
4	D	26	50	20120618	7	1522	30.24	0.0328351963490429	-0.0270152832758089
4	D	26	50	20120618	7	1524	30.28	0.0316896126528426	-0.0264137475370535
4	D	26	50	20120618	7	1526	30.32	0.0305747173909458	-0.0262275663215671
4	D	26	50	20120618	7	1528	30.36	0.0291337044815657	-0.0254529308427772
4	D	26	50	20120618	7	1530	30.4	0.028348462401058	-0.0246765983077125
4	D	26	50	20120618	7	1532	30.44	0.0273509468648382	-0.0247994227556046
4	D	26	50	20120618	7	1534	30.48	0.0264654370427583	-0.024470688813031
4	D	26	50	20120618	7	1536	30.52	0.0251099133432237	-0.0252862657744515
4	D	26	50	20120618	7	1538	30.56	0.0243132161328608	-0.0250739216080612
4	D	26	50	20120618	7	1540	30.6	0.0239241659818519	-0.0256930643056681
4	D	26	50	20120618	7	1542	30.64	0.023164379745467	-0.0261875440777519
4	D	26	50	20120618	7	1544	30.68	0.0221744302518058	-0.0269052574606562
4	D	26	50	20120618	7	1546	30.72	0.0211516002928195	-0.0284775093886245
4	D	26	50	20120618	7	1548	30.76	0.0207354679520912	-0.0294682366997450
4	D	26	50	20120618	7	1550	30.8	0.0201706310552794	-0.0301469177883279
4	D	26	50	20120618	7	1552	30.84	0.0197709035918746	-0.0304629238088401
4	D	26	50	20120618	7	1554	30.88	0.0194346036067423	-0.0310796623433910
4	D	26	50	20120618	7	1556	30.92	0.0187061422007639	-0.0317958200913768
4	D	26	50	20120618	7	1558	30.96	0.0185309918510640	-0.0317323926131043
4	D	26	50	20120618	7	1560	31	0.0181944090232192	-0.0321252611407316
4	D	26	50	20120618	7	1562	31.04	0.0179082429088730	-0.032408598827953
4	D	26	50	20120618	7	1564	31.08	0.017951729975916	-0.03236624313176
4	D	26	50	20120618	7	1566	31.12	0.0173738823143304	-0.0326920779365307
4	D	26	50	20120618	7	1568	31.16	0.0166552496926105	-0.0327300495706804
4	D	26	50	20120618	7	1570	31.2	0.016606105771318	-0.0332369744221131
4	D	26	50	20120618	7	1572	31.24	0.0169704778956634	-0.0329336963236622
4	D	26	50	20120618	7	1574	31.28	0.0167093433613712	-0.0330880577339952
4	D	26	50	20120618	7	1576	31.32	0.0168844937110711	-0.0328255089861406
4	D	26	50	20120618	7	1578	31.36	0.0167939133324011	-0.0326639350866395
4	D	26	50	20120618	7	1580	31.4	0.0167382640287218	-0.0321168465700355
4	D	26	50	20120618	7	1582	31.44	0.0171206673759874	-0.0317501409933121
4	D	26	50	20120618	7	1584	31.48	0.0166999388411814	-0.0319928200406153
4	D	26	50	20120618	7	1586	31.52	0.0165295261069155	-0.0314803090456113
4	D	26	50	20120618	7	1588	31.56	0.016271785685173	-0.0313474436814264
4	D	26	50	20120618	7	1590	31.6	0.0162628761397301	-0.0306558932494259
4	D	26	50	20120618	7	1592	31.64	0.0160037215044252	-0.0305042188448614
4	D	26	50	20120618	7	1594	31.68	0.0163448298156696	-0.0298915815296414
4	D	26	50	20120618	7	1596	31.72	0.0159626386004382	-0.0298636508117845
4	D	26	50	20120618	7	1598	31.76	0.0158860589360357	-0.0293620999718889
4	D	26	50	20120618	7	1600	31.8	0.0153801240340968	-0.0288546094350313
4	D	26	50	20120618	7	1602	31.84	0.0150897859897416	-0.0286413460298255
4	D	26	50	20120618	7	1604	31.88	0.0146831995905593	-0.0280207891186561
4	D	26	50	20120618	7	1606	31.92	0.0145714060084537	-0.0273817767204979
4	D	26	50	20120618	7	1608	31.96	0.0146465714592938	-0.0274384159736709
4	D	26	50	20120618	7	1610	32	0.0138820476074750	-0.0265132374611664
4	D	26	50	20120618	7	1612	32.04	0.0135919924058322	-0.0258390818559832
4	D	26	50	20120618	7	1614	32.08	0.0132240140369027	-0.0250109183938575
4	D	26	50	20120618	7	1616	32.12	0.0125973760074152	-0.0244718201838809
4	D	26	50	20120618	7	1618	32.16	0.0119440800522770	-0.0241043367896982
4	D	26	50	20120618	7	1620	32.2	0.0111340892344278	-0.0228307667661031
4	D	26	50	20120618	7	1622	32.24	0.0110681161717431	-0.0220271399092846
4	D	26	50	20120618	7	1624	32.28	0.0103126432867234	-0.0210282808701805
4	D	26	50	20120618	7	1626	32.32	0.00970113734235325	-0.0206430490957901
4	D	26	50	20120618	7	1628	32.36	0.00912017841093038	-0.0202646055464990
4	D	26	50	20120618	7	1630	32.4	0.00834384587586567	-0.0196309671598778
4	D	26	50	20120618	7	1632	32.44	0.0075358349570038	-0.0191550135854611
4	D	26	50	20120618	7	1634	32.48	0.0069585529808431	-0.0186795549857913
4	D	26	50	20120618	7	1636	32.52	0.00620576710159191	-0.0182165414654703
4	D	26	50	20120618	7	1638	32.56	0.0054027059301983	-0.0178132784681596
4	D	26	50	20120618	7	1640	32.6	0.0042143281316006	-0.0172430534176752
4	D	26	50	20120618	7	1642	32.64	0.0036215180905251	-0.0172939933901918
4	D	26	50	20120618	7	1644	32.68	0.002562632756766	-0.0175070517344312
4	D	26	50	20120618	7	1646	32.72	0.0017816686722845	-0.0177662417250751
4	D	26	50	20120618	7	1648	32.76	0.0006751738389482	-0.0178345340980021
4	D	26	50	20120618	7	1650	32.8	-0.000177497944213401	-0.0180176323279225
4	D	26	50	20120618	7	1652	32.84	-0.000965575522913598	-0.0175164986810278
4	D	26	50	20120618	7	1654	32.88	-0.0023082864475731	-0.0178115884829526
4	D	26	50	20120618	7	1656	32.92	-0.002960168189149	-0.0176648638258564
4	D	26	50	20120618	7	1658	32.96	-0.0039940219428541	-0.0179060650199869
4	D	26	50	20120618	7	1660	33	-0.0046974234845072	-0.0183633085489734
4	D	26	50	20120618	7	1662	33.04	-0.0056689740597219	-0.0188366599704353
4	D	26	50	20120618	7	1664	33.08	-0.0064636843000296	-0.0191597441298272
4	D	26	50	20120618	7	1666	33.12	-0.0072117962034572	-0.0194926570734777
4	D	26	50	20120618	7	1668	33.16	-0.007784489056608	-0.0200914987353967
4	D	26	50	20120618	7	1670	33.2	-0.0083532503960554	-0.0201834579722901
4	D	26	50	20120618	7	1672	33.24	-0.0094210099199183	-0.0217575908042963
4	D	26	50	20120618	7	1674	33.28	-0.0101643134972338	-0.0217044234454189
4	D	26	50	20120618	7	1676	33.32	-0.011344142374847	-0.0224582487716384
4	D	26	50	20120618	7	1678	33.36	-0.0122073924754552	-0.0240298501613680
4	D	26	50	20120618	7	1680	33.4	-0.0129392904203901	-0.0239926139182707
4	D	26	50	20120618	7	1682	33.44	-0.0135238909517361	-0.0252908973238683
4	D	26	50	20120618	7	1684	33.48	-0.0141862378736735	-0.0261392133292578
4	D	26	50	20120618	7	1686	33.52	-0.0151036240694493	-0.0270792552263028
4	D	26	50	20120618	7	1688	33.56	-0.0153831150957811	-0.0271707124173815
4	D	26	50	20120618	7	1690	33.6	-0.0154699124531718	-0.0276736421155004
4	D	26	50	20120618	7	1692	33.64	-0.0162227761141689	-0.0282857773849058
4	D	26	50	20120618	7	1694	33.68	-0.0161373929703406	-0.0281386638190799
4	D	26	50	20120618	7	1696	33.72	-0.0172104133686556	-0.0293529924365472
4	D	26	50	20120618	7	1698	33.76	-0.0172766834161884	-0.0299279268181944
4	D	26	50	20120618	7	1700	33.8	-0.0177395272308819	-0.0311776956275347
4	D	26	50	20120618	7	1702	33.84	-0.0180913977073359	-0.0318197344427165
4	D	26	50	20120618	7	1704	33.88	-0.0182480713568434	-0.0330446060222913
4	D	26	50	20120618	7	1706	33.92	-0.0186573164775229	-0.0329146680801804
4	D	26	50	20120618	7	1708	33.96	-0.0192900639095999	-0.0338007860140922
4	D	26	50	20120618	7	1710	34	-0.0199253357128857	-0.0353258668486875
4	D	26	50	20120618	7	1712	34.04	-0.0201342150560482	-0.0355775968627899
4	D	26	50	20120618	7	1714	34.08	-0.020474743539732	-0.0363866825839592
4	D	26	50	20120618	7	1716	34.12	-0.0205007367850084	-0.0366846856658224
4	D	26	50	20120618	7	1718	34.16	-0.0207137032053662	-0.0366087565396586
4	D	26	50	20120618	7	1720	34.2	-0.0205141859559866	-0.0366269716103420
4	D	26	50	20120618	7	1722	34.24	-0.0209407481217374	-0.0370855657132805
4	D	26	50	20120618	7	1724	34.28	-0.0212415230621829	-0.0374262780447275
4	D	26	50	20120618	7	1726	34.32	-0.0215887478470846	-0.0378093531434353
4	D	26	50	20120618	7	1728	34.36	-0.0219243760807748	-0.0379853873766117
4	D	26	50	20120618	7	1730	34.4	-0.0218051790906702	-0.0379461924477305
4	D	26	50	20120618	7	1732	34.44	-0.0221179819174636	-0.0378453802339367
4	D	26	50	20120618	7	1734	34.48	-0.0230636170291478	-0.0377764161095676
4	D	26	50	20120618	7	1736	34.52	-0.023375380408973	-0.037678906084442
4	D	26	50	20120618	7	1738	34.56	-0.0240918775682137	-0.0368849100219832
4	D	26	50	20120618	7	1740	34.6	-0.024551645468409	-0.0366937012772826
4	D	26	50	20120618	7	1742	34.64	-0.0246367669827282	-0.0361216660334383
4	D	26	50	20120618	7	1744	34.68	-0.0242334969143497	-0.0353648567166021
4	D	26	50	20120618	7	1746	34.72	-0.0242104876596899	-0.0347733901784108
4	D	26	50	20120618	7	1748	34.76	-0.0240562393864419	-0.0348120972036130
4	D	26	50	20120618	7	1750	34.8	-0.02417957436543	-0.0344064851975752
4	D	26	50	20120618	7	1752	34.84	-0.024254798506133	-0.0346184878313902
4	D	26	50	20120618	7	1754	34.88	-0.0239080248553577	-0.0337381483740943
4	D	26	50	20120618	7	1756	34.92	-0.0238637917906606	-0.0336436470883226
4	D	26	50	20120618	7	1758	34.96	-0.0237473590930957	-0.0327694231854452
4	D	26	50	20120618	7	1760	35	-0.0240163522000219	-0.0317585336436980
4	D	26	50	20120618	7	1762	35.04	-0.0239923169334226	-0.0307100293445936
4	D	26	50	20120618	7	1764	35.08	-0.023806856966853	-0.0300203739587667
4	D	26	50	20120618	7	1766	35.12	-0.0241737605334751	-0.0289548488923323
4	D	26	50	20120618	7	1768	35.16	-0.024546646223466	-0.0278195606708661
4	D	26	50	20120618	7	1770	35.2	-0.0247905414944329	-0.0273653718431743
4	D	26	50	20120618	7	1772	35.24	-0.0252255889415579	-0.0259948221245395
4	D	26	50	20120618	7	1774	35.28	-0.0255077599025904	-0.0249748559480170
4	D	26	50	20120618	7	1776	35.32	-0.0256278619893749	-0.0234781583796185
4	D	26	50	20120618	7	1778	35.36	-0.0259247973399986	-0.0224483775609731
4	D	26	50	20120618	7	1780	35.4	-0.0260000547147203	-0.0219577656629824
4	D	26	50	20120618	7	1782	35.44	-0.025309176034162	-0.0211368500453639
4	D	26	50	20120618	7	1784	35.48	-0.0253818948955392	-0.0203622569929809
4	D	26	50	20120618	7	1786	35.52	-0.0253117499028455	-0.0189293758115845
4	D	26	50	20120618	7	1788	35.56	-0.025180369462901	-0.0177671751060263
4	D	26	50	20120618	7	1790	35.6	-0.0254524641523016	-0.0165872967309384
4	D	26	50	20120618	7	1792	35.64	-0.0253227100579539	-0.0154936146724772
4	D	26	50	20120618	7	1794	35.68	-0.0256566058800302	-0.0149532436702944
4	D	26	50	20120618	7	1796	35.72	-0.0254434838961805	-0.0131922649424274
4	D	26	50	20120618	7	1798	35.76	-0.025312669141661	-0.0125116039548572
4	D	26	50	20120618	7	1800	35.8	-0.0261127604645736	-0.0108202752449371
4	D	26	50	20120618	7	1802	35.84	-0.0258972343176679	-0.00960999127825823
4	D	26	50	20120618	7	1804	35.88	-0.0262441409045181	-0.00806962986612153
4	D	26	50	20120618	7	1806	35.92	-0.0267364286455801	-0.00717655400148293
4	D	26	50	20120618	7	1808	35.96	-0.0266363023253641	-0.00575456226451673
4	D	26	50	20120618	7	1810	36	-0.0270667889337505	-0.00477097673188623
4	D	26	50	20120618	7	1812	36.04	-0.0269519547924858	-0.00349790168303799
4	D	26	50	20120618	7	1814	36.08	-0.0268837896987794	-0.00170425462188019
4	D	26	50	20120618	7	1816	36.12	-0.0269608643379288	-0.000432735207950541
4	D	26	50	20120618	7	1818	36.16	-0.0269441059072146	0.00020415586986418
4	D	26	50	20120618	7	1820	36.2	-0.0265566821018025	0.00160542937814156
4	D	26	50	20120618	7	1822	36.24	-0.0261865117018514	0.00279032821137585
4	D	26	50	20120618	7	1824	36.28	-0.0261269733108755	0.00364507888847416
4	D	26	50	20120618	7	1826	36.32	-0.0255713288022191	0.00416296389501518
4	D	26	50	20120618	7	1828	36.36	-0.0250726771001263	0.00522376548815124
4	D	26	50	20120618	7	1830	36.4	-0.0247097191893433	0.00579772406244036
4	D	26	50	20120618	7	1832	36.44	-0.0244743940525644	0.00595951009397584
4	D	26	50	20120618	7	1834	36.48	-0.0238309975923627	0.00630309327895439
4	D	26	50	20120618	7	1836	36.52	-0.0239473166578679	0.00629185028113352
4	D	26	50	20120618	7	1838	36.56	-0.0232204108868081	0.00635153009346567
4	D	26	50	20120618	7	1840	36.6	-0.0232066930152531	0.00654202466031732
4	D	26	50	20120618	7	1842	36.64	-0.0225209408588584	0.0068443835199527
4	D	26	50	20120618	7	1844	36.68	-0.0211883981297124	0.00740066442471215
4	D	26	50	20120618	7	1846	36.72	-0.0202742504829944	0.00781121062186905
4	D	26	50	20120618	7	1848	36.76	-0.0190037210185584	0.0090865484124171
4	D	26	50	20120618	7	1850	36.8	-0.0174936944873345	0.00966489104874959
4	D	26	50	20120618	7	1852	36.84	-0.0166281957871622	0.0108159194671650
4	D	26	50	20120618	7	1854	36.88	-0.0166582478253626	0.010926723099777
4	D	26	50	20120618	7	1856	36.92	-0.015304491892781	0.0115332085860007
4	D	26	50	20120618	7	1858	36.96	-0.013519683666388	0.013536937071849
4	D	26	50	20120618	7	1860	37	-0.0121027830982464	0.0139083095533282
4	D	26	50	20120618	7	1862	37.04	-0.0108050300227347	0.0155652728736826
4	D	26	50	20120618	7	1864	37.08	-0.0102609113546117	0.0160829457481893
4	D	26	50	20120618	7	1866	37.12	-0.0095878093385324	0.0173264000939737
4	D	26	50	20120618	7	1868	37.16	-0.0084715564316157	0.0186704828057887
4	D	26	50	20120618	7	1870	37.2	-0.0075267839902045	0.0200349938325122
4	D	26	50	20120618	7	1872	37.24	-0.0064660106813397	0.0205607701507313
4	D	26	50	20120618	7	1874	37.28	-0.0055753955482997	0.0217513399803507
4	D	26	50	20120618	7	1876	37.32	-0.004924256268844	0.0230725336456587
4	D	26	50	20120618	7	1878	37.36	-0.0048637774258491	0.0243198205101971
4	D	26	50	20120618	7	1880	37.4	-0.004924075249508	0.0253179201166182
4	D	26	50	20120618	7	1882	37.44	-0.0044262607618442	0.0264946985355773
4	D	26	50	20120618	7	1884	37.48	-0.0047969515923863	0.0273737482301043
4	D	26	50	20120618	7	1886	37.52	-0.0047294695638306	0.0293852082214981
4	D	26	50	20120618	7	1888	37.56	-0.0047076270353597	0.0308191429919985
4	D	26	50	20120618	7	1890	37.6	-0.004703971293301	0.0314220010204347
4	D	26	50	20120618	7	1892	37.64	-0.0045275410803271	0.0321233873077615
4	D	26	50	20120618	7	1894	37.68	-0.0046621600693294	0.0325035420554630
4	D	26	50	20120618	7	1896	37.72	-0.0043745514571496	0.0331966056959752
4	D	26	50	20120618	7	1898	37.76	-0.0043966838994007	0.0331658465509936
4	D	26	50	20120618	7	1900	37.8	-0.0037739137440063	0.0347637169576442
4	D	26	50	20120618	7	1902	37.84	-0.0034432211156488	0.0351586148817335
4	D	26	50	20120618	7	1904	37.88	-0.0030966327268502	0.0365289524683340
4	D	26	50	20120618	7	1906	37.92	-0.0028260017484867	0.036760551152376
4	D	26	50	20120618	7	1908	37.96	-0.0026035671683288	0.0379602073041337
4	D	26	50	20120618	7	1910	38	-0.002217713139971	0.0391343439721583
4	D	26	50	20120618	7	1912	38.04	-0.0018855850848476	0.0397150907715468
4	D	26	50	20120618	7	1914	38.08	-0.00141203567348700	0.0409656091140752
4	D	26	50	20120618	7	1916	38.12	-0.0013717305869594	0.0418466641634336
4	D	26	50	20120618	7	1918	38.16	-0.0009827511466287	0.0429372349520577
4	D	26	50	20120618	7	1920	38.2	-0.000308666252123498	0.043531558201645
4	D	26	50	20120618	7	1922	38.24	0.000100607152827299	0.0442081179698842
4	D	26	50	20120618	7	1924	38.28	0.000835291098480101	0.0451420646064754
4	D	26	50	20120618	7	1926	38.32	0.0014854757837811	0.0457600052225544
4	D	26	50	20120618	7	1928	38.36	0.0020365948090379	0.0467161550120748
4	D	26	50	20120618	7	1930	38.4	0.0031619552512963	0.0473759563496
4	D	26	50	20120618	7	1932	38.44	0.0042108774505084	0.0485819976755918
4	D	26	50	20120618	7	1934	38.48	0.0053290961142768	0.0496840943047491
4	D	26	50	20120618	7	1936	38.52	0.00577330059421822	0.0503467947800771
4	D	26	50	20120618	7	1938	38.56	0.00676848267806017	0.051142289908912
4	D	26	50	20120618	7	1940	38.6	0.0079387444009239	0.0520162738904586
4	D	26	50	20120618	7	1942	38.64	0.00849495459500524	0.0525367044814119
4	D	26	50	20120618	7	1944	38.68	0.0096358006757716	0.0534915814787262
4	D	26	50	20120618	7	1946	38.72	0.0104591558117852	0.054000415518468
4	D	26	50	20120618	7	1948	38.76	0.0116538127185999	0.054010527145439
4	D	26	50	20120618	7	1950	38.8	0.0122257913939017	0.0546331346662737
4	D	26	50	20120618	7	1952	38.84	0.0126024671762398	0.0550505397992082
4	D	26	50	20120618	7	1954	38.88	0.0133792239753732	0.0551074618950937
4	D	26	50	20120618	7	1956	38.92	0.0137061194403157	0.0560030126334665
4	D	26	50	20120618	7	1958	38.96	0.0144569961312577	0.0569136954569566
4	D	26	50	20120618	7	1960	39	0.0150820785258266	0.0578107311195699
4	D	26	50	20120618	7	1962	39.04	0.0156884225906941	0.0582756538282
4	D	26	50	20120618	7	1964	39.08	0.0163131514318724	0.0589149490690708
4	D	26	50	20120618	7	1966	39.12	0.0171024947317110	0.0598090855938812
4	D	26	50	20120618	7	1968	39.16	0.0175725793198438	0.0605173237459176
4	D	26	50	20120618	7	1970	39.2	0.0179697611988363	0.0618145111360043
4	D	26	50	20120618	7	1972	39.24	0.0181701552606245	0.0627187592877857
4	D	26	50	20120618	7	1974	39.28	0.0182229054265011	0.063188561033206
4	D	26	50	20120618	7	1976	39.32	0.0181961060794941	0.0636729998889969
4	D	26	50	20120618	7	1978	39.36	0.0176865649329711	0.0645420341230752
4	D	26	50	20120618	7	1980	39.4	0.0172666142156244	0.0654422517662038
4	D	26	50	20120618	7	1982	39.44	0.0170355317195326	0.0665181854444572
4	D	26	50	20120618	7	1984	39.48	0.0164969991949809	0.0677670774413889
4	D	26	50	20120618	7	1986	39.52	0.0164044389173236	0.0685584006402148
4	D	26	50	20120618	7	1988	39.56	0.0158052366309461	0.0707043282997597
4	D	26	50	20120618	7	1990	39.6	0.0154609463391864	0.0719784640087798
4	D	26	50	20120618	7	1992	39.64	0.0144813206045305	0.0731214314098897
4	D	26	50	20120618	7	1994	39.68	0.0141304542197058	0.0748042041277574
4	D	26	50	20120618	7	1996	39.72	0.0132484092208537	0.0758347415506587
4	D	26	50	20120618	7	1998	39.76	0.0128182761658579	0.0762412572391629
4	D	26	50	20120618	7	2000	39.8	0.0116131540786817	0.0774823003508234
4	D	26	50	20120618	7	2002	39.84	0.0109315031416178	0.0785746389064004
4	D	26	50	20120618	7	2004	39.88	0.00984977118775867	0.0789491226577167
4	D	26	50	20120618	7	2006	39.92	0.00911056175870625	0.0801609622593143
4	D	26	50	20120618	7	2008	39.96	0.00798555486983845	0.0812647559447465
4	D	26	50	20120618	7	2010	40	0.00751525814967128	0.0820494323398292
4	D	26	50	20120618	7	2012	40.04	0.00680468654525692	0.0819920859798749
4	D	26	50	20120618	7	2014	40.08	0.0061549261240246	0.0825840050664062
4	D	26	50	20120618	7	2016	40.12	0.0052772651872159	0.083514133326379
4	D	26	50	20120618	7	2018	40.16	0.0043438842360496	0.084243018996426
4	D	26	50	20120618	7	2020	40.2	0.0033193572207884	0.0851412567405673
4	D	26	50	20120618	7	2022	40.24	0.0024203416591878	0.0857967447267273
4	D	26	50	20120618	7	2024	40.28	0.0016558885180471	0.0863647636040544
4	D	26	50	20120618	7	2026	40.32	0.0007339626967361	0.0872791940934849
4	D	26	50	20120618	7	2028	40.36	7.3242120395299e-05	0.0878662341432259
4	D	26	50	20120618	7	2030	40.4	-0.000700827672969598	0.0880186156545717
4	D	26	50	20120618	7	2032	40.44	-0.0015376178378257	0.0884928014620353
4	D	26	50	20120618	7	2034	40.48	-0.0029386792140688	0.0891904330123540
4	D	26	50	20120618	7	2036	40.52	-0.0040047133973856	0.0895263087334176
4	D	26	50	20120618	7	2038	40.56	-0.004785642126528	0.0897743617922578
4	D	26	50	20120618	7	2040	40.6	-0.0064335544800833	0.0901503304678147
4	D	26	50	20120618	7	2042	40.64	-0.0076910731797454	0.0900065049485214
4	D	26	50	20120618	7	2044	40.68	-0.0088691130772022	0.090428789118246
4	D	26	50	20120618	7	2046	40.72	-0.0103278743667901	0.0901506133105272
4	D	26	50	20120618	7	2048	40.76	-0.0113903023055228	0.0900805390285116
4	D	26	50	20120618	7	2050	40.8	-0.0120759130405613	0.0900163337327799
4	D	26	50	20120618	7	2052	40.84	-0.0123793325603685	0.089991372863404
4	D	26	50	20120618	7	2054	40.88	-0.0129935255105071	0.09022980927002
4	D	26	50	20120618	7	2056	40.92	-0.0132839342655404	0.0900266574917852
4	D	26	50	20120618	7	2058	40.96	-0.0134430332913074	0.090360270471149
4	D	26	50	20120618	7	2060	41	-0.0137762927172806	0.08996634128335
4	D	26	50	20120618	7	2062	41.04	-0.0141491501230003	0.0900327386101034
4	D	26	50	20120618	7	2064	41.08	-0.0147736668321442	0.0902670737973886
4	D	26	50	20120618	7	2066	41.12	-0.0156204979132932	0.0904166975922877
4	D	26	50	20120618	7	2068	41.16	-0.0160564999545729	0.0908785797417588
4	D	26	50	20120618	7	2070	41.2	-0.0163225842363334	0.090881761722274
4	D	26	50	20120618	7	2072	41.24	-0.016363455008286	0.09081614221298
4	D	26	50	20120618	7	2074	41.28	-0.0161466560691742	0.0910729633959069
4	D	26	50	20120618	7	2076	41.32	-0.0157216141830029	0.0911656650949205
4	D	26	50	20120618	7	2078	41.36	-0.0158431658386889	0.0917771003286125
4	D	26	50	20120618	7	2080	41.4	-0.0156122954746315	0.0912812063429664
4	D	26	50	20120618	7	2082	41.44	-0.0152302456807564	0.0916592963388668
4	D	26	50	20120618	7	2084	41.48	-0.015138816773949	0.0915289765590942
4	D	26	50	20120618	7	2086	41.52	-0.0148563276148649	0.0916369517645813
4	D	26	50	20120618	7	2088	41.56	-0.0147486352520902	0.0919191580809529
4	D	26	50	20120618	7	2090	41.6	-0.0139721612956693	0.0919011268580326
4	D	26	50	20120618	7	2092	41.64	-0.0137262295571726	0.0925356844834694
4	D	26	50	20120618	7	2094	41.68	-0.0132833685801155	0.0929598778415032
4	D	26	50	20120618	7	2096	41.72	-0.0127411591003016	0.0934480643632344
4	D	26	50	20120618	7	2098	41.76	-0.0120601445593409	0.0945643738386936
4	D	26	50	20120618	7	2100	41.8	-0.0112627402421968	0.0958158821307157
4	D	26	50	20120618	7	2102	41.84	-0.0105244500519599	0.0968633194056873
4	D	26	50	20120618	7	2104	41.88	-0.0102804275017724	0.0979776489821592
4	D	26	50	20120618	7	2106	41.92	-0.0092554762224425	0.0994902210977953
4	D	26	50	20120618	7	2108	41.96	-0.0087765527995449	0.100386196100237
4	D	26	50	20120618	7	2110	42	-0.0077101650628375	0.101520466087938
4	D	26	50	20120618	7	2112	42.04	-0.0068718899737408	0.102622350585061
4	D	26	50	20120618	7	2114	42.08	-0.0059561159814261	0.104135346964766
4	D	26	50	20120618	7	2116	42.12	-0.005183106848233	0.104857020145645
4	D	26	50	20120618	7	2118	42.16	-0.0042747574771207	0.106309558895559
4	D	26	50	20120618	7	2120	42.2	-0.0037189715471081	0.107104064074900
4	D	26	50	20120618	7	2122	42.24	-0.0027712363282838	0.108893397784693
4	D	26	50	20120618	7	2124	42.28	-0.00208718122816390	0.110158411816235
4	D	26	50	20120618	7	2126	42.32	-0.000844228928194201	0.111039891129662
4	D	26	50	20120618	7	2128	42.36	-0.000218298005487901	0.112097864295674
4	D	26	50	20120618	7	2130	42.4	0.00137940976660310	0.113905017096352
4	D	26	50	20120618	7	2132	42.44	0.0018947491887319	0.115160131632958
4	D	26	50	20120618	7	2134	42.48	0.0027607428636511	0.115490421210451
4	D	26	50	20120618	7	2136	42.52	0.0032214936422722	0.116100654362615
4	D	26	50	20120618	7	2138	42.56	0.0039472680424821	0.116041257392995
4	D	26	50	20120618	7	2140	42.6	0.0042612234533289	0.116279128114186
4	D	26	50	20120618	7	2142	42.64	0.0046787700076196	0.116579153521444
4	D	26	50	20120618	7	2144	42.68	0.00569155905031306	0.116977891035355
4	D	26	50	20120618	7	2146	42.72	0.00662055593943595	0.117040399274812
4	D	26	50	20120618	7	2148	42.76	0.00712436952103137	0.117128151226357
4	D	26	50	20120618	7	2150	42.8	0.00839157558359577	0.117374436518244
4	D	26	50	20120618	7	2152	42.84	0.00965644819378228	0.117779750125220
4	D	26	50	20120618	7	2154	42.88	0.0110571560166347	0.117795942870509
4	D	26	50	20120618	7	2156	42.92	0.0120277307844914	0.117901160359550
4	D	26	50	20120618	7	2158	42.96	0.0125364941135551	0.118252238876409
4	D	26	50	20120618	7	2160	43	0.0126753698853801	0.118033318616954
4	D	26	50	20120618	7	2162	43.04	0.0130533184599243	0.118475189644517
4	D	26	50	20120618	7	2164	43.08	0.0140381767847610	0.118542789052799
4	D	26	50	20120618	7	2166	43.12	0.0149805379920483	0.118315454222647
4	D	26	50	20120618	7	2168	43.16	0.0155549915410842	0.118649915730148
4	D	26	50	20120618	7	2170	43.2	0.0163157677269628	0.117939344125734
4	D	26	50	20120618	7	2172	43.24	0.0168738871093533	0.118135707678869
4	D	26	50	20120618	7	2174	43.28	0.0179457902789540	0.118089109341989
4	D	26	50	20120618	7	2176	43.32	0.018887939354207	0.117468835273532
4	D	26	50	20120618	7	2178	43.36	0.0198758382382027	0.117625883689634
4	D	26	50	20120618	7	2180	43.4	0.0210904355562469	0.117717595439154
4	D	26	50	20120618	7	2182	43.44	0.0226041390427329	0.117904200918709
4	D	26	50	20120618	7	2184	43.48	0.0235634708127687	0.117527949400440
4	D	26	50	20120618	7	2186	43.52	0.0251092769471206	0.117264410703091
4	D	26	50	20120618	7	2188	43.56	0.0261601083346419	0.117769072812824
4	D	26	50	20120618	7	2190	43.6	0.027654154252611	0.117258471006129
4	D	26	50	20120618	7	2192	43.64	0.029062923092769	0.117710524371342
4	D	26	50	20120618	7	2194	43.68	0.0303997084626021	0.117260450905117
4	D	26	50	20120618	7	2196	43.72	0.0318990576814301	0.117203599519909
4	D	26	50	20120618	7	2198	43.76	0.0332220544690301	0.117119453812948
4	D	26	50	20120618	7	2200	43.8	0.0340918665205677	0.116513109748081
4	D	26	50	20120618	7	2202	43.84	0.0353944986328695	0.116708978326469
4	D	26	50	20120618	7	2204	43.88	0.0367194046087788	0.116409660025993
4	D	26	50	20120618	7	2206	43.92	0.0373251829882213	0.116014458045988
4	D	26	50	20120618	7	2208	43.96	0.0380684936366046	0.115975991437091
4	D	26	50	20120618	7	2210	44	0.0388126528131253	0.115682824965611
4	D	26	50	20120618	7	2212	44.04	0.0400293007408349	0.115252904042650
4	D	26	50	20120618	7	2214	44.08	0.0410733439032568	0.114566374068796
4	D	26	50	20120618	7	2216	44.12	0.0418264833358986	0.113882955364779
4	D	26	50	20120618	7	2218	44.16	0.0427407724039728	0.114131291266332
4	D	26	50	20120618	7	2220	44.2	0.0440457379686526	0.112920936588975
4	D	26	50	20120618	7	2222	44.24	0.0452077972528546	0.112320744353104
4	D	26	50	20120618	7	2224	44.28	0.0457625225226954	0.112349382177742
4	D	26	50	20120618	7	2226	44.32	0.0456065347667656	0.112180949342463
4	D	26	50	20120618	7	2228	44.36	0.0459032367721515	0.112570565178897
4	D	26	50	20120618	7	2230	44.4	0.0460944384457844	0.112645235654990
4	D	26	50	20120618	7	2232	44.44	0.0472888125098866	0.112704420492576
4	D	26	50	20120618	7	2234	44.48	0.0479391386165438	0.112563352689729
4	D	26	50	20120618	7	2236	44.52	0.0490406695602762	0.112573252184666
4	D	26	50	20120618	7	2238	44.56	0.0506246594608122	0.112547584208508
4	D	26	50	20120618	7	2240	44.6	0.0518154979910085	0.112531957148644
4	D	26	50	20120618	7	2242	44.64	0.0527336761463792	0.112497662469757
4	D	26	50	20120618	7	2244	44.68	0.0530059829678142	0.112533654204919
4	D	26	50	20120618	7	2246	44.72	0.0541956194164824	0.112564484060579
4	D	26	50	20120618	7	2248	44.76	0.0549715983981565	0.112727542884320
4	D	26	50	20120618	7	2250	44.8	0.0564034189193812	0.112451134843555
4	D	26	50	20120618	7	2252	44.84	0.0570046718154241	0.112262832307725
4	D	26	50	20120618	7	2254	44.88	0.0575887420166842	0.112098783534489
4	D	26	50	20120618	7	2256	44.92	0.0580173194367613	0.111886580789455
4	D	26	50	20120618	7	2258	44.96	0.0577384365222614	0.111647861540127
4	D	26	50	20120618	7	2260	45	0.0579036166663465	0.111287519924434
4	D	26	50	20120618	7	2262	45.04	0.0581080412367876	0.110879448601011
4	D	26	50	20120618	7	2264	45.08	0.0581721051111631	0.110956806082873
4	D	26	50	20120618	7	2266	45.12	0.0579633671893568	0.110468336718429
4	D	26	50	20120618	7	2268	45.16	0.058936063277557	0.109894448854818
4	D	26	50	20120618	7	2270	45.2	0.0588178350237426	0.109687407989287
4	D	26	50	20120618	7	2272	45.24	0.0595994001489881	0.108809676341800
4	D	26	50	20120618	7	2274	45.28	0.0604188661977052	0.108055264116952
4	D	26	50	20120618	7	2276	45.32	0.0615602779638965	0.106956278757632
4	D	26	50	20120618	7	2278	45.36	0.0615692582200176	0.107206099583425
4	D	26	50	20120618	7	2280	45.4	0.0616407467155956	0.106674991680076
4	D	26	50	20120618	7	2282	45.44	0.0620578690058175	0.106788199475744
4	D	26	50	20120618	7	2284	45.48	0.0624475555529294	0.106107184934783
4	D	26	50	20120618	7	2286	45.52	0.0624616976885531	0.105753631544190
4	D	26	50	20120618	7	2288	45.56	0.0629860880774811	0.105531882857609
4	D	26	50	20120618	7	2290	45.6	0.0634748402846372	0.105060101213202
4	D	26	50	20120618	7	2292	45.64	0.0639498039095602	0.104606350791714
4	D	26	50	20120618	7	2294	45.68	0.0638476976903569	0.104398744240758
4	D	26	50	20120618	7	2296	45.72	0.0641446825384552	0.104456726996815
4	D	26	50	20120618	7	2298	45.76	0.0650208585510235	0.103883192686595
4	D	26	50	20120618	7	2300	45.8	0.0658428701841529	0.103061181053466
4	D	26	50	20120618	7	2302	45.84	0.0663517749345728	0.102583389001418
4	D	26	50	20120618	7	2304	45.88	0.0682264564328546	0.102060695668765
4	D	26	50	20120618	7	2306	45.92	0.0694285379608717	0.101178226405844
4	D	26	50	20120618	7	2308	45.96	0.0707444636806599	0.101228430987308
4	D	26	50	20120618	7	2310	46	0.0717214024095472	0.101177802141775
4	D	26	50	20120618	7	2312	46.04	0.0728864315422302	0.100920698116136
4	D	26	50	20120618	7	2314	46.08	0.0741344750110244	0.100519768571203
4	D	26	50	20120618	7	2316	46.12	0.0752075802621531	0.100770367214455
4	D	26	50	20120618	7	2318	46.16	0.0773339210638592	0.0996976155167174
4	D	26	50	20120618	7	2320	46.2	0.0791607314330546	0.0991549110621567
4	D	26	50	20120618	7	2322	46.24	0.0808311297822516	0.0989963070111366
4	D	26	50	20120618	7	2324	46.28	0.0817589953005246	0.098764234565551
4	D	26	50	20120618	7	2326	46.32	0.0831707339891636	0.09860266066605
4	D	26	50	20120618	7	2328	46.36	0.0842921346334473	0.0986380867157875
4	D	26	50	20120618	7	2330	46.4	0.0851024790046871	0.0984754521561145
4	D	26	50	20120618	7	2332	46.44	0.0852974990549384	0.0983992260451026
4	D	26	50	20120618	7	2334	46.48	0.0853202678932926	0.0984415110306176
4	D	26	50	20120618	7	2336	46.52	0.0856589013308028	0.0989047366829729
4	D	26	50	20120618	7	2338	46.56	0.0858244350282785	0.0989258791757304
4	D	26	50	20120618	7	2340	46.6	0.0860264554356636	0.0989204344535152
4	D	26	50	20120618	7	2342	46.64	0.0855549566339684	0.098817762548887
4	D	26	50	20120618	7	2344	46.68	0.0855783618684256	0.0985327278053906
4	D	26	50	20120618	7	2346	46.72	0.0854237883260582	0.0982488951434224
4	D	26	50	20120618	7	2348	46.76	0.0856700736179455	0.0983038373403206
4	D	26	50	20120618	7	2350	46.8	0.0861377540430223	0.0979337376510475
4	D	26	50	20120618	7	2352	46.84	0.0860212935561609	0.0970545917899983
4	D	26	50	20120618	7	2354	46.88	0.0859651492777347	0.0972648853467232
4	D	26	50	20120618	7	2356	46.92	0.0860652048872726	0.0970205799538232
4	D	26	50	20120618	7	2358	46.96	0.0860193843678517	0.0973563142535306
4	D	26	50	20120618	7	2360	47	0.085858093311063	0.0967765574036357
4	D	26	50	20120618	7	2362	47.04	0.0861288444975794	0.096481764586559
4	D	26	50	20120618	7	2364	47.08	0.086144683689478	0.0966214888865215
4	D	26	50	20120618	7	2366	47.12	0.0860879737256268	0.0962638342765974
4	D	26	50	20120618	7	2368	47.16	0.0862284051323704	0.09582924644888
4	D	26	50	20120618	7	2370	47.2	0.0865019140353334	0.0952248115723219
4	D	26	50	20120618	7	2372	47.24	0.0867312994751503	0.094805921515147
4	D	26	50	20120618	7	2374	47.28	0.0868424566611528	0.0935506655571846
4	D	26	50	20120618	7	2376	47.32	0.0873976769057405	0.0932287905503885
4	D	26	50	20120618	7	2378	47.36	0.0878954093690177	0.0919518264142437
4	D	26	50	20120618	7	2380	47.4	0.0882303304959267	0.0913100209442997
4	D	26	50	20120618	7	2382	47.44	0.0885180168898525	0.0905075608136702
4	D	26	50	20120618	7	2384	47.48	0.0890071650768061	0.0892236246046629
4	D	26	50	20120618	7	2386	47.52	0.0893105421702064	0.0884648707441785
4	D	26	50	20120618	7	2388	47.56	0.089756535630304	0.0875408730999986
4	D	26	50	20120618	7	2390	47.6	0.0901354105147317	0.0869823930931496
4	D	26	50	20120618	7	2392	47.64	0.090548947773573	0.0860526678840421
4	D	26	50	20120618	7	2394	47.68	0.0909938947156347	0.0853842751991255
4	D	26	50	20120618	7	2396	47.72	0.0915281351020245	0.0851159069624618
4	D	26	50	20120618	7	2398	47.76	0.0921733049860334	0.084251533976285
4	D	26	50	20120618	7	2400	47.8	0.0922227982180758	0.0835995857666718
4	D	26	50	20120618	7	2402	47.84	0.0927506640368332	0.0825244192992759
4	D	26	50	20120618	7	2404	47.88	0.0933692007439287	0.0821604410334076
4	D	26	50	20120618	7	2406	47.92	0.0936315161465455	0.0815968981420054
4	D	26	50	20120618	7	2408	47.96	0.0942558065815195	0.0807562330319883
4	D	26	50	20120618	7	2410	48	0.0951991082408257	0.0798822278372383
4	D	26	50	20120618	7	2412	48.04	0.0958200894160638	0.0787705145558568
4	D	26	50	20120618	7	2414	48.08	0.0968955139774348	0.0778647956219706
4	D	26	50	20120618	7	2416	48.12	0.0972886158502998	0.077355728236991
4	D	26	50	20120618	7	2418	48.16	0.0977775872605581	0.0763053140424705
4	D	26	50	20120618	7	2420	48.2	0.0983758208106454	0.0765980350366784
4	D	26	50	20120618	7	2422	48.24	0.0992578375252262	0.0755675258980483
4	D	26	50	20120618	7	2424	48.28	0.0993573274493392	0.075121553651154
4	D	26	50	20120618	7	2426	48.32	0.099969823343203	0.0744058201672369
4	D	26	50	20120618	7	2428	48.36	0.100220351275777	0.0742641866789653
4	D	26	50	20120618	7	2430	48.4	0.100779884871730	0.0732733179464886
4	D	26	50	20120618	7	2432	48.44	0.101329943236815	0.0722311132616977
4	D	26	50	20120618	7	2434	48.48	0.101788007009668	0.0716047580749227
4	D	26	50	20120618	7	2436	48.52	0.102164117106581	0.0710843981946475
4	D	26	50	20120618	7	2438	48.56	0.102224645447051	0.0708598210809426
4	D	26	50	20120618	7	2440	48.6	0.102243171644718	0.0706772461100403
4	D	26	50	20120618	7	2442	48.64	0.102610513617544	0.0708091215247316
4	D	26	50	20120618	7	2444	48.68	0.102200179552422	0.0708545884907619
4	D	26	50	20120618	7	2446	48.72	0.102458344238233	0.0698907312373265
4	D	26	50	20120618	7	2448	48.76	0.102670546983267	0.0697902513637199
4	D	26	50	20120618	7	2450	48.8	0.102535843141451	0.0688925793050035
4	D	26	50	20120618	7	2452	48.84	0.102513357145809	0.0684582743199988
4	D	26	50	20120618	7	2454	48.88	0.102341671619337	0.0686667293990926
4	D	26	50	20120618	7	2456	48.92	0.102575653253232	0.0690649012275787
4	D	26	50	20120618	7	2458	48.96	0.102398523004544	0.0688842354449855
4	D	26	50	20120618	7	2460	49	0.10254489410825	0.0690150501995051
4	D	26	50	20120618	7	2462	49.04	0.102328378011851	0.0692131815195935
4	D	26	50	20120618	7	2464	49.08	0.102234686363343	0.0689731187673807
4	D	26	50	20120618	7	2466	49.12	0.101978855129910	0.0688145854270387
4	D	26	50	20120618	7	2468	49.16	0.101732286995310	0.0683978874008854
4	D	26	50	20120618	7	2470	49.2	0.101406027926471	0.0677992507999329
4	D	26	50	20120618	7	2472	49.24	0.101363530808922	0.0680934779315846
4	D	26	50	20120618	7	2474	49.28	0.101296284954031	0.0679683907419927
4	D	26	50	20120618	7	2476	49.32	0.100905749878782	0.0676970738700515
4	D	26	50	20120618	7	2478	49.36	0.100599360510493	0.0675551575390673
4	D	26	50	20120618	7	2480	49.4	0.100547600294111	0.0677497533252498
4	D	26	50	20120618	7	2482	49.44	0.100729326736875	0.0668029373452411
4	D	26	50	20120618	7	2484	49.48	0.100244110063625	0.0667875224174112
4	D	26	50	20120618	7	2486	49.52	0.100419967520106	0.0665692385540589
4	D	26	50	20120618	7	2488	49.56	0.100388501268344	0.0661693696692979
4	D	26	50	20120618	7	2490	49.6	0.0999397713050025	0.0656210790711659
4	D	26	50	20120618	7	2492	49.64	0.100089112257189	0.0658592326350695
4	D	26	50	20120618	7	2494	49.68	0.099674818394092	0.0658322918667063
4	D	26	50	20120618	7	2496	49.72	0.0994885664679274	0.0658884361451325
4	D	26	50	20120618	7	2498	49.76	0.0992763637228933	0.0659139626999333
4	D	26	50	20120618	7	2500	49.8	0.099258968896076	0.0652228365320016
4	D	26	50	20120618	7	2502	49.84	0.099172489736737	0.0653291146812139
4	D	26	50	20120618	7	2504	49.88	0.0989294571360432	0.0653868853052369
4	D	26	50	20120618	7	2506	49.92	0.098682676869409	0.0650227253129258
4	D	26	50	20120618	7	2508	49.96	0.0981132437785196	0.064674192380479
4	D	26	50	20120618	7	2510	50	0.0982238352790971	0.0650346754175278
4	D	26	50	20120618	7	2512	50.04	0.0983905003474228	0.0645462767637623
4	D	26	50	20120618	7	2514	50.08	0.0981207391104	0.0650029970337307
4	D	26	50	20120618	7	2516	50.12	0.0980823432121817	0.0647520448370876
4	D	26	50	20120618	7	2518	50.16	0.097781610698143	0.0646193208942589
4	D	26	50	20120618	7	2520	50.2	0.0980573116321277	0.0650558179102853
4	D	26	50	20120618	7	2522	50.24	0.0974310271560308	0.0646535448624683
4	D	26	50	20120618	7	2524	50.28	0.0970130563376714	0.064326225133457
4	D	26	50	20120618	7	2526	50.32	0.0967466892131984	0.0643981378931037
4	D	26	50	20120618	7	2528	50.36	0.096664099141156	0.0643766418469557
4	D	26	50	20120618	7	2530	50.4	0.0965781856672417	0.0639503271685783
4	D	26	50	20120618	7	2532	50.44	0.095842370350739	0.063799996266898
4	D	26	50	20120618	7	2534	50.48	0.095702928893489	0.0630346238869417
4	D	26	50	20120618	7	2536	50.52	0.0954149950121898	0.0627376390388434
4	D	26	50	20120618	7	2538	50.56	0.0951351221481962	0.0621377296456847
4	D	26	50	20120618	7	2540	50.6	0.0951077571157643	0.0611943784889037
4	D	26	50	20120618	7	2542	50.64	0.0949726997205576	0.0609277992323964
4	D	26	50	20120618	7	2544	50.68	0.094745789154475	0.0598711695692693
4	D	26	50	20120618	7	2546	50.72	0.0948486731911375	0.0590589160097203
4	D	26	50	20120618	7	2548	50.76	0.094714252192034	0.0584329143763359
4	D	26	50	20120618	7	2550	50.8	0.0945359905724968	0.0574977656582167
4	D	26	50	20120618	7	2552	50.84	0.0943189795013507	0.0568077001504567
4	D	26	50	20120618	7	2554	50.88	0.0941143427988753	0.0570083770549575
4	D	26	50	20120618	7	2556	50.92	0.0939243432067705	0.0560535707683213
4	D	26	50	20120618	7	2558	50.96	0.09374169752519	0.0553254629157335
4	D	26	50	20120618	7	2560	51	0.0936792599964112	0.0547278869749527
4	D	26	50	20120618	7	2562	51.04	0.0933012407111889	0.0542408318240714
4	D	26	50	20120618	7	2564	51.08	0.093241702320213	0.0541746466293524
4	D	26	50	20120618	7	2566	51.12	0.0931664661586947	0.0535095419909683
4	D	26	50	20120618	7	2568	51.16	0.0927418485365922	0.0527812927170243
4	D	26	50	20120618	7	2570	51.2	0.0929928714439134	0.0524898233018192
4	D	26	50	20120618	7	2572	51.24	0.092606437587995	0.0526989147770161
4	D	26	50	20120618	7	2574	51.28	0.0927360502609865	0.0524943487852188
4	D	26	50	20120618	7	2576	51.32	0.0927932551995844	0.0523050562998952
4	D	26	50	20120618	7	2578	51.36	0.0929423133090586	0.0515675439271176
4	D	26	50	20120618	7	2580	51.4	0.0927722541281832	0.0512450325242184
4	D	26	50	20120618	7	2582	51.44	0.0927658901671525	0.0508346277484177
4	D	26	50	20120618	7	2584	51.48	0.0931121603578996	0.0501653511800247
4	D	26	50	20120618	7	2586	51.52	0.0939027057392661	0.0494556988144258
4	D	26	50	20120618	7	2588	51.56	0.0936366214575056	0.0493402282770581
4	D	26	50	20120618	7	2590	51.6	0.0938044886073593	0.0494578908454475
4	D	26	50	20120618	7	2592	51.64	0.0939430815364719	0.0492266669279995
4	D	26	50	20120618	7	2594	51.68	0.0941233937656745	0.0493348542655211
4	D	26	50	20120618	7	2596	51.72	0.094641561614928	0.0487342377655812
4	D	26	50	20120618	7	2598	51.76	0.0947609212395923	0.0490394250523413
4	D	26	50	20120618	7	2600	51.8	0.094726273007314	0.0487167015174078
4	D	26	50	20120618	7	2602	51.84	0.0950736038582329	0.0488726892733375
4	D	26	50	20120618	7	2604	51.88	0.0950868267550411	0.0486063221488646
4	D	26	50	20120618	7	2606	51.92	0.0953666289083567	0.0481438036032904
4	D	26	50	20120618	7	2608	51.96	0.0958117526271136	0.0475269943580614
4	D	26	50	20120618	7	2610	52	0.0962629574641887	0.0473101247082715
4	D	26	50	20120618	7	2612	52.04	0.0964080557756882	0.0472099983880555
4	D	26	50	20120618	7	2614	52.08	0.0970958585417483	0.0464236249366979
4	D	26	50	20120618	7	2616	52.12	0.0974664532057682	0.0462025126462209
4	D	26	50	20120618	7	2618	52.16	0.0979376691647509	0.0459893906623713
4	D	26	50	20120618	7	2620	52.2	0.0985448617577558	0.0455437012581894
4	D	26	50	20120618	7	2622	52.24	0.0992108856349554	0.0451813090328313
4	D	26	50	20120618	7	2624	52.28	0.0998684949414589	0.0442936071797297
4	D	26	50	20120618	7	2626	52.32	0.100489263984663	0.0446883848956661
4	D	26	50	20120618	7	2628	52.36	0.101096456577667	0.0438204113217597
4	D	26	50	20120618	7	2630	52.4	0.101948025274250	0.0437639134899429
4	D	26	50	20120618	7	2632	52.44	0.102820948595625	0.043264625391747
4	D	26	50	20120618	7	2634	52.48	0.103239767942122	0.0431351541401118
4	D	26	50	20120618	7	2636	52.52	0.103316489027881	0.0426384116263282
4	D	26	50	20120618	7	2638	52.56	0.103825747331691	0.042058442644399
4	D	26	50	20120618	7	2640	52.6	0.104221020022375	0.0418375424859563
4	D	26	50	20120618	7	2642	52.64	0.104329136649218	0.0418504825400521
4	D	26	50	20120618	7	2644	52.68	0.104940289040198	0.0415716703362302
4	D	26	50	20120618	7	2646	52.72	0.105342915641405	0.0410527953801955
4	D	26	50	20120618	7	2648	52.76	0.105945299908298	0.0409012623969872
4	D	26	50	20120618	7	2650	52.8	0.106626314449259	0.0404906454891522
4	D	26	50	20120618	7	2652	52.84	0.106916723204292	0.0401569617991103
4	D	26	50	20120618	7	2654	52.88	0.107974908502338	0.0396053477991066
4	D	26	50	20120618	7	2656	52.92	0.108522633415045	0.0390470162846817
4	D	26	50	20120618	7	2658	52.96	0.109310562501321	0.0385249593481317
4	D	26	50	20120618	7	2660	53	0.109755474088044	0.0380947555824578
4	D	26	50	20120618	7	2662	53.04	0.110449994368525	0.0377737291037991
4	D	26	50	20120618	7	2664	53.08	0.111220882181375	0.0370335297252531
4	D	26	50	20120618	7	2666	53.12	0.112043742342641	0.036302876288253
4	D	26	50	20120618	7	2668	53.16	0.112509655000765	0.0357289177139639
4	D	26	50	20120618	7	2670	53.2	0.112807346955645	0.0355450699508554
4	D	26	50	20120618	7	2672	53.24	0.113654955854253	0.0349117144069466
4	D	26	50	20120618	7	2674	53.28	0.114414883511994	0.0339789698518834
4	D	26	50	20120618	7	2676	53.32	0.115473139520718	0.0330095264548766
4	D	26	50	20120618	7	2678	53.36	0.115772174978481	0.0322126878231575
4	D	26	50	20120618	7	2680	53.4	0.116328455883241	0.0316086064999899
4	D	26	50	20120618	7	2682	53.44	0.116648845965797	0.0312595078821181
4	D	26	50	20120618	7	2684	53.48	0.116967609702755	0.0308611239215976
4	D	26	50	20120618	7	2686	53.52	0.117016329359979	0.0305933425835622
4	D	26	50	20120618	7	2688	53.56	0.116915495932982	0.0306883777349537
4	D	26	50	20120618	7	2690	53.6	0.117230158450610	0.0306617905199811
4	D	26	50	20120618	7	2692	53.64	0.116887565215125	0.0306822259059574
4	D	26	50	20120618	7	2694	53.68	0.117042280178849	0.0309669070960631
4	D	26	50	20120618	7	2696	53.72	0.116987337981951	0.0307791702456580
4	D	26	50	20120618	7	2698	53.76	0.117104788418306	0.0308711648378904
4	D	26	50	20120618	7	2700	53.8	0.117154003050276	0.0307477039938952
4	D	26	50	20120618	7	2702	53.84	0.116768134879783	0.0306417086873954
4	D	26	50	20120618	7	2704	53.88	0.116814945348697	0.0304867108809593
4	D	26	50	20120618	7	2706	53.92	0.116795358490858	0.0309454110499150
4	D	26	50	20120618	7	2708	53.96	0.116949083505088	0.0306338598021242
4	D	26	50	20120618	7	2710	54	0.117013854486245	0.0303135404302467
4	D	26	50	20120618	7	2712	54.04	0.117005652047583	0.0306351325943303
4	D	26	50	20120618	7	2714	54.08	0.117190560470864	0.0305014187020080
4	D	26	50	20120618	7	2716	54.12	0.116873776632892	0.0309986561905383
4	D	26	50	20120618	7	2718	54.16	0.117012016008614	0.0305371275944579
4	D	26	50	20120618	7	2720	54.2	0.117208026008359	0.0309264605881792
4	D	26	50	20120618	7	2722	54.24	0.116945194417792	0.0310596087950766
4	D	26	50	20120618	7	2724	54.28	0.117068443129753	0.0315945350750442
4	D	26	50	20120618	7	2726	54.32	0.117196288035791	0.0315132177952078
4	D	26	50	20120618	7	2728	54.36	0.117764094781084	0.0321013892157988
4	D	26	50	20120618	7	2730	54.4	0.118016319769933	0.0322211023938536
4	D	26	50	20120618	7	2732	54.44	0.118721729494845	0.0321628367950839
4	D	26	50	20120618	7	2734	54.48	0.119355226460110	0.0316547805728013
4	D	26	50	20120618	7	2736	54.52	0.119776167126950	0.0317882116224112
4	D	26	50	20120618	7	2738	54.56	0.119943610012735	0.0317173595229363
4	D	26	50	20120618	7	2740	54.6	0.120654676591896	0.0314575684915284
4	D	26	50	20120618	7	2742	54.64	0.121603896734961	0.0317518663338583
4	D	26	50	20120618	7	2744	54.68	0.122563864901100	0.0315470882100266
4	D	26	50	20120618	7	2746	54.72	0.123224161213372	0.0316377392993747
4	D	26	50	20120618	7	2748	54.76	0.123568451505132	0.0318621042810452
4	D	26	50	20120618	7	2750	54.8	0.124058264372460	0.0318620335703671
4	D	26	50	20120618	7	2752	54.84	0.124735884800871	0.0319517654208997
4	D	26	50	20120618	7	2754	54.88	0.125331268710630	0.0318670540285135
4	D	26	50	20120618	7	2756	54.92	0.125994464160705	0.0320553565643435
4	D	26	50	20120618	7	2758	54.96	0.126435981634878	0.031574099689068
4	D	26	50	20120618	7	2760	55	0.127113672773967	0.0318099905112718
4	D	26	50	20120618	7	2762	55.04	0.128139826134825	0.0312544874239716
4	D	26	50	20120618	7	2764	55.08	0.129204799657970	0.0311837060351749
4	D	26	50	20120618	7	2766	55.12	0.130256974548375	0.0309768065909997
4	D	26	50	20120618	7	2768	55.16	0.130783839811038	0.0312614170704273
4	D	26	50	20120618	7	2770	55.2	0.131297623598248	0.0310688011832321
4	D	26	50	20120618	7	2772	55.24	0.131454954857062	0.0311257232791176
4	D	26	50	20120618	7	2774	55.28	0.131457076177405	0.0313142379469819
4	D	26	50	20120618	7	2776	55.32	0.131529413201121	0.0314263143718
4	D	26	50	20120618	7	2778	55.36	0.131975597580049	0.0320112331011975
4	D	26	50	20120618	7	2780	55.4	0.132707311677221	0.0315779180656864
4	D	26	50	20120618	7	2782	55.44	0.132870511922319	0.0317357442992472
4	D	26	50	20120618	7	2784	55.48	0.133715858079228	0.0316399313303964
4	D	26	50	20120618	7	2786	55.52	0.134302544575578	0.031587817560623
4	D	26	50	20120618	7	2788	55.56	0.135608712221786	0.0323379164341056
4	D	26	50	20120618	7	2790	55.6	0.136543790229227	0.0319572101431148
4	D	26	50	20120618	7	2792	55.64	0.137308031238333	0.032495459824954
4	D	26	50	20120618	7	2794	55.68	0.138365155876207	0.0325697060369786
4	D	26	50	20120618	7	2796	55.72	0.139642261433708	0.0327068140418507
4	D	26	50	20120618	7	2798	55.76	0.140779218427178	0.0333630798454699
4	D	26	50	20120618	7	2800	55.8	0.141799219959040	0.0333910105633268
4	D	26	50	20120618	7	2802	55.84	0.142915175881108	0.0332932884061668
4	D	26	50	20120618	7	2804	55.88	0.143835192514110	0.0338864802849042
4	D	26	50	20120618	7	2806	55.92	0.145000787332218	0.0337730603572019
4	D	26	50	20120618	7	2808	55.96	0.146074882532840	0.0340537817493329
4	D	26	50	20120618	7	2810	56	0.147291671881906	0.0343049460780104
4	D	26	50	20120618	7	2812	56.04	0.147680297768846	0.0337452003500231
4	D	26	50	20120618	7	2814	56.08	0.148597344553367	0.0341023599852005
4	D	26	50	20120618	7	2816	56.12	0.149307279761678	0.0336894096249875
4	D	26	50	20120618	7	2818	56.16	0.150470470416730	0.0326040007158662
4	D	26	50	20120618	7	2820	56.2	0.151092653673496	0.0321812215713947
4	D	26	50	20120618	7	2822	56.24	0.150923725863471	0.0323275219644222
4	D	26	50	20120618	7	2824	56.28	0.150833216195479	0.0322115564523076
4	D	26	50	20120618	7	2826	56.32	0.150665349045625	0.0324557911345294
4	D	26	50	20120618	7	2828	56.36	0.150690309915001	0.0319655540031328
4	D	26	50	20120618	7	2830	56.4	0.150589759330717	0.0324026874152623
4	D	26	50	20120618	7	2832	56.44	0.150488218796938	0.0321082481515763
4	D	26	50	20120618	7	2834	56.48	0.150639186094721	0.032040719453973
4	D	26	50	20120618	7	2836	56.52	0.150467924832318	0.0319079248004661
4	D	26	50	20120618	7	2838	56.56	0.150832579799376	0.0315305419113469
4	D	26	50	20120618	7	2840	56.6	0.150610477559405	0.0320736706299763
4	D	26	50	20120618	7	2842	56.64	0.150521806369044	0.0318837417485495
4	D	26	50	20120618	7	2844	56.68	0.150872531332513	0.0314863477375227
4	D	26	50	20120618	7	2846	56.72	0.151021377309953	0.0313785139533918
4	D	26	50	20120618	7	2848	56.76	0.151252389095366	0.0305111060649102
4	D	26	50	20120618	7	2850	56.8	0.151157283233297	0.0298269802541122
4	D	26	50	20120618	7	2852	56.84	0.151430155740157	0.0290817604174197
4	D	26	50	20120618	7	2854	56.88	0.151400740098059	0.0293699771414314
4	D	26	50	20120618	7	2856	56.92	0.151288168698494	0.0296253841107959
4	D	26	50	20120618	7	2858	56.96	0.151137908507492	0.0294263335518919
4	D	26	50	20120618	7	2860	57	0.151130271754255	0.0296065043597383
4	D	26	50	20120618	7	2862	57.04	0.151085370473650	0.0290673354390835
4	D	26	50	20120618	7	2864	57.08	0.151514160025762	0.0277532481969264
4	D	26	50	20120618	7	2866	57.12	0.151424216043195	0.0277201555995669
4	D	26	50	20120618	7	2868	57.16	0.151410215328927	0.0272321104991920
4	D	26	50	20120618	7	2870	57.2	0.151983749639148	0.02659210815154
4	D	26	50	20120618	7	2872	57.24	0.152347909631459	0.0258461104973882
4	D	26	50	20120618	7	2874	57.28	0.152530343181005	0.0251602169196373
4	D	26	50	20120618	7	2876	57.32	0.152441318437253	0.0251559035682720
4	D	26	50	20120618	7	2878	57.36	0.152486431849893	0.0245847027104295
4	D	26	50	20120618	7	2880	57.4	0.152909352415721	0.0243230024907124
4	D	26	50	20120618	7	2882	57.44	0.153291402209596	0.0229340326404276
4	D	26	50	20120618	7	2884	57.48	0.153185477613774	0.0226340779438483
4	D	26	50	20120618	7	2886	57.52	0.154103090083720	0.0214081669173052
4	D	26	50	20120618	7	2888	57.56	0.154274068503411	0.0213163844571072
4	D	26	50	20120618	7	2890	57.6	0.154663401497132	0.0204433904250542
4	D	26	50	20120618	7	2892	57.64	0.154887059372022	0.0199411324783775
4	D	26	50	20120618	7	2894	57.68	0.154559456800298	0.0200594314428700
4	D	26	50	20120618	7	2896	57.72	0.154341950754405	0.0198809576912985
4	D	26	50	20120618	7	2898	57.76	0.154542486237549	0.0197327481099618
4	D	26	50	20120618	7	2900	57.8	0.154450350223961	0.0188985742401960
4	D	26	50	20120618	7	2902	57.84	0.154708373488416	0.0189502637459008
4	D	26	50	20120618	7	2904	57.88	0.154729091717104	0.0184628550416289
4	D	26	50	20120618	7	2906	57.92	0.154967810966433	0.0185847602507054
4	D	26	50	20120618	7	2908	57.96	0.155543749439709	0.0174431363524798
4	D	26	50	20120618	7	2910	58	0.155587165796074	0.0177051901255875
4	D	26	50	20120618	7	2912	58.04	0.155972609702499	0.0166932496110314
4	D	26	50	20120618	7	2914	58.08	0.156096353389207	0.0169018461114814
4	D	26	50	20120618	7	2916	58.12	0.156243007335625	0.0163549697269118
4	D	26	50	20120618	7	2918	58.16	0.156410874485479	0.0162790264586123
4	D	26	50	20120618	7	2920	58.2	0.157215279159756	0.0154647222893979
4	D	26	50	20120618	7	2922	58.24	0.157411359870179	0.0152686415789749
4	D	26	50	20120618	7	2924	58.28	0.157746811327174	0.0153645252585038
4	D	26	50	20120618	7	2926	58.32	0.158464948974147	0.0143423316956205
4	D	26	50	20120618	7	2928	58.36	0.158945993717389	0.0139602819017454
4	D	26	50	20120618	7	2930	58.4	0.159878950404486	0.0133780501781164
4	D	26	50	20120618	7	2932	58.44	0.160512305948395	0.0129129860481300
4	D	26	50	20120618	7	2934	58.48	0.161129680879049	0.0118359917097048
4	D	26	50	20120618	7	2936	58.52	0.160972703173625	0.0114046565731810
4	D	26	50	20120618	7	2938	58.56	0.160881910662921	0.0114657505990755
4	D	26	50	20120618	7	2940	58.6	0.160390400739318	0.0114226877961012
4	D	26	50	20120618	7	2942	58.64	0.160762409616901	0.0113420069123678
4	D	26	50	20120618	7	2944	58.68	0.160357590984671	0.0110680030346580
4	D	26	50	20120618	7	2946	58.72	0.160639160904940	0.0104753061306675
4	D	26	50	20120618	7	2948	58.76	0.160280092081453	0.0100381727185379
4	D	26	50	20120618	7	2950	58.8	0.160359288040946	0.01026586110208
4	D	26	50	20120618	7	2952	58.84	0.160743247023130	0.00929217506438615
4	D	26	50	20120618	7	2954	58.88	0.160579905356676	0.00918540194042698
4	D	26	50	20120618	7	2956	58.92	0.161097507520505	0.0085009225762384
4	D	26	50	20120618	7	2958	58.96	0.160800522672406	0.00859001803066792
4	D	26	50	20120618	7	2960	59	0.161495608638313	0.00855961243907688
4	D	26	50	20120618	7	2962	59.04	0.161670971120047	0.00820464483492122
4	D	26	50	20120618	7	2964	59.08	0.161719054381168	0.00796988538356731
4	D	26	50	20120618	7	2966	59.12	0.161964420434240	0.0071291354207365
4	D	26	50	20120618	7	2968	59.16	0.162316559611270	0.00714893441060973
4	D	26	50	20120618	7	2970	59.2	0.162773350591917	0.00642627128023708
4	D	26	50	20120618	7	2972	59.24	0.162960026782150	0.0064672834735459
4	D	26	50	20120618	7	2974	59.28	0.163317822813431	0.00591149754353326
4	D	26	50	20120618	7	2976	59.32	0.163817040200948	0.00491871962274735
4	D	26	50	20120618	7	2978	59.36	0.164147966174544	0.00464860483233409
4	D	26	50	20120618	7	2980	59.4	0.164359391102118	0.00430282961633387
4	D	26	50	20120618	7	2982	59.44	0.165035385184933	0.00371310256082428
4	D	26	50	20120618	7	2984	59.48	0.165861993012140	0.00296003383886061
4	D	26	50	20120618	7	2986	59.52	0.166142714404271	0.0023823275986312
4	D	26	50	20120618	7	2988	59.56	0.166330097701285	0.00269699011625922
4	D	26	50	20120618	7	2990	59.6	0.166336461662316	0.00219565140839795
4	D	26	50	20120618	7	2992	59.64	0.166759311517466	0.00158612536301515
4	D	26	50	20120618	7	2994	59.68	0.166745876488623	0.00174805281590687
4	D	26	50	20120618	7	2996	59.72	0.167159533955617	0.00108549376193508
4	D	26	50	20120618	7	2998	59.76	0.167437426920623	0.000364951951905989
4	D	26	50	20120618	7	3000	59.8	0.167848255960493	5.03460028202993e-06
4	D	26	50	20120618	7	3002	59.84	0.168369393658227	-0.00089794075929319
4	D	26	50	20120618	7	3004	59.88	0.168359494163291	-0.00111431543433628
4	D	26	50	20120618	7	3006	59.92	0.168729311009851	-0.00156474245395209
4	D	26	50	20120618	7	3008	59.96	0.168953463859487	-0.00193738772763741
4	D	26	50	20120618	7	3010	60	0.169471773130097	-0.00219123906208338
4	D	26	50	20120618	7	3012	60.04	0.169701582833983	-0.00306168750972404
4	D	26	50	20120618	7	3014	60.08	0.169913714868339	-0.00274066103106534
4	D	26	50	20120618	7	3016	60.12	0.170683047046270	-0.00334877286288576
4	D	26	50	20120618	7	3018	60.16	0.170920634924748	-0.00407992127463263
4	D	26	50	20120618	7	3020	60.2	0.171171657832070	-0.00421922131052643
4	D	26	50	20120618	7	3022	60.24	0.171085390804765	-0.00468732599967193
4	D	26	50	20120618	7	3024	60.28	0.171085390804765	-0.00468732599967193
4	D	26	50	20120618	7	3026	60.32	0.171085390804765	-0.00468732599967193
4	D	26	50	20120618	7	3028	60.36	0.171085390804765	-0.00468732599967193
4	D	26	50	20120618	7	3030	60.4	0.171721786907833	-0.00595021871087113
4	D	26	50	20120618	7	3032	60.44	0.171645419375465	-0.00561929273727573
4	D	26	50	20120618	7	3034	60.48	0.171651783336495	-0.00620124161819233
4	D	26	50	20120618	7	3036	60.52	0.171870986438663	-0.00605133498058073
4	D	26	50	20120618	7	3038	60.56	0.171944525543906	-0.00604709233989363
4	D	26	50	20120618	7	3040	60.6	0.172503139901044	-0.00718836268472873
4	D	26	50	20120618	7	3042	60.64	0.172851743544169	-0.00796688725081513
4	D	26	50	20120618	7	3044	60.68	0.173109837519302	-0.00825185128363333
4	D	26	50	20120618	7	3046	60.72	0.173475411725175	-0.00884935651373593
4	D	26	50	20120618	7	3048	60.76	0.173575820888104	-0.00864570976075423
4	D	26	50	20120618	7	3050	60.8	0.174089887518026	-0.00936907999790803
4	D	26	50	20120618	7	3052	60.84	0.174675371932849	-0.00998709132466503
4	D	26	50	20120618	7	3054	60.88	0.175134991340620	-0.0102289218438308
4	D	26	50	20120618	7	3056	60.92	0.176004732681480	-0.0120518431257298
4	D	26	50	20120618	7	3058	60.96	0.176396469838257	-0.0124520655638814
4	D	26	50	20120618	7	3060	61	0.176793156742503	-0.0130608845024830
4	D	26	50	20120618	7	3062	61.04	0.176960033942863	-0.0135233323373790
4	D	26	50	20120618	7	3064	61.08	0.176676979098354	-0.0136324389137161
4	D	26	50	20120618	7	3066	61.12	0.177214804516124	-0.0145597387465641
4	D	26	50	20120618	7	3068	61.16	0.177516739111691	-0.0152802805565932
4	D	26	50	20120618	7	3070	61.2	0.177769034811218	-0.0160985445237822
4	D	26	50	20120618	7	3072	61.24	0.178057534377942	-0.0173812362248546
4	D	26	50	20120618	7	3074	61.28	0.178191531112977	-0.0175781654634151
4	D	26	50	20120618	7	3076	61.32	0.178712810232068	-0.0188755649855362
4	D	26	50	20120618	7	3078	61.36	0.179014744827635	-0.0188225319769472
4	D	26	50	20120618	7	3080	61.4	0.179405704166953	-0.0200324623902355
4	D	26	50	20120618	7	3082	61.44	0.179443251537034	-0.0208434431575783
4	D	26	50	20120618	7	3084	61.48	0.179375015732649	-0.0207052037818564
4	D	26	50	20120618	7	3086	61.52	0.179459161439610	-0.0214596867173824
4	D	26	50	20120618	7	3088	61.56	0.179614442088759	-0.0219917138595472
4	D	26	50	20120618	7	3090	61.6	0.179653403672402	-0.0227390550165832
4	D	26	50	20120618	7	3092	61.64	0.179933983643177	-0.0231217412065614
4	D	26	50	20120618	7	3094	61.68	0.179705022467429	-0.0239390152242568
4	D	26	50	20120618	7	3096	61.72	0.179719800999156	-0.0243541576154914
4	D	26	50	20120618	7	3098	61.76	0.180030857272200	-0.0255223687286897
4	D	26	50	20120618	7	3100	61.8	0.180003421529090	-0.0257237527399717
4	D	26	50	20120618	7	3102	61.84	0.179864757889299	-0.0259599971155661
4	D	26	50	20120618	7	3104	61.88	0.179991259292453	-0.0268008177890750
4	D	26	50	20120618	7	3106	61.92	0.180241504382315	-0.0274683973011932
4	D	26	50	20120618	7	3108	61.96	0.180614149656000	-0.0290233251130224
4	D	26	50	20120618	7	3110	62	0.180876344850464	-0.0290920558921538
4	D	26	50	20120618	7	3112	62.04	0.180668172614083	-0.0298545998449854
4	D	26	50	20120618	7	3114	62.08	0.180937721719071	-0.0315918197850044
4	D	26	50	20120618	7	3116	62.12	0.181296083435777	-0.0327410097257888
4	D	26	50	20120618	7	3118	62.16	0.181475335004807	-0.0333098771312534
4	D	26	50	20120618	7	3120	62.2	0.181678981757789	-0.0346010541137
4	D	26	50	20120618	7	3122	62.24	0.181698922169019	-0.0354154997042707
4	D	26	50	20120618	7	3124	62.28	0.182101690191583	-0.0364750285052006
4	D	26	50	20120618	7	3126	62.32	0.181879234398221	-0.0372433707336379
4	D	26	50	20120618	7	3128	62.36	0.182161723557305	-0.0382053895094422
4	D	26	50	20120618	7	3130	62.4	0.181943086140562	-0.0393404373146029
4	D	26	50	20120618	7	3132	62.44	0.181741136443855	-0.0402735354230567
4	D	26	50	20120618	7	3134	62.48	0.181883194196196	-0.0402318868336448
4	D	26	50	20120618	7	3136	62.52	0.181644192104155	-0.0409389936148313
4	D	26	50	20120618	7	3138	62.56	0.181692275365276	-0.0422598690820878
4	D	26	50	20120618	7	3140	62.6	0.181507084099283	-0.0417563383432048
4	D	26	50	20120618	7	3142	62.64	0.181515993644726	-0.0428208168916031
4	D	26	50	20120618	7	3144	62.68	0.181241706924303	-0.0430272213610314
4	D	26	50	20120618	7	3146	62.72	0.181353359085053	-0.0437343988528961
4	D	26	50	20120618	7	3148	62.76	0.181072779114278	-0.0441097311323499
4	D	26	50	20120618	7	3150	62.8	0.180827695903919	-0.0446758408213679
4	D	26	50	20120618	7	3152	62.84	0.180676445763423	-0.044733752866747
4	D	26	50	20120618	7	3154	62.88	0.180354429335271	-0.0449412179963472
4	D	26	50	20120618	7	3156	62.92	0.180161459894685	-0.0450917610300618
4	D	26	50	20120618	7	3158	62.96	0.180144065067868	-0.0455277630713414
4	D	26	50	20120618	7	3160	63	0.179634877474735	-0.0455207627142076
4	D	26	50	20120618	7	3162	63.04	0.179681122258225	-0.0459864632402971
4	D	26	50	20120618	7	3164	63.08	0.179319719982360	-0.045830263352333
4	D	26	50	20120618	7	3166	63.12	0.179465383979285	-0.0457256115487174
4	D	26	50	20120618	7	3168	63.16	0.179124417089397	-0.0458926301704337
4	D	26	50	20120618	7	3170	63.2	0.179480233221690	-0.0459002669236705
4	D	26	50	20120618	7	3172	63.24	0.179533549072991	-0.0461142374356575
4	D	26	50	20120618	7	3174	63.28	0.179542741461147	-0.0465066816992161
4	D	26	50	20120618	7	3176	63.32	0.179446716360261	-0.0460214650259659
4	D	26	50	20120618	7	3178	63.36	0.179408674015434	-0.0468656091013464
4	D	26	50	20120618	7	3180	63.4	0.179584955735983	-0.0469919690831444
4	D	26	50	20120618	7	3182	63.44	0.179655524992746	-0.0469963531451878
4	D	26	50	20120618	7	3184	63.48	0.179722205162212	-0.047513743176982
4	D	26	50	20120618	7	3186	63.52	0.179627240721498	-0.0477374010518713
4	D	26	50	20120618	7	3188	63.56	0.179815189703938	-0.0481009953587574
4	D	26	50	20120618	7	3190	63.6	0.179639685800847	-0.0486498516423144
4	D	26	50	20120618	7	3192	63.64	0.180316033437052	-0.0502419025601559
4	D	26	50	20120618	7	3194	63.68	0.180532690954808	-0.0510915620684296
4	D	26	50	20120618	7	3196	63.72	0.180663222866615	-0.0515408577171956
4	D	26	50	20120618	7	3198	63.76	0.180931640600753	-0.0519215640081864
4	D	26	50	20120618	7	3200	63.8	0.180943519994677	-0.0523099070524141
4	D	26	50	20120618	7	3202	63.84	0.180721842018775	-0.0530704003955802
4	D	26	50	20120618	7	3204	63.88	0.180941398674333	-0.0530544904930035
4	D	26	50	20120618	7	3206	63.92	0.180709750492817	-0.0537910129162874
4	D	26	50	20120618	7	3208	63.96	0.180814402296432	-0.0538489956723447
4	D	26	50	20120618	7	3210	64	0.180699850997880	-0.0528618746058083
4	D	26	50	20120618	7	3212	64.04	0.180549802938912	-0.0535224537607928
4	D	26	50	20120618	7	3214	64.08	0.180339933646256	-0.0533462427509211
4	D	26	50	20120618	7	3216	64.12	0.180343752022875	-0.0532179735808138
4	D	26	50	20120618	7	3218	64.16	0.180211452344115	-0.053248449883083
4	D	26	50	20120618	7	3220	64.2	0.180374935431925	-0.0530793099410232
4	D	26	50	20120618	7	3222	64.24	0.180038281893402	-0.0529238171598402
4	D	26	50	20120618	7	3224	64.28	0.180179349696249	-0.0527940630654925
4	D	26	50	20120618	7	3226	64.32	0.180263707535244	-0.0529953763660963
4	D	26	50	20120618	7	3228	64.36	0.180295880893788	-0.0529844162109879
4	D	26	50	20120618	7	3230	64.4	0.180328054252332	-0.0529734560558795
4	D	26	50	20120618	7	3232	64.44	0.179894102820718	-0.0528940479643523
4	D	26	50	20120618	7	3234	64.48	0.179892830028512	-0.0523791328062922
4	D	26	50	20120618	7	3236	64.52	0.179969904667661	-0.0524562074454416
4	D	26	50	20120618	7	3238	64.56	0.179926488311296	-0.0519169678141087
4	D	26	50	20120618	7	3240	64.6	0.179884910432563	-0.0517421710177994
4	D	26	50	20120618	7	3242	64.64	0.180268162307966	-0.0523743244801801
4	D	26	50	20120618	7	3244	64.68	0.180181541727270	-0.0517297966491286
4	D	26	50	20120618	7	3246	64.72	0.180306063231437	-0.0514539542937877
4	D	26	50	20120618	7	3248	64.76	0.180652333422184	-0.0515814456464357
4	D	26	50	20120618	7	3250	64.8	0.180342337809312	-0.0509283618233318
4	D	26	50	20120618	7	3252	64.84	0.181016139861105	-0.0516758444017241
4	D	26	50	20120618	7	3254	64.88	0.181364884925586	-0.0517471207652677
4	D	26	50	20120618	7	3256	64.92	0.181481416123126	-0.0514029011841861
4	D	26	50	20120618	7	3258	64.96	0.182251455407838	-0.0512975422737893
4	D	26	50	20120618	7	3260	65	0.182438838704852	-0.0515004819199898
4	D	26	50	20120618	7	3262	65.04	0.182964926150055	-0.0514679550080552
4	D	26	50	20120618	7	3264	65.08	0.183535349190438	-0.0519270794410797
4	D	26	50	20120618	7	3266	65.12	0.183608251899579	-0.0520776224747943
4	D	26	50	20120618	7	3268	65.16	0.183727470102887	-0.0512993807514204
4	D	26	50	20120618	7	3270	65.2	0.184005363067893	-0.0513905975261934
4	D	26	50	20120618	7	3272	65.24	0.184155198994826	-0.0517215942104669
4	D	26	50	20120618	7	3274	65.28	0.184104428727937	-0.0513254729916461
4	D	26	50	20120618	7	3276	65.32	0.184034849420668	-0.0517457772623834
4	D	26	50	20120618	7	3278	65.36	0.183570138844073	-0.0515330795426025
4	D	26	50	20120618	7	3280	65.4	0.183565471939317	-0.0518884714108269
4	D	26	50	20120618	7	3282	65.44	0.183507418472581	-0.0516834811549609
4	D	26	50	20120618	7	3284	65.48	0.183449082163134	-0.0514702884604332
4	D	26	50	20120618	7	3286	65.52	0.183395907733188	-0.0519392416777161
4	D	26	50	20120618	7	3288	65.56	0.183314731874708	-0.0514688742468708
4	D	26	50	20120618	7	3290	65.6	0.182898811666014	-0.0507774652362266
4	D	26	50	20120618	7	3292	65.64	0.182973835695498	-0.0510743793736468
4	D	26	50	20120618	7	3294	65.68	0.183024747383743	-0.0504846523181372
4	D	26	50	20120618	7	3296	65.72	0.183020221900344	-0.050353413299549
4	D	26	50	20120618	7	3298	65.76	0.183150188126726	-0.0499674744183774
4	D	26	50	20120618	7	3300	65.8	0.182963229093780	-0.0508799250088205
4	D	26	50	20120618	7	3302	65.84	0.183004099865733	-0.0502238713372356
4	D	26	50	20120618	7	3304	65.88	0.183043909977514	-0.0495165524240147
4	D	26	50	20120618	7	3306	65.92	0.183602736466685	-0.0495135118648556
4	D	26	50	20120618	7	3308	65.96	0.184009181444511	-0.0487252292251889
4	D	26	50	20120618	7	3310	66	0.184257446635386	-0.0484416086952549
4	D	26	50	20120618	7	3312	66.04	0.184534915336324	-0.0479774638040841
4	D	26	50	20120618	7	3314	66.08	0.185005989873950	-0.0476110410700732
4	D	26	50	20120618	7	3316	66.12	0.185673498675390	-0.0461515726737042
4	D	26	50	20120618	7	3318	66.16	0.185861306236473	-0.0461617550113533
4	D	26	50	20120618	7	3320	66.2	0.186305440005737	-0.0449977865388421
4	D	26	50	20120618	7	3322	66.24	0.186803455311726	-0.0452153632954132
4	D	26	50	20120618	7	3324	66.28	0.187106026303396	-0.04408830579688
4	D	26	50	20120618	7	3326	66.32	0.187713077475045	-0.0435038820422293
4	D	26	50	20120618	7	3328	66.36	0.187993233181751	-0.0426877393953838
4	D	26	50	20120618	7	3330	66.4	0.188716037733480	-0.0426635563434672
4	D	26	50	20120618	7	3332	66.44	0.189606850856418	-0.0414446456740578
4	D	26	50	20120618	7	3334	66.48	0.190013720098313	-0.0415666923044906
4	D	26	50	20120618	7	3336	66.52	0.191063349404306	-0.0407277808192909
4	D	26	50	20120618	7	3338	66.56	0.190862318946415	-0.0398653226782777
4	D	26	50	20120618	7	3340	66.6	0.191442075796310	-0.0402118757117372
4	D	26	50	20120618	7	3342	66.64	0.191641409197926	-0.0400747677068651
4	D	26	50	20120618	7	3344	66.68	0.191778587913477	-0.0395048396412288
4	D	26	50	20120618	7	3346	66.72	0.192337131559936	-0.0395261235553425
4	D	26	50	20120618	7	3348	66.76	0.192824116000139	-0.0395836113366529
4	D	26	50	20120618	7	3350	66.8	0.193661401139742	-0.0394534329782365
4	D	26	50	20120618	7	3352	66.84	0.194111616027324	-0.0397301238617148
4	D	26	50	20120618	7	3354	66.88	0.195238319972466	-0.0396598374476649
4	D	26	50	20120618	7	3356	66.92	0.195610116718014	-0.03917066097644
4	D	26	50	20120618	7	3358	66.96	0.196596318545735	-0.0395166483244746
4	D	26	50	20120618	7	3360	67	0.196890969941455	-0.0400577971441166
4	D	26	50	20120618	7	3362	67.04	0.198012794849808	-0.0399032943124274
4	D	26	50	20120618	7	3364	67.08	0.198191339312057	-0.03992273974891
4	D	26	50	20120618	7	3366	67.12	0.198860474459094	-0.0404033602280825
4	D	26	50	20120618	7	3368	67.16	0.199742024483200	-0.0402967992361577
4	D	26	50	20120618	7	3370	67.2	0.199982652920837	-0.0403644693551172
4	D	26	50	20120618	7	3372	67.24	0.199930821993776	-0.0404728688246731
4	D	26	50	20120618	7	3374	67.28	0.200262030810084	-0.0409647323016665
4	D	26	50	20120618	7	3376	67.32	0.200642666390397	-0.0410691719732478
4	D	26	50	20120618	7	3378	67.36	0.200727165650749	-0.0409309325975258
4	D	26	50	20120618	7	3380	67.4	0.201263152590888	-0.0414343926257306
4	D	26	50	20120618	7	3382	67.44	0.201741439617683	-0.0421214175743315
4	D	26	50	20120618	7	3384	67.48	0.202187553285933	-0.042509689907881
4	D	26	50	20120618	7	3386	67.52	0.202920681596667	-0.0428867192436097
4	D	26	50	20120618	7	3388	67.56	0.203602756797800	-0.043280860563443
4	D	26	50	20120618	7	3390	67.6	0.204292893016238	-0.0431917651090135
4	D	26	50	20120618	7	3392	67.64	0.205063285854341	-0.0434763755884411
4	D	26	50	20120618	7	3394	67.68	0.205539734403504	-0.043702791179777
4	D	26	50	20120618	7	3396	67.72	0.206544886692961	-0.0443225702734871
4	D	26	50	20120618	7	3398	67.76	0.207008536609385	-0.0439692290149281
4	D	26	50	20120618	7	3400	67.8	0.207783737773600	-0.0448613856407512
4	D	26	50	20120618	7	3402	67.84	0.208537301470310	-0.0452589917838124
4	D	26	50	20120618	7	3404	67.88	0.208727513194450	-0.045310610578839
4	D	26	50	20120618	7	3406	67.92	0.209021669615423	-0.045723560939052
4	D	26	50	20120618	7	3408	67.96	0.210010204895522	-0.0465876454256619
4	D	26	50	20120618	7	3410	68	0.210078087146516	-0.0465593611544145
4	D	26	50	20120618	7	3412	68.04	0.210209609007817	-0.0469963531451877
4	D	26	50	20120618	7	3414	68.08	0.209877268820659	-0.0469185713992572
4	D	26	50	20120618	7	3416	68.12	0.210520028884757	-0.0469362490687869
4	D	26	50	20120618	7	3418	68.16	0.211027024446868	-0.0475224405903906
4	D	26	50	20120618	7	3420	68.2	0.211746859150116	-0.0482592458563869
4	D	26	50	20120618	7	3422	68.24	0.211807670333298	-0.0479608467947262
4	D	26	50	20120618	7	3424	68.28	0.212572759870542	-0.0483398560294422
4	D	26	50	20120618	7	3426	68.32	0.212780649264211	-0.0484940053077409
4	D	26	50	20120618	7	3428	68.36	0.212752364992963	-0.048593000257107
4	D	26	50	20120618	7	3430	68.4	0.212861966544047	-0.0487619987778106
4	D	26	50	20120618	7	3432	68.44	0.212971568095131	-0.0489295830849518
4	D	26	50	20120618	7	3434	68.48	0.212844288874518	-0.0491954552346779
4	D	26	50	20120618	7	3436	68.52	0.212883179747483	-0.0486516901199455
4	D	26	50	20120618	7	3438	68.56	0.212678118780939	-0.0487634129913729
4	D	26	50	20120618	7	3440	68.6	0.213205620439704	-0.0491494932939008
4	D	26	50	20120618	7	3442	68.64	0.213028136637626	-0.0488362449898352
4	D	26	50	20120618	7	3444	68.68	0.212960961493413	-0.0492725298738272
4	D	26	50	20120618	7	3446	68.72	0.213196428051548	-0.0489974653359457
4	D	26	50	20120618	7	3448	68.76	0.213492705792866	-0.0490533267716594
4	D	26	50	20120618	7	3450	68.8	0.213556345403172	-0.049097167392093
4	D	26	50	20120618	7	3452	68.84	0.213977073937978	-0.0495603223337702
4	D	26	50	20120618	7	3454	68.88	0.214202641001177	-0.0496487106814185
4	D	26	50	20120618	7	3456	68.92	0.214718121844662	-0.0502193458538360
4	D	26	50	20120618	7	3458	68.96	0.215303606259484	-0.0503763235592594
4	D	26	50	20120618	7	3460	69	0.216555185262185	-0.0514949664870966
4	D	26	50	20120618	7	3462	69.04	0.217362701206300	-0.0521059067460417
4	D	26	50	20120618	7	3464	69.08	0.217632815996713	-0.052091764610418
4	D	26	50	20120618	7	3466	69.12	0.218676505605744	-0.0529091800494697
4	D	26	50	20120618	7	3468	69.16	0.218619937063249	-0.0529643343784022
4	D	26	50	20120618	7	3470	69.2	0.218863181795977	-0.0535979020543454
4	D	26	50	20120618	7	3472	69.24	0.219245019457818	-0.0542187418082272
4	D	26	50	20120618	7	3474	69.28	0.219440180929426	-0.0543559205237773
4	D	26	50	20120618	7	3476	69.32	0.219540590092354	-0.0547490718941171
4	D	26	50	20120618	7	3478	69.36	0.219918185113508	-0.0550658557320886
4	D	26	50	20120618	7	3480	69.4	0.220488820285925	-0.0561229803699625
4	D	26	50	20120618	7	3482	69.44	0.220477506577426	-0.0561979336887683
4	D	26	50	20120618	7	3484	69.48	0.220939247305541	-0.0571207080382167
4	D	26	50	20120618	7	3486	69.52	0.22108137576856	-0.0574495126914685
4	D	26	50	20120618	7	3488	69.56	0.221171814725873	-0.058102950067963
4	D	26	50	20120618	7	3490	69.6	0.221206321536795	-0.0581448107894092
4	D	26	50	20120618	7	3492	69.64	0.221184613358613	-0.0580279260384791
4	D	26	50	20120618	7	3494	69.68	0.221471840133131	-0.058839543201925
4	D	26	50	20120618	7	3496	69.72	0.221537671774459	-0.0584823835667477
4	D	26	50	20120618	7	3498	69.76	0.222040566117239	-0.059443200261024
4	D	26	50	20120618	7	3500	69.8	0.221995240572565	-0.0595648933380662
4	D	26	50	20120618	7	3502	69.84	0.222164239093269	-0.0602854351480953
4	D	26	50	20120618	7	3504	69.88	0.221845475356310	-0.0609040121602772
4	D	26	50	20120618	7	3506	69.92	0.222145147210177	-0.061182753653421
4	D	26	50	20120618	7	3508	69.96	0.222130015125059	-0.0617550858821134
4	D	26	50	20120618	7	3510	70	0.222307357505781	-0.062612947829049
4	D	26	50	20120618	7	3512	70.04	0.222892205524500	-0.062787532493324
4	D	26	50	20120618	7	3514	70.08	0.223027687183776	-0.0630551016993248
4	D	26	50	20120618	7	3516	70.12	0.222779139150189	-0.0635610366012638
4	D	26	50	20120618	7	3518	70.16	0.222945874929192	-0.0639939273727062
4	D	26	50	20120618	7	3520	70.2	0.223113954211080	-0.0644862858244464
4	D	26	50	20120618	7	3522	70.24	0.223276164506685	-0.0649491579234111
4	D	26	50	20120618	7	3524	70.28	0.223601433626030	-0.0653324097988142
4	D	26	50	20120618	7	3526	70.32	0.223438233380933	-0.0653230759893026
4	D	26	50	20120618	7	3528	70.36	0.223572795801392	-0.0664344357172935
4	D	26	50	20120618	7	3530	70.4	0.223583826667179	-0.0657657955450035
4	D	26	50	20120618	7	3532	70.44	0.223897145681923	-0.0660676594298920
4	D	26	50	20120618	7	3534	70.48	0.223501024463102	-0.0656887916165323
4	D	26	50	20120618	7	3536	70.52	0.223784574282358	-0.06581253530324
4	D	26	50	20120618	7	3538	70.56	0.223760674073154	-0.0656228892645257
4	D	26	50	20120618	7	3540	70.6	0.223896862839210	-0.0650511227212582
4	D	26	50	20120618	7	3542	70.64	0.223464325621158	-0.0649363592906717
4	D	26	50	20120618	7	3544	70.68	0.223445940844847	-0.0646308891611991
4	D	26	50	20120618	7	3546	70.72	0.223500458777677	-0.0646074839267418
4	D	26	50	20120618	7	3548	70.76	0.223617414239285	-0.0642600116544667
4	D	26	50	20120618	7	3550	70.8	0.223488720805109	-0.0640096958539267
4	D	26	50	20120618	7	3552	70.84	0.223429818810236	-0.0637984830583863
4	D	26	50	20120618	7	3554	70.88	0.223556673766781	-0.0638286058072648
4	D	26	50	20120618	7	3556	70.92	0.223506964160064	-0.0638571022105466
4	D	26	50	20120618	7	3558	70.96	0.222784513161726	-0.0630041193004013
4	D	26	50	20120618	7	3560	71	0.223332025942398	-0.062954409693684
4	D	26	50	20120618	7	3562	71.04	0.223175189658331	-0.0630193220961968
4	D	26	50	20120618	7	3564	71.08	0.223205878092635	-0.063176724065689
4	D	26	50	20120618	7	3566	71.12	0.222849284142882	-0.0628912650581239
4	D	26	50	20120618	7	3568	71.16	0.222910661011489	-0.0625088617108582
4	D	26	50	20120618	7	3570	71.2	0.222750077061482	-0.0621730567004727
4	D	26	50	20120618	7	3572	71.24	0.222726035430921	-0.0624983258198186
4	D	26	50	20120618	7	3574	71.28	0.222756299601156	-0.0620961234826796
4	D	26	50	20120618	7	3576	71.32	0.222253688101089	-0.062003351072988
4	D	26	50	20120618	7	3578	71.36	0.222117994309779	-0.0617133665820234
4	D	26	50	20120618	7	3580	71.4	0.222229151495782	-0.0617082754131988
4	D	26	50	20120618	7	3582	71.44	0.221855445561925	-0.0617623690819596
4	D	26	50	20120618	7	3584	71.48	0.221518297048655	-0.0613103864274251
4	D	26	50	20120618	7	3586	71.52	0.221392007777535	-0.0614126340679847
4	D	26	50	20120618	7	3588	71.56	0.221631858397713	-0.0612647073293605
4	D	26	50	20120618	7	3590	71.6	0.221506771208121	-0.0612116036100934
4	D	26	50	20120618	7	3592	71.64	0.221399785952128	-0.061049888289236
4	D	26	50	20120618	7	3594	71.68	0.221078759473469	-0.0613737431950195
4	D	26	50	20120618	7	3596	71.72	0.220764521219910	-0.0608620807281529
4	D	26	50	20120618	7	3598	71.76	0.220848313373481	-0.0604035219805534
4	D	26	50	20120618	7	3600	71.8	0.220361328933277	-0.0602074412701304
4	D	26	50	20120618	7	3602	71.84	0.220641484639984	-0.0602737678862057
4	D	26	50	20120618	7	3604	71.88	0.220289133330918	-0.0598256743189678
4	D	26	50	20120618	7	3606	71.92	0.220296840794833	-0.0599650450655396
4	D	26	50	20120618	7	3608	71.96	0.220085910842005	-0.0595919048171075
4	D	26	50	20120618	7	3610	72	0.220046383572937	-0.0589625090711733
4	D	26	50	20120618	7	3612	72.04	0.219565904515121	-0.058117870021046
4	D	26	50	20120618	7	3614	72.08	0.219291900637411	-0.0576847671175692
4	D	26	50	20120618	7	3616	72.12	0.218382278474092	-0.0571066366132711
4	D	26	50	20120618	7	3618	72.16	0.218203521879809	-0.0559560324589244
4	D	26	50	20120618	7	3620	72.2	0.217935316277704	-0.0552950997505493
4	D	26	50	20120618	7	3622	72.24	0.217857675953130	-0.0544803713172662
4	D	26	50	20120618	7	3624	72.28	0.217398056545359	-0.0535568898610365
4	D	26	50	20120618	7	3626	72.32	0.216576398465620	-0.0521539900071624
4	D	26	50	20120618	7	3628	72.36	0.216075059757759	-0.0510827232336648
4	D	26	50	20120618	7	3630	72.4	0.215685443921325	-0.0512234374831209
4	D	26	50	20120618	7	3632	72.44	0.215047633604695	-0.0497413416697539
4	D	26	50	20120618	7	3634	72.48	0.214735092407410	-0.0488503871254589
4	D	26	50	20120618	7	3636	72.52	0.214128394789152	-0.0471476739963617
4	D	26	50	20120618	7	3638	72.56	0.213683624623786	-0.0462446986367865
4	D	26	50	20120618	7	3640	72.6	0.213069148830935	-0.0453926349654566
4	D	26	50	20120618	7	3642	72.64	0.212796205613397	-0.0438129584162859
4	D	26	50	20120618	7	3644	72.68	0.212871158932203	-0.043817201056973
4	D	26	50	20120618	7	3646	72.72	0.212528919250108	-0.0426122911018312
4	D	26	50	20120618	7	3648	72.76	0.212413660844775	-0.0417206294507549
4	D	26	50	20120618	7	3650	72.8	0.212424267446493	-0.0409265485354824
4	D	26	50	20120618	7	3652	72.84	0.211839490138452	-0.0405058200006764
4	D	26	50	20120618	7	3654	72.88	0.211850803846950	-0.0397775000160543
4	D	26	50	20120618	7	3656	72.92	0.211904543962321	-0.0392217140860417
4	D	26	50	20120618	7	3658	72.96	0.210973991438279	-0.0378598264254764
4	D	26	50	20120618	7	3660	73	0.210580132961158	-0.0366711799263018
4	D	26	50	20120618	7	3662	73.04	0.210650843639277	-0.0365156164344407
4	D	26	50	20120618	7	3664	73.08	0.210685491871555	-0.0351049384059736
4	D	26	50	20120618	7	3666	73.12	0.210601346164594	-0.0341736787751509
4	D	26	50	20120618	7	3668	73.16	0.210188395804381	-0.0332148419798619
4	D	26	50	20120618	7	3670	73.2	0.210447196886295	-0.0324384387341191
4	D	26	50	20120618	7	3672	73.24	0.210505886749134	-0.0315510197237300
4	D	26	50	20120618	7	3674	73.28	0.210524271525445	-0.0311239272278933
4	D	26	50	20120618	7	3676	73.32	0.210660036027432	-0.0299529583982484
4	D	26	50	20120618	7	3678	73.36	0.211018539165494	-0.0291687769779125
4	D	26	50	20120618	7	3680	73.4	0.211640086026157	-0.0282474168420264
4	D	26	50	20120618	7	3682	73.44	0.211715746451744	-0.0277333502121038
4	D	26	50	20120618	7	3684	73.48	0.212427802980399	-0.0266168286046103
4	D	26	50	20120618	7	3686	73.52	0.212698624877593	-0.0260362939372561
4	D	26	50	20120618	7	3688	73.56	0.213083290966559	-0.0258566888148347
4	D	26	50	20120618	7	3690	73.6	0.213338556514567	-0.0251927155473006
4	D	26	50	20120618	7	3692	73.64	0.213799590135901	-0.0245223783187357
4	D	26	50	20120618	7	3694	73.68	0.214139708497651	-0.0238584050512016
4	D	26	50	20120618	7	3696	73.72	0.213943839919263	-0.0228295646845751
4	D	26	50	20120618	7	3698	73.76	0.214122030828122	-0.0218905268791594
4	D	26	50	20120618	7	3700	73.8	0.214402045113472	-0.0211890769522223
4	D	26	50	20120618	7	3702	73.84	0.215102080826846	-0.0201722574008761
4	D	26	50	20120618	7	3704	73.88	0.215116222962470	-0.0191653373444664
4	D	26	50	20120618	7	3706	73.92	0.215599176894020	-0.0176797059971935
4	D	26	50	20120618	7	3708	73.96	0.216053846554323	-0.0177327390057825
4	D	26	50	20120618	7	3710	74	0.216903788905310	-0.0163199396569718
4	D	26	50	20120618	7	3712	74.04	0.217429876350512	-0.0151631129629506
4	D	26	50	20120618	7	3714	74.08	0.217899395253220	-0.0144192366291423
4	D	26	50	20120618	7	3716	74.12	0.218568318268223	-0.0138408232821317
4	D	26	50	20120618	7	3718	74.16	0.218251534430251	-0.0137899115938863
4	D	26	50	20120618	7	3720	74.2	0.218841968592542	-0.0135714155984997
4	D	26	50	20120618	7	3722	74.24	0.218776207661892	-0.0131591723450679
4	D	26	50	20120618	7	3724	74.28	0.219640292148502	-0.0130997753754482
4	D	26	50	20120618	7	3726	74.32	0.220139509536019	-0.0125128767470634
4	D	26	50	20120618	7	3728	74.36	0.220877729015578	-0.0123771122450756
4	D	26	50	20120618	7	3730	74.4	0.221310478365664	-0.0121098258817871
4	D	26	50	20120618	7	3732	74.44	0.222313862888168	-0.0116169724553000
4	D	26	50	20120618	7	3734	74.48	0.223144713356062	-0.0110944205440032
4	D	26	50	20120618	7	3736	74.52	0.223305226595391	-0.0110626007388498
4	D	26	50	20120618	7	3738	74.56	0.223603625657052	-0.0107203610567555
4	D	26	50	20120618	7	3740	74.6	0.223887175476308	-0.0108455189570255
4	D	26	50	20120618	7	3742	74.64	0.224006676522328	-0.0105181285173361
4	D	26	50	20120618	7	3744	74.68	0.224831163029192	-0.0103569081712256
4	D	26	50	20120618	7	3746	74.72	0.225613223129184	-0.00997648472294733
4	D	26	50	20120618	7	3748	74.76	0.225698783049708	-0.0100238608772868
4	D	26	50	20120618	7	3750	74.8	0.227014708769496	-0.0105237853715856
4	D	26	50	20120618	7	3752	74.84	0.227511804836670	-0.00972263338850133
4	D	26	50	20120618	7	3754	74.88	0.228106481639648	-0.0100443669739411
4	D	26	50	20120618	7	3756	74.92	0.228305178645161	-0.00977637350387153
4	D	26	50	20120618	7	3758	74.96	0.228983294048319	-0.0101433619233073
4	D	26	50	20120618	7	3760	75	0.229128958045244	-0.00987890398714353
4	D	26	50	20120618	7	3762	75.04	0.229687572402381	-0.00930614749438243
4	D	26	50	20120618	7	3764	75.08	0.229914553679142	-0.00940302112340503
4	D	26	50	20120618	7	3766	75.12	0.230410235532754	-0.00937261553181393
4	D	26	50	20120618	7	3768	75.16	0.230865612299838	-0.00944615463705733
4	D	26	50	20120618	7	3770	75.2	0.230772981311502	-0.00904946773281173
4	D	26	50	20120618	7	3772	75.24	0.231023297112043	-0.00843569904674183
4	D	26	50	20120618	7	3774	75.28	0.230808336650562	-0.00846681174511393
4	D	26	50	20120618	7	3776	75.32	0.230958950394955	-0.00834165384484393
4	D	26	50	20120618	7	3778	75.36	0.230891775250742	-0.00881329406789543
4	D	26	50	20120618	7	3780	75.4	0.230908745813490	-0.00875531131183813
4	D	26	50	20120618	7	3782	75.44	0.231173203749654	-0.00846539753155163
4	D	26	50	20120618	7	3784	75.48	0.230824600106529	-0.00842650665858633
4	D	26	50	20120618	7	3786	75.52	0.230798437155625	-0.00824760864294613
4	D	26	50	20120618	7	3788	75.56	0.230658430012950	-0.00789546946591533
4	D	26	50	20120618	7	3790	75.6	0.230695199565572	-0.00828154976844313
4	D	26	50	20120618	7	3792	75.64	0.230591961975519	-0.00799870705596853
4	D	26	50	20120618	7	3794	75.68	0.230316190330856	-0.00846398331798923
4	D	26	50	20120618	7	3796	75.72	0.230169112120369	-0.00795062379484783
4	D	26	50	20120618	7	3798	75.76	0.229982435930136	-0.00804679031708923
4	D	26	50	20120618	7	3800	75.8	0.229734948556721	-0.00803264818146543
4	D	26	50	20120618	7	3802	75.84	0.229906068397768	-0.00782334457423423
4	D	26	50	20120618	7	3804	75.88	0.229652924170103	-0.00823488072088483
4	D	26	50	20120618	7	3806	75.92	0.229790102885653	-0.00767485215018503
4	D	26	50	20120618	7	3808	75.96	0.229384930700033	-0.00781132375895403
4	D	26	50	20120618	7	3810	76	0.229292299711698	-0.00793648165922403
4	D	26	50	20120618	7	3812	76.04	0.229564535822455	-0.00772222830452453
4	D	26	50	20120618	7	3814	76.08	0.229372202777972	-0.00797112989150223
4	D	26	50	20120618	7	3816	76.12	0.229051176299313	-0.00762464756872083
4	D	26	50	20120618	7	3818	76.16	0.229042691017939	-0.00745211351411133
4	D	26	50	20120618	7	3820	76.2	0.229149464141898	-0.00799446441528143
4	D	26	50	20120618	7	3822	76.24	0.228685602093440	-0.00772010698418103
4	D	26	50	20120618	7	3824	76.28	0.228692673161252	-0.00825750813788273
4	D	26	50	20120618	7	3826	76.32	0.228221740044981	-0.00763242574331393
4	D	26	50	20120618	7	3828	76.36	0.227943139973194	-0.00754333028888433
4	D	26	50	20120618	7	3830	76.4	0.227250175327631	-0.00693804688418863
4	D	26	50	20120618	7	3832	76.44	0.226811062016514	-0.00705047686239733
4	D	26	50	20120618	7	3834	76.48	0.226717016814616	-0.00707946824042593
4	D	26	50	20120618	7	3836	76.52	0.226329522298526	-0.00558888714568473
4	D	26	50	20120618	7	3838	76.56	0.226296288279810	-0.00571121661883003
4	D	26	50	20120618	7	3840	76.6	0.226158402457479	-0.00503592964279683
4	D	26	50	20120618	7	3842	76.64	0.226025466382616	-0.00418457307824823
4	D	26	50	20120618	7	3844	76.68	0.226027587702960	-0.00426164771739763
4	D	26	50	20120618	7	3846	76.72	0.226131532399794	-0.0031847240896505
4	D	26	50	20120618	7	3848	76.76	0.226545896973569	-0.00259075439345379
4	D	26	50	20120618	7	3850	76.8	0.226395990335958	-0.00085692856598436
4	D	26	50	20120618	7	3852	76.84	0.226495692392105	-0.00035276143099834
4	D	26	50	20120618	7	3854	76.88	0.226467408120858	0.000524050977672949
4	D	26	50	20120618	7	3856	76.92	0.226272246649250	0.00209099960478234
4	D	26	50	20120618	7	3858	76.96	0.226598222875377	0.00254566926508527
4	D	26	50	20120618	7	3860	77	0.226154159816792	0.00337439841263594
4	D	26	50	20120618	7	3862	77.04	0.226447609130984	0.00420383466696775
4	D	26	50	20120618	7	3864	77.08	0.226533876158289	0.00464648351199052
4	D	26	50	20120618	7	3866	77.12	0.226502056353136	0.00571350764480104
4	D	26	50	20120618	7	3868	77.16	0.226364170530804	0.0069445805508468
4	D	26	50	20120618	7	3870	77.2	0.226767221396081	0.00795432903438119
4	D	26	50	20120618	7	3872	77.24	0.226508420314166	0.00896124909079084
4	D	26	50	20120618	7	3874	77.28	0.226204364398256	0.0098522036350859
4	D	26	50	20120618	7	3876	77.32	0.226001424752056	0.0106293139876099
4	D	26	50	20120618	7	3878	77.36	0.225622415517340	0.0118893782716843
4	D	26	50	20120618	7	3880	77.4	0.225732017068424	0.0129846866757423
4	D	26	50	20120618	7	3882	77.44	0.225569382508751	0.0138629132979760
4	D	26	50	20120618	7	3884	77.48	0.224995918909208	0.0152509639094452
4	D	26	50	20120618	7	3886	77.52	0.224906116347998	0.0158357412174865
4	D	26	50	20120618	7	3888	77.56	0.224641658411834	0.0171141902778718
4	D	26	50	20120618	7	3890	77.6	0.224488923347098	0.0183742545619462
4	D	26	50	20120618	7	3892	77.64	0.224174967936251	0.0194023878217914
4	D	26	50	20120618	7	3894	77.68	0.224048395822418	0.0206037622430274
4	D	26	50	20120618	7	3896	77.72	0.224503772589503	0.0213151116649010
4	D	26	50	20120618	7	3898	77.76	0.224443668513102	0.0219663570103738
4	D	26	50	20120618	7	3900	77.8	0.224013747590140	0.0234159259118063
4	D	26	50	20120618	7	3902	77.84	0.223669386587702	0.0249298415303267
4	D	26	50	20120618	7	3904	77.88	0.223513115989060	0.0262910220841108
4	D	26	50	20120618	7	3906	77.92	0.223252900693584	0.0275454295139357
4	D	26	50	20120618	7	3908	77.96	0.222991978291326	0.0287963014098547
4	D	26	50	20120618	7	3910	78	0.222732470102630	0.030044344878649
4	D	26	50	20120618	7	3912	78.04	0.222473669020716	0.0312902670270997
4	D	26	50	20120618	7	3914	78.08	0.222332247664479	0.0317809991332431
4	D	26	50	20120618	7	3916	78.12	0.222188704987898	0.032671246570757
4	D	26	50	20120618	7	3918	78.16	0.221842929771898	0.0340677824636004
4	D	26	50	20120618	7	3920	78.2	0.221614534281574	0.0350343974334824
4	D	26	50	20120618	7	3922	78.24	0.221176128077239	0.0357853448351026
4	D	26	50	20120618	7	3924	78.28	0.220838131035832	0.0369633847325593
4	D	26	50	20120618	7	3926	78.32	0.220216584175169	0.0377221103087725
4	D	26	50	20120618	7	3928	78.36	0.219433109861614	0.0391391522982704
4	D	26	50	20120618	7	3930	78.4	0.218840554378979	0.0404006307959071
4	D	26	50	20120618	7	3932	78.44	0.218247998896345	0.041449977259188
4	D	26	50	20120618	7	3934	78.48	0.217719790130799	0.0426414521854873
4	D	26	50	20120618	7	3936	78.52	0.217060059503952	0.0437226184539215
4	D	26	50	20120618	7	3938	78.56	0.216710748754046	0.0452612828097835
4	D	26	50	20120618	7	3940	78.6	0.216236280103869	0.0464471008818333
4	D	26	50	20120618	7	3942	78.64	0.215658573863640	0.0474716986077726
4	D	26	50	20120618	7	3944	78.68	0.215347446879918	0.0489636939160762
4	D	26	50	20120618	7	3946	78.72	0.215663523611108	0.0494381625662524
4	D	26	50	20120618	7	3948	78.76	0.215804944967346	0.0507420674707604
4	D	26	50	20120618	7	3950	78.8	0.215533415963370	0.0516400930828673
4	D	26	50	20120618	7	3952	78.84	0.215356639268073	0.0526653979155878
4	D	26	50	20120618	7	3954	78.88	0.215041269643664	0.0532112843506638
4	D	26	50	20120618	7	3956	78.92	0.214679938078478	0.0544367004024601
4	D	26	50	20120618	7	3958	78.96	0.214882170617897	0.0552159320753277
4	D	26	50	20120618	7	3960	79	0.214679230971697	0.0562051744622077
4	D	26	50	20120618	7	3962	79.04	0.214928839665456	0.0569709711062327
4	D	26	50	20120618	7	3964	79.08	0.214555487284989	0.0583427582617346
4	D	26	50	20120618	7	3966	79.12	0.214328506008228	0.0595639316728438
4	D	26	50	20120618	7	3968	79.16	0.214545587790052	0.0612730087629716
4	D	26	50	20120618	7	3970	79.2	0.214762669571877	0.0620317343391848
4	D	26	50	20120618	7	3972	79.24	0.214723778698911	0.0630832021228092
4	D	26	50	20120618	7	3974	79.28	0.214556830787873	0.0645908244909771
4	D	26	50	20120618	7	3976	79.32	0.214419157097576	0.065157004890673
4	D	26	50	20120618	7	3978	79.36	0.214344628042839	0.0661408732660161
4	D	26	50	20120618	7	3980	79.4	0.214518222757620	0.0672259286217468
4	D	26	50	20120618	7	3982	79.44	0.214849290152572	0.0677334898692825
4	D	26	50	20120618	7	3984	79.48	0.214758992616615	0.0685422078949256
4	D	26	50	20120618	7	3986	79.52	0.215300636411003	0.0689056607804555
4	D	26	50	20120618	7	3988	79.56	0.215244845685968	0.0700023126873977
4	D	26	50	20120618	7	3990	79.6	0.215436047359601	0.071141885975958
4	D	26	50	20120618	7	3992	79.64	0.215741376067717	0.071778423500382
4	D	26	50	20120618	7	3994	79.68	0.216017147712380	0.072062680426419
4	D	26	50	20120618	7	3996	79.72	0.216393682073362	0.0731512713160558
4	D	26	50	20120618	7	3998	79.76	0.216650786099001	0.0745629392940166
4	D	26	50	20120618	7	4000	79.8	0.217197945326283	0.0754045377849848
4	D	26	50	20120618	7	4002	79.84	0.217378257555486	0.0768731985695093
4	D	26	50	20120618	7	4004	79.88	0.217653251382689	0.0775033014222246
4	D	26	50	20120618	7	4006	79.92	0.217941397396023	0.0772476823208257
[truncated: 2,602 more rows]
