# Supplementary material for: How Do Ants Make Sense of Gravity? A Boltzmann Walker Analysis of Lasius niger Trajectories on Various Inclines
Source: PLoS One. 2013 Oct 29;8(10):e76531. doi: 10.1371/journal.pone.0076531 (PMC3812222; doi:10.1371/journal.pone.0076531)
Supplement: Dataset S4 — Trajectories for . (ZIP) [file pone.0076531.s008.zip › Incline4/4-D-26-50-20120618-08.txt]

Pente	Colonie	Temperature	Humidite	Date	Indiv	Frame	Time	X	Y
4	D	26	50	20120618	8	44	0	0	0
4	D	26	50	20120618	8	46	0.04	-0.00134153712740275	-0.00136628586474427
4	D	26	50	20120618	8	48	0.08	-0.00350424089533133	-0.00336844103800442
4	D	26	50	20120618	8	50	0.12	-0.00573599505465637	-0.00471521287690832
4	D	26	50	20120618	8	52	0.16	-0.00637873814819217	-0.00579851743624882
4	D	26	50	20120618	8	54	0.2	-0.00718228793037157	-0.00664111224067182
4	D	26	50	20120618	8	56	0.24	-0.00682443603765547	-0.00772728411801002
4	D	26	50	20120618	8	58	0.28	-0.00542338880354807	-0.00784662960053872
4	D	26	50	20120618	8	60	0.32	-0.00437242306573827	-0.00854771890301732
4	D	26	50	20120618	8	62	0.36	-0.00285676089346834	-0.0105961153242332
4	D	26	50	20120618	8	64	0.4	-0.00265728607049562	-0.0123648015160151
4	D	26	50	20120618	8	66	0.44	-0.00270303587923838	-0.0136822121600438
4	D	26	50	20120618	8	68	0.48	-0.00177068023290487	-0.0161665257697255
4	D	26	50	20120618	8	70	0.52	-0.00154186047851290	-0.0180440356951320
4	D	26	50	20120618	8	72	0.56	-0.00254156804575444	-0.0201601234485109
4	D	26	50	20120618	8	74	0.6	-0.00424824097282629	-0.0210220866147773
4	D	26	50	20120618	8	76	0.64	-0.00641474543970377	-0.0214226626063195
4	D	26	50	20120618	8	78	0.68	-0.00695851055443617	-0.0225400327419505
4	D	26	50	20120618	8	80	0.72	-0.00733822689593337	-0.0228237239825625
4	D	26	50	20120618	8	82	0.76	-0.00727246596528307	-0.0244824550698699
4	D	26	50	20120618	8	84	0.8	-0.00706153601245507	-0.024424118760422
4	D	26	50	20120618	8	86	0.84	-0.00673244851649087	-0.0249893799213025
4	D	26	50	20120618	8	88	0.88	-0.00704541397784407	-0.0253787129150239
4	D	26	50	20120618	8	90	0.92	-0.00650511368633937	-0.0255336400107818
4	D	26	50	20120618	8	92	0.96	-0.00529094063236397	-0.0246157446981236
4	D	26	50	20120618	8	94	1	-0.0043631458247691	-0.02453732655609
4	D	26	50	20120618	8	96	1.04	-0.00293818423932198	-0.0252633837990123
4	D	26	50	20120618	8	98	1.08	-0.00235185129636209	-0.0239453367588806
4	D	26	50	20120618	8	100	1.12	-0.000612863589390011	-0.0232780400894749
4	D	26	50	20120618	8	102	1.16	-0.000419328463379252	-0.0228059048916766
4	D	26	50	20120618	8	104	1.2	0.000109445987592049	-0.0215209504489044
4	D	26	50	20120618	8	106	1.24	0.000111143043866899	-0.0217352038036039
4	D	26	50	20120618	8	108	1.28	-0.00060169130224726	-0.0215717914264717
4	D	26	50	20120618	8	110	1.32	-0.00114913337224189	-0.0207369811606029
4	D	26	50	20120618	8	112	1.36	-0.00113081930660916	-0.0205024338412833
4	D	26	50	20120618	8	114	1.4	-0.00142518785961712	-0.0210073787937286
4	D	26	50	20120618	8	116	1.44	-0.00143756222828788	-0.0211579218274432
4	D	26	50	20120618	8	118	1.48	-0.00176990241544556	-0.0212482900740789
4	D	26	50	20120618	8	120	1.52	-0.00229662625675142	-0.0202749575897756
4	D	26	50	20120618	8	122	1.56	-0.00274832606857339	-0.0206753214492834
4	D	26	50	20120618	8	124	1.6	-0.00311955712869632	-0.0208974943999322
4	D	26	50	20120618	8	126	1.64	-0.00333614393577376	-0.0206773720589489
4	D	26	50	20120618	8	128	1.68	-0.00391236525176268	-0.0206764528201333
4	D	26	50	20120618	8	130	1.72	-0.00473211414319224	-0.0198936149026817
4	D	26	50	20120618	8	132	1.76	-0.00486526235008967	-0.0196934329729278
4	D	26	50	20120618	8	134	1.8	-0.00491645688104757	-0.0194088932041783
4	D	26	50	20120618	8	136	1.84	-0.00495909541995317	-0.0186014479707414
4	D	26	50	20120618	8	138	1.88	-0.00543080635368267	-0.0183179688621637
4	D	26	50	20120618	8	140	1.92	-0.00496673217318997	-0.0180322270118862
4	D	26	50	20120618	8	142	1.96	-0.00516400789407317	-0.0169339558304151
4	D	26	50	20120618	8	144	2	-0.00500625944225827	-0.0177968311644292
4	D	26	50	20120618	8	146	2.04	-0.00469159692463026	-0.0173496568360068
4	D	26	50	20120618	8	148	2.08	-0.00482471684725647	-0.0172402957012285
4	D	26	50	20120618	8	150	2.12	-0.00505321133252907	-0.0185149688114023
4	D	26	50	20120618	8	152	2.16	-0.00508481900564807	-0.0178208020843114
4	D	26	50	20120618	8	154	2.2	-0.00578464258698837	-0.0184578345834824
4	D	26	50	20120618	8	156	2.24	-0.00599519777322237	-0.0179388394192949
4	D	26	50	20120618	8	158	2.28	-0.00623424229167027	-0.0178832183998868
4	D	26	50	20120618	8	160	2.32	-0.00597581597634997	-0.0178667215986817
4	D	26	50	20120618	8	162	2.36	-0.00650043971051577	-0.0190796006472475
4	D	26	50	20120618	8	164	2.4	-0.00648928156550867	-0.0188534537564885
4	D	26	50	20120618	8	166	2.44	-0.00571640678260387	-0.0202553707319367
4	D	26	50	20120618	8	168	2.48	-0.00579150152276597	-0.0202628660638173
4	D	26	50	20120618	8	170	2.52	-0.00515772171478847	-0.0208560579425547
4	D	26	50	20120618	8	172	2.56	-0.00457888410370912	-0.0212489264701819
4	D	26	50	20120618	8	174	2.6	-0.00440168314434377	-0.0206836653093014
4	D	26	50	20120618	8	176	2.64	-0.00444290746968695	-0.0217107379089749
4	D	26	50	20120618	8	178	2.68	-0.00459946091104165	-0.022868695973846
4	D	26	50	20120618	8	180	2.72	-0.00463297777246989	-0.0236552815572379
4	D	26	50	20120618	8	182	2.76	-0.00484956457954737	-0.02490678984926
4	D	26	50	20120618	8	184	2.8	-0.00490040555711467	-0.0256322106960792
4	D	26	50	20120618	8	186	2.84	-0.00497387395167997	-0.0257138815293063
4	D	26	50	20120618	8	188	2.88	-0.00541906838111497	-0.0265701878413232
4	D	26	50	20120618	8	190	2.92	-0.00625741418088977	-0.0265550557562058
4	D	26	50	20120618	8	192	2.96	-0.00708748683132467	-0.0275005282333303
4	D	26	50	20120618	8	194	3	-0.00756789517846277	-0.0278252316672512
4	D	26	50	20120618	8	196	3.04	-0.00858464401913087	-0.0279773303358844
4	D	26	50	20120618	8	198	3.08	-0.00882300971506887	-0.0275108519923357
4	D	26	50	20120618	8	200	3.12	-0.00943204078570487	-0.0264078361243628
4	D	26	50	20120618	8	202	3.16	-0.0105062066970054	-0.0268085535372612
4	D	26	50	20120618	8	204	3.2	-0.0110356882547579	-0.0263115988914433
4	D	26	50	20120618	8	206	3.24	-0.0108141517002121	-0.0260071894221425
4	D	26	50	20120618	8	208	3.28	-0.0109368347267480	-0.0249924204804616
4	D	26	50	20120618	8	210	3.32	-0.0113975855053691	-0.0242581607988775
4	D	26	50	20120618	8	212	3.36	-0.0113707861583622	-0.0242918897923401
4	D	26	50	20120618	8	214	3.4	-0.0111095809133919	-0.024967601032442
4	D	26	50	20120618	8	216	3.44	-0.0109771398132756	-0.0249743185468633
4	D	26	50	20120618	8	218	3.48	-0.0110059190592699	-0.0246604338466946
4	D	26	50	20120618	8	220	3.52	-0.0112418805921519	-0.0249225583304804
4	D	26	50	20120618	8	222	3.56	-0.0107515727500771	-0.0250907083230466
4	D	26	50	20120618	8	224	3.6	-0.0107517848821115	-0.0252163611980634
4	D	26	50	20120618	8	226	3.64	-0.0106517999832517	-0.0254060072367777
4	D	26	50	20120618	8	228	3.68	-0.0106653764334505	-0.0257312763561235
4	D	26	50	20120618	8	230	3.72	-0.0106651643014161	-0.0256282508981046
4	D	26	50	20120618	8	232	3.76	-0.0106169396189392	-0.0260824962943388
4	D	26	50	20120618	8	234	3.8	-0.0105375315274119	-0.0258083509952728
4	D	26	50	20120618	8	236	3.84	-0.0104581941465628	-0.0255342764068849
4	D	26	50	20120618	8	238	3.88	-0.0103799174258855	-0.02593060975774
4	D	26	50	20120618	8	240	3.92	-0.0101240861924522	-0.0257824001764033
4	D	26	50	20120618	8	242	3.96	-0.0103513503119255	-0.0257361553929137
4	D	26	50	20120618	8	244	4	-0.00992567202965117	-0.0254581210065511
4	D	26	50	20120618	8	246	4.04	-0.00976827006015907	-0.0258252508473432
4	D	26	50	20120618	8	248	4.08	-0.00905317297234507	-0.0251515902169067
4	D	26	50	20120618	8	250	4.12	-0.00884408149714827	-0.025503375840547
4	D	26	50	20120618	8	252	4.16	-0.00850417526743187	-0.025223856529944
4	D	26	50	20120618	8	254	4.2	-0.00732394333895337	-0.0255729551478158
4	D	26	50	20120618	8	256	4.24	-0.00697809741227507	-0.0257717228640073
4	D	26	50	20120618	8	258	4.28	-0.00646940479388947	-0.0255687832178068
4	D	26	50	20120618	8	260	4.32	-0.00484249351173547	-0.0257705914931574
4	D	26	50	20120618	8	262	4.36	-0.00411735550762866	-0.025684536597887
4	D	26	50	20120618	8	264	4.4	-0.00232950672207659	-0.0259911380982095
4	D	26	50	20120618	8	266	4.44	-0.00178305460157563	-0.0250614341023055
4	D	26	50	20120618	8	268	4.48	-0.000367214693605801	-0.0246602924253383
4	D	26	50	20120618	8	270	4.52	0.000759559962214959	-0.0243025671047361
4	D	26	50	20120618	8	272	4.56	0.00217971322155002	-0.0234620999846177
4	D	26	50	20120618	8	274	4.6	0.00365700070880496	-0.0237015263407275
4	D	26	50	20120618	8	276	4.64	0.00494945048345773	-0.0232249363702078
4	D	26	50	20120618	8	278	4.68	0.00663420310031279	-0.0231591754395574
4	D	26	50	20120618	8	280	4.72	0.00875531131183808	-0.0238605546558163
4	D	26	50	20120618	8	282	4.76	0.00983732610840974	-0.0245658229593718
4	D	26	50	20120618	8	284	4.8	0.0122754302899410	-0.0250866778143938
4	D	26	50	20120618	8	286	4.84	0.0131216249749869	-0.0266142405937911
4	D	26	50	20120618	8	288	4.88	0.0146182871880463	-0.0275436617469827
4	D	26	50	20120618	8	290	4.92	0.0153580623025237	-0.0283565517026348
4	D	26	50	20120618	8	292	4.96	0.0168723314744347	-0.0300256772596256
4	D	26	50	20120618	8	294	5	0.0186912929583589	-0.0306165356859851
4	D	26	50	20120618	8	296	5.04	0.0195329621600053	-0.0318031315754942
4	D	26	50	20120618	8	298	5.08	0.0208296545753452	-0.0334678023597636
4	D	26	50	20120618	8	300	5.12	0.0219464590255512	-0.0342682472360668
4	D	26	50	20120618	8	302	5.16	0.0226978306912400	-0.0350411149479037
4	D	26	50	20120618	8	304	5.2	0.0240688400292826	-0.0375665468169114
4	D	26	50	20120618	8	306	5.24	0.0247337325356324	-0.0397447892563566
4	D	26	50	20120618	8	308	5.28	0.0258652448068871	-0.0418140665408209
4	D	26	50	20120618	8	310	5.32	0.0274181927197290	-0.0437215577937497
4	D	26	50	20120618	8	312	5.36	0.0285728273827285	-0.0449375693253562
4	D	26	50	20120618	8	314	5.4	0.0295786160682882	-0.0459241247064677
4	D	26	50	20120618	8	316	5.44	0.0309721821126507	-0.0480389396676404
4	D	26	50	20120618	8	318	5.48	0.0317532522631493	-0.0500104947949448
4	D	26	50	20120618	8	320	5.52	0.0326489444228783	-0.0514321329785203
4	D	26	50	20120618	8	322	5.56	0.0335708702441893	-0.0536332149669978
4	D	26	50	20120618	8	324	5.6	0.0342517433637939	-0.0556602779766253
4	D	26	50	20120618	8	326	5.64	0.0350017715265984	-0.0580099230998301
4	D	26	50	20120618	8	328	5.68	0.0356344906744042	-0.0586976551552121
4	D	26	50	20120618	8	330	5.72	0.0356406425034005	-0.0608367238789795
4	D	26	50	20120618	8	332	5.76	0.0357092318611756	-0.0649557623007474
4	D	26	50	20120618	8	334	5.8	0.0352495417427262	-0.0667583896180263
4	D	26	50	20120618	8	336	5.84	0.035331636840022	-0.0688503650301667
4	D	26	50	20120618	8	338	5.88	0.0352793109382142	-0.0704327285851059
4	D	26	50	20120618	8	340	5.92	0.0357158079542406	-0.0718243854411592
4	D	26	50	20120618	8	342	5.96	0.0358078732571511	-0.0736840762756798
4	D	26	50	20120618	8	344	6	0.0354619566197946	-0.0758424490145736
4	D	26	50	20120618	8	346	6.04	0.0355412940006438	-0.0774921291350818
4	D	26	50	20120618	8	348	6.08	0.0345206560726791	-0.0782519860821449
4	D	26	50	20120618	8	350	6.12	0.0338556928556513	-0.0801904486120897
4	D	26	50	20120618	8	352	6.16	0.0329791632896924	-0.0814797871169052
4	D	26	50	20120618	8	354	6.2	0.0318591768589711	-0.0816344313699507
4	D	26	50	20120618	8	356	6.24	0.0309272808320453	-0.0823198299729548
4	D	26	50	20120618	8	358	6.28	0.0308875414309426	-0.0830464529013022
4	D	26	50	20120618	8	360	6.32	0.0309931831840519	-0.0835042338314423
4	D	26	50	20120618	8	362	6.36	0.0313709196265617	-0.0834393214289294
4	D	26	50	20120618	8	364	6.4	0.0317060882408442	-0.0831426194235435
4	D	26	50	20120618	8	366	6.44	0.0323440399788307	-0.0835972890838465
4	D	26	50	20120618	8	368	6.48	0.0326279433514771	-0.0835614387700403
4	D	26	50	20120618	8	370	6.52	0.0337558493781477	-0.083617229495076
4	D	26	50	20120618	8	372	6.56	0.0340627337211827	-0.0831710451161472
4	D	26	50	20120618	8	374	6.6	0.035282775761442	-0.0837457815078956
4	D	26	50	20120618	8	376	6.64	0.0360855540901231	-0.0836165930989729
4	D	26	50	20120618	8	378	6.68	0.0372375017473541	-0.0848975170330923
4	D	26	50	20120618	8	380	6.72	0.0380889997332589	-0.0853772182734492
4	D	26	50	20120618	8	382	6.76	0.0391859344829136	-0.0858711323601081
4	D	26	50	20120618	8	384	6.8	0.0401924302752545	-0.0890019183444896
4	D	26	50	20120618	8	386	6.84	0.0411626514897206	-0.0893783112841152
4	D	26	50	20120618	8	388	6.88	0.0418995274663951	-0.0902013128667382
4	D	26	50	20120618	8	390	6.92	0.0430497780673512	-0.0917568770746705
4	D	26	50	20120618	8	392	6.96	0.0440946697579106	-0.0925018140686506
4	D	26	50	20120618	8	394	7	0.0453842911054386	-0.0942523276161555
4	D	26	50	20120618	8	396	7.04	0.0469687052700433	-0.0958781782381385
4	D	26	50	20120618	8	398	7.08	0.0477868985265543	-0.0963752035946345
4	D	26	50	20120618	8	400	7.12	0.048958362330946	-0.0979953973623665
4	D	26	50	20120618	8	402	7.16	0.0499449884227356	-0.0994963729267915
4	D	26	50	20120618	8	404	7.2	0.0509811826998864	-0.101094858516342
4	D	26	50	20120618	8	406	7.24	0.0517275339074288	-0.101578873108065
4	D	26	50	20120618	8	408	7.28	0.0527847292559808	-0.103649918159482
4	D	26	50	20120618	8	410	7.32	0.0538385304919831	-0.105547580628152
4	D	26	50	20120618	8	412	7.36	0.0535682742802136	-0.105607119019128
4	D	26	50	20120618	8	414	7.4	0.0533925582450888	-0.107714650780455
4	D	26	50	20120618	8	416	7.44	0.0526649453672478	-0.107612120297183
4	D	26	50	20120618	8	418	7.48	0.0523029066952803	-0.107848293962099
4	D	26	50	20120618	8	420	7.52	0.0517385647732153	-0.108784574051068
4	D	26	50	20120618	8	422	7.56	0.0515126441566262	-0.109728915157343
4	D	26	50	20120618	8	424	7.6	0.0507781016323296	-0.109780392531013
4	D	26	50	20120618	8	426	7.64	0.0504950467878206	-0.110223253508070
4	D	26	50	20120618	8	428	7.68	0.0498241438738308	-0.110153108515376
4	D	26	50	20120618	8	430	7.72	0.0500045268137115	-0.109646042242588
4	D	26	50	20120618	8	432	7.76	0.050233629410816	-0.108944592315651
4	D	26	50	20120618	8	434	7.8	0.0501105221202114	-0.108776371612406
4	D	26	50	20120618	8	436	7.84	0.0501392306555276	-0.109112530176182
4	D	26	50	20120618	8	438	7.88	0.0502603580471448	-0.108193786335387
4	D	26	50	20120618	8	440	7.92	0.0505722628483262	-0.108208564867113
4	D	26	50	20120618	8	442	7.96	0.0501786872139178	-0.106735378599189
4	D	26	50	20120618	8	444	8	0.0500779244975987	-0.106817756539198
4	D	26	50	20120618	8	446	8.04	0.0504062341761036	-0.107005634810959
4	D	26	50	20120618	8	448	8.08	0.0502309424050475	-0.106390381200648
4	D	26	50	20120618	8	450	8.12	0.0504550952546836	-0.107003442779937
4	D	26	50	20120618	8	452	8.16	0.0509471708637113	-0.106731984486640
4	D	26	50	20120618	8	454	8.2	0.0507751317838486	-0.106411877246797
4	D	26	50	20120618	8	456	8.24	0.0509282911126536	-0.105702931987979
4	D	26	50	20120618	8	458	8.28	0.0512788039440878	-0.105582935967212
4	D	26	50	20120618	8	460	8.32	0.051301572782442	-0.105326821891066
4	D	26	50	20120618	8	462	8.36	0.051398092858074	-0.105885082694813
4	D	26	50	20120618	8	464	8.4	0.0514471660686883	-0.106223504000288
4	D	26	50	20120618	8	466	8.44	0.0514347209893394	-0.105984219065535
4	D	26	50	20120618	8	468	8.48	0.0517684046793814	-0.104164196921439
4	D	26	50	20120618	8	470	8.52	0.0516716724717151	-0.104543771841580
4	D	26	50	20120618	8	472	8.56	0.0519275744158265	-0.103156499047570
4	D	26	50	20120618	8	474	8.6	0.0521797994046757	-0.103062665977706
4	D	26	50	20120618	8	476	8.64	0.0519987800686919	-0.101927052487121
4	D	26	50	20120618	8	478	8.68	0.0523262412190595	-0.101366246098962
4	D	26	50	20120618	8	480	8.72	0.052482723949736	-0.100997631333929
4	D	26	50	20120618	8	482	8.76	0.0525653847324567	-0.0997835997013095
4	D	26	50	20120618	8	484	8.8	0.0523999217456591	-0.0996068230060125
4	D	26	50	20120618	8	486	8.84	0.0523329587334807	-0.0986937360194665
4	D	26	50	20120618	8	488	8.88	0.0526825523260993	-0.0986481983427585
4	D	26	50	20120618	8	490	8.92	0.052675198415575	-0.0983430110559985
4	D	26	50	20120618	8	492	8.96	0.0531259789885814	-0.0968259134569625
4	D	26	50	20120618	8	494	9	0.0531917399192318	-0.0968803606791135
4	D	26	50	20120618	8	496	9.04	0.0533342219356409	-0.0969980939581815
4	D	26	50	20120618	8	498	9.08	0.0530397826719548	-0.0971016143909475
4	D	26	50	20120618	8	500	9.12	0.0532533996305513	-0.0972783203755655
4	D	26	50	20120618	8	502	9.16	0.0532663396846469	-0.0965554451131585
4	D	26	50	20120618	8	504	9.2	0.0537774364660886	-0.0970427831067525
4	D	26	50	20120618	8	506	9.24	0.0536733503478979	-0.0969630214618345
4	D	26	50	20120618	8	508	9.28	0.0538245297777156	-0.0971286258699885
4	D	26	50	20120618	8	510	9.32	0.0538820175590261	-0.0967868811626415
4	D	26	50	20120618	8	512	9.36	0.0544676433952048	-0.0964812696118125
4	D	26	50	20120618	8	514	9.4	0.0549823464212305	-0.0969452023709485
4	D	26	50	20120618	8	516	9.44	0.0546645726337652	-0.0968259841676405
4	D	26	50	20120618	8	518	9.48	0.0550027818072068	-0.0961398784578555
4	D	26	50	20120618	8	520	9.52	0.0550209544514833	-0.0955814762327525
4	D	26	50	20120618	8	522	9.56	0.0554157321674197	-0.0953634752121125
4	D	26	50	20120618	8	524	9.6	0.0557426276323622	-0.0961113820545735
4	D	26	50	20120618	8	526	9.64	0.0566251676059612	-0.0963644555715605
4	D	26	50	20120618	8	528	9.68	0.0564004490709001	-0.0952880976292385
4	D	26	50	20120618	8	530	9.72	0.0571737410468057	-0.0937780003873365
4	D	26	50	20120618	8	532	9.76	0.0577966314103529	-0.0940347508595845
4	D	26	50	20120618	8	534	9.8	0.0582259159372113	-0.0941442816999905
4	D	26	50	20120618	8	536	9.84	0.0584287848727337	-0.0939442411915925
4	D	26	50	20120618	8	538	9.88	0.0584883939743877	-0.0934815812246625
4	D	26	50	20120618	8	540	9.92	0.0590502610227186	-0.0931459883463115
4	D	26	50	20120618	8	542	9.96	0.0591510944497158	-0.0925487659589213
4	D	26	50	20120618	8	544	10	0.0591807222238475	-0.0914019094705149
4	D	26	50	20120618	8	546	10.04	0.0597389123169161	-0.0915762820027555
4	D	26	50	20120618	8	548	10.08	0.0598122392901252	-0.0911508158525155
4	D	26	50	20120618	8	550	10.12	0.0598680300151608	-0.0912350322701548
4	D	26	50	20120618	8	552	10.16	0.0605499637949371	-0.0909504925014054
4	D	26	50	20120618	8	554	10.2	0.0610839001254111	-0.0905933328662281
4	D	26	50	20120618	8	556	10.24	0.0609937440108098	-0.089973553772518
4	D	26	50	20120618	8	558	10.28	0.0612126642702651	-0.0895538151872057
4	D	26	50	20120618	8	560	10.32	0.062188047364234	-0.0890620931315686
4	D	26	50	20120618	8	562	10.36	0.0621167710006903	-0.0892394355122902
4	D	26	50	20120618	8	564	10.4	0.0624687687563649	-0.0884603452607788
4	D	26	50	20120618	8	566	10.44	0.0635922200103141	-0.0887044385216444
4	D	26	50	20120618	8	568	10.48	0.0636865480549244	-0.0887812303180813
4	D	26	50	20120618	8	570	10.52	0.0638553344435936	-0.0888189191095185
4	D	26	50	20120618	8	572	10.56	0.0636388183471943	-0.0885404604590873
4	D	26	50	20120618	8	574	10.6	0.063493225060948	-0.0881019835440735
4	D	26	50	20120618	8	576	10.64	0.0632194333152726	-0.0883404199506896
4	D	26	50	20120618	8	578	10.68	0.0632306763130934	-0.0885229242109138
4	D	26	50	20120618	8	580	10.72	0.0632002707215024	-0.0885519155889425
4	D	26	50	20120618	8	582	10.76	0.0629624707109894	-0.0883979784426782
4	D	26	50	20120618	8	584	10.8	0.0630452022043882	-0.0882021098642895
4	D	26	50	20120618	8	586	10.84	0.062665485862891	-0.087771481834547
4	D	26	50	20120618	8	588	10.88	0.0624581621546471	-0.0875672693961402
4	D	26	50	20120618	8	590	10.92	0.0622169680315844	-0.0870872146023927
4	D	26	50	20120618	8	592	10.96	0.0621466109068563	-0.08652541826474
4	D	26	50	20120618	8	594	11	0.0620472624040996	-0.085920488413435
4	D	26	50	20120618	8	596	11.04	0.0624504546907322	-0.085827008896962
4	D	26	50	20120618	8	598	11.08	0.0624056948314831	-0.0853697229415687
4	D	26	50	20120618	8	600	11.12	0.0624056948314831	-0.0853697229415687
4	D	26	50	20120618	8	602	11.16	0.0623979873675682	-0.0852360090492463
4	D	26	50	20120618	8	604	11.2	0.0623315193301366	-0.0852586364662443
4	D	26	50	20120618	8	606	11.24	0.0620624651998951	-0.0853113159214427
4	D	26	50	20120618	8	608	11.28	0.0623481363394945	-0.085346671260502
4	D	26	50	20120618	8	610	11.32	0.0622424238757071	-0.0853024770866778
4	D	26	50	20120618	8	612	11.36	0.0621573589299304	-0.0850962140386057
4	D	26	50	20120618	8	614	11.4	0.0621594095395958	-0.0844987795191812
4	D	26	50	20120618	8	616	11.44	0.0622494242328409	-0.0847029212469098
4	D	26	50	20120618	8	618	11.48	0.0627039524717876	-0.0854236044782951
4	D	26	50	20120618	8	620	11.52	0.0623714708632737	-0.0849019010951357
4	D	26	50	20120618	8	622	11.56	0.0626594754552509	-0.084612482289596
4	D	26	50	20120618	8	624	11.6	0.0626935580021041	-0.0847580048651642
4	D	26	50	20120618	8	626	11.64	0.0623588136518904	-0.0853784203549773
4	D	26	50	20120618	8	628	11.68	0.0620806378441716	-0.0854303219927164
4	D	26	50	20120618	8	630	11.72	0.0619199831834861	-0.0855952192940891
4	D	26	50	20120618	8	632	11.76	0.061617836455885	-0.0853316805967408
4	D	26	50	20120618	8	634	11.8	0.0616973859687685	-0.0840896475355867
4	D	26	50	20120618	8	636	11.84	0.0613564190788804	-0.0840699899670697
4	D	26	50	20120618	8	638	11.88	0.0613774201502816	-0.0844138559947607
4	D	26	50	20120618	8	640	11.92	0.0614987596739332	-0.0842854454032972
4	D	26	50	20120618	8	642	11.96	0.0609320842994903	-0.0838551002162671
4	D	26	50	20120618	8	644	12	0.0610799403274364	-0.0842078757894011
4	D	26	50	20120618	8	646	12.04	0.0609487720195263	-0.0832246438101612
4	D	26	50	20120618	8	648	12.08	0.0607606109050526	-0.0837295887626065
4	D	26	50	20120618	8	650	12.12	0.0610358875749685	-0.0834528978791282
4	D	26	50	20120618	8	652	12.16	0.0606211694478026	-0.0821055059075772
4	D	26	50	20120618	8	654	12.2	0.0606826877377658	-0.0825021928118229
4	D	26	50	20120618	8	656	12.24	0.0606208866050901	-0.0820520486349195
4	D	26	50	20120618	8	658	12.28	0.0604549993542238	-0.0822858181367798
4	D	26	50	20120618	8	660	12.32	0.060506406017216	-0.0835637722224182
4	D	26	50	20120618	8	662	12.36	0.0599127191637318	-0.0825127287028625
4	D	26	50	20120618	8	664	12.4	0.0596746363105063	-0.0832641710792295
4	D	26	50	20120618	8	666	12.44	0.0595791768950461	-0.0827798029341167
4	D	26	50	20120618	8	668	12.48	0.0594535240200293	-0.0831034457078658
4	D	26	50	20120618	8	670	12.52	0.0592323410188741	-0.0832171484782806
4	D	26	50	20120618	8	672	12.56	0.0593770150663049	-0.083554721255619
4	D	26	50	20120618	8	674	12.6	0.0585955206517375	-0.0825387502324102
4	D	26	50	20120618	8	676	12.64	0.0582119859336219	-0.0822392197998996
4	D	26	50	20120618	8	678	12.68	0.058511799208845	-0.0826238858888651
4	D	26	50	20120618	8	680	12.72	0.0583415278959353	-0.0821238199732099
4	D	26	50	20120618	8	682	12.76	0.0578981012334532	-0.0815132332676554
4	D	26	50	20120618	8	684	12.8	0.057663200360743	-0.0812339260890867
4	D	26	50	20120618	8	686	12.84	0.0574043992788288	-0.0805371430669055
4	D	26	50	20120618	8	688	12.88	0.0571361936767247	-0.0806838677240017
4	D	26	50	20120618	8	690	12.92	0.0566683011196136	-0.080186983788862
4	D	26	50	20120618	8	692	12.96	0.0568279658308055	-0.0794592294896647
4	D	26	50	20120618	8	694	13	0.056365235153197	-0.0789284751397061
4	D	26	50	20120618	8	696	13.04	0.0560769477185072	-0.0788951704103122
4	D	26	50	20120618	8	698	13.08	0.0560983023432991	-0.078927273058178
4	D	26	50	20120618	8	700	13.12	0.0561564265207126	-0.0784009027702628
4	D	26	50	20120618	8	702	13.16	0.0561045248829735	-0.0789931754101846
4	D	26	50	20120618	8	704	13.2	0.0558486229388621	-0.0789250810271564
4	D	26	50	20120618	8	706	13.24	0.0560634419789866	-0.0784349146064378
4	D	26	50	20120618	8	708	13.28	0.0562501181692198	-0.078848572073432
4	D	26	50	20120618	8	710	13.32	0.0557893673905987	-0.0781386368651207
4	D	26	50	20120618	8	712	13.36	0.055555385756704	-0.0779550012340465
4	D	26	50	20120618	8	714	13.4	0.0554365211067866	-0.0780310152130241
4	D	26	50	20120618	8	716	13.44	0.0555635881953658	-0.0787803362690475
4	D	26	50	20120618	8	718	13.48	0.0556813921851115	-0.0786394805982351
4	D	26	50	20120618	8	720	13.52	0.0552719066481264	-0.078469562838716
4	D	26	50	20120618	8	722	13.56	0.0551802656092846	-0.0786635929394736
4	D	26	50	20120618	8	724	13.6	0.0551285761035798	-0.0789753563192987
4	D	26	50	20120618	8	726	13.64	0.0546587036474814	-0.0786040545484977
4	D	26	50	20120618	8	728	13.68	0.0548989785317286	-0.078988013530682
4	D	26	50	20120618	8	730	13.72	0.0544375913570044	-0.0783137872148206
4	D	26	50	20120618	8	732	13.76	0.054390922309446	-0.0782648554255625
4	D	26	50	20120618	8	734	13.8	0.0537411618882137	-0.0785442333148093
4	D	26	50	20120618	8	736	13.84	0.0534171655610741	-0.0780188529763877
4	D	26	50	20120618	8	738	13.88	0.0531046950744677	-0.0778612388748612
4	D	26	50	20120618	8	740	13.92	0.0533994171808663	-0.0777206660467613
4	D	26	50	20120618	8	742	13.96	0.0526111345411995	-0.076997012966895
4	D	26	50	20120618	8	744	14	0.0527063111139472	-0.0769134329453587
4	D	26	50	20120618	8	746	14.04	0.0524069928134709	-0.0767149480718797
4	D	26	50	20120618	8	748	14.08	0.0521056239033292	-0.076746060770252
4	D	26	50	20120618	8	750	14.12	0.0520363981494511	-0.076289057657571
4	D	26	50	20120618	8	752	14.16	0.0513773746293852	-0.0762118415970655
4	D	26	50	20120618	8	754	14.2	0.0515580404119784	-0.0765906386997471
4	D	26	50	20120618	8	756	14.24	0.0515052902461019	-0.0760037400713623
4	D	26	50	20120618	8	758	14.28	0.051361181884096	-0.0755125837011501
4	D	26	50	20120618	8	760	14.32	0.0517573738135949	-0.0759394640649524
4	D	26	50	20120618	8	762	14.36	0.0513691014800453	-0.0758720767887053
4	D	26	50	20120618	8	764	14.4	0.0513889711805967	-0.0755919917926773
4	D	26	50	20120618	8	766	14.44	0.0515848397589853	-0.0756035883438888
4	D	26	50	20120618	8	768	14.48	0.0516158817466794	-0.0763794966148848
4	D	26	50	20120618	8	770	14.52	0.0512691872918637	-0.076406437383248
4	D	26	50	20120618	8	772	14.56	0.0512868649613933	-0.0764549449084374
4	D	26	50	20120618	8	774	14.6	0.0508449939338299	-0.0764397421126419
4	D	26	50	20120618	8	776	14.64	0.0508847333349326	-0.0766961390315001
4	D	26	50	20120618	8	778	14.68	0.0506724598792204	-0.076451762927922
4	D	26	50	20120618	8	780	14.72	0.0507208259830535	-0.0762896940536741
4	D	26	50	20120618	8	782	14.76	0.0504830259725405	-0.0765581824984906
4	D	26	50	20120618	8	784	14.8	0.0499445641586669	-0.0764676021198206
4	D	26	50	20120618	8	786	14.84	0.0495503521281554	-0.0759077856811552
4	D	26	50	20120618	8	788	14.88	0.0491801110175261	-0.0752967040008538
4	D	26	50	20120618	8	790	14.92	0.0486539528616452	-0.0746825817613933
4	D	26	50	20120618	8	792	14.96	0.0482859744927158	-0.0750764402385142
4	D	26	50	20120618	8	794	15	0.0478950151533977	-0.0751124319736766
4	D	26	50	20120618	8	796	15.04	0.0478934595184791	-0.0737922636132013
4	D	26	50	20120618	8	798	15.08	0.0478277692985069	-0.0738616307884357
4	D	26	50	20120618	8	800	15.12	0.0474113541150661	-0.0741793338652228
4	D	26	50	20120618	8	802	15.16	0.0470437292995272	-0.0740549537824121
4	D	26	50	20120618	8	804	15.2	0.0473164603850309	-0.0737291896883195
4	D	26	50	20120618	8	806	15.24	0.0470708821999248	-0.0742438927143452
4	D	26	50	20120618	8	808	15.28	0.0474857417484469	-0.0743600703584941
4	D	26	50	20120618	8	810	15.32	0.0475807061891603	-0.07490107775678
4	D	26	50	20120618	8	812	15.36	0.0474924592628682	-0.0750099722010827
4	D	26	50	20120618	8	814	15.4	0.0472613767667764	-0.0746038100659691
4	D	26	50	20120618	8	816	15.44	0.0468509012802977	-0.0746142045356526
4	D	26	50	20120618	8	818	15.48	0.0464508202635023	-0.0754324685028416
4	D	26	50	20120618	8	820	15.52	0.0459173789077752	-0.0759432824415708
4	D	26	50	20120618	8	822	15.56	0.0459692805455143	-0.075526230862027
4	D	26	50	20120618	8	824	15.6	0.0460048480166079	-0.0753472621357087
4	D	26	50	20120618	8	826	15.64	0.0450884376281902	-0.0761687787940912
4	D	26	50	20120618	8	828	15.68	0.0444473746203665	-0.0761858907781959
4	D	26	50	20120618	8	830	15.72	0.0440813761504243	-0.0759447673658113
4	D	26	50	20120618	8	832	15.76	0.0437848862770728	-0.0758582882064722
4	D	26	50	20120618	8	834	15.8	0.0428408987241887	-0.0758512171386603
4	D	26	50	20120618	8	836	15.84	0.0418050580004286	-0.0763503638154999
4	D	26	50	20120618	8	838	15.88	0.0410831726875152	-0.076272369937535
4	D	26	50	20120618	8	840	15.92	0.040153963666358	-0.0770850477611527
4	D	26	50	20120618	8	842	15.96	0.039976974839027	-0.0765926893094125
4	D	26	50	20120618	8	844	16	0.0393521045764924	-0.0767375754888777
4	D	26	50	20120618	8	846	16.04	0.0384075513381834	-0.0775483441241861
4	D	26	50	20120618	8	848	16.08	0.0380400679440008	-0.0768138723105677
4	D	26	50	20120618	8	850	16.12	0.0375255063393313	-0.0771663650409892
4	D	26	50	20120618	8	852	16.16	0.0373322540560331	-0.077805094596435
4	D	26	50	20120618	8	854	16.2	0.0367915295004597	-0.0781724365692614
4	D	26	50	20120618	8	856	16.24	0.0362930899304013	-0.0788152673440381
4	D	26	50	20120618	8	858	16.28	0.0356047921895943	-0.0791515673291704
4	D	26	50	20120618	8	860	16.32	0.0353529914648138	-0.0792536028376956
4	D	26	50	20120618	8	862	16.36	0.0346291969635913	-0.0797461734214702
4	D	26	50	20120618	8	864	16.4	0.0333948006556739	-0.0803522346436252
4	D	26	50	20120618	8	866	16.44	0.0320220942613564	-0.0804955651881717
4	D	26	50	20120618	8	868	16.48	0.0304390235996360	-0.0796805539121761
4	D	26	50	20120618	8	870	16.52	0.0292046272917187	-0.081306828798227
4	D	26	50	20120618	8	872	16.56	0.0282575284689974	-0.0816895149882052
4	D	26	50	20120618	8	874	16.6	0.0281141979244509	-0.0818302999483394
4	D	26	50	20120618	8	876	16.64	0.0273632505228308	-0.0826290477683677
4	D	26	50	20120618	8	878	16.68	0.0268759832399151	-0.0831130623600899
4	D	26	50	20120618	8	880	16.72	0.0264363749540514	-0.0835687926805646
4	D	26	50	20120618	8	882	16.76	0.0262085451491531	-0.0836585952417753
4	D	26	50	20120618	8	884	16.8	0.0253346318782847	-0.084250090064238
4	D	26	50	20120618	8	886	16.84	0.0247167619728839	-0.0851928048249158
4	D	26	50	20120618	8	888	16.88	0.0240114936693284	-0.0864334943831857
4	D	26	50	20120618	8	890	16.92	0.0234788301310606	-0.0870809920627182
4	D	26	50	20120618	8	892	16.96	0.0225424086207352	-0.087754228429086
4	D	26	50	20120618	8	894	17	0.0217378625251012	-0.0889010142068143
4	D	26	50	20120618	8	896	17.04	0.0205531051132231	-0.0900955296922727
4	D	26	50	20120618	8	898	17.08	0.0202098047709571	-0.0898655078563527
4	D	26	50	20120618	8	900	17.12	0.0195780048619669	-0.0898627501399061
4	D	26	50	20120618	8	902	17.16	0.0193262748478645	-0.090217859165418
4	D	26	50	20120618	8	904	17.2	0.0196903641294974	-0.0906733066431802
4	D	26	50	20120618	8	906	17.24	0.0195404574918859	-0.0915989094197534
4	D	26	50	20120618	8	908	17.28	0.0198457154893241	-0.0910167484068025
4	D	26	50	20120618	8	910	17.32	0.0202203406619967	-0.0910024648498226
4	D	26	50	20120618	8	912	17.36	0.0206266442184665	-0.0915549980886418
4	D	26	50	20120618	8	914	17.4	0.0208845260615653	-0.0917919495710174
4	D	26	50	20120618	8	916	17.44	0.0206011883743438	-0.0923907983040043
4	D	26	50	20120618	8	918	17.48	0.0209279424179301	-0.0925824949523839
4	D	26	50	20120618	8	920	17.52	0.0214260991452760	-0.0934551354310465
4	D	26	50	20120618	8	922	17.56	0.0215825818759526	-0.0938828643229855
4	D	26	50	20120618	8	924	17.6	0.0220251600102973	-0.0954159425352765
4	D	26	50	20120618	8	926	17.64	0.0227691070547836	-0.0958665816869265
4	D	26	50	20120618	8	928	17.68	0.0229296910047911	-0.0971984173092915
4	D	26	50	20120618	8	930	17.72	0.0236347471763122	-0.0982837555077345
4	D	26	50	20120618	8	932	17.76	0.0245389246174155	-0.0997585681212555
4	D	26	50	20120618	8	934	17.8	0.0247714920377477	-0.0992570172813595
4	D	26	50	20120618	8	936	17.84	0.0251801290465954	-0.0989476580645905
4	D	26	50	20120618	8	938	17.88	0.0263069744130943	-0.0985024636351555
4	D	26	50	20120618	8	940	17.92	0.0266411530778831	-0.0987888418815365
4	D	26	50	20120618	8	942	17.96	0.0281277743746497	-0.0992396931652205
4	D	26	50	20120618	8	944	18	0.0297337552960805	-0.0994868976959235
4	D	26	50	20120618	8	946	18.04	0.0309192905254179	-0.0997196772482905
4	D	26	50	20120618	8	948	18.08	0.0323759304946622	-0.100555053199585
4	D	26	50	20120618	8	950	18.12	0.0330333983798094	-0.100054987283929
4	D	26	50	20120618	8	952	18.16	0.0338826336240145	-0.100065593885647
4	D	26	50	20120618	8	954	18.2	0.0346378236663217	-0.100023733164201
4	D	26	50	20120618	8	956	18.24	0.0360889482026727	-0.100406277932823
4	D	26	50	20120618	8	958	18.28	0.037084908103974	-0.100125202987301
4	D	26	50	20120618	8	960	18.32	0.0383626500575781	-0.100942335583641
4	D	26	50	20120618	8	962	18.36	0.0393004857814658	-0.100099676432501
4	D	26	50	20120618	8	964	18.4	0.0405020723347361	-0.0995390114656975
4	D	26	50	20120618	8	966	18.44	0.0417960777443075	-0.100257431955383
4	D	26	50	20120618	8	968	18.48	0.0436445962916854	-0.100941769898216
4	D	26	50	20120618	8	970	18.52	0.0448012815643503	-0.101868221202926
4	D	26	50	20120618	8	972	18.56	0.0468883779397005	-0.102511971216518
4	D	26	50	20120618	8	974	18.6	0.0480020004093912	-0.103255211154224
4	D	26	50	20120618	8	976	18.64	0.0489519983699154	-0.103911759800555
4	D	26	50	20120618	8	978	18.68	0.0499305634443994	-0.103701112690440
4	D	26	50	20120618	8	980	18.72	0.0511857486916837	-0.104724225492139
4	D	26	50	20120618	8	982	18.76	0.0522942092818717	-0.105995886327425
4	D	26	50	20120618	8	984	18.8	0.0527164227409182	-0.106864849850825
4	D	26	50	20120618	8	986	18.84	0.0534839164412181	-0.107254182844546
4	D	26	50	20120618	8	988	18.88	0.0543221915303147	-0.108938864750723
4	D	26	50	20120618	8	990	18.92	0.0545168580271754	-0.109134521197077
4	D	26	50	20120618	8	992	18.96	0.0554998778743809	-0.110449598388728
4	D	26	50	20120618	8	994	19	0.0564017218631062	-0.111779383401427
4	D	26	50	20120618	8	996	19.04	0.0564738467547873	-0.112688722722033
4	D	26	50	20120618	8	998	19.08	0.0573466993654839	-0.114529745937531
4	D	26	50	20120618	8	1000	19.12	0.0577904795813566	-0.115256934551303
4	D	26	50	20120618	8	1002	19.16	0.0580698574706034	-0.115970334582842
4	D	26	50	20120618	8	1004	19.2	0.058467675745699	-0.116331948990741
4	D	26	50	20120618	8	1006	19.24	0.0591554785117591	-0.116461561663732
4	D	26	50	20120618	8	1008	19.28	0.059841937774935	-0.116371900523878
4	D	26	50	20120618	8	1010	19.32	0.0605352559738884	-0.116013750939207
4	D	26	50	20120618	8	1012	19.36	0.0609648940541374	-0.115039640637444
4	D	26	50	20120618	8	1014	19.4	0.0617898755357477	-0.114928837004832
4	D	26	50	20120618	8	1016	19.44	0.0623983409209587	-0.114680996078026
4	D	26	50	20120618	8	1018	19.48	0.0631277922764308	-0.113818608647691
4	D	26	50	20120618	8	1020	19.52	0.0628040080813255	-0.113412658644612
4	D	26	50	20120618	8	1022	19.56	0.0627384592827095	-0.112633921946491
4	D	26	50	20120618	8	1024	19.6	0.0625016492216901	-0.112945685326317
4	D	26	50	20120618	8	1026	19.64	0.0621122455172907	-0.112326754760744
4	D	26	50	20120618	8	1028	19.68	0.0614488379351815	-0.112281641348104
4	D	26	50	20120618	8	1030	19.72	0.061459868800968	-0.112287581045066
4	D	26	50	20120618	8	1032	19.76	0.0611460548114774	-0.112715946333109
4	D	26	50	20120618	8	1034	19.8	0.0608516155477913	-0.111085640938405
4	D	26	50	20120618	8	1036	19.84	0.061014745082211	-0.111208182543585
4	D	26	50	20120618	8	1038	19.88	0.0609407817128989	-0.111426395696259
4	D	26	50	20120618	8	1040	19.92	0.0602418773703741	-0.111477590227217
4	D	26	50	20120618	8	1042	19.96	0.0603470948594147	-0.111281863070185
4	D	26	50	20120618	8	1044	20	0.0598889603758839	-0.111324218766378
4	D	26	50	20120618	8	1046	20.04	0.0599567012055216	-0.111208394675619
4	D	26	50	20120618	8	1048	20.08	0.0596269773134543	-0.111082741800602
4	D	26	50	20120618	8	1050	20.12	0.0591024455031701	-0.109507166470763
4	D	26	50	20120618	8	1052	20.16	0.0595421244997119	-0.109336188051072
4	D	26	50	20120618	8	1054	20.2	0.0589248202797361	-0.107833586141050
4	D	26	50	20120618	8	1056	20.24	0.0588930004745827	-0.107886619149639
4	D	26	50	20120618	8	1058	20.28	0.058778166333318	-0.107855789293980
4	D	26	50	20120618	8	1060	20.32	0.0585450332275608	-0.107571320235908
4	D	26	50	20120618	8	1062	20.36	0.058200106539698	-0.107467941224499
4	D	26	50	20120618	8	1064	20.4	0.0582530688376088	-0.106878991986448
4	D	26	50	20120618	8	1066	20.44	0.0582963437726175	-0.106210634656871
4	D	26	50	20120618	8	1068	20.48	0.0589424979492657	-0.105994401403184
4	D	26	50	20120618	8	1070	20.52	0.0588625241723135	-0.106634403750836
4	D	26	50	20120618	8	1072	20.56	0.0589024049947724	-0.106597351355502
4	D	26	50	20120618	8	1074	20.6	0.059014693551625	-0.106434151110404
4	D	26	50	20120618	8	1076	20.64	0.0592563119387563	-0.106236373343706
4	D	26	50	20120618	8	1078	20.68	0.0593408819097862	-0.105909972853510
4	D	26	50	20120618	8	1080	20.72	0.0592661407230148	-0.105724498744805
4	D	26	50	20120618	8	1082	20.76	0.0596199769563206	-0.105239140650199
4	D	26	50	20120618	8	1084	20.8	0.0597524887671149	-0.104830857194742
4	D	26	50	20120618	8	1086	20.84	0.0596312906648195	-0.104956297937724
4	D	26	50	20120618	8	1088	20.88	0.0599332959710643	-0.104737731231659
4	D	26	50	20120618	8	1090	20.92	0.0599482866348255	-0.103362267120895
4	D	26	50	20120618	8	1092	20.96	0.0600404933590922	-0.103367641132432
4	D	26	50	20120618	8	1094	21	0.0601402661259176	-0.103492728322024
4	D	26	50	20120618	8	1096	21.04	0.0602237754367758	-0.102658271609546
4	D	26	50	20120618	8	1098	21.08	0.0597850156790495	-0.102194763114478
4	D	26	50	20120618	8	1100	21.12	0.0598702220461825	-0.100778781785152
4	D	26	50	20120618	8	1102	21.16	0.0601138910429794	-0.100659563581844
4	D	26	50	20120618	8	1104	21.2	0.0598642823492205	-0.100629157990253
4	D	26	50	20120618	8	1106	21.24	0.0600095927927543	-0.0990752908385955
4	D	26	50	20120618	8	1108	21.28	0.0597801366422593	-0.0987546179133265
4	D	26	50	20120618	8	1110	21.32	0.0596539887924956	-0.0988991505394015
4	D	26	50	20120618	8	1112	21.36	0.059850847320378	-0.0987942158930735
4	D	26	50	20120618	8	1114	21.4	0.060564176641239	-0.0973030691129075
4	D	26	50	20120618	8	1116	21.44	0.0606034210675948	-0.0967815778617825
4	D	26	50	20120618	8	1118	21.48	0.0608650505766338	-0.0973812044122285
4	D	26	50	20120618	8	1120	21.52	0.0606415341231008	-0.0971323735359285
4	D	26	50	20120618	8	1122	21.56	0.0608998402302682	-0.0958883605757875
4	D	26	50	20120618	8	1124	21.6	0.060546357550353	-0.0960636523468435
4	D	26	50	20120618	8	1126	21.64	0.0608010574129365	-0.0957453128739535
4	D	26	50	20120618	8	1128	21.68	0.0608797583976825	-0.0941760307944655
4	D	26	50	20120618	8	1130	21.72	0.0607985118285242	-0.0939461503799025
4	D	26	50	20120618	8	1132	21.76	0.0608134317816072	-0.0938803187385735
4	D	26	50	20120618	8	1134	21.8	0.0607693083184612	-0.0931197546847295
4	D	26	50	20120618	8	1136	21.84	0.06081032051177	-0.0931678379458502
4	D	26	50	20120618	8	1138	21.88	0.0606947792637241	-0.0929439679389265
4	D	26	50	20120618	8	1140	21.92	0.0605038604328037	-0.0930429628882926
4	D	26	50	20120618	8	1142	21.96	0.0603560751155358	-0.0931766060699369
4	D	26	50	20120618	8	1144	22	0.0598016326884074	-0.0927877680509624
4	D	26	50	20120618	8	1146	22.04	0.0599236793188402	-0.0930701864993683
4	D	26	50	20120618	8	1148	22.08	0.0594526754918918	-0.0924550743104141
4	D	26	50	20120618	8	1150	22.12	0.0594813133165299	-0.0929440386496046
4	D	26	50	20120618	8	1152	22.16	0.059069565037845	-0.0923234110277572
4	D	26	50	20120618	8	1154	22.2	0.0582732920915508	-0.0908710844098781
4	D	26	50	20120618	8	1156	22.24	0.058038603350875	-0.0909318248823821
4	D	26	50	20120618	8	1158	22.28	0.0583039098151762	-0.0908135966285677
4	D	26	50	20120618	8	1160	22.32	0.0579787114065085	-0.0906678619209651
4	D	26	50	20120618	8	1162	22.36	0.0581305272324292	-0.0905514014341037
4	D	26	50	20120618	8	1164	22.4	0.0583493767812065	-0.0910453155207625
4	D	26	50	20120618	8	1166	22.44	0.0579020610314279	-0.0901378146777877
4	D	26	50	20120618	8	1168	22.48	0.0577590133295938	-0.0902964187288078
4	D	26	50	20120618	8	1170	22.52	0.0579965304973944	-0.0897704019942832
4	D	26	50	20120618	8	1172	22.56	0.0577300926622433	-0.0893410467567467
4	D	26	50	20120618	8	1174	22.6	0.0577624074421435	-0.088897195830196
4	D	26	50	20120618	8	1176	22.64	0.057554730180509	-0.0884939328328852
4	D	26	50	20120618	8	1178	22.68	0.057292534986045	-0.0880985187208457
4	D	26	50	20120618	8	1180	22.72	0.0577304462156339	-0.0880452735802223
4	D	26	50	20120618	8	1182	22.76	0.0579321130696283	-0.0878421925126656
4	D	26	50	20120618	8	1184	22.8	0.0582976872755017	-0.0872461014961253
4	D	26	50	20120618	8	1186	22.84	0.0580156930911645	-0.0867290650177217
4	D	26	50	20120618	8	1188	22.88	0.0583821865358535	-0.086598745237949
4	D	26	50	20120618	8	1190	22.92	0.058585691867479	-0.0867049526764832
4	D	26	50	20120618	8	1192	22.96	0.058170903029635	-0.0866657789608055
4	D	26	50	20120618	8	1194	23	0.0581437501292374	-0.0866250496102092
4	D	26	50	20120618	8	1196	23.04	0.0584067231411607	-0.0864808705375252
4	D	26	50	20120618	8	1198	23.08	0.0584061574557357	-0.0855848248244056
4	D	26	50	20120618	8	1200	23.12	0.0587206785520075	-0.0854541514912424
4	D	26	50	20120618	8	1202	23.16	0.0588436444212558	-0.0853340140491187
4	D	26	50	20120618	8	1204	23.2	0.0590380987860822	-0.0852385546336586
4	D	26	50	20120618	8	1206	23.24	0.0591123449981067	-0.0857356507008327
4	D	26	50	20120618	8	1208	23.28	0.059094030932474	-0.085179794060142
4	D	26	50	20120618	8	1210	23.32	0.0593272347489093	-0.0851191242983162
4	D	26	50	20120618	8	1212	23.36	0.059138083684942	-0.0849929057378744
4	D	26	50	20120618	8	1214	23.4	0.0599504786658472	-0.084566591059497
4	D	26	50	20120618	8	1216	23.44	0.0600296746253401	-0.084327588967456
4	D	26	50	20120618	8	1218	23.48	0.0604055725902188	-0.0847478932381932
4	D	26	50	20120618	8	1220	23.52	0.0610835465720205	-0.0844079162977987
4	D	26	50	20120618	8	1222	23.56	0.0614543533680747	-0.084054080064493
4	D	26	50	20120618	8	1224	23.6	0.0616192506694474	-0.0838114010171898
4	D	26	50	20120618	8	1226	23.64	0.0622558589045497	-0.083252574528018
4	D	26	50	20120618	8	1228	23.68	0.0625842392937327	-0.0832961323057391
4	D	26	50	20120618	8	1230	23.72	0.0634882046028016	-0.0826057132445886
4	D	26	50	20120618	8	1232	23.76	0.0644565166289584	-0.0822907678842481
4	D	26	50	20120618	8	1234	23.8	0.0649307024364221	-0.0816228348187393
4	D	26	50	20120618	8	1236	23.84	0.0654545271399251	-0.0809066770707535
4	D	26	50	20120618	8	1238	23.88	0.0664518305441106	-0.0800889787889894
4	D	26	50	20120618	8	1240	23.92	0.0666592956737108	-0.0796382689266611
4	D	26	50	20120618	8	1242	23.96	0.0684295375004113	-0.0788452486715604
4	D	26	50	20120618	8	1244	24	0.0690209616121957	-0.0785324246315635
4	D	26	50	20120618	8	1246	24.04	0.0706129418193591	-0.0782811188815298
4	D	26	50	20120618	8	1248	24.08	0.0708889255960562	-0.0778750274570943
4	D	26	50	20120618	8	1250	24.12	0.0718650157968061	-0.0768791382664712
4	D	26	50	20120618	8	1252	24.16	0.0736339919023683	-0.075572609995805
4	D	26	50	20120618	8	1254	24.2	0.0746384936535863	-0.0749117621402437
4	D	26	50	20120618	8	1256	24.24	0.0757232025269943	-0.0750319632219776
4	D	26	50	20120618	8	1258	24.28	0.0766275779579963	-0.0745037685985669
4	D	26	50	20120618	8	1260	24.32	0.0774956222425809	-0.0735805699850497
4	D	26	50	20120618	8	1262	24.36	0.078726235529219	-0.0738348809389034
4	D	26	50	20120618	8	1264	24.4	0.0785505477783653	-0.073911573740391
4	D	26	50	20120618	8	1266	24.44	0.0788077437278862	-0.0739428773575941
4	D	26	50	20120618	8	1268	24.48	0.0803022704784665	-0.0736122483688469
4	D	26	50	20120618	8	1270	24.52	0.0816905120087666	-0.0754880117405038
4	D	26	50	20120618	8	1272	24.56	0.0833706260051371	-0.0751697854046987
4	D	26	50	20120618	8	1274	24.6	0.0845892114054271	-0.0757896776354937
4	D	26	50	20120618	8	1276	24.64	0.0859068907500326	-0.0758112585344555
4	D	26	50	20120618	8	1278	24.68	0.0868839284738693	-0.0768169482250659
4	D	26	50	20120618	8	1280	24.72	0.08846103985177	-0.0765592981008593
4	D	26	50	20120618	8	1282	24.76	0.089904915624375	-0.0780074890633072
4	D	26	50	20120618	8	1284	24.8	0.0904569670406335	-0.078657519175066
4	D	26	50	20120618	8	1286	24.84	0.091507050592023	-0.0787458775413867
4	D	26	50	20120618	8	1288	24.88	0.092888509554078	-0.0791576413764208
4	D	26	50	20120618	8	1290	24.92	0.0937357507571601	-0.0792466095516297
4	D	26	50	20120618	8	1292	24.96	0.0950094127046367	-0.0803771106601873
4	D	26	50	20120618	8	1294	25	0.0962404219710722	-0.0808120449702274
4	D	26	50	20120618	8	1296	25.04	0.0970460852954206	-0.0802694253684804
4	D	26	50	20120618	8	1298	25.08	0.0980378166981703	-0.0805490719583041
4	D	26	50	20120618	8	1300	25.12	0.0985730753183251	-0.0802697859929388
4	D	26	50	20120618	8	1302	25.16	0.0992336191179705	-0.0795922716305449
4	D	26	50	20120618	8	1304	25.2	0.0996858351177427	-0.0784782036835821
4	D	26	50	20120618	8	1306	25.24	0.100796692799919	-0.0782158741388297
4	D	26	50	20120618	8	1308	25.28	0.101362866128547	-0.078072550665351
4	D	26	50	20120618	8	1310	25.32	0.101853994214488	-0.0775191971826656
4	D	26	50	20120618	8	1312	25.36	0.102493176318274	-0.0764967632034768
4	D	26	50	20120618	8	1314	25.4	0.102933166441800	-0.0765786178844669
4	D	26	50	20120618	8	1316	25.44	0.103980391584737	-0.0747238767974146
4	D	26	50	20120618	8	1318	25.48	0.104463840491034	-0.0742220431148065
4	D	26	50	20120618	8	1320	25.52	0.106069750701787	-0.0732751564241196
4	D	26	50	20120618	8	1322	25.56	0.106322753508096	-0.0734167192017132
4	D	26	50	20120618	8	1324	25.6	0.107982474544897	-0.0726578522041438
4	D	26	50	20120618	8	1326	25.64	0.108904612498242	-0.072765261724206
4	D	26	50	20120618	8	1328	25.68	0.109088389550673	-0.0715986062459263
4	D	26	50	20120618	8	1330	25.72	0.110282127218672	-0.0707697356770194
4	D	26	50	20120618	8	1332	25.76	0.110297047171755	-0.0703277232280997
4	D	26	50	20120618	8	1334	25.8	0.110973253386603	-0.0705368147032966
4	D	26	50	20120618	8	1336	25.84	0.110525230530044	-0.0690883771727141
4	D	26	50	20120618	8	1338	25.88	0.110454590562603	-0.068580603793144
4	D	26	50	20120618	8	1340	25.92	0.111057611225599	-0.0678078775026633
4	D	26	50	20120618	8	1342	25.96	0.110660500057285	-0.0669010837664697
4	D	26	50	20120618	8	1344	26	0.110869237979091	-0.0666089072444834
4	D	26	50	20120618	8	1346	26.04	0.110773778563631	-0.066538903673146
4	D	26	50	20120618	8	1348	26.08	0.110741534494409	-0.0668582330955298
4	D	26	50	20120618	8	1350	26.12	0.110171677139450	-0.0662854058920906
4	D	26	50	20120618	8	1352	26.16	0.110470429754502	-0.0667771986584058
4	D	26	50	20120618	8	1354	26.2	0.109778950033179	-0.0660827490886025
4	D	26	50	20120618	8	1356	26.24	0.109494339553752	-0.0664493839546477
4	D	26	50	20120618	8	1358	26.28	0.109118229456839	-0.0657789760154048
4	D	26	50	20120618	8	1360	26.32	0.108413102574639	-0.0662507576598125
4	D	26	50	20120618	8	1362	26.36	0.108345998141105	-0.0655852994680378
4	D	26	50	20120618	8	1364	26.4	0.107948179866009	-0.0656833044679102
4	D	26	50	20120618	8	1366	26.44	0.108307602242886	-0.0657948152073033
4	D	26	50	20120618	8	1368	26.48	0.107892106298261	-0.0656304835913556
4	D	26	50	20120618	8	1370	26.52	0.107769493982403	-0.0657941081005222
4	D	26	50	20120618	8	1372	26.56	0.106818081808317	-0.0655787940856509
4	D	26	50	20120618	8	1374	26.6	0.106633244095715	-0.0660903151311612
4	D	26	50	20120618	8	1376	26.64	0.106133814576163	-0.065879809442402
4	D	26	50	20120618	8	1378	26.68	0.105969200117503	-0.0659666421551317
4	D	26	50	20120618	8	1380	26.72	0.104860315263245	-0.0659356708781157
4	D	26	50	20120618	8	1382	26.76	0.10477970509019	-0.0656273723215184
4	D	26	50	20120618	8	1384	26.8	0.104714509844965	-0.0652400192267844
4	D	26	50	20120618	8	1386	26.84	0.104175694477701	-0.0652555755759705
4	D	26	50	20120618	8	1388	26.88	0.103795624582813	-0.0656978708676027
4	D	26	50	20120618	8	1390	26.92	0.103628747382453	-0.0654079570873162
4	D	26	50	20120618	8	1392	26.96	0.102774350258745	-0.0648566259300251
4	D	26	50	20120618	8	1394	27	0.103080527494999	-0.06495491377261
4	D	26	50	20120618	8	1396	27.04	0.102594886557680	-0.0648946682748529
4	D	26	50	20120618	8	1398	27.08	0.101953752839178	-0.0647480850391129
4	D	26	50	20120618	8	1400	27.12	0.101738933799054	-0.0646234928242678
4	D	26	50	20120618	8	1402	27.16	0.102155066139782	-0.0646118255623783
4	D	26	50	20120618	8	1404	27.2	0.102073607438589	-0.0648813746673666
4	D	26	50	20120618	8	1406	27.24	0.101601118687400	-0.0650851628417045
4	D	26	50	20120618	8	1408	27.28	0.101910265772135	-0.0660813348750401
4	D	26	50	20120618	8	1410	27.32	0.100761358674063	-0.0650594241548694
4	D	26	50	20120618	8	1412	27.36	0.100541660597148	-0.0647530347865812
4	D	26	50	20120618	8	1414	27.4	0.100199208783020	-0.0650544744074011
4	D	26	50	20120618	8	1416	27.44	0.100210098227450	-0.0647833696674941
4	D	26	50	20120618	8	1418	27.48	0.0996019863956296	-0.0649403473729175
4	D	26	50	20120618	8	1420	27.52	0.0996292807173835	-0.0650870013193356
4	D	26	50	20120618	8	1422	27.56	0.099516921449853	-0.064459726893745
4	D	26	50	20120618	8	1424	27.6	0.0987998444630516	-0.0647284981812741
4	D	26	50	20120618	8	1426	27.64	0.0984715347845467	-0.0656097653626669
4	D	26	50	20120618	8	1428	27.68	0.097965670593286	-0.0652190181553831
4	D	26	50	20120618	8	1430	27.72	0.0981197491609064	-0.0650720106555745
4	D	26	50	20120618	8	1432	27.76	0.0983270021584722	-0.0647021230983358
4	D	26	50	20120618	8	1434	27.8	0.0975573164271506	-0.0656641418741401
4	D	26	50	20120618	8	1436	27.84	0.0973502755616192	-0.0660451310078434
4	D	26	50	20120618	8	1438	27.88	0.0965517398736252	-0.0659357415887938
4	D	26	50	20120618	8	1440	27.92	0.0961621240371914	-0.065530569403174
4	D	26	50	20120618	8	1442	27.96	0.0959857008952854	-0.0651101944217586
4	D	26	50	20120618	8	1444	28	0.0950775636562075	-0.0653069822389628
4	D	26	50	20120618	8	1446	28.04	0.0950023274946893	-0.0644629795849385
4	D	26	50	20120618	8	1448	28.08	0.0947194140715365	-0.0643329426478783
4	D	26	50	20120618	8	1450	28.12	0.0940169741951058	-0.064796380432268
4	D	26	50	20120618	8	1452	28.16	0.0931037457872034	-0.0649558330114255
4	D	26	50	20120618	8	1454	28.2	0.093074330145106	-0.0649626212365249
4	D	26	50	20120618	8	1456	28.24	0.0927257972126592	-0.0646987996964642
4	D	26	50	20120618	8	1458	28.28	0.0926835829378223	-0.0644935265978858
4	D	26	50	20120618	8	1460	28.32	0.0922856939520487	-0.0636143807368365
4	D	26	50	20120618	8	1462	28.36	0.0924441565817126	-0.0637500745281462
4	D	26	50	20120618	8	1464	28.4	0.0926840779125692	-0.0634026729665493
4	D	26	50	20120618	8	1466	28.44	0.0923876587498958	-0.0633582666606908
4	D	26	50	20120618	8	1468	28.48	0.0919964872785434	-0.062369165695167
4	D	26	50	20120618	8	1470	28.52	0.091969970774249	-0.062367397928214
4	D	26	50	20120618	8	1472	28.56	0.0917491413264843	-0.0614808981566405
4	D	26	50	20120618	8	1474	28.6	0.0912468833798075	-0.0611303853252063
4	D	26	50	20120618	8	1476	28.64	0.0916526212508524	-0.0614487247980965
4	D	26	50	20120618	8	1478	28.68	0.0924173572347056	-0.0619624378746285
4	D	26	50	20120618	8	1480	28.72	0.0922313174405754	-0.061031248954484
4	D	26	50	20120618	8	1482	28.76	0.0925891134718558	-0.0621979751434418
4	D	26	50	20120618	8	1484	28.8	0.092435459168304	-0.06085963413869
4	D	26	50	20120618	8	1486	28.84	0.0929466266604237	-0.0609551642648283
4	D	26	50	20120618	8	1488	28.88	0.0927578291498469	-0.0608724327714294
4	D	26	50	20120618	8	1490	28.92	0.0929394141712556	-0.0606300365668387
4	D	26	50	20120618	8	1492	28.96	0.0923188572600863	-0.0609677507655334
4	D	26	50	20120618	8	1494	29	0.0923093113185403	-0.0609504266493943
4	D	26	50	20120618	8	1496	29.04	0.0924380754633944	-0.0610281376846467
4	D	26	50	20120618	8	1498	29.08	0.0923327165529976	-0.0609708620353706
4	D	26	50	20120618	8	1500	29.12	0.092149434475314	-0.061100403997684
4	D	26	50	20120618	8	1502	29.16	0.0915443632026527	-0.0608215917938621
4	D	26	50	20120618	8	1504	29.2	0.091605245096513	-0.060927587100362
4	D	26	50	20120618	8	1506	29.24	0.0914540656666952	-0.0609189603976315
4	D	26	50	20120618	8	1508	29.28	0.0914875118174453	-0.0612532097730984
4	D	26	50	20120618	8	1510	29.32	0.0914264177915508	-0.0612732916056841
4	D	26	50	20120618	8	1512	29.36	0.091179213260848	-0.0611202736982353
4	D	26	50	20120618	8	1514	29.4	0.0913938201689381	-0.0610838576990042
4	D	26	50	20120618	8	1516	29.44	0.0918449542953351	-0.0614925654185301
4	D	26	50	20120618	8	1518	29.48	0.0911481005624758	-0.0615558514754462
4	D	26	50	20120618	8	1520	29.52	0.0911511411216348	-0.0617946414354529
4	D	26	50	20120618	8	1522	29.56	0.0907609595997761	-0.0621225975605673
4	D	26	50	20120618	8	1524	29.6	0.090681551508249	-0.0616193496643968
4	D	26	50	20120618	8	1526	29.64	0.0906278113928787	-0.0618583517564378
4	D	26	50	20120618	8	1528	29.68	0.0903226241061186	-0.0620221176869607
4	D	26	50	20120618	8	1530	29.72	0.0899667372631474	-0.0624119456554288
4	D	26	50	20120618	8	1532	29.76	0.0895465037030882	-0.0622438663735408
4	D	26	50	20120618	8	1534	29.8	0.089244781239556	-0.0628934853734168
4	D	26	50	20120618	8	1536	29.84	0.0881851463726088	-0.0632403566049279
4	D	26	50	20120618	8	1538	29.88	0.088596251184123	-0.0630399696142074
4	D	26	50	20120618	8	1540	29.92	0.0882146963649946	-0.0627243171470858
4	D	26	50	20120618	8	1542	29.96	0.0885374198999282	-0.0632190090512039
4	D	26	50	20120618	8	1544	30	0.0884339348225015	-0.0626422574051291
4	D	26	50	20120618	8	1546	30.04	0.0882830735907354	-0.0625626018262284
4	D	26	50	20120618	8	1548	30.08	0.0882749630759551	-0.0623048401912825
4	D	26	50	20120618	8	1550	30.12	0.0878672523769908	-0.0622614167638498
4	D	26	50	20120618	8	1552	30.16	0.0879882807736587	-0.0625335397375216
4	D	26	50	20120618	8	1554	30.2	0.0878619207918606	-0.0630558795167841
4	D	26	50	20120618	8	1556	30.24	0.087330791675308	-0.0629675830930174
4	D	26	50	20120618	8	1558	30.28	0.0862851504515606	-0.0627376036835043
4	D	26	50	20120618	8	1560	30.32	0.0854625519198028	-0.0627936984644558
4	D	26	50	20120618	8	1562	30.36	0.0851333937131605	-0.0622460442624268
4	D	26	50	20120618	8	1564	30.4	0.0845742065995303	-0.0623159134834759
4	D	26	50	20120618	8	1566	30.44	0.0834217356832813	-0.0629083558290252
4	D	26	50	20120618	8	1568	30.48	0.0829641032455651	-0.0632061821341932
4	D	26	50	20120618	8	1570	30.52	0.0831996051590393	-0.0630032071326536
4	D	26	50	20120618	8	1572	30.56	0.0822905698943493	-0.0634158534369506
4	D	26	50	20120618	8	1574	30.6	0.0817174739903333	-0.0637428761811137
4	D	26	50	20120618	8	1576	30.64	0.0811514632962647	-0.0638959365149694
4	D	26	50	20120618	8	1578	30.68	0.0805289971967862	-0.0635963353717806
4	D	26	50	20120618	8	1580	30.72	0.0799787691260737	-0.0647730600506244
4	D	26	50	20120618	8	1582	30.76	0.0791305238313623	-0.0651701712189388
4	D	26	50	20120618	8	1584	30.8	0.0781607275880717	-0.0649166727307766
4	D	26	50	20120618	8	1586	30.84	0.0779155736670343	-0.0646725087592329
4	D	26	50	20120618	8	1588	30.88	0.0772941330562363	-0.0653816306108981
4	D	26	50	20120618	8	1590	30.92	0.076494241660695	-0.0654673441574409
4	D	26	50	20120618	8	1592	30.96	0.07611620540491	-0.0660560982340196
4	D	26	50	20120618	8	1594	31	0.0760949427039997	-0.0658510867649502
4	D	26	50	20120618	8	1596	31.04	0.0750069740683304	-0.0658048561235962
4	D	26	50	20120618	8	1598	31.08	0.074347335365365	-0.0657998144522464
4	D	26	50	20120618	8	1600	31.12	0.0737680664191491	-0.0659456269415948
4	D	26	50	20120618	8	1602	31.16	0.073040121201121	-0.0657447166918563
4	D	26	50	20120618	8	1604	31.2	0.0727935530665212	-0.0659317464354801
4	D	26	50	20120618	8	1606	31.24	0.0712964241629862	-0.0659292432774747
4	D	26	50	20120618	8	1608	31.28	0.0709277033319365	-0.0660046562156883
4	D	26	50	20120618	8	1610	31.32	0.0695373192680894	-0.0670649628340775
4	D	26	50	20120618	8	1612	31.36	0.0685904467195381	-0.0668895154995295
4	D	26	50	20120618	8	1614	31.4	0.0678077926498496	-0.0666952308403307
4	D	26	50	20120618	8	1616	31.44	0.0672638790426931	-0.0672036476870716
4	D	26	50	20120618	8	1618	31.48	0.065544697396662	-0.067186457921221
4	D	26	50	20120618	8	1620	31.52	0.0640773659728862	-0.0680872553919101
4	D	26	50	20120618	8	1622	31.56	0.0628196351411897	-0.0683414602797467
4	D	26	50	20120618	8	1624	31.6	0.061456333267062	-0.0682735780287528
4	D	26	50	20120618	8	1626	31.64	0.0608425645809921	-0.0673785222651269
4	D	26	50	20120618	8	1628	31.68	0.0602361498054465	-0.0681980590245221
4	D	26	50	20120618	8	1630	31.72	0.0589550844499709	-0.0687942207517405
4	D	26	50	20120618	8	1632	31.76	0.0579726302881903	-0.0702682555478019
4	D	26	50	20120618	8	1634	31.8	0.0576238145130309	-0.0701035703784636
4	D	26	50	20120618	8	1636	31.84	0.0575373353536918	-0.0700735183402631
4	D	26	50	20120618	8	1638	31.88	0.0576032377056984	-0.0705061262689931
4	D	26	50	20120618	8	1640	31.92	0.0571489215987861	-0.0710943684002622
4	D	26	50	20120618	8	1642	31.96	0.0569739833811205	-0.0706309306158725
4	D	26	50	20120618	8	1644	32	0.0569639424648277	-0.0708539520946587
4	D	26	50	20120618	8	1646	32.04	0.0571436890086053	-0.0713581192296448
4	D	26	50	20120618	8	1648	32.08	0.056922364586094	-0.0715498865887025
4	D	26	50	20120618	8	1650	32.12	0.0567100911303817	-0.0720208197049728
4	D	26	50	20120618	8	1652	32.16	0.0571364058087591	-0.0730022132065816
4	D	26	50	20120618	8	1654	32.2	0.0569843071401258	-0.0735285127838188
4	D	26	50	20120618	8	1656	32.24	0.0571821556175018	-0.0752672883587565
4	D	26	50	20120618	8	1658	32.28	0.0566574116751833	-0.076797962407991
4	D	26	50	20120618	8	1660	32.32	0.0566871101599931	-0.0785698305802883
4	D	26	50	20120618	8	1662	32.36	0.0569026363068988	-0.079452865528634
4	D	26	50	20120618	8	1664	32.4	0.0568357440053985	-0.080666119343794
4	D	26	50	20120618	8	1666	32.44	0.0565339508311881	-0.0825689436919669
4	D	26	50	20120618	8	1668	32.48	0.0562967165061	-0.0830198656863295
4	D	26	50	20120618	8	1670	32.52	0.0566904335618647	-0.0838399681311497
4	D	26	50	20120618	8	1672	32.56	0.0570418656321144	-0.0839198711974238
4	D	26	50	20120618	8	1674	32.6	0.0567217583922713	-0.0839005671822974
4	D	26	50	20120618	8	1676	32.64	0.0566156923750933	-0.0846246445262324
4	D	26	50	20120618	8	1678	32.68	0.0569728520102706	-0.0851796526387857
4	D	26	50	20120618	8	1680	32.72	0.0567419109355351	-0.0842353822431892
4	D	26	50	20120618	8	1682	32.76	0.0569505074359851	-0.0840989106344202
4	D	26	50	20120618	8	1684	32.8	0.0572973433121571	-0.0839557215112299
4	D	26	50	20120618	8	1686	32.84	0.0573827618113244	-0.0836086735030236
4	D	26	50	20120618	8	1688	32.88	0.0571170310829545	-0.0843227099306658
4	D	26	50	20120618	8	1690	32.92	0.0569850849575851	-0.0839002843395849
4	D	26	50	20120618	8	1692	32.96	0.0567486991606345	-0.0843077899775827
4	D	26	50	20120618	8	1694	33	0.0567687102825421	-0.0839568528820798
4	D	26	50	20120618	8	1696	33.04	0.0566772106650565	-0.0848530400165557
4	D	26	50	20120618	8	1698	33.08	0.0570264507042846	-0.085809119095398
4	D	26	50	20120618	8	1700	33.12	0.0567057070683383	-0.0872173929608091
4	D	26	50	20120618	8	1702	33.16	0.056859856346637	-0.0882299698714683
4	D	26	50	20120618	8	1704	33.2	0.0569404665196923	-0.0889554614289657
4	D	26	50	20120618	8	1706	33.24	0.056709101180888	-0.0903323397532921
4	D	26	50	20120618	8	1708	33.28	0.0569406079410485	-0.0912647307549647
4	D	26	50	20120618	8	1710	33.32	0.0569663466278837	-0.0933461702760655
4	D	26	50	20120618	8	1712	33.36	0.0562681493921401	-0.0946185382181325
4	D	26	50	20120618	8	1714	33.4	0.0559968325201988	-0.0951953252195465
4	D	26	50	20120618	8	1716	33.44	0.0554429557784954	-0.0966005585257985
4	D	26	50	20120618	8	1718	33.48	0.0552568452736871	-0.0972363889434415
4	D	26	50	20120618	8	1720	33.52	0.0543974984025111	-0.0977520819189605
4	D	26	50	20120618	8	1722	33.56	0.0531872851465103	-0.0992592800230595
4	D	26	50	20120618	8	1724	33.6	0.0522980983691682	-0.0994583305819635
4	D	26	50	20120618	8	1726	33.64	0.0512453577933377	-0.100718960551464
4	D	26	50	20120618	8	1728	33.68	0.0507679900053586	-0.102286686996032
4	D	26	50	20120618	8	1730	33.72	0.050209234226865	-0.101499111463147
4	D	26	50	20120618	8	1732	33.76	0.0497629084265801	-0.101067210641198
4	D	26	50	20120618	8	1734	33.8	0.0500444783468486	-0.101381024630689
4	D	26	50	20120618	8	1736	33.84	0.049904117650783	-0.101254098963466
4	D	26	50	20120618	8	1738	33.88	0.0494899652090421	-0.102373943972831
4	D	26	50	20120618	8	1740	33.92	0.0494245578317823	-0.102915941320610
4	D	26	50	20120618	8	1742	33.96	0.0498716614495266	-0.103786884742998
4	D	26	50	20120618	8	1744	34	0.0493525036507794	-0.104796774647888
4	D	26	50	20120618	8	1746	34.04	0.0488025867070506	-0.104612714752746
4	D	26	50	20120618	8	1748	34.08	0.0487145519127929	-0.106158803729810
4	D	26	50	20120618	8	1750	34.12	0.047524491200056	-0.107351692869672
4	D	26	50	20120618	8	1752	34.16	0.0472576291008361	-0.108988927910831
4	D	26	50	20120618	8	1754	34.2	0.046492963827661	-0.110220283659589
4	D	26	50	20120618	8	1756	34.24	0.0468019694910395	-0.110824859957504
4	D	26	50	20120618	8	1758	34.28	0.0468185865003974	-0.111468680681774
4	D	26	50	20120618	8	1760	34.32	0.0467548761794125	-0.111900086528976
4	D	26	50	20120618	8	1762	34.36	0.0477421386673052	-0.112813527068913
4	D	26	50	20120618	8	1764	34.4	0.0480171324945086	-0.113559595433743
4	D	26	50	20120618	8	1766	34.44	0.0486318911300722	-0.114552797618597
4	D	26	50	20120618	8	1768	34.48	0.0492505388529323	-0.115967788998430
4	D	26	50	20120618	8	1770	34.52	0.0493043496789806	-0.117086361215589
4	D	26	50	20120618	8	1772	34.56	0.0493225930339352	-0.118135849100226
4	D	26	50	20120618	8	1774	34.6	0.0494996525719443	-0.118558416112663
4	D	26	50	20120618	8	1776	34.64	0.0493237951154632	-0.118475472487230
4	D	26	50	20120618	8	1778	34.68	0.0494271034161946	-0.118551769308920
4	D	26	50	20120618	8	1780	34.72	0.0489319165373296	-0.118754213980373
4	D	26	50	20120618	8	1782	34.76	0.0486652665701442	-0.118593771451722
4	D	26	50	20120618	8	1784	34.8	0.0484342547847306	-0.118046965777831
4	D	26	50	20120618	8	1786	34.84	0.0483005408924082	-0.118064714158038
4	D	26	50	20120618	8	1788	34.88	0.047673478598852	-0.119342314690286
4	D	26	50	20120618	8	1790	34.92	0.0475154402332568	-0.120801429533265
4	D	26	50	20120618	8	1792	34.96	0.0474435981842882	-0.122356781609163
4	D	26	50	20120618	8	1794	35	0.0476397496053894	-0.123106739061289
4	D	26	50	20120618	8	1796	35.04	0.0476470328052356	-0.124830453261788
4	D	26	50	20120618	8	1798	35.08	0.0479110664773306	-0.125557783296916
4	D	26	50	20120618	8	1800	35.12	0.0477489976030827	-0.126738085936073
4	D	26	50	20120618	8	1802	35.16	0.0480937121589111	-0.127288568565226
4	D	26	50	20120618	8	1804	35.2	0.0474590838227962	-0.128080174606765
4	D	26	50	20120618	8	1806	35.24	0.0475288045514212	-0.130244911306689
4	D	26	50	20120618	8	1808	35.28	0.0476615284942499	-0.131324168386814
4	D	26	50	20120618	8	1810	35.32	0.0472391029031691	-0.131871044771384
4	D	26	50	20120618	8	1812	35.36	0.0472689428093351	-0.133596243896123
4	D	26	50	20120618	8	1814	35.4	0.0473715440032853	-0.134844216654239
4	D	26	50	20120618	8	1816	35.44	0.0477234710482818	-0.137613458941400
4	D	26	50	20120618	8	1818	35.48	0.0479907574115704	-0.140011965143185
4	D	26	50	20120618	8	1820	35.52	0.0481008539374011	-0.140029147837967
4	D	26	50	20120618	8	1822	35.56	0.0491714843147957	-0.141570569910276
4	D	26	50	20120618	8	1824	35.6	0.0492737319553552	-0.143089011012196
4	D	26	50	20120618	8	1826	35.64	0.0502629036315571	-0.144584612565084
4	D	26	50	20120618	8	1828	35.68	0.0501418469506179	-0.146684154019783
4	D	26	50	20120618	8	1830	35.72	0.0502394983970998	-0.148161936481784
4	D	26	50	20120618	8	1832	35.76	0.05039810244812	-0.149834738994037
4	D	26	50	20120618	8	1834	35.8	0.0508435090095894	-0.151667630481551
4	D	26	50	20120618	8	1836	35.84	0.0511311600481761	-0.152302046685632
4	D	26	50	20120618	8	1838	35.88	0.0510503377430864	-0.152689753333756
4	D	26	50	20120618	8	1840	35.92	0.0509585552828884	-0.154595971794479
4	D	26	50	20120618	8	1842	35.96	0.0514110329121697	-0.154480076993043
4	D	26	50	20120618	8	1844	36	0.0519409387339909	-0.156262410345701
4	D	26	50	20120618	8	1846	36.04	0.0516675712523842	-0.157729374073951
4	D	26	50	20120618	8	1848	36.08	0.0524194378928198	-0.158043824459545
4	D	26	50	20120618	8	1850	36.12	0.0526675616623382	-0.159224056388023
4	D	26	50	20120618	8	1852	36.16	0.0532463285627394	-0.159988792371876
4	D	26	50	20120618	8	1854	36.2	0.0544204086622215	-0.162638745745051
4	D	26	50	20120618	8	1856	36.24	0.0545924477420842	-0.163038048944387
4	D	26	50	20120618	8	1858	36.28	0.0556269449629601	-0.164981885485869
4	D	26	50	20120618	8	1860	36.32	0.0567297486988986	-0.167053991197458
4	D	26	50	20120618	8	1862	36.36	0.0566096112567751	-0.167251910385512
4	D	26	50	20120618	8	1864	36.4	0.05703564309244	-0.167613595504089
4	D	26	50	20120618	8	1866	36.44	0.0585446089634921	-0.169816940234266
4	D	26	50	20120618	8	1868	36.48	0.0594073499472178	-0.169691004516537
4	D	26	50	20120618	8	1870	36.52	0.0604016835029223	-0.170617172978535
4	D	26	50	20120618	8	1872	36.56	0.0615654398433991	-0.173029962737300
4	D	26	50	20120618	8	1874	36.6	0.062811998387953	-0.173316411694359
4	D	26	50	20120618	8	1876	36.64	0.0638039277806014	-0.173468581073670
4	D	26	50	20120618	8	1878	36.68	0.0646192926099875	-0.174375728363254
4	D	26	50	20120618	8	1880	36.72	0.0662770337478013	-0.176567476542220
4	D	26	50	20120618	8	1882	36.76	0.0676511543556811	-0.177883190129974
4	D	26	50	20120618	8	1884	36.8	0.0682248300872578	-0.178408358336361
4	D	26	50	20120618	8	1886	36.84	0.0690486801980183	-0.179623804182543
4	D	26	50	20120618	8	1888	36.88	0.0709006635686239	-0.180245280332527
4	D	26	50	20120618	8	1890	36.92	0.0713781727779592	-0.180941568379962
4	D	26	50	20120618	8	1892	36.96	0.0730472276242719	-0.182310244265626
4	D	26	50	20120618	8	1894	37	0.0741797298450203	-0.182647109936184
4	D	26	50	20120618	8	1896	37.04	0.0755732251787046	-0.183838796994517
4	D	26	50	20120618	8	1898	37.08	0.0769563967533836	-0.184825847350376
4	D	26	50	20120618	8	1900	37.12	0.0777316686282766	-0.185766016526641
4	D	26	50	20120618	8	1902	37.16	0.0789686105206062	-0.186828585886730
4	D	26	50	20120618	8	1904	37.2	0.0801839856561096	-0.187519570633306
4	D	26	50	20120618	8	1906	37.24	0.081563197432814	-0.187492347022230
4	D	26	50	20120618	8	1908	37.28	0.082976138202981	-0.187503519309373
4	D	26	50	20120618	8	1910	37.32	0.0844555470105794	-0.187641970817129
4	D	26	50	20120618	8	1912	37.36	0.085794948675503	-0.188515813377320
4	D	26	50	20120618	8	1914	37.4	0.0873090057153796	-0.187826242844306
4	D	26	50	20120618	8	1916	37.44	0.0878852977420467	-0.188481730830466
4	D	26	50	20120618	8	1918	37.48	0.0888951169362592	-0.188951179022496
4	D	26	50	20120618	8	1920	37.52	0.0895289674549148	-0.187801140553574
4	D	26	50	20120618	8	1922	37.56	0.0911015022255956	-0.189339875620114
4	D	26	50	20120618	8	1924	37.6	0.0922202158641108	-0.188717550941992
4	D	26	50	20120618	8	1926	37.64	0.0939483848373307	-0.189789524822271
4	D	26	50	20120618	8	1928	37.68	0.0949799829204038	-0.190657215553465
4	D	26	50	20120618	8	1930	37.72	0.0967790747037767	-0.191986364170061
4	D	26	50	20120618	8	1932	37.76	0.0977164154529176	-0.192953969089437
4	D	26	50	20120618	8	1934	37.8	0.0992550798087795	-0.193751585538615
4	D	26	50	20120618	8	1936	37.84	0.100125528256420	-0.193715523092775
4	D	26	50	20120618	8	1938	37.88	0.101912245671122	-0.194274985978050
4	D	26	50	20120618	8	1940	37.92	0.103559026653828	-0.195493401672712
4	D	26	50	20120618	8	1942	37.96	0.104844758914059	-0.196368587735787
4	D	26	50	20120618	8	1944	38	0.105244910641533	-0.196379972154964
4	D	26	50	20120618	8	1946	38.04	0.106540118132633	-0.196694139697845
4	D	26	50	20120618	8	1948	38.08	0.107377191140201	-0.197658774768740
4	D	26	50	20120618	8	1950	38.12	0.108887500514138	-0.196537374124456
4	D	26	50	20120618	8	1952	38.16	0.110313947023825	-0.197984609573511
4	D	26	50	20120618	8	1954	38.2	0.111982011920644	-0.197924505497110
4	D	26	50	20120618	8	1956	38.24	0.115079422464954	-0.198771336578259
4	D	26	50	20120618	8	1958	38.28	0.115984307012838	-0.198833774107037
4	D	26	50	20120618	8	1960	38.32	0.116110596283958	-0.198696171127419
4	D	26	50	20120618	8	1962	38.36	0.117690272833129	-0.199331153016924
4	D	26	50	20120618	8	1964	38.4	0.119024088354481	-0.199858442543655
4	D	26	50	20120618	8	1966	38.44	0.119899557260268	-0.198570023277655
4	D	26	50	20120618	8	1968	38.48	0.122125670828800	-0.199664483153575
4	D	26	50	20120618	8	1970	38.52	0.123634565989174	-0.200289636258822
4	D	26	50	20120618	8	1972	38.56	0.125007696647560	-0.200992571110000
4	D	26	50	20120618	8	1974	38.6	0.126650517832290	-0.201226411322538
4	D	26	50	20120618	8	1976	38.64	0.127335067907157	-0.201147144652367
4	D	26	50	20120618	8	1978	38.68	0.127926774861654	-0.201907425863499
4	D	26	50	20120618	8	1980	38.72	0.129720492633490	-0.202734245822741
4	D	26	50	20120618	8	1982	38.76	0.129774727723607	-0.201879565856320
4	D	26	50	20120618	8	1984	38.8	0.130539322286104	-0.202259070065783
4	D	26	50	20120618	8	1986	38.84	0.131100552938332	-0.203243574837229
4	D	26	50	20120618	8	1988	38.88	0.132369809610562	-0.204691022418318
4	D	26	50	20120618	8	1990	38.92	0.133177113422642	-0.205501578921592
4	D	26	50	20120618	8	1992	38.96	0.134488655080387	-0.206078012369616
4	D	26	50	20120618	8	1994	39	0.135376569065523	-0.206840485611769
4	D	26	50	20120618	8	1996	39.04	0.136746234900681	-0.207695377710224
4	D	26	50	20120618	8	1998	39.08	0.138032603557016	-0.208420020739583
4	D	26	50	20120618	8	2000	39.12	0.139557974305392	-0.209420435413606
4	D	26	50	20120618	8	2002	39.16	0.140470283474478	-0.209375039158254
4	D	26	50	20120618	8	2004	39.2	0.141274193174009	-0.208977008751124
4	D	26	50	20120618	8	2006	39.24	0.142910438265675	-0.210505773612049
4	D	26	50	20120618	8	2008	39.28	0.143815393524238	-0.210777444037381
4	D	26	50	20120618	8	2010	39.32	0.144758037574237	-0.211055266291710
4	D	26	50	20120618	8	2012	39.36	0.145544976711020	-0.212736129821268
4	D	26	50	20120618	8	2014	39.4	0.146529127929075	-0.213748848153283
4	D	26	50	20120618	8	2016	39.44	0.148018153388898	-0.214887431492350
4	D	26	50	20120618	8	2018	39.48	0.148344695300450	-0.214238448888577
4	D	26	50	20120618	8	2020	39.52	0.148987526075227	-0.215407225687200
4	D	26	50	20120618	8	2022	39.56	0.151002356137540	-0.217198044321233
4	D	26	50	20120618	8	2024	39.6	0.150890209002043	-0.218281756174080
4	D	26	50	20120618	8	2026	39.64	0.152128989372004	-0.219966155237544
4	D	26	50	20120618	8	2028	39.68	0.152615973812207	-0.219902020652491
4	D	26	50	20120618	8	2030	39.72	0.152705069266637	-0.221256837245244
4	D	26	50	20120618	8	2032	39.76	0.152690290734910	-0.222131457622894
4	D	26	50	20120618	8	2034	39.8	0.153250814280357	-0.221736397064245
4	D	26	50	20120618	8	2036	39.84	0.153376396444695	-0.222532882142573
4	D	26	50	20120618	8	2038	39.88	0.153562577660182	-0.222341044072837
4	D	26	50	20120618	8	2040	39.92	0.154216085747354	-0.223349236921453
4	D	26	50	20120618	8	2042	39.96	0.153611863002830	-0.224046797761094
4	D	26	50	20120618	8	2044	40	0.153586053605317	-0.223545105499842
4	D	26	50	20120618	8	2046	40.04	0.153423701888357	-0.224117579149890
4	D	26	50	20120618	8	2048	40.08	0.153430277981422	-0.224276466043623
4	D	26	50	20120618	8	2050	40.12	0.154269472309334	-0.224878355335769
4	D	26	50	20120618	8	2052	40.16	0.153989811577375	-0.225319236413839
4	D	26	50	20120618	8	2054	40.2	0.153645733417649	-0.225306932755846
4	D	26	50	20120618	8	2056	40.24	0.153824914276002	-0.224922690930949
4	D	26	50	20120618	8	2058	40.28	0.153706686022187	-0.225118700930694
4	D	26	50	20120618	8	2060	40.32	0.153952829892719	-0.224436979282952
4	D	26	50	20120618	8	2062	40.36	0.154072755202808	-0.224698891634704
4	D	26	50	20120618	8	2064	40.4	0.154002680920792	-0.223934579914919
4	D	26	50	20120618	8	2066	40.44	0.154211701685311	-0.224292658788912
4	D	26	50	20120618	8	2068	40.48	0.153899584752095	-0.223877869951068
4	D	26	50	20120618	8	2070	40.52	0.154371295685825	-0.224227817097077
4	D	26	50	20120618	8	2072	40.56	0.154171538020140	-0.223774208096946
4	D	26	50	20120618	8	2074	40.6	0.154154991721460	-0.224181077338841
4	D	26	50	20120618	8	2076	40.64	0.154577275891184	-0.224072748579963
4	D	26	50	20120618	8	2078	40.68	0.155480251250760	-0.223543125600855
4	D	26	50	20120618	8	2080	40.72	0.156894252681098	-0.224462576548431
4	D	26	50	20120618	8	2082	40.76	0.157929244876721	-0.224896952244114
4	D	26	50	20120618	8	2084	40.8	0.160230382474736	-0.225305447831606
4	D	26	50	20120618	8	2086	40.84	0.161749884236828	-0.226337187336035
4	D	26	50	20120618	8	2088	40.88	0.162971340490650	-0.226507317227589
4	D	26	50	20120618	8	2090	40.92	0.164805929034438	-0.228557573339639
4	D	26	50	20120618	8	2092	40.96	0.165978382788324	-0.228556088415398
4	D	26	50	20120618	8	2094	41	0.166117329270827	-0.228807464876110
4	D	26	50	20120618	8	2096	41.04	0.165789655988425	-0.227455052446413
4	D	26	50	20120618	8	2098	41.08	0.165622566656031	-0.228016707362709
4	D	26	50	20120618	8	2100	41.12	0.166399464876520	-0.229962170249788
4	D	26	50	20120618	8	2102	41.16	0.166692207083932	-0.230266226165698
4	D	26	50	20120618	8	2104	41.2	0.167245376718854	-0.231173939140707
4	D	26	50	20120618	8	2106	41.24	0.168164756955753	-0.232027982711024
4	D	26	50	20120618	8	2108	41.28	0.169421709969990	-0.233745120818458
4	D	26	50	20120618	8	2110	41.32	0.169967313562353	-0.234660399836026
4	D	26	50	20120618	8	2112	41.36	0.170945878636837	-0.235520312392627
4	D	26	50	20120618	8	2114	41.4	0.170561919654653	-0.235181608244438
4	D	26	50	20120618	8	2116	41.44	0.170358697165740	-0.235469683547094
4	D	26	50	20120618	8	2118	41.48	0.171659137247020	-0.237509615900139
4	D	26	50	20120618	8	2120	41.52	0.172294826243307	-0.237904888590822
4	D	26	50	20120618	8	2122	41.56	0.172305927819772	-0.237828733190488
4	D	26	50	20120618	8	2124	41.6	0.172711807112173	-0.238675847114350
4	D	26	50	20120618	8	2126	41.64	0.172990902158707	-0.240757074503416
4	D	26	50	20120618	8	2128	41.68	0.172749142350219	-0.241804936042456
4	D	26	50	20120618	8	2130	41.72	0.171904856853483	-0.241804936042456
4	D	26	50	20120618	8	2132	41.76	0.171724473913602	-0.242360085576366
4	D	26	50	20120618	8	2134	41.8	0.171341009906164	-0.243722185368966
4	D	26	50	20120618	8	2136	41.84	0.171360667474681	-0.244275284293210
4	D	26	50	20120618	8	2138	41.88	0.171045227139594	-0.244467688048371
4	D	26	50	20120618	8	2140	41.92	0.170859682320211	-0.244907791308981
4	D	26	50	20120618	8	2142	41.96	0.170570051382637	-0.245193179605868
4	D	26	50	20120618	8	2144	42	0.169960242494541	-0.245176491885832
4	D	26	50	20120618	8	2146	42.04	0.169685814352763	-0.246556835033386
4	D	26	50	20120618	8	2148	42.08	0.169491784252005	-0.246080527905579
4	D	26	50	20120618	8	2150	42.12	0.169212830626827	-0.246505145527681
4	D	26	50	20120618	8	2152	42.16	0.168884238105610	-0.247506903704588
4	D	26	50	20120618	8	2154	42.2	0.168294157496710	-0.247791514184016
