# Supplementary material for: How Do Ants Make Sense of Gravity? A Boltzmann Walker Analysis of Lasius niger Trajectories on Various Inclines
Source: PLoS One. 2013 Oct 29;8(10):e76531. doi: 10.1371/journal.pone.0076531 (PMC3812222; doi:10.1371/journal.pone.0076531)
Supplement: Dataset S4 — Trajectories for . (ZIP) [file pone.0076531.s008.zip › Incline4/4-D-26-50-20120618-09.txt]

Pente	Colonie	Temperature	Humidite	Date	Indiv	Frame	Time	X	Y
4	D	26	50	20120618	9	16	0	0	0
4	D	26	50	20120618	9	18	0.04	0.00190561034889087	-0.0018169533006657
4	D	26	50	20120618	9	20	0.08	0.00288494616976643	-0.0018080508262905
4	D	26	50	20120618	9	22	0.12	0.00470647445130641	-0.0020973777079486
4	D	26	50	20120618	9	24	0.16	0.00554955079544732	-0.001443947402522
4	D	26	50	20120618	9	26	0.2	0.00619785528381718	0.000310979198404801
4	D	26	50	20120618	9	28	0.24	0.00586664222486871	0.00124760859812385
4	D	26	50	20120618	9	30	0.28	0.00545476737406995	0.00248258544070857
4	D	26	50	20120618	9	32	0.32	0.00525148407397376	0.00315470033572131
4	D	26	50	20120618	9	34	0.36	0.00457727190024801	0.00396272539671881
4	D	26	50	20120618	9	36	0.4	0.003935918978644	0.00456388636888017
4	D	26	50	20120618	9	38	0.44	0.00269393541496451	0.00584538305949237
4	D	26	50	20120618	9	40	0.48	0.0029564042597528	0.00529740853809151
4	D	26	50	20120618	9	42	0.52	0.00110058200643205	0.0064190290925842
4	D	26	50	20120618	9	44	0.56	0.00056299276232648	0.00600847865278661
4	D	26	50	20120618	9	46	0.6	0.00047401327340909	0.00601201701511966
4	D	26	50	20120618	9	48	0.64	-0.00056306276589782	0.00601925283881154
4	D	26	50	20120618	9	50	0.68	-0.00182482339914031	0.0058192413217919
4	D	26	50	20120618	9	52	0.72	-0.00239063610331016	0.0055548823805775
4	D	26	50	20120618	9	54	0.76	-0.0050857806708705	0.00623965165854636
4	D	26	50	20120618	9	56	0.8	-0.0065198879754255	0.00615285712958284
4	D	26	50	20120618	9	58	0.84	-0.00710106186730984	0.00574733421899948
4	D	26	50	20120618	9	60	0.88	-0.00804654990078356	0.00788585281369114
4	D	26	50	20120618	9	62	0.92	-0.00820305384466358	0.00765606432300895
4	D	26	50	20120618	9	64	0.96	-0.00844711882125793	0.00818819046012307
4	D	26	50	20120618	9	66	1	-0.00857380407217531	0.00907341743949051
4	D	26	50	20120618	9	68	1.04	-0.00845823453985818	0.00995879998234981
4	D	26	50	20120618	9	70	1.08	-0.00893715796275583	0.00955509857883479
4	D	26	50	20120618	9	72	1.12	-0.00927053052581404	0.00986250618088783
4	D	26	50	20120618	9	74	1.16	-0.00910108652783831	0.0099281044769785
4	D	26	50	20120618	9	76	1.2	-0.0086117615641894	0.00902748378298463
4	D	26	50	20120618	9	78	1.24	-0.0088281998788428	0.00893027781377492
4	D	26	50	20120618	9	80	1.28	-0.0083659358917099	0.00896031570983972
4	D	26	50	20120618	9	82	1.32	-0.00850576625768954	0.00890424921315944
4	D	26	50	20120618	9	84	1.36	-0.00867461628596908	0.00892616245230841
4	D	26	50	20120618	9	86	1.4	-0.00825125731393707	0.00838150638303166
4	D	26	50	20120618	9	88	1.44	-0.00820063553947192	0.00833994971750133
4	D	26	50	20120618	9	90	1.48	-0.00807008241446145	0.00769475013500766
4	D	26	50	20120618	9	92	1.52	-0.00834004871245066	0.00805869092421657
4	D	26	50	20120618	9	94	1.56	-0.00793811295456826	0.00638495290969204
4	D	26	50	20120618	9	96	1.6	-0.00770140966667285	0.00652222425623057
4	D	26	50	20120618	9	98	1.64	-0.00759941304902059	0.00600289321632201
4	D	26	50	20120618	9	100	1.68	-0.00780654371711323	0.00462601984174304
4	D	26	50	20120618	9	102	1.72	-0.00771777353180307	0.00436607324684324
4	D	26	50	20120618	9	104	1.76	-0.00756852450349802	0.00318498571915953
4	D	26	50	20120618	9	106	1.8	-0.0073193471448757	0.00265532738471175
4	D	26	50	20120618	9	108	1.84	-0.00678665532233662	0.0019883842686966
4	D	26	50	20120618	9	110	1.88	-0.00638178719263264	0.00153285900918841
4	D	26	50	20120618	9	112	1.92	-0.00603294313320207	0.00105450127171572
4	D	26	50	20120618	9	114	1.96	-0.00539360546592444	0.000717649743294071
4	D	26	50	20120618	9	116	2	-0.00475243639208354	0.000957394297455371
4	D	26	50	20120618	9	118	2.04	-0.00460961496441948	0.000703443968060031
4	D	26	50	20120618	9	120	2.08	-0.00346608187788459	0.00039148259833615
4	D	26	50	20120618	9	122	2.12	-0.00273119994233304	0.000597689077865771
4	D	26	50	20120618	9	124	2.16	-0.00188204955094174	0.0001104217949501
4	D	26	50	20120618	9	126	2.2	-0.00235290488546605	0.000514851518449771
4	D	26	50	20120618	9	128	2.24	-0.0022590152470601	0.00036980977549278
4	D	26	50	20120618	9	130	2.28	-0.00222217498376028	-0.0003941766751724
4	D	26	50	20120618	9	132	2.32	-0.00248768650902802	-0.0009694151127355
4	D	26	50	20120618	9	134	2.36	-0.00248794813853706	-0.000914649692532599
4	D	26	50	20120618	9	136	2.4	-0.00221244519445115	-0.0009823905221703
4	D	26	50	20120618	9	138	2.44	-0.00248683090982278	-0.0010995864000841
4	D	26	50	20120618	9	140	2.48	-0.00223303614391931	3.00166828614001e-05
4	D	26	50	20120618	9	142	2.52	-0.00159743907151415	0.00060648548622373
4	D	26	50	20120618	9	144	2.56	-0.00154769410945768	0.00092634523869347
4	D	26	50	20120618	9	146	2.6	-0.00156276255496476	0.00121686005974396
4	D	26	50	20120618	9	148	2.64	-0.00119487610991684	0.00153179834901663
4	D	26	50	20120618	9	150	2.68	-0.00088289352698952	0.00244900776809714
4	D	26	50	20120618	9	152	2.72	-9.09692873996503e-05	0.00347651170290712
4	D	26	50	20120618	9	154	2.76	0.00036783694757324	0.00353472780420221
4	D	26	50	20120618	9	156	2.8	0.00073456020196612	0.00527603835695049
4	D	26	50	20120618	9	158	2.84	0.00098343067624541	0.00634561938788176
4	D	26	50	20120618	9	160	2.88	0.00062315906412408	0.00810812475928932
4	D	26	50	20120618	9	162	2.92	0.00076421272483517	0.0095231585655286
4	D	26	50	20120618	9	164	2.96	-0.00037824555939231	0.0109128355225945
4	D	26	50	20120618	9	166	3	-0.00078041961225997	0.0113226887551059
4	D	26	50	20120618	9	168	3.04	-0.00123198507379351	0.0111581803624628
4	D	26	50	20120618	9	170	3.08	-0.00175233576168053	0.0110495312842132
4	D	26	50	20120618	9	172	3.12	-0.00222870228645741	0.0113611702132448
4	D	26	50	20120618	9	174	3.16	-0.00226756487515142	0.0109144908595693
4	D	26	50	20120618	9	176	3.2	-0.00322947815062397	0.0106810146656018
4	D	26	50	20120618	9	178	3.24	-0.00322496341524745	0.0102709232795266
4	D	26	50	20120618	9	180	3.28	-0.00310882494481418	0.0106551689228000
4	D	26	50	20120618	9	182	3.32	-0.00331301518006792	0.0102515216836644
4	D	26	50	20120618	9	184	3.36	-0.00391996877098077	0.00959028774780053
4	D	26	50	20120618	9	186	3.4	-0.00520846299029958	0.00973545959840526
4	D	26	50	20120618	9	188	3.44	-0.00577417740662685	0.0100172564999505
4	D	26	50	20120618	9	190	3.48	-0.00641825268933843	0.0093079152613354
4	D	26	50	20120618	9	192	3.52	-0.007125847374204	0.00990132634317497
4	D	26	50	20120618	9	194	3.56	-0.008041571869044	0.00983565733640617
4	D	26	50	20120618	9	196	3.6	-0.00782097576651724	0.0102442872741861
4	D	26	50	20120618	9	198	3.64	-0.00876769982264448	0.00984458102398475
4	D	26	50	20120618	9	200	3.68	-0.00850001040849068	0.00958014430102441
4	D	26	50	20120618	9	202	3.72	-0.00821487667004502	0.0095372229194064
4	D	26	50	20120618	9	204	3.76	-0.0084088431311923	0.00968002313386701
4	D	26	50	20120618	9	206	3.8	-0.00827639496000825	0.00884425827384357
4	D	26	50	20120618	9	208	3.84	-0.00822396299218327	0.00953051247605293
4	D	26	50	20120618	9	210	3.88	-0.00819994964589417	0.00880913628002204
4	D	26	50	20120618	9	212	3.92	-0.0084196901492157	0.00774939534705776
4	D	26	50	20120618	9	214	3.96	-0.00833261702018039	0.00797747971039729
4	D	26	50	20120618	9	216	4	-0.00892100057280572	0.00663481121214465
4	D	26	50	20120618	9	218	4.04	-0.00879699525658904	0.00649830424803659
4	D	26	50	20120618	9	220	4.08	-0.00886540713056205	0.00604406521576338
4	D	26	50	20120618	9	222	4.12	-0.00867599443708561	0.00614610779535641
4	D	26	50	20120618	9	224	4.16	-0.00920952135273327	0.00322205225662933
4	D	26	50	20120618	9	226	4.2	-0.00958746285620966	0.0015704558767441
4	D	26	50	20120618	9	228	4.24	-0.00963440767541264	0.00128407055929574
4	D	26	50	20120618	9	230	4.28	-0.00961842706215782	0.00116796362582491
4	D	26	50	20120618	9	232	4.32	-0.00981922417481137	0.000827541208158271
4	D	26	50	20120618	9	234	4.36	-0.00917028399744523	0.000417885965545661
4	D	26	50	20120618	9	236	4.4	-0.00901766206979392	-0.000377778868916699
4	D	26	50	20120618	9	238	4.44	-0.00877370315921675	0.0001635750116919
4	D	26	50	20120618	9	240	4.48	-0.00846317721625868	-0.000200266782567600
4	D	26	50	20120618	9	242	4.52	-0.00821274827863365	-0.0003795607780053
4	D	26	50	20120618	9	244	4.56	-0.0081506218768386	-0.0003824316315369
4	D	26	50	20120618	9	246	4.6	-0.00793836963432983	-0.0010073513915461
4	D	26	50	20120618	9	248	4.64	-0.00774426175182632	-0.000677493149190399
4	D	26	50	20120618	9	250	4.68	-0.00690305924065555	-0.0012294889868559
4	D	26	50	20120618	9	252	4.72	-0.00633578989651646	-0.0010291232093389
4	D	26	50	20120618	9	254	4.76	-0.00602340426272386	-0.000750862548806299
4	D	26	50	20120618	9	256	4.8	-0.00519379123169675	-0.000606153146036499
4	D	26	50	20120618	9	258	4.84	-0.00497590334814192	-0.000644464191441199
4	D	26	50	20120618	9	260	4.88	-0.00471144541197815	-0.0002077833276516
4	D	26	50	20120618	9	262	4.92	-0.00427795359977174	-9.59826744781987e-05
4	D	26	50	20120618	9	264	4.96	-0.00409484829878348	-0.000672522188518699
4	D	26	50	20120618	9	266	5	-0.00376818617907874	-0.000976175053563599
4	D	26	50	20120618	9	268	5.04	-0.00370082011603509	-0.0007752789459607
4	D	26	50	20120618	9	270	5.08	-0.00288565327654762	-0.0011726305305807
4	D	26	50	20120618	9	272	5.12	-0.00260720169718417	-0.0019625607290476
4	D	26	50	20120618	9	274	5.16	-0.00217816465769923	-0.001911769248955
4	D	26	50	20120618	9	276	5.2	-0.00175879376791311	-0.0023692390521114
4	D	26	50	20120618	9	278	5.24	-0.00214229313068964	-0.0030958266251197
4	D	26	50	20120618	9	280	5.28	-0.00220995617858138	-0.0032631917291587
4	D	26	50	20120618	9	282	5.32	-0.00241448681503959	-0.0035008149629765
4	D	26	50	20120618	9	284	5.36	-0.00265567386703450	-0.0038699883423661
4	D	26	50	20120618	9	286	5.4	-0.00273646081678507	-0.0039800495128578
4	D	26	50	20120618	9	288	5.44	-0.00267675979124949	-0.004585877389775
4	D	26	50	20120618	9	290	5.48	-0.00271524054228166	-0.0051493142151601
4	D	26	50	20120618	9	292	5.52	-0.00275278791236267	-0.0049641229491673
4	D	26	50	20120618	9	294	5.56	-0.00276410162086165	-0.0056453496221624
4	D	26	50	20120618	9	296	5.6	-0.00233764552112804	-0.0056594210471081
4	D	26	50	20120618	9	298	5.64	-0.00186989438537314	-0.0057003625297388
4	D	26	50	20120618	9	300	5.68	-0.00166059077814193	-0.0067934081920969
4	D	26	50	20120618	9	302	5.72	-0.0016115882782057	-0.006392973621911
4	D	26	50	20120618	9	304	5.76	-0.00136247455919368	-0.006193357377582
4	D	26	50	20120618	9	306	5.8	-0.00163386214181307	-0.0067193034014286
4	D	26	50	20120618	9	308	5.84	-0.00169778459483234	-0.0063588203643797
4	D	26	50	20120618	9	310	5.88	-0.0017564037469927	-0.0062466025182054
4	D	26	50	20120618	9	312	5.92	-0.00185716646331178	-0.0064904836470366
4	D	26	50	20120618	9	314	5.96	-0.00115086578385579	-0.0057085225419937
4	D	26	50	20120618	9	316	6	-0.00082517947150908	-0.0061832811059501
4	D	26	50	20120618	9	318	6.04	-0.00082657954293582	-0.0054026210773845
4	D	26	50	20120618	9	320	6.08	-0.00034197098151744	-0.0049817935476292
4	D	26	50	20120618	9	322	6.12	-0.000210922881760140	-0.0053137589681928
4	D	26	50	20120618	9	324	6.16	-0.00023530392357545	-0.0048871473049674
4	D	26	50	20120618	9	326	6.2	7.389972970181e-05	-0.0042610183923623
4	D	26	50	20120618	9	328	6.24	-0.00025223913098487	-0.0041619032348434
4	D	26	50	20120618	9	330	6.28	0.00011846867011999	-0.0041216971432651
4	D	26	50	20120618	9	332	6.32	0.00026643076408328	-0.003618060338365
4	D	26	50	20120618	9	334	6.36	0.00039292509616974	-0.0034361288346335
4	D	26	50	20120618	9	336	6.4	0.00037922843781816	-0.0028500575211827
4	D	26	50	20120618	9	338	6.44	0.00071175247273894	-0.0024244782338577
4	D	26	50	20120618	9	340	6.48	0.00083410315908765	-0.0015800301025613
4	D	26	50	20120618	9	342	6.52	0.00112233402523491	-0.000568146156547699
4	D	26	50	20120618	9	344	6.56	0.00070820279669739	-0.000364124636972
4	D	26	50	20120618	9	346	6.6	0.00014525387499134	0.000622409530936051
4	D	26	50	20120618	9	348	6.64	4.417296062072e-05	0.00106540485828161
4	D	26	50	20120618	9	350	6.68	-0.0004424225708528	0.0017825454846932
4	D	26	50	20120618	9	352	6.72	-0.00065081401033629	0.00240095986231551
4	D	26	50	20120618	9	354	6.76	-0.0011767953895219	0.00305052936471691
4	D	26	50	20120618	9	356	6.8	-0.00105588720100681	0.00444480958692836
4	D	26	50	20120618	9	358	6.84	-0.00112398158403508	0.00610960765041834
4	D	26	50	20120618	9	360	6.88	-0.00056724883804244	0.00837799135522238
4	D	26	50	20120618	9	362	6.92	-0.00040342563187036	0.0091169752172116
4	D	26	50	20120618	9	364	6.96	0.00075267274216621	0.0105365274357827
4	D	26	50	20120618	9	366	7	0.00169195096388755	0.0110055513637437
4	D	26	50	20120618	9	368	7.04	0.0023557333125908	0.0111100688170709
4	D	26	50	20120618	9	370	7.08	0.0024988800093742	0.0109454967848175
4	D	26	50	20120618	9	372	7.12	0.00216907126449317	0.0110792955299536
4	D	26	50	20120618	9	374	7.16	0.00218685500004001	0.0121087510794797
4	D	26	50	20120618	9	376	7.2	0.00161916139183221	0.0132233776407997
4	D	26	50	20120618	9	378	7.24	0.001434062049721	0.0134654132209320
4	D	26	50	20120618	9	380	7.28	0.00096371866050627	0.0136840973067225
4	D	26	50	20120618	9	382	7.32	0.00037227192130485	0.0140269677280656
4	D	26	50	20120618	9	384	7.36	-0.00015214816610791	0.0141048640252946
4	D	26	50	20120618	9	386	7.4	-0.00088659523098903	0.0139048694788377
4	D	26	50	20120618	9	388	7.44	-0.00115879245087289	0.0143453298283727
4	D	26	50	20120618	9	390	7.48	-0.0014275411109849	0.0136674463562391
4	D	26	50	20120618	9	392	7.52	-0.00152223614401462	0.0134997906313130
4	D	26	50	20120618	9	394	7.56	-0.00280082874707648	0.0130355630086487
4	D	26	50	20120618	9	396	7.6	-0.00328443321686558	0.0132082384846145
4	D	26	50	20120618	9	398	7.64	-0.00425307051214178	0.0125794225662409
4	D	26	50	20120618	9	400	7.68	-0.00462865452160971	0.0124809961307269
4	D	26	50	20120618	9	402	7.72	-0.00489968289398426	0.0123854716614428
4	D	26	50	20120618	9	404	7.76	-0.00572809879323083	0.0119898192544180
4	D	26	50	20120618	9	406	7.8	-0.00586765975152684	0.0119616558984301
4	D	26	50	20120618	9	408	7.84	-0.00623588772915008	0.0118814183706486
4	D	26	50	20120618	9	410	7.88	-0.00639703524326215	0.0119372112170045
4	D	26	50	20120618	9	412	7.92	-0.00660239036622722	0.0117207262333036
4	D	26	50	20120618	9	414	7.96	-0.00708122186524331	0.0113311740364801
4	D	26	50	20120618	9	416	8	-0.00708752218666368	0.0113730983975366
4	D	26	50	20120618	9	418	8.04	-0.007217742971487	0.0112058252173792
4	D	26	50	20120618	9	420	8.08	-0.00756960637687324	0.0105523807698169
4	D	26	50	20120618	9	422	8.12	-0.00764869627034895	0.0102900512250645
4	D	26	50	20120618	9	424	8.16	-0.00803784541630716	0.0102651327820954
4	D	26	50	20120618	9	426	8.2	-0.00778008378136123	0.00965654718873162
4	D	26	50	20120618	9	428	8.24	-0.00793319361269155	0.00935794306610435
4	D	26	50	20120618	9	430	8.28	-0.00772279398994949	0.00954053925021016
4	D	26	50	20120618	9	432	8.32	-0.00778484260999861	0.00925978250274004
4	D	26	50	20120618	9	434	8.36	-0.00810166887437705	0.008995522556475
4	D	26	50	20120618	9	436	8.4	-0.00815223408029971	0.00869796495188389
4	D	26	50	20120618	9	438	8.44	-0.00784295971634433	0.00888294408584229
4	D	26	50	20120618	9	440	8.48	-0.00816972790206626	0.00807845455875073
4	D	26	50	20120618	9	442	8.52	-0.00803196228788768	0.00774380213241857
4	D	26	50	20120618	9	444	8.56	-0.00782880414569176	0.00736440469607971
4	D	26	50	20120618	9	446	8.6	-0.00796897180160602	0.00701819602362262
4	D	26	50	20120618	9	448	8.64	-0.00770757422359123	0.0068950943898723
4	D	26	50	20120618	9	450	8.68	-0.00790384726705874	0.00726039423831464
4	D	26	50	20120618	9	452	8.72	-0.00771005899682032	0.0065942586382436
4	D	26	50	20120618	9	454	8.76	-0.00794163576055213	0.00717796043687069
4	D	26	50	20120618	9	456	8.8	-0.00771947200229148	0.00704016865974121
4	D	26	50	20120618	9	458	8.84	-0.00782648907809016	0.00678832904408772
4	D	26	50	20120618	9	460	8.88	-0.00776468158145342	0.00659094089322628
4	D	26	50	20120618	9	462	8.92	-0.00761139751901221	0.00635025843263041
4	D	26	50	20120618	9	464	8.96	-0.00739904090754254	0.00575720967230553
4	D	26	50	20120618	9	466	9	-0.00749195615280402	0.00608399341437664
4	D	26	50	20120618	9	468	9.04	-0.00688231979876335	0.00367359650495944
4	D	26	50	20120618	9	470	9.08	-0.00689984897586896	0.00353510964186405
4	D	26	50	20120618	9	472	9.12	-0.00634907643293495	0.00311279011680039
4	D	26	50	20120618	9	474	9.16	-0.00614685096458341	0.00274143884852465
4	D	26	50	20120618	9	476	9.2	-0.00543717031471334	0.00303650036617817
4	D	26	50	20120618	9	478	9.24	-0.00518624640234148	0.00243509190664339
4	D	26	50	20120618	9	480	9.28	-0.00459881744387076	0.00217172998599046
4	D	26	50	20120618	9	482	9.32	-0.00384144244160966	0.000655502128295581
4	D	26	50	20120618	9	484	9.36	-0.00376508198030933	0.00048857543046087
4	D	26	50	20120618	9	486	9.4	-0.00322565143014555	-5.25663181133989e-05
4	D	26	50	20120618	9	488	9.44	-0.00247439290154171	-0.0025336343076695
4	D	26	50	20120618	9	490	9.48	-0.00194252132286881	-0.0032962772554504
4	D	26	50	20120618	9	492	9.52	-0.00177287226392654	-0.0046915969246302
4	D	26	50	20120618	9	494	9.56	-0.00232944308246628	-0.0049571225920336
4	D	26	50	20120618	9	496	9.6	-0.00270930084531969	-0.0056348137311228
4	D	26	50	20120618	9	498	9.64	-0.00336358674995161	-0.0058559260215998
4	D	26	50	20120618	9	500	9.68	-0.00353873709965152	-0.0060394202313177
4	D	26	50	20120618	9	502	9.72	-0.00401327646050581	-0.0062185303789923
4	D	26	50	20120618	9	504	9.76	-0.00398675995621131	-0.0067411530009672
4	D	26	50	20120618	9	506	9.8	-0.00399114401825467	-0.0079490328045901
4	D	26	50	20120618	9	508	9.84	-0.00382073128398871	-0.0087005458916352
4	D	26	50	20120618	9	510	9.88	-0.00358590112195666	-0.0091589632178784
4	D	26	50	20120618	9	512	9.92	-0.00329315891454543	-0.0093033544225967
4	D	26	50	20120618	9	514	9.96	-0.00285941961496560	-0.0095559329648365
4	D	26	50	20120618	9	516	10	-0.00217769796722364	-0.0098278155222028
4	D	26	50	20120618	9	518	10.04	-0.00220683076660853	-0.0098336137978085
4	D	26	50	20120618	9	520	10.08	-0.0014903194652322	-0.0105543677398719
4	D	26	50	20120618	9	522	10.12	-0.00137562674532375	-0.0107440137785862
4	D	26	50	20120618	9	524	10.16	-0.00103741757188222	-0.0112984562057145
4	D	26	50	20120618	9	526	10.2	-0.00102815447304868	-0.0116179977601327
4	D	26	50	20120618	9	528	10.24	-0.00037408070045112	-0.0124745869148621
4	D	26	50	20120618	9	530	10.28	-0.00042725513039635	-0.0119954513599301
4	D	26	50	20120618	9	532	10.32	0.00017138147055618	-0.0126261906087485
4	D	26	50	20120618	9	534	10.36	0.00053822846863576	-0.0121562474419719
4	D	26	50	20120618	9	536	10.4	0.00102181879628924	-0.012279637575289
4	D	26	50	20120618	9	538	10.44	0.00088831703600122	-0.012312447329936
4	D	26	50	20120618	9	540	10.48	0.00145838652299382	-0.0123953202446911
4	D	26	50	20120618	9	542	10.52	0.00110497455375678	-0.0125252864710732
4	D	26	50	20120618	9	544	10.56	0.00139128208945922	-0.012760540897174
4	D	26	50	20120618	9	546	10.6	0.0017190967932173	-0.0134328580247261
4	D	26	50	20120618	9	548	10.64	0.00191439968618103	-0.0145957658370655
4	D	26	50	20120618	9	550	10.68	0.00207102383821384	-0.0149469857752809
4	D	26	50	20120618	9	552	10.72	0.00192726902959862	-0.0155701589815406
4	D	26	50	20120618	9	554	10.76	0.00183060753261042	-0.0160452640278198
4	D	26	50	20120618	9	556	10.8	0.00148186246812921	-0.0155152167846424
4	D	26	50	20120618	9	558	10.84	0.00163693098524342	-0.015401160460837
4	D	26	50	20120618	9	560	10.88	0.00108581195998663	-0.0153833413699511
4	D	26	50	20120618	9	562	10.92	0.001343481671051	-0.0154250606700411
4	D	26	50	20120618	9	564	10.96	0.00087954891191451	-0.0154020796996526
4	D	26	50	20120618	9	566	11	0.00118558472681205	-0.0151786339567976
4	D	26	50	20120618	9	568	11.04	0.00065108271091314	-0.0152830736283789
4	D	26	50	20120618	9	570	11.08	0.00085310311829813	-0.0154921651035757
4	D	26	50	20120618	9	572	11.12	0.00076478548132794	-0.0156374755471096
4	D	26	50	20120618	9	574	11.16	0.00016042131544779	-0.0153784623331609
4	D	26	50	20120618	9	576	11.2	-1.62634559680141e-07	-0.0158391424011039
4	D	26	50	20120618	9	578	11.24	-0.00059950634229339	-0.0155468244577614
4	D	26	50	20120618	9	580	11.28	-0.00063167970083738	-0.0154775987038833
4	D	26	50	20120618	9	582	11.32	-0.00117678831845409	-0.0154394856483773
4	D	26	50	20120618	9	584	11.36	-0.00131813896401328	-0.0156194443241893
4	D	26	50	20120618	9	586	11.4	-0.00166589407900082	-0.0152961551038308
4	D	26	50	20120618	9	588	11.44	-0.00241196244383075	-0.0158947209941052
4	D	26	50	20120618	9	590	11.48	-0.00277449609054509	-0.0156374048364314
4	D	26	50	20120618	9	592	11.52	-0.00285241925783185	-0.0153018119580803
4	D	26	50	20120618	9	594	11.56	-0.00259390101863005	-0.0154452132133049
4	D	26	50	20120618	9	596	11.6	-0.00280603305298602	-0.0157564816183832
4	D	26	50	20120618	9	598	11.64	-0.00265612641537446	-0.0158291721954892
4	D	26	50	20120618	9	600	11.68	-0.00262939777904561	-0.0163925948787387
4	D	26	50	20120618	9	602	11.72	-0.00276714218002076	-0.017291469018983
4	D	26	50	20120618	9	604	11.76	-0.00294172684429571	-0.0173669173125356
4	D	26	50	20120618	9	606	11.8	-0.00315442456407663	-0.0185303908103
4	D	26	50	20120618	9	608	11.84	-0.00329499739217651	-0.0187682615314911
4	D	26	50	20120618	9	610	11.88	-0.00324733839512454	-0.0200400637881332
4	D	26	50	20120618	9	612	11.92	-0.00331720054510577	-0.0198606000870681
4	D	26	50	20120618	9	614	11.96	-0.00354107055202943	-0.0202903795886733
4	D	26	50	20120618	9	616	12	-0.00357190040768916	-0.0203557162552549
4	D	26	50	20120618	9	618	12.04	-0.00355160644306911	-0.0206227904865091
4	D	26	50	20120618	9	620	12.08	-0.00324790408054948	-0.0211423018386468
4	D	26	50	20120618	9	622	12.12	-0.00335467720450866	-0.0210725811100218
4	D	26	50	20120618	9	624	12.16	-0.00353392877353944	-0.0205062592889695
4	D	26	50	20120618	9	626	12.2	-0.00356574857869284	-0.0204926828387707
4	D	26	50	20120618	9	628	12.24	-0.00353173674251777	-0.0202360737878781
4	D	26	50	20120618	9	630	12.28	-0.00394942471816466	-0.020171656360112
4	D	26	50	20120618	9	632	12.32	-0.00381090249973021	-0.0202380536868655
4	D	26	50	20120618	9	634	12.36	-0.00406666302248539	-0.019604273878888
4	D	26	50	20120618	9	636	12.4	-0.00430078607773626	-0.0195149662924241
4	D	26	50	20120618	9	638	12.44	-0.00428063353447244	-0.0190960055245711
4	D	26	50	20120618	9	640	12.48	-0.00485911759216115	-0.0194146985508518
4	D	26	50	20120618	9	642	12.52	-0.00480778163984701	-0.0196066073312659
4	D	26	50	20120618	9	644	12.56	-0.00471458496608662	-0.0188877625775116
4	D	26	50	20120618	9	646	12.6	-0.00476471883687275	-0.0185238147172349
4	D	26	50	20120618	9	648	12.64	-0.00485155154960245	-0.0185718979783556
4	D	26	50	20120618	9	650	12.68	-0.00571994938757766	-0.018376100110645
4	D	26	50	20120618	9	652	12.72	-0.00580430722657321	-0.0177106419188704
4	D	26	50	20120618	9	654	12.76	-0.00603828886046784	-0.0181707563013885
4	D	26	50	20120618	9	656	12.8	-0.00640612580804108	-0.0174637909415582
4	D	26	50	20120618	9	658	12.84	-0.00734261802904455	-0.0176456588056793
4	D	26	50	20120618	9	660	12.88	-0.00795490179087398	-0.0177260568467003
4	D	26	50	20120618	9	662	12.92	-0.0088703929404762	-0.017746775075389
4	D	26	50	20120618	9	664	12.96	-0.00969516229005219	-0.0170939740949976
4	D	26	50	20120618	9	666	13	-0.0109889555675892	-0.0171569773092013
4	D	26	50	20120618	9	668	13.04	-0.0117724298811439	-0.0171547145675015
4	D	26	50	20120618	9	670	13.08	-0.0131993713655784	-0.0170517598201608
4	D	26	50	20120618	9	672	13.12	-0.0135743500916415	-0.0174893882070371
4	D	26	50	20120618	9	674	13.16	-0.0136954774832588	-0.0178752563775306
4	D	26	50	20120618	9	676	13.2	-0.0141910179155143	-0.0171230361837044
4	D	26	50	20120618	9	678	13.24	-0.0137461063287918	-0.0177816354397015
4	D	26	50	20120618	9	680	13.28	-0.0140622537706603	-0.017454739974759
4	D	26	50	20120618	9	682	13.32	-0.0143168829225655	-0.0179991414855945
4	D	26	50	20120618	9	684	13.36	-0.0144899826626000	-0.0175846354904629
4	D	26	50	20120618	9	686	13.4	-0.0143651076050425	-0.0171950196540292
4	D	26	50	20120618	9	688	13.44	-0.0141086399755061	-0.0173390573053569
4	D	26	50	20120618	9	690	13.48	-0.0141086399755061	-0.0173390573053569
4	D	26	50	20120618	9	692	13.52	-0.0140132512707240	-0.0171769177204308
4	D	26	50	20120618	9	694	13.56	-0.0140707390520345	-0.0169071564834081
4	D	26	50	20120618	9	696	13.6	-0.0138419900083207	-0.0163176415599329
4	D	26	50	20120618	9	698	13.64	-0.0140898309351265	-0.0165537445141711
4	D	26	50	20120618	9	700	13.68	-0.0139048518011681	-0.0164581436773547
4	D	26	50	20120618	9	702	13.72	-0.0146410913817396	-0.0152844878419412
4	D	26	50	20120618	9	704	13.76	-0.0149171670823182	-0.0146747991619987
4	D	26	50	20120618	9	706	13.8	-0.0153159894490431	-0.0133686173736553
4	D	26	50	20120618	9	708	13.84	-0.0161133159844412	-0.0127390165667546
4	D	26	50	20120618	9	710	13.88	-0.0167878463562185	-0.0118635264477641
4	D	26	50	20120618	9	712	13.92	-0.0174192007879365	-0.0110484656742938
4	D	26	50	20120618	9	714	13.96	-0.0179752978449329	-0.0096784887121518
4	D	26	50	20120618	9	716	14	-0.0186567932185048	-0.009112110322557
4	D	26	50	20120618	9	718	14.04	-0.0192441585373653	-0.0068877928052497
4	D	26	50	20120618	9	720	14.08	-0.0205501253652472	-0.006234485536403
4	D	26	50	20120618	9	722	14.12	-0.0212289577746812	-0.0055508448008569
4	D	26	50	20120618	9	724	14.16	-0.0224620600771890	-0.0049052068121589
4	D	26	50	20120618	9	726	14.2	-0.0236411889190888	-0.0046929757828535
4	D	26	50	20120618	9	728	14.24	-0.0252105699935255	-0.0040339239785164
4	D	26	50	20120618	9	730	14.28	-0.0257348048189616	-0.0042838296571234
4	D	26	50	20120618	9	732	14.32	-0.0263085936876232	-0.0048568265661901
4	D	26	50	20120618	9	734	14.36	-0.0267798944994197	-0.0050193762730492
4	D	26	50	20120618	9	736	14.4	-0.0268985611594384	-0.005404593905304
4	D	26	50	20120618	9	738	14.44	-0.0269523366301476	-0.0051821027566037
4	D	26	50	20120618	9	740	14.48	-0.0272012382171253	-0.0051051695388106
4	D	26	50	20120618	9	742	14.52	-0.0269725810972930	-0.0049990823084292
4	D	26	50	20120618	9	744	14.56	-0.0266534638069435	-0.0048201135821109
4	D	26	50	20120618	9	746	14.6	-0.0270335902703738	-0.0047132131789311
4	D	26	50	20120618	9	748	14.64	-0.0265668149419769	-0.0041712299732872
4	D	26	50	20120618	9	750	14.68	-0.0264597589753053	-0.004338531437716
4	D	26	50	20120618	9	752	14.72	-0.0261503149057224	-0.0040094580838874
4	D	26	50	20120618	9	754	14.76	-0.0264129414353229	-0.0039588221672866
4	D	26	50	20120618	9	756	14.8	-0.0262373880347577	-0.0034923226105344
4	D	26	50	20120618	9	758	14.84	-0.0259730785910180	-0.0034893456909856
4	D	26	50	20120618	9	760	14.88	-0.0262962122478846	-0.0020676509388676
4	D	26	50	20120618	9	762	14.92	-0.0261684026971852	-0.00113777016626820
4	D	26	50	20120618	9	764	14.96	-0.0263572426341688	0.000111022835714101
4	D	26	50	20120618	9	766	15	-0.0263172274614215	0.000742051998312811
4	D	26	50	20120618	9	768	15.04	-0.0259883167421526	0.00290102577797064
4	D	26	50	20120618	9	770	15.08	-0.0257412536328060	0.00388489415331361
4	D	26	50	20120618	9	772	15.12	-0.0262576537151065	0.00539011235842541
4	D	26	50	20120618	9	774	15.16	-0.0263712150641651	0.00670221970159517
4	D	26	50	20120618	9	776	15.2	-0.0261109290580103	0.00883662152060676
4	D	26	50	20120618	9	778	15.24	-0.0264479361499238	0.0103501128750584
4	D	26	50	20120618	9	780	15.28	-0.0267806298904721	0.0116842112391231
4	D	26	50	20120618	9	782	15.32	-0.0266564619396957	0.0136911217054868
4	D	26	50	20120618	9	784	15.36	-0.0269654676030743	0.0155771169122675
4	D	26	50	20120618	9	786	15.4	-0.0270917568741942	0.0157390443651592
4	D	26	50	20120618	9	788	15.44	-0.0271386380537868	0.0167606015319395
4	D	26	50	20120618	9	790	15.48	-0.0269108082488885	0.0170441513511953
4	D	26	50	20120618	9	792	15.52	-0.0271795088257394	0.0180717189256155
4	D	26	50	20120618	9	794	15.56	-0.0278172484316916	0.0197790282487905
4	D	26	50	20120618	9	796	15.6	-0.0286340981853183	0.0206081816604098
4	D	26	50	20120618	9	798	15.64	-0.0296000767590972	0.0217636648515467
4	D	26	50	20120618	9	800	15.68	-0.0300332715864555	0.0233536439465194
4	D	26	50	20120618	9	802	15.72	-0.0307301323903827	0.0245127970218507
4	D	26	50	20120618	9	804	15.76	-0.0311556126827583	0.0258836507964014
4	D	26	50	20120618	9	806	15.8	-0.0318837134642782	0.0273344288504297
4	D	26	50	20120618	9	808	15.84	-0.0328524002570291	0.0284304938587435
4	D	26	50	20120618	9	810	15.88	-0.0338553534443963	0.0290763722637471
4	D	26	50	20120618	9	812	15.92	-0.0347212622665017	0.0303132575875342
4	D	26	50	20120618	9	814	15.96	-0.0357693925061189	0.0314106307433933
4	D	26	50	20120618	9	816	16	-0.0364623642227496	0.0321673693495513
4	D	26	50	20120618	9	818	16.04	-0.0373911065534312	0.0330329811868086
4	D	26	50	20120618	9	820	16.08	-0.0377357928249884	0.033765501385711
4	D	26	50	20120618	9	822	16.12	-0.0382128565570515	0.0342923878615765
4	D	26	50	20120618	9	824	16.16	-0.0387950034278668	0.0347986197483636
4	D	26	50	20120618	9	826	16.2	-0.0395174119997982	0.0348458261970756
4	D	26	50	20120618	9	828	16.24	-0.0402250208267994	0.0351407533644407
4	D	26	50	20120618	9	830	16.28	-0.0409580854979233	0.0359166545643689
4	D	26	50	20120618	9	832	16.32	-0.0416419001817376	0.0363451188473611
4	D	26	50	20120618	9	834	16.36	-0.0422564891116737	0.0375844224763399
4	D	26	50	20120618	9	836	16.4	-0.0431562683485979	0.0382811489299786
4	D	26	50	20120618	9	838	16.44	-0.0435476165966456	0.0393354097853887
4	D	26	50	20120618	9	840	16.48	-0.0439633034601018	0.0404305272706157
4	D	26	50	20120618	9	842	16.52	-0.0448542933597359	0.0418051074979033
4	D	26	50	20120618	9	844	16.56	-0.0456255417970439	0.0429212684809385
4	D	26	50	20120618	9	846	16.6	-0.0462583670108668	0.044581873401216
4	D	26	50	20120618	9	848	16.64	-0.0474381817463443	0.0455279044926977
4	D	26	50	20120618	9	850	16.68	-0.0482006691306334	0.0464859493283917
4	D	26	50	20120618	9	852	16.72	-0.0486329800745152	0.0479575941035328
4	D	26	50	20120618	9	854	16.76	-0.0497163595871746	0.049333956239909
4	D	26	50	20120618	9	856	16.8	-0.0507413886482504	0.050815337875427
4	D	26	50	20120618	9	858	16.84	-0.0515434527990825	0.0517685955982124
4	D	26	50	20120618	9	860	16.88	-0.0517511795581917	0.0527161398982058
4	D	26	50	20120618	9	862	16.92	-0.0521708615749615	0.0536574970138638
4	D	26	50	20120618	9	864	16.96	-0.0526737629888092	0.0552029425237573
4	D	26	50	20120618	9	866	17	-0.0530978149254868	0.0556561272598198
4	D	26	50	20120618	9	868	17.04	-0.0526544306894116	0.0563810814161635
4	D	26	50	20120618	9	870	17.08	-0.0522497888338775	0.0570066234301401
4	D	26	50	20120618	9	872	17.12	-0.0522167598761283	0.0571420414498052
4	D	26	50	20120618	9	874	17.16	-0.0517726473200685	0.0567759510559815
4	D	26	50	20120618	9	876	17.2	-0.0515035224791489	0.0565383631775028
4	D	26	50	20120618	9	878	17.24	-0.051049828626204	0.0560623530345436
4	D	26	50	20120618	9	880	17.28	-0.0508388703891048	0.0554048427229895
4	D	26	50	20120618	9	882	17.32	-0.0507923215496993	0.0548948985256012
4	D	26	50	20120618	9	884	17.36	-0.0503236653172644	0.0547108951990008
4	D	26	50	20120618	9	886	17.4	-0.0500164769183136	0.0539765153092639
4	D	26	50	20120618	9	888	17.44	-0.0497870914784967	0.0534454781165928
4	D	26	50	20120618	9	890	17.48	-0.0486757671058448	0.0523738224343656
4	D	26	50	20120618	9	892	17.52	-0.0473193029542912	0.0512706863582399
4	D	26	50	20120618	9	894	17.56	-0.0462792054477083	0.050703671572542
4	D	26	50	20120618	9	896	17.6	-0.0447697092465703	0.0501837713116746
4	D	26	50	20120618	9	898	17.64	-0.0431823556390763	0.0497970242074521
4	D	26	50	20120618	9	900	17.68	-0.041502383064062	0.0490851373844247
4	D	26	50	20120618	9	902	17.72	-0.0403108140925608	0.0488227533924502
4	D	26	50	20120618	9	904	17.76	-0.0401700927720368	0.0490167905642756
4	D	26	50	20120618	9	906	17.8	-0.0395326077245259	0.0483688969049456
4	D	26	50	20120618	9	908	17.84	-0.0387367802555039	0.0473934218870953
4	D	26	50	20120618	9	910	17.88	-0.0375932895953759	0.046715546900243
4	D	26	50	20120618	9	912	17.92	-0.0363674422084431	0.0459404235177741
4	D	26	50	20120618	9	914	17.96	-0.0349100173506717	0.0444946093533498
4	D	26	50	20120618	9	916	18	-0.0333637162415729	0.0433744107905941
4	D	26	50	20120618	9	918	18.04	-0.0321009295963909	0.0429302416659917
4	D	26	50	20120618	9	920	18.08	-0.0308325002390951	0.0421981245179546
4	D	26	50	20120618	9	922	18.12	-0.0296084347612508	0.0411594482960019
4	D	26	50	20120618	9	924	18.16	-0.0285700767373496	0.040335428479614
4	D	26	50	20120618	9	926	18.2	-0.0281384092606387	0.039417936217821
4	D	26	50	20120618	9	928	18.24	-0.0277506672571751	0.0376835093495875
4	D	26	50	20120618	9	930	18.28	-0.0275778503598531	0.0365710889614249
4	D	26	50	20120618	9	932	18.32	-0.0273874158970778	0.0351247126471095
4	D	26	50	20120618	9	934	18.36	-0.0272045467697545	0.0341030960833597
4	D	26	50	20120618	9	936	18.4	-0.0264341963580586	0.0328489997805185
4	D	26	50	20120618	9	938	18.44	-0.0260257085487417	0.0312522741797465
4	D	26	50	20120618	9	940	18.48	-0.0251647622020267	0.0312774203110991
4	D	26	50	20120618	9	942	18.52	-0.0245650585769413	0.0308426267153085
4	D	26	50	20120618	9	944	18.56	-0.0241110033924312	0.0296867411804131
4	D	26	50	20120618	9	946	18.6	-0.0239452094796600	0.0292076537087422
4	D	26	50	20120618	9	948	18.64	-0.0238509521457278	0.0283625903945462
4	D	26	50	20120618	9	950	18.68	-0.0241264550898137	0.0263338868971863
4	D	26	50	20120618	9	952	18.72	-0.0241685915829046	0.0252305245468906
4	D	26	50	20120618	9	954	18.76	-0.0238569201269610	0.0235464578236133
4	D	26	50	20120618	9	956	18.8	-0.0239681550947095	0.0225080644443731
4	D	26	50	20120618	9	958	18.84	-0.0235385170144605	0.0222055641633815
4	D	26	50	20120618	9	960	18.88	-0.0229201662764485	0.0212959985686056
4	D	26	50	20120618	9	962	18.92	-0.0226244259362851	0.0208028905836773
4	D	26	50	20120618	9	964	18.96	-0.0230104991677451	0.0205764820634092
4	D	26	50	20120618	9	966	19	-0.0229520143658732	0.0203294967358086
4	D	26	50	20120618	9	968	19.04	-0.0225445582253500	0.0201756515134258
4	D	26	50	20120618	9	970	19.08	-0.0225180346499877	0.0202778355143751
4	D	26	50	20120618	9	972	19.12	-0.0219730038141170	0.0201436195762381
4	D	26	50	20120618	9	974	19.16	-0.0221252651173099	0.0203300624212335
4	D	26	50	20120618	9	976	19.2	-0.0216765492961045	0.019615587587387
4	D	26	50	20120618	9	978	19.24	-0.0216971968141151	0.0191703931579520
4	D	26	50	20120618	9	980	19.28	-0.0215555916101147	0.0186191751377458
4	D	26	50	20120618	9	982	19.32	-0.0215623798352141	0.0181490905496130
4	D	26	50	20120618	9	984	19.36	-0.0216336915540968	0.0180483631886330
4	D	26	50	20120618	9	986	19.4	-0.0216011858553656	0.0174818080223429
4	D	26	50	20120618	9	988	19.44	-0.0214494124558517	0.0175651334854379
4	D	26	50	20120618	9	990	19.48	-0.0214293589075373	0.0172419574021644
4	D	26	50	20120618	9	992	19.52	-0.0211678778909223	0.0177660578773120
4	D	26	50	20120618	9	994	19.56	-0.0204776992460774	0.0176103953905016
4	D	26	50	20120618	9	996	19.6	-0.0201189415495746	0.0180401466078356
4	D	26	50	20120618	9	998	19.64	-0.0195911641191647	0.0176704641115634
4	D	26	50	20120618	9	1000	19.68	-0.0197515359371379	0.0178151381589942
4	D	26	50	20120618	9	1002	19.72	-0.0188767317117251	0.0183474198596002
4	D	26	50	20120618	9	1004	19.76	-0.0183863531589722	0.0178444548061422
4	D	26	50	20120618	9	1006	19.8	-0.0177408000230880	0.0182292269611249
4	D	26	50	20120618	9	1008	19.84	-0.0172555197102275	0.0184653228442952
4	D	26	50	20120618	9	1010	19.88	-0.0164121746655097	0.0175577300774389
4	D	26	50	20120618	9	1012	19.92	-0.0155515903574666	0.0164877714514864
4	D	26	50	20120618	9	1014	19.96	-0.0151527184932671	0.0156151239017563
4	D	26	50	20120618	9	1016	20	-0.0148185327574105	0.0152245251868967
4	D	26	50	20120618	9	1018	20.04	-0.0144987649288223	0.0148318122227613
4	D	26	50	20120618	9	1020	20.08	-0.0140774707085914	0.0138851942326512
4	D	26	50	20120618	9	1022	20.12	-0.0140532028038611	0.0126394559319636
4	D	26	50	20120618	9	1024	20.16	-0.0129274463818053	0.0113280132691682
4	D	26	50	20120618	9	1026	20.2	-0.0126132859099919	0.0103223023653544
4	D	26	50	20120618	9	1028	20.24	-0.0120374817870039	0.007822602112114
4	D	26	50	20120618	9	1030	20.28	-0.0115096195037803	0.00739169831072673
4	D	26	50	20120618	9	1032	20.32	-0.0108763134573462	0.00665580521247808
4	D	26	50	20120618	9	1034	20.36	-0.0101783707800438	0.00568786088184744
4	D	26	50	20120618	9	1036	20.4	-0.0100337603722234	0.00534274327515372
4	D	26	50	20120618	9	1038	20.44	-0.00929907352743274	0.00459668615332162
4	D	26	50	20120618	9	1040	20.48	-0.00896050874999096	0.00510461304577387
4	D	26	50	20120618	9	1042	20.52	-0.0088070206165327	0.0047921814500405
4	D	26	50	20120618	9	1044	20.56	-0.00869027771122287	0.00527796423297973
4	D	26	50	20120618	9	1046	20.6	-0.00858914899643384	0.00476477611252205
4	D	26	50	20120618	9	1048	20.64	-0.00817975609043705	0.00535827275428214
4	D	26	50	20120618	9	1050	20.68	-0.00786185714507154	0.00567470516018346
4	D	26	50	20120618	9	1052	20.72	-0.00768366835753288	0.00592068144640736
4	D	26	50	20120618	9	1054	20.76	-0.00744458353399843	0.00658410529197255
4	D	26	50	20120618	9	1056	20.8	-0.00727042949775321	0.00819294928876046
4	D	26	50	20120618	9	1058	20.84	-0.00655326836524497	0.0085000747552078
4	D	26	50	20120618	9	1060	20.88	-0.00553070215708801	0.00919423653255117
4	D	26	50	20120618	9	1062	20.92	-0.00412522560610326	0.00915422560244451
4	D	26	50	20120618	9	1064	20.96	-0.00408732185420453	0.00942527094538181
4	D	26	50	20120618	9	1066	21	-0.00328128588458252	0.00942284203358843
4	D	26	50	20120618	9	1068	21.04	-0.00211332155165086	0.00941254726596114
4	D	26	50	20120618	9	1070	21.08	-0.00098265427299966	0.00905099296213874
4	D	26	50	20120618	9	1072	21.12	0.00072856040092775	0.00774115048198912
4	D	26	50	20120618	9	1074	21.16	0.00145755213699202	0.00734476763365938
4	D	26	50	20120618	9	1076	21.2	0.0030748538379897	0.00608456899929653
4	D	26	50	20120618	9	1078	21.24	0.00341641469757405	0.00593546846341553
4	D	26	50	20120618	9	1080	21.28	0.00364327576618213	0.00536062600564993
4	D	26	50	20120618	9	1082	21.32	0.00292106518414944	0.00544359791535436
4	D	26	50	20120618	9	1084	21.36	0.00283119615490132	0.00533012566175023
4	D	26	50	20120618	9	1086	21.4	0.00288679030425177	0.00487318053182542
4	D	26	50	20120618	9	1088	21.44	0.00219457943451769	0.00353932682670705
4	D	26	50	20120618	9	1090	21.48	0.00129715203474766	0.00290956762788738
4	D	26	50	20120618	9	1092	21.52	0.00088050350606911	0.00285475978127761
4	D	26	50	20120618	9	1094	21.56	0.00024994103394601	0.00181290157880953
4	D	26	50	20120618	9	1096	21.6	-6.19496250997501e-05	0.00087715889099413
4	D	26	50	20120618	9	1098	21.64	-0.00089984994760238	0.000309076374056701
4	D	26	50	20120618	9	1100	21.68	-0.00100409870035271	1.88443957187014e-05
4	D	26	50	20120618	9	1102	21.72	-0.00064251257672516	-0.0009962780993528
4	D	26	50	20120618	9	1104	21.76	-0.00043460196985288	-0.0020019041503528
4	D	26	50	20120618	9	1106	21.8	-0.00025830610716744	-0.0030828441446171
4	D	26	50	20120618	9	1108	21.84	7.29592776828299e-05	-0.0029767215588966
4	D	26	50	20120618	9	1110	21.88	0.00067906292624469	-0.0037313742000501
4	D	26	50	20120618	9	1112	21.92	0.00102897471691485	-0.0037559461606964
4	D	26	50	20120618	9	1114	21.96	0.00150431310843189	-0.0036010685624131
4	D	26	50	20120618	9	1116	22	0.00178916400416508	-0.0034692355741287
4	D	26	50	20120618	9	1118	22.04	0.00221331493579201	-0.0029144113093384
4	D	26	50	20120618	9	1120	22.08	0.00224565799996349	-0.0030567236201201
4	D	26	50	20120618	9	1122	22.12	0.00323023348208763	-0.0025164940392935
4	D	26	50	20120618	9	1124	22.16	0.00371783310519044	-0.0022034083697876
4	D	26	50	20120618	9	1126	22.2	0.00424122647355691	-0.0025988295528949
4	D	26	50	20120618	9	1128	22.24	0.00535854711171321	-0.0029220268493718
4	D	26	50	20120618	9	1130	22.28	0.0060929128593145	-0.0026745748312956
4	D	26	50	20120618	9	1132	22.32	0.00678980194751286	-0.0022711350572896
4	D	26	50	20120618	9	1134	22.36	0.00718469987160216	-0.0023672520820563
4	D	26	50	20120618	9	1136	22.4	0.00713723603602176	-0.00115210604915
4	D	26	50	20120618	9	1138	22.44	0.00672041497328866	-0.00101695955848890
4	D	26	50	20120618	9	1140	22.48	0.00686891588261916	-0.000629597978473499
4	D	26	50	20120618	9	1142	22.52	0.00677197154291846	-0.000191121063459799
4	D	26	50	20120618	9	1144	22.56	0.00689404787183616	0.00053949136134699
4	D	26	50	20120618	9	1146	22.6	0.00657174365122386	0.00166548324996098
4	D	26	50	20120618	9	1148	22.64	0.0063991042377039	0.00190975399462866
4	D	26	50	20120618	9	1150	22.68	0.00588956309118087	0.0033222705007269
4	D	26	50	20120618	9	1152	22.72	0.00578312937847667	0.00398941160664079
4	D	26	50	20120618	9	1154	22.76	0.00532544744328587	0.00441335040623337
4	D	26	50	20120618	9	1156	22.8	0.00454375503881976	0.00519900260867412
4	D	26	50	20120618	9	1158	22.84	0.00386960650470432	0.00616490340070713
4	D	26	50	20120618	9	1160	22.88	0.00304470280483991	0.00741397217433411
4	D	26	50	20120618	9	1162	22.92	0.00244890877314775	0.00788705489521916
4	D	26	50	20120618	9	1164	22.96	0.00137048607902452	0.00879486686517769
4	D	26	50	20120618	9	1166	23	0.0002334300906053	0.0101061398223457
4	D	26	50	20120618	9	1168	23.04	-0.00044870875013755	0.0107066502562683
4	D	26	50	20120618	9	1170	23.08	-0.00154358864748611	0.0115346680543971
4	D	26	50	20120618	9	1172	23.12	-0.00240698865473188	0.0116683338634583
4	D	26	50	20120618	9	1174	23.16	-0.00441503402747935	0.0115100289186066
4	D	26	50	20120618	9	1176	23.2	-0.00574657620053001	0.0116744277096986
4	D	26	50	20120618	9	1178	23.24	-0.00636031377390157	0.0119302334872878
4	D	26	50	20120618	9	1180	23.28	-0.00697693775715392	0.0105453521284119
4	D	26	50	20120618	9	1182	23.32	-0.00702945457779265	0.0104121402819041
4	D	26	50	20120618	9	1184	23.36	-0.00744767288352543	0.00970819426802949
4	D	26	50	20120618	9	1186	23.4	-0.00729133157420508	0.00963377835037741
4	D	26	50	20120618	9	1188	23.44	-0.00772926401699735	0.00897339011422386
4	D	26	50	20120618	9	1190	23.48	-0.00800578519484816	0.00861702243864147
4	D	26	50	20120618	9	1192	23.52	-0.00806415685963511	0.00808382857028775
4	D	26	50	20120618	9	1194	23.56	-0.0081864368353057	0.00777741798879618
4	D	26	50	20120618	9	1196	23.6	-0.00766589169305385	0.00655576233086225
4	D	26	50	20120618	9	1198	23.64	-0.00800475069762728	0.00662327617922316
4	D	26	50	20120618	9	1200	23.68	-0.00770136332996548	0.00615954527785949
4	D	26	50	20120618	9	1202	23.72	-0.00731166372259132	0.00617889280126613
4	D	26	50	20120618	9	1204	23.76	-0.00659279492720652	0.00476389152193879
4	D	26	50	20120618	9	1206	23.8	-0.00600156173425301	0.00375060043343066
4	D	26	50	20120618	9	1208	23.84	-0.00513003848430497	0.00352349187744916
4	D	26	50	20120618	9	1210	23.88	-0.00425806975708477	0.00351751682514813
4	D	26	50	20120618	9	1212	23.92	-0.00338666671528953	0.00316268357128091
4	D	26	50	20120618	9	1214	23.96	-0.00343287614344007	0.00263964375630503
4	D	26	50	20120618	9	1216	24	-0.0029149628526278	0.00226021025752033
4	D	26	50	20120618	9	1218	24.04	-0.00232708134581712	0.0007897746349751
4	D	26	50	20120618	9	1220	24.08	-0.00219250478322169	0.000344014520115100
4	D	26	50	20120618	9	1222	24.12	-0.00182362838868011	0.000121551655686001
4	D	26	50	20120618	9	1224	24.16	-0.00140303420416254	0.000318685955213
4	D	26	50	20120618	9	1226	24.2	-0.00038736723686961	-0.0007852562226433
4	D	26	50	20120618	9	1228	24.24	-9.11814194340002e-05	-0.00124284623395250
4	D	26	50	20120618	9	1230	24.28	0.00051377671614233	-0.0018747592800277
4	D	26	50	20120618	9	1232	24.32	0.000277610122293840	-0.001655549106792
4	D	26	50	20120618	9	1234	24.36	-1.38592929112601e-05	-0.0018360027573508
4	D	26	50	20120618	9	1236	24.4	-0.0003424871694677	-0.0026700705610994
4	D	26	50	20120618	9	1238	24.44	-0.00062175192162952	-0.0027495069368979
4	D	26	50	20120618	9	1240	24.48	-0.00080142775472902	-0.0031302839385669
4	D	26	50	20120618	9	1242	24.52	-0.00115961269473907	-0.004454518163034
4	D	26	50	20120618	9	1244	24.56	-0.0014826332145207	-0.004912454656666
4	D	26	50	20120618	9	1246	24.6	-0.00221545746933901	-0.0055614160472356
4	D	26	50	20120618	9	1248	24.64	-0.00267818814694748	-0.0063714775757629
4	D	26	50	20120618	9	1250	24.68	-0.00269395662816794	-0.007065220038785
4	D	26	50	20120618	9	1252	24.72	-0.00284379255510137	-0.0073194249266216
4	D	26	50	20120618	9	1254	24.76	-0.00316255629206027	-0.0082365424218206
4	D	26	50	20120618	9	1256	24.8	-0.00294384816463927	-0.0090889596465409
4	D	26	50	20120618	9	1258	24.84	-0.00343458027078273	-0.0096597362403147
4	D	26	50	20120618	9	1260	24.88	-0.00357175898633293	-0.0093677011396847
4	D	26	50	20120618	9	1262	24.92	-0.0040523087548273	-0.0098256234911811
4	D	26	50	20120618	9	1264	24.96	-0.00419669995954560	-0.0098943542703124
4	D	26	50	20120618	9	1266	25	-0.00460166001313113	-0.0106630500521403
4	D	26	50	20120618	9	1268	25.04	-0.00442551971393756	-0.0103727827184632
4	D	26	50	20120618	9	1270	25.08	-0.00497296178393219	-0.0110288363900481
4	D	26	50	20120618	9	1272	25.12	-0.00502316636539643	-0.0107534890094541
4	D	26	50	20120618	9	1274	25.16	-0.00478437640538974	-0.0100143502910798
4	D	26	50	20120618	9	1276	25.2	-0.00485720840385195	-0.0102512310627773
4	D	26	50	20120618	9	1278	25.24	-0.00453582837180266	-0.0092295324746408
4	D	26	50	20120618	9	1280	25.28	-0.0046242874301291	-0.0086411489220155
4	D	26	50	20120618	9	1282	25.32	-0.00481513555037135	-0.008288656191594
4	D	26	50	20120618	9	1284	25.36	-0.00484271271483763	-0.0081332341210892
4	D	26	50	20120618	9	1286	25.4	-0.00543795520324046	-0.0070768165899965
4	D	26	50	20120618	9	1288	25.44	-0.00568042211850933	-0.0070334709443098
4	D	26	50	20120618	9	1290	25.48	-0.00594827416722279	-0.0064998881672264
4	D	26	50	20120618	9	1292	25.52	-0.00632919259024799	-0.0051247776098529
4	D	26	50	20120618	9	1294	25.56	-0.00712152695177095	-0.0041304935516231
4	D	26	50	20120618	9	1296	25.6	-0.00790364362030576	-0.0029992075545383
4	D	26	50	20120618	9	1298	25.64	-0.00865607594616637	-0.0020429870543398
4	D	26	50	20120618	9	1300	25.68	-0.00974883169474425	-0.0012800259085073
4	D	26	50	20120618	9	1302	25.72	-0.0100747584233966	-0.000911672772983799
4	D	26	50	20120618	9	1304	25.76	-0.0100351957989892	-0.000160548594668400
4	D	26	50	20120618	9	1306	25.8	-0.0104765506386024	0.00075937611445189
4	D	26	50	20120618	9	1308	25.84	-0.0105263804534726	0.00161615618801219
4	D	26	50	20120618	9	1310	25.88	-0.0107578949918077	0.00253144298375465
4	D	26	50	20120618	9	1312	25.92	-0.0113289833489613	0.00265677122604826
4	D	26	50	20120618	9	1314	25.96	-0.0119151735270620	0.00340290895805342
4	D	26	50	20120618	9	1316	26	-0.0129759185516556	0.00440284279946494
4	D	26	50	20120618	9	1318	26.04	-0.0135512206288289	0.00477166969653184
4	D	26	50	20120618	9	1320	26.08	-0.0137724036299841	0.00462289442977019
4	D	26	50	20120618	9	1322	26.12	-0.0152657565833076	0.00577245206608079
4	D	26	50	20120618	9	1324	26.16	-0.0158506894548407	0.00570217979416647
4	D	26	50	20120618	9	1326	26.2	-0.0171930680393131	0.00577318038606541
4	D	26	50	20120618	9	1328	26.24	-0.0182129493630219	0.00571415818303977
4	D	26	50	20120618	9	1330	26.28	-0.0190368136159179	0.00514247649258607
4	D	26	50	20120618	9	1332	26.32	-0.0204009428049796	0.00504317748730404
4	D	26	50	20120618	9	1334	26.36	-0.0210488293932418	0.00444528334847175
4	D	26	50	20120618	9	1336	26.4	-0.0216289044411881	0.00465257170137659
4	D	26	50	20120618	9	1338	26.44	-0.0217050103440473	0.00488890800085257
4	D	26	50	20120618	9	1340	26.48	-0.0223253763363856	0.00501825904433503
4	D	26	50	20120618	9	1342	26.52	-0.0229983864285834	0.00593734229638568
4	D	26	50	20120618	9	1344	26.56	-0.0240330250708155	0.00652763503732021
4	D	26	50	20120618	9	1346	26.6	-0.0249789218120088	0.00715844499681673
4	D	26	50	20120618	9	1348	26.64	-0.0258722805193599	0.00823466151778266
4	D	26	50	20120618	9	1350	26.68	-0.0264526030546797	0.00877962871404312
4	D	26	50	20120618	9	1352	26.72	-0.0265894282168393	0.00955058723757082
4	D	26	50	20120618	9	1354	26.76	-0.0261379405370516	0.0106465320377319
4	D	26	50	20120618	9	1356	26.8	-0.0255885185680697	0.010636491121439
4	D	26	50	20120618	9	1358	26.84	-0.0252575218837963	0.0108131971060575
4	D	26	50	20120618	9	1360	26.88	-0.0247737901347866	0.0103775486181685
4	D	26	50	20120618	9	1362	26.92	-0.0246522384791006	0.0106877563630750
4	D	26	50	20120618	9	1364	26.96	-0.0240228427331664	0.0108793115900985
4	D	26	50	20120618	9	1366	27	-0.0232072657717459	0.0112492698580153
4	D	26	50	20120618	9	1368	27.04	-0.0223548485470255	0.0112818674806280
4	D	26	50	20120618	9	1370	27.08	-0.0220348827285386	0.0116265820364564
4	D	26	50	20120618	9	1372	27.12	-0.0207914354538220	0.0117318702361751
4	D	26	50	20120618	9	1374	27.16	-0.0197832426052063	0.0117885802000262
4	D	26	50	20120618	9	1376	27.2	-0.0181536655304872	0.0128362083938288
4	D	26	50	20120618	9	1378	27.24	-0.0166165143831370	0.0131394582080085
4	D	26	50	20120618	9	1380	27.28	-0.0148884373337986	0.0142011578267566
4	D	26	50	20120618	9	1382	27.32	-0.0138334905848108	0.0148155770510652
4	D	26	50	20120618	9	1384	27.36	-0.0125726060568702	0.0154377603078313
4	D	26	50	20120618	9	1386	27.4	-0.0111821583534128	0.0156387695525192
4	D	26	50	20120618	9	1388	27.44	-0.00991070116487991	0.0164043908340625
4	D	26	50	20120618	9	1390	27.48	-0.00824368207899022	0.0163137404518211
4	D	26	50	20120618	9	1392	27.52	-0.00703715497063977	0.0169339911857542
4	D	26	50	20120618	9	1394	27.56	-0.00605180167105631	0.0177231930642365
4	D	26	50	20120618	9	1396	27.6	-0.00514112591863397	0.0187021187631790
4	D	26	50	20120618	9	1398	27.64	-0.00455129279710721	0.0198520228818123
4	D	26	50	20120618	9	1400	27.68	-0.00424703182023045	0.0216465821107179
4	D	26	50	20120618	9	1402	27.72	-0.0043505168976571	0.0230697971424155
4	D	26	50	20120618	9	1404	27.76	-0.00483504060626175	0.0242126938328473
4	D	26	50	20120618	9	1406	27.8	-0.00510707165605202	0.0258070004213208
4	D	26	50	20120618	9	1408	27.84	-0.00580630126769615	0.0265754416447075
4	D	26	50	20120618	9	1410	27.88	-0.00580593357216994	0.027599841380748
4	D	26	50	20120618	9	1412	27.92	-0.0060832608517513	0.0287009480604117
4	D	26	50	20120618	9	1414	27.96	-0.0057318994921797	0.0302268137835342
4	D	26	50	20120618	9	1416	28	-0.00564478393673752	0.0313945299219856
4	D	26	50	20120618	9	1418	28.04	-0.0056378542902819	0.0326810399996764
4	D	26	50	20120618	9	1420	28.08	-0.00574547594237849	0.0340584840094278
4	D	26	50	20120618	9	1422	28.12	-0.0060809981100515	0.0353932894802737
4	D	26	50	20120618	9	1424	28.16	-0.0061442841669677	0.0350420695420583
4	D	26	50	20120618	9	1426	28.2	-0.00614852680765482	0.0353314176369199
4	D	26	50	20120618	9	1428	28.24	-0.0058395211442763	0.0349204471756942
4	D	26	50	20120618	9	1430	28.28	-0.00537148716580892	0.0351153965152674
4	D	26	50	20120618	9	1432	28.32	-0.00485367286994601	0.0348586460430185
4	D	26	50	20120618	9	1434	28.36	-0.00439299280200298	0.03436133784381
4	D	26	50	20120618	9	1436	28.4	-0.00458072965240801	0.0347438119017538
4	D	26	50	20120618	9	1438	28.44	-0.00436400142397433	0.0338901218848273
4	D	26	50	20120618	9	1440	28.48	-0.00390035150755031	0.0339781566790851
4	D	26	50	20120618	9	1442	28.52	-0.00391350369368038	0.0333083851359452
4	D	26	50	20120618	9	1444	28.56	-0.00373297933244345	0.0326324617638089
4	D	26	50	20120618	9	1446	28.6	-0.00348358277071896	0.0326514829362229
4	D	26	50	20120618	9	1448	28.64	-0.00276714218002075	0.0320644428864818
4	D	26	50	20120618	9	1450	28.68	-0.00224706514245804	0.0313216272128453
4	D	26	50	20120618	9	1452	28.72	-0.00125810559829054	0.03093469838218
4	D	26	50	20120618	9	1454	28.76	0.00038994817662095	0.0301841045339505
4	D	26	50	20120618	9	1456	28.8	0.00170560519583226	0.0296244860851839
4	D	26	50	20120618	9	1458	28.84	0.00305692868108663	0.0297203273383059
4	D	26	50	20120618	9	1460	28.88	0.00430473880464309	0.0292718307202027
4	D	26	50	20120618	9	1462	28.92	0.00577319452820101	0.0292402159760158
4	D	26	50	20120618	9	1464	28.96	0.00696616852087646	0.0286328678195191
4	D	26	50	20120618	9	1466	29	0.00836199730693866	0.028224584364062
4	D	26	50	20120618	9	1468	29.04	0.00874711594424416	0.0287063786404912
4	D	26	50	20120618	9	1470	29.08	0.0100679701982972	0.0275830900211017
4	D	26	50	20120618	9	1472	29.12	0.0108644482055579	0.0270772329009087
4	D	26	50	20120618	9	1474	29.16	0.0116898518299166	0.0259737948901874
4	D	26	50	20120618	9	1476	29.2	0.0126087024438363	0.0258317717860793
4	D	26	50	20120618	9	1478	29.24	0.0130314759314535	0.0245246905579102
4	D	26	50	20120618	9	1480	29.28	0.0132778531472223	0.0244119565237857
4	D	26	50	20120618	9	1482	29.32	0.0141368606071433	0.0234686619355472
4	D	26	50	20120618	9	1484	29.36	0.0150055271456954	0.0217229001456113
4	D	26	50	20120618	9	1486	29.4	0.0159020749046296	0.0218901238282941
4	D	26	50	20120618	9	1488	29.44	0.0168008712631280	0.0205793670590765
4	D	26	50	20120618	9	1490	29.48	0.0175983038645434	0.0192767773731815
4	D	26	50	20120618	9	1492	29.52	0.0175915368526474	0.0187175761174157
4	D	26	50	20120618	9	1494	29.56	0.0180560918657513	0.0176632940488022
4	D	26	50	20120618	9	1496	29.6	0.0184404044013262	0.0171220038078039
4	D	26	50	20120618	9	1498	29.64	0.0187948063200569	0.0166551719108645
4	D	26	50	20120618	9	1500	29.68	0.0193230857962814	0.0165819863590117
4	D	26	50	20120618	9	1502	29.72	0.0195986453089098	0.0163006285707776
4	D	26	50	20120618	9	1504	29.76	0.0195724116473278	0.0161367919295767
4	D	26	50	20120618	9	1506	29.8	0.0197833416001557	0.0164175840323858
4	D	26	50	20120618	9	1508	29.84	0.0194466880616328	0.0163936131125036
4	D	26	50	20120618	9	1510	29.88	0.0195216413804386	0.0157682478752222
4	D	26	50	20120618	9	1512	29.92	0.0191445413340318	0.0158387464213065
4	D	26	50	20120618	9	1514	29.96	0.0191651888520424	0.0158093307792092
4	D	26	50	20120618	9	1516	30	0.0191876748476842	0.0155949360031534
4	D	26	50	20120618	9	1518	30.04	0.0189759670773969	0.0158387464213065
4	D	26	50	20120618	9	1520	30.08	0.0187918364715759	0.0160805769404723
4	D	26	50	20120618	9	1522	30.12	0.0190407380585536	0.0157780766594807
4	D	26	50	20120618	9	1524	30.16	0.0187487736686017	0.0151623987851016
4	D	26	50	20120618	9	1526	30.2	0.0187839875863048	0.0149953801633853
4	D	26	50	20120618	9	1528	30.24	0.0184966193904306	0.0137136784118066
4	D	26	50	20120618	9	1530	30.28	0.0183919675868149	0.0144340788004795
4	D	26	50	20120618	9	1532	30.32	0.0187899272832667	0.0138545340826190
4	D	26	50	20120618	9	1534	30.36	0.0187850482464765	0.0138639386028088
4	D	26	50	20120618	9	1536	30.4	0.0187802399203645	0.0138732724123204
4	D	26	50	20120618	9	1538	30.44	0.0188363134881126	0.0127890655847271
4	D	26	50	20120618	9	1540	30.48	0.0188764064426058	0.0126192892465642
4	D	26	50	20120618	9	1542	30.52	0.0187332173194156	0.0123540534929411
4	D	26	50	20120618	9	1544	30.56	0.0189017915760504	0.0120091268050783
4	D	26	50	20120618	9	1546	30.6	0.0187864624600389	0.0108839077841762
4	D	26	50	20120618	9	1548	30.64	0.0188288181562320	0.0106954638269900
4	D	26	50	20120618	9	1550	30.68	0.0187805934737551	0.0100460569591482
4	D	26	50	20120618	9	1552	30.72	0.0188267675465666	0.00984191523141967
4	D	26	50	20120618	9	1554	30.76	0.0192829928417881	0.00984941056330025
4	D	26	50	20120618	9	1556	30.8	0.0196002009438284	0.00979864029641106
4	D	26	50	20120618	9	1558	30.84	0.0194341722716058	0.00926534036204016
4	D	26	50	20120618	9	1560	30.88	0.0197066912250751	0.00925699650202216
4	D	26	50	20120618	9	1562	30.92	0.0198346068417917	0.00974553657714394
4	D	26	50	20120618	9	1564	30.96	0.0206174447592434	0.00861777197182952
4	D	26	50	20120618	9	1566	31	0.0213906660244709	0.00848603797849447
4	D	26	50	20120618	9	1568	31.04	0.0219388152012467	0.00760950841253562
4	D	26	50	20120618	9	1570	31.08	0.0228370529453879	0.00741851887093714
4	D	26	50	20120618	9	1572	31.12	0.0234342046221000	0.00692842316089674
4	D	26	50	20120618	9	1574	31.16	0.0244769042816377	0.00554136249892121
4	D	26	50	20120618	9	1576	31.2	0.0250467616365959	0.00483729627689376
4	D	26	50	20120618	9	1578	31.24	0.0255237758711843	0.00405707465453253
4	D	26	50	20120618	9	1580	31.28	0.0256208616322413	0.00411102690193706
4	D	26	50	20120618	9	1582	31.32	0.0257341401385873	0.00334452315113084
4	D	26	50	20120618	9	1584	31.36	0.0258906228692639	0.00240117199434987
4	D	26	50	20120618	9	1586	31.4	0.0257412112063992	0.00184771951671516
4	D	26	50	20120618	9	1588	31.44	0.0262264278796494	0.00135118913496597
4	D	26	50	20120618	9	1590	31.48	0.0262089623421541	-0.0003100168260756
4	D	26	50	20120618	9	1592	31.52	0.0263993861983276	-0.000765464303837799
4	D	26	50	20120618	9	1594	31.56	0.0263808600006606	-0.0013315739928558
4	D	26	50	20120618	9	1596	31.6	0.0264648642862655	-0.0015148560705393
4	D	26	50	20120618	9	1598	31.64	0.0260835215991716	-0.0019731319754264
4	D	26	50	20120618	9	1600	31.68	0.0262196396545500	-0.0024923604848516
4	D	26	50	20120618	9	1602	31.72	0.0263623338029935	-0.0030685110901624
4	D	26	50	20120618	9	1604	31.76	0.0267119981062902	-0.0045502533501388
4	D	26	50	20120618	9	1606	31.8	0.0270811078460696	-0.0051931548355937
4	D	26	50	20120618	9	1608	31.84	0.0282955637427575	-0.0055172218734114
4	D	26	50	20120618	9	1610	31.88	0.0292901094304964	-0.0054679365307627
4	D	26	50	20120618	9	1612	31.92	0.0303853471238762	-0.0058796848094477
4	D	26	50	20120618	9	1614	31.96	0.0315816303762876	-0.0057794170678754
4	D	26	50	20120618	9	1616	32	0.0327240320919726	-0.0061929331135133
4	D	26	50	20120618	9	1618	32.04	0.0338131179563561	-0.0063602345779421
4	D	26	50	20120618	9	1620	32.08	0.0348436553792574	-0.0065126867999659
4	D	26	50	20120618	9	1622	32.12	0.0353594897761330	-0.0061889026048605
4	D	26	50	20120618	9	1624	32.16	0.0357465600281545	-0.0067745284410392
4	D	26	50	20120618	9	1626	32.2	0.0361401356625629	-0.0066594114570621
4	D	26	50	20120618	9	1628	32.24	0.0369866839009995	-0.0073847615932032
4	D	26	50	20120618	9	1630	32.28	0.0379611477561526	-0.0080336734862981
4	D	26	50	20120618	9	1632	32.32	0.0385624006521956	-0.008031198612564
4	D	26	50	20120618	9	1634	32.36	0.0393523096374591	-0.0087454471722405
4	D	26	50	20120618	9	1636	32.4	0.0397163989190920	-0.0086917777675485
4	D	26	50	20120618	9	1638	32.44	0.0408043534126256	-0.0100856266546234
4	D	26	50	20120618	9	1640	32.48	0.0415285014672388	-0.0103374273794039
4	D	26	50	20120618	9	1642	32.52	0.042046527895136	-0.0114631413750529
4	D	26	50	20120618	9	1644	32.56	0.0426556296764501	-0.0125139020518961
4	D	26	50	20120618	9	1646	32.6	0.0431151783735433	-0.0133204987571956
4	D	26	50	20120618	9	1648	32.64	0.0440508927770874	-0.0141210143441769
4	D	26	50	20120618	9	1650	32.68	0.0445677878341348	-0.0153905538591192
4	D	26	50	20120618	9	1652	32.72	0.0457397466132734	-0.016457153727861
4	D	26	50	20120618	9	1654	32.76	0.0465752639859234	-0.0177684125428933
4	D	26	50	20120618	9	1656	32.8	0.0473752845981579	-0.0190127790564254
4	D	26	50	20120618	9	1658	32.84	0.0483295959100472	-0.019987455043613
4	D	26	50	20120618	9	1660	32.88	0.0493060396641877	-0.0208388823188397
4	D	26	50	20120618	9	1662	32.92	0.0496581081305405	-0.0212725509077414
4	D	26	50	20120618	9	1664	32.96	0.0495571332821871	-0.0217902944929262
4	D	26	50	20120618	9	1666	33	0.0497614164312719	-0.0216166997781449
4	D	26	50	20120618	9	1668	33.04	0.0498343898510903	-0.0221180384860061
4	D	26	50	20120618	9	1670	33.08	0.0499944788263509	-0.0227397267680254
4	D	26	50	20120618	9	1672	33.12	0.0499620226250945	-0.0225152203649986
4	D	26	50	20120618	9	1674	33.16	0.0502129748217376	-0.0225987296758568
4	D	26	50	20120618	9	1676	33.2	0.0504625835154964	-0.0226113161765619
4	D	26	50	20120618	9	1678	33.24	0.0510376027499573	-0.0230413785208795
4	D	26	50	20120618	9	1680	33.28	0.0515769838026464	-0.0228910476191993
4	D	26	50	20120618	9	1682	33.32	0.0516222386366424	-0.0232018917602089
4	D	26	50	20120618	9	1684	33.36	0.0518939090619743	-0.0229124022439911
4	D	26	50	20120618	9	1686	33.4	0.0526404016908729	-0.0238629658899402
4	D	26	50	20120618	9	1688	33.44	0.0524371792019599	-0.0234138116625305
4	D	26	50	20120618	9	1690	33.48	0.0526447150422381	-0.0239471823075795
4	D	26	50	20120618	9	1692	33.52	0.0529773380721083	-0.0238459246165136
4	D	26	50	20120618	9	1694	33.56	0.0532463922023498	-0.024536838652411
4	D	26	50	20120618	9	1696	33.6	0.0533088297311285	-0.0243973264844829
4	D	26	50	20120618	9	1698	33.64	0.0541257501954334	-0.0249513446475425
4	D	26	50	20120618	9	1700	33.68	0.0547459535532121	-0.0257032112879782
4	D	26	50	20120618	9	1702	33.72	0.055513447253512	-0.0265161012436302
4	D	26	50	20120618	9	1704	33.76	0.055631463375292	-0.0267290110954455
4	D	26	50	20120618	9	1706	33.8	0.0566003410868738	-0.0276980302283835
4	D	26	50	20120618	9	1708	33.84	0.057214887590403	-0.028738820699612
4	D	26	50	20120618	9	1710	33.88	0.0579026196457851	-0.0296840810447022
4	D	26	50	20120618	9	1712	33.92	0.0582109889130605	-0.03060763321161
4	D	26	50	20120618	9	1714	33.96	0.0594304652678948	-0.0320514038374367
4	D	26	50	20120618	9	1716	34	0.0593766544418465	-0.0321735211785476
4	D	26	50	20120618	9	1718	34.04	0.0598271521721405	-0.0327555407701422
4	D	26	50	20120618	9	1720	34.08	0.0605510173840412	-0.0345335607714358
4	D	26	50	20120618	9	1722	34.12	0.0612829436132473	-0.0349363995046778
4	D	26	50	20120618	9	1724	34.16	0.0615707360731903	-0.0366204450147516
4	D	26	50	20120618	9	1726	34.2	0.0622521748782198	-0.0370399714680296
4	D	26	50	20120618	9	1728	34.24	0.0625688880055132	-0.0389085011373151
4	D	26	50	20120618	9	1730	34.28	0.0634797122503596	-0.0397815658800461
4	D	26	50	20120618	9	1732	34.32	0.0636606608756652	-0.0409657576064992
4	D	26	50	20120618	9	1734	34.36	0.0636612265610902	-0.0415612829376145
4	D	26	50	20120618	9	1736	34.4	0.0636830761606288	-0.0421988811222104
4	D	26	50	20120618	9	1738	34.44	0.063591286629363	-0.0428118083512107
4	D	26	50	20120618	9	1740	34.48	0.06332491950489	-0.0439992527688573
4	D	26	50	20120618	9	1742	34.52	0.063279332330707	-0.0451675840902084
4	D	26	50	20120618	9	1744	34.56	0.063035741115656	-0.0454185292157837
4	D	26	50	20120618	9	1746	34.6	0.0632982474371037	-0.0470664839957458
4	D	26	50	20120618	9	1748	34.64	0.0633575736960452	-0.047715537310197
4	D	26	50	20120618	9	1750	34.68	0.0634627699718824	-0.0480846682631798
4	D	26	50	20120618	9	1752	34.72	0.0628737146678149	-0.0479845772983028
4	D	26	50	20120618	9	1754	34.76	0.0628398230397926	-0.0482627036085469
4	D	26	50	20120618	9	1756	34.8	0.0619577144013302	-0.0481418519885743
4	D	26	50	20120618	9	1758	34.84	0.0620981882344808	-0.0484718870076253
4	D	26	50	20120618	9	1760	34.88	0.0617710947796395	-0.0486164054915642
4	D	26	50	20120618	9	1762	34.92	0.0614675409095439	-0.0492231667494326
4	D	26	50	20120618	9	1764	34.96	0.0608455697848122	-0.0497133331701511
4	D	26	50	20120618	9	1766	35	0.0606710558312154	-0.0504863423033442
4	D	26	50	20120618	9	1768	35.04	0.0601209196843844	-0.0505028956730918
4	D	26	50	20120618	9	1770	35.08	0.0598268933710586	-0.0521412733988096
4	D	26	50	20120618	9	1772	35.12	0.0594700491055057	-0.0522712778089578
4	D	26	50	20120618	9	1774	35.16	0.0588117242069396	-0.0532107483637237
4	D	26	50	20120618	9	1776	35.2	0.0583428360434806	-0.0540761820100721
4	D	26	50	20120618	9	1778	35.24	0.0576916472665502	-0.0547539580019751
4	D	26	50	20120618	9	1780	35.28	0.0574788929782268	-0.0551119520231542
4	D	26	50	20120618	9	1782	35.32	0.0572370341747898	-0.0555075358408212
4	D	26	50	20120618	9	1784	35.36	0.0569788694889786	-0.0559423358005728
4	D	26	50	20120618	9	1786	35.4	0.0569134055431763	-0.0568971986557515
4	D	26	50	20120618	9	1788	35.44	0.0564264211029732	-0.0571198665811471
4	D	26	50	20120618	9	1790	35.48	0.0563738123584529	-0.057901643838427
4	D	26	50	20120618	9	1792	35.52	0.0562603217200724	-0.0573838295425641
4	D	26	50	20120618	9	1794	35.56	0.0562462997926015	-0.0583291111008577
4	D	26	50	20120618	9	1796	35.6	0.0557321058834583	-0.0588884184226406
4	D	26	50	20120618	9	1798	35.64	0.0551066840776344	-0.0593198101277069
4	D	26	50	20120618	9	1800	35.68	0.0551834405187322	-0.0589016625326522
4	D	26	50	20120618	9	1802	35.72	0.0546472485176262	-0.0598290260051106
4	D	26	50	20120618	9	1804	35.76	0.0536918694744973	-0.0604683283170491
4	D	26	50	20120618	9	1806	35.8	0.0535635154515763	-0.0600242086899215
4	D	26	50	20120618	9	1808	35.84	0.0533455992837502	-0.0607263515815041
4	D	26	50	20120618	9	1810	35.88	0.053011137776249	-0.0605320386380341
4	D	26	50	20120618	9	1812	35.92	0.0527859242664411	-0.0610263769887616
4	D	26	50	20120618	9	1814	35.96	0.0522539678349544	-0.0606007694171654
4	D	26	50	20120618	9	1816	36	0.0518259561003022	-0.0602195681514277
4	D	26	50	20120618	9	1818	36.04	0.0511959946689431	-0.0609079366029128
4	D	26	50	20120618	9	1820	36.08	0.0505172428696822	-0.0611931127677653
4	D	26	50	20120618	9	1822	36.12	0.0503515677508502	-0.0607440292510338
4	D	26	50	20120618	9	1824	36.16	0.0497182829176195	-0.0618592780663212
4	D	26	50	20120618	9	1826	36.2	0.048686401991834	-0.0622254886682977
4	D	26	50	20120618	9	1828	36.24	0.0482260754772815	-0.0629296256010033
4	D	26	50	20120618	9	1830	36.28	0.0474166503448573	-0.0636021548605898
4	D	26	50	20120618	9	1832	36.32	0.0466782894439423	-0.0645000390513405
4	D	26	50	20120618	9	1834	36.36	0.0455792333739440	-0.0652048123801491
4	D	26	50	20120618	9	1836	36.4	0.0446789450201373	-0.0656152171559498
4	D	26	50	20120618	9	1838	36.44	0.044210345356245	-0.0660877766178167
4	D	26	50	20120618	9	1840	36.48	0.0429492204119988	-0.067100989924579
4	D	26	50	20120618	9	1842	36.52	0.0419723523937896	-0.0686129963547902
4	D	26	50	20120618	9	1844	36.56	0.0408854585604277	-0.0689062335369482
4	D	26	50	20120618	9	1846	36.6	0.0402257279335807	-0.0699492160391984
4	D	26	50	20120618	9	1848	36.64	0.0394253537679556	-0.0711237911134273
4	D	26	50	20120618	9	1850	36.68	0.0386806289060099	-0.0726210190119117
4	D	26	50	20120618	9	1852	36.72	0.0379083975902761	-0.0733129229973028
4	D	26	50	20120618	9	1854	36.76	0.0367269635802696	-0.0742293333857205
4	D	26	50	20120618	9	1856	36.8	0.0363087099191978	-0.075429222882716
4	D	26	50	20120618	9	1858	36.84	0.0353956936433297	-0.0757851804363653
4	D	26	50	20120618	9	1860	36.88	0.0356894258002346	-0.0750485165917252
4	D	26	50	20120618	9	1862	36.92	0.0341451045901232	-0.0776851763574136
4	D	26	50	20120618	9	1864	36.96	0.0331321034153954	-0.078287914177697
4	D	26	50	20120618	9	1866	37	0.0324882119804469	-0.079735503180142
4	D	26	50	20120618	9	1868	37.04	0.0314731601960536	-0.0807910014724192
4	D	26	50	20120618	9	1870	37.08	0.0319795900727394	-0.0795675653196103
4	D	26	50	20120618	9	1872	37.12	0.0308451786636818	-0.0808763492609084
4	D	26	50	20120618	9	1874	37.16	0.0291203330923335	-0.0837199791814501
4	D	26	50	20120618	9	1876	37.2	0.0284474502793563	-0.0846735833865583
4	D	26	50	20120618	9	1878	37.24	0.0282575921086078	-0.0851583050850617
4	D	26	50	20120618	9	1880	37.28	0.0273563845159855	-0.0859913475839776
4	D	26	50	20120618	9	1882	37.32	0.0271721831994864	-0.085945739196591
4	D	26	50	20120618	9	1884	37.36	0.0268988864285578	-0.0865598614360515
4	D	26	50	20120618	9	1886	37.4	0.0264052551846115	-0.088188823327871
4	D	26	50	20120618	9	1888	37.44	0.0258395697596622	-0.0888837678724211
4	D	26	50	20120618	9	1890	37.48	0.0254157299550190	-0.08927281802343
4	D	26	50	20120618	9	1892	37.52	0.0246246895989056	-0.0896544435532364
4	D	26	50	20120618	9	1894	37.56	0.0246713586464639	-0.0909723491720114
4	D	26	50	20120618	9	1896	37.6	0.0241380587120931	-0.0910668186379784
4	D	26	50	20120618	9	1898	37.64	0.0237868387738777	-0.0918792136188834
4	D	26	50	20120618	9	1900	37.68	0.0239087439829543	-0.0930446670156354
4	D	26	50	20120618	9	1902	37.72	0.0237918592320241	-0.0937468947600314
4	D	26	50	20120618	9	1904	37.76	0.0235313610938350	-0.0943892305600614
4	D	26	50	20120618	9	1906	37.8	0.0234581048313041	-0.0954479108328544
4	D	26	50	20120618	9	1908	37.84	0.0230457908671942	-0.0954392134194454
4	D	26	50	20120618	9	1910	37.88	0.0234472860975519	-0.0957736749269464
4	D	26	50	20120618	9	1912	37.92	0.0231259060655026	-0.0960389106805694
4	D	26	50	20120618	9	1914	37.96	0.0230945812350961	-0.0968708218086354
4	D	26	50	20120618	9	1916	38	0.0228528214266084	-0.0973740697048064
4	D	26	50	20120618	9	1918	38.04	0.0230703274725014	-0.0979683222437154
4	D	26	50	20120618	9	1920	38.08	0.0226655088402721	-0.0989924249949074
4	D	26	50	20120618	9	1922	38.12	0.0226225167479759	-0.0999607370210644
4	D	26	50	20120618	9	1924	38.16	0.0226108494860863	-0.100364989967869
4	D	26	50	20120618	9	1926	38.2	0.0227599075955605	-0.102022306841614
4	D	26	50	20120618	9	1928	38.24	0.0221955656734955	-0.103223610552171
4	D	26	50	20120618	9	1930	38.28	0.0218191020231918	-0.103795377095439
4	D	26	50	20120618	9	1932	38.32	0.0219558564746732	-0.104950789575898
4	D	26	50	20120618	9	1934	38.36	0.0217086519439704	-0.106357366385034
4	D	26	50	20120618	9	1936	38.4	0.0215506135783752	-0.107369589742303
4	D	26	50	20120618	9	1938	38.44	0.0212652252814884	-0.108176822843705
4	D	26	50	20120618	9	1940	38.48	0.0209553710899724	-0.109567136196874
4	D	26	50	20120618	9	1942	38.52	0.0209679575906775	-0.109959014775008
4	D	26	50	20120618	9	1944	38.56	0.0208204551161220	-0.109621441997669
4	D	26	50	20120618	9	1946	38.6	0.0207660786046488	-0.110982551840775
4	D	26	50	20120618	9	1948	38.64	0.0200325967405240	-0.111114992940891
4	D	26	50	20120618	9	1950	38.68	0.0198785181729034	-0.111243615664389
4	D	26	50	20120618	9	1952	38.72	0.0194391220190741	-0.111636342770660
4	D	26	50	20120618	9	1954	38.76	0.0192861041116253	-0.112964572148441
4	D	26	50	20120618	9	1956	38.8	0.0190307678529389	-0.112946965189590
4	D	26	50	20120618	9	1958	38.84	0.0189827553024963	-0.113975027738757
4	D	26	50	20120618	9	1960	38.88	0.0183099432001973	-0.115121601384451
4	D	26	50	20120618	9	1962	38.92	0.0184131100795724	-0.116729632915547
4	D	26	50	20120618	9	1964	38.96	0.0187163174673452	-0.116290661025786
4	D	26	50	20120618	9	1966	39	0.0187278433078785	-0.116686428691217
4	D	26	50	20120618	9	1968	39.04	0.0191620068715271	-0.117146048098988
4	D	26	50	20120618	9	1970	39.08	0.0195799776898865	-0.118229972083869
4	D	26	50	20120618	9	1972	39.12	0.0196536582164861	-0.118666822653286
4	D	26	50	20120618	9	1974	39.16	0.0200576990312561	-0.120211568127466
4	D	26	50	20120618	9	1976	39.2	0.0202795891391924	-0.121730574914811
4	D	26	50	20120618	9	1978	39.24	0.0200821649258851	-0.121983153457051
4	D	26	50	20120618	9	1980	39.28	0.0207904030779216	-0.123188346254905
4	D	26	50	20120618	9	1982	39.32	0.0211677859670409	-0.123844753479880
4	D	26	50	20120618	9	1984	39.36	0.0217626749020531	-0.124983690372338
4	D	26	50	20120618	9	1986	39.4	0.0220269207061825	-0.124981074077247
4	D	26	50	20120618	9	1988	39.44	0.0220974192522668	-0.127162003522461
4	D	26	50	20120618	9	1990	39.48	0.0222079400421663	-0.128187096223147
4	D	26	50	20120618	9	1992	39.52	0.0226757618885993	-0.129918376466204
4	D	26	50	20120618	9	1994	39.56	0.0233243909389817	-0.130382733489409
4	D	26	50	20120618	9	1996	39.6	0.0236209515230113	-0.132037787621455
4	D	26	50	20120618	9	1998	39.64	0.0242871168215672	-0.132276719002817
4	D	26	50	20120618	9	2000	39.68	0.0251797684221371	-0.132723327645815
4	D	26	50	20120618	9	2002	39.72	0.0257443224762364	-0.133120438814129
4	D	26	50	20120618	9	2004	39.76	0.0260867035796869	-0.133702953380471
4	D	26	50	20120618	9	2006	39.8	0.0266896535320047	-0.134000857467385
4	D	26	50	20120618	9	2008	39.84	0.0267377367931254	-0.134562300251647
4	D	26	50	20120618	9	2010	39.88	0.0267736578176097	-0.135297125618656
4	D	26	50	20120618	9	2012	39.92	0.0266695009887409	-0.135224505752228
4	D	26	50	20120618	9	2014	39.96	0.0265180387162107	-0.135637597533797
4	D	26	50	20120618	9	2016	40	0.0263711726377583	-0.136395403871195
4	D	26	50	20120618	9	2018	40.04	0.0266868958155581	-0.135979271530466
4	D	26	50	20120618	9	2020	40.08	0.0264610459096471	-0.137132845533294
4	D	26	50	20120618	9	2022	40.12	0.0261002800298857	-0.138658923388451
4	D	26	50	20120618	9	2024	40.16	0.0255599090277030	-0.138483702328073
4	D	26	50	20120618	9	2026	40.2	0.0249249271381974	-0.139161110624450
4	D	26	50	20120618	9	2028	40.24	0.0242073551766493	-0.139765545501008
4	D	26	50	20120618	9	2030	40.28	0.0239500390189756	-0.140309947011844
4	D	26	50	20120618	9	2032	40.32	0.0231959096368401	-0.141393588154012
4	D	26	50	20120618	9	2034	40.36	0.0228475888364276	-0.141416639835079
4	D	26	50	20120618	9	2036	40.4	0.0222402548220665	-0.142254490660107
4	D	26	50	20120618	9	2038	40.44	0.0220373151758659	-0.142689361330536
4	D	26	50	20120618	9	2040	40.48	0.0213375623052037	-0.142424620551660
4	D	26	50	20120618	9	2042	40.52	0.0212532044662082	-0.143255683151589
4	D	26	50	20120618	9	2044	40.56	0.0214743874673633	-0.143891513569231
4	D	26	50	20120618	9	2046	40.6	0.0211995350615161	-0.144235662439635
4	D	26	50	20120618	9	2048	40.64	0.0207260563608336	-0.145222500663459
4	D	26	50	20120618	9	2050	40.68	0.0209422189038423	-0.145777084511944
4	D	26	50	20120618	9	2052	40.72	0.0208697404587707	-0.146930022118668
4	D	26	50	20120618	9	2054	40.76	0.0206318697375796	-0.147743477759745
4	D	26	50	20120618	9	2056	40.8	0.0200456782159759	-0.148283000233791
4	D	26	50	20120618	9	2058	40.84	0.0198880641144494	-0.149745933453387
4	D	26	50	20120618	9	2060	40.88	0.0199969585587522	-0.150689213899490
4	D	26	50	20120618	9	2062	40.92	0.0194991553847968	-0.152363642757340
4	D	26	50	20120618	9	2064	40.96	0.0193639565682340	-0.152628949221641
4	D	26	50	20120618	9	2066	41	0.0192256464818339	-0.153687912337146
4	D	26	50	20120618	9	2068	41.04	0.0190467484661937	-0.154388655157302
4	D	26	50	20120618	9	2070	41.08	0.0194215150602225	-0.154739380120771
4	D	26	50	20120618	9	2072	41.12	0.0196258689199855	-0.155103540113082
4	D	26	50	20120618	9	2074	41.16	0.0193394906736049	-0.154661598374840
4	D	26	50	20120618	9	2076	41.2	0.0191846342885251	-0.155147380733515
4	D	26	50	20120618	9	2078	41.24	0.0189965438847294	-0.155442951368051
4	D	26	50	20120618	9	2080	41.28	0.0183629762087863	-0.154826354254856
4	D	26	50	20120618	9	2082	41.32	0.0181755929117719	-0.154221777956942
4	D	26	50	20120618	9	2084	41.36	0.0182038771830193	-0.154616343540844
4	D	26	50	20120618	9	2086	41.4	0.0181303380777759	-0.154387240943740
4	D	26	50	20120618	9	2088	41.44	0.0179231557908883	-0.154178644443290
4	D	26	50	20120618	9	2090	41.48	0.0179945735757881	-0.153793271247543
4	D	26	50	20120618	9	2092	41.52	0.0177138521836570	-0.153806706276385
4	D	26	50	20120618	9	2094	41.56	0.0169706829566300	-0.153579724999625
4	D	26	50	20120618	9	2096	41.6	0.0165308625387319	-0.153077679184982
4	D	26	50	20120618	9	2098	41.64	0.0170364438872803	-0.152169046971157
4	D	26	50	20120618	9	2100	41.68	0.0162183213414475	-0.152492194770160
4	D	26	50	20120618	9	2102	41.72	0.0161624599057337	-0.151815493580564
4	D	26	50	20120618	9	2104	41.76	0.0147560245179537	-0.151679021971795
4	D	26	50	20120618	9	2106	41.8	0.0142702421592785	-0.151599118905521
4	D	26	50	20120618	9	2108	41.84	0.0133121124707708	-0.151389108191509
4	D	26	50	20120618	9	2110	41.88	0.0125074249537805	-0.150312891670543
4	D	26	50	20120618	9	2112	41.92	0.0118759785981809	-0.151087173595942
4	D	26	50	20120618	9	2114	41.96	0.0102623609235132	-0.150356025184195
4	D	26	50	20120618	9	2116	42	0.00956868917116916	-0.150165813460056
4	D	26	50	20120618	9	2118	42.04	0.00800244765084096	-0.149984087017291
4	D	26	50	20120618	9	2120	42.08	0.00710371493195286	-0.150520781064212
4	D	26	50	20120618	9	2122	42.12	0.00659459804949856	-0.149935296649389
4	D	26	50	20120618	9	2124	42.16	0.00587405623946943	-0.150293799787451
4	D	26	50	20120618	9	2126	42.2	0.00521573982618477	-0.150701800400195
4	D	26	50	20120618	9	2128	42.24	0.00469248080810671	-0.150646646071263
4	D	26	50	20120618	9	2130	42.28	0.00428589440892445	-0.151283749281112
4	D	26	50	20120618	9	2132	42.32	0.00408507608306748	-0.151709427563386
4	D	26	50	20120618	9	2134	42.36	0.00355969574464589	-0.151942065694397
4	D	26	50	20120618	9	2136	42.4	0.00350383430893213	-0.151592047837709
4	D	26	50	20120618	9	2138	42.44	0.00369758156697726	-0.151652859020891
4	D	26	50	20120618	9	2140	42.48	0.00275005848018728	-0.151449212267910
4	D	26	50	20120618	9	2142	42.52	0.00289784379745527	-0.150978986258420
4	D	26	50	20120618	9	2144	42.56	0.00303360829944309	-0.151339610716826
4	D	26	50	20120618	9	2146	42.6	0.00327190328470295	-0.150486132831933
4	D	26	50	20120618	9	2148	42.64	0.00291410725342256	-0.150278243438265
4	D	26	50	20120618	9	2150	42.68	0.00308805552159446	-0.149541438172268
4	D	26	50	20120618	9	2152	42.72	0.00245590205921367	-0.149600835141888
4	D	26	50	20120618	9	2154	42.76	0.00189870191563867	-0.148134295677707
4	D	26	50	20120618	9	2156	42.8	0.00161161656247692	-0.148323800295065
4	D	26	50	20120618	9	2158	42.84	0.00103391032224751	-0.147714981356463
4	D	26	50	20120618	9	2160	42.88	0.00031831825968674	-0.146262584027906
4	D	26	50	20120618	9	2162	42.92	-0.00042980071480865	-0.145228793913811
4	D	26	50	20120618	9	2164	42.96	-0.00073385663071884	-0.145568205168781
4	D	26	50	20120618	9	2166	43	-0.00165733808694847	-0.144508959210564
4	D	26	50	20120618	9	2168	43.04	-0.00222231640511652	-0.143982164658580
4	D	26	50	20120618	9	2170	43.08	-0.00256384898042962	-0.142882613613835
4	D	26	50	20120618	9	2172	43.12	-0.0036322873268025	-0.142065905281564
4	D	26	50	20120618	9	2174	43.16	-0.0043789920877355	-0.141220205571265
4	D	26	50	20120618	9	2176	43.2	-0.00489518003800167	-0.140252883494602
4	D	26	50	20120618	9	2178	43.24	-0.00566380510915146	-0.139735988437554
4	D	26	50	20120618	9	2180	43.28	-0.00640626722939733	-0.138491480502666
4	D	26	50	20120618	9	2182	43.32	-0.00721873292098067	-0.137325461420489
4	D	26	50	20120618	9	2184	43.36	-0.00812948645514895	-0.136030041797356
4	D	26	50	20120618	9	2186	43.4	-0.00901032937247303	-0.134160663599933
4	D	26	50	20120618	9	2188	43.44	-0.00982838120762774	-0.133054112198054
4	D	26	50	20120618	9	2190	43.48	-0.0101118603162054	-0.132831444272658
4	D	26	50	20120618	9	2192	43.52	-0.0112945671184181	-0.131777430904622
4	D	26	50	20120618	9	2194	43.56	-0.0117968957757730	-0.130771642219062
4	D	26	50	20120618	9	2196	43.6	-0.0119637022654549	-0.129329215096119
4	D	26	50	20120618	9	2198	43.64	-0.0125774709515248	-0.128424118416201
4	D	26	50	20120618	9	2200	43.68	-0.0130051291327864	-0.127389762616681
4	D	26	50	20120618	9	2202	43.72	-0.0139816435976050	-0.125892817560909
4	D	26	50	20120618	9	2204	43.76	-0.0147087615006991	-0.124841844752032
4	D	26	50	20120618	9	2206	43.8	-0.0151151357678470	-0.122732757355786
4	D	26	50	20120618	9	2208	43.84	-0.0158414051428037	-0.122375597720609
4	D	26	50	20120618	9	2210	43.88	-0.0164826802826618	-0.120238084631760
4	D	26	50	20120618	9	2212	43.92	-0.0178363655045653	-0.120206689090676
4	D	26	50	20120618	9	2214	43.96	-0.0185521696991605	-0.119509269672391
4	D	26	50	20120618	9	2216	44	-0.0193801210292518	-0.118954261559838
4	D	26	50	20120618	9	2218	44.04	-0.0208909960886131	-0.118413537004265
4	D	26	50	20120618	9	2220	44.08	-0.0224305796832906	-0.117114369715191
4	D	26	50	20120618	9	2222	44.12	-0.0241982759255788	-0.116380463586997
4	D	26	50	20120618	9	2224	44.16	-0.0250100345103810	-0.115937814741974
4	D	26	50	20120618	9	2226	44.2	-0.0269153337322881	-0.115022465013728
4	D	26	50	20120618	9	2228	44.24	-0.0282149252854309	-0.113888336447383
4	D	26	50	20120618	9	2230	44.28	-0.0296364927583283	-0.113008412768875
4	D	26	50	20120618	9	2232	44.32	-0.0309836725978450	-0.112608756016148
4	D	26	50	20120618	9	2234	44.36	-0.0326422622637961	-0.111090173492872
4	D	26	50	20120618	9	2236	44.4	-0.0335451669126932	-0.110897204052286
4	D	26	50	20120618	9	2238	44.44	-0.0345684918464264	-0.110558358482741
4	D	26	50	20120618	9	2240	44.48	-0.0360825488863030	-0.110703173951528
4	D	26	50	20120618	9	2242	44.52	-0.0374341127878630	-0.110601774839106
4	D	26	50	20120618	9	2244	44.56	-0.0388196885255980	-0.111476112374043
4	D	26	50	20120618	9	2246	44.6	-0.0396339219841343	-0.111630615205733
4	D	26	50	20120618	9	2248	44.64	-0.041147413338586	-0.111819836980378
4	D	26	50	20120618	9	2250	44.68	-0.0424371761074703	-0.112316225940771
4	D	26	50	20120618	9	2252	44.72	-0.0436476722061835	-0.112272456031016
4	D	26	50	20120618	9	2254	44.76	-0.0445128880636434	-0.112776198901933
4	D	26	50	20120618	9	2256	44.8	-0.0457929634696254	-0.113129540160492
4	D	26	50	20120618	9	2258	44.84	-0.0469999947451109	-0.112684769995126
4	D	26	50	20120618	9	2260	44.88	-0.0486580187256371	-0.112757743414944
4	D	26	50	20120618	9	2262	44.92	-0.0497744696224525	-0.112929641073450
4	D	26	50	20120618	9	2264	44.96	-0.0505945013565945	-0.112388209411096
4	D	26	50	20120618	9	2266	45	-0.052032120153425	-0.112746641838479
4	D	26	50	20120618	9	2268	45.04	-0.0527586723710941	-0.112062516027681
4	D	26	50	20120618	9	2270	45.08	-0.0547172874443027	-0.111706204920642
4	D	26	50	20120618	9	2272	45.12	-0.0553606839045043	-0.111755773106003
4	D	26	50	20120618	9	2274	45.16	-0.0570650233791983	-0.110789653110868
4	D	26	50	20120618	9	2276	45.2	-0.0577410174620126	-0.109847786878327
4	D	26	50	20120618	9	2278	45.24	-0.0588826413602383	-0.109506607856405
4	D	26	50	20120618	9	2280	45.28	-0.0602831370510564	-0.108970196652196
4	D	26	50	20120618	9	2282	45.32	-0.061482531573305	-0.109361792387617
4	D	26	50	20120618	9	2284	45.36	-0.0620592478640408	-0.110171005388007
4	D	26	50	20120618	9	2286	45.4	-0.0620843501547729	-0.110383490975754
4	D	26	50	20120618	9	2288	45.44	-0.0621132001114453	-0.110186349605159
4	D	26	50	20120618	9	2290	45.48	-0.0623546770772205	-0.110421462609904
4	D	26	50	20120618	9	2292	45.52	-0.062799517953265	-0.110975056508895
4	D	26	50	20120618	9	2294	45.56	-0.0629023312792495	-0.111201754942943
4	D	26	50	20120618	9	2296	45.6	-0.0634162564878158	-0.111868698058958
4	D	26	50	20120618	9	2298	45.64	-0.0641867907472748	-0.112535004778870
4	D	26	50	20120618	9	2300	45.68	-0.0642299949716053	-0.112149560872445
4	D	26	50	20120618	9	2302	45.72	-0.064923383881237	-0.112747348945261
4	D	26	50	20120618	9	2304	45.76	-0.0661613157230601	-0.112967471286244
4	D	26	50	20120618	9	2306	45.8	-0.06694309298034	-0.112816433277783
4	D	26	50	20120618	9	2308	45.84	-0.0675323250611028	-0.113338773057045
4	D	26	50	20120618	9	2310	45.88	-0.0686591704276016	-0.113630383893606
4	D	26	50	20120618	9	2312	45.92	-0.0698152900148416	-0.114249102327145
4	D	26	50	20120618	9	2314	45.96	-0.070873899576956	-0.114780068809138
4	D	26	50	20120618	9	2316	46	-0.0720271907370713	-0.115567078656598
4	D	26	50	20120618	9	2318	46.04	-0.0726439292716222	-0.115600878360739
4	D	26	50	20120618	9	2320	46.08	-0.0733075489857657	-0.117101005397026
4	D	26	50	20120618	9	2322	46.12	-0.0740858614198178	-0.117680337982852
4	D	26	50	20120618	9	2324	46.16	-0.0746354955208341	-0.118243689955424
4	D	26	50	20120618	9	2326	46.2	-0.0747899983525233	-0.118263135391906
4	D	26	50	20120618	9	2328	46.24	-0.0747320863071442	-0.119247357320640
4	D	26	50	20120618	9	2330	46.28	-0.0745893214480226	-0.118798980910689
4	D	26	50	20120618	9	2332	46.32	-0.0745570773788005	-0.118670004633801
4	D	26	50	20120618	9	2334	46.36	-0.074575815708502	-0.117756069119117
4	D	26	50	20120618	9	2336	46.4	-0.0744245655680061	-0.118092581236284
4	D	26	50	20120618	9	2338	46.44	-0.0748423242543312	-0.117485317932601
4	D	26	50	20120618	9	2340	46.48	-0.0744552540023096	-0.117217607305244
4	D	26	50	20120618	9	2342	46.52	-0.0744307173970025	-0.116689186407663
4	D	26	50	20120618	9	2344	46.56	-0.0746661839551376	-0.116672922951696
4	D	26	50	20120618	9	2346	46.6	-0.0746972259428317	-0.116308126563282
4	D	26	50	20120618	9	2348	46.64	-0.0745145095505731	-0.116572867342158
4	D	26	50	20120618	9	2350	46.68	-0.0743716032700953	-0.115659356091543
4	D	26	50	20120618	9	2352	46.72	-0.0743158125450596	-0.115770301145511
4	D	26	50	20120618	9	2354	46.76	-0.0740429400381997	-0.115347380579683
4	D	26	50	20120618	9	2356	46.8	-0.0737812398184826	-0.115494529500848
4	D	26	50	20120618	9	2358	46.84	-0.0740133122640681	-0.114635960447132
4	D	26	50	20120618	9	2360	46.88	-0.073624686377128	-0.114193028759396
4	D	26	50	20120618	9	2362	46.92	-0.0734035033759728	-0.113209301805410
4	D	26	50	20120618	9	2364	46.96	-0.0733617133652046	-0.112478931211122
4	D	26	50	20120618	9	2366	47	-0.0732130795197992	-0.112049151709517
4	D	26	50	20120618	9	2368	47.04	-0.0724105133231525	-0.111833484141255
4	D	26	50	20120618	9	2370	47.08	-0.072372612399681	-0.111001643723867
4	D	26	50	20120618	9	2372	47.12	-0.072243918965505	-0.111121851876669
4	D	26	50	20120618	9	2374	47.16	-0.0722619501884252	-0.110299133136758
4	D	26	50	20120618	9	2376	47.2	-0.0716051894100591	-0.109888162675533
4	D	26	50	20120618	9	2378	47.24	-0.0711317814200547	-0.109101506381463
4	D	26	50	20120618	9	2380	47.28	-0.0705036584663267	-0.108401682800122
4	D	26	50	20120618	9	2382	47.32	-0.0698855764288916	-0.108236290524003
4	D	26	50	20120618	9	2384	47.36	-0.0693592768516544	-0.106929769324405
4	D	26	50	20120618	9	2386	47.4	-0.0686233201137955	-0.105702797637690
4	D	26	50	20120618	9	2388	47.44	-0.0682563316943597	-0.104968113692037
4	D	26	50	20120618	9	2390	47.48	-0.0681096070372634	-0.103167466273745
4	D	26	50	20120618	9	2392	47.52	-0.0678847470808461	-0.102014882220411
4	D	26	50	20120618	9	2394	47.56	-0.0675536089752165	-0.100684319390252
4	D	26	50	20120618	9	2396	47.6	-0.0675375576512835	-0.0994629338471094
4	D	26	50	20120618	9	2398	47.64	-0.0679465482135218	-0.0991076834002414
4	D	26	50	20120618	9	2400	47.68	-0.0682893535810411	-0.0976023944844514
4	D	26	50	20120618	9	2402	47.72	-0.0681100313013322	-0.0960818320621874
4	D	26	50	20120618	9	2404	47.76	-0.0683090111495581	-0.0946171310756384
4	D	26	50	20120618	9	2406	47.8	-0.0682132688913854	-0.0927259032786764
4	D	26	50	20120618	9	2408	47.84	-0.0686458061094372	-0.0912553333058424
4	D	26	50	20120618	9	2410	47.88	-0.0690598171298219	-0.0901412865720834
4	D	26	50	20120618	9	2412	47.92	-0.0688037737643543	-0.0891231235178528
4	D	26	50	20120618	9	2414	47.96	-0.0692143199615112	-0.0881553771771209
4	D	26	50	20120618	9	2416	48	-0.0693951978761387	-0.0864867465948769
4	D	26	50	20120618	9	2418	48.04	-0.0699614489865129	-0.084485068718694
4	D	26	50	20120618	9	2420	48.08	-0.0701362457828222	-0.0834985133375825
4	D	26	50	20120618	9	2422	48.12	-0.0703634391916174	-0.0813126341449005
4	D	26	50	20120618	9	2424	48.16	-0.07080120899985	-0.0802823088540336
4	D	26	50	20120618	9	2426	48.2	-0.071100315168292	-0.0783356438854271
4	D	26	50	20120618	9	2428	48.24	-0.0712645053628835	-0.07711927880043
4	D	26	50	20120618	9	2430	48.28	-0.0716213114446702	-0.0758856603099719
4	D	26	50	20120618	9	2432	48.32	-0.0722193823601978	-0.0737687240284556
4	D	26	50	20120618	9	2434	48.36	-0.0727177300063746	-0.0723935639736075
4	D	26	50	20120618	9	2436	48.4	-0.0734752747142632	-0.0710533632780212
4	D	26	50	20120618	9	2438	48.44	-0.07385282730901	-0.0696830327624885
4	D	26	50	20120618	9	2440	48.48	-0.0738544112281998	-0.067821758008778
4	D	26	50	20120618	9	2442	48.52	-0.073760252889217	-0.0668156581962346
4	D	26	50	20120618	9	2444	48.56	-0.0738765860968578	-0.0656259368947526
4	D	26	50	20120618	9	2446	48.6	-0.073743190402587	-0.0637355929812675
4	D	26	50	20120618	9	2448	48.64	-0.0733817174160444	-0.0627903326361773
4	D	26	50	20120618	9	2450	48.68	-0.0733852487073096	-0.0607917702724723
4	D	26	50	20120618	9	2452	48.72	-0.0733280713458761	-0.0593104246994002
4	D	26	50	20120618	9	2454	48.76	-0.0736401932288393	-0.0571216414191679
4	D	26	50	20120618	9	2456	48.8	-0.0733898844993671	-0.0555836770990193
4	D	26	50	20120618	9	2458	48.84	-0.0736396558276856	-0.0543101565728989
4	D	26	50	20120618	9	2460	48.88	-0.0734088137478995	-0.0519132484324396
4	D	26	50	20120618	9	2462	48.92	-0.0737102745819227	-0.05055438011783
4	D	26	50	20120618	9	2464	48.96	-0.0736035580265061	-0.0490126893449446
4	D	26	50	20120618	9	2466	49	-0.0739066027797192	-0.0471971431867735
4	D	26	50	20120618	9	2468	49.04	-0.0744383541502393	-0.0457491228491918
4	D	26	50	20120618	9	2470	49.08	-0.0749714419525758	-0.0448169439795536
4	D	26	50	20120618	9	2472	49.12	-0.0754218689721916	-0.0427019875970246
4	D	26	50	20120618	9	2474	49.16	-0.0758520020271874	-0.0409143509435069
4	D	26	50	20120618	9	2476	49.2	-0.0769705035336683	-0.0402162951291196
4	D	26	50	20120618	9	2478	49.24	-0.0777867168911919	-0.0390602462525577
4	D	26	50	20120618	9	2480	49.28	-0.078904723422926	-0.0377739483069012
4	D	26	50	20120618	9	2482	49.32	-0.0795499583607587	-0.0364538506571041
4	D	26	50	20120618	9	2484	49.36	-0.0808627021000315	-0.0355691893631616
4	D	26	50	20120618	9	2486	49.4	-0.0816684502771936	-0.0349190046778606
4	D	26	50	20120618	9	2488	49.44	-0.0831516067507324	-0.0335553492503423
4	D	26	50	20120618	9	2490	49.48	-0.084594740980456	-0.0322533535341435
4	D	26	50	20120618	9	2492	49.52	-0.0853857813365694	-0.0317341250247182
4	D	26	50	20120618	9	2494	49.56	-0.0857146567004993	-0.0313172855772088
4	D	26	50	20120618	9	2496	49.6	-0.0861338296003866	-0.0306081988970349
4	D	26	50	20120618	9	2498	49.64	-0.0871609022000601	-0.0293286891764778
4	D	26	50	20120618	9	2500	49.68	-0.0878891514740041	-0.0283965103068396
4	D	26	50	20120618	9	2502	49.72	-0.0889040618370412	-0.0271242130754506
4	D	26	50	20120618	9	2504	49.76	-0.0899990873983867	-0.0262708766119147
4	D	26	50	20120618	9	2506	49.8	-0.0911591667836013	-0.024462945993777
4	D	26	50	20120618	9	2508	49.84	-0.0918494444233956	-0.0241074127041964
4	D	26	50	20120618	9	2510	49.88	-0.0925243071353601	-0.0235055234120504
4	D	26	50	20120618	9	2512	49.92	-0.0929897955294152	-0.0225700918512187
4	D	26	50	20120618	9	2514	49.96	-0.0932157868566824	-0.0213323721414298
4	D	26	50	20120618	9	2516	50	-0.0930990435271085	-0.0206737021747545
4	D	26	50	20120618	9	2518	50.04	-0.0928665468174544	-0.0200306592679434
4	D	26	50	20120618	9	2520	50.08	-0.0925883002990575	-0.0196563876486614
4	D	26	50	20120618	9	2522	50.12	-0.0915803902931542	-0.0188555185082895
4	D	26	50	20120618	9	2524	50.16	-0.0910709905679874	-0.0190233856581432
4	D	26	50	20120618	9	2526	50.2	-0.0903017998114126	-0.0182887017124904
4	D	26	50	20120618	9	2528	50.24	-0.0894298664395315	-0.0174522651010248
4	D	26	50	20120618	9	2530	50.28	-0.088800824246988	-0.0160124542731728
4	D	26	50	20120618	9	2532	50.32	-0.088335406563611	-0.014842758235734
4	D	26	50	20120618	9	2534	50.36	-0.0878296130830282	-0.0143532282111185
4	D	26	50	20120618	9	2536	50.4	-0.0874718170517478	-0.0128840017411691
4	D	26	50	20120618	9	2538	50.44	-0.0867959643902897	-0.011804673950366
4	D	26	50	20120618	9	2540	50.48	-0.0858671089225231	-0.0106815055391293
4	D	26	50	20120618	9	2542	50.52	-0.0850023880398101	-0.0096600897937053
4	D	26	50	20120618	9	2544	50.56	-0.08402255017312	-0.0085775800223868
4	D	26	50	20120618	9	2546	50.6	-0.0831419193878301	-0.0068672301400528
4	D	26	50	20120618	9	2548	50.64	-0.0820999975457518	-0.0051565267043282
4	D	26	50	20120618	9	2550	50.68	-0.08102625589852	-0.0037539804038447
4	D	26	50	20120618	9	2552	50.72	-0.0801882636521358	-0.0030118718369894
4	D	26	50	20120618	9	2554	50.76	-0.0789312399272205	-0.0018244274193428
4	D	26	50	20120618	9	2556	50.8	-0.0782572964540716	-0.000492450375621699
4	D	26	50	20120618	9	2558	50.84	-0.077113904788893	0.00144742636788546
4	D	26	50	20120618	9	2560	50.88	-0.0757977669370704	0.00218359523777878
4	D	26	50	20120618	9	2562	50.92	-0.0751730380958921	0.00353834111985408
4	D	26	50	20120618	9	2564	50.96	-0.0738443137433644	0.00558492027664231
4	D	26	50	20120618	9	2566	51	-0.0727789159561507	0.00700500282529926
4	D	26	50	20120618	9	2568	51.04	-0.0718531010475431	0.00836144576364941
4	D	26	50	20120618	9	2570	51.08	-0.0715902694569761	0.0097927005994491
4	D	26	50	20120618	9	2572	51.12	-0.0709677326468195	0.0110142982746270
4	D	26	50	20120618	9	2574	51.16	-0.0707237808073101	0.0127386488712285
4	D	26	50	20120618	9	2576	51.2	-0.0702812733836436	0.0141797324912867
4	D	26	50	20120618	9	2578	51.24	-0.0699014156207902	0.0151279626848578
4	D	26	50	20120618	9	2580	51.28	-0.0691527309608698	0.0171334589376591
4	D	26	50	20120618	9	2582	51.32	-0.0690603121045687	0.0188175751584111
4	D	26	50	20120618	9	2584	51.36	-0.0683637412144219	0.0201150453912103
4	D	26	50	20120618	9	2586	51.4	-0.0684217946811573	0.0215669477450207
4	D	26	50	20120618	9	2588	51.44	-0.0681381034405452	0.0228622259467982
4	D	26	50	20120618	9	2590	51.48	-0.0678412600138031	0.0253321499334828
4	D	26	50	20120618	9	2592	51.52	-0.067859644790114	0.0270215694550937
4	D	26	50	20120618	9	2594	51.56	-0.067732719122891	0.0281603649261946
4	D	26	50	20120618	9	2596	51.6	-0.0679735596925631	0.0300438145485631
4	D	26	50	20120618	9	2598	51.64	-0.0679911666514147	0.0313125762460461
4	D	26	50	20120618	9	2600	51.68	-0.0679327596312887	0.0330984451326109
4	D	26	50	20120618	9	2602	51.72	-0.0680690191080233	0.0345295585470543
4	D	26	50	20120618	9	2604	51.76	-0.0685609532956948	0.0358513532531263
4	D	26	50	20120618	9	2606	51.8	-0.0688773835802758	0.0373995635505343
4	D	26	50	20120618	9	2608	51.84	-0.068996672494262	0.0387840079174194
4	D	26	50	20120618	9	2610	51.88	-0.069983510718086	0.0401709271580387
4	D	26	50	20120618	9	2612	51.92	-0.0704006330083078	0.0407693516269569
4	D	26	50	20120618	9	2614	51.96	-0.071329771318787	0.0422524373898176
4	D	26	50	20120618	9	2616	52	-0.0721758952931548	0.0428096375333926
4	D	26	50	20120618	9	2618	52.04	-0.072776723925129	0.0444712677585028
4	D	26	50	20120618	9	2620	52.08	-0.0736543141512596	0.0455854559136185
4	D	26	50	20120618	9	2622	52.12	-0.0735820478382224	0.0467502022035889
4	D	26	50	20120618	9	2624	52.16	-0.0741834421556215	0.047887300618415
4	D	26	50	20120618	9	2626	52.2	-0.0740288686132541	0.0490905135172821
4	D	26	50	20120618	9	2628	52.24	-0.0740308485122415	0.0495911451183621
4	D	26	50	20120618	9	2630	52.28	-0.0736607488229684	0.0505455978516077
4	D	26	50	20120618	9	2632	52.32	-0.073475133292907	0.0510989089078862
4	D	26	50	20120618	9	2634	52.36	-0.0733854721530525	0.0524172387907304
4	D	26	50	20120618	9	2636	52.4	-0.073228423736951	0.0537541655819198
4	D	26	50	20120618	9	2638	52.44	-0.0731963210890851	0.056140368125712
4	D	26	50	20120618	9	2640	52.48	-0.0731231355372323	0.0577385001618717
4	D	26	50	20120618	9	2642	52.52	-0.0733039427411817	0.0596109896291318
4	D	26	50	20120618	9	2644	52.56	-0.07312773173131	0.0611828880037095
4	D	26	50	20120618	9	2646	52.6	-0.0731934926619603	0.062714198449047
4	D	26	50	20120618	9	2648	52.64	-0.0736733353236735	0.0642480544787969
4	D	26	50	20120618	9	2650	52.68	-0.0741196611239585	0.06570398734126
4	D	26	50	20120618	9	2652	52.72	-0.0748262729303982	0.066134261817612
4	D	26	50	20120618	9	2654	52.76	-0.0758131818649003	0.0665035836894257
4	D	26	50	20120618	9	2656	52.8	-0.0769414414449615	0.0666838959186283
4	D	26	50	20120618	9	2658	52.84	-0.0780669433085762	0.0676792901345046
4	D	26	50	20120618	9	2660	52.88	-0.0792265984297221	0.0686212977884013
4	D	26	50	20120618	9	2662	52.92	-0.0809397060285028	0.0687578401078485
4	D	26	50	20120618	9	2664	52.96	-0.0818781781484935	0.0694010244360157
4	D	26	50	20120618	9	2666	53	-0.0834840176485682	0.0703645281360605
4	D	26	50	20120618	9	2668	53.04	-0.0849545169107237	0.071264675068511
4	D	26	50	20120618	9	2670	53.08	-0.0862847261874918	0.0719864896707462
4	D	26	50	20120618	9	2672	53.12	-0.0876446339490698	0.0722373711567112
4	D	26	50	20120618	9	2674	53.16	-0.089483747976258	0.0723074454387268
4	D	26	50	20120618	9	2676	53.2	-0.0899103454973477	0.0722542002981035
4	D	26	50	20120618	9	2678	53.24	-0.0902595148258977	0.0720011974917949
4	D	26	50	20120618	9	2680	53.28	-0.09073638763913	0.0723657817481747
4	D	26	50	20120618	9	2682	53.32	-0.0907488327184788	0.0726206230321143
4	D	26	50	20120618	9	2684	53.36	-0.0907264174335151	0.0727377906257569
4	D	26	50	20120618	9	2686	53.4	-0.0905568532273866	0.0728324015130797
4	D	26	50	20120618	9	2688	53.44	-0.0902826372176425	0.073300364780869
4	D	26	50	20120618	9	2690	53.48	-0.0903515094181301	0.0742737679758504
4	D	26	50	20120618	9	2692	53.52	-0.0904727075204254	0.0747677527731873
4	D	26	50	20120618	9	2694	53.56	-0.0904413119793407	0.0756109068990741
4	D	26	50	20120618	9	2696	53.6	-0.0900831623946697	0.0761288626162933
4	D	26	50	20120618	9	2698	53.64	-0.0895572870815013	0.0766646374243983
4	D	26	50	20120618	9	2700	53.68	-0.088975974596688	0.0773817144111996
4	D	26	50	20120618	9	2702	53.72	-0.0881519123538931	0.0781633502471232
4	D	26	50	20120618	9	2704	53.76	-0.0872551595339923	0.0790629314941487
4	D	26	50	20120618	9	2706	53.8	-0.086484073731244	0.0797463360560299
4	D	26	50	20120618	9	2708	53.84	-0.0854914018764752	0.0804377804220132
4	D	26	50	20120618	9	2710	53.88	-0.0852776434965225	0.0811931825963548
4	D	26	50	20120618	9	2712	53.92	-0.0843849918959526	0.0820221945866179
4	D	26	50	20120618	9	2714	53.96	-0.0837449966193685	0.0834004093427607
4	D	26	50	20120618	9	2716	54	-0.0825214897558814	0.0850085822952133
4	D	26	50	20120618	9	2718	54.04	-0.081679339721624	0.0864531873070418
4	D	26	50	20120618	9	2720	54.08	-0.0805844294186837	0.0872200000635114
4	D	26	50	20120618	9	2722	54.12	-0.0801348657764477	0.0880895851337722
4	D	26	50	20120618	9	2724	54.16	-0.0790141835526536	0.0881453645450993
4	D	26	50	20120618	9	2726	54.2	-0.078589268945703	0.0874176950987159
4	D	26	50	20120618	9	2728	54.24	-0.0781168579762601	0.0869270266321827
4	D	26	50	20120618	9	2730	54.28	-0.0775062783417733	0.0862492577113476
4	D	26	50	20120618	9	2732	54.32	-0.0766338570662132	0.0860822320185635
4	D	26	50	20120618	9	2734	54.36	-0.0752380707065578	0.0854740777603362
4	D	26	50	20120618	9	2736	54.4	-0.0743568600937075	0.0858221298601719
4	D	26	50	20120618	9	2738	54.44	-0.0731457558831624	0.085544067189538
4	D	26	50	20120618	9	2740	54.48	-0.0722092707332268	0.085658894259735
4	D	26	50	20120618	9	2742	54.52	-0.0704646049588018	0.0847151400520887
4	D	26	50	20120618	9	2744	54.56	-0.0685732569536874	0.0846574189255405
4	D	26	50	20120618	9	2746	54.6	-0.067319995036848	0.0844172713205139
4	D	26	50	20120618	9	2748	54.64	-0.0661339082642213	0.0843072313632256
4	D	26	50	20120618	9	2750	54.68	-0.0647667455870684	0.0835120615035101
4	D	26	50	20120618	9	2752	54.72	-0.0639682947518882	0.0831534028019567
4	D	26	50	20120618	9	2754	54.76	-0.0629537591554452	0.0823764126575855
4	D	26	50	20120618	9	2756	54.8	-0.060650882074748	0.0816040823469023
4	D	26	50	20120618	9	2758	54.84	-0.059651761406135	0.081331825022942
4	D	26	50	20120618	9	2760	54.88	-0.0584177186516081	0.0811066822238122
4	D	26	50	20120618	9	2762	54.92	-0.057424799309466	0.0806562552041964
4	D	26	50	20120618	9	2764	54.96	-0.055957623449182	0.0795958071644509
4	D	26	50	20120618	9	2766	55	-0.0547316417119608	0.0786601634715849
4	D	26	50	20120618	9	2768	55.04	-0.0531330854117323	0.0778856694141512
4	D	26	50	20120618	9	2770	55.08	-0.0516405244180038	0.0772173120845737
4	D	26	50	20120618	9	2772	55.12	-0.0502821722913444	0.0765130337305119
4	D	26	50	20120618	9	2774	55.16	-0.0485016067056386	0.0758792539225344
4	D	26	50	20120618	9	2776	55.2	-0.0470482194275878	0.0747652778994531
4	D	26	50	20120618	9	2778	55.24	-0.0453212525358958	0.0743825209987968
4	D	26	50	20120618	9	2780	55.28	-0.0438325806294638	0.0741505192638895
4	D	26	50	20120618	9	2782	55.32	-0.0415854659895311	0.073472615992766
4	D	26	50	20120618	9	2784	55.36	-0.0398307805120167	0.0731119208236827
4	D	26	50	20120618	9	2786	55.4	-0.037641507206785	0.0729210727034405
4	D	26	50	20120618	9	2788	55.44	-0.0351691083463662	0.0721305980327521
4	D	26	50	20120618	9	2790	55.48	-0.0329570662027804	0.0720588266944616
4	D	26	50	20120618	9	2792	55.52	-0.0305840865557964	0.0704775237996941
4	D	26	50	20120618	9	2794	55.56	-0.0290038443212007	0.0704304304880671
4	D	26	50	20120618	9	2796	55.6	-0.0285227288672814	0.0708339056174122
4	D	26	50	20120618	9	2798	55.64	-0.0278839286011575	0.0706582602929654
4	D	26	50	20120618	9	2800	55.68	-0.0272546035659014	0.0696886754746024
4	D	26	50	20120618	9	2802	55.72	-0.0261952161863278	0.0693933876827789
4	D	26	50	20120618	9	2804	55.76	-0.0245860532843815	0.0685754772689804
4	D	26	50	20120618	9	2806	55.8	-0.0227735971828442	0.0677693755384278
4	D	26	50	20120618	9	2808	55.84	-0.0205829096640501	0.0666242161062962
4	D	26	50	20120618	9	2810	55.88	-0.0181968485416142	0.0654243973199788
4	D	26	50	20120618	9	2812	55.92	-0.0165541687782398	0.0645885263939382
4	D	26	50	20120618	9	2814	55.96	-0.0153206209984598	0.063700470987446
4	D	26	50	20120618	9	2816	56	-0.0134202008133429	0.063575878772601
4	D	26	50	20120618	9	2818	56.04	-0.0121090127089887	0.0629056122547142
4	D	26	50	20120618	9	2820	56.08	-0.0103363667192321	0.0616228498429637
4	D	26	50	20120618	9	2822	56.12	-0.00789409060769193	0.0604016057211764
4	D	26	50	20120618	9	2824	56.16	-0.00611260578317054	0.0596025750584356
4	D	26	50	20120618	9	2826	56.2	-0.00401341788186203	0.0583975943926156
4	D	26	50	20120618	9	2828	56.24	-0.00248281454330564	0.058217847848838
4	D	26	50	20120618	9	2830	56.28	-0.00056853506527742	0.0566813048133196
4	D	26	50	20120618	9	2832	56.32	0.00091589420046751	0.0558564647530655
4	D	26	50	20120618	9	2834	56.36	0.00281320311574725	0.0548406351512129
4	D	26	50	20120618	9	2836	56.4	0.00397703016690219	0.054064161194792
4	D	26	50	20120618	9	2838	56.44	0.00510825959544442	0.0527919346740812
4	D	26	50	20120618	9	2840	56.48	0.00630213868479979	0.0511295266315116
4	D	26	50	20120618	9	2842	56.52	0.00738266855713096	0.0494594111250271
4	D	26	50	20120618	9	2844	56.56	0.00845824868199376	0.0487759924210103
4	D	26	50	20120618	9	2846	56.6	0.00905122842869686	0.0477970737931356
4	D	26	50	20120618	9	2848	56.64	0.0101148584489577	0.0462801883261342
4	D	26	50	20120618	9	2850	56.68	0.0108186418282727	0.0454091034823905
4	D	26	50	20120618	9	2852	56.72	0.0114488153916661	0.0447192501066649
4	D	26	50	20120618	9	2854	56.76	0.0115306276462494	0.0432631051121675
4	D	26	50	20120618	9	2856	56.8	0.0117682155247281	0.0427057635472362
4	D	26	50	20120618	9	2858	56.84	0.0117832061884892	0.0421622812752163
4	D	26	50	20120618	9	2860	56.88	0.0113183541905372	0.0414011515359471
4	D	26	50	20120618	9	2862	56.92	0.0110314809694098	0.0403476331426572
4	D	26	50	20120618	9	2864	56.96	0.0109423148043022	0.0389968470585566
4	D	26	50	20120618	9	2866	57	0.0104962789177975	0.0379764849022366
4	D	26	50	20120618	9	2868	57.04	0.0105156536436020	0.0366500940020868
4	D	26	50	20120618	9	2870	57.08	0.0100711663209482	0.0352706700933481
4	D	26	50	20120618	9	2872	57.12	0.00967395615768436	0.0338395849631759
4	D	26	50	20120618	9	2874	57.16	0.00913731160823846	0.0330693547596328
4	D	26	50	20120618	9	2876	57.2	0.00867949532275926	0.0323187255560643
4	D	26	50	20120618	9	2878	57.24	0.00859438087950786	0.0320310533042742
4	D	26	50	20120618	9	2880	57.28	0.00853691431140086	0.0316061316262557
4	D	26	50	20120618	9	2882	57.32	0.00863908417021446	0.0312451606855278
4	D	26	50	20120618	9	2884	57.36	0.00877512444384696	0.0315207979799021
4	D	26	50	20120618	9	2886	57.4	0.00882457242105536	0.0308208117640021
4	D	26	50	20120618	9	2888	57.44	0.00820779853116536	0.0303950274157106
4	D	26	50	20120618	9	2890	57.48	0.00816634086058436	0.0308099788881143
4	D	26	50	20120618	9	2892	57.52	0.00809658477662036	0.0303477078299136
4	D	26	50	20120618	9	2894	57.56	0.00801812420817986	0.0303389114215557
4	D	26	50	20120618	9	2896	57.6	0.00881964388679046	0.0297611203285125
4	D	26	50	20120618	9	2898	57.64	0.00929274782087896	0.0292754298937189
4	D	26	50	20120618	9	2900	57.68	0.0100773322920801	0.029446853790682
4	D	26	50	20120618	9	2902	57.72	0.0110822653784346	0.0288287081136365
4	D	26	50	20120618	9	2904	57.76	0.0116660598080501	0.0285278978178519
4	D	26	50	20120618	9	2906	57.8	0.0127879448204789	0.027278450742097
4	D	26	50	20120618	9	2908	57.84	0.0139943524277833	0.0267273896995963
4	D	26	50	20120618	9	2910	57.88	0.0149786500169425	0.0262475420881356
4	D	26	50	20120618	9	2912	57.92	0.0158525986431500	0.0248805986140849
4	D	26	50	20120618	9	2914	57.96	0.0173716054304949	0.0243156202959168
4	D	26	50	20120618	9	2916	58	0.0184830358691640	0.0238139987453431
4	D	26	50	20120618	9	2918	58.04	0.0193461304062803	0.0233637131470835
4	D	26	50	20120618	9	2920	58.08	0.0205752870529490	0.0224439864278619
4	D	26	50	20120618	9	2922	58.12	0.0214114620349056	0.0217703045842221
4	D	26	50	20120618	9	2924	58.16	0.0221669985595356	0.0194906701034226
4	D	26	50	20120618	9	2926	58.2	0.0219079146349088	0.0188299495270819
4	D	26	50	20120618	9	2928	58.24	0.0217208141806069	0.0175442879775285
4	D	26	50	20120618	9	2930	58.28	0.0216464265472260	0.0163720463556774
4	D	26	50	20120618	9	2932	58.32	0.0215417040329323	0.0148958195285943
4	D	26	50	20120618	9	2934	58.36	0.0214632858908987	0.0132228755949850
4	D	26	50	20120618	9	2936	58.4	0.0209919992212379	0.0117952977144475
4	D	26	50	20120618	9	2938	58.44	0.0205399458560253	0.0101413042425741
4	D	26	50	20120618	9	2940	58.48	0.0201272783385249	0.0103906300936204
4	D	26	50	20120618	9	2942	58.52	0.0198879226930932	0.0100623204151155
4	D	26	50	20120618	9	2944	58.56	0.0197111459977966	0.0105128888560876
4	D	26	50	20120618	9	2946	58.6	0.0194223635883600	0.0102611588419852
4	D	26	50	20120618	9	2948	58.64	0.0194304246056655	0.00973238439101387
4	D	26	50	20120618	9	2950	58.68	0.0193947864238937	0.00986348198824586
4	D	26	50	20120618	9	2952	58.72	0.0191760075857946	0.00983053081224257
4	D	26	50	20120618	9	2954	58.76	0.0192333539457488	0.0104088734485750
4	D	26	50	20120618	9	2956	58.8	0.0189121153350558	0.0102060045130526
4	D	26	50	20120618	9	2958	58.84	0.0186818813671014	0.0106582700102995
4	D	26	50	20120618	9	2960	58.88	0.0187396519911244	0.0105500119620999
4	D	26	50	20120618	9	2962	58.92	0.0187974226151473	0.0104417539139002
4	D	26	50	20120618	9	2964	58.96	0.0183612084418333	0.01045115843409
4	D	26	50	20120618	9	2966	59	0.0183371668112730	0.0105457693214128
4	D	26	50	20120618	9	2968	59.04	0.0182251610971330	0.0107573356703438
4	D	26	50	20120618	9	2970	59.08	0.0183097310681629	0.0105807003964034
4	D	26	50	20120618	9	2972	59.12	0.0181985738821604	0.0105276673878144
4	D	26	50	20120618	9	2974	59.16	0.0182466571432811	0.0105488805912500
4	D	26	50	20120618	9	2976	59.2	0.0180384849068998	0.0106215711683560
4	D	26	50	20120618	9	2978	59.24	0.0177550765090002	0.0103805891773276
4	D	26	50	20120618	9	2980	59.28	0.0175855830135498	0.0101395364756211
4	D	26	50	20120618	9	2982	59.32	0.0175161451276373	0.0105188285530496
4	D	26	50	20120618	9	2984	59.36	0.0171939165674506	0.0102916351442543
4	D	26	50	20120618	9	2986	59.4	0.0172128670291864	0.0100188333480725
4	D	26	50	20120618	9	2988	59.44	0.0166529091691647	0.010302171035294
4	D	26	50	20120618	9	2990	59.48	0.0166978104497701	0.0103284046968760
4	D	26	50	20120618	9	2992	59.52	0.0163726827517805	0.00925459233896612
4	D	26	50	20120618	9	2994	59.56	0.0160639599311145	0.00983017725885198
4	D	26	50	20120618	9	2996	59.6	0.0155672174173309	0.0099143936764913
4	D	26	50	20120618	9	2998	59.64	0.0151654393442607	0.00995781003285615
4	D	26	50	20120618	9	3000	59.68	0.0146545546948534	0.00986411838434893
4	D	26	50	20120618	9	3002	59.72	0.0139642770550591	0.00970996910605026
4	D	26	50	20120618	9	3004	59.76	0.0141049913045153	0.00938498282941692
4	D	26	50	20120618	9	3006	59.8	0.0134116023948837	0.0097590423166646
4	D	26	50	20120618	9	3008	59.84	0.0134203705189704	0.0099508096757224
4	D	26	50	20120618	9	3010	59.88	0.0137701055329453	0.00980952974084133
4	D	26	50	20120618	9	3012	59.92	0.0134804038846932	0.0101982263384596
4	D	26	50	20120618	9	3014	59.96	0.0133683981705532	0.00998708425359727
4	D	26	50	20120618	9	3016	60	0.0137643779680177	0.00965757249356434
4	D	26	50	20120618	9	3018	60.04	0.0136290377300986	0.00987946260150068
4	D	26	50	20120618	9	3020	60.08	0.0134296336178040	0.0100620375724030
4	D	26	50	20120618	9	3022	60.12	0.0135946723405329	0.009795034051827
4	D	26	50	20120618	9	3024	60.16	0.0135438313629656	0.0098916955488152
4	D	26	50	20120618	9	3026	60.2	0.0132027937623993	0.00991043387851665
4	D	26	50	20120618	9	3028	60.24	0.0129049603861636	0.00950059478814093
4	D	26	50	20120618	9	3030	60.28	0.0127754891345283	0.0100806344807483
4	D	26	50	20120618	9	3032	60.32	0.0123654379121182	0.00972729322218933
4	D	26	50	20120618	9	3034	60.36	0.0121086167291913	0.0101057367714804
4	D	26	50	20120618	9	3036	60.4	0.0122460075767758	0.00986454264841764
4	D	26	50	20120618	9	3038	60.44	0.0119995808635323	0.0097086256031660
4	D	26	50	20120618	9	3040	60.48	0.0120610991534955	0.0100828265117699
4	D	26	50	20120618	9	3042	60.52	0.0115357895257521	0.0101397486076554
4	D	26	50	20120618	9	3044	60.56	0.0111236169829984	0.0101461832793642
4	D	26	50	20120618	9	3046	60.6	0.0105696058910066	0.00994671552745933
4	D	26	50	20120618	9	3048	60.64	0.0103113422102460	0.0101439700351391
4	D	26	50	20120618	9	3050	60.68	0.0100900177877346	0.00963966147879688
4	D	26	50	20120618	9	3052	60.72	0.00958767498824406	0.0100717178642375
4	D	26	50	20120618	9	3054	60.76	0.00957977660549816	0.0102618235223595
4	D	26	50	20120618	9	3056	60.8	0.00941856333045546	0.0102436296648796
4	D	26	50	20120618	9	3058	60.84	0.00889172635206456	0.0099797091298695
4	D	26	50	20120618	9	3060	60.88	0.00897118394106656	0.00961299648207834
4	D	26	50	20120618	9	3062	60.92	0.00862660373552656	0.00980979137035037
4	D	26	50	20120618	9	3064	60.96	0.00862660373552656	0.00980979137035037
4	D	26	50	20120618	9	3066	61	0.00819795560477126	0.00939234381100908
4	D	26	50	20120618	9	3068	61.04	0.00793737968483616	0.00960603855135146
4	D	26	50	20120618	9	3070	61.08	0.00806071324961076	0.00905725297847258
4	D	26	50	20120618	9	3072	61.12	0.00783957267486246	0.0095409281589398
4	D	26	50	20120618	9	3074	61.16	0.00749615212444356	0.00957272675088977
4	D	26	50	20120618	9	3076	61.2	0.00752681934554366	0.00976322838880923
4	D	26	50	20120618	9	3078	61.24	0.00734563737500026	0.00933980577716692
4	D	26	50	20120618	9	3080	61.28	0.00740075634859366	0.009588954851518
4	D	26	50	20120618	9	3082	61.32	0.00698779891731296	0.00975264300029487
4	D	26	50	20120618	9	3084	61.36	0.00674872611459376	0.00975377437114477
4	D	26	50	20120618	9	3086	61.4	0.00649870729890186	0.0097994958956163
4	D	26	50	20120618	9	3088	61.44	0.00606851060429575	0.00970852660821664
4	D	26	50	20120618	9	3090	61.48	0.00580589821683088	0.00998748730446255
4	D	26	50	20120618	9	3092	61.52	0.00519951172555655	0.0100294470208582
4	D	26	50	20120618	9	3094	61.56	0.00488458757841949	0.0102359434141681
4	D	26	50	20120618	9	3096	61.6	0.00467459100654271	0.0100598455413814
4	D	26	50	20120618	9	3098	61.64	0.00408736710903853	0.0097278730497499
4	D	26	50	20120618	9	3100	61.68	0.00363031449888298	0.00952867399842184
4	D	26	50	20120618	9	3102	61.72	0.00318130169282953	0.00993571294594407
4	D	26	50	20120618	9	3104	61.76	0.00205250471161457	0.00952706179496074
4	D	26	50	20120618	9	3106	61.8	0.00130145124397728	0.0096256112670547
4	D	26	50	20120618	9	3108	61.84	0.00059929421025904	0.0101283359042071
4	D	26	50	20120618	9	3110	61.88	-0.000273876598489170	0.0108006883870983
4	D	26	50	20120618	9	3112	61.92	-0.00195813636191775	0.0109860373379033
4	D	26	50	20120618	9	3114	61.96	-0.00486179540554151	0.0113445121916936
4	D	26	50	20120618	9	3116	62	-0.0064482014899488	0.0119178506333356
4	D	26	50	20120618	9	3118	62.04	-0.00788672962609978	0.0117887852609928
4	D	26	50	20120618	9	3120	62.08	-0.00877318697126648	0.0123333847617270
4	D	26	50	20120618	9	3122	62.12	-0.00952969930325453	0.0125076370858148
4	D	26	50	20120618	9	3124	62.16	-0.0101018547552516	0.0110880848672438
4	D	26	50	20120618	9	3126	62.2	-0.0105752344609848	0.0109997389460023
4	D	26	50	20120618	9	3128	62.24	-0.0126449572227212	0.0095113003848081
4	D	26	50	20120618	9	3130	62.28	-0.0131001854973813	0.00867682245912641
4	D	26	50	20120618	9	3132	62.32	-0.0135191321230987	0.00842768045584314
4	D	26	50	20120618	9	3134	62.36	-0.0145737748161706	0.00706447050559704
4	D	26	50	20120618	9	3136	62.4	-0.0144995427462817	0.0057713277662987
4	D	26	50	20120618	9	3138	62.44	-0.0144054904733160	0.00565606228989748
4	D	26	50	20120618	9	3140	62.48	-0.0145652258951861	0.00457553241756632
4	D	26	50	20120618	9	3142	62.52	-0.0140268560051941	0.00439184728901749
4	D	26	50	20120618	9	3144	62.56	-0.0137905409189215	0.00360427175613191
4	D	26	50	20120618	9	3146	62.6	-0.0135073092977173	0.00313775805724409
4	D	26	50	20120618	9	3148	62.64	-0.0132843373164057	0.00232293770007939
4	D	26	50	20120618	9	3150	62.68	-0.0131733328654680	0.00115933409466731
4	D	26	50	20120618	9	3152	62.72	-0.012725992366952	0.00093317659730651
4	D	26	50	20120618	9	3154	62.76	-0.0125479633855459	-0.0003592526712496
4	D	26	50	20120618	9	3156	62.8	-0.0118827243968734	-0.0009339819919302
4	D	26	50	20120618	9	3158	62.84	-0.0119397737719795	-0.0010233037205297
4	D	26	50	20120618	9	3160	62.88	-0.0114810523898204	-0.0018910156649272
4	D	26	50	20120618	9	3162	62.92	-0.0107644845199015	-0.0019928248992824
4	D	26	50	20120618	9	3164	62.96	-0.0109026531849454	-0.0023407214356262
4	D	26	50	20120618	9	3166	63	-0.0101459287209230	-0.00345821177941
4	D	26	50	20120618	9	3168	63.04	-0.00994763476627484	-0.0041295601706719
4	D	26	50	20120618	9	3170	63.08	-0.0099897429750945	-0.0041435962402785
4	D	26	50	20120618	9	3172	63.12	-0.0105746829176954	-0.0041138765422652
4	D	26	50	20120618	9	3174	63.16	-0.0110583934535017	-0.0036059829545423
4	D	26	50	20120618	9	3176	63.2	-0.0120703410391256	-0.0039076983470068
4	D	26	50	20120618	9	3178	63.24	-0.0120307147751079	-0.0038713813427251
4	D	26	50	20120618	9	3180	63.28	-0.0130695394894847	-0.0036812261871284
4	D	26	50	20120618	9	3182	63.32	-0.0137290084868227	-0.0041467640786582
4	D	26	50	20120618	9	3184	63.36	-0.0144182608217843	-0.0031626482159418
4	D	26	50	20120618	9	3186	63.4	-0.0151019482263779	-0.0029450856015063
4	D	26	50	20120618	9	3188	63.44	-0.0158146920628241	-0.0029040932071874
4	D	26	50	20120618	9	3190	63.48	-0.0156380030487683	-0.0023545835569646
4	D	26	50	20120618	9	3192	63.52	-0.0159848410462606	-0.0014679402427144
4	D	26	50	20120618	9	3194	63.56	-0.0160721906540474	-0.000958872150628
4	D	26	50	20120618	9	3196	63.6	-0.0166199650642292	-0.000318749594823199
4	D	26	50	20120618	9	3198	63.64	-0.0169120001648592	0.000723808643358201
4	D	26	50	20120618	9	3200	63.68	-0.0174054122057034	0.00177724925490211
4	D	26	50	20120618	9	3202	63.72	-0.0175991170373416	0.0027409933712525
4	D	26	50	20120618	9	3204	63.76	-0.0176478932631079	0.00366389499992156
4	D	26	50	20120618	9	3206	63.8	-0.0180203759022335	0.00510806867661353
4	D	26	50	20120618	9	3208	63.84	-0.0178281064973611	0.00658655117432867
4	D	26	50	20120618	9	3210	63.88	-0.0174931146597740	0.00756055541007408
4	D	26	50	20120618	9	3212	63.92	-0.0175890619789132	0.0086163294739959
4	D	26	50	20120618	9	3214	63.96	-0.0169450079094050	0.0103601467202835
4	D	26	50	20120618	9	3216	64	-0.0163630378152851	0.0109207056210691
4	D	26	50	20120618	9	3218	64.04	-0.0152286334772953	0.0112714235134698
4	D	26	50	20120618	9	3220	64.08	-0.0147288645464883	0.0110127214265049
4	D	26	50	20120618	9	3222	64.12	-0.0143006477508695	0.0111950913364407
4	D	26	50	20120618	9	3224	64.16	-0.0138420536479310	0.0112616937241607
4	D	26	50	20120618	9	3226	64.2	-0.0135355511425578	0.0112813088662708
4	D	26	50	20120618	9	3228	64.24	-0.0130282444534634	0.0109011399764337
4	D	26	50	20120618	9	3230	64.28	-0.0132434241180463	0.0103254772748019
4	D	26	50	20120618	9	3232	64.32	-0.0134361390001909	0.010226850020962
4	D	26	50	20120618	9	3234	64.36	-0.0131218158938178	0.0103761485467417
4	D	26	50	20120618	9	3236	64.4	-0.0127843703957000	0.00977416025964638
4	D	26	50	20120618	9	3238	64.44	-0.0133447949461972	0.00941370550686872
4	D	26	50	20120618	9	3240	64.48	-0.013319883574296	0.0098351340773881
4	D	26	50	20120618	9	3242	64.52	-0.0133427019101249	0.00925760461385398
4	D	26	50	20120618	9	3244	64.56	-0.0134969218991017	0.00927077094211968
4	D	26	50	20120618	9	3246	64.6	-0.0134213180420572	0.00917228510963601
4	D	26	50	20120618	9	3248	64.64	-0.0134297043284821	0.00910230982256979
4	D	26	50	20120618	9	3250	64.68	-0.0130262716255439	0.008753211204698
4	D	26	50	20120618	9	3252	64.72	-0.0127340385350151	0.00880724830491627
4	D	26	50	20120618	9	3254	64.76	-0.0122475419984910	0.00803758378679815
4	D	26	50	20120618	9	3256	64.8	-0.0123011901899796	0.00748739107142471
4	D	26	50	20120618	9	3258	64.84	-0.0113696406453766	0.00711719945827012
4	D	26	50	20120618	9	3260	64.88	-0.0107840289513335	0.00646558641727109
4	D	26	50	20120618	9	3262	64.92	-0.0101992869986313	0.00524768691055881
4	D	26	50	20120618	9	3264	64.96	-0.00956126737839383	0.00548851616652245
4	D	26	50	20120618	9	3266	65	-0.00897973639758498	0.00440498179747803
4	D	26	50	20120618	9	3268	65.04	-0.0081708804861196	0.00392665587981048
4	D	26	50	20120618	9	3270	65.08	-0.00769159643876354	0.0041589616706337
4	D	26	50	20120618	9	3272	65.12	-0.00785213089129632	0.00383532596795243
4	D	26	50	20120618	9	3274	65.16	-0.00764460212208588	0.00337140027988375
4	D	26	50	20120618	9	3276	65.2	-0.00734738392874974	0.00244119423816503
4	D	26	50	20120618	9	3278	65.24	-0.00692051770708305	0.00153639454309435
4	D	26	50	20120618	9	3280	65.28	-0.00559276916191344	0.0001979828276644
4	D	26	50	20120618	9	3282	65.32	-0.00482519767986763	-0.0008583144952755
4	D	26	50	20120618	9	3284	65.36	-0.00375083377866842	-0.0009637724006216
4	D	26	50	20120618	9	3286	65.4	-0.0029109111307716	-0.001843137464773
4	D	26	50	20120618	9	3288	65.44	-0.00265925182734731	-0.0018429394748743
4	D	26	50	20120618	9	3290	65.48	-0.00262579153446156	-0.0017145147412752
4	D	26	50	20120618	9	3292	65.52	-0.00244311756860983	-0.0016772926403135
4	D	26	50	20120618	9	3294	65.56	-0.00180419002326529	-0.00090858271635
4	D	26	50	20120618	9	3296	65.6	-0.00139576514645194	-0.0013955388722819
4	D	26	50	20120618	9	3298	65.64	-0.0009526071845467	-0.0012007733804719
4	D	26	50	20120618	9	3300	65.68	8.35375951293801e-05	-0.0012071444125704
4	D	26	50	20120618	9	3302	65.72	0.00115137490073824	-0.0020544351131272
4	D	26	50	20120618	9	3304	65.76	0.00094498457344551	-0.0018849274755411
4	D	26	50	20120618	9	3306	65.8	0.00118257245192419	-0.002095221032266
4	D	26	50	20120618	9	3308	65.84	0.00104512503579715	-0.0021770898553918
4	D	26	50	20120618	9	3310	65.88	0.00153584299980499	-0.0016901902680024
4	D	26	50	20120618	9	3312	65.92	0.00128273412747927	-0.0021964433679929
4	D	26	50	20120618	9	3314	65.96	0.00128715354486169	-0.0020151058339576
4	D	26	50	20120618	9	3316	66	0.00122604537683154	-0.0017636728047033
4	D	26	50	20120618	9	3318	66.04	0.00121799143059383	-0.0020521653003596
4	D	26	50	20120618	9	3320	66.08	0.001321193665308	-0.0020990111246132
4	D	26	50	20120618	9	3322	66.12	0.001342166452438	-0.0020817152927454
4	D	26	50	20120618	9	3324	66.16	0.00108021167427963	-0.0026661107631248
4	D	26	50	20120618	9	3326	66.2	0.00137352663818362	-0.0026692149618942
4	D	26	50	20120618	9	3328	66.24	0.00120633123977206	-0.0023398799785566
4	D	26	50	20120618	9	3330	66.28	0.00147486211099546	-0.002605780412554
4	D	26	50	20120618	9	3332	66.32	0.00143362364351667	-0.0028154517153114
4	D	26	50	20120618	9	3334	66.36	0.00138822031709668	-0.0028474200128888
4	D	26	50	20120618	9	3336	66.4	0.00110102889791776	-0.0033301971677439
4	D	26	50	20120618	9	3338	66.44	0.00113074859593103	-0.0029349032638572
4	D	26	50	20120618	9	3340	66.48	0.00126251794460514	-0.0031049270893935
4	D	26	50	20120618	9	3342	66.52	0.00145325999883022	-0.003127872704443
4	D	26	50	20120618	9	3344	66.56	0.00160213426054123	-0.0034350823165973
4	D	26	50	20120618	9	3346	66.6	0.00149007197785879	-0.0031862372981622
4	D	26	50	20120618	9	3348	66.64	0.00168091302703323	-0.003468733528314
4	D	26	50	20120618	9	3350	66.68	0.00198185767310622	-0.0030791176918802
4	D	26	50	20120618	9	3352	66.72	0.00259944473579455	-0.002778031624451
4	D	26	50	20120618	9	3354	66.76	0.00305838532105587	-0.0026599165077216
4	D	26	50	20120618	9	3356	66.8	0.00342634954784972	-0.0030666584703957
4	D	26	50	20120618	9	3358	66.84	0.00413220475003357	-0.0028207055186956
4	D	26	50	20120618	9	3360	66.88	0.00493206979877617	-0.0037358572570429
4	D	26	50	20120618	9	3362	66.92	0.00610608625864801	-0.0036735540785525
4	D	26	50	20120618	9	3364	66.96	0.00697231327880496	-0.0033710325843575
4	D	26	50	20120618	9	3366	67	0.00835677885889356	-0.0032133972696276
4	D	26	50	20120618	9	3368	67.04	0.00879595580962066	-0.0034029796687315
4	D	26	50	20120618	9	3370	67.08	0.00929490378945476	-0.0033492261183325
4	D	26	50	20120618	9	3372	67.12	0.00964156288893146	-0.003253589926177
4	D	26	50	20120618	9	3374	67.16	0.00999575218772416	-0.0031309073875448
4	D	26	50	20120618	9	3376	67.2	0.0106425114285740	-0.0035093115580592
4	D	26	50	20120618	9	3378	67.24	0.0110719232346530	-0.0039398830192593
4	D	26	50	20120618	9	3380	67.28	0.0114528989333275	-0.0045448970162714
4	D	26	50	20120618	9	3382	67.32	0.0118438598282804	-0.0050078382702793
4	D	26	50	20120618	9	3384	67.36	0.0126288486231391	-0.0052408003976168
4	D	26	50	20120618	9	3386	67.4	0.0126850940178350	-0.0060971470147202
4	D	26	50	20120618	9	3388	67.44	0.0129825858614954	-0.0065770483662962
4	D	26	50	20120618	9	3390	67.48	0.0129878021882203	-0.0073548820890574
4	D	26	50	20120618	9	3392	67.52	0.0135070526179558	-0.0078175201356776
4	D	26	50	20120618	9	3394	67.56	0.0133576925738861	-0.0082524098979904
4	D	26	50	20120618	9	3396	67.6	0.0141419164206288	-0.0089976580189541
4	D	26	50	20120618	9	3398	67.64	0.0145494432718301	-0.0091224411526301
4	D	26	50	20120618	9	3400	67.68	0.0145231954681124	-0.0095431131188936
4	D	26	50	20120618	9	3402	67.72	0.0149893874334148	-0.0094959526321224
4	D	26	50	20120618	9	3404	67.76	0.0149326407000110	-0.0093142629589101
4	D	26	50	20120618	9	3406	67.8	0.0148921284311965	-0.0096243243327129
4	D	26	50	20120618	9	3408	67.84	0.0151950261061991	-0.0095939456111796
4	D	26	50	20120618	9	3410	67.88	0.0146556294971609	-0.0094365591980366
4	D	26	50	20120618	9	3412	67.92	0.0149668865885307	-0.009050914473286
4	D	26	50	20120618	9	3414	67.96	0.0148071108615741	-0.0090052049696297
4	D	26	50	20120618	9	3416	68	0.0148840568072893	-0.0089279761812021
4	D	26	50	20120618	9	3418	68.04	0.0148927796765420	-0.008404762417958
4	D	26	50	20120618	9	3420	68.08	0.0149656229887127	-0.0083135343294765
4	D	26	50	20120618	9	3422	68.12	0.0147337011568717	-0.0082710987302171
4	D	26	50	20120618	9	3424	68.16	0.0148706940447597	-0.0080368079492378
4	D	26	50	20120618	9	3426	68.2	0.0144706263215719	-0.007394176012888
4	D	26	50	20120618	9	3428	68.24	0.0148978149839308	-0.0069563807488112
4	D	26	50	20120618	9	3430	68.28	0.0147885832496934	-0.0067032909683686
4	D	26	50	20120618	9	3432	68.32	0.0150889445326720	-0.006345088350689
4	D	26	50	20120618	9	3434	68.36	0.0151737266357362	-0.0061771504901572
4	D	26	50	20120618	9	3436	68.4	0.0150895172891647	-0.0052940377600655
4	D	26	50	20120618	9	3438	68.44	0.0150213804797296	-0.0052740690645648
4	D	26	50	20120618	9	3440	68.48	0.0151273192176870	-0.0049159760484363
4	D	26	50	20120618	9	3442	68.52	0.0144979022585494	-0.0043585849860304
4	D	26	50	20120618	9	3444	68.56	0.0143997982637276	-0.0031960590113529
4	D	26	50	20120618	9	3446	68.6	0.0141356868098866	-0.0027738526233742
4	D	26	50	20120618	9	3448	68.64	0.0135946369851939	-0.0019004060429813
4	D	26	50	20120618	9	3450	68.68	0.0137772826667744	-0.0015965622591055
4	D	26	50	20120618	9	3452	68.72	0.0133196502290582	-0.000823828897557
4	D	26	50	20120618	9	3454	68.76	0.0139958423017713	9.43351156781e-05
4	D	26	50	20120618	9	3456	68.8	0.0141402617907608	0.00115261940867316
4	D	26	50	20120618	9	3458	68.84	0.0141375606428567	0.00131325992722312
4	D	26	50	20120618	9	3460	68.88	0.0144916655767393	0.00247756781098926
4	D	26	50	20120618	9	3462	68.92	0.0143390790044271	0.00261772344608825
4	D	26	50	20120618	9	3464	68.96	0.0145444864532939	0.00247622430810501
4	D	26	50	20120618	9	3466	69	0.0140593192775184	0.00373944935949134
4	D	26	50	20120618	9	3468	69.04	0.0143683815094394	0.00351125185906682
4	D	26	50	20120618	9	3470	69.08	0.0144796306193235	0.00396459922968895
4	D	26	50	20120618	9	3472	69.12	0.0144609630003002	0.00460665218700634
4	D	26	50	20120618	9	3474	69.16	0.0144750485673814	0.00522290988894604
4	D	26	50	20120618	9	3476	69.2	0.0148593964582954	0.00612189009520755
4	D	26	50	20120618	9	3478	69.24	0.0145363264410391	0.00738867896477107
4	D	26	50	20120618	9	3480	69.28	0.0140733836313962	0.00747727944445374
4	D	26	50	20120618	9	3482	69.32	0.0139405182672113	0.00879652856611348
4	D	26	50	20120618	9	3484	69.36	0.0136042182820790	0.00947945229538345
4	D	26	50	20120618	9	3486	69.4	0.0134884649019987	0.0105670532355265
4	D	26	50	20120618	9	3488	69.44	0.0134396745340968	0.0116445425486985
4	D	26	50	20120618	9	3490	69.48	0.0133527711106890	0.0125088391673429
4	D	26	50	20120618	9	3492	69.52	0.0131816512696419	0.0139526097931696
4	D	26	50	20120618	9	3494	69.56	0.0133880203837312	0.0151540902804227
4	D	26	50	20120618	9	3496	69.6	0.0134921135729896	0.0167889140874582
4	D	26	50	20120618	9	3498	69.64	0.0135548975840912	0.0174377623409427
4	D	26	50	20120618	9	3500	69.68	0.0139086206803119	0.0188806561543608
4	D	26	50	20120618	9	3502	69.72	0.0144585446951085	0.0202444459321675
4	D	26	50	20120618	9	3504	69.76	0.0147693746939825	0.0208438037820368
4	D	26	50	20120618	9	3506	69.8	0.0147085705818683	0.0211950873598625
4	D	26	50	20120618	9	3508	69.84	0.0147203156255038	0.0221204002226554
4	D	26	50	20120618	9	3510	69.88	0.0145192144569343	0.0220335675099257
4	D	26	50	20120618	9	3512	69.92	0.0145150001005185	0.0223424034676767
4	D	26	50	20120618	9	3514	69.96	0.0138229193384321	0.0219685914678024
4	D	26	50	20120618	9	3516	70	0.0136337329191257	0.0220562373533305
4	D	26	50	20120618	9	3518	70.04	0.0132502335563492	0.0226064724951108
4	D	26	50	20120618	9	3520	70.08	0.0128783095315807	0.0221971849480244
4	D	26	50	20120618	9	3522	70.12	0.0122242004036440	0.0222250803105422
4	D	26	50	20120618	9	3524	70.16	0.0114935681798474	0.02308157754139
4	D	26	50	20120618	9	3526	70.2	0.0108862836629610	0.022694528502572
4	D	26	50	20120618	9	3528	70.24	0.00952659086184446	0.0237398416287729
4	D	26	50	20120618	9	3530	70.28	0.00864984774963766	0.0234805469863254
4	D	26	50	20120618	9	3532	70.32	0.00762207370003726	0.024187860242692
4	D	26	50	20120618	9	3534	70.36	0.00688979391744046	0.0239050175302174
4	D	26	50	20120618	9	3536	70.4	0.00605446746362139	0.0252141055274315
4	D	26	50	20120618	9	3538	70.44	0.00553248830881729	0.0260414133903519
4	D	26	50	20120618	9	3540	70.48	0.00428230937754385	0.0262860864787781
4	D	26	50	20120618	9	3542	70.52	0.00370141408573129	0.0273196715319063
4	D	26	50	20120618	9	3544	70.56	0.0029365366805218	0.0278551634972989
4	D	26	50	20120618	9	3546	70.6	0.00182632953658424	0.0286026248624877
4	D	26	50	20120618	9	3548	70.64	0.00075502740774756	0.0292564511477119
4	D	26	50	20120618	9	3550	70.68	-0.00054244282505163	0.0300542797289247
4	D	26	50	20120618	9	3552	70.72	-0.0017480598869747	0.0311481739194202
4	D	26	50	20120618	9	3554	70.76	-0.00319352756907624	0.0311829635730546
4	D	26	50	20120618	9	3556	70.8	-0.00444779357754494	0.0316370675479326
4	D	26	50	20120618	9	3558	70.84	-0.00590125156627388	0.0317748826595859
4	D	26	50	20120618	9	3560	70.88	-0.00731892995187479	0.0329295173225854
4	D	26	50	20120618	9	3562	70.92	-0.00864044181523433	0.0333900559691722
4	D	26	50	20120618	9	3564	70.96	-0.0098680498980523	0.0330146529790403
4	D	26	50	20120618	9	3566	71	-0.0109022642762157	0.0329237190469797
4	D	26	50	20120618	9	3568	71.04	-0.0118726269120380	0.032395298149399
4	D	26	50	20120618	9	3570	71.08	-0.0119223294476876	0.0322174678649984
4	D	26	50	20120618	9	3572	71.12	-0.0128406631665502	0.0309955024942943
4	D	26	50	20120618	9	3574	71.16	-0.0135934985432761	0.0309002764240719
4	D	26	50	20120618	9	3576	71.2	-0.0144892402004798	0.0299754019674833
4	D	26	50	20120618	9	3578	71.24	-0.0155454668127415	0.0298549604694438
4	D	26	50	20120618	9	3580	71.28	-0.0164729858486917	0.0290473667435828
4	D	26	50	20120618	9	3582	71.32	-0.0172011573408898	0.0280407366009535
4	D	26	50	20120618	9	3584	71.36	-0.0180676601326915	0.0278727138876079
4	D	26	50	20120618	9	3586	71.4	-0.0186538799385664	0.0283522454223374
4	D	26	50	20120618	9	3588	71.44	-0.0190562731945362	0.0280123604058245
4	D	26	50	20120618	9	3590	71.48	-0.0194786422170745	0.0284515302854838
4	D	26	50	20120618	9	3592	71.52	-0.0198572271877218	0.0287833047872165
4	D	26	50	20120618	9	3594	71.56	-0.0208345972517457	0.0291460434948974
4	D	26	50	20120618	9	3596	71.6	-0.0221923143965155	0.0291966002155387
4	D	26	50	20120618	9	3598	71.64	-0.0234865163817721	0.0299162383431014
4	D	26	50	20120618	9	3600	71.68	-0.0252799725240989	0.0305755942033544
4	D	26	50	20120618	9	3602	71.72	-0.0267832532566303	0.0318597284022605
4	D	26	50	20120618	9	3604	71.76	-0.0283225398664597	0.0330746227051527
4	D	26	50	20120618	9	3606	71.8	-0.0301258884326553	0.033413666264596
4	D	26	50	20120618	9	3608	71.84	-0.0315740996890679	0.0350669667718239
4	D	26	50	20120618	9	3610	71.88	-0.0328183035680403	0.0360033387846746
4	D	26	50	20120618	9	3612	71.92	-0.0341788265125179	0.0370001684273167
4	D	26	50	20120618	9	3614	71.96	-0.0352115206111018	0.0375105227466381
4	D	26	50	20120618	9	3616	72	-0.0361263470803297	0.0382820045291838
4	D	26	50	20120618	9	3618	72.04	-0.0369118295771430	0.0386129022185079
4	D	26	50	20120618	9	3620	72.08	-0.0380668955752790	0.0384271381960224
4	D	26	50	20120618	9	3622	72.12	-0.0390366359571339	0.0389365237790535
4	D	26	50	20120618	9	3624	72.16	-0.0408023593715026	0.0395883984495616
4	D	26	50	20120618	9	3626	72.2	-0.0423212671638982	0.0396983818383074
4	D	26	50	20120618	9	3628	72.24	-0.0435933027657781	0.0397087550947874
4	D	26	50	20120618	9	3630	72.28	-0.045750770407992	0.0394181907762622
4	D	26	50	20120618	9	3632	72.32	-0.0468625331868482	0.0389735125347774
4	D	26	50	20120618	9	3634	72.36	-0.04801257165577	0.038895165103422
4	D	26	50	20120618	9	3636	72.4	-0.0493570644895181	0.0381870683727417
4	D	26	50	20120618	9	3638	72.44	-0.0503273564146623	0.0378910734741371
4	D	26	50	20120618	9	3640	72.48	-0.0516835872209781	0.037214655127254
4	D	26	50	20120618	9	3642	72.52	-0.0525813299903725	0.0364951032667186
4	D	26	50	20120618	9	3644	72.56	-0.0534574352922626	0.0361081744360533
4	D	26	50	20120618	9	3646	72.6	-0.0542447986931138	0.0347580954587338
4	D	26	50	20120618	9	3648	72.64	-0.0548028473648263	0.0336663225885818
4	D	26	50	20120618	9	3650	72.68	-0.0554420011843408	0.0327371135674245
4	D	26	50	20120618	9	3652	72.72	-0.055800292190368	0.0311245565529286
4	D	26	50	20120618	9	3654	72.76	-0.0561179952671551	0.0307282232020736
4	D	26	50	20120618	9	3656	72.8	-0.0563274402957426	0.0305648815356195
4	D	26	50	20120618	9	3658	72.84	-0.0571484619793783	0.0299088985747127
4	D	26	50	20120618	9	3660	72.88	-0.0576091420473213	0.0291366672589789
4	D	26	50	20120618	9	3662	72.92	-0.057269872213708	0.0291991754984358
4	D	26	50	20120618	9	3664	72.96	-0.0572288600203992	0.0290595926198296
4	D	26	50	20120618	9	3666	73	-0.0572273750961587	0.0285423440093916
4	D	26	50	20120618	9	3668	73.04	-0.0570558309910428	0.0280634912971721
4	D	26	50	20120618	9	3670	73.08	-0.0571568058393963	0.0276567634766335
4	D	26	50	20120618	9	3672	73.12	-0.0573291277619714	0.0260406709282317
4	D	26	50	20120618	9	3674	73.16	-0.0573827971666635	0.0249346852117778
4	D	26	50	20120618	9	3676	73.2	-0.0576695996771128	0.0237522612522777
4	D	26	50	20120618	9	3678	73.24	-0.0579763425987915	0.022289398743359
4	D	26	50	20120618	9	3680	73.28	-0.0582952477571066	0.0215363300213953
4	D	26	50	20120618	9	3682	73.32	-0.0584586601342388	0.0194543955255477
4	D	26	50	20120618	9	3684	73.36	-0.0585739892502504	0.0183568950904681
4	D	26	50	20120618	9	3686	73.4	-0.058916441064379	0.0178720319706085
4	D	26	50	20120618	9	3688	73.44	-0.059304996240641	0.0167923506264147
4	D	26	50	20120618	9	3690	73.48	-0.0597131382747419	0.0149340740054565
4	D	26	50	20120618	9	3692	73.52	-0.0599934354028042	0.0138280175783245
4	D	26	50	20120618	9	3694	73.56	-0.0609356551887353	0.0128818379944188
4	D	26	50	20120618	9	3696	73.6	-0.061161929358715	0.0115178290135099
4	D	26	50	20120618	9	3698	73.64	-0.062011730288345	0.0106536031055437
4	D	26	50	20120618	9	3700	73.68	-0.0623256856991918	0.00989346331576818
4	D	26	50	20120618	9	3702	73.72	-0.0630354087754688	0.00924172299554854
4	D	26	50	20120618	9	3704	73.76	-0.0641634562234957	0.00765844020179374
4	D	26	50	20120618	9	3706	73.8	-0.0648434101042846	0.0064385395828907
4	D	26	50	20120618	9	3708	73.84	-0.0659555476497348	0.00532173513268467
4	D	26	50	20120618	9	3710	73.88	-0.0667293346003873	0.00411180471939637
4	D	26	50	20120618	9	3712	73.92	-0.0668141167034516	0.00381545626740109
4	D	26	50	20120618	9	3714	73.96	-0.0679529121745525	0.00228167094832935
4	D	26	50	20120618	9	3716	74	-0.0685257393779917	0.00169201460349789
4	D	26	50	20120618	9	3718	74.04	-0.0693671257369256	0.00066055794178107
4	D	26	50	20120618	9	3720	74.08	-0.070327376745777	-0.0008727324025438
4	D	26	50	20120618	9	3722	74.12	-0.0713347917769334	-0.0016685810847693
4	D	26	50	20120618	9	3724	74.16	-0.0723767136190118	-0.0032208926015081
4	D	26	50	20120618	9	3726	74.2	-0.0728256557143871	-0.004285724703297
4	D	26	50	20120618	9	3728	74.24	-0.0736244742450936	-0.0060241467248441
4	D	26	50	20120618	9	3730	74.28	-0.0745179743738009	-0.0069210409661011
4	D	26	50	20120618	9	3732	74.32	-0.0755893118579766	-0.0091149811760886
4	D	26	50	20120618	9	3734	74.36	-0.0766230312613932	-0.0106985468125559
4	D	26	50	20120618	9	3736	74.4	-0.076967321553153	-0.0118403121321378
4	D	26	50	20120618	9	3738	74.44	-0.0781875757254466	-0.0138810930133203
4	D	26	50	20120618	9	3740	74.48	-0.0787771613596	-0.0158560422531743
4	D	26	50	20120618	9	3742	74.52	-0.0797292099297895	-0.0177607050789784
4	D	26	50	20120618	9	3744	74.56	-0.0803727478113474	-0.0190526598788843
4	D	26	50	20120618	9	3746	74.6	-0.080916017951333	-0.0203526756960958
4	D	26	50	20120618	9	3748	74.64	-0.0819459189781312	-0.021862277963251
4	D	26	50	20120618	9	3750	74.68	-0.0824902497782886	-0.0228474191308001
4	D	26	50	20120618	9	3752	74.72	-0.0834235600187767	-0.0242834822927118
4	D	26	50	20120618	9	3754	74.76	-0.0838419551012048	-0.0258871297617648
4	D	26	50	20120618	9	3756	74.8	-0.0841098778605964	-0.0279540735938512
4	D	26	50	20120618	9	3758	74.84	-0.0844235504287307	-0.029186984977528
4	D	26	50	20120618	9	3760	74.88	-0.0850450972893937	-0.0309005875510555
4	D	26	50	20120618	9	3762	74.92	-0.0858719879593133	-0.0328777995326094
4	D	26	50	20120618	9	3764	74.96	-0.0863028281210902	-0.0340247974423721
4	D	26	50	20120618	9	3766	75	-0.086784226417722	-0.0347235603635406
4	D	26	50	20120618	9	3768	75.04	-0.087358679966758	-0.0360724372593321
4	D	26	50	20120618	9	3770	75.08	-0.0876787872066011	-0.0371348651980648
4	D	26	50	20120618	9	3772	75.12	-0.0880602713150513	-0.0384208803010088
4	D	26	50	20120618	9	3774	75.16	-0.0880667766974382	-0.0403163507386575
4	D	26	50	20120618	9	3776	75.2	-0.0887163249866362	-0.0411616261848879
4	D	26	50	20120618	9	3778	75.24	-0.0888609990340669	-0.043347576088248
4	D	26	50	20120618	9	3780	75.28	-0.0894947081313663	-0.0448677142464428
4	D	26	50	20120618	9	3782	75.32	-0.0897354072796822	-0.0468198946479426
4	D	26	50	20120618	9	3784	75.36	-0.0905237606300271	-0.0491399827076938
4	D	26	50	20120618	9	3786	75.4	-0.0906126439524222	-0.050534609412228
4	D	26	50	20120618	9	3788	75.44	-0.0909690964808184	-0.0515655003885199
4	D	26	50	20120618	9	3790	75.48	-0.0911730260765126	-0.0527588137924503
4	D	26	50	20120618	9	3792	75.52	-0.0918856482905924	-0.0542608500170468
4	D	26	50	20120618	9	3794	75.56	-0.092157742979993	-0.0561680584272631
4	D	26	50	20120618	9	3796	75.6	-0.0922598491991963	-0.0565340568972053
4	D	26	50	20120618	9	3798	75.64	-0.0929261559191084	-0.0574672257163372
4	D	26	50	20120618	9	3800	75.68	-0.0936203226461992	-0.0593299571100169
4	D	26	50	20120618	9	3802	75.72	-0.094520611000006	-0.061374061393071
4	D	26	50	20120618	9	3804	75.76	-0.0945696134999422	-0.0623503637258553
4	D	26	50	20120618	9	3806	75.8	-0.0955092169907828	-0.0640935233628363
4	D	26	50	20120618	9	3808	75.84	-0.0963547752797257	-0.0661513455174454
4	D	26	50	20120618	9	3810	75.88	-0.0967403606075067	-0.0674317037661399
4	D	26	50	20120618	9	3812	75.92	-0.097319127507908	-0.06876071096138
4	D	26	50	20120618	9	3814	75.96	-0.0980089808836335	-0.0699630753321096
4	D	26	50	20120618	9	3816	76	-0.0990802335149955	-0.0720752174296494
4	D	26	50	20120618	9	3818	76.04	-0.100013593252958	-0.0745727397940038
4	D	26	50	20120618	9	3820	76.08	-0.100469267004891	-0.0767772017528953
4	D	26	50	20120618	9	3822	76.12	-0.100924417497805	-0.0783769035661093
4	D	26	50	20120618	9	3824	76.16	-0.101242332706626	-0.0804886072574448
4	D	26	50	20120618	9	3826	76.2	-0.102061084577494	-0.0819269402321241
4	D	26	50	20120618	9	3828	76.24	-0.10230194636037	-0.0830338239741901
4	D	26	50	20120618	9	3830	76.28	-0.102564777950937	-0.0841979338680576
4	D	26	50	20120618	9	3832	76.32	-0.102378886649231	-0.0862491728585338
4	D	26	50	20120618	9	3834	76.36	-0.102920000113534	-0.0874079440962033
4	D	26	50	20120618	9	3836	76.4	-0.102877636639166	-0.0886538033121504
4	D	26	50	20120618	9	3838	76.44	-0.103561826796682	-0.0903794330649194
4	D	26	50	20120618	9	3840	76.48	-0.103576760891900	-0.0916938597183314
4	D	26	50	20120618	9	3842	76.52	-0.103966914129488	-0.0935508918313544
4	D	26	50	20120618	9	3844	76.56	-0.103986260571021	-0.0945144238156704
4	D	26	50	20120618	9	3846	76.6	-0.104476434062807	-0.0960395046502654
4	D	26	50	20120618	9	3848	76.64	-0.104259309854576	-0.0963626948756754
4	D	26	50	20120618	9	3850	76.68	-0.104483802115467	-0.0978649573744414
4	D	26	50	20120618	9	3852	76.72	-0.104615811880447	-0.0994894008539294
4	D	26	50	20120618	9	3854	76.76	-0.105160008330316	-0.101396036507652
4	D	26	50	20120618	9	3856	76.8	-0.105656050808386	-0.102734229019980
4	D	26	50	20120618	9	3858	76.84	-0.105795937742908	-0.104060881549639
4	D	26	50	20120618	9	3860	76.88	-0.106227767854179	-0.104730723803457
4	D	26	50	20120618	9	3862	76.92	-0.106260754385521	-0.104902798238659
4	D	26	50	20120618	9	3864	76.96	-0.107152790803192	-0.106427652799084
4	D	26	50	20120618	9	3866	77	-0.107426667401681	-0.106723704266231
4	D	26	50	20120618	9	3868	77.04	-0.108348147745720	-0.107069359274079
4	D	26	50	20120618	9	3870	77.08	-0.109144590397641	-0.108196247066984
4	D	26	50	20120618	9	3872	77.12	-0.109782577490967	-0.108703772959181
4	D	26	50	20120618	9	3874	77.16	-0.110304542503635	-0.109307521942161
4	D	26	50	20120618	9	3876	77.2	-0.110840437519893	-0.110211296332399
4	D	26	50	20120618	9	3878	77.24	-0.111566735179121	-0.111160841744584
4	D	26	50	20120618	9	3880	77.28	-0.111507769544638	-0.110826656008727
4	D	26	50	20120618	9	3882	77.32	-0.112062056408275	-0.111798305578891
4	D	26	50	20120618	9	3884	77.36	-0.112032336710261	-0.112208448725183
4	D	26	50	20120618	9	3886	77.4	-0.112429949924390	-0.112570268194048
4	D	26	50	20120618	9	3888	77.44	-0.112596735200869	-0.112947955139083
4	D	26	50	20120618	9	3890	77.48	-0.112670839991537	-0.113397109366493
4	D	26	50	20120618	9	3892	77.52	-0.113259223544162	-0.113610584903733
4	D	26	50	20120618	9	3894	77.56	-0.113524155241870	-0.113550714172570
4	D	26	50	20120618	9	3896	77.6	-0.114071321540220	-0.113943999893198
4	D	26	50	20120618	9	3898	77.64	-0.114323864727120	-0.113888032391467
4	D	26	50	20120618	9	3900	77.68	-0.114330773160373	-0.114617929224211
4	D	26	50	20120618	9	3902	77.72	-0.114881906327765	-0.114861584078873
4	D	26	50	20120618	9	3904	77.76	-0.115416387130460	-0.115070979609985
4	D	26	50	20120618	9	3906	77.8	-0.116253877331030	-0.116090351816812
4	D	26	50	20120618	9	3908	77.84	-0.117189308891862	-0.117137647670427
4	D	26	50	20120618	9	3910	77.88	-0.118192947972807	-0.116965566164158
4	D	26	50	20120618	9	3912	77.92	-0.119229319026653	-0.118210321586419
4	D	26	50	20120618	9	3914	77.96	-0.120442707192101	-0.119422309680441
4	D	26	50	20120618	9	3916	78	-0.121050656389362	-0.119590763728923
4	D	26	50	20120618	9	3918	78.04	-0.121659093490301	-0.119779943077162
4	D	26	50	20120618	9	3920	78.08	-0.121757360119683	-0.120282717211789
4	D	26	50	20120618	9	3922	78.12	-0.121569043441717	-0.119902520037680
4	D	26	50	20120618	9	3924	78.16	-0.121675547865100	-0.119706920159869
4	D	26	50	20120618	9	3926	78.2	-0.121760464318452	-0.120372951108136
4	D	26	50	20120618	9	3928	78.24	-0.121826564660358	-0.121053555527164
4	D	26	50	20120618	9	3930	78.28	-0.121890579037259	-0.121802713948627
4	D	26	50	20120618	9	3932	78.32	-0.121863482705403	-0.121484742171263
4	D	26	50	20120618	9	3934	78.36	-0.122231065094535	-0.122713806894051
4	D	26	50	20120618	9	3936	78.4	-0.122330413597292	-0.123410660626910
4	D	26	50	20120618	9	3938	78.44	-0.122838257687540	-0.124493806794332
4	D	26	50	20120618	9	3940	78.48	-0.122628954080309	-0.124688968265939
4	D	26	50	20120618	9	3942	78.52	-0.123405003772661	-0.126048381052770
4	D	26	50	20120618	9	3944	78.56	-0.123663734143898	-0.126195529973935
4	D	26	50	20120618	9	3946	78.6	-0.124280967653195	-0.127862251367870
4	D	26	50	20120618	9	3948	78.64	-0.124328343807535	-0.128838765832688
4	D	26	50	20120618	9	3950	78.68	-0.124584811437071	-0.129713669053051
4	D	26	50	20120618	9	3952	78.72	-0.125334132493094	-0.130860808384170
4	D	26	50	20120618	9	3954	78.76	-0.125688958675894	-0.132150712574410
4	D	26	50	20120618	9	3956	78.8	-0.126659321311716	-0.133807958737477
4	D	26	50	20120618	9	3958	78.84	-0.126624955922151	-0.134047385093587
4	D	26	50	20120618	9	3960	78.88	-0.126841966993297	-0.135550057714286
4	D	26	50	20120618	9	3962	78.92	-0.127717011635015	-0.136227819564054
4	D	26	50	20120618	9	3964	78.96	-0.127950074030094	-0.137236436676738
4	D	26	50	20120618	9	3966	79	-0.128472201677322	-0.138361867829675
4	D	26	50	20120618	9	3968	79.04	-0.129072959598618	-0.139401597640731
4	D	26	50	20120618	9	3970	79.08	-0.129092051481710	-0.138758837576633
4	D	26	50	20120618	9	3972	79.12	-0.128678606146751	-0.138639124398578
4	D	26	50	20120618	9	3974	79.16	-0.128866979393259	-0.139203112767252
4	D	26	50	20120618	9	3976	79.2	-0.128922487275582	-0.139549241536643
4	D	26	50	20120618	9	3978	79.24	-0.128602804299807	-0.139573353877881
4	D	26	50	20120618	9	3980	79.28	-0.128509607626047	-0.139608567795585
4	D	26	50	20120618	9	3982	79.32	-0.128390318712061	-0.139691087156949
4	D	26	50	20120618	9	3984	79.36	-0.128760489112012	-0.140172273321546
4	D	26	50	20120618	9	3986	79.4	-0.128462938578489	-0.140140312095037
4	D	26	50	20120618	9	3988	79.44	-0.128520143517087	-0.139477823751743
4	D	26	50	20120618	9	3990	79.48	-0.128613198769491	-0.139629427445630
4	D	26	50	20120618	9	3992	79.52	-0.128410329833968	-0.139187414996710
4	D	26	50	20120618	9	3994	79.56	-0.128155347128673	-0.139377343878137
4	D	26	50	20120618	9	3996	79.6	-0.127796490437220	-0.138901814567789
4	D	26	50	20120618	9	3998	79.64	-0.127475534669240	-0.139062964203221
4	D	26	50	20120618	9	4000	79.68	-0.126938769911641	-0.138479671819420
4	D	26	50	20120618	9	4002	79.72	-0.126225935565527	-0.138923805588684
4	D	26	50	20120618	9	4004	79.76	-0.125768578899456	-0.139490056699058
4	D	26	50	20120618	9	4006	79.8	-0.125201054996875	-0.139395728654447
4	D	26	50	20120618	9	4008	79.84	-0.124128515431171	-0.140489481423587
4	D	26	50	20120618	9	4010	79.88	-0.123518635832398	-0.140338514125803
4	D	26	50	20120618	9	4012	79.92	-0.122662400231059	-0.140914735441792
[truncated: 1,762 more rows]
