# Supplementary material for: How Do Ants Make Sense of Gravity? A Boltzmann Walker Analysis of Lasius niger Trajectories on Various Inclines
Source: PLoS One. 2013 Oct 29;8(10):e76531. doi: 10.1371/journal.pone.0076531 (PMC3812222; doi:10.1371/journal.pone.0076531)
Supplement: Dataset S4 — Trajectories for . (ZIP) [file pone.0076531.s008.zip › Incline4/4-D-26-50-20120618-10.txt]

Pente	Colonie	Temperature	Humidite	Date	Indiv	Frame	Time	X	Y
4	D	26	50	20120618	10	20	0	0	0
4	D	26	50	20120618	10	22	0.04	0.000178593959724299	-0.000387897566955498
4	D	26	50	20120618	10	24	0.08	-0.0003113674000277	-0.0014759157000994
4	D	26	50	20120618	10	26	0.12	-0.0009997429225806	-0.0020473216189085
4	D	26	50	20120618	10	28	0.16	-0.0013020452136735	-0.0014254070627193
4	D	26	50	20120618	10	30	0.2	-0.0016008402551317	-0.0009741597992373
4	D	26	50	20120618	10	32	0.24	-0.0023230791214356	-0.00106169961874820
4	D	26	50	20120618	10	34	0.28	-0.0032353246509122	-0.00111705900864730
4	D	26	50	20120618	10	36	0.32	-0.0029451775253879	-0.0002503794401503
4	D	26	50	20120618	10	38	0.36	-0.0035878668788084	-0.000533858548727999
4	D	26	50	20120618	10	40	0.4	-0.0044732423505999	-0.00111615391196730
4	D	26	50	20120618	10	42	0.44	-0.0059375261441488	-0.0016360117464279
4	D	26	50	20120618	10	44	0.48	-0.0052688859718588	-0.0021964645811963
4	D	26	50	20120618	10	46	0.52	-0.0079823516761197	-0.0028478372058898
4	D	26	50	20120618	10	48	0.56	-0.0090757721050718	-0.003866686153698
4	D	26	50	20120618	10	50	0.6	-0.0102738019112328	-0.0036728893981782
4	D	26	50	20120618	10	52	0.64	-0.0111083321628163	-0.0036221163028619
4	D	26	50	20120618	10	54	0.68	-0.0126097263344554	-0.003811555866396
4	D	26	50	20120618	10	56	0.72	-0.0138923876299362	-0.0043522401168828
4	D	26	50	20120618	10	58	0.76	-0.0150038018051493	-0.0036608473696946
4	D	26	50	20120618	10	60	0.8	-0.0162875612374613	-0.0039687853018335
4	D	26	50	20120618	10	62	0.84	-0.0168636411320939	-0.0037718560632731
4	D	26	50	20120618	10	64	0.88	-0.0180445306698789	-0.0039703904342268
4	D	26	50	20120618	10	66	0.92	-0.0192318973057795	-0.0032105405582316
4	D	26	50	20120618	10	68	0.96	-0.019339412891859	-0.002781715650781
4	D	26	50	20120618	10	70	1	-0.0204295947717533	-0.0027985801475123
4	D	26	50	20120618	10	72	1.04	-0.0208232057615008	-0.0027605024473454
4	D	26	50	20120618	10	74	1.08	-0.0210934902575416	-0.0027231389250275
4	D	26	50	20120618	10	76	1.12	-0.0219331866312684	-0.0030102879177995
4	D	26	50	20120618	10	78	1.16	-0.0225923869280296	-0.0033410371146996
4	D	26	50	20120618	10	80	1.2	-0.023125517156773	-0.0036608190854234
4	D	26	50	20120618	10	82	1.24	-0.0242863390041079	-0.0041079580585067
4	D	26	50	20120618	10	84	1.28	-0.0256008646524693	-0.0044760637066568
4	D	26	50	20120618	10	86	1.32	-0.0269001733628996	-0.0048972872162096
4	D	26	50	20120618	10	88	1.36	-0.0270483900153041	-0.0052760065371453
4	D	26	50	20120618	10	90	1.4	-0.0278612658288205	-0.0057246092212657
4	D	26	50	20120618	10	92	1.44	-0.0282746192398987	-0.0068244643219267
4	D	26	50	20120618	10	94	1.48	-0.0288635260515421	-0.0075082082950628
4	D	26	50	20120618	10	96	1.52	-0.0293961188791318	-0.0087520091231699
4	D	26	50	20120618	10	98	1.56	-0.0301188102937757	-0.0095552541423266
4	D	26	50	20120618	10	100	1.6	-0.0305509232477588	-0.0101423649027458
4	D	26	50	20120618	10	102	1.64	-0.0312642596396876	-0.0116596675627481
4	D	26	50	20120618	10	104	1.68	-0.0322843743086342	-0.0131685910073933
4	D	26	50	20120618	10	106	1.72	-0.0326307788496697	-0.0138149643871437
4	D	26	50	20120618	10	108	1.76	-0.0328335275770393	-0.0152551075551829
4	D	26	50	20120618	10	110	1.8	-0.0334437395159999	-0.0155368401100111
4	D	26	50	20120618	10	112	1.84	-0.033365293089695	-0.0151710820563745
4	D	26	50	20120618	10	114	1.88	-0.0336169453220515	-0.0145737960293741
4	D	26	50	20120618	10	116	1.92	-0.0338222891313081	-0.014917591346387
4	D	26	50	20120618	10	118	1.96	-0.0341409114469107	-0.0153707053717713
4	D	26	50	20120618	10	120	2	-0.0346444775411327	-0.0156097428191514
4	D	26	50	20120618	10	122	2.04	-0.0348656746844235	-0.0155380280494035
4	D	26	50	20120618	10	124	2.08	-0.0345714475527718	-0.015834517922755
4	D	26	50	20120618	10	126	2.12	-0.0346320678171229	-0.01686213499465
4	D	26	50	20120618	10	128	2.16	-0.0343092594293756	-0.017234865121149
4	D	26	50	20120618	10	130	2.2	-0.0339945262010695	-0.017548325557249
4	D	26	50	20120618	10	132	2.24	-0.0334768816108341	-0.0171743084964082
4	D	26	50	20120618	10	134	2.28	-0.0327384641413766	-0.0173631625755275
4	D	26	50	20120618	10	136	2.32	-0.0320200295095554	-0.0170818896401071
4	D	26	50	20120618	10	138	2.36	-0.0311384724143824	-0.0182577445776101
4	D	26	50	20120618	10	140	2.4	-0.030508970602431	-0.0174410716006787
4	D	26	50	20120618	10	142	2.44	-0.0297958039161297	-0.0180304946002723
4	D	26	50	20120618	10	144	2.48	-0.0280584680105985	-0.0188094179745833
4	D	26	50	20120618	10	146	2.52	-0.0271270704939535	-0.0190945198932238
4	D	26	50	20120618	10	148	2.56	-0.0258424476842617	-0.0196986231367017
4	D	26	50	20120618	10	150	2.6	-0.0245613399023791	-0.0214993129814001
4	D	26	50	20120618	10	152	2.64	-0.023095146920521	-0.0223846884531916
4	D	26	50	20120618	10	154	2.68	-0.0218229486840814	-0.0234194402325088
4	D	26	50	20120618	10	156	2.72	-0.0213109538770277	-0.0247259402189037
4	D	26	50	20120618	10	158	2.76	-0.0208307505908561	-0.0249537063841917
4	D	26	50	20120618	10	160	2.8	-0.0200916896542277	-0.0257665892687759
4	D	26	50	20120618	10	162	2.84	-0.0191414159220589	-0.0270267171924607
4	D	26	50	20120618	10	164	2.88	-0.0181933978605221	-0.0279963727215018
4	D	26	50	20120618	10	166	2.92	-0.0174613302099597	-0.0282238489730095
4	D	26	50	20120618	10	168	2.96	-0.0159054831593149	-0.0292340924312907
4	D	26	50	20120618	10	170	3	-0.0144963607657664	-0.0316014859347033
4	D	26	50	20120618	10	172	3.04	-0.0130437513051748	-0.0330235483823476
4	D	26	50	20120618	10	174	3.08	-0.0112343357627966	-0.034064904539001
4	D	26	50	20120618	10	176	3.12	-0.0104051823511772	-0.0356434497173218
4	D	26	50	20120618	10	178	3.16	-0.0091415825331969	-0.0366192570753593
4	D	26	50	20120618	10	180	3.2	-0.0083093178517403	-0.0375718713309738
4	D	26	50	20120618	10	182	3.24	-0.0067453390731119	-0.0387988430176887
4	D	26	50	20120618	10	184	3.28	-0.0057445708456986	-0.0400022680485901
4	D	26	50	20120618	10	186	3.32	-0.0050409288877399	-0.0420031681073136
4	D	26	50	20120618	10	188	3.36	-0.0043302158619693	-0.042978339069248
4	D	26	50	20120618	10	190	3.4	-0.0039336703790798	-0.0433122348913243
4	D	26	50	20120618	10	192	3.44	-0.0038948502167927	-0.0441148717986491
4	D	26	50	20120618	10	194	3.48	-0.0036298973058821	-0.0457135695202338
4	D	26	50	20120618	10	196	3.52	-0.003425402024763	-0.0460269592456557
4	D	26	50	20120618	10	198	3.56	-0.0034555954843196	-0.0472807302793775
4	D	26	50	20120618	10	200	3.6	-0.0030722021875603	-0.0470403139737741
4	D	26	50	20120618	10	202	3.64	-0.0029679039373353	-0.0476472237240665
4	D	26	50	20120618	10	204	3.68	-0.0022869601070526	-0.0489453303529688
4	D	26	50	20120618	10	206	3.72	-0.0015689638814358	-0.0494864084619328
4	D	26	50	20120618	10	208	3.76	-0.000481999337395801	-0.051107521468481
4	D	26	50	20120618	10	210	3.8	8.06455283942995e-05	-0.0516413163775987
4	D	26	50	20120618	10	212	3.84	-0.000103272945392301	-0.0524517314595166
4	D	26	50	20120618	10	214	3.88	0.000357548543906999	-0.0534949260938012
4	D	26	50	20120618	10	216	3.92	0.0006013589620601	-0.0552404898938383
4	D	26	50	20120618	10	218	3.96	0.00148792944431176	-0.0562314293369931
4	D	26	50	20120618	10	220	4	0.00209568772274161	-0.0575625578525768
4	D	26	50	20120618	10	222	4.04	0.0018731612187022	-0.0593260114541779
4	D	26	50	20120618	10	224	4.08	0.00180888521229234	-0.060468483880541
4	D	26	50	20120618	10	226	4.12	0.00187782812345804	-0.0612028142728033
4	D	26	50	20120618	10	228	4.16	0.00173690174196756	-0.0624082192026919
4	D	26	50	20120618	10	230	4.2	0.00120833942303062	-0.0633797132093641
4	D	26	50	20120618	10	232	4.24	0.0010324112558714	-0.0640477876962292
4	D	26	50	20120618	10	234	4.28	0.000515445488145898	-0.0651353886363722
4	D	26	50	20120618	10	236	4.32	0.000188479312525199	-0.064911801472161
4	D	26	50	20120618	10	238	4.36	-0.000644633897068701	-0.0668802453296282
4	D	26	50	20120618	10	240	4.4	-0.00108996974786	-0.0673182272698951
4	D	26	50	20120618	10	242	4.44	-0.0012697162916377	-0.0680973175214064
4	D	26	50	20120618	10	244	4.48	-0.0016673224346988	-0.0685489466225503
4	D	26	50	20120618	10	246	4.52	-0.0021553675350738	-0.0702595793475968
4	D	26	50	20120618	10	248	4.56	-0.003240069337414	-0.0721652321228945
4	D	26	50	20120618	10	250	4.6	-0.0038204625834119	-0.072151797094052
4	D	26	50	20120618	10	252	4.64	-0.0056689104201116	-0.0740047704141513
4	D	26	50	20120618	10	254	4.68	-0.006328853178993	-0.0745531317229615
4	D	26	50	20120618	10	256	4.72	-0.0065724514651118	-0.0745322720729165
4	D	26	50	20120618	10	258	4.76	-0.0072261009736406	-0.0753031598857661
4	D	26	50	20120618	10	260	4.8	-0.0077256719145489	-0.0757813762018825
4	D	26	50	20120618	10	262	4.84	-0.0075653708072539	-0.0754178526056745
4	D	26	50	20120618	10	264	4.88	-0.0083068429780062	-0.0758685624680028
4	D	26	50	20120618	10	266	4.92	-0.0084658005824169	-0.0753737291425285
4	D	26	50	20120618	10	268	4.96	-0.0095801301588888	-0.0755688199034579
4	D	26	50	20120618	10	270	5	-0.0099651498012449	-0.0750901793232727
4	D	26	50	20120618	10	272	5.04	-0.0108673473433608	-0.0762254392604677
4	D	26	50	20120618	10	274	5.08	-0.0107368861422319	-0.0760193176337518
4	D	26	50	20120618	10	276	5.12	-0.010923491621787	-0.076338293502745
4	D	26	50	20120618	10	278	5.16	-0.0106479321091586	-0.0760801288169338
4	D	26	50	20120618	10	280	5.2	-0.0107180771018523	-0.0756534605851659
4	D	26	50	20120618	10	282	5.24	-0.0102341332208082	-0.0762091050938223
4	D	26	50	20120618	10	284	5.28	-0.0097998989464816	-0.0765217170017848
4	D	26	50	20120618	10	286	5.32	-0.0095453405052544	-0.0763999532140645
4	D	26	50	20120618	10	288	5.36	-0.0090140911805489	-0.0775906503229045
4	D	26	50	20120618	10	290	5.4	-0.0087437642581013	-0.0775430620365307
4	D	26	50	20120618	10	292	5.44	-0.008348491567418	-0.078267280801822
4	D	26	50	20120618	10	294	5.48	-0.0079781090354325	-0.0791599324023918
4	D	26	50	20120618	10	296	5.52	-0.0078688610377392	-0.0800489777583777
4	D	26	50	20120618	10	298	5.56	-0.0072304143250059	-0.0801594985482771
4	D	26	50	20120618	10	300	5.6	-0.0066950637809695	-0.0814602214722703
4	D	26	50	20120618	10	302	5.64	-0.0056272618306997	-0.0813953797804353
4	D	26	50	20120618	10	304	5.68	-0.0046714655945699	-0.0822107446098213
4	D	26	50	20120618	10	306	5.72	-0.0036667375691819	-0.0822163307533923
4	D	26	50	20120618	10	308	5.76	-0.0036199978109455	-0.0823111537727493
4	D	26	50	20120618	10	310	5.8	-0.003163206830299	-0.0820219470992443
4	D	26	50	20120618	10	312	5.84	-0.0022846973653528	-0.0817993498845273
4	D	26	50	20120618	10	314	5.88	-0.0020654235525069	-0.0814653833517723
4	D	26	50	20120618	10	316	5.92	-0.0014112083585531	-0.0813400840301463
4	D	26	50	20120618	10	318	5.96	-0.0010964044195688	-0.0810660094417583
4	D	26	50	20120618	10	320	6	-0.000703465181263501	-0.0806077335368713
4	D	26	50	20120618	10	322	6.04	0.000223056834125299	-0.0799267189959105
4	D	26	50	20120618	10	324	6.08	0.00130698081900614	-0.0793707209338636
4	D	26	50	20120618	10	326	6.12	0.00294393301745299	-0.0789803979906486
4	D	26	50	20120618	10	328	6.16	0.00429139569968207	-0.0784237635324985
4	D	26	50	20120618	10	330	6.2	0.00404143345253262	-0.0788223596250534
4	D	26	50	20120618	10	332	6.24	0.00407028340920505	-0.0774162070799858
4	D	26	50	20120618	10	334	6.28	0.00421234116154542	-0.0769118278129655
4	D	26	50	20120618	10	336	6.32	0.00386889939792312	-0.0760380559634532
4	D	26	50	20120618	10	338	6.36	0.00496173292824691	-0.0748928965313216
4	D	26	50	20120618	10	340	6.4	0.00510046727871571	-0.0746364996124634
4	D	26	50	20120618	10	342	6.44	0.00550429596145135	-0.0732391859021607
4	D	26	50	20120618	10	344	6.48	0.00636958252958934	-0.0721020874873346
4	D	26	50	20120618	10	346	6.52	0.00740103919130615	-0.071471843213263
4	D	26	50	20120618	10	348	6.56	0.0079898470080002	-0.0701615036370462
4	D	26	50	20120618	10	350	6.6	0.00873626892622071	-0.0696760041210835
4	D	26	50	20120618	10	352	6.64	0.0103790194002733	-0.0680892565041009
4	D	26	50	20120618	10	354	6.68	0.0108355275382073	-0.0676623054296205
4	D	26	50	20120618	10	356	6.72	0.0118403262742734	-0.0669973422125927
4	D	26	50	20120618	10	358	6.76	0.0124186689106059	-0.0656649409048028
4	D	26	50	20120618	10	360	6.8	0.0125376749818796	-0.0643028411122032
4	D	26	50	20120618	10	362	6.84	0.0132647221742956	-0.0638747586668728
4	D	26	50	20120618	10	364	6.88	0.0136310034869502	-0.0625560045199599
4	D	26	50	20120618	10	366	6.92	0.0145859511949427	-0.0606897375923743
4	D	26	50	20120618	10	368	6.96	0.0152306204473504	-0.0607661758354206
4	D	26	50	20120618	10	370	7	0.0153432625575935	-0.0592797666706883
4	D	26	50	20120618	10	372	7.04	0.0160124684153084	-0.0579027469250056
4	D	26	50	20120618	10	374	7.08	0.0162177415138869	-0.0569145651982974
4	D	26	50	20120618	10	376	7.12	0.0163194941796996	-0.0557118472741772
4	D	26	50	20120618	10	378	7.16	0.0165745475956736	-0.0554555210659971
4	D	26	50	20120618	10	380	7.2	0.0168699768088533	-0.0537482824535003
4	D	26	50	20120618	10	382	7.24	0.0176257325365855	-0.0519508170157241
4	D	26	50	20120618	10	384	7.28	0.0182764829073115	-0.0511503014287428
4	D	26	50	20120618	10	386	7.32	0.0185007064676257	-0.0502438612459398
4	D	26	50	20120618	10	388	7.36	0.0189963883212375	-0.0479731999501935
4	D	26	50	20120618	10	390	7.4	0.0188986661640775	-0.0459886340581154
4	D	26	50	20120618	10	392	7.44	0.0196501085404445	-0.0450208170067053
4	D	26	50	20120618	10	394	7.48	0.0196619172236903	-0.0428677475686704
4	D	26	50	20120618	10	396	7.52	0.0194367744245605	-0.0414611707595341
4	D	26	50	20120618	10	398	7.56	0.0197703874039243	-0.0403706706815883
4	D	26	50	20120618	10	400	7.6	0.0196833425591602	-0.0392313095250624
4	D	26	50	20120618	10	402	7.64	0.0195493458241254	-0.0384170760665261
4	D	26	50	20120618	10	404	7.68	0.0192085203555935	-0.0368868969920384
4	D	26	50	20120618	10	406	7.72	0.0194117428445065	-0.0364103070215186
4	D	26	50	20120618	10	408	7.76	0.0188778065140325	-0.0351382926328422
4	D	26	50	20120618	10	410	7.8	0.0194550884901932	-0.0333245637390987
4	D	26	50	20120618	10	412	7.84	0.0193536186670930	-0.0323117746964052
4	D	26	50	20120618	10	414	7.88	0.0193244151570300	-0.0323459279539365
4	D	26	50	20120618	10	416	7.92	0.0191231725671043	-0.0319927988274119
4	D	26	50	20120618	10	418	7.96	0.0193215867299052	-0.0324057491876249
4	D	26	50	20120618	10	420	8	0.0192668566650414	-0.0329454130830264
4	D	26	50	20120618	10	422	8.04	0.019311333681578	-0.0333061082521097
4	D	26	50	20120618	10	424	8.08	0.0192495325489023	-0.0329962540605937
4	D	26	50	20120618	10	426	8.12	0.0196185715780036	-0.0323032187043528
4	D	26	50	20120618	10	428	8.16	0.0195274255139086	-0.0323874351219921
4	D	26	50	20120618	10	430	8.2	0.0194613817405458	-0.0331444636419304
4	D	26	50	20120618	10	432	8.24	0.0194317539664141	-0.0333364431330226
4	D	26	50	20120618	10	434	8.28	0.0194020554816042	-0.0335936885800183
4	D	26	50	20120618	10	436	8.32	0.0193376380538381	-0.033578627205579
4	D	26	50	20120618	10	438	8.36	0.0192962015964606	-0.0338536917434606
4	D	26	50	20120618	10	440	8.4	0.0194861304778873	-0.0332677830645694
4	D	26	50	20120618	10	442	8.44	0.0194847869750031	-0.0335809606579569
4	D	26	50	20120618	10	444	8.48	0.0193887618741179	-0.0341141191709716
4	D	26	50	20120618	10	446	8.52	0.0194524721951028	-0.0338695309353591
4	D	26	50	20120618	10	448	8.56	0.0197273246009500	-0.0336767029161296
4	D	26	50	20120618	10	450	8.6	0.0196267033059872	-0.0336247305677123
4	D	26	50	20120618	10	452	8.64	0.0196327137136273	-0.0333394129815036
4	D	26	50	20120618	10	454	8.68	0.0197713773534180	-0.0337612021764814
4	D	26	50	20120618	10	456	8.72	0.0197631042040781	-0.0338698844887497
4	D	26	50	20120618	10	458	8.76	0.0198104803584176	-0.033883178096236
4	D	26	50	20120618	10	460	8.8	0.0197887014695570	-0.0340534494091458
4	D	26	50	20120618	10	462	8.84	0.0197190514516102	-0.0341468582149405
4	D	26	50	20120618	10	464	8.88	0.0196337743737991	-0.0342219529551025
4	D	26	50	20120618	10	466	8.92	0.0199289207442663	-0.0335700005028485
4	D	26	50	20120618	10	468	8.96	0.0199304763791849	-0.0335684448679299
4	D	26	50	20120618	10	470	9	0.0200617861084513	-0.0336375292004518
4	D	26	50	20120618	10	472	9.04	0.0201396385650599	-0.033701380942793
4	D	26	50	20120618	10	474	9.08	0.0197476892762482	-0.0335921329450996
4	D	26	50	20120618	10	476	9.12	0.0197696802971431	-0.0342891280993152
4	D	26	50	20120618	10	478	9.16	0.0200397243768783	-0.0331179471376359
4	D	26	50	20120618	10	480	9.2	0.0199576292795825	-0.0333063910948222
4	D	26	50	20120618	10	482	9.24	0.0200787566711998	-0.0338667732189125
4	D	26	50	20120618	10	484	9.28	0.0202949899248866	-0.033516048255444
4	D	26	50	20120618	10	486	9.32	0.0202866460648686	-0.0336262154919528
4	D	26	50	20120618	10	488	9.36	0.0204278552890716	-0.0336387312819798
4	D	26	50	20120618	10	490	9.4	0.020499626627362	-0.0334935622598022
4	D	26	50	20120618	10	492	9.44	0.0207519223268894	-0.0327981934511834
4	D	26	50	20120618	10	494	9.48	0.0206538466163388	-0.0331397967371746
4	D	26	50	20120618	10	496	9.52	0.0206738577382464	-0.03298925370346
4	D	26	50	20120618	10	498	9.56	0.0207460533406055	-0.0328327709727834
4	D	26	50	20120618	10	500	9.6	0.0210917578459276	-0.0332291043236385
4	D	26	50	20120618	10	502	9.64	0.0210795248986131	-0.0328914608356219
4	D	26	50	20120618	10	504	9.68	0.0211435180623105	-0.0330265889415067
4	D	26	50	20120618	10	506	9.72	0.0211398411070483	-0.0323952840072633
4	D	26	50	20120618	10	508	9.76	0.0216579382456237	-0.032612012235697
4	D	26	50	20120618	10	510	9.8	0.0216537663156147	-0.0327508172968439
4	D	26	50	20120618	10	512	9.84	0.0219390131911453	-0.0325186034299022
4	D	26	50	20120618	10	514	9.88	0.0218441901717882	-0.0327523022210844
4	D	26	50	20120618	10	516	9.92	0.0219880156910816	-0.0327296748040864
4	D	26	50	20120618	10	518	9.96	0.0223323766935194	-0.0327185025169437
4	D	26	50	20120618	10	520	10	0.0230172096110986	-0.0324179114242613
4	D	26	50	20120618	10	522	10.04	0.0233934611293679	-0.0327470696309036
4	D	26	50	20120618	10	524	10.08	0.0236621617062188	-0.0316564281316015
4	D	26	50	20120618	10	526	10.12	0.0243522979246569	-0.0316890964648923
4	D	26	50	20120618	10	528	10.16	0.0244131091078389	-0.031736614040588
4	D	26	50	20120618	10	530	10.2	0.023944155890556	-0.0315080771289085
4	D	26	50	20120618	10	532	10.24	0.023839857640331	-0.0321125827161449
4	D	26	50	20120618	10	534	10.28	0.0238739401871842	-0.0324855108325427
4	D	26	50	20120618	10	536	10.32	0.0235495195959758	-0.0322668734157998
4	D	26	50	20120618	10	538	10.36	0.0235387008622237	-0.0319597769407305
4	D	26	50	20120618	10	540	10.4	0.0237997646858377	-0.0324536203167112
4	D	26	50	20120618	10	542	10.44	0.0235912388960658	-0.0322271340146971
4	D	26	50	20120618	10	544	10.48	0.0237437618287678	-0.0319884854760467
4	D	26	50	20120618	10	546	10.52	0.0234595756134089	-0.0324210226940985
4	D	26	50	20120618	10	548	10.56	0.0236564341412912	-0.0322619236683315
4	D	26	50	20120618	10	550	10.6	0.0234467769806694	-0.0325913647176863
4	D	26	50	20120618	10	552	10.64	0.0238272711396259	-0.0324582165107889
4	D	26	50	20120618	10	554	10.68	0.0239192657318583	-0.0322017488812525
4	D	26	50	20120618	10	556	10.72	0.0239891985925176	-0.0323580901905729
4	D	26	50	20120618	10	558	10.76	0.0240703037403197	-0.0324953396168012
4	D	26	50	20120618	10	560	10.8	0.0241151343102469	-0.0328696819467614
4	D	26	50	20120618	10	562	10.84	0.0237352058367154	-0.0326222652840242
4	D	26	50	20120618	10	564	10.88	0.0242084016946854	-0.0327601511063556
4	D	26	50	20120618	10	566	10.92	0.0245405297498088	-0.0333905368017834
4	D	26	50	20120618	10	568	10.96	0.024754005287049	-0.0334717833709417
4	D	26	50	20120618	10	570	11	0.0247160336528993	-0.032843236153145
4	D	26	50	20120618	10	572	11.04	0.0250228472852561	-0.0333470497347404
4	D	26	50	20120618	10	574	11.08	0.0249298627435301	-0.0327616360305961
4	D	26	50	20120618	10	576	11.12	0.0252054929668366	-0.0329698082669774
4	D	26	50	20120618	10	578	11.16	0.0253294487855786	-0.0327532214598999
4	D	26	50	20120618	10	580	11.2	0.0252211200267008	-0.0318047084236163
4	D	26	50	20120618	10	582	11.24	0.0251067101495048	-0.0315340279477781
4	D	26	50	20120618	10	584	11.28	0.025108619337814	-0.0316113147189618
4	D	26	50	20120618	10	586	11.32	0.0249905325053559	-0.0313619888679154
4	D	26	50	20120618	10	588	11.36	0.0250825270975883	-0.0317099561149373
4	D	26	50	20120618	10	590	11.4	0.0248024421015603	-0.0312873183918221
4	D	26	50	20120618	10	592	11.44	0.0247686423974195	-0.0314584382328692
4	D	26	50	20120618	10	594	11.48	0.0246468786096992	-0.0314087993368299
4	D	26	50	20120618	10	596	11.52	0.0247811581874465	-0.030861145134801
4	D	26	50	20120618	10	598	11.56	0.0245859260051609	-0.030581060138773
4	D	26	50	20120618	10	600	11.6	0.0245887544322857	-0.0306967428081751
4	D	26	50	20120618	10	602	11.64	0.0244720818133899	-0.0296421637547135
4	D	26	50	20120618	10	604	11.68	0.0243703291475772	-0.0293468052522119
4	D	26	50	20120618	10	606	11.72	0.0237002040510467	-0.0291534115475573
4	D	26	50	20120618	10	608	11.76	0.0237649043215252	-0.0285285412850228
4	D	26	50	20120618	10	610	11.8	0.0235566613744658	-0.028293286858922
4	D	26	50	20120618	10	612	11.84	0.0233799553898473	-0.028233112071843
4	D	26	50	20120618	10	614	11.88	0.0227147800407851	-0.0272262627261115
4	D	26	50	20120618	10	616	11.92	0.0231979461043699	-0.0271485516908591
4	D	26	50	20120618	10	618	11.96	0.0229780358954209	-0.0276136865315236
4	D	26	50	20120618	10	620	12	0.0232895164325335	-0.0273775835772854
4	D	26	50	20120618	10	622	12.04	0.023374439956954	-0.0264274441954051
4	D	26	50	20120618	10	624	12.08	0.0231973097082668	-0.0261880885499734
4	D	26	50	20120618	10	626	12.12	0.023081202774796	-0.0257089529950414
4	D	26	50	20120618	10	628	12.16	0.023596683618281	-0.0252227463722976
4	D	26	50	20120618	10	630	12.2	0.0235902489465722	-0.0244322717016091
4	D	26	50	20120618	10	632	12.24	0.0239199728386395	-0.0238455852052586
4	D	26	50	20120618	10	634	12.28	0.0246504848542833	-0.0238247255552136
4	D	26	50	20120618	10	636	12.32	0.0247350548253132	-0.022656302309981
4	D	26	50	20120618	10	638	12.36	0.0253794412350085	-0.0221662065999406
4	D	26	50	20120618	10	640	12.4	0.0259816133698669	-0.0220646660661622
4	D	26	50	20120618	10	642	12.44	0.0266346971929708	-0.0209467302451063
4	D	26	50	20120618	10	644	12.48	0.0274110297280356	-0.0203860652783035
4	D	26	50	20120618	10	646	12.52	0.0280069793232196	-0.0208804743397091
4	D	26	50	20120618	10	648	12.56	0.0286535577639366	-0.0200158241676742
4	D	26	50	20120618	10	650	12.6	0.0300611245225665	-0.0197307187134998
4	D	26	50	20120618	10	652	12.64	0.0305331890096866	-0.0192254202076639
4	D	26	50	20120618	10	654	12.68	0.0316475185861585	-0.0197224455641599
4	D	26	50	20120618	10	656	12.72	0.0323030772829966	-0.0191691345078814
4	D	26	50	20120618	10	658	12.76	0.0331582522241636	-0.0191161014992924
4	D	26	50	20120618	10	660	12.8	0.0340514553680228	-0.0182987002023764
4	D	26	50	20120618	10	662	12.84	0.035129128528958	-0.0189991177534129
4	D	26	50	20120618	10	664	12.88	0.0358378970110803	-0.0195308974082043
4	D	26	50	20120618	10	666	12.92	0.0364604762476438	-0.0191905951986904
4	D	26	50	20120618	10	668	12.96	0.0376331987021061	-0.0192633706286101
4	D	26	50	20120618	10	670	13	0.0383181588989059	-0.0183473279357186
4	D	26	50	20120618	10	672	13.04	0.0392294144788888	-0.0175701398014486
4	D	26	50	20120618	10	674	13.08	0.0401494947515009	-0.0169549639728842
4	D	26	50	20120618	10	676	13.12	0.0409074283681191	-0.0170476798140333
4	D	26	50	20120618	10	678	13.16	0.0417495713313089	-0.0164707018937885
4	D	26	50	20120618	10	680	13.2	0.0431487376613783	-0.0168316657634487
4	D	26	50	20120618	10	682	13.24	0.0439606588807402	-0.0166622217654729
4	D	26	50	20120618	10	684	13.28	0.0445866180877177	-0.016466324902813
4	D	26	50	20120618	10	686	13.32	0.0457903047481282	-0.0161876753335508
4	D	26	50	20120618	10	688	13.36	0.0460940629720835	-0.0167038781330594
4	D	26	50	20120618	10	690	13.4	0.0457816080418263	-0.0170427788569329
4	D	26	50	20120618	10	692	13.44	0.046063345546402	-0.0175251409401075
4	D	26	50	20120618	10	694	13.48	0.0462097979673874	-0.0166413175677007
4	D	26	50	20120618	10	696	13.52	0.0469865469883463	-0.0169284814097152
4	D	26	50	20120618	10	698	13.56	0.0481113672010238	-0.0169565280930841
4	D	26	50	20120618	10	700	13.6	0.0495044043295139	-0.0162862955163229
4	D	26	50	20120618	10	702	13.64	0.0499539121103142	-0.0168681736865613
4	D	26	50	20120618	10	704	13.68	0.0514182524724056	-0.0173840151545047
4	D	26	50	20120618	10	706	13.72	0.0521444935630911	-0.017201114914483
4	D	26	50	20120618	10	708	13.76	0.0528608493009756	-0.0169855321990348
4	D	26	50	20120618	10	710	13.8	0.0533861942840581	-0.0170048008588222
4	D	26	50	20120618	10	712	13.84	0.0536419901621523	-0.0163661773693936
4	D	26	50	20120618	10	714	13.88	0.0543786115803856	-0.015309378000639
4	D	26	50	20120618	10	716	13.92	0.0547278728328171	-0.0155439041067552
4	D	26	50	20120618	10	718	13.96	0.0551526389473436	-0.0149152083965344
4	D	26	50	20120618	10	720	14	0.0554412445800849	-0.0140589374398565
4	D	26	50	20120618	10	722	14.04	0.0555797243721125	-0.0137615000434182
4	D	26	50	20120618	10	724	14.08	0.0551745026890179	-0.0144159061562029
4	D	26	50	20120618	10	726	14.12	0.0549923166268452	-0.0139824850546746
4	D	26	50	20120618	10	728	14.16	0.0555298167754964	-0.014100190049471
4	D	26	50	20120618	10	730	14.2	0.0555553998988397	-0.013730387345046
4	D	26	50	20120618	10	732	14.24	0.0557202335606021	-0.0138307187262286
4	D	26	50	20120618	10	734	14.28	0.0560479563404786	-0.0138503267972709
4	D	26	50	20120618	10	736	14.32	0.0567356176851825	-0.0136741864980773
4	D	26	50	20120618	10	738	14.36	0.0576719472716263	-0.0132117598763847
4	D	26	50	20120618	10	740	14.4	0.0585262736846559	-0.0130283363773449
4	D	26	50	20120618	10	742	14.44	0.0594182181784446	-0.0132654999917549
4	D	26	50	20120618	10	744	14.48	0.0595718724819965	-0.0126615600899435
4	D	26	50	20120618	10	746	14.52	0.061090030741204	-0.0121136937558802
4	D	26	50	20120618	10	748	14.56	0.0614101379810471	-0.0111434725414141
4	D	26	50	20120618	10	750	14.6	0.0619283058303006	-0.0112216785514133
4	D	26	50	20120618	10	752	14.64	0.0631213363915186	-0.0110130820509633
4	D	26	50	20120618	10	754	14.68	0.0636998204492073	-0.0104983790249376
4	D	26	50	20120618	10	756	14.72	0.064151378839673	-0.0111583924944971
4	D	26	50	20120618	10	758	14.76	0.0646986087776333	-0.0109244108606025
4	D	26	50	20120618	10	760	14.8	0.0648218574895941	-0.0104822569903266
4	D	26	50	20120618	10	762	14.84	0.0656242115542065	-0.0098176473266893
4	D	26	50	20120618	10	764	14.88	0.0662017056624015	-0.0088826400299264
4	D	26	50	20120618	10	766	14.92	0.0668671638541762	-0.0084544868739179
4	D	26	50	20120618	10	768	14.96	0.0678946607179184	-0.0083719675125534
4	D	26	50	20120618	10	770	15	0.0685367136752358	-0.0078627092087429
4	D	26	50	20120618	10	772	15.04	0.0693015203697671	-0.0075518650677333
4	D	26	50	20120618	10	774	15.08	0.0701133496652474	-0.0067100544447307
4	D	26	50	20120618	10	776	15.12	0.0702708930560958	-0.0065510968403199
4	D	26	50	20120618	10	778	15.16	0.0705236837303699	-0.0063595416132965
4	D	26	50	20120618	10	780	15.2	0.0706873082395365	-0.0068313232577042
4	D	26	50	20120618	10	782	15.24	0.0706164561400616	-0.0068088372620624
4	D	26	50	20120618	10	784	15.28	0.070855033968034	-0.0069099535317721
4	D	26	50	20120618	10	786	15.32	0.0713527664313112	-0.0064707695099771
4	D	26	50	20120618	10	788	15.36	0.0717833944610538	-0.00691228698415
4	D	26	50	20120618	10	790	15.4	0.0720581054455448	-0.0066430914325523
4	D	26	50	20120618	10	792	15.44	0.0727314125225906	-0.0064830024572917
4	D	26	50	20120618	10	794	15.48	0.0737029065292628	-0.007567209284885
4	D	26	50	20120618	10	796	15.52	0.0743711224374841	-0.0073488547108546
4	D	26	50	20120618	10	798	15.56	0.0758141152458515	-0.0079576029387781
4	D	26	50	20120618	10	800	15.6	0.0765179693358446	-0.0078878822101531
4	D	26	50	20120618	10	802	15.64	0.0769454153850718	-0.0081176212033606
4	D	26	50	20120618	10	804	15.68	0.0785576188461771	-0.0086618105821618
4	D	26	50	20120618	10	806	15.72	0.0793586294079053	-0.0093045706462603
4	D	26	50	20120618	10	808	15.76	0.080491414471366	-0.0091188844055208
4	D	26	50	20120618	10	810	15.8	0.0816225731892302	-0.0095760289395579
4	D	26	50	20120618	10	812	15.84	0.0833949363362743	-0.0100982272974641
4	D	26	50	20120618	10	814	15.88	0.0839128213428153	-0.0100514168285496
4	D	26	50	20120618	10	816	15.92	0.0849267417563587	-0.0099027122724661
4	D	26	50	20120618	10	818	15.96	0.0858413843778235	-0.0105213599953262
4	D	26	50	20120618	10	820	16	0.0872905997258654	-0.0112597916069193
4	D	26	50	20120618	10	822	16.04	0.0886491639845591	-0.0107663017843292
4	D	26	50	20120618	10	824	16.08	0.0892815295789742	-0.0114184663686175
4	D	26	50	20120618	10	826	16.12	0.0905362198515116	-0.0115478669095747
4	D	26	50	20120618	10	828	16.16	0.0915518373213299	-0.0128754598912524
4	D	26	50	20120618	10	830	16.2	0.0913228761455816	-0.0125906372797905
4	D	26	50	20120618	10	832	16.24	0.0917333516320604	-0.0133681011857051
4	D	26	50	20120618	10	834	16.28	0.0913690502183931	-0.0136264780035507
4	D	26	50	20120618	10	836	16.32	0.091596597180579	-0.0140993910188082
4	D	26	50	20120618	10	838	16.36	0.0919861423063346	-0.0148171751123907
4	D	26	50	20120618	10	840	16.4	0.0927817788565257	-0.0160018618135906
4	D	26	50	20120618	10	842	16.44	0.0931973455118291	-0.0156943410744526
4	D	26	50	20120618	10	844	16.48	0.093935635702066	-0.0164658652834052
4	D	26	50	20120618	10	846	16.52	0.095376082926021	-0.018080119354176
4	D	26	50	20120618	10	848	16.56	0.0963626383071325	-0.0183512240940829
4	D	26	50	20120618	10	850	16.6	0.0974771800156388	-0.0192382188404033
4	D	26	50	20120618	10	852	16.64	0.0983389310498708	-0.0198567251419072
4	D	26	50	20120618	10	854	16.68	0.0990760191585797	-0.0197202535331382
4	D	26	50	20120618	10	856	16.72	0.0998880605860943	-0.0202486037200408
4	D	26	50	20120618	10	858	16.76	0.0999626603515095	-0.0206517252959952
4	D	26	50	20120618	10	860	16.8	0.100761337460860	-0.0210677162153673
4	D	26	50	20120618	10	862	16.84	0.101229371439327	-0.0212401795592987
4	D	26	50	20120618	10	864	16.88	0.101450130176414	-0.0219380939523298
4	D	26	50	20120618	10	866	16.92	0.102363075741603	-0.0223375385730221
4	D	26	50	20120618	10	868	16.96	0.102564813306276	-0.0220744241397426
4	D	26	50	20120618	10	870	17	0.103303881313972	-0.0228061382369144
4	D	26	50	20120618	10	872	17.04	0.103387673467543	-0.0238742230298967
4	D	26	50	20120618	10	874	17.08	0.103651989982350	-0.0243204074088254
4	D	26	50	20120618	10	876	17.12	0.10373882269508	-0.0244884159800353
4	D	26	50	20120618	10	878	17.16	0.103735287161174	-0.0245790670693834
4	D	26	50	20120618	10	880	17.2	0.104554399656501	-0.0248604955682957
4	D	26	50	20120618	10	882	17.24	0.104899679897754	-0.024911336545863
4	D	26	50	20120618	10	884	17.28	0.105520731783670	-0.0247095989811905
4	D	26	50	20120618	10	886	17.32	0.106409211454231	-0.0248885677075088
4	D	26	50	20120618	10	888	17.36	0.106928652095691	-0.0248071090063161
4	D	26	50	20120618	10	890	17.4	0.107919732960202	-0.0251349237100742
4	D	26	50	20120618	10	892	17.44	0.109127542053146	-0.0256262922123207
4	D	26	50	20120618	10	894	17.48	0.109669115136857	-0.0251285597490435
4	D	26	50	20120618	10	896	17.52	0.109894116514631	-0.0247380953844723
4	D	26	50	20120618	10	898	17.56	0.110525421448874	-0.0243896331627036
4	D	26	50	20120618	10	900	17.6	0.110629295435030	-0.0242009063628049
4	D	26	50	20120618	10	902	17.64	0.110454145085330	-0.023978662701478
4	D	26	50	20120618	10	904	17.68	0.110436608837157	-0.024195603061946
4	D	26	50	20120618	10	906	17.72	0.110291510525658	-0.0244057551973146
4	D	26	50	20120618	10	908	17.76	0.110190394255948	-0.024142004367932
4	D	26	50	20120618	10	910	17.8	0.110162817091482	-0.024467980594059
4	D	26	50	20120618	10	912	17.84	0.110264428335938	-0.0239887743284489
4	D	26	50	20120618	10	914	17.88	0.111279480120331	-0.0242818700892508
4	D	26	50	20120618	10	916	17.92	0.112027811226861	-0.0245814712324395
4	D	26	50	20120618	10	918	17.96	0.112696168556439	-0.0246018359077376
4	D	26	50	20120618	10	920	18	0.113180183148161	-0.0240117552988375
4	D	26	50	20120618	10	922	18.04	0.113356535579389	-0.0234323520023332
4	D	26	50	20120618	10	924	18.08	0.114182860563883	-0.022975136757618
4	D	26	50	20120618	10	926	18.12	0.113931130549781	-0.0227474483740759
4	D	26	50	20120618	10	928	18.16	0.114411680318275	-0.0233996836690424
4	D	26	50	20120618	10	930	18.2	0.113733352783083	-0.0236254628642753
4	D	26	50	20120618	10	932	18.24	0.113017831431200	-0.0233114367427503
4	D	26	50	20120618	10	934	18.28	0.113229397780131	-0.0235538329473411
4	D	26	50	20120618	10	936	18.32	0.113726211004593	-0.024242130688148
4	D	26	50	20120618	10	938	18.36	0.113905957548371	-0.0247779762069312
4	D	26	50	20120618	10	940	18.4	0.113635206361854	-0.0247460856910997
4	D	26	50	20120618	10	942	18.44	0.113927029330450	-0.0256492731827093
4	D	26	50	20120618	10	944	18.48	0.114211003413774	-0.0263481775252341
4	D	26	50	20120618	10	946	18.52	0.114157970405185	-0.0261593800146573
4	D	26	50	20120618	10	948	18.56	0.115163829801423	-0.0270556378598112
4	D	26	50	20120618	10	950	18.6	0.115397316460571	-0.0279620073319361
4	D	26	50	20120618	10	952	18.64	0.116107605222273	-0.0287932113532209
4	D	26	50	20120618	10	954	18.68	0.115985841434553	-0.0292303447653504
4	D	26	50	20120618	10	956	18.72	0.116598195907060	-0.029831385529359
4	D	26	50	20120618	10	958	18.76	0.115964345388405	-0.0299957171453068
4	D	26	50	20120618	10	960	18.8	0.115877088411606	-0.0300320624338598
4	D	26	50	20120618	10	962	18.84	0.115945324215991	-0.0306256785766659
4	D	26	50	20120618	10	964	18.88	0.115719757152792	-0.0315569382074885
4	D	26	50	20120618	10	966	18.92	0.115775265035115	-0.0318662974242577
4	D	26	50	20120618	10	968	18.96	0.116005781845782	-0.0339324634388847
4	D	26	50	20120618	10	970	19	0.116187578999225	-0.0346232360534259
4	D	26	50	20120618	10	972	19.04	0.116479755521212	-0.0349038160242007
4	D	26	50	20120618	10	974	19.08	0.117139203305346	-0.0365353942111105
4	D	26	50	20120618	10	976	19.12	0.117541971327910	-0.0382666744541677
4	D	26	50	20120618	10	978	19.16	0.117388458445714	-0.0385106970043552
4	D	26	50	20120618	10	980	19.2	0.117227167388926	-0.0389124043667472
4	D	26	50	20120618	10	982	19.24	0.117519131778878	-0.039532607724526
4	D	26	50	20120618	10	984	19.28	0.117458956991799	-0.040472423347401
4	D	26	50	20120618	10	986	19.32	0.117721717871688	-0.041308506405476
4	D	26	50	20120618	10	988	19.36	0.117170740267787	-0.0424520394920109
4	D	26	50	20120618	10	990	19.4	0.116888321819381	-0.0427344579404168
4	D	26	50	20120618	10	992	19.44	0.116745344828225	-0.043409179231025
4	D	26	50	20120618	10	994	19.48	0.116671169326879	-0.0436276045157335
4	D	26	50	20120618	10	996	19.52	0.115991568999480	-0.0444217561416841
4	D	26	50	20120618	10	998	19.56	0.115854390283930	-0.0443425601821912
4	D	26	50	20120618	10	1000	19.6	0.115314019281747	-0.0444360396986641
4	D	26	50	20120618	10	1002	19.64	0.115300513542227	-0.0450590714835675
4	D	26	50	20120618	10	1004	19.68	0.115188507828087	-0.0465683201973321
4	D	26	50	20120618	10	1006	19.72	0.114999356764119	-0.0466118072643751
4	D	26	50	20120618	10	1008	19.76	0.114884169069464	-0.048124237958655
4	D	26	50	20120618	10	1010	19.8	0.114769264217521	-0.0489900902122179
4	D	26	50	20120618	10	1012	19.84	0.114656763528634	-0.0500402144929581
4	D	26	50	20120618	10	1014	19.88	0.114564273961655	-0.051177807882531
4	D	26	50	20120618	10	1016	19.92	0.114078986577727	-0.0520208912977397
4	D	26	50	20120618	10	1018	19.96	0.113914301408389	-0.0523411399589391
4	D	26	50	20120618	10	1020	20	0.113820397627847	-0.0541985680517599
4	D	26	50	20120618	10	1022	20.04	0.113348191719371	-0.0543653038307637
4	D	26	50	20120618	10	1024	20.08	0.112711512773590	-0.0553003818382048
4	D	26	50	20120618	10	1026	20.12	0.112677218094703	-0.0554746836597673
4	D	26	50	20120618	10	1028	20.16	0.111917856122386	-0.0559681734823574
4	D	26	50	20120618	10	1030	20.2	0.111423305639625	-0.0568205199963996
4	D	26	50	20120618	10	1032	20.24	0.110726381196087	-0.0569135752488038
4	D	26	50	20120618	10	1034	20.28	0.110431093404264	-0.0576274702550897
4	D	26	50	20120618	10	1036	20.32	0.109810890046485	-0.0575094541333097
4	D	26	50	20120618	10	1038	20.36	0.10942282984497	-0.0572243486791353
4	D	26	50	20120618	10	1040	20.4	0.108810546083141	-0.0564294899464035
4	D	26	50	20120618	10	1042	20.44	0.108317480524619	-0.0565661736872068
4	D	26	50	20120618	10	1044	20.48	0.107363522766120	-0.056407145372118
4	D	26	50	20120618	10	1046	20.52	0.107008696583321	-0.0564975136187536
4	D	26	50	20120618	10	1048	20.56	0.106129762854306	-0.0562479049249948
4	D	26	50	20120618	10	1050	20.6	0.105916004474353	-0.0552609959904927
4	D	26	50	20120618	10	1052	20.64	0.105706983709835	-0.0555393132195677
4	D	26	50	20120618	10	1054	20.68	0.105722964323090	-0.0549576471813637
4	D	26	50	20120618	10	1056	20.72	0.106141854380264	-0.055377385766676
4	D	26	50	20120618	10	1058	20.76	0.106141854380264	-0.055377385766676
4	D	26	50	20120618	10	1060	20.8	0.106045687858023	-0.0542474291303399
4	D	26	50	20120618	10	1062	20.84	0.106228262828925	-0.0539828297728199
4	D	26	50	20120618	10	1064	20.88	0.105877113601388	-0.0529947187567898
4	D	26	50	20120618	10	1066	20.92	0.105296720355390	-0.0524847533461981
4	D	26	50	20120618	10	1068	20.96	0.105116549547544	-0.0518701361319907
4	D	26	50	20120618	10	1070	21	0.104189391136052	-0.051521673910222
4	D	26	50	20120618	10	1072	21.04	0.103719377258597	-0.050506763547185
4	D	26	50	20120618	10	1074	21.08	0.103141458886334	-0.0499589679237997
4	D	26	50	20120618	10	1076	21.12	0.102466949727760	-0.04930835897443
4	D	26	50	20120618	10	1078	21.16	0.102280485669561	-0.0489277233941173
4	D	26	50	20120618	10	1080	21.2	0.101161559899011	-0.0482378700183917
4	D	26	50	20120618	10	1082	21.24	0.100342023139616	-0.0473221667367551
4	D	26	50	20120618	10	1084	21.28	0.0997551245112312	-0.0475993525949802
4	D	26	50	20120618	10	1086	21.32	0.0987929643140707	-0.0468446575274198
4	D	26	50	20120618	10	1088	21.36	0.0982203492426658	-0.0463919677661042
4	D	26	50	20120618	10	1090	21.4	0.0976359961986933	-0.0459071753569227
4	D	26	50	20120618	10	1092	21.44	0.0979049089075785	-0.0459960586793179
4	D	26	50	20120618	10	1094	21.48	0.0981528205450625	-0.0455473287159769
4	D	26	50	20120618	10	1096	21.52	0.097628712998847	-0.0452087659891447
4	D	26	50	20120618	10	1098	21.56	0.0971118886524778	-0.044565935214368
4	D	26	50	20120618	10	1100	21.6	0.0970452084830119	-0.0454358886872618
4	D	26	50	20120618	10	1102	21.64	0.0970415315277497	-0.0440918201175825
4	D	26	50	20120618	10	1104	21.68	0.0964038626324757	-0.044663020975425
4	D	26	50	20120618	10	1106	21.72	0.0960824826004264	-0.043838888021952
4	D	26	50	20120618	10	1108	21.76	0.095003013388267	-0.0434673741191166
4	D	26	50	20120618	10	1110	21.8	0.0939605258607637	-0.0433459638847869
4	D	26	50	20120618	10	1112	21.84	0.0932791577664123	-0.0427997946069984
4	D	26	50	20120618	10	1114	21.88	0.0930611567457725	-0.042736367128726
4	D	26	50	20120618	10	1116	21.92	0.0915827378876677	-0.0417413264662403
4	D	26	50	20120618	10	1118	21.96	0.0907122894400271	-0.0419943292725488
4	D	26	50	20120618	10	1120	22	0.0900441442424839	-0.041411602574173
4	D	26	50	20120618	10	1122	22.04	0.0897016217176771	-0.0412976169610457
4	D	26	50	20120618	10	1124	22.08	0.0890842467870232	-0.0409575693099731
4	D	26	50	20120618	10	1126	22.12	0.0879262180114739	-0.0414159866362163
4	D	26	50	20120618	10	1128	22.16	0.0880261321996556	-0.0406011874922551
4	D	26	50	20120618	10	1130	22.2	0.0869390969449375	-0.0400509877058138
4	D	26	50	20120618	10	1132	22.24	0.0855755122280974	-0.0411157490969245
4	D	26	50	20120618	10	1134	22.28	0.0841775338374203	-0.0409634665805282
4	D	26	50	20120618	10	1136	22.32	0.082983881022235	-0.0413706752336779
4	D	26	50	20120618	10	1138	22.36	0.0819736375639537	-0.0408991057213046
4	D	26	50	20120618	10	1140	22.4	0.0808429455365652	-0.0415759766165276
4	D	26	50	20120618	10	1142	22.44	0.0793179919811905	-0.0418609477204136
4	D	26	50	20120618	10	1144	22.48	0.0787546329375513	-0.0426429441807956
4	D	26	50	20120618	10	1146	22.52	0.0783284101830555	-0.0443010883694746
4	D	26	50	20120618	10	1148	22.56	0.0770622859938663	-0.0449728185983984
4	D	26	50	20120618	10	1150	22.6	0.0760109447823558	-0.0456237959504011
4	D	26	50	20120618	10	1152	22.64	0.0749193953579466	-0.0463261538024452
4	D	26	50	20120618	10	1154	22.68	0.0743064221670055	-0.045962188264499
4	D	26	50	20120618	10	1156	22.72	0.0735959849128796	-0.0460140262626278
4	D	26	50	20120618	10	1158	22.76	0.0726118690501632	-0.0479073400245938
4	D	26	50	20120618	10	1160	22.8	0.0721435451579155	-0.0478914371930849
4	D	26	50	20120618	10	1162	22.84	0.0711084398252078	-0.0494763887588433
4	D	26	50	20120618	10	1164	22.88	0.0701533224115879	-0.0504527193758989
4	D	26	50	20120618	10	1166	22.92	0.0688235727542275	-0.0510202079231401
4	D	26	50	20120618	10	1168	22.96	0.0678713544784105	-0.051359081776956
4	D	26	50	20120618	10	1170	23	0.06707561893327	-0.0524188509941915
4	D	26	50	20120618	10	1172	23.04	0.0662176155649782	-0.0522150628198535
4	D	26	50	20120618	10	1174	23.08	0.0652555967891739	-0.0531564340776472
4	D	26	50	20120618	10	1176	23.12	0.0643770166135496	-0.0531282205170778
4	D	26	50	20120618	10	1178	23.16	0.0632561109440127	-0.0535503632654462
4	D	26	50	20120618	10	1180	23.2	0.0624848695777726	-0.0536358524752917
4	D	26	50	20120618	10	1182	23.24	0.061138891819784	-0.0533754250477807
4	D	26	50	20120618	10	1184	23.28	0.0602055815792958	-0.0541818803317239
4	D	26	50	20120618	10	1186	23.32	0.0594561191019162	-0.0545321103204456
4	D	26	50	20120618	10	1188	23.36	0.058996499694145	-0.0538445196864198
4	D	26	50	20120618	10	1190	23.4	0.0579231116003038	-0.0539921635823316
4	D	26	50	20120618	10	1192	23.44	0.0572600575715852	-0.0544268221207269
4	D	26	50	20120618	10	1194	23.48	0.0561199893082781	-0.0537545757038529
4	D	26	50	20120618	10	1196	23.52	0.055485290261485	-0.0535297157474355
4	D	26	50	20120618	10	1198	23.56	0.0547284738735811	-0.0538536413638971
4	D	26	50	20120618	10	1200	23.6	0.0542030228244814	-0.0532301853149249
4	D	26	50	20120618	10	1202	23.64	0.0534467721220023	-0.0522835814669505
4	D	26	50	20120618	10	1204	23.68	0.0524842583714512	-0.052150362549375
4	D	26	50	20120618	10	1206	23.72	0.05123685129876	-0.0517277248262597
4	D	26	50	20120618	10	1208	23.76	0.0503337345178286	-0.0509514630018732
4	D	26	50	20120618	10	1210	23.8	0.0484978731818339	-0.0508265172336375
4	D	26	50	20120618	10	1212	23.84	0.0478996608449501	-0.0505177944129714
4	D	26	50	20120618	10	1214	23.88	0.0473494610585089	-0.0495727461999156
4	D	26	50	20120618	10	1216	23.92	0.0470070092443802	-0.0488720740904379
4	D	26	50	20120618	10	1218	23.96	0.0467459454207662	-0.0485558559378913
4	D	26	50	20120618	10	1220	24	0.0467502587721314	-0.0472544259071174
4	D	26	50	20120618	10	1222	24.04	0.0460736990038921	-0.0470971653589815
4	D	26	50	20120618	10	1224	24.08	0.0453202767285378	-0.0456277267569978
4	D	26	50	20120618	10	1226	24.12	0.0441081542842279	-0.0442026237501944
4	D	26	50	20120618	10	1228	24.16	0.0435937341009146	-0.042946731396129
4	D	26	50	20120618	10	1230	24.2	0.0425189317935111	-0.0421667926164802
4	D	26	50	20120618	10	1232	24.24	0.0412410484185508	-0.0406637664423901
4	D	26	50	20120618	10	1234	24.28	0.0403713777883694	-0.0397311633086831
4	D	26	50	20120618	10	1236	24.32	0.039535011887582	-0.039448603438921
4	D	26	50	20120618	10	1238	24.36	0.03872813233957	-0.0382242480472965
4	D	26	50	20120618	10	1240	24.4	0.0383845491545915	-0.0379320008146321
4	D	26	50	20120618	10	1242	24.44	0.0374351875901704	-0.0367140800947164
4	D	26	50	20120618	10	1244	24.48	0.0367433543154575	-0.0364248734212111
4	D	26	50	20120618	10	1246	24.52	0.035784800362881	-0.0350949469871554
4	D	26	50	20120618	10	1248	24.56	0.0350048615832322	-0.0350525205802842
4	D	26	50	20120618	10	1250	24.6	0.0342408327061602	-0.0344572073812033
4	D	26	50	20120618	10	1252	24.64	0.0333198968343428	-0.0333268264807985
4	D	26	50	20120618	10	1254	24.68	0.0330942590604662	-0.0329760308066518
4	D	26	50	20120618	10	1256	24.72	0.0315505742464578	-0.0319294420598176
4	D	26	50	20120618	10	1258	24.76	0.0313016019488021	-0.0316072134996309
4	D	26	50	20120618	10	1260	24.8	0.0302784184364251	-0.0313905559818753
4	D	26	50	20120618	10	1262	24.84	0.0284741647735495	-0.0304895605212874
4	D	26	50	20120618	10	1264	24.88	0.0280909836088245	-0.0305382801785112
4	D	26	50	20120618	10	1266	24.92	0.0273646435231897	-0.0297307642343961
4	D	26	50	20120618	10	1268	24.96	0.0268606178095599	-0.0300260520262197
4	D	26	50	20120618	10	1270	25	0.0274175351104225	-0.0301826054675744
4	D	26	50	20120618	10	1272	25.04	0.0271493295083184	-0.0304988943307991
4	D	26	50	20120618	10	1274	25.08	0.0270727498439159	-0.0302391740100693
4	D	26	50	20120618	10	1276	25.12	0.0270038776434283	-0.030072721073778
4	D	26	50	20120618	10	1278	25.16	0.0273959683535963	-0.0306834492006888
4	D	26	50	20120618	10	1280	25.2	0.0275393696088209	-0.0305522101821006
4	D	26	50	20120618	10	1282	25.24	0.027712822902246	-0.030528663526287
4	D	26	50	20120618	10	1284	25.28	0.0276149593237298	-0.0300944999626385
4	D	26	50	20120618	10	1286	25.32	0.0276286771952848	-0.030362352011352
4	D	26	50	20120618	10	1288	25.36	0.0280390112604073	-0.030566776581793
4	D	26	50	20120618	10	1290	25.4	0.0278064438400751	-0.0307731810512214
4	D	26	50	20120618	10	1292	25.44	0.0279724725122977	-0.0306903081364663
4	D	26	50	20120618	10	1294	25.48	0.0277874933783393	-0.0301821812035056
4	D	26	50	20120618	10	1296	25.52	0.0281390668699452	-0.0301946262828545
4	D	26	50	20120618	10	1298	25.56	0.0279654014444858	-0.030158563837014
4	D	26	50	20120618	10	1300	25.6	0.0282413145105048	-0.0302035358282975
4	D	26	50	20120618	10	1302	25.64	0.0279890895216556	-0.030213364612556
4	D	26	50	20120618	10	1304	25.68	0.0282508604520508	-0.0304122030394256
4	D	26	50	20120618	10	1306	25.72	0.0280130604415378	-0.0299871611532544
4	D	26	50	20120618	10	1308	25.76	0.0280202729307059	-0.0302504877185683
4	D	26	50	20120618	10	1310	25.8	0.0279060751855443	-0.03020982907865
4	D	26	50	20120618	10	1312	25.84	0.0276618405033224	-0.0302371234004038
4	D	26	50	20120618	10	1314	25.88	0.0274946097495718	-0.0299551999267448
4	D	26	50	20120618	10	1316	25.92	0.0276636082702754	-0.0301824640462181
4	D	26	50	20120618	10	1318	25.96	0.0276440921231146	-0.0304923182377341
4	D	26	50	20120618	10	1320	26	0.0278279398862231	-0.0302386083246443
4	D	26	50	20120618	10	1322	26.04	0.0280934584825587	-0.0308322244674504
4	D	26	50	20120618	10	1324	26.08	0.0280121412027222	-0.0307122991573612
4	D	26	50	20120618	10	1326	26.12	0.0281276824507681	-0.0306104757808703
4	D	26	50	20120618	10	1328	26.16	0.0277500167189364	-0.0305395529707173
4	D	26	50	20120618	10	1330	26.2	0.0279088329019909	-0.0305681200846773
4	D	26	50	20120618	10	1332	26.24	0.0276911147240635	-0.030567342267218
4	D	26	50	20120618	10	1334	26.28	0.0267380054937022	-0.0307440482518365
4	D	26	50	20120618	10	1336	26.32	0.0268732043102651	-0.0298140614132199
4	D	26	50	20120618	10	1338	26.36	0.0267599965145971	-0.0301819690714713
4	D	26	50	20120618	10	1340	26.4	0.02592023650126	-0.0306485181256982
4	D	26	50	20120618	10	1342	26.44	0.0259517027530228	-0.030682954225942
4	D	26	50	20120618	10	1344	26.48	0.0259843003756355	-0.0310988037239578
4	D	26	50	20120618	10	1346	26.52	0.0253243576167541	-0.0317236739864923
4	D	26	50	20120618	10	1348	26.56	0.0242216953021718	-0.0313698377531866
4	D	26	50	20120618	10	1350	26.6	0.023966217622129	-0.0317223304836081
4	D	26	50	20120618	10	1352	26.64	0.023331518575336	-0.032015496955088
4	D	26	50	20120618	10	1354	26.68	0.0228216945861005	-0.0318556908225399
4	D	26	50	20120618	10	1356	26.72	0.0220475540820575	-0.0319920210099526
4	D	26	50	20120618	10	1358	26.76	0.0219230325778905	-0.0322817226582047
4	D	26	50	20120618	10	1360	26.8	0.0221288713618939	-0.0318607819913644
4	D	26	50	20120618	10	1362	26.84	0.021879191957457	-0.0316221334527139
4	D	26	50	20120618	10	1364	26.88	0.0219624891362807	-0.0312896518442
4	D	26	50	20120618	10	1366	26.92	0.0216500186496744	-0.0307808885151363
4	D	26	50	20120618	10	1368	26.96	0.0214035919364309	-0.0312043747663889
4	D	26	50	20120618	10	1370	27	0.0209835705084061	-0.0307765751637711
4	D	26	50	20120618	10	1372	27.04	0.0202221579264244	-0.0300134655255145
4	D	26	50	20120618	10	1374	27.08	0.0199748826850435	-0.0289449564684635
4	D	26	50	20120618	10	1376	27.12	0.019520495867453	-0.0285962114039823
4	D	26	50	20120618	10	1378	27.16	0.0188454210234542	-0.0283072168625114
4	D	26	50	20120618	10	1380	27.2	0.0185578406955456	-0.0280371727827763
4	D	26	50	20120618	10	1382	27.24	0.0183453551077991	-0.0282127473965449
4	D	26	50	20120618	10	1384	27.28	0.0183288088091193	-0.0276585171014509
4	D	26	50	20120618	10	1386	27.32	0.0180644922943118	-0.0275678660121027
4	D	26	50	20120618	10	1388	27.36	0.0182825640256297	-0.0271969177946923
4	D	26	50	20120618	10	1390	27.4	0.0177816495818372	-0.0278860640636367
4	D	26	50	20120618	10	1392	27.44	0.0172027412600797	-0.0279431275808784
4	D	26	50	20120618	10	1394	27.48	0.0172778360002417	-0.0283608862672035
4	D	26	50	20120618	10	1396	27.52	0.0168130547129678	-0.0285217530599234
4	D	26	50	20120618	10	1398	27.56	0.0162105997353969	-0.028628809026595
4	D	26	50	20120618	10	1400	27.6	0.0156715722360984	-0.0291599169299443
4	D	26	50	20120618	10	1402	27.64	0.0158604404573533	-0.029688337827525
4	D	26	50	20120618	10	1404	27.68	0.0156005787152672	-0.0296397595916574
4	D	26	50	20120618	10	1406	27.72	0.0150952094987532	-0.029921965908029
4	D	26	50	20120618	10	1408	27.76	0.0142693794890054	-0.0299136927586891
4	D	26	50	20120618	10	1410	27.8	0.0140764807590978	-0.0299279763156691
4	D	26	50	20120618	10	1412	27.84	0.0129980722071102	-0.0308311638072787
4	D	26	50	20120618	10	1414	27.88	0.0127181286324384	-0.030508369561667
4	D	26	50	20120618	10	1416	27.92	0.0118867831897974	-0.0313019555021927
4	D	26	50	20120618	10	1418	27.96	0.0116942380132803	-0.0313526550584037
4	D	26	50	20120618	10	1420	28	0.0110769337933044	-0.0319596355193743
4	D	26	50	20120618	10	1422	28.04	0.0105608165537164	-0.0311833029843096
4	D	26	50	20120618	10	1424	28.08	0.0100364968754665	-0.031622769848817
4	D	26	50	20120618	10	1426	28.12	0.00962750631322824	-0.0313233808376626
4	D	26	50	20120618	10	1428	28.16	0.00884975956460115	-0.0308031623787437
4	D	26	50	20120618	10	1430	28.2	0.00823075828835045	-0.0312707013824642
4	D	26	50	20120618	10	1432	28.24	0.00731540856010447	-0.0304563265025717
4	D	26	50	20120618	10	1434	28.28	0.00618679542665262	-0.0313555541962066
4	D	26	50	20120618	10	1436	28.32	0.00527611260316247	-0.031048881985206
4	D	26	50	20120618	10	1438	28.36	0.00422132141766649	-0.0306253957339534
4	D	26	50	20120618	10	1440	28.4	0.00339485501181566	-0.0303442500777536
4	D	26	50	20120618	10	1442	28.44	0.00225874654648323	-0.0299083187471521
4	D	26	50	20120618	10	1444	28.48	0.00100440982733641	-0.030651417263501
4	D	26	50	20120618	10	1446	28.52	0.000158144431612299	-0.0304295271555647
4	D	26	50	20120618	10	1448	28.56	-0.000388378399566701	-0.0308453766535805
4	D	26	50	20120618	10	1450	28.6	-0.0008868179696251	-0.0305942830355812
4	D	26	50	20120618	10	1452	28.64	-0.0020890409189985	-0.0305676958206086
4	D	26	50	20120618	10	1454	28.68	-0.0027151132630611	-0.0312885204733501
4	D	26	50	20120618	10	1456	28.72	-0.0026926272674193	-0.0312897932655563
4	D	26	50	20120618	10	1458	28.76	-0.0030320385223889	-0.0316376898019
4	D	26	50	20120618	10	1460	28.8	-0.0038328369520826	-0.0317376039900817
4	D	26	50	20120618	10	1462	28.84	-0.004270465338959	-0.0325078554068282
4	D	26	50	20120618	10	1464	28.88	-0.0046175840578435	-0.0328391349338141
4	D	26	50	20120618	10	1466	28.92	-0.0053739761816787	-0.0328826220008571
4	D	26	50	20120618	10	1468	28.96	-0.0056884265672724	-0.0330761571268678
4	D	26	50	20120618	10	1470	29	-0.0062519199611999	-0.0337226648569067
4	D	26	50	20120618	10	1472	29.04	-0.0066098574138366	-0.0342743495675884
4	D	26	50	20120618	10	1474	29.08	-0.0072275858978811	-0.0344635713422339
4	D	26	50	20120618	10	1476	29.12	-0.0078262932095118	-0.0348251150394546
4	D	26	50	20120618	10	1478	29.16	-0.0084883572887368	-0.035443904183671
4	D	26	50	20120618	10	1480	29.2	-0.0087664623857774	-0.0355945886387418
4	D	26	50	20120618	10	1482	29.24	-0.0092528104298775	-0.0351906892453281
4	D	26	50	20120618	10	1484	29.28	-0.0099103490257029	-0.0354737440898371
4	D	26	50	20120618	10	1486	29.32	-0.0104428004319364	-0.0356028617880817
4	D	26	50	20120618	10	1488	29.36	-0.0110226987031875	-0.0361765375196584
4	D	26	50	20120618	10	1490	29.4	-0.0121455842717117	-0.0361021498862775
4	D	26	50	20120618	10	1492	29.44	-0.0116888640017433	-0.0356693298255132
4	D	26	50	20120618	10	1494	29.48	-0.0123080066993502	-0.0357554554314618
4	D	26	50	20120618	10	1496	29.52	-0.0134772784727203	-0.0356643800780449
4	D	26	50	20120618	10	1498	29.56	-0.0140667933961955	-0.0355151098365365
4	D	26	50	20120618	10	1500	29.6	-0.0152632887806413	-0.0355554856337422
4	D	26	50	20120618	10	1502	29.64	-0.0162157616148996	-0.0354945330292039
4	D	26	50	20120618	10	1504	29.68	-0.0164266915677275	-0.0343793549245946
4	D	26	50	20120618	10	1506	29.72	-0.0164858764053128	-0.0343869209671533
4	D	26	50	20120618	10	1508	29.76	-0.0173729418623114	-0.0345492019734356
4	D	26	50	20120618	10	1510	29.8	-0.0177764169916564	-0.0346926032286603
4	D	26	50	20120618	10	1512	29.84	-0.0183394861215153	-0.03500945777731
4	D	26	50	20120618	10	1514	29.88	-0.0187234451036995	-0.0349080586648878
4	D	26	50	20120618	10	1516	29.92	-0.0196472094026417	-0.0354013363554435
4	D	26	50	20120618	10	1518	29.96	-0.0199330926742754	-0.0348517022544272
4	D	26	50	20120618	10	1520	30	-0.0207234259236076	-0.0352194684913224
4	D	26	50	20120618	10	1522	30.04	-0.0219050720656484	-0.035286007239432
4	D	26	50	20120618	10	1524	30.08	-0.0222408770760339	-0.0356307217952605
4	D	26	50	20120618	10	1526	30.12	-0.0234171492065377	-0.0354485003777487
4	D	26	50	20120618	10	1528	30.16	-0.0240736271421913	-0.0355267063877479
4	D	26	50	20120618	10	1530	30.2	-0.0251471566573887	-0.036570820260848
4	D	26	50	20120618	10	1532	30.24	-0.0266554154216597	-0.0366061755999073
4	D	26	50	20120618	10	1534	30.28	-0.0271259242738612	-0.037188831587605
4	D	26	50	20120618	10	1536	30.32	-0.027515540110295	-0.0368338639834494
4	D	26	50	20120618	10	1538	30.36	-0.0274240404928094	-0.0375066053750703
4	D	26	50	20120618	10	1540	30.4	-0.0278183939446772	-0.0376711491230524
4	D	26	50	20120618	10	1542	30.44	-0.0282497997918791	-0.0383832763623853
4	D	26	50	20120618	10	1544	30.48	-0.0282793568553327	-0.0377905794583948
4	D	26	50	20120618	10	1546	30.52	-0.0285679271327349	-0.037343758683363
4	D	26	50	20120618	10	1548	30.56	-0.0292844384341112	-0.0376898874527538
4	D	26	50	20120618	10	1550	30.6	-0.0298538715250008	-0.0377547291445886
4	D	26	50	20120618	10	1552	30.64	-0.0300328402513191	-0.0376927158798786
4	D	26	50	20120618	10	1554	30.68	-0.0304846814844973	-0.0365367377139948
4	D	26	50	20120618	10	1556	30.72	-0.0305656452109431	-0.0364426218014189
4	D	26	50	20120618	10	1558	30.76	-0.0310793229321361	-0.0354837496507908
4	D	26	50	20120618	10	1560	30.8	-0.0319118068166948	-0.035437851349624
4	D	26	50	20120618	10	1562	30.84	-0.0327365266687961	-0.0340717705458463
4	D	26	50	20120618	10	1564	30.88	-0.0338626649285138	-0.032871951759529
4	D	26	50	20120618	10	1566	30.92	-0.0341935838310413	-0.0325260421932403
4	D	26	50	20120618	10	1568	30.96	-0.035196367312781	-0.0312647404722988
4	D	26	50	20120618	10	1570	31	-0.0351662516349703	-0.0310896537622092
4	D	26	50	20120618	10	1572	31.04	-0.0359548595437564	-0.0301594830758295
4	D	26	50	20120618	10	1574	31.08	-0.0359281309074276	-0.0299828478018891
4	D	26	50	20120618	10	1576	31.12	-0.0360046455180062	-0.0286997261798938
4	D	26	50	20120618	10	1578	31.16	-0.0357547999434756	-0.0276012605440578
4	D	26	50	20120618	10	1580	31.2	-0.0360934157033163	-0.0266798473751632
4	D	26	50	20120618	10	1582	31.24	-0.03650324206577	-0.0258640002989522
4	D	26	50	20120618	10	1584	31.28	-0.0368732427600937	-0.0250927872169833
4	D	26	50	20120618	10	1586	31.32	-0.0371381391024618	-0.0241767869504986
4	D	26	50	20120618	10	1588	31.36	-0.0375136340164753	-0.0224782952488851
4	D	26	50	20120618	10	1590	31.4	-0.0380564091817141	-0.0219278833304095
4	D	26	50	20120618	10	1592	31.44	-0.0381951506032507	-0.0217932431282037
4	D	26	50	20120618	10	1594	31.48	-0.0386370004176107	-0.0218183666321393
4	D	26	50	20120618	10	1596	31.52	-0.0388632038769123	-0.0214357511528393
4	D	26	50	20120618	10	1598	31.56	-0.0391336439364449	-0.0212999442244446
4	D	26	50	20120618	10	1600	31.6	-0.0396241356262828	-0.0209814209037913
4	D	26	50	20120618	10	1602	31.64	-0.0394670094284353	-0.0209638917266857
4	D	26	50	20120618	10	1604	31.68	-0.0398811618701763	-0.0207969438156475
4	D	26	50	20120618	10	1606	31.72	-0.0401304523658836	-0.0197688459111413
4	D	26	50	20120618	10	1608	31.76	-0.0402415176280046	-0.0190392036368384
4	D	26	50	20120618	10	1610	31.8	-0.0401378345606792	-0.0178630234302161
4	D	26	50	20120618	10	1612	31.84	-0.0398710078167984	-0.0177159098643902
4	D	26	50	20120618	10	1614	31.88	-0.0397527300655094	-0.0161696582527662
4	D	26	50	20120618	10	1616	31.92	-0.0396183797770839	-0.0150395601950738
4	D	26	50	20120618	10	1618	31.96	-0.0392774835978739	-0.0149105132075073
4	D	26	50	20120618	10	1620	32	-0.0393292438142567	-0.0139796778407533
4	D	26	50	20120618	10	1622	32.04	-0.0395903076378708	-0.0134152652080102
4	D	26	50	20120618	10	1624	32.08	-0.0396910703541899	-0.0124775709054787
4	D	26	50	20120618	10	1626	32.12	-0.0401163243723955	-0.0116198503798995
4	D	26	50	20120618	10	1628	32.16	-0.0403090816809469	-0.0105065814635994
4	D	26	50	20120618	10	1630	32.2	-0.0405680241842174	-0.0093620584275708
4	D	26	50	20120618	10	1632	32.24	-0.0408566651722978	-0.0083846954346148
4	D	26	50	20120618	10	1634	32.28	-0.0411520943854775	-0.0067748961365655
4	D	26	50	20120618	10	1636	32.32	-0.0415289115891718	-0.005926014445751
4	D	26	50	20120618	10	1638	32.36	-0.0410758682744656	-0.005445676809291
4	D	26	50	20120618	10	1640	32.4	-0.0413679033750957	-0.0043611164283071
4	D	26	50	20120618	10	1642	32.44	-0.0409834494181645	-0.0035113862093552
4	D	26	50	20120618	10	1644	32.48	-0.0402056319588593	-0.0032589490884716
4	D	26	50	20120618	10	1646	32.52	-0.0401087583298368	-0.0023578122065275
4	D	26	50	20120618	10	1648	32.56	-0.0400531090261574	-0.0016889599022031
4	D	26	50	20120618	10	1650	32.6	-0.0394943532476638	-0.0008762113679073
4	D	26	50	20120618	10	1652	32.64	-0.0391026160908864	0.000702475231769802
4	D	26	50	20120618	10	1654	32.68	-0.038565427069219	0.0016695851763986
4	D	26	50	20120618	10	1656	32.72	-0.0389058989843603	0.0013507507287616
4	D	26	50	20120618	10	1658	32.76	-0.037759678892057	0.0031714092689607
4	D	26	50	20120618	10	1660	32.8	-0.0372629363782734	0.0047818449631131
4	D	26	50	20120618	10	1662	32.84	-0.0372048122008599	0.0059583292256513
4	D	26	50	20120618	10	1664	32.88	-0.0366943518155213	0.0056665062570556
4	D	26	50	20120618	10	1666	32.92	-0.0359953060516403	0.0069899273087243
4	D	26	50	20120618	10	1668	32.96	-0.0354354896129749	0.0074326468644252
4	D	26	50	20120618	10	1670	33	-0.0349108870920126	0.0084560425088365
4	D	26	50	20120618	10	1672	33.04	-0.0341531514652931	0.00932366252935241
4	D	26	50	20120618	10	1674	33.08	-0.0341531514652931	0.00932366252935241
4	D	26	50	20120618	10	1676	33.12	-0.0343232106461684	0.00947491266984821
4	D	26	50	20120618	10	1678	33.16	-0.0333143814014496	0.0103332695915306
4	D	26	50	20120618	10	1680	33.2	-0.0335967998498555	0.0113341085296220
4	D	26	50	20120618	10	1682	33.24	-0.0328235078739499	0.0118637315087307
4	D	26	50	20120618	10	1684	33.28	-0.0326456705184815	0.0124992083729831
4	D	26	50	20120618	10	1686	33.32	-0.0316422152852997	0.0141018658925424
4	D	26	50	20120618	10	1688	33.36	-0.031563160747163	0.0143985678979283
4	D	26	50	20120618	10	1690	33.4	-0.03099761674357	0.0151762439358772
4	D	26	50	20120618	10	1692	33.44	-0.0303389467768947	0.0157284236213058
4	D	26	50	20120618	10	1694	33.48	-0.0298539422356789	0.0166386821807273
4	D	26	50	20120618	10	1696	33.52	-0.0296126066912599	0.0168606429993417
4	D	26	50	20120618	10	1698	33.56	-0.0294977725499952	0.0180729068650079
4	D	26	50	20120618	10	1700	33.6	-0.02938145348449	0.0192650181874103
4	D	26	50	20120618	10	1702	33.64	-0.0292542449745546	0.0204487856497947
4	D	26	50	20120618	10	1704	33.68	-0.028867740407958	0.0207077281530652
4	D	26	50	20120618	10	1706	33.72	-0.0284581134496166	0.0214224009768105
4	D	26	50	20120618	10	1708	33.76	-0.0284222631358105	0.0219437508065793
4	D	26	50	20120618	10	1710	33.8	-0.0281644520033899	0.0218625749480991
4	D	26	50	20120618	10	1712	33.84	-0.0277853013473176	0.0232769299318284
4	D	26	50	20120618	10	1714	33.88	-0.0271575319469802	0.0244329080977122
4	D	26	50	20120618	10	1716	33.92	-0.0264821742602689	0.0250717790745143
4	D	26	50	20120618	10	1718	33.96	-0.0266561932391189	0.0259451266599578
4	D	26	50	20120618	10	1720	34	-0.0260914977636634	0.0267352477772556
4	D	26	50	20120618	10	1722	34.04	-0.0254436465307403	0.0276898419318574
4	D	26	50	20120618	10	1724	34.08	-0.0255313277716074	0.0290578107107409
4	D	26	50	20120618	10	1726	34.12	-0.0252634757228939	0.0302420731478722
4	D	26	50	20120618	10	1728	34.16	-0.0245517727476297	0.0314503065048856
4	D	26	50	20120618	10	1730	34.2	-0.0243077501974422	0.0321316038885589
4	D	26	50	20120618	10	1732	34.24	-0.0240073712367941	0.0335731117726858
4	D	26	50	20120618	10	1734	34.28	-0.0238857488704301	0.0347491717711552
4	D	26	50	20120618	10	1736	34.32	-0.0236780716087956	0.0358287116939927
4	D	26	50	20120618	10	1738	34.36	-0.0239107097398059	0.0368687243477619
4	D	26	50	20120618	10	1740	34.4	-0.0239236497939017	0.0378720381595875
4	D	26	50	20120618	10	1742	34.44	-0.0241397416262323	0.0394566644562265
4	D	26	50	20120618	10	1744	34.48	-0.023939948605208	0.0407483717687591
4	D	26	50	20120618	10	1746	34.52	-0.0241695320349237	0.0416039144054523
4	D	26	50	20120618	10	1748	34.56	-0.0241470248260785	0.0416572514699572
4	D	26	50	20120618	10	1750	34.6	-0.0246684665797289	0.0419539322621396
4	D	26	50	20120618	10	1752	34.64	-0.0246419359332988	0.0417742705711758
4	D	26	50	20120618	10	1754	34.68	-0.0250205067618104	0.0425806692865765
4	D	26	50	20120618	10	1756	34.72	-0.0248801319236093	0.0420982244719086
4	D	26	50	20120618	10	1758	34.76	-0.0252127195981404	0.0422847945961246
4	D	26	50	20120618	10	1760	34.8	-0.0248227148529769	0.0419519947895592
4	D	26	50	20120618	10	1762	34.84	-0.0241530847311933	0.042285607768923
4	D	26	50	20120618	10	1764	34.88	-0.0241447408711753	0.0414087953602517
4	D	26	50	20120618	10	1766	34.92	-0.0240689743795711	0.041524018410246
4	D	26	50	20120618	10	1768	34.96	-0.0236022414775811	0.04141742913405
4	D	26	50	20120618	10	1770	35	-0.0233736126420201	0.0409974996299067
4	D	26	50	20120618	10	1772	35.04	-0.0229423482161744	0.0407294354491589
4	D	26	50	20120618	10	1774	35.08	-0.0227202176919325	0.04086289478304
4	D	26	50	20120618	10	1776	35.12	-0.0217951311033095	0.0408691668201892
4	D	26	50	20120618	10	1778	35.16	-0.0218538421793514	0.0403627157302999
4	D	26	50	20120618	10	1780	35.2	-0.0205305271936999	0.0401600942821509
4	D	26	50	20120618	10	1782	35.24	-0.0194574219425712	0.0398584425292967
4	D	26	50	20120618	10	1784	35.28	-0.0181184798970554	0.039557038263816
4	D	26	50	20120618	10	1786	35.32	-0.0168699555956499	0.0388717669400325
4	D	26	50	20120618	10	1788	35.36	-0.0156634263659791	0.0394592948934526
4	D	26	50	20120618	10	1790	35.4	-0.0146095119928918	0.0389168449973331
4	D	26	50	20120618	10	1792	35.44	-0.0133188229141242	0.039164834416563
4	D	26	50	20120618	10	1794	35.48	-0.0116385392121263	0.039483371879352
4	D	26	50	20120618	10	1796	35.52	-0.0097151703714006	0.0396986535794434
4	D	26	50	20120618	10	1798	35.56	-0.0091500345805524	0.0397686732021048
4	D	26	50	20120618	10	1800	35.6	-0.0080850737853294	0.0393580435663477
4	D	26	50	20120618	10	1802	35.64	-0.0075797321459798	0.0393404090303317
4	D	26	50	20120618	10	1804	35.68	-0.0067517383894816	0.0391798675067311
4	D	26	50	20120618	10	1806	35.72	-0.005670473126098	0.0395432779658541
4	D	26	50	20120618	10	1808	35.76	-0.0045644379121695	0.0385507616745772
4	D	26	50	20120618	10	1810	35.8	-0.0032100243702813	0.0380053207167733
4	D	26	50	20120618	10	1812	35.84	-0.0023316068292167	0.0374105519899139
4	D	26	50	20120618	10	1814	35.88	-0.0011325941446299	0.0378217062989026
4	D	26	50	20120618	10	1816	35.92	7.5356369670999e-05	0.0371539853654282
4	D	26	50	20120618	10	1818	35.96	0.000944821938885829	0.0372887669889901
4	D	26	50	20120618	10	1820	36	0.000949361564421039	0.037987968316363
4	D	26	50	20120618	10	1822	36.04	0.00161308027351399	0.0374415444801333
4	D	26	50	20120618	10	1824	36.08	0.00191631594555803	0.0368495829671952
4	D	26	50	20120618	10	1826	36.12	0.00232474082237137	0.0368466131187142
4	D	26	50	20120618	10	1828	36.16	0.00233718590172026	0.0361957920373101
4	D	26	50	20120618	10	1830	36.2	0.00232573077186503	0.0366914738909219
4	D	26	50	20120618	10	1832	36.24	0.00232184168456851	0.0365700636565921
4	D	26	50	20120618	10	1834	36.28	0.00266818965706149	0.0354392655631864
4	D	26	50	20120618	10	1836	36.32	0.00244523181788556	0.0354647850469194
4	D	26	50	20120618	10	1838	36.36	0.00279533452738665	0.0349213876277132
4	D	26	50	20120618	10	1840	36.4	0.00311182138051012	0.034807812136519
4	D	26	50	20120618	10	1842	36.44	0.00306080362624751	0.0344677291301073
4	D	26	50	20120618	10	1844	36.48	0.00313601150349451	0.0343737970652945
4	D	26	50	20120618	10	1846	36.52	0.0032703900761912	0.0345216106668338
4	D	26	50	20120618	10	1848	36.56	0.0026771345578435	0.0345023844334533
4	D	26	50	20120618	10	1850	36.6	0.00288142477799611	0.0345535153248009
4	D	26	50	20120618	10	1852	36.64	0.00311107891838988	0.0345670776328641
4	D	26	50	20120618	10	1854	36.68	0.00299485884783405	0.0345697929229038
4	D	26	50	20120618	10	1856	36.72	0.00267762246152252	0.034977058144596
4	D	26	50	20120618	10	1858	36.76	0.00317471852869667	0.034776239818739
4	D	26	50	20120618	10	1860	36.8	0.00306291080445545	0.0351876911125759
4	D	26	50	20120618	10	1862	36.84	0.0035386168914987	0.0352713772001293
4	D	26	50	20120618	10	1864	36.88	0.00423115020192499	0.0344591872801906
4	D	26	50	20120618	10	1866	36.92	0.00454064376898253	0.0344938991520791
4	D	26	50	20120618	10	1868	36.96	0.00478535221274776	0.0342358546744207
4	D	26	50	20120618	10	1870	37	0.0049608207604992	0.0335615222925421
4	D	26	50	20120618	10	1872	37.04	0.00539072047025719	0.0336008162163726
4	D	26	50	20120618	10	1874	37.08	0.0056124196593626	0.0337748564084261
4	D	26	50	20120618	10	1876	37.12	0.00541705312678857	0.0338797274151439
4	D	26	50	20120618	10	1878	37.16	0.00556437882464879	0.0339136331853018
4	D	26	50	20120618	10	1880	37.2	0.00551185493294225	0.0337106369705587
4	D	26	50	20120618	10	1882	37.24	0.00613959604900842	0.0334973452810816
4	D	26	50	20120618	10	1884	37.28	0.00674096915320414	0.0335927127726602
4	D	26	50	20120618	10	1886	37.32	0.00670832203311676	0.0330829099966282
4	D	26	50	20120618	10	1888	37.36	0.00699715394002803	0.0330856464998714
4	D	26	50	20120618	10	1890	37.4	0.00730049567808925	0.0323294594370027
4	D	26	50	20120618	10	1892	37.44	0.00751527936287466	0.0324462381219156
4	D	26	50	20120618	10	1894	37.48	0.00768337985796614	0.0323561032205178
4	D	26	50	20120618	10	1896	37.52	0.00780732153457252	0.0317809991332431
4	D	26	50	20120618	10	1898	37.56	0.00803751307611999	0.0316563644919912
4	D	26	50	20120618	10	1900	37.6	0.00821491909645188	0.0317247346466641
4	D	26	50	20120618	10	1902	37.64	0.00827219474572799	0.031573272374134
4	D	26	50	20120618	10	1904	37.68	0.00823683940666866	0.0315101984492521
4	D	26	50	20120618	10	1906	37.72	0.00797533717685025	0.0314339581961046
4	D	26	50	20120618	10	1908	37.76	0.00796717009352755	0.0322333070568969
4	D	26	50	20120618	10	1910	37.8	0.00801313910537249	0.0315211161779536
4	D	26	50	20120618	10	1912	37.84	0.00788857517479866	0.0312684244986288
4	D	26	50	20120618	10	1914	37.88	0.00760190701463783	0.0311183693685932
4	D	26	50	20120618	10	1916	37.92	0.00778192933006011	0.0310223371966403
4	D	26	50	20120618	10	1918	37.96	0.00808439425571265	0.0311692386304318
4	D	26	50	20120618	10	1920	38	0.00789718773539352	0.0309548792097151
4	D	26	50	20120618	10	1922	38.04	0.00811353412616535	0.0309812967190602
4	D	26	50	20120618	10	1924	38.08	0.0089883383515781	0.0313878831182425
4	D	26	50	20120618	10	1926	38.12	0.00898594125958988	0.0313051304116402
4	D	26	50	20120618	10	1928	38.16	0.00944996594260793	0.0314579432581224
4	D	26	50	20120618	10	1930	38.2	0.00975639066623512	0.0318588233055805
4	D	26	50	20120618	10	1932	38.24	0.0100478105839655	0.0317800303969529
4	D	26	50	20120618	10	1934	38.28	0.00989423406215962	0.0323568244694346
4	D	26	50	20120618	10	1936	38.32	0.0101202890290371	0.0324497595136859
4	D	26	50	20120618	10	1938	38.36	0.0107552426342714	0.0320117210048765
4	D	26	50	20120618	10	1940	38.4	0.0107450744387580	0.032527371553989
4	D	26	50	20120618	10	1942	38.44	0.0111464211766916	0.03218530864859
4	D	26	50	20120618	10	1944	38.48	0.0111724427062393	0.0319875591661633
4	D	26	50	20120618	10	1946	38.52	0.0111646928159175	0.0318075722060801
4	D	26	50	20120618	10	1948	38.56	0.0111254625316973	0.0314562249886441
4	D	26	50	20120618	10	1950	38.6	0.0113298729600027	0.0311595371253939
4	D	26	50	20120618	10	1952	38.64	0.0114603978007419	0.0310358005097541
4	D	26	50	20120618	10	1954	38.68	0.0119858912762485	0.0295420374344975
4	D	26	50	20120618	10	1956	38.72	0.0119013213052186	0.0291678365258936
4	D	26	50	20120618	10	1958	38.76	0.0123098876033882	0.0279235690073108
4	D	26	50	20120618	10	1960	38.8	0.0123010982660980	0.0273570704095632
4	D	26	50	20120618	10	1962	38.84	0.0125582871445512	0.0266624794184037
4	D	26	50	20120618	10	1964	38.88	0.0127638996543846	0.0259575929525101
4	D	26	50	20120618	10	1966	38.92	0.012938017628184	0.0242580193775213
4	D	26	50	20120618	10	1968	38.96	0.0129633037666792	0.0232281042085875
4	D	26	50	20120618	10	1970	39	0.0135086146168353	0.0223206556915145
4	D	26	50	20120618	10	1972	39.04	0.0138305341713587	0.0207522765873868
4	D	26	50	20120618	10	1974	39.08	0.0135339106548255	0.0197385181012963
4	D	26	50	20120618	10	1976	39.12	0.0134763450917691	0.0184677552916225
4	D	26	50	20120618	10	1978	39.16	0.0133925204112866	0.0179139450179565
4	D	26	50	20120618	10	1980	39.2	0.0131327991006073	0.0167354091558034
4	D	26	50	20120618	10	1982	39.24	0.0131429442444397	0.0159245891845426
4	D	26	50	20120618	10	1984	39.28	0.0135715365137592	0.0150722716618783
4	D	26	50	20120618	10	1986	39.32	0.0136926334997849	0.0149223487608108
4	D	26	50	20120618	10	1988	39.36	0.0144120524242455	0.0138390555151788
4	D	26	50	20120618	10	1990	39.4	0.0141826174869539	0.0119028345137303
4	D	26	50	20120618	10	1992	39.44	0.0141505077680202	0.0107023581181065
4	D	26	50	20120618	10	1994	39.48	0.0138880509440472	0.0107834420527052
4	D	26	50	20120618	10	1996	39.52	0.0127808419328618	0.00988265165308381
4	D	26	50	20120618	10	1998	39.56	0.0121048195657762	0.00981918174840451
4	D	26	50	20120618	10	2000	39.6	0.0111102102384271	0.0087731233316562
4	D	26	50	20120618	10	2002	39.64	0.010146190350432	0.0077960361103448
4	D	26	50	20120618	10	2004	39.68	0.00905948743590109	0.0075545662156374
4	D	26	50	20120618	10	2006	39.72	0.00725057393933747	0.0063637771829158
4	D	26	50	20120618	10	2008	39.76	0.00633391606354629	0.0049076675437574
4	D	26	50	20120618	10	2010	39.8	0.00492735339654564	0.0038294569816686
4	D	26	50	20120618	10	2012	39.84	0.00391584421712609	0.0035335257226742
4	D	26	50	20120618	10	2014	39.88	0.00388850746896542	0.0032296536545271
4	D	26	50	20120618	10	2016	39.92	0.00420903190180947	0.0026991185076706
4	D	26	50	20120618	10	2018	39.96	0.00452880680146546	0.0024675905343067
4	D	26	50	20120618	10	2020	40	0.00524723436221881	0.0028601691481537
4	D	26	50	20120618	10	2022	40.04	0.00564834068384688	0.0026208488580611
4	D	26	50	20120618	10	2024	40.08	0.00617080774232999	0.0023673652191413
4	D	26	50	20120618	10	2026	40.12	0.00680489160622341	0.00162947807976970
4	D	26	50	20120618	10	2028	40.16	0.00761076706260609	0.0012429169446307
4	D	26	50	20120618	10	2030	40.2	0.00844409240423444	0.00137974210679030
4	D	26	50	20120618	10	2032	40.24	0.00910912633194038	0.000776509311760001
4	D	26	50	20120618	10	2034	40.28	0.00965451779226957	0.0009410530597421
4	D	26	50	20120618	10	2036	40.32	0.00987506439732165	0.0013658121032009
4	D	26	50	20120618	10	2038	40.36	0.0106494877440772	0.0017146985890383
4	D	26	50	20120618	10	2040	40.4	0.0112592259214943	0.0016256738452869
4	D	26	50	20120618	10	2042	40.44	0.0122846014648929	0.0011970964252098
4	D	26	50	20120618	10	2044	40.48	0.0141915977430749	0.0011407400147492
4	D	26	50	20120618	10	2046	40.52	0.0149750013459515	0.0010159356678698
4	D	26	50	20120618	10	2048	40.56	0.0164717342696891	0.00134198260467490
4	D	26	50	20120618	10	2050	40.6	0.0177814869472775	0.00133199118585670
4	D	26	50	20120618	10	2052	40.64	0.0189750054121744	0.00145381861318740
4	D	26	50	20120618	10	2054	40.68	0.0204724383716254	0.0012666403771395
4	D	26	50	20120618	10	2056	40.72	0.0215117368475456	0.0013070798139555
4	D	26	50	20120618	10	2058	40.76	0.0223826731988652	0.00136342915334830
4	D	26	50	20120618	10	2060	40.8	0.0218773039823512	0.0013073555856002
4	D	26	50	20120618	10	2062	40.84	0.0219653529187445	0.00133416907474280
4	D	26	50	20120618	10	2064	40.88	0.0220719492660084	0.00163719968582030
4	D	26	50	20120618	10	2066	40.92	0.022581129788073	0.0022347685555332
4	D	26	50	20120618	10	2068	40.96	0.0236652659049882	0.00135145076447500
4	D	26	50	20120618	10	2070	41	0.0240219659207578	0.00167505818288500
4	D	26	50	20120618	10	2072	41.04	0.0244751365146846	0.00151940983821020
4	D	26	50	20120618	10	2074	41.08	0.0250626503259691	0.00102717159462280
4	D	26	50	20120618	10	2076	41.12	0.0251040302148041	0.000630003857766001
4	D	26	50	20120618	10	2078	41.16	0.0257729178744676	-0.000186598408487299
4	D	26	50	20120618	10	2080	41.2	0.0258479065486124	-0.00048340647989040
4	D	26	50	20120618	10	2082	41.24	0.026221782188097	-0.00134951329189450
4	D	26	50	20120618	10	2084	41.28	0.0266854816019957	-0.0025954566535486
4	D	26	50	20120618	10	2086	41.32	0.0271831928520694	-0.0025169183033623
4	D	26	50	20120618	10	2088	41.36	0.0275184746034369	-0.0035289578128677
4	D	26	50	20120618	10	2090	41.4	0.0277201273152956	-0.0040205525892842
4	D	26	50	20120618	10	2092	41.44	0.0280826680330778	-0.0048272836448721
4	D	26	50	20120618	10	2094	41.48	0.0290990845335588	-0.0065233287570227
4	D	26	50	20120618	10	2096	41.52	0.029511271218448	-0.0070050664649095
4	D	26	50	20120618	10	2098	41.56	0.0295147855391505	-0.007990794531087
4	D	26	50	20120618	10	2100	41.6	0.0298405001357685	-0.0094532115627336
4	D	26	50	20120618	10	2102	41.64	0.0295504307919901	-0.0098583978904891
4	D	26	50	20120618	10	2104	41.68	0.0291751197257397	-0.0099951311287671
4	D	26	50	20120618	10	2106	41.72	0.0291868152719006	-0.0103214326240135
4	D	26	50	20120618	10	2108	41.76	0.0284764557995206	-0.0107039773926354
4	D	26	50	20120618	10	2110	41.8	0.0282590699617804	-0.0104641479856604
4	D	26	50	20120618	10	2112	41.84	0.0276524713384717	-0.0118355533035004
4	D	26	50	20120618	10	2114	41.88	0.0272323438444297	-0.0118850154228444
4	D	26	50	20120618	10	2116	41.92	0.0268539002951387	-0.0118143047447258
4	D	26	50	20120618	10	2118	41.96	0.026800443022481	-0.0116627010508394
4	D	26	50	20120618	10	2120	42	0.0261776233696119	-0.0115564936123051
4	D	26	50	20120618	10	2122	42.04	0.0258135340879789	-0.0115883841281367
4	D	26	50	20120618	10	2124	42.08	0.025003119006061	-0.0109575741686401
4	D	26	50	20120618	10	2126	42.12	0.0238265640328447	-0.010640436777278
4	D	26	50	20120618	10	2128	42.16	0.0230430190086119	-0.0103965556484467
4	D	26	50	20120618	10	2130	42.2	0.022871474903496	-0.0105180365934546
4	D	26	50	20120618	10	2132	42.24	0.021693293584683	-0.0103826963555355
4	D	26	50	20120618	10	2134	42.28	0.0211681253782958	-0.0100381232210633
4	D	26	50	20120618	10	2136	42.32	0.020922759325224	-0.0101969394041178
4	D	26	50	20120618	10	2138	42.36	0.0211705295413518	-0.0096909337915007
4	D	26	50	20120618	10	2140	42.4	0.0209924093431709	-0.0095014998848208
4	D	26	50	20120618	10	2142	42.44	0.0208759488563095	-0.00944740621606
4	D	26	50	20120618	10	2144	42.48	0.0208468160569246	-0.0101576242670838
4	D	26	50	20120618	10	2146	42.52	0.0208951114500796	-0.0103742110741612
4	D	26	50	20120618	10	2148	42.56	0.0207587812626669	-0.0106963689236698
4	D	26	50	20120618	10	2150	42.6	0.0209183752631807	-0.0114933489767452
4	D	26	50	20120618	10	2152	42.64	0.0206314313313752	-0.0111318759902026
4	D	26	50	20120618	10	2154	42.68	0.020358983088584	-0.0115615847811297
4	D	26	50	20120618	10	2156	42.72	0.0201244357692644	-0.0112617007952285
4	D	26	50	20120618	10	2158	42.76	0.0197097176420985	-0.012321017464124
4	D	26	50	20120618	10	2160	42.8	0.0198536138720700	-0.0125258662986338
4	D	26	50	20120618	10	2162	42.84	0.0194570683891806	-0.0126903393359378
4	D	26	50	20120618	10	2164	42.88	0.018918606575307	-0.012369242146601
4	D	26	50	20120618	10	2166	42.92	0.018968669735415	-0.0123488774713028
4	D	26	50	20120618	10	2168	42.96	0.0186190761427964	-0.0117325632008206
4	D	26	50	20120618	10	2170	43	0.0185980043607170	-0.0119359271110899
4	D	26	50	20120618	10	2172	43.04	0.0175632242971286	-0.0121530088929141
4	D	26	50	20120618	10	2174	43.08	0.016834621469794	-0.012992627484895
4	D	26	50	20120618	10	2176	43.12	0.0167069886957898	-0.0127973953026094
4	D	26	50	20120618	10	2178	43.16	0.0153387370741939	-0.0130120729213777
4	D	26	50	20120618	10	2180	43.2	0.0143062197523053	-0.0138703591323819
4	D	26	50	20120618	10	2182	43.24	0.0130051432749220	-0.0141175636630847
4	D	26	50	20120618	10	2184	43.28	0.0118513571400599	-0.0142573586737253
4	D	26	50	20120618	10	2186	43.32	0.0112339114987278	-0.0147048158448601
4	D	26	50	20120618	10	2188	43.36	0.0100513461178715	-0.0148472271505911
4	D	26	50	20120618	10	2190	43.4	0.00875840136847186	-0.0156563694403029
4	D	26	50	20120618	10	2192	43.44	0.00754196557279664	-0.015834065374415
4	D	26	50	20120618	10	2194	43.48	0.00698313908362491	-0.015977678761674
4	D	26	50	20120618	10	2196	43.52	0.0054384643201229	-0.0167408591106087
4	D	26	50	20120618	10	2198	43.56	0.00439894664110055	-0.0175548097264325
4	D	26	50	20120618	10	2200	43.6	0.00319453166070551	-0.0195637708024616
4	D	26	50	20120618	10	2202	43.64	0.00259299592195011	-0.0195086871842072
4	D	26	50	20120618	10	2204	43.68	0.00175330661929109	-0.0193520630321744
4	D	26	50	20120618	10	2206	43.72	0.00106592811729965	-0.0205983387340157
4	D	26	50	20120618	10	2208	43.76	-0.0002458963831576	-0.0209974298013173
4	D	26	50	20120618	10	2210	43.8	-0.0008764234999417	-0.022153337256523
4	D	26	50	20120618	10	2212	43.84	-0.0022507562398559	-0.0231384784240721
4	D	26	50	20120618	10	2214	43.88	-0.0033975420175842	-0.0241550151327059
4	D	26	50	20120618	10	2216	43.92	-0.0048196044652285	-0.0252909821766821
4	D	26	50	20120618	10	2218	43.96	-0.005260344121942	-0.0252821433419172
4	D	26	50	20120618	10	2220	44	-0.0056854567187914	-0.0263118322366811
4	D	26	50	20120618	10	2222	44.04	-0.0056372320363145	-0.0257638244812615
4	D	26	50	20120618	10	2224	44.08	-0.0066862956568828	-0.0271182168099462
4	D	26	50	20120618	10	2226	44.12	-0.0066541222983388	-0.0279139240708154
4	D	26	50	20120618	10	2228	44.16	-0.0075420362834748	-0.029240244260287
4	D	26	50	20120618	10	2230	44.2	-0.0073590370485037	-0.028976210588192
4	D	26	50	20120618	10	2232	44.24	-0.0070730123555138	-0.0303541495726902
4	D	26	50	20120618	10	2234	44.28	-0.0074317276256097	-0.0314694690986558
4	D	26	50	20120618	10	2236	44.32	-0.0073349247072653	-0.0326955215465551
4	D	26	50	20120618	10	2238	44.36	-0.0069006197222605	-0.0328502365102787
4	D	26	50	20120618	10	2240	44.4	-0.0071614007031621	-0.0344301959021619
4	D	26	50	20120618	10	2242	44.44	-0.0066723656532935	-0.0362515615491423
4	D	26	50	20120618	10	2244	44.48	-0.0068733254005067	-0.0369988319955002
4	D	26	50	20120618	10	2246	44.52	-0.0065234489651756	-0.0373557794986432
4	D	26	50	20120618	10	2248	44.56	-0.0068621531133639	-0.0392911307587508
4	D	26	50	20120618	10	2250	44.6	-0.0069407126767538	-0.0412371593312542
4	D	26	50	20120618	10	2252	44.64	-0.0066219489397949	-0.0435979060309237
4	D	26	50	20120618	10	2254	44.68	-0.0064405760504205	-0.044272132346785
4	D	26	50	20120618	10	2256	44.72	-0.0063893108087845	-0.0461362779540271
4	D	26	50	20120618	10	2258	44.76	-0.0061457832333438	-0.0461381164316582
4	D	26	50	20120618	10	2260	44.8	-0.0061288126705954	-0.0468026553846173
4	D	26	50	20120618	10	2262	44.84	-0.0060361816822599	-0.0470689517984122
4	D	26	50	20120618	10	2264	44.88	-0.0060358281288693	-0.0476952362745091
4	D	26	50	20120618	10	2266	44.92	-0.0057777341537362	-0.0476902865270408
4	D	26	50	20120618	10	2268	44.96	-0.0058849315417641	-0.0470407382378428
4	D	26	50	20120618	10	2270	45	-0.0061090136807221	-0.0470081406152301
4	D	26	50	20120618	10	2272	45.04	-0.0060672943806321	-0.0468812856586853
4	D	26	50	20120618	10	2274	45.08	-0.0061358130277291	-0.0467479960304316
4	D	26	50	20120618	10	2276	45.12	-0.0059816637494304	-0.0467325811026017
4	D	26	50	20120618	10	2278	45.16	-0.0063017002785955	-0.0464512940250457
4	D	26	50	20120618	10	2280	45.2	-0.0061261256648269	-0.0455584302924415
4	D	26	50	20120618	10	2282	45.24	-0.0065030135791993	-0.0449934519742734
4	D	26	50	20120618	10	2284	45.28	-0.0058712843808872	-0.0454697591020807
4	D	26	50	20120618	10	2286	45.32	-0.00547841585326	-0.0453665215120274
4	D	26	50	20120618	10	2288	45.36	-0.0055000533207643	-0.0445747033384548
4	D	26	50	20120618	10	2290	45.4	-0.0049215692630756	-0.0448199986808484
4	D	26	50	20120618	10	2292	45.44	-0.0049787742016736	-0.0442338778699228
4	D	26	50	20120618	10	2294	45.48	-0.0049565710487443	-0.0440414034040839
4	D	26	50	20120618	10	2296	45.52	-0.0050372519324777	-0.0429371147439048
4	D	26	50	20120618	10	2298	45.56	-0.0048707282855083	-0.0432811221929521
4	D	26	50	20120618	10	2300	45.6	-0.0047570255150935	-0.0430226039537503
4	D	26	50	20120618	10	2302	45.64	-0.0046233116227711	-0.0425392964688093
4	D	26	50	20120618	10	2304	45.68	-0.0043825417637771	-0.0418507865959679
4	D	26	50	20120618	10	2306	45.72	-0.0044270894909918	-0.0412493215678907
4	D	26	50	20120618	10	2308	45.76	-0.0042513027451888	-0.0405191631056374
4	D	26	50	20120618	10	2310	45.8	-0.0034377056827556	-0.0398625437486276
4	D	26	50	20120618	10	2312	45.84	-0.0031758640416822	-0.0386939083713606
4	D	26	50	20120618	10	2314	45.88	-0.0031757933310041	-0.0384484716076107
4	D	26	50	20120618	10	2316	45.92	-0.0028064714591904	-0.0369733761513775
4	D	26	50	20120618	10	2318	45.96	-0.0020996475207163	-0.0363013418665378
4	D	26	50	20120618	10	2320	46	-0.0018028748046523	-0.0348064474204313
4	D	26	50	20120618	10	2322	46.04	-0.0016801917781164	-0.0345153315586168
4	D	26	50	20120618	10	2324	46.08	-0.00146113009730480	-0.0331118660193177
4	D	26	50	20120618	10	2326	46.12	-0.000874090047563801	-0.0318041427381913
4	D	26	50	20120618	10	2328	46.16	-0.000716334524681101	-0.0304284664953929
4	D	26	50	20120618	10	2330	46.2	-0.0002369161270366	-0.0293187331129987
4	D	26	50	20120618	10	2332	46.24	-0.000372044232921300	-0.02793329879662
4	D	26	50	20120618	10	2334	46.28	0.000278847559160899	-0.0267052664497333
4	D	26	50	20120618	10	2336	46.32	0.000401318453662399	-0.0253146702538518
4	D	26	50	20120618	10	2338	46.36	0.00093101214344925	-0.0238275539823384
4	D	26	50	20120618	10	2340	46.4	0.00148121192989051	-0.0217098398833628
4	D	26	50	20120618	10	2342	46.44	0.00143779557352564	-0.0210983339389927
4	D	26	50	20120618	10	2344	46.48	0.00214292245572488	-0.0200098137600341
4	D	26	50	20120618	10	2346	46.52	0.00254286205116399	-0.0181419204868517
4	D	26	50	20120618	10	2348	46.56	0.00274014484311503	-0.0172199946655407
4	D	26	50	20120618	10	2350	46.6	0.00316900510590467	-0.015481855486706
4	D	26	50	20120618	10	2352	46.64	0.00322147242906871	-0.0143180991462292
4	D	26	50	20120618	10	2354	46.68	0.00357488439830575	-0.0129792631667306
4	D	26	50	20120618	10	2356	46.72	0.00401824035010972	-0.011639861501807
4	D	26	50	20120618	10	2358	46.76	0.00469451727563653	-0.0110871868416316
4	D	26	50	20120618	10	2360	46.8	0.0045355596712258	-0.0093740085321729
4	D	26	50	20120618	10	2362	46.84	0.00476169241984925	-0.0085663511667016
4	D	26	50	20120618	10	2364	46.88	0.00496081368943138	-0.0074451626544522
4	D	26	50	20120618	10	2366	46.92	0.00546795067289837	-0.0072905891120848
4	D	26	50	20120618	10	2368	46.96	0.00626422361919255	-0.0059835022270615
4	D	26	50	20120618	10	2370	47	0.00644510153382007	-0.0053560156694366
4	D	26	50	20120618	10	2372	47.04	0.00662972711438787	-0.0045477219078622
4	D	26	50	20120618	10	2374	47.08	0.0074011806126624	-0.0040438376155887
4	D	26	50	20120618	10	2376	47.12	0.00750915581814958	-0.0033201138250442
4	D	26	50	20120618	10	2378	47.16	0.00827474033014026	-0.0023889249048997
4	D	26	50	20120618	10	2380	47.2	0.00827177048165928	-0.00127735304487440
4	D	26	50	20120618	10	2382	47.24	0.00874602699980109	-0.0011142235104547
4	D	26	50	20120618	10	2384	47.28	0.00982146570330772	-0.0011070817319647
4	D	26	50	20120618	10	2386	47.32	0.0106062128090685	-0.0007546597122213
4	D	26	50	20120618	10	2388	47.36	0.0110209309362345	-0.000613309066662099
4	D	26	50	20120618	10	2390	47.4	0.0119581302640191	-0.000215915055635299
4	D	26	50	20120618	10	2392	47.44	0.0130353367344787	-0.0008053592684324
4	D	26	50	20120618	10	2394	47.48	0.0137241294500325	-0.0006699483198352
4	D	26	50	20120618	10	2396	47.52	0.0146954113246703	-0.000566993572494397
4	D	26	50	20120618	10	2398	47.56	0.0150397016164301	-0.000639189174853599
4	D	26	50	20120618	10	2400	47.6	0.0150790167534640	-0.000187772205744098
4	D	26	50	20120618	10	2402	47.64	0.0149660210898304	1.44603336753001e-05
4	D	26	50	20120618	10	2404	47.68	0.0149245846324529	0.000412702872839499
4	D	26	50	20120618	10	2406	47.72	0.0148116596794974	0.000255371614025501
4	D	26	50	20120618	10	2408	47.76	0.0149412016418108	0.000123142645943600
4	D	26	50	20120618	10	2410	47.8	0.0148067099320291	4.63508495068023e-05
4	D	26	50	20120618	10	2412	47.84	0.0144407114620870	6.4028519036502e-05
4	D	26	50	20120618	10	2414	47.88	0.0147131597048781	0.0009694787523458
4	D	26	50	20120618	10	2416	47.92	0.0145630126509610	0.0014468182560536
4	D	26	50	20120618	10	2418	47.96	0.0147345779692803	0.0026731040491908
4	D	26	50	20120618	10	2420	48	0.0148632501902528	0.0028593347621519
4	D	26	50	20120618	10	2422	48.04	0.0141875106658797	0.0037166027393912
4	D	26	50	20120618	10	2424	48.08	0.0142033427867104	0.0044036206169242
4	D	26	50	20120618	10	2426	48.12	0.0136948057318167	0.006708802865728
4	D	26	50	20120618	10	2428	48.16	0.0138243971916048	0.0063206507403313
4	D	26	50	20120618	10	2430	48.2	0.0136149450919495	0.0072632170085851
4	D	26	50	20120618	10	2432	48.24	0.0135111913139460	0.0085334282749696
4	D	26	50	20120618	10	2434	48.28	0.0129031572638715	0.00972158687046514
4	D	26	50	20120618	10	2436	48.32	0.0127992125670371	0.0101406183489963
4	D	26	50	20120618	10	2438	48.36	0.0128542608299524	0.0113365126926780
4	D	26	50	20120618	10	2440	48.4	0.0120752130048480	0.0111230230133022
4	D	26	50	20120618	10	2442	48.44	0.0115622353193684	0.0121646195862612
4	D	26	50	20120618	10	2444	48.48	0.0108218308798558	0.0122415457329865
4	D	26	50	20120618	10	2446	48.52	0.0102779738412417	0.0124415508860451
4	D	26	50	20120618	10	2448	48.56	0.0102072702341909	0.0129240876245946
4	D	26	50	20120618	10	2450	48.6	0.0104374405625349	0.0120661903223201
4	D	26	50	20120618	10	2452	48.64	0.0101380939777874	0.0123909927511903
4	D	26	50	20120618	10	2454	48.68	0.0101864317973493	0.0123745171631886
4	D	26	50	20120618	10	2456	48.72	0.0101960908759803	0.0123147949244496
4	D	26	50	20120618	10	2458	48.76	0.0101558070026561	0.0123894866137464
4	D	26	50	20120618	10	2460	48.8	0.00984334358711762	0.0121611406208978
4	D	26	50	20120618	10	2462	48.84	0.009843216307897	0.0124749546103884
4	D	26	50	20120618	10	2464	48.88	0.00992352949610418	0.0119396606348945
4	D	26	50	20120618	10	2466	48.92	0.0087425763187089	0.0121620457175777
4	D	26	50	20120618	10	2468	48.96	0.00849238072632167	0.0126337637223751
4	D	26	50	20120618	10	2470	49	0.0070686495066738	0.0128680281989822
4	D	26	50	20120618	10	2472	49.04	0.00682172781868346	0.0124821741706243
4	D	26	50	20120618	10	2474	49.08	0.00715010113679868	0.0129685010015210
4	D	26	50	20120618	10	2476	49.12	0.00710402605893656	0.0128710899713447
4	D	26	50	20120618	10	2478	49.16	0.00741110132080245	0.012816918520838
4	D	26	50	20120618	10	2480	49.2	0.00749463891593183	0.0135061355004605
4	D	26	50	20120618	10	2482	49.24	0.00734590607557705	0.0135600170371870
4	D	26	50	20120618	10	2484	49.28	0.007784489056608	0.0139010899930923
4	D	26	50	20120618	10	2486	49.32	0.00794310724976377	0.0136126045685038
4	D	26	50	20120618	10	2488	49.36	0.0078357967246509	0.0138384969008216
4	D	26	50	20120618	10	2490	49.4	0.00735996335838703	0.0146404054881619
4	D	26	50	20120618	10	2492	49.44	0.00744276556246398	0.0161351302286409
4	D	26	50	20120618	10	2494	49.48	0.00739976498488646	0.0164524175266406
4	D	26	50	20120618	10	2496	49.52	0.00736018468280955	0.0166539677080162
4	D	26	50	20120618	10	2498	49.56	0.00731762392564993	0.0169013348732786
4	D	26	50	20120618	10	2500	49.6	0.00732206526334256	0.0168827513999623
4	D	26	50	20120618	10	2502	49.64	0.0074828231616182	0.0175233717589410
4	D	26	50	20120618	10	2504	49.68	0.0073897961934853	0.0182144837847371
4	D	26	50	20120618	10	2506	49.72	0.00705938640784026	0.0189755357422604
4	D	26	50	20120618	10	2508	49.76	0.00697181830405812	0.0188685929126737
4	D	26	50	20120618	10	2510	49.8	0.00687459112164497	0.0199153372229998
4	D	26	50	20120618	10	2512	49.84	0.00665080596753505	0.0201835993936463
4	D	26	50	20120618	10	2514	49.88	0.00624449533999745	0.0207585691306325
4	D	26	50	20120618	10	2516	49.92	0.00608800553825305	0.0212092860640287
4	D	26	50	20120618	10	2518	49.96	0.00621104918924732	0.0206069512946105
4	D	26	50	20120618	10	2520	50	0.0063439286955679	0.0208813794363890
4	D	26	50	20120618	10	2522	50.04	0.00652162462968008	0.0207183064705118
4	D	26	50	20120618	10	2524	50.08	0.00662079635574149	0.0206774851960339
4	D	26	50	20120618	10	2526	50.12	0.00652779767187984	0.0207210712580262
4	D	26	50	20120618	10	2528	50.16	0.00716551606462855	0.0209016026903310
4	D	26	50	20120618	10	2530	50.2	0.00775829357879217	0.0212465251355531
4	D	26	50	20120618	10	2532	50.24	0.00792277906117551	0.0220449884158126
4	D	26	50	20120618	10	2534	50.28	0.00887484064212985	0.0232025917959223
4	D	26	50	20120618	10	2536	50.32	0.00927818849225428	0.0234040748021536
4	D	26	50	20120618	10	2538	50.36	0.00987507146838947	0.0238740462532014
4	D	26	50	20120618	10	2540	50.4	0.0103875471080544	0.0237199888987843
4	D	26	50	20120618	10	2542	50.44	0.0105819378332704	0.0237644871285244
4	D	26	50	20120618	10	2544	50.48	0.0107354153601270	0.0240609840729437
4	D	26	50	20120618	10	2546	50.52	0.0111429139270569	0.0236595241979250
4	D	26	50	20120618	10	2548	50.56	0.0109645320993670	0.0235880286312793
4	D	26	50	20120618	10	2550	50.6	0.0113482294520423	0.0237719824604050
4	D	26	50	20120618	10	2552	50.64	0.0117274649609282	0.0232329125346996
4	D	26	50	20120618	10	2554	50.68	0.0122261025208854	0.0232472243759508
4	D	26	50	20120618	10	2556	50.72	0.0138013943009060	0.0229970507038738
4	D	26	50	20120618	10	2558	50.76	0.0144931717141832	0.0234614918727859
4	D	26	50	20120618	10	2560	50.8	0.0157153739656590	0.0230825710264176
4	D	26	50	20120618	10	2562	50.84	0.0165573366166195	0.0223272289561524
4	D	26	50	20120618	10	2564	50.88	0.0174438717435321	0.0226428884943419
4	D	26	50	20120618	10	2566	50.92	0.0178009182416245	0.0223380123345655
4	D	26	50	20120618	10	2568	50.96	0.0181916088803657	0.0224490422413474
4	D	26	50	20120618	10	2570	51	0.0183012599289243	0.0222321372362184
4	D	26	50	20120618	10	2572	51.04	0.0186073098859574	0.0224302685563069
4	D	26	50	20120618	10	2574	51.08	0.0195618545430846	0.0224694352009168
4	D	26	50	20120618	10	2576	51.12	0.0194182765111647	0.0228667938566046
4	D	26	50	20120618	10	2578	51.16	0.0205353355198119	0.0219467772236028
4	D	26	50	20120618	10	2580	51.2	0.021665744704488	0.0220417133800449
4	D	26	50	20120618	10	2582	51.24	0.0227484878210443	0.0223548839023646
4	D	26	50	20120618	10	2584	51.28	0.0232659132081775	0.0226630763929448
4	D	26	50	20120618	10	2586	51.32	0.0234023423905397	0.0230094597207768
4	D	26	50	20120618	10	2588	51.36	0.023486671945264	0.0228859564503748
4	D	26	50	20120618	10	2590	51.4	0.0232346873727203	0.0233159905104212
4	D	26	50	20120618	10	2592	51.44	0.0232542883726948	0.0238340735068609
4	D	26	50	20120618	10	2594	51.48	0.0232531994282518	0.0238225759505988
4	D	26	50	20120618	10	2596	51.52	0.0230819947343909	0.0241149787467551
4	D	26	50	20120618	10	2598	51.56	0.0228847897241858	0.023317425937187
4	D	26	50	20120618	10	2600	51.6	0.0228209096975734	0.0235346067139606
4	D	26	50	20120618	10	2602	51.64	0.0225436743418736	0.0236366210092824
4	D	26	50	20120618	10	2604	51.68	0.0219685843967346	0.0236918460488931
4	D	26	50	20120618	10	2606	51.72	0.0222746202116321	0.0239068065103738
4	D	26	50	20120618	10	2608	51.76	0.0215823273175114	0.0245736435603718
4	D	26	50	20120618	10	2610	51.8	0.0213092426786172	0.0252552944974356
4	D	26	50	20120618	10	2612	51.84	0.0210096415354284	0.0255430162467004
4	D	26	50	20120618	10	2614	51.88	0.0206831420502833	0.0260571818715724
4	D	26	50	20120618	10	2616	51.92	0.0202358284218251	0.0272527558958823
4	D	26	50	20120618	10	2618	51.96	0.0198833646827816	0.027699547679536
4	D	26	50	20120618	10	2620	52	0.0192188575496277	0.0288550697615459
4	D	26	50	20120618	10	2622	52.04	0.0189345094068159	0.0298752332208604
4	D	26	50	20120618	10	2624	52.08	0.0183637964526524	0.0311038383242398
4	D	26	50	20120618	10	2626	52.12	0.0180089490566496	0.0320048549980312
4	D	26	50	20120618	10	2628	52.16	0.0179828992428307	0.0326438249697826
4	D	26	50	20120618	10	2630	52.2	0.0181470540820831	0.0325551891347608
4	D	26	50	20120618	10	2632	52.24	0.0182915584238864	0.0325079826860488
4	D	26	50	20120618	10	2634	52.28	0.0185084068604729	0.0324606984555909
4	D	26	50	20120618	10	2636	52.32	0.0189191369053929	0.0324813035471947
4	D	26	50	20120618	10	2638	52.36	0.0189457524046368	0.0323759163525266
4	D	26	50	20120618	10	2640	52.4	0.0191941519457998	0.0311159298501981
4	D	26	50	20120618	10	2642	52.44	0.0190217098150718	0.0308450160291221
4	D	26	50	20120618	10	2644	52.48	0.0193225271819242	0.0311151166773998
4	D	26	50	20120618	10	2646	52.52	0.0198224516762231	0.0305770084169168
4	D	26	50	20120618	10	2648	52.56	0.0200738917765452	0.0302540091103386
4	D	26	50	20120618	10	2650	52.6	0.0208187227045081	0.0304031025751518
4	D	26	50	20120618	10	2652	52.64	0.0209029780130203	0.0299269686885059
4	D	26	50	20120618	10	2654	52.68	0.0211637237163646	0.0294596063836989
4	D	26	50	20120618	10	2656	52.72	0.0211076034017872	0.0289716787408314
4	D	26	50	20120618	10	2658	52.76	0.0219473061394751	0.0291739685559
4	D	26	50	20120618	10	2660	52.8	0.0222039166045813	0.0287001348876133
4	D	26	50	20120618	10	2662	52.84	0.0230549266868071	0.0289882738298790
4	D	26	50	20120618	10	2664	52.88	0.0239662034799934	0.0282063975776498
4	D	26	50	20120618	10	2666	52.92	0.0243851218214396	0.0277692358812491
4	D	26	50	20120618	10	2668	52.96	0.0250775207815775	0.0277268094743779
4	D	26	50	20120618	10	2670	53	0.0263532121255161	0.0265107979427714
4	D	26	50	20120618	10	2672	53.04	0.026498671061474	0.0265978357164676
4	D	26	50	20120618	10	2674	53.08	0.0278789010719433	0.0261505623930959
4	D	26	50	20120618	10	2676	53.12	0.0282999690180042	0.0258024678668534
4	D	26	50	20120618	10	2678	53.16	0.0295706045484574	0.0259505713821729
4	D	26	50	20120618	10	2680	53.2	0.0299554474141182	0.0257180393171797
4	D	26	50	20120618	10	2682	53.24	0.0310632716082031	0.0260029326393197
4	D	26	50	20120618	10	2684	53.28	0.0321839297903666	0.0254195341895018
4	D	26	50	20120618	10	2686	53.32	0.0331675153229971	0.025169359810318
4	D	26	50	20120618	10	2688	53.36	0.0339456863356929	0.0255236910183706
4	D	26	50	20120618	10	2690	53.4	0.0345998308189686	0.0257890681933499
4	D	26	50	20120618	10	2692	53.44	0.0353396766441241	0.0253179229450453
4	D	26	50	20120618	10	2694	53.48	0.035791942141371	0.0249152963438377
4	D	26	50	20120618	10	2696	53.52	0.0360373081944427	0.0250232008386467
4	D	26	50	20120618	10	2698	53.56	0.0362041853948028	0.024855899374218
4	D	26	50	20120618	10	2700	53.6	0.0369486981247141	0.0239173565435491
4	D	26	50	20120618	10	2702	53.64	0.0377229093394352	0.023357115840815
4	D	26	50	20120618	10	2704	53.68	0.0385212328953948	0.0230841726232770
4	D	26	50	20120618	10	2706	53.72	0.0388514517622089	0.0225423874075318
4	D	26	50	20120618	10	2708	53.76	0.0405021925428889	0.0224421903766377
4	D	26	50	20120618	10	2710	53.8	0.0409755298222152	0.0221774495977615
4	D	26	50	20120618	10	2712	53.84	0.0419852075950715	0.0220467055539201
4	D	26	50	20120618	10	2714	53.88	0.0429976430843744	0.0223146990239898
4	D	26	50	20120618	10	2716	53.92	0.0434296853276794	0.0221469732954923
4	D	26	50	20120618	10	2718	53.96	0.0446768802683362	0.0213981472142158
4	D	26	50	20120618	10	2720	54	0.045860859862755	0.0204922020061596
4	D	26	50	20120618	10	2722	54.04	0.0474202424473056	0.0199879641604954
4	D	26	50	20120618	10	2724	54.08	0.0483841704114192	0.0192347540171755
4	D	26	50	20120618	10	2726	54.12	0.0494254558573945	0.0193370016577351
4	D	26	50	20120618	10	2728	54.16	0.0509203503035009	0.0182260661938129
4	D	26	50	20120618	10	2730	54.2	0.0517347958940716	0.0184447036105558
4	D	26	50	20120618	10	2732	54.24	0.0525692526065499	0.0175538197769389
4	D	26	50	20120618	10	2734	54.28	0.0536785617248753	0.0166799772167485
4	D	26	50	20120618	10	2736	54.32	0.0544239936936022	0.0158590262437910
4	D	26	50	20120618	10	2738	54.36	0.0557819215561928	0.0156767341156011
4	D	26	50	20120618	10	2740	54.4	0.0563746891708615	0.0152758752813464
4	D	26	50	20120618	10	2742	54.44	0.0570789675249233	0.0147454037741003
4	D	26	50	20120618	10	2744	54.48	0.0584318749293675	0.0134110225673231
4	D	26	50	20120618	10	2746	54.52	0.0592463912306163	0.0120989859348315
4	D	26	50	20120618	10	2748	54.56	0.0598610084448237	0.0119401697517770
4	D	26	50	20120618	10	2750	54.6	0.0606411593565068	0.0104927928813662
4	D	26	50	20120618	10	2752	54.64	0.0608465738764415	0.0100171221496621
4	D	26	50	20120618	10	2754	54.68	0.0609241434903376	0.010417556719848
4	D	26	50	20120618	10	2756	54.72	0.0613996728006856	0.0095067324750016
4	D	26	50	20120618	10	2758	54.76	0.0615540342110186	0.0080170706190759
4	D	26	50	20120618	10	2760	54.8	0.0617523776631414	0.0079078226213826
4	D	26	50	20120618	10	2762	54.84	0.0619512868006892	0.007550521564849
4	D	26	50	20120618	10	2764	54.88	0.0620468876375056	0.0069398641486163
4	D	26	50	20120618	10	2766	54.92	0.0620831622153805	0.0065047813461522
4	D	26	50	20120618	10	2768	54.96	0.0628286648947855	0.0060466468626215
4	D	26	50	20120618	10	2770	55	0.0628850920159242	0.0047945021744963
4	D	26	50	20120618	10	2772	55.04	0.063597714230004	0.0036294730418134
4	D	26	50	20120618	10	2774	55.08	0.0638190386525153	0.0033863697304414
4	D	26	50	20120618	10	2776	55.12	0.0644671020174728	0.00224559436035320
4	D	26	50	20120618	10	2778	55.16	0.0654049377413605	0.000734436458279402
4	D	26	50	20120618	10	2780	55.2	0.0657689563123154	-0.000102353706576699
4	D	26	50	20120618	10	2782	55.24	0.0663234694501219	-0.00117432758685560
4	D	26	50	20120618	10	2784	55.28	0.0671208737672659	-0.0020490893858614
4	D	26	50	20120618	10	2786	55.32	0.0675103481823435	-0.0034323316712186
4	D	26	50	20120618	10	2788	55.36	0.0678621338059838	-0.0041379535281646
4	D	26	50	20120618	10	2790	55.4	0.0687140560559573	-0.0056197664988191
4	D	26	50	20120618	10	2792	55.44	0.0688383654280899	-0.0058671124508782
4	D	26	50	20120618	10	2794	55.48	0.0691664629745605	-0.0056470608205729
4	D	26	50	20120618	10	2796	55.52	0.0692848326497311	-0.0059713399904251
4	D	26	50	20120618	10	2798	55.56	0.0696504775662827	-0.0073977865001127
4	D	26	50	20120618	10	2800	55.6	0.0704263151266006	-0.0077229141981023
4	D	26	50	20120618	10	2802	55.64	0.0713739796347468	-0.0083994739663416
4	D	26	50	20120618	10	2804	55.68	0.0717762526825638	-0.0086662653548833
4	D	26	50	20120618	10	2806	55.72	0.0722671262100635	-0.0085983831038894
4	D	26	50	20120618	10	2808	55.76	0.0728618030130414	-0.0087812409175042
4	D	26	50	20120618	10	2810	55.8	0.0736211649853576	-0.0097124298376488
4	D	26	50	20120618	10	2812	55.84	0.0744316507779536	-0.0102130614387288
4	D	26	50	20120618	10	2814	55.88	0.0753136957768057	-0.0104007275784557
4	D	26	50	20120618	10	2816	55.92	0.0765714973191804	-0.0109541093454123
4	D	26	50	20120618	10	2818	55.96	0.07704921866055	-0.0116002635220606
4	D	26	50	20120618	10	2820	56	0.0782080252535585	-0.0119891722517132
4	D	26	50	20120618	10	2822	56.04	0.0802386237970919	-0.013831114706026
4	D	26	50	20120618	10	2824	56.08	0.081344114538799	-0.0141669904270897
4	D	26	50	20120618	10	2826	56.12	0.0817429227633882	-0.0146824712705747
4	D	26	50	20120618	10	2828	56.16	0.083174813995291	-0.0153339994587599
4	D	26	50	20120618	10	2830	56.2	0.083851232342174	-0.0154748551295723
4	D	26	50	20120618	10	2832	56.24	0.0846181603570489	-0.0159522936282294
4	D	26	50	20120618	10	2834	56.28	0.0854818205795902	-0.0169122617943683
4	D	26	50	20120618	10	2836	56.32	0.0860922658637885	-0.0171961651670147
4	D	26	50	20120618	10	2838	56.36	0.0867177725224262	-0.0182984032175283
4	D	26	50	20120618	10	2840	56.4	0.0876957012008071	-0.018568800850654
4	D	26	50	20120618	10	2842	56.44	0.0883974339704567	-0.0193951258351486
4	D	26	50	20120618	10	2844	56.48	0.08971880441246	-0.0201279005924923
4	D	26	50	20120618	10	2846	56.52	0.0902985612623548	-0.0204349970675616
4	D	26	50	20120618	10	2848	56.56	0.0917052794928473	-0.021833937123461
4	D	26	50	20120618	10	2850	56.6	0.0925412211295661	-0.0232806775977687
4	D	26	50	20120618	10	2852	56.64	0.0936529344109476	-0.0247506111744993
4	D	26	50	20120618	10	2854	56.68	0.0946124076023396	-0.0254114024615181
4	D	26	50	20120618	10	2856	56.72	0.0952075793800643	-0.0259116805092076
4	D	26	50	20120618	10	2858	56.76	0.0957594762227804	-0.0259413082833393
4	D	26	50	20120618	10	2860	56.8	0.097109625910778	-0.0260632134924159
4	D	26	50	20120618	10	2862	56.84	0.0978865948419458	-0.0267126203602576
4	D	26	50	20120618	10	2864	56.88	0.0985539622220297	-0.0279244599618551
4	D	26	50	20120618	10	2866	56.92	0.100042280575071	-0.0282727807622676
4	D	26	50	20120618	10	2868	56.96	0.101063201345748	-0.0296407495411511
4	D	26	50	20120618	10	2870	57	0.101876091301400	-0.0295049850391633
4	D	26	50	20120618	10	2872	57.04	0.102585390113608	-0.0297498561174882
4	D	26	50	20120618	10	2874	57.08	0.104335267265011	-0.0318568221933897
4	D	26	50	20120618	10	2876	57.12	0.105858658114399	-0.0329893244141381
4	D	26	50	20120618	10	2878	57.16	0.106917055544479	-0.0331429080070118
4	D	26	50	20120618	10	2880	57.2	0.107508267524229	-0.0348299940762448
4	D	26	50	20120618	10	2882	57.24	0.108907914686910	-0.0354781281518804
4	D	26	50	20120618	10	2884	57.28	0.110427840713070	-0.0359946696555372
4	D	26	50	20120618	10	2886	57.32	0.111012123046365	-0.0367029785182518
4	D	26	50	20120618	10	2888	57.36	0.112740079887550	-0.0379759828564219
4	D	26	50	20120618	10	2890	57.4	0.113684138151112	-0.0387417087897688
4	D	26	50	20120618	10	2892	57.44	0.114891593690667	-0.0393303044744285
4	D	26	50	20120618	10	2894	57.48	0.115721666341101	-0.0399639428610498
4	D	26	50	20120618	10	2896	57.52	0.116982508442635	-0.0398783122298481
4	D	26	50	20120618	10	2898	57.56	0.117822975562753	-0.0409484476324958
4	D	26	50	20120618	10	2900	57.6	0.119470605073596	-0.0425011834133033
4	D	26	50	20120618	10	2902	57.64	0.120098445184612	-0.043397865522526
4	D	26	50	20120618	10	2904	57.68	0.120258746291907	-0.044173773793522
4	D	26	50	20120618	10	2906	57.72	0.120495414931570	-0.044714922613164
4	D	26	50	20120618	10	2908	57.76	0.121441382383441	-0.0460571527052124
4	D	26	50	20120618	10	2910	57.8	0.121418825677121	-0.0458520210279901
4	D	26	50	20120618	10	2912	57.84	0.122452474369860	-0.0473780988831469
4	D	26	50	20120618	10	2914	57.88	0.123597775223348	-0.0488406078386751
4	D	26	50	20120618	10	2916	57.92	0.124335429017482	-0.0491551289349469
4	D	26	50	20120618	10	2918	57.96	0.124968784561390	-0.0503701505170597
4	D	26	50	20120618	10	2920	58	0.125658072251691	-0.0516041932715865
4	D	26	50	20120618	10	2922	58.04	0.126231677272590	-0.0520558930834084
4	D	26	50	20120618	10	2924	58.08	0.126637061590244	-0.0530477517653788
4	D	26	50	20120618	10	2926	58.12	0.126865457080567	-0.0537046539651011
4	D	26	50	20120618	10	2928	58.16	0.127547108017631	-0.0547780420589423
4	D	26	50	20120618	10	2930	58.2	0.128301520242479	-0.0562241461371469
4	D	26	50	20120618	10	2932	58.24	0.129078206330934	-0.0581259805358262
4	D	26	50	20120618	10	2934	58.28	0.129498510601671	-0.0588342186878627
4	D	26	50	20120618	10	2936	58.32	0.130250730795498	-0.0597436994298248
4	D	26	50	20120618	10	2938	58.36	0.130971131184170	-0.0615731260941107
4	D	26	50	20120618	10	2940	58.4	0.131604203885367	-0.0623061836941667
4	D	26	50	20120618	10	2942	58.44	0.132630286535547	-0.0641509545756043
4	D	26	50	20120618	10	2944	58.48	0.132767253119062	-0.0648257465768906
4	D	26	50	20120618	10	2946	58.52	0.133527180776804	-0.0663073474155108
4	D	26	50	20120618	10	2948	58.56	0.133810447753347	-0.0663012662971926
4	D	26	50	20120618	10	2950	58.6	0.134255076497357	-0.0679510878390571
4	D	26	50	20120618	10	2952	58.64	0.134684997420318	-0.0689919490209637
4	D	26	50	20120618	10	2954	58.68	0.134646247968709	-0.0694860752396568
4	D	26	50	20120618	10	2956	58.72	0.134958294191247	-0.0696817316860111
4	D	26	50	20120618	10	2958	58.76	0.135221408624527	-0.0713773030366184
4	D	26	50	20120618	10	2960	58.8	0.135335606369688	-0.0719560699370196
4	D	26	50	20120618	10	2962	58.84	0.136111585351362	-0.0734569747907661
4	D	26	50	20120618	10	2964	58.88	0.136129545863604	-0.0736087199060087
4	D	26	50	20120618	10	2966	58.92	0.136309575250095	-0.073831741384795
4	D	26	50	20120618	10	2968	58.96	0.136084998136390	-0.074583820157265
4	D	26	50	20120618	10	2970	59	0.136280654582744	-0.0746908054132585
4	D	26	50	20120618	10	2972	59.04	0.136716515202667	-0.0738886634806805
4	D	26	50	20120618	10	2974	59.08	0.136660441634919	-0.0734172353896634
4	D	26	50	20120618	10	2976	59.12	0.137647279858743	-0.0732789253032633
4	D	26	50	20120618	10	2978	59.16	0.138636239402911	-0.0742797642413548
4	D	26	50	20120618	10	2980	59.2	0.139121031812092	-0.0743352014129998
4	D	26	50	20120618	10	2982	59.24	0.139884989978486	-0.0742670363192934
4	D	26	50	20120618	10	2984	59.28	0.140370701626483	-0.0745435857814155
4	D	26	50	20120618	10	2986	59.32	0.140927760348702	-0.0746526216470744
4	D	26	50	20120618	10	2988	59.36	0.142206562962478	-0.0755446368515413
4	D	26	50	20120618	10	2990	59.4	0.143059121608555	-0.075663642922815
4	D	26	50	20120618	10	2992	59.44	0.144591704846098	-0.0776807357268277
4	D	26	50	20120618	10	2994	59.48	0.144909973608310	-0.0771913471235685
4	D	26	50	20120618	10	2996	59.52	0.145133207219131	-0.0777940142331738
4	D	26	50	20120618	10	2998	59.56	0.146344693267338	-0.0780787661339577
4	D	26	50	20120618	10	3000	59.6	0.146762239821628	-0.077744658179847
4	D	26	50	20120618	10	3002	59.64	0.147530935603456	-0.078977074588777
4	D	26	50	20120618	10	3004	59.68	0.148704662149548	-0.0797790043893207
4	D	26	50	20120618	10	3006	59.72	0.150000435326072	-0.0811532664185563
4	D	26	50	20120618	10	3008	59.76	0.150997314466189	-0.0825181239276033
4	D	26	50	20120618	10	3010	59.8	0.151919593840891	-0.0826890316366163
4	D	26	50	20120618	10	3012	59.84	0.153051176822823	-0.0841440452602633
4	D	26	50	20120618	10	3014	59.88	0.153975011832444	-0.0844930024567793
4	D	26	50	20120618	10	3016	59.92	0.154762375233295	-0.0861592995866453
4	D	26	50	20120618	10	3018	59.96	0.155695897605817	-0.0861860282229743
4	D	26	50	20120618	10	3020	60	0.156471098770032	-0.0875363900430063
4	D	26	50	20120618	10	3022	60.04	0.157442804908739	-0.0882702254605213
4	D	26	50	20120618	10	3024	60.08	0.158168437887592	-0.0889545634033533
4	D	26	50	20120618	10	3026	60.12	0.158332981635574	-0.0899001773018343
4	D	26	50	20120618	10	3028	60.16	0.159290192085267	-0.0906060820014933
4	D	26	50	20120618	10	3030	60.2	0.159275908528287	-0.0908848234946363
4	D	26	50	20120618	10	3032	60.24	0.159399369372282	-0.0916056481473783
4	D	26	50	20120618	10	3034	60.28	0.159732275244865	-0.0933926484047933
4	D	26	50	20120618	10	3036	60.32	0.160610501867098	-0.0945975583599343
4	D	26	50	20120618	10	3038	60.36	0.160601450900299	-0.0948894520392083
4	D	26	50	20120618	10	3040	60.4	0.161592956028879	-0.0963912054210923
4	D	26	50	20120618	10	3042	60.44	0.161437533958374	-0.0968223991362603
4	D	26	50	20120618	10	3044	60.48	0.162119609159507	-0.0973296775410833
4	D	26	50	20120618	10	3046	60.52	0.162601926694954	-0.0979589318656613
4	D	26	50	20120618	10	3048	60.56	0.162761874248858	-0.0997053441938353
4	D	26	50	20120618	10	3050	60.6	0.163656859301806	-0.100923194203073
4	D	26	50	20120618	10	3052	60.64	0.164019322237842	-0.100929841006816
4	D	26	50	20120618	10	3054	60.68	0.164543005519989	-0.101702991561366
4	D	26	50	20120618	10	3056	60.72	0.164550642273226	-0.102828139871590
4	D	26	50	20120618	10	3058	60.76	0.164259243568699	-0.104280607910825
4	D	26	50	20120618	10	3060	60.8	0.164754501158242	-0.105461193392694
4	D	26	50	20120618	10	3062	60.84	0.164336954603951	-0.105287598677913
4	D	26	50	20120618	10	3064	60.88	0.163919620181695	-0.106365370833797
4	D	26	50	20120618	10	3066	60.92	0.163783289994282	-0.106647365018134
4	D	26	50	20120618	10	3068	60.96	0.163803725380259	-0.107437274003398
4	D	26	50	20120618	10	3070	61	0.164054041180799	-0.107656477105566
4	D	26	50	20120618	10	3072	61.04	0.164091942104270	-0.109198252731265
4	D	26	50	20120618	10	3074	61.08	0.164179269791747	-0.110160271507069
4	D	26	50	20120618	10	3076	61.12	0.164213423049278	-0.110669176257489
4	D	26	50	20120618	10	3078	61.16	0.164111246119397	-0.110529522668205
4	D	26	50	20120618	10	3080	61.2	0.164069738951341	-0.111507239214551
4	D	26	50	20120618	10	3082	61.24	0.163644131379745	-0.113348474562083
4	D	26	50	20120618	10	3084	61.28	0.163130064749822	-0.113667379720398
4	D	26	50	20120618	10	3086	61.32	0.163410503299241	-0.115576143765533
4	D	26	50	20120618	10	3088	61.36	0.162381238668546	-0.115261905511974
4	D	26	50	20120618	10	3090	61.4	0.161893264278849	-0.116799226364952
4	D	26	50	20120618	10	3092	61.44	0.161710123622521	-0.116757507064862
4	D	26	50	20120618	10	3094	61.48	0.161293743794420	-0.118019586603262
4	D	26	50	20120618	10	3096	61.52	0.160694739497941	-0.118242410092150
4	D	26	50	20120618	10	3098	61.56	0.160887928141629	-0.119719407665624
4	D	26	50	20120618	10	3100	61.6	0.160226182260456	-0.121516767037383
4	D	26	50	20120618	10	3102	61.64	0.160368056165033	-0.121975933896815
4	D	26	50	20120618	10	3104	61.68	0.159795405738289	-0.122121491827722
4	D	26	50	20120618	10	3106	61.72	0.159392962984844	-0.123759957234681
4	D	26	50	20120618	10	3108	61.76	0.158926116945769	-0.126049724555655
4	D	26	50	20120618	10	3110	61.8	0.158747812899825	-0.126509457100511
4	D	26	50	20120618	10	3112	61.84	0.158635531414041	-0.126939936637829
4	D	26	50	20120618	10	3114	61.88	0.158350673447240	-0.126227774043157
4	D	26	50	20120618	10	3116	61.92	0.158689243245140	-0.126364380002215
4	D	26	50	20120618	10	3118	61.96	0.158517218307413	-0.126465694261823
4	D	26	50	20120618	10	3120	62	0.158314717067416	-0.126437678691153
4	D	26	50	20120618	10	3122	62.04	0.158318379880543	-0.126501898129020
4	D	26	50	20120618	10	3124	62.08	0.157942750616241	-0.125980915994777
4	D	26	50	20120618	10	3126	62.12	0.157820664387829	-0.126742226753382
4	D	26	50	20120618	10	3128	62.16	0.156728588875974	-0.127323771169220
4	D	26	50	20120618	10	3130	62.2	0.155735255876365	-0.126803895657090
4	D	26	50	20120618	10	3132	62.24	0.155358261188869	-0.128203366750182
4	D	26	50	20120618	10	3134	62.28	0.154337241423242	-0.128513037093935
4	D	26	50	20120618	10	3136	62.32	0.153530121458925	-0.130184241544863
4	D	26	50	20120618	10	3138	62.36	0.153024342120477	-0.130715476727432
4	D	26	50	20120618	10	3140	62.4	0.152239015187156	-0.131888298176844
4	D	26	50	20120618	10	3142	62.44	0.151901612115445	-0.132447732777848
4	D	26	50	20120618	10	3144	62.48	0.150901430786660	-0.133841065476972
4	D	26	50	20120618	10	3146	62.52	0.149732583277359	-0.135209317098568
4	D	26	50	20120618	10	3148	62.56	0.149268226254154	-0.135643975636964
4	D	26	50	20120618	10	3150	62.6	0.148209333849327	-0.136250319701831
4	D	26	50	20120618	10	3152	62.64	0.147206585722926	-0.137086190627872
4	D	26	50	20120618	10	3154	62.68	0.147355219568331	-0.137620621933092
4	D	26	50	20120618	10	3156	62.72	0.147469629445527	-0.136574245318293
4	D	26	50	20120618	10	3158	62.76	0.147372190131080	-0.137292524386622
4	D	26	50	20120618	10	3160	62.8	0.147474508482318	-0.137849229555450
4	D	26	50	20120618	10	3162	62.84	0.147278710614607	-0.137838552243054
4	D	26	50	20120618	10	3164	62.88	0.147255800354897	-0.137120414596081
4	D	26	50	20120618	10	3166	62.92	0.147029243342204	-0.138816339500079
4	D	26	50	20120618	10	3168	62.96	0.147714712655887	-0.138696555611346
4	D	26	50	20120618	10	3170	63	0.147497701584741	-0.140464958960415
4	D	26	50	20120618	10	3172	63.04	0.147574281249143	-0.141211451589314
4	D	26	50	20120618	10	3174	63.08	0.148138552460530	-0.142112305628546
4	D	26	50	20120618	10	3176	63.12	0.148046062893551	-0.142999583217578
4	D	26	50	20120618	10	3178	63.16	0.148477327319396	-0.143887780045427
4	D	26	50	20120618	10	3180	63.2	0.148976544706914	-0.145492912438720
4	D	26	50	20120618	10	3182	63.24	0.149610395225570	-0.145264941212466
4	D	26	50	20120618	10	3184	63.28	0.150104097180194	-0.146471123959814
4	D	26	50	20120618	10	3186	63.32	0.150940109527591	-0.148005333542954
4	D	26	50	20120618	10	3188	63.36	0.151730372066245	-0.148892328289275
4	D	26	50	20120618	10	3190	63.4	0.152205052848456	-0.149464165543220
4	D	26	50	20120618	10	3192	63.44	0.152916402270329	-0.150855751688595
4	D	26	50	20120618	10	3194	63.48	0.153563758528506	-0.150723169167123
4	D	26	50	20120618	10	3196	63.52	0.154371345183299	-0.151901138353902
4	D	26	50	20120618	10	3198	63.56	0.155052501145616	-0.152587526906399
4	D	26	50	20120618	10	3200	63.6	0.155855774449044	-0.152690764496453
4	D	26	50	20120618	10	3202	63.64	0.155938081678374	-0.152478349619384
4	D	26	50	20120618	10	3204	63.68	0.156663502525193	-0.152703280286480
4	D	26	50	20120618	10	3206	63.72	0.157436865211777	-0.153057045809107
4	D	26	50	20120618	10	3208	63.76	0.158494838377788	-0.153433085195342
4	D	26	50	20120618	10	3210	63.8	0.159427936486242	-0.153337201515813
4	D	26	50	20120618	10	3212	63.84	0.160311112855944	-0.154856773988583
4	D	26	50	20120618	10	3214	63.88	0.160992268818261	-0.154785144071649
4	D	26	50	20120618	10	3216	63.92	0.161054282082971	-0.155073855770408
4	D	26	50	20120618	10	3218	63.96	0.162508730021194	-0.156081553644276
4	D	26	50	20120618	10	3220	64	0.163117761091829	-0.156540253813232
4	D	26	50	20120618	10	3222	64.04	0.163738388713677	-0.157200903678895
4	D	26	50	20120618	10	3224	64.08	0.164509205815848	-0.157700050355734
4	D	26	50	20120618	10	3226	64.12	0.165486073834058	-0.159029764657756
4	D	26	50	20120618	10	3228	64.16	0.165370744718046	-0.158893363759665
4	D	26	50	20120618	10	3230	64.2	0.166487266325540	-0.159159943016172
4	D	26	50	20120618	10	3232	64.24	0.16709276186227	-0.159204985718134
4	D	26	50	20120618	10	3234	64.28	0.167320803799202	-0.159221602727492
4	D	26	50	20120618	10	3236	64.32	0.167673791504371	-0.159619562423943
4	D	26	50	20120618	10	3238	64.36	0.168678236687046	-0.160210350139625
4	D	26	50	20120618	10	3240	64.4	0.170014102818064	-0.160934993168985
4	D	26	50	20120618	10	3242	64.44	0.170897774162513	-0.161416037912226
4	D	26	50	20120618	10	3244	64.48	0.171616265362876	-0.161144438197572
4	D	26	50	20120618	10	3246	64.52	0.172727059405442	-0.162665495594583
4	D	26	50	20120618	10	3248	64.56	0.173593760187143	-0.162672778794429
4	D	26	50	20120618	10	3250	64.6	0.174660784319953	-0.163324024139902
4	D	26	50	20120618	10	3252	64.64	0.175680715141137	-0.163630625640224
4	D	26	50	20120618	10	3254	64.68	0.176622510662999	-0.163957379683810
4	D	26	50	20120618	10	3256	64.72	0.176509656420722	-0.163893457230791
4	D	26	50	20120618	10	3258	64.76	0.177946709532127	-0.164178916238356
4	D	26	50	20120618	10	3260	64.8	0.177795742234344	-0.164573128268868
4	D	26	50	20120618	10	3262	64.84	0.178627370519697	-0.164237888943907
4	D	26	50	20120618	10	3264	64.88	0.178968690962976	-0.164718226580367
4	D	26	50	20120618	10	3266	64.92	0.179684212314859	-0.165576724923406
4	D	26	50	20120618	10	3268	64.96	0.180168509749293	-0.166109247040317
4	D	26	50	20120618	10	3270	65	0.180425189510864	-0.166517247653062
4	D	26	50	20120618	10	3272	65.04	0.181286586991705	-0.168082640645253
4	D	26	50	20120618	10	3274	65.08	0.181732064263853	-0.168304672174545
4	D	26	50	20120618	10	3276	65.12	0.181710992481774	-0.168885772527324
4	D	26	50	20120618	10	3278	65.16	0.182217988043884	-0.169996637280568
4	D	26	50	20120618	10	3280	65.2	0.182024947892620	-0.170671924256602
4	D	26	50	20120618	10	3282	65.24	0.182094810042602	-0.170808537286727
4	D	26	50	20120618	10	3284	65.28	0.181916265580352	-0.172609184705018
4	D	26	50	20120618	10	3286	65.32	0.181869172268725	-0.171485309187000
4	D	26	50	20120618	10	3288	65.36	0.181337569390629	-0.171414457087526
4	D	26	50	20120618	10	3290	65.4	0.181626634642778	-0.173690775237521
4	D	26	50	20120618	10	3292	65.44	0.181523114210012	-0.174180375972815
4	D	26	50	20120618	10	3294	65.48	0.182046231806734	-0.174374264652216
4	D	26	50	20120618	10	3296	65.52	0.181462656580221	-0.174086684324308
4	D	26	50	20120618	10	3298	65.56	0.182224634847627	-0.174870441480575
4	D	26	50	20120618	10	3300	65.6	0.182141337668804	-0.174901412757591
4	D	26	50	20120618	10	3302	65.64	0.181738711067596	-0.174562991452115
4	D	26	50	20120618	10	3304	65.68	0.181769116659187	-0.174631580809890
4	D	26	50	20120618	10	3306	65.72	0.181492637907743	-0.175110292100753
4	D	26	50	20120618	10	3308	65.76	0.181619492864288	-0.175147485917444
4	D	26	50	20120618	10	3310	65.8	0.181605280017986	-0.175643945588515
4	D	26	50	20120618	10	3312	65.84	0.181254484343840	-0.174729020124338
4	D	26	50	20120618	10	3314	65.88	0.181465131453955	-0.174785659377511
4	D	26	50	20120618	10	3316	65.92	0.181527851825446	-0.175775113896425
4	D	26	50	20120618	10	3318	65.96	0.181434584441008	-0.176046572189722
4	D	26	50	20120618	10	3320	66	0.181089940595857	-0.175296614737596
4	D	26	50	20120618	10	3322	66.04	0.181347610306922	-0.175077128792716
4	D	26	50	20120618	10	3324	66.08	0.181165176757376	-0.175878987882581
4	D	26	50	20120618	10	3326	66.12	0.181251302363324	-0.175815489693631
4	D	26	50	20120618	10	3328	66.16	0.181476445162454	-0.176192801872072
4	D	26	50	20120618	10	3330	66.2	0.181518942280003	-0.176670735345476
4	D	26	50	20120618	10	3332	66.24	0.181713325934151	-0.177042037116277
4	D	26	50	20120618	10	3334	66.28	0.181905871110669	-0.176248451175751
4	D	26	50	20120618	10	3336	66.32	0.182334802084136	-0.176385205627233
4	D	26	50	20120618	10	3338	66.36	0.181802987074006	-0.175782821360340
4	D	26	50	20120618	10	3340	66.4	0.182005643877494	-0.176106252002055
4	D	26	50	20120618	10	3342	66.44	0.182485486539207	-0.175797529181389
4	D	26	50	20120618	10	3344	66.48	0.182763591636248	-0.176488160374573
4	D	26	50	20120618	10	3346	66.52	0.182484072325645	-0.176364628819900
4	D	26	50	20120618	10	3348	66.56	0.182506487610608	-0.176205034819386
4	D	26	50	20120618	10	3350	66.6	0.182641050031068	-0.175905009412129
4	D	26	50	20120618	10	3352	66.64	0.182905225124520	-0.176415823350858
4	D	26	50	20120618	10	3354	66.68	0.182666788717903	-0.176594862787854
4	D	26	50	20120618	10	3356	66.72	0.182379208389995	-0.177378832076156
4	D	26	50	20120618	10	3358	66.76	0.182462505568819	-0.177470897379066
4	D	26	50	20120618	10	3360	66.8	0.182650313129902	-0.178192429138589
4	D	26	50	20120618	10	3362	66.84	0.182625281549848	-0.177332163028598
4	D	26	50	20120618	10	3364	66.88	0.182759066152848	-0.177342628208959
4	D	26	50	20120618	10	3366	66.92	0.182402330781740	-0.177265200016419
4	D	26	50	20120618	10	3368	66.96	0.182918872285396	-0.177836188742227
4	D	26	50	20120618	10	3370	67	0.182643878458193	-0.177439431127304
4	D	26	50	20120618	10	3372	67.04	0.182682132935055	-0.177821198078466
4	D	26	50	20120618	10	3374	67.08	0.182679233797252	-0.177498828096923
4	D	26	50	20120618	10	3376	67.12	0.182745277570615	-0.176838814627364
4	D	26	50	20120618	10	3378	67.16	0.183215786422817	-0.177266331387269
4	D	26	50	20120618	10	3380	67.2	0.183192310477681	-0.176374811157549
4	D	26	50	20120618	10	3382	67.24	0.183015392361028	-0.176639410515069
4	D	26	50	20120618	10	3384	67.28	0.183442555567543	-0.176592670756833
4	D	26	50	20120618	10	3386	67.32	0.183017230838659	-0.175985619585184
4	D	26	50	20120618	10	3388	67.36	0.183378845246558	-0.176366467297531
4	D	26	50	20120618	10	3390	67.4	0.183152005391154	-0.175411024614792
4	D	26	50	20120618	10	3392	67.44	0.183320579647788	-0.176335637441871
4	D	26	50	20120618	10	3394	67.48	0.183757642349240	-0.176389306846564
4	D	26	50	20120618	10	3396	67.52	0.183752339048381	-0.176381882225361
4	D	26	50	20120618	10	3398	67.56	0.184356844635617	-0.176717828657103
4	D	26	50	20120618	10	3400	67.6	0.184341217575753	-0.176806994822210
4	D	26	50	20120618	10	3402	67.64	0.184518984220543	-0.177039350110508
4	D	26	50	20120618	10	3404	67.68	0.184910862798677	-0.176022389137806
4	D	26	50	20120618	10	3406	67.72	0.185093862033648	-0.176467300724528
4	D	26	50	20120618	10	3408	67.76	0.185532480370018	-0.176324253022694
4	D	26	50	20120618	10	3410	67.8	0.186320904431041	-0.177836754427652
4	D	26	50	20120618	10	3412	67.84	0.186930076923033	-0.177602348529689
4	D	26	50	20120618	10	3414	67.88	0.187932259364009	-0.178584307716723
4	D	26	50	20120618	10	3416	67.92	0.188180383133527	-0.178989550613021
4	D	26	50	20120618	10	3418	67.96	0.189595162381325	-0.179947821722885
4	D	26	50	20120618	10	3420	68	0.190206526904339	-0.180637533677254
4	D	26	50	20120618	10	3422	68.04	0.190782889641684	-0.181447100231035
4	D	26	50	20120618	10	3424	68.08	0.191793062389288	-0.181016755044005
4	D	26	50	20120618	10	3426	68.12	0.192251055451462	-0.181700032326665
4	D	26	50	20120618	10	3428	68.16	0.192947343498897	-0.181794289660597
4	D	26	50	20120618	10	3430	68.2	0.193840631495569	-0.181820240479467
4	D	26	50	20120618	10	3432	68.24	0.194296856790791	-0.182273354504851
4	D	26	50	20120618	10	3434	68.28	0.195190851894245	-0.183268748720727
4	D	26	50	20120618	10	3436	68.32	0.196298676088330	-0.183200371494987
4	D	26	50	20120618	10	3438	68.36	0.197761892150639	-0.183765137681120
4	D	26	50	20120618	10	3440	68.4	0.198358336720570	-0.185161320020573
4	D	26	50	20120618	10	3442	68.44	0.198625835215893	-0.184886750457439
4	D	26	50	20120618	10	3444	68.48	0.199046280907987	-0.184867941417059
4	D	26	50	20120618	10	3446	68.52	0.200427189740966	-0.186284347010454
4	D	26	50	20120618	10	3448	68.56	0.201431069238216	-0.186865800916623
4	D	26	50	20120618	10	3450	68.6	0.203308508452945	-0.187699409100964
4	D	26	50	20120618	10	3452	68.64	0.204501135963298	-0.188612545584985
4	D	26	50	20120618	10	3454	68.68	0.206035614247015	-0.189702847673032
4	D	26	50	20120618	10	3456	68.72	0.206836264184285	-0.189706885252753
4	D	26	50	20120618	10	3458	68.76	0.20788627532794	-0.190105028796968
4	D	26	50	20120618	10	3460	68.8	0.208079294266000	-0.190046360147333
4	D	26	50	20120618	10	3462	68.84	0.209502127460036	-0.191450539864481
4	D	26	50	20120618	10	3464	68.88	0.21045432452265	-0.191643855787389
4	D	26	50	20120618	10	3466	68.92	0.210684996896808	-0.191558847410155
4	D	26	50	20120618	10	3468	68.96	0.210971693341240	-0.191641260705502
4	D	26	50	20120618	10	3470	69	0.211387648905273	-0.192549009035851
4	D	26	50	20120618	10	3472	69.04	0.211471497627386	-0.193750680441935
4	D	26	50	20120618	10	3474	69.08	0.211772251354628	-0.193721455718668
4	D	26	50	20120618	10	3476	69.12	0.211605374154268	-0.193936416180149
4	D	26	50	20120618	10	3478	69.16	0.211650353216620	-0.194780977448530
4	D	26	50	20120618	10	3480	69.2	0.211766071241361	-0.196177053721966
4	D	26	50	20120618	10	3482	69.24	0.211649610754500	-0.196574942707740
4	D	26	50	20120618	10	3484	69.28	0.211958545707200	-0.197219187696079
4	D	26	50	20120618	10	3486	69.32	0.212165515862053	-0.197934284783893
4	D	26	50	20120618	10	3488	69.36	0.212778577441342	-0.198773620533161
4	D	26	50	20120618	10	3490	69.4	0.212513978083822	-0.199946144997725
4	D	26	50	20120618	10	3492	69.44	0.212439307607729	-0.200634584159888
4	D	26	50	20120618	10	3494	69.48	0.212382456222521	-0.199571378403696
4	D	26	50	20120618	10	3496	69.52	0.212423892679899	-0.199917436462408
4	D	26	50	20120618	10	3498	69.56	0.21186570258683	-0.201571642066316
4	D	26	50	20120618	10	3500	69.6	0.211772293781035	-0.200248008882613
4	D	26	50	20120618	10	3502	69.64	0.211803477190086	-0.201860141633040
4	D	26	50	20120618	10	3504	69.68	0.211794850487355	-0.201559055565611
4	D	26	50	20120618	10	3506	69.72	0.211711129044463	-0.202031685738156
4	D	26	50	20120618	10	3508	69.76	0.211621326483252	-0.203588027763548
4	D	26	50	20120618	10	3510	69.8	0.211497865639257	-0.203703003326169
4	D	26	50	20120618	10	3512	69.84	0.211722937727709	-0.204521620846748
4	D	26	50	20120618	10	3514	69.88	0.211654701923324	-0.205588291426168
4	D	26	50	20120618	10	3516	69.92	0.211817195061641	-0.205261749514616
4	D	26	50	20120618	10	3518	69.96	0.212339959104972	-0.206433213319008
4	D	26	50	20120618	10	3520	70	0.212464975583886	-0.205577048428347
4	D	26	50	20120618	10	3522	70.04	0.212256379083436	-0.206016161739464
4	D	26	50	20120618	10	3524	70.08	0.212765000991143	-0.206627596973156
4	D	26	50	20120618	10	3526	70.12	0.213956475917442	-0.208069387699996
4	D	26	50	20120618	10	3528	70.16	0.213988649275986	-0.208276216433493
4	D	26	50	20120618	10	3530	70.2	0.21438052785412	-0.208540532948300
4	D	26	50	20120618	10	3532	70.24	0.214725878806052	-0.208420041952786
4	D	26	50	20120618	10	3534	70.28	0.215425985230104	-0.208755139856390
4	D	26	50	20120618	10	3536	70.32	0.216392953753377	-0.210149907982281
4	D	26	50	20120618	10	3538	70.36	0.216478372252544	-0.210361474331212
4	D	26	50	20120618	10	3540	70.4	0.217463371998737	-0.211407285260587
4	D	26	50	20120618	10	3542	70.44	0.218204914880168	-0.212255318423264
4	D	26	50	20120618	10	3544	70.48	0.219159296902735	-0.214621509845148
4	D	26	50	20120618	10	3546	70.52	0.218999420059509	-0.213394043183687
4	D	26	50	20120618	10	3548	70.56	0.219160569694941	-0.214466087774644
4	D	26	50	20120618	10	3550	70.6	0.220206734177707	-0.216118242768886
4	D	26	50	20120618	10	3552	70.64	0.220628664794041	-0.217615399956692
4	D	26	50	20120618	10	3554	70.68	0.220530094108743	-0.217897818405098
4	D	26	50	20120618	10	3556	70.72	0.220418795501384	-0.218075585049888
4	D	26	50	20120618	10	3558	70.76	0.221219523220400	-0.218505223130137
4	D	26	50	20120618	10	3560	70.8	0.221103204154895	-0.218518304605589
4	D	26	50	20120618	10	3562	70.84	0.221245615460626	-0.219159367613413
4	D	26	50	20120618	10	3564	70.88	0.221514316037477	-0.219338972735834
4	D	26	50	20120618	10	3566	70.92	0.221316750402813	-0.219553508933246
4	D	26	50	20120618	10	3568	70.96	0.221701628623813	-0.219878565920558
4	D	26	50	20120618	10	3570	71	0.221500810297956	-0.219505213540091
4	D	26	50	20120618	10	3572	71.04	0.221354580615607	-0.218703920135651
4	D	26	50	20120618	10	3574	71.08	0.221350620817632	-0.218625855547008
4	D	26	50	20120618	10	3576	71.12	0.221441766881727	-0.218823209049637
4	D	26	50	20120618	10	3578	71.16	0.221549459244502	-0.219159579745447
4	D	26	50	20120618	10	3580	71.2	0.221690385625992	-0.219831826162321
4	D	26	50	20120618	10	3582	71.24	0.221699083039401	-0.219683121606238
4	D	26	50	20120618	10	3584	71.28	0.221602633674447	-0.219373691678791
4	D	26	50	20120618	10	3586	71.32	0.221468778360768	-0.219112981408567
4	D	26	50	20120618	10	3588	71.36	0.221400401135028	-0.219681990235388
4	D	26	50	20120618	10	3590	71.4	0.221243564850960	-0.219748316851463
4	D	26	50	20120618	10	3592	71.44	0.221776864785331	-0.220189410061567
4	D	26	50	20120618	10	3594	71.48	0.221741650867628	-0.220128457457029
4	D	26	50	20120618	10	3596	71.52	0.221876142577410	-0.219810117984139
4	D	26	50	20120618	10	3598	71.56	0.221575975748796	-0.219099122115656
4	D	26	50	20120618	10	3600	71.6	0.221589127934926	-0.219569630967857
4	D	26	50	20120618	10	3602	71.64	0.221728357260142	-0.218942497963623
4	D	26	50	20120618	10	3604	71.68	0.221888658367437	-0.218355104360491
4	D	26	50	20120618	10	3606	71.72	0.221674405012737	-0.218880484698913
4	D	26	50	20120618	10	3608	71.76	0.221917861877500	-0.219075434038486
4	D	26	50	20120618	10	3610	71.8	0.221961561076577	-0.219233967378828
4	D	26	50	20120618	10	3612	71.84	0.222085234052607	-0.219373338125400
4	D	26	50	20120618	10	3614	71.88	0.221467081304494	-0.219437119157063
4	D	26	50	20120618	10	3616	71.92	0.221812007992356	-0.220301345065029
4	D	26	50	20120618	10	3618	71.96	0.221482779075036	-0.220552792236419
4	D	26	50	20120618	10	3620	72	0.221429887487803	-0.220731548830703
4	D	26	50	20120618	10	3622	72.04	0.220992329811605	-0.219928841212700
4	D	26	50	20120618	10	3624	72.08	0.221197390778149	-0.220098546840185
4	D	26	50	20120618	10	3626	72.12	0.221268667141693	-0.220001814632519
4	D	26	50	20120618	10	3628	72.16	0.220711679130152	-0.219476929268844
4	D	26	50	20120618	10	3630	72.2	0.221246322567407	-0.220175480057978
4	D	26	50	20120618	10	3632	72.24	0.221127599338846	-0.220968783155791
4	D	26	50	20120618	10	3634	72.28	0.220754741933126	-0.220486041356275
4	D	26	50	20120618	10	3636	72.32	0.220735155075287	-0.219716497046310
4	D	26	50	20120618	10	3638	72.36	0.220864838458957	-0.219985621887230
4	D	26	50	20120618	10	3640	72.4	0.221041473732897	-0.220463767492668
4	D	26	50	20120618	10	3642	72.44	0.220579238030036	-0.220052019213983
4	D	26	50	20120618	10	3644	72.48	0.220871131709310	-0.220001956053875
4	D	26	50	20120618	10	3646	72.52	0.220792996409988	-0.220650019418832
4	D	26	50	20120618	10	3648	72.56	0.221103981972354	-0.220882091864418
4	D	26	50	20120618	10	3650	72.6	0.220698102679953	-0.219853958604573
4	D	26	50	20120618	10	3652	72.64	0.221162742545871	-0.219932376746606
4	D	26	50	20120618	10	3654	72.68	0.221324669998763	-0.220463413939277
4	D	26	50	20120618	10	3656	72.72	0.221248302466394	-0.220532710403834
4	D	26	50	20120618	10	3658	72.76	0.221186854887109	-0.220615371186554
4	D	26	50	20120618	10	3660	72.8	0.221189117628809	-0.221216977635988
4	D	26	50	20120618	10	3662	72.84	0.221242079926720	-0.221289880345128
4	D	26	50	20120618	10	3664	72.88	0.221446009522414	-0.220763510057213
4	D	26	50	20120618	10	3666	72.92	0.221169813613683	-0.221500739587278
4	D	26	50	20120618	10	3668	72.96	0.221256999879803	-0.221603057938516
4	D	26	50	20120618	10	3670	73	0.221414543270651	-0.221572793768281
4	D	26	50	20120618	10	3672	73.04	0.221619887079908	-0.222054757750338
4	D	26	50	20120618	10	3674	73.08	0.221516861621889	-0.222386885805461
4	D	26	50	20120618	10	3676	73.12	0.220943822286415	-0.221549954219249
4	D	26	50	20120618	10	3678	73.16	0.221153833000428	-0.222148873662914
4	D	26	50	20120618	10	3680	73.2	0.221585875243733	-0.223128216554857
4	D	26	50	20120618	10	3682	73.24	0.221234372462805	-0.223170006565625
4	D	26	50	20120618	10	3684	73.28	0.221356843357307	-0.223095618932244
4	D	26	50	20120618	10	3686	73.32	0.221825725863911	-0.223571431085305
4	D	26	50	20120618	10	3688	73.36	0.221946075438069	-0.223547248033388
4	D	26	50	20120618	10	3690	73.4	0.221842060030557	-0.223678133498586
4	D	26	50	20120618	10	3692	73.44	0.222457384351545	-0.224843304052625
4	D	26	50	20120618	10	3694	73.48	0.223033676378212	-0.224650263901361
4	D	26	50	20120618	10	3696	73.52	0.222917781576776	-0.223848334100817
4	D	26	50	20120618	10	3698	73.56	0.222845939527807	-0.224417979323741
4	D	26	50	20120618	10	3700	73.6	0.222741429145548	-0.225631233138901
4	D	26	50	20120618	10	3702	73.64	0.222984178903529	-0.224937349254523
4	D	26	50	20120618	10	3704	73.68	0.223486224718172	-0.225418181865730
4	D	26	50	20120618	10	3706	73.72	0.223818282062617	-0.224485083757276
4	D	26	50	20120618	10	3708	73.76	0.224107771578835	-0.224533591282465
4	D	26	50	20120618	10	3710	73.8	0.224832061054804	-0.225783543939569
4	D	26	50	20120618	10	3712	73.84	0.225305539755487	-0.225655133348105
4	D	26	50	20120618	10	3714	73.88	0.22484535466229	-0.224852425730102
4	D	26	50	20120618	10	3716	73.92	0.225321732500776	-0.224865365784198
4	D	26	50	20120618	10	3718	73.96	0.225959047842659	-0.225300024322593
4	D	26	50	20120618	10	3720	74	0.226620687657815	-0.226983150593852
4	D	26	50	20120618	10	3722	74.04	0.22632808687176	-0.225969018048274
4	D	26	50	20120618	10	3724	74.08	0.226605626283376	-0.226234536644609
4	D	26	50	20120618	10	3726	74.12	0.226924107177623	-0.226169199978028
4	D	26	50	20120618	10	3728	74.16	0.226516460118269	-0.225319611180432
4	D	26	50	20120618	10	3730	74.2	0.226983645568598	-0.225606201558847
4	D	26	50	20120618	10	3732	74.24	0.227755806173654	-0.227939653936763
4	D	26	50	20120618	10	3734	74.28	0.22730382351912	-0.227520481036875
4	D	26	50	20120618	10	3736	74.32	0.227736148605137	-0.228353877089182
4	D	26	50	20120618	10	3738	74.36	0.227144653782675	-0.228053003153787
4	D	26	50	20120618	10	3740	74.4	0.227352260333631	-0.229253953310954
4	D	26	50	20120618	10	3742	74.44	0.227524370124172	-0.228199374257492
4	D	26	50	20120618	10	3744	74.48	0.228103419867286	-0.230457236920499
4	D	26	50	20120618	10	3746	74.52	0.228627527413501	-0.230049094886398
4	D	26	50	20120618	10	3748	74.56	0.228630214419270	-0.230182172382618
4	D	26	50	20120618	10	3750	74.6	0.228906481038679	-0.230794031880378
4	D	26	50	20120618	10	3752	74.64	0.22871853205624	-0.232072339519407
4	D	26	50	20120618	10	3754	74.68	0.229305430684624	-0.232109109072029
4	D	26	50	20120618	10	3756	74.72	0.229422456856911	-0.232413518541330
4	D	26	50	20120618	10	3758	74.76	0.229704309619892	-0.233217781794252
4	D	26	50	20120618	10	3760	74.8	0.229793829338390	-0.233585053056400
4	D	26	50	20120618	10	3762	74.84	0.22973294744453	-0.234152223405590
4	D	26	50	20120618	10	3764	74.88	0.229667964331339	-0.234688139635051
