# Supplementary material for: How Do Ants Make Sense of Gravity? A Boltzmann Walker Analysis of Lasius niger Trajectories on Various Inclines
Source: PLoS One. 2013 Oct 29;8(10):e76531. doi: 10.1371/journal.pone.0076531 (PMC3812222; doi:10.1371/journal.pone.0076531)
Supplement: Dataset S4 — Trajectories for . (ZIP) [file pone.0076531.s008.zip › Incline4/4-D-26-50-20120618-11.txt]

Pente	Colonie	Temperature	Humidite	Date	Indiv	Frame	Time	X	Y
4	D	26	50	20120618	11	58	0	0	0
4	D	26	50	20120618	11	60	0.04	-0.0010030309691131	-0.00097022121446606
4	D	26	50	20120618	11	62	0.08	-0.00211424927574780	-0.00079761644917842
4	D	26	50	20120618	11	64	0.12	-0.0024305734943116	-0.00082565323305247
4	D	26	50	20120618	11	66	0.16	-0.0036799816791935	-0.00128235228981743
4	D	26	50	20120618	11	68	0.2	-0.0049875564678959	-0.00121447710989133
4	D	26	50	20120618	11	70	0.24	-0.0049929092662295	-0.00116683932604279
4	D	26	50	20120618	11	72	0.28	-0.0043460762670713	-0.00110543417316455
4	D	26	50	20120618	11	74	0.32	-0.0048720010777144	-0.00204095765787779
4	D	26	50	20120618	11	76	0.36	-0.0052734326684618	-0.00304016317930469
4	D	26	50	20120618	11	78	0.4	-0.004896184129631	-0.00215112489438665
4	D	26	50	20120618	11	80	0.44	-0.0064083602654696	-0.00310448868318922
4	D	26	50	20120618	11	82	0.48	-0.0065081047480238	-0.00312268961173697
4	D	26	50	20120618	11	84	0.52	-0.0081307309630838	-0.00453524854424208
4	D	26	50	20120618	11	86	0.56	-0.0088793236991226	-0.00509169208356126
4	D	26	50	20120618	11	88	0.6	-0.0100579151398687	-0.00520668178831776
4	D	26	50	20120618	11	90	0.64	-0.0112954934283014	-0.00603427956501846
4	D	26	50	20120618	11	92	0.68	-0.0113220099325959	-0.00537560959834326
4	D	26	50	20120618	11	94	0.72	-0.0135563259397892	-0.00589222181267816
4	D	26	50	20120618	11	96	0.76	-0.0132949792734626	-0.00645621018135256
4	D	26	50	20120618	11	98	0.8	-0.0135697609686317	-0.00664373489972316
4	D	26	50	20120618	11	100	0.84	-0.0134431181441212	-0.00657182214007656
4	D	26	50	20120618	11	102	0.88	-0.0134129953952426	-0.00698335828672706
4	D	26	50	20120618	11	104	0.92	-0.0140290268230124	-0.00824709952606366
4	D	26	50	20120618	11	106	0.96	-0.0142400274865184	-0.00867999029750606
4	D	26	50	20120618	11	108	1	-0.0145976113857645	-0.00934346859029346
4	D	26	50	20120618	11	110	1.04	-0.0150104203246212	-0.0101579141808641
4	D	26	50	20120618	11	112	1.08	-0.0147211429404378	-0.00998785499998876
4	D	26	50	20120618	11	114	1.12	-0.0145528515265154	-0.0100079368325745
4	D	26	50	20120618	11	116	1.16	-0.0140783828763392	-0.00899677413547766
4	D	26	50	20120618	11	118	1.2	-0.0139202667289981	-0.0100770989468423
4	D	26	50	20120618	11	120	1.24	-0.0136316328119855	-0.00884828171142846
4	D	26	50	20120618	11	122	1.28	-0.0131326982671803	-0.00856572184166636
4	D	26	50	20120618	11	124	1.32	-0.0127465472539743	-0.00756368082204686
4	D	26	50	20120618	11	126	1.36	-0.01238423988143	-0.00829396656352076
4	D	26	50	20120618	11	128	1.4	-0.0121193223258584	-0.00835806579323526
4	D	26	50	20120618	11	130	1.44	-0.0118812536147685	-0.00816366799695146
4	D	26	50	20120618	11	132	1.48	-0.0115525196721949	-0.00772504966058146
4	D	26	50	20120618	11	134	1.52	-0.011226578801407	-0.00785384916077456
4	D	26	50	20120618	11	136	1.56	-0.0106367739641515	-0.00786170511711356
4	D	26	50	20120618	11	138	1.6	-0.0105345121814563	-0.00796835096185216
4	D	26	50	20120618	11	140	1.64	-0.0099510005945533	-0.00766359501022856
4	D	26	50	20120618	11	142	1.68	-0.0098380756415978	-0.00772023426340156
4	D	26	50	20120618	11	144	1.72	-0.0099542179304077	-0.00778482846786296
4	D	26	50	20120618	11	146	1.76	-0.0099806707950919	-0.00739732688070496
4	D	26	50	20120618	11	148	1.8	-0.0095483174248032	-0.00715665601666026
4	D	26	50	20120618	11	150	1.84	-0.009335704557836	-0.00734027750559886
4	D	26	50	20120618	11	152	1.88	-0.0089951124345419	-0.00788182937610616
4	D	26	50	20120618	11	154	1.92	-0.0087756618450006	-0.00827183412126956
4	D	26	50	20120618	11	156	1.96	-0.0087794802216191	-0.00832811982105206
4	D	26	50	20120618	11	158	2	-0.0086748496312069	-0.00802842675398176
4	D	26	50	20120618	11	160	2.04	-0.0087538617429367	-0.00820962993772866
4	D	26	50	20120618	11	162	2.08	-0.0086953203725222	-0.00858255098305856
4	D	26	50	20120618	11	164	2.12	-0.0090113122508989	-0.00799658573562496
4	D	26	50	20120618	11	166	2.16	-0.009767258897462	-0.00795962526417226
4	D	26	50	20120618	11	168	2.2	-0.0095049010684383	-0.00800094151339706
4	D	26	50	20120618	11	170	2.24	-0.0093219018334673	-0.00774001911113916
4	D	26	50	20120618	11	172	2.28	-0.0100974211957336	-0.00761178529637106
4	D	26	50	20120618	11	174	2.32	-0.0099675539643009	-0.00752669206632306
4	D	26	50	20120618	11	176	2.36	-0.0099133613005907	-0.00705833281873626
4	D	26	50	20120618	11	178	2.4	-0.0099415465768888	-0.00718358971395566
4	D	26	50	20120618	11	180	2.44	-0.009700168606063	-0.00731621466183506
4	D	26	50	20120618	11	182	2.48	-0.0097363795443276	-0.00711920764152866
4	D	26	50	20120618	11	184	2.52	-0.0100202546327027	-0.00680322990528766
4	D	26	50	20120618	11	186	2.56	-0.0104388901314364	-0.00700882827298546
4	D	26	50	20120618	11	188	2.6	-0.0103808508068366	-0.00696857975500026
4	D	26	50	20120618	11	190	2.64	-0.0104731140996458	-0.00676572496161346
4	D	26	50	20120618	11	192	2.68	-0.0102692410724941	-0.00665436978571226
4	D	26	50	20120618	11	194	2.72	-0.0100653751164102	-0.00654300753874316
4	D	26	50	20120618	11	196	2.76	-0.0103408144208858	-0.00634874409274776
4	D	26	50	20120618	11	198	2.8	-0.0106010226452947	-0.00622854301101386
4	D	26	50	20120618	11	200	2.84	-0.0108521374764974	-0.00622647118814506
4	D	26	50	20120618	11	202	2.88	-0.0111440311557713	-0.00619677270333516
4	D	26	50	20120618	11	204	2.92	-0.0110441169675896	-0.00635325543401176
4	D	26	50	20120618	11	206	2.96	-0.0115359097339048	-0.00667873668539196
4	D	26	50	20120618	11	208	3	-0.0114021958415825	-0.00687255465411516
4	D	26	50	20120618	11	210	3.04	-0.0115193634352251	-0.00648371663514066
4	D	26	50	20120618	11	212	3.08	-0.011446036462016	-0.00651164735299756
4	D	26	50	20120618	11	214	3.12	-0.0118355108770936	-0.00621947083101126
4	D	26	50	20120618	11	216	3.16	-0.0115340005455956	-0.00667088780012076
4	D	26	50	20120618	11	218	3.2	-0.0114289951885894	-0.00648329237107196
4	D	26	50	20120618	11	220	3.24	-0.0115756491350075	-0.00642615814315206
4	D	26	50	20120618	11	222	3.28	-0.0119524663387018	-0.00617944858719606
4	D	26	50	20120618	11	224	3.32	-0.0122208133621621	-0.00582144042388136
4	D	26	50	20120618	11	226	3.36	-0.012179023351394	-0.00590325267846466
4	D	26	50	20120618	11	228	3.4	-0.0125513150716887	-0.00574139593625106
4	D	26	50	20120618	11	230	3.44	-0.0127073735382966	-0.00594171928736116
4	D	26	50	20120618	11	232	3.48	-0.0127230713088389	-0.00611114207213346
4	D	26	50	20120618	11	234	3.52	-0.0126109948840209	-0.00610442455771226
4	D	26	50	20120618	11	236	3.56	-0.0126069643753681	-0.00578233741888176
4	D	26	50	20120618	11	238	3.6	-0.0124417842312829	-0.00601214712276736
4	D	26	50	20120618	11	240	3.64	-0.0122313492532018	-0.00589731298150266
4	D	26	50	20120618	11	242	3.68	-0.0124383194080551	-0.00612196080588566
4	D	26	50	20120618	11	244	3.72	-0.012268401648536	-0.00593266832056196
4	D	26	50	20120618	11	246	3.76	-0.0120279146322544	-0.00579994437773326
4	D	26	50	20120618	11	248	3.8	-0.0122114795526505	-0.00595946766756896
4	D	26	50	20120618	11	250	3.84	-0.0119345058264597	-0.00601865250515426
4	D	26	50	20120618	11	252	3.88	-0.0117701742105119	-0.00613475943862516
4	D	26	50	20120618	11	254	3.92	-0.011709999423433	-0.00592269811494726
4	D	26	50	20120618	11	256	3.96	-0.0116652395641839	-0.00567528145221006
4	D	26	50	20120618	11	258	4	-0.0117889125402134	-0.00574479004880076
4	D	26	50	20120618	11	260	4.04	-0.0115107367324946	-0.00566262424082686
4	D	26	50	20120618	11	262	4.08	-0.0115909226414811	-0.00511546501354466
4	D	26	50	20120618	11	264	4.12	-0.0112036402574253	-0.00461052006109936
4	D	26	50	20120618	11	266	4.16	-0.01117189116295	-0.0044346626046183
4	D	26	50	20120618	11	268	4.2	-0.0107339092226831	-0.00440453985573976
4	D	26	50	20120618	11	270	4.24	-0.010826823053731	-0.00444611773447352
4	D	26	50	20120618	11	272	4.28	-0.0109640017692812	-0.00429847383856177
4	D	26	50	20120618	11	274	4.32	-0.0107288180538585	-0.00407389672485692
4	D	26	50	20120618	11	276	4.36	-0.0107562537969685	-0.00411278759782218
4	D	26	50	20120618	11	278	4.4	-0.0112281061520543	-0.00466920992393786
4	D	26	50	20120618	11	280	4.44	-0.0111821442112772	-0.00429147348142802
4	D	26	50	20120618	11	282	4.48	-0.0112798663684372	-0.004029843972389
4	D	26	50	20120618	11	284	4.52	-0.0111037967799217	-0.00481883371883696
4	D	26	50	20120618	11	286	4.56	-0.0113444959282376	-0.00430222150450206
4	D	26	50	20120618	11	288	4.6	-0.011329222421764	-0.00421722726940344
4	D	26	50	20120618	11	290	4.64	-0.0112370864081754	-0.00450014069255618
4	D	26	50	20120618	11	292	4.68	-0.0116020242179458	-0.00475264852411786
4	D	26	50	20120618	11	294	4.72	-0.0115255859748995	-0.00532561714891336
4	D	26	50	20120618	11	296	4.76	-0.0118328238713251	-0.00521919757834476
4	D	26	50	20120618	11	298	4.8	-0.011590851930803	-0.00467826089073706
4	D	26	50	20120618	11	300	4.84	-0.0117361623743369	-0.00550196958014126
4	D	26	50	20120618	11	302	4.88	-0.0120031658949129	-0.00528022089356116
4	D	26	50	20120618	11	304	4.92	-0.0122888370345123	-0.00586216977447766
4	D	26	50	20120618	11	306	4.96	-0.0124880290147725	-0.00594072933786756
4	D	26	50	20120618	11	308	5	-0.0127949133578075	-0.00548747389112696
4	D	26	50	20120618	11	310	5.04	-0.0126412590542556	-0.00564324951502236
4	D	26	50	20120618	11	312	5.08	-0.0125552748696634	-0.00603074403111256
4	D	26	50	20120618	11	314	5.12	-0.0126709575390655	-0.00606822069051546
4	D	26	50	20120618	11	316	5.16	-0.0128668261174542	-0.00554170898124396
4	D	26	50	20120618	11	318	5.2	-0.0125789629468331	-0.00590862669000166
4	D	26	50	20120618	11	320	5.24	-0.0130101566620007	-0.00585036109123186
4	D	26	50	20120618	11	322	5.28	-0.0130672908899205	-0.00550090891996946
4	D	26	50	20120618	11	324	5.32	-0.0132337438262119	-0.00556638700790736
4	D	26	50	20120618	11	326	5.36	-0.0130917567845496	-0.00497934695816626
4	D	26	50	20120618	11	328	5.4	-0.0133680941146373	-0.00502446037080596
4	D	26	50	20120618	11	330	5.44	-0.0132862111493759	-0.00478418548655876
4	D	26	50	20120618	11	332	5.48	-0.0132210866148286	-0.00552926390189506
4	D	26	50	20120618	11	334	5.52	-0.0133052323217898	-0.00532915268281926
4	D	26	50	20120618	11	336	5.56	-0.0136267537751953	-0.004277755609873
4	D	26	50	20120618	11	338	5.6	-0.0135185664376738	-0.00514028446156436
4	D	26	50	20120618	11	340	5.64	-0.0136529874367774	-0.00499850955193646
4	D	26	50	20120618	11	342	5.68	-0.0132396128124957	-0.00472231364320496
4	D	26	50	20120618	11	344	5.72	-0.0134827161238676	-0.00569783815852996
4	D	26	50	20120618	11	346	5.76	-0.0132704426681554	-0.00468342277023976
4	D	26	50	20120618	11	348	5.8	-0.013868513583683	-0.00531402059770186
4	D	26	50	20120618	11	350	5.84	-0.0136543309396616	-0.00505076474306616
4	D	26	50	20120618	11	352	5.88	-0.0135870850847708	-0.00539958051822546
4	D	26	50	20120618	11	354	5.92	-0.0136565936813614	-0.00539286300380416
4	D	26	50	20120618	11	356	5.96	-0.0137966715347145	-0.00511207090099506
4	D	26	50	20120618	11	358	6	-0.0135856708712084	-0.00546689708379446
4	D	26	50	20120618	11	360	6.04	-0.0136485326640559	-0.00516418467076846
4	D	26	50	20120618	11	362	6.08	-0.0140591495718909	-0.00517132644925846
4	D	26	50	20120618	11	364	6.12	-0.0145563163497432	-0.00554701228210286
4	D	26	50	20120618	11	366	6.16	-0.0154533520123564	-0.00496973030594216
4	D	26	50	20120618	11	368	6.2	-0.0156338056629152	-0.00531649547143606
4	D	26	50	20120618	11	370	6.24	-0.0160540392229744	-0.00540198468128146
4	D	26	50	20120618	11	372	6.28	-0.0175832283479684	-0.00490743419851966
4	D	26	50	20120618	11	374	6.32	-0.0176745158334196	-0.00460118625158774
4	D	26	50	20120618	11	376	6.36	-0.0184354334406545	-0.00469162520890146
4	D	26	50	20120618	11	378	6.4	-0.0189150639703333	-0.00487328094098836
4	D	26	50	20120618	11	380	6.44	-0.0197511470284083	-0.00487172530606966
4	D	26	50	20120618	11	382	6.48	-0.01962704978831	-0.00495820446540886
4	D	26	50	20120618	11	384	6.52	-0.0196724460436622	-0.00451414140682366
4	D	26	50	20120618	11	386	6.56	-0.0201611982508183	-0.00451725267666089
4	D	26	50	20120618	11	388	6.6	-0.0197740572881187	-0.00447772540759256
4	D	26	50	20120618	11	390	6.64	-0.0202922251373722	-0.00516800304738686
4	D	26	50	20120618	11	392	6.68	-0.0209425512440295	-0.00508138246669156
4	D	26	50	20120618	11	394	6.72	-0.0220681238183222	-0.00532703136247576
4	D	26	50	20120618	11	396	6.76	-0.0224334858921613	-0.00539427721736656
4	D	26	50	20120618	11	398	6.8	-0.0230896809851024	-0.00620702575166236
4	D	26	50	20120618	11	400	6.84	-0.0239476136427161	-0.00605266434132936
4	D	26	50	20120618	11	402	6.88	-0.0246463058532065	-0.00614338614135556
4	D	26	50	20120618	11	404	6.92	-0.0256462962631605	-0.00670921298766106
4	D	26	50	20120618	11	406	6.96	-0.0268029108251473	-0.00731442568167866
4	D	26	50	20120618	11	408	7	-0.0279895067146565	-0.00772603253900736
4	D	26	50	20120618	11	410	7.04	-0.029038075360478	-0.00795732716713346
4	D	26	50	20120618	11	412	7.08	-0.0295554653922722	-0.00772956807291326
4	D	26	50	20120618	11	414	7.12	-0.0305432935655898	-0.00726839303022336
4	D	26	50	20120618	11	416	7.16	-0.0313485467680051	-0.00760554154349316
4	D	26	50	20120618	11	418	7.2	-0.0317405667674949	-0.00810914299305416
4	D	26	50	20120618	11	420	7.24	-0.032380639825825	-0.00793378051131996
4	D	26	50	20120618	11	422	7.28	-0.0335296883452531	-0.00830317309381176
4	D	26	50	20120618	11	424	7.32	-0.0342041267931488	-0.00871216365605006
4	D	26	50	20120618	11	426	7.36	-0.0348069353241104	-0.00889084953965596
4	D	26	50	20120618	11	428	7.4	-0.0354096731443938	-0.00986524268413096
4	D	26	50	20120618	11	430	7.44	-0.0361552465344769	-0.0103087400572912
4	D	26	50	20120618	11	432	7.48	-0.0371343065837078	-0.0113361662103553
4	D	26	50	20120618	11	434	7.52	-0.0382443935194925	-0.0122382223311150
4	D	26	50	20120618	11	436	7.56	-0.0396356968221552	-0.0123905331317825
4	D	26	50	20120618	11	438	7.6	-0.0402200498661277	-0.0131762701870370
4	D	26	50	20120618	11	440	7.64	-0.041285730496054	-0.0139917764377795
4	D	26	50	20120618	11	442	7.68	-0.0425415521394413	-0.0145253592148628
4	D	26	50	20120618	11	444	7.72	-0.0435819890572792	-0.0149842715158529
4	D	26	50	20120618	11	446	7.76	-0.04460389977745	-0.0157415828785037
4	D	26	50	20120618	11	448	7.8	-0.0450444980128073	-0.0161636549161940
4	D	26	50	20120618	11	450	7.84	-0.0463356749952539	-0.0172193653405055
4	D	26	50	20120618	11	452	7.88	-0.0473530602320251	-0.0175746157873736
4	D	26	50	20120618	11	454	7.92	-0.0488509245266126	-0.0188942891731020
4	D	26	50	20120618	11	456	7.96	-0.0502733405276475	-0.0189300687762301
4	D	26	50	20120618	11	458	8	-0.0514394303205022	-0.0196129217948219
4	D	26	50	20120618	11	460	8.04	-0.0526439160115754	-0.0197742835622887
4	D	26	50	20120618	11	462	8.08	-0.0532936057221296	-0.0194125277330337
4	D	26	50	20120618	11	464	8.12	-0.0535765898559604	-0.0195399483750035
4	D	26	50	20120618	11	466	8.16	-0.0539225064933169	-0.0188335487005981
4	D	26	50	20120618	11	468	8.2	-0.054560811784694	-0.0186373265688189
4	D	26	50	20120618	11	470	8.24	-0.0554734037964933	-0.0180856418581371
4	D	26	50	20120618	11	472	8.28	-0.0560902837524005	-0.0182438923557666
4	D	26	50	20120618	11	474	8.32	-0.0563715001192784	-0.0178259215374073
4	D	26	50	20120618	11	476	8.36	-0.0575112148291948	-0.0179868590408053
4	D	26	50	20120618	11	478	8.4	-0.0578270794283509	-0.0181737473630730
4	D	26	50	20120618	11	480	8.44	-0.0590520005054003	-0.0179119057219996
4	D	26	50	20120618	11	482	8.48	-0.059679911327094	-0.0185804044729333
4	D	26	50	20120618	11	484	8.52	-0.0611692196296291	-0.0184648632248875
4	D	26	50	20120618	11	486	8.56	-0.0622261321354686	-0.0181057236907228
4	D	26	50	20120618	11	488	8.6	-0.0636551242295685	-0.0174870759678627
4	D	26	50	20120618	11	490	8.64	-0.0648280022475226	-0.0175366441532239
4	D	26	50	20120618	11	492	8.68	-0.0658742374409663	-0.0171524023283271
4	D	26	50	20120618	11	494	8.72	-0.0669984665123748	-0.0170707314951001
4	D	26	50	20120618	11	496	8.76	-0.0684140235776321	-0.0170500132664113
4	D	26	50	20120618	11	498	8.8	-0.0692985434502184	-0.0170143043739614
4	D	26	50	20120618	11	500	8.84	-0.0703937104329201	-0.0170992986090600
4	D	26	50	20120618	11	502	8.88	-0.0715375263621675	-0.0171987178224948
4	D	26	50	20120618	11	504	8.92	-0.0726449970028618	-0.0165727868997885
4	D	26	50	20120618	11	506	8.96	-0.0742260170549168	-0.0167473715640634
4	D	26	50	20120618	11	508	9	-0.0747861870469728	-0.0166017075671390
4	D	26	50	20120618	11	510	9.04	-0.0752161786806123	-0.0161077934804802
4	D	26	50	20120618	11	512	9.08	-0.0757199215515296	-0.0163238853128108
4	D	26	50	20120618	11	514	9.12	-0.0768732127116449	-0.0160288803636998
4	D	26	50	20120618	11	516	9.16	-0.0771011839378994	-0.0159955049236278
4	D	26	50	20120618	11	518	9.2	-0.0774857793161868	-0.0158404364065136
4	D	26	50	20120618	11	520	9.24	-0.0778990125191122	-0.0153881709092667
4	D	26	50	20120618	11	522	9.28	-0.0780628491603131	-0.0151721497876142
4	D	26	50	20120618	11	524	9.32	-0.07901800900034	-0.0151683314109958
4	D	26	50	20120618	11	526	9.36	-0.0787346006024404	-0.0142059590818009
4	D	26	50	20120618	11	528	9.4	-0.079196836305302	-0.0139905036455733
4	D	26	50	20120618	11	530	9.44	-0.0790819314533592	-0.0138460417301769
4	D	26	50	20120618	11	532	9.48	-0.0791809264027253	-0.0139224092625451
4	D	26	50	20120618	11	534	9.52	-0.0791643801040455	-0.0141048428120912
4	D	26	50	20120618	11	536	9.56	-0.0795759162506961	-0.0142811952433191
4	D	26	50	20120618	11	538	9.6	-0.0797596225924484	-0.0145590882083254
4	D	26	50	20120618	11	540	9.64	-0.080203968493746	-0.0141776748105534
4	D	26	50	20120618	11	542	9.68	-0.0812726896828314	-0.0142823266141690
4	D	26	50	20120618	11	544	9.72	-0.082149148538112	-0.0142312027938892
4	D	26	50	20120618	11	546	9.76	-0.0826328095764437	-0.0140687096555726
4	D	26	50	20120618	11	548	9.8	-0.083644891512356	-0.0137607646523658
4	D	26	50	20120618	11	550	9.84	-0.0848022838918021	-0.0130547892420292
4	D	26	50	20120618	11	552	9.88	-0.0855955869896155	-0.0130557084808447
4	D	26	50	20120618	11	554	9.92	-0.0859487161161395	-0.0132112719727058
4	D	26	50	20120618	11	556	9.96	-0.0867118257543965	-0.0127978973484241
4	D	26	50	20120618	11	558	10	-0.0874713291480685	-0.0127276816450523
4	D	26	50	20120618	11	560	10.04	-0.0873899411575545	-0.0128227875071219
4	D	26	50	20120618	11	562	10.08	-0.0886316206653175	-0.0135318741872957
4	D	26	50	20120618	11	564	10.12	-0.0884768349909165	-0.0134749520914102
4	D	26	50	20120618	11	566	10.16	-0.0887229788614475	-0.0128060997870859
4	D	26	50	20120618	11	568	10.2	-0.0888992605819965	-0.0121767040411517
4	D	26	50	20120618	11	570	10.24	-0.0891618093298515	-0.0119736936842731
4	D	26	50	20120618	11	572	10.28	-0.0894533494557345	-0.0120235447123467
4	D	26	50	20120618	11	574	10.32	-0.0895179790155355	-0.0118189080098713
4	D	26	50	20120618	11	576	10.36	-0.0892639155490545	-0.0118683347738763
4	D	26	50	20120618	11	578	10.4	-0.0897470109019615	-0.0114166349620543
4	D	26	50	20120618	11	580	10.44	-0.0901540922758905	-0.0101986435314605
4	D	26	50	20120618	11	582	10.48	-0.0903276162799935	-0.0106104625208235
4	D	26	50	20120618	11	584	10.52	-0.0903199088160785	-0.0103043559952479
4	D	26	50	20120618	11	586	10.56	-0.0905083527732655	-0.0104967597504087
4	D	26	50	20120618	11	588	10.6	-0.0904949884551005	-0.0100182605915798
4	D	26	50	20120618	11	590	10.64	-0.0907692044648445	-0.0101257408223201
4	D	26	50	20120618	11	592	10.68	-0.0905677497428845	-0.0103652378891080
4	D	26	50	20120618	11	594	10.72	-0.0906432687471155	-0.0102412113596879
4	D	26	50	20120618	11	596	10.76	-0.0907994686350795	-0.0101237609233328
4	D	26	50	20120618	11	598	10.8	-0.0905179694254895	-0.0106726879175679
4	D	26	50	20120618	11	600	10.84	-0.0900217218864525	-0.0111942498793711
4	D	26	50	20120618	11	602	10.88	-0.0900188227486495	-0.0119622385544178
4	D	26	50	20120618	11	604	10.92	-0.0897870331457765	-0.0114077254166114
4	D	26	50	20120618	11	606	10.96	-0.0898592287481355	-0.0116588190346107
4	D	26	50	20120618	11	608	11	-0.0894462783879225	-0.0116731025915907
4	D	26	50	20120618	11	610	11.04	-0.0891750322266595	-0.0115070739193681
4	D	26	50	20120618	11	612	11.08	-0.0891403839943815	-0.0119039022449699
4	D	26	50	20120618	11	614	11.12	-0.0889587989729725	-0.0122431720785833
4	D	26	50	20120618	11	616	11.16	-0.0884203371590995	-0.0122838307185015
4	D	26	50	20120618	11	618	11.2	-0.0881741932885685	-0.0124154232904803
4	D	26	50	20120618	11	620	11.24	-0.0881555963802235	-0.0123402578396402
4	D	26	50	20120618	11	622	11.28	-0.0877823854211125	-0.0125695018581009
4	D	26	50	20120618	11	624	11.32	-0.0875440197251745	-0.0120532431971566
4	D	26	50	20120618	11	626	11.36	-0.0871346756095455	-0.0126561931494743
4	D	26	50	20120618	11	628	11.4	-0.0870651670129555	-0.0129712092204929
4	D	26	50	20120618	11	630	11.44	-0.0873053004758465	-0.0134305457855517
4	D	26	50	20120618	11	632	11.48	-0.0869610808947645	-0.0150307284313769
4	D	26	50	20120618	11	634	11.52	-0.0873048055010995	-0.0154847616955767
4	D	26	50	20120618	11	636	11.56	-0.0872650660999965	-0.0160149503601104
4	D	26	50	20120618	11	638	11.6	-0.0872644297038935	-0.0175799897989106
4	D	26	50	20120618	11	640	11.64	-0.0874113664930245	-0.0182736615512546
4	D	26	50	20120618	11	642	11.68	-0.0879499697282545	-0.0196435395184473
4	D	26	50	20120618	11	644	11.72	-0.0885568794785465	-0.0206759861296578
4	D	26	50	20120618	11	646	11.76	-0.0888198524904695	-0.0216894822791325
4	D	26	50	20120618	11	648	11.8	-0.0889704662348625	-0.0220769767952227
4	D	26	50	20120618	11	650	11.84	-0.0897277775975135	-0.0235317782868359
4	D	26	50	20120618	11	652	11.88	-0.0904432989493955	-0.0245406075315548
4	D	26	50	20120618	11	654	11.92	-0.0907780432996095	-0.0253807918089606
4	D	26	50	20120618	11	656	11.96	-0.0915697200518265	-0.0266231784235054
4	D	26	50	20120618	11	658	12	-0.0923100608517285	-0.0283776517689854
4	D	26	50	20120618	11	660	12.04	-0.0930554221097775	-0.0288149973131493
4	D	26	50	20120618	11	662	12.08	-0.0938114606802215	-0.0308279888978312
4	D	26	50	20120618	11	664	12.12	-0.0947117490340285	-0.0319768959959031
4	D	26	50	20120618	11	666	12.16	-0.0959013854826965	-0.0330726286640297
4	D	26	50	20120618	11	668	12.2	-0.0971825922595285	-0.0339678965596900
4	D	26	50	20120618	11	670	12.24	-0.0976004923672095	-0.0344579215590523
4	D	26	50	20120618	11	672	12.28	-0.0989391869253525	-0.0354144956126415
4	D	26	50	20120618	11	674	12.32	-0.100149965866779	-0.0367478868699249
4	D	26	50	20120618	11	676	12.36	-0.102020546145729	-0.0370339822735930
4	D	26	50	20120618	11	678	12.4	-0.103243345902435	-0.0373300478828758
4	D	26	50	20120618	11	680	12.44	-0.104722118313931	-0.0380786618321180
4	D	26	50	20120618	11	682	12.48	-0.105888561660176	-0.0387110981372113
4	D	26	50	20120618	11	684	12.52	-0.107615669973224	-0.0397091793588561
4	D	26	50	20120618	11	686	12.56	-0.108469289279473	-0.0397083308307187
4	D	26	50	20120618	11	688	12.6	-0.110986306577784	-0.0403209681459387
4	D	26	50	20120618	11	690	12.64	-0.112623188065553	-0.0413781634944907
4	D	26	50	20120618	11	692	12.68	-0.113909203168496	-0.0419900229922514
4	D	26	50	20120618	11	694	12.72	-0.115140063942508	-0.0425594560831409
4	D	26	50	20120618	11	696	12.76	-0.115985763652807	-0.0424703606287114
4	D	26	50	20120618	11	698	12.8	-0.118172208530913	-0.0442748264236214
4	D	26	50	20120618	11	700	12.84	-0.119317014409655	-0.0440704725638585
4	D	26	50	20120618	11	702	12.88	-0.120946683408255	-0.0439992669109930
4	D	26	50	20120618	11	704	12.92	-0.122151381231363	-0.043596428177751
4	D	26	50	20120618	11	706	12.96	-0.123487176651703	-0.0436805031740341
4	D	26	50	20120618	11	708	13	-0.124614304860913	-0.0439845590899443
4	D	26	50	20120618	11	710	13.04	-0.125789021356499	-0.0437319098370264
4	D	26	50	20120618	11	712	13.08	-0.127049156351251	-0.0435762756344872
4	D	26	50	20120618	11	714	13.12	-0.127575314507132	-0.0431590119229090
4	D	26	50	20120618	11	716	13.16	-0.128483027482141	-0.0425963670571189
4	D	26	50	20120618	11	718	13.2	-0.129077209310373	-0.0420615821985075
4	D	26	50	20120618	11	720	13.24	-0.129564688725322	-0.0420860480931366
4	D	26	50	20120618	11	722	13.28	-0.129539515723912	-0.0427490314111771
4	D	26	50	20120618	11	724	13.32	-0.129542061308324	-0.0429515467933089
4	D	26	50	20120618	11	726	13.36	-0.129593538681995	-0.0437302127807515
4	D	26	50	20120618	11	728	13.4	-0.130062067635209	-0.0442714323110717
4	D	26	50	20120618	11	730	13.44	-0.130517020138224	-0.0452731197773005
4	D	26	50	20120618	11	732	13.48	-0.131360386396147	-0.0457675995493843
4	D	26	50	20120618	11	734	13.52	-0.131939153296547	-0.0473822778842238
4	D	26	50	20120618	11	736	13.56	-0.133051856527422	-0.048492718373399
4	D	26	50	20120618	11	738	13.6	-0.133622138146449	-0.0497114169107742
4	D	26	50	20120618	11	740	13.64	-0.133905192990958	-0.0510561218765566
4	D	26	50	20120618	11	742	13.68	-0.134220562615367	-0.0509104578796322
4	D	26	50	20120618	11	744	13.72	-0.134849604807911	-0.0519968567382472
4	D	26	50	20120618	11	746	13.76	-0.135892304467448	-0.0538207679696398
4	D	26	50	20120618	11	748	13.8	-0.136375470531033	-0.055665397429721
4	D	26	50	20120618	11	750	13.84	-0.137326811994441	-0.0570064961509195
4	D	26	50	20120618	11	752	13.88	-0.137803260543606	-0.0580517413948694
4	D	26	50	20120618	11	754	13.92	-0.138660556805115	-0.0598036691559373
4	D	26	50	20120618	11	756	13.96	-0.138853809088414	-0.061062814201196
4	D	26	50	20120618	11	758	14	-0.139634030710775	-0.062386942359646
4	D	26	50	20120618	11	760	14.04	-0.140102701085346	-0.0643181924004227
4	D	26	50	20120618	11	762	14.08	-0.140479518289040	-0.0653768019625371
4	D	26	50	20120618	11	764	14.12	-0.140796867812436	-0.0673702774000583
4	D	26	50	20120618	11	766	14.16	-0.140710883627844	-0.0683882283222544
4	D	26	50	20120618	11	768	14.2	-0.141081266159830	-0.0699977447775911
4	D	26	50	20120618	11	770	14.24	-0.141346360492097	-0.0714848610491046
4	D	26	50	20120618	11	772	14.28	-0.141278831794493	-0.0729637748819563
4	D	26	50	20120618	11	774	14.32	-0.141153886026258	-0.074753250013105
4	D	26	50	20120618	11	776	14.36	-0.140897347686044	-0.0754227387135326
4	D	26	50	20120618	11	778	14.4	-0.141054537523501	-0.0767137035639447
4	D	26	50	20120618	11	780	14.44	-0.140553269526318	-0.078477864272327
4	D	26	50	20120618	11	782	14.48	-0.140338874750262	-0.0802860777331773
4	D	26	50	20120618	11	784	14.52	-0.140160471709368	-0.0824825635275772
4	D	26	50	20120618	11	786	14.56	-0.139959087698086	-0.0839581539585573
4	D	26	50	20120618	11	788	14.6	-0.140194129992153	-0.085971711228664
4	D	26	50	20120618	11	790	14.64	-0.140209969184051	-0.087140983002034
4	D	26	50	20120618	11	792	14.68	-0.140433061373516	-0.0899768347479828
4	D	26	50	20120618	11	794	14.72	-0.140305428599513	-0.0913221053991902
4	D	26	50	20120618	11	796	14.76	-0.140346299371465	-0.093549633181284
4	D	26	50	20120618	11	798	14.8	-0.140253951225841	-0.0948242638650505
4	D	26	50	20120618	11	800	14.84	-0.140197453394024	-0.0972637115494664
4	D	26	50	20120618	11	802	14.88	-0.140241223303780	-0.0982862586657405
4	D	26	50	20120618	11	804	14.92	-0.139957461352490	-0.100360414986994
4	D	26	50	20120618	11	806	14.96	-0.139611261872421	-0.100828236833427
4	D	26	50	20120618	11	808	15	-0.139474083156871	-0.101591912157109
4	D	26	50	20120618	11	810	15.04	-0.139179502471829	-0.102924525596933
4	D	26	50	20120618	11	812	15.08	-0.139133681952407	-0.104629218625017
4	D	26	50	20120618	11	814	15.12	-0.138560501195579	-0.105079362801921
4	D	26	50	20120618	11	816	15.16	-0.137893416658206	-0.106507294235849
4	D	26	50	20120618	11	818	15.2	-0.136636039379900	-0.107660019710539
4	D	26	50	20120618	11	820	15.24	-0.136659020350289	-0.108873061393665
4	D	26	50	20120618	11	822	15.28	-0.135753216563589	-0.110976704067695
4	D	26	50	20120618	11	824	15.32	-0.135274434562047	-0.111997129863625
4	D	26	50	20120618	11	826	15.36	-0.135350589962382	-0.112843041705959
4	D	26	50	20120618	11	828	15.4	-0.134754852499232	-0.113632526427153
4	D	26	50	20120618	11	830	15.44	-0.134619724393347	-0.114399807995419
4	D	26	50	20120618	11	832	15.48	-0.134565842856620	-0.116702289096318
4	D	26	50	20120618	11	834	15.52	-0.134064362727403	-0.118487875140171
4	D	26	50	20120618	11	836	15.56	-0.133019683168878	-0.119509927281698
4	D	26	50	20120618	11	838	15.6	-0.132490696585872	-0.120475905855477
4	D	26	50	20120618	11	840	15.64	-0.131775599498059	-0.121560112683070
4	D	26	50	20120618	11	842	15.68	-0.131323970396914	-0.123044117684746
4	D	26	50	20120618	11	844	15.72	-0.130803751937996	-0.123360689390683
4	D	26	50	20120618	11	846	15.76	-0.129934194444899	-0.125609105107094
4	D	26	50	20120618	11	848	15.8	-0.128771230064018	-0.126883792359403
4	D	26	50	20120618	11	850	15.84	-0.127832326608890	-0.127590764790301
4	D	26	50	20120618	11	852	15.88	-0.126973693915563	-0.128856690989592
4	D	26	50	20120618	11	854	15.92	-0.125520688475175	-0.130154132938119
4	D	26	50	20120618	11	856	15.96	-0.124399280759822	-0.132129725645144
4	D	26	50	20120618	11	858	16	-0.123261922129701	-0.132391686080157
4	D	26	50	20120618	11	860	16.04	-0.122199931182959	-0.134131085323276
4	D	26	50	20120618	11	862	16.08	-0.121113016136394	-0.135811970066038
4	D	26	50	20120618	11	864	16.12	-0.120014829807737	-0.136618828400846
4	D	26	50	20120618	11	866	16.16	-0.118912803889257	-0.138268154967964
4	D	26	50	20120618	11	868	16.2	-0.118251439845746	-0.139302871391942
4	D	26	50	20120618	11	870	16.24	-0.116846949001615	-0.140984548094299
4	D	26	50	20120618	11	872	16.28	-0.116350277198509	-0.142540465855622
4	D	26	50	20120618	11	874	16.32	-0.115878424843423	-0.143084443102389
4	D	26	50	20120618	11	876	16.36	-0.115426442188889	-0.143820682682960
4	D	26	50	20120618	11	878	16.4	-0.115119911399245	-0.145503243268793
4	D	26	50	20120618	11	880	16.44	-0.115114183834316	-0.146761964049984
4	D	26	50	20120618	11	882	16.48	-0.114550478308355	-0.147568914308674
4	D	26	50	20120618	11	884	16.52	-0.113986631361036	-0.149187764573522
4	D	26	50	20120618	11	886	16.56	-0.114428785231313	-0.150511963442650
4	D	26	50	20120618	11	888	16.6	-0.114558397904304	-0.150894296079238
4	D	26	50	20120618	11	890	16.64	-0.114505718449105	-0.151426393932081
4	D	26	50	20120618	11	892	16.68	-0.114602379946093	-0.152864154150267
4	D	26	50	20120618	11	894	16.72	-0.115250867575120	-0.154211121857749
4	D	26	50	20120618	11	896	16.76	-0.115328790742406	-0.155893894575617
4	D	26	50	20120618	11	898	16.8	-0.115580167203119	-0.156604183337319
4	D	26	50	20120618	11	900	16.84	-0.115677111542819	-0.159103735098135
4	D	26	50	20120618	11	902	16.88	-0.115932872065574	-0.160854743620388
4	D	26	50	20120618	11	904	16.92	-0.115843423057755	-0.161919999986245
4	D	26	50	20120618	11	906	16.96	-0.116239614987253	-0.164181115340445
4	D	26	50	20120618	11	908	17	-0.116620462699601	-0.164954265894995
4	D	26	50	20120618	11	910	17.04	-0.117067424895988	-0.166818128659524
4	D	26	50	20120618	11	912	17.08	-0.117662101698966	-0.168402754956163
4	D	26	50	20120618	11	914	17.12	-0.118547823653081	-0.170267678380865
4	D	26	50	20120618	11	916	17.16	-0.118862344749353	-0.170848354469575
4	D	26	50	20120618	11	918	17.2	-0.119306761361328	-0.172857598388317
4	D	26	50	20120618	11	920	17.24	-0.119346854315821	-0.173784827510487
4	D	26	50	20120618	11	922	17.28	-0.119482053132383	-0.175536189586130
4	D	26	50	20120618	11	924	17.32	-0.119782785646423	-0.177205456564477
4	D	26	50	20120618	11	926	17.36	-0.119891962933437	-0.179199214844710
4	D	26	50	20120618	11	928	17.4	-0.120466133639761	-0.181002337136736
4	D	26	50	20120618	11	930	17.44	-0.120218363423633	-0.182416833541822
4	D	26	50	20120618	11	932	17.48	-0.120553602748594	-0.183286504172003
4	D	26	50	20120618	11	934	17.52	-0.120887357149315	-0.184494242554270
4	D	26	50	20120618	11	936	17.56	-0.121744017014721	-0.185493030882695
4	D	26	50	20120618	11	938	17.6	-0.122242244452745	-0.185646755896925
4	D	26	50	20120618	11	940	17.64	-0.122661346641954	-0.187281091800282
4	D	26	50	20120618	11	942	17.68	-0.124155392559923	-0.188232221131656
4	D	26	50	20120618	11	944	17.72	-0.125288672598132	-0.189831201695953
4	D	26	50	20120618	11	946	17.76	-0.126654095792603	-0.190848728354081
4	D	26	50	20120618	11	948	17.8	-0.127373081967713	-0.191791443114758
4	D	26	50	20120618	11	950	17.84	-0.127810144669164	-0.193861781059395
4	D	26	50	20120618	11	952	17.88	-0.129312393025796	-0.194902288687911
4	D	26	50	20120618	11	954	17.92	-0.130137162375371	-0.197051610460005
4	D	26	50	20120618	11	956	17.96	-0.131173003099131	-0.198137090079805
4	D	26	50	20120618	11	958	18	-0.131544446291289	-0.199411791474250
4	D	26	50	20120618	11	960	18.04	-0.132482211304498	-0.200362001566808
4	D	26	50	20120618	11	962	18.08	-0.132726092433330	-0.201830733062011
4	D	26	50	20120618	11	964	18.12	-0.133630269874433	-0.202435521491960
4	D	26	50	20120618	11	966	18.16	-0.134455887752146	-0.203811834130861
4	D	26	50	20120618	11	968	18.2	-0.136335589708574	-0.206583480581078
4	D	26	50	20120618	11	970	18.24	-0.136419593994179	-0.206145922904880
4	D	26	50	20120618	11	972	18.28	-0.137816766283127	-0.206683394769260
4	D	26	50	20120618	11	974	18.32	-0.139050243352227	-0.208913326714409
4	D	26	50	20120618	11	976	18.36	-0.140287892351338	-0.210007715879652
4	D	26	50	20120618	11	978	18.4	-0.141663568594138	-0.210941450384209
4	D	26	50	20120618	11	980	18.44	-0.142526026735150	-0.211395625069765
4	D	26	50	20120618	11	982	18.48	-0.142929996839242	-0.210926601141804
4	D	26	50	20120618	11	984	18.52	-0.143518380391867	-0.212359128769810
4	D	26	50	20120618	11	986	18.56	-0.143884449572487	-0.212258931738916
4	D	26	50	20120618	11	988	18.6	-0.144847953272532	-0.212845406103232
4	D	26	50	20120618	11	990	18.64	-0.144865984495452	-0.212844345443060
4	D	26	50	20120618	11	992	18.68	-0.144824477327398	-0.214206728078372
4	D	26	50	20120618	11	994	18.72	-0.144710421003591	-0.214487661602537
4	D	26	50	20120618	11	996	18.76	-0.144453953374056	-0.215087783127730
4	D	26	50	20120618	11	998	18.8	-0.143572332639272	-0.216470035463594
4	D	26	50	20120618	11	1000	18.84	-0.143273721445577	-0.217485652933412
4	D	26	50	20120618	11	1002	18.88	-0.142106712413906	-0.218529625385156
4	D	26	50	20120618	11	1004	18.92	-0.141878246212905	-0.220002599521046
4	D	26	50	20120618	11	1006	18.96	-0.141153461762189	-0.221614095875370
4	D	26	50	20120618	11	1008	19	-0.140261234425688	-0.222338031797949
4	D	26	50	20120618	11	1010	19.04	-0.139794826792817	-0.222648875938958
4	D	26	50	20120618	11	1012	19.08	-0.139397079228400	-0.224327900990886
4	D	26	50	20120618	11	1014	19.12	-0.138496437321202	-0.224906102205862
4	D	26	50	20120618	11	1016	19.16	-0.137550187026619	-0.226113982009485
4	D	26	50	20120618	11	1018	19.2	-0.136533013921881	-0.226435362041534
4	D	26	50	20120618	11	1020	19.24	-0.136602734650506	-0.226910113534423
4	D	26	50	20120618	11	1022	19.28	-0.135599491549359	-0.226968661975905
4	D	26	50	20120618	11	1024	19.32	-0.134525749902127	-0.227527629886433
4	D	26	50	20120618	11	1026	19.36	-0.134034381399881	-0.227108244854511
4	D	26	50	20120618	11	1028	19.4	-0.132685433793411	-0.227177329187033
4	D	26	50	20120618	11	1030	19.44	-0.131874240894034	-0.227931953543915
4	D	26	50	20120618	11	1032	19.48	-0.131705454505365	-0.227143317350858
4	D	26	50	20120618	11	1034	19.52	-0.130379275737250	-0.227315497852077
4	D	26	50	20120618	11	1036	19.56	-0.129103584393311	-0.228080658099999
4	D	26	50	20120618	11	1038	19.6	-0.128256965444196	-0.227514477700303
4	D	26	50	20120618	11	1040	19.64	-0.126818356697873	-0.227626554125121
4	D	26	50	20120618	11	1042	19.68	-0.125791920494302	-0.227624857068846
4	D	26	50	20120618	11	1044	19.72	-0.124687136859376	-0.227851414081538
4	D	26	50	20120618	11	1046	19.76	-0.122973110021779	-0.227401694168704
4	D	26	50	20120618	11	1048	19.8	-0.121629395005491	-0.227577268782472
4	D	26	50	20120618	11	1050	19.84	-0.120926884418382	-0.227605199500329
4	D	26	50	20120618	11	1052	19.88	-0.120150976147386	-0.227405300413288
4	D	26	50	20120618	11	1054	19.92	-0.119164491476953	-0.228475223683901
4	D	26	50	20120618	11	1056	19.96	-0.118499386838569	-0.227728943187037
4	D	26	50	20120618	11	1058	20	-0.116930034048404	-0.227817614377398
4	D	26	50	20120618	11	1060	20.04	-0.117240948900091	-0.227773985888998
4	D	26	50	20120618	11	1062	20.08	-0.117558651976878	-0.227401128483279
4	D	26	50	20120618	11	1064	20.12	-0.118095487445156	-0.227637867833620
4	D	26	50	20120618	11	1066	20.16	-0.117603341125449	-0.227619483057309
4	D	26	50	20120618	11	1068	20.2	-0.116766692381950	-0.226767560807335
4	D	26	50	20120618	11	1070	20.24	-0.115532791048779	-0.226117729675425
4	D	26	50	20120618	11	1072	20.28	-0.115353115215679	-0.225849099809252
4	D	26	50	20120618	11	1074	20.32	-0.114750306684718	-0.225682576162283
4	D	26	50	20120618	11	1076	20.36	-0.114033088276561	-0.225511668453270
4	D	26	50	20120618	11	1078	20.4	-0.113371448461404	-0.224595045932818
4	D	26	50	20120618	11	1080	20.44	-0.112166397084906	-0.224664483818730
4	D	26	50	20120618	11	1082	20.48	-0.111195044499591	-0.224565276737330
4	D	26	50	20120618	11	1084	20.52	-0.110440844406776	-0.224632169038830
4	D	26	50	20120618	11	1086	20.56	-0.109368870526498	-0.224780661462879
4	D	26	50	20120618	11	1088	20.6	-0.107937827822733	-0.224385954457621
4	D	26	50	20120618	11	1090	20.64	-0.107225276319331	-0.224877888645293
4	D	26	50	20120618	11	1092	20.68	-0.106288430544937	-0.224819128071776
4	D	26	50	20120618	11	1094	20.72	-0.105327331007948	-0.223914879919995
4	D	26	50	20120618	11	1096	20.76	-0.104284560637733	-0.223376559527477
4	D	26	50	20120618	11	1098	20.8	-0.104243831287136	-0.223468200566319
4	D	26	50	20120618	11	1100	20.84	-0.103236981941405	-0.223557225310070
4	D	26	50	20120618	11	1102	20.88	-0.102219808836668	-0.223523637737964
4	D	26	50	20120618	11	1104	20.92	-0.101229647210972	-0.223460210259692
4	D	26	50	20120618	11	1106	20.96	-0.100736652363129	-0.223042451573367
4	D	26	50	20120618	11	1108	21	-0.100210706339282	-0.222803308059969
4	D	26	50	20120618	11	1110	21.04	-0.0990472328415175	-0.221285432643474
4	D	26	50	20120618	11	1112	21.08	-0.0985713499777795	-0.221273411828194
4	D	26	50	20120618	11	1114	21.12	-0.0983133974240025	-0.221116999808196
4	D	26	50	20120618	11	1116	21.16	-0.0972572627356215	-0.221275108884469
4	D	26	50	20120618	11	1118	21.2	-0.0970654246658865	-0.220636803593092
4	D	26	50	20120618	11	1120	21.24	-0.0963733085484605	-0.220426651457723
4	D	26	50	20120618	11	1122	21.28	-0.0956306342961805	-0.219551465394649
4	D	26	50	20120618	11	1124	21.32	-0.0951132442643865	-0.219580951747424
4	D	26	50	20120618	11	1126	21.36	-0.0948468064292355	-0.218976234028153
4	D	26	50	20120618	11	1128	21.4	-0.0945414777211185	-0.218522130053275
4	D	26	50	20120618	11	1130	21.44	-0.0942862121731105	-0.218713755990977
4	D	26	50	20120618	11	1132	21.48	-0.0940919699403185	-0.218724150460660
4	D	26	50	20120618	11	1134	21.52	-0.0939074857811065	-0.218038893279012
4	D	26	50	20120618	11	1136	21.56	-0.0935198498436605	-0.218302078422970
4	D	26	50	20120618	11	1138	21.6	-0.0932615437364935	-0.218718776449123
4	D	26	50	20120618	11	1140	21.64	-0.0920494212921835	-0.218522342185310
4	D	26	50	20120618	11	1142	21.68	-0.0912479157557085	-0.219296977664100
4	D	26	50	20120618	11	1144	21.72	-0.0897465159272145	-0.219453460394776
4	D	26	50	20120618	11	1146	21.76	-0.0886265294964935	-0.219965334993677
4	D	26	50	20120618	11	1148	21.8	-0.0877224227660685	-0.220350425346711
4	D	26	50	20120618	11	1150	21.84	-0.0875843248117025	-0.220021832825494
4	D	26	50	20120618	11	1152	21.88	-0.0852985314308385	-0.220370153625906
4	D	26	50	20120618	11	1154	21.92	-0.0847436647396418	-0.221444036694494
4	D	26	50	20120618	11	1156	21.96	-0.0841212693508414	-0.221389023786918
4	D	26	50	20120618	11	1158	22	-0.0830328198825609	-0.222917293673097
4	D	26	50	20120618	11	1160	22.04	-0.0813259348234547	-0.222682463511065
4	D	26	50	20120618	11	1162	22.08	-0.0809064083701767	-0.223499383975369
4	D	26	50	20120618	11	1164	22.12	-0.0805490366029651	-0.224090100980373
4	D	26	50	20120618	11	1166	22.16	-0.0801493798502384	-0.225312830026400
4	D	26	50	20120618	11	1168	22.2	-0.0801517133026163	-0.225693748449426
4	D	26	50	20120618	11	1170	22.24	-0.0797425106083437	-0.227327660088713
4	D	26	50	20120618	11	1172	22.28	-0.0799996146339831	-0.228688416378429
4	D	26	50	20120618	11	1174	22.32	-0.0800604258171652	-0.230279406636098
4	D	26	50	20120618	11	1176	22.36	-0.0795445207096114	-0.231426050992471
4	D	26	50	20120618	11	1178	22.4	-0.0798344344898979	-0.232674801568046
4	D	26	50	20120618	11	1180	22.44	-0.0799426218274195	-0.234187302973004
4	D	26	50	20120618	11	1182	22.48	-0.0805224493879924	-0.234791172164137
4	D	26	50	20120618	11	1184	22.52	-0.0810888419197229	-0.235646064262592
4	D	26	50	20120618	11	1186	22.56	-0.0816326070344553	-0.237130281396302
4	D	26	50	20120618	11	1188	22.6	-0.082264760496836	-0.237438579952900
4	D	26	50	20120618	11	1190	22.64	-0.0836627106032419	-0.240895625006121
4	D	26	50	20120618	11	1192	22.68	-0.0843811310929274	-0.241696069882424
4	D	26	50	20120618	11	1194	22.72	-0.0858851472165115	-0.244448836581583
4	D	26	50	20120618	11	1196	22.76	-0.0863617371870305	-0.245129073305085
4	D	26	50	20120618	11	1198	22.8	-0.0872244074600785	-0.247164126621340
4	D	26	50	20120618	11	1200	22.84	-0.0889228779484885	-0.250101448190388
4	D	26	50	20120618	11	1202	22.88	-0.0895408892752455	-0.250855224019134
4	D	26	50	20120618	11	1204	22.92	-0.0903314346566125	-0.252744613338464
4	D	26	50	20120618	11	1206	22.96	-0.0911969333567845	-0.254021648185287
