# Supplementary material for: How Do Ants Make Sense of Gravity? A Boltzmann Walker Analysis of Lasius niger Trajectories on Various Inclines
Source: PLoS One. 2013 Oct 29;8(10):e76531. doi: 10.1371/journal.pone.0076531 (PMC3812222; doi:10.1371/journal.pone.0076531)
Supplement: Dataset S4 — Trajectories for . (ZIP) [file pone.0076531.s008.zip › Incline4/4-D-26-50-20120618-12.txt]

Pente	Colonie	Temperature	Humidite	Date	Indiv	Frame	Time	X	Y
4	D	26	50	20120618	12	52	0	0	0
4	D	26	50	20120618	12	54	0.04	0.000223763940906483	-0.000913051631207129
4	D	26	50	20120618	12	56	0.08	0.00122210679206033	-0.00245474947516034
4	D	26	50	20120618	12	58	0.12	0.00136938299244586	-0.00345852997746152
4	D	26	50	20120618	12	60	0.16	0.00163155697370640	-0.00473674569260905
4	D	26	50	20120618	12	62	0.2	0.00202254459729569	-0.00602506596365965
4	D	26	50	20120618	12	64	0.24	0.00144780113447945	-0.00632137906031585
4	D	26	50	20120618	12	66	0.28	0.00116855759552107	-0.00682017925483265
4	D	26	50	20120618	12	68	0.32	0.000238931381362934	-0.00772341624391695
4	D	26	50	20120618	12	70	0.36	-0.000326223713500417	-0.00771461276449115
4	D	26	50	20120618	12	72	0.4	-0.00119823486712748	-0.00786575683896975
4	D	26	50	20120618	12	74	0.44	-0.00198480630838377	-0.00737560456038685
4	D	26	50	20120618	12	76	0.48	-0.00277461629869790	-0.00747462779402425
4	D	26	50	20120618	12	78	0.52	-0.00348161701386727	-0.00741406409821565
4	D	26	50	20120618	12	80	0.56	-0.00300237539291809	-0.00681694777684265
4	D	26	50	20120618	12	82	0.6	-0.00288715234292374	-0.00682242785439685
4	D	26	50	20120618	12	84	0.64	-0.00284104898079037	-0.00627244019998995
4	D	26	50	20120618	12	86	0.68	-0.00255355350569555	-0.00617457662147375
4	D	26	50	20120618	12	88	0.72	-0.00254238828962061	-0.00593461993527805
4	D	26	50	20120618	12	90	0.76	-0.00248082050218270	-0.00525777025325855
4	D	26	50	20120618	12	92	0.8	-0.00257048871310496	-0.00466628250186375
4	D	26	50	20120618	12	94	0.84	-0.00340792234513201	-0.00370134337505317
4	D	26	50	20120618	12	96	0.88	-0.00339642478886991	-0.00314449678486876
4	D	26	50	20120618	12	98	0.92	-0.00448669152157801	-0.00245146849969564
4	D	26	50	20120618	12	100	0.96	-0.0046317969041453	-0.00125560244028514
4	D	26	50	20120618	12	102	1	-0.00511619404063612	-0.00075699245749247
4	D	26	50	20120618	12	104	1.04	-0.00563945305871416	0.00053412795641167
4	D	26	50	20120618	12	106	1.08	-0.00618770052333256	0.00088953325966487
4	D	26	50	20120618	12	108	1.12	-0.00649617585662519	0.00121934907561371
4	D	26	50	20120618	12	110	1.16	-0.00613799798768296	0.00272004179732592
4	D	26	50	20120618	12	112	1.2	-0.00700271887039599	0.00206016974912263
4	D	26	50	20120618	12	114	1.24	-0.00724387763811966	0.00144954768822899
4	D	26	50	20120618	12	116	1.28	-0.00699680038663746	0.00166026550902258
4	D	26	50	20120618	12	118	1.32	-0.00705019401968485	0.00186382033812275
4	D	26	50	20120618	12	120	1.36	-0.00681552649221247	0.00229087747862037
4	D	26	50	20120618	12	122	1.4	-0.00644032856304708	0.00213372299650166
4	D	26	50	20120618	12	124	1.44	-0.00629298165198342	0.00163174789253733
4	D	26	50	20120618	12	126	1.48	-0.00607764642390869	0.00182574263795586
4	D	26	50	20120618	12	128	1.52	-0.00539996942695512	0.00281313240506913
4	D	26	50	20120618	12	130	1.56	-0.00496767969627673	0.00327886828649765
4	D	26	50	20120618	12	132	1.6	-0.00452988160377289	0.003680264521906
4	D	26	50	20120618	12	134	1.64	-0.00381134797700237	0.00391789482679156
4	D	26	50	20120618	12	136	1.68	-0.00322372102863291	0.00389312487624659
4	D	26	50	20120618	12	138	1.72	-0.00175291997330315	0.0038912250217469
4	D	26	50	20120618	12	140	1.76	-0.00110385944636285	0.00431471820264598
4	D	26	50	20120618	12	142	1.8	-0.00148710637201849	0.00443913576211609
4	D	26	50	20120618	12	144	1.84	-0.00133950773094074	0.00466300859746688
4	D	26	50	20120618	12	146	1.88	-0.00096587604329567	0.00416298864375253
4	D	26	50	20120618	12	148	1.92	-0.000853410002641169	0.00366152902063169
4	D	26	50	20120618	12	150	1.96	-4.57356666071461e-05	0.00319550039699575
4	D	26	50	20120618	12	152	2	0.000582362538383523	0.00333857991863495
4	D	26	50	20120618	12	154	2.04	0.00166920616716390	0.00231741095347761
4	D	26	50	20120618	12	156	2.08	0.00336042315421257	0.00142722149871981
4	D	26	50	20120618	12	158	2.12	0.00467770722612740	0.00073059474713722
4	D	26	50	20120618	12	160	2.16	0.00602767801610935	0.00059749391639414
4	D	26	50	20120618	12	162	2.2	0.00645964672030909	0.000343866027691020
4	D	26	50	20120618	12	164	2.24	0.00692491591126202	0.00055729206745656
4	D	26	50	20120618	12	166	2.28	0.00712294116533332	0.00029015419659209
4	D	26	50	20120618	12	168	2.32	0.00664899577417522	2.18354574030404e-05
4	D	26	50	20120618	12	170	2.36	0.00664360974182292	-0.000253269385565050
4	D	26	50	20120618	12	172	2.4	0.00651463841468197	-0.000113766410025100
4	D	26	50	20120618	12	174	2.44	0.00632239093011975	-0.00047914191889303
4	D	26	50	20120618	12	176	2.48	0.00614847985576455	-0.00099906862555406
4	D	26	50	20120618	12	178	2.52	0.00602473433057927	-0.00181286551636366
4	D	26	50	20120618	12	180	2.56	0.00547753904085128	-0.00343336404711909
4	D	26	50	20120618	12	182	2.6	0.00562524657637334	-0.00424095777298006
4	D	26	50	20120618	12	184	2.64	0.00527293062264714	-0.00501499221100595
4	D	26	50	20120618	12	186	2.68	0.00467542539254451	-0.00782277181774145
4	D	26	50	20120618	12	188	2.72	0.00437272005058636	-0.00920013804574695
4	D	26	50	20120618	12	190	2.76	0.00361204993072493	-0.0102500148391137
4	D	26	50	20120618	12	192	2.8	0.00300166828613689	-0.0106440218086587
4	D	26	50	20120618	12	194	2.84	0.0032959449152633	-0.0104836712038890
4	D	26	50	20120618	12	196	2.88	0.00208706102001115	-0.0111941862397608
4	D	26	50	20120618	12	198	2.92	0.00164002811294501	-0.0115896003518004
4	D	26	50	20120618	12	200	2.96	0.000859382226515073	-0.0111162630724741
4	D	26	50	20120618	12	202	3	-0.00087097877772653	-0.0114831807812318
4	D	26	50	20120618	12	204	3.04	-0.00156691327177034	-0.0115357895257521
4	D	26	50	20120618	12	206	3.08	-0.00196317591194728	-0.0123887017252192
4	D	26	50	20120618	12	208	3.12	-0.00358989627527036	-0.0120210556964770
4	D	26	50	20120618	12	210	3.16	-0.0034138761842296	-0.0123730039546769
4	D	26	50	20120618	12	212	3.2	-0.00322430085619348	-0.0131172338418758
4	D	26	50	20120618	12	214	3.24	-0.00303967527562567	-0.0133444272506709
4	D	26	50	20120618	12	216	3.28	-0.00276758058622509	-0.0140052892483680
4	D	26	50	20120618	12	218	3.32	-0.00287074746560021	-0.0144471602759313
4	D	26	50	20120618	12	220	3.36	-0.00234013453699782	-0.0153266596903712
4	D	26	50	20120618	12	222	3.4	-0.00151409239521570	-0.0158861225756460
4	D	26	50	20120618	12	224	3.44	-0.00113741661287762	-0.0167340143169667
4	D	26	50	20120618	12	226	3.48	-0.000365963114603097	-0.0170640917624246
4	D	26	50	20120618	12	228	3.52	-0.00030020218395275	-0.0164009670230279
4	D	26	50	20120618	12	230	3.56	0.000206651956801768	-0.0161031336467921
4	D	26	50	20120618	12	232	3.6	0.000746527984237695	-0.0159994010819920
4	D	26	50	20120618	12	234	3.64	0.00157405505026031	-0.0163360546205150
4	D	26	50	20120618	12	236	3.68	0.00224524080696258	-0.0157746118362528
4	D	26	50	20120618	12	238	3.72	0.00224743283798426	-0.0157414485282152
4	D	26	50	20120618	12	240	3.76	0.00273074032292527	-0.0154982745061651
4	D	26	50	20120618	12	242	3.8	0.00287718213730900	-0.0151199016675522
4	D	26	50	20120618	12	244	3.84	0.00310840605475700	-0.0152365742864481
4	D	26	50	20120618	12	246	3.88	0.00309292041624902	-0.0145336394352705
4	D	26	50	20120618	12	248	3.92	0.00332520499386879	-0.0141718128953374
4	D	26	50	20120618	12	250	3.96	0.00338276348585738	-0.0138465437759915
4	D	26	50	20120618	12	252	4	0.00367762701361217	-0.0133600543105351
4	D	26	50	20120618	12	254	4.04	0.00393070053059883	-0.0132554732175977
4	D	26	50	20120618	12	256	4.08	0.00393975149739802	-0.0128917374893553
4	D	26	50	20120618	12	258	4.12	0.00465117162994981	-0.0119613970973482
4	D	26	50	20120618	12	260	4.16	0.00526652423520959	-0.0116462820313802
4	D	26	50	20120618	12	262	4.2	0.00561895332602078	-0.0102184849477406
4	D	26	50	20120618	12	264	4.24	0.00594251124695612	-0.00902377147238335
4	D	26	50	20120618	12	266	4.28	0.00647166753558926	-0.00819466048717085
4	D	26	50	20120618	12	268	4.32	0.00660802600727327	-0.00784998835774935
4	D	26	50	20120618	12	270	4.36	0.0064013740504715	-0.00672331976794575
4	D	26	50	20120618	12	272	4.4	0.00626267505534176	-0.00680926859719895
4	D	26	50	20120618	12	274	4.44	0.0060632992273184	-0.00584941356814505
4	D	26	50	20120618	12	276	4.48	0.0054532994203922	-0.00532436556991065
4	D	26	50	20120618	12	278	4.52	0.00481499412901511	-0.00493934592755455
4	D	26	50	20120618	12	280	4.56	0.00407215017110739	-0.00449235544689531
4	D	26	50	20120618	12	282	4.6	0.00426662574913713	-0.00436921280095167
4	D	26	50	20120618	12	284	4.64	0.00380549313285413	-0.00410602765699404
4	D	26	50	20120618	12	286	4.68	0.00322416650590505	-0.00424395590573229
4	D	26	50	20120618	12	288	4.72	0.00301585991923530	-0.0042369909039376
4	D	26	50	20120618	12	290	4.76	0.00311971976325598	-0.00374630122420101
4	D	26	50	20120618	12	292	4.8	0.00288569570295449	-0.00384243946217113
4	D	26	50	20120618	12	294	4.84	0.00301218296397313	-0.00388571439717975
4	D	26	50	20120618	12	296	4.88	0.00280344504216687	-0.00407659080169324
4	D	26	50	20120618	12	298	4.92	0.00289152226283146	-0.00407393208019598
4	D	26	50	20120618	12	300	4.96	0.00277880944191033	-0.00396356685378839
4	D	26	50	20120618	12	302	5	0.00295753068085523	-0.00388343044227652
4	D	26	50	20120618	12	304	5.04	0.00281314654720475	-0.00346610309108803
4	D	26	50	20120618	12	306	5.08	0.00277750836543294	-0.00310207037799757
4	D	26	50	20120618	12	308	5.12	0.00275631637520078	-0.00296687863250251
4	D	26	50	20120618	12	310	5.16	0.00215928490664154	-0.00329581763604268
4	D	26	50	20120618	12	312	5.2	0.00199643114386647	-0.00232413271053957
4	D	26	50	20120618	12	314	5.24	0.00103034650407035	-0.00166563952055959
4	D	26	50	20120618	12	316	5.28	0.000771587848562948	-0.00118330784297662
4	D	26	50	20120618	12	318	5.32	9.64493649538451e-05	-0.000630244274071571
4	D	26	50	20120618	12	320	5.36	-0.000872499057306081	4.16627315475201e-05
4	D	26	50	20120618	12	322	5.4	-0.00115018696134585	0.00030021632608838
4	D	26	50	20120618	12	324	5.44	-0.000828255386007238	0.000332672527344840
4	D	26	50	20120618	12	326	5.48	-0.00216199312561350	0.00037152804497104
4	D	26	50	20120618	12	328	5.52	-0.00304487251046740	0.00051847897623723
4	D	26	50	20120618	12	330	5.56	-0.00346336375941772	0.0016512894955422
4	D	26	50	20120618	12	332	5.6	-0.00375183461760651	0.00171164770612022
4	D	26	50	20120618	12	334	5.64	-0.00385311818878062	0.0018877714590151
4	D	26	50	20120618	12	336	5.68	-0.00401306362136467	0.00291502578513133
4	D	26	50	20120618	12	338	5.72	-0.00427171691796168	0.00358918916848918
4	D	26	50	20120618	12	340	5.76	-0.00357553493654446	0.00427213411096258
4	D	26	50	20120618	12	342	5.8	-0.00363520060674098	0.00469779825110126
4	D	26	50	20120618	12	344	5.84	-0.00310859697358793	0.00545958559967696
4	D	26	50	20120618	12	346	5.88	-0.00260892703773027	0.00567448949261518
4	D	26	50	20120618	12	348	5.92	-0.00226370336501937	0.00581801802706042
4	D	26	50	20120618	12	350	5.96	-0.00156611424110759	0.00698938283650281
4	D	26	50	20120618	12	352	6	-0.000513939350702007	0.00683766600553142
4	D	26	50	20120618	12	354	6.04	-5.57977961034295e-05	0.00714817780635387
4	D	26	50	20120618	12	356	6.08	0.000439593436621271	0.00738416125954604
4	D	26	50	20120618	12	358	6.12	0.000282262884914047	0.00755984830329287
4	D	26	50	20120618	12	360	6.16	-0.000611576655048244	0.00782480121420347
4	D	26	50	20120618	12	362	6.2	-0.00088652098477701	0.00803972632034512
4	D	26	50	20120618	12	364	6.24	-0.0007871724820203	0.00795904543661173
4	D	26	50	20120618	12	366	6.28	-0.00112156327884342	0.00786067274121306
4	D	26	50	20120618	12	368	6.32	-0.0010481564025681	0.00746112417582395
4	D	26	50	20120618	12	370	6.36	-0.000847679609286433	0.00772466075185183
4	D	26	50	20120618	12	372	6.4	-0.000696787971928691	0.00729224586327316
4	D	26	50	20120618	12	374	6.44	-0.00102114563063356	0.00750131541815981
4	D	26	50	20120618	12	376	6.48	-0.00080015779095001	0.00732465468837529
4	D	26	50	20120618	12	378	6.52	-0.000899201530684028	0.00692622193748688
4	D	26	50	20120618	12	380	6.56	-0.00125540020774572	0.00685747630911315
4	D	26	50	20120618	12	382	6.6	-0.00186655259872526	0.00627548500178975
4	D	26	50	20120618	12	384	6.64	-0.00209613814976125	0.00628920075202442
4	D	26	50	20120618	12	386	6.68	-0.00238959524212826	0.00664687586804523
4	D	26	50	20120618	12	388	6.72	-0.00274117721901559	0.00643540002878221
4	D	26	50	20120618	12	390	6.76	-0.00315943088008743	0.00622684595473905
4	D	26	50	20120618	12	392	6.8	-0.00358433134490242	0.00597398456978674
4	D	26	50	20120618	12	394	6.84	-0.00399100259689843	0.00644085889313297
4	D	26	50	20120618	12	396	6.88	-0.00441887291019441	0.00639782437442996
4	D	26	50	20120618	12	398	6.92	-0.00516368969602164	0.00628872486916068
4	D	26	50	20120618	12	400	6.96	-0.00593601293563702	0.00597083087354265
4	D	26	50	20120618	12	402	7	-0.00705929448395872	0.00603514930635938
4	D	26	50	20120618	12	404	7.04	-0.0073424766076883	0.00651161199765849
4	D	26	50	20120618	12	406	7.08	-0.00906713833127355	0.00656383890451693
4	D	26	50	20120618	12	408	7.12	-0.0100781171806072	0.00762923669173071
4	D	26	50	20120618	12	410	7.16	-0.0101797213539959	0.0075619554815008
4	D	26	50	20120618	12	412	7.2	-0.00956890130320352	0.00756875077766801
4	D	26	50	20120618	12	414	7.24	-0.0094504184909479	0.00743746933267291
4	D	26	50	20120618	12	416	7.28	-0.00974323848010506	0.00730734047173115
4	D	26	50	20120618	12	418	7.32	-0.00961279142111177	0.00725334579791975
4	D	26	50	20120618	12	420	7.36	-0.0098846669074102	0.00675569111638847
4	D	26	50	20120618	12	422	7.4	-0.0092522093891135	0.00692408859632804
4	D	26	50	20120618	12	424	7.44	-0.00920303011248198	0.00586634877555452
4	D	26	50	20120618	12	426	7.48	-0.00912240579729109	0.00511349218562521
4	D	26	50	20120618	12	428	7.52	-0.00981458555432679	0.00401526343056094
4	D	26	50	20120618	12	430	7.56	-0.0101777626682120	0.00361492078425656
4	D	26	50	20120618	12	432	7.6	-0.0108394590519108	0.00219288662088354
4	D	26	50	20120618	12	434	7.64	-0.0115259112440189	0.00191518457470815
4	D	26	50	20120618	12	436	7.68	-0.0123105876391016	0.00115582260239191
4	D	26	50	20120618	12	438	7.72	-0.0131424634118285	2.84964032818986e-06
4	D	26	50	20120618	12	440	7.76	-0.0137605525203315	2.88075302655403e-05
4	D	26	50	20120618	12	442	7.8	-0.0139414516481624	-0.00056273678967168
4	D	26	50	20120618	12	444	7.84	-0.0138620647698386	-0.00163999275760595
4	D	26	50	20120618	12	446	7.88	-0.0138204515357658	-0.00167708050827919
4	D	26	50	20120618	12	448	7.92	-0.0137406686776445	-0.00187509162021486
4	D	26	50	20120618	12	450	7.96	-0.0136746461174851	-0.00221830003859937
4	D	26	50	20120618	12	452	8	-0.0133489173787315	-0.00271797704552485
4	D	26	50	20120618	12	454	8.04	-0.0129559710693584	-0.00347989167332116
4	D	26	50	20120618	12	456	8.08	-0.0126117373461411	-0.00468184592211765
4	D	26	50	20120618	12	458	8.12	-0.0128871646298015	-0.00591128329017855
4	D	26	50	20120618	12	460	8.16	-0.0131459678330361	-0.00673548483300925
4	D	26	50	20120618	12	462	8.2	-0.0131347135215067	-0.00658297321401585
4	D	26	50	20120618	12	464	8.24	-0.0133894727810597	-0.00803050281949135
4	D	26	50	20120618	12	466	8.28	-0.0143417023705853	-0.00795805548711805
4	D	26	50	20120618	12	468	8.32	-0.0140632734186388	-0.00784672718127445
4	D	26	50	20120618	12	470	8.36	-0.0140048536705908	-0.00733649165589235
4	D	26	50	20120618	12	472	8.4	-0.0135122816726026	-0.00737679815663355
4	D	26	50	20120618	12	474	8.44	-0.0131052745448856	-0.00712831729819065
4	D	26	50	20120618	12	476	8.48	-0.0124829201682785	-0.00716942990066245
4	D	26	50	20120618	12	478	8.52	-0.0123857510181189	-0.00681829335154975
4	D	26	50	20120618	12	480	8.56	-0.0112303830358898	-0.00767243384499335
4	D	26	50	20120618	12	482	8.6	-0.0102566333585856	-0.00832218719515785
4	D	26	50	20120618	12	484	8.64	-0.00899849947602377	-0.00950140796093925
4	D	26	50	20120618	12	486	8.68	-0.0081918603443174	-0.0101662014723397
4	D	26	50	20120618	12	488	8.72	-0.00753177616407976	-0.0109694040650894
4	D	26	50	20120618	12	490	8.76	-0.0075800149886923	-0.0122246458809162
4	D	26	50	20120618	12	492	8.8	-0.00734028457666664	-0.0124738515238097
4	D	26	50	20120618	12	494	8.84	-0.00681362437497108	-0.0137547118183188
4	D	26	50	20120618	12	496	8.88	-0.00688940500871084	-0.0145072360680610
4	D	26	50	20120618	12	498	8.92	-0.00644930174810034	-0.0146571427056725
4	D	26	50	20120618	12	500	8.96	-0.00585388955407002	-0.0157379129943093
4	D	26	50	20120618	12	502	9	-0.00557804719872914	-0.0160344028676608
4	D	26	50	20120618	12	504	9.04	-0.00471007362482266	-0.0151524285794868
4	D	26	50	20120618	12	506	9.08	-0.00412911469339979	-0.0154372511909488
4	D	26	50	20120618	12	508	9.12	-0.00391542702412521	-0.0148271594601410
4	D	26	50	20120618	12	510	9.16	-0.00312148753020896	-0.0140705552042715
4	D	26	50	20120618	12	512	9.2	-0.00266208025447206	-0.0135339318680289
4	D	26	50	20120618	12	514	9.24	-0.00144486664133754	-0.0133786512188803
4	D	26	50	20120618	12	516	9.28	-0.000418218305732784	-0.0127564679621143
4	D	26	50	20120618	12	518	9.32	-0.000132052191386589	-0.0122979092145148
4	D	26	50	20120618	12	520	9.36	-0.00034333569760513	-0.0114793624046133
4	D	26	50	20120618	12	522	9.4	-0.000617410285993035	-0.0114253394465307
4	D	26	50	20120618	12	524	9.44	-0.000449189582748756	-0.0114848071268285
4	D	26	50	20120618	12	526	9.48	-0.000415884853354868	-0.0112109446704750
4	D	26	50	20120618	12	528	9.52	-0.000813561707094184	-0.0108657351398997
4	D	26	50	20120618	12	530	9.56	-0.000785277435846722	-0.0109289504861378
4	D	26	50	20120618	12	532	9.6	-0.00067751436239389	-0.0110613208755759
4	D	26	50	20120618	12	534	9.64	-0.000630774604157463	-0.0105029186504728
4	D	26	50	20120618	12	536	9.68	-0.00069971751532315	-0.0107187983507691
4	D	26	50	20120618	12	538	9.72	-0.000776438601081888	-0.0102825841774551
4	D	26	50	20120618	12	540	9.76	-0.000408177389439934	-0.0105193235277964
4	D	26	50	20120618	12	542	9.8	-0.000547760268046161	-0.0105945596893147
4	D	26	50	20120618	12	544	9.84	-0.000602985307656831	-0.00965233990338355
4	D	26	50	20120618	12	546	9.88	-0.00070325304922908	-0.00953453591363785
4	D	26	50	20120618	12	548	9.92	-0.00082684824351268	-0.00923600250168865
4	D	26	50	20120618	12	550	9.96	-0.000492110964366778	-0.00983746045869815
4	D	26	50	20120618	12	552	10	-0.000482706444176998	-0.00969116006567065
4	D	26	50	20120618	12	554	10.04	-0.000438370848996601	-0.00950695874917155
4	D	26	50	20120618	12	556	10.08	-0.000558607286069561	-0.00906965563141455
4	D	26	50	20120618	12	558	10.12	-0.000271726993874368	-0.00874290865889605
4	D	26	50	20120618	12	560	10.16	0.000115399826689644	-0.00779152476908085
4	D	26	50	20120618	12	562	10.2	0.000258709158032722	-0.00742039977497505
4	D	26	50	20120618	12	564	10.24	0.000971670783367493	-0.00647513942988485
4	D	26	50	20120618	12	566	10.28	0.00114633322938838	-0.00571957462098365
4	D	26	50	20120618	12	568	10.32	0.00170672949561434	-0.00499457803823305
4	D	26	50	20120618	12	570	10.36	0.00204929444682798	-0.00433497469060662
4	D	26	50	20120618	12	572	10.4	0.00235045829600314	-0.00354389897915417
4	D	26	50	20120618	12	574	10.44	0.00239936180099	-0.00254376714784392
4	D	26	50	20120618	12	576	10.48	0.00226289726328881	-0.00276634314935801
4	D	26	50	20120618	12	578	10.52	0.00188728214112252	-0.00133204775439921
4	D	26	50	20120618	12	580	10.56	0.00177107621270232	-0.00079276569665948
4	D	26	50	20120618	12	582	10.6	0.00126462512281308	-0.000531977644690069
4	D	26	50	20120618	12	584	10.64	0.00134533429081771	0.00107353658626523
4	D	26	50	20120618	12	586	10.68	0.000691090812592672	0.00046498634824047
4	D	26	50	20120618	12	588	10.72	0.000563656028487233	0.00097690337354828
4	D	26	50	20120618	12	590	10.76	0.000938047855922074	0.00064055389094127
4	D	26	50	20120618	12	592	10.8	0.000714892026847411	0.00104836358485499
4	D	26	50	20120618	12	594	10.84	0.000171452181234301	0.00188720435937659
4	D	26	50	20120618	12	596	10.88	-9.87686751961377e-05	0.00146537980905976
4	D	26	50	20120618	12	598	10.92	-0.000292558359648122	0.00209061776712053
4	D	26	50	20120618	12	600	10.96	-0.000891541442923435	0.00228707324413758
4	D	26	50	20120618	12	602	11	-0.000910534331066106	0.00224645703062623
4	D	26	50	20120618	12	604	11.04	-0.00175427394136777	0.00243811690945328
4	D	26	50	20120618	12	606	11.08	-0.00243360556818931	0.00346500566136363
4	D	26	50	20120618	12	608	11.12	-0.00297319592448564	0.00382764961673584
4	D	26	50	20120618	12	610	11.16	-0.00330751318220351	0.00407017027212008
4	D	26	50	20120618	12	612	11.2	-0.00308076525068043	0.00463269492975741
4	D	26	50	20120618	12	614	11.24	-0.00341776527152612	0.00558511826654101
4	D	26	50	20120618	12	616	11.28	-0.00319418517838275	0.00554477782467432
4	D	26	50	20120618	12	618	11.32	-0.00338187253131309	0.00529872587802483
4	D	26	50	20120618	12	620	11.36	-0.00288078131082525	0.00540805165746409
4	D	26	50	20120618	12	622	11.4	-0.00278274802668154	0.00543681676132275
4	D	26	50	20120618	12	624	11.44	-0.00265346769387721	0.00607348863603531
4	D	26	50	20120618	12	626	11.48	-0.00232048403954865	0.00636162757830102
4	D	26	50	20120618	12	628	11.52	-0.00188344608683459	0.00638908099908058
4	D	26	50	20120618	12	630	11.56	-0.000901092334216922	0.0063764930841619
4	D	26	50	20120618	12	632	11.6	-0.000224831672146075	0.0073413381657706
4	D	26	50	20120618	12	634	11.64	0.000786337388911719	0.00687751217975807
4	D	26	50	20120618	12	636	11.68	0.00177107621270232	0.00747901185606762
4	D	26	50	20120618	12	638	11.72	0.00256057861156663	0.00744434594611995
4	D	26	50	20120618	12	640	11.76	0.00301640439145682	0.00668751895161427
4	D	26	50	20120618	12	642	11.8	0.00393038940361511	0.00614172444041981
4	D	26	50	20120618	12	644	11.84	0.00377545523678933	0.00603368559532232
4	D	26	50	20120618	12	646	11.88	0.00416874802848529	0.00546411108307655
4	D	26	50	20120618	12	648	11.92	0.00451422625963741	0.00474694924346153
4	D	26	50	20120618	12	650	11.96	0.00518510796042377	0.00409008239907829
4	D	26	50	20120618	12	652	12	0.00584809834953209	0.00322802730893033
4	D	26	50	20120618	12	654	12.04	0.00602565993335584	0.00319106683747771
4	D	26	50	20120618	12	656	12.08	0.00717666006750006	0.00244320242142357
4	D	26	50	20120618	12	658	12.12	0.00743277414364583	0.0020138471838871
4	D	26	50	20120618	12	660	12.16	0.00794488915885237	0.00104164607043372
4	D	26	50	20120618	12	662	12.2	0.00857943971322137	0.000174669517088700
4	D	26	50	20120618	12	664	12.24	0.00839470099556858	-0.0005874784559454
4	D	26	50	20120618	12	666	12.28	0.00861844372327162	-0.00128113606615378
4	D	26	50	20120618	12	668	12.32	0.0091908516123896	-0.00266331274159166
4	D	26	50	20120618	12	670	12.36	0.00916904118656661	-0.00391407475311687
4	D	26	50	20120618	12	672	12.4	0.00994683573561214	-0.00523992287810135
4	D	26	50	20120618	12	674	12.44	0.00984628232290024	-0.00596923564064425
4	D	26	50	20120618	12	676	12.48	0.0107818475269135	-0.00611483670506515
4	D	26	50	20120618	12	678	12.52	0.0113604256298041	-0.00654317865858425
4	D	26	50	20120618	12	680	12.56	0.0114848453105946	-0.00660529374667075
4	D	26	50	20120618	12	682	12.6	0.0121589613177981	-0.00600556537284805
4	D	26	50	20120618	12	684	12.64	0.0125296429559521	-0.00630408959240905
4	D	26	50	20120618	12	686	12.68	0.0128156315864962	-0.00565450665497885
4	D	26	50	20120618	12	688	12.72	0.0137066709836050	-0.00534287055437435
4	D	26	50	20120618	12	690	12.76	0.0140210153031815	-0.00541587932953185
4	D	26	50	20120618	12	692	12.8	0.0140667156144495	-0.0045608245965176
4	D	26	50	20120618	12	694	12.84	0.0145410994118120	-0.00501770042997785
4	D	26	50	20120618	12	696	12.88	0.0144255369505627	-0.00470404907504695
4	D	26	50	20120618	12	698	12.92	0.0147645027282601	-0.00513455689663675
4	D	26	50	20120618	12	700	12.96	0.0146493998864185	-0.00489780340415985
4	D	26	50	20120618	12	702	13	0.0146748345173378	-0.00523440744520805
4	D	26	50	20120618	12	704	13.04	0.0143407407053628	-0.00537758242626275
4	D	26	50	20120618	12	706	13.08	0.0141960595868642	-0.00595557858027245
4	D	26	50	20120618	12	708	13.12	0.0138976958805425	-0.00572106661629195
4	D	26	50	20120618	12	710	13.16	0.0139084721878878	-0.00614643377158255
4	D	26	50	20120618	12	712	13.2	0.0138292161243185	-0.00753482732984055
4	D	26	50	20120618	12	714	13.24	0.0132755147450968	-0.00858350345589285
4	D	26	50	20120618	12	716	13.28	0.0131352360734179	-0.00869125521563715
4	D	26	50	20120618	12	718	13.32	0.0131163923848061	-0.00970231113960995
4	D	26	50	20120618	12	720	13.36	0.0128554487693448	-0.0107699221710488
4	D	26	50	20120618	12	722	13.4	0.0127486544321822	-0.0117607414060509
4	D	26	50	20120618	12	724	13.44	0.0123219791293464	-0.0124419751501138
4	D	26	50	20120618	12	726	13.48	0.0117501913728755	-0.0136230061092550
4	D	26	50	20120618	12	728	13.52	0.0115636495329307	-0.0148580458843432
4	D	26	50	20120618	12	730	13.56	0.0109115132329136	-0.0148566740971877
4	D	26	50	20120618	12	732	13.6	0.0101159261801972	-0.0157062841079868
4	D	26	50	20120618	12	734	13.64	0.0095708529179196	-0.0165383013020699
4	D	26	50	20120618	12	736	13.68	0.00901781056221797	-0.0167281736149541
4	D	26	50	20120618	12	738	13.72	0.0082824477940552	-0.0182686481641759
4	D	26	50	20120618	12	740	13.76	0.00752902551870093	-0.0184155142426284
4	D	26	50	20120618	12	742	13.8	0.00725940570303451	-0.0197257123974889
4	D	26	50	20120618	12	744	13.84	0.00656516826526556	-0.0197909076427143
4	D	26	50	20120618	12	746	13.88	0.00568503245472266	-0.0200852761957223
4	D	26	50	20120618	12	748	13.92	0.00492241779121297	-0.0203268945828537
4	D	26	50	20120618	12	750	13.96	0.00390694174275097	-0.0205563507333488
4	D	26	50	20120618	12	752	14	0.00299682460468576	-0.0208309202964835
4	D	26	50	20120618	12	754	14.04	0.00171088021241991	-0.0212451434489026
4	D	26	50	20120618	12	756	14.08	0.00130273817831903	-0.0218091318175770
4	D	26	50	20120618	12	758	14.12	0.000917082139859892	-0.0217487448984636
4	D	26	50	20120618	12	760	14.16	0.00109937426804978	-0.0221916765861989
4	D	26	50	20120618	12	762	14.2	0.00081787505845942	-0.0227601197275947
4	D	26	50	20120618	12	764	14.24	0.000517354676455136	-0.0226068189774335
4	D	26	50	20120618	12	766	14.28	0.000122647671196803	-0.0239265630738401
4	D	26	50	20120618	12	768	14.32	-0.000122081985771860	-0.0251990017265853
4	D	26	50	20120618	12	770	14.36	-0.000752609102555906	-0.0259631720250136
4	D	26	50	20120618	12	772	14.4	-0.00113246686540932	-0.0269707991882044
4	D	26	50	20120618	12	774	14.44	-0.00157794413755684	-0.0275151299883618
4	D	26	50	20120618	12	776	14.48	-0.00176433748507762	-0.0290386622591064
4	D	26	50	20120618	12	778	14.52	-0.00215840809423288	-0.0301913170231186
4	D	26	50	20120618	12	780	14.56	-0.00236495398501747	-0.0307374155902290
4	D	26	50	20120618	12	782	14.6	-0.00281997719871102	-0.0316534724252562
4	D	26	50	20120618	12	784	14.64	-0.00283800842163127	-0.0322237540442830
4	D	26	50	20120618	12	786	14.68	-0.00380073430421676	-0.0331088396022943
4	D	26	50	20120618	12	788	14.72	-0.00424203964635528	-0.0340005719640487
4	D	26	50	20120618	12	790	14.76	-0.00471679113924393	-0.0349958954692468
4	D	26	50	20120618	12	792	14.8	-0.0055342772889737	-0.0366641724981003
4	D	26	50	20120618	12	794	14.84	-0.00630615505131693	-0.0374706984927217
4	D	26	50	20120618	12	796	14.88	-0.00691978231603062	-0.0390232221414947
4	D	26	50	20120618	12	798	14.92	-0.00749649860676637	-0.0390648000202286
4	D	26	50	20120618	12	800	14.96	-0.00817525040602734	-0.0401522595390153
4	D	26	50	20120618	12	802	15	-0.00909265074393876	-0.0410180410819002
4	D	26	50	20120618	12	804	15.04	-0.0094335469231488	-0.0413545531990668
4	D	26	50	20120618	12	806	15.08	-0.0103018033397678	-0.0417630487865584
4	D	26	50	20120618	12	808	15.12	-0.0111180166972914	-0.0418229407309249
4	D	26	50	20120618	12	810	15.16	-0.0110619431295433	-0.0426262847450308
4	D	26	50	20120618	12	812	15.2	-0.0119507763534948	-0.0432516499823122
4	D	26	50	20120618	12	814	15.24	-0.0120584687162695	-0.0432780250652504
4	D	26	50	20120618	12	816	15.28	-0.0123950515441143	-0.0431736561043473
4	D	26	50	20120618	12	818	15.32	-0.0124552263311933	-0.0423973235692826
4	D	26	50	20120618	12	820	15.36	-0.0123601204691237	-0.0417137634439097
4	D	26	50	20120618	12	822	15.4	-0.0126452259232981	-0.0414116874269868
4	D	26	50	20120618	12	824	15.44	-0.0126619843540123	-0.0410845091193317
4	D	26	50	20120618	12	826	15.48	-0.0131187046239807	-0.0409104901404816
4	D	26	50	20120618	12	828	15.52	-0.0133195936605157	-0.0406680232252129
4	D	26	50	20120618	12	830	15.56	-0.0136430243022305	-0.0394689115456767
4	D	26	50	20120618	12	832	15.6	-0.0133893850998189	-0.0387860585270849
4	D	26	50	20120618	12	834	15.64	-0.0135264223940128	-0.0385986752300704
4	D	26	50	20120618	12	836	15.68	-0.0137003706621847	-0.0379054277417952
4	D	26	50	20120618	12	838	15.72	-0.0138980070075263	-0.0379568344047874
4	D	26	50	20120618	12	840	15.76	-0.0139932542909522	-0.0368412320361094
4	D	26	50	20120618	12	842	15.8	-0.0138260235372016	-0.0368500708708741
4	D	26	50	20120618	12	844	15.84	-0.0139639093595329	-0.0363695211023798
4	D	26	50	20120618	12	846	15.88	-0.0138977948754920	-0.0362271805073269
4	D	26	50	20120618	12	848	15.92	-0.0138317511021292	-0.0360847692015960
4	D	26	50	20120618	12	850	15.96	-0.0139262205680957	-0.0357722280043116
4	D	26	50	20120618	12	852	16	-0.0144661673062097	-0.0351211240801950
4	D	26	50	20120618	12	854	16.04	-0.0149833452059696	-0.0347385793115731
4	D	26	50	20120618	12	856	16.08	-0.0154595816230987	-0.0343251339766132
4	D	26	50	20120618	12	858	16.12	-0.0152529650216360	-0.0336921319860951
4	D	26	50	20120618	12	860	16.16	-0.0152381864899092	-0.0335881165785826
4	D	26	50	20120618	12	862	16.2	-0.0157815980512511	-0.0333358915897332
4	D	26	50	20120618	12	864	16.24	-0.0164638853844180	-0.0324536344588469
4	D	26	50	20120618	12	866	16.28	-0.0165448491108638	-0.0321807619519869
4	D	26	50	20120618	12	868	16.32	-0.0166987862571281	-0.0310596441504156
4	D	26	50	20120618	12	870	16.36	-0.0170421573100723	-0.0308996965965112
4	D	26	50	20120618	12	872	16.4	-0.0174149440051139	-0.0306500879027524
4	D	26	50	20120618	12	874	16.44	-0.0176454608157807	-0.0299977111864297
4	D	26	50	20120618	12	876	16.48	-0.0177670831821448	-0.0290441069813216
4	D	26	50	20120618	12	878	16.52	-0.0181103835244108	-0.0284907959250430
4	D	26	50	20120618	12	880	16.56	-0.0176128631931680	-0.0284322474835609
4	D	26	50	20120618	12	882	16.6	-0.0176118025329962	-0.0280964424731754
4	D	26	50	20120618	12	884	16.64	-0.0178180655810683	-0.0281082511564211
4	D	26	50	20120618	12	886	16.68	-0.0184669704030954	-0.0268952165443634
4	D	26	50	20120618	12	888	16.72	-0.0185118646126329	-0.0266345133452077
4	D	26	50	20120618	12	890	16.76	-0.0187452098504245	-0.0263716110439625
4	D	26	50	20120618	12	892	16.8	-0.0193859688023323	-0.0260599395880189
4	D	26	50	20120618	12	894	16.84	-0.0196205161216519	-0.0255462265114869
4	D	26	50	20120618	12	896	16.88	-0.0199535280602517	-0.0254946430717994
4	D	26	50	20120618	12	898	16.92	-0.0206461957209664	-0.0248811713705775
4	D	26	50	20120618	12	900	16.96	-0.0203944020672537	-0.0242865582072100
4	D	26	50	20120618	12	902	17	-0.0214874194453406	-0.0232322902807321
4	D	26	50	20120618	12	904	17.04	-0.0227185842752679	-0.0223579315325915
4	D	26	50	20120618	12	906	17.08	-0.0229359983972794	-0.0220987981104900
4	D	26	50	20120618	12	908	17.12	-0.0234439768378160	-0.0224181346039417
4	D	26	50	20120618	12	910	17.16	-0.0246637218932272	-0.0211449322758728
4	D	26	50	20120618	12	912	17.2	-0.0252503306078317	-0.0211084526370314
4	D	26	50	20120618	12	914	17.24	-0.0250379298728989	-0.0211190450966136
4	D	26	50	20120618	12	916	17.28	-0.0262562395015442	-0.0204521373359375
4	D	26	50	20120618	12	918	17.32	-0.0270011977087277	-0.0200757231831084
4	D	26	50	20120618	12	920	17.36	-0.0273611857710298	-0.0189695960452983
4	D	26	50	20120618	12	922	17.4	-0.0284110837775999	-0.0188024501443614
4	D	26	50	20120618	12	924	17.44	-0.0293565633257923	-0.0178401414547769
4	D	26	50	20120618	12	926	17.48	-0.0303697200640120	-0.0177579615046674
4	D	26	50	20120618	12	928	17.52	-0.0314945289629811	-0.0169944841708846
4	D	26	50	20120618	12	930	17.56	-0.0323116898435915	-0.0167995772577184
4	D	26	50	20120618	12	932	17.6	-0.0322945778594868	-0.0165574638958401
4	D	26	50	20120618	12	934	17.64	-0.0325296979352991	-0.0161457085460874
4	D	26	50	20120618	12	936	17.68	-0.033217811828343	-0.0158786060305619
4	D	26	50	20120618	12	938	17.72	-0.0327197116695396	-0.0160914593138347
4	D	26	50	20120618	12	940	17.76	-0.0326301990221091	-0.0160790071634180
4	D	26	50	20120618	12	942	17.8	-0.0328117911145857	-0.0153761359518508
4	D	26	50	20120618	12	944	17.84	-0.0324701736864588	-0.0152596896071250
4	D	26	50	20120618	12	946	17.88	-0.0322295806041601	-0.0147401428996482
4	D	26	50	20120618	12	948	17.92	-0.0324337081897530	-0.0146268078247596
4	D	26	50	20120618	12	950	17.96	-0.0322658339688315	-0.0137013535406104
4	D	26	50	20120618	12	952	18	-0.0322775295149924	-0.0129462059247101
4	D	26	50	20120618	12	954	18.04	-0.0318175282695593	-0.0122104896031567
4	D	26	50	20120618	12	956	18.08	-0.0318617012301800	-0.0108768367163643
4	D	26	50	20120618	12	958	18.12	-0.0320900967205032	-0.0101101915442019
4	D	26	50	20120618	12	960	18.16	-0.0320029811650611	-0.00910426143728585
4	D	26	50	20120618	12	962	18.2	-0.0319709492278733	-0.00880211470968485
4	D	26	50	20120618	12	964	18.24	-0.0315100570278959	-0.00853624255995865
4	D	26	50	20120618	12	966	18.28	-0.0311155621546719	-0.00872511078121365
4	D	26	50	20120618	12	968	18.32	-0.0304515181764597	-0.00732850417769205
4	D	26	50	20120618	12	970	18.36	-0.0305345325125710	-0.00689165360827505
4	D	26	50	20120618	12	972	18.4	-0.0300668520874942	-0.00703038795874385
4	D	26	50	20120618	12	974	18.44	-0.0300438004064275	-0.00679661845688355
4	D	26	50	20120618	12	976	18.48	-0.0298723270119897	-0.00662274089938975
4	D	26	50	20120618	12	978	18.52	-0.0292643566015256	-0.00591238142700975
4	D	26	50	20120618	12	980	18.56	-0.0292200210063452	-0.00582858927343915
4	D	26	50	20120618	12	982	18.6	-0.0286239299898049	-0.00578418296758065
4	D	26	50	20120618	12	984	18.64	-0.0284002721149156	-0.00519084966748705
4	D	26	50	20120618	12	986	18.68	-0.0285693413462973	-0.00492547249250765
4	D	26	50	20120618	12	988	18.72	-0.0283791296221581	-0.00481756799769865
4	D	26	50	20120618	12	990	18.76	-0.0276952159433945	-0.00511313863223465
4	D	26	50	20120618	12	992	18.8	-0.0275452385951048	-0.00525265080016275
4	D	26	50	20120618	12	994	18.84	-0.0270846292378399	-0.00511250223613155
4	D	26	50	20120618	12	996	18.88	-0.0267423188450675	-0.00516023194386165
4	D	26	50	20120618	12	998	18.92	-0.0264969527919958	-0.00499844591232615
4	D	26	50	20120618	12	1000	18.96	-0.0256280599792737	-0.00509729944033605
4	D	26	50	20120618	12	1002	19	-0.0251551469640162	-0.00481671946956125
4	D	26	50	20120618	12	1004	19.04	-0.0239980939958250	-0.00455828608317314
4	D	26	50	20120618	12	1006	19.08	-0.0229786298651171	-0.00483755083533495
4	D	26	50	20120618	12	1008	19.12	-0.0223074723926861	-0.00536997395729715
4	D	26	50	20120618	12	1010	19.16	-0.0212932408521590	-0.00499120513888675
4	D	26	50	20120618	12	1012	19.2	-0.0206885514171595	-0.00578935898921895
4	D	26	50	20120618	12	1014	19.24	-0.0202367101839813	-0.00597264106690245
4	D	26	50	20120618	12	1016	19.28	-0.0198809081938238	-0.00526226745238685
4	D	26	50	20120618	12	1018	19.32	-0.0189738104017143	-0.00538348676788565
4	D	26	50	20120618	12	1020	19.36	-0.0184751516285537	-0.00543553689804875
4	D	26	50	20120618	12	1022	19.4	-0.0178518794273447	-0.00514268155355255
4	D	26	50	20120618	12	1024	19.44	-0.0169774287553225	-0.00545880071114985
4	D	26	50	20120618	12	1026	19.48	-0.0163059530848399	-0.00460716837495655
4	D	26	50	20120618	12	1028	19.52	-0.0150246190287874	-0.00375586837895046
4	D	26	50	20120618	12	1030	19.56	-0.0139248487809402	-0.00426463877908199
4	D	26	50	20120618	12	1032	19.6	-0.0132629190520036	-0.00418707623625364
4	D	26	50	20120618	12	1034	19.64	-0.0122329048881204	-0.00432146895108596
4	D	26	50	20120618	12	1036	19.68	-0.0108776675668322	-0.00498204457053655
4	D	26	50	20120618	12	1038	19.72	-0.00955311373009997	-0.00488828362556475
4	D	26	50	20120618	12	1040	19.76	-0.00813007335377732	-0.00482187427799605
4	D	26	50	20120618	12	1042	19.8	-0.00639812843034587	-0.00425869201105222
4	D	26	50	20120618	12	1044	19.84	-0.00469280607722608	-0.0028716384201445
4	D	26	50	20120618	12	1046	19.88	-0.00276672498701986	-0.00269918214728091
4	D	26	50	20120618	12	1048	19.92	-0.000131762277606301	-0.00164825176481022
4	D	26	50	20120618	12	1050	19.96	0.00196731955768502	-0.00214163552138313
4	D	26	50	20120618	12	1052	20	0.00357845528755076	-0.00300438357617665
4	D	26	50	20120618	12	1054	20.04	0.00389703517674654	-0.00304270876371696
4	D	26	50	20120618	12	1056	20.08	0.00362114332393099	-0.00401111271375537
4	D	26	50	20120618	12	1058	20.12	0.00315423364524570	-0.00513799343559335
4	D	26	50	20120618	12	1060	20.16	0.00326732830382868	-0.00594664075055825
4	D	26	50	20120618	12	1062	20.2	0.00330321397297389	-0.00753455509372985
4	D	26	50	20120618	12	1064	20.24	0.00276091256927849	-0.00889695894224535
4	D	26	50	20120618	12	1066	20.28	0.00293529924365472	-0.00935698847194975
4	D	26	50	20120618	12	1068	20.32	0.00293390624329578	-0.00933730969022925
4	D	26	50	20120618	12	1070	20.36	0.00357526623596761	-0.00914609387446085
4	D	26	50	20120618	12	1072	20.4	0.00318555847565226	-0.00815906473180595
4	D	26	50	20120618	12	1074	20.44	0.00346224228806275	-0.00781944841586985
4	D	26	50	20120618	12	1076	20.48	0.00389786249168053	-0.00712997687780615
4	D	26	50	20120618	12	1078	20.52	0.00476919482279766	-0.00642283474128055
4	D	26	50	20120618	12	1080	20.56	0.006029450025703	-0.00549661678180765
4	D	26	50	20120618	12	1082	20.6	0.00669859931487546	-0.00426121638226105
4	D	26	50	20120618	12	1084	20.64	0.0063612033142323	-0.00365448340866394
4	D	26	50	20120618	12	1086	20.68	0.00658829984939851	-0.0024235780869253
4	D	26	50	20120618	12	1088	20.72	0.00557684511720112	-0.00307850958004843
4	D	26	50	20120618	12	1090	20.76	0.00522408368620277	-0.00194426787661834
4	D	26	50	20120618	12	1092	20.8	0.0049480009145563	-0.00146810217016732
4	D	26	50	20120618	12	1094	20.84	0.0043511483440127	-0.000442950779618339
4	D	26	50	20120618	12	1096	20.88	0.00456683500415769	-0.0010912213268627
4	D	26	50	20120618	12	1098	20.92	0.00401987376677427	-0.000296164604232171
4	D	26	50	20120618	12	1100	20.96	0.00349040635115741	-2.48901586977039e-06
4	D	26	50	20120618	12	1102	21	0.00334072598771584	0.00102365020285252
4	D	26	50	20120618	12	1104	21.04	0.00291944237408661	0.00147206550367588
4	D	26	50	20120618	12	1106	21.08	0.00226723324207105	0.00271085789445187
4	D	26	50	20120618	12	1108	21.12	0.00211731670496456	0.00262221923100301
4	D	26	50	20120618	12	1110	21.16	0.00177850083390478	0.00297196980132706
4	D	26	50	20120618	12	1112	21.2	0.00143717261245144	0.00339541999013385
4	D	26	50	20120618	12	1114	21.24	0.000979166115248073	0.00380937514908286
4	D	26	50	20120618	12	1116	21.28	0.000571524005641495	0.00382486573733831
4	D	26	50	20120618	12	1118	21.32	0.000191548863062406	0.00386725961729757
4	D	26	50	20120618	12	1120	21.36	-0.000610474982683157	0.00414523107115659
4	D	26	50	20120618	12	1122	21.4	-0.000663836795925399	0.00372774462094234
4	D	26	50	20120618	12	1124	21.44	-0.00191052120548622	0.0046967481975312
4	D	26	50	20120618	12	1126	21.48	-0.00265963366500915	0.00459432024474242
4	D	26	50	20120618	12	1128	21.52	-0.00350389794854245	0.0047499049498069
4	D	26	50	20120618	12	1130	21.56	-0.00402683169750115	0.00441691422441053
4	D	26	50	20120618	12	1132	21.6	-0.00484660180213415	0.00500001568938039
4	D	26	50	20120618	12	1134	21.64	-0.00504203197431849	0.00501321030191733
4	D	26	50	20120618	12	1136	21.68	-0.00516049357337067	0.00518846671763442
4	D	26	50	20120618	12	1138	21.72	-0.0052931043791144	0.0057463739679906
4	D	26	50	20120618	12	1140	21.76	-0.00532434435670722	0.00636684602634617
4	D	26	50	20120618	12	1142	21.8	-0.00515063650484093	0.00727195684840058
4	D	26	50	20120618	12	1144	21.84	-0.00528058151801959	0.00757002356987414
4	D	26	50	20120618	12	1146	21.88	-0.00494013788714951	0.0076207089839496
4	D	26	50	20120618	12	1148	21.92	-0.00499449318541932	0.00733771777905093
4	D	26	50	20120618	12	1150	21.96	-0.0046459178265656	0.0077029525736694
4	D	26	50	20120618	12	1152	22	-0.00450646222717999	0.00718642521214825
4	D	26	50	20120618	12	1154	22.04	-0.00403266532844594	0.00736093209467728
4	D	26	50	20120618	12	1156	22.08	-0.00369436423112286	0.00701783681337776
4	D	26	50	20120618	12	1158	22.12	-0.00350635160907317	0.0073878728630405
4	D	26	50	20120618	12	1160	22.16	-0.00295172604128847	0.00689822899423327
4	D	26	50	20120618	12	1162	22.2	-0.00179544466801693	0.00696563663515565
4	D	26	50	20120618	12	1164	22.24	0.000794476895069958	0.00792741655028926
4	D	26	50	20120618	12	1166	22.28	0.00213793664581074	0.00835848369334298
4	D	26	50	20120618	12	1168	22.32	0.00416758837336414	0.00784122023366262
4	D	26	50	20120618	12	1170	22.36	0.00439887593042245	0.0076086174579913
4	D	26	50	20120618	12	1172	22.4	0.00472847961433693	0.00712619385652678
4	D	26	50	20120618	12	1174	22.44	0.00490061061808118	0.00661148375943328
4	D	26	50	20120618	12	1176	22.48	0.00593515733643178	0.00610022434343197
4	D	26	50	20120618	12	1178	22.52	0.00629340591605213	0.00503397802808078
4	D	26	50	20120618	12	1180	22.56	0.00695936615364143	0.00408118699577096
4	D	26	50	20120618	12	1182	22.6	0.0077276871688753	0.00361969375502956
4	D	26	50	20120618	12	1184	22.64	0.00835198467491709	0.00221117240224502
4	D	26	50	20120618	12	1186	22.68	0.00952486976393903	0.0016145651977545
4	D	26	50	20120618	12	1188	22.72	0.0104693805758411	0.00078971099536476
4	D	26	50	20120618	12	1190	22.76	0.0103746282671621	0.00105544172373467
4	D	26	50	20120618	12	1192	22.8	0.00997091979257934	0.00099128592547761
4	D	26	50	20120618	12	1194	22.84	0.00963049737491268	0.00052400855126611
4	D	26	50	20120618	12	1196	22.88	0.00938976287125772	0.00069113323899955
4	D	26	50	20120618	12	1198	22.92	0.00925264779531783	-0.000617516352010211
4	D	26	50	20120618	12	1200	22.96	0.00904340075662911	-0.00093183945838325
4	D	26	50	20120618	12	1202	23	0.00938233825005525	-0.00186314858668062
4	D	26	50	20120618	12	1204	23.04	0.00958419319445345	-0.0033309141740201
4	D	26	50	20120618	12	1206	23.08	0.00963874860394234	-0.00463046825050345
4	D	26	50	20120618	12	1208	23.12	0.0100723012273319	-0.00563389802784115
4	D	26	50	20120618	12	1210	23.16	0.0104960385014918	-0.00669649920773535
4	D	26	50	20120618	12	1212	23.2	0.0103798042888004	-0.00785826150708925
4	D	26	50	20120618	12	1214	23.24	0.0102444499087457	-0.00855392730055615
4	D	26	50	20120618	12	1216	23.28	0.00968447083552064	-0.00821390086268695
4	D	26	50	20120618	12	1218	23.32	0.00934655864692721	-0.00875616691104335
4	D	26	50	20120618	12	1220	23.36	0.00907739845066856	-0.00862057918575085
4	D	26	50	20120618	12	1222	23.4	0.00839924062110379	-0.00974492139424425
4	D	26	50	20120618	12	1224	23.44	0.0077629647261887	-0.00938912647515465
4	D	26	50	20120618	12	1226	23.48	0.00691762564034799	-0.0102057570256792
4	D	26	50	20120618	12	1228	23.52	0.00642880272251373	-0.0103299956871337
4	D	26	50	20120618	12	1230	23.56	0.00600623571007665	-0.0111640988462214
4	D	26	50	20120618	12	1232	23.6	0.00563874524482619	-0.0118885368146148
4	D	26	50	20120618	12	1234	23.64	0.0053919084096496	-0.0134139641315328
4	D	26	50	20120618	12	1236	23.68	0.00529282860746973	-0.0141276611479200
4	D	26	50	20120618	12	1238	23.72	0.00443783751406582	-0.0150891425225706
4	D	26	50	20120618	12	1240	23.76	0.00421941222935730	-0.0163019013629837
4	D	26	50	20120618	12	1242	23.8	0.00354737794451761	-0.0172048767225589
4	D	26	50	20120618	12	1244	23.84	0.00324417055674481	-0.0181242569594576
4	D	26	50	20120618	12	1246	23.88	0.00316808586708914	-0.0183139029981719
4	D	26	50	20120618	12	1248	23.92	0.00254908459083844	-0.0188672847651284
4	D	26	50	20120618	12	1250	23.96	0.00216173149610445	-0.0181375505669439
4	D	26	50	20120618	12	1252	24	0.00215437758558011	-0.0174154531219962
4	D	26	50	20120618	12	1254	24.04	0.00184254349507684	-0.0175222262459554
4	D	26	50	20120618	12	1256	24.08	0.00113140620523753	-0.0165788750891744
4	D	26	50	20120618	12	1258	24.12	0.00148191903667170	-0.0160784556201287
4	D	26	50	20120618	12	1260	24.16	0.00131334478003683	-0.0158050881385220
4	D	26	50	20120618	12	1262	24.2	0.00110177843110582	-0.0157448426407649
4	D	26	50	20120618	12	1264	24.24	0.000746527984237695	-0.0148661917544626
4	D	26	50	20120618	12	1266	24.28	0.000695969849382857	-0.0143875511742773
4	D	26	50	20120618	12	1268	24.32	0.000361225499169147	-0.0137603474593648
4	D	26	50	20120618	12	1270	24.36	-0.000372327075633777	-0.0132075313778333
4	D	26	50	20120618	12	1272	24.4	-0.00116683225497498	-0.0124647864148750
4	D	26	50	20120618	12	1274	24.44	-0.00123598729817503	-0.0112163186820119
4	D	26	50	20120618	12	1276	24.48	-0.00156069073209589	-0.0108811500677296
4	D	26	50	20120618	12	1278	24.52	-0.00131306193732436	-0.0104127625358716
4	D	26	50	20120618	12	1280	24.56	-0.00162568091635475	-0.00969963827597705
4	D	26	50	20120618	12	1282	24.6	-0.00124064713186305	-0.00943795219839555
4	D	26	50	20120618	12	1284	24.64	-0.00130467565089949	-0.00914595245310455
4	D	26	50	20120618	12	1286	24.68	-0.00129773186230824	-0.00870600475598595
4	D	26	50	20120618	12	1288	24.72	-0.00137776927887075	-0.00795280168373385
4	D	26	50	20120618	12	1290	24.76	-0.00115819848117670	-0.00767710074974925
4	D	26	50	20120618	12	1292	24.8	-0.00103325271294103	-0.00800726304802085
4	D	26	50	20120618	12	1294	24.84	-0.00103901563320770	-0.00771431577964305
4	D	26	50	20120618	12	1296	24.88	-0.000701018591800533	-0.00702096929641845
4	D	26	50	20120618	12	1298	24.92	-0.000689209908554717	-0.00700996671490315
4	D	26	50	20120618	12	1300	24.96	-0.000692363604798808	-0.00669780735528055
4	D	26	50	20120618	12	1302	25	-0.000462928667507209	-0.00663209592210485
4	D	26	50	20120618	12	1304	25.04	-0.000714064711913423	-0.00630555401055295
4	D	26	50	20120618	12	1306	25.08	-0.000466209642971914	-0.00633798192753815
4	D	26	50	20120618	12	1308	25.12	-6.93601041665895e-05	-0.00588716599919265
4	D	26	50	20120618	12	1310	25.16	-0.000113094658582977	-0.00569191260370365
4	D	26	50	20120618	12	1312	25.2	0.000242325493912629	-0.00513464174945045
4	D	26	50	20120618	12	1314	25.24	0.000509937126320491	-0.00423409883720255
4	D	26	50	20120618	12	1316	25.28	0.000484198439485299	-0.00314198655579555
4	D	26	50	20120618	12	1318	25.32	0.000140141492963361	-0.00227409076363499
4	D	26	50	20120618	12	1320	25.36	8.68609970009551e-05	-0.00187943325585134
4	D	26	50	20120618	12	1322	25.4	0.000116085720267394	-0.00156009676239969
4	D	26	50	20120618	12	1324	25.44	0.000281294148623819	-0.00041633740169482
4	D	26	50	20120618	12	1326	25.48	0.000348271302937811	0.00055631626009852
4	D	26	50	20120618	12	1328	25.52	-0.000114204816229440	0.00082201870419718
4	D	26	50	20120618	12	1330	25.56	-0.000371294699733245	0.00098107530355728
4	D	26	50	20120618	12	1332	25.6	-0.000193322993976402	0.00109974903464382
4	D	26	50	20120618	12	1334	25.64	6.93671752344076e-06	0.00210790652792054
4	D	26	50	20120618	12	1336	25.68	0.000358361716705341	0.00251874263885773
4	D	26	50	20120618	12	1338	25.72	0.000832230033224282	0.00312342570989619
4	D	26	50	20120618	12	1340	25.76	0.00112260201870498	0.00300098875652018
4	D	26	50	20120618	12	1342	25.8	0.00169877100879209	0.00320606810784059
4	D	26	50	20120618	12	1344	25.84	0.00230667990096632	0.00346982812961133
4	D	26	50	20120618	12	1346	25.88	0.00325058401525018	0.00408870354085498
4	D	26	50	20120618	12	1348	25.92	0.00376696288434728	0.00484322183172008
4	D	26	50	20120618	12	1350	25.96	0.00480138232347727	0.00470630474567893
4	D	26	50	20120618	12	1352	26	0.00534993455111836	0.00558393032714861
4	D	26	50	20120618	12	1354	26.04	0.00482787054350052	0.00565013673507111
4	D	26	50	20120618	12	1356	26.08	0.00466974732509158	0.00610623475107206
4	D	26	50	20120618	12	1358	26.12	0.00446045078892817	0.00570131005282558
4	D	26	50	20120618	12	1360	26.16	0.00405918890380824	0.00617761010956503
4	D	26	50	20120618	12	1362	26.2	0.00399083289127094	0.0057852860541593
4	D	26	50	20120618	12	1364	26.24	0.00386402036113295	0.00563274897932173
4	D	26	50	20120618	12	1366	26.28	0.00306948689752049	0.00607512912376766
4	D	26	50	20120618	12	1368	26.32	0.00297778929013622	0.00581566336147907
4	D	26	50	20120618	12	1370	26.36	0.00286298343314277	0.00614339321242341
4	D	26	50	20120618	12	1372	26.4	0.00259436063803782	0.0066938546283737
4	D	26	50	20120618	12	1374	26.44	0.00206049501824197	0.00640180538560804
4	D	26	50	20120618	12	1376	26.48	0.00166021035469364	0.00695309977334656
4	D	26	50	20120618	12	1378	26.52	0.00130958382048906	0.00702135028555212
4	D	26	50	20120618	12	1380	26.56	0.000576724776017123	0.00732936543375155
4	D	26	50	20120618	12	1382	26.6	0.000701510031013456	0.00733615860859841
4	D	26	50	20120618	12	1384	26.64	0.00037438475636703	0.00751330653495517
4	D	26	50	20120618	12	1386	26.68	-0.000444275190619507	0.00748975987914166
4	D	26	50	20120618	12	1388	26.72	-0.000975531586392773	0.00821952943266523
4	D	26	50	20120618	12	1390	26.76	-0.00132299678760003	0.00818040521446218
4	D	26	50	20120618	12	1392	26.8	-0.00232791643892570	0.00869709450343622
4	D	26	50	20120618	12	1394	26.84	-0.00234926187132938	0.0087940763197963
4	D	26	50	20120618	12	1396	26.88	-0.00227460695158527	0.0085740939859556
4	D	26	50	20120618	12	1398	26.92	-0.00264887291401306	0.00868330521409631
4	D	26	50	20120618	12	1400	26.96	-0.00285955132774573	0.00809046386940355
4	D	26	50	20120618	12	1402	27	-0.00296951614079635	0.00760880130575441
4	D	26	50	20120618	12	1404	27.04	-0.00291070253427115	0.00750083670686894
4	D	26	50	20120618	12	1406	27.08	-0.00289374116391083	0.007194763415312
4	D	26	50	20120618	12	1408	27.12	-0.00281660147093763	0.00775542272526057
4	D	26	50	20120618	12	1410	27.16	-0.00291117488160099	0.00702180863216768
4	D	26	50	20120618	12	1412	27.2	-0.00308647301661816	0.00728894721013893
4	D	26	50	20120618	12	1414	27.24	-0.00381935242576540	0.00690218242824688
4	D	26	50	20120618	12	1416	27.28	-0.00385740184166105	0.00692945553679725
4	D	26	50	20120618	12	1418	27.32	-0.00434499439369604	0.00646921387505855
4	D	26	50	20120618	12	1420	27.36	-0.00530545753458173	0.00632120228362058
4	D	26	50	20120618	12	1422	27.4	-0.00622570751282134	0.00567173177616855
4	D	26	50	20120618	12	1424	27.44	-0.00643694859263301	0.00612286590256557
4	D	26	50	20120618	12	1426	27.48	-0.00657313735868954	0.00608630848197822
4	D	26	50	20120618	12	1428	27.52	-0.00717779143834996	0.00561101251686806
4	D	26	50	20120618	12	1430	27.56	-0.00854750677098299	0.005415985395549
4	D	26	50	20120618	12	1432	27.6	-0.0092173419537332	0.0057476821155358
4	D	26	50	20120618	12	1434	27.64	-0.00992756000475696	0.00622042542516587
4	D	26	50	20120618	12	1436	27.68	-0.0107652906216321	0.0064014942586243
4	D	26	50	20120618	12	1438	27.72	-0.0108632390529621	0.00614873186862137
4	D	26	50	20120618	12	1440	27.76	-0.0102991587604062	0.00593916663188111
4	D	26	50	20120618	12	1442	27.8	-0.0101919118749036	0.00596593062354902
4	D	26	50	20120618	12	1444	27.84	-0.00977729981375482	0.00495749028755983
4	D	26	50	20120618	12	1446	27.88	-0.00971803719442358	0.00524410187917817
4	D	26	50	20120618	12	1448	27.92	-0.00944938611504737	0.00542777286559138
4	D	26	50	20120618	12	1450	27.96	-0.00985626949907773	0.0044741686604832
4	D	26	50	20120618	12	1452	28	-0.00982835292335649	0.0041470610635063
4	D	26	50	20120618	12	1454	28.04	-0.00972450015040362	0.00378139493375131
4	D	26	50	20120618	12	1456	28.08	-0.0101488914983362	0.00360811134595373
4	D	26	50	20120618	12	1458	28.12	-0.0100880308176794	0.00299934190482679
4	D	26	50	20120618	12	1460	28.16	-0.0101278055741212	0.00317434376210265
4	D	26	50	20120618	12	1462	28.2	-0.0104219619950948	0.00323415085365541
4	D	26	50	20120618	12	1464	28.24	-0.0102238518882098	0.00301140514651384
4	D	26	50	20120618	12	1466	28.28	-0.0102138604693916	0.00323673886447455
4	D	26	50	20120618	12	1468	28.32	-0.0105111352312703	0.00286999793241215
4	D	26	50	20120618	12	1470	28.36	-0.0101310441231790	0.00271801947193173
4	D	26	50	20120618	12	1472	28.4	-0.00998732466990285	0.00237239274835556
4	D	26	50	20120618	12	1474	28.44	-0.0100487581070523	0.00223027842747268
4	D	26	50	20120618	12	1476	28.48	-0.0101248003703011	0.00190363752097137
4	D	26	50	20120618	12	1478	28.52	-0.0102032467966060	0.0019361361486347
4	D	26	50	20120618	12	1480	28.56	-0.00985935955571152	0.00055481012265459
4	D	26	50	20120618	12	1482	28.6	-0.00997593317965793	0.00036534793170347
4	D	26	50	20120618	12	1484	28.64	-0.0103736878151432	-0.000623816673430579
4	D	26	50	20120618	12	1486	28.68	-0.0104879209156439	-0.00068042057126456
4	D	26	50	20120618	12	1488	28.72	-0.0107338667962762	-0.00203098038119524
4	D	26	50	20120618	12	1490	28.76	-0.0108254371244399	-0.00322676865885981
4	D	26	50	20120618	12	1492	28.8	-0.0111810199114951	-0.00352200695320863
4	D	26	50	20120618	12	1494	28.84	-0.0109487699821076	-0.00462357395938685
4	D	26	50	20120618	12	1496	28.88	-0.0109907169705812	-0.00512482640022085
4	D	26	50	20120618	12	1498	28.92	-0.0110309301332273	-0.00628457344524835
4	D	26	50	20120618	12	1500	28.96	-0.0108873301809971	-0.00739945527211635
4	D	26	50	20120618	12	1502	29	-0.0107696534704721	-0.00870125299841635
4	D	26	50	20120618	12	1504	29.04	-0.0110519304975217	-0.0103715806369352
4	D	26	50	20120618	12	1506	29.08	-0.0113682830003568	-0.0116958572878093
4	D	26	50	20120618	12	1508	29.12	-0.0113044171158800	-0.0126783963024035
4	D	26	50	20120618	12	1510	29.16	-0.0118522198103330	-0.0130588833902922
4	D	26	50	20120618	12	1512	29.2	-0.0124373011742902	-0.0134858132515692
4	D	26	50	20120618	12	1514	29.24	-0.0128365902314906	-0.0135861658459552
4	D	26	50	20120618	12	1516	29.28	-0.0136249152975643	-0.0141846185991446
4	D	26	50	20120618	12	1518	29.32	-0.0146689726021218	-0.0149907768982397
4	D	26	50	20120618	12	1520	29.36	-0.0150072242019702	-0.0151449544608097
4	D	26	50	20120618	12	1522	29.4	-0.0145824227321046	-0.0154939540837321
4	D	26	50	20120618	12	1524	29.44	-0.0142204618418830	-0.0159653751036813
4	D	26	50	20120618	12	1526	29.48	-0.0139941452454965	-0.0163328302135928
4	D	26	50	20120618	12	1528	29.52	-0.0138375705909383	-0.0179616011865813
4	D	26	50	20120618	12	1530	29.56	-0.0133144812784878	-0.0183953122018899
4	D	26	50	20120618	12	1532	29.6	-0.0133075869873712	-0.0197392039948739
4	D	26	50	20120618	12	1534	29.64	-0.0134205402245979	-0.0206787084907653
4	D	26	50	20120618	12	1536	29.68	-0.0133564622080868	-0.0210409027262246
4	D	26	50	20120618	12	1538	29.72	-0.0136575058491092	-0.0219194546175777
4	D	26	50	20120618	12	1540	29.76	-0.0136918924518783	-0.0220885733464341
4	D	26	50	20120618	12	1542	29.8	-0.0134314933086385	-0.0219064650660073
4	D	26	50	20120618	12	1544	29.84	-0.0133530610244693	-0.0217214293635064
4	D	26	50	20120618	12	1546	29.88	-0.0132776834415948	-0.0216587797026933
4	D	26	50	20120618	12	1548	29.92	-0.0127338264029808	-0.0214062930843350
4	D	26	50	20120618	12	1550	29.96	-0.0128319445399383	-0.0209225189089184
4	D	26	50	20120618	12	1552	30	-0.0125174446568699	-0.0209830260361845
4	D	26	50	20120618	12	1554	30.04	-0.0117795858017696	-0.0210441837016894
4	D	26	50	20120618	12	1556	30.08	-0.0115972229629016	-0.0208008682582831
4	D	26	50	20120618	12	1558	30.12	-0.0113741307734372	-0.0202629721298345
4	D	26	50	20120618	12	1560	30.16	-0.0107269159366171	-0.0202582345144005
4	D	26	50	20120618	12	1562	30.2	-0.0101586142165775	-0.0199253993524960
4	D	26	50	20120618	12	1564	30.24	-0.00946791231271446	-0.0199864933783905
4	D	26	50	20120618	12	1566	30.28	-0.00817546253806169	-0.0198064639919004
4	D	26	50	20120618	12	1568	30.32	-0.00728408372969793	-0.0201065601098360
4	D	26	50	20120618	12	1570	30.36	-0.00670036708182843	-0.0193573804751688
4	D	26	50	20120618	12	1572	30.4	-0.00627673940921957	-0.0188651634447849
4	D	26	50	20120618	12	1574	30.44	-0.00511786210553294	-0.0188657998408879
4	D	26	50	20120618	12	1576	30.48	-0.00301669430523711	-0.0182909927384614
4	D	26	50	20120618	12	1578	30.52	-0.00182366374401917	-0.0178718198385740
4	D	26	50	20120618	12	1580	30.56	-0.000610622060893644	-0.0181626528576761
4	D	26	50	20120618	12	1582	30.6	-0.000366740932062404	-0.0180539705454077
4	D	26	50	20120618	12	1584	30.64	0.000362569002053401	-0.0175710166138573
4	D	26	50	20120618	12	1586	30.68	0.00107943385682032	-0.0175981695142548
4	D	26	50	20120618	12	1588	30.72	0.00216081225728891	-0.0178945179662501
4	D	26	50	20120618	12	1590	30.76	0.00396718724050806	-0.0178083923603016
4	D	26	50	20120618	12	1592	30.8	0.00440693694772797	-0.0177622182874901
4	D	26	50	20120618	12	1594	30.84	0.00535976333537684	-0.0182366162269882
4	D	26	50	20120618	12	1596	30.88	0.00681873675699905	-0.0193277527010371
4	D	26	50	20120618	12	1598	30.92	0.007318095565873	-0.0201642600231808
4	D	26	50	20120618	12	1600	30.96	0.00792776303261203	-0.0207531385505530
4	D	26	50	20120618	12	1602	31	0.00821576762458931	-0.0218908026508040
4	D	26	50	20120618	12	1604	31.04	0.00864844626399736	-0.0223363506336297
4	D	26	50	20120618	12	1606	31.08	0.0096690134812839	-0.0236704489976943
4	D	26	50	20120618	12	1608	31.12	0.0102085359553292	-0.0235629687669540
4	D	26	50	20120618	12	1610	31.16	0.0107343405578195	-0.0243362607428596
4	D	26	50	20120618	12	1612	31.2	0.0107040056769066	-0.0245350284590511
4	D	26	50	20120618	12	1614	31.24	0.0109816157992004	-0.0249448675494268
4	D	26	50	20120618	12	1616	31.28	0.0115636353907951	-0.0259488884680336
4	D	26	50	20120618	12	1618	31.32	0.0121634033625975	-0.0261364131864043
4	D	26	50	20120618	12	1620	31.36	0.0126287503352964	-0.0267194227274926
4	D	26	50	20120618	12	1622	31.4	0.0128863493356827	-0.0268190540729619
4	D	26	50	20120618	12	1624	31.44	0.0131056231485286	-0.0268710264213790
4	D	26	50	20120618	12	1626	31.48	0.0127652219440654	-0.0270067909233668
4	D	26	50	20120618	12	1628	31.52	0.0127957689570127	-0.0265862038099170
4	D	26	50	20120618	12	1630	31.56	0.0128731971495526	-0.0266545810356578
4	D	26	50	20120618	12	1632	31.6	0.0131099364998938	-0.0262980577965835
4	D	26	50	20120618	12	1634	31.64	0.0130441755692435	-0.0255181190169348
4	D	26	50	20120618	12	1636	31.68	0.0129214218320295	-0.0253560501426868
4	D	26	50	20120618	12	1638	31.72	0.0132779450711038	-0.0249385742990743
4	D	26	50	20120618	12	1640	31.76	0.0131621209803454	-0.0249856676107013
4	D	26	50	20120618	12	1642	31.8	0.0129304727988287	-0.0250797128125991
4	D	26	50	20120618	12	1644	31.84	0.0125231085821871	-0.0243104513453463
4	D	26	50	20120618	12	1646	31.88	0.0124538828283090	-0.0246251845736524
4	D	26	50	20120618	12	1648	31.92	0.0125037338563826	-0.0237456144485344
4	D	26	50	20120618	12	1650	31.96	0.0123741918940692	-0.0232820352427885
4	D	26	50	20120618	12	1652	32	0.0122094360140528	-0.0236529834601990
4	D	26	50	20120618	12	1654	32.04	0.0119350078722743	-0.0235700398347658
4	D	26	50	20120618	12	1656	32.08	0.0121047842104372	-0.0235092993622619
4	D	26	50	20120618	12	1658	32.12	0.0116759946583256	-0.0236470437632370
4	D	26	50	20120618	12	1660	32.16	0.0118722875007830	-0.0234428313248304
4	D	26	50	20120618	12	1662	32.2	0.0113749793015745	-0.0231368662206109
4	D	26	50	20120618	12	1664	32.24	0.0112453666285830	-0.0228523971625396
4	D	26	50	20120618	12	1666	32.28	0.0110595389664872	-0.0231827574507099
4	D	26	50	20120618	12	1668	32.32	0.0111898587462599	-0.0233417857657988
4	D	26	50	20120618	12	1670	32.36	0.0108711657199791	-0.0225831309002638
4	D	26	50	20120618	12	1672	32.4	0.0106736000853156	-0.0228983591033167
4	D	26	50	20120618	12	1674	32.44	0.0109630188908552	-0.0223623014524992
4	D	26	50	20120618	12	1676	32.48	0.0107557658932895	-0.0221988890753670
4	D	26	50	20120618	12	1678	32.52	0.0106424873869434	-0.0224670239667929
4	D	26	50	20120618	12	1680	32.56	0.0102636902842618	-0.0222545383790464
4	D	26	50	20120618	12	1682	32.6	0.0101677358940547	-0.0218562251292040
4	D	26	50	20120618	12	1684	32.64	0.0100916512043991	-0.0214390321283039
4	D	26	50	20120618	12	1686	32.68	0.00976065452012568	-0.0209053786405424
4	D	26	50	20120618	12	1688	32.72	0.00926822535770737	-0.0205129343769839
4	D	26	50	20120618	12	1690	32.76	0.00940483838783261	-0.0204367082659720
4	D	26	50	20120618	12	1692	32.8	0.00884473910645474	-0.0198657195401639
4	D	26	50	20120618	12	1694	32.84	0.00857038167535437	-0.0201743009394737
4	D	26	50	20120618	12	1696	32.88	0.00818472563689522	-0.0190634361862296
4	D	26	50	20120618	12	1698	32.92	0.0079404909546734	-0.0191426321457225
4	D	26	50	20120618	12	1700	32.96	0.00786200210196168	-0.0189821189063931
4	D	26	50	20120618	12	1702	33	0.00769986251703562	-0.0192894982241749
4	D	26	50	20120618	12	1704	33.04	0.00763586935333822	-0.0187678655516936
4	D	26	50	20120618	12	1706	33.08	0.0071380661793829	-0.0185161355375912
4	D	26	50	20120618	12	1708	33.12	0.00696496643934843	-0.0184341111509736
4	D	26	50	20120618	12	1710	33.16	0.00694764232320936	-0.0184865077634595
4	D	26	50	20120618	12	1712	33.2	0.00667597189787749	-0.0175642990994360
4	D	26	50	20120618	12	1714	33.24	0.00663559610067173	-0.0169522981803190
4	D	26	50	20120618	12	1716	33.28	0.00602713071546071	-0.0163574092453068
4	D	26	50	20120618	12	1718	33.32	0.00581825137229821	-0.0155832687412638
4	D	26	50	20120618	12	1720	33.36	0.00613906571892254	-0.0152805563282378
4	D	26	50	20120618	12	1722	33.4	0.00583769680878084	-0.0151027896834475
4	D	26	50	20120618	12	1724	33.44	0.00551030636909146	-0.0146855966825474
4	D	26	50	20120618	12	1726	33.48	0.00537495906010455	-0.0135980735241503
4	D	26	50	20120618	12	1728	33.52	0.00498805144264271	-0.0129128658399771
4	D	26	50	20120618	12	1730	33.56	0.00506437654860398	-0.0128069836705623
4	D	26	50	20120618	12	1732	33.6	0.00471967613491116	-0.0119658660122052
4	D	26	50	20120618	12	1734	33.64	0.0046890089138111	-0.0118124026274844
4	D	26	50	20120618	12	1736	33.68	0.00423322202479388	-0.0106149738620874
4	D	26	50	20120618	12	1738	33.72	0.0041770423910286	-0.0110650119729736
4	D	26	50	20120618	12	1740	33.76	0.00407283606468514	-0.0101348624997975
4	D	26	50	20120618	12	1742	33.8	0.00417241791267965	-0.00990899138068295
4	D	26	50	20120618	12	1744	33.84	0.00367081757530934	-0.00832759656203395
4	D	26	50	20120618	12	1746	33.88	0.00352020383091661	-0.00854962809132655
4	D	26	50	20120618	12	1748	33.92	0.00347880272887814	-0.00799055411478135
4	D	26	50	20120618	12	1750	33.96	0.00334566866411633	-0.00733568838258895
4	D	26	50	20120618	12	1752	34	0.00286562094143660	-0.00648510256443185
4	D	26	50	20120618	12	1754	34.04	0.00292518761668375	-0.00656808861627185
4	D	26	50	20120618	12	1756	34.08	0.00318328159181684	-0.00609913539898895
4	D	26	50	20120618	12	1758	34.12	0.00325474180312355	-0.00610927531023115
4	D	26	50	20120618	12	1760	34.16	0.00348880121876411	-0.00579700988459135
4	D	26	50	20120618	12	1762	34.2	0.00335219525970669	-0.00525861171032815
4	D	26	50	20120618	12	1764	34.24	0.00337239022937737	-0.00512834849909795
4	D	26	50	20120618	12	1766	34.28	0.00321745606255159	-0.00485081615855005
4	D	26	50	20120618	12	1768	34.32	0.00318845054238732	-0.00468330256208695
4	D	26	50	20120618	12	1770	34.36	0.00323640652428739	-0.00447689809265857
4	D	26	50	20120618	12	1772	34.4	0.00333226899061285	-0.00406433664117528
4	D	26	50	20120618	12	1774	34.44	0.00287638310664626	-0.00408519629122029
4	D	26	50	20120618	12	1776	34.48	0.00288840392192643	-0.00417924149311809
4	D	26	50	20120618	12	1778	34.52	0.00308660595269302	-0.00428226695113698
4	D	26	50	20120618	12	1780	34.56	0.00239446862206419	-0.00349861586088698
4	D	26	50	20120618	12	1782	34.6	0.00231874455686692	-0.00365188125570917
4	D	26	50	20120618	12	1784	34.64	0.00219150776266022	-0.00313121024845027
4	D	26	50	20120618	12	1786	34.68	0.00195389867097810	-0.00306839795307746
4	D	26	50	20120618	12	1788	34.72	0.00151388026318134	-0.00299099804480879
4	D	26	50	20120618	12	1790	34.76	0.00138528582395475	-0.00283578810633834
4	D	26	50	20120618	12	1792	34.8	0.00135285083590172	-0.0031021481597435
4	D	26	50	20120618	12	1794	34.84	0.00174391624123694	-0.00238612476204619
4	D	26	50	20120618	12	1796	34.88	0.00162514351520104	-0.00201169050820448
4	D	26	50	20120618	12	1798	34.92	0.00154249687461595	-0.00197316733076543
4	D	26	50	20120618	12	1800	34.96	0.00191308446756801	-0.00188028885505658
4	D	26	50	20120618	12	1802	35	0.00161455105561886	-0.00221924049061835
4	D	26	50	20120618	12	1804	35.04	0.00136736773811948	-0.00132103810181614
4	D	26	50	20120618	12	1806	35.08	0.000681064038435448	-0.0014301305360176
4	D	26	50	20120618	12	1808	35.12	0.000558091098119294	-0.00069842350991357
4	D	26	50	20120618	12	1810	35.16	9.86767513145824e-05	-0.0008704272344372
4	D	26	50	20120618	12	1812	35.2	-4.3310290347676e-05	-0.00077878619559542
4	D	26	50	20120618	12	1814	35.24	-0.000146293321959685	-0.000404076170109049
4	D	26	50	20120618	12	1816	35.28	-0.00100631194457782	0.00088969589422454
4	D	26	50	20120618	12	1818	35.32	-0.00126683836703820	0.0012253029147113
4	D	26	50	20120618	12	1820	35.36	-0.00104630590412173	0.00094072071955496
4	D	26	50	20120618	12	1822	35.4	-0.00157449345646465	0.001810214573041
4	D	26	50	20120618	12	1824	35.44	-0.00114286133509276	0.00184476381036978
4	D	26	50	20120618	12	1826	35.48	-0.00153389138508892	0.00240189324326666
4	D	26	50	20120618	12	1828	35.52	-0.00231817519448672	0.00321477245089564
4	D	26	50	20120618	12	1830	35.56	-0.00285128505855483	0.00364644077613473
4	D	26	50	20120618	12	1832	35.6	-0.00299704380778794	0.00366841341225332
4	D	26	50	20120618	12	1834	35.64	-0.00313763784909126	0.00427067747099334
4	D	26	50	20120618	12	1836	35.68	-0.00319890865168107	0.00468032564253814
4	D	26	50	20120618	12	1838	35.72	-0.00378504360474223	0.00570456981508685
4	D	26	50	20120618	12	1840	35.76	-0.00402930657123531	0.00608656304041945
4	D	26	50	20120618	12	1842	35.8	-0.00416251841774304	0.00596887925882657
4	D	26	50	20120618	12	1844	35.84	-0.00460424095288246	0.00653181403839699
4	D	26	50	20120618	12	1846	35.88	-0.00473069992962987	0.00662974832759133
4	D	26	50	20120618	12	1848	35.92	-0.00457337574188367	0.00706973138004904
4	D	26	50	20120618	12	1850	35.96	-0.00474524511611887	0.0074105851328522
4	D	26	50	20120618	12	1852	36	-0.00442464997259671	0.00802636907324851
4	D	26	50	20120618	12	1854	36.04	-0.00414076074208593	0.00810707824125314
4	D	26	50	20120618	12	1856	36.08	-0.00366412905226611	0.00825687103467291
4	D	26	50	20120618	12	1858	36.12	-0.00291564054376689	0.00822361057016353
4	D	26	50	20120618	12	1860	36.16	-0.00180080298178341	0.00926404635663057
4	D	26	50	20120618	12	1862	36.2	-0.00087791549524997	0.00999386540762883
4	D	26	50	20120618	12	1864	36.24	-0.000477134442741247	0.00993464521470445
4	D	26	50	20120618	12	1866	36.28	0.000537323371955846	0.0100101500767996
4	D	26	50	20120618	12	1868	36.32	0.00145812489348478	0.0113430251461328
4	D	26	50	20120618	12	1870	36.36	0.00199488258001567	0.0114857405077796
4	D	26	50	20120618	12	1872	36.4	0.00320310886596131	0.0118130248814518
4	D	26	50	20120618	12	1874	36.44	0.00332067951046920	0.0121178091173467
4	D	26	50	20120618	12	1876	36.48	0.00401003084038016	0.0121015527324472
4	D	26	50	20120618	12	1878	36.52	0.00513304368812501	0.0123175455698284
4	D	26	50	20120618	12	1880	36.56	0.00578177880452461	0.0129782590751013
4	D	26	50	20120618	12	1882	36.6	0.00612147219509984	0.0130155243095766
4	D	26	50	20120618	12	1884	36.64	0.00620216014990104	0.0131579285442398
4	D	26	50	20120618	12	1886	36.68	0.0061867176449067	0.0132521993132008
4	D	26	50	20120618	12	1888	36.72	0.00588078082495853	0.0135151440408528
4	D	26	50	20120618	12	1890	36.76	0.00580303443436707	0.0130797996088797
4	D	26	50	20120618	12	1892	36.8	0.0057202180881545	0.0134496871661184
4	D	26	50	20120618	12	1894	36.84	0.00539815216252747	0.0136630000687989
4	D	26	50	20120618	12	1896	36.88	0.00514678984395127	0.0135772421583766
4	D	26	50	20120618	12	1898	36.92	0.00516440387387063	0.0130935740489772
4	D	26	50	20120618	12	1900	36.96	0.00499368708368876	0.0134790957371479
4	D	26	50	20120618	12	1902	37	0.00485643765746045	0.0129673625596032
4	D	26	50	20120618	12	1904	37.04	0.00436664600333597	0.0131363822935103
4	D	26	50	20120618	12	1906	37.08	0.00406523466678739	0.0136049253888601
4	D	26	50	20120618	12	1908	37.12	0.00401522100415407	0.0129383428973033
4	D	26	50	20120618	12	1910	37.16	0.00396269004137972	0.0128781610391566
4	D	26	50	20120618	12	1912	37.2	0.00360395355808035	0.0129266756354138
4	D	26	50	20120618	12	1914	37.24	0.00359042660535625	0.0129182115672430
4	D	26	50	20120618	12	1916	37.28	0.00352673749757477	0.0128228440756643
4	D	26	50	20120618	12	1918	37.32	0.00352485659353682	0.0129379752017771
4	D	26	50	20120618	12	1920	37.36	0.00322344525698824	0.0124398891851093
4	D	26	50	20120618	12	1922	37.4	0.00312501599304707	0.0125691907311171
4	D	26	50	20120618	12	1924	37.44	0.00330324225724514	0.0126924747984170
4	D	26	50	20120618	12	1926	37.48	0.00278471378353324	0.0129877130927658
4	D	26	50	20120618	12	1928	37.52	0.00261862854276814	0.0126421075823931
4	D	26	50	20120618	12	1930	37.56	0.00292833424186003	0.0126231641917251
4	D	26	50	20120618	12	1932	37.6	0.00269069686590667	0.0127584832164407
4	D	26	50	20120618	12	1934	37.64	0.00259476368890309	0.0129953852013417
4	D	26	50	20120618	12	1936	37.68	0.00242026387744188	0.0131109547336588
4	D	26	50	20120618	12	1938	37.72	0.00179645427507910	0.0127835501518338
4	D	26	50	20120618	12	1940	37.76	0.00168946194801777	0.0123936161173485
4	D	26	50	20120618	12	1942	37.8	0.00125509332340268	0.0128290736864066
4	D	26	50	20120618	12	1944	37.84	0.000976563962293304	0.0131708183937540
4	D	26	50	20120618	12	1946	37.88	0.000686473405311524	0.0129956326887151
4	D	26	50	20120618	12	1948	37.92	0.000624587419822078	0.013152666962681
4	D	26	50	20120618	12	1950	37.96	3.22087138830487e-05	0.0130739589068671
4	D	26	50	20120618	12	1952	38	-0.000671949432025951	0.0139895278382153
4	D	26	50	20120618	12	1954	38.04	-0.000816100220438641	0.0136343905284321
4	D	26	50	20120618	12	1956	38.08	-0.00116628071168566	0.0141116946768009
4	D	26	50	20120618	12	1958	38.12	-0.00179827861057457	0.0144504271092605
4	D	26	50	20120618	12	1960	38.16	-0.00173673910740791	0.0146711646331435
4	D	26	50	20120618	12	1962	38.2	-0.00197376837152945	0.0147293100237604
4	D	26	50	20120618	12	1964	38.24	-0.00286564215464004	0.0154783199528001
4	D	26	50	20120618	12	1966	38.28	-0.00340669197933274	0.0158027688282797
4	D	26	50	20120618	12	1968	38.32	-0.00356214233410879	0.0161345433300124
4	D	26	50	20120618	12	1970	38.36	-0.00352191502932709	0.0159353725629557
4	D	26	50	20120618	12	1972	38.4	-0.00317715804709177	0.0155604221211636
4	D	26	50	20120618	12	1974	38.44	-0.00348821432013574	0.0155958623130367
4	D	26	50	20120618	12	1976	38.48	-0.00347867544965753	0.0155684619252657
4	D	26	50	20120618	12	1978	38.52	-0.00409383713608639	0.0153661657462361
4	D	26	50	20120618	12	1980	38.56	-0.00414061932072969	0.0154163844698359
4	D	26	50	20120618	12	1982	38.6	-0.00454171857128995	0.0153358167231876
4	D	26	50	20120618	12	1984	38.64	-0.004957709490662	0.0146897898257599
4	D	26	50	20120618	12	1986	38.68	-0.00578289603323889	0.0150847301762561
4	D	26	50	20120618	12	1988	38.72	-0.00704737266362792	0.0145488563732016
4	D	26	50	20120618	12	1990	38.76	-0.00766479002068876	0.0146246865044161
4	D	26	50	20120618	12	1992	38.8	-0.0085950780867941	0.01466412467803
4	D	26	50	20120618	12	1994	38.84	-0.0102482937412083	0.0146420629464570
4	D	26	50	20120618	12	1996	38.88	-0.0108792408794204	0.0146125808363222
4	D	26	50	20120618	12	1998	38.92	-0.0120476358403818	0.0144813701020052
4	D	26	50	20120618	12	2000	38.96	-0.0132974329339934	0.0138664134765429
4	D	26	50	20120618	12	2002	39	-0.0142737281957098	0.0134153571318918
4	D	26	50	20120618	12	2004	39.04	-0.0148699747757419	0.0130248786251850
4	D	26	50	20120618	12	2006	39.08	-0.0151164792707314	0.0122872177599833
4	D	26	50	20120618	12	2008	39.12	-0.0153293396250720	0.0119688570738897
4	D	26	50	20120618	12	2010	39.16	-0.0152945641135732	0.0113424877449791
4	D	26	50	20120618	12	2012	39.2	-0.0162275349428064	0.0106270229616389
4	D	26	50	20120618	12	2014	39.24	-0.0162997093319621	0.0104424185942745
4	D	26	50	20120618	12	2016	39.28	-0.0168297424330039	0.0108224319206198
4	D	26	50	20120618	12	2018	39.32	-0.0181172778155274	0.0109522213703066
4	D	26	50	20120618	12	2020	39.36	-0.0190827614145595	0.0110298616948809
4	D	26	50	20120618	12	2022	39.4	-0.0191324993055482	0.0109917203551037
4	D	26	50	20120618	12	2024	39.44	-0.0196851103261133	0.0106095220688045
4	D	26	50	20120618	12	2026	39.48	-0.0201086672880440	0.0105192952435251
4	D	26	50	20120618	12	2028	39.52	-0.0203771557328606	0.0106770507664078
4	D	26	50	20120618	12	2030	39.56	-0.0213560036500571	0.0108869907697421
4	D	26	50	20120618	12	2032	39.6	-0.0222673228696503	0.0110807380277872
4	D	26	50	20120618	12	2034	39.64	-0.0223308917692790	0.0114306851737965
4	D	26	50	20120618	12	2036	39.68	-0.0227731163502331	0.0114016937957678
4	D	26	50	20120618	12	2038	39.72	-0.0235083659813108	0.0116907590479169
4	D	26	50	20120618	12	2040	39.76	-0.0243233065466283	0.0111097294058159
4	D	26	50	20120618	12	2042	39.8	-0.0252705467907058	0.0112258363392867
4	D	26	50	20120618	12	2044	39.84	-0.0261629155485632	0.0114016230850897
4	D	26	50	20120618	12	2046	39.88	-0.0272655071524674	0.0110982035652825
4	D	26	50	20120618	12	2048	39.92	-0.0284840642684862	0.0117160027600052
4	D	26	50	20120618	12	2050	39.96	-0.0295401282461883	0.0114912135142660
4	D	26	50	20120618	12	2052	40	-0.0301978082633699	0.0118377665477256
4	D	26	50	20120618	12	2054	40.04	-0.0310283051778735	0.0119778444010786
4	D	26	50	20120618	12	2056	40.08	-0.0310186178149713	0.0116047041526465
4	D	26	50	20120618	12	2058	40.12	-0.0310732064584789	0.0120565453858247
4	D	26	50	20120618	12	2060	40.16	-0.0305184811886380	0.0116183513135234
4	D	26	50	20120618	12	2062	40.2	-0.0307359872345310	0.0116138258301238
4	D	26	50	20120618	12	2064	40.24	-0.0304176477616408	0.0115998251158563
4	D	26	50	20120618	12	2066	40.28	-0.0309585844492485	0.0115961481605941
4	D	26	50	20120618	12	2068	40.32	-0.0314293054334844	0.0113672576955240
4	D	26	50	20120618	12	2070	40.36	-0.0311944045607742	0.0109910768879328
4	D	26	50	20120618	12	2072	40.4	-0.0323659390758441	0.0102114209509965
4	D	26	50	20120618	12	2074	40.44	-0.0330610957524286	0.00971920392061254
4	D	26	50	20120618	12	2076	40.48	-0.0332807231186651	0.00942179480844548
4	D	26	50	20120618	12	2078	40.52	-0.0343820419303632	0.00979366226467148
4	D	26	50	20120618	12	2080	40.56	-0.0354934723690322	0.00891939544041243
4	D	26	50	20120618	12	2082	40.6	-0.0362763809971620	0.00906590796547429
4	D	26	50	20120618	12	2084	40.64	-0.0366437229699884	0.00909751563859333
4	D	26	50	20120618	12	2086	40.68	-0.0373244546682367	0.00873102219390434
4	D	26	50	20120618	12	2088	40.72	-0.0379661540721635	0.00867311014852516
4	D	26	50	20120618	12	2090	40.76	-0.0386947568994981	0.00894987174268157
4	D	26	50	20120618	12	2092	40.8	-0.0396755140050038	0.00885540227671505
4	D	26	50	20120618	12	2094	40.84	-0.0411776209402784	0.00864051252591246
4	D	26	50	20120618	12	2096	40.88	-0.0421511655566160	0.00788249405648048
4	D	26	50	20120618	12	2098	40.92	-0.0435316501255265	0.00759477230721567
4	D	26	50	20120618	12	2100	40.96	-0.0440844662070582	0.00735053762499384
4	D	26	50	20120618	12	2102	41	-0.0458267773159018	0.00673181919145562
4	D	26	50	20120618	12	2104	41.04	-0.0461146404865229	0.00667136156166416
4	D	26	50	20120618	12	2106	41.08	-0.0463555517668731	0.00663338992751444
4	D	26	50	20120618	12	2108	41.12	-0.0465274494253796	0.00711627314838674
4	D	26	50	20120618	12	2110	41.16	-0.0466668201719514	0.00723655201186657
4	D	26	50	20120618	12	2112	41.2	-0.0469798563439827	0.00776327585317243
4	D	26	50	20120618	12	2114	41.24	-0.0471480063365489	0.00756783153885247
4	D	26	50	20120618	12	2116	41.28	-0.0475499258309753	0.00768818111301042
4	D	26	50	20120618	12	2118	41.32	-0.0479760283773183	0.0079920956075644
4	D	26	50	20120618	12	2120	41.36	-0.0485061463311739	0.00773449660717815
4	D	26	50	20120618	12	2122	41.4	-0.0494511945442297	0.00753898158218006
4	D	26	50	20120618	12	2124	41.44	-0.0509200674607885	0.00790406081330667
4	D	26	50	20120618	12	2126	41.48	-0.0519890007819082	0.0073814381913317
4	D	26	50	20120618	12	2128	41.52	-0.0527722629634286	0.00752618294944058
4	D	26	50	20120618	12	2130	41.56	-0.0540638642099439	0.00756776082817435
4	D	26	50	20120618	12	2132	41.6	-0.0547586673331378	0.00817389276100746
4	D	26	50	20120618	12	2134	41.64	-0.0551683650021573	0.00820542972344838
4	D	26	50	20120618	12	2136	41.68	-0.0559316867724482	0.00838425702841045
4	D	26	50	20120618	12	2138	41.72	-0.0562963417395061	0.00904236130966078
4	D	26	50	20120618	12	2140	41.76	-0.0563804874464673	0.00982272435337825
4	D	26	50	20120618	12	2142	41.8	-0.0569092618974386	0.0103464076355250
4	D	26	50	20120618	12	2144	41.84	-0.0571935188234756	0.0111704698783198
4	D	26	50	20120618	12	2146	41.88	-0.0571945794836474	0.0109246088505012
4	D	26	50	20120618	12	2148	41.92	-0.0575077570770349	0.0112954863572336
4	D	26	50	20120618	12	2150	41.96	-0.0573316167778413	0.0114881729551069
4	D	26	50	20120618	12	2152	42	-0.057446521629784	0.0116030778070497
4	D	26	50	20120618	12	2154	42.04	-0.0572025697902748	0.0112534842144311
4	D	26	50	20120618	12	2156	42.08	-0.0577354454605769	0.0115179421505949
4	D	26	50	20120618	12	2158	42.12	-0.0580211873108544	0.0121644498806337
4	D	26	50	20120618	12	2160	42.16	-0.0585537094277660	0.0123931989243476
4	D	26	50	20120618	12	2162	42.2	-0.0587261020610193	0.0123780668392302
4	D	26	50	20120618	12	2164	42.24	-0.0590029343658538	0.012975077094586
4	D	26	50	20120618	12	2166	42.28	-0.0591012222084388	0.0132600411274042
4	D	26	50	20120618	12	2168	42.32	-0.0587915801489572	0.0129643997821901
4	D	26	50	20120618	12	2170	42.36	-0.0589764885722374	0.0129185085520911
4	D	26	50	20120618	12	2172	42.4	-0.0589368198818129	0.0128644148833303
4	D	26	50	20120618	12	2174	42.44	-0.0588741702209998	0.012071041074839
4	D	26	50	20120618	12	2176	42.48	-0.0586325518338683	0.0117963300903480
4	D	26	50	20120618	12	2178	42.52	-0.0585122729703885	0.0121018709304987
4	D	26	50	20120618	12	2180	42.56	-0.059032915693376	0.0113553783016001
4	D	26	50	20120618	12	2182	42.6	-0.0589295366819667	0.0106310181149526
4	D	26	50	20120618	12	2184	42.64	-0.0590850294631496	0.0107566709899694
4	D	26	50	20120618	12	2186	42.68	-0.0594300268616905	0.00997652007828633
4	D	26	50	20120618	12	2188	42.72	-0.0600046218320827	0.00918753033183838
4	D	26	50	20120618	12	2190	42.76	-0.0608156733101037	0.0084700997916465
4	D	26	50	20120618	12	2192	42.8	-0.0614299369709204	0.00799499474536726
4	D	26	50	20120618	12	2194	42.84	-0.0624138053462634	0.00795765950732062
4	D	26	50	20120618	12	2196	42.88	-0.0626839908473548	0.00691064649641769
4	D	26	50	20120618	12	2198	42.92	-0.0625043857249334	0.00646969470766977
4	D	26	50	20120618	12	2200	42.96	-0.0626182299167044	0.00693129401442834
4	D	26	50	20120618	12	2202	43	-0.0625384682717866	0.00673358695840858
4	D	26	50	20120618	12	2204	43.04	-0.0626354833221654	0.00664039028464819
4	D	26	50	20120618	12	2206	43.08	-0.0627033655731593	0.00608064455666092
4	D	26	50	20120618	12	2208	43.12	-0.0628942136934015	0.00562434855076124
4	D	26	50	20120618	12	2210	43.16	-0.063351004674048	0.00480778163984702
4	D	26	50	20120618	12	2212	43.2	-0.0635878854457455	0.00385347032795765
4	D	26	50	20120618	12	2214	43.24	-0.0642450704881803	0.00244081240050317
4	D	26	50	20120618	12	2216	43.28	-0.0647704508266019	0.00157191958778114
4	D	26	50	20120618	12	2218	43.32	-0.06525085917374	0.00167741991953418
4	D	26	50	20120618	12	2220	43.36	-0.065611412921467	0.00066364092734702
4	D	26	50	20120618	12	2222	43.4	-0.0667004987858506	0.000185919585977390
4	D	26	50	20120618	12	2224	43.44	-0.0667578451458048	-0.000324540799361190
4	D	26	50	20120618	12	2226	43.48	-0.0674259196326699	-0.00147019520623962
4	D	26	50	20120618	12	2228	43.52	-0.0679794428209827	-0.00170453039352485
4	D	26	50	20120618	12	2230	43.56	-0.0685740489132825	-0.00197344310241009
4	D	26	50	20120618	12	2232	43.6	-0.0694829639698197	-0.00318443417587017
4	D	26	50	20120618	12	2234	43.64	-0.070508198091862	-0.00416483772798533
4	D	26	50	20120618	12	2236	43.68	-0.0707587260244364	-0.00430208715421363
4	D	26	50	20120618	12	2238	43.72	-0.0718939859616314	-0.00559375911140705
4	D	26	50	20120618	12	2240	43.76	-0.0727898195427167	-0.00612119005949415
4	D	26	50	20120618	12	2242	43.8	-0.0734840569804855	-0.00600649733958565
4	D	26	50	20120618	12	2244	43.84	-0.0741814763987698	-0.00685382339548155
4	D	26	50	20120618	12	2246	43.88	-0.0752802496260556	-0.00763100445868365
4	D	26	50	20120618	12	2248	43.92	-0.0752448942869963	-0.00738111292221235
4	D	26	50	20120618	12	2250	43.96	-0.0763170095886314	-0.00766169289298715
4	D	26	50	20120618	12	2252	44	-0.0769463346238874	-0.00776026357828455
4	D	26	50	20120618	12	2254	44.04	-0.0781706193048338	-0.00824335893119115
4	D	26	50	20120618	12	2256	44.08	-0.0791835497688834	-0.00842600461277165
4	D	26	50	20120618	12	2258	44.12	-0.0796293805944217	-0.00880847867071545
4	D	26	50	20120618	12	2260	44.16	-0.0810539179158	-0.00884157126807505
4	D	26	50	20120618	12	2262	44.2	-0.0819982590220747	-0.00866627949701885
4	D	26	50	20120618	12	2264	44.24	-0.0818257956781432	-0.00912625245818075
4	D	26	50	20120618	12	2266	44.28	-0.082059848022716	-0.00922001481736605
4	D	26	50	20120618	12	2268	44.32	-0.0818509686795535	-0.00918423521423805
4	D	26	50	20120618	12	2270	44.36	-0.082413189281275	-0.00920240785851455
4	D	26	50	20120618	12	2272	44.4	-0.081987723131035	-0.00922298466584705
4	D	26	50	20120618	12	2274	44.44	-0.0822567772612764	-0.00923422766366795
4	D	26	50	20120618	12	2276	44.48	-0.0818930415330341	-0.00916889099708625
4	D	26	50	20120618	12	2278	44.52	-0.0824073910056692	-0.0100690379295368
4	D	26	50	20120618	12	2280	44.56	-0.0824054111066818	-0.0105539717600745
4	D	26	50	20120618	12	2282	44.6	-0.082400107805823	-0.0110016410632438
4	D	26	50	20120618	12	2284	44.64	-0.0821181136214857	-0.0114737055503639
4	D	26	50	20120618	12	2286	44.68	-0.0822510496963489	-0.0115612453698748
4	D	26	50	20120618	12	2288	44.72	-0.0820098555732862	-0.0118445830570961
4	D	26	50	20120618	12	2290	44.76	-0.08203714989504	-0.0122090258921197
4	D	26	50	20120618	12	2292	44.8	-0.0818501908620942	-0.0126553516924046
4	D	26	50	20120618	12	2294	44.84	-0.0818987690979618	-0.0140614335267941
4	D	26	50	20120618	12	2296	44.88	-0.081842341976823	-0.0138672620046802
4	D	26	50	20120618	12	2298	44.92	-0.0817309726587861	-0.0137481145120504
4	D	26	50	20120618	12	2300	44.96	-0.0817304069733611	-0.0142723634796220
4	D	26	50	20120618	12	2302	45	-0.0816544637050617	-0.0152320488030485
4	D	26	50	20120618	12	2304	45.04	-0.081935892203974	-0.0157189625325734
4	D	26	50	20120618	12	2306	45.08	-0.081787470490603	-0.0158450396716590
4	D	26	50	20120618	12	2308	45.12	-0.081904920926958	-0.0162862035924413
4	D	26	50	20120618	12	2310	45.16	-0.0817103958514536	-0.0170236452545408
4	D	26	50	20120618	12	2312	45.2	-0.0814960010753979	-0.0169875828087002
4	D	26	50	20120618	12	2314	45.24	-0.0814551303034453	-0.0177846335724537
4	D	26	50	20120618	12	2316	45.28	-0.0813424881932023	-0.0182512533373587
4	D	26	50	20120618	12	2318	45.32	-0.0812614537560783	-0.0189382782859596
4	D	26	50	20120618	12	2320	45.36	-0.0806923035079012	-0.0195770078414054
4	D	26	50	20120618	12	2322	45.4	-0.0806491699942488	-0.0204566486772014
4	D	26	50	20120618	12	2324	45.44	-0.0803756610912859	-0.0219630689638413
4	D	26	50	20120618	12	2326	45.48	-0.0802056019104106	-0.0233456748530953
4	D	26	50	20120618	12	2328	45.52	-0.0799438309800153	-0.0246111131487068
4	D	26	50	20120618	12	2330	45.56	-0.0798240470912823	-0.0257440396335238
4	D	26	50	20120618	12	2332	45.6	-0.0801119809725815	-0.0264148011261575
4	D	26	50	20120618	12	2334	45.64	-0.079704051070515	-0.0277373029390107
4	D	26	50	20120618	12	2336	45.68	-0.0799713374338035	-0.0293275860898993
4	D	26	50	20120618	12	2338	45.72	-0.0792950605082766	-0.0310957773069343
4	D	26	50	20120618	12	2340	45.76	-0.0791655185459633	-0.0326005005372993
4	D	26	50	20120618	12	2342	45.8	-0.0788886862411287	-0.0325796408872542
4	D	26	50	20120618	12	2344	45.84	-0.0782344003364968	-0.0340748181760733
4	D	26	50	20120618	12	2346	45.88	-0.0784792714148217	-0.0341436196658826
4	D	26	50	20120618	12	2348	45.92	-0.078214247793233	-0.0350323114684780
4	D	26	50	20120618	12	2350	45.96	-0.0779977316968337	-0.0359852085668049
4	D	26	50	20120618	12	2352	46	-0.0776661693271352	-0.0366450099043300
4	D	26	50	20120618	12	2354	46.04	-0.0776651793776417	-0.0379941696428341
4	D	26	50	20120618	12	2356	46.08	-0.0768990998909042	-0.0391905943166016
4	D	26	50	20120618	12	2358	46.12	-0.0768386422611126	-0.0405203086186229
4	D	26	50	20120618	12	2360	46.16	-0.0765994987477153	-0.0409485324853096
4	D	26	50	20120618	12	2362	46.2	-0.0766402280983118	-0.0424272341861269
4	D	26	50	20120618	12	2364	46.24	-0.0767354046710595	-0.0436389323663681
4	D	26	50	20120618	12	2366	46.28	-0.0767116458832116	-0.0447455544789251
4	D	26	50	20120618	12	2368	46.32	-0.0768254193643045	-0.0468076899848993
4	D	26	50	20120618	12	2370	46.36	-0.0768950693822514	-0.0473672235808522
4	D	26	50	20120618	12	2372	46.4	-0.0765706487910429	-0.0488255606063715
4	D	26	50	20120618	12	2374	46.44	-0.0771180908610375	-0.0502254906117646
4	D	26	50	20120618	12	2376	46.48	-0.076933606701826	-0.0511050607368825
4	D	26	50	20120618	12	2378	46.52	-0.0775322433027786	-0.0522384114857683
4	D	26	50	20120618	12	2380	46.56	-0.0777413347779755	-0.0525322143533513
4	D	26	50	20120618	12	2382	46.6	-0.0780961609607748	-0.0531452759326401
4	D	26	50	20120618	12	2384	46.64	-0.0788347339937241	-0.0542514030704501
4	D	26	50	20120618	12	2386	46.68	-0.0790410677524745	-0.0545547518795792
4	D	26	50	20120618	12	2388	46.72	-0.079617713332532	-0.05615472239337
4	D	26	50	20120618	12	2390	46.76	-0.0800381590246255	-0.0563825521982683
4	D	26	50	20120618	12	2392	46.8	-0.080512839806836	-0.0574394647041078
4	D	26	50	20120618	12	2394	46.84	-0.0811852276450664	-0.0582180599808724
4	D	26	50	20120618	12	2396	46.88	-0.0814939504657325	-0.0580253026723208
4	D	26	50	20120618	12	2398	46.92	-0.0826789200096449	-0.0588159894750436
4	D	26	50	20120618	12	2400	46.96	-0.0827968654207468	-0.0588521933422404
4	D	26	50	20120618	12	2402	47	-0.082967419576369	-0.0596942160972773
4	D	26	50	20120618	12	2404	47.04	-0.083100921336657	-0.059893054524147
4	D	26	50	20120618	12	2406	47.08	-0.0834315644675399	-0.0599838470348514
4	D	26	50	20120618	12	2408	47.12	-0.0836305443157657	-0.0598951758444905
4	D	26	50	20120618	12	2410	47.16	-0.0834397669062016	-0.0603009137155354
4	D	26	50	20120618	12	2412	47.2	-0.0830964665639355	-0.0609638263228978
4	D	26	50	20120618	12	2414	47.24	-0.0828477771089922	-0.0608943177263071
4	D	26	50	20120618	12	2416	47.28	-0.082779753436642	-0.0612522551789438
4	D	26	50	20120618	12	2418	47.32	-0.0824282506557142	-0.0612049497352824
4	D	26	50	20120618	12	2420	47.36	-0.0819988247074997	-0.0618139808059184
4	D	26	50	20120618	12	2422	47.4	-0.0815520039324679	-0.061688045088189
4	D	26	50	20120618	12	2424	47.44	-0.0810184140843166	-0.0619812186307368
4	D	26	50	20120618	12	2426	47.48	-0.0803403835339725	-0.0628515822255637
4	D	26	50	20120618	12	2428	47.52	-0.079801546953505	-0.0633805193110946
4	D	26	50	20120618	12	2430	47.56	-0.0792024224488733	-0.0647885739734036
4	D	26	50	20120618	12	2432	47.6	-0.0786448828940434	-0.0660164507567984
4	D	26	50	20120618	12	2434	47.64	-0.0777344122025876	-0.0675463469885736
4	D	26	50	20120618	12	2436	47.68	-0.0773380576385292	-0.0679483584068816
4	D	26	50	20120618	12	2438	47.72	-0.0771955544089166	-0.0689408039874804
4	D	26	50	20120618	12	2440	47.76	-0.0763459443981175	-0.070380141053789
4	D	26	50	20120618	12	2442	47.8	-0.0761646485833823	-0.0718738270544065
4	D	26	50	20120618	12	2444	47.84	-0.07523964755468	-0.0731297540567042
4	D	26	50	20120618	12	2446	47.88	-0.0746759632419215	-0.0739211267530047
4	D	26	50	20120618	12	2448	47.92	-0.0743335467831319	-0.0745435574971442
4	D	26	50	20120618	12	2450	47.96	-0.0739263876274568	-0.0765105942121167
4	D	26	50	20120618	12	2452	48	-0.0738044399919734	-0.0776833025244434
4	D	26	50	20120618	12	2454	48.04	-0.0735859793519258	-0.0786413968576122
4	D	26	50	20120618	12	2456	48.08	-0.0738646077079846	-0.0798293079657342
4	D	26	50	20120618	12	2458	48.12	-0.0736905109473887	-0.0805846465004655
4	D	26	50	20120618	12	2460	48.16	-0.0734702825403881	-0.0819843290184852
4	D	26	50	20120618	12	2462	48.2	-0.0739403529863853	-0.083576181946428
4	D	26	50	20120618	12	2464	48.24	-0.0740136092489161	-0.0838494080066785
4	D	26	50	20120618	12	2466	48.28	-0.0746603291109894	-0.0853720917492856
4	D	26	50	20120618	12	2468	48.32	-0.0750243476819442	-0.086138029814667
4	D	26	50	20120618	12	2470	48.36	-0.0755362929915233	-0.0871718199287616
4	D	26	50	20120618	12	2472	48.4	-0.0760940588205233	-0.0875545061187398
4	D	26	50	20120618	12	2474	48.44	-0.0765932054973628	-0.0893548706943188
4	D	26	50	20120618	12	2476	48.48	-0.076946758887956	-0.0898512596547118
4	D	26	50	20120618	12	2478	48.52	-0.0774717856729872	-0.0904505326517674
4	D	26	50	20120618	12	2480	48.56	-0.0782104294166145	-0.0914400578813598
4	D	26	50	20120618	12	2482	48.6	-0.0789313954907123	-0.091283363018649
4	D	26	50	20120618	12	2484	48.64	-0.079464554003727	-0.0920328962067067
4	D	26	50	20120618	12	2486	48.68	-0.0802865656368563	-0.0934311998665031
4	D	26	50	20120618	12	2488	48.72	-0.0813301845352097	-0.0939290737511365
4	D	26	50	20120618	12	2490	48.76	-0.0817037490477105	-0.0945228313152988
4	D	26	50	20120618	12	2492	48.8	-0.0821801268861959	-0.095091557299407
4	D	26	50	20120618	12	2494	48.84	-0.0831458226172624	-0.096090204206477
4	D	26	50	20120618	12	2496	48.88	-0.0846516772184772	-0.096984270020609
4	D	26	50	20120618	12	2498	48.92	-0.0857442986167667	-0.097031504753592
4	D	26	50	20120618	12	2500	48.96	-0.0865607948170028	-0.097087578321341
4	D	26	50	20120618	12	2502	49	-0.0873000749567333	-0.097988785913963
4	D	26	50	20120618	12	2504	49.04	-0.087816545749712	-0.098538632147013
4	D	26	50	20120618	12	2506	49.08	-0.0883710588875184	-0.098332015545551
4	D	26	50	20120618	12	2508	49.12	-0.0888506187065192	-0.098719368640285
4	D	26	50	20120618	12	2510	49.16	-0.0895558870100746	-0.099496196150096
4	D	26	50	20120618	12	2512	49.2	-0.090155584271199	-0.100169291095108
4	D	26	50	20120618	12	2514	49.24	-0.0904500942455632	-0.100658255434298
4	D	26	50	20120618	12	2516	49.28	-0.0907791817415274	-0.099839850045753
4	D	26	50	20120618	12	2518	49.32	-0.0914072339845773	-0.100198918869239
4	D	26	50	20120618	12	2520	49.36	-0.091457226434007	-0.100716026058321
4	D	26	50	20120618	12	2522	49.4	-0.0922250029770195	-0.100822233496855
4	D	26	50	20120618	12	2524	49.44	-0.0922870162417296	-0.100895984734133
4	D	26	50	20120618	12	2526	49.48	-0.092479137154178	-0.101480267067428
4	D	26	50	20120618	12	2528	49.52	-0.0926857537556406	-0.101675287117679
4	D	26	50	20120618	12	2530	49.56	-0.0931730210385563	-0.102773353238183
4	D	26	50	20120618	12	2532	49.6	-0.093557192152775	-0.10252918926664
4	D	26	50	20120618	12	2534	49.64	-0.0936474189780543	-0.103071115903741
4	D	26	50	20120618	12	2536	49.68	-0.0939740316002844	-0.103812234521103
4	D	26	50	20120618	12	2538	49.72	-0.094311675088301	-0.10356651491464
4	D	26	50	20120618	12	2540	49.76	-0.0949849114546686	-0.103596142688772
4	D	26	50	20120618	12	2542	49.8	-0.0950252165411964	-0.103653418338048
4	D	26	50	20120618	12	2544	49.84	-0.095430360442545	-0.103697994349534
4	D	26	50	20120618	12	2546	49.88	-0.095025640805265	-0.103948564708516
4	D	26	50	20120618	12	2548	49.92	-0.0945704761702152	-0.103583485477389
4	D	26	50	20120618	12	2550	49.96	-0.0938263877043727	-0.10356389861955
4	D	26	50	20120618	12	2552	50	-0.0936408428849893	-0.103301137739661
4	D	26	50	20120618	12	2554	50.04	-0.093228316788845	-0.103498703374325
4	D	26	50	20120618	12	2556	50.08	-0.093233054404279	-0.102960807245876
4	D	26	50	20120618	12	2558	50.12	-0.0926316600868798	-0.103364211664543
4	D	26	50	20120618	12	2560	50.16	-0.0919414531577636	-0.102548281149732
4	D	26	50	20120618	12	2562	50.2	-0.091874348724229	-0.10196201891745
4	D	26	50	20120618	12	2564	50.24	-0.0909000970011103	-0.101854397265353
4	D	26	50	20120618	12	2566	50.28	-0.0901896668180522	-0.102139149166137
4	D	26	50	20120618	12	2568	50.32	-0.0898528011474949	-0.101689712096015
4	D	26	50	20120618	12	2570	50.36	-0.0891534018302232	-0.101506642150366
4	D	26	50	20120618	12	2572	50.4	-0.0890193343845103	-0.101183918615432
4	D	26	50	20120618	12	2574	50.44	-0.089146684315802	-0.10144972005448
4	D	26	50	20120618	12	2576	50.48	-0.0888464467765102	-0.100685054781305
4	D	26	50	20120618	12	2578	50.52	-0.0889650285837152	-0.100525460780791
4	D	26	50	20120618	12	2580	50.56	-0.0884417695656371	-0.099832496135229
4	D	26	50	20120618	12	2582	50.6	-0.087966098833933	-0.099968755611963
4	D	26	50	20120618	12	2584	50.64	-0.0864132923424473	-0.098481002944347
4	D	26	50	20120618	12	2586	50.68	-0.086027636303988	-0.098377341090225
4	D	26	50	20120618	12	2588	50.72	-0.085431615998126	-0.098679204975113
4	D	26	50	20120618	12	2590	50.76	-0.083980562172453	-0.097617201300449
4	D	26	50	20120618	12	2592	50.8	-0.0825483880978378	-0.097833151711424
4	D	26	50	20120618	12	2594	50.84	-0.0802782924875166	-0.09676287488742
4	D	26	50	20120618	12	2596	50.88	-0.0786812211115286	-0.096667132629247
4	D	26	50	20120618	12	2598	50.92	-0.0769481731015184	-0.095871566789734
4	D	26	50	20120618	12	2600	50.96	-0.0749726581762395	-0.096513478325695
4	D	26	50	20120618	12	2602	51	-0.0736616114932415	-0.096268890090083
4	D	26	50	20120618	12	2604	51.04	-0.0723300587135892	-0.096348863867035
4	D	26	50	20120618	12	2606	51.08	-0.0708337500539203	-0.09627539547247
4	D	26	50	20120618	12	2608	51.12	-0.0691502702292714	-0.096963268949208
4	D	26	50	20120618	12	2610	51.16	-0.0679047723448894	-0.09681435226109
4	D	26	50	20120618	12	2612	51.2	-0.0665364500126153	-0.097946500928448
4	D	26	50	20120618	12	2614	51.24	-0.064866475927487	-0.098495003658614
4	D	26	50	20120618	12	2616	51.28	-0.0634282207345536	-0.099575462820267
4	D	26	50	20120618	12	2618	51.32	-0.0618485441853829	-0.100423990957691
4	D	26	50	20120618	12	2620	51.36	-0.0606509174300872	-0.101662629906296
4	D	26	50	20120618	12	2622	51.4	-0.0596307037661913	-0.102595162329324
4	D	26	50	20120618	12	2624	51.44	-0.059256290725553	-0.104057105599428
4	D	26	50	20120618	12	2626	51.48	-0.0580455117841273	-0.104989284469066
4	D	26	50	20120618	12	2628	51.52	-0.0575714673980198	-0.105857894439075
4	D	26	50	20120618	12	2630	51.56	-0.0578578456444003	-0.107254430331919
4	D	26	50	20120618	12	2632	51.6	-0.0567546883550712	-0.108491937909673
4	D	26	50	20120618	12	2634	51.64	-0.0565617189144854	-0.109274634405769
4	D	26	50	20120618	12	2636	51.68	-0.055839197205469	-0.111432582880594
4	D	26	50	20120618	12	2638	51.72	-0.0549959016582259	-0.112526194228377
4	D	26	50	20120618	12	2640	51.76	-0.0549477476864271	-0.114462323305944
4	D	26	50	20120618	12	2642	51.8	-0.0545496465686191	-0.115430352489388
4	D	26	50	20120618	12	2644	51.84	-0.0546664606088711	-0.117256667883837
4	D	26	50	20120618	12	2646	51.88	-0.0541115232069959	-0.118732258314817
4	D	26	50	20120618	12	2648	51.92	-0.0541731829183154	-0.120544431573642
4	D	26	50	20120618	12	2650	51.96	-0.0544646523335205	-0.121651619371624
4	D	26	50	20120618	12	2652	52	-0.0543312919945887	-0.123514562897338
4	D	26	50	20120618	12	2654	52.04	-0.0545663342886551	-0.124781415406512
4	D	26	50	20120618	12	2656	52.08	-0.0545080686898853	-0.125733463976701
4	D	26	50	20120618	12	2658	52.12	-0.0542570457825641	-0.125587092872996
4	D	26	50	20120618	12	2660	52.16	-0.0545885374415843	-0.125709563767497
4	D	26	50	20120618	12	2662	52.2	-0.0552032253664698	-0.125601164297941
4	D	26	50	20120618	12	2664	52.24	-0.055352990582725	-0.126514887680591
4	D	26	50	20120618	12	2666	52.28	-0.0556642589878034	-0.126837186951455
4	D	26	50	20120618	12	2668	52.32	-0.0561852552641817	-0.127314625450113
4	D	26	50	20120618	12	2670	52.36	-0.0563853664832575	-0.127814549944411
4	D	26	50	20120618	12	2672	52.4	-0.0567675576984888	-0.128931425105296
4	D	26	50	20120618	12	2674	52.44	-0.0566334195420977	-0.130252088440518
4	D	26	50	20120618	12	2676	52.48	-0.0571800837946330	-0.130124031402445
4	D	26	50	20120618	12	2678	52.52	-0.0573945492813669	-0.132160993907009
4	D	26	50	20120618	12	2680	52.56	-0.057637157617992	-0.132904092423358
4	D	26	50	20120618	12	2682	52.6	-0.0578367031516429	-0.133007188592055
4	D	26	50	20120618	12	2684	52.64	-0.0581459916577339	-0.133724619132247
4	D	26	50	20120618	12	2686	52.68	-0.0591947724355898	-0.135122427817296
4	D	26	50	20120618	12	2688	52.72	-0.059750982629671	-0.135782441286856
4	D	26	50	20120618	12	2690	52.76	-0.0601601146132656	-0.136600846675401
4	D	26	50	20120618	12	2692	52.8	-0.0606370581371759	-0.136536853511704
4	D	26	50	20120618	12	2694	52.84	-0.061330800600198	-0.136577087887553
4	D	26	50	20120618	12	2696	52.88	-0.0624051786435329	-0.137936571385062
4	D	26	50	20120618	12	2698	52.92	-0.0628728590686097	-0.138058618015495
4	D	26	50	20120618	12	2700	52.96	-0.0635153362899958	-0.139091983865521
4	D	26	50	20120618	12	2702	53	-0.0646941540049119	-0.139579109727081
4	D	26	50	20120618	12	2704	53.04	-0.0657279441190066	-0.140407838874631
4	D	26	50	20120618	12	2706	53.08	-0.0663388843779518	-0.140553502871556
4	D	26	50	20120618	12	2708	53.12	-0.0661409651898977	-0.140368170184207
4	D	26	50	20120618	12	2710	53.16	-0.0669028727466262	-0.140873397979365
4	D	26	50	20120618	12	2712	53.2	-0.0664402834903739	-0.140956978000901
4	D	26	50	20120618	12	2714	53.24	-0.066182896622022	-0.141621658375216
4	D	26	50	20120618	12	2716	53.28	-0.0663096808678888	-0.141469418285227
4	D	26	50	20120618	12	2718	53.32	-0.0663487838728884	-0.142097824081667
4	D	26	50	20120618	12	2720	53.36	-0.0665942913473164	-0.143043084426757
4	D	26	50	20120618	12	2722	53.4	-0.0665778864699929	-0.143403143199738
4	D	26	50	20120618	12	2724	53.44	-0.0665415411814399	-0.144971081776341
4	D	26	50	20120618	12	2726	53.48	-0.0671461174793544	-0.146176698838264
4	D	26	50	20120618	12	2728	53.52	-0.0676831650796656	-0.147089220139385
4	D	26	50	20120618	12	2730	53.56	-0.0688123438985423	-0.148050248965696
4	D	26	50	20120618	12	2732	53.6	-0.0692517400523717	-0.149006681597928
4	D	26	50	20120618	12	2734	53.64	-0.070341886576927	-0.148561416457815
4	D	26	50	20120618	12	2736	53.68	-0.0712079509625243	-0.149450391103123
4	D	26	50	20120618	12	2738	53.72	-0.0719572720185476	-0.150473079640753
4	D	26	50	20120618	12	2740	53.76	-0.0733923452309657	-0.151792894447838
4	D	26	50	20120618	12	2742	53.8	-0.0742215693532632	-0.151906950771643
4	D	26	50	20120618	12	2744	53.84	-0.0756917857727062	-0.152572196831383
4	D	26	50	20120618	12	2746	53.88	-0.0765624463523812	-0.152496324273762
4	D	26	50	20120618	12	2748	53.92	-0.0768904731881737	-0.152499223411565
4	D	26	50	20120618	12	2750	53.96	-0.0772038629135955	-0.152843442992647
4	D	26	50	20120618	12	2752	54	-0.0775741040242248	-0.15339244069756
4	D	26	50	20120618	12	2754	54.04	-0.07775243635444	-0.153798178568605
4	D	26	50	20120618	12	2756	54.08	-0.0773029285736398	-0.154792158570919
4	D	26	50	20120618	12	2758	54.12	-0.0773171414199416	-0.155374743847938
4	D	26	50	20120618	12	2760	54.16	-0.077239854648758	-0.156135095769748
4	D	26	50	20120618	12	2762	54.2	-0.0768270457099013	-0.156243848792695
4	D	26	50	20120618	12	2764	54.24	-0.0761776388420594	-0.158013312801936
4	D	26	50	20120618	12	2766	54.28	-0.0755782244236476	-0.158049870222523
4	D	26	50	20120618	12	2768	54.32	-0.0750123975773422	-0.159896974556339
4	D	26	50	20120618	12	2770	54.36	-0.0750169937714198	-0.160158250511987
4	D	26	50	20120618	12	2772	54.4	-0.0752682995214536	-0.161219334947836
4	D	26	50	20120618	12	2774	54.44	-0.0754311462131609	-0.162360393160636
4	D	26	50	20120618	12	2776	54.48	-0.0759351012161125	-0.163591678198717
4	D	26	50	20120618	12	2778	54.52	-0.0762586732791835	-0.164642721718272
4	D	26	50	20120618	12	2780	54.56	-0.0770651285631268	-0.165387658712252
4	D	26	50	20120618	12	2782	54.6	-0.0778184094171248	-0.165663925331662
4	D	26	50	20120618	12	2784	54.64	-0.077901423753236	-0.166501564024655
4	D	26	50	20120618	12	2786	54.68	-0.0781282636086406	-0.167111938598176
4	D	26	50	20120618	12	2788	54.72	-0.0786902013676496	-0.16773794023156
4	D	26	50	20120618	12	2790	54.76	-0.0794183092202375	-0.168340607341165
4	D	26	50	20120618	12	2792	54.8	-0.0799523869720677	-0.170084827638318
4	D	26	50	20120618	12	2794	54.84	-0.0801068898037569	-0.169998207057623
4	D	26	50	20120618	12	2796	54.88	-0.0806264718665728	-0.171488222466939
4	D	26	50	20120618	12	2798	54.92	-0.0811708026667302	-0.172086576225179
4	D	26	50	20120618	12	2800	54.96	-0.0817065774748353	-0.173048453579627
4	D	26	50	20120618	12	2802	55	-0.0819106484918856	-0.174279809328386
4	D	26	50	20120618	12	2804	55.04	-0.0824140378094124	-0.175020927945747
4	D	26	50	20120618	12	2806	55.08	-0.0833221043378121	-0.176655617402494
4	D	26	50	20120618	12	2808	55.12	-0.0834905371730908	-0.176854880093433
4	D	26	50	20120618	12	2810	55.16	-0.0842158165985538	-0.178086872238294
4	D	26	50	20120618	12	2812	55.2	-0.0849698752700112	-0.177984766019091
4	D	26	50	20120618	12	2814	55.24	-0.085298750633941	-0.178784433077934
4	D	26	50	20120618	12	2816	55.28	-0.0859643502470719	-0.179722551644535
4	D	26	50	20120618	12	2818	55.32	-0.0868918622119542	-0.179326783979105
4	D	26	50	20120618	12	2820	55.36	-0.0875195609016136	-0.180393313137168
4	D	26	50	20120618	12	2822	55.4	-0.0877847966552367	-0.180565069374318
4	D	26	50	20120618	12	2824	55.44	-0.0880065453418168	-0.180655861885023
4	D	26	50	20120618	12	2826	55.48	-0.0887053789736635	-0.181154867140506
4	D	26	50	20120618	12	2828	55.52	-0.0890416082481177	-0.182034861529693
4	D	26	50	20120618	12	2830	55.56	-0.0899295222332536	-0.183118361250505
4	D	26	50	20120618	12	2832	55.6	-0.0906521146529481	-0.183858065654304
4	D	26	50	20120618	12	2834	55.64	-0.0910823891293002	-0.184632701133094
4	D	26	50	20120618	12	2836	55.68	-0.0913346848288275	-0.184957404567015
4	D	26	50	20120618	12	2838	55.72	-0.0919703738251142	-0.185042964487538
4	D	26	50	20120618	12	2840	55.76	-0.0923440797589712	-0.185513544050418
4	D	26	50	20120618	12	2842	55.8	-0.0930557120235574	-0.18540860940409
4	D	26	50	20120618	12	2844	55.84	-0.093624579429022	-0.185190466962094
4	D	26	50	20120618	12	2846	55.88	-0.0941225240243335	-0.185013548845441
4	D	26	50	20120618	12	2848	55.92	-0.0949628497230957	-0.184690825310508
4	D	26	50	20120618	12	2850	55.96	-0.0961324043391782	-0.184958111673796
4	D	26	50	20120618	12	2852	56	-0.096690594432247	-0.185644429515616
4	D	26	50	20120618	12	2854	56.04	-0.0964000442558574	-0.185253328754941
4	D	26	50	20120618	12	2856	56.08	-0.096638268530439	-0.185280976630086
4	D	26	50	20120618	12	2858	56.12	-0.096237692538897	-0.185808831842242
4	D	26	50	20120618	12	2860	56.16	-0.095961143076775	-0.185747384262956
4	D	26	50	20120618	12	2862	56.2	-0.0958214187768124	-0.186267532011197
4	D	26	50	20120618	12	2864	56.24	-0.095343202460696	-0.187160112901089
4	D	26	50	20120618	12	2866	56.28	-0.0948113874505656	-0.187706070046843
4	D	26	50	20120618	12	2868	56.32	-0.0948740371113787	-0.188220419519478
4	D	26	50	20120618	12	2870	56.36	-0.0948490055313247	-0.187819772817258
4	D	26	50	20120618	12	2872	56.4	-0.094261682638871	-0.187680189938652
4	D	26	50	20120618	12	2874	56.44	-0.0938398934438933	-0.188284412683176
4	D	26	50	20120618	12	2876	56.48	-0.0933411003204443	-0.188275503137733
4	D	26	50	20120618	12	2878	56.52	-0.0925731823560758	-0.188298130554731
4	D	26	50	20120618	12	2880	56.56	-0.0921202097520477	-0.188742617877385
4	D	26	50	20120618	12	2882	56.6	-0.091306329846902	-0.188760295546914
4	D	26	50	20120618	12	2884	56.64	-0.0899164407578016	-0.190370801951745
4	D	26	50	20120618	12	2886	56.68	-0.0892480834282242	-0.1907280322976
4	D	26	50	20120618	12	2888	56.72	-0.0880379408829015	-0.190915698437327
4	D	26	50	20120618	12	2890	56.76	-0.0872491632684879	-0.192393198056616
4	D	26	50	20120618	12	2892	56.8	-0.086236727779185	-0.193073293358762
4	D	26	50	20120618	12	2894	56.84	-0.0851298935345937	-0.194467212956515
4	D	26	50	20120618	12	2896	56.88	-0.0841996238532647	-0.195427181122654
4	D	26	50	20120618	12	2898	56.92	-0.083469253258977	-0.196724651355453
4	D	26	50	20120618	12	2900	56.96	-0.0827217706805848	-0.196039535595161
4	D	26	50	20120618	12	2902	57	-0.0830717885372722	-0.196282073221108
4	D	26	50	20120618	12	2904	57.04	-0.0827631364272842	-0.196512943585165
4	D	26	50	20120618	12	2906	57.08	-0.0826562218819687	-0.19632711592307
4	D	26	50	20120618	12	2908	57.12	-0.0820376448697868	-0.195795937309042
4	D	26	50	20120618	12	2910	57.16	-0.0816483118760654	-0.1963380053675
4	D	26	50	20120618	12	2912	57.2	-0.0806881315778923	-0.195823160920118
4	D	26	50	20120618	12	2914	57.24	-0.079907273559428	-0.197253142963712
4	D	26	50	20120618	12	2916	57.28	-0.078064623998334	-0.197393079395708
4	D	26	50	20120618	12	2918	57.32	-0.0771373241654859	-0.198244011696188
4	D	26	50	20120618	12	2920	57.36	-0.0762849776514437	-0.199652144140243
4	D	26	50	20120618	12	2922	57.4	-0.075271552212647	-0.199527127661329
4	D	26	50	20120618	12	2924	57.44	-0.0743123618639676	-0.200145492541477
4	D	26	50	20120618	12	2926	57.48	-0.0733607375578467	-0.201531280411246
4	D	26	50	20120618	12	2928	57.52	-0.0722326901098198	-0.201414819924385
4	D	26	50	20120618	12	2930	57.56	-0.0714352857926757	-0.202374858801202
4	D	26	50	20120618	12	2932	57.6	-0.0705485738890678	-0.204141211540606
4	D	26	50	20120618	12	2934	57.64	-0.0697660188143286	-0.203529352042845
4	D	26	50	20120618	12	2936	57.68	-0.0687615736316532	-0.205277673559329
4	D	26	50	20120618	12	2938	57.72	-0.0681697252558	-0.20611842352216
4	D	26	50	20120618	12	2940	57.76	-0.0673501884964048	-0.206657945996205
4	D	26	50	20120618	12	2942	57.8	-0.0671868468299507	-0.208286412913278
4	D	26	50	20120618	12	2944	57.84	-0.0662089181515697	-0.209216258330538
4	D	26	50	20120618	12	2946	57.88	-0.0661318435124204	-0.210294596171848
4	D	26	50	20120618	12	2948	57.92	-0.0654516067889189	-0.210846139461173
4	D	26	50	20120618	12	2950	57.96	-0.0651199737085424	-0.212753206450033
4	D	26	50	20120618	12	2952	58	-0.0654636276041991	-0.213118073549125
4	D	26	50	20120618	12	2954	58.04	-0.0650662335931723	-0.214644009982926
4	D	26	50	20120618	12	2956	58.08	-0.0647423786873888	-0.215960642809495
4	D	26	50	20120618	12	2958	58.12	-0.064079819633417	-0.217358592915901
4	D	26	50	20120618	12	2960	58.16	-0.0642240694167791	-0.218170351500703
4	D	26	50	20120618	12	2962	58.2	-0.0636484844968932	-0.220532088149866
4	D	26	50	20120618	12	2964	58.24	-0.0630736066837885	-0.221411021878881
4	D	26	50	20120618	12	2966	58.28	-0.0630757280041322	-0.222451175954007
4	D	26	50	20120618	12	2968	58.32	-0.0629647122394858	-0.224062672308331
4	D	26	50	20120618	12	2970	58.36	-0.0627893497577516	-0.225317079738156
4	D	26	50	20120618	12	2972	58.4	-0.0626344933726717	-0.227054441099531
4	D	26	50	20120618	12	2974	58.44	-0.0633854407742918	-0.228574720679082
4	D	26	50	20120618	12	2976	58.48	-0.0634257458608195	-0.229217480743181
4	D	26	50	20120618	12	2978	58.52	-0.0635459540136212	-0.230131062704474
4	D	26	50	20120618	12	2980	58.56	-0.0638443530752819	-0.230362993728703
4	D	26	50	20120618	12	2982	58.6	-0.0642926587745542	-0.231409511764859
4	D	26	50	20120618	12	2984	58.64	-0.0649580462556507	-0.232322386619371
4	D	26	50	20120618	12	2986	58.68	-0.0655965636790622	-0.232854838025604
4	D	26	50	20120618	12	2988	58.72	-0.0657089936572708	-0.233665889503625
4	D	26	50	20120618	12	2990	58.76	-0.0664853969030137	-0.234187734308141
4	D	26	50	20120618	12	2992	58.8	-0.0665801492116927	-0.235139500035618
4	D	26	50	20120618	12	2994	58.84	-0.06673359138321	-0.235068082250718
4	D	26	50	20120618	12	2996	58.88	-0.0673268539726257	-0.236272285099079
4	D	26	50	20120618	12	2998	58.92	-0.0671988676452309	-0.236975856346359
4	D	26	50	20120618	12	3000	58.96	-0.0679816348520044	-0.237212737118057
4	D	26	50	20120618	12	3002	59	-0.0684172126292153	-0.237645486468143
4	D	26	50	20120618	12	3004	59.04	-0.06940928344322	-0.237749431164978
4	D	26	50	20120618	12	3006	59.08	-0.0703886263351634	-0.238781099958729
4	D	26	50	20120618	12	3008	59.12	-0.0703744841995397	-0.240735543101928
4	D	26	50	20120618	12	3010	59.16	-0.0709755249635482	-0.241016971600841
4	D	26	50	20120618	12	3012	59.2	-0.0710780554468203	-0.243226680292049
4	D	26	50	20120618	12	3014	59.24	-0.071111289465536	-0.244494522750716
4	D	26	50	20120618	12	3016	59.28	-0.0717865764415692	-0.245260319394741
4	D	26	50	20120618	12	3018	59.32	-0.0712081630945586	-0.246411489234513
4	D	26	50	20120618	12	3020	59.36	-0.0711056326112866	-0.246301887683429
4	D	26	50	20120618	12	3022	59.4	-0.0704699436149998	-0.246011266796361
4	D	26	50	20120618	12	3024	59.44	-0.070402768470787	-0.246552203483969
4	D	26	50	20120618	12	3026	59.48	-0.069996889178386	-0.247361133641646
4	D	26	50	20120618	12	3028	59.52	-0.0696200012640136	-0.248647360876625
4	D	26	50	20120618	12	3030	59.56	-0.06903380974241	-0.248822016251578
4	D	26	50	20120618	12	3032	59.6	-0.0683684222613134	-0.248713828914056
4	D	26	50	20120618	12	3034	59.64	-0.0681555831201763	-0.248789489339643
