# Supplementary material for: How Do Ants Make Sense of Gravity? A Boltzmann Walker Analysis of Lasius niger Trajectories on Various Inclines
Source: PLoS One. 2013 Oct 29;8(10):e76531. doi: 10.1371/journal.pone.0076531 (PMC3812222; doi:10.1371/journal.pone.0076531)
Supplement: Dataset S4 — Trajectories for . (ZIP) [file pone.0076531.s008.zip › Incline4/4-D-26-50-20120618-13.txt]

Pente	Colonie	Temperature	Humidite	Date	Indiv	Frame	Time	X	Y
4	D	26	50	20120618	13	24	0	0	0
4	D	26	50	20120618	13	26	0.04	0.00125481755175802	-0.00081027366056167
4	D	26	50	20120618	13	28	0.08	0.00297088792795184	-0.0023088379908625
4	D	26	50	20120618	13	30	0.12	0.00514235628443324	-0.00414889954113739
4	D	26	50	20120618	13	32	0.16	0.0072681243296465	-0.00532305742236546
4	D	26	50	20120618	13	34	0.2	0.0082889107500353	-0.00567377531476618
4	D	26	50	20120618	13	36	0.24	0.0099728148387529	-0.00568395765241526
4	D	26	50	20120618	13	38	0.28	0.0097239556781821	-0.0054720660343649
4	D	26	50	20120618	13	40	0.32	0.0084193507379607	-0.00593450679819309
4	D	26	50	20120618	13	42	0.36	0.0075453526142785	-0.00559015993789087
4	D	26	50	20120618	13	44	0.4	0.0069543810508341	-0.00559578850786911
4	D	26	50	20120618	13	46	0.44	0.0058963612157752	-0.00666710195041429
4	D	26	50	20120618	13	48	0.48	0.00441114423307604	-0.00748099175505494
4	D	26	50	20120618	13	50	0.52	0.00515489328766367	-0.00713562666098781
4	D	26	50	20120618	13	52	0.56	0.0019646254808487	-0.00749393180915065
4	D	26	50	20120618	13	54	0.6	-0.00062125694688269	-0.00906996675839825
4	D	26	50	20120618	13	56	0.64	-0.00198491237440095	-0.00973057419765405
4	D	26	50	20120618	13	58	0.68	-0.00418285480876996	-0.0102878733361784
4	D	26	50	20120618	13	60	0.72	-0.00618338010089951	-0.0116662012294063
4	D	26	50	20120618	13	62	0.76	-0.00813276743061364	-0.0130156084552836
4	D	26	50	20120618	13	64	0.8	-0.00859225248809647	-0.0135752056908469
4	D	26	50	20120618	13	66	0.84	-0.00914956576875646	-0.0136972806055509
4	D	26	50	20120618	13	68	0.88	-0.0087686049193244	-0.0129424865430411
4	D	26	50	20120618	13	70	0.92	-0.00854537837957162	-0.0123383981488056
4	D	26	50	20120618	13	72	0.96	-0.00816682169319559	-0.0130186065880359
4	D	26	50	20120618	13	74	1	-0.00856292169881285	-0.0115458657973840
4	D	26	50	20120618	13	76	1.04	-0.00773869682145838	-0.0120759342537647
4	D	26	50	20120618	13	78	1.08	-0.00776005851731802	-0.0112126912242245
4	D	26	50	20120618	13	80	1.12	-0.00757507938335962	-0.0110114486342988
4	D	26	50	20120618	13	82	1.16	-0.0076689831639012	-0.0113787198964471
4	D	26	50	20120618	13	84	1.2	-0.00725729852482658	-0.0111473616287107
4	D	26	50	20120618	13	86	1.24	-0.00738640915200343	-0.0100892541124109
4	D	26	50	20120618	13	88	1.28	-0.00675230407490658	-0.0110797410072258
4	D	26	50	20120618	13	90	1.32	-0.00656569859535145	-0.0104786295325391
4	D	26	50	20120618	13	92	1.36	-0.00659613954228153	-0.00957335607592495
4	D	26	50	20120618	13	94	1.4	-0.00652857548933916	-0.00978856402477915
4	D	26	50	20120618	13	96	1.44	-0.00643168771818098	-0.00945355097398855
4	D	26	50	20120618	13	98	1.48	-0.0059178827177674	-0.00890371181200575
4	D	26	50	20120618	13	100	1.52	-0.00600224762783076	-0.00915798033945255
4	D	26	50	20120618	13	102	1.56	-0.00609192998088865	-0.00861149286361255
4	D	26	50	20120618	13	104	1.6	-0.00611329874781611	-0.00819861321407775
4	D	26	50	20120618	13	106	1.64	-0.00569584411740701	-0.00729448527044918
4	D	26	50	20120618	13	108	1.68	-0.00499117685461555	-0.00646266606626476
4	D	26	50	20120618	13	110	1.72	-0.00505813279572611	-0.00648514499083868
4	D	26	50	20120618	13	112	1.76	-0.00518425236121854	-0.00568601533314851
4	D	26	50	20120618	13	114	1.8	-0.0044551616302049	-0.00480724423869331
4	D	26	50	20120618	13	116	1.84	-0.00434932895826471	-0.00419973344763689
4	D	26	50	20120618	13	118	1.88	-0.00395160260705072	-0.00336512824273459
4	D	26	50	20120618	13	120	1.92	-0.00434626718590217	-0.00253386765290731
4	D	26	50	20120618	13	122	1.96	-0.00426896627258286	-0.0022214113084366
4	D	26	50	20120618	13	124	2	-0.00408855504843092	-0.00155147005966922
4	D	26	50	20120618	13	126	2.04	-0.00420498017995329	-0.00135293568871547
4	D	26	50	20120618	13	128	2.08	-0.00530246435157696	-0.00012934609373499
4	D	26	50	20120618	13	130	2.12	-0.00525151306535179	-0.000675880238622571
4	D	26	50	20120618	13	132	2.16	-0.00594426770020059	0.00046414771959797
4	D	26	50	20120618	13	134	2.2	-0.00611823152472167	0.000238864913325500
4	D	26	50	20120618	13	136	2.24	-0.00622010722711434	0.00078903217285482
4	D	26	50	20120618	13	138	2.28	-0.00685013936915155	0.00115145268248417
4	D	26	50	20120618	13	140	2.32	-0.00686469869777618	0.00142324331596885
4	D	26	50	20120618	13	142	2.36	-0.00673671944144923	0.00140321098085783
4	D	26	50	20120618	13	144	2.4	-0.00602448613609908	0.00155360552214840
4	D	26	50	20120618	13	146	2.44	-0.00571825940237062	0.00163989376265659
4	D	26	50	20120618	13	148	2.48	-0.00562847098329555	0.00148192610773952
4	D	26	50	20120618	13	150	2.52	-0.00506782178497396	0.000148267776224790
4	D	26	50	20120618	13	152	2.56	-0.00510272719198842	0.00058633718560057
4	D	26	50	20120618	13	154	2.6	-0.00488411706956729	0.000160912471818000
4	D	26	50	20120618	13	156	2.64	-0.00476980116686253	0.00030681186458989
4	D	26	50	20120618	13	158	2.68	-0.00442861825585272	-0.000105831257726630
4	D	26	50	20120618	13	160	2.72	-0.00423470412060725	-0.000255225950028600
4	D	26	50	20120618	13	162	2.76	-0.00419282501438469	-0.000807367451690991
4	D	26	50	20120618	13	164	2.8	-0.00374828819425615	-0.000333372563058210
4	D	26	50	20120618	13	166	2.84	-0.00410822675908354	-0.00078666336513785
4	D	26	50	20120618	13	168	2.88	-0.00341392568170428	-0.00092481081697826
4	D	26	50	20120618	13	170	2.92	-0.00294288649941686	-0.00121816820728913
4	D	26	50	20120618	13	172	2.96	-0.00276718460642762	-0.00126059461416032
4	D	26	50	20120618	13	174	3	-0.00225475139316954	-0.00165858966595117
4	D	26	50	20120618	13	176	3.04	-0.00127598125771894	-0.0025097835959401
4	D	26	50	20120618	13	178	3.08	-0.00086224600897888	-0.00294186119458414
4	D	26	50	20120618	13	180	3.12	0.000210109708961769	-0.00381554819128261
4	D	26	50	20120618	13	182	3.16	0.00105015256501139	-0.00410503770750038
4	D	26	50	20120618	13	184	3.2	0.00206126930016737	-0.00431500953063982
4	D	26	50	20120618	13	186	3.24	0.00238737351262177	-0.00416626184104264
4	D	26	50	20120618	13	188	3.28	0.00376456296393194	-0.00537593769588971
4	D	26	50	20120618	13	190	3.32	0.00339124169616381	-0.00537039115029809
4	D	26	50	20120618	13	192	3.36	0.00277264347077838	-0.00607214513315105
4	D	26	50	20120618	13	194	3.4	0.00247787186690515	-0.00614676611176967
4	D	26	50	20120618	13	196	3.44	0.00241236549469603	-0.00637944666918691
4	D	26	50	20120618	13	198	3.48	0.00232464182742202	-0.00586284859698765
4	D	26	50	20120618	13	200	3.52	0.00191526942752188	-0.00587643918932205
4	D	26	50	20120618	13	202	3.56	0.00190514365841529	-0.00657050692146352
4	D	26	50	20120618	13	204	3.6	0.00125815509576522	-0.00723914709375352
4	D	26	50	20120618	13	206	3.64	0.000597370879814209	-0.00735404487462852
4	D	26	50	20120618	13	208	3.68	0.000114325024382239	-0.00759096100166507
4	D	26	50	20120618	13	210	3.72	-0.00104727464041196	-0.00883806401844035
4	D	26	50	20120618	13	212	3.76	-0.00078838870568394	-0.00879289403725815
4	D	26	50	20120618	13	214	3.8	-0.00154047454922177	-0.00977432289420605
4	D	26	50	20120618	13	216	3.84	-0.00149558741075204	-0.00956443945941425
4	D	26	50	20120618	13	218	3.88	-0.0018328632032424	-0.0103970011257189
4	D	26	50	20120618	13	220	3.92	-0.00174924075529928	-0.0113397441706681
4	D	26	50	20120618	13	222	3.96	-0.00154611726133563	-0.0114429393343145
4	D	26	50	20120618	13	224	4	-0.00185694726020962	-0.0115081204374042
4	D	26	50	20120618	13	226	4.04	-0.00203403508248998	-0.0118032950921428
4	D	26	50	20120618	13	228	4.08	-0.00306696959737947	-0.0129592661869587
4	D	26	50	20120618	13	230	4.12	-0.00322493725229655	-0.0129336689214797
4	D	26	50	20120618	13	232	4.16	-0.0037209655882311	-0.0126848451162479
4	D	26	50	20120618	13	234	4.2	-0.00368526376684899	-0.0128761104294912
4	D	26	50	20120618	13	236	4.24	-0.00355430759097324	-0.0134679588053443
4	D	26	50	20120618	13	238	4.28	-0.0032736569095203	-0.0136677164710295
4	D	26	50	20120618	13	240	4.32	-0.00351145692003334	-0.0135183048081648
4	D	26	50	20120618	13	242	4.36	-0.00314185220550713	-0.0145648935549990
4	D	26	50	20120618	13	244	4.4	-0.00274799372838622	-0.0149644088863694
4	D	26	50	20120618	13	246	4.44	-0.00188390924177626	-0.0154278466707591
4	D	26	50	20120618	13	248	4.48	-0.00220882480773148	-0.0165749860018779
4	D	26	50	20120618	13	250	4.52	-0.00192831554763477	-0.0170259079962407
4	D	26	50	20120618	13	252	4.56	-0.00184395770863922	-0.0179651579336908
4	D	26	50	20120618	13	254	4.6	-0.00144373527048763	-0.0195449759042177
4	D	26	50	20120618	13	256	4.64	-0.00137415596321888	-0.0197979787105262
4	D	26	50	20120618	13	258	4.68	-0.00091114244289793	-0.0203974638396162
4	D	26	50	20120618	13	260	4.72	-0.00024306795603288	-0.0207735032258511
4	D	26	50	20120618	13	262	4.76	-1.18440385848805e-05	-0.0208330416168271
4	D	26	50	20120618	13	264	4.8	0.00057887296641836	-0.0212963379798606
4	D	26	50	20120618	13	266	4.84	0.0011858534273889	-0.0209330265156868
4	D	26	50	20120618	13	268	4.88	0.00183851298642408	-0.0213612503823735
4	D	26	50	20120618	13	270	4.92	0.00181984536740076	-0.0215275618973086
4	D	26	50	20120618	13	272	4.96	0.00189105102026624	-0.0211842615550425
4	D	26	50	20120618	13	274	5	0.00217134814832859	-0.0216454365977324
4	D	26	50	20120618	13	276	5.04	0.00272557844342261	-0.0216727309194861
4	D	26	50	20120618	13	278	5.08	0.00317939957558813	-0.0223985053196959
4	D	26	50	20120618	13	280	5.12	0.00379620882081716	-0.0229842018665529
4	D	26	50	20120618	13	282	5.16	0.00433884256469971	-0.0236696711802351
4	D	26	50	20120618	13	284	5.2	0.00490056819167431	-0.0239914047656749
4	D	26	50	20120618	13	286	5.24	0.00557917856957903	-0.0247558579068158
4	D	26	50	20120618	13	288	5.28	0.00562125142305964	-0.0249540599375824
4	D	26	50	20120618	13	290	5.32	0.00574379302823926	-0.0255830314194478
4	D	26	50	20120618	13	292	5.36	0.00654805628116084	-0.0263441611587170
4	D	26	50	20120618	13	294	5.4	0.006807352337822	-0.0274901691189859
4	D	26	50	20120618	13	296	5.44	0.0065387931823273	-0.0279466772569201
4	D	26	50	20120618	13	298	5.48	0.0068156254871618	-0.0284724111487323
4	D	26	50	20120618	13	300	5.52	0.0070256362011742	-0.0302111867236700
4	D	26	50	20120618	13	302	5.56	0.0073881698478886	-0.0302853622250163
4	D	26	50	20120618	13	304	5.6	0.0070993167277739	-0.0307518405685651
4	D	26	50	20120618	13	306	5.64	0.0077804726900909	-0.0316107631756724
4	D	26	50	20120618	13	308	5.68	0.0081935644716601	-0.0329237190469796
4	D	26	50	20120618	13	310	5.72	0.0082730432738654	-0.0325561649421188
4	D	26	50	20120618	13	312	5.76	0.0087825844203885	-0.0343063956469118
4	D	26	50	20120618	13	314	5.8	0.0092100304696157	-0.0344859300586551
4	D	26	50	20120618	13	316	5.84	0.0089530678653325	-0.0343258410833944
4	D	26	50	20120618	13	318	5.88	0.0096610231746565	-0.0355554997758779
4	D	26	50	20120618	13	320	5.92	0.0104265369759691	-0.0355796828277945
4	D	26	50	20120618	13	322	5.96	0.0111281283242623	-0.0351958652669664
4	D	26	50	20120618	13	324	6	0.0112156681437732	-0.0352085931890277
4	D	26	50	20120618	13	326	6.04	0.0118968241060902	-0.0350608785824379
4	D	26	50	20120618	13	328	6.08	0.011995606923422	-0.0344589185796138
4	D	26	50	20120618	13	330	6.12	0.0123034105052725	-0.0345544487057520
4	D	26	50	20120618	13	332	6.16	0.0124041025109135	-0.0353968957248577
4	D	26	50	20120618	13	334	6.2	0.0125506857466534	-0.0357365191118616
4	D	26	50	20120618	13	336	6.24	0.0123309876697388	-0.0358114017199892
4	D	26	50	20120618	13	338	6.28	0.012087955069045	-0.0355570554107964
4	D	26	50	20120618	13	340	6.32	0.0122480440443056	-0.0366433128480552
4	D	26	50	20120618	13	342	6.36	0.0123483117858779	-0.0368094829416340
4	D	26	50	20120618	13	344	6.4	0.0129362710744345	-0.0383395913054436
4	D	26	50	20120618	13	346	6.44	0.0136749855287401	-0.0392952461202173
4	D	26	50	20120618	13	348	6.48	0.0142957545719437	-0.0402161112813565
4	D	26	50	20120618	13	350	6.52	0.0153463031167526	-0.0422665088147631
4	D	26	50	20120618	13	352	6.56	0.0156771583796698	-0.0431006826845289
4	D	26	50	20120618	13	354	6.6	0.0158380958830678	-0.0434639941487025
4	D	26	50	20120618	13	356	6.64	0.0167114434685113	-0.0449243817838871
4	D	26	50	20120618	13	358	6.68	0.0174169239041012	-0.0464020228245327
4	D	26	50	20120618	13	360	6.72	0.0178650174713391	-0.0475176251932106
4	D	26	50	20120618	13	362	6.76	0.0187985398438615	-0.0485251109350453
4	D	26	50	20120618	13	364	6.8	0.0195297589662865	-0.0502417540677318
4	D	26	50	20120618	13	366	6.84	0.0196834839805165	-0.0510494114332031
4	D	26	50	20120618	13	368	6.88	0.0208730497185066	-0.0526506547392
4	D	26	50	20120618	13	370	6.92	0.0221186890242449	-0.0538796063249022
4	D	26	50	20120618	13	372	6.96	0.0225742779233633	-0.0531455587753525
4	D	26	50	20120618	13	374	7	0.0236355744912462	-0.053683313482445
4	D	26	50	20120618	13	376	7.04	0.0242035933685734	-0.0532609586020421
4	D	26	50	20120618	13	378	7.08	0.0255278629483796	-0.0533656104056578
4	D	26	50	20120618	13	380	7.12	0.0253266203584539	-0.0530628272819538
4	D	26	50	20120618	13	382	7.16	0.0265985640364522	-0.0535610547199777
4	D	26	50	20120618	13	384	7.2	0.0280870238108499	-0.0535743483274640
4	D	26	50	20120618	13	386	7.24	0.0291944237408662	-0.0538685754591157
4	D	26	50	20120618	13	388	7.28	0.0306177589807166	-0.0540875664292493
4	D	26	50	20120618	13	390	7.32	0.0315640092753004	-0.0546992137949757
4	D	26	50	20120618	13	392	7.36	0.032802718934583	-0.0555051741041721
4	D	26	50	20120618	13	394	7.4	0.0330024058895901	-0.0554201798690735
4	D	26	50	20120618	13	396	7.44	0.034106058153666	-0.0560114625595017
4	D	26	50	20120618	13	398	7.48	0.035070268960492	-0.056981895906002
4	D	26	50	20120618	13	400	7.52	0.0363463845684994	-0.057933590922801
4	D	26	50	20120618	13	402	7.56	0.0369526579226887	-0.0585586733173699
4	D	26	50	20120618	13	404	7.6	0.037234722817704	-0.0595247933125050
4	D	26	50	20120618	13	406	7.64	0.0376794222723923	-0.058702357415307
4	D	26	50	20120618	13	408	7.68	0.0378863217165674	-0.059749441136888
4	D	26	50	20120618	13	410	7.72	0.0384239350023036	-0.0604491232968722
4	D	26	50	20120618	13	412	7.76	0.0392222585582632	-0.0606169904467259
4	D	26	50	20120618	13	414	7.8	0.0402520888743833	-0.060707075850649
4	D	26	50	20120618	13	416	7.84	0.0410700699988599	-0.0607425726110645
4	D	26	50	20120618	13	418	7.88	0.0425319425582849	-0.0605680586574677
4	D	26	50	20120618	13	420	7.92	0.0431080931635957	-0.0608818726469583
4	D	26	50	20120618	13	422	7.96	0.0443142052002656	-0.061062255586839
4	D	26	50	20120618	13	424	8	0.0459052873818169	-0.0609180553009516
4	D	26	50	20120618	13	426	8.04	0.0472148491405744	-0.0616665985395157
4	D	26	50	20120618	13	428	8.08	0.0482242864971251	-0.061720932624582
4	D	26	50	20120618	13	430	8.12	0.0493970443069264	-0.0611827324402176
4	D	26	50	20120618	13	432	8.16	0.0503554497670788	-0.059715917204392
4	D	26	50	20120618	13	434	8.2	0.0510475093159617	-0.0597868258724093
4	D	26	50	20120618	13	436	8.24	0.0514682802771746	-0.0593059508347957
4	D	26	50	20120618	13	438	8.28	0.0521564365966253	-0.0587746307994121
4	D	26	50	20120618	13	440	8.32	0.0522682726051378	-0.0585052514000513
4	D	26	50	20120618	13	442	8.36	0.0527471677437642	-0.0585418371049099
4	D	26	50	20120618	13	444	8.4	0.0528008017931172	-0.05845426193006
4	D	26	50	20120618	13	446	8.44	0.0530718711776851	-0.0579381093351327
4	D	26	50	20120618	13	448	8.48	0.0533544310474472	-0.0584796117081655
4	D	26	50	20120618	13	450	8.52	0.0530644960539573	-0.0581738799491838
4	D	26	50	20120618	13	452	8.56	0.0529470739018735	-0.0583424966322256
4	D	26	50	20120618	13	454	8.6	0.0533591474496777	-0.0587594350746843
4	D	26	50	20120618	13	456	8.64	0.0532176978091692	-0.0578161829128528
4	D	26	50	20120618	13	458	8.68	0.0527858252714917	-0.0573503126811358
4	D	26	50	20120618	13	460	8.72	0.0527932286794907	-0.057608781422863
4	D	26	50	20120618	13	462	8.76	0.0527182682896171	-0.0578653268341453
4	D	26	50	20120618	13	464	8.8	0.0528689456736202	-0.0572541815142336
4	D	26	50	20120618	13	466	8.84	0.0528332297101024	-0.0576451479246194
4	D	26	50	20120618	13	468	8.88	0.0525726113637605	-0.0577197971875093
4	D	26	50	20120618	13	470	8.92	0.0525819098179331	-0.0580950234009458
4	D	26	50	20120618	13	472	8.96	0.0523774640342886	-0.0583138941629266
4	D	26	50	20120618	13	474	9	0.0512639334884795	-0.0590518095865694
4	D	26	50	20120618	13	476	9.04	0.0509725630682238	-0.058968837676865
4	D	26	50	20120618	13	478	9.08	0.0510234040457911	-0.0595550999091468
4	D	26	50	20120618	13	480	9.12	0.0507197158254071	-0.059251100561779
4	D	26	50	20120618	13	482	9.16	0.0502590781838709	-0.0590952825114768
4	D	26	50	20120618	13	484	9.2	0.0505183954537355	-0.059582528581189
4	D	26	50	20120618	13	486	9.24	0.0501198417875875	-0.0592496509928776
4	D	26	50	20120618	13	488	9.28	0.0497373040900334	-0.0592838678900192
4	D	26	50	20120618	13	490	9.32	0.0501037621793833	-0.0600336485654504
4	D	26	50	20120618	13	492	9.36	0.0493341683719433	-0.0603598864210865
4	D	26	50	20120618	13	494	9.4	0.0487068020224711	-0.0609282800650075
4	D	26	50	20120618	13	496	9.44	0.0486829654528774	-0.0614055135026981
4	D	26	50	20120618	13	498	9.48	0.0481899847471697	-0.0615455065032376
4	D	26	50	20120618	13	500	9.52	0.0479731716659223	-0.0619224085597455
4	D	26	50	20120618	13	502	9.56	0.0475827567988258	-0.0622832663633885
4	D	26	50	20120618	13	504	9.6	0.0475408536509727	-0.063065510311144
4	D	26	50	20120618	13	506	9.64	0.0474283741752893	-0.0639787175058429
4	D	26	50	20120618	13	508	9.68	0.0467465818168692	-0.0639046127151745
4	D	26	50	20120618	13	510	9.72	0.0466335154425575	-0.0631285630228223
4	D	26	50	20120618	13	512	9.76	0.0458892855553587	-0.0633153099237336
4	D	26	50	20120618	13	514	9.8	0.0452161198996691	-0.0638952789056628
4	D	26	50	20120618	13	516	9.84	0.0442596872674362	-0.064807163810681
4	D	26	50	20120618	13	518	9.88	0.0436044114133106	-0.064770182126025
4	D	26	50	20120618	13	520	9.92	0.043606462022976	-0.0654755211402585
4	D	26	50	20120618	13	522	9.96	0.0425992591238539	-0.0655797486798054
4	D	26	50	20120618	13	524	10	0.0420564839586151	-0.0659627177124961
4	D	26	50	20120618	13	526	10.04	0.0414161280575726	-0.0653110481029546
4	D	26	50	20120618	13	528	10.08	0.0406403612079328	-0.0650558532656243
4	D	26	50	20120618	13	530	10.12	0.0398751302493327	-0.0652091540157856
4	D	26	50	20120618	13	532	10.16	0.0394889792361267	-0.0650769957583818
4	D	26	50	20120618	13	534	10.2	0.0392433303403425	-0.0637326443459899
4	D	26	50	20120618	13	536	10.24	0.038670927400972	-0.0637131989095073
4	D	26	50	20120618	13	538	10.28	0.0386997066469663	-0.0635767980114164
4	D	26	50	20120618	13	540	10.32	0.0379865187474616	-0.0638719443818837
4	D	26	50	20120618	13	542	10.36	0.0376058124564707	-0.0635311189133518
4	D	26	50	20120618	13	544	10.4	0.0370413291130495	-0.0633923138522049
4	D	26	50	20120618	13	546	10.44	0.0366734214547982	-0.0633998798947635
4	D	26	50	20120618	13	548	10.48	0.0369341317250216	-0.0634938543859832
4	D	26	50	20120618	13	550	10.52	0.0362744010981746	-0.0641917687790144
4	D	26	50	20120618	13	552	10.56	0.0360108624008264	-0.064593758984119
4	D	26	50	20120618	13	554	10.6	0.0356582989597267	-0.0641768488259313
4	D	26	50	20120618	13	556	10.64	0.0356343987505227	-0.064493066978478
4	D	26	50	20120618	13	558	10.68	0.0354466619001176	-0.0638995922570281
4	D	26	50	20120618	13	560	10.72	0.035723423494274	-0.0634801365144282
4	D	26	50	20120618	13	562	10.76	0.0356082357996187	-0.0634158605080184
4	D	26	50	20120618	13	564	10.8	0.0356765423146814	-0.0630184664969915
4	D	26	50	20120618	13	566	10.84	0.0358142867156565	-0.0636557111281968
4	D	26	50	20120618	13	568	10.88	0.0357006546559198	-0.0631906469982105
4	D	26	50	20120618	13	570	10.92	0.035542262736934	-0.062609263802719
4	D	26	50	20120618	13	572	10.96	0.0359097461311167	-0.0625360782508661
4	D	26	50	20120618	13	574	11	0.0357642235555485	-0.062607496035766
4	D	26	50	20120618	13	576	11.04	0.0356257720477922	-0.0626591148307925
4	D	26	50	20120618	13	578	11.08	0.0358022659003763	-0.0617509068810366
4	D	26	50	20120618	13	580	11.12	0.0359585364990186	-0.061876913309444
4	D	26	50	20120618	13	582	11.16	0.0359496976642537	-0.061241577866548
4	D	26	50	20120618	13	584	11.2	0.0361194740024166	-0.0612108187215662
4	D	26	50	20120618	13	586	11.24	0.0359383132450766	-0.05955279474104
4	D	26	50	20120618	13	588	11.28	0.0356891288153865	-0.0591340461052215
4	D	26	50	20120618	13	590	11.32	0.0357851539162716	-0.0585747246413029
4	D	26	50	20120618	13	592	11.36	0.0358524704818406	-0.0582701030399677
4	D	26	50	20120618	13	594	11.4	0.0355310197391132	-0.0574519804941349
4	D	26	50	20120618	13	596	11.44	0.0353079982603269	-0.0570115943908118
4	D	26	50	20120618	13	598	11.48	0.0352912398296128	-0.0556114522533844
4	D	26	50	20120618	13	600	11.52	0.0351568188305092	-0.0551769351363453
4	D	26	50	20120618	13	602	11.56	0.034704341201228	-0.0542853441959471
4	D	26	50	20120618	13	604	11.6	0.0346863099783077	-0.0528970814524435
4	D	26	50	20120618	13	606	11.64	0.0345009772909587	-0.0516874338818678
4	D	26	50	20120618	13	608	11.68	0.0341793851268751	-0.0511343349576237
4	D	26	50	20120618	13	610	11.72	0.0337691217724306	-0.0502722303700009
4	D	26	50	20120618	13	612	11.76	0.0334039718306259	-0.0493807101402809
4	D	26	50	20120618	13	614	11.8	0.0333276184403934	-0.0486175863598889
4	D	26	50	20120618	13	616	11.84	0.0326705465350436	-0.0479402063477833
4	D	26	50	20120618	13	618	11.88	0.0321591598398217	-0.047451461211695
4	D	26	50	20120618	13	620	11.92	0.0318059105051443	-0.0474570968527412
4	D	26	50	20120618	13	622	11.96	0.0310666303654138	-0.0467294132642221
4	D	26	50	20120618	13	624	12	0.0307478736995227	-0.0461183245128529
4	D	26	50	20120618	13	626	12.04	0.03016810977856	-0.0458911381751253
4	D	26	50	20120618	13	628	12.08	0.0298570817897873	-0.0447387379695545
4	D	26	50	20120618	13	630	12.12	0.0292307548872835	-0.0441675088274407
4	D	26	50	20120618	13	632	12.16	0.0288986409742958	-0.0429277243658506
4	D	26	50	20120618	13	634	12.2	0.0281559384377443	-0.0423020338594500
4	D	26	50	20120618	13	636	12.24	0.0274661911280359	-0.0414538239200776
4	D	26	50	20120618	13	638	12.28	0.0263543152120948	-0.0402178224797669
4	D	26	50	20120618	13	640	12.32	0.0263435884022242	-0.0393829910006947
4	D	26	50	20120618	13	642	12.36	0.0257586413885554	-0.0387340366811929
4	D	26	50	20120618	13	644	12.4	0.0251393572695922	-0.0377587950085804
4	D	26	50	20120618	13	646	12.44	0.025367957820882	-0.0381873794997254
4	D	26	50	20120618	13	648	12.48	0.0251036342350067	-0.0383542637711533
4	D	26	50	20120618	13	650	12.52	0.024820006634005	-0.0378750645766109
4	D	26	50	20120618	13	652	12.56	0.0245750648450019	-0.0381625741938414
4	D	26	50	20120618	13	654	12.6	0.0243227479322711	-0.0382173254719086
4	D	26	50	20120618	13	656	12.64	0.0242165970622794	-0.0381110614648320
4	D	26	50	20120618	13	658	12.68	0.0238155685223973	-0.0381189386343743
4	D	26	50	20120618	13	660	12.72	0.0232780613026783	-0.0380910432718565
4	D	26	50	20120618	13	662	12.76	0.0227894858722175	-0.0375333835088738
4	D	26	50	20120618	13	664	12.8	0.0221919240735724	-0.0373196109867854
4	D	26	50	20120618	13	666	12.84	0.0220163494598037	-0.0375909278587268
4	D	26	50	20120618	13	668	12.88	0.0205438915118643	-0.0367696728298533
4	D	26	50	20120618	13	670	12.92	0.0203007882004924	-0.0382274441699475
4	D	26	50	20120618	13	672	12.96	0.0196844739300102	-0.0377031952023757
4	D	26	50	20120618	13	674	13	0.0196568260548658	-0.0372179078184475
4	D	26	50	20120618	13	676	13.04	0.0191240918059198	-0.0372395452859517
4	D	26	50	20120618	13	678	13.08	0.018587256337643	-0.0372968209352278
4	D	26	50	20120618	13	680	13.12	0.0183038479397434	-0.0372555258992065
4	D	26	50	20120618	13	682	13.16	0.0177423344448032	-0.0371653697846053
4	D	26	50	20120618	13	684	13.2	0.0177811546070903	-0.0374051496941056
4	D	26	50	20120618	13	686	13.24	0.0166988569678062	-0.0373758754733644
4	D	26	50	20120618	13	688	13.28	0.0161983667880824	-0.0373857749683012
4	D	26	50	20120618	13	690	13.32	0.0151128164576048	-0.0376556069160019
4	D	26	50	20120618	13	692	13.36	0.0146758951775096	-0.0367932901963449
4	D	26	50	20120618	13	694	13.4	0.0139817284504188	-0.0369050837784504
4	D	26	50	20120618	13	696	13.44	0.012420507388237	-0.0377060236295005
4	D	26	50	20120618	13	698	13.48	0.0112481243450297	-0.0375186403324861
4	D	26	50	20120618	13	700	13.52	0.0106020408790596	-0.0378212113241558
4	D	26	50	20120618	13	702	13.56	0.0094242838243152	-0.0376994475364354
4	D	26	50	20120618	13	704	13.6	0.0088757810941488	-0.0377050336800068
4	D	26	50	20120618	13	706	13.64	0.0083926857412422	-0.0380901240330411
4	D	26	50	20120618	13	708	13.68	0.0084546990059522	-0.0379733807034671
4	D	26	50	20120618	13	710	13.72	0.0086258895576775	-0.0379482784127350
4	D	26	50	20120618	13	712	13.76	0.008234081690222	-0.0379838458838287
4	D	26	50	20120618	13	714	13.8	0.0081550271520854	-0.0375335602855690
4	D	26	50	20120618	13	716	13.84	0.0080078782309205	-0.0372753955997579
4	D	26	50	20120618	13	718	13.88	0.0082067873684682	-0.0373597534387535
4	D	26	50	20120618	13	720	13.92	0.0079780383247544	-0.0372786482909514
4	D	26	50	20120618	13	722	13.96	0.0077318944542234	-0.0366942245363006
4	D	26	50	20120618	13	724	14	0.007724540543699	-0.0369364793195351
4	D	26	50	20120618	13	726	14.04	0.0078979938371241	-0.0369745923750412
4	D	26	50	20120618	13	728	14.08	0.0078991959186521	-0.0369988461376358
4	D	26	50	20120618	13	730	14.12	0.0082166868634049	-0.0372986594128589
4	D	26	50	20120618	13	732	14.16	0.0082329503193721	-0.0369582582083958
4	D	26	50	20120618	13	734	14.2	0.0084597194640987	-0.0370899922017308
4	D	26	50	20120618	13	736	14.24	0.0080804980973483	-0.0371269738863868
4	D	26	50	20120618	13	738	14.28	0.0081850791902858	-0.0375684206498815
4	D	26	50	20120618	13	740	14.32	0.0082214244788388	-0.0379834923304381
4	D	26	50	20120618	13	742	14.36	0.0085932919350648	-0.0382666885963033
4	D	26	50	20120618	13	744	14.4	0.0082219901642638	-0.0380349697041084
4	D	26	50	20120618	13	746	14.44	0.0085136010008251	-0.0382782144368366
4	D	26	50	20120618	13	748	14.48	0.0081538957812355	-0.0391416625273436
4	D	26	50	20120618	13	750	14.52	0.0077664012651453	-0.0385153073405686
4	D	26	50	20120618	13	752	14.56	0.0076666284983198	-0.0396351523499337
4	D	26	50	20120618	13	754	14.6	0.0071435816122762	-0.0400370011336820
4	D	26	50	20120618	13	756	14.64	0.0067083573884558	-0.0408867313526338
4	D	26	50	20120618	13	758	14.68	0.00612761058906732	-0.0409921609737088
4	D	26	50	20120618	13	760	14.72	0.00626782986377661	-0.0424935608022022
4	D	26	50	20120618	13	762	14.76	0.00594468206477436	-0.042591848644787
4	D	26	50	20120618	13	764	14.8	0.005709074085283	-0.0436768332898397
4	D	26	50	20120618	13	766	14.84	0.00578360314002006	-0.0448854202002437
4	D	26	50	20120618	13	768	14.88	0.00623855564303549	-0.0456018607909420
4	D	26	50	20120618	13	770	14.92	0.00609352804221413	-0.0459062702602427
4	D	26	50	20120618	13	772	14.96	0.00614988445267469	-0.0458105987127483
4	D	26	50	20120618	13	774	15	0.00651432728769824	-0.0478501775124027
4	D	26	50	20120618	13	776	15.04	0.00657195649036494	-0.0477437579418342
4	D	26	50	20120618	13	778	15.08	0.00654650064624223	-0.0476038922205154
4	D	26	50	20120618	13	780	15.12	0.0068506979835087	-0.0473834163261415
4	D	26	50	20120618	13	782	15.16	0.0070334850864454	-0.0478547029958023
4	D	26	50	20120618	13	784	15.2	0.0070228784847276	-0.0469626170806573
4	D	26	50	20120618	13	786	15.24	0.0076850839853088	-0.0475290803230660
4	D	26	50	20120618	13	788	15.28	0.007973654262711	-0.0479150899149157
4	D	26	50	20120618	13	790	15.32	0.0085416024293601	-0.0477141301677024
4	D	26	50	20120618	13	792	15.36	0.0087637046693308	-0.047321190929397
4	D	26	50	20120618	13	794	15.4	0.0096844284091138	-0.0483898414078043
4	D	26	50	20120618	13	796	15.44	0.0100145765652498	-0.048060117515737
4	D	26	50	20120618	13	798	15.48	0.0100320421027451	-0.047844944922222
4	D	26	50	20120618	13	800	15.52	0.0102232437763779	-0.0497115654031981
4	D	26	50	20120618	13	802	15.56	0.0104580032277319	-0.0492707550358064
4	D	26	50	20120618	13	804	15.6	0.0101049448118854	-0.0502735031622071
4	D	26	50	20120618	13	806	15.64	0.0104846611533826	-0.0509905094383303
4	D	26	50	20120618	13	808	15.68	0.0100896713054118	-0.0516393506207471
4	D	26	50	20120618	13	810	15.72	0.010516480958536	-0.0522128142202894
4	D	26	50	20120618	13	812	15.76	0.0105335222319626	-0.0529124963802734
4	D	26	50	20120618	13	814	15.8	0.0103527150280132	-0.0540039156970348
4	D	26	50	20120618	13	816	15.84	0.0102154656017849	-0.0545983803679784
4	D	26	50	20120618	13	818	15.88	0.0106126474807774	-0.0556390294178507
4	D	26	50	20120618	13	820	15.92	0.0114125266716556	-0.0559585002615908
4	D	26	50	20120618	13	822	15.96	0.0115216332479927	-0.056412109261722
4	D	26	50	20120618	13	824	16	0.0122116987557526	-0.0566723952678767
4	D	26	50	20120618	13	826	16.04	0.0127470492997889	-0.057090366086236
4	D	26	50	20120618	13	828	16.08	0.0138659043596604	-0.0580202822141745
4	D	26	50	20120618	13	830	16.12	0.014255378774738	-0.0581346920913704
4	D	26	50	20120618	13	832	16.16	0.0152113871429022	-0.0594052215558065
4	D	26	50	20120618	13	834	16.2	0.0156999979287021	-0.0607447646420862
4	D	26	50	20120618	13	836	16.24	0.0159843255654172	-0.060629011262006
4	D	26	50	20120618	13	838	16.28	0.0162401567988505	-0.0627134206315876
4	D	26	50	20120618	13	840	16.32	0.0167062108783305	-0.0639594134907165
4	D	26	50	20120618	13	842	16.36	0.0171941852680274	-0.0644864201747348
4	D	26	50	20120618	13	844	16.4	0.018452552495827	-0.0663640715214976
4	D	26	50	20120618	13	846	16.44	0.0190535225491574	-0.0668103266111044
4	D	26	50	20120618	13	848	16.48	0.0198573615380103	-0.0671429496409745
4	D	26	50	20120618	13	850	16.52	0.0205281230306438	-0.0671197565385516
4	D	26	50	20120618	13	852	16.56	0.0212541095628881	-0.0667258273507526
4	D	26	50	20120618	13	854	16.6	0.0227927032080719	-0.0663796985813618
4	D	26	50	20120618	13	856	16.64	0.0241301249740081	-0.0660650360637338
4	D	26	50	20120618	13	858	16.68	0.0252403533311491	-0.0662413177842836
4	D	26	50	20120618	13	860	16.72	0.0265192973662812	-0.0659881028459407
4	D	26	50	20120618	13	862	16.76	0.0278912259431393	-0.066264157333316
4	D	26	50	20120618	13	864	16.8	0.0290872970635164	-0.06599001203425
4	D	26	50	20120618	13	866	16.84	0.0298911360523693	-0.0663701526398158
4	D	26	50	20120618	13	868	16.88	0.0307971519711036	-0.0662801379465707
4	D	26	50	20120618	13	870	16.92	0.031080489658325	-0.0658517019478498
4	D	26	50	20120618	13	872	16.96	0.032638811582704	-0.0661192711538508
4	D	26	50	20120618	13	874	17	0.0337286045538687	-0.0646442464082956
4	D	26	50	20120618	13	876	17.04	0.0351965582316119	-0.0651413424754698
4	D	26	50	20120618	13	878	17.08	0.0365860230566435	-0.0653216547046724
4	D	26	50	20120618	13	880	17.12	0.0375146663923758	-0.0652101439652792
4	D	26	50	20120618	13	882	17.16	0.039114283352776	-0.0654348625003403
4	D	26	50	20120618	13	884	17.2	0.0403073846246721	-0.0655554242065326
4	D	26	50	20120618	13	886	17.24	0.0422480391856385	-0.0649014211446132
4	D	26	50	20120618	13	888	17.28	0.04223821040138	-0.0644012845182799
4	D	26	50	20120618	13	890	17.32	0.0429050828067171	-0.0640924909869358
4	D	26	50	20120618	13	892	17.36	0.043603492174495	-0.0636219114240561
4	D	26	50	20120618	13	894	17.4	0.0438838600132355	-0.0633056225608314
4	D	26	50	20120618	13	896	17.44	0.0441786528303122	-0.0624628219883353
4	D	26	50	20120618	13	898	17.48	0.0444116445147131	-0.0626779945818502
4	D	26	50	20120618	13	900	17.52	0.0444351911705267	-0.0618853985908182
4	D	26	50	20120618	13	902	17.56	0.0447416512494929	-0.0623378055094215
4	D	26	50	20120618	13	904	17.6	0.0467197683277266	-0.0620346829744623
4	D	26	50	20120618	13	906	17.64	0.0478747070466421	-0.0623377984383536
4	D	26	50	20120618	13	908	17.68	0.0488991562801573	-0.0625944852709921
4	D	26	50	20120618	13	910	17.72	0.0500708392876512	-0.0628655829398312
4	D	26	50	20120618	13	912	17.76	0.050799286551494	-0.0616671925092119
4	D	26	50	20120618	13	914	17.8	0.051957209261026	-0.0622153770413267
4	D	26	50	20120618	13	916	17.84	0.0544339002596066	-0.0618505311554379
4	D	26	50	20120618	13	918	17.88	0.0551071012706353	-0.0619968669038045
4	D	26	50	20120618	13	920	17.92	0.0564954135116135	-0.0619827459813843
4	D	26	50	20120618	13	922	17.96	0.0574384676835464	-0.0621481523996394
4	D	26	50	20120618	13	924	18	0.0583331034257443	-0.0607059331660906
4	D	26	50	20120618	13	926	18.04	0.0593108847430721	-0.06079079191953
4	D	26	50	20120618	13	928	18.08	0.0605703426123709	-0.0595948322391817
4	D	26	50	20120618	13	930	18.12	0.061666174275447	-0.0595135573857521
4	D	26	50	20120618	13	932	18.16	0.0625418270289971	-0.0590115398553809
4	D	26	50	20120618	13	934	18.2	0.0631302954344362	-0.0587877971276778
4	D	26	50	20120618	13	936	18.24	0.0639042733039196	-0.0577646348285043
4	D	26	50	20120618	13	938	18.28	0.0644275393930654	-0.0566804916405213
4	D	26	50	20120618	13	940	18.32	0.0649562855597655	-0.0557655237499372
4	D	26	50	20120618	13	942	18.36	0.0645524073795552	-0.0563894535604527
4	D	26	50	20120618	13	944	18.4	0.0646870405106931	-0.0558888219593726
4	D	26	50	20120618	13	946	18.44	0.0638732242451577	-0.056702072539483
4	D	26	50	20120618	13	948	18.48	0.064225236142968	-0.0559296149495793
4	D	26	50	20120618	13	950	18.52	0.0640693120266485	-0.0563347234955889
4	D	26	50	20120618	13	952	18.56	0.0639251612382358	-0.0559295937363759
4	D	26	50	20120618	13	954	18.6	0.0638116281734485	-0.0563647189652468
4	D	26	50	20120618	13	956	18.64	0.0637098260101611	-0.0565578793246636
4	D	26	50	20120618	13	958	18.68	0.0632473781752651	-0.0570859466688537
4	D	26	50	20120618	13	960	18.72	0.0629018080202314	-0.0566866505405854
4	D	26	50	20120618	13	962	18.76	0.0627694305597255	-0.0555886622018268
4	D	26	50	20120618	13	964	18.8	0.0620382892190464	-0.0558266672733064
4	D	26	50	20120618	13	966	18.84	0.062308389867324	-0.0561199893082782
4	D	26	50	20120618	13	968	18.88	0.0612988181604849	-0.0556706583041731
4	D	26	50	20120618	13	970	18.92	0.0612796343535114	-0.0565096617132545
4	D	26	50	20120618	13	972	18.96	0.0610864457098234	-0.0561763386476708
4	D	26	50	20120618	13	974	19	0.0593800061279893	-0.0553230516816096
4	D	26	50	20120618	13	976	19.04	0.0583206187484156	-0.0554632002456409
4	D	26	50	20120618	13	978	19.08	0.0580404276863705	-0.0550949743893379
4	D	26	50	20120618	13	980	19.12	0.0574955665561272	-0.0550865951739809
4	D	26	50	20120618	13	982	19.16	0.0573556584084016	-0.0553458629463707
4	D	26	50	20120618	13	984	19.2	0.0567212987728635	-0.0564316395510183
4	D	26	50	20120618	13	986	19.24	0.0566720912119608	-0.0560087826248009
4	D	26	50	20120618	13	988	19.28	0.0565037602000586	-0.0565643253100809
4	D	26	50	20120618	13	990	19.32	0.0564712021754257	-0.0565980147055637
4	D	26	50	20120618	13	992	19.36	0.0558581830225438	-0.0569680719684299
4	D	26	50	20120618	13	994	19.4	0.0551927792779913	-0.0569796847830972
4	D	26	50	20120618	13	996	19.44	0.0549354836264142	-0.0567636431553481
4	D	26	50	20120618	13	998	19.48	0.0548203694708641	-0.0570399776570087
4	D	26	50	20120618	13	1000	19.52	0.0547129882350731	-0.0568169986046293
4	D	26	50	20120618	13	1002	19.56	0.053617609120337	-0.05808434608855
4	D	26	50	20120618	13	1004	19.6	0.0533356785756102	-0.0574286530414235
4	D	26	50	20120618	13	1006	19.64	0.0530602463422024	-0.0575799173240550
4	D	26	50	20120618	13	1008	19.68	0.0518949272957391	-0.0592785363048891
4	D	26	50	20120618	13	1010	19.72	0.0513061336211807	-0.0590784816543558
4	D	26	50	20120618	13	1012	19.76	0.0507302022189721	-0.0597022134749727
4	D	26	50	20120618	13	1014	19.8	0.0497644640614987	-0.0608435969568927
4	D	26	50	20120618	13	1016	19.84	0.0498185718723951	-0.0611461538064267
4	D	26	50	20120618	13	1018	19.88	0.04945125818384	-0.0614511006768812
4	D	26	50	20120618	13	1020	19.92	0.0492688741317685	-0.0630526480387941
4	D	26	50	20120618	13	1022	19.96	0.0491046980793126	-0.0639346788955106
4	D	26	50	20120618	13	1024	20	0.0491496983548673	-0.0644553640449051
4	D	26	50	20120618	13	1026	20.04	0.0490445374343693	-0.0648473274758524
4	D	26	50	20120618	13	1028	20.08	0.0489410877122817	-0.0657787992387095
4	D	26	50	20120618	13	1030	20.12	0.0486457292097801	-0.0653826073092106
4	D	26	50	20120618	13	1032	20.16	0.0482440925580661	-0.0664756529715688
4	D	26	50	20120618	13	1034	20.2	0.0480970143475793	-0.0670659457125033
4	D	26	50	20120618	13	1036	20.24	0.0477098733848797	-0.0684742902885926
4	D	26	50	20120618	13	1038	20.28	0.047862608449616	-0.0698876553228282
4	D	26	50	20120618	13	1040	20.32	0.0477395011590114	-0.0711721147908536
4	D	26	50	20120618	13	1042	20.36	0.0480371224032128	-0.0723243452907971
4	D	26	50	20120618	13	1044	20.4	0.0480311119955727	-0.0740152497366485
4	D	26	50	20120618	13	1046	20.44	0.0479018528759718	-0.0742183308042053
4	D	26	50	20120618	13	1048	20.48	0.0483801399027664	-0.0759228824109335
4	D	26	50	20120618	13	1050	20.52	0.0483788671105603	-0.0772488490470146
4	D	26	50	20120618	13	1052	20.56	0.0483511485247377	-0.077277699003687
4	D	26	50	20120618	13	1054	20.6	0.0482672149498109	-0.078778250304043
4	D	26	50	20120618	13	1056	20.64	0.0486292536217784	-0.0792416880884326
4	D	26	50	20120618	13	1058	20.68	0.0489785643716846	-0.0803498658359082
4	D	26	50	20120618	13	1060	20.72	0.0498631549549489	-0.0825078143107333
4	D	26	50	20120618	13	1062	20.76	0.0505160266460185	-0.0833750807778586
4	D	26	50	20120618	13	1064	20.8	0.0506331942396611	-0.0833656762576688
4	D	26	50	20120618	13	1066	20.84	0.0512085670275126	-0.0841572822992071
4	D	26	50	20120618	13	1068	20.88	0.051457327193134	-0.0844934408629832
4	D	26	50	20120618	13	1070	20.92	0.0522405186639762	-0.0858928051829514
4	D	26	50	20120618	13	1072	20.96	0.0528194269857337	-0.0873786486622587
4	D	26	50	20120618	13	1074	21	0.0535626669234388	-0.0888260255326694
4	D	26	50	20120618	13	1076	21.04	0.0540406711075209	-0.0890565423433362
4	D	26	50	20120618	13	1078	21.08	0.0552464295908003	-0.089822197566005
4	D	26	50	20120618	13	1080	21.12	0.0569711337407924	-0.0922071980282691
4	D	26	50	20120618	13	1082	21.16	0.0568384097979636	-0.0915804892881035
4	D	26	50	20120618	13	1084	21.2	0.0572583605153103	-0.0907348602884825
4	D	26	50	20120618	13	1086	21.24	0.0572292984266036	-0.0918330678303433
4	D	26	50	20120618	13	1088	21.28	0.0573509915036458	-0.0922996875952484
4	D	26	50	20120618	13	1090	21.32	0.0568530469083342	-0.0925840859426416
4	D	26	50	20120618	13	1092	21.36	0.0566898466632363	-0.0938390590578915
4	D	26	50	20120618	13	1094	21.4	0.056291533413394	-0.0951834811809614
4	D	26	50	20120618	13	1096	21.44	0.056073461682076	-0.0957254078180628
4	D	26	50	20120618	13	1098	21.48	0.0565190096649017	-0.0974266360229195
4	D	26	50	20120618	13	1100	21.52	0.056984639480313	-0.097827919121243
4	D	26	50	20120618	13	1102	21.56	0.0568176208585968	-0.097801190484914
4	D	26	50	20120618	13	1104	21.6	0.0573726996818282	-0.0988639719770371
4	D	26	50	20120618	13	1106	21.64	0.0576288844686521	-0.0989217426010601
4	D	26	50	20120618	13	1108	21.68	0.0578814630108919	-0.0986748209130701
4	D	26	50	20120618	13	1110	21.72	0.058149668612996	-0.0990458398411581
4	D	26	50	20120618	13	1112	21.76	0.0585926003007312	-0.0998375165933751
4	D	26	50	20120618	13	1114	21.8	0.0587113235292924	-0.100203868616708
4	D	26	50	20120618	13	1116	21.84	0.0584424108204072	-0.100066902033192
4	D	26	50	20120618	13	1118	21.88	0.0579135656587578	-0.0999437947425871
4	D	26	50	20120618	13	1120	21.92	0.0574795435164655	-0.0992775587333531
4	D	26	50	20120618	13	1122	21.96	0.0572101358328334	-0.099705358335971
4	D	26	50	20120618	13	1124	22	0.0566812199605059	-0.0993136211791941
4	D	26	50	20120618	13	1126	22.04	0.0564808966093957	-0.0992805992925121
4	D	26	50	20120618	13	1128	22.08	0.0560922707224556	-0.0994061814568511
4	D	26	50	20120618	13	1130	22.12	0.0554483792875071	-0.0995112575245351
4	D	26	50	20120618	13	1132	22.16	0.0546690769039614	-0.100167523328155
4	D	26	50	20120618	13	1134	22.2	0.0541281402163537	-0.0992631337550171
4	D	26	50	20120618	13	1136	22.24	0.053102693962277	-0.100070791120488
4	D	26	50	20120618	13	1138	22.28	0.0532732481178992	-0.100398040138822
4	D	26	50	20120618	13	1140	22.32	0.0531782836771858	-0.100814031058194
4	D	26	50	20120618	13	1142	22.36	0.0533965675405381	-0.101196787958850
4	D	26	50	20120618	13	1144	22.4	0.053739726461448	-0.101137885963977
4	D	26	50	20120618	13	1146	22.44	0.0536738241094414	-0.101314096973849
4	D	26	50	20120618	13	1148	22.48	0.0535839508375526	-0.101389828110114
4	D	26	50	20120618	13	1150	22.52	0.0535190384350396	-0.101835163960905
4	D	26	50	20120618	13	1152	22.56	0.0533763442865962	-0.101946745410976
4	D	26	50	20120618	13	1154	22.6	0.0535674045388728	-0.102274701536091
4	D	26	50	20120618	13	1156	22.64	0.0540389740512461	-0.101986979786826
4	D	26	50	20120618	13	1158	22.68	0.0534665004011975	-0.102524098097815
4	D	26	50	20120618	13	1160	22.72	0.0536231245532303	-0.102233123657357
4	D	26	50	20120618	13	1162	22.76	0.0533686368226812	-0.101978494505452
4	D	26	50	20120618	13	1164	22.8	0.0536995627962766	-0.101327956266760
4	D	26	50	20120618	13	1166	22.84	0.0536584091816115	-0.101989949635307
4	D	26	50	20120618	13	1168	22.88	0.0536026184565759	-0.101038820303933
4	D	26	50	20120618	13	1170	22.92	0.0537430498633195	-0.100880004120878
4	D	26	50	20120618	13	1172	22.96	0.0534224476487295	-0.100171058862061
4	D	26	50	20120618	13	1174	23	0.0534097197266682	-0.100589666076523
4	D	26	50	20120618	13	1176	23.04	0.0530400443014639	-0.0998958529028231
4	D	26	50	20120618	13	1178	23.08	0.0532475801417421	-0.0995935647538661
4	D	26	50	20120618	13	1180	23.12	0.0531381907226926	-0.0988968524423631
4	D	26	50	20120618	13	1182	23.16	0.0524400641976271	-0.0987040244231331
4	D	26	50	20120618	13	1184	23.2	0.0521659896092392	-0.0978396570938106
4	D	26	50	20120618	13	1186	23.24	0.0520267602840235	-0.097029949118674
4	D	26	50	20120618	13	1188	23.28	0.0514618526765336	-0.0965709661070057
4	D	26	50	20120618	13	1190	23.32	0.0511739187952344	-0.096222503885237
4	D	26	50	20120618	13	1192	23.36	0.0510363865262937	-0.0955426207151261
4	D	26	50	20120618	13	1194	23.4	0.0500158193090071	-0.0936598074888607
4	D	26	50	20120618	13	1196	23.44	0.0496944392769578	-0.0928597161659481
4	D	26	50	20120618	13	1198	23.48	0.0496040710303222	-0.0929189717142115
4	D	26	50	20120618	13	1200	23.52	0.0491377341081297	-0.0923699032986202
4	D	26	50	20120618	13	1202	23.56	0.0484827410967166	-0.0914749182456724
4	D	26	50	20120618	13	1204	23.6	0.0483946355917807	-0.0913805902010621
4	D	26	50	20120618	13	1206	23.64	0.0478165050874826	-0.0906420878787908
4	D	26	50	20120618	13	1208	23.68	0.0473715227900819	-0.0897181114478144
4	D	26	50	20120618	13	1210	23.72	0.0476965090667152	-0.0897777912601465
4	D	26	50	20120618	13	1212	23.76	0.0473044183565473	-0.0891855893309028
4	D	26	50	20120618	13	1214	23.8	0.047483033529475	-0.0888796949373615
4	D	26	50	20120618	13	1216	23.84	0.0466770732202786	-0.0882779470665717
4	D	26	50	20120618	13	1218	23.88	0.0466715577873853	-0.0876682795998327
4	D	26	50	20120618	13	1220	23.92	0.0464346063050097	-0.0867800827719843
4	D	26	50	20120618	13	1222	23.96	0.0456106854835712	-0.0852790364968815
4	D	26	50	20120618	13	1224	24	0.0450720115376633	-0.083911067717998
4	D	26	50	20120618	13	1226	24.04	0.0444536466575156	-0.083838306430214
4	D	26	50	20120618	13	1228	24.08	0.0436003101939797	-0.0824424776441516
4	D	26	50	20120618	13	1230	24.12	0.0428149266921158	-0.0819833532111272
4	D	26	50	20120618	13	1232	24.16	0.0421467107838945	-0.081072599676959
4	D	26	50	20120618	13	1234	24.2	0.0411699841870415	-0.0802925901866321
4	D	26	50	20120618	13	1236	24.24	0.0404285120162893	-0.0788082316315653
4	D	26	50	20120618	13	1238	24.28	0.0394729279121938	-0.0785355712567397
4	D	26	50	20120618	13	1240	24.32	0.0387683667154195	-0.077494002968052
4	D	26	50	20120618	13	1242	24.36	0.0376623809989657	-0.0764090890336774
4	D	26	50	20120618	13	1244	24.4	0.0366925840485683	-0.075922528857543
4	D	26	50	20120618	13	1246	24.44	0.0355791030002339	-0.0751601970367457
4	D	26	50	20120618	13	1248	24.48	0.034732979025866	-0.0743580551041677
4	D	26	50	20120618	13	1250	24.52	0.0340919160180423	-0.0733686712959315
4	D	26	50	20120618	13	1252	24.56	0.034434367832171	-0.0738074310536578
4	D	26	50	20120618	13	1254	24.6	0.0333915974619551	-0.0726242292766983
4	D	26	50	20120618	13	1256	24.64	0.0334898853045401	-0.072635401563841
4	D	26	50	20120618	13	1258	24.68	0.0327756367448635	-0.071867130046082
4	D	26	50	20120618	13	1260	24.72	0.0320076480698168	-0.0717072532028556
4	D	26	50	20120618	13	1262	24.76	0.0313218959134221	-0.0709233546252322
4	D	26	50	20120618	13	1264	24.8	0.0310997936734514	-0.0711966513961608
4	D	26	50	20120618	13	1266	24.84	0.030917784387974	-0.0703546286411238
4	D	26	50	20120618	13	1268	24.88	0.0296981666117835	-0.0705550227029121
4	D	26	50	20120618	13	1270	24.92	0.0282313443048901	-0.0699361628480176
4	D	26	50	20120618	13	1272	24.96	0.0278345866899663	-0.0688822201906591
4	D	26	50	20120618	13	1274	25	0.026746844328467	-0.0687281416230385
4	D	26	50	20120618	13	1276	25.04	0.0257112157367412	-0.0683454554330604
4	D	26	50	20120618	13	1278	25.08	0.0252926085222788	-0.0681355861404042
4	D	26	50	20120618	13	1280	25.12	0.0241569243210151	-0.0669936793994661
4	D	26	50	20120618	13	1282	25.16	0.0239759756957094	-0.0670022353915184
4	D	26	50	20120618	13	1284	25.2	0.0234108559561852	-0.0662334688990124
4	D	26	50	20120618	13	1286	25.24	0.0224288967691514	-0.0657514342062775
4	D	26	50	20120618	13	1288	25.28	0.0219100218131167	-0.0653950523885595
4	D	26	50	20120618	13	1290	25.32	0.0212007937115866	-0.0645363419134866
4	D	26	50	20120618	13	1292	25.36	0.0207790045166088	-0.0636389526974827
4	D	26	50	20120618	13	1294	25.4	0.0201169404373839	-0.0630396797004271
4	D	26	50	20120618	13	1296	25.44	0.0186058532459882	-0.0618291128910357
4	D	26	50	20120618	13	1298	25.48	0.0179037669229481	-0.060468710154711
4	D	26	50	20120618	13	1300	25.52	0.0173954985686312	-0.0600177174496703
4	D	26	50	20120618	13	1302	25.56	0.0171169692075218	-0.0592408192291806
4	D	26	50	20120618	13	1304	25.6	0.0162337928378198	-0.0580738101975103
4	D	26	50	20120618	13	1306	25.64	0.0159868711498295	-0.0573801384451663
4	D	26	50	20120618	13	1308	25.68	0.0151541114936261	-0.0559053258316456
4	D	26	50	20120618	13	1310	25.72	0.0149623441345683	-0.0549735005153979
4	D	26	50	20120618	13	1312	25.76	0.0141751928657514	-0.0535847427971474
4	D	26	50	20120618	13	1314	25.8	0.0135930318528005	-0.0533528824835965
4	D	26	50	20120618	13	1316	25.84	0.0129552215361703	-0.0521529222759229
4	D	26	50	20120618	13	1318	25.88	0.0126539940473848	-0.0512448557475230
4	D	26	50	20120618	13	1320	25.92	0.012327522846511	-0.0506686344315342
4	D	26	50	20120618	13	1322	25.96	0.0117286741135241	-0.0504215006115094
4	D	26	50	20120618	13	1324	26	0.0115111680676311	-0.0496476429501789
4	D	26	50	20120618	13	1326	26.04	0.0100376282463165	-0.0491002715908625
4	D	26	50	20120618	13	1328	26.08	0.0096969441991408	-0.0490432787842987
4	D	26	50	20120618	13	1330	26.12	0.0086362133166828	-0.0480323282192364
4	D	26	50	20120618	13	1332	26.16	0.0076676184478135	-0.0479643045468863
4	D	26	50	20120618	13	1334	26.2	0.00665129387121408	-0.047424852783519
4	D	26	50	20120618	13	1336	26.24	0.00586032422577881	-0.0465754761179578
4	D	26	50	20120618	13	1338	26.28	0.00549821484313318	-0.0465358074275331
4	D	26	50	20120618	13	1340	26.32	0.00504934345843596	-0.0457787789075949
4	D	26	50	20120618	13	1342	26.36	0.00452601372967979	-0.0450455798861825
4	D	26	50	20120618	13	1344	26.4	0.00403754436523612	-0.0446432361276873
4	D	26	50	20120618	13	1346	26.44	0.00395502500387165	-0.0452596211088476
4	D	26	50	20120618	13	1348	26.48	0.00356703551303459	-0.0453090478728526
4	D	26	50	20120618	13	1350	26.52	0.00310571904898849	-0.0446910365460955
4	D	26	50	20120618	13	1352	26.56	0.00277309601911834	-0.0453568482912608
4	D	26	50	20120618	13	1354	26.6	0.00212821463467621	-0.0458808144161200
4	D	26	50	20120618	13	1356	26.64	0.00189706142790633	-0.0465823350537352
4	D	26	50	20120618	13	1358	26.68	0.0015789340870505	-0.0462033965296973
4	D	26	50	20120618	13	1360	26.72	0.000721567114861809	-0.0465087959484918
4	D	26	50	20120618	13	1362	26.76	0.000305081220742930	-0.0461208771683329
4	D	26	50	20120618	13	1364	26.8	-0.00022369323022837	-0.0464614197941524
4	D	26	50	20120618	13	1366	26.84	-0.00188362639906379	-0.0476659761959036
4	D	26	50	20120618	13	1368	26.88	-0.00145752385272078	-0.0471202311821838
4	D	26	50	20120618	13	1370	26.92	-0.00185824126561919	-0.047280673710835
4	D	26	50	20120618	13	1372	26.96	-0.00234904408244078	-0.0479390608347978
4	D	26	50	20120618	13	1374	27	-0.00301308806065306	-0.0486678757941668
4	D	26	50	20120618	13	1376	27.04	-0.00307976823011895	-0.0484563801559139
4	D	26	50	20120618	13	1378	27.08	-0.0033578026164815	-0.0486754418367255
4	D	26	50	20120618	13	1380	27.12	-0.00392652860058985	-0.0489804169914512
4	D	26	50	20120618	13	1382	27.16	-0.00405868685799361	-0.0496980596636775
4	D	26	50	20120618	13	1384	27.2	-0.00442298827166092	-0.0502039238549383
4	D	26	50	20120618	13	1386	27.24	-0.00467620321000382	-0.0514888075870324
4	D	26	50	20120618	13	1388	27.28	-0.0045267915471391	-0.0515952271576011
4	D	26	50	20120618	13	1390	27.32	-0.00424430238805507	-0.0517771657324003
4	D	26	50	20120618	13	1392	27.36	-0.00440792689722165	-0.0528191582851568
4	D	26	50	20120618	13	1394	27.4	-0.00472082164789669	-0.0530013797026685
4	D	26	50	20120618	13	1396	27.44	-0.00475030800067217	-0.0539428923818185
4	D	26	50	20120618	13	1398	27.48	-0.00430369935767475	-0.0550526257642127
4	D	26	50	20120618	13	1400	27.52	-0.00429952742766574	-0.0557172354278498
4	D	26	50	20120618	13	1402	27.56	-0.00397171272390767	-0.0560662633350435
4	D	26	50	20120618	13	1404	27.6	-0.00366687899053814	-0.0574006445418207
4	D	26	50	20120618	13	1406	27.64	-0.00374982261597133	-0.0566094627643510
4	D	26	50	20120618	13	1408	27.68	-0.00392108387837471	-0.0563867241282774
4	D	26	50	20120618	13	1410	27.72	-0.00420753283543338	-0.0559423075163015
4	D	26	50	20120618	13	1412	27.76	-0.00421354324307346	-0.0556123007815219
4	D	26	50	20120618	13	1414	27.8	-0.00471587190042839	-0.0560081391576301
4	D	26	50	20120618	13	1416	27.84	-0.00512479175198857	-0.0557663793491424
4	D	26	50	20120618	13	1418	27.88	-0.0052647988946635	-0.0559335393922149
4	D	26	50	20120618	13	1420	27.92	-0.00537468328845989	-0.055620149666793
4	D	26	50	20120618	13	1422	27.96	-0.00616020821168003	-0.0547605199529045
4	D	26	50	20120618	13	1424	28	-0.00683040401888864	-0.0557516008174156
4	D	26	50	20120618	13	1426	28.04	-0.00758679614272389	-0.0550305640326397
4	D	26	50	20120618	13	1428	28.08	-0.00805101174457285	-0.0552522420085417
4	D	26	50	20120618	13	1430	28.12	-0.0084734373356537	-0.054275727543723
4	D	26	50	20120618	13	1432	28.16	-0.00885053738206049	-0.0539994609243135
4	D	26	50	20120618	13	1434	28.2	-0.00940073716850173	-0.0534590192114525
4	D	26	50	20120618	13	1436	28.24	-0.0100065155479442	-0.0536160676275540
4	D	26	50	20120618	13	1438	28.28	-0.0112505285080857	-0.0537349322774716
4	D	26	50	20120618	13	1440	28.32	-0.0118677620173835	-0.0533835709178999
4	D	26	50	20120618	13	1442	28.36	-0.0124543778030559	-0.0534810102323474
4	D	26	50	20120618	13	1444	28.4	-0.0133049565501451	-0.0541330333952795
4	D	26	50	20120618	13	1446	28.44	-0.0130325083073540	-0.0540298665159044
4	D	26	50	20120618	13	1448	28.48	-0.0134676618204962	-0.0538547868768827
4	D	26	50	20120618	13	1450	28.52	-0.0140156695759157	-0.055620715352218
4	D	26	50	20120618	13	1452	28.56	-0.0140028709431763	-0.0553102247645990
4	D	26	50	20120618	13	1454	28.6	-0.0146049016566785	-0.0556077752981222
4	D	26	50	20120618	13	1456	28.64	-0.0143506260581638	-0.0555561565030956
4	D	26	50	20120618	13	1458	28.68	-0.0152776430482994	-0.056627281855237
4	D	26	50	20120618	13	1460	28.72	-0.0164492482740474	-0.0568450000331643
4	D	26	50	20120618	13	1462	28.76	-0.0177482741417652	-0.0572117763205658
4	D	26	50	20120618	13	1464	28.8	-0.0189560832347099	-0.0582545466907816
4	D	26	50	20120618	13	1466	28.84	-0.020502596475843	-0.0587705225090134
4	D	26	50	20120618	13	1468	28.88	-0.0213432050173176	-0.0586979733532636
4	D	26	50	20120618	13	1470	28.92	-0.0217787120838504	-0.0592114035870833
4	D	26	50	20120618	13	1472	28.96	-0.0228578277426192	-0.0600237985679885
4	D	26	50	20120618	13	1474	29	-0.0238437467276276	-0.0604989036142677
4	D	26	50	20120618	13	1476	29.04	-0.0250137963184569	-0.0624998036729912
4	D	26	50	20120618	13	1478	29.08	-0.0260484349606891	-0.0623531497265732
4	D	26	50	20120618	13	1480	29.12	-0.0275020343707743	-0.06358005070261
4	D	26	50	20120618	13	1482	29.16	-0.0290277586725405	-0.063988263447389
4	D	26	50	20120618	13	1484	29.2	-0.0303161779385405	-0.0647324933345877
4	D	26	50	20120618	13	1486	29.24	-0.0307868989227764	-0.0640281442698478
4	D	26	50	20120618	13	1488	29.28	-0.0317088247440874	-0.0640428520908965
4	D	26	50	20120618	13	1490	29.32	-0.0323696160311062	-0.0625862828323303
4	D	26	50	20120618	13	1492	29.36	-0.03279380938914	-0.062508006111653
4	D	26	50	20120618	13	1494	29.4	-0.0338250539188225	-0.061754088861552
4	D	26	50	20120618	13	1496	29.44	-0.0344265896575779	-0.0609424009874278
4	D	26	50	20120618	13	1498	29.48	-0.0354746633286526	-0.0605970500354963
4	D	26	50	20120618	13	1500	29.52	-0.03613814162144	-0.0597771597227105
4	D	26	50	20120618	13	1502	29.56	-0.036791296155222	-0.0590105852612262
4	D	26	50	20120618	13	1504	29.6	-0.0369902760034478	-0.0587993017550077
4	D	26	50	20120618	13	1506	29.64	-0.0373349905592763	-0.057116599747818
4	D	26	50	20120618	13	1508	29.68	-0.0376587040437035	-0.0555661974193885
4	D	26	50	20120618	13	1510	29.72	-0.0372395311438161	-0.0552784049594455
4	D	26	50	20120618	13	1512	29.76	-0.0369177268476981	-0.0542708485069327
4	D	26	50	20120618	13	1514	29.8	-0.0364984125264545	-0.0546921427271638
4	D	26	50	20120618	13	1516	29.84	-0.0370425311945775	-0.0544254927599782
4	D	26	50	20120618	13	1518	29.88	-0.0368702092720024	-0.0541950466599896
4	D	26	50	20120618	13	1520	29.92	-0.0370895537955265	-0.0548728792204351
4	D	26	50	20120618	13	1522	29.96	-0.037242430281619	-0.0553846831086579
4	D	26	50	20120618	13	1524	30	-0.0376726340472929	-0.0543233158300968
4	D	26	50	20120618	13	1526	30.04	-0.0376791394296798	-0.0546826674962958
4	D	26	50	20120618	13	1528	30.08	-0.0377359201042091	-0.054905618264404
4	D	26	50	20120618	13	1530	30.12	-0.037551153102285	-0.0554039164131062
4	D	26	50	20120618	13	1532	30.16	-0.0377270812694442	-0.0552510399270136
4	D	26	50	20120618	13	1534	30.2	-0.0385837411348517	-0.0558645964810492
4	D	26	50	20120618	13	1536	30.24	-0.039309727667096	-0.056304346188269
4	D	26	50	20120618	13	1538	30.28	-0.0406513213630412	-0.056481900701025
4	D	26	50	20120618	13	1540	30.32	-0.0413876316542908	-0.0568966188281909
4	D	26	50	20120618	13	1542	30.36	-0.0418677571587164	-0.0572794464395254
4	D	26	50	20120618	13	1544	30.4	-0.0428069363854884	-0.058182138956388
4	D	26	50	20120618	13	1546	30.44	-0.043672576507017	-0.0584497081623891
4	D	26	50	20120618	13	1548	30.48	-0.0450637383883234	-0.0591043476204116
4	D	26	50	20120618	13	1550	30.52	-0.0461903009121098	-0.0588012816539951
4	D	26	50	20120618	13	1552	30.56	-0.0468633958571213	-0.0585458039739523
4	D	26	50	20120618	13	1554	30.6	-0.0488961157209982	-0.0601222985426077
4	D	26	50	20120618	13	1556	30.64	-0.0498207992587559	-0.0604455170522880
4	D	26	50	20120618	13	1558	30.68	-0.0507194612669659	-0.0610183442557274
4	D	26	50	20120618	13	1560	30.72	-0.0515020870523831	-0.0615493814483984
4	D	26	50	20120618	13	1562	30.76	-0.0517592617887007	-0.0625454827710558
4	D	26	50	20120618	13	1564	30.8	-0.051832164497841	-0.0632822173263741
4	D	26	50	20120618	13	1566	30.84	-0.0521464734620784	-0.0641965771051264
4	D	26	50	20120618	13	1568	30.88	-0.0522176791149439	-0.0653759605054675
4	D	26	50	20120618	13	1570	30.92	-0.0522730455759108	-0.0669892246267446
4	D	26	50	20120618	13	1572	30.96	-0.0522305484583615	-0.0682999884670301
4	D	26	50	20120618	13	1574	31	-0.0522738941040482	-0.0697281320329925
4	D	26	50	20120618	13	1576	31.04	-0.0522956022822307	-0.070443511963519
4	D	26	50	20120618	13	1578	31.08	-0.0524391449588116	-0.0719390428057285
4	D	26	50	20120618	13	1580	31.12	-0.0526185379491986	-0.0742195328857333
4	D	26	50	20120618	13	1582	31.16	-0.0529619090021428	-0.0756173415707828
4	D	26	50	20120618	13	1584	31.2	-0.0522684493818331	-0.0766000078645978
4	D	26	50	20120618	13	1586	31.24	-0.0519428974197748	-0.0775666228344798
4	D	26	50	20120618	13	1588	31.28	-0.0514824294838662	-0.0788480417433461
4	D	26	50	20120618	13	1590	31.32	-0.0506488212995253	-0.0814219811375432
4	D	26	50	20120618	13	1592	31.36	-0.0500760648067642	-0.082554059094223
4	D	26	50	20120618	13	1594	31.4	-0.049614111946615	-0.0832579838948941
4	D	26	50	20120618	13	1596	31.44	-0.0487411886252403	-0.0849266851878162
4	D	26	50	20120618	13	1598	31.48	-0.048117096180165	-0.08616610195388
4	D	26	50	20120618	13	1600	31.52	-0.0476142018373851	-0.086916907934144
4	D	26	50	20120618	13	1602	31.56	-0.047536066538064	-0.0867820626709716
4	D	26	50	20120618	13	1604	31.6	-0.0461593296350938	-0.0888545926466294
4	D	26	50	20120618	13	1606	31.64	-0.0454797293076954	-0.09101459173112
4	D	26	50	20120618	13	1608	31.68	-0.0445382873392237	-0.0926494226092232
4	D	26	50	20120618	13	1610	31.72	-0.0440754859509371	-0.0932501098198412
4	D	26	50	20120618	13	1612	31.76	-0.0439470753594736	-0.0920207339700702
4	D	26	50	20120618	13	1614	31.8	-0.0436744856953262	-0.0926938289150817
4	D	26	50	20120618	13	1616	31.84	-0.0435118511356533	-0.0928915359711015
4	D	26	50	20120618	13	1618	31.88	-0.0437036892053892	-0.092496758255165
4	D	26	50	20120618	13	1620	31.92	-0.0436051892307699	-0.0925126681577417
4	D	26	50	20120618	13	1622	31.96	-0.0437026992558955	-0.09298593472639
4	D	26	50	20120618	13	1624	32	-0.0440746374227996	-0.093929356593849
4	D	26	50	20120618	13	1626	32.04	-0.0437769454679201	-0.0947521460444376
4	D	26	50	20120618	13	1628	32.08	-0.0437707229282457	-0.0944746773435
4	D	26	50	20120618	13	1630	32.12	-0.0437187505798284	-0.0943391249735466
4	D	26	50	20120618	13	1632	32.16	-0.043511709714297	-0.0956399186082174
4	D	26	50	20120618	13	1634	32.2	-0.0439728140463088	-0.0954081997160225
4	D	26	50	20120618	13	1636	32.24	-0.0437802688697917	-0.095078334402599
4	D	26	50	20120618	13	1638	32.28	-0.0443576215566305	-0.0950955170973818
4	D	26	50	20120618	13	1640	32.32	-0.0447470252610299	-0.0942200481915948
4	D	26	50	20120618	13	1642	32.36	-0.0454924572297568	-0.0945909964090052
4	D	26	50	20120618	13	1644	32.4	-0.0453970685249747	-0.0945970068166453
4	D	26	50	20120618	13	1646	32.44	-0.0458164535568965	-0.0940141386969132
4	D	26	50	20120618	13	1648	32.48	-0.0461348637404648	-0.0935104665366741
4	D	26	50	20120618	13	1650	32.52	-0.0462156153348763	-0.0932478470781414
4	D	26	50	20120618	13	1652	32.56	-0.0464148780258146	-0.0931655398488113
4	D	26	50	20120618	13	1654	32.6	-0.0465427229318532	-0.0920930002831075
4	D	26	50	20120618	13	1656	32.64	-0.046443727982487	-0.0918788883497642
4	D	26	50	20120618	13	1658	32.68	-0.0461632894330685	-0.0924143096044787
4	D	26	50	20120618	13	1660	32.72	-0.0459996649239019	-0.092216036863034
4	D	26	50	20120618	13	1662	32.76	-0.0459089431238757	-0.09244959423286
4	D	26	50	20120618	13	1664	32.8	-0.046118317441785	-0.092149851668315
4	D	26	50	20120618	13	1666	32.84	-0.0457524603931991	-0.0911843680692828
4	D	26	50	20120618	13	1668	32.88	-0.0457407224206314	-0.0910934341372222
4	D	26	50	20120618	13	1670	32.92	-0.0458375960496539	-0.0906066618290534
4	D	26	50	20120618	13	1672	32.96	-0.0460004427413612	-0.0898624319418545
4	D	26	50	20120618	13	1674	33	-0.0455119026662394	-0.0898111667002185
4	D	26	50	20120618	13	1676	33.04	-0.0454623344808783	-0.0889892964884454
4	D	26	50	20120618	13	1678	33.08	-0.0454242214253723	-0.088534273274752
4	D	26	50	20120618	13	1680	33.12	-0.0449945126344452	-0.0879420713455081
4	D	26	50	20120618	13	1682	33.16	-0.0452072810649043	-0.0870346412132114
4	D	26	50	20120618	13	1684	33.2	-0.0449241555097172	-0.0867567482482051
4	D	26	50	20120618	13	1686	33.24	-0.0446977399183812	-0.0867390705786754
4	D	26	50	20120618	13	1688	33.28	-0.0444316556366207	-0.0859125334621465
4	D	26	50	20120618	13	1690	33.32	-0.0441507928231334	-0.08438419286529
4	D	26	50	20120618	13	1692	33.36	-0.0438136443098637	-0.0833593122966381
4	D	26	50	20120618	13	1694	33.4	-0.0440157354279268	-0.0829061982712538
4	D	26	50	20120618	13	1696	33.44	-0.0439035175817525	-0.0813510583273902
4	D	26	50	20120618	13	1698	33.48	-0.0442335950272104	-0.0803107628309085
4	D	26	50	20120618	13	1700	33.52	-0.0444259987823712	-0.079733551565426
4	D	26	50	20120618	13	1702	33.56	-0.0446325446731558	-0.0780829522061022
4	D	26	50	20120618	13	1704	33.6	-0.0451405301847603	-0.0777360456192521
4	D	26	50	20120618	13	1706	33.64	-0.0459001042891108	-0.0760217359389434
4	D	26	50	20120618	13	1708	33.68	-0.0458045034522944	-0.0753866126280817
4	D	26	50	20120618	13	1710	33.72	-0.0461782093861515	-0.0748028959802122
4	D	26	50	20120618	13	1712	33.76	-0.0467122871379817	-0.0738622318291997
4	D	26	50	20120618	13	1714	33.8	-0.0466638503234704	-0.0738341596899866
4	D	26	50	20120618	13	1716	33.84	-0.0473606333456516	-0.0724596855287162
4	D	26	50	20120618	13	1718	33.88	-0.0473606333456516	-0.0724596855287162
4	D	26	50	20120618	13	1720	33.92	-0.047593271476662	-0.0717868027157391
4	D	26	50	20120618	13	1722	33.96	-0.0476036659463455	-0.0707018887813645
4	D	26	50	20120618	13	1724	34	-0.0477163080565885	-0.0710258143978261
4	D	26	50	20120618	13	1726	34.04	-0.0477605022304126	-0.069476896993637
4	D	26	50	20120618	13	1728	34.08	-0.0478077369633959	-0.0690797858253226
4	D	26	50	20120618	13	1730	34.12	-0.0478621841855473	-0.06962411662548
4	D	26	50	20120618	13	1732	34.16	-0.0476091106685606	-0.0686362177414843
4	D	26	50	20120618	13	1734	34.2	-0.0473463497886717	-0.0687871143285895
4	D	26	50	20120618	13	1736	34.24	-0.0473259144026954	-0.0685691133079497
4	D	26	50	20120618	13	1738	34.28	-0.047072982307065	-0.0687209291338704
4	D	26	50	20120618	13	1740	34.32	-0.0472517389013489	-0.0688138429649184
4	D	26	50	20120618	13	1742	34.36	-0.0470874072854012	-0.0688694215579196
4	D	26	50	20120618	13	1744	34.4	-0.047270830784441	-0.0695076561386186
4	D	26	50	20120618	13	1746	34.44	-0.0478198992000323	-0.0692779171454111
4	D	26	50	20120618	13	1748	34.48	-0.0481758567536816	-0.0692246012941096
4	D	26	50	20120618	13	1750	34.52	-0.0481259350149298	-0.069307615630221
4	D	26	50	20120618	13	1752	34.56	-0.048285175462053	-0.069601489208482
4	D	26	50	20120618	13	1754	34.6	-0.0485651897474029	-0.0692156917486667
4	D	26	50	20120618	13	1756	34.64	-0.0484245462086249	-0.0696227731225958
4	D	26	50	20120618	13	1758	34.68	-0.048206474477307	-0.0691798414348605
4	D	26	50	20120618	13	1760	34.72	-0.0484668311941399	-0.069518545583049
4	D	26	50	20120618	13	1762	34.76	-0.0479190355707547	-0.0699847410838852
4	D	26	50	20120618	13	1764	34.8	-0.0475002162242579	-0.0699010903516708
4	D	26	50	20120618	13	1766	34.84	-0.0477194193264257	-0.0698402791684887
4	D	26	50	20120618	13	1768	34.88	-0.0473116308457154	-0.0698772608531448
4	D	26	50	20120618	13	1770	34.92	-0.0474436476817629	-0.0694215305326701
4	D	26	50	20120618	13	1772	34.96	-0.0474963978476395	-0.0695321220332476
4	D	26	50	20120618	13	1774	35	-0.0470282224478158	-0.0700369255643367
4	D	26	50	20120618	13	1776	35.04	-0.047194604673429	-0.0705575682873244
4	D	26	50	20120618	13	1778	35.08	-0.0471073476966306	-0.070782003979673
4	D	26	50	20120618	13	1780	35.12	-0.0469515720727352	-0.0703244351815672
4	D	26	50	20120618	13	1782	35.16	-0.0466310405688234	-0.0703221017291892
4	D	26	50	20120618	13	1784	35.2	-0.0468288183355212	-0.069984599662529
4	D	26	50	20120618	13	1786	35.24	-0.0462115848262235	-0.0703830543337275
4	D	26	50	20120618	13	1788	35.28	-0.0463752093353901	-0.0704577248098208
4	D	26	50	20120618	13	1790	35.32	-0.0460330403639739	-0.0707413453397547
4	D	26	50	20120618	13	1792	35.36	-0.0459174284052499	-0.0706528862814283
4	D	26	50	20120618	13	1794	35.4	-0.0456748907793029	-0.0708742107039397
4	D	26	50	20120618	13	1796	35.44	-0.0453993312666745	-0.071295717056205
4	D	26	50	20120618	13	1798	35.48	-0.0457290551587418	-0.0714957575646027
4	D	26	50	20120618	13	1800	35.52	-0.0455867852743671	-0.0711697813384757
4	D	26	50	20120618	13	1802	35.56	-0.0450096447195626	-0.0717842571313268
4	D	26	50	20120618	13	1804	35.6	-0.0447352165777841	-0.0717206882316981
4	D	26	50	20120618	13	1806	35.64	-0.0437333169795209	-0.071656836489357
4	D	26	50	20120618	13	1808	35.68	-0.0431710256671213	-0.0711412142245157
4	D	26	50	20120618	13	1810	35.72	-0.0426840412269182	-0.0712107228211064
4	D	26	50	20120618	13	1812	35.76	-0.0418840913253618	-0.0702594520683761
4	D	26	50	20120618	13	1814	35.8	-0.0406716153276613	-0.0705143640629939
4	D	26	50	20120618	13	1816	35.84	-0.0402610691305044	-0.0699662148862181
4	D	26	50	20120618	13	1818	35.88	-0.0396615132907363	-0.0697035247170073
4	D	26	50	20120618	13	1820	35.92	-0.0388885748682213	-0.0688453092166812
4	D	26	50	20120618	13	1822	35.96	-0.0388352590169198	-0.0680706030272132
4	D	26	50	20120618	13	1824	36	-0.0383632652404778	-0.067299927346398
4	D	26	50	20120618	13	1826	36.04	-0.0379876501183115	-0.0669200695835445
4	D	26	50	20120618	13	1828	36.08	-0.0379870844328865	-0.0669974270654063
4	D	26	50	20120618	13	1830	36.12	-0.0378180152015048	-0.0669506873071699
4	D	26	50	20120618	13	1832	36.16	-0.0376431476945174	-0.0663876181773111
4	D	26	50	20120618	13	1834	36.2	-0.0372842910030652	-0.0660960780514278
4	D	26	50	20120618	13	1836	36.24	-0.037182821179965	-0.0658475300178408
4	D	26	50	20120618	13	1838	36.28	-0.0368014077821929	-0.0661111394258671
4	D	26	50	20120618	13	1840	36.32	-0.0361913160513852	-0.0663065837401871
4	D	26	50	20120618	13	1842	36.36	-0.0352123267128324	-0.0660434693069076
4	D	26	50	20120618	13	1844	36.4	-0.0346769054581179	-0.0653397566382707
4	D	26	50	20120618	13	1846	36.44	-0.0340358424502942	-0.064824417216142
4	D	26	50	20120618	13	1848	36.48	-0.0336543583418441	-0.0632169513704706
4	D	26	50	20120618	13	1850	36.52	-0.0333648688256263	-0.0637656662326714
4	D	26	50	20120618	13	1852	36.56	-0.0337404839477926	-0.0633006728133631
4	D	26	50	20120618	13	1854	36.6	-0.0341228872950583	-0.063323300230361
4	D	26	50	20120618	13	1856	36.64	-0.0336511763613287	-0.0634468317850343
4	D	26	50	20120618	13	1858	36.68	-0.0336405697596109	-0.0633022991589598
4	D	26	50	20120618	13	1860	36.72	-0.0330873294140106	-0.0626012734960915
4	D	26	50	20120618	13	1862	36.76	-0.0331199977473014	-0.0618001215130071
4	D	26	50	20120618	13	1864	36.8	-0.0329507870945635	-0.0620813378798850
4	D	26	50	20120618	13	1866	36.84	-0.0329177652078821	-0.0618708321911258
4	D	26	50	20120618	13	1868	36.88	-0.0324270331017386	-0.0615213800198635
4	D	26	50	20120618	13	1870	36.92	-0.0318682066125669	-0.0606360116191397
4	D	26	50	20120618	13	1872	36.96	-0.0315422303864399	-0.0602236269443518
4	D	26	50	20120618	13	1874	37	-0.0314425283302926	-0.0606891860490849
4	D	26	50	20120618	13	1876	37.04	-0.0310064555783348	-0.0601446431168932
4	D	26	50	20120618	13	1878	37.08	-0.0305944244569374	-0.0595554110361305
4	D	26	50	20120618	13	1880	37.12	-0.0297845750604445	-0.0589551480895812
4	D	26	50	20120618	13	1882	37.16	-0.0299215416439603	-0.0591014484826087
4	D	26	50	20120618	13	1884	37.2	-0.0293503407861178	-0.0589457435693915
4	D	26	50	20120618	13	1886	37.24	-0.0287751094196225	-0.0581971296201493
4	D	26	50	20120618	13	1888	37.28	-0.0282841651814447	-0.0573473994011974
4	D	26	50	20120618	13	1890	37.32	-0.02760555480354	-0.056561733056621
4	D	26	50	20120618	13	1892	37.36	-0.0271959985558768	-0.056033807133787
4	D	26	50	20120618	13	1894	37.4	-0.0268598399921007	-0.0548399280444317
4	D	26	50	20120618	13	1896	37.44	-0.0263709463635883	-0.0535095773463073
4	D	26	50	20120618	13	1898	37.48	-0.0260818104007611	-0.052676252004679
4	D	26	50	20120618	13	1900	37.52	-0.0257827042323192	-0.0521703878134182
4	D	26	50	20120618	13	1902	37.56	-0.0257362473167952	-0.0517379920167226
4	D	26	50	20120618	13	1904	37.6	-0.025372016613806	-0.0508051060403032
4	D	26	50	20120618	13	1906	37.64	-0.0250323932268021	-0.0500217024374265
4	D	26	50	20120618	13	1908	37.68	-0.0249203875126622	-0.0495551533831997
4	D	26	50	20120618	13	1910	37.72	-0.0249231452291088	-0.049959406330004
4	D	26	50	20120618	13	1912	37.76	-0.024277273895173	-0.0488365207614799
4	D	26	50	20120618	13	1914	37.8	-0.0241239024343337	-0.0478459348717155
4	D	26	50	20120618	13	1916	37.84	-0.0234740005917451	-0.0476576323358857
4	D	26	50	20120618	13	1918	37.88	-0.0232528883012681	-0.0468886537113452
4	D	26	50	20120618	13	1920	37.92	-0.0225170729847654	-0.0458888047227475
4	D	26	50	20120618	13	1922	37.96	-0.022308900748384	-0.0453811020538556
4	D	26	50	20120618	13	1924	38	-0.022131911921053	-0.0448447615603255
4	D	26	50	20120618	13	1926	38.04	-0.0218024708716982	-0.0444468725745518
4	D	26	50	20120618	13	1928	38.08	-0.0216731410414192	-0.0438883289280926
4	D	26	50	20120618	13	1930	38.12	-0.0210865252557469	-0.0440078299741131
4	D	26	50	20120618	13	1932	38.16	-0.0202411790988383	-0.0430555692718892
4	D	26	50	20120618	13	1934	38.2	-0.0198939189585976	-0.0427706759497491
4	D	26	50	20120618	13	1936	38.24	-0.0190976460123035	-0.0416603061712520
4	D	26	50	20120618	13	1938	38.28	-0.0186989792090705	-0.0417888581840717
4	D	26	50	20120618	13	1940	38.32	-0.0183757606993901	-0.0409327640040891
4	D	26	50	20120618	13	1942	38.36	-0.0177945896359329	-0.0406737507901404
4	D	26	50	20120618	13	1944	38.4	-0.0175657698815409	-0.0398266368662789
4	D	26	50	20120618	13	1946	38.44	-0.0171600320104961	-0.0391895336564298
4	D	26	50	20120618	13	1948	38.48	-0.016570022112274	-0.0385265503383894
4	D	26	50	20120618	13	1950	38.52	-0.0166999883386561	-0.0385647341045735
4	D	26	50	20120618	13	1952	38.56	-0.0158595212185378	-0.0381505109521543
4	D	26	50	20120618	13	1954	38.6	-0.0158728855367022	-0.0372631626524434
4	D	26	50	20120618	13	1956	38.64	-0.0161052408250001	-0.0368883960584145
4	D	26	50	20120618	13	1958	38.68	-0.0163955788693553	-0.0362351708139544
4	D	26	50	20120618	13	1960	38.72	-0.0165678300812523	-0.0359987143063255
4	D	26	50	20120618	13	1962	38.76	-0.0164606326932245	-0.0355737431308324
4	D	26	50	20120618	13	1964	38.8	-0.0164291664414617	-0.0347452261153161
4	D	26	50	20120618	13	1966	38.84	-0.0163646075923393	-0.0346737376197382
4	D	26	50	20120618	13	1968	38.88	-0.0162395911134255	-0.0340236236451153
4	D	26	50	20120618	13	1970	38.92	-0.0162301865932358	-0.0329875000786427
4	D	26	50	20120618	13	1972	38.96	-0.0160263984188978	-0.0320104199283991
4	D	26	50	20120618	13	1974	39	-0.0161140089490868	-0.0315477599614687
4	D	26	50	20120618	13	1976	39.04	-0.0160101349629305	-0.0305839027080334
4	D	26	50	20120618	13	1978	39.08	-0.0157545865722097	-0.0295014636473930
4	D	26	50	20120618	13	1980	39.12	-0.0150214582614755	-0.0292392684529291
4	D	26	50	20120618	13	1982	39.16	-0.0153835676441211	-0.0280250953989536
4	D	26	50	20120618	13	1984	39.2	-0.0153494850972679	-0.0276053568136412
4	D	26	50	20120618	13	1986	39.24	-0.0154892093972304	-0.0268271150902673
4	D	26	50	20120618	13	1988	39.28	-0.0153792542927559	-0.0267076847549250
4	D	26	50	20120618	13	1990	39.32	-0.015307200111753	-0.0258462165634053
4	D	26	50	20120618	13	1992	39.36	-0.0151890425686167	-0.0254121237104349
4	D	26	50	20120618	13	1994	39.4	-0.0153406462625031	-0.0254961279960400
4	D	26	50	20120618	13	1996	39.44	-0.0150331962340432	-0.0258641063649694
4	D	26	50	20120618	13	1998	39.48	-0.014997911605662	-0.0249436654678988
4	D	26	50	20120618	13	2000	39.52	-0.0149696980450926	-0.0248700556519773
4	D	26	50	20120618	13	2002	39.56	-0.0149993328902922	-0.0237715581963363
4	D	26	50	20120618	13	2004	39.6	-0.015410784184129	-0.0229347114629376
4	D	26	50	20120618	13	2006	39.64	-0.0152770490786032	-0.0233323388192022
4	D	26	50	20120618	13	2008	39.68	-0.0150598612307617	-0.0220207618061184
4	D	26	50	20120618	13	2010	39.72	-0.0153443090756296	-0.0216766341489183
4	D	26	50	20120618	13	2012	39.76	-0.0148889464506811	-0.0204640732984040
4	D	26	50	20120618	13	2014	39.8	-0.0150268039887413	-0.0196456961941298
4	D	26	50	20120618	13	2016	39.84	-0.0150152286507332	-0.0191673879541319
4	D	26	50	20120618	13	2018	39.88	-0.0152686062236358	-0.0185922767957895
4	D	26	50	20120618	13	2020	39.92	-0.0154182653738739	-0.0179125704023739
4	D	26	50	20120618	13	2022	39.96	-0.0151237766127132	-0.0172332317044845
4	D	26	50	20120618	13	2024	40	-0.0151648807299036	-0.0171289122410561
4	D	26	50	20120618	13	2026	40.04	-0.0145544920142477	-0.0164706099699070
4	D	26	50	20120618	13	2028	40.08	-0.0143888239664835	-0.0154644606598889
4	D	26	50	20120618	13	2030	40.12	-0.0146560184058905	-0.0146038622097102
4	D	26	50	20120618	13	2032	40.16	-0.0142305876109896	-0.0138687893553276
4	D	26	50	20120618	13	2034	40.2	-0.0139426749428939	-0.0129974711663461
4	D	26	50	20120618	13	2036	40.24	-0.0139455175121542	-0.0119946381871317
4	D	26	50	20120618	13	2038	40.28	-0.0136567775291245	-0.0116177078463525
4	D	26	50	20120618	13	2040	40.32	-0.0128549608656658	-0.0104416054214762
4	D	26	50	20120618	13	2042	40.36	-0.0118838557677233	-0.0100690662138080
4	D	26	50	20120618	13	2044	40.4	-0.0114402240442747	-0.00891704077483105
4	D	26	50	20120618	13	2046	40.44	-0.0104387416390123	-0.00769255103291814
4	D	26	50	20120618	13	2048	40.48	-0.0100226800089622	-0.00796620135723734
4	D	26	50	20120618	13	2050	40.52	-0.009307215225622	-0.00725246191444326
4	D	26	50	20120618	13	2052	40.56	-0.00853340706176613	-0.00607462707795302
4	D	26	50	20120618	13	2054	40.6	-0.00713825002714601	-0.00492394514186034
4	D	26	50	20120618	13	2056	40.64	-0.00507224664707859	-0.00363663603350679
4	D	26	50	20120618	13	2058	40.68	-0.00313875507780553	-0.00263679411597682
4	D	26	50	20120618	13	2060	40.72	-0.00327906627639638	-0.00248765822475677
4	D	26	50	20120618	13	2062	40.76	-0.00257317571887347	-0.00287156063839857
4	D	26	50	20120618	13	2064	40.8	-0.00247459089144044	-0.00288870090677453
4	D	26	50	20120618	13	2066	40.84	-0.00269147468336598	-0.00398150615282709
4	D	26	50	20120618	13	2068	40.88	-0.00202907119288605	-0.00533772281700727
4	D	26	50	20120618	13	2070	40.92	-0.00173420059406344	-0.00570167774835179
4	D	26	50	20120618	13	2072	40.96	-0.00102640084823133	-0.0074556985454919
4	D	26	50	20120618	13	2074	41	-0.00024160424499582	-0.0102955454447543
4	D	26	50	20120618	13	2076	41.04	0.00080086206930407	-0.0124446762980180
4	D	26	50	20120618	13	2078	41.08	0.00238367110151547	-0.0125092846446150
4	D	26	50	20120618	13	2080	41.12	0.00213473415919875	-0.0112444473897675
4	D	26	50	20120618	13	2082	41.16	0.00312708781591595	-0.0101284914676990
4	D	26	50	20120618	13	2084	41.2	0.00331457010787975	-0.00906928793588835
4	D	26	50	20120618	13	2086	41.24	0.00338986990900831	-0.00735477319461314
4	D	26	50	20120618	13	2088	41.28	0.00318910815169382	-0.00708785452685084
4	D	26	50	20120618	13	2090	41.32	0.00299718522914417	-0.00611404120993635
4	D	26	50	20120618	13	2092	41.36	0.00288600470861787	-0.00540790528636038
4	D	26	50	20120618	13	2094	41.4	0.00233175532164076	-0.00544320900662468
4	D	26	50	20120618	13	2096	41.44	0.00177927158029627	-0.00497437599749456
4	D	26	50	20120618	13	2098	41.48	0.00125073047456277	-0.00435044618697899
4	D	26	50	20120618	13	2100	41.52	0.000205902423613709	-0.00345600560625269
4	D	26	50	20120618	13	2102	41.56	-0.000325672170211091	-0.00281140706452303
4	D	26	50	20120618	13	2104	41.6	-0.00104554293590483	-0.00127535263979046
4	D	26	50	20120618	13	2106	41.64	-0.00069887959378744	0.000303826106206329
4	D	26	50	20120618	13	2108	41.68	-0.00075270809750527	0.00124909705789822
4	D	26	50	20120618	13	2110	41.72	-0.00121620245043743	0.00164052308769185
4	D	26	50	20120618	13	2112	41.76	-0.00270117123865639	0.00259642185430498
4	D	26	50	20120618	13	2114	41.8	-0.00266329859945604	0.00305673281250823
4	D	26	50	20120618	13	2116	41.84	-0.00287811580110288	0.00215548095500148
4	D	26	50	20120618	13	2118	41.88	-0.00300402860857250	0.00228250957697180
4	D	26	50	20120618	13	2120	41.92	-0.00474468508754817	0.00265077503125444
4	D	26	50	20120618	13	2122	41.96	-0.00497696825095439	0.00304206105390539
4	D	26	50	20120618	13	2124	42	-0.00575249751271567	0.00284729273366825
4	D	26	50	20120618	13	2126	42.04	-0.00719034258371602	0.00236624799042704
4	D	26	50	20120618	13	2128	42.08	-0.00884479567499725	0.00279798617781611
4	D	26	50	20120618	13	2130	42.12	-0.00987073690382081	0.00250286809162009
4	D	26	50	20120618	13	2132	42.16	-0.0128781610391566	0.00265810631436179
4	D	26	50	20120618	13	2134	42.2	-0.0135172512190608	0.00206492150669220
4	D	26	50	20120618	13	2136	42.24	-0.0135265991707081	0.00179435416793898
4	D	26	50	20120618	13	2138	42.28	-0.0132246787172770	0.00164118069699835
4	D	26	50	20120618	13	2140	42.32	-0.0134280638407497	0.000554506066738679
4	D	26	50	20120618	13	2142	42.36	-0.0133699043079971	2.59366767339196e-05
4	D	26	50	20120618	13	2144	42.4	-0.0133492497189187	-0.00138186342713381
4	D	26	50	20120618	13	2146	42.44	-0.0136017504794126	-0.0032342639907404
4	D	26	50	20120618	13	2148	42.48	-0.0137805353579678	-0.00378408193951981
4	D	26	50	20120618	13	2150	42.52	-0.0142424033653032	-0.00494360978144513
4	D	26	50	20120618	13	2152	42.56	-0.0154265597364173	-0.00754120189747297
4	D	26	50	20120618	13	2154	42.6	-0.0163377941031967	-0.00897572356660175
4	D	26	50	20120618	13	2156	42.64	-0.0177142764477257	-0.00942852646500235
4	D	26	50	20120618	13	2158	42.68	-0.0185554648167609	-0.0105480037788412
4	D	26	50	20120618	13	2160	42.72	-0.0187970761328245	-0.0110157619856640
4	D	26	50	20120618	13	2162	42.76	-0.0186234672759076	-0.0109857240895991
4	D	26	50	20120618	13	2164	42.8	-0.0175422995932598	-0.0113032164485656
4	D	26	50	20120618	13	2166	42.84	-0.0165527991124047	-0.0117461233875635
4	D	26	50	20120618	13	2168	42.88	-0.015610287291373	-0.0129187277551933
4	D	26	50	20120618	13	2170	42.92	-0.014358736572944	-0.0128926779413744
4	D	26	50	20120618	13	2172	42.96	-0.0131777551112775	-0.0121807345498045
4	D	26	50	20120618	13	2174	43	-0.0130616976752813	-0.0127426935220169
4	D	26	50	20120618	13	2176	43.04	-0.0121732533600595	-0.0138896560764405
4	D	26	50	20120618	13	2178	43.08	-0.0109243189367209	-0.0139243467351255
4	D	26	50	20120618	13	2180	43.12	-0.00953029327295074	-0.0136818444645176
4	D	26	50	20120618	13	2182	43.16	-0.00821979813324208	-0.0135013342454163
4	D	26	50	20120618	13	2184	43.2	-0.00672918168316178	-0.0136263860796692
4	D	26	50	20120618	13	2186	43.24	-0.00496584121864564	-0.0137935036963348
4	D	26	50	20120618	13	2188	43.28	-0.00390297487370852	-0.0124990174541522
4	D	26	50	20120618	13	2190	43.32	-0.00301390830451924	-0.0124291906595100
4	D	26	50	20120618	13	2192	43.36	-0.00159083469417787	-0.0109997530881379
4	D	26	50	20120618	13	2194	43.4	-2.993183004763e-05	-0.00947505409120445
4	D	26	50	20120618	13	2196	43.44	0.000884965349858399	-0.00836796528817195
4	D	26	50	20120618	13	2198	43.48	0.00117639940972444	-0.00681547699473779
4	D	26	50	20120618	13	2200	43.52	0.00089064341731133	-0.00636779354943296
4	D	26	50	20120618	13	2202	43.56	0.00124475542226174	-0.0061314713920926
4	D	26	50	20120618	13	2204	43.6	0.00093461131696551	-0.00527924508620314
4	D	26	50	20120618	13	2206	43.64	0.00104996164618047	-0.00466757650727334
4	D	26	50	20120618	13	2208	43.68	0.00063537786930298	-0.00446734508004475
4	D	26	50	20120618	13	2210	43.72	0.000326720809567589	-0.00269819714753472
4	D	26	50	20120618	13	2212	43.76	7.86712862612497e-05	-0.00265947244466304
4	D	26	50	20120618	13	2214	43.8	-0.000274361673741071	-0.00214480053133572
4	D	26	50	20120618	13	2216	43.84	-0.000131676717685781	-0.00230972116723221
4	D	26	50	20120618	13	2218	43.88	-0.00057118459438653	-0.0015688839783695
4	D	26	50	20120618	13	2220	43.92	-0.00123307755377044	-0.00154062657717972
4	D	26	50	20120618	13	2222	43.96	-0.00173523791971144	2.00111219079632e-07
4	D	26	50	20120618	13	2224	44	-0.00223957758875206	0.000100351887279210
4	D	26	50	20120618	13	2226	44.04	-0.00292789371433536	0.00153551843779243
4	D	26	50	20120618	13	2228	44.08	-0.00365011490296977	0.00243596164798422
4	D	26	50	20120618	13	2230	44.12	-0.00432235495588279	0.00331898033287401
4	D	26	50	20120618	13	2232	44.16	-0.00452819868963366	0.00535661671020057
4	D	26	50	20120618	13	2234	44.2	-0.00481489513406575	0.00663056150038969
4	D	26	50	20120618	13	2236	44.24	-0.00499222337265171	0.0080154018470723
4	D	26	50	20120618	13	2238	44.28	-0.00483331526571566	0.00820791166825033
4	D	26	50	20120618	13	2240	44.32	-0.00520072794922019	0.00946421414424885
4	D	26	50	20120618	13	2242	44.36	-0.00586760035455722	0.00924762733717141
4	D	26	50	20120618	13	2244	44.4	-0.00613936270377064	0.00960831543518686
4	D	26	50	20120618	13	2246	44.44	-0.00690073285934545	0.0094877820132658
4	D	26	50	20120618	13	2248	44.48	-0.00682675534789771	0.00919953700498291
4	D	26	50	20120618	13	2250	44.52	-0.00760192822784127	0.00877431127104857
4	D	26	50	20120618	13	2252	44.56	-0.00766562440669056	0.00907450638393351
4	D	26	50	20120618	13	2254	44.6	-0.00796812468768216	0.00857371921936157
4	D	26	50	20120618	13	2256	44.64	-0.0085394443394639	0.00817002630112792
4	D	26	50	20120618	13	2258	44.68	-0.00916566567092526	0.00778463139720307
4	D	26	50	20120618	13	2260	44.72	-0.0101964239232743	0.00747226535026832
4	D	26	50	20120618	13	2262	44.76	-0.0114829191517227	0.00658647339258271
4	D	26	50	20120618	13	2264	44.8	-0.0125031823130933	0.00548789108412786
4	D	26	50	20120618	13	2266	44.84	-0.0136961350925653	0.00488470778657229
4	D	26	50	20120618	13	2268	44.88	-0.0144974567812772	0.00397874843638047
4	D	26	50	20120618	13	2270	44.92	-0.016193006918681	0.00321055470036721
4	D	26	50	20120618	13	2272	44.96	-0.017550432735457	0.00267054432264286
4	D	26	50	20120618	13	2274	45	-0.0179018435925033	0.00237372210910418
4	D	26	50	20120618	13	2276	45.04	-0.0190827967698985	0.00187936961624104
4	D	26	50	20120618	13	2278	45.08	-0.0194696548898857	0.00237809202901191
4	D	26	50	20120618	13	2280	45.12	-0.019854815953598	0.00185462087889951
4	D	26	50	20120618	13	2282	45.16	-0.0199663266929911	0.00236578837101927
4	D	26	50	20120618	13	2284	45.2	-0.0198545331108855	0.00234507014233051
4	D	26	50	20120618	13	2286	45.24	-0.0193227181007551	0.00292228140781308
4	D	26	50	20120618	13	2288	45.28	-0.0193290113511077	0.0030739558123776
4	D	26	50	20120618	13	2290	45.32	-0.0187089494146852	0.00297347593877099
4	D	26	50	20120618	13	2292	45.36	-0.0185439460472953	0.00430110427578779
4	D	26	50	20120618	13	2294	45.4	-0.0183859783923783	0.00458762394352458
4	D	26	50	20120618	13	2296	45.44	-0.0181464742545226	0.00429453525379057
4	D	26	50	20120618	13	2298	45.48	-0.0176508065430464	0.00433864457480098
4	D	26	50	20120618	13	2300	45.52	-0.0176506651216902	0.00457453539700482
4	D	26	50	20120618	13	2302	45.56	-0.01722423023516	0.00457741332160425
4	D	26	50	20120618	13	2304	45.6	-0.0174167541984737	0.00486897466069089
4	D	26	50	20120618	13	2306	45.64	-0.0170375681870624	0.00518551101128905
4	D	26	50	20120618	13	2308	45.68	-0.0163232913431146	0.0049584873081213
4	D	26	50	20120618	13	2310	45.72	-0.0157171169838746	0.00481230005217879
4	D	26	50	20120618	13	2312	45.76	-0.015993991715116	0.00467868515480578
4	D	26	50	20120618	13	2314	45.8	-0.0164506978429488	0.00433851022451256
4	D	26	50	20120618	13	2316	45.84	-0.0153386451503123	0.00495954796829308
4	D	26	50	20120618	13	2318	45.88	-0.0154960683330079	0.0047349496413848
4	D	26	50	20120618	13	2320	45.92	-0.0152339367781542	0.00455471519392816
4	D	26	50	20120618	13	2322	45.96	-0.0147727617354644	0.00541809257375693
4	D	26	50	20120618	13	2324	46	-0.0133600684526708	0.0053993613151233
4	D	26	50	20120618	13	2326	46.04	-0.0132727266230587	0.00492056517144626
4	D	26	50	20120618	13	2328	46.08	-0.0132556712074964	0.00493317995642263
4	D	26	50	20120618	13	2330	46.12	-0.0119176130454571	0.00556374949961355
4	D	26	50	20120618	13	2332	46.16	-0.0109268291657942	0.00598549626818445
4	D	26	50	20120618	13	2334	46.2	-0.00907267497737024	0.00485650836813857
4	D	26	50	20120618	13	2336	46.24	-0.0092948762122903	0.00483335769212253
4	D	26	50	20120618	13	2338	46.28	-0.00842853605504835	0.00461096553837155
4	D	26	50	20120618	13	2340	46.32	-0.00835057046135472	0.00438408325656003
4	D	26	50	20120618	13	2342	46.36	-0.00813982435628988	0.00412372653972714
4	D	26	50	20120618	13	2344	46.4	-0.00803848888347804	0.00408195774216245
4	D	26	50	20120618	13	2346	46.44	-0.00796388204699505	0.00311420433036273
4	D	26	50	20120618	13	2348	46.48	-0.00782574873729025	0.00298482500260903
4	D	26	50	20120618	13	2350	46.52	-0.00736789002540415	0.00282580375858799
4	D	26	50	20120618	13	2352	46.56	-0.00722599490762345	0.00177062366436236
4	D	26	50	20120618	13	2354	46.6	-0.0070582126105835	0.00082820588853256
4	D	26	50	20120618	13	2356	46.64	-0.00736596669495932	0.00077792352532238
4	D	26	50	20120618	13	2358	46.68	-0.00715401143729866	0.00058761987730164
4	D	26	50	20120618	13	2360	46.72	-0.00662286464307648	-0.00102158191551755
4	D	26	50	20120618	13	2362	46.76	-0.00651324541432303	-0.00104607962995175
4	D	26	50	20120618	13	2364	46.8	-0.00630826010820452	-0.00201021477635214
4	D	26	50	20120618	13	2366	46.84	-0.00636135109954957	-0.00238968928733015
4	D	26	50	20120618	13	2368	46.88	-0.00567228331945787	-0.00478171061282466
4	D	26	50	20120618	13	2370	46.92	-0.00534547270732907	-0.00581100352779105
4	D	26	50	20120618	13	2372	46.96	-0.00443002398413372	-0.00639167961650144
4	D	26	50	20120618	13	2374	47	-0.00297516592397802	-0.00823191087240385
4	D	26	50	20120618	13	2376	47.04	-0.00147241552153256	-0.00951524604064705
4	D	26	50	20120618	13	2378	47.08	-0.00039459386817334	-0.0107257209261569
4	D	26	50	20120618	13	2380	47.12	-0.000175815030074220	-0.0116200695830017
4	D	26	50	20120618	13	2382	47.16	-1.98767716191508e-05	-0.0127915121741900
4	D	26	50	20120618	13	2384	47.2	-3.67412683504511e-05	-0.0126580457692411
4	D	26	50	20120618	13	2386	47.24	0.000335515096605199	-0.0135848859826813
4	D	26	50	20120618	13	2388	47.28	0.00097391231186385	-0.0138433830086796
4	D	26	50	20120618	13	2390	47.32	0.00115583674452753	-0.0141468166706225
4	D	26	50	20120618	13	2392	47.36	0.00160246660072839	-0.0149345124116608
4	D	26	50	20120618	13	2394	47.4	0.00214693175117422	-0.0153200340998315
4	D	26	50	20120618	13	2396	47.44	0.00263812347672545	-0.0153062808729374
4	D	26	50	20120618	13	2398	47.48	0.00307155872038937	-0.0152015088611690
4	D	26	50	20120618	13	2400	47.52	0.00422001327012131	-0.0162948656505109
4	D	26	50	20120618	13	2402	47.56	0.0044834105461133	-0.0169024825075845
4	D	26	50	20120618	13	2404	47.6	0.00482201569935229	-0.0173052081037414
4	D	26	50	20120618	13	2406	47.64	0.00432899256723779	-0.0170834877014326
4	D	26	50	20120618	13	2408	47.68	0.00392417393500849	-0.0163481673596768
4	D	26	50	20120618	13	2410	47.72	0.00339011739638172	-0.0163807437690860
4	D	26	50	20120618	13	2412	47.76	0.00303611145744849	-0.0171006067566052
4	D	26	50	20120618	13	2414	47.8	0.00227076736176342	-0.0179909673312041
4	D	26	50	20120618	13	2416	47.84	0.00184713968915456	-0.0179549755960417
4	D	26	50	20120618	13	2418	47.88	0.00140484439752237	-0.0177310348784398
4	D	26	50	20120618	13	2420	47.92	0.00091071817882921	-0.0182633448633171
4	D	26	50	20120618	13	2422	47.96	0.000198378807461879	-0.0183436721936599
4	D	26	50	20120618	13	2424	48	-0.00123216892155662	-0.0187615015906629
4	D	26	50	20120618	13	2426	48.04	-0.00262368435625363	-0.0189240654396578
4	D	26	50	20120618	13	2428	48.08	-0.00372868012321385	-0.0191113780259941
4	D	26	50	20120618	13	2430	48.12	-0.00485227279851927	-0.0194662042087936
4	D	26	50	20120618	13	2432	48.16	-0.00599474522488237	-0.0197083882813499
4	D	26	50	20120618	13	2434	48.2	-0.00758149284186499	-0.0189169943718459
4	D	26	50	20120618	13	2436	48.24	-0.00876964436629274	-0.0189679767707695
4	D	26	50	20120618	13	2438	48.28	-0.0108375357214659	-0.0184271532202468
4	D	26	50	20120618	13	2440	48.32	-0.0117119793224203	-0.0186717768111982
4	D	26	50	20120618	13	2442	48.36	-0.0122997123368069	-0.0180010294607003
4	D	26	50	20120618	13	2444	48.4	-0.0133952116596958	-0.0170845695748078
4	D	26	50	20120618	13	2446	48.44	-0.0141298248946705	-0.0165660481721637
4	D	26	50	20120618	13	2448	48.48	-0.0158775453703902	-0.0155561229119340
4	D	26	50	20120618	13	2450	48.52	-0.0175777906968211	-0.0157661972655568
4	D	26	50	20120618	13	2452	48.56	-0.018492730303134	-0.0153467980914994
4	D	26	50	20120618	13	2454	48.6	-0.019338620932264	-0.0158933421358819
4	D	26	50	20120618	13	2456	48.64	-0.0207167529569135	-0.0164826640192059
4	D	26	50	20120618	13	2458	48.68	-0.0220220777318381	-0.0176123321559752
4	D	26	50	20120618	13	2460	48.72	-0.0220631882129895	-0.0179377858301909
4	D	26	50	20120618	13	2462	48.76	-0.0231442045747861	-0.0188375169838541
4	D	26	50	20120618	13	2464	48.8	-0.0239184101326531	-0.0205169719567046
4	D	26	50	20120618	13	2466	48.84	-0.0250073475046125	-0.0219385465006698
4	D	26	50	20120618	13	2468	48.88	-0.0259628326137587	-0.0233725166265093
4	D	26	50	20120618	13	2470	48.92	-0.0269307203758468	-0.0253273840337776
4	D	26	50	20120618	13	2472	48.96	-0.0274074729809262	-0.0267313940452982
4	D	26	50	20120618	13	2474	49	-0.0276152563085779	-0.0274722651752864
4	D	26	50	20120618	13	2476	49.04	-0.0273155208151007	-0.0294151754068847
4	D	26	50	20120618	13	2478	49.08	-0.0275673356820169	-0.0305654118657053
4	D	26	50	20120618	13	2480	49.12	-0.0270543155701304	-0.0325760841401449
4	D	26	50	20120618	13	2482	49.16	-0.026992578077065	-0.0335610202467274
4	D	26	50	20120618	13	2484	49.2	-0.0263852511337717	-0.0345069099168528
4	D	26	50	20120618	13	2486	49.24	-0.0256053618515976	-0.0348713032544017
4	D	26	50	20120618	13	2488	49.28	-0.0250131599223539	-0.0362840318925343
4	D	26	50	20120618	13	2490	49.32	-0.0233704801589794	-0.0380491825504104
4	D	26	50	20120618	13	2492	49.36	-0.0223441146660871	-0.0379515311039285
4	D	26	50	20120618	13	2494	49.4	-0.021251705399832	-0.0385754114169694
4	D	26	50	20120618	13	2496	49.44	-0.0205262845530128	-0.0388362631085490
4	D	26	50	20120618	13	2498	49.48	-0.0200471489980808	-0.0384110090903435
4	D	26	50	20120618	13	2500	49.52	-0.0193465475992811	-0.0382947607355165
4	D	26	50	20120618	13	2502	49.56	-0.0195174553082939	-0.0374526672698013
4	D	26	50	20120618	13	2504	49.6	-0.0188751902189422	-0.0358420901542928
4	D	26	50	20120618	13	2506	49.64	-0.0183580123191823	-0.0353346703281133
4	D	26	50	20120618	13	2508	49.68	-0.0176336521325348	-0.0343588629700758
4	D	26	50	20120618	13	2510	49.72	-0.0170350155315823	-0.0334489579640450
4	D	26	50	20120618	13	2512	49.76	-0.0161350807311662	-0.0323579629113522
4	D	26	50	20120618	13	2514	49.8	-0.01547945132365	-0.0311222231005506
4	D	26	50	20120618	13	2516	49.84	-0.0153366157538503	-0.0306804227836653
4	D	26	50	20120618	13	2518	49.88	-0.0153378178353783	-0.0294796847585325
4	D	26	50	20120618	13	2520	49.92	-0.0154262768937048	-0.0285127162352599
4	D	26	50	20120618	13	2522	49.96	-0.0150401258804988	-0.0270800471858978
4	D	26	50	20120618	13	2524	50	-0.014584324849346	-0.0255734854779018
4	D	26	50	20120618	13	2526	50.04	-0.0139968605355362	-0.0240554686400505
4	D	26	50	20120618	13	2528	50.08	-0.0138663286237291	-0.0226283857342598
4	D	26	50	20120618	13	2530	50.12	-0.0134329853039468	-0.0208709708245699
4	D	26	50	20120618	13	2532	50.16	-0.0126882462998655	-0.0195621303147293
4	D	26	50	20120618	13	2534	50.2	-0.0126887554167479	-0.0176667164456231
4	D	26	50	20120618	13	2536	50.24	-0.0120466529619559	-0.0171801350562853
4	D	26	50	20120618	13	2538	50.28	-0.0112293860153283	-0.0164085330655867
4	D	26	50	20120618	13	2540	50.32	-0.0115280608486336	-0.0168524617738834
4	D	26	50	20120618	13	2542	50.36	-0.0111963782707825	-0.0155791533797974
4	D	26	50	20120618	13	2544	50.4	-0.0102622407153604	-0.0149422410887792
4	D	26	50	20120618	13	2546	50.44	-0.0104505078958513	-0.0141527917229234
4	D	26	50	20120618	13	2548	50.48	-0.00953961294032677	-0.0143813286346030
4	D	26	50	20120618	13	2550	50.52	-0.00849414849327465	-0.0130656221179170
4	D	26	50	20120618	13	2552	50.56	-0.00769494105383856	-0.0131591369897288
4	D	26	50	20120618	13	2554	50.6	-0.00714964151739093	-0.0121362151068609
4	D	26	50	20120618	13	2556	50.64	-0.00614971474704722	-0.0121263933936703
4	D	26	50	20120618	13	2558	50.68	-0.00519381951596799	-0.0124354273413201
4	D	26	50	20120618	13	2560	50.72	-0.00400003235049418	-0.0118813879650570
4	D	26	50	20120618	13	2562	50.76	-0.00338740210634197	-0.0123558495441654
4	D	26	50	20120618	13	2564	50.8	-0.00237316349474705	-0.0116464588080755
4	D	26	50	20120618	13	2566	50.84	-0.00059473337152038	-0.0115701761285212
4	D	26	50	20120618	13	2568	50.88	0.00107919344051472	-0.0116133874239195
4	D	26	50	20120618	13	2570	50.92	0.00107963184671906	-0.0119534916435345
4	D	26	50	20120618	13	2572	50.96	0.00298577252569582	-0.0131122345969328
4	D	26	50	20120618	13	2574	51	0.00399406436926097	-0.0128766690438483
4	D	26	50	20120618	13	2576	51.04	0.00422492766225056	-0.0129911567027901
4	D	26	50	20120618	13	2578	51.08	0.00516822225048904	-0.0136189119609920
4	D	26	50	20120618	13	2580	51.12	0.00550367370748394	-0.0134909256335973
4	D	26	50	20120618	13	2582	51.16	0.00655928513684609	-0.0135963835389434
4	D	26	50	20120618	13	2584	51.2	0.0077869568592744	-0.0139428729327926
4	D	26	50	20120618	13	2586	51.24	0.008567878517349	-0.0135682548311878
4	D	26	50	20120618	13	2588	51.28	0.0094046969664764	-0.0128693222043917
4	D	26	50	20120618	13	2590	51.32	0.0099250667462465	-0.0119832367973920
4	D	26	50	20120618	13	2592	51.36	0.0105036024227302	-0.0111382632857571
4	D	26	50	20120618	13	2594	51.4	0.0100613028884574	-0.0112428486213353
4	D	26	50	20120618	13	2596	51.44	0.0096286815246986	-0.0106921672951761
4	D	26	50	20120618	13	2598	51.48	0.0093043111380717	-0.00950163211378895
4	D	26	50	20120618	13	2600	51.52	0.0090433491378341	-0.00965610383277975
4	D	26	50	20120618	13	2602	51.56	0.0089140334496907	-0.00936186255899245
4	D	26	50	20120618	13	2604	51.6	0.0085420761909035	-0.00897608419106015
4	D	26	50	20120618	13	2606	51.64	0.0082382606912989	-0.00805009957682512
4	D	26	50	20120618	13	2608	51.68	0.0079613223204471	-0.0068307999986861
4	D	26	50	20120618	13	2610	51.72	0.0076144652310717	-0.00508900507779271
4	D	26	50	20120618	13	2612	51.76	0.007364474699651	-0.00415459175072594
4	D	26	50	20120618	13	2614	51.8	0.007313209458015	-0.00315325783788767
4	D	26	50	20120618	13	2616	51.84	0.0070648382011232	-0.00144804862185287
4	D	26	50	20120618	13	2618	51.88	0.0071468908720121	-0.000193372491451090
4	D	26	50	20120618	13	2620	51.92	0.00634416911187352	0.00075529610832441
4	D	26	50	20120618	13	2622	51.96	0.005879034271209	0.00174991250674141
4	D	26	50	20120618	13	2624	52	0.00504964044328406	0.00268101657407223
4	D	26	50	20120618	13	2626	52.04	0.0047907332953526	0.00310930408036911
4	D	26	50	20120618	13	2628	52.08	0.00428824907450582	0.00307906819440557
4	D	26	50	20120618	13	2630	52.12	0.00329943802276236	0.00317313460950682
4	D	26	50	20120618	13	2632	52.16	0.00244501261478341	0.00335343269657377
4	D	26	50	20120618	13	2634	52.2	0.00171210350715136	0.00366453846709241
4	D	26	50	20120618	13	2636	52.24	0.00098473811668382	0.00350185440994482
4	D	26	50	20120618	13	2638	52.28	0.000406848028691299	0.00365389651003555
4	D	26	50	20120618	13	2640	52.32	-0.00060840386692106	0.00410069112211643
4	D	26	50	20120618	13	2642	52.36	-0.00102371596378317	0.00491766815496374
4	D	26	50	20120618	13	2644	52.4	-0.00217741512451117	0.00516928291066082
4	D	26	50	20120618	13	2646	52.44	-0.00363034278315423	0.00605347044305991
4	D	26	50	20120618	13	2648	52.48	-0.00414478417967088	0.00719638834669517
4	D	26	50	20120618	13	2650	52.52	-0.0046314362796869	0.00815448267986388
4	D	26	50	20120618	13	2652	52.56	-0.00503698323190082	0.0093545913799615
4	D	26	50	20120618	13	2654	52.6	-0.00456337725199769	0.00963907458016847
4	D	26	50	20120618	13	2656	52.64	-0.00488652505099994	0.0106864977130045
4	D	26	50	20120618	13	2658	52.68	-0.00470039333298821	0.0112928064225329
4	D	26	50	20120618	13	2660	52.72	-0.00479339908791767	0.0112033220593737
4	D	26	50	20120618	13	2662	52.76	-0.00483076261023557	0.0114658566650927
4	D	26	50	20120618	13	2664	52.8	-0.00530074820341902	0.0110853342218649
4	D	26	50	20120618	13	2666	52.84	-0.00524903748451085	0.0112539296917032
4	D	26	50	20120618	13	2668	52.88	-0.00594219304890459	0.0114652909796677
4	D	26	50	20120618	13	2670	52.92	-0.00617386244362474	0.0119291742413296
4	D	26	50	20120618	13	2672	52.96	-0.00731622173290285	0.0118090650834772
4	D	26	50	20120618	13	2674	53	-0.00810162644797018	0.0115323105603886
4	D	26	50	20120618	13	2676	53.04	-0.0093126458057015	0.0115723045199325
4	D	26	50	20120618	13	2678	53.08	-0.0111773146719617	0.0122574627066310
4	D	26	50	20120618	13	2680	53.12	-0.0117799393551601	0.0133629251640668
4	D	26	50	20120618	13	2682	53.16	-0.01295816310038	0.0136806565251252
4	D	26	50	20120618	13	2684	53.2	-0.0134962642897952	0.0137181402555959
4	D	26	50	20120618	13	2686	53.24	-0.014555677125213	0.0137089224115963
4	D	26	50	20120618	13	2688	53.28	-0.0157778793766888	0.0135622295743053
4	D	26	50	20120618	13	2690	53.32	-0.0173601078742328	0.0128300848491037
4	D	26	50	20120618	13	2692	53.36	-0.0186069987589737	0.0129091606004437
4	D	26	50	20120618	13	2694	53.4	-0.0195419919136011	0.0126013711607290
4	D	26	50	20120618	13	2696	53.44	-0.0202995790478965	0.0116127015303417
4	D	26	50	20120618	13	2698	53.48	-0.0211009007366084	0.0106406842646514
4	D	26	50	20120618	13	2700	53.52	-0.0228191702148917	0.00918970114965661
4	D	26	50	20120618	13	2702	53.56	-0.0233732308043582	0.00861598299167309
4	D	26	50	20120618	13	2704	53.6	-0.0245069421777024	0.0081179606146156
4	D	26	50	20120618	13	2706	53.64	-0.0258848811622006	0.00680521687534277
4	D	26	50	20120618	13	2708	53.68	-0.026646081612148	0.00576315361190816
4	D	26	50	20120618	13	2710	53.72	-0.0275693509363432	0.00444715718144187
4	D	26	50	20120618	13	2712	53.76	-0.0279531684971713	0.00341053864022239
4	D	26	50	20120618	13	2714	53.8	-0.0283697251019683	0.00199059751292169
4	D	26	50	20120618	13	2716	53.84	-0.0290568914719254	0.000490116923243840
4	D	26	50	20120618	13	2718	53.88	-0.0295726551581229	-0.000590059395696741
4	D	26	50	20120618	13	2720	53.92	-0.0304294564448866	-0.0016148692536704
4	D	26	50	20120618	13	2722	53.96	-0.0308274868520165	-0.00413959401589697
4	D	26	50	20120618	13	2724	54	-0.0320567919911093	-0.00574154442867509
4	D	26	50	20120618	13	2726	54.04	-0.0317573322692768	-0.00759564911962434
4	D	26	50	20120618	13	2728	54.08	-0.031831366349267	-0.00771748361802278
4	D	26	50	20120618	13	2730	54.12	-0.031799758676148	-0.00885585482505505
4	D	26	50	20120618	13	2732	54.16	-0.0315765957760055	-0.0100488853862730
4	D	26	50	20120618	13	2734	54.2	-0.0317400788638159	-0.0115746803987173
4	D	26	50	20120618	13	2736	54.24	-0.031421237345111	-0.0136798150680556
4	D	26	50	20120618	13	2738	54.28	-0.0314568048162047	-0.0145107362466279
4	D	26	50	20120618	13	2740	54.32	-0.0312053788580182	-0.0167890130824075
4	D	26	50	20120618	13	2742	54.36	-0.0309318558129196	-0.0175519954414435
4	D	26	50	20120618	13	2744	54.4	-0.0305103070342475	-0.0186754184111214
4	D	26	50	20120618	13	2746	54.44	-0.0304683331757162	-0.0199553948221540
4	D	26	50	20120618	13	2748	54.48	-0.0303497089421044	-0.0206457855990333
4	D	26	50	20120618	13	2750	54.52	-0.0299133109210273	-0.0232109992955506
4	D	26	50	20120618	13	2752	54.56	-0.0297662157399777	-0.0249882584499476
4	D	26	50	20120618	13	2754	54.6	-0.0291610129454551	-0.0257650053495860
4	D	26	50	20120618	13	2756	54.64	-0.0286896697072518	-0.0267296262783452
4	D	26	50	20120618	13	2758	54.68	-0.0277468771648279	-0.0281804043323735
4	D	26	50	20120618	13	2760	54.72	-0.0281404527992364	-0.0290614593817319
4	D	26	50	20120618	13	2762	54.76	-0.0273491366714783	-0.0308396137333138
4	D	26	50	20120618	13	2764	54.8	-0.02734050289768	-0.0329036654986651
4	D	26	50	20120618	13	2766	54.84	-0.0270647171108817	-0.0333949774323693
4	D	26	50	20120618	13	2768	54.88	-0.0259114471639698	-0.0347615107844870
4	D	26	50	20120618	13	2770	54.92	-0.0258023052322937	-0.0346107202633988
4	D	26	50	20120618	13	2772	54.96	-0.0254407261797339	-0.0339175788411408
4	D	26	50	20120618	13	2774	55	-0.0245305595441941	-0.0344962538176605
4	D	26	50	20120618	13	2776	55.04	-0.0239843195557275	-0.0342660905603841
4	D	26	50	20120618	13	2778	55.08	-0.0234622626191774	-0.0344965366603728
4	D	26	50	20120618	13	2780	55.12	-0.0239054771496251	-0.0346757175187256
4	D	26	50	20120618	13	2782	55.16	-0.0240274530693798	-0.0347200531139059
4	D	26	50	20120618	13	2784	55.2	-0.0241956737726241	-0.0345586206357610
4	D	26	50	20120618	13	2786	55.24	-0.024761896598727	-0.0336197525359729
4	D	26	50	20120618	13	2788	55.28	-0.0251739135779888	-0.0334089781466368
4	D	26	50	20120618	13	2790	55.32	-0.0254699509030004	-0.0336666054312943
4	D	26	50	20120618	13	2792	55.36	-0.0265339981162621	-0.0329848201439419
4	D	26	50	20120618	13	2794	55.4	-0.0274343147543401	-0.0331165965636838
4	D	26	50	20120618	13	2796	55.44	-0.0282601942615625	-0.0328281182101633
4	D	26	50	20120618	13	2798	55.48	-0.0289863787837055	-0.0324898524681791
4	D	26	50	20120618	13	2800	55.52	-0.0297378635864793	-0.0321878047355275
4	D	26	50	20120618	13	2802	55.56	-0.0308749478591697	-0.0328324881300709
4	D	26	50	20120618	13	2804	55.6	-0.0316486994544831	-0.0324623530854588
4	D	26	50	20120618	13	2806	55.64	-0.0315322743229608	-0.0324300029502195
4	D	26	50	20120618	13	2808	55.68	-0.0314776432530463	-0.0314269436968352
4	D	26	50	20120618	13	2810	55.72	-0.0311350429464936	-0.0313713014642236
4	D	26	50	20120618	13	2812	55.76	-0.0312945874495327	-0.0315149643489573
4	D	26	50	20120618	13	2814	55.8	-0.0308859150853459	-0.0311318185395714
4	D	26	50	20120618	13	2816	55.84	-0.0306025137585142	-0.0308075322986514
4	D	26	50	20120618	13	2818	55.88	-0.0305315273087509	-0.0305785640518354
4	D	26	50	20120618	13	2820	55.92	-0.0303455794385022	-0.0297515107473562
4	D	26	50	20120618	13	2822	55.96	-0.0302901634800607	-0.0289762176592599
4	D	26	50	20120618	13	2824	56	-0.0301488764741118	-0.0279910835627786
4	D	26	50	20120618	13	2826	56.04	-0.0301850661991729	-0.0274421000000009
4	D	26	50	20120618	13	2828	56.08	-0.0296676973805821	-0.0261820852134012
4	D	26	50	20120618	13	2830	56.12	-0.0293427252460844	-0.0262305785964550
4	D	26	50	20120618	13	2832	56.16	-0.0294195495694332	-0.0247702291450365
4	D	26	50	20120618	13	2834	56.2	-0.0291648150586175	-0.0232818040188712
4	D	26	50	20120618	13	2836	56.24	-0.0290330485383706	-0.0225957308359978
4	D	26	50	20120618	13	2838	56.28	-0.02933605015807	-0.0216843345417654
4	D	26	50	20120618	13	2840	56.32	-0.0291640464335464	-0.0203760809305532
4	D	26	50	20120618	13	2842	56.36	-0.0300009850908266	-0.0193330913572351
4	D	26	50	20120618	13	2844	56.4	-0.0301217235737142	-0.0185243379762531
4	D	26	50	20120618	13	2846	56.44	-0.030071214936334	-0.0172071606774621
4	D	26	50	20120618	13	2848	56.48	-0.0302765375323872	-0.0161811699511639
4	D	26	50	20120618	13	2850	56.52	-0.0305382660363756	-0.0144318302009152
4	D	26	50	20120618	13	2852	56.56	-0.0305515242885228	-0.0134842010481082
4	D	26	50	20120618	13	2854	56.6	-0.0303466118144028	-0.0133792593307123
4	D	26	50	20120618	13	2856	56.64	-0.0301855965292588	-0.0124016912767897
4	D	26	50	20120618	13	2858	56.68	-0.0300558636481145	-0.0110621976879846
4	D	26	50	20120618	13	2860	56.72	-0.0299895653163104	-0.00991722210361605
4	D	26	50	20120618	13	2862	56.76	-0.0289777662231106	-0.00866939076685615
4	D	26	50	20120618	13	2864	56.8	-0.0283680987563716	-0.00790331128011861
4	D	26	50	20120618	13	2866	56.84	-0.0278867004597398	-0.00742686273095511
4	D	26	50	20120618	13	2868	56.88	-0.0267766842346331	-0.00622591257378788
4	D	26	50	20120618	13	2870	56.92	-0.0263538343794836	-0.00574734270428082
4	D	26	50	20120618	13	2872	56.96	-0.0253597836664915	-0.00486642907627862
4	D	26	50	20120618	13	2874	57	-0.0242363324125423	-0.0036352147488766
4	D	26	50	20120618	13	2876	57.04	-0.023960207214489	-0.00373244193128975
4	D	26	50	20120618	13	2878	57.08	-0.0231668334059977	-0.00271236968875004
4	D	26	50	20120618	13	2880	57.12	-0.0222166233134392	-0.0023885147829666
4	D	26	50	20120618	13	2882	57.16	-0.0219914098036313	-0.00264653804742157
4	D	26	50	20120618	13	2884	57.2	-0.0211599724371087	-0.00279943574671754
4	D	26	50	20120618	13	2886	57.24	-0.0204718585440648	-0.00253182411430968
4	D	26	50	20120618	13	2888	57.28	-0.0191499931273147	-0.00240723189946461
4	D	26	50	20120618	13	2890	57.32	-0.018720871235016	-0.00340076642450639
4	D	26	50	20120618	13	2892	57.36	-0.0191076939996641	-0.00317134562935042
4	D	26	50	20120618	13	2894	57.4	-0.0181750130842112	-0.00384168992898308
4	D	26	50	20120618	13	2896	57.44	-0.0177699752488798	-0.00427685051319309
4	D	26	50	20120618	13	2898	57.48	-0.0178332754479316	-0.00453061699482532
4	D	26	50	20120618	13	2900	57.52	-0.0172557601265331	-0.00507065565682092
4	D	26	50	20120618	13	2902	57.56	-0.0169267716255183	-0.00482575629422477
4	D	26	50	20120618	13	2904	57.6	-0.0165457188522046	-0.00475878621097859
4	D	26	50	20120618	13	2906	57.64	-0.0163444691912111	-0.00504234310130221
4	D	26	50	20120618	13	2908	57.68	-0.0154100346509409	-0.006240528470955
4	D	26	50	20120618	13	2910	57.72	-0.014307959234987	-0.00711335986844824
4	D	26	50	20120618	13	2912	57.76	-0.0138018680624494	-0.00727721135889157
4	D	26	50	20120618	13	2914	57.8	-0.0125721252242590	-0.00786065859907743
4	D	26	50	20120618	13	2916	57.84	-0.0117162573184465	-0.00891395071819725
4	D	26	50	20120618	13	2918	57.88	-0.0108463321298239	-0.00862719063415485
4	D	26	50	20120618	13	2920	57.92	-0.00929376605464383	-0.00936531111876425
4	D	26	50	20120618	13	2922	57.96	-0.00886202786725476	-0.00934718797196245
4	D	26	50	20120618	13	2924	58	-0.00775993123809741	-0.00927760866469375
4	D	26	50	20120618	13	2926	58.04	-0.00651996999981212	-0.00920136134047835
4	D	26	50	20120618	13	2928	58.08	-0.005459847229186	-0.00845351106655985
4	D	26	50	20120618	13	2930	58.12	-0.00446883707535305	-0.00798097988896413
4	D	26	50	20120618	13	2932	58.16	-0.00356381110611239	-0.00853914169776155
4	D	26	50	20120618	13	2934	58.2	-0.00250044978642844	-0.00827199675582925
4	D	26	50	20120618	13	2936	58.24	-0.00134739197155097	-0.00851796384966505
4	D	26	50	20120618	13	2938	58.28	-0.000308319769800770	-0.00860797147184225
4	D	26	50	20120618	13	2940	58.32	0.00072582389768455	-0.00897753375996155
4	D	26	50	20120618	13	2942	58.36	0.0017471689324304	-0.00814031933103671
4	D	26	50	20120618	13	2944	58.4	0.00285282937976494	-0.00816263562105095
4	D	26	50	20120618	13	2946	58.44	0.00288527143888578	-0.00688370572805448
4	D	26	50	20120618	13	2948	58.48	0.00320543948991211	-0.0059443949794212
4	D	26	50	20120618	13	2950	58.52	0.00293029504896427	-0.00497546989168506
4	D	26	50	20120618	13	2952	58.56	0.0034997090479707	-0.00421919585468226
4	D	26	50	20120618	13	2954	58.6	0.00332343722691583	-0.00298795748564969
4	D	26	50	20120618	13	2956	58.64	0.00293841051349194	-0.00293160814625693
4	D	26	50	20120618	13	2958	58.68	0.00324155426165443	-0.00108985661077501
4	D	26	50	20120618	13	2960	58.72	0.0031601309158008	-0.00122458166579449
4	D	26	50	20120618	13	2962	58.76	0.00333812383476108	-0.000781621693787991
4	D	26	50	20120618	13	2964	58.8	0.00339299532098115	-0.00130157145213008
4	D	26	50	20120618	13	2966	58.84	0.00330789501986535	-0.00137962896970526
4	D	26	50	20120618	13	2968	58.88	0.00402232742730499	-0.0012189884511553
4	D	26	50	20120618	13	2970	58.92	0.00399630589775733	-0.00187975145390288
4	D	26	50	20120618	13	2972	58.96	0.00451695569181279	-0.0020452497960396
4	D	26	50	20120618	13	2974	59	0.00540176547817933	-0.00164616579980572
4	D	26	50	20120618	13	2976	59.04	0.00605557055020004	-0.00201171172140792
4	D	26	50	20120618	13	2978	59.08	0.0070554336809334	-0.00197631395594172
4	D	26	50	20120618	13	2980	59.12	0.0080867206370228	-0.00160631326161805
4	D	26	50	20120618	13	2982	59.16	0.0097219333527879	-0.00230342155291862
4	D	26	50	20120618	13	2984	59.2	0.0116904125655941	-0.00260730069213353
4	D	26	50	20120618	13	2986	59.24	0.0127702424022119	-0.00273337076015129
4	D	26	50	20120618	13	2988	59.28	0.0142982930852882	-0.00315721763586231
4	D	26	50	20120618	13	2990	59.32	0.0149490363849464	-0.0038515328553772
4	D	26	50	20120618	13	2992	59.36	0.0165793417796501	-0.00460149030750365
4	D	26	50	20120618	13	2994	59.4	0.0169491515551428	-0.00497428407361301
4	D	26	50	20120618	13	2996	59.44	0.0182208972432424	-0.00565203178124469
4	D	26	50	20120618	13	2998	59.48	0.0193304326357379	-0.00714776061335297
4	D	26	50	20120618	13	3000	59.52	0.0203123706095682	-0.00823877687924915
4	D	26	50	20120618	13	3002	59.56	0.0212763975686311	-0.00929820668522965
4	D	26	50	20120618	13	3004	59.6	0.0218371403171798	-0.0102823508322174
4	D	26	50	20120618	13	3006	59.64	0.0225037723062112	-0.0106684594190165
4	D	26	50	20120618	13	3008	59.68	0.0229503243806662	-0.0117468538288684
4	D	26	50	20120618	13	3010	59.72	0.0243116817111456	-0.0124337020007740
4	D	26	50	20120618	13	3012	59.76	0.0256036860085262	-0.0132214401682192
4	D	26	50	20120618	13	3014	59.8	0.0266823844742941	-0.0144429600616512
4	D	26	50	20120618	13	3016	59.84	0.0283176113321949	-0.0154518883013193
4	D	26	50	20120618	13	3018	59.88	0.030135300023913	-0.0161749756957607
4	D	26	50	20120618	13	3020	59.92	0.0301624529243105	-0.0160731523192699
4	D	26	50	20120618	13	3022	59.96	0.0316727622982469	-0.0163009114134900
4	D	26	50	20120618	13	3024	60	0.0328584389489405	-0.0165305796960195
4	D	26	50	20120618	13	3026	60.04	0.0344545203754348	-0.0172441918595930
4	D	26	50	20120618	13	3028	60.08	0.0352799968317919	-0.0172299083026130
4	D	26	50	20120618	13	3030	60.12	0.0365300909102516	-0.0180724260323968
4	D	26	50	20120618	13	3032	60.16	0.037139970509025	-0.0176992857839645
4	D	26	50	20120618	13	3034	60.2	0.0383395064526299	-0.0177381766569299
4	D	26	50	20120618	13	3036	60.24	0.0405233350356464	-0.0183267723415896
4	D	26	50	20120618	13	3038	60.28	0.0418362201962755	-0.0187004782754466
4	D	26	50	20120618	13	3040	60.32	0.0435268417994144	-0.0186903666484756
4	D	26	50	20120618	13	3042	60.36	0.0448198572594921	-0.0185769467207733
4	D	26	50	20120618	13	3044	60.4	0.0461652693320558	-0.0186622945092626
4	D	26	50	20120618	13	3046	60.44	0.0472395059540344	-0.0185471775252853
4	D	26	50	20120618	13	3048	60.48	0.0487650181237662	-0.0191325205187515
4	D	26	50	20120618	13	3050	60.52	0.0495988384401414	-0.0187728860098402
4	D	26	50	20120618	13	3052	60.56	0.0513248860930178	-0.0176890327356374
4	D	26	50	20120618	13	3054	60.6	0.0517328867057624	-0.0175456314804128
4	D	26	50	20120618	13	3056	60.64	0.0526171237356362	-0.0174840424797714
4	D	26	50	20120618	13	3058	60.68	0.0534335492251942	-0.0166722838949693
4	D	26	50	20120618	13	3060	60.72	0.0536709956823166	-0.0162705058218991
4	D	26	50	20120618	13	3062	60.76	0.0540481664394015	-0.0154765663279827
4	D	26	50	20120618	13	3064	60.8	0.0542710464968315	-0.0149849856937019
4	D	26	50	20120618	13	3066	60.84	0.0544210945557993	-0.0142829700813399
4	D	26	50	20120618	13	3068	60.88	0.0544091444511973	-0.0137947128489306
4	D	26	50	20120618	13	3070	60.92	0.054780870486067	-0.0134519781920895
4	D	26	50	20120618	13	3072	60.96	0.0548302265393938	-0.0124361485902369
4	D	26	50	20120618	13	3074	61	0.0545561519510059	-0.0118030051783625
4	D	26	50	20120618	13	3076	61.04	0.0544400450175351	-0.0112105911170844
4	D	26	50	20120618	13	3078	61.08	0.0544764610167662	-0.0111549418134049
4	D	26	50	20120618	13	3080	61.12	0.0541139273700519	-0.00981391380288465
4	D	26	50	20120618	13	3082	61.16	0.0539091492462203	-0.00957844724474955
4	D	26	50	20120618	13	3084	61.2	0.0538555505522063	-0.00895195063661825
4	D	26	50	20120618	13	3086	61.24	0.0537064217320541	-0.00836300139856795
4	D	26	50	20120618	13	3088	61.28	0.0533199171654575	-0.0071777490119431
4	D	26	50	20120618	13	3090	61.32	0.053018053280569	-0.00651724056763674
4	D	26	50	20120618	13	3092	61.36	0.0528716114661852	-0.00586408603385472
4	D	26	50	20120618	13	3094	61.4	0.052357756968297	-0.00467084334060243
4	D	26	50	20120618	13	3096	61.44	0.0521212297499901	-0.0042056377892598
4	D	26	50	20120618	13	3098	61.48	0.0518161131739081	-0.0029521495982504
4	D	26	50	20120618	13	3100	61.52	0.051017506775236	-0.00142013204613163
4	D	26	50	20120618	13	3102	61.56	0.050851831656404	-0.00099975706471623
4	D	26	50	20120618	13	3104	61.6	0.0506725093766951	-0.00092452090319798
4	D	26	50	20120618	13	3106	61.64	0.0497697461491542	0.00049669301630886
4	D	26	50	20120618	13	3108	61.68	0.049385857877648	0.00124969102759441
4	D	26	50	20120618	13	3110	61.72	0.0494975807490755	0.00125138808386926
4	D	26	50	20120618	13	3112	61.76	0.0490970047575333	0.00225668179468218
4	D	26	50	20120618	13	3114	61.8	0.0489625130477516	0.00253669608003205
4	D	26	50	20120618	13	3116	61.84	0.0490991260778769	0.0024459035693277
4	D	26	50	20120618	13	3118	61.88	0.0487091566880525	0.00287264251177378
4	D	26	50	20120618	13	3120	61.92	0.0486232432141383	0.00323121636051348
4	D	26	50	20120618	13	3122	61.96	0.0487294506526726	0.0032794410429904
4	D	26	50	20120618	13	3124	62	0.0482929536366461	0.00376387989878131
4	D	26	50	20120618	13	3126	62.04	0.0477596537022752	0.00395069751037079
4	D	26	50	20120618	13	3128	62.08	0.0475134391210661	0.00330298769880392
4	D	26	50	20120618	13	3130	62.12	0.0474196060512026	0.0040868155657492
4	D	26	50	20120618	13	3132	62.16	0.0475357129846734	0.00376479913759685
4	D	26	50	20120618	13	3134	62.2	0.0478293744309002	0.00348612835513123
4	D	26	50	20120618	13	3136	62.24	0.0482388599678853	0.00386662251408771
4	D	26	50	20120618	13	3138	62.28	0.0480779931751654	0.00371211968239845
4	D	26	50	20120618	13	3140	62.32	0.0487874334087298	0.0032032149319785
4	D	26	50	20120618	13	3142	62.36	0.0487674929975004	0.00325695504734867
4	D	26	50	20120618	13	3144	62.4	0.0493766654894926	0.00337808243896592
4	D	26	50	20120618	13	3146	62.44	0.0492677710451899	0.00377052670252445
4	D	26	50	20120618	13	3148	62.48	0.0497569475164147	0.00362203427847528
4	D	26	50	20120618	13	3150	62.52	0.0500790346552452	0.00305670240691663
4	D	26	50	20120618	13	3152	62.56	0.0505173701489027	0.00314502004388684
4	D	26	50	20120618	13	3154	62.6	0.0511434424929653	0.00334909106093728
4	D	26	50	20120618	13	3156	62.64	0.0521298564527205	0.003494330793793
4	D	26	50	20120618	13	3158	62.68	0.0534759049213873	0.00348018865816926
4	D	26	50	20120618	13	3160	62.72	0.0543421107283408	0.00434710157190397
4	D	26	50	20120618	13	3162	62.76	0.0552329945619577	0.00442155991596291
4	D	26	50	20120618	13	3164	62.8	0.0559239793085332	0.00536441609799705
4	D	26	50	20120618	13	3166	62.84	0.0568441373628913	0.00472116105915166
4	D	26	50	20120618	13	3168	62.88	0.0572273892382944	0.00602888434027805
4	D	26	50	20120618	13	3170	62.92	0.0580403499046245	0.00599331686918437
4	D	26	50	20120618	13	3172	62.96	0.0590880700223087	0.00716110371831395
4	D	26	50	20120618	13	3174	63	0.0602367649883462	0.00731645507814064
4	D	26	50	20120618	13	3176	63.04	0.061020875698004	0.00749952502378984
4	D	26	50	20120618	13	3178	63.08	0.0612281286955697	0.00890631396496047
4	D	26	50	20120618	13	3180	63.12	0.0615058095285417	0.00961702699073107
4	D	26	50	20120618	13	3182	63.16	0.0616057944274015	0.0101499026610333
4	D	26	50	20120618	13	3184	63.2	0.0619941374716291	0.0114290588281997
4	D	26	50	20120618	13	3186	63.24	0.062407653517267	0.0114225534458128
4	D	26	50	20120618	13	3188	63.28	0.0619846622407612	0.0123446206884801
4	D	26	50	20120618	13	3190	63.32	0.0619227903974074	0.0128539497029687
4	D	26	50	20120618	13	3192	63.36	0.0618405538787554	0.0138243123387910
4	D	26	50	20120618	13	3194	63.4	0.0617787527460797	0.0150634462621424
4	D	26	50	20120618	13	3196	63.44	0.0618303715411063	0.0164167072199772
4	D	26	50	20120618	13	3198	63.48	0.0619544687812046	0.0166134950371814
4	D	26	50	20120618	13	3200	63.52	0.0621819450327123	0.0172752762736939
4	D	26	50	20120618	13	3202	63.56	0.0613372352719068	0.0174514872835656
4	D	26	50	20120618	13	3204	63.6	0.0610308459036187	0.0178683267310751
4	D	26	50	20120618	13	3206	63.64	0.0614030669132353	0.0180145564134244
4	D	26	50	20120618	13	3208	63.68	0.0614173504702153	0.0175092579075884
4	D	26	50	20120618	13	3210	63.72	0.061929720043863	0.0174019190982043
4	D	26	50	20120618	13	3212	63.76	0.0616882430780878	0.0168958427749091
4	D	26	50	20120618	13	3214	63.8	0.0621928344771425	0.0176436789066921
4	D	26	50	20120618	13	3216	63.84	0.0623780964538134	0.0168186267144035
4	D	26	50	20120618	13	3218	63.88	0.0620565750004079	0.0168700333773959
4	D	26	50	20120618	13	3220	63.92	0.0622823541956408	0.0157231768889893
4	D	26	50	20120618	13	3222	63.96	0.0622673635318796	0.0153346924234055
4	D	26	50	20120618	13	3224	64	0.062253292106934	0.0153917559406473
4	D	26	50	20120618	13	3226	64.04	0.0625340134990651	0.0149150245487712
4	D	26	50	20120618	13	3228	64.08	0.0623395591342387	0.0142311108700077
4	D	26	50	20120618	13	3230	64.12	0.0622681413493389	0.0143541474499342
4	D	26	50	20120618	13	3232	64.16	0.0622612824135614	0.0141920078650081
4	D	26	50	20120618	13	3234	64.2	0.0623959155446993	0.0137800474542887
4	D	26	50	20120618	13	3236	64.24	0.0628273921025793	0.0130002500959963
4	D	26	50	20120618	13	3238	64.28	0.0630018353454981	0.0120796677775694
4	D	26	50	20120618	13	3240	64.32	0.0635074874047246	0.0119258720526613
4	D	26	50	20120618	13	3242	64.36	0.0637998760587452	0.0114159773527478
4	D	26	50	20120618	13	3244	64.4	0.0642469089658113	0.0105777729743292
4	D	26	50	20120618	13	3246	64.44	0.0653669661072108	0.0103770960698285
4	D	26	50	20120618	13	3248	64.48	0.0654599506489369	0.0109847129269021
4	D	26	50	20120618	13	3250	64.52	0.0671900995211441	0.008678979134809
4	D	26	50	20120618	13	3252	64.56	0.0673594515952383	0.00844075486022725
4	D	26	50	20120618	13	3254	64.6	0.0690071518167592	0.00694465833259275
4	D	26	50	20120618	13	3256	64.64	0.0695060863615644	0.0065669218900829
4	D	26	50	20120618	13	3258	64.68	0.0701385933773358	0.00662851089072425
4	D	26	50	20120618	13	3260	64.72	0.0710720450391801	0.00517434579521411
4	D	26	50	20120618	13	3262	64.76	0.0724965823605586	0.00358844670636892
4	D	26	50	20120618	13	3264	64.8	0.0731694651735357	0.00286154093530915
4	D	26	50	20120618	13	3266	64.84	0.0739498989279313	0.00253860526834125
4	D	26	50	20120618	13	3268	64.88	0.0747410099947228	0.00131842180672575
4	D	26	50	20120618	13	3270	64.92	0.0761108879619155	-0.000211120871658870
4	D	26	50	20120618	13	3272	64.96	0.0763389298988481	-0.000126763032663320
4	D	26	50	20120618	13	3274	65	0.076587336511079	-0.00181102067477155
4	D	26	50	20120618	13	3276	65.04	0.0766530974417293	-0.00311676405691063
4	D	26	50	20120618	13	3278	65.08	0.07755098163248	-0.00445531719369676
4	D	26	50	20120618	13	3280	65.12	0.0779139395432631	-0.00583962013922568
4	D	26	50	20120618	13	3282	65.16	0.0784171167287554	-0.00719231541163555
4	D	26	50	20120618	13	3284	65.2	0.0795624882929214	-0.00832807032357735
4	D	26	50	20120618	13	3286	65.24	0.080468079947587	-0.00979128638588665
4	D	26	50	20120618	13	3288	65.28	0.0810095823206196	-0.0112325114273012
4	D	26	50	20120618	13	3290	65.32	0.0819336294622742	-0.0118529269171142
4	D	26	50	20120618	13	3292	65.36	0.0828328571559092	-0.0132270475249939
4	D	26	50	20120618	13	3294	65.4	0.0842680717896835	-0.0153228413137529
4	D	26	50	20120618	13	3296	65.44	0.0853399749592842	-0.0162492219077853
4	D	26	50	20120618	13	3298	65.48	0.0871281772982268	-0.0174660819675293
4	D	26	50	20120618	13	3300	65.52	0.0885659375164134	-0.0180554554696482
4	D	26	50	20120618	13	3302	65.56	0.0899514425434704	-0.0187871695668200
4	D	26	50	20120618	13	3304	65.6	0.0904634585637275	-0.0184981750253492
4	D	26	50	20120618	13	3306	65.64	0.0914418822168554	-0.0185174790404755
4	D	26	50	20120618	13	3308	65.68	0.0921798895643798	-0.0186940436037379
4	D	26	50	20120618	13	3310	65.72	0.0934991386860395	-0.0193001048258927
4	D	26	50	20120618	13	3312	65.76	0.0951140291529133	-0.0198326976534825
4	D	26	50	20120618	13	3314	65.8	0.096861077877191	-0.0200695077145019
4	D	26	50	20120618	13	3316	65.84	0.0977602348601479	-0.0202887108166698
4	D	26	50	20120618	13	3318	65.88	0.098404550559165	-0.0197230253917205
4	D	26	50	20120618	13	3320	65.92	0.099530264554814	-0.0196090397785933
4	D	26	50	20120618	13	3322	65.96	0.100551043904135	-0.0202864480749700
4	D	26	50	20120618	13	3324	66	0.102187713259869	-0.0208883373671159
4	D	26	50	20120618	13	3326	66.04	0.103613028398707	-0.0209452594630015
4	D	26	50	20120618	13	3328	66.08	0.104879668775846	-0.0211130559021769
4	D	26	50	20120618	13	3330	66.12	0.106763542662284	-0.0206299605492704
4	D	26	50	20120618	13	3332	66.16	0.107962654341820	-0.0208235663859593
4	D	26	50	20120618	13	3334	66.2	0.109802899739858	-0.0208666291889334
4	D	26	50	20120618	13	3336	66.24	0.111378687201732	-0.0207446532691788
4	D	26	50	20120618	13	3338	66.28	0.112352938924851	-0.0204017064803034
4	D	26	50	20120618	13	3340	66.32	0.112956313141237	-0.0206325768443607
4	D	26	50	20120618	13	3342	66.36	0.115013286767709	-0.0206942365556802
4	D	26	50	20120618	13	3344	66.4	0.11494370746044	-0.0204910140667671
4	D	26	50	20120618	13	3346	66.44	0.116411590427505	-0.0207501687020721
4	D	26	50	20120618	13	3348	66.48	0.117536455895017	-0.0216858123949381
4	D	26	50	20120618	13	3350	66.52	0.116670532930776	-0.0211700487087407
4	D	26	50	20120618	13	3352	66.56	0.116433157184332	-0.0210524568510293
4	D	26	50	20120618	13	3354	66.6	0.116385144633889	-0.0210396582182899
4	D	26	50	20120618	13	3356	66.64	0.115964203967049	-0.0216897014822347
4	D	26	50	20120618	13	3358	66.68	0.115430974743356	-0.0214550127415588
4	D	26	50	20120618	13	3360	66.72	0.115582861279955	-0.0223637863767398
4	D	26	50	20120618	13	3362	66.76	0.115604993722206	-0.0236455588389965
4	D	26	50	20120618	13	3364	66.8	0.115607822149331	-0.0245350991697292
4	D	26	50	20120618	13	3366	66.84	0.11583635906101	-0.0260997850551389
4	D	26	50	20120618	13	3368	66.88	0.115684472524411	-0.0272642485023969
4	D	26	50	20120618	13	3370	66.92	0.115352839444035	-0.0273653647721065
4	D	26	50	20120618	13	3372	66.96	0.115476583130742	-0.0282867249079927
4	D	26	50	20120618	13	3374	67	0.115618853015117	-0.0310831908062291
4	D	26	50	20120618	13	3376	67.04	0.115250096828728	-0.0327459524021893
4	D	26	50	20120618	13	3378	67.08	0.115514201211502	-0.0341223357517689
4	D	26	50	20120618	13	3380	67.12	0.115573951734512	-0.0354923551403179
4	D	26	50	20120618	13	3382	67.16	0.115863229118695	-0.0371744914620825
4	D	26	50	20120618	13	3384	67.2	0.116282543439939	-0.0386445664601694
4	D	26	50	20120618	13	3386	67.24	0.116171032700546	-0.0397120855677267
4	D	26	50	20120618	13	3388	67.28	0.116283674810789	-0.0410985098335993
4	D	26	50	20120618	13	3390	67.32	0.116043612058576	-0.0426778328293793
4	D	26	50	20120618	13	3392	67.36	0.116086533440194	-0.0439812427591406
4	D	26	50	20120618	13	3394	67.4	0.116111706441604	-0.0457521209819442
4	D	26	50	20120618	13	3396	67.44	0.115730222333154	-0.0470316307025012
4	D	26	50	20120618	13	3398	67.48	0.116127474922825	-0.0488787350363167
4	D	26	50	20120618	13	3400	67.52	0.11626408795295	-0.0511476992757880
4	D	26	50	20120618	13	3402	67.56	0.117072805978593	-0.0539254268443232
4	D	26	50	20120618	13	3404	67.6	0.117398145808617	-0.0551147097396009
4	D	26	50	20120618	13	3406	67.64	0.117660623845793	-0.0571277013242827
4	D	26	50	20120618	13	3408	67.68	0.11860637916563	-0.0585337831586722
4	D	26	50	20120618	13	3410	67.72	0.119074413144098	-0.0603214198121899
4	D	26	50	20120618	13	3412	67.76	0.119493515333307	-0.0619953536952928
4	D	26	50	20120618	13	3414	67.8	0.120231451970153	-0.0637733029859082
4	D	26	50	20120618	13	3416	67.84	0.120425340649555	-0.0650558532656243
4	D	26	50	20120618	13	3418	67.88	0.121278252849022	-0.067469774395239
4	D	26	50	20120618	13	3420	67.92	0.121340407535088	-0.067889866533942
4	D	26	50	20120618	13	3422	67.96	0.12130724422705	-0.0676161454989446
4	D	26	50	20120618	13	3424	68	0.121402420799798	-0.0681644360970766
4	D	26	50	20120618	13	3426	68.04	0.121140932712115	-0.0685560318324977
4	D	26	50	20120618	13	3428	68.08	0.120770267337417	-0.0677896695030478
4	D	26	50	20120618	13	3430	68.12	0.120266383045144	-0.0676995840991246
4	D	26	50	20120618	13	3432	68.16	0.120180610992586	-0.0678079835686805
4	D	26	50	20120618	13	3434	68.2	0.12037966155149	-0.0670404191577025
4	D	26	50	20120618	13	3436	68.24	0.120059766443681	-0.0676785123170452
4	D	26	50	20120618	13	3438	68.28	0.119693697263061	-0.067371415841976
4	D	26	50	20120618	13	3440	68.32	0.118958730474696	-0.067457258605212
4	D	26	50	20120618	13	3442	68.36	0.11807194786041	-0.067130645982982
4	D	26	50	20120618	13	3444	68.4	0.117263512677479	-0.067065097184366
4	D	26	50	20120618	13	3446	68.44	0.116014549969869	-0.0670497529672142
4	D	26	50	20120618	13	3448	68.48	0.115469229220218	-0.0666489648436376
4	D	26	50	20120618	13	3450	68.52	0.11505910728713	-0.066260056113985
4	D	26	50	20120618	13	3452	68.56	0.115206326918973	-0.0667831737107068
4	D	26	50	20120618	13	3454	68.6	0.115141697359172	-0.0661916081775662
4	D	26	50	20120618	13	3456	68.64	0.114719483900126	-0.0660778346964733
4	D	26	50	20120618	13	3458	68.68	0.114866067135866	-0.0649356451128226
4	D	26	50	20120618	13	3460	68.72	0.114796346407241	-0.0650492064618812
4	D	26	50	20120618	13	3462	68.76	0.114264107133042	-0.0635096228672037
4	D	26	50	20120618	13	3464	68.8	0.114406518438773	-0.0633431699309124
4	D	26	50	20120618	13	3466	68.84	0.114808579354556	-0.0631786968936084
4	D	26	50	20120618	13	3468	68.88	0.114589588384422	-0.0625590592212547
4	D	26	50	20120618	13	3470	68.92	0.114488118561322	-0.0624427401557496
4	D	26	50	20120618	13	3472	68.96	0.114521211158681	-0.0628508821898503
4	D	26	50	20120618	13	3474	69	0.11454907116586	-0.0618528716788837
4	D	26	50	20120618	13	3476	69.04	0.114845561039212	-0.0621065108812953
4	D	26	50	20120618	13	3478	69.08	0.115144525786297	-0.06208190356531
4	D	26	50	20120618	13	3480	69.12	0.115023044841289	-0.0609221070228078
4	D	26	50	20120618	13	3482	69.16	0.114841742662593	-0.0598405164903049
4	D	26	50	20120618	13	3484	69.2	0.114872431096897	-0.0598635681713716
4	D	26	50	20120618	13	3486	69.24	0.11477909300178	-0.0594081914042875
4	D	26	50	20120618	13	3488	69.28	0.114220478644643	-0.0572656578572922
4	D	26	50	20120618	13	3490	69.32	0.114599205036646	-0.0571033061403318
4	D	26	50	20120618	13	3492	69.36	0.114336726999470	-0.0564309890127795
4	D	26	50	20120618	13	3494	69.4	0.113550919233537	-0.0550162804756597
4	D	26	50	20120618	13	3496	69.44	0.113196588025485	-0.0539592265484638
4	D	26	50	20120618	13	3498	69.48	0.112772677510163	-0.0529675092878497
4	D	26	50	20120618	13	3500	69.52	0.112774586698472	-0.0520944445451188
4	D	26	50	20120618	13	3502	69.56	0.112515290641811	-0.0512251981790061
4	D	26	50	20120618	13	3504	69.6	0.111913047796275	-0.0514767160610742
4	D	26	50	20120618	13	3506	69.64	0.111124623735252	-0.0505440422166892
4	D	26	50	20120618	13	3508	69.68	0.110476136106226	-0.0500456026466308
4	D	26	50	20120618	13	3510	69.72	0.110055902546166	-0.0488196916200875
4	D	26	50	20120618	13	3512	69.76	0.109209637150442	-0.0480424398462073
4	D	26	50	20120618	13	3514	69.8	0.108799515217354	-0.0471726985053478
4	D	26	50	20120618	13	3516	69.84	0.107446395680876	-0.0462588337013424
4	D	26	50	20120618	13	3518	69.88	0.10662650536809	-0.0453166139154113
4	D	26	50	20120618	13	3520	69.92	0.10665655740629	-0.0454944512708797
4	D	26	50	20120618	13	3522	69.96	0.106402918203879	-0.0456505097374876
4	D	26	50	20120618	13	3524	70	0.105945207984416	-0.0450998856869776
4	D	26	50	20120618	13	3526	70.04	0.105284133854685	-0.0446409026753095
4	D	26	50	20120618	13	3528	70.08	0.104674112834556	-0.044348655442645
4	D	26	50	20120618	13	3530	70.12	0.104117478376406	-0.0444979963948317
4	D	26	50	20120618	13	3532	70.16	0.102283667650076	-0.0441708887978547
4	D	26	50	20120618	13	3534	70.2	0.102208360777880	-0.0443296342702311
4	D	26	50	20120618	13	3536	70.24	0.100767277157822	-0.0432887730883246
4	D	26	50	20120618	13	3538	70.28	0.0994669077872199	-0.0437123300502553
4	D	26	50	20120618	13	3540	70.32	0.098258957272919	-0.0433802019951319
4	D	26	50	20120618	13	3542	70.36	0.096904423522878	-0.0430984906535073
4	D	26	50	20120618	13	3544	70.4	0.0962290658361664	-0.042827739466991
4	D	26	50	20120618	13	3546	70.44	0.0945878709970324	-0.0423433713218781
4	D	26	50	20120618	13	3548	70.48	0.093820660139445	-0.0418413255072356
4	D	26	50	20120618	13	3550	70.52	0.0927071790911106	-0.041392241990504
4	D	26	50	20120618	13	3552	70.56	0.0918938648713898	-0.0406958832323916
4	D	26	50	20120618	13	3554	70.6	0.0906644183109408	-0.0400578607837270
4	D	26	50	20120618	13	3556	70.64	0.0889376635512832	-0.0400783668803813
4	D	26	50	20120618	13	3558	70.68	0.0875779679217396	-0.0386044027949980
4	D	26	50	20120618	13	3560	70.72	0.0866346167649586	-0.0378129381748160
4	D	26	50	20120618	13	3562	70.76	0.085426878382692	-0.0366740719930368
4	D	26	50	20120618	13	3564	70.8	0.0846590311290015	-0.0358678995518060
4	D	26	50	20120618	13	3566	70.84	0.0829636719104287	-0.0349387612413270
4	D	26	50	20120618	13	3568	70.88	0.0824973349882361	-0.0340804043196445
4	D	26	50	20120618	13	3570	70.92	0.081176035256911	-0.0330007936861290
4	D	26	50	20120618	13	3572	70.96	0.080605117241781	-0.0320790092861742
4	D	26	50	20120618	13	3574	71	0.0801052634581602	-0.0318366837922616
4	D	26	50	20120618	13	3576	71.04	0.0789362745275026	-0.0306628865354919
4	D	26	50	20120618	13	3578	71.08	0.0782259150551225	-0.0303091917235424
4	D	26	50	20120618	13	3580	71.12	0.0774219346449134	-0.0296524309451763
4	D	26	50	20120618	13	3582	71.16	0.0765123124815951	-0.0295595171141285
4	D	26	50	20120618	13	3584	71.2	0.0755130291784223	-0.0287439401527078
4	D	26	50	20120618	13	3586	71.24	0.0746622382992986	-0.0281885784867640
4	D	26	50	20120618	13	3588	71.28	0.0737861329974085	-0.0273294437476223
4	D	26	50	20120618	13	3590	71.32	0.072518290538741	-0.0270396713886921
4	D	26	50	20120618	13	3592	71.36	0.0715644742015984	-0.0262071945752012
4	D	26	50	20120618	13	3594	71.4	0.0711030870268742	-0.0264526313389509
4	D	26	50	20120618	13	3596	71.44	0.0694990860044307	-0.0255025626677488
4	D	26	50	20120618	13	3598	71.48	0.0684831149812218	-0.0243266440906355
4	D	26	50	20120618	13	3600	71.52	0.0672730431465773	-0.0230035765923573
4	D	26	50	20120618	13	3602	71.56	0.0659729566186877	-0.0231588572415058
4	D	26	50	20120618	13	3604	71.6	0.0652727087732787	-0.0220762060488311
4	D	26	50	20120618	13	3606	71.64	0.0635847034652301	-0.0209524719521696
4	D	26	50	20120618	13	3608	71.68	0.0627346904035658	-0.0206185054194152
4	D	26	50	20120618	13	3610	71.72	0.0619483169522082	-0.0204727707118125
4	D	26	50	20120618	13	3612	71.76	0.0614371494600885	-0.0204256066895075
4	D	26	50	20120618	13	3614	71.8	0.0606765854062442	-0.0198555372025149
4	D	26	50	20120618	13	3616	71.84	0.0597425680589749	-0.0191542994076122
4	D	26	50	20120618	13	3618	71.88	0.0586114800517889	-0.0191137114783720
4	D	26	50	20120618	13	3620	71.92	0.0577993679135962	-0.0185210852850596
4	D	26	50	20120618	13	3622	71.96	0.0564256008591069	-0.0173332873140224
4	D	26	50	20120618	13	3624	72	0.0554635113726245	-0.0167844310304655
4	D	26	50	20120618	13	3626	72.04	0.0545061595015761	-0.0165016590286690
4	D	26	50	20120618	13	3628	72.08	0.0534445800909807	-0.0158229072294079
4	D	26	50	20120618	13	3630	72.12	0.0528441757230752	-0.0153572774139967
4	D	26	50	20120618	13	3632	72.16	0.0519564031592955	-0.0148810409968674
4	D	26	50	20120618	13	3634	72.2	0.0510094457579305	-0.0139159816619041
4	D	26	50	20120618	13	3636	72.24	0.0495853327006207	-0.0134559379900641
4	D	26	50	20120618	13	3638	72.28	0.0483240663350183	-0.0126120060467180
4	D	26	50	20120618	13	3640	72.32	0.0475025496766358	-0.0113295971883581
4	D	26	50	20120618	13	3642	72.36	0.0462320909228779	-0.0102766444804932
4	D	26	50	20120618	13	3644	72.4	0.0451532581068216	-0.00982275263764945
4	D	26	50	20120618	13	3646	72.44	0.0440793750382336	-0.00858312373955135
4	D	26	50	20120618	13	3648	72.48	0.0427450645421346	-0.00742672130959888
4	D	26	50	20120618	13	3650	72.52	0.0417326290528317	-0.00589484517883634
4	D	26	50	20120618	13	3652	72.56	0.0403130414789216	-0.00460946647199544
4	D	26	50	20120618	13	3654	72.6	0.0400465329330923	-0.00501315373337483
4	D	26	50	20120618	13	3656	72.64	0.0394582200911451	-0.00377175706832373
4	D	26	50	20120618	13	3658	72.68	0.038941466455454	-0.00293722964516736
4	D	26	50	20120618	13	3660	72.72	0.0377770737188741	-0.0020488913959627
4	D	26	50	20120618	13	3662	72.76	0.0365165144600529	-0.000912075823849101
4	D	26	50	20120618	13	3664	72.8	0.0357188273001963	0.000181606234612140
4	D	26	50	20120618	13	3666	72.84	0.0349260898878081	0.00095680739882695
4	D	26	50	20120618	13	3668	72.88	0.0337525047630728	0.00182562950087086
4	D	26	50	20120618	13	3670	72.92	0.0326994106338516	0.00311588724450196
4	D	26	50	20120618	13	3672	72.96	0.0311836565377002	0.00435120279123485
4	D	26	50	20120618	13	3674	73	0.0299583819072601	0.00589311983829024
4	D	26	50	20120618	13	3676	73.04	0.0296475377662505	0.00630889862562793
4	D	26	50	20120618	13	3678	73.08	0.0286488908591807	0.00698255925606435
4	D	26	50	20120618	13	3680	73.12	0.0275444607776455	0.00757787245514531
4	D	26	50	20120618	13	3682	73.16	0.0266597287730249	0.00854604305994593
4	D	26	50	20120618	13	3684	73.2	0.025292749943635	0.0100552917737105
4	D	26	50	20120618	13	3686	73.24	0.0241500653852376	0.0102296643059511
4	D	26	50	20120618	13	3688	73.28	0.0225762578223507	0.0109416501239278
4	D	26	50	20120618	13	3690	73.32	0.0220211082884411	0.0119473680988095
4	D	26	50	20120618	13	3692	73.36	0.0216507540407269	0.0126832965523971
4	D	26	50	20120618	13	3694	73.4	0.0212236049763477	0.0123312139439088
4	D	26	50	20120618	13	3696	73.44	0.020617494256718	0.0125178689209385
4	D	26	50	20120618	13	3698	73.48	0.02020556213027	0.0135933500508520
4	D	26	50	20120618	13	3700	73.52	0.0200714098317433	0.0141548776879280
4	D	26	50	20120618	13	3702	73.56	0.0196293408142811	0.0148820521595645
4	D	26	50	20120618	13	3704	73.6	0.0199819325396519	0.0157837264426623
4	D	26	50	20120618	13	3706	73.64	0.0197002353401628	0.0164742727830335
4	D	26	50	20120618	13	3708	73.68	0.0196249496811699	0.0169692970273389
4	D	26	50	20120618	13	3710	73.72	0.0193053091318023	0.0184145101509991
4	D	26	50	20120618	13	3712	73.76	0.0185923050800607	0.0195913762511991
4	D	26	50	20120618	13	3714	73.8	0.0186284665208506	0.0207191125722424
4	D	26	50	20120618	13	3716	73.84	0.0176158344558625	0.0219855959716764
4	D	26	50	20120618	13	3718	73.88	0.0172375931391109	0.0232393769048931
4	D	26	50	20120618	13	3720	73.92	0.0170500344796147	0.0243471643294255
4	D	26	50	20120618	13	3722	73.96	0.0160204940772749	0.0261669672704193
4	D	26	50	20120618	13	3724	74	0.0154057637259826	0.0268821067846403
4	D	26	50	20120618	13	3726	74.04	0.01501317097	0.0271973420587609
4	D	26	50	20120618	13	3728	74.08	0.0141612557910942	0.0274067800162806
4	D	26	50	20120618	13	3730	74.12	0.0136337046348544	0.0291454636673368
4	D	26	50	20120618	13	3732	74.16	0.0127424389635756	0.0303778376498599
4	D	26	50	20120618	13	3734	74.2	0.0121209062450483	0.0317085984699174
4	D	26	50	20120618	13	3736	74.24	0.0115118751744123	0.0319748241730341
4	D	26	50	20120618	13	3738	74.28	0.0113141681183925	0.0327392066034968
4	D	26	50	20120618	13	3740	74.32	0.0112803684142518	0.0326706172457217
4	D	26	50	20120618	13	3742	74.36	0.0115704943265727	0.0325282766506688
4	D	26	50	20120618	13	3744	74.4	0.0113261182229946	0.0321307412182857
4	D	26	50	20120618	13	3746	74.44	0.0114691659248286	0.0325307515244031
4	D	26	50	20120618	13	3748	74.48	0.0114360733274691	0.0321054975061974
4	D	26	50	20120618	13	3750	74.52	0.010986070571922	0.0319834508757647
4	D	26	50	20120618	13	3752	74.56	0.0103766859478954	0.0320401608396158
4	D	26	50	20120618	13	3754	74.6	0.0101180262873374	0.0320183819507553
4	D	26	50	20120618	13	3756	74.64	0.0097728167567621	0.0319490854861990
4	D	26	50	20120618	13	3758	74.68	0.0094056162052919	0.0316904965363191
4	D	26	50	20120618	13	3760	74.72	0.0087695736556146	0.0323148011134286
4	D	26	50	20120618	13	3762	74.76	0.0078632748941678	0.0325412874154428
4	D	26	50	20120618	13	3764	74.8	0.00660915030705537	0.0316039466663018
4	D	26	50	20120618	13	3766	74.84	0.00518114816244913	0.0315837941230381
4	D	26	50	20120618	13	3768	74.88	0.00626528427936435	0.0314123914392783
4	D	26	50	20120618	13	3770	74.92	0.00283136161788812	0.0313618333044235
4	D	26	50	20120618	13	3772	74.96	0.00142167353891461	0.0313983200143328
4	D	26	50	20120618	13	3774	75	0.00030508122074294	0.0313375795418288
4	D	26	50	20120618	13	3776	75.04	-0.00140413729074118	0.0301268713110813
4	D	26	50	20120618	13	3778	75.08	-0.00108247441597943	0.0296783534797746
4	D	26	50	20120618	13	3780	75.12	-0.00250418331023310	0.0295268912072445
4	D	26	50	20120618	13	3782	75.16	-0.00449058767994234	0.0293825000025262
4	D	26	50	20120618	13	3784	75.2	-0.0055714711056641	0.0292135014818225
4	D	26	50	20120618	13	3786	75.24	-0.00656863308849337	0.0293255071959625
4	D	26	50	20120618	13	3788	75.28	-0.0077373391764385	0.0286755346426959
4	D	26	50	20120618	13	3790	75.32	-0.00855843157075231	0.0274255112749143
4	D	26	50	20120618	13	3792	75.36	-0.00907362957152484	0.0276167129485472
4	D	26	50	20120618	13	3794	75.4	-0.00934360294058186	0.0274429061017314
4	D	26	50	20120618	13	3796	75.44	-0.0092899335358898	0.0271912467983072
4	D	26	50	20120618	13	3798	75.48	-0.0100059498625193	0.0277248295753905
4	D	26	50	20120618	13	3800	75.52	-0.0105382598473965	0.0273773573031154
4	D	26	50	20120618	13	3802	75.56	-0.0119739694559177	0.0263975901471033
4	D	26	50	20120618	13	3804	75.6	-0.0124333767316546	0.0262723615361552
4	D	26	50	20120618	13	3806	75.64	-0.0139178059973995	0.0265837006519117
4	D	26	50	20120618	13	3808	75.68	-0.0146423712450136	0.0261634741629203
4	D	26	50	20120618	13	3810	75.72	-0.0167688463970081	0.0263959072329642
4	D	26	50	20120618	13	3812	75.76	-0.0175052698253426	0.0263383063145688
4	D	26	50	20120618	13	3814	75.8	-0.0187435622916243	0.0261874026563957
4	D	26	50	20120618	13	3816	75.84	-0.0205043288874569	0.0257790484902604
4	D	26	50	20120618	13	3818	75.88	-0.0217707995589689	0.0254649092316505
4	D	26	50	20120618	13	3820	75.92	-0.0228477656131229	0.0250827463006904
4	D	26	50	20120618	13	3822	75.96	-0.0250300852302684	0.0247014276552271
4	D	26	50	20120618	13	3824	76	-0.0264056929544197	0.0248762222595054
4	D	26	50	20120618	13	3826	76.04	-0.0271784474584609	0.0251412176675335
4	D	26	50	20120618	13	3828	76.08	-0.028174782833463	0.0249221340664117
4	D	26	50	20120618	13	3830	76.12	-0.0296365493268709	0.0252048000021911
4	D	26	50	20120618	13	3832	76.16	-0.0315333279120647	0.0253877638818230
4	D	26	50	20120618	13	3834	76.2	-0.0334746895798124	0.0257532673770184
4	D	26	50	20120618	13	3836	76.24	-0.0352381856078204	0.0255134450411112
4	D	26	50	20120618	13	3838	76.28	-0.0369905729882959	0.0256493156091162
4	D	26	50	20120618	13	3840	76.32	-0.0388631048819629	0.0262638196862385
4	D	26	50	20120618	13	3842	76.36	-0.040563230000241	0.0258664681016186
4	D	26	50	20120618	13	3844	76.4	-0.042023037807865	0.0254278639073841
4	D	26	50	20120618	13	3846	76.44	-0.0435700460237449	0.0259089793613035
4	D	26	50	20120618	13	3848	76.48	-0.045159480646496	0.0260376727954795
4	D	26	50	20120618	13	3850	76.52	-0.0467509658789126	0.0261375869836611
4	D	26	50	20120618	13	3852	76.56	-0.0481354809564759	0.0260797456489600
4	D	26	50	20120618	13	3854	76.6	-0.049568220716516	0.0265078280942904
4	D	26	50	20120618	13	3856	76.64	-0.0507272394415589	0.0262816246349888
4	D	26	50	20120618	13	3858	76.68	-0.0509586047803631	0.0261621235889683
4	D	26	50	20120618	13	3860	76.72	-0.0521932132203149	0.0260298946208863
4	D	26	50	20120618	13	3862	76.76	-0.0528467213074875	0.0253780835899887
4	D	26	50	20120618	13	3864	76.8	-0.0535086439653562	0.0246938163578344
4	D	26	50	20120618	13	3866	76.84	-0.0547424038771705	0.0235238374776831
4	D	26	50	20120618	13	3868	76.88	-0.0557107159033273	0.0222231852643687
4	D	26	50	20120618	13	3870	76.92	-0.0558274592329012	0.0210070323114059
4	D	26	50	20120618	13	3872	76.96	-0.0565498395205614	0.0197847275294468
4	D	26	50	20120618	13	3874	77	-0.056931606471724	0.0186162335735361
4	D	26	50	20120618	13	3876	77.04	-0.0573127370267836	0.0169217228831006
4	D	26	50	20120618	13	3878	77.08	-0.0581645178554009	0.0159263993779024
4	D	26	50	20120618	13	3880	77.12	-0.058373185066529	0.0140406163031561
4	D	26	50	20120618	13	3882	77.16	-0.0587541742002324	0.0128808197606539
4	D	26	50	20120618	13	3884	77.2	-0.0594996061689592	0.0119436204328691
4	D	26	50	20120618	13	3886	77.24	-0.0599522959302749	0.00972217376909352
4	D	26	50	20120618	13	3888	77.28	-0.0606783531731972	0.00832549645489385
4	D	26	50	20120618	13	3890	77.32	-0.0612984151096197	0.00725628029106168
4	D	26	50	20120618	13	3892	77.36	-0.0622279776841675	0.00516183000518712
4	D	26	50	20120618	13	3894	77.4	-0.0634911532380792	0.00316496045511631
4	D	26	50	20120618	13	3896	77.44	-0.0640360497236615	0.00224501453279261
4	D	26	50	20120618	13	3898	77.48	-0.0648409493726862	0.00057744461072038
4	D	26	50	20120618	13	3900	77.52	-0.0652522733873024	-0.000514964655534721
4	D	26	50	20120618	13	3902	77.56	-0.0658113827191866	-0.00207675140314145
4	D	26	50	20120618	13	3904	77.6	-0.0660364548076383	-0.00365310455044062
4	D	26	50	20120618	13	3906	77.64	-0.0662793459869758	-0.00432421959646477
4	D	26	50	20120618	13	3908	77.68	-0.066716832952496	-0.00561504302552082
4	D	26	50	20120618	13	3910	77.72	-0.0671331067145805	-0.00654538341752795
4	D	26	50	20120618	13	3912	77.76	-0.06768825624849	-0.00825099568442805
4	D	26	50	20120618	13	3914	77.8	-0.0683852514027056	-0.00889283650971105
4	D	26	50	20120618	13	3916	77.84	-0.0683136921964495	-0.00996410328320865
4	D	26	50	20120618	13	3918	77.88	-0.0684038483110508	-0.0101672550614436
4	D	26	50	20120618	13	3920	77.92	-0.0690011414091191	-0.0104211771065677
4	D	26	50	20120618	13	3922	77.96	-0.0691760089161065	-0.0102484309199238
4	D	26	50	20120618	13	3924	78	-0.0696317392365813	-0.0101469610968236
4	D	26	50	20120618	13	3926	78.04	-0.0697136222018427	-0.00952470712937935
4	D	26	50	20120618	13	3928	78.08	-0.0702732265084737	-0.00784433857456765
4	D	26	50	20120618	13	3930	78.12	-0.0700579832042805	-0.00754791941189425
4	D	26	50	20120618	13	3932	78.16	-0.0698185568481707	-0.00774350514757044
4	D	26	50	20120618	13	3934	78.2	-0.06979189892252	-0.00734943453841518
4	D	26	50	20120618	13	3936	78.24	-0.0697690593734877	-0.00733536311346957
4	D	26	50	20120618	13	3938	78.28	-0.0698205367471581	-0.00650946239304368
4	D	26	50	20120618	13	3940	78.32	-0.0697436742400431	-0.00646017705039497
4	D	26	50	20120618	13	3942	78.36	-0.0695837266861387	-0.00570385563723784
4	D	26	50	20120618	13	3944	78.4	-0.0688944389958381	-0.00576749524754464
4	D	26	50	20120618	13	3946	78.44	-0.0689568058139387	-0.00594837316217215
4	D	26	50	20120618	13	3948	78.48	-0.0688413352765709	-0.00575893925549227
4	D	26	50	20120618	13	3950	78.52	-0.068414101359378	-0.00474325107499592
4	D	26	50	20120618	13	3952	78.56	-0.0683913325210238	-0.00450255192668002
4	D	26	50	20120618	13	3954	78.6	-0.0682364054252658	-0.00413549279656609
4	D	26	50	20120618	13	3956	78.64	-0.0680029894767962	-0.0042943796902987
4	D	26	50	20120618	13	3958	78.68	-0.0681680281995251	-0.00441543637123783
4	D	26	50	20120618	13	3960	78.72	-0.067895650667412	-0.00441034520241329
4	D	26	50	20120618	13	3962	78.76	-0.0679123383874481	-0.00431502720830935
4	D	26	50	20120618	13	3964	78.8	-0.0679001761508116	-0.00370366268529545
4	D	26	50	20120618	13	3966	78.84	-0.0676338797370168	-0.00290265212356734
4	D	26	50	20120618	13	3968	78.88	-0.067651910959937	-0.00253516872938469
4	D	26	50	20120618	13	3970	78.92	-0.0673352685433217	-0.00200201021637003
4	D	26	50	20120618	13	3972	78.96	-0.0671839476921478	-0.00204415378052875
4	D	26	50	20120618	13	3974	79	-0.0670264750119775	-0.000611767573879151
4	D	26	50	20120618	13	3976	79.04	-0.0668241717618801	-0.00082552595383185
4	D	26	50	20120618	13	3978	79.08	-0.066783018147215	0.00062107309911959
4	D	26	50	20120618	13	3980	79.12	-0.0663279242228433	0.00048898555239395
4	D	26	50	20120618	13	3982	79.16	-0.0660056249519785	0.00189032977134944
4	D	26	50	20120618	13	3984	79.2	-0.0659977760667073	0.00310832120194327
4	D	26	50	20120618	13	3986	79.24	-0.0659793205797184	0.00400443762574098
4	D	26	50	20120618	13	3988	79.28	-0.0663514001679788	0.0044760778487924
4	D	26	50	20120618	13	3990	79.32	-0.0663796844392262	0.00571167623823778
4	D	26	50	20120618	13	3992	79.36	-0.0666201714555078	0.00636412366523861
4	D	26	50	20120618	13	3994	79.4	-0.0671090650840201	0.00837315545194582
4	D	26	50	20120618	13	3996	79.44	-0.0673395111840088	0.00947390857821892
4	D	26	50	20120618	13	3998	79.48	-0.0678558405556312	0.0105803892694196
4	D	26	50	20120618	13	4000	79.52	-0.0679756951550424	0.0120170181167563
4	D	26	50	20120618	13	4002	79.56	-0.0685644322610583	0.0125207609876737
4	D	26	50	20120618	13	4004	79.6	-0.0692890045797401	0.0137486519132041
4	D	26	50	20120618	13	4006	79.64	-0.0695021265635898	0.0150058877701537
4	D	26	50	20120618	13	4008	79.68	-0.0695053085441051	0.0169519163426573
4	D	26	50	20120618	13	4010	79.72	-0.069674519196843	0.0181580283793271
4	D	26	50	20120618	13	4012	79.76	-0.0697945859282885	0.0194052233199840
4	D	26	50	20120618	13	4014	79.8	-0.0701671604912957	0.0203238257394234
4	D	26	50	20120618	13	4016	79.84	-0.0697603619600791	0.0215843849982447
4	D	26	50	20120618	13	4018	79.88	-0.0696040913614369	0.0221579900191433
4	D	26	50	20120618	13	4020	79.92	-0.0692289005033393	0.0222378930854173
[truncated: 575 more rows]
