# Supplementary material for: How Do Ants Make Sense of Gravity? A Boltzmann Walker Analysis of Lasius niger Trajectories on Various Inclines
Source: PLoS One. 2013 Oct 29;8(10):e76531. doi: 10.1371/journal.pone.0076531 (PMC3812222; doi:10.1371/journal.pone.0076531)
Supplement: Dataset S4 — Trajectories for . (ZIP) [file pone.0076531.s008.zip › Incline4/4-D-26-50-20120618-14.txt]

Pente	Colonie	Temperature	Humidite	Date	Indiv	Frame	Time	X	Y
4	D	26	50	20120618	14	28	0	0	0
4	D	26	50	20120618	14	30	0.0399999999999999	0.000655025538325029	-0.000113458111468510
4	D	26	50	20120618	14	32	0.08	0.00256333703512004	-0.00035291275184952
4	D	26	50	20120618	14	34	0.12	0.00310845625933847	-4.77162727012498e-05
4	D	26	50	20120618	14	36	0.16	0.00321607720432828	-5.25238917065398e-05
4	D	26	50	20120618	14	38	0.2	0.00291870344750028	0.00050018612380793
4	D	26	50	20120618	14	40	0.24	0.00246318808748703	0.00034601138966514
4	D	26	50	20120618	14	42	0.28	0.00198460195452401	0.00046422338002356
4	D	26	50	20120618	14	44	0.32	0.00247357202127943	-0.000733465529958162
4	D	26	50	20120618	14	46	0.36	0.00220438629846597	-0.00150085606337867
4	D	26	50	20120618	14	48	0.4	0.00253039858703881	-0.00124429438864041
4	D	26	50	20120618	14	50	0.44	0.00353650334932974	-0.00302981749998915
4	D	26	50	20120618	14	52	0.48	0.00511085397022459	-0.00457738574443978
4	D	26	50	20120618	14	54	0.52	0.0065068757964381	-0.00521668593505801
4	D	26	50	20120618	14	56	0.56	0.00736751808723725	-0.00616775021260816
4	D	26	50	20120618	14	58	0.6	0.00760834097923986	-0.00642968024202919
4	D	26	50	20120618	14	60	0.64	0.00820188004740681	-0.0071732235285435
4	D	26	50	20120618	14	62	0.68	0.00812651377824083	-0.00699189589400315
4	D	26	50	20120618	14	64	0.72	0.00739099686079977	-0.00621228096926017
4	D	26	50	20120618	14	66	0.76	0.00667643717413951	-0.00554118006537164
4	D	26	50	20120618	14	68	0.8	0.00662070938160742	-0.00627126145298572
4	D	26	50	20120618	14	70	0.84	0.00562924880075486	-0.00710005918989413
4	D	26	50	20120618	14	72	0.88	0.00549387320749669	-0.00798718828650296
4	D	26	50	20120618	14	74	0.92	0.00565376419285859	-0.00785857970514075
4	D	26	50	20120618	14	76	0.96	0.00513805707520362	-0.0104244297977611
4	D	26	50	20120618	14	78	1	0.00455055740605478	-0.0123138968988375
4	D	26	50	20120618	14	80	1.04	0.00486278747635551	-0.0142050257008497
4	D	26	50	20120618	14	82	1.08	0.00470037211978477	-0.0161305411056310
4	D	26	50	20120618	14	84	1.12	0.00469472233660309	-0.0174932702232659
4	D	26	50	20120618	14	86	1.16	0.00485587197203551	-0.0179357069362543
4	D	26	50	20120618	14	88	1.2	0.00443938607791663	-0.0172945025070744
4	D	26	50	20120618	14	90	1.24	0.00440714200869452	-0.0171182914972027
4	D	26	50	20120618	14	92	1.28	0.00325618430095718	-0.0163739201886476
4	D	26	50	20120618	14	94	1.32	0.00270690375333147	-0.0160958858022850
4	D	26	50	20120618	14	96	1.36	0.00210099809466834	-0.0158450891691338
4	D	26	50	20120618	14	98	1.4	0.00147300242016094	-0.0160453983781083
4	D	26	50	20120618	14	100	1.44	0.00096886356944618	-0.0156213040150239
4	D	26	50	20120618	14	102	1.48	0.00123685703951588	-0.0153093285031644
4	D	26	50	20120618	14	104	1.52	0.00155307519206251	-0.0154779027597993
4	D	26	50	20120618	14	106	1.56	0.00203457955471149	-0.0146895847647934
4	D	26	50	20120618	14	108	1.6	0.00212842676671057	-0.0150326164064826
4	D	26	50	20120618	14	110	1.64	0.00229978702406331	-0.0141740332106303
4	D	26	50	20120618	14	112	1.68	0.0024325533932989	-0.0144673976720090
4	D	26	50	20120618	14	114	1.72	0.00279518603496261	-0.0137922804016033
4	D	26	50	20120618	14	116	1.76	0.00271088476450955	-0.0137706570762346
4	D	26	50	20120618	14	118	1.8	0.00274108529513403	-0.0134014129861668
4	D	26	50	20120618	14	120	1.84	0.00333067092928737	-0.0133690982062666
4	D	26	50	20120618	14	122	1.88	0.00368298688301357	-0.0135726388932312
4	D	26	50	20120618	14	124	1.92	0.00398027578702783	-0.0132588319748084
4	D	26	50	20120618	14	126	1.96	0.00404342042258778	-0.0130920113429909
4	D	26	50	20120618	14	128	2	0.00416807627704316	-0.0135434495253038
4	D	26	50	20120618	14	130	2.04	0.00451754966150899	-0.0122524210352812
4	D	26	50	20120618	14	132	2.08	0.00466870080705543	-0.0126581306220548
4	D	26	50	20120618	14	134	2.12	0.00474121460746611	-0.0122781809353198
4	D	26	50	20120618	14	136	2.16	0.00482980801608097	-0.0114714781640031
4	D	26	50	20120618	14	138	2.2	0.00440917140515653	-0.0114696467574399
4	D	26	50	20120618	14	140	2.24	0.00391072476403032	-0.0106988650106074
4	D	26	50	20120618	14	142	2.28	0.00350145843014736	-0.0097356936507498
4	D	26	50	20120618	14	144	2.32	0.00308497253602848	-0.00976850340539686
4	D	26	50	20120618	14	146	2.36	0.00311438817812584	-0.00969396020852417
4	D	26	50	20120618	14	148	2.4	0.00266805530677308	-0.00908297045210431
4	D	26	50	20120618	14	150	2.44	0.00236958553443424	-0.00856703706027936
4	D	26	50	20120618	14	152	2.48	0.00194283244985253	-0.00838795519687606
4	D	26	50	20120618	14	154	2.52	0.00171701789928061	-0.00749818152090559
4	D	26	50	20120618	14	156	2.56	0.00113623574455304	-0.00704549883065777
4	D	26	50	20120618	14	158	2.6	0.00022316290014247	-0.00612396898914421
4	D	26	50	20120618	14	160	2.64	-0.000581673109271871	-0.0042989051736983
4	D	26	50	20120618	14	162	2.68	-0.0009499010868951	-0.00409894032572621
4	D	26	50	20120618	14	164	2.72	-0.00098903732591344	-0.00376909834682647
4	D	26	50	20120618	14	166	2.76	-0.00109754993255432	-0.00342499190282985
4	D	26	50	20120618	14	168	2.8	-0.00065327615614838	-0.00390770400386109
4	D	26	50	20120618	14	170	2.84	-0.00070102495576156	-0.00392571613489826
4	D	26	50	20120618	14	172	2.88	-0.00035283779853071	-0.00396204091735459
4	D	26	50	20120618	14	174	2.92	-0.00014533872780508	-0.00389999088309191
4	D	26	50	20120618	14	176	2.96	2.40614295502189e-05	-0.00372305013902204
4	D	26	50	20120618	14	178	3	0.000394694277336270	-0.00295958270473424
4	D	26	50	20120618	14	180	3.04	0.00118624516454568	-0.00290816331381991
4	D	26	50	20120618	14	182	3.08	0.00143557950087343	-0.00171194511523238
4	D	26	50	20120618	14	184	3.12	0.00151340155189048	-0.000676593002258006
4	D	26	50	20120618	14	186	3.16	0.00182010841112336	0.00081095389728516
4	D	26	50	20120618	14	188	3.2	0.00183962314407055	0.0015115963082781
4	D	26	50	20120618	14	190	3.24	0.00185908979375661	0.00130939912419781
4	D	26	50	20120618	14	192	3.28	0.00162045469013499	0.00114641030402753
4	D	26	50	20120618	14	194	3.32	0.0020446558263434	0.00113248807861275
4	D	26	50	20120618	14	196	3.36	0.00176272528161651	0.0012819775232234
4	D	26	50	20120618	14	198	3.4	0.00220724513118231	0.00073121629399788
4	D	26	50	20120618	14	200	3.44	0.00193895043362382	0.00125356597275532
4	D	26	50	20120618	14	202	3.48	0.00232421897756687	0.00057468123741949
4	D	26	50	20120618	14	204	3.52	0.00176527051247539	-0.00012474106082251
4	D	26	50	20120618	14	206	3.56	0.00159283156372794	-0.00026738252981076
4	D	26	50	20120618	14	208	3.6	0.00163934009804692	-0.00065899735711496
4	D	26	50	20120618	14	210	3.64	0.00127915828848681	-0.00090911092511558
4	D	26	50	20120618	14	212	3.68	0.00133414079047153	-0.000768342228437304
4	D	26	50	20120618	14	214	3.72	0.000188790439509	-0.00101631750553161
4	D	26	50	20120618	14	216	3.76	1.89504617357887e-06	-0.000585060150753751
4	D	26	50	20120618	14	218	3.8	-0.00015621403009973	-0.00014816715492983
4	D	26	50	20120618	14	220	3.84	3.682612116419e-05	-0.00132783339798335
4	D	26	50	20120618	14	222	3.88	-0.000320015315961601	-0.00140218567602511
4	D	26	50	20120618	14	224	3.92	-0.00083267480338965	-0.00154770118052549
4	D	26	50	20120618	14	226	3.96	-0.0007188801090933	-0.00190095051520286
4	D	26	50	20120618	14	228	4	-0.000672444406772782	-0.00165806640693309
4	D	26	50	20120618	14	230	4.04	-0.00062012557603279	-0.00204867926392835
4	D	26	50	20120618	14	232	4.08	-0.000493348401233851	-0.00221796769841222
4	D	26	50	20120618	14	234	4.12	-0.000296164604232171	-0.00193636949387249
4	D	26	50	20120618	14	236	4.16	-8.94490078201006e-05	-0.0026294472765203
4	D	26	50	20120618	14	238	4.2	-0.000418932483581781	-0.0027569810555751
4	D	26	50	20120618	14	240	4.24	-0.00029139163345916	-0.00296343502247814
4	D	26	50	20120618	14	242	4.28	-0.000280650681452941	-0.00329247302096768
4	D	26	50	20120618	14	244	4.32	-0.000429305740061791	-0.00338641215684831
4	D	26	50	20120618	14	246	4.36	-0.00034698366148927	-0.00407851483924486
4	D	26	50	20120618	14	248	4.4	-0.00057506378218812	-0.00458313876521151
4	D	26	50	20120618	14	250	4.44	-1.28516657480707e-05	-0.00553423132703292
4	D	26	50	20120618	14	252	4.48	6.95368808618802e-05	-0.00603904546472371
4	D	26	50	20120618	14	254	4.52	0.000678504311887549	-0.00676116412287485
4	D	26	50	20120618	14	256	4.56	0.000260667843816609	-0.00718044308877941
4	D	26	50	20120618	14	258	4.6	0.0007138737930825	-0.00821493323858752
4	D	26	50	20120618	14	260	4.64	0.00113924801944089	-0.00875031913796291
4	D	26	50	20120618	14	262	4.68	0.00112422200034068	-0.00862417835926705
4	D	26	50	20120618	14	264	4.72	0.00128350487387076	-0.00877732354593643
4	D	26	50	20120618	14	266	4.76	0.0017592038898462	-0.0092362358469265
4	D	26	50	20120618	14	268	4.8	0.00279370111072212	-0.00959584207156673
4	D	26	50	20120618	14	270	4.84	0.00360437075108125	-0.00947994727013025
4	D	26	50	20120618	14	272	4.88	0.00480636742628464	-0.00930445750917537
4	D	26	50	20120618	14	274	4.92	0.00602005964764885	-0.00964430717034926
4	D	26	50	20120618	14	276	4.96	0.00716157747985735	-0.00906271891389113
4	D	26	50	20120618	14	278	5	0.00708572613543947	-0.0085953001183234
4	D	26	50	20120618	14	280	5.04	0.00683899536628005	-0.00792743069242488
4	D	26	50	20120618	14	282	5.08	0.00659019984531956	-0.00786815393095801
4	D	26	50	20120618	14	284	5.12	0.00674485824050068	-0.00792814487027388
4	D	26	50	20120618	14	286	5.16	0.00620365992338394	-0.00799057532798484
4	D	26	50	20120618	14	288	5.2	0.0058323722947185	-0.00772541028503988
4	D	26	50	20120618	14	290	5.24	0.00560802145518364	-0.00811388060848815
4	D	26	50	20120618	14	292	5.28	0.00506045917703621	-0.00794989547486318
4	D	26	50	20120618	14	294	5.32	0.00532726470771352	-0.00854223882546315
4	D	26	50	20120618	14	296	5.36	0.005296088369731	-0.00951604507130983
4	D	26	50	20120618	14	298	5.4	0.00584386277991279	-0.0101379666985668
4	D	26	50	20120618	14	300	5.44	0.00602189812527993	-0.0109303081311576
4	D	26	50	20120618	14	302	5.48	0.0062561413886836	-0.0123312068728410
4	D	26	50	20120618	14	304	5.52	0.00636584193471688	-0.0132921225620666
4	D	26	50	20120618	14	306	5.56	0.00606798027420986	-0.0132043281841145
4	D	26	50	20120618	14	308	5.6	0.00585226320847328	-0.0132629261230715
4	D	26	50	20120618	14	310	5.64	0.00492664628976447	-0.0132934165674762
4	D	26	50	20120618	14	312	5.68	0.00472413090763264	-0.0139209738357793
4	D	26	50	20120618	14	314	5.72	0.00428718841433404	-0.0140503814478042
4	D	26	50	20120618	14	316	5.76	0.00369859272967435	-0.0148130385377208
4	D	26	50	20120618	14	318	5.8	0.00320817175051461	-0.0159056033674677
4	D	26	50	20120618	14	320	5.84	0.00291571238581586	-0.0159866378045917
4	D	26	50	20120618	14	322	5.88	0.00211187339696299	-0.0170232563458112
4	D	26	50	20120618	14	324	5.92	0.00157461366461745	-0.0183315453123626
4	D	26	50	20120618	14	326	5.96	0.000825080476559709	-0.0188241158961371
4	D	26	50	20120618	14	328	6	-0.000109856109525141	-0.0193673153254446
4	D	26	50	20120618	14	330	6.04	6.04152033845794e-05	-0.0193503447626961
4	D	26	50	20120618	14	332	6.08	0.000199078843175259	-0.0204305917923148
4	D	26	50	20120618	14	334	6.12	0.000318579889195789	-0.0200015193974908
4	D	26	50	20120618	14	336	6.16	0.000193775542316360	-0.0204414105260670
4	D	26	50	20120618	14	338	6.2	0.000543722688325579	-0.0193303336407886
4	D	26	50	20120618	14	340	6.24	0.000746379491813649	-0.0195025848526856
4	D	26	50	20120618	14	342	6.28	0.00105496089112346	-0.0197857104078727
4	D	26	50	20120618	14	344	6.32	0.000465658099682589	-0.0193485769957432
4	D	26	50	20120618	14	346	6.36	0.000270425917396979	-0.0196194696036157
4	D	26	50	20120618	14	348	6.4	-0.00018650648460577	-0.0198318844806842
4	D	26	50	20120618	14	350	6.44	-8.15011275995606e-05	-0.0191320608993438
4	D	26	50	20120618	14	352	6.48	0.000115498821639009	-0.0181463540463698
4	D	26	50	20120618	14	354	6.52	0.000276853518037969	-0.0175348410309319
4	D	26	50	20120618	14	356	6.56	0.000657920433487209	-0.0172172864465688
4	D	26	50	20120618	14	358	6.6	0.00078879175654922	-0.0167061048123134
4	D	26	50	20120618	14	360	6.64	0.000885057273739949	-0.0161690854962735
4	D	26	50	20120618	14	362	6.68	0.000775936555267248	-0.0158730057448550
4	D	26	50	20120618	14	364	6.72	0.00052724710032394	-0.0151361297681805
4	D	26	50	20120618	14	366	6.76	0.00067994680972117	-0.0152817584097659
4	D	26	50	20120618	14	368	6.8	-0.00011015309437324	-0.0145465299918916
4	D	26	50	20120618	14	370	6.84	-0.00067301009219773	-0.0139631668974127
4	D	26	50	20120618	14	372	6.88	-0.00121071530181542	-0.0133908134555169
4	D	26	50	20120618	14	374	6.92	-0.00164391012917373	-0.0124866855118883
4	D	26	50	20120618	14	376	6.96	-0.00236793797563408	-0.0125141707524730
4	D	26	50	20120618	14	378	7	-0.00318417961742895	-0.0116167532521979
4	D	26	50	20120618	14	380	7.04	-0.00393269457172178	-0.0109099575979950
4	D	26	50	20120618	14	382	7.08	-0.00444756164652071	-0.0100751954153873
4	D	26	50	20120618	14	384	7.12	-0.00507417987701835	-0.00922569712745969
4	D	26	50	20120618	14	386	7.16	-0.00500351272132208	-0.00953437642570336
4	D	26	50	20120618	14	388	7.2	-0.00490904145223327	-0.00920359367658658
4	D	26	50	20120618	14	390	7.24	-0.00463710388195946	-0.00904334758219917
4	D	26	50	20120618	14	392	7.28	-0.00464545962137139	-0.00948499459833436
4	D	26	50	20120618	14	394	7.32	-0.00458518760711	-0.00922904846004913
4	D	26	50	20120618	14	396	7.36	-0.00403973102224627	-0.00867452973609906
4	D	26	50	20120618	14	398	7.4	-0.004108991141514	-0.00775524241303136
4	D	26	50	20120618	14	400	7.44	-0.00404374286328001	-0.00722001561268174
4	D	26	50	20120618	14	402	7.48	-0.00329996835284825	-0.00486684626927952
4	D	26	50	20120618	14	404	7.52	-0.00349312871226498	-0.00554552028679456
4	D	26	50	20120618	14	406	7.56	-0.00265933668016105	-0.0038584483596972
4	D	26	50	20120618	14	408	7.6	-0.00285175457745753	-0.00256085084767739
4	D	26	50	20120618	14	410	7.64	-0.00283266976543331	-0.00141014062731346
4	D	26	50	20120618	14	412	7.68	-0.00196373452630441	-0.000666023877199611
4	D	26	50	20120618	14	414	7.72	-0.00187100454301961	0.00022958342971565
4	D	26	50	20120618	14	416	7.76	-0.0015578340206999	0.0009707798288232
4	D	26	50	20120618	14	418	7.8	-0.00164943970420261	0.00080685126374072
4	D	26	50	20120618	14	420	7.84	-0.00180590829274357	0.00096066113078442
4	D	26	50	20120618	14	422	7.88	-0.00198083943934131	0.00096846051858091
4	D	26	50	20120618	14	424	7.92	-0.00187163386805486	0.00075911448494282
4	D	26	50	20120618	14	426	7.96	-0.00214248404952056	0.00063467783358961
4	D	26	50	20120618	14	428	8	-0.00202957323870069	0.00097905297816308
4	D	26	50	20120618	14	430	8.04	-0.00238139421768006	0.00106341788822645
4	D	26	50	20120618	14	432	8.08	-0.00216769947733767	0.00087652249489103
4	D	26	50	20120618	14	434	8.12	-0.00224414479145175	0.00054976138023692
4	D	26	50	20120618	14	436	8.16	-0.00229664746995485	0.00035010978056889
4	D	26	50	20120618	14	438	8.2	-0.00241662227751877	0.00047483634570239
4	D	26	50	20120618	14	440	8.24	-0.00258371868098096	0.00064634509547919
4	D	26	50	20120618	14	442	8.28	-0.00282233186429236	0.000187694423998160
4	D	26	50	20120618	14	444	8.32	-0.0026361223645347	0.00034062747863318
4	D	26	50	20120618	14	446	8.36	-0.00226850462006362	-0.00020748634280357
4	D	26	50	20120618	14	448	8.4	-0.00234820262537116	-0.00041259680682235
4	D	26	50	20120618	14	450	8.44	-0.00233981633894629	-0.00019180978546466
4	D	26	50	20120618	14	452	8.48	-0.00229579894181742	-0.000812274772752425
4	D	26	50	20120618	14	454	8.52	-0.00236523682772994	-0.00122441903123482
4	D	26	50	20120618	14	456	8.56	-0.00253354945485578	-0.00177944835699157
4	D	26	50	20120618	14	458	8.6	-0.00253096144403663	-0.001542044326276
4	D	26	50	20120618	14	460	8.64	-0.00237765362280758	-0.00196883276619677
4	D	26	50	20120618	14	462	8.68	-0.00188002015447973	-0.00173555823908332
4	D	26	50	20120618	14	464	8.72	-0.00196340218611725	-0.00151550660877807
4	D	26	50	20120618	14	466	8.76	-0.00196570735422392	-0.00212890759932178
4	D	26	50	20120618	14	468	8.8	-0.0010316263673443	-0.00176240708356498
4	D	26	50	20120618	14	470	8.84	-0.000361720473915981	-0.00242327615232974
4	D	26	50	20120618	14	472	8.88	5.33017091658393e-05	-0.00202471541511394
4	D	26	50	20120618	14	474	8.92	0.000326718688247239	-0.00221547161147463
4	D	26	50	20120618	14	476	8.96	0.00134085406225212	-0.00206423844154158
4	D	26	50	20120618	14	478	9	0.00140543129615076	-0.00149380550166345
4	D	26	50	20120618	14	480	9.04	0.00317638143171399	-0.00161637277481924
4	D	26	50	20120618	14	482	9.08	0.0040234432418057	-0.0009709339781015
4	D	26	50	20120618	14	484	9.12	0.00586888021783117	-0.000105761961262070
4	D	26	50	20120618	14	486	9.16	0.0067661987231569	0.00036508630219442
4	D	26	50	20120618	14	488	9.2	0.00712569888177995	0.00084052368866082
4	D	26	50	20120618	14	490	9.24	0.00688195210323713	0.00087117676762526
4	D	26	50	20120618	14	492	9.28	0.00703112334979625	0.00052287010934839
4	D	26	50	20120618	14	494	9.32	0.00684925548567507	0.00060458336898231
4	D	26	50	20120618	14	496	9.36	0.00691660033551527	-0.000293979644278310
4	D	26	50	20120618	14	498	9.4	0.00650886135227968	-0.00016556198174702
4	D	26	50	20120618	14	500	9.44	0.00614885207677417	-0.00101497400264736
4	D	26	50	20120618	14	502	9.48	0.00617843742449901	-0.00100943028548286
4	D	26	50	20120618	14	504	9.52	0.00658609155492087	-0.00155751582264836
4	D	26	50	20120618	14	506	9.56	0.00672278236679204	-0.00298542604337304
4	D	26	50	20120618	14	508	9.6	0.00717914201230203	-0.00359341766704067
4	D	26	50	20120618	14	510	9.64	0.00745282769196028	-0.00439423730993787
4	D	26	50	20120618	14	512	9.68	0.00851095642146345	-0.00558074834663327
4	D	26	50	20120618	14	514	9.72	0.00915174365764252	-0.00574346068805211
4	D	26	50	20120618	14	516	9.76	0.0101160322462144	-0.00622304172025626
4	D	26	50	20120618	14	518	9.8	0.0106413489450257	-0.0067760345784832
4	D	26	50	20120618	14	520	9.84	0.0112015542924208	-0.00659819015194697
4	D	26	50	20120618	14	522	9.88	0.0124037560285907	-0.006599993274239
4	D	26	50	20120618	14	524	9.92	0.0128658220258249	-0.00644862999665821
4	D	26	50	20120618	14	526	9.96	0.0136787119814769	-0.00643802339494041
4	D	26	50	20120618	14	528	10	0.0138353149203063	-0.00583566034125103
4	D	26	50	20120618	14	530	10.04	0.0141270106096813	-0.00539094674442718
4	D	26	50	20120618	14	532	10.08	0.0141867964880307	-0.00546367267687222
4	D	26	50	20120618	14	534	10.12	0.0137595484287021	-0.00604733275619922
4	D	26	50	20120618	14	536	10.16	0.0131236473003811	-0.00606112133843235
4	D	26	50	20120618	14	538	10.2	0.0125199124595362	-0.00669186765831857
4	D	26	50	20120618	14	540	10.24	0.0124376547276808	-0.00675093228775108
4	D	26	50	20120618	14	542	10.28	0.0117096670832458	-0.00702227037289579
4	D	26	50	20120618	14	544	10.32	0.0114317034075614	-0.00700282493641316
4	D	26	50	20120618	14	546	10.36	0.0108232945908928	-0.00768017666424738
4	D	26	50	20120618	14	548	10.4	0.0105675948793208	-0.00792478894149037
4	D	26	50	20120618	14	550	10.44	0.0106499890827850	-0.00928233284509883
4	D	26	50	20120618	14	552	10.48	0.0101879577337832	-0.0093800627804334
4	D	26	50	20120618	14	554	10.52	0.0100588768050911	-0.0105965325172341
4	D	26	50	20120618	14	556	10.56	0.0095615544637470	-0.0118237304781190
4	D	26	50	20120618	14	558	10.6	0.0091182409383499	-0.0132978642691299
4	D	26	50	20120618	14	560	10.64	0.00803222391739672	-0.0142543393277697
4	D	26	50	20120618	14	562	10.68	0.00719886322042932	-0.0159632396412023
4	D	26	50	20120618	14	564	10.72	0.00664942710931175	-0.0167427682989179
4	D	26	50	20120618	14	566	10.76	0.0062379051047968	-0.0182254156555743
4	D	26	50	20120618	14	568	10.8	0.00612880559952753	-0.0186505918920339
4	D	26	50	20120618	14	570	10.84	0.00608560137519703	-0.0195420414110758
4	D	26	50	20120618	14	572	10.88	0.00618791972643472	-0.0194067718838348
4	D	26	50	20120618	14	574	10.92	0.00658694008305829	-0.0196387736187421
4	D	26	50	20120618	14	576	10.96	0.0074568935559521	-0.0204918979502437
4	D	26	50	20120618	14	578	11	0.00792783374329015	-0.0203094573296298
4	D	26	50	20120618	14	580	11.04	0.0085572294892243	-0.0208450907163786
4	D	26	50	20120618	14	582	11.08	0.00974638510528134	-0.0210905133379928
4	D	26	50	20120618	14	584	11.12	0.0109911829539500	-0.0210121588355695
4	D	26	50	20120618	14	586	11.16	0.0111980116874470	-0.0206783337241713
4	D	26	50	20120618	14	588	11.2	0.0118115328861435	-0.0217007747744280
4	D	26	50	20120618	14	590	11.24	0.0122652974497666	-0.0217398636372920
4	D	26	50	20120618	14	592	11.28	0.0124479572734827	-0.0220414305373325
4	D	26	50	20120618	14	594	11.32	0.0132965349083812	-0.0222441792647021
4	D	26	50	20120618	14	596	11.36	0.0128674625135572	-0.0223163041563831
4	D	26	50	20120618	14	598	11.4	0.0123625953428578	-0.0219068822590083
4	D	26	50	20120618	14	600	11.44	0.0120819517324727	-0.0211516144349551
4	D	26	50	20120618	14	602	11.48	0.0117993423652359	-0.0212260515658106
4	D	26	50	20120618	14	604	11.52	0.0113602926937293	-0.0209579944561306
4	D	26	50	20120618	14	606	11.56	0.0111501971269032	-0.0207863937824723
4	D	26	50	20120618	14	608	11.6	0.0107615641688952	-0.0206571417339392
4	D	26	50	20120618	14	610	11.64	0.0103955939832243	-0.0207715233268639
4	D	26	50	20120618	14	612	11.68	0.0102931200684948	-0.0202487734256683
4	D	26	50	20120618	14	614	11.72	0.00966594463785356	-0.0208118849819340
4	D	26	50	20120618	14	616	11.76	0.00880083484641088	-0.0205567962106210
4	D	26	50	20120618	14	618	11.8	0.00828611767824956	-0.0212617251029215
4	D	26	50	20120618	14	620	11.84	0.00831673540187494	-0.0211222129349934
4	D	26	50	20120618	14	622	11.88	0.0074633282276609	-0.0210283798651299
4	D	26	50	20120618	14	624	11.92	0.00677121211023551	-0.0212552197205346
4	D	26	50	20120618	14	626	11.96	0.00584398298806559	-0.0214603513977568
4	D	26	50	20120618	14	628	12	0.0051022279746009	-0.0216598969314076
4	D	26	50	20120618	14	630	12.04	0.0040477196318174	-0.0226380377418230
4	D	26	50	20120618	14	632	12.08	0.00364382023840364	-0.0234505034334063
4	D	26	50	20120618	14	634	12.12	0.00319120118776613	-0.0234121075351879
4	D	26	50	20120618	14	636	12.16	0.00255438082062953	-0.0248352306430039
4	D	26	50	20120618	14	638	12.2	0.0019075902478782	-0.0248290788140076
4	D	26	50	20120618	14	640	12.24	0.000715973900222619	-0.0258122400825694
4	D	26	50	20120618	14	642	12.28	9.83161268561794e-05	-0.0268557175595664
4	D	26	50	20120618	14	644	12.32	-0.000183324504090431	-0.0264384538479882
4	D	26	50	20120618	14	646	12.36	-0.000647257263226921	-0.0263806832239653
4	D	26	50	20120618	14	648	12.4	-0.00151042251102134	-0.0273036697054481
4	D	26	50	20120618	14	650	12.44	-0.00249033108838965	-0.0275491771798760
4	D	26	50	20120618	14	652	12.48	-0.00364630925427343	-0.0271072354416344
4	D	26	50	20120618	14	654	12.52	-0.00429083708532496	-0.0271717942907568
4	D	26	50	20120618	14	656	12.56	-0.00494399161910698	-0.0272575663433147
4	D	26	50	20120618	14	658	12.6	-0.00560032813340433	-0.0280390607578821
4	D	26	50	20120618	14	660	12.64	-0.00570632343990419	-0.0276530511660323
4	D	26	50	20120618	14	662	12.68	-0.00672151664565372	-0.0287884525245836
4	D	26	50	20120618	14	664	12.72	-0.00705010916687107	-0.0296004232414201
4	D	26	50	20120618	14	666	12.76	-0.00731350644286307	-0.0304822561082378
4	D	26	50	20120618	14	668	12.8	-0.00727553480871337	-0.0300880440777263
4	D	26	50	20120618	14	670	12.84	-0.00713531553400407	-0.0304106969019818
4	D	26	50	20120618	14	672	12.88	-0.00701171326865267	-0.0304674068658329
4	D	26	50	20120618	14	674	12.92	-0.00685091718661086	-0.0300732655459995
4	D	26	50	20120618	14	676	12.96	-0.0066103594596512	-0.0294566684328049
4	D	26	50	20120618	14	678	13	-0.00708546450593047	-0.0293049940282403
4	D	26	50	20120618	14	680	13.04	-0.00678897463257892	-0.0293272678918477
4	D	26	50	20120618	14	682	13.08	-0.00642007702483389	-0.0288760630547726
4	D	26	50	20120618	14	684	13.12	-0.00668877760168478	-0.0287180953998555
4	D	26	50	20120618	14	686	13.16	-0.00646299840645192	-0.0279188526050804
4	D	26	50	20120618	14	688	13.2	-0.00711671862565887	-0.0273566320033589
4	D	26	50	20120618	14	690	13.24	-0.00708850506508957	-0.0269983409973317
4	D	26	50	20120618	14	692	13.28	-0.00743767439363947	-0.0266430905504636
4	D	26	50	20120618	14	694	13.32	-0.00800197388929757	-0.0260816194819302
4	D	26	50	20120618	14	696	13.36	-0.00864756238052087	-0.0257632800090400
4	D	26	50	20120618	14	698	13.4	-0.00908182493911877	-0.0250416492545679
4	D	26	50	20120618	14	700	13.44	-0.00989717562636937	-0.0246624420299532
4	D	26	50	20120618	14	702	13.48	-0.00989838477896517	-0.0236866983115261
4	D	26	50	20120618	14	704	13.52	-0.0104470006462166	-0.0236436637928231
4	D	26	50	20120618	14	706	13.56	-0.0118210505434183	-0.0222219548985694
4	D	26	50	20120618	14	708	13.6	-0.0125566678700223	-0.0220607911210013
4	D	26	50	20120618	14	710	13.64	-0.0136793837329191	-0.0217863205528160
4	D	26	50	20120618	14	712	13.68	-0.0154570622016373	-0.0208720194639265
4	D	26	50	20120618	14	714	13.72	-0.0167788809493399	-0.0212489540473465
4	D	26	50	20120618	14	716	13.76	-0.0182117260682905	-0.0212082607591960
4	D	26	50	20120618	14	718	13.8	-0.0196700065252671	-0.0214508549536855
4	D	26	50	20120618	14	720	13.84	-0.0207652654318504	-0.0209142104042395
4	D	26	50	20120618	14	722	13.88	-0.0217400686982586	-0.0203911069496534
4	D	26	50	20120618	14	724	13.92	-0.0225067987232347	-0.0205816580850475
4	D	26	50	20120618	14	726	13.96	-0.02323552882979	-0.0206030268519750
4	D	26	50	20120618	14	728	14	-0.0232417725826679	-0.0201244357692645
4	D	26	50	20120618	14	730	14.04	-0.0233077244321491	-0.0202768384938136
4	D	26	50	20120618	14	732	14.08	-0.0235283346768115	-0.0196441264170757
4	D	26	50	20120618	14	734	14.12	-0.0235262416407392	-0.0194629373754645
4	D	26	50	20120618	14	736	14.16	-0.0231578602209445	-0.0192138731539271
4	D	26	50	20120618	14	738	14.2	-0.0233475557571334	-0.0186884433180308
4	D	26	50	20120618	14	740	14.24	-0.0236216869140638	-0.0177434092471106
4	D	26	50	20120618	14	742	14.28	-0.0238667064848127	-0.0169864443667826
4	D	26	50	20120618	14	744	14.32	-0.0242132807314757	-0.0163022973427812
4	D	26	50	20120618	14	746	14.36	-0.0247362144804344	-0.0156639637671329
4	D	26	50	20120618	14	748	14.4	-0.0251706396735920	-0.0143531504293727
4	D	26	50	20120618	14	750	14.44	-0.0255008585404061	-0.0140546099463557
4	D	26	50	20120618	14	752	14.48	-0.0254245617187160	-0.0134936621368404
4	D	26	50	20120618	14	754	14.52	-0.025489474121229	-0.0135218049867317
4	D	26	50	20120618	14	756	14.56	-0.0253110710803356	-0.0130457099909588
4	D	26	50	20120618	14	758	14.6	-0.0250147933390184	-0.0127027632020833
4	D	26	50	20120618	14	760	14.64	-0.0249213845332237	-0.0132183147562464
4	D	26	50	20120618	14	762	14.68	-0.024784488660386	-0.0131348761560664
4	D	26	50	20120618	14	764	14.72	-0.0244378649162483	-0.0137907884062950
4	D	26	50	20120618	14	766	14.76	-0.0240478955264240	-0.0140038396794665
4	D	26	50	20120618	14	768	14.8	-0.0237979332792745	-0.0131821108890496
4	D	26	50	20120618	14	770	14.84	-0.0234698357328040	-0.0124802366980439
4	D	26	50	20120618	14	772	14.88	-0.0229505365127006	-0.0124492654210279
4	D	26	50	20120618	14	774	14.92	-0.0225467078299649	-0.0114130004331990
4	D	26	50	20120618	14	776	14.96	-0.0220114987072848	-0.0101870894066559
4	D	26	50	20120618	14	778	15	-0.0218966645660201	-0.00885221322513189
4	D	26	50	20120618	14	780	15.04	-0.0218082055076937	-0.00758613853341738
4	D	26	50	20120618	14	782	15.08	-0.0216903308072699	-0.00624355488797848
4	D	26	50	20120618	14	784	15.12	-0.0217756078850810	-0.00595378252904823
4	D	26	50	20120618	14	786	15.16	-0.0215950128131659	-0.00507131326612742
4	D	26	50	20120618	14	788	15.2	-0.0217001595915284	-0.00429752631547498
4	D	26	50	20120618	14	790	15.24	-0.0225076755356434	-0.00389192986578638
4	D	26	50	20120618	14	792	15.28	-0.0232577744091261	-0.00256073063952459
4	D	26	50	20120618	14	794	15.32	-0.0242050853638817	-0.00156081094024869
4	D	26	50	20120618	14	796	15.36	-0.0246581993892661	-0.00175342682744390
4	D	26	50	20120618	14	798	15.4	-0.0252903528516468	-0.00164750223162216
4	D	26	50	20120618	14	800	15.44	-0.0252322286742333	-0.00138092297511483
4	D	26	50	20120618	14	802	15.48	-0.0245315565647556	-0.00127888746658961
4	D	26	50	20120618	14	804	15.52	-0.0240942817312698	-0.00102348049722503
4	D	26	50	20120618	14	806	15.56	-0.0238231769913629	-0.00113944600933963
4	D	26	50	20120618	14	808	15.6	-0.0237887408911191	-0.00170039381885491
4	D	26	50	20120618	14	810	15.64	-0.0235419606244850	-0.00158004424469696
4	D	26	50	20120618	14	812	15.68	-0.0231524154987293	-0.00178659013548155
4	D	26	50	20120618	14	814	15.72	-0.0227232016825491	-0.00161532887307817
4	D	26	50	20120618	14	816	15.76	-0.0224122161201832	-0.00213250677283801
4	D	26	50	20120618	14	818	15.8	-0.0215768401688894	-0.00156979119636976
4	D	26	50	20120618	14	820	15.84	-0.0207741325508865	-0.00131466706971765
4	D	26	50	20120618	14	822	15.88	-0.0195544440640178	-0.000867422030617162
4	D	26	50	20120618	14	824	15.92	-0.0187300282678324	-0.000979781298147706
4	D	26	50	20120618	14	826	15.96	-0.0176704287562244	0.00036294376864743
4	D	26	50	20120618	14	828	16	-0.0169164407954452	0.000207026723395800
4	D	26	50	20120618	14	830	16.04	-0.0156879134738116	0.00063072510668278
4	D	26	50	20120618	14	832	16.08	-0.0144735282878019	0.00190351731281856
4	D	26	50	20120618	14	834	16.12	-0.0129133396015206	0.00256044779681211
4	D	26	50	20120618	14	836	16.16	-0.0117535996275609	0.00257085640863118
4	D	26	50	20120618	14	838	16.2	-0.0101913179052074	0.0033980299212632
4	D	26	50	20120618	14	840	16.24	-0.00824254575839287	0.00423197751685899
4	D	26	50	20120618	14	842	16.28	-0.00744308376051557	0.00473544461613162
4	D	26	50	20120618	14	844	16.32	-0.00507496193711835	0.00504461291406982
4	D	26	50	20120618	14	846	16.36	-0.00394348650612693	0.00570487238607852
4	D	26	50	20120618	14	848	16.4	-0.00309375480225082	0.00677225155720385
4	D	26	50	20120618	14	850	16.44	-0.00194933783223945	0.00638974214392099
4	D	26	50	20120618	14	852	16.48	-0.00140755968756213	0.00716654844052909
4	D	26	50	20120618	14	854	16.52	-0.00145782083756887	0.00641087756561065
4	D	26	50	20120618	14	856	16.56	-0.00145782083756887	0.00641087756561065
4	D	26	50	20120618	14	858	16.6	-0.00124558273719573	0.0055925075324044
4	D	26	50	20120618	14	860	16.64	-0.000770421122373991	0.00567190148179603
4	D	26	50	20120618	14	862	16.68	-0.000532203918860051	0.00470148934849905
4	D	26	50	20120618	14	864	16.72	1.87878271761290e-05	0.00437687076739193
4	D	26	50	20120618	14	866	16.76	0.0002985616962204	0.0043320401974647
4	D	26	50	20120618	14	868	16.8	0.00046505705891858	0.00387657857756682
4	D	26	50	20120618	14	870	16.84	0.00101594273893758	0.00330490395818093
4	D	26	50	20120618	14	872	16.88	0.000794604174290569	0.00300302593115677
4	D	26	50	20120618	14	874	16.92	0.00161725927459081	0.00292349763147672
4	D	26	50	20120618	14	876	16.96	0.00204696099445007	0.00220887430520616
4	D	26	50	20120618	14	878	17	0.00291765692946412	0.00231416957599265
4	D	26	50	20120618	14	880	17.04	0.00321676309790603	0.00242203164439484
4	D	26	50	20120618	14	882	17.08	0.00401464824766131	0.00230559944180467
4	D	26	50	20120618	14	884	17.12	0.00464521071978441	0.0025053783206933
4	D	26	50	20120618	14	886	17.16	0.00531896327410239	0.00236882893017837
4	D	26	50	20120618	14	888	17.2	0.00649309499237956	0.00291136862885903
4	D	26	50	20120618	14	890	17.24	0.00732025082734205	0.00382663703982518
4	D	26	50	20120618	14	892	17.28	0.00793673409634495	0.00322392821091979
4	D	26	50	20120618	14	894	17.32	0.00830623062353364	0.00322659612480521
4	D	26	50	20120618	14	896	17.36	0.00880414976300108	0.00340697623625877
4	D	26	50	20120618	14	898	17.4	0.00826572684000049	0.00293914378322403
4	D	26	50	20120618	14	900	17.44	0.00838787741513012	0.00206446188728443
4	D	26	50	20120618	14	902	17.48	0.00853364747807173	0.00227685555114943
4	D	26	50	20120618	14	904	17.52	0.00858327930304321	0.00159047406971946
4	D	26	50	20120618	14	906	17.56	0.00876633510655679	0.00047808196582803
4	D	26	50	20120618	14	908	17.6	0.00929180029779213	0.00027655653318987
4	D	26	50	20120618	14	910	17.64	0.00958895485151797	-0.00042598233819021
4	D	26	50	20120618	14	912	17.68	0.00991866460144963	-0.00137391554691328
4	D	26	50	20120618	14	914	17.72	0.0104931888611637	-0.00193695639250088
4	D	26	50	20120618	14	916	17.76	0.010432702947101	-0.00305253047690764
4	D	26	50	20120618	14	918	17.8	0.0113678233809490	-0.00439266753288364
4	D	26	50	20120618	14	920	17.84	0.0119574726547126	-0.00576658307979691
4	D	26	50	20120618	14	922	17.88	0.0120524653796972	-0.00671525167957241
4	D	26	50	20120618	14	924	17.92	0.0125241056027486	-0.00762006551677871
4	D	26	50	20120618	14	926	17.96	0.0137860366487254	-0.00793187132301073
4	D	26	50	20120618	14	928	18	0.0138574049361505	-0.00806004856923642
4	D	26	50	20120618	14	930	18.04	0.0148222521390796	-0.00798601448924619
4	D	26	50	20120618	14	932	18.08	0.0149073524401954	-0.00820695000302792
4	D	26	50	20120618	14	934	18.12	0.0150519628480158	-0.0077554552521725
4	D	26	50	20120618	14	936	18.16	0.0144469269306936	-0.00838736122717986
4	D	26	50	20120618	14	938	18.2	0.0141740544238337	-0.00811236739997641
4	D	26	50	20120618	14	940	18.24	0.0140414436180900	-0.00848016192114278
4	D	26	50	20120618	14	942	18.28	0.0132364732583872	-0.0085958445905449
4	D	26	50	20120618	14	944	18.32	0.0131565560499775	-0.00849205545720234
4	D	26	50	20120618	14	946	18.36	0.0128210550955079	-0.00829326652780737
4	D	26	50	20120618	14	948	18.4	0.0127950264948925	-0.0090563832371317
4	D	26	50	20120618	14	950	18.44	0.0125344321901811	-0.00981562924393582
4	D	26	50	20120618	14	952	18.48	0.0124908256220921	-0.0112996123253018
4	D	26	50	20120618	14	954	18.52	0.0122016436973241	-0.0120742937660325
4	D	26	50	20120618	14	956	18.56	0.0120706097397025	-0.0129203541007900
4	D	26	50	20120618	14	958	18.6	0.0117282922758622	-0.0134090426683358
4	D	26	50	20120618	14	960	18.64	0.0116188392172024	-0.0136505832737214
4	D	26	50	20120618	14	962	18.68	0.0108051007334129	-0.0149018794337091
4	D	26	50	20120618	14	964	18.72	0.0106420631228747	-0.0153654374262515
4	D	26	50	20120618	14	966	18.76	0.009959280814961	-0.0160584020718143
4	D	26	50	20120618	14	968	18.8	0.00938143315337534	-0.0159469620430993
4	D	26	50	20120618	14	970	18.84	0.00907103448963788	-0.0167794883540650
4	D	26	50	20120618	14	972	18.88	0.00810516198187612	-0.0168927315050720
4	D	26	50	20120618	14	974	18.92	0.00780530628024615	-0.0172693790031388
4	D	26	50	20120618	14	976	18.96	0.0069598823415917	-0.0176102115427385
4	D	26	50	20120618	14	978	19	0.00673898925421683	-0.0183323019166184
4	D	26	50	20120618	14	980	19.04	0.00601962831251232	-0.0191037059174183
4	D	26	50	20120618	14	982	19.08	0.00560993064349284	-0.0199492642063611
4	D	26	50	20120618	14	984	19.12	0.0056340429847313	-0.0210828270872813
4	D	26	50	20120618	14	986	19.16	0.00507861060810927	-0.0216852113541741
4	D	26	50	20120618	14	988	19.2	0.00451313731519439	-0.0220022073241800
4	D	26	50	20120618	14	990	19.24	0.00385149750003813	-0.0227102333441821
4	D	26	50	20120618	14	992	19.28	0.00340616164924685	-0.0232815756233809
4	D	26	50	20120618	14	994	19.32	0.00300021164616765	-0.0233380734551977
4	D	26	50	20120618	14	996	19.36	0.00256626021455346	-0.0233620443750799
4	D	26	50	20120618	14	998	19.4	0.00233659193202407	-0.0233221635526210
4	D	26	50	20120618	14	1000	19.44	0.00176574462757217	-0.0238235729711604
4	D	26	50	20120618	14	1002	19.48	0.00175004685702983	-0.0240045923071441
4	D	26	50	20120618	14	1004	19.52	0.00104364718262447	-0.0241866015926215
4	D	26	50	20120618	14	1006	19.56	0.00120762524518163	-0.0247602773241982
4	D	26	50	20120618	14	1008	19.6	0.00110502405123146	-0.0242773941033259
4	D	26	50	20120618	14	1010	19.64	0.00145772891368731	-0.0248183307909336
4	D	26	50	20120618	14	1012	19.68	0.00165041551156065	-0.0246813642074178
4	D	26	50	20120618	14	1014	19.72	0.00168803359231977	-0.0253048909670680
4	D	26	50	20120618	14	1016	19.76	0.00214333964872579	-0.0256886378172180
4	D	26	50	20120618	14	1018	19.8	0.0018590827226888	-0.0264907797497960
4	D	26	50	20120618	14	1020	19.84	0.00226418419763057	-0.0266621117228775
4	D	26	50	20120618	14	1022	19.88	0.00250785319442745	-0.0274033010509172
4	D	26	50	20120618	14	1024	19.92	0.002752512140718	-0.0279890683084522
4	D	26	50	20120618	14	1026	19.96	0.00328991329441978	-0.0283204185461162
4	D	26	50	20120618	14	1028	20	0.00382215256861889	-0.0288228179141492
4	D	26	50	20120618	14	1030	20.04	0.00435318976128999	-0.0290704467089208
4	D	26	50	20120618	14	1032	20.08	0.00476331169437818	-0.0291152772788480
4	D	26	50	20120618	14	1034	20.12	0.00449807594075511	-0.0293802301897586
4	D	26	50	20120618	14	1036	20.16	0.00430142954490713	-0.0296242527399461
4	D	26	50	20120618	14	1038	20.2	0.00433374432480736	-0.0298043528371143
4	D	26	50	20120618	14	1040	20.24	0.00439794962053909	-0.0293533601320735
4	D	26	50	20120618	14	1042	20.28	0.00424153760054063	-0.0297701288689049
4	D	26	50	20120618	14	1044	20.32	0.00441513231532193	-0.0293780381587369
4	D	26	50	20120618	14	1046	20.36	0.00463695171258015	-0.0296718410263199
4	D	26	50	20120618	14	1048	20.4	0.00496321078141962	-0.0293079638767213
4	D	26	50	20120618	14	1050	20.44	0.00474096712009269	-0.0295956856259861
4	D	26	50	20120618	14	1052	20.48	0.0048005055110686	-0.0292212018746697
4	D	26	50	20120618	14	1054	20.52	0.00560399094653087	-0.0296120197926315
4	D	26	50	20120618	14	1056	20.56	0.00574053326597799	-0.0292482133537111
4	D	26	50	20120618	14	1058	20.6	0.00674568555543467	-0.0299041963146178
4	D	26	50	20120618	14	1060	20.64	0.00690174402204254	-0.0297850488219879
4	D	26	50	20120618	14	1062	20.68	0.0077942542012562	-0.0296337279708140
4	D	26	50	20120618	14	1064	20.72	0.00780620430585825	-0.0291679567340464
4	D	26	50	20120618	14	1066	20.76	0.00884048939469982	-0.0295212979926053
4	D	26	50	20120618	14	1068	20.8	0.00932224124472221	-0.0301385315019030
4	D	26	50	20120618	14	1070	20.84	0.0100194485309722	-0.0308223037593104
4	D	26	50	20120618	14	1072	20.88	0.0104698755505880	-0.0303435924684472
4	D	26	50	20120618	14	1074	20.92	0.0118063780777087	-0.0317730088266158
4	D	26	50	20120618	14	1076	20.96	0.0118380564615058	-0.0316747209840308
4	D	26	50	20120618	14	1078	21	0.0124202174744567	-0.0315670286212561
4	D	26	50	20120618	14	1080	21.04	0.0127108383615244	-0.0312175764499937
4	D	26	50	20120618	14	1082	21.08	0.0124321675790588	-0.0318331129030166
4	D	26	50	20120618	14	1084	21.12	0.0123295663851086	-0.0328871969817314
4	D	26	50	20120618	14	1086	21.16	0.0123379809558047	-0.0332901771363296
4	D	26	50	20120618	14	1088	21.2	0.0123474561866726	-0.0329207845538378
4	D	26	50	20120618	14	1090	21.24	0.0123994992457680	-0.0332924398780294
4	D	26	50	20120618	14	1092	21.28	0.0121660832972983	-0.0333159865338429
4	D	26	50	20120618	14	1094	21.32	0.0119603859346511	-0.0343323111104423
4	D	26	50	20120618	14	1096	21.36	0.0118830991634674	-0.0347384025348778
4	D	26	50	20120618	14	1098	21.4	0.0119999132037194	-0.0358788243515754
4	D	26	50	20120618	14	1100	21.44	0.0120647548955542	-0.0376920582705721
4	D	26	50	20120618	14	1102	21.48	0.012539577099121	-0.0390709872045640
4	D	26	50	20120618	14	1104	21.52	0.0123512038526129	-0.0396904127448834
4	D	26	50	20120618	14	1106	21.56	0.0123729120307953	-0.0398801294942758
4	D	26	50	20120618	14	1108	21.6	0.0121361019697760	-0.0403946910989452
4	D	26	50	20120618	14	1110	21.64	0.0118601181930788	-0.0411584371333048
4	D	26	50	20120618	14	1112	21.68	0.0121625477633923	-0.0413784180529319
4	D	26	50	20120618	14	1114	21.72	0.0119810334526617	-0.0418116623777649
4	D	26	50	20120618	14	1116	21.76	0.0110610875303381	-0.042098323466858
4	D	26	50	20120618	14	1118	21.8	0.0110059332014055	-0.0418769990443466
4	D	26	50	20120618	14	1120	21.84	0.0106955133244646	-0.0420311483226452
4	D	26	50	20120618	14	1122	21.88	0.0105163324661119	-0.0415001111299741
4	D	26	50	20120618	14	1124	21.92	0.0104394699589970	-0.0411122630604933
4	D	26	50	20120618	14	1126	21.96	0.0104406013298469	-0.040464270406214
4	D	26	50	20120618	14	1128	22	0.0102457934116300	-0.0399241115360656
4	D	26	50	20120618	14	1130	22.04	0.0102546322463948	-0.0397174242239247
4	D	26	50	20120618	14	1132	22.08	0.00981092274120024	-0.0392177118616602
4	D	26	50	20120618	14	1134	22.12	0.00940525558083352	-0.0390907861944372
4	D	26	50	20120618	14	1136	22.16	0.00908019859352206	-0.0387964176414293
4	D	26	50	20120618	14	1138	22.2	0.00802194258479827	-0.0387097263500558
4	D	26	50	20120618	14	1140	22.24	0.00743221552928869	-0.0380067207882001
4	D	26	50	20120618	14	1142	22.28	0.00693321027380534	-0.0382481977539753
4	D	26	50	20120618	14	1144	22.32	0.00618721261965353	-0.0378274692191693
4	D	26	50	20120618	14	1146	22.36	0.00529236898806196	-0.0373205443677367
4	D	26	50	20120618	14	1148	22.4	0.00373744117623274	-0.0371515458470331
4	D	26	50	20120618	14	1150	22.44	0.00235462315494433	-0.0377388687394867
4	D	26	50	20120618	14	1152	22.48	0.00141664600970037	-0.0378219537862761
4	D	26	50	20120618	14	1154	22.52	0.000162945686656630	-0.0380653399403605
4	D	26	50	20120618	14	1156	22.56	-0.00098836557447132	-0.0384246916065595
4	D	26	50	20120618	14	1158	22.6	-0.00212454475048186	-0.0393427990512521
4	D	26	50	20120618	14	1160	22.64	-0.00378023527863016	-0.0399857712473850
4	D	26	50	20120618	14	1162	22.68	-0.00474798161936206	-0.0402035601359905
4	D	26	50	20120618	14	1164	22.72	-0.00520130777678076	-0.0415383656068363
4	D	26	50	20120618	14	1166	22.76	-0.00584187580985765	-0.0419050004728816
4	D	26	50	20120618	14	1168	22.8	-0.00650874821519469	-0.0423255168756532
4	D	26	50	20120618	14	1170	22.84	-0.00687898932582397	-0.0426845856991397
4	D	26	50	20120618	14	1172	22.88	-0.00758178275564527	-0.0435467609974405
4	D	26	50	20120618	14	1174	22.92	-0.00794919543914977	-0.0442480695030213
4	D	26	50	20120618	14	1176	22.96	-0.00828627324174147	-0.0447968550759002
4	D	26	50	20120618	14	1178	23	-0.00846587836416277	-0.0455814607603048
4	D	26	50	20120618	14	1180	23.04	-0.00836999468463397	-0.0460743141867918
4	D	26	50	20120618	14	1182	23.08	-0.00833704350863067	-0.0469077102390983
4	D	26	50	20120618	14	1184	23.12	-0.00818091433134467	-0.047384300209618
4	D	26	50	20120618	14	1186	23.16	-0.00846177714483197	-0.0483697242198796
4	D	26	50	20120618	14	1188	23.2	-0.00802330022981817	-0.0490061910336256
4	D	26	50	20120618	14	1190	23.24	-0.00821464332480727	-0.0504591540476077
4	D	26	50	20120618	14	1192	23.28	-0.00806289820956457	-0.0512041617522658
4	D	26	50	20120618	14	1194	23.32	-0.00798752062669007	-0.0527494729118709
4	D	26	50	20120618	14	1196	23.36	-0.00790938532736897	-0.0540086179571298
4	D	26	50	20120618	14	1198	23.4	-0.00751566827160437	-0.055182698056612
4	D	26	50	20120618	14	1200	23.44	-0.00756863056951517	-0.0556002446109026
4	D	26	50	20120618	14	1202	23.48	-0.00732736573577437	-0.0564356205621964
4	D	26	50	20120618	14	1204	23.52	-0.00742289586191267	-0.056845954627319
4	D	26	50	20120618	14	1206	23.56	-0.00778479311252397	-0.0567322518569041
4	D	26	50	20120618	14	1208	23.6	-0.00736158970398377	-0.0570394897533297
4	D	26	50	20120618	14	1210	23.64	-0.00738754052285337	-0.0569958612649305
4	D	26	50	20120618	14	1212	23.68	-0.00646137206085519	-0.057965163240581
4	D	26	50	20120618	14	1214	23.72	-0.00622194570474543	-0.0577295552610897
4	D	26	50	20120618	14	1216	23.76	-0.00680177326531839	-0.0575338281040572
4	D	26	50	20120618	14	1218	23.8	-0.00726825160886717	-0.0569522327765313
4	D	26	50	20120618	14	1220	23.84	-0.00756848914815897	-0.05615885896804
4	D	26	50	20120618	14	1222	23.88	-0.00760886494536467	-0.0560978356528236
4	D	26	50	20120618	14	1224	23.92	-0.00822871474975287	-0.0560984013382485
4	D	26	50	20120618	14	1226	23.96	-0.00814980163297247	-0.0553565049034276
4	D	26	50	20120618	14	1228	24	-0.00897230824084867	-0.0553463225657785
4	D	26	50	20120618	14	1230	24.04	-0.00881130002677247	-0.0551461406360246
4	D	26	50	20120618	14	1232	24.08	-0.00930599193089057	-0.0550989059030413
4	D	26	50	20120618	14	1234	24.12	-0.00905716105459097	-0.0545948094787335
4	D	26	50	20120618	14	1236	24.16	-0.00903326084538687	-0.0536276288234265
4	D	26	50	20120618	14	1238	24.2	-0.00911910360862297	-0.0533583625611507
4	D	26	50	20120618	14	1240	24.24	-0.00902456343197827	-0.0532437405519203
4	D	26	50	20120618	14	1242	24.28	-0.00916492412804387	-0.0528051222155503
4	D	26	50	20120618	14	1244	24.32	-0.00963720074719837	-0.0526060716566463
4	D	26	50	20120618	14	1246	24.36	-0.0102848398480871	-0.0522142637891908
4	D	26	50	20120618	14	1248	24.4	-0.0110596874589113	-0.0519393406726655
4	D	26	50	20120618	14	1250	24.44	-0.0124582032507421	-0.0510210918066166
4	D	26	50	20120618	14	1252	24.48	-0.0144063531435892	-0.0504626895815136
4	D	26	50	20120618	14	1254	24.52	-0.0151906759852813	-0.0501709373235961
4	D	26	50	20120618	14	1256	24.56	-0.0167545840532316	-0.0499919685972777
4	D	26	50	20120618	14	1258	24.6	-0.0185176841014421	-0.0489714720906693
4	D	26	50	20120618	14	1260	24.64	-0.0193581512215604	-0.0493049436486769
4	D	26	50	20120618	14	1262	24.68	-0.0208259634779475	-0.0495091560870836
4	D	26	50	20120618	14	1264	24.72	-0.0211351105626822	-0.0489537944211397
4	D	26	50	20120618	14	1266	24.76	-0.0213340904109081	-0.0487367126393154
4	D	26	50	20120618	14	1268	24.8	-0.0220868762901593	-0.0488088375309964
4	D	26	50	20120618	14	1270	24.84	-0.0225539910298112	-0.0494336370828528
4	D	26	50	20120618	14	1272	24.88	-0.0238480671500606	-0.049803807482804
4	D	26	50	20120618	14	1274	24.92	-0.0251723367298668	-0.0496701643011597
4	D	26	50	20120618	14	1276	24.96	-0.0260267338535745	-0.050370553567925
4	D	26	50	20120618	14	1278	25	-0.0272629686391230	-0.0511901610379983
4	D	26	50	20120618	14	1280	25.04	-0.0283507110006222	-0.050846719274376
4	D	26	50	20120618	14	1282	25.08	-0.0294441809270491	-0.0513416940212066
4	D	26	50	20120618	14	1284	25.12	-0.0304581720512706	-0.0523483312349038
4	D	26	50	20120618	14	1286	25.16	-0.0311080738938592	-0.052679186497821
4	D	26	50	20120618	14	1288	25.2	-0.0320254035210925	-0.0535239669693046
4	D	26	50	20120618	14	1290	25.24	-0.0327470059912933	-0.0540245278597065
4	D	26	50	20120618	14	1292	25.28	-0.0331910690498785	-0.0541154617917671
4	D	26	50	20120618	14	1294	25.32	-0.0329130346635159	-0.0543046835664126
4	D	26	50	20120618	14	1296	25.36	-0.0331412887324830	-0.0545370388547105
4	D	26	50	20120618	14	1298	25.4	-0.0333065395872463	-0.0550589543699043
4	D	26	50	20120618	14	1300	25.44	-0.0334031303735563	-0.0546969156979368
4	D	26	50	20120618	14	1302	25.48	-0.0336079792080661	-0.0550873093518299
4	D	26	50	20120618	14	1304	25.52	-0.0335959583927859	-0.0544596813728487
4	D	26	50	20120618	14	1306	25.56	-0.0332787502907456	-0.0535509077376678
4	D	26	50	20120618	14	1308	25.6	-0.0328005339746292	-0.0533167846824169
4	D	26	50	20120618	14	1310	25.64	-0.0323271966953029	-0.0528452858807217
4	D	26	50	20120618	14	1312	25.68	-0.0320773758695097	-0.0526842776666455
4	D	26	50	20120618	14	1314	25.72	-0.0318639003322695	-0.0525202996040884
4	D	26	50	20120618	14	1316	25.76	-0.0314060486914512	-0.05190985431989
4	D	26	50	20120618	14	1318	25.8	-0.0311640767509291	-0.052054669788677
4	D	26	50	20120618	14	1320	25.84	-0.0309308022238157	-0.0516767212141328
4	D	26	50	20120618	14	1322	25.88	-0.0310678395180096	-0.0510172734299982
4	D	26	50	20120618	14	1324	25.92	-0.0308459494100733	-0.0508877314676849
4	D	26	50	20120618	14	1326	25.96	-0.0306978812500928	-0.0503633410787569
4	D	26	50	20120618	14	1328	26	-0.0303504089778178	-0.0502902262375822
4	D	26	50	20120618	14	1330	26.04	-0.0299977041153619	-0.0503320869590285
4	D	26	50	20120618	14	1332	26.08	-0.0299936736067092	-0.0498443954120441
4	D	26	50	20120618	14	1334	26.12	-0.0295962795956823	-0.0496104844888276
4	D	26	50	20120618	14	1336	26.16	-0.0293108912987954	-0.0490019483929385
4	D	26	50	20120618	14	1338	26.2	-0.0290436049355069	-0.0487748256948213
4	D	26	50	20120618	14	1340	26.24	-0.0291918145168436	-0.048976633970172
4	D	26	50	20120618	14	1342	26.28	-0.0289099617538627	-0.0481006700896381
4	D	26	50	20120618	14	1344	26.32	-0.0282721514372324	-0.047766915688918
4	D	26	50	20120618	14	1346	26.36	-0.0280302502073885	-0.0469965228508153
4	D	26	50	20120618	14	1348	26.4	-0.0279202031790324	-0.0459213174925465
4	D	26	50	20120618	14	1350	26.44	-0.0277640315753396	-0.0447765540402123
4	D	26	50	20120618	14	1352	26.48	-0.0274129035610058	-0.0442674159445546
4	D	26	50	20120618	14	1354	26.52	-0.0271719498542486	-0.0431517145809272
4	D	26	50	20120618	14	1356	26.56	-0.0276955199993104	-0.0412676709888625
4	D	26	50	20120618	14	1358	26.6	-0.0274202079740554	-0.0402058440908937
4	D	26	50	20120618	14	1360	26.64	-0.0279338856952484	-0.0394390221420360
4	D	26	50	20120618	14	1362	26.68	-0.0282499765685744	-0.0380611397260802
4	D	26	50	20120618	14	1364	26.72	-0.0286949447238395	-0.0367479858648743
4	D	26	50	20120618	14	1366	26.76	-0.0287656695440937	-0.035050915447891
4	D	26	50	20120618	14	1368	26.8	-0.0287562098695750	-0.0346239488170614
4	D	26	50	20120618	14	1370	26.84	-0.0292069911496882	-0.0329870666221858
4	D	26	50	20120618	14	1372	26.88	-0.0299198940851602	-0.0323222469478346
4	D	26	50	20120618	14	1374	26.92	-0.0303440520878549	-0.0315303934189228
4	D	26	50	20120618	14	1376	26.96	-0.0308703870204311	-0.0305772488332224
4	D	26	50	20120618	14	1378	27	-0.0314354501914129	-0.0294395705908358
4	D	26	50	20120618	14	1380	27.04	-0.0322610468559229	-0.0288910183631947
4	D	26	50	20120618	14	1382	27.08	-0.0331682153587105	-0.0284351254081603
4	D	26	50	20120618	14	1384	27.12	-0.0341508745814577	-0.0268576479610790
4	D	26	50	20120618	14	1386	27.16	-0.0349891425994865	-0.0268342497976896
4	D	26	50	20120618	14	1388	27.2	-0.0367181883851151	-0.0258217860241154
4	D	26	50	20120618	14	1390	27.24	-0.0378221942025817	-0.0251081031498638
4	D	26	50	20120618	14	1392	27.28	-0.0394589342689942	-0.0247862988537458
4	D	26	50	20120618	14	1394	27.32	-0.0408928761105624	-0.0242143201784440
4	D	26	50	20120618	14	1396	27.36	-0.0422248531542835	-0.0234575037905401
4	D	26	50	20120618	14	1398	27.4	-0.0436271873227326	-0.0233570946276116
4	D	26	50	20120618	14	1400	27.44	-0.0447286475557869	-0.0232044302735534
4	D	26	50	20120618	14	1402	27.48	-0.0456912320170162	-0.0226265119012896
4	D	26	50	20120618	14	1404	27.52	-0.0471323863477525	-0.0223752768619341
4	D	26	50	20120618	14	1406	27.56	-0.0483576609781925	-0.0221443357871985
4	D	26	50	20120618	14	1408	27.6	-0.0494241194255781	-0.0214071062571334
4	D	26	50	20120618	14	1410	27.64	-0.0505098111774119	-0.0215785089408931
4	D	26	50	20120618	14	1412	27.68	-0.0518655470089809	-0.0224382800761378
4	D	26	50	20120618	14	1414	27.72	-0.053176098717232	-0.0230568570883198
4	D	26	50	20120618	14	1416	27.76	-0.053620656750564	-0.0229534073662322
4	D	26	50	20120618	14	1418	27.8	-0.0537719068910598	-0.0228205420020472
4	D	26	50	20120618	14	1420	27.84	-0.0539283189110583	-0.0230056625573619
4	D	26	50	20120618	14	1422	27.88	-0.0534986808308093	-0.0227072634957011
4	D	26	50	20120618	14	1424	27.92	-0.0533729572451143	-0.0227742972185576
4	D	26	50	20120618	14	1426	27.96	-0.0530124742080654	-0.0221545888355257
4	D	26	50	20120618	14	1428	28	-0.0532146360368067	-0.0221724786370898
4	D	26	50	20120618	14	1430	28.04	-0.0531697347562013	-0.0217870347306650
4	D	26	50	20120618	14	1432	28.08	-0.0527185299191262	-0.0218008233128981
4	D	26	50	20120618	14	1434	28.12	-0.0522465361426842	-0.0211427190316478
4	D	26	50	20120618	14	1436	28.16	-0.0521722192199815	-0.0216024091500972
4	D	26	50	20120618	14	1438	28.2	-0.051885911684279	-0.0209812158428248
4	D	26	50	20120618	14	1440	28.24	-0.0516608395958274	-0.0205911050316442
4	D	26	50	20120618	14	1442	28.28	-0.0512502933986704	-0.0203556384735090
4	D	26	50	20120618	14	1444	28.32	-0.0509508336768379	-0.0193579815159329
4	D	26	50	20120618	14	1446	28.36	-0.0505134881326741	-0.0187715778622949
4	D	26	50	20120618	14	1448	28.4	-0.0503951891681816	-0.0174786331128953
4	D	26	50	20120618	14	1450	28.44	-0.0498484542049681	-0.0164478128472816
4	D	26	50	20120618	14	1452	28.48	-0.0495287005185156	-0.0150084262834982
4	D	26	50	20120618	14	1454	28.52	-0.0496602223798162	-0.0134656607083054
4	D	26	50	20120618	14	1456	28.56	-0.0494814657855323	-0.0127948992156719
4	D	26	50	20120618	14	1458	28.6	-0.0494650609082088	-0.0112374258194303
4	D	26	50	20120618	14	1460	28.64	-0.0493104873658414	-0.00972803568430955
4	D	26	50	20120618	14	1462	28.68	-0.0496655963913533	-0.00866101155149904
4	D	26	50	20120618	14	1464	28.72	-0.0490542318683394	-0.00691926612808035
4	D	26	50	20120618	14	1466	28.76	-0.048441382421085	-0.00500647157429262
4	D	26	50	20120618	14	1468	28.8	-0.0480554435399134	-0.00359310654005694
4	D	26	50	20120618	14	1470	28.84	-0.0479296492435403	-0.00270646534712713
4	D	26	50	20120618	14	1472	28.88	-0.0475103349222967	-0.000401862925883940
4	D	26	50	20120618	14	1474	28.92	-0.0474862225810582	0.00102529069058488
4	D	26	50	20120618	14	1476	28.96	-0.0471119509617762	0.00261083622603947
4	D	26	50	20120618	14	1478	29	-0.0471835808787104	0.0040706581757991
4	D	26	50	20120618	14	1480	29.04	-0.0470562309474187	0.00486608259395584
4	D	26	50	20120618	14	1482	29.08	-0.0468498971886684	0.00644901183432005
4	D	26	50	20120618	14	1484	29.12	-0.0463522354360693	0.00781245512980395
4	D	26	50	20120618	14	1486	29.16	-0.0456305622551904	0.00878359558308554
4	D	26	50	20120618	14	1488	29.2	-0.0453488509135656	0.0101205930849530
4	D	26	50	20120618	14	1490	29.24	-0.0447485879670164	0.0108928244006869
4	D	26	50	20120618	14	1492	29.28	-0.0441220913588851	0.0117287660374056
4	D	26	50	20120618	14	1494	29.32	-0.0437729220303352	0.0112411452010994
4	D	26	50	20120618	14	1496	29.36	-0.0430984128717613	0.0109930214315810
4	D	26	50	20120618	14	1498	29.4	-0.0419934878154792	0.0117062093310857
4	D	26	50	20120618	14	1500	29.44	-0.0408814209807072	0.0114916024229956
4	D	26	50	20120618	14	1502	29.48	-0.0403031490550528	0.0117113712105884
4	D	26	50	20120618	14	1504	29.52	-0.0388849756947050	0.0124396911952106
4	D	26	50	20120618	14	1506	29.56	-0.0378127896823919	0.0132868758297502
4	D	26	50	20120618	14	1508	29.6	-0.0369037332044985	0.0132871586724626
4	D	26	50	20120618	14	1510	29.64	-0.0354383958218456	0.0142836842591888
4	D	26	50	20120618	14	1512	29.68	-0.0349569268145357	0.0145827197169526
4	D	26	50	20120618	14	1514	29.72	-0.0338232932229374	0.0149242522922657
4	D	26	50	20120618	14	1516	29.76	-0.0330639312506211	0.0158643507578532
4	D	26	50	20120618	14	1518	29.8	-0.0319518644158491	0.0161127573700841
4	D	26	50	20120618	14	1520	29.84	-0.0303568436495266	0.0175486791106396
4	D	26	50	20120618	14	1522	29.88	-0.0289676828804109	0.0181550726729817
4	D	26	50	20120618	14	1524	29.92	-0.0277458801442665	0.0191190642767056
4	D	26	50	20120618	14	1526	29.96	-0.0268237704751924	0.0190623967392613
4	D	26	50	20120618	14	1528	30	-0.0262762435523840	0.0190070444204300
4	D	26	50	20120618	14	1530	30.04	-0.0251380349799114	0.0192636322581191
4	D	26	50	20120618	14	1532	30.08	-0.0236259507679543	0.0189601490987017
4	D	26	50	20120618	14	1534	30.12	-0.0218179423680706	0.0192504235034466
4	D	26	50	20120618	14	1536	30.16	-0.0204245672425391	0.0186257158754717
4	D	26	50	20120618	14	1538	30.2	-0.0192658313602087	0.0180254529289224
4	D	26	50	20120618	14	1540	30.24	-0.0183950152170418	0.0181480086762377
4	D	26	50	20120618	14	1542	30.28	-0.0163791959123420	0.0183652311723114
4	D	26	50	20120618	14	1544	30.32	-0.0149664531320738	0.0178584618843706
4	D	26	50	20120618	14	1546	30.36	-0.0130920749826011	0.0174186209603760
4	D	26	50	20120618	14	1548	30.4	-0.0119718339934385	0.0175507509335085
4	D	26	50	20120618	14	1550	30.44	-0.00987297136124937	0.0169825482084182
4	D	26	50	20120618	14	1552	30.48	-0.00918363417347407	0.0172826938238285
4	D	26	50	20120618	14	1554	30.52	-0.00828273063676767	0.0162942080412044
4	D	26	50	20120618	14	1556	30.56	-0.00794343251888317	0.0163383597886216
4	D	26	50	20120618	14	1558	30.6	-0.00696261884483487	0.0149201015754602
4	D	26	50	20120618	14	1560	30.64	-0.00565006602439299	0.0144398558628817
4	D	26	50	20120618	14	1562	30.68	-0.00505512759190606	0.0142574011001321
4	D	26	50	20120618	14	1564	30.72	-0.0039838961737475	0.0137291569792467
4	D	26	50	20120618	14	1566	30.76	-0.00325026581719865	0.0126176629009674
4	D	26	50	20120618	14	1568	30.8	-0.00285707909151987	0.0120613466408689
4	D	26	50	20120618	14	1570	30.84	-0.00206222742985588	0.0116084376764511
4	D	26	50	20120618	14	1572	30.88	-0.00147766225384896	0.0105100887132340
4	D	26	50	20120618	14	1574	30.92	-0.00189737962595786	0.0104743303233094
4	D	26	50	20120618	14	1576	30.96	-0.00160320199178082	0.00969893824026374
4	D	26	50	20120618	14	1578	31	-0.001739779666567	0.00908704338716394
4	D	26	50	20120618	14	1580	31.04	-0.00156465760113834	0.00853313836118928
4	D	26	50	20120618	14	1582	31.08	-0.00092242079605785	0.00839231097464816
4	D	26	50	20120618	14	1584	31.12	-0.00052855524786913	0.0075439596139196
4	D	26	50	20120618	14	1586	31.16	0.00034775511498754	0.00704172288044623
4	D	26	50	20120618	14	1588	31.2	0.00085236065617789	0.00709168704560487
4	D	26	50	20120618	14	1590	31.24	0.0014179682993812	0.00762596985840162
4	D	26	50	20120618	14	1592	31.28	0.00200724987761863	0.00785502295803138
4	D	26	50	20120618	14	1594	31.32	0.00218087994773898	0.00780014440074349
4	D	26	50	20120618	14	1596	31.36	0.00226757123911246	0.0078723824295095
4	D	26	50	20120618	14	1598	31.4	0.00222826317314630	0.00763333083999377
4	D	26	50	20120618	14	1600	31.44	0.00249016845382998	0.00720502919156126
4	D	26	50	20120618	14	1602	31.48	0.00213763329700162	0.00666426220958104
4	D	26	50	20120618	14	1604	31.52	0.00265331213038534	0.00601783933235592
4	D	26	50	20120618	14	1606	31.56	0.00325934506826908	0.00481167072714353
4	D	26	50	20120618	14	1608	31.6	0.00362519504578719	0.00414333461076944
4	D	26	50	20120618	14	1610	31.64	0.00382249197987386	0.00346950427470554
4	D	26	50	20120618	14	1612	31.68	0.00463314747809737	0.0015481254445942
4	D	26	50	20120618	14	1614	31.72	0.0055295410877533	0.0015258713799767
4	D	26	50	20120618	14	1616	31.76	0.00549088971185483	0.00103258046652415
4	D	26	50	20120618	14	1618	31.8	0.0070453361960981	-0.000467913770314576
4	D	26	50	20120618	14	1620	31.84	0.00757835328775652	-0.000829146340551536
4	D	26	50	20120618	14	1622	31.88	0.00840906940536228	-0.00075592543335967
4	D	26	50	20120618	14	1624	31.92	0.0092747873086368	-0.00138247153896563
4	D	26	50	20120618	14	1626	31.96	0.0108098242067112	-0.00152459293091632
4	D	26	50	20120618	14	1628	32	0.0116328611446733	-0.00121425083572135
4	D	26	50	20120618	14	1630	32.04	0.0120616011993102	-0.00155023262280214
4	D	26	50	20120618	14	1632	32.08	0.0124680178928649	-0.00163406720277962
4	D	26	50	20120618	14	1634	32.12	0.0125544404836616	-0.00198033739352667
4	D	26	50	20120618	14	1636	32.16	0.0120587798432532	-0.00192537398342504
4	D	26	50	20120618	14	1638	32.2	0.0120783313457530	-0.00192048787556704
4	D	26	50	20120618	14	1640	32.24	0.0121162322692246	-0.00249735972979465
4	D	26	50	20120618	14	1642	32.28	0.0116611242027173	-0.00288505223578361
4	D	26	50	20120618	14	1644	32.32	0.0115023787303409	-0.0038412868781178
4	D	26	50	20120618	14	1646	32.36	0.0112256171361845	-0.00490064597342024
4	D	26	50	20120618	14	1648	32.4	0.0113504285541318	-0.00601703323062538
4	D	26	50	20120618	14	1650	32.44	0.0113030241155210	-0.00720374225721951
4	D	26	50	20120618	14	1652	32.48	0.0113844828167137	-0.00723796622542894
4	D	26	50	20120618	14	1654	32.52	0.0120383303151413	-0.00856871290335077
4	D	26	50	20120618	14	1656	32.56	0.0121640348089532	-0.0101576009325600
4	D	26	50	20120618	14	1658	32.6	0.0127083118689952	-0.0110104254507864
4	D	26	50	20120618	14	1660	32.64	0.0132170313574385	-0.0119771549719670
4	D	26	50	20120618	14	1662	32.68	0.0136971660542523	-0.0122953438311128
4	D	26	50	20120618	14	1664	32.72	0.0141807104199650	-0.0129028652287709
4	D	26	50	20120618	14	1666	32.76	0.0146476321194656	-0.0135074931454804
4	D	26	50	20120618	14	1668	32.8	0.0149314619530067	-0.0138664233760379
4	D	26	50	20120618	14	1670	32.84	0.0156597324401542	-0.0148510483556367
4	D	26	50	20120618	14	1672	32.88	0.0164606476273196	-0.0148521336796930
4	D	26	50	20120618	14	1674	32.92	0.0169239941100817	-0.0148962070231104
4	D	26	50	20120618	14	1676	32.96	0.0163120250107699	-0.0150300305169838
4	D	26	50	20120618	14	1678	33	0.0161474572211573	-0.0152102960771389
4	D	26	50	20120618	14	1680	33.04	0.0155832588417689	-0.0143581595738106
4	D	26	50	20120618	14	1682	33.08	0.0150905128955126	-0.0146594210037216
4	D	26	50	20120618	14	1684	33.12	0.0149453170032773	-0.0147411187070063
4	D	26	50	20120618	14	1686	33.16	0.0149401551237746	-0.0153546752610419
4	D	26	50	20120618	14	1688	33.2	0.0151971530833969	-0.0156455436354830
4	D	26	50	20120618	14	1690	33.24	0.0155238321736644	-0.0151586341485986
4	D	26	50	20120618	14	1692	33.28	0.0159261837103341	-0.0153252207280715
4	D	26	50	20120618	14	1694	33.32	0.0163568676015124	-0.0155088712083881
4	D	26	50	20120618	14	1696	33.36	0.0167565851654222	-0.0159974211830048
4	D	26	50	20120618	14	1698	33.4	0.0170489971539667	-0.0155939934298141
4	D	26	50	20120618	14	1700	33.44	0.0175929659154521	-0.0152106793290143
4	D	26	50	20120618	14	1702	33.48	0.0176904907898201	-0.0155006489707365
4	D	26	50	20120618	14	1704	33.52	0.0178237881962484	-0.0155719882667836
4	D	26	50	20120618	14	1706	33.56	0.0180753322412673	-0.0158746745168586
4	D	26	50	20120618	14	1708	33.6	0.0174650343888329	-0.0157850780772747
4	D	26	50	20120618	14	1710	33.64	0.0171481667587077	-0.0157425940412008
4	D	26	50	20120618	14	1712	33.68	0.0168167366179774	-0.0162537707257087
4	D	26	50	20120618	14	1714	33.72	0.0170381614496518	-0.0162912883973049
4	D	26	50	20120618	14	1716	33.76	0.0169266174762399	-0.0161512437779706
4	D	26	50	20120618	14	1718	33.8	0.0169761312143790	-0.0161782389935559
4	D	26	50	20120618	14	1720	33.84	0.0170258231434268	-0.0161477803689563
4	D	26	50	20120618	14	1722	33.88	0.0175299351240839	-0.0161288850615495
4	D	26	50	20120618	14	1724	33.92	0.0173825889201270	-0.0165561041295000
4	D	26	50	20120618	14	1726	33.96	0.0177318084532584	-0.0167259009737595
4	D	26	50	20120618	14	1728	34	0.0174277072825142	-0.0172657515453513
4	D	26	50	20120618	14	1730	34.04	0.0170274777732948	-0.0174183522597992
4	D	26	50	20120618	14	1732	34.08	0.0168276847522706	-0.0174883204757976
4	D	26	50	20120618	14	1734	34.12	0.0168688312958678	-0.0178167079360484
4	D	26	50	20120618	14	1736	34.16	0.0166331950321052	-0.0183696937232076
4	D	26	50	20120618	14	1738	34.2	0.0167056169086343	-0.0187952164419900
4	D	26	50	20120618	14	1740	34.24	0.0165626964860209	-0.0194727095911805
4	D	26	50	20120618	14	1742	34.28	0.0164041772878145	-0.0191969238043821
4	D	26	50	20120618	14	1744	34.32	0.0167312000319776	-0.0190199491191867
4	D	26	50	20120618	14	1746	34.36	0.0170548852321336	-0.0194472113206509
4	D	26	50	20120618	14	1748	34.4	0.0172998411632722	-0.0196149229070127
4	D	26	50	20120618	14	1750	34.44	0.0178933653821968	-0.0197962462989124
4	D	26	50	20120618	14	1752	34.48	0.0185609236811116	-0.0201049196221037
4	D	26	50	20120618	14	1754	34.52	0.0194846596957824	-0.0212985441530179
4	D	26	50	20120618	14	1756	34.56	0.0201891501818786	-0.0214307024104216
4	D	26	50	20120618	14	1758	34.6	0.0205579487946743	-0.0220736321801477
4	D	26	50	20120618	14	1760	34.64	0.0210153549582204	-0.0222604002942625
4	D	26	50	20120618	14	1762	34.68	0.0215331126855408	-0.0228246573635137
4	D	26	50	20120618	14	1764	34.72	0.0220810073038754	-0.0236264881691080
4	D	26	50	20120618	14	1766	34.76	0.0226772680260431	-0.0239858115510358
4	D	26	50	20120618	14	1768	34.8	0.0233229060147411	-0.0244807368003917
4	D	26	50	20120618	14	1770	34.84	0.0238086600891451	-0.0251315861660670
4	D	26	50	20120618	14	1772	34.88	0.0245912929456301	-0.0257214475718650
4	D	26	50	20120618	14	1774	34.92	0.0247548608862542	-0.0257230597753261
4	D	26	50	20120618	14	1776	34.96	0.0250099567286351	-0.0265390892850867
4	D	26	50	20120618	14	1778	35	0.0253427918905396	-0.0268628734801920
4	D	26	50	20120618	14	1780	35.04	0.0251964490711052	-0.0272353490482498
4	D	26	50	20120618	14	1782	35.08	0.0248821330358	-0.0273147642108449
4	D	26	50	20120618	14	1784	35.12	0.0248142083583992	-0.0283098472997375
4	D	26	50	20120618	14	1786	35.16	0.0243175224131581	-0.0288324133531699
4	D	26	50	20120618	14	1788	35.2	0.0240413901440370	-0.0296639072882350
4	D	26	50	20120618	14	1790	35.24	0.0232404502929870	-0.0300694330272455
4	D	26	50	20120618	14	1792	35.28	0.0225092028862907	-0.0297425658465742
4	D	26	50	20120618	14	1794	35.32	0.0221256257417683	-0.0305308909126478
4	D	26	50	20120618	14	1796	35.36	0.0211446847884994	-0.0303755112685499
4	D	26	50	20120618	14	1798	35.4	0.0200932240759428	-0.0303117231658191
4	D	26	50	20120618	14	1800	35.44	0.0190917204574771	-0.0310385865104720
4	D	26	50	20120618	14	1802	35.48	0.0183423781882503	-0.0312686295595954
4	D	26	50	20120618	14	1804	35.52	0.0174517771973458	-0.0311142681492624
4	D	26	50	20120618	14	1806	35.56	0.0169724295103794	-0.0309860696898332
4	D	26	50	20120618	14	1808	35.6	0.0159087287794405	-0.0318188293460366
4	D	26	50	20120618	14	1810	35.64	0.0145937930091460	-0.0326612763651423
4	D	26	50	20120618	14	1812	35.68	0.0132845140931010	-0.0332306387453537
4	D	26	50	20120618	14	1814	35.72	0.0120508248919649	-0.0338458923556641
4	D	26	50	20120618	14	1816	35.76	0.0112646635726417	-0.0344869553634878
4	D	26	50	20120618	14	1818	35.8	0.0099805576580069	-0.0357685156937103
4	D	26	50	20120618	14	1820	35.84	0.00915564688707466	-0.0361363526412836
4	D	26	50	20120618	14	1822	35.88	0.00810573473836888	-0.0372301054104229
4	D	26	50	20120618	14	1824	35.92	0.00652068417766111	-0.0390528852709656
4	D	26	50	20120618	14	1826	35.96	0.00654359443737156	-0.0390879577673125
4	D	26	50	20120618	14	1828	36	0.00588909640070529	-0.0399673157603961
4	D	26	50	20120618	14	1830	36.04	0.00541349637967921	-0.0410296729884507
4	D	26	50	20120618	14	1832	36.08	0.00442177911906508	-0.0424045007031117
4	D	26	50	20120618	14	1834	36.12	0.00366863968642329	-0.0423383862190708
4	D	26	50	20120618	14	1836	36.16	0.00320562616610234	-0.0431794190246141
4	D	26	50	20120618	14	1838	36.2	0.00248324587844216	-0.0431521247028603
4	D	26	50	20120618	14	1840	36.24	0.0014144539786787	-0.0439609841498596
4	D	26	50	20120618	14	1842	36.28	0.000521095271327609	-0.0440922231684478
4	D	26	50	20120618	14	1844	36.32	-0.00025028751626879	-0.0446057948236236
4	D	26	50	20120618	14	1846	36.36	-0.00092119043025858	-0.0454786474343202
4	D	26	50	20120618	14	1848	36.4	-0.00121117492122319	-0.0454235638160658
4	D	26	50	20120618	14	1850	36.44	-0.0020568746315223	-0.0465629956832698
4	D	26	50	20120618	14	1852	36.48	-0.00261018568780078	-0.0468022099073452
4	D	26	50	20120618	14	1854	36.52	-0.00327189621363514	-0.0476851034343347
4	D	26	50	20120618	14	1856	36.56	-0.00453903156552144	-0.0481906847828831
4	D	26	50	20120618	14	1858	36.6	-0.00494759786369103	-0.0476121300145163
4	D	26	50	20120618	14	1860	36.64	-0.00522075321326339	-0.0480069077304527
4	D	26	50	20120618	14	1862	36.68	-0.00574401223134144	-0.0475366817209637
4	D	26	50	20120618	14	1864	36.72	-0.00719421752887697	-0.0475247316163616
4	D	26	50	20120618	14	1866	36.76	-0.00779829885204457	-0.0470634858629937
4	D	26	50	20120618	14	1868	36.8	-0.00830819355195817	-0.04776571360739
4	D	26	50	20120618	14	1870	36.84	-0.00902930104741227	-0.0475548543652402
4	D	26	50	20120618	14	1872	36.88	-0.00993864036801817	-0.0466565459104208
4	D	26	50	20120618	14	1874	36.92	-0.0111663191615143	-0.0471738652315369
4	D	26	50	20120618	14	1876	36.96	-0.0122194132907354	-0.0469543085759785
4	D	26	50	20120618	14	1878	37	-0.0135808766872320	-0.0472179179840048
4	D	26	50	20120618	14	1880	37.04	-0.0152868425075226	-0.0472517176881455
4	D	26	50	20120618	14	1882	37.08	-0.0163673723798538	-0.0476480510390006
4	D	26	50	20120618	14	1884	37.12	-0.0171767975122780	-0.0478582738850473
4	D	26	50	20120618	14	1886	37.16	-0.0183900513274379	-0.0483102565395818
4	D	26	50	20120618	14	1888	37.2	-0.0191501911172135	-0.0485667948797963
4	D	26	50	20120618	14	1890	37.24	-0.0205496968585379	-0.0495865842796235
4	D	26	50	20120618	14	1892	37.28	-0.0215209080224976	-0.050562462348339
4	D	26	50	20120618	14	1894	37.32	-0.0224430459758430	-0.0514524976538186
4	D	26	50	20120618	14	1896	37.36	-0.0232215705419294	-0.0524052533307893
4	D	26	50	20120618	14	1898	37.4	-0.0240152979038113	-0.0536122138955966
4	D	26	50	20120618	14	1900	37.44	-0.0241845085565492	-0.054311471791512
4	D	26	50	20120618	14	1902	37.48	-0.0242671693392699	-0.0545587470328929
4	D	26	50	20120618	14	1904	37.52	-0.0245274553454247	-0.0553743947049916
4	D	26	50	20120618	14	1906	37.56	-0.0244767557892136	-0.0565843251182799
4	D	26	50	20120618	14	1908	37.6	-0.0242864026437182	-0.0578633398640901
4	D	26	50	20120618	14	1910	37.64	-0.0241787102809435	-0.0590174088416647
4	D	26	50	20120618	14	1912	37.68	-0.0242067824201566	-0.06014927466631
4	D	26	50	20120618	14	1914	37.72	-0.0236969584309211	-0.0612126218438584
4	D	26	50	20120618	14	1916	37.76	-0.0238528047654946	-0.0626686961276777
4	D	26	50	20120618	14	1918	37.8	-0.0233773461658248	-0.0635122745176332
4	D	26	50	20120618	14	1920	37.84	-0.0232308336407629	-0.0643453877272272
4	D	26	50	20120618	14	1922	37.88	-0.0226430157735625	-0.0649545602192194
4	D	26	50	20120618	14	1924	37.92	-0.0222759566434486	-0.0663746427678764
4	D	26	50	20120618	14	1926	37.96	-0.0218714915646099	-0.067743318653541
4	D	26	50	20120618	14	1928	38	-0.0208957549172506	-0.0688074436485487
4	D	26	50	20120618	14	1930	38.04	-0.0204964517179145	-0.0699714121210599
4	D	26	50	20120618	14	1932	38.08	-0.0195795463547499	-0.0718253753906529
4	D	26	50	20120618	14	1934	38.12	-0.0187395742093784	-0.0727957380264752
4	D	26	50	20120618	14	1936	38.16	-0.0185794145234397	-0.0743049160295615
4	D	26	50	20120618	14	1938	38.2	-0.0179785858914655	-0.0753587172655639
4	D	26	50	20120618	14	1940	38.24	-0.0178385787487905	-0.0765690012322428
4	D	26	50	20120618	14	1942	38.28	-0.0178199818404453	-0.0773888915450286
4	D	26	50	20120618	14	1944	38.32	-0.0173767673099976	-0.077910029242763
4	D	26	50	20120618	14	1946	38.36	-0.0171928488362110	-0.0796611791863716
4	D	26	50	20120618	14	1948	38.4	-0.0169738578660775	-0.0812641195486433
4	D	26	50	20120618	14	1950	38.44	-0.0164264865067610	-0.0825450434827628
4	D	26	50	20120618	14	1952	38.48	-0.0161222891694945	-0.0846409079821997
4	D	26	50	20120618	14	1954	38.52	-0.0157547350646338	-0.086024857374338
4	D	26	50	20120618	14	1956	38.56	-0.0152464667103169	-0.0880910233889652
4	D	26	50	20120618	14	1958	38.6	-0.0152482344772699	-0.08855990589557
4	D	26	50	20120618	14	1960	38.64	-0.0148683767144164	-0.0897629773730807
4	D	26	50	20120618	14	1962	38.68	-0.0148925597663330	-0.0909478054956369
4	D	26	50	20120618	14	1964	38.72	-0.0138570725959634	-0.0921442301694046
4	D	26	50	20120618	14	1966	38.76	-0.0133590572899737	-0.0936215883673376
4	D	26	50	20120618	14	1968	38.8	-0.0131279747938820	-0.0943803139435508
4	D	26	50	20120618	14	1970	38.84	-0.0125664612989418	-0.095369768462465
4	D	26	50	20120618	14	1972	38.88	-0.0119952604410993	-0.0961405148539585
4	D	26	50	20120618	14	1974	38.92	-0.0119651376922207	-0.097093129109573
4	D	26	50	20120618	14	1976	38.96	-0.0111590359616681	-0.0978556730624044
4	D	26	50	20120618	14	1978	39	-0.0102986991409984	-0.100280412925771
4	D	26	50	20120618	14	1980	39.04	-0.00968040497152887	-0.101278564858094
4	D	26	50	20120618	14	1982	39.08	-0.00852011345427987	-0.102392045906429
4	D	26	50	20120618	14	1984	39.12	-0.00770503146760607	-0.103523063202937
4	D	26	50	20120618	14	1986	39.16	-0.00688019140735199	-0.104332629756717
4	D	26	50	20120618	14	1988	39.2	-0.00691971867642032	-0.104203865611863
4	D	26	50	20120618	14	1990	39.24	-0.00699891463591317	-0.103946337322155
4	D	26	50	20120618	14	1992	39.28	-0.00707832272744047	-0.104363601033733
4	D	26	50	20120618	14	1994	39.32	-0.00716805457797307	-0.104101900814016
4	D	26	50	20120618	14	1996	39.36	-0.00696412498227887	-0.104866848929904
4	D	26	50	20120618	14	1998	39.4	-0.00766041302971327	-0.104632725874653
4	D	26	50	20120618	14	2000	39.44	-0.00794806406829987	-0.104512800564564
4	D	26	50	20120618	14	2002	39.48	-0.00812964908970857	-0.105054444358953
4	D	26	50	20120618	14	2004	39.52	-0.00808128298587547	-0.105024038767361
4	D	26	50	20120618	14	2006	39.56	-0.00860114789140377	-0.105322013564954
4	D	26	50	20120618	14	2008	39.6	-0.00890569878206087	-0.106062000811465
4	D	26	50	20120618	14	2010	39.64	-0.00967418243185437	-0.106252636799673
4	D	26	50	20120618	14	2012	39.68	-0.00972615478027157	-0.106629454003367
4	D	26	50	20120618	14	2014	39.72	-0.0102224023193084	-0.108217050148487
4	D	26	50	20120618	14	2016	39.76	-0.0107398630617807	-0.109440344879940
4	D	26	50	20120618	14	2018	39.8	-0.0110694455324917	-0.110220637212980
4	D	26	50	20120618	14	2020	39.84	-0.0115697235801812	-0.111250679661134
4	D	26	50	20120618	14	2022	39.88	-0.0120222719201406	-0.112454175402714
4	D	26	50	20120618	14	2024	39.92	-0.0124932050364108	-0.113777030768957
4	D	26	50	20120618	14	2026	39.96	-0.0125653299280919	-0.115449621149176
4	D	26	50	20120618	14	2028	40	-0.0126489099496281	-0.116912200815382
4	D	26	50	20120618	14	2030	40.04	-0.0131184995630141	-0.116848773337110
4	D	26	50	20120618	14	2032	40.08	-0.0131143276330051	-0.117044288362108
4	D	26	50	20120618	14	2034	40.12	-0.0137666336386497	-0.117185214743598
4	D	26	50	20120618	14	2036	40.16	-0.0139455316542899	-0.117536222549779
4	D	26	50	20120618	14	2038	40.2	-0.0140947311851202	-0.116923868077272
4	D	26	50	20120618	14	2040	40.24	-0.0144962264154780	-0.117616974144191
4	D	26	50	20120618	14	2042	40.28	-0.0152892466705787	-0.118588185308151
4	D	26	50	20120618	14	2044	40.32	-0.0157106823121659	-0.119200115516589
4	D	26	50	20120618	14	2046	40.36	-0.0162526796599454	-0.119360275202528
4	D	26	50	20120618	14	2048	40.4	-0.0174168602644909	-0.120059886651834
4	D	26	50	20120618	14	2050	40.44	-0.0184188305734322	-0.121588368670047
4	D	26	50	20120618	14	2052	40.48	-0.0188979661283642	-0.122448493358682
4	D	26	50	20120618	14	2054	40.52	-0.0196883700883746	-0.123425856351638
4	D	26	50	20120618	14	2056	40.56	-0.0202129726093368	-0.124209401375871
4	D	26	50	20120618	14	2058	40.6	-0.0213935580912059	-0.124233725849144
4	D	26	50	20120618	14	2060	40.64	-0.0216694711572249	-0.124435816967207
4	D	26	50	20120618	14	2062	40.68	-0.0226189741430022	-0.125568036345243
4	D	26	50	20120618	14	2064	40.72	-0.0234915439109864	-0.125432271843255
4	D	26	50	20120618	14	2066	40.76	-0.0240130351621115	-0.126292467242569
4	D	26	50	20120618	14	2068	40.8	-0.0252796048285728	-0.125986148584959
4	D	26	50	20120618	14	2070	40.84	-0.0263861562304516	-0.127118297252316
4	D	26	50	20120618	14	2072	40.88	-0.0272430282278935	-0.127339055989403
4	D	26	50	20120618	14	2074	40.92	-0.0277020112395617	-0.127886993034144
4	D	26	50	20120618	14	2076	40.96	-0.0287683989762691	-0.127949147720211
4	D	26	50	20120618	14	2078	41	-0.0296437264606999	-0.128376310926725
4	D	26	50	20120618	14	2080	41.04	-0.0304028055903037	-0.128720318375773
4	D	26	50	20120618	14	2082	41.08	-0.030596057873602	-0.128095730955951
4	D	26	50	20120618	14	2084	41.12	-0.0309682081725405	-0.128252496529340
4	D	26	50	20120618	14	2086	41.16	-0.0320007254944291	-0.129076841614847
4	D	26	50	20120618	14	2088	41.2	-0.0323073977054297	-0.129542330008902
4	D	26	50	20120618	14	2090	41.24	-0.0337051356798011	-0.129881246289125
4	D	26	50	20120618	14	2092	41.28	-0.0350243140907827	-0.130959159866365
4	D	26	50	20120618	14	2094	41.32	-0.0356490429319611	-0.130811020995707
4	D	26	50	20120618	14	2096	41.36	-0.0364347092765374	-0.131607859627426
4	D	26	50	20120618	14	2098	41.4	-0.0378106683620483	-0.131957241088010
4	D	26	50	20120618	14	2100	41.44	-0.0395208768230261	-0.132931209968417
4	D	26	50	20120618	14	2102	41.48	-0.0411195038339327	-0.133661792694739
4	D	26	50	20120618	14	2104	41.52	-0.0422264794998802	-0.134329655049569
4	D	26	50	20120618	14	2106	41.56	-0.0431782452273573	-0.135190911109054
4	D	26	50	20120618	14	2108	41.6	-0.0444849785589901	-0.135767910242503
4	D	26	50	20120618	14	2110	41.64	-0.0454339865700205	-0.136535757496193
4	D	26	50	20120618	14	2112	41.68	-0.0460382800252225	-0.136497149465940
4	D	26	50	20120618	14	2114	41.72	-0.0466629381557227	-0.136885068246099
4	D	26	50	20120618	14	2116	41.76	-0.0479874198675632	-0.137191174771675
4	D	26	50	20120618	14	2118	41.8	-0.0484273817068175	-0.138278563579784
4	D	26	50	20120618	14	2120	41.84	-0.0486636967930901	-0.138566921725152
4	D	26	50	20120618	14	2122	41.88	-0.0493886933758406	-0.139376346857576
4	D	26	50	20120618	14	2124	41.92	-0.0499231953917395	-0.140046754796819
4	D	26	50	20120618	14	2126	41.96	-0.0506942246259453	-0.141186328085379
4	D	26	50	20120618	14	2128	42	-0.0510424040050016	-0.141563640263820
4	D	26	50	20120618	14	2130	42.04	-0.0516751938634855	-0.142746700619423
4	D	26	50	20120618	14	2132	42.08	-0.0521459855583994	-0.143558600625582
4	D	26	50	20120618	14	2134	42.12	-0.0528829322457521	-0.144501739650328
4	D	26	50	20120618	14	2136	42.16	-0.0527401673866305	-0.143831331711085
4	D	26	50	20120618	14	2138	42.2	-0.0531741188182447	-0.144689971475480
4	D	26	50	20120618	14	2140	42.24	-0.0530643758458045	-0.144884567261663
4	D	26	50	20120618	14	2142	42.28	-0.0531107620506504	-0.144688274419205
4	D	26	50	20120618	14	2144	42.32	-0.0527241160626976	-0.145012695010414
4	D	26	50	20120618	14	2146	42.36	-0.0529468546987713	-0.144869152333833
4	D	26	50	20120618	14	2148	42.4	-0.0522658401578106	-0.145125902806082
4	D	26	50	20120618	14	2150	42.44	-0.0520090896855617	-0.145215776077970
4	D	26	50	20120618	14	2152	42.48	-0.0518947505190439	-0.145922670727123
4	D	26	50	20120618	14	2154	42.52	-0.0522925687941394	-0.145745469767757
4	D	26	50	20120618	14	2156	42.56	-0.0524471423365068	-0.146157995863902
4	D	26	50	20120618	14	2158	42.6	-0.0526473949769388	-0.146565855055290
4	D	26	50	20120618	14	2160	42.64	-0.0530762552397285	-0.147672830721238
4	D	26	50	20120618	14	2162	42.68	-0.053560481963485	-0.148318560633817
4	D	26	50	20120618	14	2164	42.72	-0.0536183232981861	-0.149404818071076
4	D	26	50	20120618	14	2166	42.76	-0.0542897918976008	-0.150215445285028
4	D	26	50	20120618	14	2168	42.8	-0.0544846705264959	-0.150608879498080
4	D	26	50	20120618	14	2170	42.84	-0.0548150308146662	-0.152053357230688
4	D	26	50	20120618	14	2172	42.88	-0.0555680995366299	-0.152942190454640
4	D	26	50	20120618	14	2174	42.92	-0.0557692007051993	-0.153673056023674
4	D	26	50	20120618	14	2176	42.96	-0.05595672542357	-0.154913887003300
4	D	26	50	20120618	14	2178	43	-0.0561181579017149	-0.156207680280837
4	D	26	50	20120618	14	2180	43.04	-0.0566874495712482	-0.156303068985619
4	D	26	50	20120618	14	2182	43.08	-0.0563519981142533	-0.156347192448765
4	D	26	50	20120618	14	2184	43.12	-0.0565457453722984	-0.156041722319293
4	D	26	50	20120618	14	2186	43.16	-0.0567037130272155	-0.156241550695656
4	D	26	50	20120618	14	2188	43.2	-0.0572943593215406	-0.157005720994084
4	D	26	50	20120618	14	2190	43.24	-0.0578719241404138	-0.157437904658746
4	D	26	50	20120618	14	2192	43.28	-0.0585592319317271	-0.158487251122026
4	D	26	50	20120618	14	2194	43.32	-0.0594221850474871	-0.158216853488901
4	D	26	50	20120618	14	2196	43.36	-0.0600423176945877	-0.159559649266374
4	D	26	50	20120618	14	2198	43.4	-0.0601172710133935	-0.160449189597107
4	D	26	50	20120618	14	2200	43.44	-0.0608415604893629	-0.161829249901948
4	D	26	50	20120618	14	2202	43.48	-0.0616910785762804	-0.161443593863489
4	D	26	50	20120618	14	2204	43.52	-0.0621906495171887	-0.163059686411891
4	D	26	50	20120618	14	2206	43.56	-0.0630260961791606	-0.164313033181544
4	D	26	50	20120618	14	2208	43.6	-0.06361094419788	-0.164795916402417
4	D	26	50	20120618	14	2210	43.64	-0.0645617906865415	-0.165946591267441
4	D	26	50	20120618	14	2212	43.68	-0.0656509472616032	-0.167186644429608
4	D	26	50	20120618	14	2214	43.72	-0.0661625390177917	-0.168244829727654
4	D	26	50	20120618	14	2216	43.76	-0.0669918338507673	-0.169060265267718
4	D	26	50	20120618	14	2218	43.8	-0.0678055016238786	-0.169846073033651
4	D	26	50	20120618	14	2220	43.84	-0.0685964712693139	-0.170384464136846
4	D	26	50	20120618	14	2222	43.88	-0.0689331248078368	-0.170646022935207
4	D	26	50	20120618	14	2224	43.92	-0.0694905370834462	-0.170650053443860
4	D	26	50	20120618	14	2226	43.96	-0.069723458057169	-0.171310915441557
4	D	26	50	20120618	14	2228	44	-0.0701598843625173	-0.172213749379776
4	D	26	50	20120618	14	2230	44.04	-0.0705680263966182	-0.172920007632825
4	D	26	50	20120618	14	2232	44.08	-0.0710197969191183	-0.173685874987528
4	D	26	50	20120618	14	2234	44.12	-0.0705963813785438	-0.174184243846909
4	D	26	50	20120618	14	2236	44.16	-0.0710921339428337	-0.175041893661810
4	D	26	50	20120618	14	2238	44.2	-0.0710849214536656	-0.176515645615159
4	D	26	50	20120618	14	2240	44.24	-0.0711685721858799	-0.178137536439166
4	D	26	50	20120618	14	2242	44.28	-0.0713526320810228	-0.179277180438405
4	D	26	50	20120618	14	2244	44.32	-0.071313387654667	-0.180716496291510
4	D	26	50	20120618	14	2246	44.36	-0.0711949472688182	-0.181962064886570
4	D	26	50	20120618	14	2248	44.4	-0.0706059273200898	-0.183357186565851
4	D	26	50	20120618	14	2250	44.44	-0.0707032959238592	-0.183884900356651
4	D	26	50	20120618	14	2252	44.48	-0.0704401814905797	-0.184949873879796
4	D	26	50	20120618	14	2254	44.52	-0.0701987752354826	-0.186036979845192
4	D	26	50	20120618	14	2256	44.56	-0.0697864612713727	-0.187809767256305
4	D	26	50	20120618	14	2258	44.6	-0.069639453771564	-0.189163098924817
4	D	26	50	20120618	14	2260	44.64	-0.0696029670616548	-0.188973311464747
4	D	26	50	20120618	14	2262	44.68	-0.0693213264307082	-0.189382231316307
4	D	26	50	20120618	14	2264	44.72	-0.0687769249198727	-0.189670660172353
4	D	26	50	20120618	14	2266	44.76	-0.0688564037220781	-0.190195050561281
4	D	26	50	20120618	14	2268	44.8	-0.0688610706268339	-0.191443376872788
4	D	26	50	20120618	14	2270	44.84	-0.0688415544796732	-0.191010344679989
4	D	26	50	20120618	14	2272	44.88	-0.0688173007170784	-0.191670994545652
4	D	26	50	20120618	14	2274	44.92	-0.0693486914631401	-0.191790142038282
4	D	26	50	20120618	14	2276	44.96	-0.0695024871880482	-0.192156776904327
4	D	26	50	20120618	14	2278	45	-0.0701168922702212	-0.192383828891766
4	D	26	50	20120618	14	2280	45.04	-0.0707192058264359	-0.192538119591421
4	D	26	50	20120618	14	2282	45.08	-0.0711610061433213	-0.193016972303640
4	D	26	50	20120618	14	2284	45.12	-0.0721192772531853	-0.194335585029197
4	D	26	50	20120618	14	2286	45.16	-0.0729649769634844	-0.196639338922303
4	D	26	50	20120618	14	2288	45.2	-0.0732248387055704	-0.196853238723612
4	D	26	50	20120618	14	2290	45.24	-0.0744563358756849	-0.198393600135749
4	D	26	50	20120618	14	2292	45.28	-0.0749115005107347	-0.198769993075374
4	D	26	50	20120618	14	2294	45.32	-0.0763673626625197	-0.199658897010004
4	D	26	50	20120618	14	2296	45.36	-0.0772279116152237	-0.199931133120761
4	D	26	50	20120618	14	2298	45.4	-0.0781442512929634	-0.201153084349329
4	D	26	50	20120618	14	2300	45.44	-0.079248893506533	-0.201099202812603
4	D	26	50	20120618	14	2302	45.48	-0.0797027146386985	-0.201328446831063
4	D	26	50	20120618	14	2304	45.52	-0.0804431261492789	-0.201930123991175
4	D	26	50	20120618	14	2306	45.56	-0.0809942451745357	-0.202363297605330
4	D	26	50	20120618	14	2308	45.6	-0.0816713706282	-0.202553085065400
4	D	26	50	20120618	14	2310	45.64	-0.0829862356878164	-0.203236503769417
4	D	26	50	20120618	14	2312	45.68	-0.083601630719483	-0.204455343728148
4	D	26	50	20120618	14	2314	45.72	-0.0847962169156196	-0.204198381123865
4	D	26	50	20120618	14	2316	45.76	-0.085650472617971	-0.204912488262185
4	D	26	50	20120618	14	2318	45.8	-0.08665703912099	-0.204409381787371
4	D	26	50	20120618	14	2320	45.84	-0.0878065119044869	-0.204733519535867
4	D	26	50	20120618	14	2322	45.88	-0.08859380459466	-0.204176743656361
4	D	26	50	20120618	14	2324	45.92	-0.0890950725918432	-0.204293486985935
4	D	26	50	20120618	14	2326	45.96	-0.0895295897088823	-0.20356339923436
4	D	26	50	20120618	14	2328	46	-0.0905992301367832	-0.204195057721994
4	D	26	50	20120618	14	2330	46.04	-0.0916904373215103	-0.203932579684817
4	D	26	50	20120618	14	2332	46.08	-0.092093771029499	-0.203421765746088
4	D	26	50	20120618	14	2334	46.12	-0.0928228688315806	-0.202862373571491
4	D	26	50	20120618	14	2336	46.16	-0.0932453651333395	-0.203046574887990
4	D	26	50	20120618	14	2338	46.2	-0.0932330614753469	-0.203328993336396
4	D	26	50	20120618	14	2340	46.24	-0.0934997114425323	-0.203093456067583
4	D	26	50	20120618	14	2342	46.28	-0.0934111109628496	-0.203343276893376
4	D	26	50	20120618	14	2344	46.32	-0.0934863471243679	-0.203309052925167
4	D	26	50	20120618	14	2346	46.36	-0.0939233391151412	-0.20416323791684
4	D	26	50	20120618	14	2348	46.4	-0.093557411355877	-0.204045504637773
4	D	26	50	20120618	14	2350	46.44	-0.0931447438383767	-0.204840009817114
4	D	26	50	20120618	14	2352	46.48	-0.0933041964175342	-0.205813342301417
4	D	26	50	20120618	14	2354	46.52	-0.0933872814643237	-0.205806624786996
4	D	26	50	20120618	14	2356	46.56	-0.0932500320380953	-0.206143278325519
4	D	26	50	20120618	14	2358	46.6	-0.0930247478176093	-0.20756922986046
4	D	26	50	20120618	14	2360	46.64	-0.0929839477563348	-0.208640991608704
4	D	26	50	20120618	14	2362	46.68	-0.0928047668979822	-0.209022405006476
4	D	26	50	20120618	14	2364	46.72	-0.0927112166708312	-0.209634971611018
4	D	26	50	20120618	14	2366	46.76	-0.0922078980639826	-0.210453659842276
4	D	26	50	20120618	14	2368	46.8	-0.091862547112051	-0.211971393837415
4	D	26	50	20120618	14	2370	46.84	-0.0918175751207677	-0.212176171961246
4	D	26	50	20120618	14	2372	46.88	-0.0917698454130375	-0.213720139617967
4	D	26	50	20120618	14	2374	46.92	-0.0912952353415052	-0.214180607553876
4	D	26	50	20120618	14	2376	46.96	-0.091228979436108	-0.215143474857817
4	D	26	50	20120618	14	2378	47	-0.0906422929397575	-0.216131798005882
4	D	26	50	20120618	14	2380	47.04	-0.0905756127702916	-0.217339748520183
4	D	26	50	20120618	14	2382	47.08	-0.090223049329192	-0.218713374153316
4	D	26	50	20120618	14	2384	47.12	-0.0900687586295371	-0.219634168603777
4	D	26	50	20120618	14	2386	47.16	-0.0896580003003458	-0.220418279313435
4	D	26	50	20120618	14	2388	47.2	-0.089478748731315	-0.220755922801451
4	D	26	50	20120618	14	2390	47.24	-0.0894286148605289	-0.22161781525704
4	D	26	50	20120618	14	2392	47.28	-0.0893927645467227	-0.222831705468302
4	D	26	50	20120618	14	2394	47.32	-0.0890988909684616	-0.22339145119629
4	D	26	50	20120618	14	2396	47.36	-0.0890074620616542	-0.225816332481013
4	D	26	50	20120618	14	2398	47.4	-0.0884420594794174	-0.226591038670481
4	D	26	50	20120618	14	2400	47.44	-0.0879096787838621	-0.227881437835468
4	D	26	50	20120618	14	2402	47.48	-0.0870349169848562	-0.229072983472446
4	D	26	50	20120618	14	2404	47.52	-0.0867074558344887	-0.230264529109423
4	D	26	50	20120618	14	2406	47.56	-0.0860678777509055	-0.230980474725374
4	D	26	50	20120618	14	2408	47.6	-0.0857419722354566	-0.232145008883310
4	D	26	50	20120618	14	2410	47.64	-0.0845766602600612	-0.233021821291982
4	D	26	50	20120618	14	2412	47.68	-0.0844267536224496	-0.234358253108424
4	D	26	50	20120618	14	2414	47.72	-0.0839176367399953	-0.235878532687975
4	D	26	50	20120618	14	2416	47.76	-0.0833505371014837	-0.237106070060115
4	D	26	50	20120618	14	2418	47.8	-0.0829736491871112	-0.237002125363281
4	D	26	50	20120618	14	2420	47.84	-0.0820904728174092	-0.237306888385972
4	D	26	50	20120618	14	2422	47.88	-0.0816584305741043	-0.237779942822586
4	D	26	50	20120618	14	2424	47.92	-0.0812207314765498	-0.236985861907314
4	D	26	50	20120618	14	2426	47.96	-0.0807342420110935	-0.238170972872582
4	D	26	50	20120618	14	2428	48	-0.0808898055029545	-0.238955861399699
4	D	26	50	20120618	14	2430	48.04	-0.0805298881513305	-0.239837623555839
4	D	26	50	20120618	14	2432	48.08	-0.0806005988294492	-0.240571600394711
4	D	26	50	20120618	14	2434	48.12	-0.080379981513719	-0.241267393467398
4	D	26	50	20120618	14	2436	48.16	-0.080273915496541	-0.240704536469574
4	D	26	50	20120618	14	2438	48.2	-0.0799726880077555	-0.241282949816584
4	D	26	50	20120618	14	2440	48.24	-0.080114816470774	-0.240150871859905
4	D	26	50	20120618	14	2442	48.28	-0.0800214783756574	-0.240972529939643
4	D	26	50	20120618	14	2444	48.32	-0.0797838904971788	-0.240135315510718
4	D	26	50	20120618	14	2446	48.36	-0.0789070780885074	-0.240258352090645
4	D	26	50	20120618	14	2448	48.4	-0.078928291291943	-0.240695344081418
4	D	26	50	20120618	14	2450	48.44	-0.0788505095460125	-0.241515587947595
4	D	26	50	20120618	14	2452	48.48	-0.078371091148368	-0.242300476474712
4	D	26	50	20120618	14	2454	48.52	-0.0784672576706094	-0.242374015579955
4	D	26	50	20120618	14	2456	48.56	-0.0773281086461179	-0.243363257966835
4	D	26	50	20120618	14	2458	48.6	-0.0774073046056107	-0.242762217202826
4	D	26	50	20120618	14	2460	48.64	-0.0769674841877127	-0.243583875282565
4	D	26	50	20120618	14	2462	48.68	-0.0761408763605056	-0.24415875309567
4	D	26	50	20120618	14	2464	48.72	-0.0754684178115972	-0.244384320158868
4	D	26	50	20120618	14	2466	48.76	-0.0750441537428853	-0.244877880692137
4	D	26	50	20120618	14	2468	48.8	-0.0746616089742634	-0.2452137564132
4	D	26	50	20120618	14	2470	48.84	-0.0739481382320462	-0.245973896202976
4	D	26	50	20120618	14	2472	48.88	-0.0733357837595386	-0.246372704427565
4	D	26	50	20120618	14	2474	48.92	-0.0729002059823277	-0.246246839420514
4	D	26	50	20120618	14	2476	48.96	-0.0725077617187692	-0.246738278633438
4	D	26	50	20120618	14	2478	49	-0.0724299799728387	-0.247651860594731
4	D	26	50	20120618	14	2480	49.04	-0.0724328083999634	-0.247510439238494
4	D	26	50	20120618	14	2482	49.08	-0.0731448649286183	-0.248584534439117
4	D	26	50	20120618	14	2484	49.12	-0.0728337379448962	-0.248042890644728
4	D	26	50	20120618	14	2486	49.16	-0.0732148684999557	-0.249193353377718
4	D	26	50	20120618	14	2488	49.2	-0.0736193335787944	-0.248528673003403
4	D	26	50	20120618	14	2490	49.24	-0.0737395417315961	-0.249241436638839
4	D	26	50	20120618	14	2492	49.28	-0.0740011712406352	-0.249733582958545
4	D	26	50	20120618	14	2494	49.32	-0.0744530124738134	-0.250041174408361
4	D	26	50	20120618	14	2496	49.36	-0.0747330267591632	-0.250909501535658
4	D	26	50	20120618	14	2498	49.4	-0.0746990856336663	-0.250817577654104
4	D	26	50	20120618	14	2500	49.44	-0.0753482096587955	-0.250520592806005
4	D	26	50	20120618	14	2502	49.48	-0.0754167990165706	-0.250835255323633
4	D	26	50	20120618	14	2504	49.52	-0.0762893687845548	-0.251330230070464
4	D	26	50	20120618	14	2506	49.56	-0.0765007937121296	-0.251717017479773
4	D	26	50	20120618	14	2508	49.6	-0.0775876168348133	-0.252924048755258
4	D	26	50	20120618	14	2510	49.64	-0.0776371143094964	-0.252932534036633
4	D	26	50	20120618	14	2512	49.68	-0.0783003804702494	-0.253957838869353
4	D	26	50	20120618	14	2514	49.72	-0.0790279933480903	-0.254370082122785
4	D	26	50	20120618	14	2516	49.76	-0.079853186961735	-0.254194012534269
4	D	26	50	20120618	14	2518	49.8	-0.080675552148255	-0.254715150232004
4	D	26	50	20120618	14	2520	49.84	-0.0810828456542185	-0.254857985801804
4	D	26	50	20120618	14	2522	49.88	-0.0813395254157892	-0.254845964986523
4	D	26	50	20120618	14	2524	49.92	-0.0817680321251882	-0.255850056615808
4	D	26	50	20120618	14	2526	49.96	-0.0826688861644199	-0.255181133600806
4	D	26	50	20120618	14	2528	50	-0.0838440976347519	-0.256558577610557
4	D	26	50	20120618	14	2530	50.04	-0.0844635231750713	-0.257443875300603
4	D	26	50	20120618	14	2532	50.08	-0.0848856659234397	-0.258032895249331
4	D	26	50	20120618	14	2534	50.12	-0.0854520584551701	-0.258582317218313
4	D	26	50	20120618	14	2536	50.16	-0.0860113799190887	-0.258841825407009
