# Supplementary material for: How Do Ants Make Sense of Gravity? A Boltzmann Walker Analysis of Lasius niger Trajectories on Various Inclines
Source: PLoS One. 2013 Oct 29;8(10):e76531. doi: 10.1371/journal.pone.0076531 (PMC3812222; doi:10.1371/journal.pone.0076531)
Supplement: Dataset S4 — Trajectories for . (ZIP) [file pone.0076531.s008.zip › Incline4/4-D-26-50-20120618-15.txt]

Pente	Colonie	Temperature	Humidite	Date	Indiv	Frame	Time	X	Y
4	D	26	50	20120618	15	50	0	0	0
4	D	26	50	20120618	15	52	0.04	0.000333839253533801	-0.000284214499630130
4	D	26	50	20120618	15	54	0.08	0.000754108168932019	0.00089363447899574
4	D	26	50	20120618	15	56	0.12	0.00131760863392739	0.0017434141954223
4	D	26	50	20120618	15	58	0.16	0.0020188534998979	0.00218014455668655
4	D	26	50	20120618	15	60	0.2	0.00250387218324938	0.00322828893843937
4	D	26	50	20120618	15	62	0.24	0.00338224729790712	0.00371556329242283
4	D	26	50	20120618	15	64	0.28	0.00433568179738781	0.00427802431044986
4	D	26	50	20120618	15	66	0.32	0.00470314397836703	0.00495898935393594
4	D	26	50	20120618	15	68	0.36	0.00475225961538825	0.00591125005615986
4	D	26	50	20120618	15	70	0.4	0.00498322190332721	0.00623464534253553
4	D	26	50	20120618	15	72	0.44	0.0041729722843961	0.00778689039123692
4	D	26	50	20120618	15	74	0.48	0.00355664316467150	0.00733384778363748
4	D	26	50	20120618	15	76	0.52	0.0023765293230255	0.00813462712144816
4	D	26	50	20120618	15	78	0.56	0.00204153041437056	0.00875830944459032
4	D	26	50	20120618	15	80	0.6	0.00153541166466847	0.00914044409127915
4	D	26	50	20120618	15	82	0.64	0.00123557010517413	0.00923687931409737
4	D	26	50	20120618	15	84	0.68	0.000683404561881179	0.0100154463065906
4	D	26	50	20120618	15	86	0.72	-3.28238967826806e-05	0.0101715471996054
4	D	26	50	20120618	15	88	0.76	-0.000428626917551841	0.0114332024739375
4	D	26	50	20120618	15	90	0.8	-0.000449550207207161	0.0117383544053585
4	D	26	50	20120618	15	92	0.84	-0.00104853329048247	0.0127450835429372
4	D	26	50	20120618	15	94	0.88	-0.00084934131022222	0.0126673442234136
4	D	26	50	20120618	15	96	0.92	-0.00127426157402709	0.0145121094479969
4	D	26	50	20120618	15	98	0.96	-0.000873056823135081	0.0147537909090533
4	D	26	50	20120618	15	100	1	-0.00095308186532891	0.0149260615663868
4	D	26	50	20120618	15	102	1.04	-0.00100053481146485	0.0149142185177514
4	D	26	50	20120618	15	104	1.08	-0.00103740060131947	0.0146500178977453
4	D	26	50	20120618	15	106	1.12	-0.000950619790227501	0.0150533279883676
4	D	26	50	20120618	15	108	1.16	-0.00134236727076385	0.0149355561012698
4	D	26	50	20120618	15	110	1.2	-0.00147202873412325	0.0146601316460366
4	D	26	50	20120618	15	112	1.24	-0.00161342322030287	0.0145090215126835
4	D	26	50	20120618	15	114	1.28	-0.00179855438221923	0.0141927786113995
4	D	26	50	20120618	15	116	1.32	-0.00157952098567888	0.0140647639997335
4	D	26	50	20120618	15	118	1.36	-0.00215755956609545	0.0144129080234507
4	D	26	50	20120618	15	120	1.4	-0.00217124208231141	0.0137862346386241
4	D	26	50	20120618	15	122	1.44	-0.0021282712032187	0.013239676452106
4	D	26	50	20120618	15	124	1.48	-0.00261621023757648	0.0135270234347768
4	D	26	50	20120618	15	126	1.52	-0.00278967060206935	0.0134458829316356
4	D	26	50	20120618	15	128	1.56	-0.00303925808262477	0.0125858501668818
4	D	26	50	20120618	15	130	1.6	-0.00353514499720308	0.0123436731653933
4	D	26	50	20120618	15	132	1.64	-0.00393618060815303	0.0120383232440735
4	D	26	50	20120618	15	134	1.68	-0.00410875001810161	0.01217128053214
4	D	26	50	20120618	15	136	1.72	-0.00469153328501994	0.0108745739746645
4	D	26	50	20120618	15	138	1.76	-0.00530195735601485	0.0106208004219644
4	D	26	50	20120618	15	140	1.8	-0.00598131726710764	0.00982772359832123
4	D	26	50	20120618	15	142	1.84	-0.00682551083996284	0.00909252346471814
4	D	26	50	20120618	15	144	1.88	-0.00769359047988644	0.00910083196939708
4	D	26	50	20120618	15	146	1.92	-0.00805506346642904	0.00807551299454096
4	D	26	50	20120618	15	148	1.96	-0.00864400563341154	0.00843818099154373
4	D	26	50	20120618	15	150	2	-0.00883020099103354	0.00793975556362096
4	D	26	50	20120618	15	152	2.04	-0.00830237406314904	0.00761557538871817
4	D	26	50	20120618	15	154	2.08	-0.00869051911747794	0.00767505721115159
4	D	26	50	20120618	15	156	2.12	-0.00835197053278144	0.00680518859107152
4	D	26	50	20120618	15	158	2.16	-0.00861757398193074	0.00637118059091484
4	D	26	50	20120618	15	160	2.2	-0.00862732498444334	0.00597377950882019
4	D	26	50	20120618	15	162	2.24	-0.00859373034126914	0.00549767744197947
4	D	26	50	20120618	15	164	2.28	-0.00881994087163854	0.00507094557060121
4	D	26	50	20120618	15	166	2.32	-0.00873552646410044	0.00477524765684461
4	D	26	50	20120618	15	168	2.36	-0.00885196573775844	0.00479354050927391
4	D	26	50	20120618	15	170	2.4	-0.00875946202864364	0.00448551065325343
4	D	26	50	20120618	15	172	2.44	-0.00933761374614524	0.00409987582799772
4	D	26	50	20120618	15	174	2.48	-0.00906846062095434	0.00332627272510839
4	D	26	50	20120618	15	176	2.52	-0.00908072892360794	0.00369803411531721
4	D	26	50	20120618	15	178	2.56	-0.00905684992760724	0.00407310476526199
4	D	26	50	20120618	15	180	2.6	-0.00906879296114154	0.0041277570483799
4	D	26	50	20120618	15	182	2.64	-0.00857078472621964	0.00408851969309186
4	D	26	50	20120618	15	184	2.68	-0.00792830043376574	0.00491964593263072
4	D	26	50	20120618	15	186	2.72	-0.00736937494964464	0.00440031842825607
4	D	26	50	20120618	15	188	2.76	-0.00703141326357654	0.00462153678475028
4	D	26	50	20120618	15	190	2.8	-0.00684889486121664	0.00440239025112495
4	D	26	50	20120618	15	192	2.84	-0.00641386862729504	0.00440718443510139
4	D	26	50	20120618	15	194	2.88	-0.00622075069428524	0.00394423455439075
4	D	26	50	20120618	15	196	2.92	-0.00542259684395309	0.00355309136730959
4	D	26	50	20120618	15	198	2.96	-0.00450105993137172	0.00356578393403189
4	D	26	50	20120618	15	200	3	-0.00384334455885105	0.0033541115190837
4	D	26	50	20120618	15	202	3.04	-0.00293954895540965	0.00280655631200409
4	D	26	50	20120618	15	204	3.08	-0.00286181670695382	0.00238517016789159
4	D	26	50	20120618	15	206	3.12	-0.00270248716437618	0.00188020683066996
4	D	26	50	20120618	15	208	3.16	-0.00259764302771608	0.00172133973592722
4	D	26	50	20120618	15	210	3.2	-0.00259458974063492	0.0016214128198235
4	D	26	50	20120618	15	212	3.24	-0.00238306298968365	0.00174378189094852
4	D	26	50	20120618	15	214	3.28	-0.00235959977247032	0.00226141092483476
4	D	26	50	20120618	15	216	3.32	-0.00235194109892329	0.00232789946836294
4	D	26	50	20120618	15	218	3.36	-0.00237932168770439	0.00309516830870641
4	D	26	50	20120618	15	220	3.4	-0.00250581743400442	0.0032989366840545
4	D	26	50	20120618	15	222	3.44	-0.00214451768862325	0.0031187269853352
4	D	26	50	20120618	15	224	3.48	-0.00191301022135599	0.0030961271455017
4	D	26	50	20120618	15	226	3.52	-0.00111553872906771	0.00294290064155248
4	D	26	50	20120618	15	228	3.56	-0.000373790079564050	0.00373522015383303
4	D	26	50	20120618	15	230	3.6	-0.000329803795133560	0.00374355977121035
4	D	26	50	20120618	15	232	3.64	0.00040390646448157	0.00360128776551527
4	D	26	50	20120618	15	234	3.68	0.00078355916636844	0.00407815350767967
4	D	26	50	20120618	15	236	3.72	0.00135734803503008	0.00390464364571211
4	D	26	50	20120618	15	238	3.76	0.00221335029113108	0.00332230585606593
4	D	26	50	20120618	15	240	3.8	0.00273352632364315	0.0034438009432094
4	D	26	50	20120618	15	242	3.84	0.00289600531982419	0.00234461759399054
4	D	26	50	20120618	15	244	3.88	0.00329898547442241	0.00216562058340098
4	D	26	50	20120618	15	246	3.92	0.0031831896679353	0.00225437662657551
4	D	26	50	20120618	15	248	3.96	0.00332161996248819	0.00269273333343649
4	D	26	50	20120618	15	250	4	0.00339786021563572	0.00280264601150412
4	D	26	50	20120618	15	252	4.04	0.00318714946590994	0.00294560178945661
4	D	26	50	20120618	15	254	4.08	0.00331949864214463	0.00367569661209953
4	D	26	50	20120618	15	256	4.12	0.00369093476323411	0.00399261480035953
4	D	26	50	20120618	15	258	4.16	0.00393160562727876	0.00387143084019978
4	D	26	50	20120618	15	260	4.2	0.00382846703217489	0.00403655441574246
4	D	26	50	20120618	15	262	4.24	0.00408060009714258	0.00415419577092847
4	D	26	50	20120618	15	264	4.28	0.00417984960494992	0.00419933746783942
4	D	26	50	20120618	15	266	4.32	0.00451938106807227	0.00487811048030382
4	D	26	50	20120618	15	268	4.36	0.00505070817452365	0.00456348331801486
4	D	26	50	20120618	15	270	4.4	0.00509703073975918	0.00480756950781265
4	D	26	50	20120618	15	272	4.44	0.00542662735260586	0.00459696482410405
4	D	26	50	20120618	15	274	4.48	0.00520492109243263	0.00499581547510013
4	D	26	50	20120618	15	276	4.52	0.00538254631586669	0.00468451878575057
4	D	26	50	20120618	15	278	4.56	0.00526192804113189	0.00487139296588255
4	D	26	50	20120618	15	280	4.6	0.00518822630132881	0.00449738297610955
4	D	26	50	20120618	15	282	4.64	0.00504520688376602	0.00455198576175277
4	D	26	50	20120618	15	284	4.68	0.00467773056065118	0.00508568874698894
4	D	26	50	20120618	15	286	4.72	0.00454065791111817	0.00496811810248105
4	D	26	50	20120618	15	288	4.76	0.00435207253257572	0.0051408501469893
4	D	26	50	20120618	15	290	4.8	0.0042621356210766	0.00483798924153929
4	D	26	50	20120618	15	292	4.84	0.00405581600446199	0.0047919283058128
4	D	26	50	20120618	15	294	4.88	0.00364478897469388	0.00529190936865419
4	D	26	50	20120618	15	296	4.92	0.00346509192839094	0.00569484002577772
4	D	26	50	20120618	15	298	4.96	0.00363054784412078	0.0056265971503254
4	D	26	50	20120618	15	300	5	0.00298205314402678	0.00598406084141864
4	D	26	50	20120618	15	302	5.04	0.00277885186831721	0.00560008064603091
4	D	26	50	20120618	15	304	5.08	0.00272511175294703	0.00611274720452678
4	D	26	50	20120618	15	306	5.12	0.00260249165891469	0.00643880191950649
4	D	26	50	20120618	15	308	5.16	0.00241476258668425	0.00709464982301804
4	D	26	50	20120618	15	310	5.2	0.00147203368387072	0.00830356200254144
4	D	26	50	20120618	15	312	5.24	0.00138162301082821	0.00818833188147928
4	D	26	50	20120618	15	314	5.28	0.00120064610125133	0.00805012079002855
4	D	26	50	20120618	15	316	5.32	0.00123760657270395	0.00831276146176467
4	D	26	50	20120618	15	318	5.36	0.00091731548509769	0.00866061557170158
4	D	26	50	20120618	15	320	5.4	0.000677768920835119	0.00868146815067877
4	D	26	50	20120618	15	322	5.44	0.00075741035760016	0.00853155444199941
4	D	26	50	20120618	15	324	5.48	0.0007906231631125	0.0088205136281313
4	D	26	50	20120618	15	326	5.52	0.00063475561533554	0.00845924570255528
4	D	26	50	20120618	15	328	5.56	0.000439799204694599	0.00840073261641209
4	D	26	50	20120618	15	330	5.6	0.000573866650407571	0.0089298747629096
4	D	26	50	20120618	15	332	5.64	0.000490463405566618	0.00855473340228671
4	D	26	50	20120618	15	334	5.68	0.000394197888375879	0.00893205972286347
4	D	26	50	20120618	15	336	5.72	-0.000295662558417530	0.00880099748097055
4	D	26	50	20120618	15	338	5.76	-0.000734365747601291	0.00926328975237469
4	D	26	50	20120618	15	340	5.8	-0.00135783593870909	0.00914496250361093
4	D	26	50	20120618	15	342	5.84	-0.00164166152960955	0.0098489792281637
4	D	26	50	20120618	15	344	5.88	-0.0024061570971572	0.0098999899113585
4	D	26	50	20120618	15	346	5.92	-0.00333666719479183	0.0110940387063413
4	D	26	50	20120618	15	348	5.96	-0.00385187933769997	0.0114398139223416
4	D	26	50	20120618	15	350	6	-0.004305643901323	0.012022667899938
4	D	26	50	20120618	15	352	6.04	-0.00486330366430577	0.0132058767479653
4	D	26	50	20120618	15	354	6.08	-0.00508947176826829	0.0130199288777167
4	D	26	50	20120618	15	356	6.12	-0.00554946594263354	0.0135200442908465
4	D	26	50	20120618	15	358	6.16	-0.00602010207405574	0.0141254549747628
4	D	26	50	20120618	15	360	6.2	-0.00622468220798864	0.0146069098399370
4	D	26	50	20120618	15	362	6.24	-0.00618931272679364	0.0148071766225047
4	D	26	50	20120618	15	364	6.28	-0.00625271899186264	0.0148915556747037
4	D	26	50	20120618	15	366	6.32	-0.00641709303421724	0.0159046558443809
4	D	26	50	20120618	15	368	6.36	-0.00652532279814574	0.0161150483960552
4	D	26	50	20120618	15	370	6.4	-0.00676243691508094	0.0158099106067697
4	D	26	50	20120618	15	372	6.44	-0.00680634824619264	0.0155650395284448
4	D	26	50	20120618	15	374	6.48	-0.00666845535279344	0.0154616675881032
4	D	26	50	20120618	15	376	6.52	-0.00653450811523334	0.0150525568177121
4	D	26	50	20120618	15	378	6.56	-0.00671301722214384	0.0147075947745102
4	D	26	50	20120618	15	380	6.6	-0.00683138689731444	0.0150571883671288
4	D	26	50	20120618	15	382	6.64	-0.00652085388328864	0.0147617308696778
4	D	26	50	20120618	15	384	6.68	-0.00700843229318794	0.0150226956983426
4	D	26	50	20120618	15	386	6.72	-0.00688180361081304	0.0148463998356571
4	D	26	50	20120618	15	388	6.76	-0.00662104384311494	0.0150224482109691
4	D	26	50	20120618	15	390	6.8	-0.00633561311982114	0.0142657449601502
4	D	26	50	20120618	15	392	6.84	-0.00651547987175154	0.0149001823774342
4	D	26	50	20120618	15	394	6.88	-0.00658680573276984	0.0149492060905738
4	D	26	50	20120618	15	396	6.92	-0.00647400098796714	0.0144444237726882
4	D	26	50	20120618	15	398	6.96	-0.00602933688861804	0.0144248015595103
4	D	26	50	20120618	15	400	7	-0.00620462865967414	0.0146132455166965
4	D	26	50	20120618	15	402	7.04	-0.00618522564959844	0.0143399063193610
4	D	26	50	20120618	15	404	7.08	-0.00653406970902894	0.0140019517043607
4	D	26	50	20120618	15	406	7.12	-0.00625809300339964	0.013885201303719
4	D	26	50	20120618	15	408	7.16	-0.00656024680206854	0.0141785728361655
4	D	26	50	20120618	15	410	7.2	-0.00687724277207444	0.0136985180424179
4	D	26	50	20120618	15	412	7.24	-0.00692957574495004	0.0134189209500690
4	D	26	50	20120618	15	414	7.28	-0.00757718656156754	0.0126387983226571
4	D	26	50	20120618	15	416	7.32	-0.00758967406732334	0.0122655449371400
4	D	26	50	20120618	15	418	7.36	-0.00785921610124384	0.0122010638697636
4	D	26	50	20120618	15	420	7.4	-0.00832309229183784	0.0114264849595162
4	D	26	50	20120618	15	422	7.44	-0.00818282351965384	0.0108995277729726
4	D	26	50	20120618	15	424	7.48	-0.00857545870204324	0.0109040037588975
4	D	26	50	20120618	15	426	7.52	-0.00919423370412404	0.0105614246655482
4	D	26	50	20120618	15	428	7.56	-0.0102575030999264	0.00971523705157007
4	D	26	50	20120618	15	430	7.6	-0.0106237844125810	0.0102220911923246
4	D	26	50	20120618	15	432	7.64	-0.0107038289002113	0.0096508903344821
4	D	26	50	20120618	15	434	7.68	-0.0107087079370015	0.0096918318171128
4	D	26	50	20120618	15	436	7.72	-0.0104680794993637	0.00940524143869789
4	D	26	50	20120618	15	438	7.76	-0.0103970859785326	0.00941712083262182
4	D	26	50	20120618	15	440	7.8	-0.0104205619236680	0.00931190334358127
4	D	26	50	20120618	15	442	7.84	-0.0104345626379355	0.00881947418116295
4	D	26	50	20120618	15	444	7.88	-0.0105326383484861	0.00875576386017804
4	D	26	50	20120618	15	446	7.92	-0.0108796156460143	0.00807870911719193
4	D	26	50	20120618	15	448	7.96	-0.0109706909994311	0.00705199007090906
4	D	26	50	20120618	15	450	8	-0.0116119944235605	0.0067976720459875
4	D	26	50	20120618	15	452	8.04	-0.0116509277229326	0.00569689063544316
4	D	26	50	20120618	15	454	8.08	-0.0117234132390720	0.00603864241385843
4	D	26	50	20120618	15	456	8.12	-0.0114216554202007	0.00482372689776276
4	D	26	50	20120618	15	458	8.16	-0.0116500084841170	0.0049567619675752
4	D	26	50	20120618	15	460	8.2	-0.0114620382884742	0.00463500716893188
4	D	26	50	20120618	15	462	8.24	-0.0116667598437633	0.00482657653809095
4	D	26	50	20120618	15	464	8.28	-0.0115646182692209	0.0046397235711624
4	D	26	50	20120618	15	466	8.32	-0.0117475467935139	0.00390765592059997
4	D	26	50	20120618	15	468	8.36	-0.0116793958419431	0.00395490479571885
4	D	26	50	20120618	15	470	8.4	-0.0117386301770031	0.00318328866288466
4	D	26	50	20120618	15	472	8.44	-0.0119552311262162	0.00292273395615304
4	D	26	50	20120618	15	474	8.48	-0.0117176220345341	0.00208889242657442
4	D	26	50	20120618	15	476	8.52	-0.0113428130140984	0.00176527793709659
4	D	26	50	20120618	15	478	8.56	-0.0106385205179009	0.00215728379445079
4	D	26	50	20120618	15	480	8.6	-0.0103931544648292	0.00242287310146445
4	D	26	50	20120618	15	482	8.64	-0.0105231701886860	0.00209468363111235
4	D	26	50	20120618	15	484	8.68	-0.0104435853204634	0.00212470031397371
4	D	26	50	20120618	15	486	8.72	-0.0105985972690351	0.00198654579106548
4	D	26	50	20120618	15	488	8.76	-0.0105388184617536	0.00197414313812347
4	D	26	50	20120618	15	490	8.8	-0.0104877370678807	0.00154829515022169
4	D	26	50	20120618	15	492	8.84	-0.0107828905094158	0.00164036752419999
4	D	26	50	20120618	15	494	8.88	-0.0106764567967116	0.00186231420067882
4	D	26	50	20120618	15	496	8.92	-0.0103938403584069	0.00153981693991526
4	D	26	50	20120618	15	498	8.96	-0.0103871157729179	0.00183332989371798
4	D	26	50	20120618	15	500	9	-0.0103288996716228	0.00239807486664824
4	D	26	50	20120618	15	502	9.04	-0.0103629468631369	0.00246705313315299
4	D	26	50	20120618	15	504	9.08	-0.0105847874735986	0.00284516434225687
4	D	26	50	20120618	15	506	9.12	-0.0103271601889411	0.00308831008003568
4	D	26	50	20120618	15	508	9.16	-0.0103061025489973	0.00305947426549889
4	D	26	50	20120618	15	510	9.2	-0.00996790751769144	0.00337917138340895
4	D	26	50	20120618	15	512	9.24	-0.00963353793407174	0.00329978450508514
4	D	26	50	20120618	15	514	9.28	-0.00979511890464074	0.00388237685317255
4	D	26	50	20120618	15	516	9.32	-0.00966817909528214	0.00414052739684813
4	D	26	50	20120618	15	518	9.36	-0.0100638265525594	0.00418417709845078
4	D	26	50	20120618	15	520	9.4	-0.00994140515553254	0.00459293431545129
4	D	26	50	20120618	15	522	9.44	-0.00930587172273774	0.00466394197841804
4	D	26	50	20120618	15	524	9.48	-0.00971296723880244	0.00474506126835576
4	D	26	50	20120618	15	526	9.52	-0.00925925924372194	0.00478378243569353
4	D	26	50	20120618	15	528	9.56	-0.00918509788451104	0.00505242644400193
4	D	26	50	20120618	15	530	9.6	-0.00930820517511564	0.00536150281805857
4	D	26	50	20120618	15	532	9.64	-0.00949084378562834	0.00511422050560982
4	D	26	50	20120618	15	534	9.68	-0.00894511291404414	0.00530670911358442
4	D	26	50	20120618	15	536	9.72	-0.00907635900370024	0.00512357552832492
4	D	26	50	20120618	15	538	9.76	-0.00882956459493044	0.00499401942387592
4	D	26	50	20120618	15	540	9.8	-0.00826361046940444	0.00552846487123233
4	D	26	50	20120618	15	542	9.84	-0.00811644033503604	0.00542131698067914
4	D	26	50	20120618	15	544	9.88	-0.00792419214336704	0.00528973855083595
4	D	26	50	20120618	15	546	9.92	-0.00748103418146184	0.00581333698016896
4	D	26	50	20120618	15	548	9.96	-0.00722214824673374	0.00588155864241784
4	D	26	50	20120618	15	550	10	-0.00683327487242024	0.00544092505172144
4	D	26	50	20120618	15	552	10.04	-0.00679168285155084	0.00605637665193059
4	D	26	50	20120618	15	554	10.08	-0.00647568390210644	0.00597853126638976
4	D	26	50	20120618	15	556	10.12	-0.00608329620709034	0.00520303311732685
4	D	26	50	20120618	15	558	10.16	-0.00598611852215194	0.00548825877965407
4	D	26	50	20120618	15	560	10.2	-0.00530458072217305	0.00556076550899694
4	D	26	50	20120618	15	562	10.24	-0.00493517399754557	0.00541600660875243
4	D	26	50	20120618	15	564	10.28	-0.00483166063584767	0.00521467209494518
4	D	26	50	20120618	15	566	10.32	-0.00455139886312439	0.0050700475449891
4	D	26	50	20120618	15	568	10.36	-0.00474709773588557	0.00535911279713816
4	D	26	50	20120618	15	570	10.4	-0.00452491771416895	0.00603580691566587
4	D	26	50	20120618	15	572	10.44	-0.00458386213544866	0.00636356505088146
4	D	26	50	20120618	15	574	10.48	-0.00452446516582899	0.00619473623580536
4	D	26	50	20120618	15	576	10.52	-0.00436118713898521	0.00598741959862928
4	D	26	50	20120618	15	578	10.56	-0.00441228267499375	0.00669520520232576
4	D	26	50	20120618	15	580	10.6	-0.00465127062489917	0.00712396647016604
4	D	26	50	20120618	15	582	10.64	-0.00433534238613284	0.00718783942571062
4	D	26	50	20120618	15	584	10.68	-0.00409706861407641	0.00738869310690666
4	D	26	50	20120618	15	586	10.72	-0.00436361958631249	0.00754507684263387
4	D	26	50	20120618	15	588	10.76	-0.00418408517456922	0.00772329603576413
4	D	26	50	20120618	15	590	10.8	-0.00430584896228955	0.00796914292144707
4	D	26	50	20120618	15	592	10.84	-0.00397450579569334	0.00754553646204164
4	D	26	50	20120618	15	594	10.88	-0.00399123594213622	0.00782393854393041
4	D	26	50	20120618	15	596	10.92	-0.00361604508403863	0.00809765957892772
4	D	26	50	20120618	15	598	10.96	-0.0038308004845528	0.00763606734323696
4	D	26	50	20120618	15	600	11	-0.00329776925075876	0.00763907961812481
4	D	26	50	20120618	15	602	11.04	-0.00273420514615308	0.00836870067922434
4	D	26	50	20120618	15	604	11.08	-0.0027512605617153	0.00840846836459827
4	D	26	50	20120618	15	606	11.12	-0.00294114701673513	0.00877071916860014
4	D	26	50	20120618	15	608	11.16	-0.00204121221631902	0.0088518667428091
4	D	26	50	20120618	15	610	11.2	-0.00226600853312603	0.00871663257090718
4	D	26	50	20120618	15	612	11.24	-0.00207629885480149	0.00862777046171547
4	D	26	50	20120618	15	614	11.28	-0.00206690140567952	0.00848239637857133
4	D	26	50	20120618	15	616	11.32	-0.00219987990694946	0.00834817336936649
4	D	26	50	20120618	15	618	11.36	-0.00212925408164455	0.00836288119041518
4	D	26	50	20120618	15	620	11.4	-0.00189620582870109	0.00861803360133853
4	D	26	50	20120618	15	622	11.44	-0.00189815744341716	0.00866912913734707
4	D	26	50	20120618	15	624	11.48	-0.00173790583359686	0.0086981134443079
4	D	26	50	20120618	15	626	11.52	-0.00163109028323082	0.00870999283823184
4	D	26	50	20120618	15	628	11.56	-0.00161824922408447	0.00870357230865867
4	D	26	50	20120618	15	630	11.6	-0.00128119970576409	0.00870628759869842
4	D	26	50	20120618	15	632	11.64	-0.0014851363725261	0.00865034838123876
4	D	26	50	20120618	15	634	11.68	-0.00084816044189764	0.00850411869888938
4	D	26	50	20120618	15	636	11.72	-0.00098779281797854	0.00866886750783803
4	D	26	50	20120618	15	638	11.76	-0.00055992957575037	0.00825424130455367
4	D	26	50	20120618	15	640	11.8	-0.00070880383746139	0.00820728941428289
4	D	26	50	20120618	15	642	11.84	3.05540840150800e-05	0.00848707035439497
4	D	26	50	20120618	15	644	11.88	0.00028852077992755	0.00820407207842849
4	D	26	50	20120618	15	646	11.92	0.00077285356970128	0.00797733828904102
4	D	26	50	20120618	15	648	11.96	0.00081917613493681	0.00817990316864753
4	D	26	50	20120618	15	650	12	0.00083244145815187	0.00813641610160456
4	D	26	50	20120618	15	652	12.04	0.00110441593939965	0.00812396395118786
4	D	26	50	20120618	15	654	12.08	0.00095163137718867	0.0082356090408694
4	D	26	50	20120618	15	656	12.12	0.00108982125543596	0.0083264227647772
4	D	26	50	20120618	15	658	12.16	0.00168146103478865	0.00791081014753309
4	D	26	50	20120618	15	660	12.2	0.00188281251915864	0.00780351800719653
4	D	26	50	20120618	15	662	12.24	0.00166069684415911	0.00809324723261312
4	D	26	50	20120618	15	664	12.28	0.00211118043231743	0.0076315630730408
4	D	26	50	20120618	15	666	12.32	0.00242191214334883	0.00809360007889693
4	D	26	50	20120618	15	668	12.36	0.00223527201556142	0.00808089266293223
4	D	26	50	20120618	15	670	12.4	0.0026132403890955	0.00810130824991865
4	D	26	50	20120618	15	672	12.44	0.00262190244716504	0.00817986074224066
4	D	26	50	20120618	15	674	12.48	0.00269524851225718	0.00781387146468666
4	D	26	50	20120618	15	676	12.52	0.00347116385432099	0.00757013882827947
4	D	26	50	20120618	15	678	12.56	0.00363107817420667	0.00664001551805415
4	D	26	50	20120618	15	680	12.6	0.00381795942540646	0.00682773115525574
4	D	26	50	20120618	15	682	12.64	0.0032789602103792	0.00636806932107762
4	D	26	50	20120618	15	684	12.68	0.00359490966234898	0.0066853339916604
4	D	26	50	20120618	15	686	12.72	0.00334979109665066	0.00656025387313631
4	D	26	50	20120618	15	688	12.76	0.00351690164224848	0.00668565926077974
4	D	26	50	20120618	15	690	12.8	0.00330069667283288	0.0064749131557149
4	D	26	50	20120618	15	692	12.84	0.00357682187088622	0.00643418380511856
4	D	26	50	20120618	15	694	12.88	0.00353337015918231	0.00630354582729435
4	D	26	50	20120618	15	696	12.92	0.00344616975092639	0.00574988121762528
4	D	26	50	20120618	15	698	12.96	0.00367414097718093	0.00629091690018235
4	D	26	50	20120618	15	700	13	0.00393328147035017	0.0057680680040374
4	D	26	50	20120618	15	702	13.04	0.00389065707358025	0.00553485004546645
4	D	26	50	20120618	15	704	13.08	0.00463047461446449	0.00554194939754956
4	D	26	50	20120618	15	706	13.12	0.00501339414968044	0.00524625855486078
4	D	26	50	20120618	15	708	13.16	0.00526084616775667	0.0047589700587417
4	D	26	50	20120618	15	710	13.2	0.00542302817908962	0.00459186658421169
4	D	26	50	20120618	15	712	13.24	0.00547688143154478	0.00392802059589814
4	D	26	50	20120618	15	714	13.28	0.0052447736306203	0.00406111930532088
4	D	26	50	20120618	15	716	13.32	0.00547234180600957	0.00393944744148211
4	D	26	50	20120618	15	718	13.36	0.0057226576065496	0.00362547788849966
4	D	26	50	20120618	15	720	13.4	0.0056188401889358	0.00383435723166217
4	D	26	50	20120618	15	722	13.44	0.00598353051133276	0.00312977482168446
4	D	26	50	20120618	15	724	13.48	0.00588721549666734	0.00375395919064126
4	D	26	50	20120618	15	726	13.52	0.005923009241931	0.00360299189285793
4	D	26	50	20120618	15	728	13.56	0.00623550094174077	0.00329235281281487
4	D	26	50	20120618	15	730	13.6	0.00632140734458712	0.00296810899830178
4	D	26	50	20120618	15	732	13.64	0.00658669966675269	0.00298632406898514
4	D	26	50	20120618	15	734	13.68	0.00661414248093054	0.00325306596005214
4	D	26	50	20120618	15	736	13.72	0.00682189752431096	0.00325300232044184
4	D	26	50	20120618	15	738	13.76	0.00697721352879859	0.00261600517660993
4	D	26	50	20120618	15	740	13.8	0.00721731870741829	0.00290731902832317
4	D	26	50	20120618	15	742	13.84	0.00767942005999151	0.00210985107156879
4	D	26	50	20120618	15	744	13.88	0.00758417277656569	0.00189438149320563
4	D	26	50	20120618	15	746	13.92	0.00788062022351033	0.00219604738819543
4	D	26	50	20120618	15	748	13.96	0.00774265661943303	0.00251763248121126
4	D	26	50	20120618	15	750	14	0.00787941814198232	0.00249960832935882
4	D	26	50	20120618	15	752	14.04	0.00830006182397457	0.00210101223680396
4	D	26	50	20120618	15	754	14.08	0.00827534137090429	0.00244036692323101
4	D	26	50	20120618	15	756	14.12	0.00817032187176246	0.00239443326672513
4	D	26	50	20120618	15	758	14.16	0.00815195830865505	0.00247008662124428
4	D	26	50	20120618	15	760	14.2	0.00800184661007696	0.0026973295275142
4	D	26	50	20120618	15	762	14.24	0.00780853775823618	0.00309639231054464
4	D	26	50	20120618	15	764	14.28	0.00808734289099022	0.00344145334869586
4	D	26	50	20120618	15	766	14.32	0.00788710439269381	0.00311617008721443
4	D	26	50	20120618	15	768	14.36	0.00747896235859294	0.00352166754195367
4	D	26	50	20120618	15	770	14.4	0.00773473702348374	0.00422116585417465
4	D	26	50	20120618	15	772	14.44	0.00741607228147421	0.00392085760420472
4	D	26	50	20120618	15	774	14.48	0.00760079685699138	0.00434838850624573
4	D	26	50	20120618	15	776	14.52	0.00780930850462767	0.00437103006537932
4	D	26	50	20120618	15	778	14.56	0.00808597817490253	0.00505903789240602
4	D	26	50	20120618	15	780	14.6	0.00830811435599872	0.00506232452472498
4	D	26	50	20120618	15	782	14.64	0.00820477069992831	0.0053691876545565
4	D	26	50	20120618	15	784	14.68	0.00811545979006258	0.00597441116730782
4	D	26	50	20120618	15	786	14.72	0.00875057369640414	0.00664093475686969
4	D	26	50	20120618	15	788	14.76	0.0087638390196192	0.00675135655181979
4	D	26	50	20120618	15	790	14.8	0.00882833422913123	0.00709136884755334
4	D	26	50	20120618	15	792	14.84	0.0088931547077626	0.0069066654852396
4	D	26	50	20120618	15	794	14.88	0.00915420438924105	0.00688194503216932
4	D	26	50	20120618	15	796	14.92	0.0092031008231601	0.00710071679920062
4	D	26	50	20120618	15	798	14.96	0.00867999948989426	0.00648279244657767
4	D	26	50	20120618	15	800	15	0.00891881561285186	0.00686669273889912
4	D	26	50	20120618	15	802	15.04	0.0086237894505374	0.00686037827534313
4	D	26	50	20120618	15	804	15.08	0.00838281099504293	0.00701187236767844
4	D	26	50	20120618	15	806	15.12	0.00804968874778526	0.00642979196490061
4	D	26	50	20120618	15	808	15.16	0.00804386077369472	0.00652420344811107
4	D	26	50	20120618	15	810	15.2	0.0080380243143228	0.00661860644604017
4	D	26	50	20120618	15	812	15.24	0.00790957978173383	0.00671855740377445
4	D	26	50	20120618	15	814	15.28	0.00803829301489965	0.0067907303787166
4	D	26	50	20120618	15	816	15.32	0.00816698998460951	0.0068629012323384
4	D	26	50	20120618	15	818	15.36	0.00790768049291956	0.00659524788063045
4	D	26	50	20120618	15	820	15.4	0.0080290942627832	0.00691572635153372
4	D	26	50	20120618	15	822	15.44	0.00790355523195812	0.00650027354042216
4	D	26	50	20120618	15	824	15.48	0.00783186450384074	0.00678138666971
4	D	26	50	20120618	15	826	15.52	0.00772189030748314	0.0071482852865846
4	D	26	50	20120618	15	828	15.56	0.00757320908592339	0.00704443463495208
4	D	26	50	20120618	15	830	15.6	0.00748462062705599	0.00680007055218929
4	D	26	50	20120618	15	832	15.64	0.0072982654633014	0.0074010646471503
4	D	26	50	20120618	15	834	15.68	0.00705513528187178	0.00739027561188295
4	D	26	50	20120618	15	836	15.72	0.00665677889851575	0.00788433041279121
4	D	26	50	20120618	15	838	15.76	0.00679805176232901	0.00785032564768395
4	D	26	50	20120618	15	840	15.8	0.00664555357836441	0.00810171271499749
4	D	26	50	20120618	15	842	15.84	0.00606829917936818	0.00849115813869701
4	D	26	50	20120618	15	844	15.88	0.00590287154790959	0.00867443314531275
4	D	26	50	20120618	15	846	15.92	0.0055004089954752	0.00955005337195099
4	D	26	50	20120618	15	848	15.96	0.00512274114232313	0.00937781700929635
4	D	26	50	20120618	15	850	16	0.00497535463327973	0.00981391380288465
4	D	26	50	20120618	15	852	16.04	0.00431239323554944	0.0104496035062781
4	D	26	50	20120618	15	854	16.08	0.00378024093548441	0.0110418033142015
4	D	26	50	20120618	15	856	16.12	0.00331947035787338	0.0121458459012207
4	D	26	50	20120618	15	858	16.16	0.00338854054825968	0.0126995670794323
4	D	26	50	20120618	15	860	16.2	0.0033645342730384	0.0134488527801166
4	D	26	50	20120618	15	862	16.24	0.00332679598412647	0.0138792898910283
4	D	26	50	20120618	15	864	16.28	0.00287625582742565	0.0138094984517252
4	D	26	50	20120618	15	866	16.32	0.00285479513661664	0.0137207353374828
4	D	26	50	20120618	15	868	16.36	0.00282016104647412	0.0137908379037697
4	D	26	50	20120618	15	870	16.4	0.00281416478096966	0.0143245762443449
4	D	26	50	20120618	15	872	16.44	0.00254541470664409	0.0143739535108751
4	D	26	50	20120618	15	874	16.48	0.00263569102939818	0.0144988780659074
4	D	26	50	20120618	15	876	16.52	0.0024562061151296	0.0139846629435607
4	D	26	50	20120618	15	878	16.56	0.00253587583616588	0.0145398054064025
4	D	26	50	20120618	15	880	16.6	0.00234385391866687	0.0139395283177176
4	D	26	50	20120618	15	882	16.64	0.00166175043326307	0.0144056813921470
4	D	26	50	20120618	15	884	16.68	0.00137981281746837	0.0143177738771099
4	D	26	50	20120618	15	886	16.72	0.00132653939257378	0.0144688543119782
4	D	26	50	20120618	15	888	16.76	0.00103301229663543	0.0148635118197618
4	D	26	50	20120618	15	890	16.8	0.00084125200864545	0.0147273018405019
4	D	26	50	20120618	15	892	16.84	0.0007638096739699	0.0151752681285192
4	D	26	50	20120618	15	894	16.88	0.000170639008435940	0.0155690629660298
4	D	26	50	20120618	15	896	16.92	-0.000147696928920339	0.015270101754478
4	D	26	50	20120618	15	898	16.96	-0.000258547230579831	0.0153269347549091
4	D	26	50	20120618	15	900	17	-0.000434737734354859	0.0152960546946679
4	D	26	50	20120618	15	902	17.04	-0.000219910916055790	0.0153008990832258
4	D	26	50	20120618	15	904	17.08	-0.000157882802103330	0.0158369715832857
4	D	26	50	20120618	15	906	17.12	-0.000484513102002921	0.0158863948117568
4	D	26	50	20120618	15	908	17.16	-0.0005824459769837	0.0158323449836164
4	D	26	50	20120618	15	910	17.2	-0.00099996636832345	0.0155221916859320
4	D	26	50	20120618	15	912	17.24	-0.000817333414665031	0.0154678024465367
4	D	26	50	20120618	15	914	17.28	-0.00106376734039771	0.0149680404453762
4	D	26	50	20120618	15	916	17.32	-0.0015965990286581	0.0147423618007276
4	D	26	50	20120618	15	918	17.36	-0.00133915347044336	0.0150594164605964
4	D	26	50	20120618	15	920	17.4	-0.00190132952443757	0.0146309542989245
4	D	26	50	20120618	15	922	17.44	-0.00152649929079839	0.0150197286782887
4	D	26	50	20120618	15	924	17.48	-0.00187788398489376	0.0147726705186896
4	D	26	50	20120618	15	926	17.52	-0.0022273156500595	0.0144723262062738
4	D	26	50	20120618	15	928	17.56	-0.00319796819966209	0.0136421616319574
4	D	26	50	20120618	15	930	17.6	-0.00329549943799115	0.0136647678357519
4	D	26	50	20120618	15	932	17.64	-0.00374094135479961	0.0133207391735012
4	D	26	50	20120618	15	934	17.68	-0.00375904328839799	0.0126209721607034
4	D	26	50	20120618	15	936	17.72	-0.0037803837710542	0.0125497947921092
4	D	26	50	20120618	15	938	17.76	-0.00371204190065252	0.0123381789457034
4	D	26	50	20120618	15	940	17.8	-0.00374580624945417	0.0120157028981433
4	D	26	50	20120618	15	942	17.84	-0.0039779352635821	0.0120684672061555
4	D	26	50	20120618	15	944	17.88	-0.00415507258333714	0.0119009182543533
4	D	26	50	20120618	15	946	17.92	-0.00433921026022593	0.0113953439768727
4	D	26	50	20120618	15	948	17.96	-0.004202547732626	0.0115073709042161
4	D	26	50	20120618	15	950	18	-0.00464043067794358	0.0113781259267509
4	D	26	50	20120618	15	952	18.04	-0.00512527258459977	0.0110526093200316
4	D	26	50	20120618	15	954	18.08	-0.0054798159246867	0.0110958701129046
4	D	26	50	20120618	15	956	18.12	-0.00598495886703074	0.0100576817946309
4	D	26	50	20120618	15	958	18.16	-0.00600245975986514	0.00992683168477233
4	D	26	50	20120618	15	960	18.2	-0.00583127627920764	0.0095504175319433
4	D	26	50	20120618	15	962	18.24	-0.00603017127461984	0.00891915502410682
4	D	26	50	20120618	15	964	18.28	-0.00575724927028524	0.00868673609619861
4	D	26	50	20120618	15	966	18.32	-0.00574017264151954	0.00785140964237951
4	D	26	50	20120618	15	968	18.36	-0.00562390307348904	0.00768922055997875
4	D	26	50	20120618	15	970	18.4	-0.00526214017316623	0.00711427910726378
4	D	26	50	20120618	15	972	18.44	-0.00558837802880224	0.00683403147667612
4	D	26	50	20120618	15	974	18.48	-0.00580315464251984	0.00643484141442506
4	D	26	50	20120618	15	976	18.52	-0.00623601712969104	0.00639440904867682
4	D	26	50	20120618	15	978	18.56	-0.00632022647626254	0.00578927413640518
4	D	26	50	20120618	15	980	18.6	-0.00632733289941344	0.0053161136337742
4	D	26	50	20120618	15	982	18.64	-0.00664448443291124	0.00474499762874545
4	D	26	50	20120618	15	984	18.68	-0.00682290868700804	0.00448459141443788
4	D	26	50	20120618	15	986	18.72	-0.00731096085845084	0.0033455908823704
4	D	26	50	20120618	15	988	18.76	-0.00799372195316114	0.00345927243958176
4	D	26	50	20120618	15	990	18.8	-0.00856593397370074	0.00329114366021904
4	D	26	50	20120618	15	992	18.84	-0.00889442042890094	0.00372145349191011
4	D	26	50	20120618	15	994	18.88	-0.00917319727738374	0.00279998729000687
4	D	26	50	20120618	15	996	18.92	-0.0101007587397407	0.00228787934586813
4	D	26	50	20120618	15	998	18.96	-0.0103869602094260	0.00220511249713025
4	D	26	50	20120618	15	1000	19	-0.0109161942798051	0.00187662604193003
4	D	26	50	20120618	15	1002	19.04	-0.0113792360843973	0.00112839393034968
4	D	26	50	20120618	15	1004	19.08	-0.0113595643737447	0.00079547391563143
4	D	26	50	20120618	15	1006	19.12	-0.0115794250852190	0.000825264324322821
4	D	26	50	20120618	15	1008	19.16	-0.0112239837195200	0.00110183499964831
4	D	26	50	20120618	15	1010	19.2	-0.0113017371811792	0.0008529051283994
4	D	26	50	20120618	15	1012	19.24	-0.0112628109528749	0.00140370595560466
4	D	26	50	20120618	15	1014	19.28	-0.0112868242991640	0.00102396132983624
4	D	26	50	20120618	15	1016	19.32	-0.0116301387835657	0.00070400965348495
4	D	26	50	20120618	15	1018	19.36	-0.0114072375129323	0.00108243198957255
4	D	26	50	20120618	15	1020	19.4	-0.0112490930813199	0.00052364085573988
4	D	26	50	20120618	15	1022	19.44	-0.0113387683633100	9.44411816952706e-05
4	D	26	50	20120618	15	1024	19.48	-0.0115699215700798	0.000112048140546821
4	D	26	50	20120618	15	1026	19.52	-0.0114371622719121	-4.26314678377403e-05
4	D	26	50	20120618	15	1028	19.56	-0.0117250254425331	-0.00099517501277411
4	D	26	50	20120618	15	1030	19.6	-0.0118565119484948	-0.000585795541806209
4	D	26	50	20120618	15	1032	19.64	-0.0117776341870534	-0.00096236525812711
4	D	26	50	20120618	15	1034	19.68	-0.0118194100556859	-0.000780723668175909
4	D	26	50	20120618	15	1036	19.72	-0.0118983514567376	-0.00043817285909787
4	D	26	50	20120618	15	1038	19.76	-0.0120104915211659	-0.00066247420115801
4	D	26	50	20120618	15	1040	19.8	-0.0121226740120012	-0.000886874538167609
4	D	26	50	20120618	15	1042	19.84	-0.0118417122035645	-0.000497923382108129
4	D	26	50	20120618	15	1044	19.88	-0.0119538381258573	-0.000722238866303909
4	D	26	50	20120618	15	1046	19.92	-0.0118882186165632	-0.000439820417898040
4	D	26	50	20120618	15	1048	19.96	-0.0119326673488285	-0.00086856754360271
4	D	26	50	20120618	15	1050	20	-0.0115325156213551	-0.00032473171819211
4	D	26	50	20120618	15	1052	20.04	-0.0115552703175737	-0.00058778958292911
4	D	26	50	20120618	15	1054	20.08	-0.0113655464971135	-0.00085939636865071
4	D	26	50	20120618	15	1056	20.12	-0.0113086880408383	-0.00092799279749361
4	D	26	50	20120618	15	1058	20.16	-0.0113334509203154	-0.00054797947114831
4	D	26	50	20120618	15	1060	20.2	-0.0112115669244423	-0.00133581663354291
4	D	26	50	20120618	15	1062	20.24	-0.0108355487514107	-0.00148923759185701
4	D	26	50	20120618	15	1064	20.28	-0.0105065743925315	-0.00221207042785711
4	D	26	50	20120618	15	1066	20.32	-0.0106449056921350	-0.00265879927900731
4	D	26	50	20120618	15	1068	20.36	-0.0109382842956493	-0.00224167698878541
4	D	26	50	20120618	15	1070	20.4	-0.0108159689646397	-0.00243130888536401
4	D	26	50	20120618	15	1072	20.44	-0.0106936041361554	-0.00262099027941731
4	D	26	50	20120618	15	1074	20.48	-0.0109106364205050	-0.00204290927259391
4	D	26	50	20120618	15	1076	20.52	-0.0106562194006340	-0.00216439021760171
4	D	26	50	20120618	15	1078	20.56	-0.0107740941010578	-0.00266523395071611
4	D	26	50	20120618	15	1080	20.6	-0.0108078655209273	-0.00232358823831801
4	D	26	50	20120618	15	1082	20.64	-0.0107511909124152	-0.00261530514089661
4	D	26	50	20120618	15	1084	20.68	-0.0104947091407432	-0.00203740091076841
4	D	26	50	20120618	15	1086	20.72	-0.0105303119671760	-0.00262787042839821
4	D	26	50	20120618	15	1088	20.76	-0.0105650591944035	-0.00246824814361321
4	D	26	50	20120618	15	1090	20.8	-0.0106971608832647	-0.00210322548102911
4	D	26	50	20120618	15	1092	20.84	-0.0108478736226068	-0.00191970298703991
4	D	26	50	20120618	15	1094	20.88	-0.0109652816325550	-0.00176283841870151
4	D	26	50	20120618	15	1096	20.92	-0.0110614764390677	-0.00154799109430581
4	D	26	50	20120618	15	1098	20.96	-0.0115492316256623	-0.00171855232099581
4	D	26	50	20120618	15	1100	21	-0.0113741944130474	-0.00191112578178411
4	D	26	50	20120618	15	1102	21.04	-0.0116422020252527	-0.00122705653952861
4	D	26	50	20120618	15	1104	21.08	-0.0116645041731314	-0.00151616421808461
4	D	26	50	20120618	15	1106	21.12	-0.0118132865109608	-0.00106290170027621
4	D	26	50	20120618	15	1108	21.16	-0.0118455447223186	-0.00121095571812101
4	D	26	50	20120618	15	1110	21.2	-0.0118504803276512	-0.00069336769642811
4	D	26	50	20120618	15	1112	21.24	-0.0120584192187948	-0.00057919116446991
4	D	26	50	20120618	15	1114	21.28	-0.0120088015359589	-0.00017739187819627
4	D	26	50	20120618	15	1116	21.32	-0.0120065529363947	-8.17768992442298e-05
4	D	26	50	20120618	15	1118	21.36	-0.0120649175301139	0.000184477088143760
4	D	26	50	20120618	15	1120	21.4	-0.0123317230607912	0.00050304283520392
4	D	26	50	20120618	15	1122	21.44	-0.0120886338915549	0.000232235080145091
4	D	26	50	20120618	15	1124	21.48	-0.0124167738644323	0.000709574583852891
4	D	26	50	20120618	15	1126	21.52	-0.0125698766246948	0.00065195952332181
4	D	26	50	20120618	15	1128	21.56	-0.0122997052657390	0.00071087566033027
4	D	26	50	20120618	15	1130	21.6	-0.0124082532277190	0.00126730505751378
4	D	26	50	20120618	15	1132	21.64	-0.0126256885629339	0.00116116832965767
4	D	26	50	20120618	15	1134	21.68	-0.0125699756196442	0.00163776537124522
4	D	26	50	20120618	15	1136	21.72	-0.0125443783541652	0.00198014647469574
4	D	26	50	20120618	15	1138	21.76	-0.0127304252193632	0.00221173101660215
4	D	26	50	20120618	15	1140	21.8	-0.0127305524985838	0.00252369238632603
4	D	26	50	20120618	15	1142	21.84	-0.0127646067611658	0.00269775379158291
4	D	26	50	20120618	15	1144	21.88	-0.0128897222350289	0.00222253560821868
4	D	26	50	20120618	15	1146	21.92	-0.0129813279185316	0.00351678850516348
4	D	26	50	20120618	15	1148	21.96	-0.0130558993996756	0.00370378996451607
4	D	26	50	20120618	15	1150	22	-0.0130548033841647	0.00402301332088274
4	D	26	50	20120618	15	1152	22.04	-0.0129742002821773	0.00438873601918023
4	D	26	50	20120618	15	1154	22.08	-0.0130814400966120	0.0051332204648203
4	D	26	50	20120618	15	1156	22.12	-0.0131986430455937	0.00621251290028439
4	D	26	50	20120618	15	1158	22.16	-0.0133607119198417	0.00692004394553965
4	D	26	50	20120618	15	1160	22.2	-0.0133438827784494	0.00759617944971023
4	D	26	50	20120618	15	1162	22.24	-0.0133030120064968	0.00840440250060645
4	D	26	50	20120618	15	1164	22.28	-0.0132603027569132	0.00907488115052753
4	D	26	50	20120618	15	1166	22.32	-0.0131029714980992	0.00956129990530576
4	D	26	50	20120618	15	1168	22.36	-0.0132360489943185	0.00962281819526899
4	D	26	50	20120618	15	1170	22.4	-0.0127475089191967	0.00973234903567479
4	D	26	50	20120618	15	1172	22.44	-0.0128392913793947	0.00999807976404469
4	D	26	50	20120618	15	1174	22.48	-0.0128409884356695	0.00989399364585403
4	D	26	50	20120618	15	1176	22.52	-0.0124640298106190	0.0103064490313201
4	D	26	50	20120618	15	1178	22.56	-0.0124021579672652	0.0103840186452163
4	D	26	50	20120618	15	1180	22.6	-0.0119689843531103	0.0108925698422457
4	D	26	50	20120618	15	1182	22.64	-0.0120643730578924	0.0104539515058757
4	D	26	50	20120618	15	1184	22.68	-0.0117001423549032	0.0113568561547728
4	D	26	50	20120618	15	1186	22.72	-0.0116792119941800	0.0111669272733461
4	D	26	50	20120618	15	1188	22.76	-0.0110902132586551	0.0114877911174451
4	D	26	50	20120618	15	1190	22.8	-0.0111807370687826	0.0116960906330470
4	D	26	50	20120618	15	1192	22.84	-0.0112014765106748	0.0120745836798127
4	D	26	50	20120618	15	1194	22.88	-0.0111605279569763	0.0119039658845802
4	D	26	50	20120618	15	1196	22.92	-0.0110139305791007	0.0120936967761082
4	D	26	50	20120618	15	1198	22.96	-0.0109512879893554	0.0117404191571596
4	D	26	50	20120618	15	1200	23	-0.0108325011211838	0.0119140775115512
4	D	26	50	20120618	15	1202	23.04	-0.0110915709036750	0.0116893731186257
4	D	26	50	20120618	15	1204	23.08	-0.0106794337162604	0.0114945298450698
4	D	26	50	20120618	15	1206	23.12	-0.0105306018809562	0.0113229008871402
4	D	26	50	20120618	15	1208	23.16	-0.0107314626332201	0.0115785482728104
4	D	26	50	20120618	15	1210	23.2	-0.0102321674639565	0.0113162894387361
4	D	26	50	20120618	15	1212	23.24	-0.00986791554776384	0.0115833848831937
4	D	26	50	20120618	15	1214	23.28	-0.00977189751794654	0.0111848524302491
4	D	26	50	20120618	15	1216	23.32	-0.00923303972427554	0.0116118459311364
4	D	26	50	20120618	15	1218	23.36	-0.00838467422141134	0.0116080063413146
4	D	26	50	20120618	15	1220	23.4	-0.00839203520300354	0.0112821644654760
4	D	26	50	20120618	15	1222	23.44	-0.00852615921725894	0.0115506670524282
4	D	26	50	20120618	15	1224	23.48	-0.00810073549342584	0.0111897880355818
4	D	26	50	20120618	15	1226	23.52	-0.00794775294131614	0.0117537410489171
4	D	26	50	20120618	15	1228	23.56	-0.00796784184496964	0.0114997412220471
4	D	26	50	20120618	15	1230	23.6	-0.00738738495936144	0.0112305527415172
4	D	26	50	20120618	15	1232	23.64	-0.00754117361320174	0.0116724166980129
4	D	26	50	20120618	15	1234	23.68	-0.00724501608003734	0.0112664030553234
4	D	26	50	20120618	15	1236	23.72	-0.00668524206777884	0.0118977645581092
4	D	26	50	20120618	15	1238	23.76	-0.00645840221237424	0.0120996011177311
4	D	26	50	20120618	15	1240	23.8	-0.00600302544529004	0.0117653093158574
4	D	26	50	20120618	15	1242	23.84	-0.00590362744505864	0.0120593313865425
4	D	26	50	20120618	15	1244	23.88	-0.00482436329386583	0.0116792402784513
4	D	26	50	20120618	15	1246	23.92	-0.00469062818834002	0.0118646931739531
4	D	26	50	20120618	15	1248	23.96	-0.00399109452077998	0.0117749966787596
4	D	26	50	20120618	15	1250	24	-0.00382318494451942	0.0119261053978992
4	D	26	50	20120618	15	1252	24.04	-0.00355322571759802	0.0121517290296402
4	D	26	50	20120618	15	1254	24.08	-0.00207786156078791	0.0115394452678107
4	D	26	50	20120618	15	1256	24.12	-0.00206514070979437	0.0112513204676807
4	D	26	50	20120618	15	1258	24.16	-0.00160178070715063	0.0117212848476607
4	D	26	50	20120618	15	1260	24.2	-0.00142049974165784	0.0118277539157039
4	D	26	50	20120618	15	1262	24.24	-0.00194276881024222	0.0127921909966999
4	D	26	50	20120618	15	1264	24.28	-0.00194667911074218	0.0125282068220795
4	D	26	50	20120618	15	1266	24.32	-0.0019929309652996	0.0127201650999682
4	D	26	50	20120618	15	1268	24.36	-0.0018166563158176	0.0127023955065570
4	D	26	50	20120618	15	1270	24.4	-0.00148812036314271	0.0120107743638785
4	D	26	50	20120618	15	1272	24.44	-0.00168735476980983	0.0117440819702861
4	D	26	50	20120618	15	1274	24.48	-0.00165991195563198	0.0117305125911552
4	D	26	50	20120618	15	1276	24.52	-0.00173494305618369	0.0113306224931907
4	D	26	50	20120618	15	1278	24.56	-0.00177554512755942	0.0115595129582608
4	D	26	50	20120618	15	1280	24.6	-0.00191255413748212	0.0110651887496689
4	D	26	50	20120618	15	1282	24.64	-0.00163825327492424	0.0110723870967014
4	D	26	50	20120618	15	1284	24.68	-0.00151518841072653	0.0108776074627558
4	D	26	50	20120618	15	1286	24.72	-0.00166102918434626	0.010904809860628
4	D	26	50	20120618	15	1288	24.76	-0.00170180803241728	0.0111685677610784
4	D	26	50	20120618	15	1290	24.8	-0.0012407390557446	0.0109421592408103
4	D	26	50	20120618	15	1292	24.84	-0.00099201424546223	0.0107218176967248
4	D	26	50	20120618	15	1294	24.88	-0.00132470091494269	0.0107951517410016
4	D	26	50	20120618	15	1296	24.92	-0.00130285131540402	0.0107787892900849
4	D	26	50	20120618	15	1298	24.96	-0.00091294556518995	0.00985735137245294
4	D	26	50	20120618	15	1300	25	-0.00106274613678432	0.00987110459934702
4	D	26	50	20120618	15	1302	25.04	-0.00100730189407148	0.00969417941162634
4	D	26	50	20120618	15	1304	25.08	-0.00104233903507927	0.0102811699638927
4	D	26	50	20120618	15	1306	25.12	-0.00101538412458044	0.00995392094555959
4	D	26	50	20120618	15	1308	25.16	-0.00105481946976722	0.0100911491585845
4	D	26	50	20120618	15	1310	25.2	-0.00119196282997835	0.0104143605971970
4	D	26	50	20120618	15	1312	25.24	-0.000839371104607491	0.0104662056663936
4	D	26	50	20120618	15	1314	25.28	-0.00075619413393651	0.0101240296239096
4	D	26	50	20120618	15	1316	25.32	-0.00072006804848569	0.0101934604387543
4	D	26	50	20120618	15	1318	25.36	-0.000675096057202229	0.0105423752088630
4	D	26	50	20120618	15	1320	25.4	-0.00074195300336342	0.0102278753257947
4	D	26	50	20120618	15	1322	25.44	-0.000437600102605101	0.0101754221447663
4	D	26	50	20120618	15	1324	25.48	-0.000478647651252981	0.0099388454289847
4	D	26	50	20120618	15	1326	25.52	0.000102777970645469	0.00966308792645756
4	D	26	50	20120618	15	1328	25.56	0.000168892454686410	0.00998701354291912
4	D	26	50	20120618	15	1330	25.6	0.000268559155494660	0.00969866246861906
4	D	26	50	20120618	15	1332	25.64	0.000264450865095960	0.00929206899836898
4	D	26	50	20120618	15	1334	25.68	0.00040522168309458	0.00912721412340315
4	D	26	50	20120618	15	1336	25.72	0.0009617217909562	0.00823384834498425
4	D	26	50	20120618	15	1338	25.76	0.00121251842410745	0.0080028931281131
4	D	26	50	20120618	15	1340	25.8	0.00153340277430312	0.00789380140101842
4	D	26	50	20120618	15	1342	25.84	0.00142146847794807	0.0084708846801736
4	D	26	50	20120618	15	1344	25.88	0.00135230636368022	0.00849559806217608
4	D	26	50	20120618	15	1346	25.92	0.00130817582946636	0.00855302220387624
4	D	26	50	20120618	15	1348	25.96	0.00141077702341653	0.00839491312760293
4	D	26	50	20120618	15	1350	26	0.00141817336034774	0.0080428163769789
4	D	26	50	20120618	15	1352	26.04	0.00171923043639895	0.00740555831074474
4	D	26	50	20120618	15	1354	26.08	0.00184893008352453	0.00725644151140777
4	D	26	50	20120618	15	1356	26.12	0.00170758226639246	0.00769027697750984
4	D	26	50	20120618	15	1358	26.16	0.00196620989501331	0.00681454311881187
4	D	26	50	20120618	15	1360	26.2	0.00237142684049245	0.00624910991885148
4	D	26	50	20120618	15	1362	26.24	0.00325254977210189	0.00445258069045357
4	D	26	50	20120618	15	1364	26.28	0.00340000982025053	0.00461037863974316
4	D	26	50	20120618	15	1366	26.32	0.0038243587417762	0.00376820032121436
4	D	26	50	20120618	15	1368	26.36	0.004110051094579	0.00294029848859771
4	D	26	50	20120618	15	1370	26.4	0.00427852635626451	0.00321622569675233
4	D	26	50	20120618	15	1372	26.44	0.00462781589296722	0.00352253728329452
4	D	26	50	20120618	15	1374	26.48	0.00469185855413929	0.00312763935920527
4	D	26	50	20120618	15	1376	26.52	0.00477654166225419	0.00394892974341782
4	D	26	50	20120618	15	1378	26.56	0.00518090067507572	0.0038183483341361
4	D	26	50	20120618	15	1380	26.6	0.00533002242416015	0.00408585390052679
4	D	26	50	20120618	15	1382	26.64	0.00517035771296823	0.00418197799636129
4	D	26	50	20120618	15	1384	26.68	0.00550380098670456	0.00458319038400653
4	D	26	50	20120618	15	1386	26.72	0.00546246352427639	0.00512829900162324
4	D	26	50	20120618	15	1388	26.76	0.00581581892497093	0.00541918858926777
4	D	26	50	20120618	15	1390	26.8	0.00580347991163923	0.00492341481177444
4	D	26	50	20120618	15	1392	26.84	0.00618098300891129	0.00546133215342648
4	D	26	50	20120618	15	1394	26.88	0.00645170591115637	0.00594352240965321
4	D	26	50	20120618	15	1396	26.92	0.00659918717250845	0.00599739687531182
4	D	26	50	20120618	15	1398	26.96	0.00656185900552961	0.00586233240903737
4	D	26	50	20120618	15	1400	27	0.00692074185993269	0.005759573530275
4	D	26	50	20120618	15	1402	27.04	0.00676355414379526	0.00608541045636611
4	D	26	50	20120618	15	1404	27.08	0.00736566157838325	0.00666716735779154
4	D	26	50	20120618	15	1406	27.12	0.00769923743464105	0.00691883196451669
4	D	26	50	20120618	15	1408	27.16	0.00775543262475551	0.00670932471053249
4	D	26	50	20120618	15	1410	27.2	0.00770365260938278	0.00701597712254323
4	D	26	50	20120618	15	1412	27.24	0.00826019514365127	0.00723248614787474
4	D	26	50	20120618	15	1414	27.28	0.00838862694831818	0.00760102313116135
4	D	26	50	20120618	15	1416	27.32	0.00822348215957207	0.00772146462920086
4	D	26	50	20120618	15	1418	27.36	0.0087264047866232	0.00783989087291398
4	D	26	50	20120618	15	1420	27.4	0.00871547291578604	0.00783160358143847
4	D	26	50	20120618	15	1422	27.44	0.00843788400669564	0.00776058884740391
4	D	26	50	20120618	15	1424	27.48	0.00852557231863058	0.00746585966993754
4	D	26	50	20120618	15	1426	27.52	0.00861472434160258	0.00765652394241668
4	D	26	50	20120618	15	1428	27.56	0.00839927597644285	0.00717309624932288
4	D	26	50	20120618	15	1430	27.6	0.00788720338764318	0.00744128770929131
4	D	26	50	20120618	15	1432	27.64	0.00772074267317727	0.0073325693345771
4	D	26	50	20120618	15	1434	27.68	0.00772442669950726	0.00687316912990801
4	D	26	50	20120618	15	1436	27.72	0.00752736452487194	0.00677220276683595
4	D	26	50	20120618	15	1438	27.76	0.00753984955575396	0.00661177190544661
4	D	26	50	20120618	15	1440	27.8	0.0076140991618911	0.00626826282525873
4	D	26	50	20120618	15	1442	27.84	0.00746283678844798	0.00672993475188374
4	D	26	50	20120618	15	1444	27.88	0.00783582020059605	0.006106265298085
4	D	26	50	20120618	15	1446	27.92	0.00751108126991478	0.00566061110782082
4	D	26	50	20120618	15	1448	27.96	0.00782688647210119	0.0059694866635516
4	D	26	50	20120618	15	1450	28	0.0076533928735896	0.00583124940914998
4	D	26	50	20120618	15	1452	28.04	0.00821537730164611	0.00525988308832069
4	D	26	50	20120618	15	1454	28.08	0.00807534965287452	0.0045999622497495
4	D	26	50	20120618	15	1456	28.12	0.00797065612995882	0.00407666151237136
4	D	26	50	20120618	15	1458	28.16	0.00801997682794658	0.00393533208001561
4	D	26	50	20120618	15	1460	28.2	0.00792791152503609	0.00380045853257209
4	D	26	50	20120618	15	1462	28.24	0.00773653307470795	0.00419626155334125
4	D	26	50	20120618	15	1464	28.28	0.00806424878351667	0.00407222088178551
4	D	26	50	20120618	15	1466	28.32	0.00815954556441718	0.00327540346326983
4	D	26	50	20120618	15	1468	28.36	0.0080379868376634	0.00273632646649664
4	D	26	50	20120618	15	1470	28.4	0.00799099252098574	0.00236307308097951
4	D	26	50	20120618	15	1472	28.44	0.00778948830155101	0.00210217189192511
4	D	26	50	20120618	15	1474	28.48	0.00801139962269079	0.00211975763757322
4	D	26	50	20120618	15	1476	28.52	0.00775528554654502	0.00184272734283995
4	D	26	50	20120618	15	1478	28.56	0.00779850391301114	0.00160228275296528
4	D	26	50	20120618	15	1480	28.6	0.00778550021930512	0.000348674353803081
4	D	26	50	20120618	15	1482	28.64	0.00749874013526273	0.000619538677404401
4	D	26	50	20120618	15	1484	28.68	0.00758076452188037	-1.32653232150590e-05
4	D	26	50	20120618	15	1486	28.72	0.00778953072795788	-0.00059121197975011
4	D	26	50	20120618	15	1488	28.76	0.00749530359630616	-0.00056214989104331
4	D	26	50	20120618	15	1490	28.8	0.00768154138033507	-0.00063236559441511
4	D	26	50	20120618	15	1492	28.84	0.00782156973621344	-0.00054214584020351
4	D	26	50	20120618	15	1494	28.88	0.00793143998787421	-0.000611767573879209
4	D	26	50	20120618	15	1496	28.92	0.00771377130742156	-0.00066702796882891
4	D	26	50	20120618	15	1498	28.96	0.0080811981330617	-0.000444628744010109
4	D	26	50	20120618	15	1500	29	0.00802260019410478	-0.000162005234637660
4	D	26	50	20120618	15	1502	29.04	0.00797421287706818	-0.000524574236691009
4	D	26	50	20120618	15	1504	29.08	0.0082515118723783	-0.000195599877811830
4	D	26	50	20120618	15	1506	29.12	0.0081100975872088	-0.000441849814360039
4	D	26	50	20120618	15	1508	29.16	0.00815296947135214	-0.000108767165082119
4	D	26	50	20120618	15	1510	29.2	0.00808931571890973	-0.00026998751119265
4	D	26	50	20120618	15	1512	29.24	0.0079570018980141	-0.000477325361572169
4	D	26	50	20120618	15	1514	29.28	0.00774086056820881	-1.68362124600592e-05
4	D	26	50	20120618	15	1516	29.32	0.00777478048050233	-8.51215143192387e-05
4	D	26	50	20120618	15	1518	29.36	0.00756510210667708	-0.00094190158787951
4	D	26	50	20120618	15	1520	29.4	0.00711484479268874	-0.000354550411154749
4	D	26	50	20120618	15	1522	29.44	0.00654360150843937	-0.00049814965627812
4	D	26	50	20120618	15	1524	29.48	0.0062543524085272	-0.00101244256037071
4	D	26	50	20120618	15	1526	29.52	0.00604190924718752	-0.000771135300223009
4	D	26	50	20120618	15	1528	29.56	0.00553301863890318	-0.00138037850289331
4	D	26	50	20120618	15	1530	29.6	0.00556224336216962	-0.00150446867192371
4	D	26	50	20120618	15	1532	29.64	0.00545732285797716	-0.00171593602590541
4	D	26	50	20120618	15	1534	29.68	0.00515499935368086	-0.00268762095140851
4	D	26	50	20120618	15	1536	29.72	0.00479873067304783	-0.00285687403055331
4	D	26	50	20120618	15	1538	29.76	0.00434924410545097	-0.00341237004678571
4	D	26	50	20120618	15	1540	29.8	0.00443546163528105	-0.00389504820669141
4	D	26	50	20120618	15	1542	29.84	0.00469104538134093	-0.00475114945774181
4	D	26	50	20120618	15	1544	29.88	0.00477282228058515	-0.00464674514149961
4	D	26	50	20120618	15	1546	29.92	0.00493640436334485	-0.00443804964610021
4	D	26	50	20120618	15	1548	29.96	0.00514930007302449	-0.00502291180695521
4	D	26	50	20120618	15	1550	30	0.00502325121821018	-0.00505109708325331
4	D	26	50	20120618	15	1552	30.04	0.00500529777703585	-0.00489906205423041
4	D	26	50	20120618	15	1554	30.08	0.00537718644646529	-0.00504336133506711
4	D	26	50	20120618	15	1556	30.12	0.00517887834968152	-0.00511891569463691
4	D	26	50	20120618	15	1558	30.16	0.00566108981911169	-0.00517184263720871
4	D	26	50	20120618	15	1560	30.2	0.00556708704362075	-0.00549254384674811
4	D	26	50	20120618	15	1562	30.24	0.00610972078750331	-0.00577623508736011
4	D	26	50	20120618	15	1564	30.28	0.00604288505454555	-0.00524415137665281
4	D	26	50	20120618	15	1566	30.32	0.00631789302388463	-0.00538732635770751
4	D	26	50	20120618	15	1568	30.36	0.00633967191274517	-0.00530275638667761
4	D	26	50	20120618	15	1570	30.4	0.00633406455597036	-0.00604856312199851
4	D	26	50	20120618	15	1572	30.44	0.00632573483808799	-0.00587940903780301
4	D	26	50	20120618	15	1574	30.48	0.00664305607721326	-0.00605875960178321
4	D	26	50	20120618	15	1576	30.52	0.0060032800037313	-0.00590982877152971
4	D	26	50	20120618	15	1578	30.56	0.00633340694666386	-0.0062513118493681
4	D	26	50	20120618	15	1580	30.6	0.00588482547574693	-0.00637745262806401
4	D	26	50	20120618	15	1582	30.64	0.00568209796158074	-0.00688098336694691
4	D	26	50	20120618	15	1584	30.68	0.00602264058740018	-0.00699511040143041
4	D	26	50	20120618	15	1586	30.72	0.00590094751035798	-0.00711482357948531
4	D	26	50	20120618	15	1588	30.76	0.00559102260816392	-0.00702339467267791
4	D	26	50	20120618	15	1590	30.8	0.00539373981621287	-0.00682780893700171
4	D	26	50	20120618	15	1592	30.84	0.00517199112963277	-0.0065889482663169
4	D	26	50	20120618	15	1594	30.88	0.0053722437700648	-0.00716693734925871
4	D	26	50	20120618	15	1596	30.92	0.00546699607874379	-0.00715095673600391
4	D	26	50	20120618	15	1598	30.96	0.00509937126320491	-0.00678333192046501
4	D	26	50	20120618	15	1600	31	0.00514010061380125	-0.00705952782919651
4	D	26	50	20120618	15	1602	31.04	0.00525118708912566	-0.00697474572613221
4	D	26	50	20120618	15	1604	31.08	0.00531857436537274	-0.00693055155230811
4	D	26	50	20120618	15	1606	31.12	0.00550935177493687	-0.00703987026067951
4	D	26	50	20120618	15	1608	31.16	0.00527982491376372	-0.00747954925722131
4	D	26	50	20120618	15	1610	31.2	0.00539055783569753	-0.00722216238886941
4	D	26	50	20120618	15	1612	31.24	0.00506366237075499	-0.00694391587047251
4	D	26	50	20120618	15	1614	31.28	0.00505446998259956	-0.00746081092751991
4	D	26	50	20120618	15	1616	31.32	0.00534869711425128	-0.00743500153000661
4	D	26	50	20120618	15	1618	31.36	0.00530598786466762	-0.00735523988508871
4	D	26	50	20120618	15	1620	31.4	0.00514017132447937	-0.007830344931368
4	D	26	50	20120618	15	1622	31.44	0.00496565737088253	-0.00765187117979651
4	D	26	50	20120618	15	1624	31.48	0.00523343870891788	-0.0078926410387905
4	D	26	50	20120618	15	1626	31.52	0.00507448110450714	-0.00745975026734811
4	D	26	50	20120618	15	1628	31.56	0.00532578685454084	-0.00732808698469121
4	D	26	50	20120618	15	1630	31.6	0.00525366196285981	-0.00770907611839451
4	D	26	50	20120618	15	1632	31.64	0.00496947574750094	-0.00764112315672241
4	D	26	50	20120618	15	1634	31.68	0.0048400752065438	-0.00801603117210751
4	D	26	50	20120618	15	1636	31.72	0.00491495781467146	-0.00775390668832171
4	D	26	50	20120618	15	1638	31.76	0.00497428407361301	-0.00772710734131471
4	D	26	50	20120618	15	1640	31.8	0.00497845600362201	-0.00805400280625731
4	D	26	50	20120618	15	1642	31.84	0.00432021030101545	-0.00774506785355691
4	D	26	50	20120618	15	1644	31.88	0.00452548339959391	-0.0078694479363676
4	D	26	50	20120618	15	1646	31.92	0.00431540197490339	-0.00773488551590781
4	D	26	50	20120618	15	1648	31.96	0.00434545401310381	-0.00764303234503161
4	D	26	50	20120618	15	1650	32	0.00438993102964045	-0.00786287184330251
4	D	26	50	20120618	15	1652	32.04	0.00428895618128701	-0.00775878572511191
4	D	26	50	20120618	15	1654	32.08	0.00424511556085344	-0.00783472899341131
4	D	26	50	20120618	15	1656	32.12	0.00455758604745978	-0.0084867521563434
4	D	26	50	20120618	15	1658	32.16	0.00447336962982046	-0.00836138212403911
4	D	26	50	20120618	15	1660	32.2	0.00440739656713575	-0.00809218657244131
4	D	26	50	20120618	15	1662	32.24	0.00423472109117	-0.00801185924209851
4	D	26	50	20120618	15	1664	32.28	0.0043810214841975	-0.00835798801148941
4	D	26	50	20120618	15	1666	32.32	0.00433131187748008	-0.0089927577689605
4	D	26	50	20120618	15	1668	32.36	0.00399253701861361	-0.00914528070166251
4	D	26	50	20120618	15	1670	32.4	0.00408502658559281	-0.0094101629018949
4	D	26	50	20120618	15	1672	32.44	0.00384651946829858	-0.0094458717943449
4	D	26	50	20120618	15	1674	32.48	0.0040182757054488	-0.0098198605709144
4	D	26	50	20120618	15	1676	32.52	0.00413622111655071	-0.0100326997120516
4	D	26	50	20120618	15	1678	32.56	0.00420544687042887	-0.0096196786411605
4	D	26	50	20120618	15	1680	32.6	0.00377467741933003	-0.010254660530666
4	D	26	50	20120618	15	1682	32.64	0.00385528759238530	-0.0104321443327439
4	D	26	50	20120618	15	1684	32.68	0.00447478384338283	-0.0105187649134392
4	D	26	50	20120618	15	1686	32.72	0.00476137422179774	-0.0105433015187464
4	D	26	50	20120618	15	1688	32.76	0.00473181715834414	-0.0105717272113501
4	D	26	50	20120618	15	1690	32.8	0.00470226009489054	-0.0106001529039538
4	D	26	50	20120618	15	1692	32.84	0.00462914525371585	-0.010853579974331
4	D	26	50	20120618	15	1694	32.88	0.00443200388312105	-0.0108933193754337
4	D	26	50	20120618	15	1696	32.92	0.00422277098656794	-0.0112117295590020
4	D	26	50	20120618	15	1698	32.96	0.00439693138677419	-0.0108916223191589
4	D	26	50	20120618	15	1700	33	0.00414746411437158	-0.0113766975710528
4	D	26	50	20120618	15	1702	33.04	0.0043408578190261	-0.0108782580009945
4	D	26	50	20120618	15	1704	33.08	0.00412667517500469	-0.0110799955656670
4	D	26	50	20120618	15	1706	33.12	0.00429935065097045	-0.0108981277015458
4	D	26	50	20120618	15	1708	33.16	0.0042494996228968	-0.0114430948978063
4	D	26	50	20120618	15	1710	33.2	0.00424094363084444	-0.0111781419868957
4	D	26	50	20120618	15	1712	33.24	0.00431229070506616	-0.0107649794946484
4	D	26	50	20120618	15	1714	33.28	0.0045910321982099	-0.0110254776328375
4	D	26	50	20120618	15	1716	33.32	0.00446382368827444	-0.0112980672969849
4	D	26	50	20120618	15	1718	33.36	0.00448051140831044	-0.0110007996061741
4	D	26	50	20120618	15	1720	33.4	0.00477318290504355	-0.0113251494867044
4	D	26	50	20120618	15	1722	33.44	0.00467581430127417	-0.0108619238343490
4	D	26	50	20120618	15	1724	33.48	0.00458233478480131	-0.0109950013305684
4	D	26	50	20120618	15	1726	33.52	0.00478930493965461	-0.0112852686642454
4	D	26	50	20120618	15	1728	33.56	0.00496049549137987	-0.0114771067339813
4	D	26	50	20120618	15	1730	33.6	0.00507674384620694	-0.0120522673897985
4	D	26	50	20120618	15	1732	33.64	0.00531114974417028	-0.0115798493492877
4	D	26	50	20120618	15	1734	33.68	0.00543666119783089	-0.0118852487680822
4	D	26	50	20120618	15	1736	33.72	0.00512383715783396	-0.0122413477430878
4	D	26	50	20120618	15	1738	33.76	0.00506168247176767	-0.012103815474147
4	D	26	50	20120618	15	1740	33.8	0.00545285394312007	-0.0119592828480724
4	D	26	50	20120618	15	1742	33.84	0.00526935973340215	-0.0118309429672871
4	D	26	50	20120618	15	1744	33.88	0.00506543013770796	-0.0117269982704527
4	D	26	50	20120618	15	1746	33.92	0.00489551237818883	-0.0122641872921201
4	D	26	50	20120618	15	1748	33.96	0.00482381175057651	-0.0123873652934028
4	D	26	50	20120618	15	1750	34	0.00472941299528811	-0.0123758394528694
4	D	26	50	20120618	15	1752	34.04	0.00428619846484038	-0.0125381911698299
4	D	26	50	20120618	15	1754	34.08	0.00419788082787018	-0.0125009266424613
4	D	26	50	20120618	15	1756	34.12	0.00400865905322466	-0.0130267312449517
4	D	26	50	20120618	15	1758	34.16	0.0039792434111273	-0.0130209329693459
4	D	26	50	20120618	15	1760	34.2	0.0034785410993691	-0.0138337522143199
4	D	26	50	20120618	15	1762	34.24	0.00359443590080558	-0.0137822041299714
4	D	26	50	20120618	15	1764	34.28	0.00331802786003976	-0.0138818354754406
4	D	26	50	20120618	15	1766	34.32	0.00312428060199464	-0.0139280802589302
4	D	26	50	20120618	15	1768	34.36	0.00329610754982297	-0.0143130291906081
4	D	26	50	20120618	15	1770	34.4	0.0032256797144168	-0.0141372424448051
4	D	26	50	20120618	15	1772	34.44	0.0027871320887249	-0.0142696128342433
4	D	26	50	20120618	15	1774	34.48	0.00261070894681885	-0.0144183173903268
4	D	26	50	20120618	15	1776	34.52	0.00258687944829287	-0.0142519351647136
4	D	26	50	20120618	15	1778	34.56	0.00205895352545899	-0.0151899830206357
4	D	26	50	20120618	15	1780	34.6	0.00198739431920291	-0.0150359751636932
4	D	26	50	20120618	15	1782	34.64	0.00160732442431514	-0.0149995591644621
4	D	26	50	20120618	15	1784	34.68	0.00112536044225839	-0.0156083781030637
4	D	26	50	20120618	15	1786	34.72	0.00126770103731125	-0.0158774322333052
4	D	26	50	20120618	15	1788	34.76	0.00119331340393042	-0.0153627999179577
4	D	26	50	20120618	15	1790	34.8	0.00144546768210154	-0.0161167171680588
4	D	26	50	20120618	15	1792	34.84	0.00109643977490786	-0.0162319755733922
4	D	26	50	20120618	15	1794	34.88	0.00112316841123671	-0.0166194700894824
4	D	26	50	20120618	15	1796	34.92	0.0013228553662438	-0.0167621642379258
4	D	26	50	20120618	15	1798	34.96	0.00144525555006719	-0.016207438968085
4	D	26	50	20120618	15	1800	35	0.00161849671145789	-0.0164059945522422
4	D	26	50	20120618	15	1802	35.04	0.00133897740085485	-0.0171376379387359
4	D	26	50	20120618	15	1804	35.08	0.00172534054609518	-0.0171032725491702
4	D	26	50	20120618	15	1806	35.12	0.00195493811794645	-0.0173803876967172
4	D	26	50	20120618	15	1808	35.16	0.00208002530753835	-0.0178752917328697
4	D	26	50	20120618	15	1810	35.2	0.0019953139151522	-0.0179819234354726
4	D	26	50	20120618	15	1812	35.24	0.00230721871633359	-0.0183936717141576
4	D	26	50	20120618	15	1814	35.28	0.0024759343943247	-0.018963034094369
4	D	26	50	20120618	15	1816	35.32	0.0028845714031724	-0.0193788835923848
4	D	26	50	20120618	15	1818	35.36	0.00311593674197664	-0.0198822021992334
4	D	26	50	20120618	15	1820	35.4	0.0034827130293781	-0.0197323662722999
4	D	26	50	20120618	15	1822	35.44	0.00361628550034424	-0.0202201992406405
4	D	26	50	20120618	15	1824	35.48	0.00338124320627784	-0.0203395588653048
4	D	26	50	20120618	15	1826	35.52	0.00358884975723421	-0.0204812630642546
4	D	26	50	20120618	15	1828	35.56	0.00368763257456597	-0.0217452164356256
4	D	26	50	20120618	15	1830	35.6	0.00361487128678187	-0.0218372110278579
4	D	26	50	20120618	15	1832	35.64	0.00357166706245137	-0.0217512975539438
4	D	26	50	20120618	15	1834	35.68	0.00366521728960235	-0.0227793601031109
4	D	26	50	20120618	15	1836	35.72	0.00393504923730314	-0.0228383328086618
4	D	26	50	20120618	15	1838	35.76	0.00410411846868485	-0.0229728952291216
4	D	26	50	20120618	15	1840	35.8	0.0040399131729531	-0.0237980888427663
4	D	26	50	20120618	15	1842	35.84	0.00400625489016863	-0.0238460306825308
4	D	26	50	20120618	15	1844	35.88	0.00450023968750554	-0.0239974929550609
4	D	26	50	20120618	15	1846	35.92	0.00468330963315475	-0.0242631529727527
4	D	26	50	20120618	15	1848	35.96	0.00473945391158095	-0.0245223783187357
4	D	26	50	20120618	15	1850	36	0.00504796460021265	-0.0243172466415135
4	D	26	50	20120618	15	1852	36.04	0.00504181277121632	-0.0243110948125172
4	D	26	50	20120618	15	1854	36.08	0.00498849691991486	-0.0241644408660991
4	D	26	50	20120618	15	1856	36.12	0.00528201694478539	-0.0251735529535304
4	D	26	50	20120618	15	1858	36.16	0.00506981419975131	-0.0251306315719124
4	D	26	50	20120618	15	1860	36.2	0.00543588338037159	-0.0258076863148985
4	D	26	50	20120618	15	1862	36.24	0.00554011091991848	-0.0257242477147185
4	D	26	50	20120618	15	1864	36.28	0.00545497526346362	-0.026847274704599
4	D	26	50	20120618	15	1866	36.32	0.0058870175067686	-0.0268116365228272
4	D	26	50	20120618	15	1868	36.36	0.00598884088325947	-0.0274041920054615
4	D	26	50	20120618	15	1870	36.4	0.00603501495607095	-0.0273532096065379
4	D	26	50	20120618	15	1872	36.44	0.00583483302631704	-0.028179181037642
4	D	26	50	20120618	15	1874	36.48	0.00599902322090855	-0.0282296684618187
4	D	26	50	20120618	15	1876	36.52	0.00603798480455193	-0.0290143448569014
4	D	26	50	20120618	15	1878	36.56	0.00628299730423307	-0.0296379423272298
4	D	26	50	20120618	15	1880	36.6	0.00651217061201563	-0.0297505844374728
4	D	26	50	20120618	15	1882	36.64	0.00673957615284523	-0.0302681866013014
4	D	26	50	20120618	15	1884	36.68	0.00672020142704071	-0.029948574336205
4	D	26	50	20120618	15	1886	36.72	0.00738247763830003	-0.0305361800713711
4	D	26	50	20120618	15	1888	36.76	0.0072193481038803	-0.0306351043100591
4	D	26	50	20120618	15	1890	36.8	0.00750254436974551	-0.0310423271053444
4	D	26	50	20120618	15	1892	36.84	0.00760210500453658	-0.0317176140813776
4	D	26	50	20120618	15	1894	36.88	0.00812409123040848	-0.0319677884605613
4	D	26	50	20120618	15	1896	36.92	0.00827406857869815	-0.0323976386728447
4	D	26	50	20120618	15	1898	36.96	0.00802495485968613	-0.0321027044344117
4	D	26	50	20120618	15	1900	37	0.00812939453126738	-0.0323631318619228
4	D	26	50	20120618	15	1902	37.04	0.00852509148601937	-0.0333212615504305
4	D	26	50	20120618	15	1904	37.08	0.00914996174855393	-0.0337127865751735
4	D	26	50	20120618	15	1906	37.12	0.00939087302890418	-0.0334321358937206
4	D	26	50	20120618	15	1908	37.16	0.00951928362036766	-0.0335577180580593
4	D	26	50	20120618	15	1910	37.2	0.00975870997647743	-0.0335606879065403
4	D	26	50	20120618	15	1912	37.24	0.00986520025772412	-0.0336712794071179
4	D	26	50	20120618	15	1914	37.28	0.0103839337924026	-0.0344567336196599
4	D	26	50	20120618	15	1916	37.32	0.0110348255844848	-0.0343979730461433
4	D	26	50	20120618	15	1918	37.36	0.010741164138258	-0.0342892907338749
4	D	26	50	20120618	15	1920	37.4	0.0108444724389894	-0.0343788811630512
4	D	26	50	20120618	15	1922	37.44	0.0106456340121197	-0.0342854016465784
4	D	26	50	20120618	15	1924	37.48	0.0111491647510026	-0.0344488140237106
4	D	26	50	20120618	15	1926	37.52	0.0114328559916147	-0.0344882705821008
4	D	26	50	20120618	15	1928	37.56	0.0114204109122658	-0.0343896998968034
4	D	26	50	20120618	15	1930	37.6	0.0114310175139836	-0.0342973517511804
4	D	26	50	20120618	15	1932	37.64	0.0119233052550457	-0.0348148124936527
4	D	26	50	20120618	15	1934	37.68	0.0123709038475368	-0.0347301011012666
4	D	26	50	20120618	15	1936	37.72	0.0124140373611892	-0.0343997408130963
4	D	26	50	20120618	15	1938	37.76	0.0127341446010323	-0.0344527031110071
4	D	26	50	20120618	15	1940	37.8	0.0130776570753327	-0.0350847151520317
4	D	26	50	20120618	15	1942	37.84	0.0128534335150185	-0.0351089689146264
4	D	26	50	20120618	15	1944	37.88	0.0130664847881900	-0.0351202119124472
4	D	26	50	20120618	15	1946	37.92	0.0131681667433246	-0.0352302377275998
4	D	26	50	20120618	15	1948	37.96	0.0131617320716158	-0.034850733518137
4	D	26	50	20120618	15	1950	38	0.0128957185005334	-0.0347614966423513
4	D	26	50	20120618	15	1952	38.04	0.0130408168120329	-0.0352840485536481
4	D	26	50	20120618	15	1954	38.08	0.0127350638398478	-0.0351648303503401
4	D	26	50	20120618	15	1956	38.12	0.0130452008740763	-0.0356114389933375
4	D	26	50	20120618	15	1958	38.16	0.0134952036296234	-0.0353295862303565
4	D	26	50	20120618	15	1960	38.2	0.0132974965736036	-0.0357049185098104
4	D	26	50	20120618	15	1962	38.24	0.0135824606064218	-0.0351504053720039
4	D	26	50	20120618	15	1964	38.28	0.0136124419339441	-0.0355748108620721
4	D	26	50	20120618	15	1966	38.32	0.0134143813245338	-0.035721959783237
4	D	26	50	20120618	15	1968	38.36	0.0136552218942059	-0.0361073329789836
4	D	26	50	20120618	15	1970	38.4	0.0137597322764653	-0.0360994133830344
4	D	26	50	20120618	15	1972	38.44	0.0140026234558028	-0.0362672098222099
4	D	26	50	20120618	15	1974	38.48	0.0143733595411790	-0.0366310162611304
4	D	26	50	20120618	15	1976	38.52	0.0142351908761351	-0.0363450622788186
4	D	26	50	20120618	15	1978	38.56	0.0143368728312697	-0.0367450018742577
4	D	26	50	20120618	15	1980	38.6	0.014293527185583	-0.0365165356732563
4	D	26	50	20120618	15	1982	38.64	0.0143427418175536	-0.0371715993953475
4	D	26	50	20120618	15	1984	38.68	0.0144509998657532	-0.0372498761160249
4	D	26	50	20120618	15	1986	38.72	0.0145504897898662	-0.0374814535868635
4	D	26	50	20120618	15	1988	38.76	0.0146732435270802	-0.0381032832902389
4	D	26	50	20120618	15	1990	38.8	0.0149370650671409	-0.0379941767139018
4	D	26	50	20120618	15	1992	38.84	0.0151084677509005	-0.0378117431643557
4	D	26	50	20120618	15	1994	38.88	0.0150552226102772	-0.0384179458078669
4	D	26	50	20120618	15	1996	38.92	0.0156792443446743	-0.0387495081775653
4	D	26	50	20120618	15	1998	38.96	0.0157482579665181	-0.0388533114530435
4	D	26	50	20120618	15	2000	39	0.0155038818629400	-0.0391109811641079
4	D	26	50	20120618	15	2002	39.04	0.0162548292645602	-0.0396124612933254
4	D	26	50	20120618	15	2004	39.08	0.0160373232186672	-0.040009148197571
4	D	26	50	20120618	15	2006	39.12	0.0163471066995050	-0.0396272398250522
4	D	26	50	20120618	15	2008	39.16	0.0162141706246419	-0.0401260329485011
4	D	26	50	20120618	15	2010	39.2	0.0167224389789588	-0.0400178456109796
4	D	26	50	20120618	15	2012	39.24	0.0165041551156065	-0.0407954509382504
4	D	26	50	20120618	15	2014	39.28	0.0166157365656778	-0.0407320941706561
4	D	26	50	20120618	15	2016	39.32	0.0166329899711387	-0.040942953412806
4	D	26	50	20120618	15	2018	39.36	0.0165708352850724	-0.0405763185467607
4	D	26	50	20120618	15	2020	39.4	0.0165588144697923	-0.0409493880845148
4	D	26	50	20120618	15	2022	39.44	0.0166925990727927	-0.0408436049100492
4	D	26	50	20120618	15	2024	39.48	0.0163737646251557	-0.040713567972989
4	D	26	50	20120618	15	2026	39.52	0.0164190901698298	-0.0404271190159304
4	D	26	50	20120618	15	2028	39.56	0.0164739616560499	-0.0406696566418774
4	D	26	50	20120618	15	2030	39.6	0.0164584760175419	-0.0400162192653829
4	D	26	50	20120618	15	2032	39.64	0.0166199084956868	-0.0398294723644715
4	D	26	50	20120618	15	2034	39.68	0.0167145193830095	-0.0397341543703676
4	D	26	50	20120618	15	2036	39.72	0.0164786992714838	-0.0398571202396159
4	D	26	50	20120618	15	2038	39.76	0.0168883262298252	-0.0400942131433478
4	D	26	50	20120618	15	2040	39.8	0.0167997964608206	-0.0403811570751533
4	D	26	50	20120618	15	2042	39.84	0.0170607895737566	-0.0400338969349125
4	D	26	50	20120618	15	2044	39.88	0.0170361822577713	-0.0401823893589617
4	D	26	50	20120618	15	2046	39.92	0.0170672949561435	-0.0406216440914348
4	D	26	50	20120618	15	2048	39.96	0.0169186611107381	-0.0403144769056874
4	D	26	50	20120618	15	2050	40	0.0170107971243267	-0.0401681765126599
4	D	26	50	20120618	15	2052	40.04	0.0172912356737453	-0.0397907229128625
4	D	26	50	20120618	15	2054	40.08	0.0172295052517477	-0.0400541201888545
4	D	26	50	20120618	15	2056	40.12	0.0173065798908970	-0.0402014812420537
4	D	26	50	20120618	15	2058	40.16	0.0174200705292775	-0.0401598326526419
4	D	26	50	20120618	15	2060	40.2	0.0172722145013314	-0.0396325431259111
4	D	26	50	20120618	15	2062	40.24	0.0173149237509150	-0.0398121482483324
4	D	26	50	20120618	15	2064	40.28	0.0175479861459941	-0.0400841015163768
4	D	26	50	20120618	15	2066	40.32	0.0173037514637723	-0.0398158252035946
4	D	26	50	20120618	15	2068	40.36	0.0174370410920259	-0.040035381859153
4	D	26	50	20120618	15	2070	40.4	0.0174906397860399	-0.0396920108062088
4	D	26	50	20120618	15	2072	40.44	0.0175184997932186	-0.039887596541885
4	D	26	50	20120618	15	2074	40.48	0.0174250909874239	-0.039959085037463
4	D	26	50	20120618	15	2076	40.52	0.0171673505656814	-0.0403067694417724
4	D	26	50	20120618	15	2078	40.56	0.0171325609120470	-0.0402419984606157
4	D	26	50	20120618	15	2080	40.6	0.0170977712584126	-0.0401772274794591
4	D	26	50	20120618	15	2082	40.64	0.0167857250358750	-0.0406011379947804
4	D	26	50	20120618	15	2084	40.68	0.0167456320813817	-0.0411043858909509
4	D	26	50	20120618	15	2086	40.72	0.0167005893794202	-0.0412354127775047
4	D	26	50	20120618	15	2088	40.76	0.0164934070925325	-0.0417585303742265
4	D	26	50	20120618	15	2090	40.8	0.0165208428356425	-0.0419685410882389
4	D	26	50	20120618	15	2092	40.84	0.0165208428356425	-0.0419685410882389
4	D	26	50	20120618	15	2094	40.88	0.0163878360501013	-0.042036494049911
4	D	26	50	20120618	15	2096	40.92	0.0167606934558210	-0.0420123817086725
4	D	26	50	20120618	15	2098	40.96	0.0165238126841235	-0.0421600256045842
4	D	26	50	20120618	15	2100	41	0.0166925283621146	-0.0422489796376575
4	D	26	50	20120618	15	2102	41.04	0.0173404503057159	-0.0418112098294249
4	D	26	50	20120618	15	2104	41.08	0.0168176155517065	-0.0422610711636158
4	D	26	50	20120618	15	2106	41.12	0.0170549912981508	-0.0422081088657049
4	D	26	50	20120618	15	2108	41.16	0.0175819272714911	-0.0427501769241625
4	D	26	50	20120618	15	2110	41.2	0.0181177727902742	-0.0428020785619016
4	D	26	50	20120618	15	2112	41.24	0.0184274855604339	-0.0430055838935271
4	D	26	50	20120618	15	2114	41.28	0.0185139647197731	-0.0430131499360858
4	D	26	50	20120618	15	2116	41.32	0.0189998884998045	-0.0432865174176925
4	D	26	50	20120618	15	2118	41.36	0.0190504466346593	-0.0435089025003757
4	D	26	50	20120618	15	2120	41.4	0.0187604621436947	-0.0436430406567668
4	D	26	50	20120618	15	2122	41.44	0.0189790995604376	-0.0441863815074305
4	D	26	50	20120618	15	2124	41.48	0.0187955346400415	-0.0440731030010845
4	D	26	50	20120618	15	2126	41.52	0.0185515120898541	-0.04415746084008
4	D	26	50	20120618	15	2128	41.56	0.0187596136155573	-0.0441128424021871
4	D	26	50	20120618	15	2130	41.6	0.0187036814691654	-0.0449174592084993
4	D	26	50	20120618	15	2132	41.64	0.0184832762854696	-0.0456782353943779
4	D	26	50	20120618	15	2134	41.68	0.0180257074873637	-0.0455366019061063
4	D	26	50	20120618	15	2136	41.72	0.0178624365315878	-0.0462091311656928
4	D	26	50	20120618	15	2138	41.76	0.0179424810192181	-0.0463195812449141
4	D	26	50	20120618	15	2140	41.8	0.0176778109510200	-0.0472530329067585
4	D	26	50	20120618	15	2142	41.84	0.0173340863446852	-0.0473677963373451
4	D	26	50	20120618	15	2144	41.88	0.0173859879824243	-0.0472703570228975
4	D	26	50	20120618	15	2146	41.92	0.0168015642277736	-0.047193777358495
4	D	26	50	20120618	15	2148	41.96	0.0166719515547821	-0.047387453905862
4	D	26	50	20120618	15	2150	42	0.0163832398560236	-0.0475165008934286
4	D	26	50	20120618	15	2152	42.04	0.0161457933989012	-0.0471592705475731
4	D	26	50	20120618	15	2154	42.08	0.0158990131322671	-0.0474917521560871
4	D	26	50	20120618	15	2156	42.12	0.0160316663644177	-0.0473401484622007
4	D	26	50	20120618	15	2158	42.16	0.0162853762775074	-0.047749139024439
4	D	26	50	20120618	15	2160	42.2	0.0163062359275524	-0.0473088236317941
4	D	26	50	20120618	15	2162	42.24	0.0163954728033382	-0.0476599728593313
4	D	26	50	20120618	15	2164	42.28	0.0163619559419099	-0.047092448956751
4	D	26	50	20120618	15	2166	42.32	0.0166883564321056	-0.0471657052192819
4	D	26	50	20120618	15	2168	42.36	0.0170337780947153	-0.0468868930154601
4	D	26	50	20120618	15	2170	42.4	0.0169975742275185	-0.0469612806488409
4	D	26	50	20120618	15	2172	42.44	0.0169883111286850	-0.0465751296356349
4	D	26	50	20120618	15	2174	42.48	0.0174767804931286	-0.0468434059484171
4	D	26	50	20120618	15	2176	42.52	0.0179916249405106	-0.0464366074172005
4	D	26	50	20120618	15	2178	42.56	0.0183772809789697	-0.0468782663127296
4	D	26	50	20120618	15	2180	42.6	0.0185797256504234	-0.0467776450177668
4	D	26	50	20120618	15	2182	42.64	0.0186522748061731	-0.0469569672974757
4	D	26	50	20120618	15	2184	42.68	0.0193127832504795	-0.0472451133108092
4	D	26	50	20120618	15	2186	42.72	0.0193137731999732	-0.0470042727411371
4	D	26	50	20120618	15	2188	42.76	0.0197965857101673	-0.0480237792982518
4	D	26	50	20120618	15	2190	42.8	0.0203916160665358	-0.0480688220002134
4	D	26	50	20120618	15	2192	42.84	0.0210528316176233	-0.0488755601268691
4	D	26	50	20120618	15	2194	42.88	0.0212969955891671	-0.0492369624027336
4	D	26	50	20120618	15	2196	42.92	0.0214179815594281	-0.0493880711218731
4	D	26	50	20120618	15	2198	42.96	0.0216786918296516	-0.0497548474092746
4	D	26	50	20120618	15	2200	43	0.0218811365011053	-0.050511946639891
4	D	26	50	20120618	15	2202	43.04	0.0219648579439978	-0.0507059767406486
4	D	26	50	20120618	15	2204	43.08	0.0221925463275398	-0.0513327561914924
4	D	26	50	20120618	15	2206	43.12	0.0220162646069900	-0.0513421607116822
4	D	26	50	20120618	15	2208	43.16	0.0222157394299628	-0.0517097855272211
4	D	26	50	20120618	15	2210	43.2	0.0222716008656765	-0.0514062952967358
4	D	26	50	20120618	15	2212	43.24	0.0222521554291939	-0.0525452321891929
4	D	26	50	20120618	15	2214	43.28	0.0224240530877003	-0.0528420049052569
4	D	26	50	20120618	15	2216	43.32	0.0223038449348986	-0.0534085388583436
4	D	26	50	20120618	15	2218	43.36	0.0223575850502688	-0.054434975061914
4	D	26	50	20120618	15	2220	43.4	0.0222704694948266	-0.0543365457979728
4	D	26	50	20120618	15	2222	43.44	0.0221157545311030	-0.0548516023773891
4	D	26	50	20120618	15	2224	43.48	0.0219213708769548	-0.0547221311257539
4	D	26	50	20120618	15	2226	43.52	0.0218826214253458	-0.0554679873585494
4	D	26	50	20120618	15	2228	43.56	0.0217411293584303	-0.0554442992813797
4	D	26	50	20120618	15	2230	43.6	0.0216212747590192	-0.0556030447537561
4	D	26	50	20120618	15	2232	43.64	0.0221267146862114	-0.0557801042917652
4	D	26	50	20120618	15	2234	43.68	0.0222697623880454	-0.0560224297856778
4	D	26	50	20120618	15	2236	43.72	0.0224392558834958	-0.0558632600492327
4	D	26	50	20120618	15	2238	43.76	0.0226186488738828	-0.0559036358464385
4	D	26	50	20120618	15	2240	43.8	0.0230076990248917	-0.0559121211278127
4	D	26	50	20120618	15	2242	43.84	0.0231209775312378	-0.0560887564017531
4	D	26	50	20120618	15	2244	43.88	0.0231146135702071	-0.0562786852831798
4	D	26	50	20120618	15	2246	43.92	0.0231469283501073	-0.0571731046507027
4	D	26	50	20120618	15	2248	43.96	0.0234059415640559	-0.0573068185430251
4	D	26	50	20120618	15	2250	44	0.0235059264629157	-0.0579713574959842
4	D	26	50	20120618	15	2252	44.04	0.0234866931584675	-0.0586057737000647
4	D	26	50	20120618	15	2254	44.08	0.0234997039232413	-0.059110082256407
4	D	26	50	20120618	15	2256	44.12	0.0239055832156424	-0.0600870209852943
4	D	26	50	20120618	15	2258	44.16	0.0243008559063256	-0.0604886576370083
4	D	26	50	20120618	15	2260	44.2	0.0244624298058268	-0.0603598934921542
4	D	26	50	20120618	15	2262	44.24	0.0243930626305924	-0.0603308314034474
4	D	26	50	20120618	15	2264	44.28	0.0250308022365445	-0.0611607626325261
4	D	26	50	20120618	15	2266	44.32	0.0254202766516221	-0.0612292105689449
4	D	26	50	20120618	15	2268	44.36	0.0255295953599935	-0.0617164071411825
4	D	26	50	20120618	15	2270	44.4	0.0255118469797857	-0.0619585912137389
4	D	26	50	20120618	15	2272	44.44	0.0257386161245122	-0.0622880322630937
4	D	26	50	20120618	15	2274	44.48	0.0254318024921554	-0.0627139226774023
4	D	26	50	20120618	15	2276	44.52	0.0256010131448934	-0.0633079630842771
4	D	26	50	20120618	15	2278	44.56	0.0257618799376133	-0.0633259943071974
4	D	26	50	20120618	15	2280	44.6	0.0254356208687738	-0.0638011700641548
4	D	26	50	20120618	15	2282	44.64	0.0252966743862707	-0.0641673806661313
4	D	26	50	20120618	15	2284	44.68	0.0252042555299696	-0.0642108677331743
4	D	26	50	20120618	15	2286	44.72	0.0249513941450173	-0.0648891245576884
4	D	26	50	20120618	15	2288	44.76	0.0252451970126003	-0.0650323136808787
4	D	26	50	20120618	15	2290	44.8	0.0247973862880748	-0.0656549212017134
4	D	26	50	20120618	15	2292	44.84	0.0249607279545289	-0.066144521937007
4	D	26	50	20120618	15	2294	44.88	0.0250507426477740	-0.066302418881246
4	D	26	50	20120618	15	2296	44.92	0.0250507426477740	-0.066302418881246
4	D	26	50	20120618	15	2298	44.96	0.0251288779470951	-0.0676384971442979
4	D	26	50	20120618	15	2300	45	0.0252433585349692	-0.0672720036996089
4	D	26	50	20120618	15	2302	45.04	0.0256806333684549	-0.0682748225366877
4	D	26	50	20120618	15	2304	45.08	0.0255102913448671	-0.0689069052883904
4	D	26	50	20120618	15	2306	45.12	0.0260826235735595	-0.0693088247828168
4	D	26	50	20120618	15	2308	45.16	0.0261325453123113	-0.0696084966366837
4	D	26	50	20120618	15	2310	45.2	0.0263583952182223	-0.0697608074373512
4	D	26	50	20120618	15	2312	45.24	0.0266194590418363	-0.0703325739806187
4	D	26	50	20120618	15	2314	45.28	0.0272520367682858	-0.0698904908210208
4	D	26	50	20120618	15	2316	45.32	0.0276023374676856	-0.0696806215283647
4	D	26	50	20120618	15	2318	45.36	0.0273423343042433	-0.069811931257631
4	D	26	50	20120618	15	2320	45.4	0.0279865085819043	-0.0697687977439786
4	D	26	50	20120618	15	2322	45.44	0.0278930997761095	-0.0702362660370211
4	D	26	50	20120618	15	2324	45.48	0.0283416883180943	-0.070031205070477
4	D	26	50	20120618	15	2326	45.52	0.0285059492233639	-0.06993525068027
4	D	26	50	20120618	15	2328	45.56	0.0289261827834231	-0.070142645099192
4	D	26	50	20120618	15	2330	45.6	0.0293120509539166	-0.0699184215388777
4	D	26	50	20120618	15	2332	45.64	0.0296629173387413	-0.0698091028305063
4	D	26	50	20120618	15	2334	45.68	0.0301690643727147	-0.0696174768928047
4	D	26	50	20120618	15	2336	45.72	0.0308008642817049	-0.0703631209935659
4	D	26	50	20120618	15	2338	45.76	0.0310938186211504	-0.0703715355642621
4	D	26	50	20120618	15	2340	45.8	0.0317764595077079	-0.0706234069997207
4	D	26	50	20120618	15	2342	45.84	0.03221988617019	-0.0708876528038501
4	D	26	50	20120618	15	2344	45.88	0.0330567470457243	-0.0709708792719958
4	D	26	50	20120618	15	2346	45.92	0.0335464184916960	-0.0708788846797634
4	D	26	50	20120618	15	2348	45.96	0.0342272916113005	-0.0713609193724983
4	D	26	50	20120618	15	2350	46	0.0353875831285495	-0.0720712081342002
4	D	26	50	20120618	15	2352	46.04	0.0353989675477266	-0.0718015883185337
4	D	26	50	20120618	15	2354	46.08	0.0364838814821011	-0.0719358678962811
4	D	26	50	20120618	15	2356	46.12	0.0362377376115701	-0.0730858356545247
4	D	26	50	20120618	15	2358	46.16	0.0361812397797533	-0.0728982402254759
4	D	26	50	20120618	15	2360	46.2	0.0364088574526173	-0.0730540158493713
4	D	26	50	20120618	15	2362	46.24	0.0362529404073656	-0.0727650213079004
4	D	26	50	20120618	15	2364	46.28	0.0362308079651145	-0.072484087783735
4	D	26	50	20120618	15	2366	46.32	0.0360466066486154	-0.0728357319860191
4	D	26	50	20120618	15	2368	46.36	0.0359921594264640	-0.0729422222672658
4	D	26	50	20120618	15	2370	46.4	0.0361049429580633	-0.0729838708566776
4	D	26	50	20120618	15	2372	46.44	0.0358994577274505	-0.072896472458523
4	D	26	50	20120618	15	2374	46.48	0.0356977201627779	-0.0727784563367429
4	D	26	50	20120618	15	2376	46.52	0.0358225245096574	-0.0735939625874854
4	D	26	50	20120618	15	2378	46.56	0.0358054832362308	-0.0731520915599219
4	D	26	50	20120618	15	2380	46.6	0.0356687994954274	-0.0742773105808241
4	D	26	50	20120618	15	2382	46.64	0.0353613494669675	-0.0741532840514039
4	D	26	50	20120618	15	2384	46.68	0.0352754359930533	-0.074416115641971
4	D	26	50	20120618	15	2386	46.72	0.0351905124686328	-0.0755362434940486
4	D	26	50	20120618	15	2388	46.76	0.0347662483999209	-0.0752594818998922
4	D	26	50	20120618	15	2390	46.8	0.0342666067483345	-0.0753208587684992
4	D	26	50	20120618	15	2392	46.84	0.0343448834690118	-0.0756255510805125
4	D	26	50	20120618	15	2394	46.88	0.0336595555766858	-0.076076402364197
4	D	26	50	20120618	15	2396	46.92	0.0333542975792476	-0.0762631492651084
4	D	26	50	20120618	15	2398	46.96	0.0326251290664880	-0.0767441232976715
4	D	26	50	20120618	15	2400	47	0.0325807227606295	-0.0776864137942807
4	D	26	50	20120618	15	2402	47.04	0.0322689593808044	-0.0782779086167432
4	D	26	50	20120618	15	2404	47.08	0.0321113452792779	-0.0782658170907849
4	D	26	50	20120618	15	2406	47.12	0.0318728381619837	-0.0795133655848323
4	D	26	50	20120618	15	2408	47.16	0.0318678884145154	-0.0796969305052284
4	D	26	50	20120618	15	2410	47.2	0.0314050870262288	-0.0802375136394455
4	D	26	50	20120618	15	2412	47.24	0.0315081831949258	-0.0809447618419883
4	D	26	50	20120618	15	2414	47.28	0.0311368107134466	-0.0810709096917519
4	D	26	50	20120618	15	2416	47.32	0.0310674435382122	-0.0814235438435297
4	D	26	50	20120618	15	2418	47.36	0.0305577609703329	-0.0816184224724247
4	D	26	50	20120618	15	2420	47.4	0.0303150819230297	-0.0813324684901128
4	D	26	50	20120618	15	2422	47.44	0.0305683675720507	-0.0818215035399815
4	D	26	50	20120618	15	2424	47.48	0.0305643370633980	-0.0823632180450485
4	D	26	50	20120618	15	2426	47.52	0.0304129455015459	-0.0826868608187976
4	D	26	50	20120618	15	2428	47.56	0.0304560790151983	-0.0828743855371682
4	D	26	50	20120618	15	2430	47.6	0.0304847875505145	-0.0830101500391561
4	D	26	50	20120618	15	2432	47.64	0.0309463868572731	-0.0835177112866918
4	D	26	50	20120618	15	2434	47.68	0.0304874038456049	-0.0838632743706576
4	D	26	50	20120618	15	2436	47.72	0.0309509123406726	-0.084439212843934
4	D	26	50	20120618	15	2438	47.76	0.0309801865614138	-0.0849336219053397
4	D	26	50	20120618	15	2440	47.8	0.0317411041686486	-0.0854679824998824
4	D	26	50	20120618	15	2442	47.84	0.0319385990926340	-0.0851659771936376
4	D	26	50	20120618	15	2444	47.88	0.0330056939361226	-0.086271114381954
4	D	26	50	20120618	15	2446	47.92	0.0331717933190234	-0.0865939086275657
4	D	26	50	20120618	15	2448	47.96	0.0330343317607607	-0.0864184047244752
4	D	26	50	20120618	15	2450	48	0.0336265336900044	-0.086989110607571
4	D	26	50	20120618	15	2452	48.04	0.0338373222214761	-0.0876617812885136
4	D	26	50	20120618	15	2454	48.08	0.0341422973762019	-0.0885540793356929
4	D	26	50	20120618	15	2456	48.12	0.0343962194213260	-0.0887884852336563
4	D	26	50	20120618	15	2458	48.16	0.0350097759753615	-0.0893068652149441
4	D	26	50	20120618	15	2460	48.2	0.0348064120650923	-0.089594657674887
4	D	26	50	20120618	15	2462	48.24	0.0350478890308675	-0.0892230730613735
4	D	26	50	20120618	15	2464	48.28	0.0349643797200094	-0.0893177546593744
4	D	26	50	20120618	15	2466	48.32	0.0350749712205869	-0.0895270582666056
4	D	26	50	20120618	15	2468	48.36	0.0352739510688128	-0.0895352607052674
4	D	26	50	20120618	15	2470	48.4	0.0357025991995681	-0.0897365032951931
4	D	26	50	20120618	15	2472	48.44	0.0357924724714569	-0.0891239366906512
4	D	26	50	20120618	15	2474	48.48	0.0364668402086746	-0.089556473908703
4	D	26	50	20120618	15	2476	48.52	0.0364543951293257	-0.089955706397361
4	D	26	50	20120618	15	2478	48.56	0.0365558649524259	-0.0897372811126524
4	D	26	50	20120618	15	2480	48.6	0.0365050239748586	-0.09031392669271
4	D	26	50	20120618	15	2482	48.64	0.0365294191588096	-0.0906476103827518
4	D	26	50	20120618	15	2484	48.68	0.0368212421274053	-0.0904338520027993
4	D	26	50	20120618	15	2486	48.72	0.0370407987829637	-0.0912155585494008
4	D	26	50	20120618	15	2488	48.76	0.0373177017984763	-0.0912728341986768
4	D	26	50	20120618	15	2490	48.8	0.0370485769575567	-0.0909536461976498
4	D	26	50	20120618	15	2492	48.84	0.0374570725450482	-0.0906601261727788
4	D	26	50	20120618	15	2494	48.88	0.0376122824835186	-0.0905858092500758
4	D	26	50	20120618	15	2496	48.92	0.0380376779230805	-0.0908067094085188
4	D	26	50	20120618	15	2498	48.96	0.0380067066460645	-0.0906262557579598
4	D	26	50	20120618	15	2500	49	0.0384202226917024	-0.0904573986586128
4	D	26	50	20120618	15	2502	49.04	0.0384922768727053	-0.0904933903937752
4	D	26	50	20120618	15	2504	49.08	0.0383364305381318	-0.0905568885827258
4	D	26	50	20120618	15	2506	49.12	0.0385504717607969	-0.0902783592216163
4	D	26	50	20120618	15	2508	49.16	0.0387871404004601	-0.0905452920315138
4	D	26	50	20120618	15	2510	49.2	0.0390898528134860	-0.0911915169188408
4	D	26	50	20120618	15	2512	49.24	0.0389169652054859	-0.0906912388711508
4	D	26	50	20120618	15	2514	49.28	0.0388258898520691	-0.0911295036541308
4	D	26	50	20120618	15	2516	49.32	0.0388111820310204	-0.0909347664465918
4	D	26	50	20120618	15	2518	49.36	0.0386085959382105	-0.0907823849352458
4	D	26	50	20120618	15	2520	49.4	0.0382887008304017	-0.0909933855987518
4	D	26	50	20120618	15	2522	49.44	0.0381991104012253	-0.0912190233726288
4	D	26	50	20120618	15	2524	49.48	0.0380719018912899	-0.0914422569834498
4	D	26	50	20120618	15	2526	49.52	0.0383025601233129	-0.0910823396318258
4	D	26	50	20120618	15	2528	49.56	0.0381172274359639	-0.0916012852985378
4	D	26	50	20120618	15	2530	49.6	0.0379311876418338	-0.0915015125317128
4	D	26	50	20120618	15	2532	49.64	0.0376600829019269	-0.0924679860802388
4	D	26	50	20120618	15	2534	49.68	0.0377856650662656	-0.0924203270831868
4	D	26	50	20120618	15	2536	49.72	0.0376585272670082	-0.0927364038143768
4	D	26	50	20120618	15	2538	49.76	0.0372717398576992	-0.0933029377674638
4	D	26	50	20120618	15	2540	49.8	0.0371714721161269	-0.0938594308042578
4	D	26	50	20120618	15	2542	49.84	0.0374411626424715	-0.0943467687978508
4	D	26	50	20120618	15	2544	49.88	0.0368960540248548	-0.0946019636351818
4	D	26	50	20120618	15	2546	49.92	0.0370209290824123	-0.0945506276828678
4	D	26	50	20120618	15	2548	49.96	0.0368620421886797	-0.0948100651608848
4	D	26	50	20120618	15	2550	50	0.0368322022825136	-0.0950408648142638
4	D	26	50	20120618	15	2552	50.04	0.0365072867165584	-0.0950604516721028
4	D	26	50	20120618	15	2554	50.08	0.0365583398261601	-0.0951764171842178
4	D	26	50	20120618	15	2556	50.12	0.036340197384164	-0.0958999995534058
4	D	26	50	20120618	15	2558	50.16	0.0360659813744199	-0.0966888478784978
4	D	26	50	20120618	15	2560	50.2	0.0361954526260551	-0.0966121267927388
4	D	26	50	20120618	15	2562	50.24	0.0360148575541401	-0.0971799335380318
4	D	26	50	20120618	15	2564	50.28	0.0360830933585246	-0.0980814239733658
4	D	26	50	20120618	15	2566	50.32	0.0358285349172974	-0.0982781410798918
4	D	26	50	20120618	15	2568	50.36	0.0355039021940547	-0.0986607565591918
4	D	26	50	20120618	15	2570	50.4	0.0352265042037952	-0.0983724691245028
4	D	26	50	20120618	15	2572	50.44	0.0347363377830767	-0.0988777676303388
4	D	26	50	20120618	15	2574	50.48	0.0349188420433009	-0.0986511399069678
4	D	26	50	20120618	15	2576	50.52	0.0345657129167764	-0.0989625497334028
4	D	26	50	20120618	15	2578	50.56	0.0340524948149912	-0.100360924103877
4	D	26	50	20120618	15	2580	50.6	0.0337842185022090	-0.0999567418677508
4	D	26	50	20120618	15	2582	50.64	0.0338902138087089	-0.100413744980432
4	D	26	50	20120618	15	2584	50.68	0.0329911275364302	-0.100308315359357
4	D	26	50	20120618	15	2586	50.72	0.0328180985070738	-0.100703941603431
4	D	26	50	20120618	15	2588	50.76	0.0321669238722791	-0.101667374592798
4	D	26	50	20120618	15	2590	50.8	0.0318153503806732	-0.101323720697141
4	D	26	50	20120618	15	2592	50.84	0.0312395533287530	-0.102742671874948
4	D	26	50	20120618	15	2594	50.88	0.0306278352523485	-0.103010170370271
4	D	26	50	20120618	15	2596	50.92	0.0295536693410480	-0.104507893243502
4	D	26	50	20120618	15	2598	50.96	0.0290506335769119	-0.104176684427194
4	D	26	50	20120618	15	2600	51	0.0284068835633197	-0.105505479490400
4	D	26	50	20120618	15	2602	51.04	0.0281383244078250	-0.105854083133525
4	D	26	50	20120618	15	2604	51.08	0.0275939936076676	-0.106042880644102
4	D	26	50	20120618	15	2606	51.12	0.0275441425795940	-0.105716409443228
4	D	26	50	20120618	15	2608	51.16	0.0274723712413036	-0.105945299908298
4	D	26	50	20120618	15	2610	51.2	0.0274257021937452	-0.106792979517585
4	D	26	50	20120618	15	2612	51.24	0.0276192373197560	-0.106668599434774
4	D	26	50	20120618	15	2614	51.28	0.0276519056530468	-0.106662659737812
4	D	26	50	20120618	15	2616	51.32	0.0275192524208962	-0.106646820545913
4	D	26	50	20120618	15	2618	51.36	0.0273865991887456	-0.106630981354015
4	D	26	50	20120618	15	2620	51.4	0.0277028880519704	-0.106953775599626
4	D	26	50	20120618	15	2622	51.44	0.0278259246318968	-0.107848407099184
4	D	26	50	20120618	15	2624	51.48	0.0275712247693134	-0.108107208181098
4	D	26	50	20120618	15	2626	51.52	0.0278626941845185	-0.108905531737058
4	D	26	50	20120618	15	2628	51.56	0.0277059993218076	-0.108331361030734
4	D	26	50	20120618	15	2630	51.6	0.0276886752056685	-0.109499572143932
4	D	26	50	20120618	15	2632	51.64	0.0278031557935426	-0.109103663057146
4	D	26	50	20120618	15	2634	51.68	0.0278981202342559	-0.109541857129447
4	D	26	50	20120618	15	2636	51.72	0.0279626790833783	-0.109745998857176
4	D	26	50	20120618	15	2638	51.76	0.0280002971641374	-0.109615042681300
4	D	26	50	20120618	15	2640	51.8	0.0282329352951478	-0.109762827998568
4	D	26	50	20120618	15	2642	51.84	0.0286000651359399	-0.110200385674766
4	D	26	50	20120618	15	2644	51.88	0.0282711897720100	-0.109897107576315
4	D	26	50	20120618	15	2646	51.92	0.0284486735740878	-0.110408345779113
4	D	26	50	20120618	15	2648	51.96	0.0281830842670742	-0.110043195837309
4	D	26	50	20120618	15	2650	52	0.0281915695484484	-0.109471853558110
4	D	26	50	20120618	15	2652	52.04	0.0278660175863901	-0.109730937482737
4	D	26	50	20120618	15	2654	52.08	0.0280906654107731	-0.109840044059074
4	D	26	50	20120618	15	2656	52.12	0.0278151766088228	-0.109838347002799
4	D	26	50	20120618	15	2658	52.16	0.0276407333659041	-0.109753989163803
4	D	26	50	20120618	15	2660	52.2	0.0276658356566362	-0.110031528575419
4	D	26	50	20120618	15	2662	52.24	0.0274387836691972	-0.109893713463766
4	D	26	50	20120618	15	2664	52.28	0.0277339300396644	-0.109667863557855
4	D	26	50	20120618	15	2666	52.32	0.0274278235140888	-0.109876389347627
4	D	26	50	20120618	15	2668	52.36	0.0275960442173331	-0.110385576940759
4	D	26	50	20120618	15	2670	52.4	0.0277872458909659	-0.110252358023184
4	D	26	50	20120618	15	2672	52.44	0.0274961300291514	-0.110086682904352
4	D	26	50	20120618	15	2674	52.48	0.0278240861542657	-0.110347039621184
4	D	26	50	20120618	15	2676	52.52	0.0277173837409847	-0.110582435468641
4	D	26	50	20120618	15	2678	52.56	0.0276138633082190	-0.110586960952041
4	D	26	50	20120618	15	2680	52.6	0.0275428697873878	-0.110575930086254
4	D	26	50	20120618	15	2682	52.64	0.0278686338814805	-0.110728170176244
4	D	26	50	20120618	15	2684	52.68	0.0280365010313342	-0.110660712189319
4	D	26	50	20120618	15	2686	52.72	0.0281219902411796	-0.111126766268799
4	D	26	50	20120618	15	2688	52.76	0.0282289047864950	-0.111093390828727
4	D	26	50	20120618	15	2690	52.8	0.0285402439022515	-0.111169546229061
4	D	26	50	20120618	15	2692	52.84	0.0286158336171603	-0.111608730250856
4	D	26	50	20120618	15	2694	52.88	0.0293766098030389	-0.111671026358278
4	D	26	50	20120618	15	2696	52.92	0.0295060103439960	-0.112155394503391
4	D	26	50	20120618	15	2698	52.96	0.0293803574689792	-0.112251348893598
4	D	26	50	20120618	15	2700	53	0.0302075309816112	-0.112539989881678
4	D	26	50	20120618	15	2702	53.04	0.0303722868616277	-0.112796669643249
4	D	26	50	20120618	15	2704	53.08	0.0308759590218669	-0.113342343946291
4	D	26	50	20120618	15	2706	53.12	0.0314439071885159	-0.114092442819773
4	D	26	50	20120618	15	2708	53.16	0.0319126482737645	-0.114899322367785
4	D	26	50	20120618	15	2710	53.2	0.0320308058169007	-0.114716111000780
4	D	26	50	20120618	15	2712	53.24	0.0324808792831260	-0.114814752396755
4	D	26	50	20120618	15	2714	53.28	0.0329614997622985	-0.115503686533665
4	D	26	50	20120618	15	2716	53.32	0.0329588127565300	-0.115029783568914
4	D	26	50	20120618	15	2718	53.36	0.0333643384955404	-0.115477028608015
4	D	26	50	20120618	15	2720	53.4	0.0336079367816592	-0.115804772601095
4	D	26	50	20120618	15	2722	53.44	0.0332874759884255	-0.115682584549306
4	D	26	50	20120618	15	2724	53.48	0.0334929612190383	-0.115727415119233
4	D	26	50	20120618	15	2726	53.52	0.0334929612190383	-0.115727415119233
4	D	26	50	20120618	15	2728	53.56	0.0336215839425361	-0.116066897084881
4	D	26	50	20120618	15	2730	53.6	0.0335508732644175	-0.116621268801331
4	D	26	50	20120618	15	2732	53.64	0.0332575653715813	-0.116742042639557
4	D	26	50	20120618	15	2734	53.68	0.0330795158840785	-0.117142123656353
4	D	26	50	20120618	15	2736	53.72	0.0325952184496438	-0.117144174266018
4	D	26	50	20120618	15	2738	53.76	0.0324683634930990	-0.117918739034130
4	D	26	50	20120618	15	2740	53.8	0.0323698635184797	-0.118027138503686
4	D	26	50	20120618	15	2742	53.84	0.0322770911087880	-0.117971418489328
4	D	26	50	20120618	15	2744	53.88	0.0326471200873829	-0.118277383593548
4	D	26	50	20120618	15	2746	53.92	0.0325217500550786	-0.118989652254237
4	D	26	50	20120618	15	2748	53.96	0.0324296847521681	-0.119538508537794
4	D	26	50	20120618	15	2750	54	0.0322773032408223	-0.120390925762514
4	D	26	50	20120618	15	2752	54.04	0.0322562314587430	-0.121181329722525
4	D	26	50	20120618	15	2754	54.08	0.0317797121989014	-0.120799421350006
4	D	26	50	20120618	15	2756	54.12	0.0319040215710340	-0.122001644299379
4	D	26	50	20120618	15	2758	54.16	0.0311218907603635	-0.122557500940070
4	D	26	50	20120618	15	2760	54.2	0.0309374773118301	-0.122879093104154
4	D	26	50	20120618	15	2762	54.24	0.0308293606849867	-0.122490820770604
4	D	26	50	20120618	15	2764	54.28	0.0306276938309923	-0.122500154580116
4	D	26	50	20120618	15	2766	54.32	0.0304893130339140	-0.123837788478086
4	D	26	50	20120618	15	2768	54.36	0.0296573311951700	-0.124215807763309
4	D	26	50	20120618	15	2770	54.4	0.0297216072015798	-0.124978846690887
4	D	26	50	20120618	15	2772	54.44	0.0292847566321628	-0.125535905413106
4	D	26	50	20120618	15	2774	54.48	0.0293578007626593	-0.125946522320941
4	D	26	50	20120618	15	2776	54.52	0.0286878170874851	-0.126145572879845
4	D	26	50	20120618	15	2778	54.56	0.0286084089959579	-0.126728440999577
4	D	26	50	20120618	15	2780	54.6	0.0280225003170667	-0.127491126373765
4	D	26	50	20120618	15	2782	54.64	0.0278976252595091	-0.127884702008173
4	D	26	50	20120618	15	2784	54.68	0.0271261717612346	-0.128571302692705
4	D	26	50	20120618	15	2786	54.72	0.0265306464301193	-0.128975909192900
4	D	26	50	20120618	15	2788	54.76	0.0261736282162982	-0.129092511101118
4	D	26	50	20120618	15	2790	54.8	0.0252603998083958	-0.129425911948447
4	D	26	50	20120618	15	2792	54.84	0.0245111494630505	-0.130473561355453
4	D	26	50	20120618	15	2794	54.88	0.0247366458155709	-0.130399385854107
4	D	26	50	20120618	15	2796	54.92	0.0239173918988882	-0.131084289482364
4	D	26	50	20120618	15	2798	54.96	0.0237457063724161	-0.132063490952951
4	D	26	50	20120618	15	2800	55	0.0232607725418784	-0.132285381060888
4	D	26	50	20120618	15	2802	55.04	0.0240945221475754	-0.132257733185743
4	D	26	50	20120618	15	2804	55.08	0.0239612325193218	-0.132140707013457
4	D	26	50	20120618	15	2806	55.12	0.0239759403403704	-0.132053874300727
4	D	26	50	20120618	15	2808	55.16	0.0238884712315376	-0.132545808488399
4	D	26	50	20120618	15	2810	55.2	0.0241151696655860	-0.132507200458146
4	D	26	50	20120618	15	2812	55.24	0.0242170637527550	-0.132675421161390
4	D	26	50	20120618	15	2814	55.28	0.0246541264542064	-0.132864855068070
4	D	26	50	20120618	15	2816	55.32	0.0249286960173412	-0.132550687525189
4	D	26	50	20120618	15	2818	55.36	0.0258017607600722	-0.133603781654410
4	D	26	50	20120618	15	2820	55.4	0.0258978565716354	-0.133997003735428
4	D	26	50	20120618	15	2822	55.44	0.0265765376602183	-0.135213368820425
4	D	26	50	20120618	15	2824	55.48	0.0267176054630650	-0.135215136587378
4	D	26	50	20120618	15	2826	55.52	0.0272241060504289	-0.135753739822608
4	D	26	50	20120618	15	2828	55.56	0.0274346824498663	-0.137015359741601
4	D	26	50	20120618	15	2830	55.6	0.0275396878068725	-0.137132385913887
4	D	26	50	20120618	15	2832	55.64	0.0282489866190807	-0.138248836810703
4	D	26	50	20120618	15	2834	55.68	0.0288053382345183	-0.138751731153482
4	D	26	50	20120618	15	2836	55.72	0.0290023381837569	-0.138356741305512
4	D	26	50	20120618	15	2838	55.76	0.0290185309290460	-0.138677131388067
4	D	26	50	20120618	15	2840	55.8	0.0293945703152811	-0.138221896042339
4	D	26	50	20120618	15	2842	55.84	0.0291580430969741	-0.138512163376016
4	D	26	50	20120618	15	2844	55.88	0.0296803828762367	-0.138651675543944
4	D	26	50	20120618	15	2846	55.92	0.0295487195935797	-0.138934659677775
4	D	26	50	20120618	15	2848	55.96	0.0301426892897764	-0.138265736662773
4	D	26	50	20120618	15	2850	56	0.0302972628321438	-0.138633007924921
4	D	26	50	20120618	15	2852	56.04	0.0310023190036649	-0.139473687177074
4	D	26	50	20120618	15	2854	56.08	0.0314989200960922	-0.139501759316287
4	D	26	50	20120618	15	2856	56.12	0.0318442710480237	-0.139787147613174
4	D	26	50	20120618	15	2858	56.16	0.0328584743042796	-0.140354035119651
4	D	26	50	20120618	15	2860	56.2	0.0333972189608656	-0.141000401428334
4	D	26	50	20120618	15	2862	56.24	0.0343208418384515	-0.141683325157604
4	D	26	50	20120618	15	2864	56.28	0.0345207409254929	-0.141486254497687
4	D	26	50	20120618	15	2866	56.32	0.0345356608785760	-0.141658010734837
4	D	26	50	20120618	15	2868	56.36	0.0351543793121142	-0.142807059254265
4	D	26	50	20120618	15	2870	56.4	0.0352663850262541	-0.142282103179912
4	D	26	50	20120618	15	2872	56.44	0.0350384845106777	-0.142815473824961
4	D	26	50	20120618	15	2874	56.48	0.0360217164899176	-0.142832090834319
4	D	26	50	20120618	15	2876	56.52	0.0365834421168922	-0.142748369391427
4	D	26	50	20120618	15	2878	56.56	0.0371529459184599	-0.143006180523847
4	D	26	50	20120618	15	2880	56.6	0.0372056960843364	-0.143632252867910
4	D	26	50	20120618	15	2882	56.64	0.0378271722343212	-0.142911781768559
4	D	26	50	20120618	15	2884	56.68	0.0384057977133662	-0.142980866101081
4	D	26	50	20120618	15	2886	56.72	0.039178594714525	-0.143376209502442
4	D	26	50	20120618	15	2888	56.76	0.0399348454170039	-0.143732944873551
4	D	26	50	20120618	15	2890	56.8	0.0408271434641833	-0.144348198483861
4	D	26	50	20120618	15	2892	56.84	0.0409779693406104	-0.144804070225692
4	D	26	50	20120618	15	2894	56.88	0.0407285727788858	-0.144309590453609
4	D	26	50	20120618	15	2896	56.92	0.0409526549178439	-0.145233849727298
4	D	26	50	20120618	15	2898	56.96	0.0411409574536739	-0.144972008086224
4	D	26	50	20120618	15	2900	57	0.0410316387453024	-0.145118096347217
4	D	26	50	20120618	15	2902	57.04	0.0412056577241524	-0.145900085736532
4	D	26	50	20120618	15	2904	57.08	0.0415434426335253	-0.145924339499126
4	D	26	50	20120618	15	2906	57.12	0.0421885361500017	-0.146461528520794
4	D	26	50	20120618	15	2908	57.16	0.0417202193288219	-0.146406586323895
4	D	26	50	20120618	15	2910	57.2	0.0419558273083132	-0.146957281085084
4	D	26	50	20120618	15	2912	57.24	0.0415587161399989	-0.147607536481063
4	D	26	50	20120618	15	2914	57.28	0.0413369674534188	-0.147874540001639
4	D	26	50	20120618	15	2916	57.32	0.0413501903502270	-0.148596708157265
4	D	26	50	20120618	15	2918	57.36	0.0414766917533812	-0.148676681934217
4	D	26	50	20120618	15	2920	57.4	0.0409940913752214	-0.149057458935886
4	D	26	50	20120618	15	2922	57.44	0.0409070465304573	-0.149810598368528
4	D	26	50	20120618	15	2924	57.48	0.0410022231032051	-0.149698451233031
4	D	26	50	20120618	15	2926	57.52	0.0409097335362259	-0.150295815041778
4	D	26	50	20120618	15	2928	57.56	0.0406903183020237	-0.150362495211244
4	D	26	50	20120618	15	2930	57.6	0.0407574934462364	-0.149764989981141
4	D	26	50	20120618	15	2932	57.64	0.0408513265160998	-0.150103906261364
4	D	26	50	20120618	15	2934	57.68	0.0410070314293171	-0.150446004522102
4	D	26	50	20120618	15	2936	57.72	0.0410399826053204	-0.149940706016266
4	D	26	50	20120618	15	2938	57.76	0.0412764391129492	-0.149271500158551
4	D	26	50	20120618	15	2940	57.8	0.0413620697441509	-0.149286278690278
4	D	26	50	20120618	15	2942	57.84	0.0418088905191827	-0.149321704740015
4	D	26	50	20120618	15	2944	57.88	0.0418052842745986	-0.149222073394546
4	D	26	50	20120618	15	2946	57.92	0.0416141533116439	-0.148930957532731
4	D	26	50	20120618	15	2948	57.96	0.0422340738267101	-0.148790455415310
4	D	26	50	20120618	15	2950	58	0.0425448472570416	-0.148519279964725
4	D	26	50	20120618	15	2952	58.04	0.0427822937141641	-0.148585889423512
4	D	26	50	20120618	15	2954	58.08	0.0433805767617260	-0.148465610560033
4	D	26	50	20120618	15	2956	58.12	0.043029568955545	-0.147689490157002
4	D	26	50	20120618	15	2958	58.16	0.0437882238210800	-0.147816132981513
4	D	26	50	20120618	15	2960	58.2	0.0444777943540932	-0.147740331134570
4	D	26	50	20120618	15	2962	58.24	0.0453345249301788	-0.146996737643474
4	D	26	50	20120618	15	2964	58.28	0.0457147362464228	-0.147207667596302
4	D	26	50	20120618	15	2966	58.32	0.0462816237529001	-0.147815991560157
4	D	26	50	20120618	15	2968	58.36	0.0468222068871172	-0.147836851210201
4	D	26	50	20120618	15	2970	58.4	0.0469721842354068	-0.146770463473494
4	D	26	50	20120618	15	2972	58.44	0.0470131964287157	-0.147568079922673
4	D	26	50	20120618	15	2974	58.48	0.0473402333150145	-0.146853548520284
4	D	26	50	20120618	15	2976	58.52	0.0471178482323312	-0.146836931510926
4	D	26	50	20120618	15	2978	58.56	0.0476829679718555	-0.146700318480800
4	D	26	50	20120618	15	2980	58.6	0.0481840945476825	-0.146681438729743
4	D	26	50	20120618	15	2982	58.64	0.0486908072670807	-0.146553735245060
4	D	26	50	20120618	15	2984	58.68	0.0492206423782238	-0.146446749989067
4	D	26	50	20120618	15	2986	58.72	0.0500896766123021	-0.146656760703079
4	D	26	50	20120618	15	2988	58.76	0.051084222300041	-0.146625294451316
4	D	26	50	20120618	15	2990	58.8	0.0514109056329492	-0.145594332764346
4	D	26	50	20120618	15	2992	58.84	0.052454878084693	-0.145725571782935
4	D	26	50	20120618	15	2994	58.88	0.0533158513014657	-0.146107692287488
4	D	26	50	20120618	15	2996	58.92	0.0536501006769326	-0.145496257053796
4	D	26	50	20120618	15	2998	58.96	0.0539759354817034	-0.144890407963675
4	D	26	50	20120618	15	3000	59	0.0544388075806681	-0.144819273021488
4	D	26	50	20120618	15	3002	59.04	0.055392836049845	-0.144630334089555
4	D	26	50	20120618	15	3004	59.08	0.0567559965026164	-0.145208888857922
4	D	26	50	20120618	15	3006	59.12	0.0569860890492145	-0.144574331232485
4	D	26	50	20120618	15	3008	59.16	0.0578608508482204	-0.144637193025332
4	D	26	50	20120618	15	3010	59.2	0.0582646088202779	-0.144881144864842
4	D	26	50	20120618	15	3012	59.24	0.058183645093832	-0.144276215013537
4	D	26	50	20120618	15	3014	59.28	0.0585380470125627	-0.144614777740369
4	D	26	50	20120618	15	3016	59.32	0.0588009493138079	-0.144928874572572
4	D	26	50	20120618	15	3018	59.36	0.05918123134073	-0.144456668664095
4	D	26	50	20120618	15	3020	59.4	0.0601159557947805	-0.144770694785620
4	D	26	50	20120618	15	3022	59.44	0.0605506143331759	-0.145048799882661
4	D	26	50	20120618	15	3024	59.48	0.0611586554543182	-0.144456315110705
4	D	26	50	20120618	15	3026	59.52	0.0621182700670664	-0.144799191188902
4	D	26	50	20120618	15	3028	59.56	0.0624134871482118	-0.144868841206849
4	D	26	50	20120618	15	3030	59.6	0.0632820971182214	-0.145171200066484
4	D	26	50	20120618	15	3032	59.64	0.063646610663923	-0.145591575047900
4	D	26	50	20120618	15	3034	59.68	0.064435034724946	-0.146630314909463
4	D	26	50	20120618	15	3036	59.72	0.065147727649704	-0.147402546225197
4	D	26	50	20120618	15	3038	59.76	0.0657187870861902	-0.148585111606053
4	D	26	50	20120618	15	3040	59.8	0.0654202466031732	-0.148711118034461
4	D	26	50	20120618	15	3042	59.84	0.0657090290126099	-0.149566434396984
4	D	26	50	20120618	15	3044	59.88	0.0664459049892843	-0.150443176094977
4	D	26	50	20120618	15	3046	59.92	0.0675007668854585	-0.152568880500580
4	D	26	50	20120618	15	3048	59.96	0.0682925850590311	-0.152799538732603
4	D	26	50	20120618	15	3050	60	0.0689146976051191	-0.153973477410729
4	D	26	50	20120618	15	3052	60.04	0.069552366500393	-0.155467028353951
4	D	26	50	20120618	15	3054	60.08	0.070604753522833	-0.156230491545598
4	D	26	50	20120618	15	3056	60.12	0.0719051936041132	-0.156939648936450
4	D	26	50	20120618	15	3058	60.16	0.0728585149665089	-0.157775307730457
4	D	26	50	20120618	15	3060	60.2	0.073035574504518	-0.158212016878517
4	D	26	50	20120618	15	3062	60.24	0.0735489340276595	-0.159172267887369
4	D	26	50	20120618	15	3064	60.28	0.0735437014374787	-0.159601764546261
4	D	26	50	20120618	15	3066	60.32	0.0740507677102676	-0.159571288243992
4	D	26	50	20120618	15	3068	60.36	0.074205977648738	-0.159942165750725
4	D	26	50	20120618	15	3070	60.4	0.074856728019464	-0.160380359823026
4	D	26	50	20120618	15	3072	60.44	0.0753488743391698	-0.160620776128629
4	D	26	50	20120618	15	3074	60.48	0.075490790670154	-0.161365571701253
4	D	26	50	20120618	15	3076	60.52	0.0757794316582343	-0.162160218301951
4	D	26	50	20120618	15	3078	60.56	0.076081436964479	-0.163569411406177
4	D	26	50	20120618	15	3080	60.6	0.0764033119712752	-0.163166926226326
4	D	26	50	20120618	15	3082	60.64	0.0764529508673145	-0.163002736031734
4	D	26	50	20120618	15	3084	60.68	0.0769575422663692	-0.163701640374259
4	D	26	50	20120618	15	3086	60.72	0.076899064535565	-0.163842142491681
4	D	26	50	20120618	15	3088	60.76	0.0776866400684507	-0.164221293147753
4	D	26	50	20120618	15	3090	60.8	0.077897287178566	-0.16326111284958
4	D	26	50	20120618	15	3092	60.84	0.0786125256877363	-0.162700023618708
4	D	26	50	20120618	15	3094	60.88	0.0792618618448999	-0.162380199221578
4	D	26	50	20120618	15	3096	60.92	0.0798397802171637	-0.162380694196325
4	D	26	50	20120618	15	3098	60.96	0.0802491243327926	-0.161817200802397
4	D	26	50	20120618	15	3100	61	0.08024283108244	-0.161730155957633
4	D	26	50	20120618	15	3102	61.04	0.0802621350975664	-0.161799947396936
4	D	26	50	20120618	15	3104	61.08	0.0802419118436245	-0.162127054993913
4	D	26	50	20120618	15	3106	61.12	0.0806508316951847	-0.161962794088643
4	D	26	50	20120618	15	3108	61.16	0.0804613270778267	-0.162140984997502
4	D	26	50	20120618	15	3110	61.2	0.0803616957323575	-0.162384866126334
4	D	26	50	20120618	15	3112	61.24	0.0799587862884374	-0.163124358398098
4	D	26	50	20120618	15	3114	61.28	0.0800202338677225	-0.163983563847918
4	D	26	50	20120618	15	3116	61.32	0.0798723778397764	-0.164114449313116
4	D	26	50	20120618	15	3118	61.36	0.0794801457082522	-0.164871548543732
4	D	26	50	20120618	15	3120	61.4	0.079564644968604	-0.166839073162384
4	D	26	50	20120618	15	3122	61.44	0.079300045611084	-0.166199990053547
4	D	26	50	20120618	15	3124	61.48	0.0798190619884749	-0.167781080816281
4	D	26	50	20120618	15	3126	61.52	0.0798869442394689	-0.167962100152264
4	D	26	50	20120618	15	3128	61.56	0.0800585590552628	-0.168327886490172
4	D	26	50	20120618	15	3130	61.6	0.0806841364245786	-0.168839336825004
4	D	26	50	20120618	15	3132	61.64	0.0809372806522434	-0.168050205657200
4	D	26	50	20120618	15	3134	61.68	0.081987687775696	-0.169302138213291
4	D	26	50	20120618	15	3136	61.72	0.0830632679005588	-0.16984866104447
4	D	26	50	20120618	15	3138	61.76	0.0836261248983833	-0.170220599211374
4	D	26	50	20120618	15	3140	61.8	0.0838462472393667	-0.169540857462620
4	D	26	50	20120618	15	3142	61.84	0.0848987756831629	-0.170936332695291
4	D	26	50	20120618	15	3144	61.88	0.0859177872655308	-0.171078390447632
4	D	26	50	20120618	15	3146	61.92	0.086575891546781	-0.171234873178308
4	D	26	50	20120618	15	3148	61.96	0.0885622252058122	-0.171531080208947
4	D	26	50	20120618	15	3150	62	0.089965478613077	-0.172524918789905
4	D	26	50	20120618	15	3152	62.04	0.0907779443046603	-0.17306444126395
4	D	26	50	20120618	15	3154	62.08	0.0913943292858206	-0.173698221071928
4	D	26	50	20120618	15	3156	62.12	0.0926423020439367	-0.174145890375097
4	D	26	50	20120618	15	3158	62.16	0.092936246332876	-0.174933819461373
4	D	26	50	20120618	15	3160	62.2	0.0938250795568275	-0.175101403768514
4	D	26	50	20120618	15	3162	62.24	0.094739015071511	-0.175654007718012
4	D	26	50	20120618	15	3164	62.28	0.095656768962813	-0.17615471002977
4	D	26	50	20120618	15	3166	62.32	0.096225848500312	-0.176974388210521
4	D	26	50	20120618	15	3168	62.36	0.0969840083911002	-0.177834088635088
4	D	26	50	20120618	15	3170	62.4	0.097120409289191	-0.178564600650732
4	D	26	50	20120618	15	3172	62.44	0.0970614365836402	-0.178989854668937
4	D	26	50	20120618	15	3174	62.48	0.096964775086652	-0.178690536368461
4	D	26	50	20120618	15	3176	62.52	0.0969597546285056	-0.179316396580489
4	D	26	50	20120618	15	3178	62.56	0.0969462488889849	-0.178144791354741
4	D	26	50	20120618	15	3180	62.6	0.0972527089679512	-0.178234311073239
4	D	26	50	20120618	15	3182	62.64	0.0971856752450947	-0.177324123224496
4	D	26	50	20120618	15	3184	62.68	0.0973468955912052	-0.177799298981453
4	D	26	50	20120618	15	3186	62.72	0.0975443905151906	-0.177683828444086
4	D	26	50	20120618	15	3188	62.76	0.098588787231003	-0.177022683603676
4	D	26	50	20120618	15	3190	62.8	0.0995456441273048	-0.177078403618034
4	D	26	50	20120618	15	3192	62.84	0.100182464494441	-0.177130305255773
4	D	26	50	20120618	15	3194	62.88	0.101527947277683	-0.176842654217186
4	D	26	50	20120618	15	3196	62.92	0.102012315422796	-0.176400712478945
4	D	26	50	20120618	15	3198	62.96	0.102679894934914	-0.176229521927219
4	D	26	50	20120618	15	3200	63	0.103510674692130	-0.175974327089889
4	D	26	50	20120618	15	3202	63.04	0.104731848103239	-0.176235249492147
4	D	26	50	20120618	15	3204	63.08	0.105254117171824	-0.176301293265510
4	D	26	50	20120618	15	3206	63.12	0.106800701123635	-0.176006288316399
4	D	26	50	20120618	15	3208	63.16	0.107440774181965	-0.176105848951190
4	D	26	50	20120618	15	3210	63.2	0.108988630925982	-0.176263533763394
4	D	26	50	20120618	15	3212	63.24	0.109746154420667	-0.176201803341397
4	D	26	50	20120618	15	3214	63.28	0.11050678918519	-0.175630673194232
4	D	26	50	20120618	15	3216	63.32	0.111031815970221	-0.176710778802495
4	D	26	50	20120618	15	3218	63.36	0.112081515986892	-0.177252069043493
4	D	26	50	20120618	15	3220	63.4	0.112159509864857	-0.177090636565348
4	D	26	50	20120618	15	3222	63.44	0.112214452061755	-0.177052664931199
4	D	26	50	20120618	15	3224	63.48	0.112156822859089	-0.177062210872745
4	D	26	50	20120618	15	3226	63.52	0.11250330518187	-0.177900839515232
4	D	26	50	20120618	15	3228	63.56	0.112676334211226	-0.177594874411012
4	D	26	50	20120618	15	3230	63.6	0.112554994687575	-0.177853392650214
4	D	26	50	20120618	15	3232	63.64	0.112833382627328	-0.177463281839034
4	D	26	50	20120618	15	3234	63.68	0.113865970659895	-0.179937943441152
4	D	26	50	20120618	15	3236	63.72	0.113549045400567	-0.179436039047866
4	D	26	50	20120618	15	3238	63.76	0.114345389057539	-0.179475495606256
4	D	26	50	20120618	15	3240	63.8	0.115061758937559	-0.18038829975009
4	D	26	50	20120618	15	3242	63.84	0.115817797508004	-0.18234048015159
4	D	26	50	20120618	15	3244	63.88	0.115693134582481	-0.183009615298627
4	D	26	50	20120618	15	3246	63.92	0.115997685473138	-0.183427727538342
4	D	26	50	20120618	15	3248	63.96	0.115639606599145	-0.184381190322094
4	D	26	50	20120618	15	3250	64	0.115558572162021	-0.185272569130458
4	D	26	50	20120618	15	3252	64.04	0.11594988505473	-0.186329410925619
4	D	26	50	20120618	15	3254	64.08	0.116012746847577	-0.186396656780510
4	D	26	50	20120618	15	3256	64.12	0.116964936839123	-0.186666347306855
4	D	26	50	20120618	15	3258	64.16	0.117278467985901	-0.187578939318654
4	D	26	50	20120618	15	3260	64.2	0.116864244833482	-0.188589960594395
4	D	26	50	20120618	15	3262	64.24	0.116803080096909	-0.18845030700511
4	D	26	50	20120618	15	3264	64.28	0.116774937247018	-0.188363898556449
4	D	26	50	20120618	15	3266	64.32	0.116350743888984	-0.18910204732533
4	D	26	50	20120618	15	3268	64.36	0.116725369061657	-0.189829094517746
4	D	26	50	20120618	15	3270	64.4	0.116632596651965	-0.189955808052934
4	D	26	50	20120618	15	3272	64.44	0.116774371561593	-0.190259510415454
4	D	26	50	20120618	15	3274	64.48	0.116689518747851	-0.190880350169336
4	D	26	50	20120618	15	3276	64.52	0.116371462117673	-0.191540646481608
4	D	26	50	20120618	15	3278	64.56	0.117024970204846	-0.191800720355728
4	D	26	50	20120618	15	3280	64.6	0.117474195142933	-0.192736010495204
4	D	26	50	20120618	15	3282	64.64	0.117561947094479	-0.192966456595192
4	D	26	50	20120618	15	3284	64.68	0.117896832866049	-0.192542475369193
4	D	26	50	20120618	15	3286	64.72	0.118063851487765	-0.192284947079485
4	D	26	50	20120618	15	3288	64.76	0.118792030051031	-0.192620257115124
4	D	26	50	20120618	15	3290	64.8	0.118959331515459	-0.192452955650695
4	D	26	50	20120618	15	3292	64.84	0.119038173921562	-0.191429418584927
4	D	26	50	20120618	15	3294	64.88	0.119233193971813	-0.191795841318938
4	D	26	50	20120618	15	3296	64.92	0.11948061063455	-0.190910614339571
4	D	26	50	20120618	15	3298	64.96	0.119027567319844	-0.191430125691708
4	D	26	50	20120618	15	3300	65	0.120038800727619	-0.191063773668376
4	D	26	50	20120618	15	3302	65.04	0.120459104998356	-0.190476592197278
4	D	26	50	20120618	15	3304	65.08	0.12084907438818	-0.189713270426987
4	D	26	50	20120618	15	3306	65.12	0.12177220229102	-0.189352999521973
4	D	26	50	20120618	15	3308	65.16	0.121852176067972	-0.188144483322247
4	D	26	50	20120618	15	3310	65.2	0.12169286491017	-0.188595122473897
4	D	26	50	20120618	15	3312	65.24	0.121764141273714	-0.188232518116505
4	D	26	50	20120618	15	3314	65.28	0.12174024106451	-0.188280459956269
4	D	26	50	20120618	15	3316	65.32	0.121766474726092	-0.188426760349297
4	D	26	50	20120618	15	3318	65.36	0.121756999495224	-0.188721906719764
4	D	26	50	20120618	15	3320	65.4	0.121120532681478	-0.188309027070229
4	D	26	50	20120618	15	3322	65.44	0.121346665430101	-0.188452004061385
4	D	26	50	20120618	15	3324	65.48	0.121352251573673	-0.188797142881282
4	D	26	50	20120618	15	3326	65.52	0.120675126120009	-0.189494067324820
4	D	26	50	20120618	15	3328	65.56	0.120910168414075	-0.189457014929485
4	D	26	50	20120618	15	3330	65.6	0.121072661552392	-0.19011193723022
4	D	26	50	20120618	15	3332	65.64	0.120846175250378	-0.190718846980513
4	D	26	50	20120618	15	3334	65.68	0.12111480511655	-0.191558960547241
4	D	26	50	20120618	15	3336	65.72	0.120888955210639	-0.191630661174853
4	D	26	50	20120618	15	3338	65.76	0.120880752771978	-0.192932869023086
4	D	26	50	20120618	15	3340	65.8	0.121243286418692	-0.193061067482515
4	D	26	50	20120618	15	3342	65.84	0.120744210452531	-0.193739748571098
4	D	26	50	20120618	15	3344	65.88	0.120673994749159	-0.193952799844270
4	D	26	50	20120618	15	3346	65.92	0.121155463756469	-0.195302737400233
4	D	26	50	20120618	15	3348	65.96	0.120870429012972	-0.195999308290380
4	D	26	50	20120618	15	3350	66	0.12134369558162	-0.196487706944145
4	D	26	50	20120618	15	3352	66.04	0.121282672266404	-0.197056432928254
4	D	26	50	20120618	15	3354	66.08	0.121553918427667	-0.198432745567155
4	D	26	50	20120618	15	3356	66.12	0.121125765271659	-0.199081516038894
4	D	26	50	20120618	15	3358	66.16	0.121033558547392	-0.2001269027042
4	D	26	50	20120618	15	3360	66.2	0.121376222493555	-0.200909952753686
4	D	26	50	20120618	15	3362	66.24	0.12201198220052	-0.201651637056472
4	D	26	50	20120618	15	3364	66.28	0.122386183109124	-0.203073487372082
4	D	26	50	20120618	15	3366	66.32	0.123240721654188	-0.203522853731526
4	D	26	50	20120618	15	3368	66.36	0.124084865729568	-0.203969886638593
4	D	26	50	20120618	15	3370	66.4	0.124882977153493	-0.205465629612836
4	D	26	50	20120618	15	3372	66.44	0.125172537380389	-0.206457346873451
4	D	26	50	20120618	15	3374	66.48	0.12535143539603	-0.207217486663226
4	D	26	50	20120618	15	3376	66.52	0.125959052253103	-0.208561484522227
4	D	26	50	20120618	15	3378	66.56	0.125700746145936	-0.209053135867186
4	D	26	50	20120618	15	3380	66.6	0.125901847314505	-0.210130483759002
4	D	26	50	20120618	15	3382	66.64	0.125192477791619	-0.211319271679533
4	D	26	50	20120618	15	3384	66.68	0.125452763797774	-0.210998174490196
4	D	26	50	20120618	15	3386	66.72	0.125138101280146	-0.212148637223187
4	D	26	50	20120618	15	3388	66.76	0.125288785735216	-0.212406660487642
4	D	26	50	20120618	15	3390	66.8	0.124944778286169	-0.212839763391118
4	D	26	50	20120618	15	3392	66.84	0.125033944451277	-0.212846763748252
4	D	26	50	20120618	15	3394	66.88	0.124620711248351	-0.214149537281910
4	D	26	50	20120618	15	3396	66.92	0.124947111738547	-0.214230430297678
4	D	26	50	20120618	15	3398	66.96	0.12439825545499	-0.214769387086298
4	D	26	50	20120618	15	3400	67	0.124520443506779	-0.215555124141553
4	D	26	50	20120618	15	3402	67.04	0.124795013069914	-0.216479807679311
4	D	26	50	20120618	15	3404	67.08	0.125503392643307	-0.216436108480233
4	D	26	50	20120618	15	3406	67.12	0.125611792112862	-0.216811370049009
4	D	26	50	20120618	15	3408	67.16	0.126277038172603	-0.216703324132844
4	D	26	50	20120618	15	3410	67.2	0.126585478150556	-0.216947841657778
4	D	26	50	20120618	15	3412	67.24	0.127232410144664	-0.216268382751736
4	D	26	50	20120618	15	3414	67.28	0.127467664570765	-0.216200005525995
4	D	26	50	20120618	15	3416	67.32	0.128528395453223	-0.215919920529967
4	D	26	50	20120618	15	3418	67.36	0.128258139241453	-0.216086939151683
4	D	26	50	20120618	15	3420	67.4	0.129137285102502	-0.216016723448311
4	D	26	50	20120618	15	3422	67.44	0.130118890736146	-0.215472109805442
4	D	26	50	20120618	15	3424	67.48	0.131000582181607	-0.215692090725069
4	D	26	50	20120618	15	3426	67.52	0.131827472851527	-0.215785853084254
4	D	26	50	20120618	15	3428	67.56	0.133008058333396	-0.21516246774596
4	D	26	50	20120618	15	3430	67.6	0.134386704424675	-0.215569973383958
4	D	26	50	20120618	15	3432	67.64	0.134937682028576	-0.215296181638282
4	D	26	50	20120618	15	3434	67.68	0.136628515763749	-0.216006682532019
4	D	26	50	20120618	15	3436	67.72	0.137846931458411	-0.216502293674952
4	D	26	50	20120618	15	3438	67.76	0.138738663820166	-0.216886181946458
4	D	26	50	20120618	15	3440	67.8	0.139471085024119	-0.217539690033631
4	D	26	50	20120618	15	3442	67.84	0.140318057526624	-0.217381439536002
4	D	26	50	20120618	15	3444	67.88	0.140666095484324	-0.218099718604331
4	D	26	50	20120618	15	3446	67.92	0.141685602041439	-0.218642918033638
4	D	26	50	20120618	15	3448	67.96	0.141773566125018	-0.21890143627284
4	D	26	50	20120618	15	3450	68	0.142144938606498	-0.217948822017226
4	D	26	50	20120618	15	3452	68.04	0.143496573218736	-0.218650625497553
4	D	26	50	20120618	15	3454	68.08	0.14364223721566	-0.217440058688162
4	D	26	50	20120618	15	3456	68.12	0.144649652246817	-0.216872464074903
4	D	26	50	20120618	15	3458	68.16	0.144990548426027	-0.216968559886467
4	D	26	50	20120618	15	3460	68.2	0.14544182397378	-0.215805934916840
4	D	26	50	20120618	15	3462	68.24	0.145968547815086	-0.215239613095787
4	D	26	50	20120618	15	3464	68.28	0.146791690819065	-0.21526358401567
4	D	26	50	20120618	15	3466	68.32	0.146790559448215	-0.213922626715828
4	D	26	50	20120618	15	3468	68.36	0.147835168296062	-0.214061714619687
4	D	26	50	20120618	15	3470	68.4	0.147818621997382	-0.213348526720182
4	D	26	50	20120618	15	3472	68.44	0.148743234824462	-0.212911817572121
4	D	26	50	20120618	15	3474	68.48	0.14922703728415	-0.212329020163067
4	D	26	50	20120618	15	3476	68.52	0.14977575214635	-0.21233043437663
4	D	26	50	20120618	15	3478	68.56	0.150703546953945	-0.211439409121657
4	D	26	50	20120618	15	3480	68.6	0.150621522567328	-0.210640378458916
4	D	26	50	20120618	15	3482	68.64	0.15124646354054	-0.210839923992567
4	D	26	50	20120618	15	3484	68.68	0.151516649041632	-0.210087491666706
4	D	26	50	20120618	15	3486	68.72	0.152175531140341	-0.210021165050631
4	D	26	50	20120618	15	3488	68.76	0.152740721590544	-0.210496835782335
4	D	26	50	20120618	15	3490	68.8	0.152762146926014	-0.210201053015765
4	D	26	50	20120618	15	3492	68.84	0.153272465889996	-0.209970748337132
4	D	26	50	20120618	15	3494	68.88	0.153374359977165	-0.210680612834765
4	D	26	50	20120618	15	3496	68.92	0.153436231820519	-0.210962394887068
4	D	26	50	20120618	15	3498	68.96	0.153686830463771	-0.211056864353035
4	D	26	50	20120618	15	3500	69	0.153706275900254	-0.212308796909125
4	D	26	50	20120618	15	3502	69.04	0.154032959233162	-0.212868825479825
4	D	26	50	20120618	15	3504	69.08	0.153915084532738	-0.213645723700315
4	D	26	50	20120618	15	3506	69.12	0.154468537010373	-0.213581589115261
4	D	26	50	20120618	15	3508	69.16	0.153966986170477	-0.213986973432915
4	D	26	50	20120618	15	3510	69.2	0.154243040657853	-0.213780215410097
4	D	26	50	20120618	15	3512	69.24	0.153967905409293	-0.214035551668783
4	D	26	50	20120618	15	3514	69.28	0.153497891531838	-0.214671028533035
4	D	26	50	20120618	15	3516	69.32	0.153057858981906	-0.214693868082068
4	D	26	50	20120618	15	3518	69.36	0.152855343599774	-0.214759204748649
4	D	26	50	20120618	15	3520	69.4	0.152661454920373	-0.215517364639438
4	D	26	50	20120618	15	3522	69.44	0.152356550476325	-0.215868938131044
4	D	26	50	20120618	15	3524	69.48	0.152131549098551	-0.215904434891459
4	D	26	50	20120618	15	3526	69.52	0.15227968796921	-0.21740668324809
4	D	26	50	20120618	15	3528	69.56	0.151826361811791	-0.218222048077476
4	D	26	50	20120618	15	3530	69.6	0.152023573893064	-0.220314447753685
4	D	26	50	20120618	15	3532	69.64	0.152232523946905	-0.221142116241064
4	D	26	50	20120618	15	3534	69.68	0.151943387984078	-0.222098761005331
4	D	26	50	20120618	15	3536	69.72	0.152060060602974	-0.223086589178649
4	D	26	50	20120618	15	3538	69.76	0.152061616237892	-0.225161099053294
4	D	26	50	20120618	15	3540	69.8	0.151747943669758	-0.224890701420168
4	D	26	50	20120618	15	3542	69.84	0.151657928976513	-0.225916925491704
4	D	26	50	20120618	15	3544	69.88	0.151155034633733	-0.226975605764497
4	D	26	50	20120618	15	3546	69.92	0.150815340536051	-0.227938968043185
4	D	26	50	20120618	15	3548	69.96	0.150867878569893	-0.229057398838988
4	D	26	50	20120618	15	3550	70	0.150062201103409	-0.230884138497505
4	D	26	50	20120618	15	3552	70.04	0.150153276456826	-0.231863622810805
4	D	26	50	20120618	15	3554	70.08	0.149820441294921	-0.231405912591343
4	D	26	50	20120618	15	3556	70.12	0.149532365992266	-0.232385538325999
4	D	26	50	20120618	15	3558	70.16	0.149070059578726	-0.232757335071547
4	D	26	50	20120618	15	3560	70.2	0.148746275383621	-0.232676654187813
4	D	26	50	20120618	15	3562	70.24	0.147938193754081	-0.233081684952077
4	D	26	50	20120618	15	3564	70.28	0.148185468995462	-0.233189377314852
4	D	26	50	20120618	15	3566	70.32	0.147947315431558	-0.233245097329209
4	D	26	50	20120618	15	3568	70.36	0.148264523533598	-0.233728334103472
4	D	26	50	20120618	15	3570	70.4	0.148686595571289	-0.235072614805186
4	D	26	50	20120618	15	3572	70.44	0.14900677352181	-0.234277261097707
4	D	26	50	20120618	15	3574	70.48	0.148876170899325	-0.234911323748397
4	D	26	50	20120618	15	3576	70.52	0.148693666639101	-0.234120849077709
4	D	26	50	20120618	15	3578	70.56	0.14888536328748	-0.234320889586106
4	D	26	50	20120618	15	3580	70.6	0.149112273853563	-0.234818056363959
4	D	26	50	20120618	15	3582	70.64	0.148870301913041	-0.234690918564701
4	D	26	50	20120618	15	3584	70.68	0.14934993244272	-0.235041431396136
4	D	26	50	20120618	15	3586	70.72	0.149330062742168	-0.235327173246413
4	D	26	50	20120618	15	3588	70.76	0.149637017795882	-0.235666513790705
4	D	26	50	20120618	15	3590	70.8	0.149494818622185	-0.235028067077971
4	D	26	50	20120618	15	3592	70.84	0.149572034682691	-0.235375115086177
4	D	26	50	20120618	15	3594	70.88	0.149574368135068	-0.236009177736867
4	D	26	50	20120618	15	3596	70.92	0.149947579094179	-0.236986540729823
4	D	26	50	20120618	15	3598	70.96	0.150094374461953	-0.23702500733872
4	D	26	50	20120618	15	3600	71	0.149634896475538	-0.236602016062214
4	D	26	50	20120618	15	3602	71.04	0.150039149422342	-0.235931890965684
4	D	26	50	20120618	15	3604	71.08	0.150047563993038	-0.236277029785581
4	D	26	50	20120618	15	3606	71.12	0.150400410276851	-0.236272080038113
4	D	26	50	20120618	15	3608	71.16	0.150496718220448	-0.236701859539718
4	D	26	50	20120618	15	3610	71.2	0.150378772809346	-0.237067292324235
4	D	26	50	20120618	15	3612	71.24	0.14999262179614	-0.236307930351919
4	D	26	50	20120618	15	3614	71.28	0.150111557156736	-0.237157731281549
4	D	26	50	20120618	15	3616	71.32	0.149897445223393	-0.237443968106573
4	D	26	50	20120618	15	3618	71.36	0.150132487517459	-0.237392773575615
4	D	26	50	20120618	15	3620	71.4	0.149833876323764	-0.23727984862266
4	D	26	50	20120618	15	3622	71.44	0.15022603774461	-0.237251140087344
4	D	26	50	20120618	15	3624	71.48	0.150572590778069	-0.237266625725852
4	D	26	50	20120618	15	3626	71.52	0.150516022235575	-0.236982368799815
4	D	26	50	20120618	15	3628	71.56	0.150716557718719	-0.237300849694061
4	D	26	50	20120618	15	3630	71.6	0.1510976175631	-0.237431735159259
4	D	26	50	20120618	15	3632	71.64	0.151354509456706	-0.237708001778668
4	D	26	50	20120618	15	3634	71.68	0.15147160633967	-0.237647473438199
4	D	26	50	20120618	15	3636	71.72	0.152223190137393	-0.238800835308992
4	D	26	50	20120618	15	3638	71.76	0.152553479714885	-0.238531356914682
4	D	26	50	20120618	15	3640	71.8	0.153159399515684	-0.239804926938277
4	D	26	50	20120618	15	3642	71.84	0.154361763886414	-0.240735196619606
4	D	26	50	20120618	15	3644	71.88	0.154620847811041	-0.240456313705106
4	D	26	50	20120618	15	3646	71.92	0.15490390265555	-0.241243818527313
4	D	26	50	20120618	15	3648	71.96	0.155805958776309	-0.242201453241074
4	D	26	50	20120618	15	3650	72	0.156306590377389	-0.24263420259116
4	D	26	50	20120618	15	3652	72.04	0.156306590377389	-0.24263420259116
4	D	26	50	20120618	15	3654	72.08	0.156953310239463	-0.243028343910994
4	D	26	50	20120618	15	3656	72.12	0.157017161981804	-0.243449567420547
4	D	26	50	20120618	15	3658	72.16	0.157029960614543	-0.244364492884724
4	D	26	50	20120618	15	3660	72.2	0.157142319882074	-0.244478407787173
4	D	26	50	20120618	15	3662	72.24	0.157398858222288	-0.244962917353642
4	D	26	50	20120618	15	3664	72.28	0.157017656956551	-0.245136229225711
4	D	26	50	20120618	15	3666	72.32	0.156840597418541	-0.245392484723213
4	D	26	50	20120618	15	3668	72.36	0.156636384980135	-0.245487802717317
4	D	26	50	20120618	15	3670	72.4	0.156352481607488	-0.245630284733726
4	D	26	50	20120618	15	3672	72.44	0.156298105096015	-0.246280045154958
4	D	26	50	20120618	15	3674	72.48	0.156101882964236	-0.247354493908971
4	D	26	50	20120618	15	3676	72.52	0.155844496095884	-0.247791485899745
4	D	26	50	20120618	15	3678	72.56	0.155980896993975	-0.247803577425703
4	D	26	50	20120618	15	3680	72.6	0.155482174581204	-0.248836872565051
