# Supplementary material for: How Do Ants Make Sense of Gravity? A Boltzmann Walker Analysis of Lasius niger Trajectories on Various Inclines
Source: PLoS One. 2013 Oct 29;8(10):e76531. doi: 10.1371/journal.pone.0076531 (PMC3812222; doi:10.1371/journal.pone.0076531)
Supplement: Dataset S4 — Trajectories for . (ZIP) [file pone.0076531.s008.zip › Incline4/4-D-26-50-20120618-16.txt]

Pente	Colonie	Temperature	Humidite	Date	Indiv	Frame	Time	X	Y
4	D	26	50	20120618	16	12	0	0	0
4	D	26	50	20120618	16	14	0.04	0.000620153860304038	0.00260247115281803
4	D	26	50	20120618	16	16	0.08	0.000990918229951393	0.00472892509160909
4	D	26	50	20120618	16	18	0.12	0.00152937297275714	0.00603720698709263
4	D	26	50	20120618	16	20	0.16	0.00245826379586285	0.00648774007272563
4	D	26	50	20120618	16	22	0.2	0.00243487270354120	0.00579408246251725
4	D	26	50	20120618	16	24	0.24	0.00320678582122349	0.00586113739857717
4	D	26	50	20120618	16	26	0.28	0.00452284589130008	0.00520083401523736
4	D	26	50	20120618	16	28	0.32	0.00535644700457309	0.00435652730529719
4	D	26	50	20120618	16	30	0.36	0.00590752501763658	0.00371710337099226
4	D	26	50	20120618	16	32	0.4	0.00903816816644834	0.00210912982265199
4	D	26	50	20120618	16	34	0.44	0.0103614548678286	0.00020453063645821
4	D	26	50	20120618	16	36	0.48	0.0116791200702985	-0.00104460177677907
4	D	26	50	20120618	16	38	0.52	0.0106832874482178	-0.00209007329489901
4	D	26	50	20120618	16	40	0.56	0.0109501849027767	-0.00418458722038387
4	D	26	50	20120618	16	42	0.6	0.0112437332119185	-0.00541756931473885
4	D	26	50	20120618	16	44	0.64	0.0107872180029166	-0.00763210754526232
4	D	26	50	20120618	16	46	0.68	0.00990986819309167	-0.00926111186348864
4	D	26	50	20120618	16	48	0.72	0.00970200001262627	-0.0103300946820830
4	D	26	50	20120618	16	50	0.76	0.00932207790305576	-0.0114686009465105
4	D	26	50	20120618	16	52	0.8	0.00895262238806038	-0.0133174652691044
4	D	26	50	20120618	16	54	0.84	0.00929550553732555	-0.0156884579460332
4	D	26	50	20120618	16	56	0.88	0.00961909881359995	-0.0181034892332942
4	D	26	50	20120618	16	58	0.92	0.00907577917613965	-0.0201100956437420
4	D	26	50	20120618	16	60	0.96	0.00843794057523813	-0.0215421565812722
4	D	26	50	20120618	16	62	1	0.00776852258548883	-0.0231524508540683
4	D	26	50	20120618	16	64	1.04	0.0068499272371172	-0.0247603338927406
4	D	26	50	20120618	16	66	1.08	0.00541704605572077	-0.0258472984367806
4	D	26	50	20120618	16	68	1.12	0.00458478137426421	-0.0284734930221075
4	D	26	50	20120618	16	70	1.16	0.00332457566883354	-0.0293273951710682
4	D	26	50	20120618	16	72	1.2	0.00275104135861314	-0.0305685797040850
4	D	26	50	20120618	16	74	1.24	0.00298240669741737	-0.0324574033379905
4	D	26	50	20120618	16	76	1.28	0.00384062219774349	-0.0322630196838423
4	D	26	50	20120618	16	78	1.32	0.00448218018031404	-0.0333398726009113
4	D	26	50	20120618	16	80	1.36	0.00542348072742957	-0.0346812541648222
4	D	26	50	20120618	16	82	1.4	0.00588769632927854	-0.0367127012364930
4	D	26	50	20120618	16	84	1.44	0.00613603223083125	-0.0385854028357875
4	D	26	50	20120618	16	86	1.48	0.0064333706323202	-0.0408146983848343
4	D	26	50	20120618	16	88	1.52	0.00718679290767446	-0.0420332555008531
4	D	26	50	20120618	16	90	1.56	0.0076982432425067	-0.0449529701110506
4	D	26	50	20120618	16	92	1.6	0.00833527574167766	-0.0460137009935084
4	D	26	50	20120618	16	94	1.64	0.00851162817290558	-0.0476179848586644
4	D	26	50	20120618	16	96	1.68	0.0085382153878782	-0.0489958531324846
4	D	26	50	20120618	16	98	1.72	0.00820028905714914	-0.0501782063813066
4	D	26	50	20120618	16	100	1.76	0.00867426273257849	-0.052298183221982
4	D	26	50	20120618	16	102	1.8	0.00891071924020727	-0.0544934669348537
4	D	26	50	20120618	16	104	1.84	0.00877453047415074	-0.0542884059683097
4	D	26	50	20120618	16	106	1.88	0.00770184948709074	-0.0560670623657063
4	D	26	50	20120618	16	108	1.92	0.00702521900817334	-0.057032333832704
4	D	26	50	20120618	16	110	1.96	0.0059246780139346	-0.0568250101244602
4	D	26	50	20120618	16	112	2	0.00524613834670799	-0.0569281062931572
4	D	26	50	20120618	16	114	2.04	0.00481642955578091	-0.0563023875024851
4	D	26	50	20120618	16	116	2.08	0.00435193111121947	-0.0554813658188495
4	D	26	50	20120618	16	118	2.12	0.00492221273024643	-0.0550093720424074
4	D	26	50	20120618	16	120	2.16	0.00531911176652643	-0.0552115338711486
4	D	26	50	20120618	16	122	2.2	0.00535948756373219	-0.0541086594245321
4	D	26	50	20120618	16	124	2.24	0.00563066301431723	-0.0536957797749972
4	D	26	50	20120618	16	126	2.28	0.00586612957245235	-0.0527554691773753
4	D	26	50	20120618	16	128	2.32	0.00589314105149367	-0.0516840609825215
4	D	26	50	20120618	16	130	2.36	0.00623764347528775	-0.0516102390345657
4	D	26	50	20120618	16	132	2.4	0.0067673371650746	-0.0511597413042717
4	D	26	50	20120618	16	134	2.44	0.00726874658361399	-0.0503967023766932
4	D	26	50	20120618	16	136	2.48	0.0079503268099997	-0.0497309613422061
4	D	26	50	20120618	16	138	2.52	0.00841800723507648	-0.0486642200521080
4	D	26	50	20120618	16	140	2.56	0.00848504095793295	-0.0488414210114735
4	D	26	50	20120618	16	142	2.6	0.00912709391525035	-0.0479189295047375
4	D	26	50	20120618	16	144	2.64	0.0101893804326269	-0.0465145447266229
4	D	26	50	20120618	16	146	2.68	0.0107470755509487	-0.0460849773570520
4	D	26	50	20120618	16	148	2.72	0.0113613392117654	-0.0447247160420835
4	D	26	50	20120618	16	150	2.76	0.0116692842149722	-0.043363323356265
4	D	26	50	20120618	16	152	2.8	0.0118894065559556	-0.0426253160087407
4	D	26	50	20120618	16	154	2.84	0.0120891642216408	-0.0421673229465662
4	D	26	50	20120618	16	156	2.88	0.0119894621654934	-0.0408017583307387
4	D	26	50	20120618	16	158	2.92	0.0117235193050892	-0.0403706353262491
4	D	26	50	20120618	16	160	2.96	0.0110298475527452	-0.0388486586904232
4	D	26	50	20120618	16	162	3	0.0109722183500785	-0.0379676743517429
4	D	26	50	20120618	16	164	3.04	0.0104153717598941	-0.0369435716005505
4	D	26	50	20120618	16	166	3.08	0.00881865393729678	-0.0346783550270193
4	D	26	50	20120618	16	168	3.12	0.00844593795293335	-0.0329198511728866
4	D	26	50	20120618	16	170	3.16	0.0071119102995468	-0.0316795858786853
4	D	26	50	20120618	16	172	3.2	0.00536054822390397	-0.0303959042281193
4	D	26	50	20120618	16	174	3.24	0.00366052210057527	-0.0288087323470680
4	D	26	50	20120618	16	176	3.28	0.00213946470356489	-0.0281094744511525
4	D	26	50	20120618	16	178	3.32	0.000946575563703178	-0.0272203583844886
4	D	26	50	20120618	16	180	3.36	-0.000964451223131584	-0.0258586121452795
4	D	26	50	20120618	16	182	3.4	-0.00223462713417697	-0.0251252717025109
4	D	26	50	20120618	16	184	3.44	-0.00395289661246028	-0.0229370590574512
4	D	26	50	20120618	16	186	3.48	-0.0053963843955745	-0.0220373363890694
4	D	26	50	20120618	16	188	3.52	-0.00621914556189192	-0.0205470664213118
4	D	26	50	20120618	16	190	3.56	-0.00733619042840356	-0.0195869992602236
4	D	26	50	20120618	16	192	3.6	-0.00809407454754711	-0.0176964714989754
4	D	26	50	20120618	16	194	3.64	-0.0086652046947115	-0.0157839597879002
4	D	26	50	20120618	16	196	3.68	-0.00929484792801905	-0.0135743571627094
4	D	26	50	20120618	16	198	3.72	-0.00976742648176915	-0.0119914795411402
4	D	26	50	20120618	16	200	3.76	-0.00998787621319215	-0.00970458095237759
4	D	26	50	20120618	16	202	3.8	-0.00981001057345255	-0.00672365917920071
4	D	26	50	20120618	16	204	3.84	-0.00932036741175207	-0.00483639118021382
4	D	26	50	20120618	16	206	3.88	-0.00835350495449664	-0.00394072023368825
4	D	26	50	20120618	16	208	3.92	-0.00587634019437268	-0.00191302082795771
4	D	26	50	20120618	16	210	3.96	-0.00522078149753463	-0.00122712725020676
4	D	26	50	20120618	16	212	4	-0.00457934372311688	-0.00067909828158375
4	D	26	50	20120618	16	214	4.04	-0.00395668811902100	0.00083818882206935
4	D	26	50	20120618	16	216	4.08	-0.00328761731870126	0.00236775200655062
4	D	26	50	20120618	16	218	4.12	-0.00337990677446139	0.00352094629303686
4	D	26	50	20120618	16	220	4.16	-0.00394036526608409	0.00321049247497047
4	D	26	50	20120618	16	222	4.2	-0.00402842198065204	0.00323847198319524
4	D	26	50	20120618	16	224	4.24	-0.00464665958157906	0.00386987591238796
4	D	26	50	20120618	16	226	4.28	-0.00517528695433987	0.00382063865300037
4	D	26	50	20120618	16	228	4.32	-0.00589791755780059	0.00358031144285138
4	D	26	50	20120618	16	230	4.36	-0.00768547289403846	0.00339856732241691
4	D	26	50	20120618	16	232	4.4	-0.00853799618477602	0.0024442913658666
4	D	26	50	20120618	16	234	4.44	-0.00951571980219047	0.00226562669546419
4	D	26	50	20120618	16	236	4.48	-0.0108514586539875	0.00115022231668491
4	D	26	50	20120618	16	238	4.52	-0.0118240486761706	-0.00044674299328585
4	D	26	50	20120618	16	240	4.56	-0.0127446309945973	-0.00204196174950707
4	D	26	50	20120618	16	242	4.6	-0.0134521691109204	-0.00337169726473181
4	D	26	50	20120618	16	244	4.64	-0.0149832957084949	-0.00520569183882411
4	D	26	50	20120618	16	246	4.68	-0.0166875574014429	-0.00601279058993825
4	D	26	50	20120618	16	248	4.72	-0.0187755164470662	-0.00786992169791097
4	D	26	50	20120618	16	250	4.76	-0.0199292248001823	-0.00958947103946823
4	D	26	50	20120618	16	252	4.8	-0.0214294013339443	-0.0109935234773957
4	D	26	50	20120618	16	254	4.84	-0.0226729829589492	-0.0124127645689831
4	D	26	50	20120618	16	256	4.88	-0.0237320874958104	-0.0122850610843008
4	D	26	50	20120618	16	258	4.92	-0.0256492661116415	-0.0141804608112713
4	D	26	50	20120618	16	260	4.96	-0.0270085374771164	-0.0154222110297130
4	D	26	50	20120618	16	262	5	-0.0281966182908661	-0.0161095188210263
4	D	26	50	20120618	16	264	5.04	-0.0289844059557860	-0.0156518086015642
4	D	26	50	20120618	16	266	5.08	-0.0299055539596377	-0.0155012655678497
4	D	26	50	20120618	16	268	5.12	-0.0302596730356559	-0.0142414841264877
4	D	26	50	20120618	16	270	5.16	-0.0297909319504074	-0.0132475041241738
4	D	26	50	20120618	16	272	5.2	-0.0295643042270371	-0.0127468018124156
4	D	26	50	20120618	16	274	5.24	-0.0295201807638910	-0.0115837525787199
4	D	26	50	20120618	16	276	5.28	-0.0291556672181894	-0.0115206079431599
4	D	26	50	20120618	16	278	5.32	-0.0284079725077627	-0.0106121171506915
4	D	26	50	20120618	16	280	5.36	-0.0272329024587869	-0.0103879643010553
4	D	26	50	20120618	16	282	5.4	-0.0264067896063267	-0.00942552126118232
4	D	26	50	20120618	16	284	5.44	-0.0259174010030675	-0.00860464099890286
4	D	26	50	20120618	16	286	5.48	-0.0249959701565033	-0.00735907240384275
4	D	26	50	20120618	16	288	5.52	-0.0248394167151486	-0.00609278558009388
4	D	26	50	20120618	16	290	5.56	-0.0239148038880690	-0.00583172175647981
4	D	26	50	20120618	16	292	5.6	-0.0238076065000412	-0.0046327514982999
4	D	26	50	20120618	16	294	5.64	-0.0231859182180220	-0.00385804530883192
4	D	26	50	20120618	16	296	5.68	-0.0225599165846375	-0.00259027356084256
4	D	26	50	20120618	16	298	5.72	-0.0217039638260112	-0.00199538462583032
4	D	26	50	20120618	16	300	5.76	-0.0210877909768852	-0.0007702514167465
4	D	26	50	20120618	16	302	5.8	-0.0202773051842892	0.00020541451993469
4	D	26	50	20120618	16	304	5.84	-0.0192365147130607	0.00165957961544483
4	D	26	50	20120618	16	306	5.88	-0.0181344605103102	0.0024848722240389
4	D	26	50	20120618	16	308	5.92	-0.0164215296882249	0.00454980080179891
4	D	26	50	20120618	16	310	5.96	-0.0155341531042426	0.00581151971574132
4	D	26	50	20120618	16	312	6	-0.0143665996003509	0.00775887057792563
4	D	26	50	20120618	16	314	6.04	-0.0129784712071357	0.00947523793896755
4	D	26	50	20120618	16	316	6.08	-0.0119310487814065	0.0107640666197938
4	D	26	50	20120618	16	318	6.12	-0.0113156813269043	0.0118541855671847
4	D	26	50	20120618	16	320	6.16	-0.0101598728666480	0.0124535009906471
4	D	26	50	20120618	16	322	6.2	-0.00969046710102515	0.0123198860932741
4	D	26	50	20120618	16	324	6.24	-0.00872185101895234	0.0126453178471796
4	D	26	50	20120618	16	326	6.28	-0.00753117512331575	0.0126793084701512
4	D	26	50	20120618	16	328	6.32	-0.0059650255268691	0.0130247089195574
4	D	26	50	20120618	16	330	6.36	-0.00471705276875296	0.0131753933746283
4	D	26	50	20120618	16	332	6.4	-0.00337170433579962	0.0137333076960523
4	D	26	50	20120618	16	334	6.44	-0.00229568580473243	0.0140978353838897
4	D	26	50	20120618	16	336	6.48	-0.00130244826453875	0.0137399332865920
4	D	26	50	20120618	16	338	6.52	5.6823100936151e-05	0.0136212100580308
4	D	26	50	20120618	16	340	6.56	0.00140874055588671	0.0129407612024950
4	D	26	50	20120618	16	342	6.6	0.00317891167190912	0.0128577468663837
4	D	26	50	20120618	16	344	6.64	0.00472396827307297	0.0127308636255675
4	D	26	50	20120618	16	346	6.68	0.00587178642670185	0.0133400644018310
4	D	26	50	20120618	16	348	6.72	0.00779702605983846	0.0135030525148946
4	D	26	50	20120618	16	350	6.76	0.00949466216224674	0.0133627483873715
4	D	26	50	20120618	16	352	6.8	0.0116394725930774	0.0135788260775665
4	D	26	50	20120618	16	354	6.84	0.0135540702691571	0.0132556429232251
4	D	26	50	20120618	16	356	6.88	0.0152877080062227	0.0121960193699865
4	D	26	50	20120618	16	358	6.92	0.0163783466770977	0.0112513275387484
4	D	26	50	20120618	16	360	6.96	0.0173488860896153	0.00963053273025175
4	D	26	50	20120618	16	362	7	0.0185202226147865	0.00746259990767628
4	D	26	50	20120618	16	364	7.04	0.0190743468438633	0.00627137246875036
4	D	26	50	20120618	16	366	7.08	0.0200280429728530	0.00509083648435598
4	D	26	50	20120618	16	368	7.12	0.0203779406213876	0.00386992470275586
4	D	26	50	20120618	16	370	7.16	0.0206658037920086	0.00182900240021712
4	D	26	50	20120618	16	372	7.2	0.0211945075323018	-0.000262407326498330
4	D	26	50	20120618	16	374	7.24	0.0219547180327555	-0.00140954665761727
4	D	26	50	20120618	16	376	7.28	0.0229571126057656	-0.00399416336421033
4	D	26	50	20120618	16	378	7.32	0.0233967208916292	-0.00626107699401629
4	D	26	50	20120618	16	380	7.36	0.0242173183111963	-0.00753832397287355
4	D	26	50	20120618	16	382	7.4	0.0246046006952521	-0.00872562696916388
4	D	26	50	20120618	16	384	7.44	0.0250651393418388	-0.00900373206620455
4	D	26	50	20120618	16	386	7.48	0.0256828678258834	-0.00931683894891395
4	D	26	50	20120618	16	388	7.52	0.0265765800866251	-0.0100472095432015
4	D	26	50	20120618	16	390	7.56	0.0276600798074372	-0.00949955534117255
4	D	26	50	20120618	16	392	7.6	0.0284850612890476	-0.00889462548986746
4	D	26	50	20120618	16	394	7.64	0.0291129014000631	-0.00784011714708396
4	D	26	50	20120618	16	396	7.68	0.0296445042781592	-0.0061034628924898
4	D	26	50	20120618	16	398	7.72	0.0296053305624814	-0.00484721698503379
4	D	26	50	20120618	16	400	7.76	0.0290292506678488	-0.00423648885812297
4	D	26	50	20120618	16	402	7.8	0.0280026730429221	-0.00280558757571387
4	D	26	50	20120618	16	404	7.84	0.0275603777512899	-0.00214734187310731
4	D	26	50	20120618	16	406	7.88	0.0264638672657040	-0.00104192184207838
4	D	26	50	20120618	16	408	7.92	0.0251735388113947	-0.00054935125830383
4	D	26	50	20120618	16	410	7.96	0.0239752049493179	0.00057374644225476
4	D	26	50	20120618	16	412	8	0.0221579405216685	0.00170243028638473
4	D	26	50	20120618	16	414	8.04	0.0210231755592203	0.00323883190054686
4	D	26	50	20120618	16	416	8.08	0.0199276125967211	0.00469756490586346
4	D	26	50	20120618	16	418	8.12	0.0187463977898168	0.00578770435935095
4	D	26	50	20120618	16	420	8.16	0.0181888935903259	0.0070272837599744
4	D	26	50	20120618	16	422	8.2	0.0180717896362936	0.00841095738046805
4	D	26	50	20120618	16	424	8.24	0.0179009809222302	0.00965006301954815
4	D	26	50	20120618	16	426	8.28	0.0175315317711958	0.0120156746138720
4	D	26	50	20120618	16	428	8.32	0.0169339183537557	0.0131866102094982
4	D	26	50	20120618	16	430	8.36	0.0171476818248772	0.0145675139513086
4	D	26	50	20120618	16	432	8.4	0.0171797956450302	0.0170060312246215
4	D	26	50	20120618	16	434	8.44	0.0178137310164996	0.0188407470476306
4	D	26	50	20120618	16	436	8.48	0.0182455540567024	0.0202082279228351
4	D	26	50	20120618	16	438	8.52	0.0181287753717894	0.0221964354148363
4	D	26	50	20120618	16	440	8.56	0.0182398123496391	0.0230514477214437
4	D	26	50	20120618	16	442	8.6	0.0175721409136394	0.0234714903626719
4	D	26	50	20120618	16	444	8.64	0.0164245773184517	0.0227473423080588
4	D	26	50	20120618	16	446	8.68	0.0165077613601905	0.0221847398686754
4	D	26	50	20120618	16	448	8.72	0.0167216328772282	0.0215730500765423
4	D	26	50	20120618	16	450	8.76	0.0164967375654718	0.0215416898907967
4	D	26	50	20120618	16	452	8.8	0.0166084462947637	0.0219949594796729
4	D	26	50	20120618	16	454	8.84	0.0162588739153485	0.0214308084764388
4	D	26	50	20120618	16	456	8.88	0.0161964929551122	0.0211884264139836
4	D	26	50	20120618	16	458	8.92	0.0156105347787463	0.0210204673402485
4	D	26	50	20120618	16	460	8.96	0.0156776250701453	0.0206330576769720
4	D	26	50	20120618	16	462	9	0.0149981520219675	0.0205256622990454
4	D	26	50	20120618	16	464	9.04	0.0146989397875084	0.0204269148370527
4	D	26	50	20120618	16	466	9.08	0.0134502457804755	0.0196336258813751
4	D	26	50	20120618	16	468	9.12	0.0121630639513426	0.0192114477776677
4	D	26	50	20120618	16	470	9.16	0.0110630391450541	0.0190963802911652
4	D	26	50	20120618	16	472	9.2	0.0101762636018359	0.0181286975900436
4	D	26	50	20120618	16	474	9.24	0.00896402802044093	0.0180718179205649
4	D	26	50	20120618	16	476	9.28	0.00800554477854256	0.0175460840287526
4	D	26	50	20120618	16	478	9.32	0.00706773733892609	0.0177883812383940
4	D	26	50	20120618	16	480	9.36	0.00538409487971749	0.0178937613619943
4	D	26	50	20120618	16	482	9.4	0.00361915635387586	0.0182193133240525
4	D	26	50	20120618	16	484	9.44	0.00113742368394544	0.0188441835865872
4	D	26	50	20120618	16	486	9.48	0.000271924983773099	0.0189809380380687
4	D	26	50	20120618	16	488	9.52	-0.00154675365743870	0.0191821806279944
4	D	26	50	20120618	16	490	9.56	-0.00353831990665061	0.0193477143254701
4	D	26	50	20120618	16	492	9.6	-0.00497742362772147	0.0195789382429181
4	D	26	50	20120618	16	494	9.64	-0.00652322976207338	0.0196761654253313
4	D	26	50	20120618	16	496	9.68	-0.0080602819144742	0.0203294472383338
4	D	26	50	20120618	16	498	9.72	-0.0104749242930057	0.0209986389539131
4	D	26	50	20120618	16	500	9.76	-0.0118094539922069	0.0212688173839367
4	D	26	50	20120618	16	502	9.8	-0.0139326905951435	0.0225262583018529
4	D	26	50	20120618	16	504	9.84	-0.0151333296253271	0.0226378680361955
4	D	26	50	20120618	16	506	9.88	-0.0158634244479700	0.0228677413796914
4	D	26	50	20120618	16	508	9.92	-0.0159524279785179	0.0229845059224687
4	D	26	50	20120618	16	510	9.96	-0.0163937616049277	0.0225908312931110
4	D	26	50	20120618	16	512	10	-0.0166276371728051	0.0220595466130665
4	D	26	50	20120618	16	514	10.04	-0.0173176461120226	0.0208721587639624
4	D	26	50	20120618	16	516	10.08	-0.0179251003345365	0.0195684872046922
4	D	26	50	20120618	16	518	10.12	-0.0187664866934704	0.0185474957233368
4	D	26	50	20120618	16	520	10.16	-0.0194501253076961	0.0171024445271294
4	D	26	50	20120618	16	522	10.2	-0.0207318546364394	0.0160796577016568
4	D	26	50	20120618	16	524	10.24	-0.0218749351746343	0.0138334905848108
4	D	26	50	20120618	16	526	10.28	-0.0225611045240299	0.0120665792310497
4	D	26	50	20120618	16	528	10.32	-0.0237067023623658	0.0110696152381191
4	D	26	50	20120618	16	530	10.36	-0.0249628068484656	0.00878170053691195
4	D	26	50	20120618	16	532	10.4	-0.0261905563526398	0.00713958645896246
4	D	26	50	20120618	16	534	10.44	-0.0275182907556738	0.00592555482634327
4	D	26	50	20120618	16	536	10.48	-0.0286043360608982	0.00410454273275356
4	D	26	50	20120618	16	538	10.52	-0.0297273630507787	0.00279611234484597
4	D	26	50	20120618	16	540	10.56	-0.0312015392681964	0.00144172001616125
4	D	26	50	20120618	16	542	10.6	-0.0325858422137252	-0.00084329554724307
4	D	26	50	20120618	16	544	10.64	-0.0335074851923239	-0.00186365063249526
4	D	26	50	20120618	16	546	10.68	-0.0344680190438877	-0.00318282904347688
4	D	26	50	20120618	16	548	10.72	-0.0354292600022326	-0.00422552870301457
4	D	26	50	20120618	16	550	10.76	-0.0353696509005786	-0.00488490577647103
4	D	26	50	20120618	16	552	10.8	-0.0350271990864500	-0.00576885996363233
4	D	26	50	20120618	16	554	10.84	-0.0341911160283749	-0.00637301199747811
4	D	26	50	20120618	16	556	10.88	-0.0333982371946304	-0.00725809755548931
4	D	26	50	20120618	16	558	10.92	-0.0320107522685863	-0.00877540728655941
4	D	26	50	20120618	16	560	10.96	-0.0304281765816127	-0.010583832879444
4	D	26	50	20120618	16	562	11	-0.0288905021752444	-0.0118689287435724
4	D	26	50	20120618	16	564	11.04	-0.0275618485333949	-0.0129049815993670
4	D	26	50	20120618	16	566	11.08	-0.0265721818824462	-0.0144647177373083
4	D	26	50	20120618	16	568	11.12	-0.0250886082159065	-0.0166725101691391
4	D	26	50	20120618	16	570	11.16	-0.0238658862409466	-0.0185635894736766
4	D	26	50	20120618	16	572	11.2	-0.0224898423026219	-0.0201004294940431
4	D	26	50	20120618	16	574	11.24	-0.0208796159120768	-0.0222275509416357
4	D	26	50	20120618	16	576	11.28	-0.0192540933876410	-0.0240830245913132
4	D	26	50	20120618	16	578	11.32	-0.0185106271757659	-0.0253421130680297
4	D	26	50	20120618	16	580	11.36	-0.0173022806816674	-0.0275331965666211
4	D	26	50	20120618	16	582	11.4	-0.0173347298118561	-0.0294031475205369
4	D	26	50	20120618	16	584	11.44	-0.0170777672075729	-0.0303585902032761
4	D	26	50	20120618	16	586	11.48	-0.0176268992627745	-0.0318981101583432
4	D	26	50	20120618	16	588	11.52	-0.0175190089101011	-0.0341534838054803
4	D	26	50	20120618	16	590	11.56	-0.0179083560459580	-0.0354295145606738
4	D	26	50	20120618	16	592	11.6	-0.0182033609950691	-0.0370958824012180
4	D	26	50	20120618	16	594	11.64	-0.0189301960554507	-0.0392294356920923
4	D	26	50	20120618	16	596	11.68	-0.0190418482162001	-0.0405570286737700
4	D	26	50	20120618	16	598	11.72	-0.0188604753268257	-0.0437202708594079
4	D	26	50	20120618	16	600	11.76	-0.0187356709799463	-0.0438119826089279
4	D	26	50	20120618	16	602	11.8	-0.0182636064928262	-0.0448596320159338
4	D	26	50	20120618	16	604	11.84	-0.0183385598116319	-0.0465596581392625
4	D	26	50	20120618	16	606	11.88	-0.0183715816983133	-0.0488064899364829
4	D	26	50	20120618	16	608	11.92	-0.0182716675101317	-0.0500260370019952
4	D	26	50	20120618	16	610	11.96	-0.0185567022536280	-0.0521532263318387
4	D	26	50	20120618	16	612	12	-0.0181443882895181	-0.0540016741685386
4	D	26	50	20120618	16	614	12.04	-0.0182265540974920	-0.0553123672981458
4	D	26	50	20120618	16	616	12.08	-0.0181292562044007	-0.0571512691932997
4	D	26	50	20120618	16	618	12.12	-0.0177607121500463	-0.0584384863777717
4	D	26	50	20120618	16	620	12.16	-0.0172619897372754	-0.0596881561921626
4	D	26	50	20120618	16	622	12.2	-0.0165806923536022	-0.0611810707392818
4	D	26	50	20120618	16	624	12.24	-0.0156836566909889	-0.0621595651030877
4	D	26	50	20120618	16	626	12.28	-0.0144279057582797	-0.0636523382288506
4	D	26	50	20120618	16	628	12.32	-0.0130676444433112	-0.0644348933035898
4	D	26	50	20120618	16	630	12.36	-0.0116991806896809	-0.0649662840496515
4	D	26	50	20120618	16	632	12.4	-0.0101517482097322	-0.065629833053117
4	D	26	50	20120618	16	634	12.44	-0.00893128190540417	-0.066467754588823
4	D	26	50	20120618	16	636	12.48	-0.00739049622919869	-0.0668760380442802
4	D	26	50	20120618	16	638	12.52	-0.00536350393024933	-0.0680478554020625
4	D	26	50	20120618	16	640	12.56	-0.00373475417046423	-0.0686849586119116
4	D	26	50	20120618	16	642	12.6	-0.00188779125800497	-0.070079090341699
4	D	26	50	20120618	16	644	12.64	2.73367481606578e-05	-0.0714105724106733
4	D	26	50	20120618	16	646	12.68	0.00126583427540891	-0.0725702982424972
4	D	26	50	20120618	16	648	12.72	0.00287252230362098	-0.074201876429407
4	D	26	50	20120618	16	650	12.76	0.00392144450283310	-0.0748207362843016
4	D	26	50	20120618	16	652	12.8	0.00514530491971078	-0.076206524154071
4	D	26	50	20120618	16	654	12.84	0.00553138522223864	-0.0768779927534858
4	D	26	50	20120618	16	656	12.88	0.00624556307123705	-0.0782319608181017
4	D	26	50	20120618	16	658	12.92	0.0066009549394614	-0.0796927020066769
4	D	26	50	20120618	16	660	12.96	0.00701956215392384	-0.0805961016303209
4	D	26	50	20120618	16	662	13	0.00776322635569773	-0.0818681160189973
4	D	26	50	20120618	16	664	13.04	0.00816323666181497	-0.083873258718408
4	D	26	50	20120618	16	666	13.08	0.0087831571768812	-0.085832722319754
4	D	26	50	20120618	16	668	13.12	0.00977445017342662	-0.0878804328473922
4	D	26	50	20120618	16	670	13.16	0.00952625569323016	-0.090031027411693
4	D	26	50	20120618	16	672	13.2	0.0100389081095904	-0.0919187196747486
4	D	26	50	20120618	16	674	13.24	0.0106941132530378	-0.093433908085475
4	D	26	50	20120618	16	676	13.28	0.0111555004277620	-0.0964835889220546
4	D	26	50	20120618	16	678	13.32	0.0114180491756166	-0.0978103333755949
4	D	26	50	20120618	16	680	13.36	0.0118973968625830	-0.100018415721206
4	D	26	50	20120618	16	682	13.4	0.0118816990920406	-0.101737533727627
4	D	26	50	20120618	16	684	13.44	0.0123778052097211	-0.103746424092978
4	D	26	50	20120618	16	686	13.48	0.0126685675181450	-0.105158799177720
4	D	26	50	20120618	16	688	13.52	0.0130056453207366	-0.108359093758692
4	D	26	50	20120618	16	690	13.56	0.0131962105982664	-0.110541720260180
4	D	26	50	20120618	16	692	13.6	0.0132684062006256	-0.112967167230328
4	D	26	50	20120618	16	694	13.64	0.0130590318827162	-0.115892114430706
4	D	26	50	20120618	16	696	13.68	0.0133483799775777	-0.117530480842716
4	D	26	50	20120618	16	698	13.72	0.0134494962472874	-0.120597627216790
4	D	26	50	20120618	16	700	13.76	0.0128758912263889	-0.122074914704045
4	D	26	50	20120618	16	702	13.8	0.0126746486364632	-0.124685835782899
4	D	26	50	20120618	16	704	13.84	0.0122712442177963	-0.126956143525254
4	D	26	50	20120618	16	706	13.88	0.0128169185208379	-0.128768104652045
4	D	26	50	20120618	16	708	13.92	0.0134790533107410	-0.130487081237109
4	D	26	50	20120618	16	710	13.96	0.0135909176035247	-0.132100981754489
4	D	26	50	20120618	16	712	14	0.0137660679532246	-0.134344136596448
4	D	26	50	20120618	16	714	14.04	0.0143057318486262	-0.136764421687093
4	D	26	50	20120618	16	716	14.08	0.0142525574186810	-0.138213424903100
4	D	26	50	20120618	16	718	14.12	0.0154590937194196	-0.139856528930544
4	D	26	50	20120618	16	720	14.16	0.0168289716866123	-0.142949908966200
4	D	26	50	20120618	16	722	14.2	0.0181161888710843	-0.144280401085681
4	D	26	50	20120618	16	724	14.24	0.0191096738986514	-0.146384043759711
4	D	26	50	20120618	16	726	14.28	0.0195726167082942	-0.147802004988024
4	D	26	50	20120618	16	728	14.32	0.0193201795874106	-0.149344204877792
4	D	26	50	20120618	16	730	14.36	0.0207337567536807	-0.152717740620155
4	D	26	50	20120618	16	732	14.4	0.0210730265872939	-0.154151894593758
4	D	26	50	20120618	16	734	14.44	0.0222200244970567	-0.157038233763883
4	D	26	50	20120618	16	736	14.48	0.0235918823632367	-0.158636224378686
4	D	26	50	20120618	16	738	14.52	0.0253905498825409	-0.159353442786844
4	D	26	50	20120618	16	740	14.56	0.0272383613231376	-0.161555938988884
4	D	26	50	20120618	16	742	14.6	0.0286346850839466	-0.163512715584461
4	D	26	50	20120618	16	744	14.64	0.0297195283076430	-0.163894411824946
4	D	26	50	20120618	16	746	14.68	0.0313706933523918	-0.165000963226825
4	D	26	50	20120618	16	748	14.72	0.0324991650644874	-0.16644777441181
4	D	26	50	20120618	16	750	14.76	0.034924399902601	-0.167580700896628
4	D	26	50	20120618	16	752	14.8	0.0367740498208289	-0.169026168578729
4	D	26	50	20120618	16	754	14.84	0.0386357205543367	-0.170278596109567
4	D	26	50	20120618	16	756	14.88	0.0394809960005671	-0.173250283068181
4	D	26	50	20120618	16	758	14.92	0.0408575914821811	-0.174748783758872
4	D	26	50	20120618	16	760	14.96	0.0415347169358453	-0.178376524389071
4	D	26	50	20120618	16	762	15	0.0427112719090616	-0.180920765298459
4	D	26	50	20120618	16	764	15.04	0.0437960444220799	-0.18351294804761
4	D	26	50	20120618	16	766	15.08	0.0440008932565897	-0.185572255126460
4	D	26	50	20120618	16	768	15.12	0.0439671642631271	-0.188580075241593
4	D	26	50	20120618	16	770	15.16	0.0436051255911595	-0.190004188298903
4	D	26	50	20120618	16	772	15.2	0.0426590167179319	-0.19167720294319
4	D	26	50	20120618	16	774	15.24	0.0427367984638624	-0.194597553949491
4	D	26	50	20120618	16	776	15.28	0.0430719670781448	-0.196833425591603
4	D	26	50	20120618	16	778	15.32	0.0424284999072651	-0.19881615300605
4	D	26	50	20120618	16	780	15.36	0.0415453235375631	-0.201071116531254
4	D	26	50	20120618	16	782	15.4	0.0409831736465198	-0.204375426519738
4	D	26	50	20120618	16	784	15.44	0.0400540353360408	-0.206237945781384
4	D	26	50	20120618	16	786	15.48	0.0400497926953537	-0.208137234595651
4	D	26	50	20120618	16	788	15.52	0.0394459235042202	-0.209627815690392
4	D	26	50	20120618	16	790	15.56	0.0388866020403017	-0.211141731308912
4	D	26	50	20120618	16	792	15.6	0.0391121691035003	-0.212874850029601
4	D	26	50	20120618	16	794	15.64	0.0399048358052103	-0.212960409950124
4	D	26	50	20120618	16	796	15.68	0.0410319640144216	-0.212915155116128
4	D	26	50	20120618	16	798	15.72	0.0415538088189373	-0.211568823804749
4	D	26	50	20120618	16	800	15.76	0.0424992105853838	-0.211891971603751
4	D	26	50	20120618	16	802	15.8	0.0425013319057273	-0.210614229650147
4	D	26	50	20120618	16	804	15.84	0.0437394758795849	-0.209550033944461
4	D	26	50	20120618	16	806	15.88	0.0444854735337368	-0.208227037156861
4	D	26	50	20120618	16	808	15.92	0.0454238042323713	-0.207942073124043
4	D	26	50	20120618	16	810	15.96	0.0470275224121025	-0.206280372188255
4	D	26	50	20120618	16	812	16	0.0492230889676867	-0.204807468763043
4	D	26	50	20120618	16	814	16.04	0.0506005329774381	-0.203792063425259
4	D	26	50	20120618	16	816	16.08	0.0528307477653004	-0.201967727929798
4	D	26	50	20120618	16	818	16.12	0.0546798319981033	-0.200796051993372
4	D	26	50	20120618	16	820	16.16	0.0567035716058591	-0.200070560435875
4	D	26	50	20120618	16	822	16.2	0.058680783587413	-0.198840053215254
4	D	26	50	20120618	16	824	16.24	0.0610278831262056	-0.19709399444047
4	D	26	50	20120618	16	826	16.28	0.0630649163414477	-0.197318288711462
4	D	26	50	20120618	16	828	16.32	0.0648613211190521	-0.197600777870546
4	D	26	50	20120618	16	830	16.36	0.0665413361204732	-0.196182392378164
4	D	26	50	20120618	16	832	16.4	0.067437523254949	-0.195909873424695
4	D	26	50	20120618	16	834	16.44	0.0687790462402161	-0.196169240192034
4	D	26	50	20120618	16	836	16.48	0.0694751928662943	-0.196499812612239
4	D	26	50	20120618	16	838	16.52	0.0717426014708471	-0.195686215549805
4	D	26	50	20120618	16	840	16.56	0.0734003426086608	-0.194705882708368
4	D	26	50	20120618	16	842	16.6	0.0750141017046848	-0.194714226568386
4	D	26	50	20120618	16	844	16.64	0.0764744893398693	-0.19433712652198
4	D	26	50	20120618	16	846	16.68	0.078023689586771	-0.193434221873083
4	D	26	50	20120618	16	848	16.72	0.0801430300313433	-0.193545096216373
4	D	26	50	20120618	16	850	16.76	0.0827289195301425	-0.195075982397642
4	D	26	50	20120618	16	852	16.8	0.0845014240985428	-0.195359744348932
4	D	26	50	20120618	16	854	16.84	0.0863115467477022	-0.194997776387642
4	D	26	50	20120618	16	856	16.88	0.0876312201334307	-0.195161613028843
4	D	26	50	20120618	16	858	16.92	0.0884265738409093	-0.194753753837455
4	D	26	50	20120618	16	860	16.96	0.0903960076478701	-0.195714570531731
4	D	26	50	20120618	16	862	17	0.0913331362649766	-0.196235496097431
4	D	26	50	20120618	16	864	17.04	0.0938724274268956	-0.195606807458278
4	D	26	50	20120618	16	866	17.08	0.0955074704370333	-0.195018282484297
4	D	26	50	20120618	16	868	17.12	0.097392758537033	-0.194339318553001
4	D	26	50	20120618	16	870	17.16	0.0988937341014575	-0.194508529205739
4	D	26	50	20120618	16	872	17.2	0.100910331930723	-0.194555268963976
4	D	26	50	20120618	16	874	17.24	0.102866967104945	-0.194472466759899
4	D	26	50	20120618	16	876	17.28	0.105352023176747	-0.194456627568
4	D	26	50	20120618	16	878	17.32	0.107276414281746	-0.193957763733873
4	D	26	50	20120618	16	880	17.36	0.110503366788369	-0.195840364828104
4	D	26	50	20120618	16	882	17.4	0.112278982626606	-0.197501287946433
4	D	26	50	20120618	16	884	17.44	0.113945138335116	-0.199752503805697
4	D	26	50	20120618	16	886	17.48	0.114424627443439	-0.201292511664443
4	D	26	50	20120618	16	888	17.52	0.114580756620725	-0.201409325704695
4	D	26	50	20120618	16	890	17.56	0.115658175223219	-0.202226953275781
4	D	26	50	20120618	16	892	17.6	0.116389535767000	-0.20095960579186
4	D	26	50	20120618	16	894	17.64	0.116900420416407	-0.200653782108997
4	D	26	50	20120618	16	896	17.68	0.117533210274891	-0.200020992250513
4	D	26	50	20120618	16	898	17.72	0.117770444599979	-0.198749967811331
4	D	26	50	20120618	16	900	17.76	0.117657943911092	-0.198175160708904
4	D	26	50	20120618	16	902	17.8	0.117536957940831	-0.197396706853496
4	D	26	50	20120618	16	904	17.84	0.117368595816231	-0.196889074895282
4	D	26	50	20120618	16	906	17.88	0.117140624589976	-0.194841576499678
4	D	26	50	20120618	16	908	17.92	0.116997789020177	-0.193254828882696
4	D	26	50	20120618	16	910	17.96	0.115912380111055	-0.192522973364167
4	D	26	50	20120618	16	912	18	0.115439254963763	-0.191740276868072
4	D	26	50	20120618	16	914	18.04	0.113852224504068	-0.190916073203921
4	D	26	50	20120618	16	916	18.08	0.112800544588409	-0.189266605215447
4	D	26	50	20120618	16	918	18.12	0.111603200675826	-0.186935486289909
4	D	26	50	20120618	16	920	18.16	0.111794614481493	-0.185666441749714
4	D	26	50	20120618	16	922	18.2	0.111792563871828	-0.183960122376033
4	D	26	50	20120618	16	924	18.24	0.112556875591613	-0.182343039878137
4	D	26	50	20120618	16	926	18.28	0.113021374036174	-0.181594284507539
4	D	26	50	20120618	16	928	18.32	0.114154795495738	-0.181457883609448
4	D	26	50	20120618	16	930	18.36	0.115461104563302	-0.181951868406785
4	D	26	50	20120618	16	932	18.4	0.116138159306288	-0.18246133884263
4	D	26	50	20120618	16	934	18.44	0.117123654027228	-0.182942383585871
4	D	26	50	20120618	16	936	18.48	0.118141251396033	-0.18429359393404
4	D	26	50	20120618	16	938	18.52	0.118961283130175	-0.184252793872766
4	D	26	50	20120618	16	940	18.56	0.119408811011988	-0.185683341601784
4	D	26	50	20120618	16	942	18.6	0.119781032021605	-0.186769174774974
4	D	26	50	20120618	16	944	18.64	0.119773395268368	-0.187578670618077
4	D	26	50	20120618	16	946	18.68	0.120768506641532	-0.189542094017397
4	D	26	50	20120618	16	948	18.72	0.121138111356058	-0.191141074581695
4	D	26	50	20120618	16	950	18.76	0.120916716222869	-0.192608391863335
4	D	26	50	20120618	16	952	18.8	0.122141142325171	-0.194119054790662
4	D	26	50	20120618	16	954	18.84	0.121976032891764	-0.194694286157157
4	D	26	50	20120618	16	956	18.88	0.123276190130332	-0.195799706188186
4	D	26	50	20120618	16	958	18.92	0.123891231608608	-0.196400888373551
4	D	26	50	20120618	16	960	18.96	0.125261250997157	-0.196976826846827
4	D	26	50	20120618	16	962	19	0.125999470476716	-0.19716350303706
4	D	26	50	20120618	16	964	19.04	0.127116274926922	-0.196237617417775
4	D	26	50	20120618	16	966	19.08	0.128026674907699	-0.196288882659411
4	D	26	50	20120618	16	968	19.12	0.128932761537112	-0.196320419621852
4	D	26	50	20120618	16	970	19.16	0.129668364721580	-0.195884629712606
4	D	26	50	20120618	16	972	19.2	0.128897759751443	-0.19635542140752
4	D	26	50	20120618	16	974	19.24	0.128621493132033	-0.196947057651339
4	D	26	50	20120618	16	976	19.28	0.127613441704774	-0.196282094434311
4	D	26	50	20120618	16	978	19.32	0.127208269519154	-0.19812835023999
4	D	26	50	20120618	16	980	19.36	0.126611824949223	-0.198618728792742
4	D	26	50	20120618	16	982	19.4	0.125921476598751	-0.200185889551886
4	D	26	50	20120618	16	984	19.44	0.125615299362497	-0.201704047811094
4	D	26	50	20120618	16	986	19.48	0.125417663017155	-0.204066845120428
4	D	26	50	20120618	16	988	19.52	0.125441987490428	-0.207316425044049
4	D	26	50	20120618	16	990	19.56	0.125517365073303	-0.208887192047777
4	D	26	50	20120618	16	992	19.6	0.125979176512096	-0.210385480606433
4	D	26	50	20120618	16	994	19.64	0.126708345024855	-0.212535650906665
4	D	26	50	20120618	16	996	19.68	0.127106304721307	-0.214219413574027
4	D	26	50	20120618	16	998	19.72	0.126959297221498	-0.216179442860798
4	D	26	50	20120618	16	1000	19.76	0.126555892802831	-0.2192500540581
4	D	26	50	20120618	16	1002	19.8	0.126097687608622	-0.220955595614322
4	D	26	50	20120618	16	1004	19.84	0.125108091668352	-0.223247682245539
4	D	26	50	20120618	16	1006	19.88	0.123294362774608	-0.224968073044165
4	D	26	50	20120618	16	1008	19.92	0.121810569904967	-0.226601772551419
4	D	26	50	20120618	16	1010	19.96	0.120196740098264	-0.226784418232999
4	D	26	50	20120618	16	1012	20	0.118404082986600	-0.226943658680122
4	D	26	50	20120618	16	1014	20.04	0.117442276342830	-0.226197095340546
4	D	26	50	20120618	16	1016	20.08	0.116567019569078	-0.225151850096596
4	D	26	50	20120618	16	1018	20.12	0.115508268585607	-0.225605317675371
4	D	26	50	20120618	16	1020	20.16	0.114255275369345	-0.225514808007379
4	D	26	50	20120618	16	1022	20.2	0.112428252868115	-0.225173841117491
4	D	26	50	20120618	16	1024	20.24	0.110919852682488	-0.224466168650879
4	D	26	50	20120618	16	1026	20.28	0.110139560349448	-0.222698048144522
4	D	26	50	20120618	16	1028	20.32	0.109981239141141	-0.222359980392437
4	D	26	50	20120618	16	1030	20.36	0.109184259088065	-0.223261612249128
4	D	26	50	20120618	16	1032	20.4	0.108301294850398	-0.223243722447564
4	D	26	50	20120618	16	1034	20.44	0.107470939357250	-0.224868865962765
4	D	26	50	20120618	16	1036	20.48	0.106186550599903	-0.226413470015589
4	D	26	50	20120618	16	1038	20.52	0.105582115723345	-0.228067251355428
4	D	26	50	20120618	16	1040	20.56	0.105431926243021	-0.229952680876784
4	D	26	50	20120618	16	1042	20.6	0.105399752884477	-0.231455636340196
4	D	26	50	20120618	16	1044	20.64	0.105542588454276	-0.233397351561334
4	D	26	50	20120618	16	1046	20.68	0.106441533305199	-0.235266022651976
4	D	26	50	20120618	16	1048	20.72	0.107532033383145	-0.236151178920665
4	D	26	50	20120618	16	1050	20.76	0.108215381376483	-0.238562130201799
4	D	26	50	20120618	16	1052	20.8	0.108798885892319	-0.241171919909802
4	D	26	50	20120618	16	1054	20.84	0.109696982215104	-0.241986436211051
4	D	26	50	20120618	16	1056	20.88	0.111221080171273	-0.243344505494998
4	D	26	50	20120618	16	1058	20.92	0.112546551832607	-0.243448803745223
4	D	26	50	20120618	16	1060	20.96	0.114192342865819	-0.243747556360274
4	D	26	50	20120618	16	1062	21	0.117156251649840	-0.244241399736255
4	D	26	50	20120618	16	1064	21.04	0.118820851723432	-0.244931465244015
4	D	26	50	20120618	16	1066	21.08	0.121110180638201	-0.244767699313492
4	D	26	50	20120618	16	1068	21.12	0.123611853719361	-0.244559880630501
4	D	26	50	20120618	16	1070	21.16	0.126103485884228	-0.245715505242994
4	D	26	50	20120618	16	1072	21.2	0.127772682151897	-0.245633056592308
4	D	26	50	20120618	16	1074	21.24	0.130400927346889	-0.245911020267992
4	D	26	50	20120618	16	1076	21.28	0.132901822610590	-0.246087231277864
4	D	26	50	20120618	16	1078	21.32	0.134813273661494	-0.245755456776131
4	D	26	50	20120618	16	1080	21.36	0.136848892663173	-0.245302342750747
4	D	26	50	20120618	16	1082	21.4	0.139478693493084	-0.246157164138523
4	D	26	50	20120618	16	1084	21.44	0.139986679004689	-0.246970054094175
4	D	26	50	20120618	16	1086	21.48	0.141650713392855	-0.248799127205071
4	D	26	50	20120618	16	1088	21.52	0.141973154085076	-0.249845645241227
4	D	26	50	20120618	16	1090	21.56	0.143130970728591	-0.25163646387526
4	D	26	50	20120618	16	1092	21.6	0.143507363668216	-0.251739489333279
4	D	26	50	20120618	16	1094	21.64	0.145229451523118	-0.252840171748874
4	D	26	50	20120618	16	1096	21.68	0.147210481881290	-0.252674991604788
4	D	26	50	20120618	16	1098	21.72	0.149153328473279	-0.253010443061783
4	D	26	50	20120618	16	1100	21.76	0.151577361229864	-0.253946581729396
4	D	26	50	20120618	16	1102	21.8	0.153534420668154	-0.254433283326887
4	D	26	50	20120618	16	1104	21.84	0.154738128541768	-0.255626667441495
4	D	26	50	20120618	16	1106	21.88	0.156111824885579	-0.256545411282291
4	D	26	50	20120618	16	1108	21.92	0.158566263233756	-0.257333764632636
4	D	26	50	20120618	16	1110	21.96	0.159777537149928	-0.258717572603418
4	D	26	50	20120618	16	1112	22	0.160314584750239	-0.259533927382298
4	D	26	50	20120618	16	1114	22.04	0.161069279817800	-0.260261328128105
4	D	26	50	20120618	16	1116	22.08	0.163424511084576	-0.262363698009928
4	D	26	50	20120618	16	1118	22.12	0.165698354360838	-0.26270190718337
4	D	26	50	20120618	16	1120	22.16	0.167791178301115	-0.262980719387192
4	D	26	50	20120618	16	1122	22.2	0.169578956375989	-0.263943586691134
