# Supplementary material for: How Do Ants Make Sense of Gravity? A Boltzmann Walker Analysis of Lasius niger Trajectories on Various Inclines
Source: PLoS One. 2013 Oct 29;8(10):e76531. doi: 10.1371/journal.pone.0076531 (PMC3812222; doi:10.1371/journal.pone.0076531)
Supplement: Dataset S4 — Trajectories for . (ZIP) [file pone.0076531.s008.zip › Incline4/4-D-26-50-20120618-17.txt]

Pente	Colonie	Temperature	Humidite	Date	Indiv	Frame	Time	X	Y
4	D	26	50	20120618	17	12	0	0	0
4	D	26	50	20120618	17	14	0.04	0.0017203059458132	-0.00367421168785903
4	D	26	50	20120618	17	16	0.08	0.0010431366515285	-0.00345250684189933
4	D	26	50	20120618	17	18	0.12	0.0008137391908963	-0.00417659620664973
4	D	26	50	20120618	17	20	0.16	-0.000204775295404500	-0.00449705487856313
4	D	26	50	20120618	17	22	0.2	-0.000964433545462	-0.00339985072122473
4	D	26	50	20120618	17	24	0.24	-0.0007314468108085	-0.00380057308387063
4	D	26	50	20120618	17	26	0.28	-0.00274031454874248	-0.00503756305946143
4	D	26	50	20120618	17	28	0.32	-0.00401181982053651	-0.00505579227228043
4	D	26	50	20120618	17	30	0.36	-0.00629296043877994	-0.00496458963964293
4	D	26	50	20120618	17	32	0.4	-0.0090366337447331	-0.00445615157969853
4	D	26	50	20120618	17	34	0.44	-0.0120607456001049	-0.00406102031037153
4	D	26	50	20120618	17	36	0.48	-0.0148946740156087	-0.00403818076133923
4	D	26	50	20120618	17	38	0.52	-0.0183678835298476	-0.00390322236108193
4	D	26	50	20120618	17	40	0.56	-0.0224598256197604	-0.00291745893956543
4	D	26	50	20120618	17	42	0.6	-0.0258879712188344	-0.00243087755022749
4	D	26	50	20120618	17	44	0.64	-0.029023417036904	-0.00351445505278553
4	D	26	50	20120618	17	46	0.68	-0.0297759271445105	-0.00350765975661833
4	D	26	50	20120618	17	48	0.72	-0.0300569384504218	-0.00357850478502543
4	D	26	50	20120618	17	50	0.76	-0.0303439530929055	-0.00361520362696903
4	D	26	50	20120618	17	52	0.8	-0.0314472800878621	-0.00612349522760083
4	D	26	50	20120618	17	54	0.84	-0.0336004485208464	-0.00803986774170133
4	D	26	50	20120618	17	56	0.88	-0.0356388818075153	-0.00866991402587423
4	D	26	50	20120618	17	58	0.92	-0.0368366711973706	-0.0101179767898627
4	D	26	50	20120618	17	60	0.96	-0.0365125051646035	-0.00933453076057923
4	D	26	50	20120618	17	62	1	-0.0360731231529098	-0.00823227856793003
4	D	26	50	20120618	17	64	1.04	-0.0353688660120514	-0.00748937097041203
4	D	26	50	20120618	17	66	1.08	-0.0342933283135954	-0.00574920946618313
4	D	26	50	20120618	17	68	1.12	-0.0339415921874298	-0.00530417767130773
4	D	26	50	20120618	17	70	1.16	-0.0339548645817127	-0.00460812296911113
4	D	26	50	20120618	17	72	1.2	-0.033108811318023	-0.00417261590257833
4	D	26	50	20120618	17	74	1.24	-0.032196693067767	-0.00304600388131733
4	D	26	50	20120618	17	76	1.28	-0.030384823864858	-0.00174844172463654
4	D	26	50	20120618	17	78	1.32	-0.0281135261730087	-0.000316621203411901
4	D	26	50	20120618	17	80	1.36	-0.0264076805608709	0.00191130962954724
4	D	26	50	20120618	17	82	1.4	-0.0246403732273123	0.00383354405886381
4	D	26	50	20120618	17	84	1.44	-0.0233356410078703	0.00578605680055079
4	D	26	50	20120618	17	86	1.48	-0.0215318893908093	0.00765329246442666
4	D	26	50	20120618	17	88	1.52	-0.0187418228089425	0.00981052676140277
4	D	26	50	20120618	17	90	1.56	-0.0157446637427493	0.0108137719838706
4	D	26	50	20120618	17	92	1.6	-0.0139773019619685	0.0137043728865662
4	D	26	50	20120618	17	94	1.64	-0.0104937050491139	0.0160557079949780
4	D	26	50	20120618	17	96	1.68	-0.007523008039993	0.0172062697229179
4	D	26	50	20120618	17	98	1.72	-0.00441597377239149	0.0191923134681687
4	D	26	50	20120618	17	100	1.76	-0.00344612025345165	0.0197444365850548
4	D	26	50	20120618	17	102	1.8	-0.0033946640929847	0.0196057234477895
4	D	26	50	20120618	17	104	1.84	-0.00284573002768178	0.0183996043400517
4	D	26	50	20120618	17	106	1.88	-0.00234937642262788	0.0174183169044601
4	D	26	50	20120618	17	108	1.92	-0.0008241485098221	0.0176257834482738
4	D	26	50	20120618	17	110	1.96	0.0005416437943889	0.0139962594947722
4	D	26	50	20120618	17	112	2	0.0032345397623851	0.0123322038934024
4	D	26	50	20120618	17	114	2.04	0.0059678539539939	0.010458448705004
4	D	26	50	20120618	17	116	2.08	0.0092666697227888	0.00839607985379188
4	D	26	50	20120618	17	118	2.12	0.0116835607008844	0.00626160732410217
4	D	26	50	20120618	17	120	2.16	0.013596850229419	0.00587679981378045
4	D	26	50	20120618	17	122	2.2	0.0164700372134143	0.00523637320205979
4	D	26	50	20120618	17	124	2.24	0.0173066859569142	0.0032460090343759
4	D	26	50	20120618	17	126	2.28	0.0183781648624462	0.00212107285618622
4	D	26	50	20120618	17	128	2.32	0.0186038733470009	-0.00073889123100089
4	D	26	50	20120618	17	130	2.36	0.0182526534087856	-0.00033520396962149
4	D	26	50	20120618	17	132	2.4	0.0180387536074766	9.45048213055796e-05
4	D	26	50	20120618	17	134	2.44	0.0181209194154505	-7.98677109350304e-05
4	D	26	50	20120618	17	136	2.48	0.0175864881102297	0.000459089077685359
4	D	26	50	20120618	17	138	2.52	0.017129555708227	0.00091800137867543
4	D	26	50	20120618	17	140	2.56	0.0169426673859594	-0.00020665195680177
4	D	26	50	20120618	17	142	2.6	0.0160721482276406	-0.000133607826305200
4	D	26	50	20120618	17	144	2.64	0.0157936895772094	-0.00033824452878059
4	D	26	50	20120618	17	146	2.68	0.0161079985414468	-0.000354437274069761
4	D	26	50	20120618	17	148	2.72	0.0151448483947926	-0.000514455538652271
4	D	26	50	20120618	17	150	2.76	0.0145554748926736	-0.00105419014473197
4	D	26	50	20120618	17	152	2.8	0.0134774198940766	-0.0010031370351303
4	D	26	50	20120618	17	154	2.84	0.012574798087892	-0.00183335110692142
4	D	26	50	20120618	17	156	2.88	0.0122012901439336	-0.00232225887756943
4	D	26	50	20120618	17	158	2.92	0.011705488082169	-0.0021137825852722
4	D	26	50	20120618	17	160	2.96	0.0116250546858091	-0.00277291217135524
4	D	26	50	20120618	17	162	3	0.0112994673684117	-0.00221164616378842
4	D	26	50	20120618	17	164	3.04	0.009883549678696	-0.00317515693490103
4	D	26	50	20120618	17	166	3.08	0.0087199842570501	-0.00431906478802993
4	D	26	50	20120618	17	168	3.12	0.0083437468809163	-0.00420669137836373
4	D	26	50	20120618	17	170	3.16	0.007688612448147	-0.00501088392060723
4	D	26	50	20120618	17	172	3.2	0.0065739222472167	-0.00571205807589963
4	D	26	50	20120618	17	174	3.24	0.005219077370192	-0.00626546812712743
4	D	26	50	20120618	17	176	3.28	0.0039602215316066	-0.00631828263972103
4	D	26	50	20120618	17	178	3.32	0.0037178118919871	-0.00580465370889603
4	D	26	50	20120618	17	180	3.36	0.0028627946356322	-0.00563450755388653
4	D	26	50	20120618	17	182	3.4	0.0021022708868745	-0.00427866070655293
4	D	26	50	20120618	17	184	3.44	0.0010666656296725	-0.00400456278364123
4	D	26	50	20120618	17	186	3.48	0.0009081931005136	-0.00343160405834073
4	D	26	50	20120618	17	188	3.52	-0.000369599764778700	-0.00223268471184906
4	D	26	50	20120618	17	190	3.56	-0.00199812226044431	-0.00163650785254556
4	D	26	50	20120618	17	192	3.6	-0.00368338851966523	-0.000929490449656161
4	D	26	50	20120618	17	194	3.64	-0.00551215898885813	-0.000103555788104771
4	D	26	50	20120618	17	196	3.68	-0.00810353563627934	0.00105707514039920
4	D	26	50	20120618	17	198	3.72	-0.00906138955314245	0.00139035577957586
4	D	26	50	20120618	17	200	3.76	-0.0120641821390614	0.00293339712641333
4	D	26	50	20120618	17	202	3.8	-0.0145600244177037	0.00242197083321166
4	D	26	50	20120618	17	204	3.84	-0.0163098209589329	0.00347560660622718
4	D	26	50	20120618	17	206	3.88	-0.0192807018158170	0.00321540545288615
4	D	26	50	20120618	17	208	3.92	-0.0211366025579904	0.00283858824919184
4	D	26	50	20120618	17	210	3.96	-0.0226813480321706	0.00177679670656212
4	D	26	50	20120618	17	212	4	-0.0244044046233625	0.00130909506828190
4	D	26	50	20120618	17	214	4.04	-0.0257549007936829	0.00194824181672861
4	D	26	50	20120618	17	216	4.08	-0.0270101850359165	0.00064818357311027
4	D	26	50	20120618	17	218	4.12	-0.0271364813781042	0.00101645185582004
4	D	26	50	20120618	17	220	4.16	-0.0267905364564765	0.00225654744439376
4	D	26	50	20120618	17	222	4.2	-0.0269303951067274	0.00207410682377982
4	D	26	50	20120618	17	224	4.24	-0.0268790025858708	0.0026057945546896
4	D	26	50	20120618	17	226	4.28	-0.0262793689643568	0.00296358351490219
4	D	26	50	20120618	17	228	4.32	-0.0257681378326267	0.0036038050656563
4	D	26	50	20120618	17	230	4.36	-0.0258898733360758	0.00416507814429093
4	D	26	50	20120618	17	232	4.4	-0.0253715145679914	0.00532213818354991
4	D	26	50	20120618	17	234	4.44	-0.0250565692076509	0.00638972800178536
4	D	26	50	20120618	17	236	4.48	-0.0240102633035291	0.00781638664350734
4	D	26	50	20120618	17	238	4.52	-0.0234186694861172	0.00874712301531195
4	D	26	50	20120618	17	240	4.56	-0.0224242581486668	0.00986789433456044
4	D	26	50	20120618	17	242	4.6	-0.0212221341942428	0.012454109102479
4	D	26	50	20120618	17	244	4.64	-0.0189873140199145	0.0149911467150864
4	D	26	50	20120618	17	246	4.68	-0.0183483815248225	0.0161065277593419
4	D	26	50	20120618	17	248	4.72	-0.0167363124140056	0.0185102736223753
4	D	26	50	20120618	17	250	4.76	-0.0147162568325797	0.0194989432527625
4	D	26	50	20120618	17	252	4.8	-0.0127309626205169	0.0206383963331699
4	D	26	50	20120618	17	254	4.84	-0.0115687053464162	0.0202520614722008
4	D	26	50	20120618	17	256	4.88	-0.0112050968973945	0.0211457454486713
4	D	26	50	20120618	17	258	4.92	-0.0105973598321681	0.0216646416179094
4	D	26	50	20120618	17	260	4.96	-0.00830028809814449	0.0211192148022411
4	D	26	50	20120618	17	262	5	-0.00646905831156663	0.0223202003147474
4	D	26	50	20120618	17	264	5.04	-0.0047966588501789	0.0233428676391741
4	D	26	50	20120618	17	266	5.08	-0.00331682577851169	0.0246825521468101
4	D	26	50	20120618	17	268	5.12	-0.0019759179761442	0.0265411611079555
4	D	26	50	20120618	17	270	5.16	-0.00203242995009663	0.0278517976690204
4	D	26	50	20120618	17	272	5.2	-0.00212532963900892	0.0296269043903755
4	D	26	50	20120618	17	274	5.24	-0.00271299194271744	0.0303561294716776
4	D	26	50	20120618	17	276	5.28	-0.00345517122025084	0.0315794242031303
4	D	26	50	20120618	17	278	5.32	-0.00391698265904377	0.0325545951650647
4	D	26	50	20120618	17	280	5.36	-0.00440813902925595	0.0328836826610289
4	D	26	50	20120618	17	282	5.4	-0.00499772466340929	0.0340314583882509
4	D	26	50	20120618	17	284	5.44	-0.00595288450343608	0.0356582282490487
4	D	26	50	20120618	17	286	5.48	-0.00652960079417182	0.0366900384641561
4	D	26	50	20120618	17	288	5.52	-0.00659720020245326	0.0364472179954966
4	D	26	50	20120618	17	290	5.56	-0.00578508806426051	0.0361307877109156
4	D	26	50	20120618	17	292	5.6	-0.00569641687389972	0.0365921041749617
4	D	26	50	20120618	17	294	5.64	-0.0054427776714881	0.0358323179385768
4	D	26	50	20120618	17	296	5.68	-0.00483466583966767	0.0359699209181957
4	D	26	50	20120618	17	298	5.72	-0.0040531714251003	0.036100028565934
4	D	26	50	20120618	17	300	5.76	-0.00388784985965888	0.0348869161721304
4	D	26	50	20120618	17	302	5.8	-0.00248070736509765	0.0349263727305206
4	D	26	50	20120618	17	304	5.84	-0.0004337039442407	0.034140564964588
4	D	26	50	20120618	17	306	5.88	0.00180832659793530	0.0335615081504065
4	D	26	50	20120618	17	308	5.92	0.0030998076362978	0.0332524812738245
4	D	26	50	20120618	17	310	5.96	0.0042341129793382	0.0325765225463493
4	D	26	50	20120618	17	312	6	0.006515204100107	0.0308230745057019
4	D	26	50	20120618	17	314	6.04	0.0077870134278169	0.0294525530713383
4	D	26	50	20120618	17	316	6.08	0.0089928426217743	0.0277245962301528
4	D	26	50	20120618	17	318	6.12	0.0097124156955132	0.0254909661165373
4	D	26	50	20120618	17	320	6.16	0.0114707215597473	0.0235423071068078
4	D	26	50	20120618	17	322	6.2	0.0121797870267177	0.0223300644543450
4	D	26	50	20120618	17	324	6.24	0.012910468747989	0.0205849673447835
4	D	26	50	20120618	17	326	6.28	0.0127227884661265	0.0198252659612122
4	D	26	50	20120618	17	328	6.32	0.0130030290256463	0.0187310040751904
4	D	26	50	20120618	17	330	6.36	0.013828562050546	0.0186350638271191
4	D	26	50	20120618	17	332	6.4	0.0142468934933638	0.0172874526524659
4	D	26	50	20120618	17	334	6.44	0.0139135633567125	0.0165411721556016
4	D	26	50	20120618	17	336	6.48	0.0138674599945791	0.0146686119776634
4	D	26	50	20120618	17	338	6.52	0.0132930064455431	0.0139913451026429
4	D	26	50	20120618	17	340	6.56	0.0127734243827273	0.0127650805227092
4	D	26	50	20120618	17	342	6.6	0.0125999710893022	0.0124147091126313
4	D	26	50	20120618	17	344	6.64	0.0126390033836237	0.0119099762922203
4	D	26	50	20120618	17	346	6.68	0.0122580142499204	0.0120495591708265
4	D	26	50	20120618	17	348	6.72	0.0118615394777091	0.0114772976528123
4	D	26	50	20120618	17	350	6.76	0.0120031022553026	0.0104430832746488
4	D	26	50	20120618	17	352	6.8	0.0105734737650997	0.00897371538334317
4	D	26	50	20120618	17	354	6.84	0.0106332949987881	0.00588224453599559
4	D	26	50	20120618	17	356	6.88	0.0099716551836318	0.00690210464650095
4	D	26	50	20120618	17	358	6.92	0.0100430729685316	0.0067666229872256
4	D	26	50	20120618	17	360	6.96	0.0101689379755828	0.00639822035422741
4	D	26	50	20120618	17	362	7	0.0104970355220534	0.00630573078724821
4	D	26	50	20120618	17	364	7.04	0.0098683468829004	0.00526296041703241
4	D	26	50	20120618	17	366	7.08	0.0094108487954728	0.00459488593016736
4	D	26	50	20120618	17	368	7.12	0.0095626646213935	0.0037656618078699
4	D	26	50	20120618	17	370	7.16	0.0095362895384552	0.00161443084746606
4	D	26	50	20120618	17	372	7.2	0.0096151319445575	0.000231542115499530
4	D	26	50	20120618	17	374	7.24	0.009221711873641	-0.000550645263713401
4	D	26	50	20120618	17	376	7.28	0.0093523498514652	-0.00173975138229576
4	D	26	50	20120618	17	378	7.32	0.0094174885281481	-0.0024988163697639
4	D	26	50	20120618	17	380	7.36	0.0090468514377214	-0.00262691583424365
4	D	26	50	20120618	17	382	7.4	0.0087401580135173	-0.00281891653853923
4	D	26	50	20120618	17	384	7.44	0.0091375520245441	-0.00295043839983993
4	D	26	50	20120618	17	386	7.48	0.0083279501154246	-0.00293824080786443
4	D	26	50	20120618	17	388	7.52	0.0079900025714921	-0.00325978347447343
4	D	26	50	20120618	17	390	7.56	0.0073528569352362	-0.00448099931198943
4	D	26	50	20120618	17	392	7.6	0.0070517567256713	-0.00558070592022643
4	D	26	50	20120618	17	394	7.64	0.0066250319253609	-0.00609115216342933
4	D	26	50	20120618	17	396	7.68	0.0061546079259731	-0.00710618980568703
4	D	26	50	20120618	17	398	7.72	0.0054644497872248	-0.00788303923580873
4	D	26	50	20120618	17	400	7.76	0.0045768815773048	-0.00855140434356093
4	D	26	50	20120618	17	402	7.8	0.0043301868705913	-0.00864875809808783
4	D	26	50	20120618	17	404	7.84	0.0040569282834288	-0.00903798219736493
4	D	26	50	20120618	17	406	7.88	0.0038243587417762	-0.00932825165236233
4	D	26	50	20120618	17	408	7.92	0.0029835309971995	-0.00915240126694903
4	D	26	50	20120618	17	410	7.96	0.0025994942332693	-0.00952908412035493
4	D	26	50	20120618	17	412	8	0.0026286482458576	-0.00905954400444363
4	D	26	50	20120618	17	414	8.04	0.002565489468162	-0.00897124050960903
4	D	26	50	20120618	17	416	8.08	0.0020649073645566	-0.00995930202816443
4	D	26	50	20120618	17	418	8.12	0.000277525269480100	-0.00967556836114553
4	D	26	50	20120618	17	420	8.16	-0.000180906198898699	-0.00923795411640483
4	D	26	50	20120618	17	422	8.2	-0.000705247090352	-0.00881067070173723
4	D	26	50	20120618	17	424	8.24	-0.00133076789112522	-0.00891731654647573
4	D	26	50	20120618	17	426	8.28	-0.00150777086059184	-0.00873723059144313
4	D	26	50	20120618	17	428	8.32	-0.00245152506823809	-0.00822943599866963
4	D	26	50	20120618	17	430	8.36	-0.00290638564737196	-0.00789756957305533
4	D	26	50	20120618	17	432	8.4	-0.00292189249908338	-0.00784788117954143
4	D	26	50	20120618	17	434	8.44	-0.00320420488147211	-0.00750199989752403
4	D	26	50	20120618	17	436	8.48	-0.00389014795669774	-0.00716744646614123
4	D	26	50	20120618	17	438	8.52	-0.00421380487258245	-0.00700758376505053
4	D	26	50	20120618	17	440	8.56	-0.00426121638226101	-0.00694694935856383
4	D	26	50	20120618	17	442	8.6	-0.00458841590311946	-0.00726792633974783
4	D	26	50	20120618	17	444	8.64	-0.00553902904654322	-0.00693386788311183
4	D	26	50	20120618	17	446	8.68	-0.00600091826708208	-0.00658710978868583
4	D	26	50	20120618	17	448	8.72	-0.00619547869792556	-0.00623847079022173
4	D	26	50	20120618	17	450	8.76	-0.00693767211759459	-0.00561057411066373
4	D	26	50	20120618	17	452	8.8	-0.00716615246073158	-0.00529514791771203
4	D	26	50	20120618	17	454	8.84	-0.00760355457343796	-0.00455224739126183
4	D	26	50	20120618	17	456	8.88	-0.00873221013329668	-0.00457387071663053
4	D	26	50	20120618	17	458	8.92	-0.00899161932704277	-0.00451385149304343
4	D	26	50	20120618	17	460	8.96	-0.00987037627936235	-0.00300330877386923
4	D	26	50	20120618	17	462	9	-0.0107365608731124	-0.00250858151441208
4	D	26	50	20120618	17	464	9.04	-0.0115894660015118	-0.00121227800780184
4	D	26	50	20120618	17	466	9.08	-0.0123702815935693	-0.000538079976211721
4	D	26	50	20120618	17	468	9.12	-0.0133660859313787	0.000455475762033499
4	D	26	50	20120618	17	470	9.16	-0.0139658680453167	0.00139701672545464
4	D	26	50	20120618	17	472	9.2	-0.0149813935912534	0.00483192226535672
4	D	26	50	20120618	17	474	9.24	-0.0153749126571193	0.00516830710330278
4	D	26	50	20120618	17	476	9.28	-0.0156701721646716	0.00771198232726515
4	D	26	50	20120618	17	478	9.32	-0.0167144345301957	0.00870169847568852
4	D	26	50	20120618	17	480	9.36	-0.017217350086179	0.0102114492352677
4	D	26	50	20120618	17	482	9.4	-0.0194697185294960	0.0129037512335677
4	D	26	50	20120618	17	484	9.44	-0.0208952528714359	0.0141280288434463
4	D	26	50	20120618	17	486	9.48	-0.0222945464807259	0.0138107500307279
4	D	26	50	20120618	17	488	9.52	-0.0240811012608684	0.0136062759628122
4	D	26	50	20120618	17	490	9.56	-0.0248508435607324	0.0138479792027573
4	D	26	50	20120618	17	492	9.6	-0.0263767163549227	0.0126555779665747
4	D	26	50	20120618	17	494	9.64	-0.0282652288618445	0.0118241900975268
4	D	26	50	20120618	17	496	9.68	-0.0290195420917431	0.0116550784397382
4	D	26	50	20120618	17	498	9.72	-0.0300034246092216	0.0111971419461062
4	D	26	50	20120618	17	500	9.76	-0.0312231130960903	0.0103315725352557
4	D	26	50	20120618	17	502	9.8	-0.0322653884915593	0.0095620989359685
4	D	26	50	20120618	17	504	9.84	-0.0336051437098734	0.00843730417913506
4	D	26	50	20120618	17	506	9.88	-0.0342765415986101	0.00732594445114417
4	D	26	50	20120618	17	508	9.92	-0.0353856385849012	0.00649686175020294
4	D	26	50	20120618	17	510	9.96	-0.0355676478703786	0.00547905224936302
4	D	26	50	20120618	17	512	10	-0.0357995788946078	0.00524683838242136
4	D	26	50	20120618	17	514	10.04	-0.0361388487282211	0.00421403821782029
4	D	26	50	20120618	17	516	10.08	-0.036432015199701	0.00388523356456854
4	D	26	50	20120618	17	518	10.12	-0.0364875937927023	0.00329508224499025
4	D	26	50	20120618	17	520	10.16	-0.0371304952781571	0.00211987077465821
4	D	26	50	20120618	17	522	10.2	-0.0377315360421657	0.00144118968607536
4	D	26	50	20120618	17	524	10.24	-0.0380965445626142	0.00069717193091088
4	D	26	50	20120618	17	526	10.28	-0.0385780135699241	-0.000428895618128701
4	D	26	50	20120618	17	528	10.32	-0.0395562958016957	-0.00195391281311373
4	D	26	50	20120618	17	530	10.36	-0.0394519268407925	-0.00168224238778186
4	D	26	50	20120618	17	532	10.4	-0.040405106781832	-0.00254972098694151
4	D	26	50	20120618	17	534	10.44	-0.0407365277301741	-0.00279572343611633
4	D	26	50	20120618	17	536	10.48	-0.0422488877137759	-0.00412876114000923
4	D	26	50	20120618	17	538	10.52	-0.0423102645823829	-0.00486811199041783
4	D	26	50	20120618	17	540	10.56	-0.0425627724139446	-0.00563100949664003
4	D	26	50	20120618	17	542	10.6	-0.0430692022906304	-0.00642169629936283
4	D	26	50	20120618	17	544	10.64	-0.0431937237947974	-0.00747111347332173
4	D	26	50	20120618	17	546	10.68	-0.0440268370043914	-0.00934664349974093
4	D	26	50	20120618	17	548	10.72	-0.0441795720691277	-0.0110299819030336
4	D	26	50	20120618	17	550	10.76	-0.0448342822378283	-0.0121871621504454
4	D	26	50	20120618	17	552	10.8	-0.045250548928845	-0.0130115850176986
4	D	26	50	20120618	17	554	10.84	-0.0451877224913366	-0.0133569713249692
4	D	26	50	20120618	17	556	10.88	-0.0459261965293366	-0.0144818650767520
4	D	26	50	20120618	17	558	10.92	-0.0459007406852138	-0.0131489687942154
4	D	26	50	20120618	17	560	10.96	-0.0459286714030707	-0.0135849001248169
4	D	26	50	20120618	17	562	11	-0.0456103319301805	-0.0131749196130849
4	D	26	50	20120618	17	564	11.04	-0.0457528846572677	-0.0125458774205413
4	D	26	50	20120618	17	566	11.08	-0.0454632537196937	-0.0119599687416502
4	D	26	50	20120618	17	568	11.12	-0.0456616678824947	-0.0112365985044963
4	D	26	50	20120618	17	570	11.16	-0.0454653043293592	-0.0113983138253537
4	D	26	50	20120618	17	572	11.2	-0.0454844669231293	-0.0110709940963424
4	D	26	50	20120618	17	574	11.24	-0.0448449595502242	-0.0109599783316962
4	D	26	50	20120618	17	576	11.28	-0.044734014496256	-0.0101857671169750
4	D	26	50	20120618	17	578	11.32	-0.0447602481578381	-0.00985010352794583
4	D	26	50	20120618	17	580	11.36	-0.0445701778550551	-0.00893680440936523
4	D	26	50	20120618	17	582	11.4	-0.0439256500240036	-0.00837444238628753
4	D	26	50	20120618	17	584	11.44	-0.0430956480842468	-0.00706785047601103
4	D	26	50	20120618	17	586	11.48	-0.0428624442678115	-0.00611141784377813
4	D	26	50	20120618	17	588	11.52	-0.0421103654953415	-0.00547488031935403
4	D	26	50	20120618	17	590	11.56	-0.0413224364090653	-0.00342066440932893
4	D	26	50	20120618	17	592	11.6	-0.0404531193322746	-0.00211322397091506
4	D	26	50	20120618	17	594	11.64	-0.0401481441775488	-0.00082508754762753
4	D	26	50	20120618	17	596	11.68	-0.03966137186938	0.00104351283233605
4	D	26	50	20120618	17	598	11.72	-0.0395920754048237	0.00469402230088972
4	D	26	50	20120618	17	600	11.76	-0.039230531707603	0.0059008414443408
4	D	26	50	20120618	17	602	11.8	-0.039312768226255	0.00774716796069699
4	D	26	50	20120618	17	604	11.84	-0.0393956411410101	0.00951380354281346
4	D	26	50	20120618	17	606	11.88	-0.0385095656335052	0.0116460840414815
4	D	26	50	20120618	17	608	11.92	-0.0385258998001506	0.0135679295620684
4	D	26	50	20120618	17	610	11.96	-0.0380049742344505	0.0159662236318188
4	D	26	50	20120618	17	612	12	-0.0383774073761015	0.0181864682140665
4	D	26	50	20120618	17	614	12.04	-0.0388153893163684	0.0196718167186270
4	D	26	50	20120618	17	616	12.08	-0.0389687395640043	0.0226537779387722
4	D	26	50	20120618	17	618	12.12	-0.038959617886527	0.0246220096642049
4	D	26	50	20120618	17	620	12.16	-0.0386769307375443	0.0269089202737828
4	D	26	50	20120618	17	622	12.2	-0.0380767455727409	0.0280501835475501
4	D	26	50	20120618	17	624	12.24	-0.0368466484740532	0.0303675280329903
4	D	26	50	20120618	17	626	12.28	-0.0363738196045026	0.0317042999677946
4	D	26	50	20120618	17	628	12.32	-0.0369673593797763	0.0327539349306422
4	D	26	50	20120618	17	630	12.36	-0.0376146131074693	0.0349209661920716
4	D	26	50	20120618	17	632	12.4	-0.0381626802598585	0.0361997801195560
4	D	26	50	20120618	17	634	12.44	-0.0375238941358702	0.037920015354691
4	D	26	50	20120618	17	636	12.48	-0.0368762479639137	0.0392445041375993
4	D	26	50	20120618	17	638	12.52	-0.035974078706069	0.0401328141025328
4	D	26	50	20120618	17	640	12.56	-0.0351486941735934	0.0406984076036004
4	D	26	50	20120618	17	642	12.6	-0.0345131960961376	0.0411596745701719
4	D	26	50	20120618	17	644	12.64	-0.0335629082218332	0.0421185891472068
4	D	26	50	20120618	17	646	12.68	-0.0330122841713232	0.0432565360901703
4	D	26	50	20120618	17	648	12.72	-0.0324203862979954	0.0443831481114314
4	D	26	50	20120618	17	650	12.76	-0.0327317254137518	0.0454769715912488
4	D	26	50	20120618	17	652	12.8	-0.0324910262654359	0.0470084234579427
4	D	26	50	20120618	17	654	12.84	-0.0332194876714143	0.0479980901088913
4	D	26	50	20120618	17	656	12.88	-0.0335593939011307	0.0493901712290133
4	D	26	50	20120618	17	658	12.92	-0.034530958618481	0.0508586905921815
4	D	26	50	20120618	17	660	12.96	-0.0347320597870504	0.0526851474079864
4	D	26	50	20120618	17	662	13	-0.0346930274927289	0.0536346503937637
4	D	26	50	20120618	17	664	13.04	-0.0341105836370656	0.0548078112544303
4	D	26	50	20120618	17	666	13.08	-0.0336397919421516	0.0554983717369371
4	D	26	50	20120618	17	668	13.12	-0.032136482925349	0.0560142768444908
4	D	26	50	20120618	17	670	13.16	-0.0313055617467767	0.0573936300425514
4	D	26	50	20120618	17	672	13.2	-0.0302488613729715	0.0576589365068525
4	D	26	50	20120618	17	674	13.24	-0.0287476736765124	0.0588932621040918
4	D	26	50	20120618	17	676	13.28	-0.0272818413191127	0.0602982832783095
4	D	26	50	20120618	17	678	13.32	-0.0258882045640722	0.0615174060797532
4	D	26	50	20120618	17	680	13.36	-0.0239885621964145	0.062643049364724
4	D	26	50	20120618	17	682	13.4	-0.0228593126668596	0.064962501028372
4	D	26	50	20120618	17	684	13.44	-0.0211934398010622	0.066088144313343
4	D	26	50	20120618	17	686	13.48	-0.0205865300507698	0.0683076817888095
4	D	26	50	20120618	17	688	13.52	-0.0202865753541905	0.0692594475162866
4	D	26	50	20120618	17	690	13.56	-0.0193430827760533	0.0715294724159297
4	D	26	50	20120618	17	692	13.6	-0.0198400374218712	0.0737574244620923
4	D	26	50	20120618	17	694	13.64	-0.0191028078918061	0.0759317778142409
4	D	26	50	20120618	17	696	13.68	-0.0189751044071238	0.0783093536553026
4	D	26	50	20120618	17	698	13.72	-0.0185338697756634	0.078760204938987
4	D	26	50	20120618	17	700	13.76	-0.0183673461286939	0.0781651745826187
4	D	26	50	20120618	17	702	13.8	-0.0178042769988351	0.07828163506948
4	D	26	50	20120618	17	704	13.84	-0.0175195958087294	0.0780979287277278
4	D	26	50	20120618	17	706	13.88	-0.0175747501376619	0.078279230906424
4	D	26	50	20120618	17	708	13.92	-0.0166599660948409	0.0779958932192026
4	D	26	50	20120618	17	710	13.96	-0.0166952507232221	0.0770607445010834
4	D	26	50	20120618	17	712	14	-0.0164954930575369	0.077022348602865
4	D	26	50	20120618	17	714	14.04	-0.0164199740533062	0.0760995742534165
4	D	26	50	20120618	17	716	14.08	-0.0159700420084372	0.0751948311268883
4	D	26	50	20120618	17	718	14.12	-0.0150242866886002	0.0743716881229091
4	D	26	50	20120618	17	720	14.16	-0.0137549593056922	0.0732517016921877
4	D	26	50	20120618	17	722	14.2	-0.0127044107608833	0.0723760913650444
4	D	26	50	20120618	17	724	14.24	-0.0117984655528271	0.0713070873332466
4	D	26	50	20120618	17	726	14.28	-0.0104954091764566	0.070409344563852
4	D	26	50	20120618	17	728	14.32	-0.0081958272133598	0.0688769734583428
4	D	26	50	20120618	17	730	14.36	-0.0070196257935341	0.0674627598959697
4	D	26	50	20120618	17	732	14.4	-0.00497177384453974	0.066153693111959
4	D	26	50	20120618	17	734	14.44	-0.00488267839011023	0.0652829618216059
4	D	26	50	20120618	17	736	14.48	-0.0042381505590587	0.0643068009101779
4	D	26	50	20120618	17	738	14.52	-0.00409008239907823	0.0640052905786799
4	D	26	50	20120618	17	740	14.56	-0.00275888317281645	0.0618948596795506
4	D	26	50	20120618	17	742	14.6	-0.00282832105872896	0.0605539023797084
4	D	26	50	20120618	17	744	14.64	-0.00177324703052051	0.0584063483745667
4	D	26	50	20120618	17	746	14.68	-0.0008852623347064	0.056280219704895
4	D	26	50	20120618	17	748	14.72	-0.000181620376747699	0.053383415354408
4	D	26	50	20120618	17	750	14.76	3.12894750676002e-05	0.053143776866264
4	D	26	50	20120618	17	752	14.8	0.0007644177858018	0.0506629634351491
4	D	26	50	20120618	17	754	14.84	0.0017237495558376	0.0480205761045331
4	D	26	50	20120618	17	756	14.88	0.0025027690966708	0.046937783490502
4	D	26	50	20120618	17	758	14.92	0.0035639949538755	0.0446758903188426
4	D	26	50	20120618	17	760	14.96	0.0043795719152961	0.0419368414912384
4	D	26	50	20120618	17	762	15	0.0052247059401703	0.0405321031597332
4	D	26	50	20120618	17	764	15.04	0.0067461381037747	0.0371287770086789
4	D	26	50	20120618	17	766	15.08	0.0077434627211636	0.0359248357898272
4	D	26	50	20120618	17	768	15.12	0.0088603025267087	0.0335520329195386
4	D	26	50	20120618	17	770	15.16	0.0105573305172852	0.0316134572525088
4	D	26	50	20120618	17	772	15.2	0.0118168185093329	0.0289335331584135
4	D	26	50	20120618	17	774	15.24	0.0132140862576949	0.0259513562707
4	D	26	50	20120618	17	776	15.28	0.0138389848045007	0.0255047900541095
4	D	26	50	20120618	17	778	15.32	0.0148843502566035	0.0233898548847839
4	D	26	50	20120618	17	780	15.36	0.0154036424056391	0.0232037514510435
4	D	26	50	20120618	17	782	15.4	0.0162306391415758	0.0220753858049650
4	D	26	50	20120618	17	784	15.44	0.0174423514639527	0.0217561836618018
4	D	26	50	20120618	17	786	15.48	0.0186904939276963	0.0208945457646547
4	D	26	50	20120618	17	788	15.52	0.0208495030626932	0.0194761602722726
4	D	26	50	20120618	17	790	15.56	0.0219476398938759	0.0177902762845677
4	D	26	50	20120618	17	792	15.6	0.0239614800066952	0.0156833809193442
4	D	26	50	20120618	17	794	15.64	0.0251902901710412	0.0134906427908847
4	D	26	50	20120618	17	796	15.68	0.026205059112722	0.0127131788849701
4	D	26	50	20120618	17	798	15.72	0.0278232022707893	0.0104230014420631
4	D	26	50	20120618	17	800	15.76	0.0293714125681972	0.00823188965920037
4	D	26	50	20120618	17	802	15.8	0.030091176560767	0.00764251615708138
4	D	26	50	20120618	17	804	15.84	0.031159119932393	0.00531422565866843
4	D	26	50	20120618	17	806	15.88	0.0325157750027775	0.00145016994219643
4	D	26	50	20120618	17	808	15.92	0.0334804807843504	-0.000423026631844851
4	D	26	50	20120618	17	810	15.96	0.0346029420888059	-0.00218004556173719
4	D	26	50	20120618	17	812	16	0.035098836074452	-0.00350679001527753
4	D	26	50	20120618	17	814	16.04	0.0360906240457443	-0.00395481287183733
4	D	26	50	20120618	17	816	16.08	0.0361336161380404	-0.00424529233754873
4	D	26	50	20120618	17	818	16.12	0.0371134540047306	-0.00520094715232233
4	D	26	50	20120618	17	820	16.16	0.0382711999375673	-0.00585183894440453
4	D	26	50	20120618	17	822	16.2	0.0392115105351892	-0.00593570180865333
4	D	26	50	20120618	17	824	16.24	0.0399114048272076	-0.00662046401555433
4	D	26	50	20120618	17	826	16.28	0.0409357904211126	-0.00818210934180483
4	D	26	50	20120618	17	828	16.32	0.0414165523216413	-0.00725233463522263
4	D	26	50	20120618	17	830	16.36	0.0422191892289662	-0.00873393547384283
4	D	26	50	20120618	17	832	16.4	0.0438098259332453	-0.0103440883252827
4	D	26	50	20120618	17	834	16.44	0.0444822844821537	-0.0109988692046614
4	D	26	50	20120618	17	836	16.48	0.0461041753061613	-0.0128772983688835
4	D	26	50	20120618	17	838	16.52	0.0467332174987049	-0.0140099420109881
4	D	26	50	20120618	17	840	16.56	0.0483983832577211	-0.0166360658856368
4	D	26	50	20120618	17	842	16.6	0.048413232500126	-0.0167264341322725
4	D	26	50	20120618	17	844	16.64	0.0484373448413644	-0.0172062060833075
4	D	26	50	20120618	17	846	16.68	0.0483693211690143	-0.0176835031606085
4	D	26	50	20120618	17	848	16.72	0.0489736853348944	-0.0176337935538910
4	D	26	50	20120618	17	850	16.76	0.0491720994976954	-0.0194657658025891
4	D	26	50	20120618	17	852	16.8	0.0492966917125405	-0.0194656243812329
4	D	26	50	20120618	17	854	16.84	0.0497186930395526	-0.0202925150511525
4	D	26	50	20120618	17	856	16.88	0.049860750791893	-0.0224164516898025
4	D	26	50	20120618	17	858	16.92	0.0500016771733835	-0.0234317863169083
4	D	26	50	20120618	17	860	16.96	0.0500494068811135	-0.0245783599626022
4	D	26	50	20120618	17	862	17	0.0498815397312598	-0.0252622736413659
4	D	26	50	20120618	17	864	17.04	0.0498826003914316	-0.0252771935944489
4	D	26	50	20120618	17	866	17.08	0.0495822921414617	-0.0261153272621893
4	D	26	50	20120618	17	868	17.12	0.0499381789844329	-0.0276363846591997
4	D	26	50	20120618	17	870	17.16	0.048973402492182	-0.0287736952060601
4	D	26	50	20120618	17	872	17.2	0.0486843372400329	-0.0297424314962857
4	D	26	50	20120618	17	874	17.24	0.0487220967421483	-0.0306789237172892
4	D	26	50	20120618	17	876	17.28	0.0481742304080849	-0.0313440283556732
4	D	26	50	20120618	17	878	17.32	0.0480037469631408	-0.0333872133999118
4	D	26	50	20120618	17	880	17.36	0.0479358647121469	-0.033541079835498
4	D	26	50	20120618	17	882	17.4	0.0475184595792125	-0.0346945831276476
4	D	26	50	20120618	17	884	17.44	0.0471445415133211	-0.0366191863646811
4	D	26	50	20120618	17	886	17.48	0.0467755236974232	-0.0379784365169526
4	D	26	50	20120618	17	888	17.52	0.046890619468197	-0.0374980493830179
4	D	26	50	20120618	17	890	17.56	0.0462144061822805	-0.0394750563036052
4	D	26	50	20120618	17	892	17.6	0.0461012620262228	-0.041162785840009
4	D	26	50	20120618	17	894	17.64	0.0459529463788689	-0.0434824849910306
4	D	26	50	20120618	17	896	17.68	0.0461377770204033	-0.0448105800185229
4	D	26	50	20120618	17	898	17.72	0.0461814196509381	-0.0455116622499338
4	D	26	50	20120618	17	900	17.76	0.0474651649411145	-0.047579178838513
4	D	26	50	20120618	17	902	17.8	0.0472394281722885	-0.0492829102013751
4	D	26	50	20120618	17	904	17.84	0.0474879549926721	-0.0493446618365761
4	D	26	50	20120618	17	906	17.88	0.0475843682951801	-0.0501895490811836
4	D	26	50	20120618	17	908	17.92	0.0473514331793217	-0.0506015236340385
4	D	26	50	20120618	17	910	17.96	0.0475286539376769	-0.0520415975056132
4	D	26	50	20120618	17	912	18	0.0476802116696225	-0.0523751150255615
4	D	26	50	20120618	17	914	18.04	0.0480238146535909	-0.0542361295639765
4	D	26	50	20120618	17	916	18.08	0.0476290015823154	-0.0549648384573283
4	D	26	50	20120618	17	918	18.12	0.0477876692729459	-0.0557445014653324
4	D	26	50	20120618	17	920	18.16	0.0480760486315172	-0.0553186605484984
4	D	26	50	20120618	17	922	18.2	0.0486099496066521	-0.0560441167506568
4	D	26	50	20120618	17	924	18.24	0.0494905379655349	-0.0579326999682567
4	D	26	50	20120618	17	926	18.28	0.0494275135381278	-0.057770581596534
4	D	26	50	20120618	17	928	18.32	0.0500780234925482	-0.0588618170655324
4	D	26	50	20120618	17	930	18.36	0.0508625513952068	-0.0605657393472254
4	D	26	50	20120618	17	932	18.4	0.0512233667724429	-0.0612695439397438
4	D	26	50	20120618	17	934	18.44	0.0513737613137334	-0.0619351506239425
4	D	26	50	20120618	17	936	18.48	0.0519215498660508	-0.0638145768087261
4	D	26	50	20120618	17	938	18.52	0.0526092607082294	-0.0672937048067235
4	D	26	50	20120618	17	940	18.56	0.0523337436220079	-0.067288500500814
4	D	26	50	20120618	17	942	18.6	0.0522102474226737	-0.0669942380138232
4	D	26	50	20120618	17	944	18.64	0.0519912918078793	-0.0670219919549848
4	D	26	50	20120618	17	946	18.68	0.0522580902674888	-0.0677638106080598
4	D	26	50	20120618	17	948	18.72	0.0521824581261731	-0.0679613479584521
4	D	26	50	20120618	17	950	18.76	0.0519465955882405	-0.0677757748547975
4	D	26	50	20120618	17	952	18.8	0.0524066746154195	-0.068438157132074
4	D	26	50	20120618	17	954	18.84	0.0520976972363122	-0.0699158405991264
4	D	26	50	20120618	17	956	18.88	0.0523266442699248	-0.0712705299126592
4	D	26	50	20120618	17	958	18.92	0.0522598226791027	-0.0726921680962347
4	D	26	50	20120618	17	960	18.96	0.0518925514169544	-0.0738655410889357
4	D	26	50	20120618	17	962	19	0.051233245054176	-0.0753281207551419
4	D	26	50	20120618	17	964	19.04	0.0510804392787616	-0.0774141564703204
4	D	26	50	20120618	17	966	19.08	0.0504912071979989	-0.0801374368167041
4	D	26	50	20120618	17	968	19.12	0.0512720652164632	-0.0815231539757954
4	D	26	50	20120618	17	970	19.16	0.0508505588641979	-0.0830152199947771
4	D	26	50	20120618	17	972	19.2	0.0508038898166396	-0.084242757366917
4	D	26	50	20120618	17	974	19.24	0.0505098748170222	-0.0841478636368817
4	D	26	50	20120618	17	976	19.28	0.0508127286514044	-0.08403592863342
4	D	26	50	20120618	17	978	19.32	0.0510409120096933	-0.0840736174248572
4	D	26	50	20120618	17	980	19.36	0.051686146947526	-0.0855440459763346
4	D	26	50	20120618	17	982	19.4	0.052399476268387	-0.087557320403729
4	D	26	50	20120618	17	984	19.44	0.0530367208995923	-0.0880783166801072
4	D	26	50	20120618	17	986	19.48	0.0532157603365888	-0.0900135265188585
4	D	26	50	20120618	17	988	19.52	0.0542399337984594	-0.0940083969898504
4	D	26	50	20120618	17	990	19.56	0.0546666020302273	-0.0944217716141314
4	D	26	50	20120618	17	992	19.6	0.0550565007093736	-0.0950812193982664
4	D	26	50	20120618	17	994	19.64	0.0554028416107987	-0.0969778212067644
4	D	26	50	20120618	17	996	19.68	0.0561161002209816	-0.0982458757974664
4	D	26	50	20120618	17	998	19.72	0.0562704616313147	-0.0997786711670444
4	D	26	50	20120618	17	1000	19.76	0.0569519711470222	-0.100501475718773
4	D	26	50	20120618	17	1002	19.8	0.0576743514346824	-0.101545448170517
4	D	26	50	20120618	17	1004	19.84	0.0578524716328633	-0.103362783308845
4	D	26	50	20120618	17	1006	19.88	0.0590382897049132	-0.104359096763536
4	D	26	50	20120618	17	1008	19.92	0.0597971567024825	-0.105297286040815
4	D	26	50	20120618	17	1010	19.96	0.0609669234505995	-0.107052112939685
4	D	26	50	20120618	17	1012	20	0.0611866215275141	-0.106826758008521
4	D	26	50	20120618	17	1014	20.04	0.0612220475772516	-0.106900226403087
4	D	26	50	20120618	17	1016	20.08	0.0614155827032623	-0.107248335071465
4	D	26	50	20120618	17	1018	20.12	0.0613259215634079	-0.107514772906616
4	D	26	50	20120618	17	1020	20.16	0.0617703381753836	-0.107518661993912
4	D	26	50	20120618	17	1022	20.2	0.062489890035919	-0.108711126869705
4	D	26	50	20120618	17	1024	20.24	0.0623521456349439	-0.108335511747539
4	D	26	50	20120618	17	1026	20.28	0.0629774401615472	-0.108960382010074
4	D	26	50	20120618	17	1028	20.32	0.0639155587281474	-0.109648609040202
4	D	26	50	20120618	17	1030	20.36	0.0644076343371751	-0.109334724340034
4	D	26	50	20120618	17	1032	20.4	0.064695992482543	-0.108807364102625
4	D	26	50	20120618	17	1034	20.44	0.0652141603317965	-0.109044386295679
4	D	26	50	20120618	17	1036	20.48	0.0653589758005835	-0.108403181866499
4	D	26	50	20120618	17	1038	20.52	0.0654516067889189	-0.108321864586662
4	D	26	50	20120618	17	1040	20.56	0.066194210330521	-0.107962512920463
4	D	26	50	20120618	17	1042	20.6	0.0671273791496529	-0.108532653118134
4	D	26	50	20120618	17	1044	20.64	0.0675367232652818	-0.108851628987127
4	D	26	50	20120618	17	1046	20.68	0.067513035188112	-0.109081792244403
4	D	26	50	20120618	17	1048	20.72	0.0688143945082078	-0.110570676282870
4	D	26	50	20120618	17	1050	20.76	0.0689452799734054	-0.111153968666670
4	D	26	50	20120618	17	1052	20.8	0.0696525281759482	-0.112263984891777
4	D	26	50	20120618	17	1054	20.84	0.0698352445682068	-0.112576243246349
4	D	26	50	20120618	17	1056	20.88	0.0700424268550945	-0.113148292632329
4	D	26	50	20120618	17	1058	20.92	0.070033234466939	-0.113785395842178
4	D	26	50	20120618	17	1060	20.96	0.0705272899749541	-0.115367405843727
4	D	26	50	20120618	17	1062	21	0.0710084761395515	-0.115161991323792
4	D	26	50	20120618	17	1064	21.04	0.0711448063269643	-0.115609731337639
4	D	26	50	20120618	17	1066	21.08	0.0714297703597825	-0.117299009437894
4	D	26	50	20120618	17	1068	21.12	0.0712582262546666	-0.118351608592368
4	D	26	50	20120618	17	1070	21.16	0.0713439983072245	-0.119260028674159
4	D	26	50	20120618	17	1072	21.2	0.0714079207602438	-0.120559408095267
4	D	26	50	20120618	17	1074	21.24	0.0710650446820464	-0.121994057043616
4	D	26	50	20120618	17	1076	21.28	0.0710834294583573	-0.123227251270006
4	D	26	50	20120618	17	1078	21.32	0.0709601100357184	-0.125262587428973
4	D	26	50	20120618	17	1080	21.36	0.0708034151730074	-0.127222404583710
4	D	26	50	20120618	17	1082	21.4	0.0709995665941086	-0.129216869970725
4	D	26	50	20120618	17	1084	21.44	0.0704307698993221	-0.129901632177626
4	D	26	50	20120618	17	1086	21.48	0.0704919346358947	-0.131295693196735
4	D	26	50	20120618	17	1088	21.52	0.0701544325692344	-0.131522886605530
4	D	26	50	20120618	17	1090	21.56	0.0696950252934975	-0.133733090271485
4	D	26	50	20120618	17	1092	21.6	0.0698756203654125	-0.136240915181641
4	D	26	50	20120618	17	1094	21.64	0.0697095209825118	-0.137310697030898
4	D	26	50	20120618	17	1096	21.68	0.0696491340633985	-0.138909748305874
4	D	26	50	20120618	17	1098	21.72	0.0700754487417759	-0.140804158083350
4	D	26	50	20120618	17	1100	21.76	0.0705311790622506	-0.141663646375883
4	D	26	50	20120618	17	1102	21.8	0.0705386743941312	-0.144370026870196
4	D	26	50	20120618	17	1104	21.84	0.0714919957565269	-0.146619899226575
4	D	26	50	20120618	17	1106	21.88	0.071266782246719	-0.147734653067116
4	D	26	50	20120618	17	1108	21.92	0.0719072795691177	-0.150689086620270
4	D	26	50	20120618	17	1110	21.96	0.0718262451319938	-0.151392375024838
4	D	26	50	20120618	17	1112	22	0.0716354677224296	-0.151092420328258
4	D	26	50	20120618	17	1114	22.04	0.0721188459180487	-0.151430700212378
4	D	26	50	20120618	17	1116	22.08	0.0721000368776692	-0.150961605573739
4	D	26	50	20120618	17	1118	22.12	0.0719647673504282	-0.152260772862813
4	D	26	50	20120618	17	1120	22.16	0.0720383771663497	-0.153667844646696
4	D	26	50	20120618	17	1122	22.2	0.0718539637178163	-0.154174698787451
4	D	26	50	20120618	17	1124	22.24	0.0712177797467827	-0.154967860463908
4	D	26	50	20120618	17	1126	22.28	0.0705078445384714	-0.155503847404047
4	D	26	50	20120618	17	1128	22.32	0.0697871613070861	-0.156797287128193
4	D	26	50	20120618	17	1130	22.36	0.0688112125276924	-0.158971074794917
4	D	26	50	20120618	17	1132	22.4	0.0674695481210691	-0.158929638337540
4	D	26	50	20120618	17	1134	22.44	0.0674699723851378	-0.158941941995532
4	D	26	50	20120618	17	1136	22.48	0.06723648572599	-0.158861473243833
4	D	26	50	20120618	17	1138	22.52	0.0662915789342904	-0.159007349372792
4	D	26	50	20120618	17	1140	22.56	0.0657471067127768	-0.159281706803892
4	D	26	50	20120618	17	1142	22.6	0.0651964826622668	-0.158781570177559
4	D	26	50	20120618	17	1144	22.64	0.0648999927889153	-0.160425805575852
4	D	26	50	20120618	17	1146	22.68	0.0644899415665052	-0.160794844604953
4	D	26	50	20120618	17	1148	22.72	0.0645205592901306	-0.160734528396518
4	D	26	50	20120618	17	1150	22.76	0.0637023660336196	-0.160697122447793
4	D	26	50	20120618	17	1152	22.8	0.0631637627983898	-0.161744842565478
4	D	26	50	20120618	17	1154	22.84	0.0622356851480825	-0.162325023679441
4	D	26	50	20120618	17	1156	22.88	0.0616045923458735	-0.162459727521257
4	D	26	50	20120618	17	1158	22.92	0.0604817067773492	-0.163381794763924
4	D	26	50	20120618	17	1160	22.96	0.0590859487019651	-0.163660324125034
4	D	26	50	20120618	17	1162	23	0.0589767007042718	-0.164379098168110
4	D	26	50	20120618	17	1164	23.04	0.0586546135654413	-0.164449455292838
4	D	26	50	20120618	17	1166	23.08	0.0589767714149499	-0.164070728900834
4	D	26	50	20120618	17	1168	23.12	0.0589198493190644	-0.164884255252590
4	D	26	50	20120618	17	1170	23.16	0.0589892164942988	-0.165413100414239
4	D	26	50	20120618	17	1172	23.2	0.0593583969447563	-0.166180947667929
4	D	26	50	20120618	17	1174	23.24	0.0596404618397716	-0.166740339842526
4	D	26	50	20120618	17	1176	23.28	0.0601588418210595	-0.167179382442965
4	D	26	50	20120618	17	1178	23.32	0.0604819189093836	-0.166945400809070
4	D	26	50	20120618	17	1180	23.36	0.0610504327614576	-0.167105206941618
4	D	26	50	20120618	17	1182	23.4	0.0617560546184037	-0.166863447133131
4	D	26	50	20120618	17	1184	23.44	0.0624827482574291	-0.167631577229534
4	D	26	50	20120618	17	1186	23.48	0.0632790212037232	-0.167641406013792
4	D	26	50	20120618	17	1188	23.52	0.0642969014152413	-0.169470337703331
4	D	26	50	20120618	17	1190	23.56	0.0647269637595589	-0.171044215976896
4	D	26	50	20120618	17	1192	23.6	0.0649788351950176	-0.172185344900375
4	D	26	50	20120618	17	1194	23.64	0.0652039779941474	-0.172366081393646
4	D	26	50	20120618	17	1196	23.68	0.0652855074060182	-0.174486482498390
4	D	26	50	20120618	17	1198	23.72	0.0653429951873286	-0.176150092622488
4	D	26	50	20120618	17	1200	23.76	0.065800281142722	-0.176255663664919
4	D	26	50	20120618	17	1202	23.8	0.0660796590319688	-0.176584397607493
4	D	26	50	20120618	17	1204	23.84	0.0658939020805511	-0.177567771008089
4	D	26	50	20120618	17	1206	23.88	0.0652780120741376	-0.177007035330608
4	D	26	50	20120618	17	1208	23.92	0.0652799212624468	-0.177377064309203
4	D	26	50	20120618	17	1210	23.96	0.0648318276952089	-0.176799853043720
4	D	26	50	20120618	17	1212	24	0.0646329892683392	-0.176512202005134
4	D	26	50	20120618	17	1214	24.04	0.0641784610293925	-0.176320434646076
4	D	26	50	20120618	17	1216	24.08	0.0640105938795388	-0.176199802229205
4	D	26	50	20120618	17	1218	24.12	0.0635356302546158	-0.175537738149980
4	D	26	50	20120618	17	1220	24.16	0.0635099622784588	-0.175577548261761
4	D	26	50	20120618	17	1222	24.2	0.0635332968022379	-0.175441076652992
4	D	26	50	20120618	17	1224	24.24	0.063435008959653	-0.175134899416738
4	D	26	50	20120618	17	1226	24.28	0.0628691114026694	-0.173947172156379
4	D	26	50	20120618	17	1228	24.32	0.0626375339318308	-0.173871865284183
4	D	26	50	20120618	17	1230	24.36	0.0621380337016006	-0.172957151952040
4	D	26	50	20120618	17	1232	24.4	0.0622737274929103	-0.171319563357490
4	D	26	50	20120618	17	1234	24.44	0.061630543164743	-0.170817234700135
4	D	26	50	20120618	17	1236	24.48	0.061532821007583	-0.168911016239413
4	D	26	50	20120618	17	1238	24.52	0.0618443015446957	-0.167967382239919
4	D	26	50	20120618	17	1240	24.56	0.0615407406035323	-0.167430900325033
4	D	26	50	20120618	17	1242	24.6	0.0600235722938185	-0.165391321525378
4	D	26	50	20120618	17	1244	24.64	0.0588461687924648	-0.163788381163107
4	D	26	50	20120618	17	1246	24.68	0.0583410824186632	-0.162565298563688
4	D	26	50	20120618	17	1248	24.72	0.0580871603735391	-0.161952307695078
4	D	26	50	20120618	17	1250	24.76	0.0572037011611247	-0.161503577731737
4	D	26	50	20120618	17	1252	24.8	0.0555939725737535	-0.161878697879156
4	D	26	50	20120618	17	1254	24.84	0.0539579396141221	-0.161864343611498
4	D	26	50	20120618	17	1256	24.88	0.0523836370764885	-0.161109436411903
4	D	26	50	20120618	17	1258	24.92	0.0517159868536921	-0.161750216577015
4	D	26	50	20120618	17	1260	24.96	0.0500141929634105	-0.162505901594069
4	D	26	50	20120618	17	1262	25	0.04852170268036	-0.162100517276414
4	D	26	50	20120618	17	1264	25.04	0.0455502278537798	-0.161815058268849
4	D	26	50	20120618	17	1266	25.08	0.0442630106693078	-0.162530933174123
4	D	26	50	20120618	17	1268	25.12	0.0426488273092151	-0.163795805784309
4	D	26	50	20120618	17	1270	25.16	0.0415347805754557	-0.162716407282828
4	D	26	50	20120618	17	1272	25.2	0.0403796509377094	-0.162924013833784
4	D	26	50	20120618	17	1274	25.24	0.0387214855358269	-0.163315043883780
4	D	26	50	20120618	17	1276	25.28	0.0389076667513133	-0.163295739868654
4	D	26	50	20120618	17	1278	25.32	0.0385323344718595	-0.163222766448836
4	D	26	50	20120618	17	1280	25.36	0.0379160909120554	-0.163031494064525
4	D	26	50	20120618	17	1282	25.4	0.0378814426797773	-0.162162459830446
4	D	26	50	20120618	17	1284	25.44	0.0373378896970792	-0.160357004086043
4	D	26	50	20120618	17	1286	25.48	0.038086291514287	-0.160235098876966
4	D	26	50	20120618	17	1288	25.52	0.0379418295988906	-0.159102525945540
4	D	26	50	20120618	17	1290	25.56	0.0382796852189415	-0.158611935260752
4	D	26	50	20120618	17	1292	25.6	0.0385395469610276	-0.157360709811443
4	D	26	50	20120618	17	1294	25.64	0.0383254350276843	-0.154720938775917
4	D	26	50	20120618	17	1296	25.68	0.0385082928412992	-0.152876380026514
4	D	26	50	20120618	17	1298	25.72	0.0383745789489768	-0.150276419102769
4	D	26	50	20120618	17	1300	25.76	0.0385189701536951	-0.149540886628979
4	D	26	50	20120618	17	1302	25.8	0.0378263590615228	-0.146772917134024
4	D	26	50	20120618	17	1304	25.84	0.0370973319701195	-0.145687508224903
4	D	26	50	20120618	17	1306	25.88	0.0356277519467796	-0.143446191860576
4	D	26	50	20120618	17	1308	25.92	0.0337486156757763	-0.141724740401777
4	D	26	50	20120618	17	1310	25.96	0.0327581004966902	-0.141214774991185
4	D	26	50	20120618	17	1312	26	0.0312068496401231	-0.140767742084119
4	D	26	50	20120618	17	1314	26.04	0.0301460480469871	-0.140886677444715
4	D	26	50	20120618	17	1316	26.08	0.0293972926763886	-0.140881656986568
4	D	26	50	20120618	17	1318	26.12	0.02834448138988	-0.141348983858255
4	D	26	50	20120618	17	1320	26.16	0.0285636137813697	-0.142702456948124
4	D	26	50	20120618	17	1322	26.2	0.0278113228768653	-0.141897698720455
4	D	26	50	20120618	17	1324	26.24	0.0263313483838419	-0.142280243489077
4	D	26	50	20120618	17	1326	26.28	0.0257201252821842	-0.142441746677900
4	D	26	50	20120618	17	1328	26.32	0.0255734713357661	-0.142451221908768
4	D	26	50	20120618	17	1330	26.36	0.0258163625151037	-0.142503901363967
4	D	26	50	20120618	17	1332	26.4	0.0262568193291048	-0.142554176656109
4	D	26	50	20120618	17	1334	26.44	0.0256214838862087	-0.141855908709687
4	D	26	50	20120618	17	1336	26.48	0.0257435305166415	-0.140444099310370
4	D	26	50	20120618	17	1338	26.52	0.0252784663866551	-0.139776378376896
4	D	26	50	20120618	17	1340	26.56	0.0254174128691582	-0.140169176193845
4	D	26	50	20120618	17	1342	26.6	0.025616322006706	-0.139681767489573
4	D	26	50	20120618	17	1344	26.64	0.0253692588973595	-0.139664372662756
4	D	26	50	20120618	17	1346	26.68	0.0254652132875665	-0.139896515819019
4	D	26	50	20120618	17	1348	26.72	0.0254622434390855	-0.138263240575835
4	D	26	50	20120618	17	1350	26.76	0.0256828607548157	-0.136884382352521
4	D	26	50	20120618	17	1352	26.8	0.0257299540664427	-0.135397619634398
4	D	26	50	20120618	17	1354	26.84	0.0264385457718698	-0.134030004408905
4	D	26	50	20120618	17	1356	26.88	0.0259133775654825	-0.132483349746416
4	D	26	50	20120618	17	1358	26.92	0.0262117766271432	-0.130823063024190
4	D	26	50	20120618	17	1360	26.96	0.0261415609237714	-0.129906157661025
4	D	26	50	20120618	17	1362	27	0.0258161503830694	-0.130272580395036
4	D	26	50	20120618	17	1364	27.04	0.0254566572955141	-0.131026639066493
4	D	26	50	20120618	17	1366	27.08	0.0252649606471344	-0.130918522439650
4	D	26	50	20120618	17	1368	27.12	0.0248431714521567	-0.130678459687437
4	D	26	50	20120618	17	1370	27.16	0.0249044776100855	-0.131196981090081
4	D	26	50	20120618	17	1372	27.2	0.0239045579108096	-0.132250640904727
4	D	26	50	20120618	17	1374	27.24	0.0232151995098309	-0.131851054862679
4	D	26	50	20120618	17	1376	27.28	0.0222503523069018	-0.133564021040103
4	D	26	50	20120618	17	1378	27.32	0.02130289993079	-0.133801538207904
4	D	26	50	20120618	17	1380	27.36	0.0196810091067824	-0.134392467344941
4	D	26	50	20120618	17	1382	27.4	0.0185876098910336	-0.134587840948583
4	D	26	50	20120618	17	1384	27.44	0.0156358633436485	-0.135326343270854
4	D	26	50	20120618	17	1386	27.48	0.0133444131085354	-0.136142768760412
4	D	26	50	20120618	17	1388	27.52	0.0121906269736733	-0.136412671418791
4	D	26	50	20120618	17	1390	27.56	0.0104635186606252	-0.136533233124984
4	D	26	50	20120618	17	1392	27.6	0.0090841654625646	-0.136641208330471
4	D	26	50	20120618	17	1394	27.64	0.0072293536648341	-0.136456724171259
4	D	26	50	20120618	17	1396	27.68	0.004766854299352	-0.135765527292649
4	D	26	50	20120618	17	1398	27.72	0.0035837232330707	-0.136254279499806
4	D	26	50	20120618	17	1400	27.76	0.0023596506841586	-0.135778467346745
4	D	26	50	20120618	17	1402	27.8	0.0011056675184024	-0.135053965738741
4	D	26	50	20120618	17	1404	27.84	-0.000177943421485499	-0.135134080937050
4	D	26	50	20120618	17	1406	27.88	-0.000885757309453299	-0.136390609687218
4	D	26	50	20120618	17	1408	27.92	-0.00170020290002396	-0.136203792075629
4	D	26	50	20120618	17	1410	27.96	-0.0034841625982795	-0.137539446074612
4	D	26	50	20120618	17	1412	28	-0.00371630575454305	-0.137426521121657
4	D	26	50	20120618	17	1414	28.04	-0.00371439656623384	-0.138759629536228
4	D	26	50	20120618	17	1416	28.08	-0.00386380822909855	-0.139982429292934
4	D	26	50	20120618	17	1418	28.12	-0.00297066165378182	-0.139561630047449
4	D	26	50	20120618	17	1420	28.16	-0.00329946630703357	-0.141078374093095
4	D	26	50	20120618	17	1422	28.2	-0.00358195546611759	-0.141963318229750
4	D	26	50	20120618	17	1424	28.24	-0.00292363905283293	-0.142765884426396
4	D	26	50	20120618	17	1426	28.28	-0.00216986322408808	-0.143549358739951
4	D	26	50	20120618	17	1428	28.32	-0.00188348497770752	-0.143591078040041
4	D	26	50	20120618	17	1430	28.36	-0.00101232942328567	-0.144337782800974
4	D	26	50	20120618	17	1432	28.4	-0.0007867623600872	-0.144673658522038
4	D	26	50	20120618	17	1434	28.44	0.0004425427790056	-0.144703003453457
4	D	26	50	20120618	17	1436	28.48	0.0016661203531708	-0.145787422413084
4	D	26	50	20120618	17	1438	28.52	0.002590521048216	-0.145804887950580
4	D	26	50	20120618	17	1440	28.56	0.0036734550836032	-0.147144501747538
4	D	26	50	20120618	17	1442	28.6	0.0048326152300023	-0.148335764541803
4	D	26	50	20120618	17	1444	28.64	0.0063275096761088	-0.149679196715379
4	D	26	50	20120618	17	1446	28.68	0.0062046145175386	-0.150343735668338
4	D	26	50	20120618	17	1448	28.72	0.007219171327185	-0.152084066878194
4	D	26	50	20120618	17	1450	28.76	0.0068853462157869	-0.153564819188677
4	D	26	50	20120618	17	1452	28.8	0.0072912255081879	-0.152907209882174
4	D	26	50	20120618	17	1454	28.84	0.0074878011933578	-0.153745838524661
4	D	26	50	20120618	17	1456	28.88	0.0079467134943479	-0.155958375642994
4	D	26	50	20120618	17	1458	28.92	0.0085894735584465	-0.158301020409065
4	D	26	50	20120618	17	1460	28.96	0.0090066665593465	-0.159863726395487
4	D	26	50	20120618	17	1462	29	0.0095122479078949	-0.162135660483439
4	D	26	50	20120618	17	1464	29.04	0.0102391536789547	-0.164412544318860
4	D	26	50	20120618	17	1466	29.08	0.0101995556992082	-0.165706549728431
4	D	26	50	20120618	17	1468	29.12	0.0103317846672901	-0.168056265562314
4	D	26	50	20120618	17	1470	29.16	0.0100941967888114	-0.169242790741145
4	D	26	50	20120618	17	1472	29.2	0.0101705643211795	-0.169640184752172
4	D	26	50	20120618	17	1474	29.24	0.0103650186860059	-0.171370475045736
4	D	26	50	20120618	17	1476	29.28	0.0104922979066194	-0.172175162562726
4	D	26	50	20120618	17	1478	29.32	0.0105099755761491	-0.173933737127537
4	D	26	50	20120618	17	1480	29.36	0.0110000005755114	-0.176769942426876
4	D	26	50	20120618	17	1482	29.4	0.0107192791833803	-0.179409572041045
4	D	26	50	20120618	17	1484	29.44	0.0109575741686402	-0.180274363634437
4	D	26	50	20120618	17	1486	29.48	0.0107751406190941	-0.182050615868777
4	D	26	50	20120618	17	1488	29.52	0.0106492756120429	-0.183879194004926
4	D	26	50	20120618	17	1490	29.56	0.0102016770195518	-0.184799139927249
4	D	26	50	20120618	17	1492	29.6	0.0094613362196495	-0.185557865503463
4	D	26	50	20120618	17	1494	29.64	0.0088086766606143	-0.188160725565010
4	D	26	50	20120618	17	1496	29.68	0.0076836697717465	-0.189379070548995
4	D	26	50	20120618	17	1498	29.72	0.0079990393961557	-0.188946321198908
4	D	26	50	20120618	17	1500	29.76	0.0080966201319594	-0.188270327116094
4	D	26	50	20120618	17	1502	29.8	0.0081142978014891	-0.188753281047645
4	D	26	50	20120618	17	1504	29.84	0.0084445166683032	-0.188367907851898
4	D	26	50	20120618	17	1506	29.88	0.0089960599576287	-0.188599838876127
4	D	26	50	20120618	17	1508	29.92	0.0097003383116905	-0.189075014633084
4	D	26	50	20120618	17	1510	29.96	0.010524824818554	-0.189183909077387
4	D	26	50	20120618	17	1512	30	0.0116116479412377	-0.189888894538230
4	D	26	50	20120618	17	1514	30.04	0.0125054309126576	-0.190457408390304
4	D	26	50	20120618	17	1516	30.08	0.0131234422394146	-0.190870358750517
4	D	26	50	20120618	17	1518	30.12	0.0134423473977297	-0.192348919029978
4	D	26	50	20120618	17	1520	30.16	0.0140186394243967	-0.192769647564784
4	D	26	50	20120618	17	1522	30.2	0.0138765109613783	-0.195662421406618
4	D	26	50	20120618	17	1524	30.24	0.0137711520509815	-0.196282554053719
4	D	26	50	20120618	17	1526	30.28	0.0130209117561425	-0.198316900263193
4	D	26	50	20120618	17	1528	30.32	0.0128717122253122	-0.199390995463815
4	D	26	50	20120618	17	1530	30.36	0.0126885715689848	-0.198991480132445
4	D	26	50	20120618	17	1532	30.4	0.0122890562376145	-0.200454484062719
4	D	26	50	20120618	17	1534	30.44	0.0121264216779415	-0.202307103829428
4	D	26	50	20120618	17	1536	30.48	0.0121822831136553	-0.203026231425895
4	D	26	50	20120618	17	1538	30.52	0.0123901725073241	-0.202222958122467
4	D	26	50	20120618	17	1540	30.56	0.0127352406165432	-0.202826827313600
4	D	26	50	20120618	17	1542	30.6	0.0134338621163555	-0.203300588856995
4	D	26	50	20120618	17	1544	30.64	0.0137598383424825	-0.203459687882762
4	D	26	50	20120618	17	1546	30.68	0.0145638187526916	-0.204590351625880
4	D	26	50	20120618	17	1548	30.72	0.0156690266516861	-0.204749450651647
4	D	26	50	20120618	17	1550	30.76	0.0164722999551141	-0.205541410246576
4	D	26	50	20120618	17	1552	30.8	0.0171072818446196	-0.206370139394126
4	D	26	50	20120618	17	1554	30.84	0.0180251064465997	-0.205713944301185
4	D	26	50	20120618	17	1556	30.88	0.0175994281643254	-0.205401403103901
4	D	26	50	20120618	17	1558	30.92	0.0182733009267962	-0.205974866703443
4	D	26	50	20120618	17	1560	30.96	0.0189040401756146	-0.206505196789333
4	D	26	50	20120618	17	1562	31	0.0186388751326697	-0.206804302957775
4	D	26	50	20120618	17	1564	31.04	0.0202581496615869	-0.206546916089423
4	D	26	50	20120618	17	1566	31.08	0.0211830453313789	-0.206467720129930
4	D	26	50	20120618	17	1568	31.12	0.0226990822702428	-0.206650153679476
4	D	26	50	20120618	17	1570	31.16	0.0240609699308081	-0.208197303316712
4	D	26	50	20120618	17	1572	31.2	0.0249688950378516	-0.208679550141481
4	D	26	50	20120618	17	1574	31.24	0.0255211454339583	-0.209158261432345
4	D	26	50	20120618	17	1576	31.28	0.0264241207935335	-0.210772586213794
4	D	26	50	20120618	17	1578	31.32	0.0264113928714722	-0.210416204396076
4	D	26	50	20120618	17	1580	31.36	0.0276431728842992	-0.211454237150857
4	D	26	50	20120618	17	1582	31.4	0.0278659115203729	-0.211775970736297
4	D	26	50	20120618	17	1584	31.44	0.0289117224497478	-0.212449843498768
4	D	26	50	20120618	17	1586	31.48	0.0294484164966684	-0.213690815899751
4	D	26	50	20120618	17	1588	31.52	0.02976520033464	-0.214612883142418
4	D	26	50	20120618	17	1590	31.56	0.0303082583425912	-0.215642430615825
4	D	26	50	20120618	17	1592	31.6	0.0303379568274011	-0.216571568926305
4	D	26	50	20120618	17	1594	31.64	0.0307883838470169	-0.217186044719156
4	D	26	50	20120618	17	1596	31.68	0.0311306235291112	-0.218357013548801
4	D	26	50	20120618	17	1598	31.72	0.0311737570427636	-0.219054927941832
4	D	26	50	20120618	17	1600	31.76	0.0313639687669028	-0.218812390315885
4	D	26	50	20120618	17	1602	31.8	0.0310457707153688	-0.219209784326912
4	D	26	50	20120618	17	1604	31.84	0.0313908388245878	-0.221109073141179
4	D	26	50	20120618	17	1606	31.88	0.030890914330289	-0.222581976566390
4	D	26	50	20120618	17	1608	31.92	0.0309672818626571	-0.223078365526783
4	D	26	50	20120618	17	1610	31.96	0.0310733478798351	-0.223388078296943
4	D	26	50	20120618	17	1612	32	0.0308866716896018	-0.225189786375406
4	D	26	50	20120618	17	1614	32.04	0.0304376588835484	-0.227323127534246
4	D	26	50	20120618	17	1616	32.08	0.0297758069363578	-0.227593242324659
4	D	26	50	20120618	17	1618	32.12	0.0289555630701814	-0.228805223347613
4	D	26	50	20120618	17	1620	32.16	0.0281374405243485	-0.229387172228529
4	D	26	50	20120618	17	1622	32.2	0.0275286215857469	-0.229962050041634
4	D	26	50	20120618	17	1624	32.24	0.0261179435572798	-0.232161859237906
4	D	26	50	20120618	17	1626	32.28	0.0244597781553973	-0.233175143255346
4	D	26	50	20120618	17	1628	32.32	0.0241543080259247	-0.234423893830921
4	D	26	50	20120618	17	1630	32.36	0.0237243871029633	-0.235418085965270
4	D	26	50	20120618	17	1632	32.4	0.0226453421548726	-0.235696686037057
4	D	26	50	20120618	17	1634	32.44	0.0228030269670772	-0.236152769910922
4	D	26	50	20120618	17	1636	32.48	0.0224431096154533	-0.236194489211012
4	D	26	50	20120618	17	1638	32.52	0.0219240932380623	-0.238936649308454
4	D	26	50	20120618	17	1640	32.56	0.0217197393782994	-0.239964075461518
4	D	26	50	20120618	17	1642	32.6	0.0214277042776694	-0.239773863737379
4	D	26	50	20120618	17	1644	32.64	0.021786207415731	-0.241443342847760
4	D	26	50	20120618	17	1646	32.68	0.0222620902794695	-0.241082011282574
4	D	26	50	20120618	17	1648	32.72	0.0221970364556003	-0.240824624414222
4	D	26	50	20120618	17	1650	32.76	0.0224614943917641	-0.241955995264120
4	D	26	50	20120618	17	1652	32.8	0.0224183608781118	-0.241287779355899
4	D	26	50	20120618	17	1654	32.84	0.0228864655672572	-0.241608805834558
4	D	26	50	20120618	17	1656	32.88	0.0235058911075767	-0.241658303309241
4	D	26	50	20120618	17	1658	32.92	0.0243515908178758	-0.241184541765846
4	D	26	50	20120618	17	1660	32.96	0.0244392720587429	-0.240681081737641
4	D	26	50	20120618	17	1662	33	0.0249872798141625	-0.240725629464856
4	D	26	50	20120618	17	1664	33.04	0.0254978109101792	-0.240612492379866
4	D	26	50	20120618	17	1666	33.08	0.02564135358676	-0.240234190251931
4	D	26	50	20120618	17	1668	33.12	0.0267642391552843	-0.239770328203473
4	D	26	50	20120618	17	1670	33.16	0.0270032412473253	-0.239583652013240
4	D	26	50	20120618	17	1672	33.2	0.0271665829137794	-0.239476878889280
4	D	26	50	20120618	17	1674	33.24	0.027187796117215	-0.238728759914785
4	D	26	50	20120618	17	1676	33.28	0.0271786037290596	-0.238145396820306
4	D	26	50	20120618	17	1678	33.32	0.0279528856544589	-0.238158831849149
4	D	26	50	20120618	17	1680	33.36	0.0282958324433343	-0.236987155912723
4	D	26	50	20120618	17	1682	33.4	0.0283163385399888	-0.236638552269598
4	D	26	50	20120618	17	1684	33.44	0.0284994791963161	-0.235988721137687
4	D	26	50	20120618	17	1686	33.48	0.0285878675439644	-0.234952809703249
4	D	26	50	20120618	17	1688	33.52	0.0289647554583368	-0.234336919696835
4	D	26	50	20120618	17	1690	33.56	0.0296343855801205	-0.234679866485711
4	D	26	50	20120618	17	1692	33.6	0.0302495684797527	-0.233250096574152
4	D	26	50	20120618	17	1694	33.64	0.0309828382118432	-0.231399598127786
4	D	26	50	20120618	17	1696	33.68	0.0315662013063221	-0.231472430126249
4	D	26	50	20120618	17	1698	33.72	0.0323970517742163	-0.230968262991263
4	D	26	50	20120618	17	1700	33.76	0.0341103715050313	-0.229542028613609
4	D	26	50	20120618	17	1702	33.8	0.0364501878439776	-0.229522936730517
4	D	26	50	20120618	17	1704	33.84	0.0379188486285021	-0.229031497517593
4	D	26	50	20120618	17	1706	33.88	0.0397141927459347	-0.228670165952406
4	D	26	50	20120618	17	1708	33.92	0.0419083450879565	-0.228025991674745
4	D	26	50	20120618	17	1710	33.96	0.0436548988374874	-0.228279135902410
4	D	26	50	20120618	17	1712	34	0.0442934162608988	-0.228190747554762
4	D	26	50	20120618	17	1714	34.04	0.0460173425934316	-0.228732391349151
4	D	26	50	20120618	17	1716	34.08	0.0471048728228965	-0.230921593943704
4	D	26	50	20120618	17	1718	34.12	0.0486357590041654	-0.232178122693873
4	D	26	50	20120618	17	1720	34.16	0.0491731601578672	-0.232971496502364
4	D	26	50	20120618	17	1722	34.2	0.0512463972403061	-0.232811690369816
4	D	26	50	20120618	17	1724	34.24	0.0523296848290839	-0.233391517930389
4	D	26	50	20120618	17	1726	34.28	0.0542883706129706	-0.234757648231641
4	D	26	50	20120618	17	1728	34.32	0.0554607536561779	-0.235863563237417
4	D	26	50	20120618	17	1730	34.36	0.0566939478825672	-0.237966498804666
4	D	26	50	20120618	17	1732	34.4	0.0577058176864452	-0.238511678132961
4	D	26	50	20120618	17	1734	34.44	0.0588591088465605	-0.240365005006451
4	D	26	50	20120618	17	1736	34.48	0.0597684481671664	-0.241866899809691
4	D	26	50	20120618	17	1738	34.52	0.0597168293721397	-0.242257929859687
4	D	26	50	20120618	17	1740	34.56	0.059778347662103	-0.242131357745855
4	D	26	50	20120618	17	1742	34.6	0.0604805046958212	-0.242810887362575
4	D	26	50	20120618	17	1744	34.64	0.0603595894362383	-0.243798715535893
4	D	26	50	20120618	17	1746	34.68	0.0608722418525986	-0.243762653090052
4	D	26	50	20120618	17	1748	34.72	0.0612137744279117	-0.244893316833169
4	D	26	50	20120618	17	1750	34.76	0.0623147396862191	-0.244978876753693
4	D	26	50	20120618	17	1752	34.8	0.0625692981274463	-0.244905337648449
4	D	26	50	20120618	17	1754	34.84	0.0635571263007639	-0.246700681765882
4	D	26	50	20120618	17	1756	34.88	0.0640358375916272	-0.247066255971756
4	D	26	50	20120618	17	1758	34.92	0.0640358375916272	-0.247066255971756
4	D	26	50	20120618	17	1760	34.96	0.0639580558456967	-0.247446679420034
4	D	26	50	20120618	17	1762	35	0.0644219178941551	-0.248875035118031
4	D	26	50	20120618	17	1764	35.04	0.0646142509386378	-0.248965544786023
4	D	26	50	20120618	17	1766	35.08	0.0650123520564458	-0.249786495758980
4	D	26	50	20120618	17	1768	35.12	0.0655787445881762	-0.251806699832830
4	D	26	50	20120618	17	1770	35.16	0.0658870431447736	-0.252721696007686
4	D	26	50	20120618	17	1772	35.2	0.0662271615065243	-0.252449459896929
4	D	26	50	20120618	17	1774	35.24	0.066589907285273	-0.252973426021788
