# Supplementary material for: How Do Ants Make Sense of Gravity? A Boltzmann Walker Analysis of Lasius niger Trajectories on Various Inclines
Source: PLoS One. 2013 Oct 29;8(10):e76531. doi: 10.1371/journal.pone.0076531 (PMC3812222; doi:10.1371/journal.pone.0076531)
Supplement: Dataset S4 — Trajectories for . (ZIP) [file pone.0076531.s008.zip › Incline4/4-D-26-50-20120618-18.txt]

Pente	Colonie	Temperature	Humidite	Date	Indiv	Frame	Time	X	Y
4	D	26	50	20120618	18	14	0	0	0
4	D	26	50	20120618	18	16	0.04	0.00150742437826910	-0.000161375909602400
4	D	26	50	20120618	18	18	0.08	0.00315689943781077	0.000543404490273999
4	D	26	50	20120618	18	20	0.12	0.00414484074821337	0.0013134154907149
4	D	26	50	20120618	18	22	0.16	0.00489761955639676	0.0022791748613917
4	D	26	50	20120618	18	24	0.2	0.00496066519700735	0.0030907637405664
4	D	26	50	20120618	18	26	0.24	0.0048954982360532	0.0038941784653505
4	D	26	50	20120618	18	28	0.28	0.00487061514842324	0.00543927042185344
4	D	26	50	20120618	18	30	0.32	0.00463410207225197	0.00514898894604074
4	D	26	50	20120618	18	32	0.36	0.00452196200782359	0.00714677066385928
4	D	26	50	20120618	18	34	0.4	0.00434157906794291	0.0082759636248717
4	D	26	50	20120618	18	36	0.44	0.00391390674454566	0.00906987483451671
4	D	26	50	20120618	18	38	0.48	0.00396933543090931	0.0112883007381231
4	D	26	50	20120618	18	40	0.52	0.00400828852927131	0.0121258178087504
4	D	26	50	20120618	18	42	0.56	0.00383658461802291	0.0130269787323251
4	D	26	50	20120618	18	44	0.6	0.00388678212841934	0.0139753008497778
4	D	26	50	20120618	18	46	0.64	0.00384126566491436	0.0145449955701763
4	D	26	50	20120618	18	48	0.68	0.00386460018869352	0.0150403945810756
4	D	26	50	20120618	18	50	0.72	0.00421781416803182	0.0145851168089409
4	D	26	50	20120618	18	52	0.76	0.00423962134116362	0.0141228811060792
4	D	26	50	20120618	18	54	0.8	0.00403112383566295	0.0139774858097316
4	D	26	50	20120618	18	56	0.84	0.00419282501438469	0.0138490893604038
4	D	26	50	20120618	18	58	0.88	0.00388210108152789	0.0136346026604665
4	D	26	50	20120618	18	60	0.92	0.0039479610071276	0.0140125653771463
4	D	26	50	20120618	18	62	0.96	0.00377372989624324	0.0133795209602212
4	D	26	50	20120618	18	64	1	0.00342580507562821	0.0135726318221633
4	D	26	50	20120618	18	66	1.04	0.00360560111688051	0.0135645354495187
4	D	26	50	20120618	18	68	1.08	0.00358239387232197	0.0132510184448762
4	D	26	50	20120618	18	70	1.12	0.00400040711708821	0.0128030238725876
4	D	26	50	20120618	18	72	1.16	0.00490486740090392	0.0126756173727535
4	D	26	50	20120618	18	74	1.2	0.00585570681849766	0.0123463531000939
4	D	26	50	20120618	18	76	1.24	0.00695902674238647	0.0117083942910396
4	D	26	50	20120618	18	78	1.28	0.00776162829437226	0.0114489638840901
4	D	26	50	20120618	18	80	1.32	0.00798433157510696	0.0113820362272508
4	D	26	50	20120618	18	82	1.36	0.00957112868956426	0.0115116135449032
4	D	26	50	20120618	18	84	1.4	0.0100961837588665	0.0115332792966788
4	D	26	50	20120618	18	86	1.44	0.0101384475311780	0.0119945038368433
4	D	26	50	20120618	18	88	1.48	0.0099984969570456	0.0133379218682840
4	D	26	50	20120618	18	90	1.52	0.0104968516742903	0.0137146259348933
4	D	26	50	20120618	18	92	1.56	0.0110652028918046	0.0143502088651629
4	D	26	50	20120618	18	94	1.6	0.0117050708891681	0.0156446173255995
4	D	26	50	20120618	18	96	1.64	0.0114394391557476	0.0154669213914874
4	D	26	50	20120618	18	98	1.68	0.0111759640980096	0.0151538074377101
4	D	26	50	20120618	18	100	1.72	0.0110586692251464	0.0150119901016754
4	D	26	50	20120618	18	102	1.76	0.0105599680255790	0.0142540776982606
4	D	26	50	20120618	18	104	1.8	0.0102756828152707	0.0136808969414308
4	D	26	50	20120618	18	106	1.84	0.0104182638266292	0.0136696963700168
4	D	26	50	20120618	18	108	1.88	0.0108283221201071	0.0133329509076123
4	D	26	50	20120618	18	110	1.92	0.0112111285182380	0.0125861966492046
4	D	26	50	20120618	18	112	1.96	0.0116753724043583	0.0122008941641361
4	D	26	50	20120618	18	114	2	0.0124191073168103	0.0106319373537681
4	D	26	50	20120618	18	116	2.04	0.0127338759004555	0.0098986322663386
4	D	26	50	20120618	18	118	2.08	0.0132397542338519	0.00815011275995612
4	D	26	50	20120618	18	120	2.12	0.0133623594786419	0.00682456331687601
4	D	26	50	20120618	18	122	2.16	0.0134163824367245	0.00562191610343393
4	D	26	50	20120618	18	124	2.2	0.0134817686007809	0.0035777198964983
4	D	26	50	20120618	18	126	2.24	0.0128770111421090	0.0021019483047609
4	D	26	50	20120618	18	128	2.28	0.0122757711154095	0.0015131533574103
4	D	26	50	20120618	18	130	2.32	0.0115332227281363	0.0009741103017626
4	D	26	50	20120618	18	132	2.36	0.0104858066663681	-0.0002012920874004
4	D	26	50	20120618	18	134	2.4	0.00996783680701334	-0.000129110627176901
4	D	26	50	20120618	18	136	2.44	0.00893094956521701	-0.000286074190464700
4	D	26	50	20120618	18	138	2.48	0.00774450216813192	-0.0005457874401267
4	D	26	50	20120618	18	140	2.52	0.00675198587685504	-0.0010078322241574
4	D	26	50	20120618	18	142	2.56	0.00626465495432909	-0.0015365996040609
4	D	26	50	20120618	18	144	2.6	0.00513304368812501	-0.0033375581493362
4	D	26	50	20120618	18	146	2.64	0.00391597149634672	-0.0036703226005625
4	D	26	50	20120618	18	148	2.68	0.00310979905511594	-0.0040102288302789
4	D	26	50	20120618	18	150	2.72	0.00259085338840313	-0.0046188356368462
4	D	26	50	20120618	18	152	2.76	0.0021476388579554	-0.0041464883070136
4	D	26	50	20120618	18	154	2.8	0.00192596088205342	-0.0038911520483271
4	D	26	50	20120618	18	156	2.84	0.00148564548940856	-0.0035658122183032
4	D	26	50	20120618	18	158	2.88	0.000828531157651897	-0.0038519783326494
4	D	26	50	20120618	18	160	2.92	-0.00046999973531908	-0.0042650701142185
4	D	26	50	20120618	18	162	2.96	-0.0019802383985773	-0.0041936523293187
4	D	26	50	20120618	18	164	3	-0.0028281301398981	-0.0047743991287072
4	D	26	50	20120618	18	166	3.04	-0.00431529590888621	-0.0036072698888841
4	D	26	50	20120618	18	168	3.08	-0.00550687690120272	-0.0035426756844227
4	D	26	50	20120618	18	170	3.12	-0.00640560962009082	-0.0026466299713032
4	D	26	50	20120618	18	172	3.16	-0.00787466638441274	-0.0020382635810415
4	D	26	50	20120618	18	174	3.2	-0.00824052343299866	-0.0014042716410296
4	D	26	50	20120618	18	176	3.24	-0.00861200198049501	-0.0010912001136593
4	D	26	50	20120618	18	178	3.28	-0.00861095546245886	-0.000202423458250301
4	D	26	50	20120618	18	180	3.32	-0.00855296563533375	0.0005381931132967
4	D	26	50	20120618	18	182	3.36	-0.00862197925717756	0.0012325719724219
4	D	26	50	20120618	18	184	3.4	-0.00821407056831447	0.0010745548200301
4	D	26	50	20120618	18	186	3.44	-0.00787757966435123	0.0012323315561163
4	D	26	50	20120618	18	188	3.48	-0.00780546184373801	0.0010111556260289
4	D	26	50	20120618	18	190	3.52	-0.00808883488629852	0.000862203582572
4	D	26	50	20120618	18	192	3.56	-0.00798538516421093	0.001356824776012
4	D	26	50	20120618	18	194	3.6	-0.00810540946924954	0.0013645605241982
4	D	26	50	20120618	18	196	3.64	-0.00810386090539874	0.000696068844332201
4	D	26	50	20120618	18	198	3.68	-0.00813841721379532	5.66109689017994e-05
4	D	26	50	20120618	18	200	3.72	-0.00836636722684643	0.0001876873529303
4	D	26	50	20120618	18	202	3.76	-0.00818112646337899	0.000487663262713101
4	D	26	50	20120618	18	204	3.8	-0.0085911988989925	0.000144384133650500
4	D	26	50	20120618	18	206	3.84	-0.00876367638505953	0.000112932024023300
4	D	26	50	20120618	18	208	3.88	-0.00956642642946932	-0.0004853793078099
4	D	26	50	20120618	18	210	3.92	-0.0105499200382183	-0.0011799915121729
4	D	26	50	20120618	18	212	3.96	-0.0114274678379420	-0.0011866100316448
4	D	26	50	20120618	18	214	4	-0.0116711439058067	-0.0017385705139712
4	D	26	50	20120618	18	216	4.04	-0.0123524483605478	-0.0022143755959638
4	D	26	50	20120618	18	218	4.08	-0.0128095928945849	-0.0019983544743113
4	D	26	50	20120618	18	220	4.12	-0.0138938994242344	-0.0016138008153241
4	D	26	50	20120618	18	222	4.16	-0.0156337971776338	-0.0015305128288884
4	D	26	50	20120618	18	224	4.2	-0.0157672367125251	-0.0014495406171612
4	D	26	50	20120618	18	226	4.24	-0.0162881339939540	-0.0016204766104452
4	D	26	50	20120618	18	228	4.28	-0.0160236265603155	-0.0009912010726639
4	D	26	50	20120618	18	230	4.32	-0.0160945352283329	-0.001029045427593
4	D	26	50	20120618	18	232	4.36	-0.0155457991529287	-0.0011786904356955
4	D	26	50	20120618	18	234	4.4	-0.0154100346509409	-0.0015349308320573
4	D	26	50	20120618	18	236	4.44	-0.0150173973472311	-0.0019603778904141
4	D	26	50	20120618	18	238	4.48	-0.0146917661892133	-0.0023902365879788
4	D	26	50	20120618	18	240	4.52	-0.0139440538011171	-0.0035516064430691
4	D	26	50	20120618	18	242	4.56	-0.0141941291853516	-0.0044442156172322
4	D	26	50	20120618	18	244	4.6	-0.0140138947378949	-0.0053981663046631
4	D	26	50	20120618	18	246	4.64	-0.0140362463832482	-0.0067005085031847
4	D	26	50	20120618	18	248	4.68	-0.0145342546181701	-0.0077917934696577
4	D	26	50	20120618	18	250	4.72	-0.0146181174824188	-0.0103643893609706
4	D	26	50	20120618	18	252	4.76	-0.0149450907291073	-0.0120649740986564
4	D	26	50	20120618	18	254	4.8	-0.0148009257985590	-0.01313955013189
4	D	26	50	20120618	18	256	4.84	-0.0148338628324267	-0.013419295716663
4	D	26	50	20120618	18	258	4.88	-0.0141464206908249	-0.013502020138994
4	D	26	50	20120618	18	260	4.92	-0.0138500934520331	-0.0134364501271746
4	D	26	50	20120618	18	262	4.96	-0.0130262291991370	-0.0130247159906253
4	D	26	50	20120618	18	264	5	-0.0123371607119385	-0.0133691406326735
4	D	26	50	20120618	18	266	5.04	-0.0110433674344015	-0.013551220628829
4	D	26	50	20120618	18	268	5.08	-0.0101191081607126	-0.0130195470400548
4	D	26	50	20120618	18	270	5.12	-0.00895825095803862	-0.0137176735651203
4	D	26	50	20120618	18	272	5.16	-0.00825439686804554	-0.0135978896763873
4	D	26	50	20120618	18	274	5.2	-0.00777681694803215	-0.0134349722740019
4	D	26	50	20120618	18	276	5.24	-0.00725235584842608	-0.0128221228267475
4	D	26	50	20120618	18	278	5.28	-0.00623680908928597	-0.0123489269687775
4	D	26	50	20120618	18	280	5.32	-0.00630108509569582	-0.0115987573846167
4	D	26	50	20120618	18	282	5.36	-0.00486693112209327	-0.0107227935040828
4	D	26	50	20120618	18	284	5.4	-0.00351918559715171	-0.0096874477550695
4	D	26	50	20120618	18	286	5.44	-0.00178267276391378	-0.0083483289328584
4	D	26	50	20120618	18	288	5.48	-0.00130176944202881	-0.0079037708995264
4	D	26	50	20120618	18	290	5.52	-0.000519921474070852	-0.0068345547356942
4	D	26	50	20120618	18	292	5.56	-0.000329144064506721	-0.0057460345567357
4	D	26	50	20120618	18	294	5.6	-0.000210632967979851	-0.0056842334240599
4	D	26	50	20120618	18	296	5.64	-0.000129598530855871	-0.0055951379696304
4	D	26	50	20120618	18	298	5.68	-0.000452746329858131	-0.0055794401990881
4	D	26	50	20120618	18	300	5.72	-0.000371641182056031	-0.0054904154553367
4	D	26	50	20120618	18	302	5.76	-0.00033352812655007	-0.0051998652789472
4	D	26	50	20120618	18	304	5.8	-0.000481030601105591	-0.0048967993125306
4	D	26	50	20120618	18	306	5.84	-0.00064281663264107	-0.0041714491763894
4	D	26	50	20120618	18	308	5.88	-0.00090670888337989	-0.003195641818352
4	D	26	50	20120618	18	310	5.92	-0.00087651542382322	-0.0034624332068937
4	D	26	50	20120618	18	312	5.96	-0.000848443284610121	-0.0024845752391908
4	D	26	50	20120618	18	314	6	-0.00102302794888508	-0.0023842367869405
4	D	26	50	20120618	18	316	6.04	-0.00121357201321142	-0.0018336339496339
4	D	26	50	20120618	18	318	6.08	-0.0014685052210326	-0.00211101072669
4	D	26	50	20120618	18	320	6.12	-0.00145178214565754	-0.0016222938748729
4	D	26	50	20120618	18	322	6.16	-0.00141789051763527	-0.001474317638774
4	D	26	50	20120618	18	324	6.2	-0.00146635561641779	-0.00117044557062690
4	D	26	50	20120618	18	326	6.24	-0.000863759217490621	-0.0014375905125591
4	D	26	50	20120618	18	328	6.28	-0.00088720687835476	-0.0010290524986608
4	D	26	50	20120618	18	330	6.32	-0.000845275446230401	-8.48528137423997e-05
4	D	26	50	20120618	18	332	6.36	-0.000807445233436921	-0.0003148746496624
4	D	26	50	20120618	18	334	6.4	-0.000760507485301761	-0.000299587001053101
4	D	26	50	20120618	18	336	6.44	-0.00075048071114453	0.000398341534113601
4	D	26	50	20120618	18	338	6.48	-0.000716893139038171	0.000649010888044201
4	D	26	50	20120618	18	340	6.52	-0.00073291617869986	0.0010051522894567
4	D	26	50	20120618	18	342	6.56	-0.000188868221254931	0.0015590290311601
4	D	26	50	20120618	18	344	6.6	-0.000628865415848261	0.0019680973751443
4	D	26	50	20120618	18	346	6.64	-0.000584713668430971	0.0028191993812517
4	D	26	50	20120618	18	348	6.68	-0.000273770532472	0.00430689548032568
4	D	26	50	20120618	18	350	6.72	-0.000249771328318531	0.00426224875816156
4	D	26	50	20120618	18	352	6.76	-0.000162167869197321	0.00481831045981885
4	D	26	50	20120618	18	354	6.8	1.74584664274901e-05	0.0055352530963317
4	D	26	50	20120618	18	356	6.84	-0.000475600021026071	0.00673223638445648
4	D	26	50	20120618	18	358	6.88	-0.000413035213026691	0.00689847718871344
4	D	26	50	20120618	18	360	6.92	-0.00022176282871573	0.00833427165004835
4	D	26	50	20120618	18	362	6.96	-0.000347203571698221	0.00932646974327369
4	D	26	50	20120618	18	364	7	-3.2675404358631e-05	0.00986565987713186
4	D	26	50	20120618	18	366	7.04	0.000298879894271929	0.0105996720713426
4	D	26	50	20120618	18	368	7.08	0.000197318147290104	0.0110806248907022
4	D	26	50	20120618	18	370	7.12	0.000648077507093094	0.0116896347481347
4	D	26	50	20120618	18	372	7.16	0.00107915454964175	0.0130375195731122
4	D	26	50	20120618	18	374	7.2	0.00138931534265802	0.0142306932527427
4	D	26	50	20120618	18	376	7.24	0.00197586847866957	0.0150727022899080
4	D	26	50	20120618	18	378	7.28	0.00145021943967111	0.0160047397381900
4	D	26	50	20120618	18	380	7.32	0.00108806055955080	0.0160495632370495
4	D	26	50	20120618	18	382	7.36	0.000805726963958635	0.0168121071898810
4	D	26	50	20120618	18	384	7.4	0.000954891139449937	0.0172766268476459
4	D	26	50	20120618	18	386	7.44	0.000538178971161081	0.0178109874421886
4	D	26	50	20120618	18	388	7.48	0.000455235345727898	0.0174145692385198
4	D	26	50	20120618	18	390	7.52	0.00023475238028612	0.0175747218533907
4	D	26	50	20120618	18	392	7.56	0.000604979348779773	0.0176154794882583
4	D	26	50	20120618	18	394	7.6	0.000736586062894213	0.0178191969519182
4	D	26	50	20120618	18	396	7.64	0.000648798756009903	0.0178896035741209
4	D	26	50	20120618	18	398	7.68	0.00064059631734814	0.0176549289755807
4	D	26	50	20120618	18	400	7.72	0.00119403465284723	0.0173490204399038
4	D	26	50	20120618	18	402	7.76	0.00143106391696877	0.0174268375411734
4	D	26	50	20120618	18	404	7.8	0.00150352821990477	0.0173598179604525
4	D	26	50	20120618	18	406	7.84	0.00162133220965045	0.0176280518468278
4	D	26	50	20120618	18	408	7.88	0.00165572588348736	0.0182297855754819
4	D	26	50	20120618	18	410	7.92	0.00225010570161715	0.0183946545925834
4	D	26	50	20120618	18	412	7.96	0.00297307995897352	0.0192160298296097
4	D	26	50	20120618	18	414	8	0.0038409898932697	0.0200353615280383
4	D	26	50	20120618	18	416	8.04	0.00433789504161292	0.0209360246484391
4	D	26	50	20120618	18	418	8.08	0.00454620162828267	0.0212875345004347
4	D	26	50	20120618	18	420	8.12	0.00482079947568865	0.0225053137989942
4	D	26	50	20120618	18	422	8.16	0.00483607298216228	0.0222585335323601
4	D	26	50	20120618	18	424	8.2	0.00495838831317193	0.0228041088404524
4	D	26	50	20120618	18	426	8.24	0.00489802967832985	0.0227273594704224
4	D	26	50	20120618	18	428	8.28	0.00484246522746421	0.0230013492059966
4	D	26	50	20120618	18	430	8.32	0.00464565619705656	0.0230923467776675
4	D	26	50	20120618	18	432	8.36	0.00487674576421613	0.0231648040095357
4	D	26	50	20120618	18	434	8.4	0.00483152628555925	0.0228735820817040
4	D	26	50	20120618	18	436	8.44	0.00489840444492388	0.0225773326246580
4	D	26	50	20120618	18	438	8.48	0.00521971376629504	0.0219120441385109
4	D	26	50	20120618	18	440	8.52	0.00465109384820388	0.0213773512037810
4	D	26	50	20120618	18	442	8.56	0.00482930597026633	0.0213180885844498
4	D	26	50	20120618	18	444	8.6	0.00478174596816372	0.0213895770800278
4	D	26	50	20120618	18	446	8.64	0.00476480368968649	0.0206749891090963
4	D	26	50	20120618	18	448	8.68	0.00500156425323118	0.0210140114553361
4	D	26	50	20120618	18	450	8.72	0.00488174500915912	0.0204058501260410
4	D	26	50	20120618	18	452	8.76	0.00452153067268707	0.0203478390857125
4	D	26	50	20120618	18	454	8.8	0.00470625524820424	0.0209650018843321
4	D	26	50	20120618	18	456	8.84	0.00549667335035019	0.0203953283771370
4	D	26	50	20120618	18	458	8.88	0.00595610537482443	0.0199503637574058
4	D	26	50	20120618	18	460	8.92	0.00742977275820241	0.0201484665103803
4	D	26	50	20120618	18	462	8.96	0.00775916968409407	0.0200075276838105
4	D	26	50	20120618	18	464	9	0.00972938625826162	0.0197787454060779
4	D	26	50	20120618	18	466	9.04	0.0104836075642786	0.0201160141275005
4	D	26	50	20120618	18	468	9.08	0.0108016571233885	0.0200866055564709
4	D	26	50	20120618	18	470	9.12	0.0113356075959981	0.0198680247082706
4	D	26	50	20120618	18	472	9.16	0.0115788381865907	0.0195273548032305
4	D	26	50	20120618	18	474	9.2	0.0115091245290335	0.0194433434465577
4	D	26	50	20120618	18	476	9.24	0.0117549572725808	0.0194705953419047
4	D	26	50	20120618	18	478	9.28	0.0115507236209707	0.0194496861943850
4	D	26	50	20120618	18	480	9.32	0.0114454071369808	0.0196077528442514
4	D	26	50	20120618	18	482	9.36	0.0112794491754363	0.019376882480194
4	D	26	50	20120618	18	484	9.4	0.0110894707965349	0.0189379600879081
4	D	26	50	20120618	18	486	9.44	0.0112154560117389	0.0191963581189571
4	D	26	50	20120618	18	488	9.48	0.0113285365281863	0.0191050564913703
4	D	26	50	20120618	18	490	9.52	0.0122403719357298	0.0182953273030301
4	D	26	50	20120618	18	492	9.56	0.0123534665943127	0.0175111883091011
4	D	26	50	20120618	18	494	9.6	0.0128481302141596	0.0170894981090727
4	D	26	50	20120618	18	496	9.64	0.0138327834780297	0.0162492360499209
4	D	26	50	20120618	18	498	9.68	0.0149110718218645	0.0158798929649037
4	D	26	50	20120618	18	500	9.72	0.0160124047756981	0.014918567153745
4	D	26	50	20120618	18	502	9.76	0.0173683244550302	0.0144813206045305
4	D	26	50	20120618	18	504	9.8	0.0195008877964107	0.0148803409611541
4	D	26	50	20120618	18	506	9.84	0.0215181927324578	0.0144889573577673
4	D	26	50	20120618	18	508	9.88	0.0228629684089184	0.0135673143791688
4	D	26	50	20120618	18	510	9.92	0.0237665801645967	0.0134139429183294
4	D	26	50	20120618	18	512	9.96	0.023885374103836	0.0129666271685508
4	D	26	50	20120618	18	514	10	0.0235563573185499	0.0128149527639863
4	D	26	50	20120618	18	516	10.04	0.0236580392736846	0.0122643994241544
4	D	26	50	20120618	18	518	10.08	0.0236545744504567	0.0120417314987588
4	D	26	50	20120618	18	520	10.12	0.0235722672211266	0.0114252758069204
4	D	26	50	20120618	18	522	10.16	0.0231212745160858	0.0111977288447345
4	D	26	50	20120618	18	524	10.2	0.0227655290944709	0.0101534028396001
4	D	26	50	20120618	18	526	10.24	0.0227719637661797	0.00923437615609195
4	D	26	50	20120618	18	528	10.28	0.0222667359710219	0.00749383281420126
4	D	26	50	20120618	18	530	10.32	0.0220596951054905	0.00623390995148307
4	D	26	50	20120618	18	532	10.36	0.0218820274556495	0.00495400425112855
4	D	26	50	20120618	18	534	10.4	0.02121577730428	0.0036782280543762
4	D	26	50	20120618	18	536	10.44	0.0211875849569141	0.0025197962279617
4	D	26	50	20120618	18	538	10.48	0.0206558972260043	0.0015364086852299
4	D	26	50	20120618	18	540	10.52	0.0200019083062205	0.0010616006237988
4	D	26	50	20120618	18	542	10.56	0.01904207449037	-0.0003618123977976
4	D	26	50	20120618	18	544	10.6	0.0184626146253233	-0.0009390095211445
4	D	26	50	20120618	18	546	10.64	0.0182452358586509	-0.0004775657778778
4	D	26	50	20120618	18	548	10.68	0.0169728254901770	-0.0004207568190773
4	D	26	50	20120618	18	550	10.72	0.0165829105475747	-0.0005050602108507
4	D	26	50	20120618	18	552	10.76	0.0157457225644435	-0.000695528331908699
4	D	26	50	20120618	18	554	10.8	0.0148460979010616	-0.0006484784366381
4	D	26	50	20120618	18	556	10.84	0.0141125785602774	-0.0008291816958906
4	D	26	50	20120618	18	558	10.88	0.0137233869879123	-0.000726085527193599
4	D	26	50	20120618	18	560	10.92	0.0131177783140973	-0.0007406943532929
4	D	26	50	20120618	18	562	10.96	0.0128834289846764	-0.0010210056234909
4	D	26	50	20120618	18	564	11	0.0118438547371116	-0.0019201484643121
4	D	26	50	20120618	18	566	11.04	0.0108158346143513	-0.0022863166398817
4	D	26	50	20120618	18	568	11.08	0.00972888421244697	-0.002095525088182
4	D	26	50	20120618	18	570	11.12	0.00904461698029275	-0.0027495281501014
4	D	26	50	20120618	18	572	11.16	0.00792861863181727	-0.0030226552154025
4	D	26	50	20120618	18	574	11.2	0.00630092953220396	-0.0033168823470543
4	D	26	50	20120618	18	576	11.24	0.00588213846997841	-0.0034849333446711
4	D	26	50	20120618	18	578	11.28	0.00474856144692263	-0.0030504303697675
4	D	26	50	20120618	18	580	11.32	0.00432521661702625	-0.0024146706628027
4	D	26	50	20120618	18	582	11.36	0.00325320031034057	-0.0024240468987213
4	D	26	50	20120618	18	584	11.4	0.00229588379463116	-0.000566229897170799
4	D	26	50	20120618	18	586	11.44	0.00211835049507866	-0.0007587538604844
4	D	26	50	20120618	18	588	11.48	0.00213452909823221	-0.0003013406258705
4	D	26	50	20120618	18	590	11.52	0.00208364569425802	0.000595581899657799
4	D	26	50	20120618	18	592	11.56	0.00185805034678826	0.0013804704267748
4	D	26	50	20120618	18	594	11.6	0.00188033128146345	0.0018065376177788
4	D	26	50	20120618	18	596	11.64	0.0021335745040776	0.0028635491185677
4	D	26	50	20120618	18	598	11.68	0.00206996317804206	0.0031102869587949
4	D	26	50	20120618	18	600	11.72	0.00195869285495455	0.0034382855103161
4	D	26	50	20120618	18	602	11.76	0.00228712274161226	0.0035816089837948
4	D	26	50	20120618	18	604	11.8	0.002225229685055	0.00432139116934
4	D	26	50	20120618	18	606	11.84	0.00231114315896917	0.00474822910673545
4	D	26	50	20120618	18	608	11.88	0.00196966715219856	0.00465004025909989
4	D	26	50	20120618	18	610	11.92	0.00231011785413645	0.00422863997285177
4	D	26	50	20120618	18	612	11.96	0.00237651518088987	0.00439355141636009
4	D	26	50	20120618	18	614	12	0.00202641954245660	0.00452874316185515
4	D	26	50	20120618	18	616	12.04	0.00265464149113397	0.00474477842564326
4	D	26	50	20120618	18	618	12.08	0.00273291821181132	0.00472462588237945
4	D	26	50	20120618	18	620	12.12	0.00270572288500689	0.00507249413445198
4	D	26	50	20120618	18	622	12.16	0.00300234710864683	0.00508671405182164
4	D	26	50	20120618	18	624	12.2	0.00301462955343604	0.0054138570041376
4	D	26	50	20120618	18	626	12.24	0.00329487011295589	0.00576117371292081
4	D	26	50	20120618	18	628	12.28	0.00330520094302903	0.00653387879019803
4	D	26	50	20120618	18	630	12.32	0.00365209338774353	0.00734187556692427
4	D	26	50	20120618	18	632	12.36	0.00361633499781892	0.00858216207432891
4	D	26	50	20120618	18	634	12.4	0.00325074664980985	0.00950121704210832
4	D	26	50	20120618	18	636	12.44	0.00315862477835687	0.00929044265277223
4	D	26	50	20120618	18	638	12.48	0.00360338080158759	0.00946215646351557
4	D	26	50	20120618	18	640	12.52	0.00332374764679277	0.0108139035057319
4	D	26	50	20120618	18	642	12.56	0.00352751036528661	0.0105774922529371
4	D	26	50	20120618	18	644	12.6	0.00365744830739745	0.0103539616572684
4	D	26	50	20120618	18	646	12.64	0.00364515525600652	0.0108727199406842
4	D	26	50	20120618	18	648	12.68	0.00371252464245204	0.0114545660789854
4	D	26	50	20120618	18	650	12.72	0.00339907148955189	0.0114344915295995
4	D	26	50	20120618	18	652	12.76	0.00368359428773861	0.0111280851907487
4	D	26	50	20120618	18	654	12.8	0.0034216522375023	0.0109084988367054
4	D	26	50	20120618	18	656	12.84	0.00359007305196566	0.0104868107579974
4	D	26	50	20120618	18	658	12.88	0.00350012341254448	0.0107184391405242
4	D	26	50	20120618	18	660	12.92	0.00340223013554345	0.0107772548683697
4	D	26	50	20120618	18	662	12.96	0.00330760581319185	0.0107222992364427
4	D	26	50	20120618	18	664	13	0.00308020380789616	0.0108194875279829
4	D	26	50	20120618	18	666	13.04	0.00284039137148387	0.0105236863766363
4	D	26	50	20120618	18	668	13.08	0.00231098759547731	0.0106308059829182
4	D	26	50	20120618	18	670	13.12	0.00213802220573127	0.0110413733932786
4	D	26	50	20120618	18	672	13.16	0.00209606956040347	0.0111508971626165
4	D	26	50	20120618	18	674	13.2	0.00199549069184750	0.0114617978721686
4	D	26	50	20120618	18	676	13.24	0.00163633701554722	0.0113612190036127
4	D	26	50	20120618	18	678	13.28	0.000856235601338788	0.0115893245801556
4	D	26	50	20120618	18	680	13.32	0.000704700496810168	0.0124591670372848
4	D	26	50	20120618	18	682	13.36	0.000530496255983488	0.0125056677934292
4	D	26	50	20120618	18	684	13.4	0.000206840754312343	0.0129898223922940
4	D	26	50	20120618	18	686	13.44	0.000408683677895262	0.0128551828971951
4	D	26	50	20120618	18	688	13.48	-0.00050277767016098	0.0128111025675627
4	D	26	50	20120618	18	690	13.52	0.000296284105278193	0.0123457386243011
4	D	26	50	20120618	18	692	13.56	-0.0008848076650462	0.0125641893648537
4	D	26	50	20120618	18	694	13.6	-0.00110788783369527	0.0126936910220806
4	D	26	50	20120618	18	696	13.64	-0.00100545917379971	0.0124362079872064
4	D	26	50	20120618	18	698	13.68	-0.00150499405226217	0.0125623904852024
4	D	26	50	20120618	18	700	13.72	-0.00130576105980861	0.0123539368203222
4	D	26	50	20120618	18	702	13.76	-0.0021900277881672	0.0118686508506074
4	D	26	50	20120618	18	704	13.8	-0.00274847243967708	0.0113956388404005
4	D	26	50	20120618	18	706	13.84	-0.00396114854859673	0.0114978037494666
4	D	26	50	20120618	18	708	13.88	-0.00448080132209073	0.0112393703630786
4	D	26	50	20120618	18	710	13.92	-0.00531093054106811	0.0110643897190062
4	D	26	50	20120618	18	712	13.96	-0.00628412160401516	0.00942971440439473
4	D	26	50	20120618	18	714	14	-0.00709690549365003	0.00897476897244712
4	D	26	50	20120618	18	716	14.04	-0.00775869380123033	0.00811380282674219
4	D	26	50	20120618	18	718	14.08	-0.00801448967932457	0.00735603184468363
4	D	26	50	20120618	18	720	14.12	-0.00814081430578355	0.00661473645062671
4	D	26	50	20120618	18	722	14.16	-0.00827730712775599	0.00693804688418864
4	D	26	50	20120618	18	724	14.2	-0.00834449641410433	0.00635568788133902
4	D	26	50	20120618	18	726	14.24	-0.00823867576297942	0.0059852678726941
4	D	26	50	20120618	18	728	14.28	-0.00810938199514624	0.0061075626976071
4	D	26	50	20120618	18	730	14.32	-0.00803630788332215	0.00473567485009956
4	D	26	50	20120618	18	732	14.36	-0.00766891811007733	0.0042104588432939
4	D	26	50	20120618	18	734	14.4	-0.0077968103922702	0.0037333505635036
4	D	26	50	20120618	18	736	14.44	-0.00790478206222348	0.0034160682152512
4	D	26	50	20120618	18	738	14.48	-0.00815070672965235	0.0031312385327215
4	D	26	50	20120618	18	740	14.52	-0.00836220943897305	0.0018667265469934
4	D	26	50	20120618	18	742	14.56	-0.00870406021233769	0.0019470892326753
4	D	26	50	20120618	18	744	14.6	-0.00919068402808242	0.0006911190968639
4	D	26	50	20120618	18	746	14.64	-0.00958612642439322	0.000237609091682101
4	D	26	50	20120618	18	748	14.68	-0.0102608901414083	-0.000421513423333100
4	D	26	50	20120618	18	750	14.72	-0.0113025079275707	-0.0012749418107506
4	D	26	50	20120618	18	752	14.76	-0.0116693902809894	-0.0015430413468375
4	D	26	50	20120618	18	754	14.8	-0.0118971352330740	-0.0019038920794126
4	D	26	50	20120618	18	756	14.84	-0.0120829628951698	-0.0020072710908221
4	D	26	50	20120618	18	758	14.88	-0.0121311522223076	-0.0023571828814923
4	D	26	50	20120618	18	760	14.92	-0.0116635778632480	-0.0023716432151675
4	D	26	50	20120618	18	762	14.96	-0.0115943803936411	-0.0029085211098512
4	D	26	50	20120618	18	764	15	-0.0113981016933194	-0.0027997539447691
4	D	26	50	20120618	18	766	15.04	-0.0114430454003316	-0.0033970046164305
4	D	26	50	20120618	18	768	15.08	-0.0108988772347338	-0.0028662290532684
4	D	26	50	20120618	18	770	15.12	-0.0111555569963046	-0.0032170954380932
4	D	26	50	20120618	18	772	15.16	-0.0106815126101971	-0.0032335003154167
4	D	26	50	20120618	18	774	15.2	-0.0106050743671508	-0.0035209392219691
4	D	26	50	20120618	18	776	15.24	-0.0108225450577048	-0.0040310814092561
4	D	26	50	20120618	18	778	15.28	-0.0104414427869165	-0.0044079410393573
4	D	26	50	20120618	18	780	15.32	-0.00994291129297652	-0.004948616097456
4	D	26	50	20120618	18	782	15.36	-0.0101455751675324	-0.0057820050786946
4	D	26	50	20120618	18	784	15.4	-0.0103500280222447	-0.005960521256673
4	D	26	50	20120618	18	786	15.44	-0.0103893290171430	-0.0066071138395256
4	D	26	50	20120618	18	788	15.48	-0.0104578193799687	-0.0066219206555236
4	D	26	50	20120618	18	790	15.52	-0.0105367537099526	-0.0062855994571879
4	D	26	50	20120618	18	792	15.56	-0.0102974687751991	-0.0066254349762261
4	D	26	50	20120618	18	794	15.6	-0.0108002146255549	-0.0065811771627916
4	D	26	50	20120618	18	796	15.64	-0.0109537133656149	-0.0072257191359788
4	D	26	50	20120618	18	798	15.68	-0.0115815605476982	-0.0081933876949648
4	D	26	50	20120618	18	800	15.72	-0.0118729238968861	-0.008663719770471
4	D	26	50	20120618	18	802	15.76	-0.0124999649772389	-0.0098620041350732
4	D	26	50	20120618	18	804	15.8	-0.0125364092607413	-0.0104473895549463
4	D	26	50	20120618	18	806	15.84	-0.0130034886450540	-0.0114843262942173
4	D	26	50	20120618	18	808	15.88	-0.0132208744827942	-0.0118092913576472
4	D	26	50	20120618	18	810	15.92	-0.0129904708092124	-0.012583177303249
4	D	26	50	20120618	18	812	15.96	-0.0128894252501808	-0.0130425845789859
4	D	26	50	20120618	18	814	16	-0.0126210852977884	-0.013482327215138
4	D	26	50	20120618	18	816	16.04	-0.0121788890011055	-0.0130206996241082
4	D	26	50	20120618	18	818	16.08	-0.0125204074342830	-0.0135412857785533
4	D	26	50	20120618	18	820	16.12	-0.0118455800776576	-0.0136973796005003
4	D	26	50	20120618	18	822	16.16	-0.0113737277225719	-0.0138951573671981
4	D	26	50	20120618	18	824	16.2	-0.0110063857497454	-0.0141742524137325
4	D	26	50	20120618	18	826	16.24	-0.0108904909483090	-0.014178141501029
4	D	26	50	20120618	18	828	16.28	-0.0102299117933245	-0.0141187445314093
4	D	26	50	20120618	18	830	16.32	-0.0100483974825939	-0.0145207347365139
4	D	26	50	20120618	18	832	16.36	-0.00943201250143362	-0.0143185729077726
4	D	26	50	20120618	18	834	16.4	-0.00917010014968212	-0.0145520595669204
4	D	26	50	20120618	18	836	16.44	-0.008422122596543	-0.0141658378430364
4	D	26	50	20120618	18	838	16.48	-0.00752020789713955	-0.0145682523122096
4	D	26	50	20120618	18	840	16.52	-0.00637285643398626	-0.0140039811008227
4	D	26	50	20120618	18	842	16.56	-0.00573928875804311	-0.0140612567500989
4	D	26	50	20120618	18	844	16.6	-0.00515458216067995	-0.012960079359757
4	D	26	50	20120618	18	846	16.64	-0.00492597453832234	-0.0126394064344889
4	D	26	50	20120618	18	848	16.68	-0.00443439390404146	-0.0125783124085944
4	D	26	50	20120618	18	850	16.72	-0.00440950374534369	-0.0123671703237321
4	D	26	50	20120618	18	852	16.76	-0.00378965394095556	-0.0117105509667223
4	D	26	50	20120618	18	854	16.8	-0.00344656573072385	-0.011379624993127
4	D	26	50	20120618	18	856	16.84	-0.00276526834705061	-0.0108635077535389
4	D	26	50	20120618	18	858	16.88	-0.00270290152894996	-0.0104323140383714
4	D	26	50	20120618	18	860	16.92	-0.0027731879429999	-0.0099702904675441
4	D	26	50	20120618	18	862	16.96	-0.00232085173507487	-0.0099139340570835
4	D	26	50	20120618	18	864	17	-0.00231321498183805	-0.0104622246552156
4	D	26	50	20120618	18	866	17.04	-0.0019574695602231	-0.0098257578414696
4	D	26	50	20120618	18	868	17.08	-0.00137622778608776	-0.0097174290825918
4	D	26	50	20120618	18	870	17.12	-0.0015871577389157	-0.0099787050382402
4	D	26	50	20120618	18	872	17.16	-0.00124527161021201	-0.0096178684478007
4	D	26	50	20120618	18	874	17.2	-0.00092587147715004	-0.0089748962516678
4	D	26	50	20120618	18	876	17.24	-0.000138649497655061	-0.0081343584208713
4	D	26	50	20120618	18	878	17.28	0.000421237651688448	-0.0078262012856302
4	D	26	50	20120618	18	880	17.32	0.00126912939300924	-0.0072400804747047
4	D	26	50	20120618	18	882	17.36	0.00144364334660608	-0.0073020230287366
4	D	26	50	20120618	18	884	17.4	0.00172125346889991	-0.0062611618468301
4	D	26	50	20120618	18	886	17.44	0.00188480726738836	-0.0065044772902363
4	D	26	50	20120618	18	888	17.48	0.00189018127892538	-0.006990542491624
4	D	26	50	20120618	18	890	17.52	0.00175908368169339	-0.0067658239565629
4	D	26	50	20120618	18	892	17.56	0.00160422729661354	-0.0062117350828251
4	D	26	50	20120618	18	894	17.6	0.00188940346146607	-0.0061572171499956
4	D	26	50	20120618	18	896	17.64	0.00174755784116005	-0.0064945070846216
4	D	26	50	20120618	18	898	17.68	0.00195679073771315	-0.006206926756713
4	D	26	50	20120618	18	900	17.72	0.00179323693922471	-0.0059005373884249
4	D	26	50	20120618	18	902	17.76	0.00193883022547102	-0.0063095986613413
4	D	26	50	20120618	18	904	17.8	0.00169261564426186	-0.0063136998806722
4	D	26	50	20120618	18	906	17.84	0.00178779221700957	-0.0066730515468712
4	D	26	50	20120618	18	908	17.88	0.00157247820213827	-0.0067777740611649
4	D	26	50	20120618	18	910	17.92	0.0016063486169571	-0.0062369080842354
4	D	26	50	20120618	18	912	17.96	0.00173002159298663	-0.0063362565869921
4	D	26	50	20120618	18	914	18	0.00190305062234298	-0.0061052448015784
4	D	26	50	20120618	18	916	18.04	0.00174868921200995	-0.0062853448987466
4	D	26	50	20120618	18	918	18.08	0.00196633667925917	-0.006713427344077
4	D	26	50	20120618	18	920	18.12	0.00175717449338419	-0.0062303319911703
4	D	26	50	20120618	18	922	18.16	0.00155663901023969	-0.0064047045234109
4	D	26	50	20120618	18	924	18.2	0.00175583099049994	-0.0062824457609438
4	D	26	50	20120618	18	926	18.24	0.00146669502767276	-0.0061263872943359
4	D	26	50	20120618	18	928	18.28	0.00126813944351557	-0.0062728998193977
4	D	26	50	20120618	18	930	18.32	0.00148748396703964	-0.0067275694797007
4	D	26	50	20120618	18	932	18.36	0.00123921877616504	-0.0063411356237823
4	D	26	50	20120618	18	934	18.4	0.00110762620418623	-0.0067363376037874
4	D	26	50	20120618	18	936	18.44	0.000868129137398343	-0.006293900890799
4	D	26	50	20120618	18	938	18.48	0.000915576002415965	-0.0065871380729571
4	D	26	50	20120618	18	940	18.52	0.000941526821285508	-0.0065285189207967
4	D	26	50	20120618	18	942	18.56	0.000834682986648221	-0.0063498330371908
4	D	26	50	20120618	18	944	18.6	0.00109567609958417	-0.0061654902993355
4	D	26	50	20120618	18	946	18.64	0.000947112964856882	-0.0062460297617127
4	D	26	50	20120618	18	948	18.68	0.00069015036057369	-0.0061463277055654
4	D	26	50	20120618	18	950	18.72	0.000480776042664355	-0.0055172148023437
4	D	26	50	20120618	18	952	18.76	0.000381993225332595	-0.0053436200875624
4	D	26	50	20120618	18	954	18.8	0.000440470956136722	-0.0048453219388602
4	D	26	50	20120618	18	956	18.84	0.000565204592338029	-0.0045046378916845
4	D	26	50	20120618	18	958	18.88	0.000617035519399005	-0.003757579577361
4	D	26	50	20120618	18	960	18.92	0.000631389787057087	-0.003939942416229
4	D	26	50	20120618	18	962	18.96	0.00082697552273329	-0.0029895909023143
4	D	26	50	20120618	18	964	19	0.00070075696229149	-0.0031969853212363
4	D	26	50	20120618	18	966	19.04	0.000657199184570398	-0.0029212136765735
4	D	26	50	20120618	18	968	19.08	0.000683008582083706	-0.0029224157581015
4	D	26	50	20120618	18	970	19.12	0.000953759768600035	-0.0027253450981848
4	D	26	50	20120618	18	972	19.16	0.000800459018438792	-0.0029824491238243
4	D	26	50	20120618	18	974	19.2	0.00108478665515390	-0.0026730899070552
4	D	26	50	20120618	18	976	19.24	0.000930354534142763	-0.0028614631535633
4	D	26	50	20120618	18	978	19.28	0.000867209898582801	-0.0023150817437404
4	D	26	50	20120618	18	980	19.32	0.000921657120734169	-0.0024232690812619
4	D	26	50	20120618	18	982	19.36	0.00105713878000951	-0.0026877270174257
4	D	26	50	20120618	18	984	19.4	0.000867634162651516	-0.0021629123644291
4	D	26	50	20120618	18	986	19.44	0.00113612260746805	-0.002360124445702
4	D	26	50	20120618	18	988	19.48	0.000986357391212734	-0.0018877771158694
4	D	26	50	20120618	18	990	19.52	0.00121135876898630	-0.0015401634222381
4	D	26	50	20120618	18	992	19.56	0.00146273522969811	-0.000706272395184801
4	D	26	50	20120618	18	994	19.6	0.00149759559401061	-0.00100488358887990
4	D	26	50	20120618	18	996	19.64	0.00129536305459126	-0.0009706596206704
4	D	26	50	20120618	18	998	19.68	0.00144702331702015	-0.0003886541712114
4	D	26	50	20120618	18	1000	19.72	0.00165832803644213	-0.000210583470505199
4	D	26	50	20120618	18	1002	19.76	0.00182314048500108	0.000289256170980001
4	D	26	50	20120618	18	1004	19.8	0.00173749571166377	0.0005734282442032
4	D	26	50	20120618	18	1006	19.84	0.00227155932135835	0.0010082564882261
4	D	26	50	20120618	18	1008	19.88	0.00204636702475387	0.0007718919044788
4	D	26	50	20120618	18	1010	19.92	0.00253053717996792	0.0023043054363951
4	D	26	50	20120618	18	1012	19.96	0.00277915592423311	0.0028782640106842
4	D	26	50	20120618	18	1014	20	0.00287799531010737	0.0030634835609482
4	D	26	50	20120618	18	1016	20.04	0.00299432144668036	0.0032940498690897
4	D	26	50	20120618	18	1018	20.08	0.00332760915692483	0.00398101824914805
4	D	26	50	20120618	18	1020	20.12	0.00343261451393103	0.00423397862904972
4	D	26	50	20120618	18	1022	20.16	0.00365995641515032	0.00473630021533684
4	D	26	50	20120618	18	1024	20.2	0.00359581475902889	0.00556657792673827
4	D	26	50	20120618	18	1026	20.24	0.00373201059615323	0.0060276751876822
4	D	26	50	20120618	18	1028	20.28	0.00371291164199338	0.00657436065342096
4	D	26	50	20120618	18	1030	20.32	0.00395407748078487	0.00702146427116521
4	D	26	50	20120618	18	1032	20.36	0.00386106465478759	0.00702576348039483
4	D	26	50	20120618	18	1034	20.4	0.00377562494241682	0.00721288514790022
4	D	26	50	20120618	18	1036	20.44	0.00333874608872852	0.00816169516903196
4	D	26	50	20120618	18	1038	20.48	0.00351363480891939	0.00805765854831598
4	D	26	50	20120618	18	1040	20.52	0.00352290497882074	0.00888865750863422
4	D	26	50	20120618	18	1042	20.56	0.00351629353041665	0.00892570283290059
4	D	26	50	20120618	18	1044	20.6	0.00326201793190197	0.00929281853155702
4	D	26	50	20120618	18	1046	20.64	0.00320442408457432	0.00910129865987264
4	D	26	50	20120618	18	1048	20.68	0.00270126811228541	0.0099606667442521
4	D	26	50	20120618	18	1050	20.72	0.00256471165070267	0.0104762465826864
4	D	26	50	20120618	18	1052	20.76	0.00213076021908848	0.0109488908973672
4	D	26	50	20120618	18	1054	20.8	0.00180074641324091	0.0117504883577237
4	D	26	50	20120618	18	1056	20.84	0.0014474235394583	0.0128914801024870
4	D	26	50	20120618	18	1058	20.88	0.00104538807951975	0.0143237856989635
4	D	26	50	20120618	18	1060	20.92	0.000869474761602944	0.0154897418486366
4	D	26	50	20120618	18	1062	20.96	0.000916297251332774	0.0164109584418461
4	D	26	50	20120618	18	1064	21	0.00126333111740351	0.0180203334758267
4	D	26	50	20120618	18	1066	21.04	0.00138164422403164	0.0180818659079255
4	D	26	50	20120618	18	1068	21.08	0.00157084478547373	0.0188059786071996
4	D	26	50	20120618	18	1070	21.12	0.00141827942636492	0.0191796845410567
4	D	26	50	20120618	18	1072	21.16	0.00187423602100963	0.0193305952702975
4	D	26	50	20120618	18	1074	21.2	0.00204010912974037	0.0193137944131765
4	D	26	50	20120618	18	1076	21.24	0.00246893403719095	0.0193707094379942
4	D	26	50	20120618	18	1078	21.28	0.0028171699847897	0.0201178950315384
4	D	26	50	20120618	18	1080	21.32	0.00279961252341284	0.0202981860475376
4	D	26	50	20120618	18	1082	21.36	0.00253318175932956	0.0202677875270144
4	D	26	50	20120618	18	1084	21.4	0.00250572480301609	0.0205261855580634
4	D	26	50	20120618	18	1086	21.44	0.00216638425872466	0.0204273037457822
4	D	26	50	20120618	18	1088	21.48	0.00188943174573732	0.0198196373912339
4	D	26	50	20120618	18	1090	21.52	0.00152720215493889	0.0201285935571378
4	D	26	50	20120618	18	1092	21.56	0.00146663138806245	0.0196492458701714
4	D	26	50	20120618	18	1094	21.6	0.00118391595480845	0.0201168838688413
4	D	26	50	20120618	18	1096	21.64	0.00128413419890602	0.0200338907459335
4	D	26	50	20120618	18	1098	21.68	0.000444529749060733	0.0201562343612144
4	D	26	50	20120618	18	1100	21.72	0.000366451018282116	0.0199373423860303
4	D	26	50	20120618	18	1102	21.76	0.000126968093629855	0.0200995102552276
4	D	26	50	20120618	18	1104	21.8	1.21693077042191e-05	0.0203923443865204
4	D	26	50	20120618	18	1106	21.84	-0.000520161890376451	0.0207282837471943
4	D	26	50	20120618	18	1108	21.88	-0.000469504760572241	0.0204009074496405
4	D	26	50	20120618	18	1110	21.92	-0.00107048895603831	0.0199688227799287
4	D	26	50	20120618	18	1112	21.96	-0.000996850855845551	0.0198829093060145
4	D	26	50	20120618	18	1114	22	-0.00120999405289861	0.0202005770274626
4	D	26	50	20120618	18	1116	22.04	-0.00092099951142767	0.0200125573343451
4	D	26	50	20120618	18	1118	22.08	-0.00118257952299201	0.0199114481357032
4	D	26	50	20120618	18	1120	22.12	-0.00122618679818778	0.0196592019336505
4	D	26	50	20120618	18	1122	22.16	-0.00145060834840077	0.0197926329832604
4	D	26	50	20120618	18	1124	22.2	-0.00163533292391794	0.019856018035126
4	D	26	50	20120618	18	1126	22.24	-0.00214816211697348	0.0199272166169237
4	D	26	50	20120618	18	1128	22.28	-0.00227482615468743	0.0199102672673786
4	D	26	50	20120618	18	1130	22.32	-0.0030818824793947	0.0199539735375238
4	D	26	50	20120618	18	1132	22.36	-0.00367385035629386	0.019786891983304
4	D	26	50	20120618	18	1134	22.4	-0.00440586355963414	0.0198261625726107
4	D	26	50	20120618	18	1136	22.44	-0.00441228974606156	0.0198909986075913
4	D	26	50	20120618	18	1138	22.48	-0.0042964246431099	0.0202053627261576
4	D	26	50	20120618	18	1140	22.52	-0.00447866656671833	0.0200385781567860
4	D	26	50	20120618	18	1142	22.56	-0.00431191593847213	0.0201293713745971
4	D	26	50	20120618	18	1144	22.6	-0.00480384871193005	0.0202565388723393
4	D	26	50	20120618	18	1146	22.64	-0.00461617125849464	0.0205354189584121
4	D	26	50	20120618	18	1148	22.68	-0.00455201192470368	0.0200649772813548
4	D	26	50	20120618	18	1150	22.72	-0.00438039781601649	0.0196029388612851
4	D	26	50	20120618	18	1152	22.76	-0.00466041634400705	0.0198801487611408
4	D	26	50	20120618	18	1154	22.8	-0.00451294993189737	0.0191394183454020
4	D	26	50	20120618	18	1156	22.84	-0.00485106081749631	0.0196253414183266
4	D	26	50	20120618	18	1158	22.88	-0.00507577723123705	0.0187067411202075
4	D	26	50	20120618	18	1160	22.92	-0.00587453000101285	0.018058432389197
4	D	26	50	20120618	18	1162	22.96	-0.00644877141801444	0.0175367714324444
4	D	26	50	20120618	18	1164	23	-0.00677039186636933	0.0175902428472378
4	D	26	50	20120618	18	1166	23.04	-0.00790238497023525	0.0167180407747798
4	D	26	50	20120618	18	1168	23.08	-0.00841923052980793	0.0163697836139776
4	D	26	50	20120618	18	1170	23.12	-0.00894792719903332	0.0160434891897991
4	D	26	50	20120618	18	1172	23.16	-0.00988717006541562	0.015670158022536
4	D	26	50	20120618	18	1174	23.2	-0.0113630150548369	0.0151748580065861
4	D	26	50	20120618	18	1176	23.24	-0.0119408556453547	0.0152223402269427
4	D	26	50	20120618	18	1178	23.28	-0.0131697153071754	0.0148161285943545
4	D	26	50	20120618	18	1180	23.32	-0.0143637994574973	0.0139637184407019
4	D	26	50	20120618	18	1182	23.36	-0.0152609058307887	0.0137865881920147
4	D	26	50	20120618	18	1184	23.4	-0.0165723060671772	0.0138476822179092
4	D	26	50	20120618	18	1186	23.44	-0.0176280164914888	0.0128410450042121
4	D	26	50	20120618	18	1188	23.48	-0.018716960934516	0.0124412468301292
4	D	26	50	20120618	18	1190	23.52	-0.0187181630160440	0.0117424131982825
4	D	26	50	20120618	18	1192	23.56	-0.0192925458544019	0.0118850366360478
4	D	26	50	20120618	18	1194	23.6	-0.0190065918720900	0.0118311550993214
4	D	26	50	20120618	18	1196	23.64	-0.0187227592101218	0.0115290790823985
4	D	26	50	20120618	18	1198	23.68	-0.0187776306963418	0.0110906728780629
4	D	26	50	20120618	18	1200	23.72	-0.0183043641276937	0.0108839855659221
4	D	26	50	20120618	18	1202	23.76	-0.0181628013501001	0.0114005977802569
4	D	26	50	20120618	18	1204	23.8	-0.0182953838715726	0.0109963448334526
4	D	26	50	20120618	18	1206	23.84	-0.0181467500261672	0.0114225888011518
4	D	26	50	20120618	18	1208	23.88	-0.0184307241094917	0.0112335084478626
4	D	26	50	20120618	18	1210	23.92	-0.0181083541279488	0.0110621764747811
4	D	26	50	20120618	18	1212	23.96	-0.0181854994777762	0.0114500245442619
4	D	26	50	20120618	18	1214	24	-0.0184856663063899	0.0110016481343115
4	D	26	50	20120618	18	1216	24.04	-0.0183365374862377	0.0107724748265289
4	D	26	50	20120618	18	1218	24.08	-0.0186135112124284	0.0111980823981251
4	D	26	50	20120618	18	1220	24.12	-0.0184718777241568	0.0109437360889323
4	D	26	50	20120618	18	1222	24.16	-0.0185341738315793	0.0107650502053265
4	D	26	50	20120618	18	1224	24.2	-0.0184549778720864	0.0107707070595760
4	D	26	50	20120618	18	1226	24.24	-0.0187105969734854	0.0106026277776879
4	D	26	50	20120618	18	1228	24.28	-0.0185056774282975	0.0107521101512308
4	D	26	50	20120618	18	1230	24.32	-0.0185051824535507	0.0111962439204940
4	D	26	50	20120618	18	1232	24.36	-0.0187251633731778	0.0111753842704490
4	D	26	50	20120618	18	1234	24.4	-0.0185157890552685	0.0111348670518870
4	D	26	50	20120618	18	1236	24.44	-0.0188173700974445	0.0112965823727444
4	D	26	50	20120618	18	1238	24.48	-0.0184430984781625	0.010942958271473
4	D	26	50	20120618	18	1240	24.52	-0.0186556547765872	0.0111432109119050
4	D	26	50	20120618	18	1242	24.56	-0.0188932426550658	0.0108999661791769
4	D	26	50	20120618	18	1244	24.6	-0.0188818582358887	0.0112121538230707
4	D	26	50	20120618	18	1246	24.64	-0.0188066927850486	0.0112556408901137
4	D	26	50	20120618	18	1248	24.68	-0.0186951113349774	0.0106964608475514
4	D	26	50	20120618	18	1250	24.72	-0.0186511292931876	0.0106735505878409
4	D	26	50	20120618	18	1252	24.76	-0.0186499979223377	0.0106842986109150
4	D	26	50	20120618	18	1254	24.8	-0.0186164103502313	0.0107607368539612
4	D	26	50	20120618	18	1256	24.84	-0.0188927476803190	0.0109168660312472
4	D	26	50	20120618	18	1258	24.88	-0.0189558923158790	0.0109590803060841
4	D	26	50	20120618	18	1260	24.92	-0.0191229816482734	0.0110664898261463
4	D	26	50	20120618	18	1262	24.96	-0.0188045714647050	0.0110980974992653
4	D	26	50	20120618	18	1264	25	-0.0189426694190708	0.0111537468029447
4	D	26	50	20120618	18	1266	25.04	-0.0189091525576425	0.0112301143353129
4	D	26	50	20120618	18	1268	25.08	-0.018889777831838	0.0109503828926755
4	D	26	50	20120618	18	1270	25.12	-0.0185590639902771	0.0109361700463736
4	D	26	50	20120618	18	1272	25.16	-0.0186365628934951	0.0111942640215067
4	D	26	50	20120618	18	1274	25.2	-0.0183330019523317	0.0108795307932006
4	D	26	50	20120618	18	1276	25.24	-0.0182987779841223	0.0110476807857667
4	D	26	50	20120618	18	1278	25.28	-0.0182677359964282	0.0107673129470263
4	D	26	50	20120618	18	1280	25.32	-0.0183551343945829	0.0110822583073667
4	D	26	50	20120618	18	1282	25.36	-0.0187614379510527	0.0104856016054015
4	D	26	50	20120618	18	1284	25.4	-0.0187390933767672	0.0105580093397950
4	D	26	50	20120618	18	1286	25.44	-0.0187463765766134	0.0102919250580345
4	D	26	50	20120618	18	1288	25.48	-0.0187049401192359	0.0108198509808684
4	D	26	50	20120618	18	1290	25.52	-0.0186627965550771	0.0106590548988266
4	D	26	50	20120618	18	1292	25.56	-0.0185354466237854	0.0104983295274629
4	D	26	50	20120618	18	1294	25.6	-0.0183905604443203	0.0108177296605249
4	D	26	50	20120618	18	1296	25.64	-0.0185266077890206	0.0106589134774704
4	D	26	50	20120618	18	1298	25.68	-0.0186781407722289	0.0107042390221444
4	D	26	50	20120618	18	1300	25.72	-0.0183750748058123	0.0105510796933394
4	D	26	50	20120618	18	1302	25.76	-0.0185861461799965	0.0108742982030198
4	D	26	50	20120618	18	1304	25.8	-0.0183442449501526	0.0104568930700854
4	D	26	50	20120618	18	1306	25.84	-0.0186127333949691	0.0106673987588446
4	D	26	50	20120618	18	1308	25.88	-0.0184739990445003	0.0109745659445920
4	D	26	50	20120618	18	1310	25.92	-0.0185684685104669	0.0105249874531136
4	D	26	50	20120618	18	1312	25.96	-0.0187062836221201	0.010798142802686
4	D	26	50	20120618	18	1314	26	-0.0188440987337734	0.0111220684191476
4	D	26	50	20120618	18	1316	26.04	-0.018635290101289	0.0108163861576406
4	D	26	50	20120618	18	1318	26.08	-0.0188940204725251	0.0107827985855342
4	D	26	50	20120618	18	1320	26.12	-0.0188173700974445	0.0109264826834714
4	D	26	50	20120618	18	1322	26.16	-0.0186405226914698	0.0110990874487590
4	D	26	50	20120618	18	1324	26.2	-0.0186529677708186	0.0107428470523972
4	D	26	50	20120618	18	1326	26.24	-0.0187668119625897	0.0108750760204791
4	D	26	50	20120618	18	1328	26.28	-0.0187119404763696	0.0108834198804971
4	D	26	50	20120618	18	1330	26.32	-0.0186570689901495	0.0108917637405151
4	D	26	50	20120618	18	1332	26.36	-0.0187624279005463	0.0109867988919066
4	D	26	50	20120618	18	1334	26.4	-0.0186504928970845	0.010529371515157
4	D	26	50	20120618	18	1336	26.44	-0.0188914748881129	0.0101746867537138
4	D	26	50	20120618	18	1338	26.48	-0.0187335779438739	0.0104566102273729
4	D	26	50	20120618	18	1340	26.52	-0.0189742063815117	0.0108252249924055
4	D	26	50	20120618	18	1342	26.56	-0.0187674483586928	0.0107146334918279
4	D	26	50	20120618	18	1344	26.6	-0.0186222793365151	0.0101734846721858
4	D	26	50	20120618	18	1346	26.64	-0.0185383457615883	0.0107068553172348
4	D	26	50	20120618	18	1348	26.68	-0.018307546108209	0.0105985265583570
4	D	26	50	20120618	18	1350	26.72	-0.0183305977892757	0.0101885460466251
4	D	26	50	20120618	18	1352	26.76	-0.0182591800043759	0.0105870714285018
4	D	26	50	20120618	18	1354	26.8	-0.0183761354659841	0.0108844805406689
4	D	26	50	20120618	18	1356	26.84	-0.0183327191096193	0.0107556456851367
4	D	26	50	20120618	18	1358	26.88	-0.0183667309457943	0.0106370638779317
4	D	26	50	20120618	18	1360	26.92	-0.0183653874429101	0.0105665653318474
4	D	26	50	20120618	18	1362	26.96	-0.0184221681174394	0.0104643884019659
4	D	26	50	20120618	18	1364	27	-0.0185614681533331	0.0109108556236071
4	D	26	50	20120618	18	1366	27.04	-0.0185705898308104	0.0109495343645380
4	D	26	50	20120618	18	1368	27.08	-0.0186113191814068	0.0108198509808684
4	D	26	50	20120618	18	1370	27.12	-0.0191067181923061	0.0100551857076933
4	D	26	50	20120618	18	1372	27.16	-0.0191672465327756	0.0102094764073482
4	D	26	50	20120618	18	1374	27.2	-0.0192368258400444	0.00960405158129628
4	D	26	50	20120618	18	1376	27.24	-0.0194934348909370	0.00907039809353479
4	D	26	50	20120618	18	1378	27.28	-0.0196928390032316	0.00848788352719331
4	D	26	50	20120618	18	1380	27.32	-0.0196243910668127	0.00739879766280979
4	D	26	50	20120618	18	1382	27.36	-0.0196189746288688	0.00700136122537608
4	D	26	50	20120618	18	1384	27.4	-0.020227998628437	0.00620225278088935
4	D	26	50	20120618	18	1386	27.44	-0.0206331213165822	0.00565659969105113
4	D	26	50	20120618	18	1388	27.48	-0.0205965638959949	0.00473785585025545
4	D	26	50	20120618	18	1390	27.52	-0.0214087255316623	0.0037822505329565
4	D	26	50	20120618	18	1392	27.56	-0.0213372794624912	0.0022304057066933
4	D	26	50	20120618	18	1394	27.6	-0.0213007927525820	0.0011250563863425
4	D	26	50	20120618	18	1396	27.64	-0.0209281333367611	0.000349628947957700
4	D	26	50	20120618	18	1398	27.68	-0.0204966850631523	-0.0006388780478699
4	D	26	50	20120618	18	1400	27.72	-0.0203486027610362	-0.0017278366330328
4	D	26	50	20120618	18	1402	27.76	-0.0202260682269244	-0.0025912776524719
4	D	26	50	20120618	18	1404	27.8	-0.0199409557016821	-0.004493119122219
4	D	26	50	20120618	18	1406	27.84	-0.0197799220317618	-0.0058092824298857
4	D	26	50	20120618	18	1408	27.88	-0.0193693927273859	-0.0065230191220344
4	D	26	50	20120618	18	1410	27.92	-0.0196233572766986	-0.0074951777312991
4	D	26	50	20120618	18	1412	27.96	-0.0199460942466610	-0.0082861339417056
4	D	26	50	20120618	18	1414	28	-0.0204850644703102	-0.0082815950232771
4	D	26	50	20120618	18	1416	28.04	-0.0212453598235776	-0.0079154409898431
4	D	26	50	20120618	18	1418	28.08	-0.0217621488146078	-0.0083668226036135
4	D	26	50	20120618	18	1420	28.12	-0.022679769769835	-0.0086350197204362
4	D	26	50	20120618	18	1422	28.16	-0.0230248887907423	-0.0084726170917875
4	D	26	50	20120618	18	1424	28.2	-0.0230991420738347	-0.0086780952513325
4	D	26	50	20120618	18	1426	28.24	-0.0231086668021773	-0.0086313767062995
4	D	26	50	20120618	18	1428	28.28	-0.0232611826638114	-0.0089698757935214
4	D	26	50	20120618	18	1430	28.32	-0.0226098948919317	-0.0082558817922861
4	D	26	50	20120618	18	1432	28.36	-0.0221282745637706	-0.0087693219256005
4	D	26	50	20120618	18	1434	28.4	-0.0216208936284641	-0.0089582219666606
4	D	26	50	20120618	18	1436	28.44	-0.0212879941198425	-0.0098792928958732
4	D	26	50	20120618	18	1438	28.48	-0.0214238505457119	-0.0114178653278536
4	D	26	50	20120618	18	1440	28.52	-0.0214565542343418	-0.0121799496612774
4	D	26	50	20120618	18	1442	28.56	-0.0214907357761443	-0.0132836443517602
4	D	26	50	20120618	18	1444	28.6	-0.0212416079149967	-0.0146252521898411
4	D	26	50	20120618	18	1446	28.64	-0.0208800359335047	-0.015552368174926
4	D	26	50	20120618	18	1448	28.68	-0.0202591325400126	-0.0162991365754693
4	D	26	50	20120618	18	1450	28.72	-0.0198136623389329	-0.0167655371372721
4	D	26	50	20120618	18	1452	28.76	-0.0194866537369054	-0.0162141776957097
4	D	26	50	20120618	18	1454	28.8	-0.0183766375117988	-0.0167907525650892
4	D	26	50	20120618	18	1456	28.84	-0.0179056124716470	-0.0160356544466636
4	D	26	50	20120618	18	1458	28.88	-0.0171510871097141	-0.0156763452068714
4	D	26	50	20120618	18	1460	28.92	-0.0165669179135046	-0.0153557005658746
4	D	26	50	20120618	18	1462	28.96	-0.0160631962557907	-0.0153527095041902
4	D	26	50	20120618	18	1464	29	-0.0151303880611173	-0.0147590155796381
4	D	26	50	20120618	18	1466	29.04	-0.0145559910806238	-0.0139966979009765
4	D	26	50	20120618	18	1468	29.08	-0.0140203789070784	-0.0129086514835614
4	D	26	50	20120618	18	1470	29.12	-0.0133059818549778	-0.012806057360679
4	D	26	50	20120618	18	1472	29.16	-0.0124287310401022	-0.01203574937539
4	D	26	50	20120618	18	1474	29.2	-0.0113961571496711	-0.011888303469377
4	D	26	50	20120618	18	1476	29.24	-0.0106392912642924	-0.0108117828924951
4	D	26	50	20120618	18	1478	29.28	-0.0100125613109234	-0.0105143242828534
4	D	26	50	20120618	18	1480	29.32	-0.00975450269112932	-0.0099964039209733
4	D	26	50	20120618	18	1482	29.36	-0.00910557665589882	-0.0088089736454624
4	D	26	50	20120618	18	1484	29.4	-0.0082034215401898	-0.0077629081576462
4	D	26	50	20120618	18	1486	29.44	-0.00732315137935848	-0.0074091355639508
4	D	26	50	20120618	18	1488	29.48	-0.00652070539086455	-0.0072291273906641
4	D	26	50	20120618	18	1490	29.52	-0.00591460174230269	-0.0069898141716394
4	D	26	50	20120618	18	1492	29.56	-0.00515333765274507	-0.0061784727798381
4	D	26	50	20120618	18	1494	29.6	-0.00425648583789492	-0.0064390699129766
4	D	26	50	20120618	18	1496	29.64	-0.00312108447934368	-0.006101992110385
4	D	26	50	20120618	18	1498	29.68	-0.00191744731640794	-0.005410724521097
4	D	26	50	20120618	18	1500	29.72	-0.00120256236062834	-0.0055729348167012
4	D	26	50	20120618	18	1502	29.76	-0.00078635930922194	-0.0050004611666526
4	D	26	50	20120618	18	1504	29.8	-0.00016318610296223	-0.0049692777576022
4	D	26	50	20120618	18	1506	29.84	0.000184356879990955	-0.0048492817368349
4	D	26	50	20120618	18	1508	29.88	0.000239299076889148	-0.0039886620734527
4	D	26	50	20120618	18	1510	29.92	0.000402357900630765	-0.0036550490940889
4	D	26	50	20120618	18	1512	29.96	0.000774791042281722	-0.0033558722149689
4	D	26	50	20120618	18	1514	30	0.000858158931783613	-0.0024638570105021
4	D	26	50	20120618	18	1516	30.04	0.000892595032027399	-0.0025960152679058
4	D	26	50	20120618	18	1518	30.08	0.000830723188673575	-0.0020626446228568
4	D	26	50	20120618	18	1520	30.12	0.00118265023367012	-0.0014291476575918
4	D	26	50	20120618	18	1522	30.16	0.00168114637227101	-0.0005121857258847
4	D	26	50	20120618	18	1524	30.2	0.00213351793553511	-2.31860313551005e-05
4	D	26	50	20120618	18	1526	30.24	0.00215939097265872	0.0003841004035405
4	D	26	50	20120618	18	1528	30.28	0.00253317468826175	0.0015298325921649
4	D	26	50	20120618	18	1530	30.32	0.00305763578786781	0.0023632710708782
4	D	26	50	20120618	18	1532	30.36	0.00350105537928208	0.0030257099166972
4	D	26	50	20120618	18	1534	30.4	0.00359815528247462	0.0037025666697846
4	D	26	50	20120618	18	1536	30.44	0.00426205076826285	0.00514621708745849
4	D	26	50	20120618	18	1538	30.48	0.00410970461225621	0.00542087857447478
4	D	26	50	20120618	18	1540	30.52	0.00451842647391766	0.00640303575140727
4	D	26	50	20120618	18	1542	30.56	0.00427086131875644	0.00723424684375987
4	D	26	50	20120618	18	1544	30.6	0.00517503875985968	0.00794193345250699
4	D	26	50	20120618	18	1546	30.64	0.00498098037483084	0.00818393367730027
4	D	26	50	20120618	18	1548	30.68	0.00566519386686969	0.00807603201091833
4	D	26	50	20120618	18	1550	30.72	0.00566049867784261	0.00835450480348522
4	D	26	50	20120618	18	1552	30.76	0.0062006957317572	0.00798056835281746
4	D	26	50	20120618	18	1554	30.8	0.00667940985104762	0.00777556678324298
4	D	26	50	20120618	18	1556	30.84	0.007095304038212	0.00788169163170516
4	D	26	50	20120618	18	1558	30.88	0.00795844439584772	0.0078597040049228
4	D	26	50	20120618	18	1560	30.92	0.00853916149675142	0.00770703823665107
4	D	26	50	20120618	18	1562	30.96	0.00923810967989664	0.00729608333177463
4	D	26	50	20120618	18	1564	31	0.0100583889014121	0.00701709435125748
4	D	26	50	20120618	18	1566	31.04	0.0112745772097139	0.0071159125239283
4	D	26	50	20120618	18	1568	31.08	0.0122865035821344	0.00655240498786512
4	D	26	50	20120618	18	1570	31.12	0.0131136912369020	0.0074923054635539
4	D	26	50	20120618	18	1572	31.16	0.0134536540351609	0.00773893016669614
4	D	26	50	20120618	18	1574	31.2	0.0140921502453689	0.00775474814539129
4	D	26	50	20120618	18	1576	31.24	0.0145260238952371	0.00878230864874376
4	D	26	50	20120618	18	1578	31.28	0.0142562838714179	0.00943562581708545
4	D	26	50	20120618	18	1580	31.32	0.0139041376233192	0.00982990148720726
4	D	26	50	20120618	18	1582	31.36	0.0136434485662992	0.0101064721625327
4	D	26	50	20120618	18	1584	31.4	0.0133870587185087	0.0106580225229261
4	D	26	50	20120618	18	1586	31.44	0.0128900970016230	0.0112599047440042
4	D	26	50	20120618	18	1588	31.48	0.0127350850530513	0.0117533379980519
4	D	26	50	20120618	18	1590	31.52	0.0120351836899650	0.0123750333511389
4	D	26	50	20120618	18	1592	31.56	0.0113293991984593	0.0123485380600478
4	D	26	50	20120618	18	1594	31.6	0.0104261056408325	0.0139872792386511
4	D	26	50	20120618	18	1596	31.64	0.00979538760521757	0.0145236550875201
4	D	26	50	20120618	18	1598	31.68	0.0095033454335197	0.0150542750871903
4	D	26	50	20120618	18	1600	31.72	0.00824550853580602	0.0156450981582107
4	D	26	50	20120618	18	1602	31.76	0.00747562481458573	0.0167687332599230
4	D	26	50	20120618	18	1604	31.8	0.00714056226632049	0.0177931542091671
4	D	26	50	20120618	18	1606	31.84	0.00615047135130308	0.0182820336955438
4	D	26	50	20120618	18	1608	31.88	0.00620305463997924	0.0188695658916046
4	D	26	50	20120618	18	1610	31.92	0.00593294338509989	0.0198617745914316
4	D	26	50	20120618	18	1612	31.96	0.00605933942934376	0.0204056167808032
4	D	26	50	20120618	18	1614	32	0.0057758178943592	0.0210039139705008
4	D	26	50	20120618	18	1616	32.04	0.00600921970069326	0.0218485247363569
4	D	26	50	20120618	18	1618	32.08	0.00633359786549478	0.0226924849639743
4	D	26	50	20120618	18	1620	32.12	0.00663203228249456	0.0230074798217894
4	D	26	50	20120618	18	1622	32.16	0.00665466677056034	0.0242508493147601
4	D	26	50	20120618	18	1624	32.2	0.0070645341452073	0.02519905122406
4	D	26	50	20120618	18	1626	32.24	0.0070086868516292	0.0265773296198132
4	D	26	50	20120618	18	1628	32.28	0.0067722798414751	0.0266802348696793
4	D	26	50	20120618	18	1630	32.32	0.00591207737109385	0.0267504576441189
4	D	26	50	20120618	18	1632	32.36	0.00597905452540784	0.0262715200790856
4	D	26	50	20120618	18	1634	32.4	0.0055593088690277	0.0260892350219635
4	D	26	50	20120618	18	1636	32.44	0.00545872292940391	0.0257327471382283
4	D	26	50	20120618	18	1638	32.48	0.0051741548763832	0.0256685701267678
4	D	26	50	20120618	18	1640	32.52	0.00472886852306659	0.0253061991146132
4	D	26	50	20120618	18	1642	32.56	0.00433766169637513	0.0251403472190859
4	D	26	50	20120618	18	1644	32.6	0.00382690432618847	0.0245523455041224
4	D	26	50	20120618	18	1646	32.64	0.00280707957102217	0.0241090814762
4	D	26	50	20120618	18	1648	32.68	0.0023072257874014	0.0236768695272675
4	D	26	50	20120618	18	1650	32.72	0.00193826454004607	0.0234976250293045
4	D	26	50	20120618	18	1652	32.76	0.00117876821744141	0.0229769893773847
4	D	26	50	20120618	18	1654	32.8	0.000829605959959304	0.0232109639402115
4	D	26	50	20120618	18	1656	32.84	0.000379391072377831	0.0226973781429001
4	D	26	50	20120618	18	1658	32.88	-0.00074029837349544	0.0230629240645023
4	D	26	50	20120618	18	1660	32.92	-0.00179342078698782	0.0225000670666778
4	D	26	50	20120618	18	1662	32.96	-0.00243632934351044	0.0221327038806480
4	D	26	50	20120618	18	1664	33	-0.00391583007499049	0.0221525523679959
4	D	26	50	20120618	18	1666	33.04	-0.00490329055278188	0.0213521357759639
4	D	26	50	20120618	18	1668	33.08	-0.00630904428962486	0.0211524092229771
4	D	26	50	20120618	18	1670	33.12	-0.00751330653495517	0.0205087412337715
4	D	26	50	20120618	18	1672	33.16	-0.00884622403069524	0.0202883855475503
4	D	26	50	20120618	18	1674	33.2	-0.00960958822739302	0.0192780996628622
4	D	26	50	20120618	18	1676	33.24	-0.0107756002385018	0.0181888794481903
4	D	26	50	20120618	18	1678	33.28	-0.0114576259421596	0.017712197553789
4	D	26	50	20120618	18	1680	33.32	-0.0112978834492218	0.0164359475954932
4	D	26	50	20120618	18	1682	33.36	-0.0113530872756290	0.0158446154075903
4	D	26	50	20120618	18	1684	33.4	-0.0115864820108953	0.0150007188195833
4	D	26	50	20120618	18	1686	33.44	-0.0118359563543657	0.0132272737991640
4	D	26	50	20120618	18	1688	33.48	-0.0118064134330477	0.0121345109795183
4	D	26	50	20120618	18	1690	33.52	-0.0123147312848393	0.0108723748725750
4	D	26	50	20120618	18	1692	33.56	-0.0124088896238221	0.00910754948381833
4	D	26	50	20120618	18	1694	33.6	-0.0122855065615729	0.00818457007340334
4	D	26	50	20120618	18	1696	33.64	-0.0123356970009015	0.00711781464116969
4	D	26	50	20120618	18	1698	33.68	-0.0123051004904795	0.00582701242531709
4	D	26	50	20120618	18	1700	33.72	-0.0118756109026546	0.00483735284543621
4	D	26	50	20120618	18	1702	33.76	-0.0116885528747595	0.00460433287676399
4	D	26	50	20120618	18	1704	33.8	-0.0109882244191775	0.0030922458363797
4	D	26	50	20120618	18	1706	33.84	-0.0109079586071246	0.0028622148080716
4	D	26	50	20120618	18	1708	33.88	-0.0101840297556136	0.0024284825795596
4	D	26	50	20120618	18	1710	33.92	-0.00921261848043482	0.0015458839160978
4	D	26	50	20120618	18	1712	33.96	-0.00811965767089045	0.00094987775237130
4	D	26	50	20120618	18	1714	34	-0.00733648741325166	0.000453227162469301
4	D	26	50	20120618	18	1716	34.04	-0.00621623935302125	-0.000218856619845101
4	D	26	50	20120618	18	1718	34.08	-0.00495903885141063	-0.0007600407948262
4	D	26	50	20120618	18	1720	34.12	-0.00389620079074475	-0.0009449350759709
4	D	26	50	20120618	18	1722	34.16	-0.00264493291502828	-0.0012469828086225
4	D	26	50	20120618	18	1724	34.2	-0.00164499200254895	-0.0014982390611815
4	D	26	50	20120618	18	1726	34.24	-0.00072547741536178	-0.0008680584267203
4	D	26	50	20120618	18	1728	34.28	0.000260158726934152	-0.0010444815686263
4	D	26	50	20120618	18	1730	34.32	0.000996327596827468	-0.0006439055770841
4	D	26	50	20120618	18	1732	34.36	0.00248081343111488	-0.000107225672299200
4	D	26	50	20120618	18	1734	34.4	0.00301333554802647	0.0007156344889676
4	D	26	50	20120618	18	1736	34.44	0.00462274593734611	0.0012158771813181
4	D	26	50	20120618	18	1738	34.48	0.00526127043182538	0.0022899794530082
4	D	26	50	20120618	18	1740	34.52	0.00565435109148698	0.0027271835758159
4	D	26	50	20120618	18	1742	34.56	0.00636933504221594	0.0031098273393872
4	D	26	50	20120618	18	1744	34.6	0.00714693329841898	0.0039598333299837
4	D	26	50	20120618	18	1746	34.64	0.00731204273182604	0.00490841707694545
4	D	26	50	20120618	18	1748	34.68	0.00766119791824033	0.0051455665492198
4	D	26	50	20120618	18	1750	34.72	0.00876212428567482	0.00659410661028559
4	D	26	50	20120618	18	1752	34.76	0.00974243944944232	0.00796898735795519
4	D	26	50	20120618	18	1754	34.8	0.0104789477305906	0.00943561167494983
4	D	26	50	20120618	18	1756	34.84	0.0111790895099825	0.0104438681631759
4	D	26	50	20120618	18	1758	34.88	0.0122225104184370	0.0114053919642334
4	D	26	50	20120618	18	1760	34.92	0.0126842865018909	0.0124811771500628
4	D	26	50	20120618	18	1762	34.96	0.0128460018227482	0.0117390544410719
4	D	26	50	20120618	18	1764	35	0.0130409511623213	0.0114157086521709
4	D	26	50	20120618	18	1766	35.04	0.0126937263774197	0.0111570136362738
4	D	26	50	20120618	18	1768	35.08	0.0127052805022243	0.0106632692552425
4	D	26	50	20120618	18	1770	35.12	0.0127048491670878	0.0106800913255669
4	D	26	50	20120618	18	1772	35.16	0.0129046775434511	0.0101982687648664
4	D	26	50	20120618	18	1774	35.2	0.0130161458564373	0.00975253693427764
4	D	26	50	20120618	18	1776	35.24	0.0133361823856024	0.00900993339267553
4	D	26	50	20120618	18	1778	35.28	0.0133197562950754	0.00845808604743411
4	D	26	50	20120618	18	1780	35.32	0.0133971986297509	0.00752592131993151
4	D	26	50	20120618	18	1782	35.36	0.0133450212203672	0.0068079321653825
4	D	26	50	20120618	18	1784	35.4	0.0136049748863348	0.00572014030640855
4	D	26	50	20120618	18	1786	35.44	0.0142629872437036	0.0040158503291893
4	D	26	50	20120618	18	1788	35.48	0.0145331444605237	0.0032906840408112
4	D	26	50	20120618	18	1790	35.52	0.0144944445063894	0.0023095521687115
4	D	26	50	20120618	18	1792	35.56	0.0148505349961135	0.001383375221432
4	D	26	50	20120618	18	1794	35.6	0.0148554267608258	0.000501413661180001
4	D	26	50	20120618	18	1796	35.64	0.0150369948116717	-0.0010152059336716
4	D	26	50	20120618	18	1798	35.68	0.0151600724037915	-0.0016876234703867
4	D	26	50	20120618	18	1800	35.72	0.0148060452516548	-0.002483592360765
4	D	26	50	20120618	18	1802	35.76	0.0144748152221436	-0.0032863211919714
4	D	26	50	20120618	18	1804	35.8	0.0142549474396015	-0.0044984012098745
4	D	26	50	20120618	18	1806	35.84	0.0134971057468648	-0.0054074223324289
4	D	26	50	20120618	18	1808	35.88	0.0130531982517715	-0.006649229119413
4	D	26	50	20120618	18	1810	35.92	0.0125595528656895	-0.0069368235894572
4	D	26	50	20120618	18	1812	35.96	0.0120575424063862	-0.008459896240794
4	D	26	50	20120618	18	1814	36	0.0114055051013184	-0.0094273031702709
4	D	26	50	20120618	18	1816	36.04	0.0112162833266729	-0.010924955332824
4	D	26	50	20120618	18	1818	36.08	0.0106064037278995	-0.0119629173769278
4	D	26	50	20120618	18	1820	36.12	0.00993875350510314	-0.0122648519724944
4	D	26	50	20120618	18	1822	36.16	0.00955246107054093	-0.0127847875887009
4	D	26	50	20120618	18	1824	36.2	0.00803550489286143	-0.0138361846616472
4	D	26	50	20120618	18	1826	36.24	0.00730831627908918	-0.0135828990126262
4	D	26	50	20120618	18	1828	36.28	0.00620282553738213	-0.0148374478638073
4	D	26	50	20120618	18	1830	36.32	0.00556671227702671	-0.0153112094072023
4	D	26	50	20120618	18	1832	36.36	0.00475502440290268	-0.0166711878794584
4	D	26	50	20120618	18	1834	36.4	0.00346794863978692	-0.0179090490106036
4	D	26	50	20120618	18	1836	36.44	0.00290827362247777	-0.0183263127221818
4	D	26	50	20120618	18	1838	36.48	0.00248507021393762	-0.0189763559861266
4	D	26	50	20120618	18	1840	36.52	0.00216383160324457	-0.0189932558381969
4	D	26	50	20120618	18	1842	36.56	0.00187632198601413	-0.0185926091359766
4	D	26	50	20120618	18	1844	36.6	0.0018879892479037	-0.0188618046875743
4	D	26	50	20120618	18	1846	36.64	0.00171955641262506	-0.0182101350780328
4	D	26	50	20120618	18	1848	36.68	0.00203966365246821	-0.0181967707598684
4	D	26	50	20120618	18	1850	36.72	0.00197369058978351	-0.018001679998939
4	D	26	50	20120618	18	1852	36.76	0.0020134299908862	-0.0173569400358531
4	D	26	50	20120618	18	1854	36.8	0.00190503052133030	-0.0171766985173287
4	D	26	50	20120618	18	1856	36.84	0.00176325561170239	-0.0169183924101612
4	D	26	50	20120618	18	1858	36.88	0.00174840636929748	-0.0165525353615753
4	D	26	50	20120618	18	1860	36.92	0.00163272369989536	-0.016578556891123
4	D	26	50	20120618	18	1862	36.96	0.00151428331404661	-0.0164745414836104
4	D	26	50	20120618	18	1864	37	0.00106364416239643	-0.0160125886234613
4	D	26	50	20120618	18	1866	37.04	0.000208044957160702	-0.0157612828734276
4	D	26	50	20120618	18	1868	37.08	-0.00029711212731897	-0.015766939727677
4	D	26	50	20120618	18	1870	37.12	-0.00117583372429949	-0.015403416131469
4	D	26	50	20120618	18	1872	37.16	-0.00134306447805011	-0.0149806369869976
4	D	26	50	20120618	18	1874	37.2	-0.00219604738819544	-0.015153100330929
4	D	26	50	20120618	18	1876	37.24	-0.00314102489057314	-0.0149652927698459
4	D	26	50	20120618	18	1878	37.28	-0.00356436972046953	-0.0148400641588977
4	D	26	50	20120618	18	1880	37.32	-0.00399556343563709	-0.0142998345780712
4	D	26	50	20120618	18	1882	37.36	-0.00476235002915578	-0.0142473672549072
4	D	26	50	20120618	18	1884	37.4	-0.00575279449756377	-0.0137526046401109
4	D	26	50	20120618	18	1886	37.44	-0.00657558394815244	-0.0136509226849763
4	D	26	50	20120618	18	1888	37.48	-0.00768708509749958	-0.0135122590451856
4	D	26	50	20120618	18	1890	37.52	-0.00891879439964842	-0.013982697186709
4	D	26	50	20120618	18	1892	37.56	-0.00970799627813072	-0.0143571102273473
4	D	26	50	20120618	18	1894	37.6	-0.0106407408331939	-0.0151982137435687
4	D	26	50	20120618	18	1896	37.64	-0.0110079413846641	-0.0149967590216087
4	D	26	50	20120618	18	1898	37.68	-0.0118147502219979	-0.016322301393621
4	D	26	50	20120618	18	1900	37.72	-0.0124811276525881	-0.0171433937879348
4	D	26	50	20120618	18	1902	37.76	-0.0128681979046096	-0.0173726378063955
4	D	26	50	20120618	18	1904	37.8	-0.0134198119046133	-0.0179779919217693
4	D	26	50	20120618	18	1906	37.84	-0.0141477783358448	-0.0181452226755199
4	D	26	50	20120618	18	1908	37.88	-0.0149610218448875	-0.0185327879022882
4	D	26	50	20120618	18	1910	37.92	-0.0154923418802710	-0.0192148631034208
4	D	26	50	20120618	18	1912	37.96	-0.0161768212444596	-0.019011782035864
4	D	26	50	20120618	18	1914	38	-0.0161593557069643	-0.0186905434251709
4	D	26	50	20120618	18	1916	38.04	-0.0164542192347191	-0.0186110646229656
4	D	26	50	20120618	18	1918	38.08	-0.0162502896390249	-0.018040995135973
4	D	26	50	20120618	18	1920	38.12	-0.0159371120456374	-0.0180020335523296
4	D	26	50	20120618	18	1922	38.16	-0.0161701037300383	-0.0176007504540062
4	D	26	50	20120618	18	1924	38.2	-0.0158882156117183	-0.0170947801967282
4	D	26	50	20120618	18	1926	38.24	-0.0159467286978615	-0.0165649097302461
4	D	26	50	20120618	18	1928	38.28	-0.0162574597017861	-0.0166402590288493
4	D	26	50	20120618	18	1930	38.32	-0.0160556797107067	-0.0161647721449082
4	D	26	50	20120618	18	1932	38.36	-0.0160357746548163	-0.015453670210408
4	D	26	50	20120618	18	1934	38.4	-0.0160191152190516	-0.0152748853318528
4	D	26	50	20120618	18	1936	38.44	-0.0162591143316541	-0.0142982223746101
4	D	26	50	20120618	18	1938	38.48	-0.0165288402133377	-0.0134475375615036
4	D	26	50	20120618	18	1940	38.52	-0.0171868313575030	-0.0131597875279676
4	D	26	50	20120618	18	1942	38.56	-0.0173834706822832	-0.0123134584926332
4	D	26	50	20120618	18	1944	38.6	-0.0186896807548979	-0.0112485132537594
4	D	26	50	20120618	18	1946	38.64	-0.0191522770822179	-0.0116006453597225
4	D	26	50	20120618	18	1948	38.68	-0.0198690924395102	-0.0109251250384515
4	D	26	50	20120618	18	1950	38.72	-0.0208036118325941	-0.0100533967275369
4	D	26	50	20120618	18	1952	38.76	-0.0210369811120162	-0.0094478064384982
4	D	26	50	20120618	18	1954	38.8	-0.0219984469303176	-0.0080921993003634
4	D	26	50	20120618	18	1956	38.84	-0.0233317307073704	-0.0076505771743869
4	D	26	50	20120618	18	1958	38.88	-0.0247672776813319	-0.0076838324063061
4	D	26	50	20120618	18	1960	38.92	-0.0259254620203729	-0.0075693376762964
4	D	26	50	20120618	18	1962	38.96	-0.0266383953614365	-0.0073670768526058
4	D	26	50	20120618	18	1964	39	-0.0275273841488798	-0.0071461625520275
4	D	26	50	20120618	18	1966	39.04	-0.0286158124039568	-0.0068293292165813
4	D	26	50	20120618	18	1968	39.08	-0.0285119525599361	-0.006818779183406
4	D	26	50	20120618	18	1970	39.12	-0.0283043106536407	-0.0067977427566656
4	D	26	50	20120618	18	1972	39.16	-0.0281870582071844	-0.006569361408478
4	D	26	50	20120618	18	1974	39.2	-0.0278500511152709	-0.0061803112574692
4	D	26	50	20120618	18	1976	39.24	-0.0274589715678	-0.006303821598939
4	D	26	50	20120618	18	1978	39.28	-0.0275551734453804	-0.0061828709840171
4	D	26	50	20120618	18	1980	39.32	-0.0272214261157282	-0.006004531582734
4	D	26	50	20120618	18	1982	39.36	-0.0271509346407117	-0.0055428544942295
4	D	26	50	20120618	18	1984	39.4	-0.0272415503747208	-0.0052276616465156
4	D	26	50	20120618	18	1986	39.44	-0.0267696697353637	-0.0047405640692274
4	D	26	50	20120618	18	1988	39.48	-0.0267415339565403	-0.0034731388035609
4	D	26	50	20120618	18	1990	39.52	-0.0270247443645412	-0.0029817561591787
4	D	26	50	20120618	18	1992	39.56	-0.0269022451857684	-0.0018048759168431
4	D	26	50	20120618	18	1994	39.6	-0.0271119235595936	-0.0008828581716505
4	D	26	50	20120618	18	1996	39.64	-0.0277355422431255	0.000367115698656400
4	D	26	50	20120618	18	1998	39.68	-0.0280323856698676	0.0011648735691911
4	D	26	50	20120618	18	2000	39.72	-0.0281858985520632	0.0025490350933637
4	D	26	50	20120618	18	2002	39.76	-0.0289266636160342	0.0035498740314552
4	D	26	50	20120618	18	2004	39.8	-0.0296388615660453	0.0049509354076982
4	D	26	50	20120618	18	2006	39.84	-0.0301628276909046	0.00582265664754498
4	D	26	50	20120618	18	2008	39.88	-0.0306230834947789	0.00691068185175672
4	D	26	50	20120618	18	2010	39.92	-0.0305978397826905	0.00849396464551152
4	D	26	50	20120618	18	2012	39.96	-0.0303661916011738	0.00978033330184608
4	D	26	50	20120618	18	2014	40	-0.0300482763923523	0.0109092999886885
4	D	26	50	20120618	18	2016	40.04	-0.0299016224459342	0.0122225387027082
4	D	26	50	20120618	18	2018	40.08	-0.0300001931312317	0.0137711025535067
4	D	26	50	20120618	18	2020	40.12	-0.02994914002163	0.0151355357984843
4	D	26	50	20120618	18	2022	40.16	-0.0301003194514477	0.0166572295915977
4	D	26	50	20120618	18	2024	40.2	-0.0312265284218435	0.0181658419092592
4	D	26	50	20120618	18	2026	40.24	-0.031739958655663	0.0197503974952202
4	D	26	50	20120618	18	2028	40.28	-0.0322540252855857	0.0203066076893015
4	D	26	50	20120618	18	2030	40.32	-0.0323287664723571	0.0210825159602975
4	D	26	50	20120618	18	2032	40.36	-0.0323872442031612	0.020563146029516
4	D	26	50	20120618	18	2034	40.4	-0.0321939212091848	0.0201342150560482
4	D	26	50	20120618	18	2036	40.44	-0.0319730917614202	0.0203871471516787
4	D	26	50	20120618	18	2038	40.48	-0.0314930369676727	0.0191659030298914
4	D	26	50	20120618	18	2040	40.52	-0.0314094569461364	0.0195511348042818
4	D	26	50	20120618	18	2042	40.56	-0.0311828292227662	0.0191434877449278
4	D	26	50	20120618	18	2044	40.6	-0.031304875853199	0.0193423261717974
4	D	26	50	20120618	18	2046	40.64	-0.0309072697101378	0.0193098699705409
4	D	26	50	20120618	18	2048	40.68	-0.0307377762146873	0.0186509171611532
4	D	26	50	20120618	18	2050	40.72	-0.02992057290767	0.0188474221356449
4	D	26	50	20120618	18	2052	40.76	-0.0293116832583903	0.0186517656892906
4	D	26	50	20120618	18	2054	40.8	-0.0284561547638327	0.0188566145238004
4	D	26	50	20120618	18	2056	40.84	-0.0272988330950647	0.020026805535986
4	D	26	50	20120618	18	2058	40.88	-0.0267022471037776	0.0201613679564458
4	D	26	50	20120618	18	2060	40.92	-0.0255248436024239	0.0215335086653383
4	D	26	50	20120618	18	2062	40.96	-0.0248450311429911	0.0221184273947358
4	D	26	50	20120618	18	2064	41	-0.0239784010719689	0.0236063214837085
4	D	26	50	20120618	18	2066	41.04	-0.0234503407988466	0.0243923343106077
4	D	26	50	20120618	18	2068	41.08	-0.0222108957485116	0.0256821253637632
4	D	26	50	20120618	18	2070	41.12	-0.0212982471681697	0.0266133001417721
4	D	26	50	20120618	18	2072	41.16	-0.0204310867670616	0.0265790408182236
4	D	26	50	20120618	18	2074	41.2	-0.0197837729352922	0.0274741248661208
4	D	26	50	20120618	18	2076	41.24	-0.0195242293912577	0.0268265918312492
4	D	26	50	20120618	18	2078	41.28	-0.0185972477564611	0.0271782713888724
4	D	26	50	20120618	18	2080	41.32	-0.0174063667998580	0.0272865718634789
4	D	26	50	20120618	18	2082	41.36	-0.0160999940926837	0.0276082276671729
4	D	26	50	20120618	18	2084	41.4	-0.0152621432676557	0.0279085359171428
4	D	26	50	20120618	18	2086	41.44	-0.0137256765996697	0.0281200258985414
4	D	26	50	20120618	18	2088	41.48	-0.0129210322161931	0.0286705361048596
4	D	26	50	20120618	18	2090	41.52	-0.0115511337429037	0.0295463083594558
4	D	26	50	20120618	18	2092	41.56	-0.0105092826115035	0.0295161856105773
4	D	26	50	20120618	18	2094	41.6	-0.00908126632476162	0.0300289228797513
4	D	26	50	20120618	18	2096	41.64	-0.0082062782515858	0.0296850002835177
4	D	26	50	20120618	18	2098	41.68	-0.00706241282486375	0.0295679528980279
4	D	26	50	20120618	18	2100	41.72	-0.00563553498003961	0.0290340236386218
4	D	26	50	20120618	18	2102	41.76	-0.00531735107064128	0.0283954920730747
4	D	26	50	20120618	18	2104	41.8	-0.004651164558882	0.0288617087871144
4	D	26	50	20120618	18	2106	41.84	-0.00422472260128402	0.0290376935228161
4	D	26	50	20120618	18	2108	41.88	-0.00399125715533965	0.0282035691505251
4	D	26	50	20120618	18	2110	41.92	-0.00377035699689698	0.0280976445547033
4	D	26	50	20120618	18	2112	41.96	-0.00323211438612559	0.0272400583794125
4	D	26	50	20120618	18	2114	42	-0.00295626495971691	0.0274965330800166
4	D	26	50	20120618	18	2116	42.04	-0.00218864398019641	0.0260381819123619
4	D	26	50	20120618	18	2118	42.08	-0.00095882972422115	0.0255824798761584
4	D	26	50	20120618	18	2120	42.12	-0.000111242038816271	0.0249657059862684
4	D	26	50	20120618	18	2122	42.16	0.000737088108708855	0.0244379639111976
4	D	26	50	20120618	18	2124	42.2	0.00225893039424636	0.0231223281051898
4	D	26	50	20120618	18	2126	42.24	0.00364867099092258	0.0222609518375517
4	D	26	50	20120618	18	2128	42.28	0.0053757651618351	0.0209926002620018
4	D	26	50	20120618	18	2130	42.32	0.00624600147744139	0.0207945113683202
4	D	26	50	20120618	18	2132	42.36	0.00764028028543927	0.0198655371066143
4	D	26	50	20120618	18	2134	42.4	0.00917108302810797	0.0187075069168516
4	D	26	50	20120618	18	2136	42.44	0.0104428852847501	0.0181765970034011
4	D	26	50	20120618	18	2138	42.48	0.0110555791685126	0.0174892750699521
4	D	26	50	20120618	18	2140	42.52	0.0126749385502436	0.0163839116074657
4	D	26	50	20120618	18	2142	42.56	0.0136941198382390	0.0158906622011812
4	D	26	50	20120618	18	2144	42.6	0.0149787490118918	0.0143724049470243
4	D	26	50	20120618	18	2146	42.64	0.0164826732115941	0.0134399644478771
4	D	26	50	20120618	18	2148	42.68	0.0171006421119442	0.0117397544767852
4	D	26	50	20120618	18	2150	42.72	0.0182295239459729	0.0107576397262596
4	D	26	50	20120618	18	2152	42.76	0.0185328586129663	0.00891631952591424
4	D	26	50	20120618	18	2154	42.8	0.0192053878725529	0.0083654126326918
4	D	26	50	20120618	18	2156	42.84	0.0194533843628506	0.00733382869175437
4	D	26	50	20120618	18	2158	42.88	0.0199542422381007	0.00672764019037877
4	D	26	50	20120618	18	2160	42.92	0.0204991528658186	0.0070529234518602
4	D	26	50	20120618	18	2162	42.96	0.0211199714064970	0.00662100141670802
4	D	26	50	20120618	18	2164	43	0.0211490617794750	0.00759351365714513
4	D	26	50	20120618	18	2166	43.04	0.0218609980999771	0.00793987577177374
4	D	26	50	20120618	18	2168	43.08	0.0226704232324013	0.00816989760769372
4	D	26	50	20120618	18	2170	43.12	0.0239361443707252	0.00810484378382456
4	D	26	50	20120618	18	2172	43.16	0.024462797501353	0.00934666471294437
4	D	26	50	20120618	18	2174	43.2	0.0257860064209874	0.00950017759513997
4	D	26	50	20120618	18	2176	43.24	0.0263492169722024	0.0104723787085933
4	D	26	50	20120618	18	2178	43.28	0.0264746577151849	0.0109170074526035
4	D	26	50	20120618	18	2180	43.32	0.026930600167694	0.0116060123001916
4	D	26	50	20120618	18	2182	43.36	0.027389441758006	0.0120519845470860
4	D	26	50	20120618	18	2184	43.4	0.0276781534567644	0.0116560754602996
4	D	26	50	20120618	18	2186	43.44	0.027559288806847	0.0113427564455559
4	D	26	50	20120618	18	2188	43.48	0.0270126245543117	0.0113555550782953
4	D	26	50	20120618	18	2190	43.52	0.0264399387722287	0.0110753286609111
4	D	26	50	20120618	18	2192	43.56	0.0262263925243103	0.0107127243035187
4	D	26	50	20120618	18	2194	43.6	0.0263055884838032	0.00980663767410622
4	D	26	50	20120618	18	2196	43.64	0.0259794001256419	0.00945428636504096
4	D	26	50	20120618	18	2198	43.68	0.0266144527258255	0.0094593068231874
4	D	26	50	20120618	18	2200	43.72	0.0270322114121505	0.00816544283497224
4	D	26	50	20120618	18	2202	43.76	0.0282456773593448	0.00728445849629192
4	D	26	50	20120618	18	2204	43.8	0.029264264677644	0.00611200474240651
4	D	26	50	20120618	18	2206	43.84	0.0304406075188259	0.00504087939026513
4	D	26	50	20120618	18	2208	43.88	0.0315151976941951	0.0038023818630169
4	D	26	50	20120618	18	2210	43.92	0.0324199408207233	0.002732741435116
4	D	26	50	20120618	18	2212	43.96	0.0331691911660686	0.0017797029154328
4	D	26	50	20120618	18	2214	44	0.0340420437767652	0.000676192072713
4	D	26	50	20120618	18	2216	44.04	0.0344150426038411	-0.0001059387379574
4	D	26	50	20120618	18	2218	44.08	0.034116997095571	-0.0013643766764351
4	D	26	50	20120618	18	2220	44.12	0.033855367586532	-0.0026141172015042
4	D	26	50	20120618	18	2222	44.16	0.0338765807899676	-0.0036969805262133
4	D	26	50	20120618	18	2224	44.2	0.0336299419446897	-0.0046838187500372
4	D	26	50	20120618	18	2226	44.24	0.0336829042426006	-0.0061734806059629
4	D	26	50	20120618	18	2228	44.28	0.0334610919164102	-0.0075043192077663
4	D	26	50	20120618	18	2230	44.32	0.0329153751869617	-0.0080976949342668
4	D	26	50	20120618	18	2232	44.36	0.0327966236741292	-0.0086644693036591
4	D	26	50	20120618	18	2234	44.4	0.0327026067565026	-0.00858467937447
4	D	26	50	20120618	18	2236	44.44	0.0320283168010309	-0.0078307550533011
4	D	26	50	20120618	18	2238	44.48	0.0322374860579737	-0.007030868791355
4	D	26	50	20120618	18	2240	44.52	0.0315623970718393	-0.0069316758520902
4	D	26	50	20120618	18	2242	44.56	0.0314454840366379	-0.0063967778563938
4	D	26	50	20120618	18	2244	44.6	0.0317232214381524	-0.0065054036001197
4	D	26	50	20120618	18	2246	44.64	0.0316495338404849	-0.0062866318330884
4	D	26	50	20120618	18	2248	44.68	0.031678058528038	-0.0058185695703498
4	D	26	50	20120618	18	2250	44.72	0.0316289075356777	-0.0048637703547814
4	D	26	50	20120618	18	2252	44.76	0.0309964570884488	-0.0047039783643689
4	D	26	50	20120618	18	2254	44.8	0.0305060219671535	-0.0045689068270266
4	D	26	50	20120618	18	2256	44.84	0.0297464125074638	-0.0045880340654577
4	D	26	50	20120618	18	2258	44.88	0.0289192107105606	-0.0037891731083444
4	D	26	50	20120618	18	2260	44.92	0.0274261264578139	-0.0033248443694104
4	D	26	50	20120618	18	2262	44.96	0.026924511978308	-0.003359626951977
4	D	26	50	20120618	18	2264	45	0.0258206758664689	-0.0036023484256871
4	D	26	50	20120618	18	2266	45.04	0.0244495746045448	-0.0042973141834407
4	D	26	50	20120618	18	2268	45.08	0.0241476753643172	-0.0037199968519409
4	D	26	50	20120618	18	2270	45.12	0.0228799813980737	-0.0044167728030543
4	D	26	50	20120618	18	2272	45.16	0.0214594321589412	-0.0040064811643386
4	D	26	50	20120618	18	2274	45.2	0.0211337741308658	-0.0044551757723406
4	D	26	50	20120618	18	2276	45.24	0.019999444039088	-0.0045646252954665
4	D	26	50	20120618	18	2278	45.28	0.0192143780281689	-0.0046785055496834
4	D	26	50	20120618	18	2280	45.32	0.0182547676580613	-0.0049954972770486
4	D	26	50	20120618	18	2282	45.36	0.0170935427598611	-0.0056662729118178
4	D	26	50	20120618	18	2284	45.4	0.0160106087244739	-0.0063488430876972
4	D	26	50	20120618	18	2286	45.44	0.0149313728575523	-0.0066990518632154
4	D	26	50	20120618	18	2288	45.48	0.0138106086093717	-0.00728934460415
4	D	26	50	20120618	18	2290	45.52	0.0127888463816249	-0.0081231578494573
4	D	26	50	20120618	18	2292	45.56	0.0113004856021766	-0.0086391053834179
4	D	26	50	20120618	18	2294	45.6	0.0105220176046327	-0.0094642424285201
4	D	26	50	20120618	18	2296	45.64	0.00966170906823425	-0.0098622445513788
4	D	26	50	20120618	18	2298	45.68	0.00827825465084277	-0.0111264807654622
4	D	26	50	20120618	18	2300	45.72	0.00749725521102223	-0.0119820092600198
4	D	26	50	20120618	18	2302	45.76	0.00653799415166456	-0.0133905659681434
4	D	26	50	20120618	18	2304	45.8	0.00567383895437648	-0.0135983846511341
4	D	26	50	20120618	18	2306	45.84	0.00469414250904252	-0.0154154369467492
4	D	26	50	20120618	18	2308	45.88	0.00398229811242202	-0.0162606416823015
4	D	26	50	20120618	18	2310	45.92	0.00333727530662365	-0.0163333322594075
4	D	26	50	20120618	18	2312	45.96	0.00292305215420457	-0.0172695416376985
4	D	26	50	20120618	18	2314	46	0.0024936969166681	-0.0174823807788356
4	D	26	50	20120618	18	2316	46.04	0.00195785139788493	-0.0177457073441495
4	D	26	50	20120618	18	2318	46.08	0.00166461421572687	-0.0174089123842703
4	D	26	50	20120618	18	2320	46.12	0.00083843065258851	-0.016749040336067
4	D	26	50	20120618	18	2322	46.16	0.000147233773978657	-0.0159208061632632
4	D	26	50	20120618	18	2324	46.2	-0.00061417880800301	-0.0158824809757229
4	D	26	50	20120618	18	2326	46.24	-0.00106099958303479	-0.0156111641037817
4	D	26	50	20120618	18	2328	46.28	-0.00208948639627062	-0.0156315994897579
4	D	26	50	20120618	18	2330	46.32	-0.00364526273623727	-0.0157725965819265
4	D	26	50	20120618	18	2332	46.36	-0.00403530283673977	-0.0160217810116167
4	D	26	50	20120618	18	2334	46.4	-0.00419178556741635	-0.0173082203786294
4	D	26	50	20120618	18	2336	46.44	-0.0045152869198092	-0.01782348909008
4	D	26	50	20120618	18	2338	46.48	-0.00454696530360635	-0.0177854467452522
4	D	26	50	20120618	18	2340	46.52	-0.00487859838398285	-0.0181735069467673
4	D	26	50	20120618	18	2342	46.56	-0.00547362874035133	-0.0195595069485711
4	D	26	50	20120618	18	2344	46.6	-0.0055087719473763	-0.0199859630483047
4	D	26	50	20120618	18	2346	46.64	-0.00639315039860631	-0.0209621239597327
4	D	26	50	20120618	18	2348	46.68	-0.00697085663883572	-0.0215146571985519
4	D	26	50	20120618	18	2350	46.72	-0.00764048676061938	-0.0229992985963312
4	D	26	50	20120618	18	2352	46.76	-0.00766417483778913	-0.0237363159943619
4	D	26	50	20120618	18	2354	46.8	-0.0081348251113469	-0.0251161641671693
4	D	26	50	20120618	18	2356	46.84	-0.00840444492701333	-0.0264034520623195
4	D	26	50	20120618	18	2358	46.88	-0.00906657971691642	-0.0275976139943873
4	D	26	50	20120618	18	2360	46.92	-0.00957810076242672	-0.028941258299998
4	D	26	50	20120618	18	2362	46.96	-0.0102078500617515	-0.0299981000951594
4	D	26	50	20120618	18	2364	47	-0.0108830663271065	-0.0313785846640699
4	D	26	50	20120618	18	2366	47.04	-0.0114780259727969	-0.0322976820582562
4	D	26	50	20120618	18	2368	47.08	-0.0121337260909912	-0.0327221582590024
4	D	26	50	20120618	18	2370	47.12	-0.0126306100261309	-0.0343628581233896
4	D	26	50	20120618	18	2372	47.16	-0.0130231957110457	-0.0355896883887482
4	D	26	50	20120618	18	2374	47.2	-0.0132704002417485	-0.0365447068074188
4	D	26	50	20120618	18	2376	47.24	-0.0127505353362202	-0.0377340604133746
4	D	26	50	20120618	18	2378	47.28	-0.0126583993226316	-0.0392494609561355
4	D	26	50	20120618	18	2380	47.32	-0.0122251549977986	-0.0409236776819508
4	D	26	50	20120618	18	2382	47.36	-0.0123700411772637	-0.0428255827913083
4	D	26	50	20120618	18	2384	47.4	-0.0119599899548536	-0.0449537620706455
4	D	26	50	20120618	18	2386	47.44	-0.0120333169280627	-0.0458797184006092
4	D	26	50	20120618	18	2388	47.48	-0.0122019618953757	-0.0480493341373239
4	D	26	50	20120618	18	2390	47.52	-0.0120710057194999	-0.0502474462773204
4	D	26	50	20120618	18	2392	47.56	-0.0123953556000302	-0.0510062425642117
4	D	26	50	20120618	18	2394	47.6	-0.0123536362999402	-0.0511060860417152
4	D	26	50	20120618	18	2396	47.64	-0.0128085888029556	-0.0541657370839094
4	D	26	50	20120618	18	2398	47.68	-0.0129906687991111	-0.0551706065306537
4	D	26	50	20120618	18	2400	47.72	-0.0135343632031655	-0.0566295799522759
4	D	26	50	20120618	18	2402	47.76	-0.0135995584483909	-0.0579938717758972
4	D	26	50	20120618	18	2404	47.8	-0.0141858913913508	-0.0591745986791225
4	D	26	50	20120618	18	2406	47.84	-0.0153551631647208	-0.0609747511226672
4	D	26	50	20120618	18	2408	47.88	-0.0158234799859007	-0.0623408107132415
4	D	26	50	20120618	18	2410	47.92	-0.0163490017456785	-0.0633754493554736
4	D	26	50	20120618	18	2412	47.96	-0.017246178829648	-0.0658391508024838
4	D	26	50	20120618	18	2414	48	-0.0176590584791828	-0.0665903103361383
4	D	26	50	20120618	18	2416	48.04	-0.0178269256290365	-0.0681499050527233
4	D	26	50	20120618	18	2418	48.08	-0.0185728525725102	-0.0698621641233666
4	D	26	50	20120618	18	2420	48.12	-0.0191155570270709	-0.0713942523861635
4	D	26	50	20120618	18	2422	48.16	-0.0193060515939225	-0.0724126275724283
4	D	26	50	20120618	18	2424	48.2	-0.0202115018272319	-0.0744695304882219
4	D	26	50	20120618	18	2426	48.24	-0.0206551406217484	-0.07625865206598
4	D	26	50	20120618	18	2428	48.28	-0.0215067800290094	-0.078482644314168
4	D	26	50	20120618	18	2430	48.32	-0.0221588031919416	-0.079606024857439
4	D	26	50	20120618	18	2432	48.36	-0.0226542022028409	-0.0806053081606119
4	D	26	50	20120618	18	2434	48.4	-0.0233980078259710	-0.0822614229528289
4	D	26	50	20120618	18	2436	48.44	-0.024353309087354	-0.0835981376119839
4	D	26	50	20120618	18	2438	48.48	-0.0255756845799912	-0.0840841321026935
4	D	26	50	20120618	18	2440	48.52	-0.0265944133196467	-0.086473233784288
4	D	26	50	20120618	18	2442	48.56	-0.0277408455439844	-0.087255223173603
4	D	26	50	20120618	18	2444	48.6	-0.0287531396119311	-0.088827970076318
4	D	26	50	20120618	18	2446	48.64	-0.0296680650761083	-0.089974260879299
4	D	26	50	20120618	18	2448	48.68	-0.0305264927084688	-0.091575999160043
4	D	26	50	20120618	18	2450	48.72	-0.0314081134432522	-0.093011708768564
4	D	26	50	20120618	18	2452	48.76	-0.0315391403298061	-0.094092662904964
4	D	26	50	20120618	18	2454	48.8	-0.0320162252750726	-0.094547686118658
4	D	26	50	20120618	18	2456	48.84	-0.0326189630953561	-0.096511745914081
4	D	26	50	20120618	18	2458	48.88	-0.0336553695045412	-0.097398669949724
4	D	26	50	20120618	18	2460	48.92	-0.0343769012640639	-0.099321717551839
4	D	26	50	20120618	18	2462	48.96	-0.0351555672515065	-0.100527193192405
4	D	26	50	20120618	18	2464	49	-0.0358548251474219	-0.102885465018341
4	D	26	50	20120618	18	2466	49.04	-0.0365631340101365	-0.103795016470981
4	D	26	50	20120618	18	2468	49.08	-0.0372900397811963	-0.106426867910557
4	D	26	50	20120618	18	2470	49.12	-0.0382913029833564	-0.107671375845446
4	D	26	50	20120618	18	2472	49.16	-0.0388511901326999	-0.108951380540749
4	D	26	50	20120618	18	2474	49.2	-0.0393355582778127	-0.109804858425642
4	D	26	50	20120618	18	2476	49.24	-0.0402757981647565	-0.109160189173234
4	D	26	50	20120618	18	2478	49.28	-0.0412646869982458	-0.109718449976981
4	D	26	50	20120618	18	2480	49.32	-0.0420666167987895	-0.109970109280405
4	D	26	50	20120618	18	2482	49.36	-0.0428343226311237	-0.110345088006468
4	D	26	50	20120618	18	2484	49.4	-0.0438012911543963	-0.110710308658951
4	D	26	50	20120618	18	2486	49.44	-0.044773633689206	-0.1110362141744
4	D	26	50	20120618	18	2488	49.48	-0.0455477034825709	-0.111178554769453
4	D	26	50	20120618	18	2490	49.52	-0.0467344407934363	-0.111620991482441
4	D	26	50	20120618	18	2492	49.56	-0.0481467451675002	-0.112044336312338
4	D	26	50	20120618	18	2494	49.6	-0.0484850250516198	-0.111663630021347
4	D	26	50	20120618	18	2496	49.64	-0.0499604033505655	-0.112439679713699
4	D	26	50	20120618	18	2498	49.68	-0.0504292151464922	-0.112578979749593
4	D	26	50	20120618	18	2500	49.72	-0.0519289886293889	-0.113245781444252
4	D	26	50	20120618	18	2502	49.76	-0.0532750370980556	-0.113432740477197
4	D	26	50	20120618	18	2504	49.8	-0.054316958940134	-0.113510875776518
4	D	26	50	20120618	18	2506	49.84	-0.0561645582486963	-0.115147898685643
4	D	26	50	20120618	18	2508	49.88	-0.0573079499138749	-0.115082137754993
4	D	26	50	20120618	18	2510	49.92	-0.0581692059733601	-0.115667622169816
4	D	26	50	20120618	18	2512	49.96	-0.058945609219103	-0.11600420499766
4	D	26	50	20120618	18	2514	50	-0.0597891168983804	-0.117577588296479
4	D	26	50	20120618	18	2516	50.04	-0.0607332458726207	-0.118150910474665
4	D	26	50	20120618	18	2518	50.08	-0.0620331202684759	-0.119038824459801
4	D	26	50	20120618	18	2520	50.12	-0.0630789311978508	-0.119879574422631
4	D	26	50	20120618	18	2522	50.16	-0.0644659211491482	-0.121233330355213
4	D	26	50	20120618	18	2524	50.2	-0.0654702249104675	-0.121390095928602
4	D	26	50	20120618	18	2526	50.24	-0.0667717963625976	-0.123355357805554
4	D	26	50	20120618	18	2528	50.28	-0.0677524120467471	-0.124102911094624
4	D	26	50	20120618	18	2530	50.32	-0.0691242699129271	-0.125074405101296
4	D	26	50	20120618	18	2532	50.36	-0.070024063291987	-0.126129054865436
4	D	26	50	20120618	18	2534	50.4	-0.0707711216063106	-0.126544480099383
4	D	26	50	20120618	18	2536	50.44	-0.0714081541054815	-0.126511316791346
4	D	26	50	20120618	18	2538	50.48	-0.0724099122823885	-0.127875537904289
4	D	26	50	20120618	18	2540	50.52	-0.0735118674901896	-0.128076073387433
4	D	26	50	20120618	18	2542	50.56	-0.0743281515583914	-0.128381260674193
4	D	26	50	20120618	18	2544	50.6	-0.0752382686964566	-0.128609585453839
4	D	26	50	20120618	18	2546	50.64	-0.075707504756452	-0.128294498672142
4	D	26	50	20120618	18	2548	50.68	-0.0764943731825564	-0.129091549435895
4	D	26	50	20120618	18	2550	50.72	-0.077131829945796	-0.129166856308092
4	D	26	50	20120618	18	2552	50.76	-0.0770129652958786	-0.128103438419865
4	D	26	50	20120618	18	2554	50.8	-0.0775039095340564	-0.128091912579332
4	D	26	50	20120618	18	2556	50.84	-0.0775623165541824	-0.128098559383075
4	D	26	50	20120618	18	2558	50.88	-0.0776512705872557	-0.127383108741871
4	D	26	50	20120618	18	2560	50.92	-0.0780252593638252	-0.127250950484467
4	D	26	50	20120618	18	2562	50.96	-0.0782226128664544	-0.127076224398836
4	D	26	50	20120618	18	2564	51	-0.0777827217378782	-0.126489396481129
4	D	26	50	20120618	18	2566	51.04	-0.0783661555430353	-0.125040463975799
4	D	26	50	20120618	18	2568	51.08	-0.0780744739957958	-0.125343459231538
4	D	26	50	20120618	18	2570	51.12	-0.0786261587064776	-0.123801825027195
4	D	26	50	20120618	18	2572	51.16	-0.0788599282083378	-0.124344458771078
4	D	26	50	20120618	18	2574	51.2	-0.0795943293112782	-0.123027401680439
4	D	26	50	20120618	18	2576	51.24	-0.0806328570408069	-0.121711688092686
4	D	26	50	20120618	18	2578	51.28	-0.08160845226681	-0.121003379229971
4	D	26	50	20120618	18	2580	51.32	-0.0816625459355707	-0.120765437798102
4	D	26	50	20120618	18	2582	51.36	-0.0822744054333315	-0.121027562281888
4	D	26	50	20120618	18	2584	51.4	-0.0829626324634603	-0.120748042971285
4	D	26	50	20120618	18	2586	51.44	-0.0843477132264485	-0.120417965525827
4	D	26	50	20120618	18	2588	51.48	-0.0853800891269809	-0.119488827215348
4	D	26	50	20120618	18	2590	51.52	-0.0865145005360384	-0.119753073019477
4	D	26	50	20120618	18	2592	51.56	-0.0874456187455049	-0.119708666713619
4	D	26	50	20120618	18	2594	51.6	-0.0881991824422154	-0.119124808644393
4	D	26	50	20120618	18	2596	51.64	-0.0899776267075777	-0.118377326066001
4	D	26	50	20120618	18	2598	51.68	-0.0900897738430739	-0.118054461109711
4	D	26	50	20120618	18	2600	51.72	-0.0911056741556046	-0.11723513648235
4	D	26	50	20120618	18	2602	51.76	-0.0914482673910895	-0.117678845987544
4	D	26	50	20120618	18	2604	51.8	-0.0923075435515874	-0.11700624601728
4	D	26	50	20120618	18	2606	51.84	-0.0928188524650634	-0.117093149440688
4	D	26	50	20120618	18	2608	51.88	-0.0930794213139306	-0.116470541919853
4	D	26	50	20120618	18	2610	51.92	-0.0942687749198864	-0.11572383715892
4	D	26	50	20120618	18	2612	51.96	-0.0944377027299118	-0.115338534673851
4	D	26	50	20120618	18	2614	52	-0.0947330612324135	-0.115590476819988
4	D	26	50	20120618	18	2616	52.04	-0.0953845187099206	-0.115685724103414
4	D	26	50	20120618	18	2618	52.08	-0.096523031338309	-0.115152494879721
4	D	26	50	20120618	18	2620	52.12	-0.097531224186925	-0.114646347845748
4	D	26	50	20120618	18	2622	52.16	-0.0975973386709658	-0.114510936897151
4	D	26	50	20120618	18	2624	52.2	-0.0988204212703842	-0.113876167139679
4	D	26	50	20120618	18	2626	52.24	-0.100286536470497	-0.113675773077891
4	D	26	50	20120618	18	2628	52.28	-0.100912184550491	-0.113560656093914
4	D	26	50	20120618	18	2630	52.32	-0.101721821814949	-0.113740968323117
4	D	26	50	20120618	18	2632	52.36	-0.102740338422570	-0.113320664052379
4	D	26	50	20120618	18	2634	52.4	-0.102628756972499	-0.113170615993411
4	D	26	50	20120618	18	2636	52.44	-0.102922347708048	-0.113174010105961
4	D	26	50	20120618	18	2638	52.48	-0.102746914515635	-0.113169838175952
4	D	26	50	20120618	18	2640	52.52	-0.102900498108509	-0.113311825217614
4	D	26	50	20120618	18	2642	52.56	-0.102430272099020	-0.113294147548085
4	D	26	50	20120618	18	2644	52.6	-0.102633494587933	-0.112909905723188
4	D	26	50	20120618	18	2646	52.64	-0.102396896658948	-0.112968312743314
4	D	26	50	20120618	18	2648	52.68	-0.102331418571010	-0.113872419473739
4	D	26	50	20120618	18	2650	52.72	-0.102317912831489	-0.113936836901505
4	D	26	50	20120618	18	2652	52.76	-0.102562501067102	-0.113818113672944
4	D	26	50	20120618	18	2654	52.8	-0.101837433773673	-0.113877086378495
4	D	26	50	20120618	18	2656	52.84	-0.101477657843406	-0.114359898888689
4	D	26	50	20120618	18	2658	52.88	-0.101028857169386	-0.113893703387853
4	D	26	50	20120618	18	2660	52.92	-0.101404401580875	-0.114216780476177
4	D	26	50	20120618	18	2662	52.96	-0.101163419589846	-0.114388466002649
4	D	26	50	20120618	18	2664	53	-0.101037554582795	-0.11418623346323
4	D	26	50	20120618	18	2666	53.04	-0.101036069658555	-0.115370000925614
4	D	26	50	20120618	18	2668	53.08	-0.100719002977870	-0.115114311113537
4	D	26	50	20120618	18	2670	53.12	-0.100760651567282	-0.11509953258181
4	D	26	50	20120618	18	2672	53.16	-0.100622907166307	-0.115463551152765
4	D	26	50	20120618	18	2674	53.2	-0.101169359286808	-0.116344040516699
4	D	26	50	20120618	18	2676	53.24	-0.101150903799819	-0.11750235213496
4	D	26	50	20120618	18	2678	53.28	-0.100814886657399	-0.117712504270329
4	D	26	50	20120618	18	2680	53.32	-0.100651544990945	-0.118078078476202
4	D	26	50	20120618	18	2682	53.36	-0.100559903952103	-0.118922081130227
4	D	26	50	20120618	18	2684	53.4	-0.100350176080804	-0.119468391829371
4	D	26	50	20120618	18	2686	53.44	-0.0998753538772366	-0.120511727885012
4	D	26	50	20120618	18	2688	53.48	-0.0994895564174206	-0.121434926498529
4	D	26	50	20120618	18	2690	53.52	-0.0990918795636816	-0.121974024708506
4	D	26	50	20120618	18	2692	53.56	-0.0985784493298621	-0.123671151694032
4	D	26	50	20120618	18	2694	53.6	-0.0983692871439872	-0.125004613661993
4	D	26	50	20120618	18	2696	53.64	-0.0977284362681978	-0.126188522545734
4	D	26	50	20120618	18	2698	53.68	-0.0977210823576735	-0.128781058848276
4	D	26	50	20120618	18	2700	53.72	-0.0973001416908331	-0.129562623973522
4	D	26	50	20120618	18	2702	53.76	-0.097048553098087	-0.130979524541663
4	D	26	50	20120618	18	2704	53.8	-0.0973001416908331	-0.132000728155053
4	D	26	50	20120618	18	2706	53.84	-0.097236855633917	-0.133735614642694
4	D	26	50	20120618	18	2708	53.88	-0.0976938587465978	-0.1350944617441
4	D	26	50	20120618	18	2710	53.92	-0.0977985812608915	-0.137019135691812
4	D	26	50	20120618	18	2712	53.96	-0.098728568099508	-0.137852673165475
4	D	26	50	20120618	18	2714	54	-0.0992803235208676	-0.139003630873212
4	D	26	50	20120618	18	2716	54.04	-0.0994837581418156	-0.139450734490956
4	D	26	50	20120618	18	2718	54.08	-0.0989622668906906	-0.139424925093443
4	D	26	50	20120618	18	2720	54.12	-0.0988662417898051	-0.14019553006358
4	D	26	50	20120618	18	2722	54.16	-0.0980081677108352	-0.141042290434051
4	D	26	50	20120618	18	2724	54.2	-0.0970564726940362	-0.141708314311251
4	D	26	50	20120618	18	2726	54.24	-0.0962353802997224	-0.141280656129989
4	D	26	50	20120618	18	2728	54.28	-0.0954487240056524	-0.141193328442512
4	D	26	50	20120618	18	2730	54.32	-0.0943463445337826	-0.141875686486358
4	D	26	50	20120618	18	2732	54.36	-0.0934678350688364	-0.141603026111532
4	D	26	50	20120618	18	2734	54.4	-0.0926140743412317	-0.141620986623774
4	D	26	50	20120618	18	2736	54.44	-0.0912152757066885	-0.141153023355985
4	D	26	50	20120618	18	2738	54.48	-0.0898494282481486	-0.142405733729535
4	D	26	50	20120618	18	2740	54.52	-0.0880634179402276	-0.142633280691721
4	D	26	50	20120618	18	2742	54.56	-0.0862717507780571	-0.143477424767101
4	D	26	50	20120618	18	2744	54.6	-0.0846799827029281	-0.144301274877862
4	D	26	50	20120618	18	2746	54.64	-0.0834263530905625	-0.145033059685712
4	D	26	50	20120618	18	2748	54.68	-0.0820424036984241	-0.145933348039518
4	D	26	50	20120618	18	2750	54.72	-0.0808049668313477	-0.145791926683281
4	D	26	50	20120618	18	2752	54.76	-0.078919537309992	-0.147055102237193
4	D	26	50	20120618	18	2754	54.8	-0.0779343961424428	-0.14736000668124
4	D	26	50	20120618	18	2756	54.84	-0.077135931165127	-0.147085083564715
4	D	26	50	20120618	18	2758	54.88	-0.0756790790638483	-0.14783624309837
4	D	26	50	20120618	18	2760	54.92	-0.074252208290092	-0.148424485229639
4	D	26	50	20120618	18	2762	54.96	-0.0732411163036733	-0.148488054129267
4	D	26	50	20120618	18	2764	55	-0.0713633942462324	-0.148049294371541
4	D	26	50	20120618	18	2766	55.04	-0.0703874454668387	-0.14824176883738
4	D	26	50	20120618	18	2768	55.08	-0.068694561122	-0.148927733125809
4	D	26	50	20120618	18	2770	55.12	-0.0678335879052273	-0.148715318248741
4	D	26	50	20120618	18	2772	55.16	-0.0662466281562103	-0.148979988316939
4	D	26	50	20120618	18	2774	55.2	-0.0646173127110003	-0.148637890056201
4	D	26	50	20120618	18	2776	55.24	-0.0634577283005325	-0.149460891638824
4	D	26	50	20120618	18	2778	55.28	-0.0623028107948205	-0.149203009795725
4	D	26	50	20120618	18	2780	55.32	-0.0617223468381444	-0.149241829958012
4	D	26	50	20120618	18	2782	55.36	-0.0604096738095497	-0.149315651905968
4	D	26	50	20120618	18	2784	55.4	-0.0602287251842441	-0.150189565176836
4	D	26	50	20120618	18	2786	55.44	-0.0596430993480654	-0.150533360493849
4	D	26	50	20120618	18	2788	55.48	-0.0590091074080535	-0.151370999186843
4	D	26	50	20120618	18	2790	55.52	-0.0587196886025139	-0.152050740935598
4	D	26	50	20120618	18	2792	55.56	-0.0584171883215223	-0.15225848890791
4	D	26	50	20120618	18	2794	55.6	-0.0575283550975708	-0.1524430437778
4	D	26	50	20120618	18	2796	55.64	-0.056478442948865	-0.154127937816011
4	D	26	50	20120618	18	2798	55.68	-0.0556102572429242	-0.15389869379755
4	D	26	50	20120618	18	2800	55.72	-0.054235358817585	-0.156386578296477
4	D	26	50	20120618	18	2802	55.76	-0.0530104377405356	-0.157871714669003
4	D	26	50	20120618	18	2804	55.8	-0.0524595308473132	-0.158805873437629
4	D	26	50	20120618	18	2806	55.84	-0.0514074266675857	-0.159934345149725
4	D	26	50	20120618	18	2808	55.88	-0.0510322358094881	-0.160281251736575
4	D	26	50	20120618	18	2810	55.92	-0.0508359429670307	-0.160798571057691
4	D	26	50	20120618	18	2812	55.96	-0.0506067696592482	-0.162325992415732
4	D	26	50	20120618	18	2814	56	-0.0504765913008317	-0.163502688810304
4	D	26	50	20120618	18	2816	56.04	-0.0504590550526583	-0.165128185878896
4	D	26	50	20120618	18	2818	56.08	-0.0503668483283916	-0.166298023337691
4	D	26	50	20120618	18	2820	56.12	-0.0504976630829111	-0.167819010024023
4	D	26	50	20120618	18	2822	56.16	-0.050528634359927	-0.168834556783163
4	D	26	50	20120618	18	2824	56.2	-0.0508517821589293	-0.171028709125185
4	D	26	50	20120618	18	2826	56.24	-0.0506842685624662	-0.172053236140446
4	D	26	50	20120618	18	2828	56.28	-0.0504026279315196	-0.173758989828703
4	D	26	50	20120618	18	2830	56.32	-0.0499330383181336	-0.174477481029066
4	D	26	50	20120618	18	2832	56.36	-0.050044124793458	-0.175657571536189
4	D	26	50	20120618	18	2834	56.4	-0.0500815307421828	-0.177157415729763
4	D	26	50	20120618	18	2836	56.44	-0.0501113706483489	-0.178628056413275
4	D	26	50	20120618	18	2838	56.48	-0.0501540091872544	-0.180083070036923
4	D	26	50	20120618	18	2840	56.52	-0.049682368964203	-0.181811946116924
4	D	26	50	20120618	18	2842	56.56	-0.0497255024778554	-0.182273686845039
4	D	26	50	20120618	18	2844	56.6	-0.0497764141661008	-0.184031554303068
4	D	26	50	20120618	18	2846	56.64	-0.0499284421240559	-0.185153732764811
4	D	26	50	20120618	18	2848	56.68	-0.0498973294256837	-0.186638657005303
4	D	26	50	20120618	18	2850	56.72	-0.0501236035956634	-0.187133631752134
4	D	26	50	20120618	18	2852	56.76	-0.0495664034520884	-0.187406574969672
4	D	26	50	20120618	18	2854	56.8	-0.0499348060850866	-0.186947662668682
4	D	26	50	20120618	18	2856	56.84	-0.049492864346845	-0.187277881535496
4	D	26	50	20120618	18	2858	56.88	-0.049174666295311	-0.186287932041835
4	D	26	50	20120618	18	2860	56.92	-0.0489575845134868	-0.185226564763274
4	D	26	50	20120618	18	2862	56.96	-0.0484385681360958	-0.185591431862366
4	D	26	50	20120618	18	2864	57	-0.0478375273720873	-0.185205351559838
4	D	26	50	20120618	18	2866	57.04	-0.0477116623650361	-0.18482492811156
4	D	26	50	20120618	18	2868	57.08	-0.0465710991269822	-0.184122771077841
4	D	26	50	20120618	18	2870	57.12	-0.0452459810190386	-0.184127013718529
4	D	26	50	20120618	18	2872	57.16	-0.0438946999601911	-0.183887304519706
4	D	26	50	20120618	18	2874	57.2	-0.0425115990961902	-0.183796794851714
4	D	26	50	20120618	18	2876	57.24	-0.0411037494948478	-0.183622139476761
4	D	26	50	20120618	18	2878	57.28	-0.0397100420291291	-0.182922810870168
4	D	26	50	20120618	18	2880	57.32	-0.037950760357537	-0.183054332731469
4	D	26	50	20120618	18	2882	57.36	-0.0360606639314253	-0.183074838828123
4	D	26	50	20120618	18	2884	57.4	-0.0349024230238418	-0.183080495682372
4	D	26	50	20120618	18	2886	57.44	-0.0327386762734109	-0.183285556648917
4	D	26	50	20120618	18	2888	57.48	-0.0320365192396927	-0.183358388647379
4	D	26	50	20120618	18	2890	57.52	-0.0300679339608693	-0.183390915559313
4	D	26	50	20120618	18	2892	57.56	-0.0287463513868317	-0.183815886734807
4	D	26	50	20120618	18	2894	57.6	-0.0275690185961561	-0.183669515631101
4	D	26	50	20120618	18	2896	57.64	-0.0254936601933736	-0.184538549865179
4	D	26	50	20120618	18	2898	57.68	-0.0237089226776587	-0.184515922448181
4	D	26	50	20120618	18	2900	57.72	-0.0222904664745985	-0.184207623891584
4	D	26	50	20120618	18	2902	57.76	-0.0214122398523648	-0.184957157079642
4	D	26	50	20120618	18	2904	57.8	-0.0193545591191119	-0.185392734856852
4	D	26	50	20120618	18	2906	57.84	-0.0186672513277986	-0.186106912705851
4	D	26	50	20120618	18	2908	57.88	-0.0172855646773601	-0.185914579661368
4	D	26	50	20120618	18	2910	57.92	-0.0159986303356006	-0.186978068260273
4	D	26	50	20120618	18	2912	57.96	-0.0149514051926633	-0.187113125655479
4	D	26	50	20120618	18	2914	58	-0.0145221913764831	-0.188249446252846
4	D	26	50	20120618	18	2916	58.04	-0.0130026189037132	-0.188868164686384
4	D	26	50	20120618	18	2918	58.08	-0.0113168763373645	-0.190362988421813
4	D	26	50	20120618	18	2920	58.12	-0.0103601608624191	-0.190988777923163
4	D	26	50	20120618	18	2922	58.16	-0.00913262349027922	-0.192673106275949
4	D	26	50	20120618	18	2924	58.2	-0.00878401984715428	-0.192588960568988
4	D	26	50	20120618	18	2926	58.24	-0.00811863236605774	-0.193818619261471
4	D	26	50	20120618	18	2928	58.28	-0.00620520141616696	-0.195664167960368
4	D	26	50	20120618	18	2930	58.32	-0.00530434737693529	-0.196832308362888
4	D	26	50	20120618	18	2932	58.36	-0.00408529528616966	-0.198311575749131
4	D	26	50	20120618	18	2934	58.4	-0.00309039604504019	-0.199394156231127
4	D	26	50	20120618	18	2936	58.44	-0.00278987566303594	-0.200285817882204
4	D	26	50	20120618	18	2938	58.48	-0.00219095621937092	-0.20179124821935
4	D	26	50	20120618	18	2940	58.52	-0.00207004095978798	-0.203586592336782
4	D	26	50	20120618	18	2942	58.56	-0.00144071592453200	-0.204679779420497
4	D	26	50	20120618	18	2944	58.6	-0.00117130824089989	-0.206408655500498
4	D	26	50	20120618	18	2946	58.64	-0.000541276098862701	-0.207878730498585
4	D	26	50	20120618	18	2948	58.68	-0.00054339741920628	-0.209249810547305
4	D	26	50	20120618	18	2950	58.72	0.000274018019845388	-0.21037269611583
4	D	26	50	20120618	18	2952	58.76	0.000435945472737105	-0.21227410625044
4	D	26	50	20120618	18	2954	58.8	0.000617671915502048	-0.213667813716159
4	D	26	50	20120618	18	2956	58.84	0.000247855068941495	-0.215041722192004
4	D	26	50	20120618	18	2958	58.88	5.97646651458901e-05	-0.216515332723997
4	D	26	50	20120618	18	2960	58.92	-0.00086018125717782	-0.217692665514673
4	D	26	50	20120618	18	2962	58.96	-0.00121797728845821	-0.219099808009234
4	D	26	50	20120618	18	2964	59	-0.00193922620526849	-0.220390984991681
4	D	26	50	20120618	18	2966	59.04	-0.00183669572199645	-0.221187894334078
4	D	26	50	20120618	18	2968	59.08	-0.00181406830499847	-0.223073041012721
4	D	26	50	20120618	18	2970	59.12	-0.00209478969712952	-0.224748176977352
4	D	26	50	20120618	18	2972	59.16	-0.00270785127641828	-0.225918438700216
4	D	26	50	20120618	18	2974	59.2	-0.00293341833961679	-0.226300983468838
4	D	26	50	20120618	18	2976	59.24	-0.00373174189557639	-0.2283282586105
4	D	26	50	20120618	18	2978	59.28	-0.00413267144050919	-0.230786868888685
4	D	26	50	20120618	18	2980	59.32	-0.00444379842423126	-0.231824901643467
4	D	26	50	20120618	18	2982	59.36	-0.00478108835885725	-0.231501753844465
4	D	26	50	20120618	18	2984	59.4	-0.00462269643987146	-0.231563979241209
4	D	26	50	20120618	18	2986	59.44	-0.00492533814221931	-0.232545443453496
4	D	26	50	20120618	18	2988	59.48	-0.00552708601300904	-0.23368600669155
4	D	26	50	20120618	18	2990	59.52	-0.00563173781662468	-0.234912129850128
4	D	26	50	20120618	18	2992	59.56	-0.00587922519003993	-0.235887937208165
4	D	26	50	20120618	18	2994	59.6	-0.00621085827041641	-0.235153253262512
4	D	26	50	20120618	18	2996	59.64	-0.00592094449012996	-0.23632563630572
4	D	26	50	20120618	18	2998	59.68	-0.00665845686290752	-0.236764749616836
4	D	26	50	20120618	18	3000	59.72	-0.00652552078804446	-0.237246996441606
4	D	26	50	20120618	18	3002	59.76	-0.00667189189175006	-0.238284322089606
4	D	26	50	20120618	18	3004	59.8	-0.00693493561435148	-0.238684544527758
4	D	26	50	20120618	18	3006	59.84	-0.00708554935874418	-0.239491353365092
4	D	26	50	20120618	18	3008	59.88	-0.00791498561307603	-0.240984055780176
4	D	26	50	20120618	18	3010	59.92	-0.00791710693341957	-0.240341295716078
4	D	26	50	20120618	18	3012	59.96	-0.00854431064833206	-0.241180631465346
4	D	26	50	20120618	18	3014	60	-0.00809034809481028	-0.242715053180521
4	D	26	50	20120618	18	3016	60.04	-0.00768093326850325	-0.243834403215139
4	D	26	50	20120618	18	3018	60.08	-0.0073634423237505	-0.245201240623173
4	D	26	50	20120618	18	3020	60.12	-0.00737334181868712	-0.245751369698936
4	D	26	50	20120618	18	3022	60.16	-0.00762860736669543	-0.247378422402446
4	D	26	50	20120618	18	3024	60.2	-0.00820065675267537	-0.248671720705237
4	D	26	50	20120618	18	3026	60.24	-0.00811721815249536	-0.250218870342473
4	D	26	50	20120618	18	3028	60.28	-0.00803943640656485	-0.251094268537582
4	D	26	50	20120618	18	3030	60.32	-0.00795953334029079	-0.251343877231341
4	D	26	50	20120618	18	3032	60.36	-0.00774669419915364	-0.251904612908822
4	D	26	50	20120618	18	3034	60.4	-0.0079312490690433	-0.252162706883955
