# Supplementary material for: How Do Ants Make Sense of Gravity? A Boltzmann Walker Analysis of Lasius niger Trajectories on Various Inclines
Source: PLoS One. 2013 Oct 29;8(10):e76531. doi: 10.1371/journal.pone.0076531 (PMC3812222; doi:10.1371/journal.pone.0076531)
Supplement: Dataset S4 — Trajectories for . (ZIP) [file pone.0076531.s008.zip › Incline4/4-D-26-50-20120618-19.txt]

Pente	Colonie	Temperature	Humidite	Date	Indiv	Frame	Time	X	Y
4	D	26	50	20120618	19	8	0	0	0
4	D	26	50	20120618	19	10	0.04	-0.0008009469221178	0.000222660854327830
4	D	26	50	20120618	19	12	0.08	-0.0014997876250323	-0.00104879491999151
4	D	26	50	20120618	19	14	0.12	-0.0022093197824783	-0.00211272899616822
4	D	26	50	20120618	19	16	0.16	-0.0031301920146854	-0.00466659362884749
4	D	26	50	20120618	19	18	0.2	-0.0040120107393675	-0.00554233123521141
4	D	26	50	20120618	19	20	0.24	-0.0060315557896974	-0.00696111836424523
4	D	26	50	20120618	19	22	0.28	-0.00808721561176963	-0.00866181058216183
4	D	26	50	20120618	19	24	0.32	-0.0107807904022757	-0.0103299391185911
4	D	26	50	20120618	19	26	0.36	-0.0133292598102145	-0.00981635332127973
4	D	26	50	20120618	19	28	0.4	-0.0154820817608760	-0.0100294399497903
4	D	26	50	20120618	19	30	0.44	-0.0184296139518453	-0.0106374952130682
4	D	26	50	20120618	19	32	0.48	-0.0209266979099953	-0.0110143760563728
4	D	26	50	20120618	19	34	0.52	-0.0244525798083648	-0.0108274523787662
4	D	26	50	20120618	19	36	0.56	-0.0263472370732151	-0.0100515794631092
4	D	26	50	20120618	19	38	0.6	-0.0284061707996842	-0.00927491317364383
4	D	26	50	20120618	19	40	0.64	-0.0294552605832035	-0.00798950830385203
4	D	26	50	20120618	19	42	0.68	-0.029226717307563	-0.00531226697288454
4	D	26	50	20120618	19	44	0.72	-0.0292286406380078	-0.00457466974729324
4	D	26	50	20120618	19	46	0.76	-0.0285517768138526	-0.00264881493125699
4	D	26	50	20120618	19	48	0.8	-0.0280604931644198	-0.00108015510573713
4	D	26	50	20120618	19	50	0.84	-0.0272269627618249	0.00065684563117981
4	D	26	50	20120618	19	52	0.88	-0.0271668091879494	0.00167927253930088
4	D	26	50	20120618	19	54	0.92	-0.0268365832500675	0.00367605016549013
4	D	26	50	20120618	19	56	0.96	-0.0269118406247891	0.00772394657400283
4	D	26	50	20120618	19	58	1	-0.0275524510842729	0.00979282787866968
4	D	26	50	20120618	19	60	1.04	-0.0277687974750447	0.0128530728905601
4	D	26	50	20120618	19	62	1.08	-0.0274173243926017	0.0140690547236818
4	D	26	50	20120618	19	64	1.12	-0.0267420713576941	0.0149785015245184
4	D	26	50	20120618	19	66	1.16	-0.0255485033953224	0.0154134853320331
4	D	26	50	20120618	19	68	1.2	-0.024353648498609	0.0152966571496455
4	D	26	50	20120618	19	70	1.24	-0.022837689341491	0.0161195102398445
4	D	26	50	20120618	19	72	1.28	-0.0222640560363212	0.0154323721541586
4	D	26	50	20120618	19	74	1.32	-0.0211431503667843	0.0153265889796931
4	D	26	50	20120618	19	76	1.36	-0.0199736098928374	0.0143469066764948
4	D	26	50	20120618	19	78	1.4	-0.0188522092485536	0.0137908661880409
4	D	26	50	20120618	19	80	1.44	-0.0165840581818806	0.0138412051197936
4	D	26	50	20120618	19	82	1.48	-0.0145702463533326	0.0135045798655419
4	D	26	50	20120618	19	84	1.52	-0.0127566305966740	0.0130574621056620
4	D	26	50	20120618	19	86	1.56	-0.0111420512567839	0.0117841890669150
4	D	26	50	20120618	19	88	1.6	-0.0102054515555497	0.0113672987077173
4	D	26	50	20120618	19	90	1.64	-0.00972690784899358	0.0102506618418184
4	D	26	50	20120618	19	92	1.68	-0.00755597335813198	0.00745038817356519
4	D	26	50	20120618	19	94	1.72	-0.0059122753609926	0.00636147201480915
4	D	26	50	20120618	19	96	1.76	-0.0039768604612747	0.00490776653870679
4	D	26	50	20120618	19	98	1.8	-0.00170197066697700	0.00318512714051574
4	D	26	50	20120618	19	100	1.84	0.000349770369313902	0.00190172833266216
4	D	26	50	20120618	19	102	1.88	0.0016338055732706	0.00072276919638983
4	D	26	50	20120618	19	104	1.92	0.00245341304334390	-0.00064187618062209
4	D	26	50	20120618	19	106	1.96	0.0025661117221294	-0.00214661355312268
4	D	26	50	20120618	19	108	2	0.0019850820800284	-0.00315035162901699
4	D	26	50	20120618	19	110	2.04	0.0016287992572598	-0.004814923418337
4	D	26	50	20120618	19	112	2.08	0.00108127940551920	-0.00651460305934291
4	D	26	50	20120618	19	114	2.12	0.000496431386799803	-0.00640012247146881
4	D	26	50	20120618	19	116	2.16	-0.000125730656762798	-0.00632154169487554
4	D	26	50	20120618	19	118	2.2	-0.0019207777893474	-0.00786712155505743
4	D	26	50	20120618	19	120	2.24	-0.0030132089759127	-0.00923108174559843
4	D	26	50	20120618	19	122	2.28	-0.0046935937941803	-0.00983496720018773
4	D	26	50	20120618	19	124	2.32	-0.0061524371081548	-0.0116634859393665
4	D	26	50	20120618	19	126	2.36	-0.00757452076900251	-0.0117349956481479
4	D	26	50	20120618	19	128	2.4	-0.00877994691209465	-0.0119257235602373
4	D	26	50	20120618	19	130	2.44	-0.0094468334595673	-0.0118706540841185
4	D	26	50	20120618	19	132	2.48	-0.0106220520009672	-0.0118454881537761
4	D	26	50	20120618	19	134	2.52	-0.0121719452125143	-0.0116981836691193
4	D	26	50	20120618	19	136	2.56	-0.0130021875685767	-0.0113165864235842
4	D	26	50	20120618	19	138	2.6	-0.0135053152565944	-0.0105883583628436
4	D	26	50	20120618	19	140	2.64	-0.0139529704176279	-0.00960398087061823
4	D	26	50	20120618	19	142	2.68	-0.0139368837383560	-0.00893042630619893
4	D	26	50	20120618	19	144	2.72	-0.0147719485626660	-0.00873834782015743
4	D	26	50	20120618	19	146	2.76	-0.0160127159026819	-0.00779790287224713
4	D	26	50	20120618	19	148	2.8	-0.0145062390474995	-0.00733880672349393
4	D	26	50	20120618	19	150	2.84	-0.0136070467092037	-0.00671565473043763
4	D	26	50	20120618	19	152	2.88	-0.0137652618514942	-0.00568025948394965
4	D	26	50	20120618	19	154	2.92	-0.0133967248682075	-0.00353776129229347
4	D	26	50	20120618	19	156	2.96	-0.0146739718470648	-0.00184890745610752
4	D	26	50	20120618	19	158	3	-0.0159242978565487	0.00113230564506321
4	D	26	50	20120618	19	160	3.04	-0.0176971969905330	0.00243366072251824
4	D	26	50	20120618	19	162	3.08	-0.0201451964243601	0.00322703028836886
4	D	26	50	20120618	19	164	3.12	-0.0211758752686176	0.00266760982950094
4	D	26	50	20120618	19	166	3.16	-0.0219173545104376	0.00299446993910442
4	D	26	50	20120618	19	168	3.2	-0.0225244834638322	0.00286622198220062
4	D	26	50	20120618	19	170	3.24	-0.022432333308108	0.00246109222298760
4	D	26	50	20120618	19	172	3.28	-0.0246124707937267	0.00175064789779385
4	D	26	50	20120618	19	174	3.32	-0.0255620162059109	0.00054411159705524
4	D	26	50	20120618	19	176	3.36	-0.0253845041195618	-0.00057870326079088
4	D	26	50	20120618	19	178	3.4	-0.0266116950093789	-0.00234835818886302
4	D	26	50	20120618	19	180	3.44	-0.027953557405901	-0.0035414736028947
4	D	26	50	20120618	19	182	3.48	-0.0281712048731502	-0.00426555094682972
4	D	26	50	20120618	19	184	3.52	-0.0289352620344935	-0.00477216467127864
4	D	26	50	20120618	19	186	3.56	-0.0290796320260084	-0.00464533092793721
4	D	26	50	20120618	19	188	3.6	-0.0292477325210998	-0.00514997182446661
4	D	26	50	20120618	19	190	3.64	-0.029049240576553	-0.00408443968696441
4	D	26	50	20120618	19	192	3.68	-0.028738035811085	-0.00277948119335245
4	D	26	50	20120618	19	194	3.72	-0.0289665868649001	-0.00199528563088095
4	D	26	50	20120618	19	196	3.76	-0.0289804249446079	-0.00108158346143513
4	D	26	50	20120618	19	198	3.8	-0.0288287858953824	0.00027206640512934
4	D	26	50	20120618	19	200	3.84	-0.0282930535136843	0.0009551032714843
4	D	26	50	20120618	19	202	3.88	-0.0277806485846974	0.0008844279487047
4	D	26	50	20120618	19	204	3.92	-0.0265894423589750	0.00236406303047318
4	D	26	50	20120618	19	206	3.96	-0.0258710360114250	0.00323274371116085
4	D	26	50	20120618	19	208	4	-0.0249344377244044	0.00424688332780641
4	D	26	50	20120618	19	210	4.04	-0.0232763147489288	0.00458953313183379
4	D	26	50	20120618	19	212	4.08	-0.0220902067630987	0.00519172647989568
4	D	26	50	20120618	19	214	4.12	-0.0211006249649637	0.00811617870552701
4	D	26	50	20120618	19	216	4.16	-0.0208677322755121	0.00985873023067626
4	D	26	50	20120618	19	218	4.2	-0.0206068664417968	0.0108733294667296
4	D	26	50	20120618	19	220	4.24	-0.02083917223262	0.0130603471013293
4	D	26	50	20120618	19	222	4.28	-0.0213555298885137	0.0149288060599366
4	D	26	50	20120618	19	224	4.32	-0.0224591962947253	0.0161742898021830
4	D	26	50	20120618	19	226	4.36	-0.0231021826329938	0.0172027624732832
4	D	26	50	20120618	19	228	4.4	-0.0238750857001698	0.0170900142970230
4	D	26	50	20120618	19	230	4.44	-0.0239796172956326	0.0177270962936687
4	D	26	50	20120618	19	232	4.48	-0.0238056831695963	0.0175678417044098
4	D	26	50	20120618	19	234	4.52	-0.0235693115147813	0.0172982077466078
4	D	26	50	20120618	19	236	4.56	-0.0226593782244792	0.0170103021495799
4	D	26	50	20120618	19	238	4.6	-0.0218732098340882	0.0173381239244058
4	D	26	50	20120618	19	240	4.64	-0.0214654213533779	0.0171864495198412
4	D	26	50	20120618	19	242	4.68	-0.0206676210564363	0.0173287618306228
4	D	26	50	20120618	19	244	4.72	-0.0202889865883144	0.0177757028138074
4	D	26	50	20120618	19	246	4.76	-0.0192125013667716	0.0172831180878973
4	D	26	50	20120618	19	248	4.8	-0.0179851831977339	0.0169661150468235
4	D	26	50	20120618	19	250	4.84	-0.0164266703545241	0.0173233524637468
4	D	26	50	20120618	19	252	4.88	-0.0145876553222854	0.0173996068590299
4	D	26	50	20120618	19	254	4.92	-0.0135512630552359	0.0169704778956634
4	D	26	50	20120618	19	256	4.96	-0.0122582122398191	0.0165610277140174
4	D	26	50	20120618	19	258	5	-0.0102464368788009	0.0163255045873397
4	D	26	50	20120618	19	260	5.04	-0.009098505588087	0.0163853116788925
4	D	26	50	20120618	19	262	5.08	-0.00739861381504673	0.0148944406703710
4	D	26	50	20120618	19	264	5.12	-0.0063774519209572	0.0152925835074791
4	D	26	50	20120618	19	266	5.16	-0.0052199867095126	0.0140977830579878
4	D	26	50	20120618	19	268	5.2	-0.00569705609843	0.0144584626707219
4	D	26	50	20120618	19	270	5.24	-0.0056296058896794	0.0141012401030411
4	D	26	50	20120618	19	272	5.28	-0.0043229750885299	0.0128435410911497
4	D	26	50	20120618	19	274	5.32	-0.0030322930808301	0.0110195591490790
4	D	26	50	20120618	19	276	5.36	-0.00127112343413220	0.00932273621946905
4	D	26	50	20120618	19	278	5.4	3.68756186389027e-05	0.00830125683443477
4	D	26	50	20120618	19	280	5.44	0.0019003848297779	0.00715715806247494
4	D	26	50	20120618	19	282	5.48	0.0037583786080237	0.00596483460803818
4	D	26	50	20120618	19	284	5.52	0.0049845017666011	0.00517018800734074
4	D	26	50	20120618	19	286	5.56	0.0054785572746162	0.00385617147586178
4	D	26	50	20120618	19	288	5.6	0.005321720990549	0.00398726907309376
4	D	26	50	20120618	19	290	5.64	0.0048477473151197	0.00341260339202346
4	D	26	50	20120618	19	292	5.68	0.0045697129287571	0.00271737600476085
4	D	26	50	20120618	19	294	5.72	0.0046969921493707	0.00147513081157232
4	D	26	50	20120618	19	296	5.76	0.0048097049702918	0.00027729192424231
4	D	26	50	20120618	19	298	5.8	0.0051083161639869	-0.00171031452699496
4	D	26	50	20120618	19	300	5.84	0.005800856545481	-0.00419042085132866
4	D	26	50	20120618	19	302	5.88	0.0059137390720296	-0.00680216217404803
4	D	26	50	20120618	19	304	5.92	0.0061920350879012	-0.00799818379695043
4	D	26	50	20120618	19	306	5.96	0.0059859346743888	-0.00915576709522743
4	D	26	50	20120618	19	308	6	0.0052357297348889	-0.0105572173802001
4	D	26	50	20120618	19	310	6.04	0.0050067049195304	-0.0116161027139592
4	D	26	50	20120618	19	312	6.08	0.0040271993930273	-0.0132352570347235
4	D	26	50	20120618	19	314	6.12	0.0036754703379295	-0.0144152909733033
4	D	26	50	20120618	19	316	6.16	0.0025046987910766	-0.0155050280830323
4	D	26	50	20120618	19	318	6.2	0.0017718356453853	-0.0164828330177266
4	D	26	50	20120618	19	320	6.24	0.000686501689582703	-0.0178456356744667
4	D	26	50	20120618	19	322	6.28	-1.76211009872002e-05	-0.0184551475777139
4	D	26	50	20120618	19	324	6.32	-0.00103267995644830	-0.0198671761801331
4	D	26	50	20120618	19	326	6.36	-0.001850844928688	-0.0209671939153538
4	D	26	50	20120618	19	328	6.4	-0.0031337699749982	-0.0237083145658269
4	D	26	50	20120618	19	330	6.44	-0.0037527924644523	-0.0255905126091927
4	D	26	50	20120618	19	332	6.48	-0.0043764606454589	-0.0273657748940396
4	D	26	50	20120618	19	334	6.52	-0.0055431161237385	-0.0285249350404387
4	D	26	50	20120618	19	336	6.56	-0.0062493036661096	-0.0308352650266095
4	D	26	50	20120618	19	338	6.6	-0.0067094180486276	-0.0316888136221798
4	D	26	50	20120618	19	340	6.64	-0.00697932070700655	-0.0341426862849315
4	D	26	50	20120618	19	342	6.68	-0.00730989312721126	-0.0354961593748006
4	D	26	50	20120618	19	344	6.72	-0.00764873869675585	-0.0372193786005523
4	D	26	50	20120618	19	346	6.76	-0.00784616291006313	-0.0382687250638331
4	D	26	50	20120618	19	348	6.8	-0.00779800893826433	-0.0384293090138406
4	D	26	50	20120618	19	350	6.84	-0.00825423423348589	-0.0397276984854553
4	D	26	50	20120618	19	352	6.88	-0.0089581590341571	-0.0407970560706437
4	D	26	50	20120618	19	354	6.92	-0.00989839892110086	-0.0401444672222867
4	D	26	50	20120618	19	356	6.96	-0.0104210922537539	-0.0398397041995952
4	D	26	50	20120618	19	358	7	-0.0110898031367221	-0.0395306278255386
4	D	26	50	20120618	19	360	7.04	-0.0122003850472537	-0.0401568415909574
4	D	26	50	20120618	19	362	7.08	-0.0139239578263959	-0.0401200013276576
4	D	26	50	20120618	19	364	7.12	-0.0153718296715534	-0.0403078088887407
4	D	26	50	20120618	19	366	7.16	-0.0159681328201281	-0.0387810946374809
4	D	26	50	20120618	19	368	7.2	-0.0173795179553764	-0.039169154838996
4	D	26	50	20120618	19	370	7.24	-0.0177318692644417	-0.0387863979383398
4	D	26	50	20120618	19	372	7.28	-0.0170832402140592	-0.0387806703734122
4	D	26	50	20120618	19	374	7.32	-0.016521726719119	-0.0373463042677752
4	D	26	50	20120618	19	376	7.36	-0.016013387654124	-0.0371587088387265
4	D	26	50	20120618	19	378	7.4	-0.0148059321145698	-0.0368632796255467
4	D	26	50	20120618	19	380	7.44	-0.0144913403076199	-0.0364351264695383
4	D	26	50	20120618	19	382	7.48	-0.0137133107162804	-0.0356822698796089
4	D	26	50	20120618	19	384	7.52	-0.0137196039666330	-0.034345625931132
4	D	26	50	20120618	19	386	7.56	-0.0128633683652942	-0.0338392667651243
4	D	26	50	20120618	19	388	7.6	-0.0127582922976098	-0.0325690201434008
4	D	26	50	20120618	19	390	7.64	-0.0128343062765874	-0.0317932532937611
4	D	26	50	20120618	19	392	7.68	-0.0133758086496201	-0.0308098091824868
4	D	26	50	20120618	19	394	7.72	-0.0137299984363164	-0.0296386282208075
4	D	26	50	20120618	19	396	7.76	-0.0147974468331956	-0.0289914840946656
4	D	26	50	20120618	19	398	7.8	-0.0155768906380975	-0.0279266519928768
4	D	26	50	20120618	19	400	7.84	-0.0162159737469339	-0.0263698857034165
4	D	26	50	20120618	19	402	7.88	-0.0169917405965737	-0.0250193824620283
4	D	26	50	20120618	19	404	7.92	-0.0176524611729144	-0.0238489793178083
4	D	26	50	20120618	19	406	7.96	-0.01865577498474	-0.0218311086963363
4	D	26	50	20120618	19	408	8	-0.0183949940038384	-0.0217612465463550
4	D	26	50	20120618	19	410	8.04	-0.0184234196964421	-0.0216769594180376
4	D	26	50	20120618	19	412	8.08	-0.0178134693869906	-0.0218537361133342
4	D	26	50	20120618	19	414	8.12	-0.0175698003901937	-0.0205270623704720
4	D	26	50	20120618	19	416	8.16	-0.0178185605558151	-0.0191221826176106
4	D	26	50	20120618	19	418	8.2	-0.017841117262135	-0.0184985851472822
4	D	26	50	20120618	19	420	8.24	-0.0169435159140968	-0.0175934884673634
4	D	26	50	20120618	19	422	8.28	-0.0165492331729072	-0.0165793559217856
4	D	26	50	20120618	19	424	8.32	-0.0167284847419380	-0.0147401004732413
4	D	26	50	20120618	19	426	8.36	-0.0167075543812148	-0.0139314531582764
4	D	26	50	20120618	19	428	8.4	-0.0170671888901263	-0.0136521459797077
4	D	26	50	20120618	19	430	8.44	-0.0162883107706493	-0.0122350332795317
4	D	26	50	20120618	19	432	8.48	-0.0165034126534863	-0.0112681354669373
4	D	26	50	20120618	19	434	8.52	-0.0164200871903913	-0.0101757686270890
4	D	26	50	20120618	19	436	8.56	-0.016321961982366	-0.00959152164913363
4	D	26	50	20120618	19	438	8.6	-0.0156772785878226	-0.00922060171599443
4	D	26	50	20120618	19	440	8.64	-0.0151436533843323	-0.00842560156190643
4	D	26	50	20120618	19	442	8.68	-0.0153344166517609	-0.00725324680297033
4	D	26	50	20120618	19	444	8.72	-0.0151787188096114	-0.00564199793601965
4	D	26	50	20120618	19	446	8.76	-0.015505048589129	-0.00461858814947273
4	D	26	50	20120618	19	448	8.8	-0.0156109095453404	-0.00338561312618556
4	D	26	50	20120618	19	450	8.84	-0.0153753298501203	-0.00201188849810321
4	D	26	50	20120618	19	452	8.88	-0.0149036259874586	-0.00152888506907811
4	D	26	50	20120618	19	454	8.92	-0.0139955919859707	-0.00072509274927281
4	D	26	50	20120618	19	456	8.96	-0.0137115577985698	0.00097304186341622
4	D	26	50	20120618	19	458	9	-0.0149168085791802	0.00263648086767276
4	D	26	50	20120618	19	460	9.04	-0.0159637289803080	0.00245469147119109
4	D	26	50	20120618	19	462	9.08	-0.0168781113652641	0.00296526218640073
4	D	26	50	20120618	19	464	9.12	-0.0187149753786745	0.00276546068009509
4	D	26	50	20120618	19	466	9.16	-0.0198381140914264	0.00290809684578248
4	D	26	50	20120618	19	468	9.2	-0.0205932758494624	0.0023785587194875
4	D	26	50	20120618	19	470	9.24	-0.021943800304054	0.00253138570810535
4	D	26	50	20120618	19	472	9.28	-0.0223871633269258	0.00213166531576841
4	D	26	50	20120618	19	474	9.32	-0.0236877094742231	0.00233397563693369
4	D	26	50	20120618	19	476	9.36	-0.0255849052524179	0.00246360245206081
4	D	26	50	20120618	19	478	9.4	-0.0266661493025981	0.00251856586216244
4	D	26	50	20120618	19	480	9.44	-0.0276510288406381	0.00252291456886674
4	D	26	50	20120618	19	482	9.48	-0.027568495337138	0.00293357390310863
4	D	26	50	20120618	19	484	9.52	-0.0272822938674528	0.00418200628063254
4	D	26	50	20120618	19	486	9.56	-0.0267075150492975	0.00507330023618256
4	D	26	50	20120618	19	488	9.6	-0.0260293642908005	0.00528744752486491
4	D	26	50	20120618	19	490	9.64	-0.0254929601576602	0.00615305229105442
4	D	26	50	20120618	19	492	9.68	-0.0246886191229927	0.00772593354405796
4	D	26	50	20120618	19	494	9.72	-0.0241593567683424	0.00890509774129684
4	D	26	50	20120618	19	496	9.76	-0.0230889795351755	0.0104423068714031
4	D	26	50	20120618	19	498	9.8	-0.0224662037229268	0.0116128641649014
4	D	26	50	20120618	19	500	9.84	-0.0217050386283186	0.0130243695083025
4	D	26	50	20120618	19	502	9.88	-0.0215576987883227	0.0131347983743204
4	D	26	50	20120618	19	504	9.92	-0.020943208853336	0.0131213350612066
4	D	26	50	20120618	19	506	9.96	-0.0203349202448203	0.0135771997319698
4	D	26	50	20120618	19	508	10	-0.0198094833378562	0.0126129606408726
4	D	26	50	20120618	19	510	10.04	-0.0187603490066097	0.0128372831961362
4	D	26	50	20120618	19	512	10.08	-0.018025509497465	0.0130454837167887
4	D	26	50	20120618	19	514	10.12	-0.0172213876658997	0.0129901313979575
4	D	26	50	20120618	19	516	10.16	-0.0154910054484546	0.0133092274751035
4	D	26	50	20120618	19	518	10.2	-0.0142458823306667	0.0133521983541962
4	D	26	50	20120618	19	520	10.24	-0.0129559215718837	0.0136041263581974
4	D	26	50	20120618	19	522	10.28	-0.0125407862517169	0.0146921586334769
4	D	26	50	20120618	19	524	10.32	-0.0123458298410759	0.0156715651650306
4	D	26	50	20120618	19	526	10.36	-0.0125366355349113	0.0157042617825927
4	D	26	50	20120618	19	528	10.4	-0.0132658252608743	0.0169094757936505
4	D	26	50	20120618	19	530	10.44	-0.0135810534639273	0.0169410127560914
4	D	26	50	20120618	19	532	10.48	-0.0144794821268994	0.0169105859512969
4	D	26	50	20120618	19	534	10.52	-0.0144595275735344	0.0172398007264818
4	D	26	50	20120618	19	536	10.56	-0.0150386621694618	0.0179972676526244
4	D	26	50	20120618	19	538	10.6	-0.0160599859910042	0.0192701800669130
4	D	26	50	20120618	19	540	10.64	-0.0163098775274755	0.0195718318197672
4	D	26	50	20120618	19	542	10.68	-0.0171035341786793	0.0215317903958601
4	D	26	50	20120618	19	544	10.72	-0.0179884783153343	0.0221553878661885
4	D	26	50	20120618	19	546	10.76	-0.0188556740717814	0.0226959002897275
4	D	26	50	20120618	19	548	10.8	-0.0190253089885881	0.0226416651996105
4	D	26	50	20120618	19	550	10.84	-0.0200003385291662	0.0229453675621301
4	D	26	50	20120618	19	552	10.88	-0.0205320828286185	0.0234843243507505
4	D	26	50	20120618	19	554	10.92	-0.0201848226883778	0.0226696666281454
4	D	26	50	20120618	19	556	10.96	-0.0203517705994159	0.0231147903469024
4	D	26	50	20120618	19	558	11	-0.0202729989039917	0.0229810057439019
4	D	26	50	20120618	19	560	11.04	-0.0197872872559947	0.0231987239218292
4	D	26	50	20120618	19	562	11.08	-0.0190617956984973	0.0230701719090095
4	D	26	50	20120618	19	564	11.12	-0.0188770994072514	0.0230776672408901
4	D	26	50	20120618	19	566	11.16	-0.0182079642602146	0.0225912484861119
4	D	26	50	20120618	19	568	11.2	-0.0180521179256410	0.0224624136305797
4	D	26	50	20120618	19	570	11.24	-0.0177677902889259	0.0223510443125428
4	D	26	50	20120618	19	572	11.28	-0.0172622089403776	0.0227802581287230
4	D	26	50	20120618	19	574	11.32	-0.0169896899869083	0.0223350636992880
4	D	26	50	20120618	19	576	11.36	-0.0157827294221009	0.0222201588473452
4	D	26	50	20120618	19	578	11.4	-0.0154049222689130	0.0220356746881336
4	D	26	50	20120618	19	580	11.44	-0.0143639903763282	0.0213383966912055
4	D	26	50	20120618	19	582	11.48	-0.0130119668553605	0.0215210777281251
4	D	26	50	20120618	19	584	11.52	-0.0112919013258530	0.0214767138486734
4	D	26	50	20120618	19	586	11.56	-0.00956521727687356	0.0201696269636501
4	D	26	50	20120618	19	588	11.6	-0.00860057513491106	0.0203934898995060
4	D	26	50	20120618	19	590	11.64	-0.0068660704849317	0.0203150293310655
4	D	26	50	20120618	19	592	11.68	-0.0059206687184853	0.0197974271672369
4	D	26	50	20120618	19	594	11.72	-0.0041473651194222	0.0192211139273665
4	D	26	50	20120618	19	596	11.76	-0.0036204765222364	0.0177168623372245
4	D	26	50	20120618	19	598	11.8	-0.00244365468692080	0.0178133983934698
4	D	26	50	20120618	19	600	11.84	-0.0009618207859056	0.0176169431992954
4	D	26	50	20120618	19	602	11.88	-0.000368975389490999	0.0169016269083793
4	D	26	50	20120618	19	604	11.92	0.00127410742474880	0.0164193305861354
4	D	26	50	20120618	19	606	11.96	0.0024125634845947	0.0146204367926612
4	D	26	50	20120618	19	608	12	0.0037437414976531	0.0146804206609092
4	D	26	50	20120618	19	610	12.04	0.004962107694841	0.0143221791523567
4	D	26	50	20120618	19	612	12.08	0.0069209136868805	0.0121782526050025
4	D	26	50	20120618	19	614	12.12	0.0080426678845548	0.0115572714297645
4	D	26	50	20120618	19	616	12.16	0.0089018026236965	0.0105681704642407
4	D	26	50	20120618	19	618	12.2	0.0100587707390739	0.00928731724079941
4	D	26	50	20120618	19	620	12.24	0.0102173747900941	0.00882126316131936
4	D	26	50	20120618	19	622	12.28	0.0097434011146647	0.00777948274059722
4	D	26	50	20120618	19	624	12.32	0.0103697563014398	0.00608511347151802
4	D	26	50	20120618	19	626	12.36	0.0111218350739098	0.00436458125153491
4	D	26	50	20120618	19	628	12.4	0.0122658631351915	0.00252051747687851
4	D	26	50	20120618	19	630	12.44	0.0128962488306193	0.00095307387502229
4	D	26	50	20120618	19	632	12.48	0.0131413320409785	-0.00086800892924554
4	D	26	50	20120618	19	634	12.52	0.0128693080622561	-0.0011540336222355
4	D	26	50	20120618	19	636	12.56	0.0123505038168995	-0.00214659941098706
4	D	26	50	20120618	19	638	12.6	0.0116289013466986	-0.00437801628037745
4	D	26	50	20120618	19	640	12.64	0.0104231428634193	-0.00427704143202401
4	D	26	50	20120618	19	642	12.68	0.0095580684273157	-0.00550585159636999
4	D	26	50	20120618	19	644	12.72	0.008889569676382	-0.00671896399017363
4	D	26	50	20120618	19	646	12.76	0.0080084509874132	-0.00767645021151053
4	D	26	50	20120618	19	648	12.8	0.0070726446599875	-0.00804317700143733
4	D	26	50	20120618	19	650	12.84	0.0062148322105267	-0.00884753217824043
4	D	26	50	20120618	19	652	12.88	0.0049612874509748	-0.00969731896573483
4	D	26	50	20120618	19	654	12.92	0.00351607432731450	-0.0107195408128893
4	D	26	50	20120618	19	656	12.96	0.0026325161199506	-0.0120460307079884
4	D	26	50	20120618	19	658	13	0.00132752227099960	-0.0133402765338654
4	D	26	50	20120618	19	660	13.04	0.000522089463461901	-0.0127692552811453
4	D	26	50	20120618	19	662	13.08	-0.000239104976077698	-0.0131487534802005
4	D	26	50	20120618	19	664	13.12	-0.000493779736370398	-0.0126425813439364
4	D	26	50	20120618	19	666	13.16	-0.0012349294664304	-0.0124277227058322
4	D	26	50	20120618	19	668	13.2	-0.0019778893898502	-0.0123068809853545
4	D	26	50	20120618	19	670	13.24	-0.0025716342260905	-0.0124451076331545
4	D	26	50	20120618	19	672	13.28	-0.0032992471039315	-0.0116308034639400
4	D	26	50	20120618	19	674	13.32	-0.004447942069969	-0.0114495719959219
4	D	26	50	20120618	19	676	13.36	-0.0059279024208568	-0.0107251976671388
4	D	26	50	20120618	19	678	13.4	-0.0060425739275619	-0.00986731450699983
4	D	26	50	20120618	19	680	13.44	-0.0067236733213364	-0.00998202136904393
4	D	26	50	20120618	19	682	13.48	-0.00746148975002984	-0.00975619267633643
4	D	26	50	20120618	19	684	13.52	-0.00846567330319629	-0.00974680936935003
4	D	26	50	20120618	19	686	13.56	-0.00881570530201926	-0.00924279779785593
4	D	26	50	20120618	19	688	13.6	-0.00876459562387509	-0.00929223870399643
4	D	26	50	20120618	19	690	13.64	-0.009517204726431	-0.00928739502254533
4	D	26	50	20120618	19	692	13.68	-0.0095692902119332	-0.00814545999733593
4	D	26	50	20120618	19	694	13.72	-0.0100038356132436	-0.00793979091896003
4	D	26	50	20120618	19	696	13.76	-0.0103328806828009	-0.00814000113298513
4	D	26	50	20120618	19	698	13.8	-0.0116999726492757	-0.00704961419212423
4	D	26	50	20120618	19	700	13.84	-0.0122901451820575	-0.00677103533354023
4	D	26	50	20120618	19	702	13.88	-0.0125905453559090	-0.00543229127792316
4	D	26	50	20120618	19	704	13.92	-0.0132766298524908	-0.00460413488686528
4	D	26	50	20120618	19	706	13.96	-0.0132618866761031	-0.00422671664240696
4	D	26	50	20120618	19	708	14	-0.0132871586724627	-0.0045093896492541
4	D	26	50	20120618	19	710	14.04	-0.0131388076697698	-0.00421650602048663
4	D	26	50	20120618	19	712	14.08	-0.0129504414943295	-0.00385352689650014
4	D	26	50	20120618	19	714	14.12	-0.0130026684011879	-0.00415519279148994
4	D	26	50	20120618	19	716	14.16	-0.0127469008073649	-0.00460684310583723
4	D	26	50	20120618	19	718	14.2	-0.0127079816501284	-0.0044745292849416
4	D	26	50	20120618	19	720	14.24	-0.0126576922158504	-0.00443385650288775
4	D	26	50	20120618	19	722	14.28	-0.0126985912720743	-0.00441419893437076
4	D	26	50	20120618	19	724	14.32	-0.0131520517797814	-0.00417427053244635
4	D	26	50	20120618	19	726	14.36	-0.0133970501373269	-0.00428882183099858
4	D	26	50	20120618	19	728	14.4	-0.0132967399693478	-0.00341523382924947
4	D	26	50	20120618	19	730	14.44	-0.0130560196078284	-0.00316549078520219
4	D	26	50	20120618	19	732	14.48	-0.0132916770847945	-0.00222684188851611
4	D	26	50	20120618	19	734	14.52	-0.0131503547235065	-0.00106772416852387
4	D	26	50	20120618	19	736	14.56	-0.0137280270226104	0.000623723335335471
4	D	26	50	20120618	19	738	14.6	-0.0142083894078078	0.00112268969994585
4	D	26	50	20120618	19	740	14.64	-0.0149961876793295	0.00228893859182635
4	D	26	50	20120618	19	742	14.68	-0.0159894337048045	0.00319786637628560
4	D	26	50	20120618	19	744	14.72	-0.0165027592868205	0.00372737621830934
4	D	26	50	20120618	19	746	14.76	-0.0175776733170954	0.00466256029176761
4	D	26	50	20120618	19	748	14.8	-0.0178750442454963	0.00582291827705404
4	D	26	50	20120618	19	750	14.84	-0.0178512402028145	0.0054325415937237
4	D	26	50	20120618	19	752	14.88	-0.0179124834282398	0.00510170683690317
4	D	26	50	20120618	19	754	14.92	-0.0188506225009366	0.00453119257974521
4	D	26	50	20120618	19	756	14.96	-0.0193638434311490	0.00427718285338025
4	D	26	50	20120618	19	758	15	-0.0194285154173563	0.0041250700426114
4	D	26	50	20120618	19	760	15.04	-0.0193345479972044	0.00414558321033362
4	D	26	50	20120618	19	762	15.08	-0.0199784465032207	0.00337389636682131
4	D	26	50	20120618	19	764	15.12	-0.0203956819305276	0.00318847882665857
4	D	26	50	20120618	19	766	15.16	-0.0210093233373769	0.00216335784170119
4	D	26	50	20120618	19	768	15.2	-0.0224306857493078	0.00154935581039347
4	D	26	50	20120618	19	770	15.24	-0.0229732558535801	0.00104088239511004
4	D	26	50	20120618	19	772	15.28	-0.024676166972576	9.63150146654204e-05
4	D	26	50	20120618	19	774	15.32	-0.0236026657416498	0.0006000437434471
4	D	26	50	20120618	19	776	15.36	-0.0249049089452220	0.00093059495044837
4	D	26	50	20120618	19	778	15.4	-0.025086522250902	0.00087121212296433
4	D	26	50	20120618	19	780	15.44	-0.0252812948137798	0.00140768696678275
4	D	26	50	20120618	19	782	15.48	-0.0259948079824039	0.00141860469548427
4	D	26	50	20120618	19	784	15.52	-0.026907937395357	0.00283913979248117
4	D	26	50	20120618	19	786	15.56	-0.0273335591090888	0.0032341437825876
4	D	26	50	20120618	19	788	15.6	-0.0280224013221173	0.00339631872285273
4	D	26	50	20120618	19	790	15.64	-0.028919684472104	0.00413163199354081
4	D	26	50	20120618	19	792	15.68	-0.0297770867996317	0.00451817191547644
4	D	26	50	20120618	19	794	15.72	-0.0307664352525289	0.00399549979602678
4	D	26	50	20120618	19	796	15.76	-0.0313082487525453	0.00393763017705447
4	D	26	50	20120618	19	798	15.8	-0.03227175245259	0.00358945079799822
4	D	26	50	20120618	19	800	15.84	-0.0324667725028413	0.00306605035856393
4	D	26	50	20120618	19	802	15.88	-0.0334637223536362	0.00223611912948528
4	D	26	50	20120618	19	804	15.92	-0.0341249379047237	0.00172353742380315
4	D	26	50	20120618	19	806	15.96	-0.03507260241287	0.00092379965428117
4	D	26	50	20120618	19	808	16	-0.0358383283462169	-0.00021386444596987
4	D	26	50	20120618	19	810	16.04	-0.0368284899719124	-0.000795318352139569
4	D	26	50	20120618	19	812	16.08	-0.0369457989869112	-0.00136263012268553
4	D	26	50	20120618	19	814	16.12	-0.0369119992827705	-0.00231623432779371
4	D	26	50	20120618	19	816	16.16	-0.0373507590404968	-0.00266505010295303
4	D	26	50	20120618	19	818	16.2	-0.0373911984773128	-0.00368767500097283
4	D	26	50	20120618	19	820	16.24	-0.037701872912695	-0.00617191082890866
4	D	26	50	20120618	19	822	16.28	-0.0380549666838805	-0.00769321571329243
4	D	26	50	20120618	19	824	16.32	-0.0392393069027576	-0.00852526119164683
4	D	26	50	20120618	19	826	16.36	-0.039370651987363	-0.00999424017422283
4	D	26	50	20120618	19	828	16.4	-0.0400333807469623	-0.0109415935553853
4	D	26	50	20120618	19	830	16.44	-0.0404503969711671	-0.0132760712381336
4	D	26	50	20120618	19	832	16.48	-0.040754049836212	-0.0148192398641917
4	D	26	50	20120618	19	834	16.52	-0.0410257839011542	-0.0159733159128341
4	D	26	50	20120618	19	836	16.56	-0.0409881941046663	-0.0173839656570300
4	D	26	50	20120618	19	838	16.6	-0.0410972936099356	-0.0188740588480922
4	D	26	50	20120618	19	840	16.64	-0.041148544709436	-0.0200852761957223
4	D	26	50	20120618	19	842	16.68	-0.0413227440005152	-0.0206357199340031
4	D	26	50	20120618	19	844	16.72	-0.0415139774939532	-0.0221228750963894
4	D	26	50	20120618	19	846	16.76	-0.042295945670064	-0.0249198571825763
4	D	26	50	20120618	19	848	16.8	-0.0427003541803602	-0.0264379305889700
4	D	26	50	20120618	19	850	16.84	-0.0432908024847866	-0.0270771409770271
4	D	26	50	20120618	19	852	16.88	-0.0437106400650483	-0.0278933260502794
4	D	26	50	20120618	19	854	16.92	-0.0441573972004697	-0.0287202096491312
4	D	26	50	20120618	19	856	16.96	-0.0443417328672573	-0.0289761186643104
4	D	26	50	20120618	19	858	17	-0.0449373359801185	-0.0293235131548395
4	D	26	50	20120618	19	860	17.04	-0.0460529312777287	-0.0294561027473798
4	D	26	50	20120618	19	862	17.08	-0.0466306516600937	-0.0297329916207569
4	D	26	50	20120618	19	864	17.12	-0.0472908560484842	-0.0297168200886711
4	D	26	50	20120618	19	866	17.16	-0.0481563547486565	-0.0297476499443309
4	D	26	50	20120618	19	868	17.2	-0.0486333548411093	-0.0301143696631898
4	D	26	50	20120618	19	870	17.24	-0.0490642869267678	-0.0307916153250069
4	D	26	50	20120618	19	872	17.28	-0.0497646125539228	-0.0322481068018271
4	D	26	50	20120618	19	874	17.32	-0.0496680924782909	-0.0328688758450308
4	D	26	50	20120618	19	876	17.36	-0.0499986012588853	-0.0338227558217836
4	D	26	50	20120618	19	878	17.4	-0.0500280876116607	-0.0349772490634269
4	D	26	50	20120618	19	880	17.44	-0.0502882392675271	-0.036910401221445
4	D	26	50	20120618	19	882	17.48	-0.0502941648223534	-0.0386743639399286
4	D	26	50	20120618	19	884	17.52	-0.0501933313953562	-0.0398051691044021
4	D	26	50	20120618	19	886	17.56	-0.0505122719090104	-0.0412324994975662
4	D	26	50	20120618	19	888	17.6	-0.0507545337633127	-0.0435279024595862
4	D	26	50	20120618	19	890	17.64	-0.0508004320644796	-0.044249356437363
4	D	26	50	20120618	19	892	17.68	-0.0509107336512768	-0.0458434650359377
4	D	26	50	20120618	19	894	17.72	-0.0505646755925641	-0.0462176659445417
4	D	26	50	20120618	19	896	17.76	-0.0500742970398113	-0.0475922108164902
4	D	26	50	20120618	19	898	17.8	-0.0496087379350781	-0.0488603361178701
4	D	26	50	20120618	19	900	17.84	-0.0490833575966565	-0.0493069447608676
4	D	26	50	20120618	19	902	17.88	-0.0490733166803636	-0.0508843585683385
4	D	26	50	20120618	19	904	17.92	-0.0483534819771157	-0.0536270843512049
4	D	26	50	20120618	19	906	17.96	-0.048338137759964	-0.0553309995618301
4	D	26	50	20120618	19	908	18	-0.0481434005524252	-0.0563162821507355
4	D	26	50	20120618	19	910	18.04	-0.047907297598187	-0.0580431076210711
4	D	26	50	20120618	19	912	18.08	-0.0474803465237066	-0.0593149098777133
4	D	26	50	20120618	19	914	18.12	-0.0470120297025267	-0.0608174410770565
4	D	26	50	20120618	19	916	18.16	-0.0464613349413386	-0.0622128455990501
4	D	26	50	20120618	19	918	18.2	-0.0456799819481275	-0.0631729551865452
4	D	26	50	20120618	19	920	18.24	-0.0458368889428728	-0.0639389639626046
4	D	26	50	20120618	19	922	18.28	-0.0456482328536522	-0.0648166248994133
4	D	26	50	20120618	19	924	18.32	-0.0449094476886685	-0.0681038229037933
4	D	26	50	20120618	19	926	18.36	-0.0443545102867933	-0.0693630386597303
4	D	26	50	20120618	19	928	18.4	-0.0441239934761265	-0.0701006924538641
4	D	26	50	20120618	19	930	18.44	-0.0442659098071106	-0.0711230981487818
4	D	26	50	20120618	19	932	18.48	-0.0441872088223646	-0.0725782531937856
4	D	26	50	20120618	19	934	18.52	-0.0443562780537463	-0.0730394989471536
4	D	26	50	20120618	19	936	18.56	-0.0441995831910353	-0.07388830992729
4	D	26	50	20120618	19	938	18.6	-0.0435880065359871	-0.0760746133840406
4	D	26	50	20120618	19	940	18.64	-0.0433756623695968	-0.0763373035532514
4	D	26	50	20120618	19	942	18.68	-0.0423800560216861	-0.0777877209828212
4	D	26	50	20120618	19	944	18.72	-0.0419707119060572	-0.0790660993325284
4	D	26	50	20120618	19	946	18.76	-0.0421871572917784	-0.0795177284336722
4	D	26	50	20120618	19	948	18.8	-0.041811471458934	-0.0812824548274795
4	D	26	50	20120618	19	950	18.84	-0.041467039745818	-0.0830297863944696
4	D	26	50	20120618	19	952	18.88	-0.0413920157163341	-0.0849517733364127
4	D	26	50	20120618	19	954	18.92	-0.0410180976504427	-0.0863057414010287
4	D	26	50	20120618	19	956	18.96	-0.0415748028192709	-0.088070467794836
4	D	26	50	20120618	19	958	19	-0.0408910305618635	-0.0895037732403011
4	D	26	50	20120618	19	960	19.04	-0.0408396238988712	-0.089891055624357
4	D	26	50	20120618	19	962	19.08	-0.0404485231381969	-0.0917602924004236
4	D	26	50	20120618	19	964	19.12	-0.0403042026441568	-0.0928734906060456
4	D	26	50	20120618	19	966	19.16	-0.0395222839655207	-0.0936788852298171
4	D	26	50	20120618	19	968	19.2	-0.0389564571192152	-0.0956740577236131
4	D	26	50	20120618	19	970	19.24	-0.038615490229327	-0.0965815585665882
4	D	26	50	20120618	19	972	19.28	-0.0380867157783557	-0.0972534514300712
4	D	26	50	20120618	19	974	19.32	-0.0374182877381001	-0.0985202332285672
4	D	26	50	20120618	19	976	19.36	-0.0371196058337269	-0.0999249715600722
4	D	26	50	20120618	19	978	19.4	-0.0362447026133648	-0.100806238741465
4	D	26	50	20120618	19	980	19.44	-0.0358791284074913	-0.102259484598159
4	D	26	50	20120618	19	982	19.48	-0.0348254685928453	-0.103701204614321
4	D	26	50	20120618	19	984	19.52	-0.0345141294770888	-0.104555460316672
4	D	26	50	20120618	19	986	19.56	-0.0337332714586245	-0.105325428890706
4	D	26	50	20120618	19	988	19.6	-0.0330871879926544	-0.106680174772781
4	D	26	50	20120618	19	990	19.64	-0.0325363518101101	-0.106843799281948
4	D	26	50	20120618	19	992	19.68	-0.0320592668648435	-0.107548431189400
4	D	26	50	20120618	19	994	19.72	-0.0318031527886977	-0.108124864637424
4	D	26	50	20120618	19	996	19.76	-0.0308453059429024	-0.108940724441557
4	D	26	50	20120618	19	998	19.8	-0.030318864944309	-0.109616930656405
4	D	26	50	20120618	19	1000	19.84	-0.0295099347866316	-0.111526684651034
4	D	26	50	20120618	19	1002	19.88	-0.0287303495603735	-0.113142494356723
4	D	26	50	20120618	19	1004	19.92	-0.0282036964297457	-0.113514856787696
4	D	26	50	20120618	19	1006	19.96	-0.0275476427581608	-0.115436065912180
4	D	26	50	20120618	19	1008	20	-0.0268166357677702	-0.115849581957818
4	D	26	50	20120618	19	1010	20.04	-0.0264461118144284	-0.116527555939620
4	D	26	50	20120618	19	1012	20.08	-0.0258834669486383	-0.117042824651070
4	D	26	50	20120618	19	1014	20.12	-0.0250822442548759	-0.117408610988978
4	D	26	50	20120618	19	1016	20.16	-0.0244135333719077	-0.118246320392650
4	D	26	50	20120618	19	1018	20.2	-0.0244258370299004	-0.117575134635948
4	D	26	50	20120618	19	1020	20.24	-0.0234998099892585	-0.117361305545317
4	D	26	50	20120618	19	1022	20.28	-0.0227811066568605	-0.117669745523270
4	D	26	50	20120618	19	1024	20.32	-0.0228257250947533	-0.117665432171905
4	D	26	50	20120618	19	1026	20.36	-0.0223985618882385	-0.117900686598006
4	D	26	50	20120618	19	1028	20.4	-0.0226225026058403	-0.119063665121023
4	D	26	50	20120618	19	1030	20.44	-0.0227690151309021	-0.119519041888107
4	D	26	50	20120618	19	1032	20.48	-0.0230358772301220	-0.119616481202555
4	D	26	50	20120618	19	1034	20.52	-0.0234790917605697	-0.119453705221526
4	D	26	50	20120618	19	1036	20.56	-0.0234754855159856	-0.121145316774158
4	D	26	50	20120618	19	1038	20.6	-0.0239218820269487	-0.122389046891587
4	D	26	50	20120618	19	1040	20.64	-0.0236205838274851	-0.123662334072470
4	D	26	50	20120618	19	1042	20.68	-0.0238297460133601	-0.125433070873917
4	D	26	50	20120618	19	1044	20.72	-0.0237259427378819	-0.127097458815474
4	D	26	50	20120618	19	1046	20.76	-0.0235160734452258	-0.127923218114544
4	D	26	50	20120618	19	1048	20.8	-0.0241144272034658	-0.129776120723965
4	D	26	50	20120618	19	1050	20.84	-0.0238582424166419	-0.130753130163531
4	D	26	50	20120618	19	1052	20.88	-0.0240223619005553	-0.132000537236222
4	D	26	50	20120618	19	1054	20.92	-0.0242245944399747	-0.132952302963699
4	D	26	50	20120618	19	1056	20.96	-0.024135993960292	-0.133441125881533
4	D	26	50	20120618	19	1058	21	-0.0243496816295666	-0.134603468008448
4	D	26	50	20120618	19	1060	21.04	-0.0243601468099281	-0.135616893447244
4	D	26	50	20120618	19	1062	21.08	-0.0250299183530680	-0.136330222768105
4	D	26	50	20120618	19	1064	21.12	-0.0250910830896407	-0.137864290929889
4	D	26	50	20120618	19	1066	21.16	-0.0256713349142823	-0.138201863707228
4	D	26	50	20120618	19	1068	21.2	-0.0258679105994522	-0.140164792131802
4	D	26	50	20120618	19	1070	21.24	-0.0263040540620881	-0.141250342462279
4	D	26	50	20120618	19	1072	21.28	-0.0264960335531802	-0.142694608062853
4	D	26	50	20120618	19	1074	21.32	-0.0268997915252377	-0.143120993451908
4	D	26	50	20120618	19	1076	21.36	-0.0268807703528238	-0.144036626022867
4	D	26	50	20120618	19	1078	21.4	-0.0269997764240975	-0.146019141305280
4	D	26	50	20120618	19	1080	21.44	-0.0272032110450449	-0.147197393334771
4	D	26	50	20120618	19	1082	21.48	-0.027377866419998	-0.148661811478608
4	D	26	50	20120618	19	1084	21.52	-0.027829000546395	-0.149435386297226
4	D	26	50	20120618	19	1086	21.56	-0.0280729523859043	-0.150228052998936
4	D	26	50	20120618	19	1088	21.6	-0.0293096821461996	-0.151657115803714
4	D	26	50	20120618	19	1090	21.64	-0.0292672557393284	-0.152862025758856
4	D	26	50	20120618	19	1092	21.68	-0.030016081820605	-0.154298159631446
4	D	26	50	20120618	19	1094	21.72	-0.0303265016975459	-0.155499534052682
4	D	26	50	20120618	19	1096	21.76	-0.0312740247843358	-0.157383266517763
4	D	26	50	20120618	19	1098	21.8	-0.031494642100066	-0.158582519618655
4	D	26	50	20120618	19	1100	21.84	-0.0314140319270108	-0.158750811032578
4	D	26	50	20120618	19	1102	21.88	-0.0315066629153462	-0.158796772973355
4	D	26	50	20120618	19	1104	21.92	-0.0316410132037716	-0.158365437836831
4	D	26	50	20120618	19	1106	21.96	-0.0319125422077473	-0.159150326363948
4	D	26	50	20120618	19	1108	22	-0.0323127646458989	-0.159363872611866
4	D	26	50	20120618	19	1110	22.04	-0.0319896168468966	-0.158658887151023
4	D	26	50	20120618	19	1112	22.08	-0.0324676210309787	-0.158500495232038
4	D	26	50	20120618	19	1114	22.12	-0.0329222906912817	-0.159658029032840
4	D	26	50	20120618	19	1116	22.16	-0.0333161491684026	-0.158998298405993
4	D	26	50	20120618	19	1118	22.2	-0.0344913606387346	-0.159329224379588
4	D	26	50	20120618	19	1120	22.24	-0.0347423835460558	-0.159724497070272
4	D	26	50	20120618	19	1122	22.28	-0.0353992857457782	-0.160009461103090
4	D	26	50	20120618	19	1124	22.32	-0.0366056099144824	-0.160585046022976
4	D	26	50	20120618	19	1126	22.36	-0.0368757247048957	-0.160876374016824
4	D	26	50	20120618	19	1128	22.4	-0.0369033018693619	-0.160628179536628
4	D	26	50	20120618	19	1130	22.44	-0.0373798918398817	-0.160547569363573
4	D	26	50	20120618	19	1132	22.48	-0.0381966001721521	-0.161225684766731
4	D	26	50	20120618	19	1134	22.52	-0.0384136819539764	-0.161244776649823
4	D	26	50	20120618	19	1136	22.56	-0.03841580327432	-0.160230078418820
4	D	26	50	20120618	19	1138	22.6	-0.038537425640684	-0.160466252083736
4	D	26	50	20120618	19	1140	22.64	-0.0393095862457398	-0.160412511968366
4	D	26	50	20120618	19	1142	22.68	-0.0396350674971199	-0.159914496662376
4	D	26	50	20120618	19	1144	22.72	-0.0399044044700739	-0.159674858174232
4	D	26	50	20120618	19	1146	22.76	-0.0404530486215965	-0.159673514671348
4	D	26	50	20120618	19	1148	22.8	-0.0412174310520592	-0.159460675530211
4	D	26	50	20120618	19	1150	22.84	-0.0425061331607717	-0.159248189942464
4	D	26	50	20120618	19	1152	22.88	-0.0434576160455363	-0.159073110303442
4	D	26	50	20120618	19	1154	22.92	-0.0442864866144432	-0.159138022705955
4	D	26	50	20120618	19	1156	22.96	-0.0453781887739171	-0.159054654816453
4	D	26	50	20120618	19	1158	23	-0.0468521528593004	-0.159009046429067
4	D	26	50	20120618	19	1160	23.04	-0.0476282025516527	-0.158998086273959
4	D	26	50	20120618	19	1162	23.08	-0.0488024240724911	-0.158799672111158
4	D	26	50	20120618	19	1164	23.12	-0.0500689937389524	-0.158340618388811
4	D	26	50	20120618	19	1166	23.16	-0.050867882980337	-0.158547234990274
4	D	26	50	20120618	19	1168	23.2	-0.0522191640391844	-0.158504101476622
4	D	26	50	20120618	19	1170	23.24	-0.0532615101453315	-0.157652674201395
4	D	26	50	20120618	19	1172	23.28	-0.0540482371500797	-0.156901302535706
4	D	26	50	20120618	19	1174	23.32	-0.0548104275495207	-0.157041380389059
4	D	26	50	20120618	19	1176	23.36	-0.0556079025773428	-0.156840703484558
4	D	26	50	20120618	19	1178	23.4	-0.0563891141491977	-0.155913827915779
4	D	26	50	20120618	19	1180	23.44	-0.0572681892995689	-0.155311938623633
4	D	26	50	20120618	19	1182	23.48	-0.0578043176610645	-0.154823893523258
4	D	26	50	20120618	19	1184	23.52	-0.0588038130962717	-0.153220528896918
4	D	26	50	20120618	19	1186	23.56	-0.0599479118682315	-0.152584132793850
4	D	26	50	20120618	19	1188	23.6	-0.0604166529534801	-0.151573747914212
4	D	26	50	20120618	19	1190	23.64	-0.0606900911457649	-0.151412032593355
4	D	26	50	20120618	19	1192	23.68	-0.062142417763644	-0.149664135340940
4	D	26	50	20120618	19	1194	23.72	-0.0632094418964545	-0.149611102332351
4	D	26	50	20120618	19	1196	23.76	-0.0637654399585015	-0.149955958309536
4	D	26	50	20120618	19	1198	23.8	-0.0645672283376889	-0.150018254416958
4	D	26	50	20120618	19	1200	23.84	-0.0647493790445225	-0.149297288342860
4	D	26	50	20120618	19	1202	23.88	-0.065243080999147	-0.149719996776654
4	D	26	50	20120618	19	1204	23.92	-0.0650668699892753	-0.149870751942403
4	D	26	50	20120618	19	1206	23.96	-0.0653125895957376	-0.149955958309536
4	D	26	50	20120618	19	1208	24	-0.0650122813457677	-0.150318491956250
4	D	26	50	20120618	19	1210	24.04	-0.0655293885348494	-0.151074176973304
4	D	26	50	20120618	19	1212	24.08	-0.0656091501797673	-0.151147150393122
4	D	26	50	20120618	19	1214	24.12	-0.0657579254465289	-0.151590930608995
4	D	26	50	20120618	19	1216	24.16	-0.0665703911381123	-0.152100754598231
4	D	26	50	20120618	19	1218	24.2	-0.0672057972916865	-0.151489390075217
4	D	26	50	20120618	19	1220	24.24	-0.0690126672496525	-0.153003093561703
4	D	26	50	20120618	19	1222	24.28	-0.0694179101459505	-0.152831195903196
4	D	26	50	20120618	19	1224	24.32	-0.0718205175670661	-0.154443540785658
4	D	26	50	20120618	19	1226	24.36	-0.0724923397198715	-0.153618983568116
4	D	26	50	20120618	19	1228	24.4	-0.0737449086720653	-0.154691381712464
4	D	26	50	20120618	19	1230	24.44	-0.0748491973322444	-0.154585527827320
4	D	26	50	20120618	19	1232	24.48	-0.075607640065745	-0.154921686391096
4	D	26	50	20120618	19	1234	24.52	-0.0767346975642783	-0.155019337837578
4	D	26	50	20120618	19	1236	24.56	-0.0776652500883198	-0.155699574561080
4	D	26	50	20120618	19	1238	24.6	-0.07860336865492	-0.156174255343290
4	D	26	50	20120618	19	1240	24.64	-0.0793331028531045	-0.156939344880534
4	D	26	50	20120618	19	1242	24.68	-0.0802546044103468	-0.156692423192544
4	D	26	50	20120618	19	1244	24.72	-0.0808282801419234	-0.157493363043594
4	D	26	50	20120618	19	1246	24.76	-0.0812709996976243	-0.157712495435083
4	D	26	50	20120618	19	1248	24.8	-0.081954347690963	-0.159209864754924
4	D	26	50	20120618	19	1250	24.84	-0.0819163053461352	-0.158935365902467
4	D	26	50	20120618	19	1252	24.88	-0.0821018501655185	-0.158768205859395
4	D	26	50	20120618	19	1254	24.92	-0.0824735762003883	-0.159519365393049
4	D	26	50	20120618	19	1256	24.96	-0.0822646968572258	-0.159691475183590
4	D	26	50	20120618	19	1258	25	-0.0823380238304348	-0.159162771443297
4	D	26	50	20120618	19	1260	25.04	-0.0817387508333792	-0.159776186575976
4	D	26	50	20120618	19	1262	25.08	-0.0816269572512736	-0.160281131528422
4	D	26	50	20120618	19	1264	25.12	-0.0821108304216396	-0.161019138875946
4	D	26	50	20120618	19	1266	25.16	-0.0822048756235374	-0.160335366618539
4	D	26	50	20120618	19	1268	25.2	-0.0818707676694268	-0.160443200402670
4	D	26	50	20120618	19	1270	25.24	-0.082253524570083	-0.160312173516116
4	D	26	50	20120618	19	1272	25.28	-0.0823152549920806	-0.160168418707500
4	D	26	50	20120618	19	1274	25.32	-0.081825017860684	-0.161041907714300
4	D	26	50	20120618	19	1276	25.36	-0.0820043401403929	-0.161476354120661
4	D	26	50	20120618	19	1278	25.4	-0.0816350889792573	-0.161206380751604
4	D	26	50	20120618	19	1280	25.44	-0.0814565445170077	-0.161529174997216
4	D	26	50	20120618	19	1282	25.48	-0.0816427964431722	-0.161277869247182
4	D	26	50	20120618	19	1284	25.52	-0.0812453317214673	-0.160901759150269
4	D	26	50	20120618	19	1286	25.56	-0.0813988446036629	-0.161383228157579
4	D	26	50	20120618	19	1288	25.6	-0.0815346798163288	-0.161395885368962
4	D	26	50	20120618	19	1290	25.64	-0.0816600498486332	-0.161564671757631
4	D	26	50	20120618	19	1292	25.68	-0.081740377178976	-0.161325952508303
4	D	26	50	20120618	19	1294	25.72	-0.0812436346651924	-0.161477626912867
4	D	26	50	20120618	19	1296	25.76	-0.0816299978104328	-0.162109497532536
4	D	26	50	20120618	19	1298	25.8	-0.0811396192576799	-0.162862919807890
4	D	26	50	20120618	19	1300	25.84	-0.081151569362282	-0.161384430239107
4	D	26	50	20120618	19	1302	25.88	-0.0810374423277984	-0.161897365498180
4	D	26	50	20120618	19	1304	25.92	-0.0808093296801877	-0.161439584568039
4	D	26	50	20120618	19	1306	25.96	-0.0810348967433862	-0.162140327388195
4	D	26	50	20120618	19	1308	26	-0.080851826797737	-0.162586441056446
4	D	26	50	20120618	19	1310	26.04	-0.0809848335832781	-0.161559651299485
4	D	26	50	20120618	19	1312	26.08	-0.0812929907185192	-0.161416957151042
4	D	26	50	20120618	19	1314	26.12	-0.081656372893371	-0.162254242290645
4	D	26	50	20120618	19	1316	26.16	-0.081594925314086	-0.161977692828522
4	D	26	50	20120618	19	1318	26.2	-0.0818287655266243	-0.162168116684696
4	D	26	50	20120618	19	1320	26.24	-0.082121790576748	-0.162911710175792
4	D	26	50	20120618	19	1322	26.28	-0.0820255533438285	-0.163190380958257
4	D	26	50	20120618	19	1324	26.32	-0.0827414282491018	-0.163410715431275
4	D	26	50	20120618	19	1326	26.36	-0.0833687733853705	-0.164655789051588
4	D	26	50	20120618	19	1328	26.4	-0.0833737938435169	-0.164432979704836
4	D	26	50	20120618	19	1330	26.44	-0.0838385751307908	-0.164944005775600
4	D	26	50	20120618	19	1332	26.48	-0.0844533337663544	-0.165477588552683
4	D	26	50	20120618	19	1334	26.52	-0.0843063262665457	-0.165703792011985
4	D	26	50	20120618	19	1336	26.56	-0.0849157816012504	-0.164704013734065
4	D	26	50	20120618	19	1338	26.6	-0.084869041843014	-0.165183502842388
4	D	26	50	20120618	19	1340	26.64	-0.0851823608577577	-0.164503902514989
4	D	26	50	20120618	19	1342	26.68	-0.0859499252687357	-0.164475971797133
4	D	26	50	20120618	19	1344	26.72	-0.0866144642216948	-0.165283629162604
4	D	26	50	20120618	19	1346	26.76	-0.0869533097912394	-0.164565774358343
4	D	26	50	20120618	19	1348	26.8	-0.0873466732936135	-0.164301104290145
4	D	26	50	20120618	19	1350	26.84	-0.0884451636781868	-0.164520660945704
4	D	26	50	20120618	19	1352	26.88	-0.0892276480422479	-0.165020868282715
4	D	26	50	20120618	19	1354	26.92	-0.0893463712708091	-0.164745167348730
4	D	26	50	20120618	19	1356	26.96	-0.0901417249782877	-0.164647020927502
4	D	26	50	20120618	19	1358	27	-0.0912233862214688	-0.164378532482685
4	D	26	50	20120618	19	1360	27.04	-0.0932207507462864	-0.162190249126947
4	D	26	50	20120618	19	1362	27.08	-0.0926467921719973	-0.162407825883518
4	D	26	50	20120618	19	1364	27.12	-0.0933176950859871	-0.161223563446387
4	D	26	50	20120618	19	1366	27.16	-0.0941402016938633	-0.160640058930552
4	D	26	50	20120618	19	1368	27.2	-0.09481046821175	-0.160959741906326
4	D	26	50	20120618	19	1370	27.24	-0.0948596121330425	-0.161078889398956
4	D	26	50	20120618	19	1372	27.28	-0.095413488874746	-0.160459958833384
4	D	26	50	20120618	19	1374	27.32	-0.095700715649264	-0.160652150456510
4	D	26	50	20120618	19	1376	27.36	-0.095647116955250	-0.160349367332806
4	D	26	50	20120618	19	1378	27.4	-0.096341425103697	-0.160910880827746
4	D	26	50	20120618	19	1380	27.44	-0.0969376575415935	-0.160844978475740
4	D	26	50	20120618	19	1382	27.48	-0.0979785894341782	-0.160757226524194
4	D	26	50	20120618	19	1384	27.52	-0.098707262972191	-0.160407562220898
4	D	26	50	20120618	19	1386	27.56	-0.099138173844646	-0.159418036991305
4	D	26	50	20120618	19	1388	27.6	-0.099515910287156	-0.159484363607381
4	D	26	50	20120618	19	1390	27.64	-0.0995015560194978	-0.158498868886441
4	D	26	50	20120618	19	1392	27.68	-0.0996855452039625	-0.159072898171408
4	D	26	50	20120618	19	1394	27.72	-0.0994446339236123	-0.158909344372920
4	D	26	50	20120618	19	1396	27.76	-0.0997282544535462	-0.159547791085653
4	D	26	50	20120618	19	1398	27.8	-0.100094889319591	-0.159377731904778
4	D	26	50	20120618	19	1400	27.84	-0.0992297441728097	-0.160118426258071
4	D	26	50	20120618	19	1402	27.88	-0.0993218094757202	-0.160502950925680
4	D	26	50	20120618	19	1404	27.92	-0.0991553565394288	-0.160020279836842
4	D	26	50	20120618	19	1406	27.96	-0.0994616044863608	-0.159769186218843
4	D	26	50	20120618	19	1408	28	-0.0992349767629905	-0.159572964087063
4	D	26	50	20120618	19	1410	28.04	-0.0990456842776668	-0.16075362027961
4	D	26	50	20120618	19	1412	28.08	-0.0995014145981415	-0.161634321775578
4	D	26	50	20120618	19	1414	28.12	-0.0996992630755175	-0.161295051941965
4	D	26	50	20120618	19	1416	28.16	-0.099626218945021	-0.161383652421648
4	D	26	50	20120618	19	1418	28.2	-0.100457422966306	-0.163140459219506
4	D	26	50	20120618	19	1420	28.24	-0.101036967684166	-0.164214130156059
4	D	26	50	20120618	19	1422	28.28	-0.101442281291142	-0.164851091944552
4	D	26	50	20120618	19	1424	28.32	-0.101767691831844	-0.166036061488465
4	D	26	50	20120618	19	1426	28.36	-0.102958106097972	-0.167517096641660
4	D	26	50	20120618	19	1428	28.4	-0.102841433479076	-0.167469720487320
4	D	26	50	20120618	19	1430	28.44	-0.103554904221293	-0.167430829614355
4	D	26	50	20120618	19	1432	28.48	-0.104507942740977	-0.169023375506943
4	D	26	50	20120618	19	1434	28.52	-0.105320054879169	-0.169066862573986
4	D	26	50	20120618	19	1436	28.56	-0.106330581180163	-0.170693844566818
4	D	26	50	20120618	19	1438	28.6	-0.107336723419114	-0.171281521012663
4	D	26	50	20120618	19	1440	28.64	-0.108080599752922	-0.170304299441063
4	D	26	50	20120618	19	1442	28.68	-0.109189767449891	-0.170815820486573
4	D	26	50	20120618	19	1444	28.72	-0.110452943003802	-0.172191567440050
4	D	26	50	20120618	19	1446	28.76	-0.111395799185837	-0.172409780592724
4	D	26	50	20120618	19	1448	28.8	-0.111575828572327	-0.172280662894479
4	D	26	50	20120618	19	1450	28.84	-0.113476178046766	-0.172891956706815
4	D	26	50	20120618	19	1452	28.88	-0.113482612718474	-0.173603942524792
4	D	26	50	20120618	19	1454	28.92	-0.114668360079846	-0.173518453314946
4	D	26	50	20120618	19	1456	28.96	-0.115523888574404	-0.174313312047678
4	D	26	50	20120618	19	1458	29	-0.116710060199844	-0.173868188328921
4	D	26	50	20120618	19	1460	29.04	-0.117592883016156	-0.174490088742975
4	D	26	50	20120618	19	1462	29.08	-0.118300484772089	-0.175100534027173
4	D	26	50	20120618	19	1464	29.12	-0.119367579615578	-0.174616095171382
4	D	26	50	20120618	19	1466	29.16	-0.119115071784016	-0.174574446581970
4	D	26	50	20120618	19	1468	29.2	-0.119520031837601	-0.174749314088958
4	D	26	50	20120618	19	1470	29.24	-0.120582671908369	-0.175590205473145
4	D	26	50	20120618	19	1472	29.28	-0.121918820882099	-0.175221378576078
4	D	26	50	20120618	19	1474	29.32	-0.122473121887871	-0.175648541782593
4	D	26	50	20120618	19	1476	29.36	-0.123287779610476	-0.175846460970647
4	D	26	50	20120618	19	1478	29.4	-0.123937540031708	-0.175618136191002
4	D	26	50	20120618	19	1480	29.44	-0.125181977255918	-0.175670532803487
4	D	26	50	20120618	19	1482	29.48	-0.126277639213367	-0.174873269907700
4	D	26	50	20120618	19	1484	29.52	-0.126727924811626	-0.174936343832581
4	D	26	50	20120618	19	1486	29.56	-0.128176928027634	-0.174979335924878
4	D	26	50	20120618	19	1488	29.6	-0.128916420299399	-0.175133626624533
4	D	26	50	20120618	19	1490	29.64	-0.129464286633462	-0.175509241746699
4	D	26	50	20120618	19	1492	29.68	-0.129678822830874	-0.174924181595945
4	D	26	50	20120618	19	1494	29.72	-0.130215092613726	-0.174952183024480
4	D	26	50	20120618	19	1496	29.76	-0.131319381273905	-0.174948152515827
4	D	26	50	20120618	19	1498	29.8	-0.131854661107263	-0.174735313374690
4	D	26	50	20120618	19	1500	29.84	-0.132472884566055	-0.174743586524030
4	D	26	50	20120618	19	1502	29.88	-0.13345102537647	-0.174787922119210
4	D	26	50	20120618	19	1504	29.92	-0.133423377501326	-0.174285239908465
4	D	26	50	20120618	19	1506	29.96	-0.134534383675926	-0.174581376228426
4	D	26	50	20120618	19	1508	30	-0.135517615655166	-0.174135545402888
4	D	26	50	20120618	19	1510	30.04	-0.136458421227535	-0.174577840694520
4	D	26	50	20120618	19	1512	30.08	-0.137209439339833	-0.174369880590173
4	D	26	50	20120618	19	1514	30.12	-0.138039299858233	-0.174204700446088
4	D	26	50	20120618	19	1516	30.16	-0.139398783355743	-0.174354182819631
4	D	26	50	20120618	19	1518	30.2	-0.139584681728517	-0.173290057824623
4	D	26	50	20120618	19	1520	30.24	-0.139887252720186	-0.173251944769117
4	D	26	50	20120618	19	1522	30.28	-0.140062615201921	-0.173652167207269
4	D	26	50	20120618	19	1524	30.32	-0.140413481586745	-0.173534646060235
4	D	26	50	20120618	19	1526	30.36	-0.140376924166158	-0.173531605501076
4	D	26	50	20120618	19	1528	30.4	-0.14023514925653	-0.174152798808349
4	D	26	50	20120618	19	1530	30.44	-0.140187985234225	-0.174306028847832
4	D	26	50	20120618	19	1532	30.48	-0.139609925440605	-0.174493765698237
4	D	26	50	20120618	19	1534	30.52	-0.139173994110003	-0.174110867376224
4	D	26	50	20120618	19	1536	30.56	-0.139053998089236	-0.173986204450701
4	D	26	50	20120618	19	1538	30.6	-0.139351407201403	-0.174615105221888
4	D	26	50	20120618	19	1540	30.64	-0.139263725960536	-0.175535758250993
4	D	26	50	20120618	19	1542	30.68	-0.13905498803873	-0.176407762333553
4	D	26	50	20120618	19	1544	30.72	-0.139204965387019	-0.177123283685435
4	D	26	50	20120618	19	1546	30.76	-0.139422330011556	-0.177512616679157
4	D	26	50	20120618	19	1548	30.8	-0.140367095381899	-0.179977520207695
4	D	26	50	20120618	19	1550	30.84	-0.141128720095915	-0.181406512301795
4	D	26	50	20120618	19	1552	30.88	-0.1409549132491	-0.182301568065421
4	D	26	50	20120618	19	1554	30.92	-0.141565004979908	-0.183296608727906
4	D	26	50	20120618	19	1556	30.96	-0.141191440467407	-0.184074638319246
4	D	26	50	20120618	19	1558	31	-0.141251473833129	-0.184931015341941
4	D	26	50	20120618	19	1560	31.04	-0.141516497454718	-0.185918984936615
4	D	26	50	20120618	19	1562	31.08	-0.142214906822496	-0.186603676432838
4	D	26	50	20120618	19	1564	31.12	-0.142450161248597	-0.187926885352472
4	D	26	50	20120618	19	1566	31.16	-0.143173602196429	-0.189763170952535
4	D	26	50	20120618	19	1568	31.2	-0.143789067938774	-0.190355443592457
4	D	26	50	20120618	19	1570	31.24	-0.144928358384621	-0.192092663532476
4	D	26	50	20120618	19	1572	31.28	-0.145487538427184	-0.192712937600933
4	D	26	50	20120618	19	1574	31.32	-0.145924530417957	-0.193657632260598
4	D	26	50	20120618	19	1576	31.36	-0.147643012028275	-0.195145172796181
4	D	26	50	20120618	19	1578	31.4	-0.147737057230172	-0.195476805876557
4	D	26	50	20120618	19	1580	31.44	-0.148177867597564	-0.195897251568651
4	D	26	50	20120618	19	1582	31.48	-0.148650639191466	-0.196014207030259
4	D	26	50	20120618	19	1584	31.52	-0.1486831661034	-0.195571558185236
4	D	26	50	20120618	19	1586	31.56	-0.148795949634999	-0.196004661088713
4	D	26	50	20120618	19	1588	31.6	-0.148974706229283	-0.195519020151394
4	D	26	50	20120618	19	1590	31.64	-0.148781666078019	-0.195962376103198
4	D	26	50	20120618	19	1592	31.68	-0.148985100698967	-0.196299171063077
4	D	26	50	20120618	19	1594	31.72	-0.149189383848052	-0.197236158258827
4	D	26	50	20120618	19	1596	31.76	-0.148911490883045	-0.19660612611679
4	D	26	50	20120618	19	1598	31.8	-0.149333845763448	-0.197431107598400
4	D	26	50	20120618	19	1600	31.84	-0.149486015142759	-0.199193783382542
4	D	26	50	20120618	19	1602	31.88	-0.149978161462465	-0.200566984751607
4	D	26	50	20120618	19	1604	31.92	-0.149193626488739	-0.199579510131679
4	D	26	50	20120618	19	1606	31.96	-0.150510612868699	-0.202155853688933
4	D	26	50	20120618	19	1608	32	-0.15118936466796	-0.202937984499603
4	D	26	50	20120618	19	1610	32.04	-0.151687238552593	-0.203695932258357
4	D	26	50	20120618	19	1612	32.08	-0.151808578076245	-0.205606817623835
4	D	26	50	20120618	19	1614	32.12	-0.15113859440107	-0.205494741199017
4	D	26	50	20120618	19	1616	32.16	-0.151332129527081	-0.206947350659609
4	D	26	50	20120618	19	1618	32.2	-0.151828447776796	-0.208381433922533
4	D	26	50	20120618	19	1620	32.24	-0.151864156669246	-0.209147584119949
4	D	26	50	20120618	19	1622	32.28	-0.152317977801411	-0.210641135063171
4	D	26	50	20120618	19	1624	32.32	-0.152714381862945	-0.211443984102530
4	D	26	50	20120618	19	1626	32.36	-0.15398116366144	-0.213065026398401
4	D	26	50	20120618	19	1628	32.4	-0.154364415536843	-0.214705514130753
4	D	26	50	20120618	19	1630	32.44	-0.155108291870652	-0.214804509080119
4	D	26	50	20120618	19	1632	32.48	-0.156241289066147	-0.215142293989492
4	D	26	50	20120618	19	1634	32.52	-0.15785434105539	-0.216804560610706
4	D	26	50	20120618	19	1636	32.56	-0.158952972861319	-0.217668857229350
4	D	26	50	20120618	19	1638	32.6	-0.160068150965928	-0.218191338429969
4	D	26	50	20120618	19	1640	32.64	-0.161841928326535	-0.218797682494836
4	D	26	50	20120618	19	1642	32.68	-0.162940772264499	-0.218842937328832
4	D	26	50	20120618	19	1644	32.72	-0.16478879583713	-0.220678940086183
4	D	26	50	20120618	19	1646	32.76	-0.166558118425015	-0.221088920597915
4	D	26	50	20120618	19	1648	32.8	-0.166972765841503	-0.220876505720846
4	D	26	50	20120618	19	1650	32.84	-0.168221799259791	-0.221357055489341
4	D	26	50	20120618	19	1652	32.88	-0.170081702226346	-0.222379319762902
4	D	26	50	20120618	19	1654	32.92	-0.171290218426071	-0.222531277010179
4	D	26	50	20120618	19	1656	32.96	-0.172078854619129	-0.223151197525246
4	D	26	50	20120618	19	1658	33	-0.173298260263285	-0.223135287622669
4	D	26	50	20120618	19	1660	33.04	-0.173812539025242	-0.223297002943526
4	D	26	50	20120618	19	1662	33.08	-0.174712827379049	-0.22376143067741
4	D	26	50	20120618	19	1664	33.12	-0.175778225166262	-0.224561380578966
4	D	26	50	20120618	19	1666	33.16	-0.176331111958472	-0.223947682603574
4	D	26	50	20120618	19	1668	33.2	-0.177033551834903	-0.224201251095308
4	D	26	50	20120618	19	1670	33.24	-0.177513748050007	-0.223933186914560
4	D	26	50	20120618	19	1672	33.28	-0.178104182212297	-0.223810857441414
4	D	26	50	20120618	19	1674	33.32	-0.178274099971817	-0.223830444299253
4	D	26	50	20120618	19	1676	33.36	-0.178243623669547	-0.223978300327199
4	D	26	50	20120618	19	1678	33.4	-0.178956387304984	-0.224470446646905
4	D	26	50	20120618	19	1680	33.44	-0.179283707033995	-0.224332631535252
4	D	26	50	20120618	19	1682	33.48	-0.179275575306011	-0.224588250636651
4	D	26	50	20120618	19	1684	33.52	-0.179167034415099	-0.225116812955588
4	D	26	50	20120618	19	1686	33.56	-0.179325779887475	-0.224594614597682
4	D	26	50	20120618	19	1688	33.6	-0.179168307207305	-0.224909064983275
4	D	26	50	20120618	19	1690	33.64	-0.178932133542389	-0.224531469962122
4	D	26	50	20120618	19	1692	33.68	-0.178742770346387	-0.225477437413993
4	D	26	50	20120618	19	1694	33.72	-0.178535517348821	-0.224947885145562
4	D	26	50	20120618	19	1696	33.76	-0.178344457096545	-0.225297337316825
4	D	26	50	20120618	19	1698	33.8	-0.177836330163584	-0.225079972692288
4	D	26	50	20120618	19	1700	33.84	-0.177328910337405	-0.225185755866754
4	D	26	50	20120618	19	1702	33.88	-0.177058300572244	-0.225676982947644
4	D	26	50	20120618	19	1704	33.92	-0.175958395974109	-0.227355300892790
4	D	26	50	20120618	19	1706	33.96	-0.175787629686452	-0.227067861986238
4	D	26	50	20120618	19	1708	34	-0.174644874417377	-0.227984343085334
4	D	26	50	20120618	19	1710	34.04	-0.174155980788864	-0.229081348545667
4	D	26	50	20120618	19	1712	34.08	-0.172979425815648	-0.230160322783079
4	D	26	50	20120618	19	1714	34.12	-0.172567253272894	-0.231495976782062
4	D	26	50	20120618	19	1716	34.16	-0.172230882577084	-0.233045742714389
4	D	26	50	20120618	19	1718	34.2	-0.171780455557468	-0.235026348808492
4	D	26	50	20120618	19	1720	34.24	-0.171573768245327	-0.236706646652626
4	D	26	50	20120618	19	1722	34.28	-0.171929018692195	-0.237470039133595
4	D	26	50	20120618	19	1724	34.32	-0.172218791051126	-0.238556296570854
4	D	26	50	20120618	19	1726	34.36	-0.172567253272894	-0.239377388965168
4	D	26	50	20120618	19	1728	34.4	-0.173228751666694	-0.240989945979664
4	D	26	50	20120618	19	1730	34.44	-0.174081946708874	-0.243256506056079
4	D	26	50	20120618	19	1732	34.48	-0.174961516833992	-0.244533611613580
4	D	26	50	20120618	19	1734	34.52	-0.175461441328291	-0.244931712731388
4	D	26	50	20120618	19	1736	34.56	-0.176356567802595	-0.245384331782025
4	D	26	50	20120618	19	1738	34.6	-0.176664795648514	-0.245542794411689
4	D	26	50	20120618	19	1740	34.64	-0.177169811311638	-0.245845294692681
4	D	26	50	20120618	19	1742	34.68	-0.177650926765557	-0.245850668704218
4	D	26	50	20120618	19	1744	34.72	-0.177556386588912	-0.245791059602564
4	D	26	50	20120618	19	1746	34.76	-0.177747729683901	-0.24585286073524
4	D	26	50	20120618	19	1748	34.8	-0.177674544132049	-0.245450870530135
4	D	26	50	20120618	19	1750	34.84	-0.177767175120384	-0.247036911040336
4	D	26	50	20120618	19	1752	34.88	-0.177435117775939	-0.246920662685509
4	D	26	50	20120618	19	1754	34.92	-0.177429955896436	-0.246123965475147
4	D	26	50	20120618	19	1756	34.96	-0.177592873298821	-0.247423344896255
4	D	26	50	20120618	19	1758	35	-0.177092100276385	-0.247362675134429
4	D	26	50	20120618	19	1760	35.04	-0.17733470861301	-0.24789222740286
4	D	26	50	20120618	19	1762	35.08	-0.177003004821956	-0.248549200313260
4	D	26	50	20120618	19	1764	35.12	-0.176706939212673	-0.250234023640793
4	D	26	50	20120618	19	1766	35.16	-0.176924091705175	-0.251347646110484
4	D	26	50	20120618	19	1768	35.2	-0.177097686419957	-0.253329312864759
4	D	26	50	20120618	19	1770	35.24	-0.17712010170492	-0.255320737692615
4	D	26	50	20120618	19	1772	35.28	-0.178205793456754	-0.258220299759549
4	D	26	50	20120618	19	1774	35.32	-0.178333991916183	-0.258318375470099
4	D	26	50	20120618	19	1776	35.36	-0.179164771673399	-0.258515728972728
4	D	26	50	20120618	19	1778	35.4	-0.179799753562905	-0.259174752492794
4	D	26	50	20120618	19	1780	35.44	-0.179883545716475	-0.259335619285514
4	D	26	50	20120618	19	1782	35.48	-0.180829937432415	-0.261914861980570
4	D	26	50	20120618	19	1784	35.52	-0.181340892792501	-0.261866354455381
4	D	26	50	20120618	19	1786	35.56	-0.181547438683285	-0.261716377107091
4	D	26	50	20120618	19	1788	35.6	-0.181669556024396	-0.261348186606127
