# Supplementary material for: How Do Ants Make Sense of Gravity? A Boltzmann Walker Analysis of Lasius niger Trajectories on Various Inclines
Source: PLoS One. 2013 Oct 29;8(10):e76531. doi: 10.1371/journal.pone.0076531 (PMC3812222; doi:10.1371/journal.pone.0076531)
Supplement: Dataset S4 — Trajectories for . (ZIP) [file pone.0076531.s008.zip › Incline4/4-D-26-50-20120618-20.txt]

Pente	Colonie	Temperature	Humidite	Date	Indiv	Frame	Time	X	Y
4	D	26	50	20120618	20	16	0	0	0
4	D	26	50	20120618	20	18	0.04	-0.000117613070914759	-0.00047953860579728
4	D	26	50	20120618	20	20	0.08	-8.693170767907e-05	-0.000455999021051581
4	D	26	50	20120618	20	22	0.12	-0.000760153931911159	-0.00086040753134779
4	D	26	50	20120618	20	24	0.16	-0.00107166275329508	-0.00132776268730522
4	D	26	50	20120618	20	26	0.2	-0.00197336532066417	-0.00225260178855473
4	D	26	50	20120618	20	28	0.24	-0.00215780705346887	-0.00261406063296167
4	D	26	50	20120618	20	30	0.28	-0.00213674234245732	-0.0023892926004259
4	D	26	50	20120618	20	32	0.32	-0.00259791031407937	-0.00195250567061916
4	D	26	50	20120618	20	34	0.36	-0.00291481436020375	-0.00167443592891755
4	D	26	50	20120618	20	36	0.4	-0.00343870270331705	-0.00135664092824888
4	D	26	50	20120618	20	38	0.44	-0.00328499183122272	-0.00101500935798641
4	D	26	50	20120618	20	40	0.48	-0.00300591799789182	-0.000612997939678431
4	D	26	50	20120618	20	42	0.52	-0.00300929089723808	-0.000652631274763931
4	D	26	50	20120618	20	44	0.56	-0.00276339451408046	-0.00093634372857941
4	D	26	50	20120618	20	46	0.6	-0.00260977556586768	-0.00097582150017306
4	D	26	50	20120618	20	48	0.64	-0.00252093466987941	-0.00092152984151355
4	D	26	50	20120618	20	50	0.68	-0.00205789286528721	-0.00101433053547647
4	D	26	50	20120618	20	52	0.72	-0.00201289966080031	-0.00142856075896337
4	D	26	50	20120618	20	54	0.76	-0.00133486911045615	-0.00168210096642561
4	D	26	50	20120618	20	56	0.8	-0.00157486115199086	-0.00132024614222121
4	D	26	50	20120618	20	58	0.84	-0.00087132526004931	-0.00076698458341742
4	D	26	50	20120618	20	60	0.88	-0.00094513306586956	-0.00187936254517323
4	D	26	50	20120618	20	62	0.92	-0.000375756543522530	-0.00073476879846656
4	D	26	50	20120618	20	64	0.96	0.000186188286554230	-0.00107845804946228
4	D	26	50	20120618	20	66	1	0.0006328252138229	-0.00088756750281316
4	D	26	50	20120618	20	68	1.04	0.00172434352553371	-0.00012987430250053
4	D	26	50	20120618	20	70	1.08	0.00210536801457608	0.000471725075865169
4	D	26	50	20120618	20	72	1.12	0.00323853915833945	0.00100688752949771
4	D	26	50	20120618	20	74	1.16	0.00483265412087525	0.00217547977325107
4	D	26	50	20120618	20	76	1.2	0.00621434713527479	0.00360067682525633
4	D	26	50	20120618	20	78	1.24	0.00741153901990002	0.00445460372295455
4	D	26	50	20120618	20	80	1.28	0.00829334996640755	0.00472328379370878
4	D	26	50	20120618	20	82	1.32	0.00849374402819581	0.00505036310641443
4	D	26	50	20120618	20	84	1.36	0.00804354681828387	0.00515247993221949
4	D	26	50	20120618	20	86	1.4	0.00855970860559914	0.00448990461479172
4	D	26	50	20120618	20	88	1.44	0.0085413535277731	0.00417541038857763
4	D	26	50	20120618	20	90	1.48	0.00848574806471416	0.00346985782809613
4	D	26	50	20120618	20	92	1.52	0.00818211570576587	0.00365343759773457
4	D	26	50	20120618	20	94	1.56	0.0088823713293495	0.00228420239060597
4	D	26	50	20120618	20	96	1.6	0.00877323646874117	0.00233166339775921
4	D	26	50	20120618	20	98	1.64	0.00900710496555081	0.00099330825087181
4	D	26	50	20120618	20	100	1.68	0.00962161611374098	0.000279646589823659
4	D	26	50	20120618	20	102	1.72	0.0108431218650373	-0.00114315831994085
4	D	26	50	20120618	20	104	1.76	0.0119048144127177	-0.00229550195696932
4	D	26	50	20120618	20	106	1.8	0.0132532104758979	-0.00319897229129137
4	D	26	50	20120618	20	108	1.84	0.0142650307823012	-0.00474246618646881
4	D	26	50	20120618	20	110	1.88	0.0146759234617809	-0.00561666937111755
4	D	26	50	20120618	20	112	1.92	0.0145809887195523	-0.00671880701246821
4	D	26	50	20120618	20	114	1.96	0.0142021378767553	-0.00738120767452102
4	D	26	50	20120618	20	116	2	0.0136708135987311	-0.00799738476628766
4	D	26	50	20120618	20	118	2.04	0.0128285716405920	-0.00886310266956216
4	D	26	50	20120618	20	120	2.08	0.0118662275956683	-0.0110518527157758
4	D	26	50	20120618	20	122	2.12	0.0113072879694116	-0.0112029331506441
4	D	26	50	20120618	20	124	2.16	0.0107258269921741	-0.0108979650669862
4	D	26	50	20120618	20	126	2.2	0.0104797184769821	-0.0108087635465395
4	D	26	50	20120618	20	128	2.24	0.00996561649172042	-0.0109949094066868
4	D	26	50	20120618	20	130	2.28	0.00887346178390655	-0.0108967205590513
4	D	26	50	20120618	20	132	2.32	0.00758364951754761	-0.0114611826892691
4	D	26	50	20120618	20	134	2.36	0.0064448116200398	-0.0106707504449875
4	D	26	50	20120618	20	136	2.4	0.00440459642428225	-0.0113759480378648
4	D	26	50	20120618	20	138	2.44	0.00313788533646467	-0.0128202843491165
4	D	26	50	20120618	20	140	2.48	0.00225958093248505	-0.0135817605707085
4	D	26	50	20120618	20	142	2.52	0.0011195268113136	-0.0147778458332211
4	D	26	50	20120618	20	144	2.56	0.00104495533016967	-0.0162696572937616
4	D	26	50	20120618	20	146	2.6	0.000427050069429800	-0.0176119934518271
4	D	26	50	20120618	20	148	2.64	0.000324519586157750	-0.0180124987326912
4	D	26	50	20120618	20	150	2.68	0.00061358483830681	-0.0193776390844499
4	D	26	50	20120618	20	152	2.72	0.000449818907784011	-0.0202452591049658
4	D	26	50	20120618	20	154	2.76	0.00061591829068473	-0.0208873827729613
4	D	26	50	20120618	20	156	2.8	0.00068754820761893	-0.0211475273577599
4	D	26	50	20120618	20	158	2.84	0.000965582593981482	-0.0222766354659585
4	D	26	50	20120618	20	160	2.88	0.00066485007994284	-0.0226032480881886
4	D	26	50	20120618	20	162	2.92	0.000706710801389081	-0.0223406286296559
4	D	26	50	20120618	20	164	2.96	0.000366733860994591	-0.0217257285727361
4	D	26	50	20120618	20	166	3	-0.00060016395159989	-0.0216304105786321
4	D	26	50	20120618	20	168	3.04	-0.0015341812988692	-0.0229473969585921
4	D	26	50	20120618	20	170	3.08	-0.00218295177060786	-0.0222904240481917
4	D	26	50	20120618	20	172	3.12	-0.00185549062024037	-0.0214623312967441
4	D	26	50	20120618	20	174	3.16	-0.00163911594519729	-0.0213479214195481
4	D	26	50	20120618	20	176	3.2	-0.00154613140347126	-0.0209364559835757
4	D	26	50	20120618	20	178	3.24	-0.00120636659511112	-0.0202175405191433
4	D	26	50	20120618	20	180	3.28	-0.00131476606466702	-0.0196697448957581
4	D	26	50	20120618	20	182	3.32	-0.000928190787392329	-0.0191599916172007
4	D	26	50	20120618	20	184	3.36	-0.000928615051461039	-0.0191001703835123
4	D	26	50	20120618	20	186	3.4	-0.00063099380725963	-0.0186175700053525
4	D	26	50	20120618	20	188	3.44	-0.000611505944370119	-0.0176171270470585
4	D	26	50	20120618	20	190	3.48	-0.000474928269583938	-0.0173821908190093
4	D	26	50	20120618	20	192	3.52	-0.000126027641610880	-0.0167704161740623
4	D	26	50	20120618	20	194	3.56	1.75433192412412e-05	-0.0160354776699683
4	D	26	50	20120618	20	196	3.6	0.00096774634073191	-0.0159370413349593
4	D	26	50	20120618	20	198	3.64	0.00154203725520819	-0.0152341559812564
4	D	26	50	20120618	20	200	3.68	0.00210657009610409	-0.0144646611687658
4	D	26	50	20120618	20	202	3.72	0.0026232530211171	-0.0137345734171907
4	D	26	50	20120618	20	204	3.76	0.00305211328390674	-0.0129791712428491
4	D	26	50	20120618	20	206	3.8	0.00258909269251798	-0.0126148627581140
4	D	26	50	20120618	20	208	3.84	0.00262889573323097	-0.0113975713632335
4	D	26	50	20120618	20	210	3.88	0.00261785072530884	-0.0102954605919405
4	D	26	50	20120618	20	212	3.92	0.00260826235735595	-0.00918896575860416
4	D	26	50	20120618	20	214	3.96	0.00234811777255742	-0.00726683739530478
4	D	26	50	20120618	20	216	4	0.00211296234140602	-0.00682820491679914
4	D	26	50	20120618	20	218	4.04	0.00167300757321956	-0.00616488925857148
4	D	26	50	20120618	20	220	4.08	0.00170552741408633	-0.00537008002331436
4	D	26	50	20120618	20	222	4.12	0.00146315949376683	-0.00556299289535767
4	D	26	50	20120618	20	224	4.16	0.00156193524003078	-0.00507884395334706
4	D	26	50	20120618	20	226	4.2	0.00114338459411084	-0.0055946500659514
4	D	26	50	20120618	20	228	4.24	0.00109606500831383	-0.00499887017639486
4	D	26	50	20120618	20	230	4.28	0.00160730321111171	-0.00493511742900308
4	D	26	50	20120618	20	232	4.32	0.00203144707167083	-0.00399399365858284
4	D	26	50	20120618	20	234	4.36	0.00225190175284136	-0.00366017561825249
4	D	26	50	20120618	20	236	4.4	0.00248431360968176	-0.00264117817802018
4	D	26	50	20120618	20	238	4.44	0.00232157659023626	-0.00090368607260099
4	D	26	50	20120618	20	240	4.48	0.00243653440447698	0.000642703495556079
4	D	26	50	20120618	20	242	4.52	0.0022366070331643	0.00131486505961639
4	D	26	50	20120618	20	244	4.56	0.00244583285864959	0.00276220657468807
4	D	26	50	20120618	20	246	4.6	0.00206288503916239	0.00276255305701085
4	D	26	50	20120618	20	248	4.64	0.00130896071799348	0.00369309850998454
4	D	26	50	20120618	20	250	4.68	0.00129700354232362	0.00401604124802025
4	D	26	50	20120618	20	252	4.72	0.00124576658495884	0.00406763175877562
4	D	26	50	20120618	20	254	4.76	0.00176615050686458	0.00450947025942716
4	D	26	50	20120618	20	256	4.8	0.00192406300745272	0.0047782853875766
4	D	26	50	20120618	20	258	4.84	0.00229620623532339	0.00420270753875856
4	D	26	50	20120618	20	260	4.88	0.00313577886536352	0.00426724871021136
4	D	26	50	20120618	20	262	4.92	0.00387524780260463	0.00409190532036019
4	D	26	50	20120618	20	264	4.96	0.00379801137742376	0.003681112484358
4	D	26	50	20120618	20	266	5	0.00480549061387597	0.00419884956416041
4	D	26	50	20120618	20	268	5.04	0.00515123047453713	0.00416942685099523
4	D	26	50	20120618	20	270	5.08	0.00575034083703306	0.00395959291367813
4	D	26	50	20120618	20	272	5.12	0.00663128883042482	0.00333878950508489
4	D	26	50	20120618	20	274	5.16	0.00804602664176549	0.00282487744870464
4	D	26	50	20120618	20	276	5.2	0.00880399561372278	0.00243508483557555
4	D	26	50	20120618	20	278	5.24	0.00972326978460436	0.00199907572322811
4	D	26	50	20120618	20	280	5.28	0.0112599330282755	0.00222411245634073
4	D	26	50	20120618	20	282	5.32	0.0127942769617044	0.00126847885477055
4	D	26	50	20120618	20	284	5.36	0.0139726633414840	0.00087138889965962
4	D	26	50	20120618	20	286	5.4	0.0156066669046533	0.00118646861028853
4	D	26	50	20120618	20	288	5.44	0.0162892865780073	0.00114066930407108
4	D	26	50	20120618	20	290	5.48	0.0171504224293398	0.00119325683538792
4	D	26	50	20120618	20	292	5.52	0.017889674284799	0.00229970924231739
4	D	26	50	20120618	20	294	5.56	0.017818716119307	0.00206467401931879
4	D	26	50	20120618	20	296	5.6	0.0175570653970645	0.00243383325657285
4	D	26	50	20120618	20	298	5.64	0.0175001715854503	0.00186602651128005
4	D	26	50	20120618	20	300	5.68	0.0174883275468654	0.00170403541877803
4	D	26	50	20120618	20	302	5.72	0.0171320376530289	0.00140285742746724
4	D	26	50	20120618	20	304	5.76	0.016915542769833	0.0015806594275966
4	D	26	50	20120618	20	306	5.8	0.0169973408822807	0.00122122290858385
4	D	26	50	20120618	20	308	5.84	0.01692527963021	0.00081308794555079
4	D	26	50	20120618	20	310	5.88	0.0167532829767542	-0.000325863089042011
4	D	26	50	20120618	20	312	5.92	0.0165421055365528	-6.75357686711203e-05
4	D	26	50	20120618	20	314	5.96	0.016687140208442	-0.00072486930352995
4	D	26	50	20120618	20	316	6	0.0167746234594104	-0.00072226715057519
4	D	26	50	20120618	20	318	6.04	0.0169263120061105	-0.00237831123211408
4	D	26	50	20120618	20	320	6.08	0.0168854483052257	-0.00254122156343165
4	D	26	50	20120618	20	322	6.12	0.0174280042673624	-0.00346166953156999
4	D	26	50	20120618	20	324	6.16	0.0181014881211035	-0.00527027190114988
4	D	26	50	20120618	20	326	6.2	0.0184856309510509	-0.00597054803083017
4	D	26	50	20120618	20	328	6.24	0.019196775311958	-0.00679014842983568
4	D	26	50	20120618	20	330	6.28	0.0194338328603508	-0.00750825072146968
4	D	26	50	20120618	20	332	6.32	0.0196973291312922	-0.00734459792803186
4	D	26	50	20120618	20	334	6.36	0.0204507443355786	-0.00759470866760536
4	D	26	50	20120618	20	336	6.4	0.0206504454327213	-0.00781418047035004
4	D	26	50	20120618	20	338	6.44	0.0213012170166507	-0.00801759387809396
4	D	26	50	20120618	20	340	6.48	0.0214585624176004	-0.00768672447304116
4	D	26	50	20120618	20	342	6.52	0.0216071326233955	-0.00731244578269131
4	D	26	50	20120618	20	344	6.56	0.0220390475874798	-0.0075084416403006
4	D	26	50	20120618	20	346	6.6	0.0217767321848631	-0.00734960424404267
4	D	26	50	20120618	20	348	6.64	0.021600082768787	-0.00789720187752915
4	D	26	50	20120618	20	350	6.68	0.021482066647007	-0.00837612530042676
4	D	26	50	20120618	20	352	6.72	0.0210016653709367	-0.00856576426807326
4	D	26	50	20120618	20	354	6.76	0.0203828408713813	-0.00851905986517586
4	D	26	50	20120618	20	356	6.8	0.0201484208312823	-0.00931874106615536
4	D	26	50	20120618	20	358	6.84	0.0196772826540455	-0.00987063083780366
4	D	26	50	20120618	20	360	6.88	0.0193375885563635	-0.00997316132107566
4	D	26	50	20120618	20	362	6.92	0.0180887645123935	-0.0104646740023949
4	D	26	50	20120618	20	364	6.96	0.0176066689377648	-0.0118180665528017
4	D	26	50	20120618	20	366	7	0.0166486948127488	-0.0139225436128335
4	D	26	50	20120618	20	368	7.04	0.0162659944806351	-0.0151232250694239
4	D	26	50	20120618	20	370	7.08	0.0163081875422685	-0.0161279743080153
4	D	26	50	20120618	20	372	7.12	0.0165503221173502	-0.0172526771409672
4	D	26	50	20120618	20	374	7.16	0.0162841671249116	-0.0179621880852098
4	D	26	50	20120618	20	376	7.2	0.016708975665845	-0.0192330216055617
4	D	26	50	20120618	20	378	7.24	0.01708133102575	-0.0192109669450564
4	D	26	50	20120618	20	380	7.28	0.0177750593466365	-0.0196932986226394
4	D	26	50	20120618	20	382	7.32	0.0175526176954109	-0.0189137699649237
4	D	26	50	20120618	20	384	7.36	0.017406932485283	-0.0196460709607240
4	D	26	50	20120618	20	386	7.4	0.0170198834464649	-0.0189660958667315
4	D	26	50	20120618	20	388	7.44	0.0169315728805625	-0.0190104243908441
4	D	26	50	20120618	20	390	7.48	0.0167237683397074	-0.0186501393436940
4	D	26	50	20120618	20	392	7.52	0.0166437874916874	-0.0184151748313735
4	D	26	50	20120618	20	394	7.56	0.0158088358044623	-0.0183577577607411
4	D	26	50	20120618	20	396	7.6	0.0152267525732574	-0.0181710744994401
4	D	26	50	20120618	20	398	7.64	0.0148730860455791	-0.0187275392519626
4	D	26	50	20120618	20	400	7.68	0.0144068551894038	-0.0181837387818911
4	D	26	50	20120618	20	402	7.72	0.0130388793394525	-0.0186749022231711
4	D	26	50	20120618	20	404	7.76	0.0121849418351525	-0.0185189498225804
4	D	26	50	20120618	20	406	7.8	0.0109116758674733	-0.0185618499909950
4	D	26	50	20120618	20	408	7.84	0.00978695182131801	-0.0183545262827511
4	D	26	50	20120618	20	410	7.88	0.00826532873888268	-0.0179521118135778
4	D	26	50	20120618	20	412	7.92	0.00706317650018743	-0.0180742291546888
4	D	26	50	20120618	20	414	7.96	0.0055187845793979	-0.0177717995843753
4	D	26	50	20120618	20	416	8	0.00400359616867136	-0.0175005534231121
4	D	26	50	20120618	20	418	8.04	0.00233729903880526	-0.0173959723301746
4	D	26	50	20120618	20	420	8.08	0.000466294495785662	-0.0173541116087284
4	D	26	50	20120618	20	422	8.12	-0.000536248569648439	-0.0170387349132514
4	D	26	50	20120618	20	424	8.16	-0.0020217738509042	-0.0177438264401115
4	D	26	50	20120618	20	426	8.2	-0.00306659483078544	-0.0185719899022372
4	D	26	50	20120618	20	428	8.24	-0.00358531422332827	-0.0192907073767709
4	D	26	50	20120618	20	430	8.28	-0.00356485055308073	-0.0198399454979897
4	D	26	50	20120618	20	432	8.32	-0.00429577976172545	-0.0199675853430617
4	D	26	50	20120618	20	434	8.36	-0.00469041605630571	-0.0205272603603708
4	D	26	50	20120618	20	436	8.4	-0.00539856228446051	-0.0221422427511262
4	D	26	50	20120618	20	438	8.44	-0.00570523449546121	-0.0222671885193619
4	D	26	50	20120618	20	440	8.48	-0.00563943113840391	-0.0235096175603135
4	D	26	50	20120618	20	442	8.52	-0.00591718268205401	-0.0237829850419202
4	D	26	50	20120618	20	444	8.56	-0.00645373530761841	-0.0255163866053209
4	D	26	50	20120618	20	446	8.6	-0.00654509350374771	-0.0264886584294524
4	D	26	50	20120618	20	448	8.64	-0.0074489173914603	-0.0271094981833342
4	D	26	50	20120618	20	450	8.68	-0.00771917360322981	-0.0287878868391586
4	D	26	50	20120618	20	452	8.72	-0.00761197621520191	-0.0288424754826662
4	D	26	50	20120618	20	454	8.76	-0.0081620345802869	-0.0289763307963448
4	D	26	50	20120618	20	456	8.8	-0.008081000143163	-0.0298360312209114
4	D	26	50	20120618	20	458	8.84	-0.008472525167906	-0.0291770784115237
4	D	26	50	20120618	20	460	8.88	-0.00896969194575821	-0.0288035138990228
4	D	26	50	20120618	20	462	8.92	-0.00883435170783911	-0.0282679512229522
4	D	26	50	20120618	20	464	8.96	-0.00869420314380791	-0.0286698707173786
4	D	26	50	20120618	20	466	9	-0.0087950365708051	-0.0278623547732635
4	D	26	50	20120618	20	468	9.04	-0.0084304523144254	-0.0277086297590336
4	D	26	50	20120618	20	470	9.08	-0.0086380588653817	-0.0272699407119855
4	D	26	50	20120618	20	472	9.12	-0.0082597567374469	-0.0266144527258255
4	D	26	50	20120618	20	474	9.16	-0.00799749083230481	-0.0259656822540869
4	D	26	50	20120618	20	476	9.2	-0.00780897616444051	-0.0255950168793889
4	D	26	50	20120618	20	478	9.24	-0.00787871810626891	-0.0250669283219953
4	D	26	50	20120618	20	480	9.28	-0.00822443675372671	-0.0244332757932384
4	D	26	50	20120618	20	482	9.32	-0.00799003792683111	-0.0243037974705354
4	D	26	50	20120618	20	484	9.36	-0.00757222974303141	-0.0236708449774919
4	D	26	50	20120618	20	486	9.4	-0.00692670489141841	-0.0231466737916661
4	D	26	50	20120618	20	488	9.44	-0.00635875672476941	-0.0228472847805117
4	D	26	50	20120618	20	490	9.48	-0.00625633230751451	-0.0225369002589099
4	D	26	50	20120618	20	492	9.52	-0.00546052605169591	-0.0213687881406609
4	D	26	50	20120618	20	494	9.56	-0.00471085144228191	-0.0206124667275038
4	D	26	50	20120618	20	496	9.6	-0.00446627734880515	-0.0200898299633932
4	D	26	50	20120618	20	498	9.64	-0.00427494132488389	-0.0188851957798960
4	D	26	50	20120618	20	500	9.68	-0.00471722954544831	-0.0175511044868991
4	D	26	50	20120618	20	502	9.72	-0.00457213123394881	-0.0165072734565116
4	D	26	50	20120618	20	504	9.76	-0.00400632560084674	-0.0159460923017585
4	D	26	50	20120618	20	506	9.8	-0.00392298599561609	-0.0141489521331016
4	D	26	50	20120618	20	508	9.84	-0.00378296471080553	-0.0128541123375284
4	D	26	50	20120618	20	510	9.88	-0.00393870497936187	-0.0116478942348414
4	D	26	50	20120618	20	512	9.92	-0.00316574534364342	-0.0105645571485889
4	D	26	50	20120618	20	514	9.96	-0.00246990984454899	-0.00970984889789746
4	D	26	50	20120618	20	516	10	-0.00184767001924045	-0.00861325355949766
4	D	26	50	20120618	20	518	10.04	-0.00146897898257599	-0.00698559981522346
4	D	26	50	20120618	20	520	10.08	-0.00115882073514414	-0.00701206682204326
4	D	26	50	20120618	20	522	10.12	-0.00062600163338445	-0.00665888112697621
4	D	26	50	20120618	20	524	10.16	-0.000142340595052848	-0.00676904836348507
4	D	26	50	20120618	20	526	10.2	0.00030967034375284	-0.00667493245090914
4	D	26	50	20120618	20	528	10.24	0.00088225713088646	-0.00581254502057403
4	D	26	50	20120618	20	530	10.28	0.00108637057434377	-0.00498394315224401
4	D	26	50	20120618	20	532	10.32	0.00111241331709487	-0.00494320673057985
4	D	26	50	20120618	20	534	10.36	0.00118028849702096	-0.00433621919854151
4	D	26	50	20120618	20	536	10.4	0.00132814311075351	-0.00316007293304474
4	D	26	50	20120618	20	538	10.44	0.00134876800134716	-0.00244271876038524
4	D	26	50	20120618	20	540	10.48	0.00063702542810315	-0.0011908597433997
4	D	26	50	20120618	20	542	10.52	0.000150564246918051	-0.00146524545877132
4	D	26	50	20120618	20	544	10.56	0.000575280863969942	0.000157536319780549
4	D	26	50	20120618	20	546	10.6	0.000217894954622641	0.00046244076382819
4	D	26	50	20120618	20	548	10.64	0.00074119639910755	0.00103555080997989
4	D	26	50	20120618	20	550	10.68	0.00115054051473645	0.00112775753424662
4	D	26	50	20120618	20	552	10.72	0.00180219598214234	0.00130232805638595
4	D	26	50	20120618	20	554	10.76	0.00245353325149671	0.00142655964677262
4	D	26	50	20120618	20	556	10.8	0.00317148705070666	0.00132668788499783
4	D	26	50	20120618	20	558	10.84	0.00383665037895356	0.00141102946053741
4	D	26	50	20120618	20	560	10.88	0.00400491138728437	0.00131048099757303
4	D	26	50	20120618	20	562	10.92	0.00569032585608663	0.00145608418331428
4	D	26	50	20120618	20	564	10.96	0.00632869266575369	0.00162721745939027
4	D	26	50	20120618	20	566	11	0.00730031183032616	0.00127803893845219
4	D	26	50	20120618	20	568	11.04	0.00911587920170074	0.00183962314407055
4	D	26	50	20120618	20	570	11.08	0.0104762960801612	0.00264844016466297
4	D	26	50	20120618	20	572	11.12	0.0103180314403960	0.00263383133856365
4	D	26	50	20120618	20	574	11.16	0.0104018730914413	0.00276135804655065
4	D	26	50	20120618	20	576	11.2	0.0109822380531680	0.00355682489111427
4	D	26	50	20120618	20	578	11.24	0.0106716201863283	0.00344708191867411
4	D	26	50	20120618	20	580	11.28	0.0102485440570088	0.00283387891802914
4	D	26	50	20120618	20	582	11.32	0.0106096422769573	0.00285268088734089
4	D	26	50	20120618	20	584	11.36	0.0104277178442936	0.00256828253994766
4	D	26	50	20120618	20	586	11.4	0.0109509415070326	0.00192704275542864
4	D	26	50	20120618	20	588	11.44	0.011108371760796	0.00238551665021437
4	D	26	50	20120618	20	590	11.48	0.0108336749184407	0.00198747210094884
4	D	26	50	20120618	20	592	11.52	0.0117395918422256	0.00135878346179588
4	D	26	50	20120618	20	594	11.56	0.0120370009543927	0.000646712791005409
4	D	26	50	20120618	20	596	11.6	0.0128454644215945	-0.00019953846258303
4	D	26	50	20120618	20	598	11.64	0.0134196139147145	-0.000384623662558611
4	D	26	50	20120618	20	600	11.68	0.0139808304248067	-0.00106091473022105
4	D	26	50	20120618	20	602	11.72	0.0149393136667050	-0.00181142372563682
4	D	26	50	20120618	20	604	11.76	0.0162299815322692	-0.00221861823665091
4	D	26	50	20120618	20	606	11.8	0.016339286098505	-0.00250274788346729
4	D	26	50	20120618	20	608	11.84	0.016815755860872	-0.00250286809162009
4	D	26	50	20120618	20	610	11.88	0.0175711933905526	-0.00255254234299844
4	D	26	50	20120618	20	612	11.92	0.0175813474439305	-0.00232035676032803
4	D	26	50	20120618	20	614	11.96	0.0177889539948868	-0.00236023758278695
4	D	26	50	20120618	20	616	12	0.0177513217719921	-0.00279554665942101
4	D	26	50	20120618	20	618	12.04	0.0178527845240245	-0.0033761591085211
4	D	26	50	20120618	20	620	12.08	0.0182330382666754	-0.0039233466200745
4	D	26	50	20120618	20	622	12.12	0.0186290251352077	-0.00494638164002738
4	D	26	50	20120618	20	624	12.16	0.0192128054226875	-0.00602642360867953
4	D	26	50	20120618	20	626	12.2	0.0194779916788359	-0.00609004200578288
4	D	26	50	20120618	20	628	12.24	0.0203691724973009	-0.00789590787211958
4	D	26	50	20120618	20	630	12.28	0.0212804422194195	-0.00827397665481656
4	D	26	50	20120618	20	632	12.32	0.0222888542711374	-0.00923853394396536
4	D	26	50	20120618	20	634	12.36	0.0231491840207393	-0.00964887508015576
4	D	26	50	20120618	20	636	12.4	0.0234354844853739	-0.0108045067637167
4	D	26	50	20120618	20	638	12.44	0.0234947329625695	-0.0114433141009085
4	D	26	50	20120618	20	640	12.48	0.0240537645127078	-0.0122410790425110
4	D	26	50	20120618	20	642	12.52	0.0238188000003873	-0.0131506234240834
4	D	26	50	20120618	20	644	12.56	0.024401081221491	-0.0133359773246358
4	D	26	50	20120618	20	646	12.6	0.0242515847058125	-0.0141166373532014
4	D	26	50	20120618	20	648	12.64	0.0248017349947791	-0.0141429205122581
4	D	26	50	20120618	20	650	12.68	0.0252856435204841	-0.0154153238096642
4	D	26	50	20120618	20	652	12.72	0.0254736130090202	-0.0166534472774252
4	D	26	50	20120618	20	654	12.76	0.0261539494345778	-0.0170063352805374
4	D	26	50	20120618	20	656	12.8	0.0263719292420141	-0.0168562377240949
4	D	26	50	20120618	20	658	12.84	0.0264335861249065	-0.0181837628235217
4	D	26	50	20120618	20	660	12.88	0.0264232156968536	-0.0178542977325363
4	D	26	50	20120618	20	662	12.92	0.026534952427574	-0.0189248435399598
4	D	26	50	20120618	20	664	12.96	0.0261051873509471	-0.0199941159894918
4	D	26	50	20120618	20	666	13	0.0264886160030455	-0.0207096726967135
4	D	26	50	20120618	20	668	13.04	0.0262722483990703	-0.0216915541020014
4	D	26	50	20120618	20	670	13.08	0.0270258757353911	-0.0229924962290962
4	D	26	50	20120618	20	672	13.12	0.0272258031067038	-0.0233385967142157
4	D	26	50	20120618	20	674	13.16	0.0279094763691618	-0.0247481009454261
4	D	26	50	20120618	20	676	13.2	0.0280260641352438	-0.0254043808911810
4	D	26	50	20120618	20	678	13.24	0.0285803156435413	-0.0250319972470047
4	D	26	50	20120618	20	680	13.28	0.028878339938608	-0.0256766877126159
4	D	26	50	20120618	20	682	13.32	0.0298874661681749	-0.0259331412000167
4	D	26	50	20120618	20	684	13.36	0.0305808267935352	-0.0263926474707029
4	D	26	50	20120618	20	686	13.4	0.0309082667306993	-0.0266635612917789
4	D	26	50	20120618	20	688	13.44	0.0313073577980009	-0.0260821780962874
4	D	26	50	20120618	20	690	13.48	0.0314114580583272	-0.0260905078141697
4	D	26	50	20120618	20	692	13.52	0.0326060583965994	-0.0259644872436267
4	D	26	50	20120618	20	694	13.56	0.0329453290787408	-0.0253089984089386
4	D	26	50	20120618	20	696	13.6	0.0330390297782149	-0.0250945238712379
4	D	26	50	20120618	20	698	13.64	0.0331644585003821	-0.0250062889657611
4	D	26	50	20120618	20	700	13.68	0.0331634904711986	-0.0244043777533049
4	D	26	50	20120618	20	702	13.72	0.0328107587386851	-0.0237740896386129
4	D	26	50	20120618	20	704	13.76	0.0326618378079265	-0.0240620277625528
4	D	26	50	20120618	20	706	13.8	0.0323563931342981	-0.0234667598183058
4	D	26	50	20120618	20	708	13.84	0.0321298177368296	-0.0236429892129538
4	D	26	50	20120618	20	710	13.88	0.0320950719238156	-0.0235539913392601
4	D	26	50	20120618	20	712	13.92	0.031855195847793	-0.0240735988579201
4	D	26	50	20120618	20	714	13.96	0.0318536182925642	-0.0238480537150318
4	D	26	50	20120618	20	716	14	0.0314206992368506	-0.0230334949873761
4	D	26	50	20120618	20	718	14.04	0.0308258124231587	-0.0234178054016307
4	D	26	50	20120618	20	720	14.08	0.030182508240392	-0.0227525377751336
4	D	26	50	20120618	20	722	14.12	0.0292019438214841	-0.0224830788262599
4	D	26	50	20120618	20	724	14.16	0.028138062778316	-0.0214699044103706
4	D	26	50	20120618	20	726	14.2	0.0277272987922705	-0.0211875623294971
4	D	26	50	20120618	20	728	14.24	0.0270660231371065	-0.0203011226619999
4	D	26	50	20120618	20	730	14.28	0.0262576360374371	-0.0196728102036545
4	D	26	50	20120618	20	732	14.32	0.0260048114220374	-0.0182958951097755
4	D	26	50	20120618	20	734	14.36	0.0254392773179393	-0.0183040876489423
4	D	26	50	20120618	20	736	14.4	0.0248593528837373	-0.0178184021638962
4	D	26	50	20120618	20	738	14.44	0.0239949452493283	-0.0165638936178015
4	D	26	50	20120618	20	740	14.48	0.0235553581766681	-0.0162446136928924
4	D	26	50	20120618	20	742	14.52	0.0238040646021742	-0.0165064383634030
4	D	26	50	20120618	20	744	14.56	0.0233405308704654	-0.0157957505742734
4	D	26	50	20120618	20	746	14.6	0.0230122768341931	-0.0153039021657255
4	D	26	50	20120618	20	748	14.64	0.0226132281932982	-0.0147941771714394
4	D	26	50	20120618	20	750	14.68	0.0222944467786698	-0.0139135640638192
4	D	26	50	20120618	20	752	14.72	0.0215863033789421	-0.0133647544493098
4	D	26	50	20120618	20	754	14.76	0.021031720944671	-0.0126349481262336
4	D	26	50	20120618	20	756	14.8	0.0204020260925684	-0.0117066038966697
4	D	26	50	20120618	20	758	14.84	0.0201505499298005	-0.0112221233215787
4	D	26	50	20120618	20	760	14.88	0.0197732370442525	-0.0103167445060543
4	D	26	50	20120618	20	762	14.92	0.0189069888108921	-0.00962806492758536
4	D	26	50	20120618	20	764	14.96	0.0179462216140905	-0.00874186921192776
4	D	26	50	20120618	20	766	15	0.017173986055716	-0.00841483656826966
4	D	26	50	20120618	20	768	15.04	0.016460236713427	-0.00674860590644097
4	D	26	50	20120618	20	770	15.08	0.0161499653289102	-0.0071008794337603
4	D	26	50	20120618	20	772	15.12	0.0158181484007706	-0.005879748449058
4	D	26	50	20120618	20	774	15.16	0.0152846716897044	-0.00600126474940491
4	D	26	50	20120618	20	776	15.2	0.0141320169256922	-0.00493091721472283
4	D	26	50	20120618	20	778	15.24	0.0138415303889129	-0.00485201116901023
4	D	26	50	20120618	20	780	15.28	0.0129412887041538	-0.00470983603694417
4	D	26	50	20120618	20	782	15.32	0.0128695619135906	-0.00428255757202404
4	D	26	50	20120618	20	784	15.36	0.0126767968268645	-0.00399729019039674
4	D	26	50	20120618	20	786	15.4	0.0123553177998659	-0.00399495673801882
4	D	26	50	20120618	20	788	15.44	0.0127087665386555	-0.00348434644604264
4	D	26	50	20120618	20	790	15.48	0.0125846692985573	-0.00250934518973576
4	D	26	50	20120618	20	792	15.52	0.0121241235809027	-0.00168116051440664
4	D	26	50	20120618	20	794	15.56	0.0122651277441391	-0.000438823397336561
4	D	26	50	20120618	20	796	15.6	0.0115674537674136	-7.99030662740688e-07
4	D	26	50	20120618	20	798	15.64	0.0107623561284902	0.00200018588087458
4	D	26	50	20120618	20	800	15.68	0.0099244840902588	0.00315402151321135
4	D	26	50	20120618	20	802	15.72	0.00910895662631292	0.00347707738833205
4	D	26	50	20120618	20	804	15.76	0.00846022504544723	0.00402515938996365
4	D	26	50	20120618	20	806	15.8	0.00768902186297324	0.00414187867790699
4	D	26	50	20120618	20	808	15.84	0.00598336080570527	0.00482479462900236
4	D	26	50	20120618	20	810	15.88	0.00527257706925655	0.00503026571747955
4	D	26	50	20120618	20	812	15.92	0.00341024943354889	0.00548491487168584
4	D	26	50	20120618	20	814	15.96	0.00183746576128115	0.00485371458924611
4	D	26	50	20120618	20	816	16	0.000907229313970841	0.00542146971574388
4	D	26	50	20120618	20	818	16.04	-0.000324979205565519	0.00506019047645936
4	D	26	50	20120618	20	820	16.08	-0.00223924454145812	0.00596135564267475
4	D	26	50	20120618	20	822	16.12	-0.00392255466047957	0.00593130360447432
4	D	26	50	20120618	20	824	16.16	-0.00518102088322851	0.00534555048907501
4	D	26	50	20120618	20	826	16.2	-0.00701627410739131	0.00453299994467792
4	D	26	50	20120618	20	828	16.24	-0.00845131903553821	0.00400998134290548
4	D	26	50	20120618	20	830	16.28	-0.00915462865330971	0.00409990411226897
4	D	26	50	20120618	20	832	16.32	-0.0105847238339883	0.00263770628372456
4	D	26	50	20120618	20	834	16.36	-0.0113650161670276	0.00276109641704161
4	D	26	50	20120618	20	836	16.4	-0.0117293882913731	0.00304754537410028
4	D	26	50	20120618	20	838	16.44	-0.011957571649662	0.00325649542794091
4	D	26	50	20120618	20	840	16.48	-0.0121164585433946	0.00350108366355333
4	D	26	50	20120618	20	842	16.52	-0.0125162567174775	0.00355001545281144
4	D	26	50	20120618	20	844	16.56	-0.0132384955837814	0.00434904611555224
4	D	26	50	20120618	20	846	16.6	-0.0135167421021783	0.00530767077880684
4	D	26	50	20120618	20	848	16.64	-0.0139749472963872	0.00619098856986508
4	D	26	50	20120618	20	850	16.68	-0.0150007471038545	0.00744603239579308
4	D	26	50	20120618	20	852	16.72	-0.0154784684452241	0.00792799637784983
4	D	26	50	20120618	20	854	16.76	-0.0169249967874975	0.00865709417993128
4	D	26	50	20120618	20	856	16.8	-0.0176523975333041	0.00884497245169255
4	D	26	50	20120618	20	858	16.84	-0.0187223208039174	0.00925827636529609
4	D	26	50	20120618	20	860	16.88	-0.0192616311459284	0.0095414726311613
4	D	26	50	20120618	20	862	16.92	-0.0193223716184323	0.0096419525047679
4	D	26	50	20120618	20	864	16.96	-0.0193943550887571	0.00948554048476944
4	D	26	50	20120618	20	866	17	-0.0200870368916075	0.00986454971948543
4	D	26	50	20120618	20	868	17.04	-0.0208418733805241	0.0109097242527573
4	D	26	50	20120618	20	870	17.08	-0.0212606220163428	0.0112352762148156
4	D	26	50	20120618	20	872	17.12	-0.0216445809985271	0.0119569493956945
4	D	26	50	20120618	20	874	17.16	-0.0215283326437	0.0123202608598682
4	D	26	50	20120618	20	876	17.2	-0.0213719913343797	0.0125903049396033
4	D	26	50	20120618	20	878	17.24	-0.0211753449385317	0.0127340597482185
4	D	26	50	20120618	20	880	17.28	-0.0215402827483021	0.0131182308624372
4	D	26	50	20120618	20	882	17.32	-0.0222674713620743	0.0129324032003413
4	D	26	50	20120618	20	884	17.36	-0.0225966295687166	0.0134850071498386
4	D	26	50	20120618	20	886	17.4	-0.0231114740160986	0.0133982451477870
4	D	26	50	20120618	20	888	17.44	-0.024059279945601	0.0139516269147436
4	D	26	50	20120618	20	890	17.48	-0.0246345820227744	0.0137764058543656
4	D	26	50	20120618	20	892	17.52	-0.0259420931718664	0.0148466119676914
4	D	26	50	20120618	20	894	17.56	-0.0267361740871389	0.0150339952647059
4	D	26	50	20120618	20	896	17.6	-0.0269753883112143	0.0158066508445084
4	D	26	50	20120618	20	898	17.64	-0.0275150522066159	0.0161232932611238
4	D	26	50	20120618	20	900	17.68	-0.0272261990865012	0.0171141619936005
4	D	26	50	20120618	20	902	17.72	-0.0273896821743115	0.0178224001456369
4	D	26	50	20120618	20	904	17.76	-0.0274629384368425	0.0184443712703686
4	D	26	50	20120618	20	906	17.8	-0.0274636455436237	0.0183098795605869
4	D	26	50	20120618	20	908	17.84	-0.0279499228770456	0.0183501139364364
4	D	26	50	20120618	20	910	17.88	-0.0282423115310663	0.0188451593939451
4	D	26	50	20120618	20	912	17.92	-0.0289887334492868	0.0188086726840359
4	D	26	50	20120618	20	914	17.96	-0.0298746675354354	0.0194971825568773
4	D	26	50	20120618	20	916	18	-0.0301047600820335	0.0203635297851870
4	D	26	50	20120618	20	918	18.04	-0.0302216448329637	0.0205542364840730
4	D	26	50	20120618	20	920	18.08	-0.0306093514810882	0.0207559740487455
4	D	26	50	20120618	20	922	18.12	-0.0304397165642816	0.0208469786914843
4	D	26	50	20120618	20	924	18.16	-0.030183107513389	0.0210139266025224
4	D	26	50	20120618	20	926	18.2	-0.0305013762756011	0.0209243361733461
4	D	26	50	20120618	20	928	18.24	-0.0302458278848802	0.0213116892680801
4	D	26	50	20120618	20	930	18.28	-0.0305281049119299	0.0211176591673225
4	D	26	50	20120618	20	932	18.32	-0.0302375547355404	0.0209836624322876
4	D	26	50	20120618	20	934	18.36	-0.0305372265894072	0.0206794650950212
4	D	26	50	20120618	20	936	18.4	-0.0306333224009705	0.0204884755534227
4	D	26	50	20120618	20	938	18.44	-0.0307199429816658	0.0197177998726075
4	D	26	50	20120618	20	940	18.48	-0.0309641776638877	0.0197499025204733
4	D	26	50	20120618	20	942	18.52	-0.0307149932341975	0.0196779190501485
4	D	26	50	20120618	20	944	18.56	-0.0311035484104595	0.0187511141920473
4	D	26	50	20120618	20	946	18.6	-0.0313156097341374	0.0187899343543345
4	D	26	50	20120618	20	948	18.64	-0.0316502126629948	0.0179291025589180
4	D	26	50	20120618	20	950	18.68	-0.0319557535031456	0.0178696348786202
4	D	26	50	20120618	20	952	18.72	-0.0329709467088951	0.0171609017518369
4	D	26	50	20120618	20	954	18.76	-0.0334773765855809	0.0160424002453560
4	D	26	50	20120618	20	956	18.8	-0.0342146768263241	0.0156531379623128
4	D	26	50	20120618	20	958	18.84	-0.035458336233075	0.0142447226755455
4	D	26	50	20120618	20	960	18.88	-0.0367349468158292	0.0137305146242666
4	D	26	50	20120618	20	962	18.92	-0.0380583678674979	0.0125353627427051
4	D	26	50	20120618	20	964	18.96	-0.0387920618636571	0.0115086436964223
4	D	26	50	20120618	20	966	19	-0.0402249430450535	0.0109788792959573
4	D	26	50	20120618	20	968	19.04	-0.0406052957826538	0.0104896321140543
4	D	26	50	20120618	20	970	19.08	-0.0415823759328973	0.00960391015994008
4	D	26	50	20120618	20	972	19.12	-0.0428243382833734	0.00884546742643938
4	D	26	50	20120618	20	974	19.16	-0.0440855339382977	0.00848724713109027
4	D	26	50	20120618	20	976	19.2	-0.0455428810143232	0.00750606576151582
4	D	26	50	20120618	20	978	19.24	-0.0465102030909864	0.00702014198148443
4	D	26	50	20120618	20	980	19.28	-0.0472378159688273	0.00549802392430227
4	D	26	50	20120618	20	982	19.32	-0.0472977079131938	0.004699912500377
4	D	26	50	20120618	20	984	19.36	-0.0478073904810731	0.00314625748075393
4	D	26	50	20120618	20	986	19.4	-0.0475748230607408	0.00259676480109386
4	D	26	50	20120618	20	988	19.44	-0.0481773487489899	0.00059331915795801
4	D	26	50	20120618	20	990	19.48	-0.0483874301736804	-0.000693120209054661
4	D	26	50	20120618	20	992	19.52	-0.0490127954109618	-0.00288953529277633
4	D	26	50	20120618	20	994	19.56	-0.0495380343280272	-0.00420744091155181
4	D	26	50	20120618	20	996	19.6	-0.05033586290924	-0.00604061524177794
4	D	26	50	20120618	20	998	19.64	-0.050841232125754	-0.00692372090080181
4	D	26	50	20120618	20	1000	19.68	-0.0509605917504183	-0.00852984324358896
4	D	26	50	20120618	20	1002	19.72	-0.0511504499211669	-0.00995063289902706
4	D	26	50	20120618	20	1004	19.76	-0.0517209436722282	-0.0112047574861396
4	D	26	50	20120618	20	1006	19.8	-0.051555763528143	-0.0126930758391810
4	D	26	50	20120618	20	1008	19.84	-0.0517968162298495	-0.0147229672759332
4	D	26	50	20120618	20	1010	19.88	-0.0517943413561153	-0.0164599750839180
4	D	26	50	20120618	20	1012	19.92	-0.0512341006533812	-0.0167348274897652
4	D	26	50	20120618	20	1014	19.96	-0.0507239938214333	-0.0187333940961109
4	D	26	50	20120618	20	1016	20	-0.0501745718524513	-0.0193562137489800
4	D	26	50	20120618	20	1018	20.04	-0.0499108917337468	-0.0196669871793115
4	D	26	50	20120618	20	1020	20.08	-0.0492165128746217	-0.0208178741763707
4	D	26	50	20120618	20	1022	20.12	-0.0487193460967694	-0.0212307538259055
4	D	26	50	20120618	20	1024	20.16	-0.0477639034140301	-0.0223527908662923
4	D	26	50	20120618	20	1026	20.2	-0.0469155874086406	-0.0241757828588694
4	D	26	50	20120618	20	1028	20.24	-0.0465551750822698	-0.0251218210214188
4	D	26	50	20120618	20	1030	20.28	-0.0457482955342579	-0.0270269788219698
4	D	26	50	20120618	20	1032	20.32	-0.0452524722592899	-0.0284346870019559
4	D	26	50	20120618	20	1034	20.36	-0.0449909841716071	-0.0309016411401596
4	D	26	50	20120618	20	1036	20.4	-0.0447096970940511	-0.0321918281731125
4	D	26	50	20120618	20	1038	20.44	-0.0439289027151971	-0.033432383381094
4	D	26	50	20120618	20	1040	20.48	-0.0435574241677007	-0.0353389907505464
4	D	26	50	20120618	20	1042	20.52	-0.0433342683386261	-0.0371623292254462
4	D	26	50	20120618	20	1044	20.56	-0.0426935588841929	-0.0395091459215262
4	D	26	50	20120618	20	1046	20.6	-0.0421876239822539	-0.0410652758148835
4	D	26	50	20120618	20	1048	20.64	-0.0418234074214004	-0.0420142696837783
4	D	26	50	20120618	20	1050	20.68	-0.0413708060484324	-0.0442042324181216
4	D	26	50	20120618	20	1052	20.72	-0.0409439716465709	-0.0456853630307323
4	D	26	50	20120618	20	1054	20.76	-0.0404946547846015	-0.0483979872779236
4	D	26	50	20120618	20	1056	20.8	-0.0400746192144411	-0.0492523278330888
4	D	26	50	20120618	20	1058	20.84	-0.0400909109546796	-0.0495581939423588
4	D	26	50	20120618	20	1060	20.88	-0.0390012735470068	-0.0508994199427779
4	D	26	50	20120618	20	1062	20.92	-0.0380796942080185	-0.0520368082713842
4	D	26	50	20120618	20	1064	20.96	-0.0372244344140378	-0.0529929014923622
4	D	26	50	20120618	20	1066	21	-0.0368541438059338	-0.0532349229303589
4	D	26	50	20120618	20	1068	21.04	-0.0362547506007254	-0.0538954101614618
4	D	26	50	20120618	20	1070	21.08	-0.0349764429616964	-0.0538268208036867
4	D	26	50	20120618	20	1072	21.12	-0.0338850236449349	-0.0551330591605726
4	D	26	50	20120618	20	1074	21.16	-0.0326380408363125	-0.0561963356274429
4	D	26	50	20120618	20	1076	21.2	-0.0311956844240481	-0.056633327618216
4	D	26	50	20120618	20	1078	21.24	-0.0301153666837513	-0.057270289406709
4	D	26	50	20120618	20	1080	21.28	-0.0287230027209169	-0.0583880130957306
4	D	26	50	20120618	20	1082	21.32	-0.0276489075202945	-0.0590559461612394
4	D	26	50	20120618	20	1084	21.36	-0.0257754281035408	-0.0601279907521963
4	D	26	50	20120618	20	1086	21.4	-0.0247349204750248	-0.0612977575003132
4	D	26	50	20120618	20	1088	21.44	-0.023346516310165	-0.061810763470064
4	D	26	50	20120618	20	1090	21.48	-0.0222816842083762	-0.062667140492759
4	D	26	50	20120618	20	1092	21.52	-0.0212915932933588	-0.0636105623602182
4	D	26	50	20120618	20	1094	21.56	-0.0199839407229105	-0.063585460069486
4	D	26	50	20120618	20	1096	21.6	-0.0186185882391174	-0.0642377660751306
4	D	26	50	20120618	20	1098	21.64	-0.0180216486944397	-0.0645761873806065
4	D	26	50	20120618	20	1100	21.68	-0.0164602155002236	-0.0657390951929459
4	D	26	50	20120618	20	1102	21.72	-0.016216122239358	-0.0668563239072207
4	D	26	50	20120618	20	1104	21.76	-0.0153110255594392	-0.0681623501320722
4	D	26	50	20120618	20	1106	21.8	-0.0149442492720377	-0.0691321470824695
4	D	26	50	20120618	20	1108	21.84	-0.0144583962026844	-0.0694528200077377
4	D	26	50	20120618	20	1110	21.88	-0.0135262880437243	-0.0706301527984133
4	D	26	50	20120618	20	1112	21.92	-0.0136163027369694	-0.0707135206879151
4	D	26	50	20120618	20	1114	21.96	-0.0132708103636816	-0.071950674712279
4	D	26	50	20120618	20	1116	22	-0.0129815329794982	-0.0725994451840177
4	D	26	50	20120618	20	1118	22.04	-0.0122098673491893	-0.0740099110804505
4	D	26	50	20120618	20	1120	22.08	-0.0114948409720535	-0.0755495653858061
4	D	26	50	20120618	20	1122	22.12	-0.0107500453994297	-0.0768078619029275
4	D	26	50	20120618	20	1124	22.16	-0.0100635861362538	-0.0781544760570193
4	D	26	50	20120618	20	1126	22.2	-0.00970091106818321	-0.079020752574651
4	D	26	50	20120618	20	1128	22.24	-0.00926208059977891	-0.080775225920131
4	D	26	50	20120618	20	1130	22.28	-0.0088436855173508	-0.0815246883975106
4	D	26	50	20120618	20	1132	22.32	-0.00819972337172421	-0.0831921168982265
4	D	26	50	20120618	20	1134	22.36	-0.00819420793883091	-0.0842445746313446
4	D	26	50	20120618	20	1136	22.4	-0.00805469577090281	-0.0855430348136376
4	D	26	50	20120618	20	1138	22.44	-0.00834171041338641	-0.086686921453563
4	D	26	50	20120618	20	1140	22.48	-0.00823104820213071	-0.0876455461168175
4	D	26	50	20120618	20	1142	22.52	-0.00812533573834341	-0.08958973621169
4	D	26	50	20120618	20	1144	22.56	-0.00795888280205211	-0.090521137263869
4	D	26	50	20120618	20	1146	22.6	-0.00793477046081361	-0.092499127062882
4	D	26	50	20120618	20	1148	22.64	-0.00770071811624081	-0.0938600247739537
4	D	26	50	20120618	20	1150	22.68	-0.00793378051131991	-0.0951947595341214
4	D	26	50	20120618	20	1152	22.72	-0.0081086480183074	-0.0956479442701838
4	D	26	50	20120618	20	1154	22.76	-0.00813792223904851	-0.0963745671985311
4	D	26	50	20120618	20	1156	22.8	-0.00864817049235271	-0.097529413993565
4	D	26	50	20120618	20	1158	22.84	-0.00878365215162801	-0.0973424549606193
4	D	26	50	20120618	20	1160	22.88	-0.0094303720137013	-0.0986360361061216
4	D	26	50	20120618	20	1162	22.92	-0.0102586061865051	-0.0997366478110387
4	D	26	50	20120618	20	1164	22.96	-0.0106930525928661	-0.100334153041142
4	D	26	50	20120618	20	1166	23	-0.0112860323395691	-0.102114930758882
4	D	26	50	20120618	20	1168	23.04	-0.0120197970464064	-0.103055594909894
4	D	26	50	20120618	20	1170	23.08	-0.0124620923380386	-0.104100203757741
4	D	26	50	20120618	20	1172	23.12	-0.0132832554430305	-0.105950914336141
4	D	26	50	20120618	20	1174	23.16	-0.0141395617550474	-0.107307569406525
4	D	26	50	20120618	20	1176	23.2	-0.0155966259883604	-0.108374452117980
4	D	26	50	20120618	20	1178	23.24	-0.0164001114238227	-0.110184433345783
4	D	26	50	20120618	20	1180	23.28	-0.0171413007518624	-0.111735967045062
4	D	26	50	20120618	20	1182	23.32	-0.0181036730810573	-0.113124724763313
4	D	26	50	20120618	20	1184	23.36	-0.0188869352625777	-0.114292653033799
4	D	26	50	20120618	20	1186	23.4	-0.019087965720469	-0.114735938274924
4	D	26	50	20120618	20	1188	23.44	-0.0196222556043336	-0.115826862616939
4	D	26	50	20120618	20	1190	23.48	-0.0203962546870204	-0.117329747369673
4	D	26	50	20120618	20	1192	23.52	-0.0217130996456241	-0.118810216837443
4	D	26	50	20120618	20	1194	23.56	-0.0227415157481818	-0.120549416676450
4	D	26	50	20120618	20	1196	23.6	-0.0235232222947835	-0.122000753344835
4	D	26	50	20120618	20	1198	23.64	-0.0239643155048877	-0.122419501980654
4	D	26	50	20120618	20	1200	23.68	-0.0250898173685023	-0.123271070677237
4	D	26	50	20120618	20	1202	23.72	-0.0255027677287152	-0.124201623201278
4	D	26	50	20120618	20	1204	23.76	-0.0263459925652802	-0.125089395765058
4	D	26	50	20120618	20	1206	23.8	-0.0278794243309614	-0.125951641774037
4	D	26	50	20120618	20	1208	23.84	-0.0283713585186328	-0.126801796257057
4	D	26	50	20120618	20	1210	23.88	-0.0296114116807997	-0.127299811563047
4	D	26	50	20120618	20	1212	23.92	-0.0310078061522869	-0.127830990177074
4	D	26	50	20120618	20	1214	23.96	-0.0324973972975345	-0.127980472550617
4	D	26	50	20120618	20	1216	24	-0.0338066055029013	-0.128601665857890
4	D	26	50	20120618	20	1218	24.04	-0.0344224247986367	-0.129851194250924
4	D	26	50	20120618	20	1220	24.08	-0.0354217081018096	-0.130927976457315
4	D	26	50	20120618	20	1222	24.12	-0.0366810652791028	-0.132185919421046
4	D	26	50	20120618	20	1224	24.16	-0.0381538272829581	-0.133199344859843
4	D	26	50	20120618	20	1226	24.2	-0.038884339298602	-0.134110734790114
4	D	26	50	20120618	20	1228	24.24	-0.039737746472816	-0.135672804380433
4	D	26	50	20120618	20	1230	24.28	-0.0407094526115225	-0.136996366853458
4	D	26	50	20120618	20	1232	24.32	-0.0412480558467523	-0.137812580210982
4	D	26	50	20120618	20	1234	24.36	-0.0420963718521418	-0.139710666943721
4	D	26	50	20120618	20	1236	24.4	-0.0428435715878217	-0.141593904434055
4	D	26	50	20120618	20	1238	24.44	-0.0431441626805041	-0.142807936066674
4	D	26	50	20120618	20	1240	24.48	-0.0445045654168289	-0.144619614350752
4	D	26	50	20120618	20	1242	24.52	-0.044894959070722	-0.145961632310766
4	D	26	50	20120618	20	1244	24.56	-0.0449793169097175	-0.147710095248606
4	D	26	50	20120618	20	1246	24.6	-0.044983771682439	-0.149312187082741
4	D	26	50	20120618	20	1248	24.64	-0.0449031615093837	-0.149801504975322
4	D	26	50	20120618	20	1250	24.68	-0.044142314612827	-0.151304813992124
4	D	26	50	20120618	20	1252	24.72	-0.0440937363769595	-0.152214648287477
4	D	26	50	20120618	20	1254	24.76	-0.0437239195303989	-0.154299906185196
4	D	26	50	20120618	20	1256	24.8	-0.0433471730373827	-0.154133594670261
4	D	26	50	20120618	20	1258	24.84	-0.0426237320895508	-0.154946131072522
4	D	26	50	20120618	20	1260	24.88	-0.0420926948968797	-0.155267864657962
4	D	26	50	20120618	20	1262	24.92	-0.0409492325210229	-0.155817357337622
4	D	26	50	20120618	20	1264	24.96	-0.0401627176483091	-0.155783628344160
4	D	26	50	20120618	20	1266	25	-0.0394899762566882	-0.155839772622586
4	D	26	50	20120618	20	1268	25.04	-0.0387181692050231	-0.157379497638620
4	D	26	50	20120618	20	1270	25.08	-0.0379566859123633	-0.157344778695663
4	D	26	50	20120618	20	1272	25.12	-0.0372876921866827	-0.157342020979217
4	D	26	50	20120618	20	1274	25.16	-0.0357341078777378	-0.158221025418910
4	D	26	50	20120618	20	1276	25.2	-0.0344244754083022	-0.158027348871543
4	D	26	50	20120618	20	1278	25.24	-0.0330587693711185	-0.158698676049601
4	D	26	50	20120618	20	1280	25.28	-0.0314264133667493	-0.159724334435712
4	D	26	50	20120618	20	1282	25.32	-0.030161045781816	-0.159719738241635
4	D	26	50	20120618	20	1284	25.36	-0.0294927591629166	-0.160462978179340
4	D	26	50	20120618	20	1286	25.4	-0.0285058502284145	-0.160789449380214
4	D	26	50	20120618	20	1288	25.44	-0.0271807321204709	-0.160923799668639
4	D	26	50	20120618	20	1290	25.48	-0.0268536952341722	-0.160123708345727
4	D	26	50	20120618	20	1292	25.52	-0.026993631666169	-0.160053068378286
4	D	26	50	20120618	20	1294	25.56	-0.0264884745816893	-0.160002439532753
4	D	26	50	20120618	20	1296	25.6	-0.0259577909424088	-0.159818945323035
4	D	26	50	20120618	20	1298	25.64	-0.0254619676674408	-0.159439370402894
4	D	26	50	20120618	20	1300	25.68	-0.0249604875382233	-0.158644016695416
4	D	26	50	20120618	20	1302	25.72	-0.0247470827116612	-0.159445734363925
4	D	26	50	20120618	20	1304	25.76	-0.0247033835125839	-0.159599742220867
4	D	26	50	20120618	20	1306	25.8	-0.0239105753895175	-0.160948336273946
4	D	26	50	20120618	20	1308	25.84	-0.0237055851336515	-0.162168731867596
4	D	26	50	20120618	20	1310	25.88	-0.0237263740730184	-0.162771611109236
4	D	26	50	20120618	20	1312	25.92	-0.0235885589613651	-0.164238786969520
4	D	26	50	20120618	20	1314	25.96	-0.0231094941171113	-0.164829574685201
4	D	26	50	20120618	20	1316	26	-0.0231560217433133	-0.166335853550485
4	D	26	50	20120618	20	1318	26.04	-0.023064027151081	-0.167867517549213
4	D	26	50	20120618	20	1320	26.08	-0.0231920134784757	-0.170290772488339
4	D	26	50	20120618	20	1322	26.12	-0.0233829323093961	-0.171135057985076
4	D	26	50	20120618	20	1324	26.16	-0.0234366724247663	-0.172260771980725
4	D	26	50	20120618	20	1326	26.2	-0.0232598957294696	-0.172960807694100
4	D	26	50	20120618	20	1328	26.24	-0.0233009079227785	-0.175698725150854
4	D	26	50	20120618	20	1330	26.28	-0.0232994937092161	-0.176929090950119
4	D	26	50	20120618	20	1332	26.32	-0.0226461270433997	-0.177977023199837
4	D	26	50	20120618	20	1334	26.36	-0.0230873616748601	-0.179855098810668
4	D	26	50	20120618	20	1336	26.4	-0.0229558398135594	-0.180852119372142
4	D	26	50	20120618	20	1338	26.44	-0.0227422935656411	-0.181662463743381
4	D	26	50	20120618	20	1340	26.48	-0.0228080544962915	-0.183853787658278
4	D	26	50	20120618	20	1342	26.52	-0.0229713961627455	-0.184674738631236
4	D	26	50	20120618	20	1344	26.56	-0.023420408968799	-0.185997735418836
4	D	26	50	20120618	20	1346	26.6	-0.0240009436361532	-0.186411392885830
4	D	26	50	20120618	20	1348	26.64	-0.0245871351577568	-0.187574583540882
4	D	26	50	20120618	20	1350	26.68	-0.0257128491534058	-0.189277296669979
4	D	26	50	20120618	20	1352	26.72	-0.0264121777599993	-0.189706510486159
4	D	26	50	20120618	20	1354	26.76	-0.0272310074126133	-0.191184363658839
4	D	26	50	20120618	20	1356	26.8	-0.0279550847565483	-0.193213760120845
4	D	26	50	20120618	20	1358	26.84	-0.0284154112711007	-0.195004861597590
4	D	26	50	20120618	20	1360	26.88	-0.0290991835285081	-0.195678734360061
4	D	26	50	20120618	20	1362	26.92	-0.0298105329503818	-0.197607721659138
4	D	26	50	20120618	20	1364	26.96	-0.0302538889021858	-0.198292908130108
4	D	26	50	20120618	20	1366	27	-0.0315726430490987	-0.200576155926559
4	D	26	50	20120618	20	1368	27.04	-0.032040040631463	-0.200477868083974
4	D	26	50	20120618	20	1370	27.08	-0.0333729369139996	-0.201723083125644
4	D	26	50	20120618	20	1372	27.12	-0.0341747960038652	-0.202496657944262
4	D	26	50	20120618	20	1374	27.16	-0.0350735287227533	-0.203013553001309
4	D	26	50	20120618	20	1376	27.2	-0.0359651903738295	-0.203407411478430
4	D	26	50	20120618	20	1378	27.24	-0.0375406242823132	-0.203650656211158
4	D	26	50	20120618	20	1380	27.28	-0.0387434129171115	-0.203471758195518
4	D	26	50	20120618	20	1382	27.32	-0.040610174819444	-0.204313215265130
4	D	26	50	20120618	20	1384	27.36	-0.0420003467512567	-0.204900113893515
4	D	26	50	20120618	20	1386	27.4	-0.0436641690073887	-0.205187906353458
4	D	26	50	20120618	20	1388	27.44	-0.0446979591214834	-0.205565501374611
4	D	26	50	20120618	20	1390	27.48	-0.0462048036721919	-0.205512468366022
4	D	26	50	20120618	20	1392	27.52	-0.0473630445797755	-0.206147450255528
4	D	26	50	20120618	20	1394	27.56	-0.0484251189651177	-0.206146036041966
4	D	26	50	20120618	20	1396	27.6	-0.0493599141298463	-0.207277406891864
4	D	26	50	20120618	20	1398	27.64	-0.0499531767192618	-0.207326197259766
4	D	26	50	20120618	20	1400	27.68	-0.0505195692509922	-0.206805059562031
4	D	26	50	20120618	20	1402	27.72	-0.0511191958014384	-0.207328318580109
4	D	26	50	20120618	20	1404	27.76	-0.0517654913994429	-0.207193968291684
4	D	26	50	20120618	20	1406	27.8	-0.0522937001649893	-0.207855113132093
4	D	26	50	20120618	20	1408	27.84	-0.0523948164346989	-0.207671972475766
4	D	26	50	20120618	20	1410	27.88	-0.0533281973858652	-0.208636466125304
4	D	26	50	20120618	20	1412	27.92	-0.0532256669025931	-0.208676771211832
4	D	26	50	20120618	20	1414	27.96	-0.0530121206546748	-0.209574796823939
4	D	26	50	20120618	20	1416	28	-0.0533847659283601	-0.209028203282082
4	D	26	50	20120618	20	1418	28.04	-0.053149299370225	-0.209252356131718
4	D	26	50	20120618	20	1420	28.08	-0.0534250710148877	-0.209215586579096
4	D	26	50	20120618	20	1422	28.12	-0.053297084687493	-0.209046588058393
4	D	26	50	20120618	20	1424	28.16	-0.0528664566577504	-0.208549491991219
4	D	26	50	20120618	20	1426	28.2	-0.0531938470974398	-0.209258720092749
4	D	26	50	20120618	20	1428	28.24	-0.0532299095432803	-0.209942492350156
4	D	26	50	20120618	20	1430	28.28	-0.0532383948246545	-0.209754401946360
4	D	26	50	20120618	20	1432	28.32	-0.0533600171910186	-0.209351351081084
4	D	26	50	20120618	20	1434	28.36	-0.0534646689946342	-0.209221243433346
4	D	26	50	20120618	20	1436	28.4	-0.0534172928402947	-0.209237506889313
4	D	26	50	20120618	20	1438	28.44	-0.0537086208341436	-0.209913500972127
4	D	26	50	20120618	20	1440	28.48	-0.0536867005239268	-0.210034416231710
4	D	26	50	20120618	20	1442	28.52	-0.0536428599034932	-0.209907137011097
4	D	26	50	20120618	20	1444	28.56	-0.0538062015699473	-0.209905015690753
4	D	26	50	20120618	20	1446	28.6	-0.054021162031428	-0.209526006456037
4	D	26	50	20120618	20	1448	28.64	-0.0542764275794364	-0.209113763202605
4	D	26	50	20120618	20	1450	28.68	-0.0542233945708474	-0.209118712950074
4	D	26	50	20120618	20	1452	28.72	-0.0538486279768185	-0.209299732286058
4	D	26	50	20120618	20	1454	28.76	-0.0541724828826019	-0.208909409342843
4	D	26	50	20120618	20	1456	28.8	-0.0548654475281648	-0.209784807537951
4	D	26	50	20120618	20	1458	28.84	-0.0552366785882877	-0.208907288022499
4	D	26	50	20120618	20	1460	28.88	-0.0553823425852121	-0.208130884776756
4	D	26	50	20120618	20	1462	28.92	-0.0555838680178503	-0.208305540151709
4	D	26	50	20120618	20	1464	28.96	-0.0563701707585298	-0.207410342966727
4	D	26	50	20120618	20	1466	29	-0.0571988999060804	-0.207259022115553
4	D	26	50	20120618	20	1468	29.04	-0.0573275933402563	-0.206547672693679
4	D	26	50	20120618	20	1470	29.08	-0.0587312003009116	-0.206456455918906
4	D	26	50	20120618	20	1472	29.12	-0.0596525604367977	-0.206848900182465
4	D	26	50	20120618	20	1474	29.16	-0.060911917614091	-0.205634797839168
4	D	26	50	20120618	20	1476	29.2	-0.0621345759494406	-0.205503912373970
4	D	26	50	20120618	20	1478	29.24	-0.0630266618645855	-0.206106650194253
4	D	26	50	20120618	20	1480	29.28	-0.0639210812321084	-0.205891053336670
4	D	26	50	20120618	20	1482	29.32	-0.0649721954623422	-0.206252738455247
4	D	26	50	20120618	20	1484	29.36	-0.0655611447003925	-0.206957794626768
4	D	26	50	20120618	20	1486	29.4	-0.0653565787085952	-0.206565562495243
4	D	26	50	20120618	20	1488	29.44	-0.0663053745875913	-0.207644748864690
4	D	26	50	20120618	20	1490	29.48	-0.0659287695159314	-0.207731440156064
4	D	26	50	20120618	20	1492	29.52	-0.0662644331049606	-0.207940248788548
4	D	26	50	20120618	20	1494	29.56	-0.0665391440894516	-0.208068588669334
4	D	26	50	20120618	20	1496	29.6	-0.0664475030506098	-0.208717429851750
4	D	26	50	20120618	20	1498	29.64	-0.0662910910306113	-0.208506146345532
4	D	26	50	20120618	20	1500	29.68	-0.0662975257023202	-0.208406373578706
4	D	26	50	20120618	20	1502	29.72	-0.0665061929134483	-0.208705409036470
4	D	26	50	20120618	20	1504	29.76	-0.0667995008062845	-0.208918389598964
4	D	26	50	20120618	20	1506	29.8	-0.0665659434364585	-0.209342865799710
4	D	26	50	20120618	20	1508	29.84	-0.0666884850416382	-0.208902126142996
4	D	26	50	20120618	20	1510	29.88	-0.0666848787970541	-0.209451618822656
4	D	26	50	20120618	20	1512	29.92	-0.0667188199225511	-0.208949573008014
4	D	26	50	20120618	20	1514	29.96	-0.0665105062648135	-0.209251224760868
4	D	26	50	20120618	20	1516	30	-0.0665373763224986	-0.209519925337719
4	D	26	50	20120618	20	1518	30.04	-0.0666311386816839	-0.209058467452317
4	D	26	50	20120618	20	1520	30.08	-0.0670068245145284	-0.208759149151840
4	D	26	50	20120618	20	1522	30.12	-0.0672169059392189	-0.208817768304001
4	D	26	50	20120618	20	1524	30.16	-0.0672119561917506	-0.209000908960328
4	D	26	50	20120618	20	1526	30.2	-0.0677686613605788	-0.208677549029291
4	D	26	50	20120618	20	1528	30.24	-0.0676592012308511	-0.208690842636778
4	D	26	50	20120618	20	1530	30.28	-0.0686695153998104	-0.207957714326044
4	D	26	50	20120618	20	1532	30.32	-0.068942812170739	-0.207428444900325
4	D	26	50	20120618	20	1534	30.36	-0.0701441158812968	-0.207204362761367
4	D	26	50	20120618	20	1536	30.4	-0.0719474503053569	-0.207700539589726
4	D	26	50	20120618	20	1538	30.44	-0.0729970796113502	-0.208076437554605
4	D	26	50	20120618	20	1540	30.48	-0.0745170056375107	-0.207458779781238
4	D	26	50	20120618	20	1542	30.52	-0.0764729337049508	-0.207355471480507
4	D	26	50	20120618	20	1544	30.56	-0.0774329018710897	-0.207304842634974
4	D	26	50	20120618	20	1546	30.6	-0.0786728843225784	-0.205595341280777
4	D	26	50	20120618	20	1548	30.64	-0.080253692242599	-0.205380663662009
4	D	26	50	20120618	20	1550	30.68	-0.0816122565012928	-0.204726377757377
4	D	26	50	20120618	20	1552	30.72	-0.0830203182346695	-0.202981733196156
4	D	26	50	20120618	20	1554	30.76	-0.0842654625656609	-0.202940084606744
4	D	26	50	20120618	20	1556	30.8	-0.0848996666377071	-0.202249311992203
4	D	26	50	20120618	20	1558	30.84	-0.0858475432778877	-0.201070918541355
4	D	26	50	20120618	20	1560	30.88	-0.0864058747923126	-0.200511172813368
4	D	26	50	20120618	20	1562	30.92	-0.0869946118983285	-0.198864603962697
4	D	26	50	20120618	20	1564	30.96	-0.086968024683356	-0.197776790890520
4	D	26	50	20120618	20	1566	31	-0.0872083702782812	-0.196390932310072
4	D	26	50	20120618	20	1568	31.04	-0.0879002742636723	-0.195266278974595
4	D	26	50	20120618	20	1570	31.08	-0.0887089215786372	-0.193661429424014
4	D	26	50	20120618	20	1572	31.12	-0.0893236802142008	-0.193124452534381
4	D	26	50	20120618	20	1574	31.16	-0.0897823803831565	-0.191388717518602
4	D	26	50	20120618	20	1576	31.2	-0.0898598085756964	-0.191017132905089
4	D	26	50	20120618	20	1578	31.24	-0.0902288476047977	-0.190006040918670
4	D	26	50	20120618	20	1580	31.28	-0.0897770063716195	-0.189895025154024
4	D	26	50	20120618	20	1582	31.32	-0.0900546872045914	-0.189733309833166
4	D	26	50	20120618	20	1584	31.36	-0.0899022349825676	-0.189051376053390
4	D	26	50	20120618	20	1586	31.4	-0.0898311000403802	-0.188771786032109
4	D	26	50	20120618	20	1588	31.44	-0.0899303071217807	-0.188798443957760
4	D	26	50	20120618	20	1590	31.48	-0.0900215238965538	-0.188817535840852
4	D	26	50	20120618	20	1592	31.52	-0.0900695364469963	-0.189393191471416
4	D	26	50	20120618	20	1594	31.56	-0.0898108767864383	-0.190029446153127
4	D	26	50	20120618	20	1596	31.6	-0.0903676526659446	-0.189827637877777
4	D	26	50	20120618	20	1598	31.64	-0.0904353227849041	-0.189953715016862
4	D	26	50	20120618	20	1600	31.68	-0.0907547229179661	-0.190550725272218
4	D	26	50	20120618	20	1602	31.72	-0.0907777745990328	-0.190425850214661
4	D	26	50	20120618	20	1604	31.76	-0.0908242315145567	-0.190947907151211
4	D	26	50	20120618	20	1606	31.8	-0.091436444565708	-0.190595909395536
4	D	26	50	20120618	20	1608	31.84	-0.0923997361337185	-0.192439831748836
4	D	26	50	20120618	20	1610	31.88	-0.0931099541847422	-0.193088672931253
4	D	26	50	20120618	20	1612	31.92	-0.0943915145149647	-0.193118088573350
4	D	26	50	20120618	20	1614	31.96	-0.094707661956833	-0.193641983987531
4	D	26	50	20120618	20	1616	32	-0.095866963524589	-0.194447025057912
4	D	26	50	20120618	20	1618	32.04	-0.097074843328211	-0.194978627936008
4	D	26	50	20120618	20	1620	32.08	-0.097772404167852	-0.196416529575551
4	D	26	50	20120618	20	1622	32.12	-0.098791062196829	-0.196721575440955
4	D	26	50	20120618	20	1624	32.16	-0.100385517277727	-0.198013530240861
4	D	26	50	20120618	20	1626	32.2	-0.101659865118781	-0.198651199136135
4	D	26	50	20120618	20	1628	32.24	-0.102643592072768	-0.199388570087556
4	D	26	50	20120618	20	1630	32.28	-0.103479180156096	-0.199540103070765
4	D	26	50	20120618	20	1632	32.32	-0.103930667835884	-0.200607480756966
4	D	26	50	20120618	20	1634	32.36	-0.104169882059959	-0.201211137816065
4	D	26	50	20120618	20	1636	32.4	-0.104746598350695	-0.201424966906695
4	D	26	50	20120618	20	1638	32.44	-0.10522035989409	-0.202161772172692
4	D	26	50	20120618	20	1640	32.48	-0.104996207044454	-0.203088789162827
4	D	26	50	20120618	20	1642	32.52	-0.105867079756163	-0.204698447039520
4	D	26	50	20120618	20	1644	32.56	-0.107116325306485	-0.207069588208873
4	D	26	50	20120618	20	1646	32.6	-0.107274575804115	-0.206450304089910
4	D	26	50	20120618	20	1648	32.64	-0.108458343266499	-0.207348258991339
4	D	26	50	20120618	20	1650	32.68	-0.108668990376615	-0.208172816208880
4	D	26	50	20120618	20	1652	32.72	-0.10892736719446	-0.208557906561915
4	D	26	50	20120618	20	1654	32.76	-0.109502103586209	-0.210096005232352
4	D	26	50	20120618	20	1656	32.8	-0.109460242864763	-0.211017506789594
4	D	26	50	20120618	20	1658	32.84	-0.109345620855532	-0.211013334859585
4	D	26	50	20120618	20	1660	32.88	-0.10981252346315	-0.211970545309277
4	D	26	50	20120618	20	1662	32.92	-0.110255525861563	-0.211820285118275
4	D	26	50	20120618	20	1664	32.96	-0.110313013642874	-0.211899976052515
4	D	26	50	20120618	20	1666	33	-0.110242656518145	-0.212528947534380
4	D	26	50	20120618	20	1668	33.04	-0.110694144197933	-0.212928816419141
4	D	26	50	20120618	20	1670	33.08	-0.110705457906432	-0.212747797083157
4	D	26	50	20120618	20	1672	33.12	-0.110758208072309	-0.212977889629756
4	D	26	50	20120618	20	1674	33.16	-0.110379623101661	-0.212901097833319
4	D	26	50	20120618	20	1676	33.2	-0.110383582899636	-0.212542170431188
4	D	26	50	20120618	20	1678	33.24	-0.110385138534555	-0.212178576124302
4	D	26	50	20120618	20	1680	33.28	-0.110457616979626	-0.212711381083926
4	D	26	50	20120618	20	1682	33.32	-0.110493962268179	-0.213582960902417
4	D	26	50	20120618	20	1684	33.36	-0.110830615806702	-0.213746938964974
4	D	26	50	20120618	20	1686	33.4	-0.11104416205462	-0.212754161044188
4	D	26	50	20120618	20	1688	33.44	-0.111296882018216	-0.213726150025607
4	D	26	50	20120618	20	1690	33.48	-0.11145612246534	-0.213667318741412
4	D	26	50	20120618	20	1692	33.52	-0.112229767994636	-0.214575173137778
4	D	26	50	20120618	20	1694	33.56	-0.111948268785046	-0.215142343486968
4	D	26	50	20120618	20	1696	33.6	-0.112302882835811	-0.214963091917937
4	D	26	50	20120618	20	1698	33.64	-0.112833212921701	-0.216176487154453
4	D	26	50	20120618	20	1700	33.68	-0.113119874010794	-0.216493695256493
4	D	26	50	20120618	20	1702	33.72	-0.113736683256023	-0.216813095389555
4	D	26	50	20120618	20	1704	33.76	-0.114270973139887	-0.216947728520693
4	D	26	50	20120618	20	1706	33.8	-0.114431627800573	-0.218273412314062
4	D	26	50	20120618	20	1708	33.84	-0.114902702338199	-0.218909666995773
4	D	26	50	20120618	20	1710	33.88	-0.115535633618039	-0.219000813059868
4	D	26	50	20120618	20	1712	33.92	-0.115937270269753	-0.219077180592236
4	D	26	50	20120618	20	1714	33.96	-0.116075156092085	-0.220432704291771
4	D	26	50	20120618	20	1716	34	-0.117082358991207	-0.220619097639292
4	D	26	50	20120618	20	1718	34.04	-0.118151009469614	-0.221766519813123
4	D	26	50	20120618	20	1720	34.08	-0.118871621990321	-0.222431836583542
4	D	26	50	20120618	20	1722	34.12	-0.119826498987635	-0.222298617665966
4	D	26	50	20120618	20	1724	34.16	-0.120371890447965	-0.223914144528943
4	D	26	50	20120618	20	1726	34.2	-0.121553112325937	-0.224981522215144
4	D	26	50	20120618	20	1728	34.24	-0.122356668472077	-0.226401109789054
4	D	26	50	20120618	20	1730	34.28	-0.122484796220828	-0.227262931533964
4	D	26	50	20120618	20	1732	34.32	-0.123255259769609	-0.227423020509225
4	D	26	50	20120618	20	1734	34.36	-0.124302979887293	-0.228114783073260
4	D	26	50	20120618	20	1736	34.4	-0.124498212069579	-0.228649285089159
4	D	26	50	20120618	20	1738	34.44	-0.124933294872043	-0.229587403655759
4	D	26	50	20120618	20	1740	34.48	-0.124626976214433	-0.229205000308493
4	D	26	50	20120618	20	1742	34.52	-0.125034199009718	-0.228861417123515
4	D	26	50	20120618	20	1744	34.56	-0.124957477923959	-0.230011526303115
4	D	26	50	20120618	20	1746	34.6	-0.124751214875887	-0.229703015614483
4	D	26	50	20120618	20	1748	34.64	-0.124998348695912	-0.230457144996618
4	D	26	50	20120618	20	1750	34.68	-0.124992691841662	-0.231236376669486
4	D	26	50	20120618	20	1752	34.72	-0.124582216355184	-0.231795344580014
4	D	26	50	20120618	20	1754	34.76	-0.124489373234814	-0.232670247800376
4	D	26	50	20120618	20	1756	34.8	-0.124487605467861	-0.232766767876008
4	D	26	50	20120618	20	1758	34.84	-0.124349366092139	-0.233739393253530
4	D	26	50	20120618	20	1760	34.88	-0.124329920655656	-0.234945363868844
4	D	26	50	20120618	20	1762	34.92	-0.124048704288778	-0.235358102097022
4	D	26	50	20120618	20	1764	34.96	-0.123864644393636	-0.236424631255086
4	D	26	50	20120618	20	1766	35	-0.123511585977789	-0.237176497895522
4	D	26	50	20120618	20	1768	35.04	-0.123237652810757	-0.238796762373932
4	D	26	50	20120618	20	1770	35.08	-0.122522555722944	-0.238951830891047
4	D	26	50	20120618	20	1772	35.12	-0.122608327775501	-0.238447451624026
4	D	26	50	20120618	20	1774	35.16	-0.121835742906377	-0.238685463766574
4	D	26	50	20120618	20	1776	35.2	-0.120800326446686	-0.239272574526993
4	D	26	50	20120618	20	1778	35.24	-0.11960269969139	-0.240427774875417
4	D	26	50	20120618	20	1780	35.28	-0.119029660355916	-0.241084252811071
4	D	26	50	20120618	20	1782	35.32	-0.117954999469869	-0.241631412038353
4	D	26	50	20120618	20	1784	35.36	-0.117666570613823	-0.241987723145393
4	D	26	50	20120618	20	1786	35.4	-0.116430052985562	-0.242090041496631
4	D	26	50	20120618	20	1788	35.44	-0.115048790599192	-0.242147599988619
4	D	26	50	20120618	20	1790	35.48	-0.114353280369217	-0.243009987418954
4	D	26	50	20120618	20	1792	35.52	-0.113872589179367	-0.243497749676617
4	D	26	50	20120618	20	1794	35.56	-0.113556866001567	-0.243727205827112
4	D	26	50	20120618	20	1796	35.6	-0.113140238686092	-0.244698204859037
4	D	26	50	20120618	20	1798	35.64	-0.112919055684937	-0.244728469029272
4	D	26	50	20120618	20	1800	35.68	-0.11197252254764	-0.245935217462045
4	D	26	50	20120618	20	1802	35.72	-0.111619676263828	-0.246372916559599
4	D	26	50	20120618	20	1804	35.76	-0.111431020174608	-0.246603999055691
4	D	26	50	20120618	20	1806	35.8	-0.110846384287923	-0.246446172822130
4	D	26	50	20120618	20	1808	35.84	-0.110530519688766	-0.247121247666129
4	D	26	50	20120618	20	1810	35.88	-0.110354237968217	-0.247170250166065
4	D	26	50	20120618	20	1812	35.92	-0.110477133126787	-0.246928561068256
4	D	26	50	20120618	20	1814	35.96	-0.110455566369961	-0.247180644635749
4	D	26	50	20120618	20	1816	36	-0.110779491986422	-0.248043244198118
4	D	26	50	20120618	20	1818	36.04	-0.111013685752351	-0.248378978497826
4	D	26	50	20120618	20	1820	36.08	-0.111809675855933	-0.248663447555897
4	D	26	50	20120618	20	1822	36.12	-0.112562956709931	-0.251174171603856
4	D	26	50	20120618	20	1824	36.16	-0.113424212769416	-0.251632376798065
4	D	26	50	20120618	20	1826	36.2	-0.114806535815958	-0.253525372361980
4	D	26	50	20120618	20	1828	36.24	-0.115865569642141	-0.254593315733606
4	D	26	50	20120618	20	1830	36.28	-0.116893490769952	-0.256331596333796
4	D	26	50	20120618	20	1832	36.32	-0.117693440671508	-0.257831157684659
4	D	26	50	20120618	20	1834	36.36	-0.118690673365016	-0.259601540932716
4	D	26	50	20120618	20	1836	36.4	-0.119049247213755	-0.259778954024115
4	D	26	50	20120618	20	1838	36.44	-0.120029862897905	-0.260273363085521
4	D	26	50	20120618	20	1840	36.48	-0.120688674285936	-0.260156195491878
4	D	26	50	20120618	20	1842	36.52	-0.121696089317093	-0.260670474253835
4	D	26	50	20120618	20	1844	36.56	-0.122168224514891	-0.260786651897984
4	D	26	50	20120618	20	1846	36.6	-0.122782063911639	-0.260660716180255
4	D	26	50	20120618	20	1848	36.64	-0.123874402467216	-0.262419432166422
4	D	26	50	20120618	20	1850	36.68	-0.124116798671807	-0.262240675572138
4	D	26	50	20120618	20	1852	36.72	-0.125308344308784	-0.263021957854671
4	D	26	50	20120618	20	1854	36.76	-0.125840937136374	-0.263547196771736
4	D	26	50	20120618	20	1856	36.8	-0.126087505270974	-0.263638625678544
