# Supplementary material for: How Do Ants Make Sense of Gravity? A Boltzmann Walker Analysis of Lasius niger Trajectories on Various Inclines
Source: PLoS One. 2013 Oct 29;8(10):e76531. doi: 10.1371/journal.pone.0076531 (PMC3812222; doi:10.1371/journal.pone.0076531)
Supplement: Dataset S4 — Trajectories for . (ZIP) [file pone.0076531.s008.zip › Incline4/4-D-26-50-20120618-21.txt]

Pente	Colonie	Temperature	Humidite	Date	Indiv	Frame	Time	X	Y
4	D	26	50	20120618	21	28	0	0	0
4	D	26	50	20120618	21	30	0.0399999999999999	-0.0013737111930535	-0.0019122437176051
4	D	26	50	20120618	21	32	0.08	-0.0022264529797865	-0.0035872092695018
4	D	26	50	20120618	21	34	0.12	-0.0033709335894082	-0.0046819095617279
4	D	26	50	20120618	21	36	0.16	-0.0035282789903578	-0.00664661989539039
4	D	26	50	20120618	21	38	0.2	-0.0031537033151598	-0.00695708926980597
4	D	26	50	20120618	21	40	0.24	-0.0027375568322959	-0.00732936684796506
4	D	26	50	20120618	21	42	0.28	-0.0015847818601309	-0.00856420863315457
4	D	26	50	20120618	21	44	0.32	-0.000321090118269	-0.00939920981785432
4	D	26	50	20120618	21	46	0.36	0.000742596470534301	-0.0106367315377445
4	D	26	50	20120618	21	48	0.4	0.00248347215261212	-0.0135918934108828
4	D	26	50	20120618	21	50	0.44	0.00397952625383975	-0.0167834340099039
4	D	26	50	20120618	21	52	0.48	0.00631836254278731	-0.0195598279750497
4	D	26	50	20120618	21	54	0.52	0.00776168486291473	-0.0222324554342699
4	D	26	50	20120618	21	56	0.56	0.00874328342549008	-0.0259047508627519
4	D	26	50	20120618	21	58	0.6	0.00916812025069477	-0.0289923255517352
4	D	26	50	20120618	21	60	0.64	0.0101801244048612	-0.0328126749980621
4	D	26	50	20120618	21	62	0.68	0.0109595682097631	-0.0357687348968124
4	D	26	50	20120618	21	64	0.72	0.0116698569714650	-0.0360691845681386
4	D	26	50	20120618	21	66	0.76	0.0121542251165778	-0.035616494806823
4	D	26	50	20120618	21	68	0.8	0.0140810910953111	-0.0355715228155395
4	D	26	50	20120618	21	70	0.84	0.0148798389153394	-0.0344821541084435
4	D	26	50	20120618	21	72	0.88	0.0162937554928644	-0.0340970778975449
4	D	26	50	20120618	21	74	0.92	0.0177415424852083	-0.0326781408618735
4	D	26	50	20120618	21	76	0.96	0.0185453956161967	-0.03142909330145
4	D	26	50	20120618	21	78	1	0.0189241785767428	-0.0301443651328478
4	D	26	50	20120618	21	80	1.04	0.0194807847506216	-0.0287982035270961
4	D	26	50	20120618	21	82	1.08	0.0196529369675692	-0.0265744516952137
4	D	26	50	20120618	21	84	1.12	0.0199909361302967	-0.0244685441581636
4	D	26	50	20120618	21	86	1.16	0.0202734090259248	-0.0222647207166955
4	D	26	50	20120618	21	88	1.2	0.0212094345564527	-0.0195879962807850
4	D	26	50	20120618	21	90	1.24	0.0223075360322963	-0.0170754266841271
4	D	26	50	20120618	21	92	1.28	0.0234704226314323	-0.0149063978460408
4	D	26	50	20120618	21	94	1.32	0.024108254161266	-0.0133466970634385
4	D	26	50	20120618	21	96	1.36	0.0242116968122858	-0.0125378305453714
4	D	26	50	20120618	21	98	1.4	0.0241134160407687	-0.0115234222281490
4	D	26	50	20120618	21	100	1.44	0.0234945773990776	-0.0112331053969973
4	D	26	50	20120618	21	102	1.48	0.0228080262120202	-0.0103569081712256
4	D	26	50	20120618	21	104	1.52	0.0225282452719081	-0.00987404616355672
4	D	26	50	20120618	21	106	1.56	0.0212347348370835	-0.00866029737365
4	D	26	50	20120618	21	108	1.6	0.0204853289282464	-0.0082210284990413
4	D	26	50	20120618	21	110	1.64	0.0191039534047916	-0.00646403785342021
4	D	26	50	20120618	21	112	1.68	0.0178824688666987	-0.0048140466059283
4	D	26	50	20120618	21	114	1.72	0.017101363360861	-0.0032428199827927
4	D	26	50	20120618	21	116	1.76	0.0156808353349319	-0.0008286655079403
4	D	26	50	20120618	21	118	1.8	0.0134487962115741	0.0012022724468481
4	D	26	50	20120618	21	120	1.84	0.0124853632222074	0.0018441132721311
4	D	26	50	20120618	21	122	1.88	0.0111856302477084	0.0033681405176225
4	D	26	50	20120618	21	124	1.92	0.00934658693119845	0.0037175926888849
4	D	26	50	20120618	21	126	1.96	0.00856198124679386	0.0040229213970012
4	D	26	50	20120618	21	128	2	0.00774923271249804	0.0033728074223783
4	D	26	50	20120618	21	130	2.04	0.00646243272102695	0.0024674208286793
4	D	26	50	20120618	21	132	2.08	0.00557021952666138	0.00190797208554010
4	D	26	50	20120618	21	134	2.12	0.00430220736236642	0.0003517431972335
4	D	26	50	20120618	21	136	2.16	0.00324228965270685	0.000226196388233799
4	D	26	50	20120618	21	138	2.2	0.00241653742470501	-0.0007439470444863
4	D	26	50	20120618	21	140	2.24	0.0015924398265711	-0.0021891672392144
4	D	26	50	20120618	21	142	2.28	0.0007998919188003	-0.003274740197109
4	D	26	50	20120618	21	144	2.32	0.0006699518553691	-0.0040601682467001
4	D	26	50	20120618	21	146	2.36	-0.000430380542369199	-0.00608808331999895
4	D	26	50	20120618	21	148	2.4	-0.0007937344329497	-0.0073320679958692
4	D	26	50	20120618	21	150	2.44	-0.0013871737990605	-0.00845456465566378
4	D	26	50	20120618	21	152	2.48	-0.00138483327561480	-0.0106391639850718
4	D	26	50	20120618	21	154	2.52	-0.0016078901097401	-0.0126581306220547
4	D	26	50	20120618	21	156	2.56	-0.0021430143796065	-0.0151556176310700
4	D	26	50	20120618	21	158	2.6	-0.0016500124606954	-0.0175728692336240
4	D	26	50	20120618	21	160	2.64	-0.0022632013192047	-0.0212161803551452
4	D	26	50	20120618	21	162	2.68	-0.0030598702452964	-0.0236391100251521
4	D	26	50	20120618	21	164	2.72	-0.0037042990813986	-0.0262240378587289
4	D	26	50	20120618	21	166	2.76	-0.0040847508139482	-0.0278661943630853
4	D	26	50	20120618	21	168	2.8	-0.0041171009491874	-0.028594832545759
4	D	26	50	20120618	21	170	2.84	-0.0037183351510051	-0.0287220693399657
4	D	26	50	20120618	21	172	2.88	-0.0027918958671098	-0.0286913688848469
4	D	26	50	20120618	21	174	2.92	-0.0014360426558151	-0.0291547119169279
4	D	26	50	20120618	21	176	2.96	-0.00124843591305780	-0.0291941090783485
4	D	26	50	20120618	21	178	3	-0.000286738870839	-0.0293270769730167
4	D	26	50	20120618	21	180	3.04	0.0010390014910721	-0.029100576528867
4	D	26	50	20120618	21	182	3.08	0.00228319122790885	-0.028827032270565
4	D	26	50	20120618	21	184	3.12	0.00352409291821312	-0.0296192039975283
4	D	26	50	20120618	21	186	3.16	0.0058783271644278	-0.0296363089105652
4	D	26	50	20120618	21	188	3.2	0.00819231996372515	-0.029814697809323
4	D	26	50	20120618	21	190	3.24	0.010560116518003	-0.0300821043807643
4	D	26	50	20120618	21	192	3.28	0.012006581220666	-0.0311239625832323
4	D	26	50	20120618	21	194	3.32	0.0143923453582538	-0.0309504527212648
4	D	26	50	20120618	21	196	3.36	0.0160830588852743	-0.0325005509937785
4	D	26	50	20120618	21	198	3.4	0.0178263458014759	-0.0319440720991203
4	D	26	50	20120618	21	200	3.44	0.0187595711891503	-0.0316670418043871
4	D	26	50	20120618	21	202	3.48	0.0191005946475810	-0.0306078806989833
4	D	26	50	20120618	21	204	3.52	0.0196423657211905	-0.0303165668472701
4	D	26	50	20120618	21	206	3.56	0.0195250496351238	-0.0288725911604769
4	D	26	50	20120618	21	208	3.6	0.01874244506291	-0.0281055005110423
4	D	26	50	20120618	21	210	3.64	0.0182535090079907	-0.0283007044090566
4	D	26	50	20120618	21	212	3.68	0.0180706229101047	-0.0275263093465724
4	D	26	50	20120618	21	214	3.72	0.0177611859115896	-0.0266359275587701
4	D	26	50	20120618	21	216	3.76	0.0170578197252755	-0.0256665619435093
4	D	26	50	20120618	21	218	3.8	0.0164568567430129	-0.0244925171993662
4	D	26	50	20120618	21	220	3.84	0.0161385809097330	-0.0227599146666282
4	D	26	50	20120618	21	222	3.88	0.0157872739973836	-0.0206451583953183
4	D	26	50	20120618	21	224	3.92	0.0159832684407793	-0.0185088488022111
4	D	26	50	20120618	21	226	3.96	0.0153162086521453	-0.0165121949197085
4	D	26	50	20120618	21	228	4	0.0149997217990218	-0.0149761892853439
4	D	26	50	20120618	21	230	4.04	0.0148753261598619	-0.0136927324947342
4	D	26	50	20120618	21	232	4.08	0.0133521750196724	-0.0125012144349213
4	D	26	50	20120618	21	234	4.12	0.0128653977617561	-0.0119075367738252
4	D	26	50	20120618	21	236	4.16	0.0117450153512373	-0.0104084703977097
4	D	26	50	20120618	21	238	4.2	0.0114384067798470	-0.00974099695160865
4	D	26	50	20120618	21	240	4.24	0.0110650049019058	-0.00889045355985842
4	D	26	50	20120618	21	242	4.28	0.0109750114218642	-0.0081125158924004
4	D	26	50	20120618	21	244	4.32	0.0111236664804730	-0.00632381150764311
4	D	26	50	20120618	21	246	4.36	0.0111476303292875	-0.00579166415732555
4	D	26	50	20120618	21	248	4.4	0.0110286878976241	-0.0054312023334801
4	D	26	50	20120618	21	250	4.44	0.0109846775715630	-0.0053841797325312
4	D	26	50	20120618	21	252	4.48	0.0104513634950565	-0.00557487228928156
4	D	26	50	20120618	21	254	4.52	0.0105031802799819	-0.00579216620314019
4	D	26	50	20120618	21	256	4.56	0.0104915271602279	-0.00611056224457287
4	D	26	50	20120618	21	258	4.6	0.0100361291799403	-0.00622810460480951
4	D	26	50	20120618	21	260	4.64	0.0102119159257433	-0.00692163493579728
4	D	26	50	20120618	21	262	4.68	0.0100059710757227	-0.00673602647680362
4	D	26	50	20120618	21	264	4.72	0.0098374887429694	-0.00724502315110513
4	D	26	50	20120618	21	266	4.76	0.00885733267822766	-0.0080799111987199
4	D	26	50	20120618	21	268	4.8	0.00847751027071331	-0.00848657537964809
4	D	26	50	20120618	21	270	4.84	0.00823173409570849	-0.00928472922998022
4	D	26	50	20120618	21	272	4.88	0.00751715814559227	-0.0099622669268979
4	D	26	50	20120618	21	274	4.92	0.00690170795959668	-0.0102309095209927
4	D	26	50	20120618	21	276	4.96	0.00601508868697709	-0.0115645051321360
4	D	26	50	20120618	21	278	5	0.00416092742748535	-0.0134478699016907
4	D	26	50	20120618	21	280	5.04	0.00375528148032206	-0.0140664539849405
4	D	26	50	20120618	21	282	5.08	0.00228790055907155	-0.0145955466339633
4	D	26	50	20120618	21	284	5.12	0.000989730290559002	-0.0143077895293595
4	D	26	50	20120618	21	286	5.16	6.30809959496006e-05	-0.013935526093336
4	D	26	50	20120618	21	288	5.2	-0.00113168904795	-0.0132370742991512
4	D	26	50	20120618	21	290	5.24	-0.0020575322408288	-0.0126071411520633
4	D	26	50	20120618	21	292	5.28	-0.003765244614869	-0.0121768454625079
4	D	26	50	20120618	21	294	5.32	-0.0054174561776539	-0.0119079893221651
4	D	26	50	20120618	21	296	5.36	-0.0063385971104378	-0.0127024167197604
4	D	26	50	20120618	21	298	5.4	-0.0070469766838305	-0.0131593491217632
4	D	26	50	20120618	21	300	5.44	-0.0082328654665584	-0.0138877398170634
4	D	26	50	20120618	21	302	5.48	-0.0089128193473474	-0.0144433843257198
4	D	26	50	20120618	21	304	5.52	-0.0090368458767675	-0.0155987968061786
4	D	26	50	20120618	21	306	5.56	-0.0089246987412713	-0.0156703560124347
4	D	26	50	20120618	21	308	5.6	-0.0083051317795957	-0.0162244448861725
4	D	26	50	20120618	21	310	5.64	-0.0078567553696453	-0.017131167911688
4	D	26	50	20120618	21	312	5.68	-0.0074980400995494	-0.0182662864275268
4	D	26	50	20120618	21	314	5.72	-0.0067799731632544	-0.0182809235378973
4	D	26	50	20120618	21	316	5.76	-0.0060905440515975	-0.0195043596907063
4	D	26	50	20120618	21	318	5.8	-0.0055374592694891	-0.0205177709873672
4	D	26	50	20120618	21	320	5.84	-0.0046741101739315	-0.0216724480767736
4	D	26	50	20120618	21	322	5.88	-0.0039163462629408	-0.0237028627725439
4	D	26	50	20120618	21	324	5.92	-0.003289305182588	-0.0252501326179329
4	D	26	50	20120618	21	326	5.96	-0.0031735305893043	-0.0265281079167748
4	D	26	50	20120618	21	328	6	-0.0031797107025719	-0.0288908769418384
4	D	26	50	20120618	21	330	6.04	-0.0028492401057437	-0.0302721082155098
4	D	26	50	20120618	21	332	6.08	-0.0023301063486271	-0.0299651998308443
4	D	26	50	20120618	21	334	6.12	-0.0025867910599452	-0.0300115810859426
4	D	26	50	20120618	21	336	6.16	-0.002391079459262	-0.0298910745340793
4	D	26	50	20120618	21	338	6.2	-0.0019228771893807	-0.0294439977863927
4	D	26	50	20120618	21	340	6.24	-0.00112445888111240	-0.0289147524023051
4	D	26	50	20120618	21	342	6.28	-0.000174030292558499	-0.0279711247667727
4	D	26	50	20120618	21	344	6.32	0.000664567237230301	-0.0283779628959691
4	D	26	50	20120618	21	346	6.36	0.0015500982725137	-0.0285562457287096
4	D	26	50	20120618	21	348	6.4	0.00269458595320318	-0.0292708124864377
4	D	26	50	20120618	21	350	6.44	0.00460904927899451	-0.0296023465718648
4	D	26	50	20120618	21	352	6.48	0.00513290933783656	-0.0298679712342176
4	D	26	50	20120618	21	354	6.52	0.00680914838904615	-0.0310509325948714
4	D	26	50	20120618	21	356	6.56	0.00889919339967391	-0.0317314309478819
4	D	26	50	20120618	21	358	6.6	0.0102933322005291	-0.0319869864096705
4	D	26	50	20120618	21	360	6.64	0.0115055253555172	-0.0319483076687396
4	D	26	50	20120618	21	362	6.68	0.0126237440192856	-0.0320782738951217
4	D	26	50	20120618	21	364	6.72	0.0127911869050706	-0.0316443931741856
4	D	26	50	20120618	21	366	6.76	0.0125811761910582	-0.030834755909727
4	D	26	50	20120618	21	368	6.8	0.0123192567682389	-0.0298930381696106
4	D	26	50	20120618	21	370	6.84	0.0120530664204612	-0.0295335804373944
4	D	26	50	20120618	21	372	6.88	0.0127032440346944	-0.0283281684364379
4	D	26	50	20120618	21	374	6.92	0.0130790217914204	-0.0275736642877084
4	D	26	50	20120618	21	376	6.96	0.0134319882833853	-0.0263531626280414
4	D	26	50	20120618	21	378	7	0.0134676052519536	-0.0257953897279736
4	D	26	50	20120618	21	380	7.04	0.0133349308065996	-0.0243973194134150
4	D	26	50	20120618	21	382	7.08	0.0135544450357512	-0.0231552156415827
4	D	26	50	20120618	21	384	7.12	0.0142182627397935	-0.0220085854273463
4	D	26	50	20120618	21	386	7.16	0.0149151659701275	-0.0211978662895124
4	D	26	50	20120618	21	388	7.2	0.0156170762235791	-0.0202764842333161
4	D	26	50	20120618	21	390	7.24	0.0161623792955606	-0.0205269874171532
4	D	26	50	20120618	21	392	7.28	0.0160995896276048	-0.0201993975733515
4	D	26	50	20120618	21	394	7.32	0.0155761658536468	-0.0204867042509358
4	D	26	50	20120618	21	396	7.36	0.0150881313598735	-0.0201449206527154
4	D	26	50	20120618	21	398	7.4	0.0148228821712216	-0.0199403963802182
4	D	26	50	20120618	21	400	7.44	0.0148305860996027	-0.0195183985887400
4	D	26	50	20120618	21	402	7.48	0.0146023461727713	-0.0194168580549616
4	D	26	50	20120618	21	404	7.52	0.0142182033428239	-0.0191115434889809
4	D	26	50	20120618	21	406	7.56	0.0132755055527087	-0.0189754226051753
4	D	26	50	20120618	21	408	7.6	0.0125008488607154	-0.0182381294354999
4	D	26	50	20120618	21	410	7.64	0.0117759442018464	-0.0172852252661051
4	D	26	50	20120618	21	412	7.68	0.0108120070453447	-0.0160364089295990
4	D	26	50	20120618	21	414	7.72	0.00924406351899421	-0.0153682304980371
4	D	26	50	20120618	21	416	7.76	0.00883569521072336	-0.0146395852442956
4	D	26	50	20120618	21	418	7.8	0.00812787425168781	-0.0139445912022708
4	D	26	50	20120618	21	420	7.84	0.00730079266293734	-0.0126726687374759
4	D	26	50	20120618	21	422	7.88	0.00676515220512072	-0.0122726230760196
4	D	26	50	20120618	21	424	7.92	0.00578938232374269	-0.0100761987999098
4	D	26	50	20120618	21	426	7.96	0.00419071783617674	-0.0089461665031481
4	D	26	50	20120618	21	428	8	0.00323006094803301	-0.00824430221163727
4	D	26	50	20120618	21	430	8.04	0.00257514854679296	-0.00777010650467864
4	D	26	50	20120618	21	432	8.08	0.00197144199021932	-0.00767533298279621
4	D	26	50	20120618	21	434	8.12	0.00161952908735840	-0.0073137751434399
4	D	26	50	20120618	21	436	8.16	0.0010770367648321	-0.00796601043840637
4	D	26	50	20120618	21	438	8.2	0.00111557408440670	-0.00803693324855938
4	D	26	50	20120618	21	440	8.24	0.0013592855076105	-0.00805216432862614
4	D	26	50	20120618	21	442	8.28	0.0016251930126757	-0.00834911382138543
4	D	26	50	20120618	21	444	8.32	0.0013583309134559	-0.00869064639669853
4	D	26	50	20120618	21	446	8.36	0.0012663787476304	-0.00853313129012142
4	D	26	50	20120618	21	448	8.4	0.00191875546395311	-0.00893646499811022
4	D	26	50	20120618	21	450	8.44	0.00208112132304917	-0.00871555069753192
4	D	26	50	20120618	21	452	8.48	0.00230866121416719	-0.00853977102279676
4	D	26	50	20120618	21	454	8.52	0.00231924660268155	-0.00803364520202686
4	D	26	50	20120618	21	456	8.56	0.0026482577311134	-0.00777958739240079
4	D	26	50	20120618	21	458	8.6	0.00271803997802836	-0.007783202829373
4	D	26	50	20120618	21	460	8.64	0.00339046105027736	-0.00829108439628057
4	D	26	50	20120618	21	462	8.68	0.00351587138766826	-0.0074432937712295
4	D	26	50	20120618	21	464	8.72	0.00399707028018777	-0.00717450975577843
4	D	26	50	20120618	21	466	8.76	0.00423879473333639	-0.00684665969668128
4	D	26	50	20120618	21	468	8.8	0.00487801148535444	-0.00680325111849102
4	D	26	50	20120618	21	470	8.84	0.00538807589089554	-0.00681644573102796
4	D	26	50	20120618	21	472	8.88	0.00571033980642131	-0.00664380561040127
4	D	26	50	20120618	21	474	8.92	0.00660717040806802	-0.00628635606144366
4	D	26	50	20120618	21	476	8.96	0.00739128111772578	-0.0053731276535412
4	D	26	50	20120618	21	478	9	0.00864476930873518	-0.004523411576725
4	D	26	50	20120618	21	480	9.04	0.00927124470366302	-0.0034783148251991
4	D	26	50	20120618	21	482	9.08	0.0100506036557512	-0.0025960011257701
4	D	26	50	20120618	21	484	9.12	0.0107942254311182	-0.0027135929834814
4	D	26	50	20120618	21	486	9.16	0.0107188054218369	-0.0026191376596505
4	D	26	50	20120618	21	488	9.2	0.0110783055804599	-0.0023988668262431
4	D	26	50	20120618	21	490	9.24	0.0111085980349660	-0.0029981398232987
4	D	26	50	20120618	21	492	9.28	0.0110321597919197	-0.0032356852753705
4	D	26	50	20120618	21	494	9.32	0.0108645330583716	-0.0036854476146121
4	D	26	50	20120618	21	496	9.36	0.0110703223449003	-0.0046804812060299
4	D	26	50	20120618	21	498	9.4	0.0108494928971358	-0.0048903363565505
4	D	26	50	20120618	21	500	9.44	0.0110890041060593	-0.0045460602069264
4	D	26	50	20120618	21	502	9.48	0.0114275668328914	-0.0048265553248875
4	D	26	50	20120618	21	504	9.52	0.0112041352321721	-0.0049741567943923
4	D	26	50	20120618	21	506	9.56	0.0110395207735118	-0.00588025756594041
4	D	26	50	20120618	21	508	9.6	0.0117554451762598	-0.00702553720622483
4	D	26	50	20120618	21	510	9.64	0.0123194547581376	-0.00755099532639236
4	D	26	50	20120618	21	512	9.68	0.013491533745429	-0.00915332050576451
4	D	26	50	20120618	21	514	9.72	0.0141609446641105	-0.0101142856924648
4	D	26	50	20120618	21	516	9.76	0.0152343405361263	-0.0116552771367437
4	D	26	50	20120618	21	518	9.8	0.0154923029893981	-0.0121568095918630
4	D	26	50	20120618	21	520	9.84	0.0159090858683650	-0.0123441787467418
4	D	26	50	20120618	21	522	9.88	0.0167584095009177	-0.0133868395154065
4	D	26	50	20120618	21	524	9.92	0.0177665316388554	-0.0138350320775938
4	D	26	50	20120618	21	526	9.96	0.0183339777596898	-0.014979491474012
4	D	26	50	20120618	21	528	10	0.0194130509920517	-0.0163660854455120
4	D	26	50	20120618	21	530	10.04	0.0199039669459583	-0.0170465060167765
4	D	26	50	20120618	21	532	10.08	0.0201460449524975	-0.0174857961045887
4	D	26	50	20120618	21	534	10.12	0.0207079827115064	-0.0179855791775313
4	D	26	50	20120618	21	536	10.16	0.0201547423659061	-0.0186228238087366
4	D	26	50	20120618	21	538	10.2	0.0199136330956571	-0.0192338489204956
4	D	26	50	20120618	21	540	10.24	0.0192292951528247	-0.0196812353809523
4	D	26	50	20120618	21	542	10.28	0.0191115972290962	-0.0199951412943244
4	D	26	50	20120618	21	544	10.32	0.0187071752837712	-0.0210840708881093
4	D	26	50	20120618	21	546	10.36	0.0184466361333888	-0.0220281984481360
4	D	26	50	20120618	21	548	10.4	0.018484047031861	-0.0240208486920435
4	D	26	50	20120618	21	550	10.44	0.0180862994674436	-0.0246921051594239
4	D	26	50	20120618	21	552	10.48	0.0182068258182968	-0.0265043844842659
4	D	26	50	20120618	21	554	10.52	0.0186757719645119	-0.0288616027210972
4	D	26	50	20120618	21	556	10.56	0.018723013768563	-0.0296692530155007
4	D	26	50	20120618	21	558	10.6	0.0189353579349533	-0.0302784255074929
4	D	26	50	20120618	21	560	10.64	0.0182453772800071	-0.0297606677801725
4	D	26	50	20120618	21	562	10.68	0.0180129229967598	-0.0302630954324768
4	D	26	50	20120618	21	564	10.72	0.0172939651059206	-0.0304807146154548
4	D	26	50	20120618	21	566	10.76	0.0165279634009290	-0.0311792583335211
4	D	26	50	20120618	21	568	10.8	0.0153234635677202	-0.0308489121874864
4	D	26	50	20120618	21	570	10.84	0.0144759324508578	-0.0312928267536475
4	D	26	50	20120618	21	572	10.88	0.0131173045525538	-0.032319821571575
4	D	26	50	20120618	21	574	10.92	0.0126255824969167	-0.0325752285409396
4	D	26	50	20120618	21	576	10.96	0.0118590080354324	-0.0337524906209371
4	D	26	50	20120618	21	578	11	0.0107907111104157	-0.0344013318033539
4	D	26	50	20120618	21	580	11.04	0.0102820892027083	-0.0361939182043399
4	D	26	50	20120618	21	582	11.08	0.00997096221898617	-0.036933551897461
4	D	26	50	20120618	21	584	11.12	0.009879674733535	-0.0375144401182058
4	D	26	50	20120618	21	586	11.16	0.00973026307067026	-0.0375887570409085
4	D	26	50	20120618	21	588	11.2	0.0101491531278452	-0.0377782616582665
4	D	26	50	20120618	21	590	11.24	0.0101786394806207	-0.0381400881981996
4	D	26	50	20120618	21	592	11.28	0.0101676793255123	-0.038672468893755
4	D	26	50	20120618	21	594	11.32	0.0098903520459309	-0.0400958748442835
4	D	26	50	20120618	21	596	11.36	0.00990110006900494	-0.0403146536823826
4	D	26	50	20120618	21	598	11.4	0.00970056458586043	-0.0407517870945121
4	D	26	50	20120618	21	600	11.44	0.00921619644074764	-0.0412811272309084
4	D	26	50	20120618	21	602	11.48	0.00907222950009806	-0.0412077295470212
4	D	26	50	20120618	21	604	11.52	0.00822624694708648	-0.0414310338685199
4	D	26	50	20120618	21	606	11.56	0.00794029296477464	-0.0415146138900562
4	D	26	50	20120618	21	608	11.6	0.00709706812820968	-0.0414878145430492
4	D	26	50	20120618	21	610	11.64	0.00631578584567666	-0.0416878550514469
4	D	26	50	20120618	21	612	11.68	0.00604284262813866	-0.0412248415311259
4	D	26	50	20120618	21	614	11.72	0.00611659386541641	-0.0410345590963086
4	D	26	50	20120618	21	616	11.76	0.0052238715541684	-0.0404342961497594
4	D	26	50	20120618	21	618	11.8	0.00542504343341597	-0.0393652214072834
4	D	26	50	20120618	21	620	11.84	0.00557480864967128	-0.0393834647622381
4	D	26	50	20120618	21	622	11.88	0.00472182573952595	-0.0386441846225075
4	D	26	50	20120618	21	624	11.92	0.00379000042327832	-0.0379673420115558
4	D	26	50	20120618	21	626	11.96	0.00324869604014439	-0.0372045717845542
4	D	26	50	20120618	21	628	12	0.00202349212038246	-0.0364698171282233
4	D	26	50	20120618	21	630	12.04	0.0012661171181214	-0.0354908348607383
4	D	26	50	20120618	21	632	12.08	0.000155344288758900	-0.0356228729099893
4	D	26	50	20120618	21	634	12.12	0.000145458935957901	-0.0345244673782297
4	D	26	50	20120618	21	636	12.16	-0.000252705821460499	-0.0335241304859529
4	D	26	50	20120618	21	638	12.2	-0.000838663997826299	-0.0333583351589681
4	D	26	50	20120618	21	640	12.24	-0.0010758063990329	-0.0319011507175023
4	D	26	50	20120618	21	642	12.28	-0.0019136147976539	-0.0307754084375821
4	D	26	50	20120618	21	644	12.32	-0.0024597727617339	-0.0295235579058779
4	D	26	50	20120618	21	646	12.36	-0.0031223162593565	-0.029134947575287
4	D	26	50	20120618	21	648	12.4	-0.0032776803471053	-0.0277970181066818
4	D	26	50	20120618	21	650	12.44	-0.0036767360590679	-0.0273019372938341
4	D	26	50	20120618	21	652	12.48	-0.0035390694398387	-0.0266359063455666
4	D	26	50	20120618	21	654	12.52	-0.0033649868213784	-0.0259993617500747
4	D	26	50	20120618	21	656	12.56	-0.0031031027538981	-0.0246858119090713
4	D	26	50	20120618	21	658	12.6	-0.0029026379814317	-0.0241462187243479
4	D	26	50	20120618	21	660	12.64	-0.0027075047940955	-0.0231607664298151
4	D	26	50	20120618	21	662	12.68	-0.0025966445929411	-0.0225226591283367
4	D	26	50	20120618	21	664	12.72	-0.0020852932530582	-0.0216048062420853
4	D	26	50	20120618	21	666	12.76	-0.001019160074792	-0.0207667008586161
4	D	26	50	20120618	21	668	12.8	-0.000346461109577999	-0.0198462882458168
4	D	26	50	20120618	21	670	12.84	-0.000280601183978300	-0.0196264770318172
4	D	26	50	20120618	21	672	12.88	5.93262589415004e-05	-0.0197418273610322
4	D	26	50	20120618	21	674	12.92	0.000287071211026101	-0.0201347524572019
4	D	26	50	20120618	21	676	12.96	0.0012585086491558	-0.0196916934902460
4	D	26	50	20120618	21	678	13	0.0016476153687071	-0.0193991209884623
4	D	26	50	20120618	21	680	13.04	0.00230401552261479	-0.0191883678123296
4	D	26	50	20120618	21	682	13.08	0.00325266290918685	-0.01928547478659
4	D	26	50	20120618	21	684	13.12	0.00415186938961835	-0.0187107313237738
4	D	26	50	20120618	21	686	13.16	0.0061688490565461	-0.0176556855798366
4	D	26	50	20120618	21	688	13.2	0.00711490843229902	-0.0170279091084313
4	D	26	50	20120618	21	690	13.24	0.0072047039224419	-0.0174137136393145
4	D	26	50	20120618	21	692	13.28	0.0073990380791154	-0.0173147116188806
4	D	26	50	20120618	21	694	13.32	0.00750865377233494	-0.0168854553762935
4	D	26	50	20120618	21	696	13.36	0.00756547687327109	-0.0172210058282377
4	D	26	50	20120618	21	698	13.4	0.00735928453587709	-0.0171776460404154
4	D	26	50	20120618	21	700	13.44	0.00739423682407114	-0.016449785675201
4	D	26	50	20120618	21	702	13.48	0.00743468333195501	-0.0163565465750338
4	D	26	50	20120618	21	704	13.52	0.0076257930817063	-0.0166165568095439
4	D	26	50	20120618	21	706	13.56	0.00733270439197229	-0.0165888735790604
4	D	26	50	20120618	21	708	13.6	0.00756085946598994	-0.0163587386060554
4	D	26	50	20120618	21	710	13.64	0.00741052149324187	-0.0161979071686746
4	D	26	50	20120618	21	712	13.68	0.00760204843599406	-0.0158281751749277
4	D	26	50	20120618	21	714	13.72	0.00786437090967864	-0.0155478214783229
4	D	26	50	20120618	21	716	13.76	0.00752517178674346	-0.0148308434864710
4	D	26	50	20120618	21	718	13.8	0.00755035893028932	-0.0135853880284959
4	D	26	50	20120618	21	720	13.84	0.00749320348916601	-0.0126936627378093
4	D	26	50	20120618	21	722	13.88	0.00730158462253227	-0.0106281967588956
4	D	26	50	20120618	21	724	13.92	0.00699138394869354	-0.00899740346051288
4	D	26	50	20120618	21	726	13.96	0.00606814997983733	-0.008360180042511
4	D	26	50	20120618	21	728	14	0.0057812371607302	-0.00875641156998957
4	D	26	50	20120618	21	730	14.04	0.00581180821530802	-0.0082667585087942
4	D	26	50	20120618	21	732	14.08	0.00607538580352921	-0.00840200328729784
4	D	26	50	20120618	21	734	14.12	0.00640917343826798	-0.00849898510365792
4	D	26	50	20120618	21	736	14.16	0.00680687857627854	-0.00834107401728334
4	D	26	50	20120618	21	738	14.2	0.00691926612808033	-0.0088536132965586
4	D	26	50	20120618	21	740	14.24	0.00731400848867772	-0.00888206020236573
4	D	26	50	20120618	21	742	14.28	0.00706753227795952	-0.00937008408953725
4	D	26	50	20120618	21	744	14.32	0.0073384319568999	-0.00962937307513055
4	D	26	50	20120618	21	746	14.36	0.00734849408639619	-0.0096426313272778
4	D	26	50	20120618	21	748	14.4	0.00729308024927494	-0.00998175054714671
4	D	26	50	20120618	21	750	14.44	0.00761906425357653	-0.0105897838901144
4	D	26	50	20120618	21	752	14.48	0.0077983391571311	-0.0106760841514379
4	D	26	50	20120618	21	754	14.52	0.00783058251924643	-0.0107849934449830
4	D	26	50	20120618	21	756	14.56	0.00773055377976621	-0.0112633384545337
4	D	26	50	20120618	21	758	14.6	0.00793677157300433	-0.0113324397576183
4	D	26	50	20120618	21	760	14.64	0.00817314817756684	-0.0128158741241221
4	D	26	50	20120618	21	762	14.68	0.00866110983934162	-0.0128328008462502
4	D	26	50	20120618	21	764	14.72	0.0101546749246995	-0.0131819418905288
4	D	26	50	20120618	21	766	14.76	0.0114336833065487	-0.0136640819421741
4	D	26	50	20120618	21	768	14.8	0.0126856752596091	-0.0133470039477816
4	D	26	50	20120618	21	770	14.84	0.0142860870080313	-0.0133503018938090
4	D	26	50	20120618	21	772	14.88	0.0157605262691716	-0.0130612309848057
4	D	26	50	20120618	21	774	14.92	0.0172999543003573	-0.0133190845436332
4	D	26	50	20120618	21	776	14.96	0.0180486248181419	-0.0120949695683143
4	D	26	50	20120618	21	778	15	0.0182295663723798	-0.0125671401214516
4	D	26	50	20120618	21	780	15.04	0.0186949487004177	-0.0133288850436204
4	D	26	50	20120618	21	782	15.08	0.0182348838153743	-0.0133295709371982
4	D	26	50	20120618	21	784	15.12	0.0176058911203054	-0.0140173666321905
4	D	26	50	20120618	21	786	15.16	0.0177926380212168	-0.0147534506492701
4	D	26	50	20120618	21	788	15.2	0.0182625175483831	-0.0151179995503108
4	D	26	50	20120618	21	790	15.24	0.0181362282772631	-0.016133093761111
4	D	26	50	20120618	21	792	15.28	0.0180181273026694	-0.0169739851452980
4	D	26	50	20120618	21	794	15.32	0.0182144625715336	-0.0186132425118516
4	D	26	50	20120618	21	796	15.36	0.0186213106002249	-0.0190568883774358
4	D	26	50	20120618	21	798	15.4	0.0184408428075305	-0.0188378691230311
4	D	26	50	20120618	21	800	15.44	0.0183610175230024	-0.0198103318659935
4	D	26	50	20120618	21	802	15.48	0.0183105513120291	-0.0202725604977873
4	D	26	50	20120618	21	804	15.52	0.0186879999620790	-0.0213371854172893
4	D	26	50	20120618	21	806	15.56	0.0188354819305378	-0.0222411146639123
4	D	26	50	20120618	21	808	15.6	0.0191996174003857	-0.0229394212749328
4	D	26	50	20120618	21	810	15.64	0.0192703830065592	-0.0236360079477031
4	D	26	50	20120618	21	812	15.68	0.0195594928064354	-0.0250658747328913
4	D	26	50	20120618	21	814	15.72	0.0196881791695436	-0.0254834990689279
4	D	26	50	20120618	21	816	15.76	0.0197244537474184	-0.0257582100534188
4	D	26	50	20120618	21	818	15.8	0.0195912631141141	-0.0265316151664094
4	D	26	50	20120618	21	820	15.84	0.0193017311714895	-0.0264739576794715
4	D	26	50	20120618	21	822	15.88	0.0188358467976369	-0.0268424027388766
4	D	26	50	20120618	21	824	15.92	0.0183735262419615	-0.0277753735681097
4	D	26	50	20120618	21	826	15.96	0.0179190545715573	-0.0282350778286947
4	D	26	50	20120618	21	828	16	0.0169607976038289	-0.0287864655545284
4	D	26	50	20120618	21	830	16.04	0.0162912876901981	-0.0295989524593151
4	D	26	50	20120618	21	832	16.08	0.015643584949699	-0.0304124010293243
4	D	26	50	20120618	21	834	16.12	0.0148613056466045	-0.0309713760109201
4	D	26	50	20120618	21	836	16.16	0.0140491298688015	-0.0322366658141075
4	D	26	50	20120618	21	838	16.2	0.0135511852734899	-0.0335282670606228
4	D	26	50	20120618	21	840	16.24	0.0129547407035590	-0.0348528901938196
4	D	26	50	20120618	21	842	16.28	0.0120325320395355	-0.0367221976805644
4	D	26	50	20120618	21	844	16.32	0.0114807059074976	-0.037386453790811
4	D	26	50	20120618	21	846	16.36	0.0110968176359914	-0.0391385936839132
4	D	26	50	20120618	21	848	16.4	0.0103090299710714	-0.0402462764566419
4	D	26	50	20120618	21	850	16.44	0.00898348759905915	-0.0414806020538811
4	D	26	50	20120618	21	852	16.48	0.00839658897067432	-0.0425785974637076
4	D	26	50	20120618	21	854	16.52	0.0082813305653409	-0.0423332314106359
4	D	26	50	20120618	21	856	16.56	0.0072874212737051	-0.043058581546777
4	D	26	50	20120618	21	858	16.6	0.00689073436945945	-0.0437434851750343
4	D	26	50	20120618	21	860	16.64	0.00654976747957129	-0.0430384997141913
4	D	26	50	20120618	21	862	16.68	0.0060513279095129	-0.0424983408440429
4	D	26	50	20120618	21	864	16.72	0.00535397920190672	-0.0425742841123423
4	D	26	50	20120618	21	866	16.76	0.00509135974337404	-0.0416215284353716
4	D	26	50	20120618	21	868	16.8	0.00438559646507175	-0.041723705365253
4	D	26	50	20120618	21	870	16.84	0.00402334566106988	-0.04081726518245
4	D	26	50	20120618	21	872	16.88	0.00266591277322606	-0.0399795557787783
4	D	26	50	20120618	21	874	16.92	0.00237804960260502	-0.0399616659772143
4	D	26	50	20120618	21	876	16.96	0.0015456010733853	-0.0391313387683382
4	D	26	50	20120618	21	878	17	0.000803075313529201	-0.0389928236209715
4	D	26	50	20120618	21	880	17.04	-2.00252640431987e-05	-0.0384283827039572
4	D	26	50	20120618	21	882	17.08	-0.000923134973906899	-0.0385552447315699
4	D	26	50	20120618	21	884	17.12	-0.0019571018646969	-0.0379721291244644
4	D	26	50	20120618	21	886	17.16	-0.0024615023449207	-0.0380771132682672
4	D	26	50	20120618	21	888	17.2	-0.0030995530778566	-0.0377694228235016
4	D	26	50	20120618	21	890	17.24	-0.0042177788126928	-0.038199760939464
4	D	26	50	20120618	21	892	17.28	-0.0051839200210314	-0.0384914212735
4	D	26	50	20120618	21	894	17.32	-0.0059312116805928	-0.0386691667050868
4	D	26	50	20120618	21	896	17.36	-0.0065608549139003	-0.0398068661606769
4	D	26	50	20120618	21	898	17.4	-0.0068328364662159	-0.0397383899399868
4	D	26	50	20120618	21	900	17.44	-0.0063636994011699	-0.0403587064348505
4	D	26	50	20120618	21	902	17.48	-0.006493177723873	-0.0410473506579803
4	D	26	50	20120618	21	904	17.52	-0.006473032251677	-0.0420957708113778
4	D	26	50	20120618	21	906	17.56	-0.0060508824322408	-0.042350477745029
4	D	26	50	20120618	21	908	17.6	-0.0055120599939088	-0.0435889116326669
4	D	26	50	20120618	21	910	17.64	-0.0054099679168411	-0.0450206473010778
4	D	26	50	20120618	21	912	17.68	-0.0046874320656891	-0.0463396984328388
4	D	26	50	20120618	21	914	17.72	-0.0043813255401134	-0.0475992677421664
4	D	26	50	20120618	21	916	17.76	-0.0039546573083455	-0.0487255474232404
4	D	26	50	20120618	21	918	17.8	-0.0041222416154867	-0.0499257904736264
4	D	26	50	20120618	21	920	17.84	-0.0037109883115486	-0.0511367815470865
4	D	26	50	20120618	21	922	17.88	-0.0034933408442994	-0.0526434846764388
4	D	26	50	20120618	21	924	17.92	-0.0023711623825563	-0.0531193675401773
4	D	26	50	20120618	21	926	17.96	-0.001928796380246	-0.0537930988812919
4	D	26	50	20120618	21	928	18	-0.0016429131086123	-0.0535892399962758
4	D	26	50	20120618	21	930	18.04	-0.0012388722938423	-0.0539078623118785
4	D	26	50	20120618	21	932	18.08	-0.0008187094444612	-0.0542928112435564
4	D	26	50	20120618	21	934	18.12	-0.0009345335352196	-0.054169208978205
4	D	26	50	20120618	21	936	18.16	-0.0007433318615868	-0.0537530059267986
4	D	26	50	20120618	21	938	18.2	-0.00168845078532070	-0.0537787446136338
4	D	26	50	20120618	21	940	18.24	-0.001957999890309	-0.053299750480058
4	D	26	50	20120618	21	942	18.28	-0.0024749656580345	-0.0536621427054161
4	D	26	50	20120618	21	944	18.32	-0.002950848521773	-0.0537352575465908
4	D	26	50	20120618	21	946	18.36	-0.0033373530883696	-0.0532906288025807
4	D	26	50	20120618	21	948	18.4	-0.0035769915765137	-0.0534442831061325
4	D	26	50	20120618	21	950	18.44	-0.0035418483694888	-0.0525678242508518
4	D	26	50	20120618	21	952	18.48	-0.0037922348807069	-0.053188876136768
4	D	26	50	20120618	21	954	18.52	-0.0036944420128688	-0.0525191753043062
4	D	26	50	20120618	21	956	18.56	-0.0041793758434065	-0.0521080634217243
4	D	26	50	20120618	21	958	18.6	-0.0042119027553411	-0.0517349938839703
4	D	26	50	20120618	21	960	18.64	-0.004235095857764	-0.0516658388407703
4	D	26	50	20120618	21	962	18.68	-0.0046789467843148	-0.051240796954599
4	D	26	50	20120618	21	964	18.72	-0.0047995792011853	-0.0507627927705169
4	D	26	50	20120618	21	966	18.76	-0.0051250604525654	-0.0504969913314689
4	D	26	50	20120618	21	968	18.8	-0.0053347176131872	-0.0502904454406843
4	D	26	50	20120618	21	970	18.84	-0.006257067698567	-0.0498169667400018
4	D	26	50	20120618	21	972	18.88	-0.0069333446240938	-0.0493423566684694
4	D	26	50	20120618	21	974	18.92	-0.0077791857557491	-0.0491497407812742
4	D	26	50	20120618	21	976	18.96	-0.0086357395551395	-0.0482370427034576
4	D	26	50	20120618	21	978	19	-0.0103281925648417	-0.0478124321524229
4	D	26	50	20120618	21	980	19.04	-0.0110100839182111	-0.0474907409933899
4	D	26	50	20120618	21	982	19.08	-0.0122707492430495	-0.0471708105302421
4	D	26	50	20120618	21	984	19.12	-0.0131191854565918	-0.0477347494014418
4	D	26	50	20120618	21	986	19.16	-0.0130856403108923	-0.0469224534154859
4	D	26	50	20120618	21	988	19.2	-0.0128829410809974	-0.0465007773575931
4	D	26	50	20120618	21	990	19.24	-0.0127345052254907	-0.0459856642096344
4	D	26	50	20120618	21	992	19.28	-0.0123692562887366	-0.0459943899073142
4	D	26	50	20120618	21	994	19.32	-0.0121603698745063	-0.0453722844322941
4	D	26	50	20120618	21	996	19.36	-0.0118819182951429	-0.0448347347861682
4	D	26	50	20120618	21	998	19.4	-0.0116876265648762	-0.0452444112419843
4	D	26	50	20120618	21	1000	19.44	-0.0113912851839488	-0.0441418125670123
4	D	26	50	20120618	21	1002	19.48	-0.0111705830154048	-0.0434534582576628
4	D	26	50	20120618	21	1004	19.52	-0.0112908335946134	-0.0424947204573232
4	D	26	50	20120618	21	1006	19.56	-0.0111428927138536	-0.0417121088140416
4	D	26	50	20120618	21	1008	19.6	-0.0115950054760357	-0.0401184428643118
4	D	26	50	20120618	21	1010	19.64	-0.0115713485115643	-0.0392683986899491
4	D	26	50	20120618	21	1012	19.68	-0.0122543938632007	-0.0377000556482672
4	D	26	50	20120618	21	1014	19.72	-0.0126896393002244	-0.0362106554218506
4	D	26	50	20120618	21	1016	19.76	-0.0132255626007535	-0.0349858686950895
4	D	26	50	20120618	21	1018	19.8	-0.0137561684582881	-0.0340390597861486
4	D	26	50	20120618	21	1020	19.84	-0.0142095370421137	-0.0332380775086917
4	D	26	50	20120618	21	1022	19.88	-0.0146405469095181	-0.0320073298717653
4	D	26	50	20120618	21	1024	19.92	-0.0151636645062399	-0.031057826885988
4	D	26	50	20120618	21	1026	19.96	-0.0157435062089485	-0.0297324117931963
4	D	26	50	20120618	21	1028	20	-0.0155302923012173	-0.0290229927728352
4	D	26	50	20120618	21	1030	20.04	-0.0152658485071892	-0.0288853756510807
4	D	26	50	20120618	21	1032	20.08	-0.0152428392525294	-0.0269702052185082
4	D	26	50	20120618	21	1034	20.12	-0.0150851544403248	-0.0258181868505991
4	D	26	50	20120618	21	1036	20.16	-0.0150580722506053	-0.0247481221586295
4	D	26	50	20120618	21	1038	20.2	-0.0153632595373655	-0.0237713248510984
4	D	26	50	20120618	21	1040	20.24	-0.0151556529864091	-0.0229475454510161
4	D	26	50	20120618	21	1042	20.28	-0.0151439857245195	-0.0221784254051195
4	D	26	50	20120618	21	1044	20.32	-0.0150677596135076	-0.0210927336532856
4	D	26	50	20120618	21	1046	20.36	-0.0146223530520382	-0.0206668432389770
4	D	26	50	20120618	21	1048	20.4	-0.0147267220129413	-0.0203434125972622
4	D	26	50	20120618	21	1050	20.44	-0.0140919522554702	-0.0206548931343749
4	D	26	50	20120618	21	1052	20.48	-0.0136220090886936	-0.0206963295917525
4	D	26	50	20120618	21	1054	20.52	-0.0128370498508984	-0.0197768786441756
4	D	26	50	20120618	21	1056	20.56	-0.0121286702775057	-0.0195175118768363
4	D	26	50	20120618	21	1058	20.6	-0.0111604996727051	-0.0182181324557280
4	D	26	50	20120618	21	1060	20.64	-0.010593117191481	-0.0171772712738214
4	D	26	50	20120618	21	1062	20.68	-0.0098548977119222	-0.0160041811238329
4	D	26	50	20120618	21	1064	20.72	-0.0091914194191349	-0.0154790129174456
4	D	26	50	20120618	21	1066	20.76	-0.0087682867212729	-0.0146731940296054
4	D	26	50	20120618	21	1068	20.8	-0.0081248195503931	-0.0140565969164108
4	D	26	50	20120618	21	1070	20.84	-0.0071144346707557	-0.0137359239911427
4	D	26	50	20120618	21	1072	20.88	-0.0065284552811864	-0.0136457678765414
4	D	26	50	20120618	21	1074	20.92	-0.0060505925184605	-0.0133077708351342
4	D	26	50	20120618	21	1076	20.96	-0.0048438723699588	-0.0126965760177478
4	D	26	50	20120618	21	1078	21	-0.0042412759710316	-0.0127411237449626
4	D	26	50	20120618	21	1080	21.04	-0.0036093275696174	-0.0119913713538026
4	D	26	50	20120618	21	1082	21.08	-0.0029226632454749	-0.0112379561495162
4	D	26	50	20120618	21	1084	21.12	-0.0022550413069499	-0.0111230088711665
4	D	26	50	20120618	21	1086	21.16	-0.0018987938395203	-0.0105492553578439
4	D	26	50	20120618	21	1088	21.2	-0.0017206312149325	-0.0104688148904161
4	D	26	50	20120618	21	1090	21.24	-0.0015206331329417	-0.0102641499036695
4	D	26	50	20120618	21	1092	21.28	-0.0011934477542189	-0.0108648300432197
4	D	26	50	20120618	21	1094	21.32	-0.000389453201874099	-0.0105221519549211
4	D	26	50	20120618	21	1096	21.36	-0.000333478629075399	-0.0101278974980027
4	D	26	50	20120618	21	1098	21.4	0.0010165367086338	-0.0104284108089392
4	D	26	50	20120618	21	1100	21.44	0.00190788016165846	-0.0105031166403715
4	D	26	50	20120618	21	1102	21.48	0.00385621390226863	-0.00983842212392054
4	D	26	50	20120618	21	1104	21.52	0.00562524091951907	-0.00966298751729459
4	D	26	50	20120618	21	1106	21.56	0.00710410454778927	-0.0101251885719240
4	D	26	50	20120618	21	1108	21.6	0.00849829213901238	-0.0101688601938368
4	D	26	50	20120618	21	1110	21.64	0.0098889236902329	-0.0097375038441096
4	D	26	50	20120618	21	1112	21.68	0.0109039189060837	-0.00974062925608244
4	D	26	50	20120618	21	1114	21.72	0.0122533332030289	-0.0101430578673913
4	D	26	50	20120618	21	1116	21.76	0.0140140078749799	-0.0107623349152867
4	D	26	50	20120618	21	1118	21.8	0.0149947557880975	-0.0113888223310298
4	D	26	50	20120618	21	1120	21.84	0.0157835878497333	-0.0120964502499141
4	D	26	50	20120618	21	1122	21.88	0.0159167615124748	-0.0135627606114979
4	D	26	50	20120618	21	1124	21.92	0.0156517025355470	-0.0144666905652277
4	D	26	50	20120618	21	1126	21.96	0.0159971949088348	-0.0151674758117905
4	D	26	50	20120618	21	1128	22	0.0167977104958161	-0.0172501032722836
4	D	26	50	20120618	21	1130	22.04	0.0182195820246294	-0.0181836468580095
4	D	26	50	20120618	21	1132	22.08	0.0191891173455177	-0.020077130325603
4	D	26	50	20120618	21	1134	22.12	0.0191844009432872	-0.021015708511611
4	D	26	50	20120618	21	1136	22.16	0.0184598455951681	-0.0208342903674026
4	D	26	50	20120618	21	1138	22.2	0.0182833661675623	-0.0219305742959759
4	D	26	50	20120618	21	1140	22.24	0.0177505340550378	-0.0220687418296489
4	D	26	50	20120618	21	1142	22.28	0.0172144537768033	-0.0221115302751921
4	D	26	50	20120618	21	1144	22.32	0.0170882776427684	-0.0221312444122516
4	D	26	50	20120618	21	1146	22.36	0.0160488349170648	-0.0234015575020125
4	D	26	50	20120618	21	1148	22.4	0.0150504001420294	-0.0234011898064863
4	D	26	50	20120618	21	1150	22.44	0.0144892614136832	-0.025061186614932
4	D	26	50	20120618	21	1152	22.48	0.0134129458977679	-0.0262856127172346
4	D	26	50	20120618	21	1154	22.52	0.0132689930992540	-0.0275308136167685
4	D	26	50	20120618	21	1156	22.56	0.0132674445354032	-0.0298861509495619
4	D	26	50	20120618	21	1158	22.6	0.0144070461082347	-0.0310940024689135
4	D	26	50	20120618	21	1160	22.64	0.0151042392523490	-0.0319530099288345
4	D	26	50	20120618	21	1162	22.68	0.0157687004235622	-0.0319472894349747
4	D	26	50	20120618	21	1164	22.72	0.016179324402465	-0.0321340292648183
4	D	26	50	20120618	21	1166	22.76	0.0169944346734100	-0.0329034038691561
4	D	26	50	20120618	21	1168	22.8	0.0175278406737980	-0.0341458258390399
4	D	26	50	20120618	21	1170	22.84	0.0172405926860766	-0.0338044558982865
4	D	26	50	20120618	21	1172	22.88	0.0170200743652958	-0.0330705214858217
4	D	26	50	20120618	21	1174	22.92	0.0167896424074427	-0.0330521932780534
4	D	26	50	20120618	21	1176	22.96	0.0170478070932539	-0.0326354952519001
4	D	26	50	20120618	21	1178	23	0.0174728065530183	-0.0318913077911082
4	D	26	50	20120618	21	1180	23.04	0.0173171935636826	-0.0313898771593654
4	D	26	50	20120618	21	1182	23.08	0.0180629508015288	-0.0313662173664669
4	D	26	50	20120618	21	1184	23.12	0.0181960282977481	-0.0304812025191338
4	D	26	50	20120618	21	1186	23.16	0.0182956101457426	-0.0304513413997643
4	D	26	50	20120618	21	1188	23.2	0.0187341789846379	-0.0298685227775069
4	D	26	50	20120618	21	1190	23.24	0.0189978308190711	-0.0298126189153863
4	D	26	50	20120618	21	1192	23.28	0.0191904042798595	-0.0288245503257631
4	D	26	50	20120618	21	1194	23.32	0.0198765736292551	-0.0285398762067252
4	D	26	50	20120618	21	1196	23.36	0.0202706088830713	-0.0275142531759531
4	D	26	50	20120618	21	1198	23.4	0.0206745931292988	-0.0277869701193212
4	D	26	50	20120618	21	1200	23.44	0.0214285103793999	-0.0258521845446385
4	D	26	50	20120618	21	1202	23.48	0.0215516815217468	-0.0251573882803804
4	D	26	50	20120618	21	1204	23.52	0.0216854008587914	-0.0252240630051241
4	D	26	50	20120618	21	1206	23.56	0.0213387205461113	-0.0245206897477422
4	D	26	50	20120618	21	1208	23.6	0.0212445211949352	-0.0234119590427638
4	D	26	50	20120618	21	1210	23.64	0.0209017158274159	-0.0225275098808556
4	D	26	50	20120618	21	1212	23.68	0.0206008984605635	-0.0220089319096690
4	D	26	50	20120618	21	1214	23.72	0.0205221338362072	-0.0205908363310672
4	D	26	50	20120618	21	1216	23.76	0.0199913441309095	-0.0195633465383929
4	D	26	50	20120618	21	1218	23.8	0.0199135694560468	-0.0178547997783509
4	D	26	50	20120618	21	1220	23.84	0.0193826878268675	-0.0170590218068035
4	D	26	50	20120618	21	1222	23.88	0.0192553025402368	-0.0155808504360721
4	D	26	50	20120618	21	1224	23.92	0.0183916564598312	-0.0142170111607907
4	D	26	50	20120618	21	1226	23.96	0.0182461833817377	-0.0142966808818270
4	D	26	50	20120618	21	1228	24	0.0186035622200171	-0.0142556333331792
4	D	26	50	20120618	21	1230	24.04	0.0187299787703577	-0.0143127251346922
4	D	26	50	20120618	21	1232	24.08	0.0195453648129473	-0.0142335503884027
4	D	26	50	20120618	21	1234	24.12	0.0195333227844637	-0.0141997436131942
4	D	26	50	20120618	21	1236	24.16	0.0198283984442529	-0.0141444478629054
4	D	26	50	20120618	21	1238	24.2	0.0199140007911833	-0.0142622094262442
4	D	26	50	20120618	21	1240	24.24	0.0201169333663160	-0.0143630499243092
4	D	26	50	20120618	21	1242	24.28	0.0203400255557804	-0.0141733897434593
4	D	26	50	20120618	21	1244	24.32	0.0201028477992348	-0.0142293218898512
4	D	26	50	20120618	21	1246	24.36	0.0198791050715318	-0.0137906187006675
4	D	26	50	20120618	21	1248	24.4	0.0198432052602509	-0.0132691769470171
4	D	26	50	20120618	21	1250	24.44	0.0196751330494307	-0.0138140380772603
4	D	26	50	20120618	21	1252	24.48	0.0191326124426331	-0.0142268045897102
4	D	26	50	20120618	21	1254	24.52	0.0193164602057416	-0.0142283602246288
4	D	26	50	20120618	21	1256	24.56	0.0187678443384902	-0.0146156001822778
4	D	26	50	20120618	21	1258	24.6	0.0179905784224743	-0.0143630499243092
4	D	26	50	20120618	21	1260	24.64	0.0172750924259307	-0.0140632861465608
4	D	26	50	20120618	21	1262	24.68	0.0164512918126450	-0.0138761361947841
4	D	26	50	20120618	21	1264	24.72	0.0148591383643202	-0.0129677974302736
4	D	26	50	20120618	21	1266	24.76	0.0137855777364244	-0.0131616691391122
4	D	26	50	20120618	21	1268	24.8	0.0132476731226944	-0.0131377180182199
4	D	26	50	20120618	21	1270	24.84	0.0126493158289205	-0.0132907182479991
4	D	26	50	20120618	21	1272	24.88	0.0122390001485742	-0.0133389188888455
4	D	26	50	20120618	21	1274	24.92	0.0124154148051989	-0.0136946841094503
4	D	26	50	20120618	21	1276	24.96	0.0121894786322606	-0.0142210246988808
4	D	26	50	20120618	21	1278	25	0.0112890347149620	-0.0143382262336489
4	D	26	50	20120618	21	1280	25.04	0.0112479221124903	-0.0138920715532050
4	D	26	50	20120618	21	1282	25.08	0.0106467675042899	-0.0140818031518397
4	D	26	50	20120618	21	1284	25.12	0.00897966992954753	-0.0138922928776275
4	D	26	50	20120618	21	1286	25.16	0.00864909609512926	-0.0134783681242701
4	D	26	50	20120618	21	1288	25.2	0.00786701973168097	-0.0125587213081148
4	D	26	50	20120618	21	1290	25.24	0.00731778019624857	-0.0122874199925227
4	D	26	50	20120618	21	1292	25.28	0.0070955266354267	-0.0127796893488085
4	D	26	50	20120618	21	1294	25.32	0.00713048175204787	-0.0117706097882891
4	D	26	50	20120618	21	1296	25.36	0.00707800771136941	-0.010721934722897
4	D	26	50	20120618	21	1298	25.4	0.00709494468654578	-0.0112831282520187
4	D	26	50	20120618	21	1300	25.44	0.00709869305959285	-0.0112347614410788
4	D	26	50	20120618	21	1302	25.48	0.00739429339261364	-0.0120429265092190
4	D	26	50	20120618	21	1304	25.52	0.00718495725847049	-0.0121712282062381
4	D	26	50	20120618	21	1306	25.56	0.00712574837925461	-0.0123229125102976
4	D	26	50	20120618	21	1308	25.6	0.00687179097879146	-0.0129028037104809
4	D	26	50	20120618	21	1310	25.64	0.00671692045157599	-0.0129133961700630
4	D	26	50	20120618	21	1312	25.68	0.00600626399434788	-0.0132331922829225
4	D	26	50	20120618	21	1314	25.72	0.00563272776611827	-0.0136593655399436
4	D	26	50	20120618	21	1316	25.76	0.00538145737142364	-0.0142289329811216
4	D	26	50	20120618	21	1318	25.8	0.00355925733844153	-0.0151957883673092
4	D	26	50	20120618	21	1320	25.84	0.00354029980563791	-0.0153098941885892
4	D	26	50	20120618	21	1322	25.88	0.00322019256579476	-0.0150473312985991
4	D	26	50	20120618	21	1324	25.92	0.00270352378291738	-0.0155768269984872
4	D	26	50	20120618	21	1326	25.96	0.0017656102772837	-0.0154483527674134
4	D	26	50	20120618	21	1328	26	0.0014558055832425	-0.0158659629613143
4	D	26	50	20120618	21	1330	26.04	0.000520600296580801	-0.0165448561819315
4	D	26	50	20120618	21	1332	26.08	6.26567318809008e-05	-0.0170506143071752
4	D	26	50	20120618	21	1334	26.12	0.000286335819973700	-0.0178700308584176
4	D	26	50	20120618	21	1336	26.16	0.0002153776544816	-0.0179111066913368
4	D	26	50	20120618	21	1338	26.2	0.000602129708451601	-0.0176746713969114
4	D	26	50	20120618	21	1340	26.24	0.0008466967308606	-0.0189116203603088
4	D	26	50	20120618	21	1342	26.28	0.0013829523715768	-0.0191081394769362
4	D	26	50	20120618	21	1344	26.32	0.0012752034402596	-0.0194601938011534
4	D	26	50	20120618	21	1346	26.36	0.0015236595499651	-0.0204188679618827
4	D	26	50	20120618	21	1348	26.4	0.00237008050918105	-0.0213013513669391
4	D	26	50	20120618	21	1350	26.44	0.00251184127667333	-0.0229597147587203
4	D	26	50	20120618	21	1352	26.48	0.00305308484862407	-0.0236816948239423
4	D	26	50	20120618	21	1354	26.52	0.00380194628523969	-0.0240376877329307
4	D	26	50	20120618	21	1356	26.56	0.00434510753078101	-0.0251963147208168
4	D	26	50	20120618	21	1358	26.6	0.0048797156126971	-0.0257044770091165
4	D	26	50	20120618	21	1360	26.64	0.00579575123452083	-0.0269838240951139
4	D	26	50	20120618	21	1362	26.68	0.00621492413440822	-0.0282112200458975
4	D	26	50	20120618	21	1364	26.72	0.00684305415920404	-0.0284013681304263
4	D	26	50	20120618	21	1366	26.76	0.00691684782288867	-0.0286208257910354
4	D	26	50	20120618	21	1368	26.8	0.00656398739694096	-0.0286391964252106
4	D	26	50	20120618	21	1370	26.84	0.00674213587939309	-0.0290771359390707
4	D	26	50	20120618	21	1372	26.88	0.00676644621053029	-0.0297539644078868
4	D	26	50	20120618	21	1374	26.92	0.00652972807339247	-0.0302888411903798
4	D	26	50	20120618	21	1376	26.96	0.00659505059783848	-0.0301406174669075
4	D	26	50	20120618	21	1378	27	0.00702581297786951	-0.0293214979005132
4	D	26	50	20120618	21	1380	27.04	0.00714902633449127	-0.028936442902818
4	D	26	50	20120618	21	1382	27.08	0.00737020933564642	-0.0287917688553873
4	D	26	50	20120618	21	1384	27.12	0.008584714729809	-0.0282106472894047
4	D	26	50	20120618	21	1386	27.16	0.00895685088661186	-0.028298809362883
4	D	26	50	20120618	21	1388	27.2	0.00967732198596283	-0.0285656007514247
4	D	26	50	20120618	21	1390	27.24	0.0101119663822226	-0.0286380650543607
4	D	26	50	20120618	21	1392	27.28	0.0111615532618090	-0.0290342852681308
4	D	26	50	20120618	21	1394	27.32	0.0115407534153559	-0.0295755542959257
4	D	26	50	20120618	21	1396	27.36	0.0123159404374351	-0.0302350586486027
4	D	26	50	20120618	21	1398	27.4	0.0129675817627054	-0.0300253590615741
4	D	26	50	20120618	21	1400	27.44	0.0137967351743247	-0.0305033632456562
4	D	26	50	20120618	21	1402	27.48	0.0146228056003781	-0.03079480437659
4	D	26	50	20120618	21	1404	27.52	0.0143610063857116	-0.0310162985047289
4	D	26	50	20120618	21	1406	27.56	0.0147254067943283	-0.0311037393292904
4	D	26	50	20120618	21	1408	27.6	0.0143989709487935	-0.0304772780764982
4	D	26	50	20120618	21	1410	27.64	0.014491036251704	-0.0304816621385415
4	D	26	50	20120618	21	1412	27.68	0.0145172274868792	-0.0303741536235299
4	D	26	50	20120618	21	1414	27.72	0.0142093531943505	-0.0302123675919945
4	D	26	50	20120618	21	1416	27.76	0.0141746271803265	-0.0300806406697272
4	D	26	50	20120618	21	1418	27.8	0.0141018234661355	-0.0298205385113356
4	D	26	50	20120618	21	1420	27.84	0.0140843225733011	-0.0296978908401388
4	D	26	50	20120618	21	1422	27.88	0.0145641157375396	-0.0291301335923206
4	D	26	50	20120618	21	1424	27.92	0.0150062483946121	-0.0281534282086711
4	D	26	50	20120618	21	1426	27.96	0.0156865134023848	-0.0283390861651394
4	D	26	50	20120618	21	1428	28	0.0159796445185257	-0.0277409091835947
4	D	26	50	20120618	21	1430	28.04	0.0167447411268374	-0.0274712115861823
4	D	26	50	20120618	21	1432	28.08	0.0166877058938669	-0.027626110397669
4	D	26	50	20120618	21	1434	28.12	0.0174259960841038	-0.0272219988722209
4	D	26	50	20120618	21	1436	28.16	0.0177032667951426	-0.0262079228951857
4	D	26	50	20120618	21	1438	28.2	0.0176654648666204	-0.0258371585255383
4	D	26	50	20120618	21	1440	28.24	0.0182713351699445	-0.0249696587131752
4	D	26	50	20120618	21	1442	28.28	0.0185677755458213	-0.0244899362596148
4	D	26	50	20120618	21	1444	28.32	0.0186558881218249	-0.0242762415192725
4	D	26	50	20120618	21	1446	28.36	0.0196664130086051	-0.0227690448293869
4	D	26	50	20120618	21	1448	28.4	0.0198151826185125	-0.0222018094263733
4	D	26	50	20120618	21	1450	28.44	0.0204299766094151	-0.0210020967060731
4	D	26	50	20120618	21	1452	28.48	0.0211617755594007	-0.0203445439681121
4	D	26	50	20120618	21	1454	28.52	0.0211802451885253	-0.019592394484964
4	D	26	50	20120618	21	1456	28.56	0.0213701104303417	-0.0187310465015972
4	D	26	50	20120618	21	1458	28.6	0.0210827917319422	-0.0179128744582897
4	D	26	50	20120618	21	1460	28.64	0.0206663129088911	-0.0173315973288153
4	D	26	50	20120618	21	1462	28.68	0.0204929091129407	-0.0165328848641261
4	D	26	50	20120618	21	1464	28.72	0.0202832165969799	-0.0156777452782981
4	D	26	50	20120618	21	1466	28.76	0.0206556921650377	-0.0142519493068492
4	D	26	50	20120618	21	1468	28.8	0.0207235107764213	-0.0137475771108966
4	D	26	50	20120618	21	1470	28.84	0.0207427582230052	-0.0137682104867716
4	D	26	50	20120618	21	1472	28.88	0.0205949729057372	-0.0130544427597063
4	D	26	50	20120618	21	1474	28.92	0.0206639653143776	-0.0133149903953701
4	D	26	50	20120618	21	1476	28.96	0.0203708766246435	-0.0127207166432575
4	D	26	50	20120618	21	1478	29	0.0203522585030949	-0.0127128889711898
4	D	26	50	20120618	21	1480	29.04	0.0204040187194778	-0.012931964794137
4	D	26	50	20120618	21	1482	29.08	0.0198273377840811	-0.0128040845327594
4	D	26	50	20120618	21	1484	29.12	0.0196282801541093	-0.0130024209138144
4	D	26	50	20120618	21	1486	29.16	0.0194662254219969	-0.0130480434433366
4	D	26	50	20120618	21	1488	29.2	0.0189936730311978	-0.0124216670433581
4	D	26	50	20120618	21	1490	29.24	0.0186814288187614	-0.0116310085249065
4	D	26	50	20120618	21	1492	29.28	0.0177755005812680	-0.0103032910924353
4	D	26	50	20120618	21	1494	29.32	0.016922781421952	-0.00926021878762395
4	D	26	50	20120618	21	1496	29.36	0.0167218520803304	-0.00883578713460488
4	D	26	50	20120618	21	1498	29.4	0.0157644365696716	-0.00732138361240547
4	D	26	50	20120618	21	1500	29.44	0.0158876004288187	-0.00696140969223902
4	D	26	50	20120618	21	1502	29.48	0.0152821543895633	-0.00572265053548174
4	D	26	50	20120618	21	1504	29.52	0.0146620500267340	-0.0046921838232586
4	D	26	50	20120618	21	1506	29.56	0.0143637994574973	-0.0040280337790291
4	D	26	50	20120618	21	1508	29.6	0.0138141582854132	-0.0030583994631914
4	D	26	50	20120618	21	1510	29.64	0.0136670235063839	-0.0038257658842707
4	D	26	50	20120618	21	1512	29.68	0.0136588776362646	-0.003877059410178
4	D	26	50	20120618	21	1514	29.72	0.0128341012156208	-0.0034150570525541
4	D	26	50	20120618	21	1516	29.76	0.0122925139897744	-0.0035916923264945
4	D	26	50	20120618	21	1518	29.8	0.0110994197889462	-0.0038393847608764
4	D	26	50	20120618	21	1520	29.84	0.0101213991866836	-0.0044963788844802
4	D	26	50	20120618	21	1522	29.88	0.00925835414704199	-0.0044445126020802
4	D	26	50	20120618	21	1524	29.92	0.00817068956728866	-0.0043228973067839
4	D	26	50	20120618	21	1526	29.96	0.00727178714277307	-0.0042766808075656
4	D	26	50	20120618	21	1528	30	0.00649529197314869	-0.004336311122423
4	D	26	50	20120618	21	1530	30.04	0.00518923039295807	-0.0046647268669451
4	D	26	50	20120618	21	1532	30.08	0.00467710830668372	-0.0042529432329211
4	D	26	50	20120618	21	1534	30.12	0.00340191900855971	-0.0042073984851449
4	D	26	50	20120618	21	1536	30.16	0.00238666923426769	-0.0038254052598123
4	D	26	50	20120618	21	1538	30.2	0.00187695838211718	-0.0033433281406706
4	D	26	50	20120618	21	1540	30.24	0.000523943497442201	-0.0029455466351276
4	D	26	50	20120618	21	1542	30.28	-0.000348107254164599	-0.0023844333626255
4	D	26	50	20120618	21	1544	30.32	-0.00132136124961520	-0.0021703136511077
4	D	26	50	20120618	21	1546	30.36	-0.0017452017613652	-0.0023872547186825
4	D	26	50	20120618	21	1548	30.4	-0.0028832420424238	-0.0027514373384106
4	D	26	50	20120618	21	1550	30.44	-0.0035032049838969	-0.0024238771930937
4	D	26	50	20120618	21	1552	30.48	-0.0044723443249878	-0.0033798643480545
4	D	26	50	20120618	21	1554	30.52	-0.005063061329991	-0.003318204636735
4	D	26	50	20120618	21	1556	30.56	-0.0057029717537614	-0.003979328263941
4	D	26	50	20120618	21	1558	30.6	-0.00607308558517	-0.0045362597069391
4	D	26	50	20120618	21	1560	30.64	-0.0065248702498058	-0.0054202280362361
4	D	26	50	20120618	21	1562	30.68	-0.0070133961827919	-0.00598512150159037
4	D	26	50	20120618	21	1564	30.72	-0.0077297377785408	-0.00740743850767587
4	D	26	50	20120618	21	1566	30.76	-0.008077167624409	-0.00798538516421088
4	D	26	50	20120618	21	1568	30.8	-0.0089898444890221	-0.00886709075180801
4	D	26	50	20120618	21	1570	30.84	-0.0093442959052274	-0.00944583643900576
4	D	26	50	20120618	21	1572	30.88	-0.0094541802990238	-0.0100928391437915
4	D	26	50	20120618	21	1574	30.92	-0.0101415588010153	-0.0111356095140073
4	D	26	50	20120618	21	1576	30.96	-0.0102980415316919	-0.0121496713489069
4	D	26	50	20120618	21	1578	31	-0.0106662320326557	-0.0131263979457599
4	D	26	50	20120618	21	1580	31.04	-0.0107204671227727	-0.0143002659132076
4	D	26	50	20120618	21	1582	31.08	-0.010259999186864	-0.0156146359980772
4	D	26	50	20120618	21	1584	31.12	-0.0105307503733804	-0.0170706395712184
4	D	26	50	20120618	21	1586	31.16	-0.0108068048607556	-0.0167414106538980
4	D	26	50	20120618	21	1588	31.2	-0.0107436602251956	-0.0173111265875000
4	D	26	50	20120618	21	1590	31.24	-0.0111040725515664	-0.0172280415407106
4	D	26	50	20120618	21	1592	31.28	-0.0112491708630659	-0.0173687557901667
4	D	26	50	20120618	21	1594	31.32	-0.0114079163354423	-0.0174615989105365
4	D	26	50	20120618	21	1596	31.36	-0.011658656400051	-0.0169147225259668
4	D	26	50	20120618	21	1598	31.4	-0.0123911483146822	-0.0171505426374925
4	D	26	50	20120618	21	1600	31.44	-0.0130218168528224	-0.0176785392710045
4	D	26	50	20120618	21	1602	31.48	-0.0136611120936932	-0.017688368055263
4	D	26	50	20120618	21	1604	31.52	-0.014749773694008	-0.0178019294043215
4	D	26	50	20120618	21	1606	31.56	-0.0148664463129038	-0.0173137428825904
4	D	26	50	20120618	21	1608	31.6	-0.0150920133761023	-0.0174380522547230
4	D	26	50	20120618	21	1610	31.64	-0.0159274600380742	-0.016998868232928
4	D	26	50	20120618	21	1612	31.68	-0.0172042827528627	-0.0174676093181765
4	D	26	50	20120618	21	1614	31.72	-0.0183295017737649	-0.0171828574173927
4	D	26	50	20120618	21	1616	31.76	-0.018914774056553	-0.0162260712317692
4	D	26	50	20120618	21	1618	31.8	-0.019649528712884	-0.0164589214948139
4	D	26	50	20120618	21	1620	31.84	-0.0205602115363741	-0.0166774882008787
4	D	26	50	20120618	21	1622	31.88	-0.0197308459927204	-0.0163688360908908
4	D	26	50	20120618	21	1624	31.92	-0.0197145825367531	-0.0166225460039805
4	D	26	50	20120618	21	1626	31.96	-0.0196038496148193	-0.0163817054343084
4	D	26	50	20120618	21	1628	32	-0.0193801210292519	-0.016458355809389
4	D	26	50	20120618	21	1630	32.04	-0.0191556853369033	-0.0168788015014825
4	D	26	50	20120618	21	1632	32.08	-0.018306308671342	-0.0172794482037028
4	D	26	50	20120618	21	1634	32.12	-0.0178452750500084	-0.0173951308731049
4	D	26	50	20120618	21	1636	32.16	-0.0174657001298674	-0.0171179450148798
4	D	26	50	20120618	21	1638	32.2	-0.0172899840947426	-0.0180003435671225
4	D	26	50	20120618	21	1640	32.24	-0.017029203113841	-0.0183316938047865
4	D	26	50	20120618	21	1642	32.28	-0.0167786044705884	-0.0193995664657344
4	D	26	50	20120618	21	1644	32.32	-0.0161202880573038	-0.0204746516158505
4	D	26	50	20120618	21	1646	32.36	-0.0158708914955793	-0.0222348525262581
4	D	26	50	20120618	21	1648	32.4	-0.0161702805067337	-0.0221140786880315
4	D	26	50	20120618	21	1650	32.44	-0.0162506078370765	-0.0223378072735989
4	D	26	50	20120618	21	1652	32.48	-0.0161951706654314	-0.0233549096676576
4	D	26	50	20120618	21	1654	32.52	-0.0161444003985422	-0.0230285091774619
4	D	26	50	20120618	21	1656	32.56	-0.0162774778947615	-0.0234203877555955
4	D	26	50	20120618	21	1658	32.6	-0.0165372689261695	-0.0240754514776867
4	D	26	50	20120618	21	1660	32.64	-0.0165456834968656	-0.0247167266175448
4	D	26	50	20120618	21	1662	32.68	-0.0168247785433999	-0.0260352686324234
4	D	26	50	20120618	21	1664	32.72	-0.0166372538250293	-0.0272612503696446
4	D	26	50	20120618	21	1666	32.76	-0.0168636694163652	-0.0272635131113444
4	D	26	50	20120618	21	1668	32.8	-0.016924339178191	-0.0271090809903332
4	D	26	50	20120618	21	1670	32.84	-0.01711681364403	-0.0277910147701096
4	D	26	50	20120618	21	1672	32.88	-0.0166153335148125	-0.0281803477638309
4	D	26	50	20120618	21	1674	32.92	-0.0161562797924662	-0.0279583162345383
4	D	26	50	20120618	21	1676	32.96	-0.0163249954704573	-0.0275104347993347
4	D	26	50	20120618	21	1678	33	-0.0163855238109268	-0.0269454564811667
4	D	26	50	20120618	21	1680	33.04	-0.0163154495289113	-0.0269163943924599
4	D	26	50	20120618	21	1682	33.08	-0.0159066003880292	-0.0271964086778098
4	D	26	50	20120618	21	1684	33.12	-0.0155273083106007	-0.0264509767090829
4	D	26	50	20120618	21	1686	33.16	-0.0154674163662342	-0.0259709219153354
4	D	26	50	20120618	21	1688	33.2	-0.0153822807097794	-0.0258921502199112
4	D	26	50	20120618	21	1690	33.24	-0.0149901192889333	-0.0258097015692248
4	D	26	50	20120618	21	1692	33.28	-0.0149010945451819	-0.0253980947118962
4	D	26	50	20120618	21	1694	33.32	-0.0143672289253861	-0.02543854121978
4	D	26	50	20120618	21	1696	33.36	-0.0140102814222431	-0.0253587795748622
4	D	26	50	20120618	21	1698	33.4	-0.0135438737893725	-0.0249415865739621
4	D	26	50	20120618	21	1700	33.44	-0.0123124473299361	-0.0244104786706129
4	D	26	50	20120618	21	1702	33.48	-0.0116772533083962	-0.0244908767116338
4	D	26	50	20120618	21	1704	33.52	-0.0102799749534325	-0.0245257017206073
4	D	26	50	20120618	21	1706	33.56	-0.0092950529889856	-0.0234577512779134
4	D	26	50	20120618	21	1708	33.6	-0.0085239459730339	-0.0240042811801603
4	D	26	50	20120618	21	1710	33.64	-0.007516431946928	-0.0247013753293252
4	D	26	50	20120618	21	1712	33.68	-0.0071051432876509	-0.0240009507072209
4	D	26	50	20120618	21	1714	33.72	-0.0058242688510061	-0.0249550003896012
4	D	26	50	20120618	21	1716	33.76	-0.0044336160865822	-0.0246521324130834
4	D	26	50	20120618	21	1718	33.8	-0.0031499202938805	-0.0250069727380184
4	D	26	50	20120618	21	1720	33.84	-0.0023172525615586	-0.025984880203196
4	D	26	50	20120618	21	1722	33.88	-0.00112273000503240	-0.0266927718729097
4	D	26	50	20120618	21	1724	33.92	-0.000909984909097099	-0.0277086488509166
4	D	26	50	20120618	21	1726	33.96	-0.000220655499496399	-0.0277959475470151
4	D	26	50	20120618	21	1728	34	0.00117335885056530	-0.0285974064144425
4	D	26	50	20120618	21	1730	34.04	0.00200389112040797	-0.0296486974213716
4	D	26	50	20120618	21	1732	34.08	0.00246437319845227	-0.030228397702724
4	D	26	50	20120618	21	1734	34.12	0.00334728086757742	-0.0304785862240434
4	D	26	50	20120618	21	1736	34.16	0.00346528991828964	-0.0320786910881226
4	D	26	50	20120618	21	1738	34.2	0.00378725684896732	-0.0321627872976091
4	D	26	50	20120618	21	1740	34.24	0.00380593861012626	-0.0332579684224465
4	D	26	50	20120618	21	1742	34.28	0.0039489863119603	-0.0327931871351726
4	D	26	50	20120618	21	1744	34.32	0.00380127877643824	-0.0323872442031612
4	D	26	50	20120618	21	1746	34.36	0.00435953958018502	-0.0324430349281968
4	D	26	50	20120618	21	1748	34.4	0.00470003270852978	-0.0321048469679587
4	D	26	50	20120618	21	1750	34.44	0.00529989260421377	-0.0318048427739047
4	D	26	50	20120618	21	1752	34.48	0.00573926047377184	-0.031505425478479
4	D	26	50	20120618	21	1754	34.52	0.00700288857602345	-0.0309544761588497
4	D	26	50	20120618	21	1756	34.56	0.0074832474256869	-0.0305362437109813
4	D	26	50	20120618	21	1758	34.6	0.00882203390771083	-0.0301665187883023
4	D	26	50	20120618	21	1760	34.64	0.00988955301526816	-0.0303304968508595
4	D	26	50	20120618	21	1762	34.68	0.0112766348904471	-0.0298701915495105
4	D	26	50	20120618	21	1764	34.72	0.0122444872971962	-0.0298579232468569
4	D	26	50	20120618	21	1766	34.76	0.0131548236383636	-0.0302381982027112
4	D	26	50	20120618	21	1768	34.8	0.0148494969633587	-0.0295798605762231
4	D	26	50	20120618	21	1770	34.84	0.0157623506046671	-0.0295670124460089
4	D	26	50	20120618	21	1772	34.88	0.0171762742532599	-0.02925193273538
4	D	26	50	20120618	21	1774	34.92	0.0176192059409952	-0.0284348001390408
4	D	26	50	20120618	21	1776	34.96	0.0181628367054392	-0.0279781435086828
4	D	26	50	20120618	21	1778	35	0.018449130099006	-0.0274104216162037
4	D	26	50	20120618	21	1780	35.04	0.0184772163803547	-0.0272850374417637
4	D	26	50	20120618	21	1782	35.08	0.0187997348543217	-0.0262224610106069
4	D	26	50	20120618	21	1784	35.12	0.0196133743431618	-0.0259544251141303
4	D	26	50	20120618	21	1786	35.16	0.0202748288963414	-0.0247274265573577
4	D	26	50	20120618	21	1788	35.2	0.0217670306798251	-0.0239124916488945
4	D	26	50	20120618	21	1790	35.24	0.0226678635058534	-0.0229627270336081
4	D	26	50	20120618	21	1792	35.28	0.0231041342477098	-0.0223936616382448
4	D	26	50	20120618	21	1794	35.32	0.0234621353399568	-0.0210134669831146
4	D	26	50	20120618	21	1796	35.36	0.0235522066017443	-0.0207449219697556
4	D	26	50	20120618	21	1798	35.4	0.0232870698430706	-0.0202353525389613
4	D	26	50	20120618	21	1800	35.44	0.023136265179847	-0.0199634487683917
4	D	26	50	20120618	21	1802	35.48	0.023091123482936	-0.02016316400767
4	D	26	50	20120618	21	1804	35.52	0.0237006636704544	-0.0197872519006556
4	D	26	50	20120618	21	1806	35.56	0.0237973605227817	-0.0196901307842596
4	D	26	50	20120618	21	1808	35.6	0.0243108826804828	-0.0194157521399558
4	D	26	50	20120618	21	1810	35.64	0.0243246641916481	-0.0189605945759738
4	D	26	50	20120618	21	1812	35.68	0.024747125138068	-0.0186355729440014
4	D	26	50	20120618	21	1814	35.72	0.0248607784110082	-0.0187200509911498
4	D	26	50	20120618	21	1816	35.76	0.0249213421068168	-0.0192189501806160
4	D	26	50	20120618	21	1818	35.8	0.0253823686570826	-0.0193408624607603
4	D	26	50	20120618	21	1820	35.84	0.0254565795137681	-0.0199751725988237
4	D	26	50	20120618	21	1822	35.88	0.0251764945177401	-0.020020639564854
4	D	26	50	20120618	21	1824	35.92	0.0252425807175098	-0.0200840953273977
4	D	26	50	20120618	21	1826	35.96	0.0255934046759277	-0.0208202359130198
4	D	26	50	20120618	21	1828	36	0.0259238144615728	-0.0213923772228812
4	D	26	50	20120618	21	1830	36.04	0.0263310160436547	-0.0218395020538289
4	D	26	50	20120618	21	1832	36.08	0.0267125567206473	-0.0224754880349637
4	D	26	50	20120618	21	1834	36.12	0.0273548005967956	-0.0234214059893604
4	D	26	50	20120618	21	1836	36.16	0.0272162642362255	-0.0230741599912553
4	D	26	50	20120618	21	1838	36.2	0.0278558918172834	-0.0234372098259199
4	D	26	50	20120618	21	1840	36.24	0.0276940209329342	-0.0236051618285874
4	D	26	50	20120618	21	1842	36.28	0.0277050659408564	-0.0237720248868118
4	D	26	50	20120618	21	1844	36.32	0.027175202545442	-0.02351996960359
4	D	26	50	20120618	21	1846	36.36	0.0267052310943942	-0.0230480748220974
4	D	26	50	20120618	21	1848	36.4	0.0267821289568482	-0.0229402056826273
4	D	26	50	20120618	21	1850	36.44	0.0269067282427611	-0.0224756294563200
4	D	26	50	20120618	21	1852	36.48	0.0265432329308244	-0.0218172140480859
4	D	26	50	20120618	21	1854	36.52	0.0263028166252209	-0.0217740805344335
4	D	26	50	20120618	21	1856	36.56	0.0265967538430924	-0.020587350294636
4	D	26	50	20120618	21	1858	36.6	0.0265386508788823	-0.0197812273508799
4	D	26	50	20120618	21	1860	36.64	0.0270583036523763	-0.0193387906378915
4	D	26	50	20120618	21	1862	36.68	0.0273435010304322	-0.0174583603614786
4	D	26	50	20120618	21	1864	36.72	0.0279897400598942	-0.0163646641608818
4	D	26	50	20120618	21	1866	36.76	0.028821509766604	-0.015154450904881
4	D	26	50	20120618	21	1868	36.8	0.0290791087669902	-0.0139592283126414
4	D	26	50	20120618	21	1870	36.84	0.0291887103180742	-0.0129482070369009
4	D	26	50	20120618	21	1872	36.88	0.0292230757076398	-0.0122572222903254
4	D	26	50	20120618	21	1874	36.92	0.0287587540397737	-0.0119050477579554
4	D	26	50	20120618	21	1876	36.96	0.0284765406523343	-0.0116357037139336
4	D	26	50	20120618	21	1878	37	0.0281151383764699	-0.0116562805212662
4	D	26	50	20120618	21	1880	37.04	0.0277988212289739	-0.0116659395998972
4	D	26	50	20120618	21	1882	37.08	0.0271450868676313	-0.0114052151875381
4	D	26	50	20120618	21	1884	37.12	0.0271833837709004	-0.0113013836277886
4	D	26	50	20120618	21	1886	37.16	0.0260542190941592	-0.0106127464757267
4	D	26	50	20120618	21	1888	37.2	0.025196533923919	-0.0102431064058614
4	D	26	50	20120618	21	1890	37.24	0.0244713605644731	-0.0089662483357338
4	D	26	50	20120618	21	1892	37.28	0.0246982499173524	-0.00916754042313418
4	D	26	50	20120618	21	1894	37.32	0.024069766339166	-0.00787550784148231
4	D	26	50	20120618	21	1896	37.36	0.0238485338405362	-0.00708972128875313
4	D	26	50	20120618	21	1898	37.4	0.0236669346769918	-0.00625362408854253
4	D	26	50	20120618	21	1900	37.44	0.023720787929447	-0.00656755121511811
4	D	26	50	20120618	21	1902	37.48	0.023581346472197	-0.00636857136689222
4	D	26	50	20120618	21	1904	37.52	0.0237559523496754	-0.00704932427834394
4	D	26	50	20120618	21	1906	37.56	0.0236402272538664	-0.00694675136866502
4	D	26	50	20120618	21	1908	37.6	0.0237065609410095	-0.00748019979545997
4	D	26	50	20120618	21	1910	37.64	0.0235709307893101	-0.00735517624547837
4	D	26	50	20120618	21	1912	37.68	0.0235563219632108	-0.00752582939604993
4	D	26	50	20120618	21	1914	37.72	0.023490504464018	-0.00747457829654953
4	D	26	50	20120618	21	1916	37.76	0.0224959658473469	-0.00811133502407583
4	D	26	50	20120618	21	1918	37.8	0.0223544596382959	-0.00794607002717691
4	D	26	50	20120618	21	1920	37.84	0.0217527188385739	-0.00706360783532391
4	D	26	50	20120618	21	1922	37.88	0.02120126747313	-0.00659658501955363
4	D	26	50	20120618	21	1924	37.92	0.020526942869426	-0.00651340168492163
4	D	26	50	20120618	21	1926	37.96	0.0192249393750526	-0.00578189194160955
4	D	26	50	20120618	21	1928	38	0.0179968363174878	-0.005133757865974
4	D	26	50	20120618	21	1930	38.04	0.0169927941856776	-0.004745464319221
4	D	26	50	20120618	21	1932	38.08	0.0163884158776619	-0.0047885129800596
4	D	26	50	20120618	21	1934	38.12	0.0150321638581426	-0.0046035126328978
4	D	26	50	20120618	21	1936	38.16	0.0138466286288053	-0.0037324136470185
4	D	26	50	20120618	21	1938	38.2	0.0132826544022665	-0.0040456760932197
4	D	26	50	20120618	21	1940	38.24	0.0121022669102962	-0.0048550446571015
4	D	26	50	20120618	21	1942	38.28	0.0111979834031758	-0.0049629137965715
4	D	26	50	20120618	21	1944	38.32	0.0105380052889553	-0.00605013997012048
4	D	26	50	20120618	21	1946	38.36	0.00928912036309142	-0.005770599446314
4	D	26	50	20120618	21	1948	38.4	0.00860776641087568	-0.00630135379627263
4	D	26	50	20120618	21	1950	38.44	0.00859374448340476	-0.0067586609648694
4	D	26	50	20120618	21	1952	38.48	0.00828905217139147	-0.00685549216748509
4	D	26	50	20120618	21	1954	38.52	0.0082707734610978	-0.00723381550862332
4	D	26	50	20120618	21	1956	38.56	0.00821933851383429	-0.00799681200979486
4	D	26	50	20120618	21	1958	38.6	0.00824626514006187	-0.00917063755083577
4	D	26	50	20120618	21	1960	38.64	0.00814282248904209	-0.0104112351852241
4	D	26	50	20120618	21	1962	38.68	0.00800166064099348	-0.0119910057795968
4	D	26	50	20120618	21	1964	38.72	0.00798938950991277	-0.0121915653043719
4	D	26	50	20120618	21	1966	38.76	0.00830767983888166	-0.0120060554867742
4	D	26	50	20120618	21	1968	38.8	0.00876675229955767	-0.0108571437925082
4	D	26	50	20120618	21	1970	38.84	0.00883192633157963	-0.0104221811981969
4	D	26	50	20120618	21	1972	38.88	0.00912009355811659	-0.0106700574803419
4	D	26	50	20120618	21	1974	38.92	0.00957090948646207	-0.0116482902146387
4	D	26	50	20120618	21	1976	38.96	0.00985099448249006	-0.0116402857658757
4	D	26	50	20120618	21	1978	39	0.0106623500164269	-0.0118183847508532
4	D	26	50	20120618	21	1980	39.04	0.0107916374202991	-0.0119179453856442
4	D	26	50	20120618	21	1982	39.08	0.0114611897603368	-0.0124494846241300
4	D	26	50	20120618	21	1984	39.12	0.0120860812360748	-0.0129854644932016
4	D	26	50	20120618	21	1986	39.16	0.0125732134615952	-0.0138840762968301
4	D	26	50	20120618	21	1988	39.2	0.0132141555541594	-0.0154501969018987
4	D	26	50	20120618	21	1990	39.24	0.0134023562666129	-0.0158628135077109
4	D	26	50	20120618	21	1992	39.28	0.0135342833000992	-0.0168194066531832
4	D	26	50	20120618	21	1994	39.32	0.0133385900841923	-0.0172661086342757
4	D	26	50	20120618	21	1996	39.36	0.0133704445375779	-0.0178215346469367
4	D	26	50	20120618	21	1998	39.4	0.0133539632927220	-0.0179701600070608
4	D	26	50	20120618	21	2000	39.44	0.0130999733653470	-0.0183403417207204
4	D	26	50	20120618	21	2002	39.48	0.0134137307862950	-0.0194806504003331
4	D	26	50	20120618	21	2004	39.52	0.0133841171542989	-0.0198765312028482
4	D	26	50	20120618	21	2006	39.56	0.0132299820181359	-0.0210080717583742
4	D	26	50	20120618	21	2008	39.6	0.0129347932212618	-0.0222135049725341
4	D	26	50	20120618	21	2010	39.64	0.0124213771295778	-0.0224569052687542
4	D	26	50	20120618	21	2012	39.68	0.0119737714660189	-0.0229707809798459
4	D	26	50	20120618	21	2014	39.72	0.0120117431001687	-0.0230866192127398
4	D	26	50	20120618	21	2016	39.76	0.0118725279170887	-0.023508281128497
4	D	26	50	20120618	21	2018	39.8	0.0119872135659293	-0.0233726226925264
4	D	26	50	20120618	21	2020	39.84	0.0120733957404203	-0.0232046141213164
4	D	26	50	20120618	21	2022	39.88	0.0123555949857241	-0.0232176885257006
4	D	26	50	20120618	21	2024	39.92	0.0125891947819568	-0.0230079323701294
4	D	26	50	20120618	21	2026	39.96	0.0126078199745733	-0.0235867699812087
4	D	26	50	20120618	21	2028	40	0.0131826907166102	-0.0243838561003012
4	D	26	50	20120618	21	2030	40.04	0.0138622486176017	-0.0248753801660396
4	D	26	50	20120618	21	2032	40.08	0.0149011086873175	-0.0252730075223043
4	D	26	50	20120618	21	2034	40.12	0.0151347579810250	-0.0257059760754926
4	D	26	50	20120618	21	2036	40.16	0.0158809819093468	-0.0265336869892783
4	D	26	50	20120618	21	2038	40.2	0.0158197747463673	-0.0260468863968383
4	D	26	50	20120618	21	2040	40.24	0.0156145865006026	-0.0270198511856153
4	D	26	50	20120618	21	2042	40.28	0.0154240707205475	-0.0268587934740645
4	D	26	50	20120618	21	2044	40.32	0.0152288951068043	-0.0266468170032004
4	D	26	50	20120618	21	2046	40.36	0.0148852907086224	-0.0266206045548218
4	D	26	50	20120618	21	2048	40.4	0.0146776417312591	-0.0264070583069034
4	D	26	50	20120618	21	2050	40.44	0.0135341440000633	-0.0267328011877926
4	D	26	50	20120618	21	2052	40.48	0.0130427825688846	-0.0259959464243216
4	D	26	50	20120618	21	2054	40.52	0.0124128211375255	-0.0270791774445569
4	D	26	50	20120618	21	2056	40.56	0.0113451535375441	-0.0279298198312565
4	D	26	50	20120618	21	2058	40.6	0.0104486694182202	-0.0285802025064562
4	D	26	50	20120618	21	2060	40.64	0.0100408809375099	-0.0289759701718863
4	D	26	50	20120618	21	2062	40.68	0.00892841812294035	-0.029529875197861
4	D	26	50	20120618	21	2064	40.72	0.00820881676493023	-0.0299627164718287
4	D	26	50	20120618	21	2066	40.76	0.00730217859222846	-0.031582287985594
4	D	26	50	20120618	21	2068	40.8	0.00692968888203502	-0.0328586298677714
4	D	26	50	20120618	21	2070	40.84	0.00690918278538061	-0.0335667265984516
4	D	26	50	20120618	21	2072	40.88	0.00712040265198884	-0.0344277775969702
4	D	26	50	20120618	21	2074	40.92	0.00708137035766734	-0.0347249038664248
4	D	26	50	20120618	21	2076	40.96	0.00756976901143289	-0.0352316872965012
4	D	26	50	20120618	21	2078	41	0.00789786655790345	-0.0363706948996365
4	D	26	50	20120618	21	2080	41.04	0.00840931689273568	-0.0371191674275225
4	D	26	50	20120618	21	2082	41.08	0.00869421021487574	-0.037477034169481
4	D	26	50	20120618	21	2084	41.12	0.00839807389491481	-0.0372996917887594
4	D	26	50	20120618	21	2086	41.16	0.00809090670916737	-0.0371910801871692
4	D	26	50	20120618	21	2088	41.2	0.00757379952008565	-0.0371680992167806
4	D	26	50	20120618	21	2090	41.24	0.00729880569288221	-0.0372948834626473
4	D	26	50	20120618	21	2092	41.28	0.00653965585260033	-0.036741643117047
4	D	26	50	20120618	21	2094	41.32	0.00566446978952574	-0.0377616446489086
4	D	26	50	20120618	21	2096	41.36	0.00483885191181232	-0.0384196782194808
4	D	26	50	20120618	21	2098	41.4	0.00356075640481764	-0.0386588924435562
4	D	26	50	20120618	21	2100	41.44	0.00265905383744855	-0.0394341643184491
4	D	26	50	20120618	21	2102	41.48	0.00207618571771648	-0.0403027035777806
4	D	26	50	20120618	21	2104	41.52	0.0013176015628596	-0.0408425088945384
4	D	26	50	20120618	21	2106	41.56	0.000534480802695501	-0.0422692382469385
4	D	26	50	20120618	21	2108	41.6	-0.000564645977980898	-0.043377415994414
4	D	26	50	20120618	21	2110	41.64	-0.00118753634152810	-0.0433056446561236
4	D	26	50	20120618	21	2112	41.68	-0.00162021498093620	-0.0442060037206084
4	D	26	50	20120618	21	2114	41.72	-0.0020606717949373	-0.0448502487089475
4	D	26	50	20120618	21	2116	41.76	-0.0023493127830176	-0.0460475219108526
4	D	26	50	20120618	21	2118	41.8	-0.0019452012575695	-0.0462436026212756
4	D	26	50	20120618	21	2120	41.84	-0.0016253768604389	-0.0467122022851679
4	D	26	50	20120618	21	2122	41.88	-0.0015166238374924	-0.0475263650330261
4	D	26	50	20120618	21	2124	41.92	-0.000692632305375699	-0.0485025259444541
4	D	26	50	20120618	21	2126	41.96	-0.000276217121934898	-0.0480647561362215
4	D	26	50	20120618	21	2128	42	-0.000210031927215899	-0.0487787925638637
4	D	26	50	20120618	21	2130	42.04	5.76079894632001e-05	-0.0494793232519852
4	D	26	50	20120618	21	2132	42.08	-1.16177644148997e-05	-0.0498728281757155
4	D	26	50	20120618	21	2134	42.12	-4.35789909244994e-05	-0.050452938579001
4	D	26	50	20120618	21	2136	42.16	0.000390584572724001	-0.0516465348256439
4	D	26	50	20120618	21	2138	42.2	0.00113644080551960	-0.052667455596321
4	D	26	50	20120618	21	2140	42.24	0.0010492545393993	-0.0532135541634314
4	D	26	50	20120618	21	2142	42.28	0.0016261122514912	-0.0542518697609257
4	D	26	50	20120618	21	2144	42.32	0.00214809847736315	-0.0548531933676467
4	D	26	50	20120618	21	2146	42.36	0.00279432336468954	-0.0550900034286661
4	D	26	50	20120618	21	2148	42.4	0.00316095823073476	-0.0554357079339882
4	D	26	50	20120618	21	2150	42.44	0.00429982441251382	-0.0567678971097437
4	D	26	50	20120618	21	2152	42.48	0.00447249988847957	-0.0566254858040127
4	D	26	50	20120618	21	2154	42.52	0.00563660978234699	-0.0579707564552201
4	D	26	50	20120618	21	2156	42.56	0.0058038405360976	-0.0577751000088658
4	D	26	50	20120618	21	2158	42.6	0.00576799022229144	-0.0580980356758337
4	D	26	50	20120618	21	2160	42.64	0.00561645723908317	-0.0579537151817935
4	D	26	50	20120618	21	2162	42.68	0.0054573582133162	-0.0581811207226231
4	D	26	50	20120618	21	2164	42.72	0.00556398991591913	-0.0590757522221803
4	D	26	50	20120618	21	2166	42.76	0.00583212480734507	-0.059770413924018
4	D	26	50	20120618	21	2168	42.8	0.00554136249892117	-0.0597892229643975
4	D	26	50	20120618	21	2170	42.84	0.00569643101603536	-0.0601436955938064
4	D	26	50	20120618	21	2172	42.88	0.00589505731087067	-0.0602315889667079
4	D	26	50	20120618	21	2174	42.92	0.00547383380131785	-0.0603217450813091
4	D	26	50	20120618	21	2176	42.96	0.00505409521600551	-0.060368131286155
4	D	26	50	20120618	21	2178	43	0.004357736457893	-0.0605979409900406
4	D	26	50	20120618	21	2180	43.04	0.00403126525701917	-0.0599942839309417
4	D	26	50	20120618	21	2182	43.08	0.00344337667914067	-0.060196516470361
4	D	26	50	20120618	21	2184	43.12	0.00323067895935976	-0.0598978345659878
4	D	26	50	20120618	21	2186	43.16	0.00292443101242787	-0.0597522412797415
4	D	26	50	20120618	21	2188	43.2	0.002174827113692	-0.0599999407851912
4	D	26	50	20120618	21	2190	43.24	0.00189764125546688	-0.059703097358449
4	D	26	50	20120618	21	2192	43.28	0.00190471232327875	-0.0589595038673533
4	D	26	50	20120618	21	2194	43.32	0.00115751258759890	-0.0584742164834249
4	D	26	50	20120618	21	2196	43.36	0.000110287444661602	-0.0584148195138053
4	D	26	50	20120618	21	2198	43.4	-0.000276924228716099	-0.0576839539447709
4	D	26	50	20120618	21	2200	43.44	-0.0008234470598952	-0.0578121524042
4	D	26	50	20120618	21	2202	43.48	-0.0010469635134283	-0.0572035455976327
4	D	26	50	20120618	21	2204	43.52	-0.0013247150570783	-0.0568359914927719
4	D	26	50	20120618	21	2206	43.56	-0.0017600099915768	-0.0562857209956526
4	D	26	50	20120618	21	2208	43.6	-0.0029499292829575	-0.0564774883547104
4	D	26	50	20120618	21	2210	43.64	-0.0041513037041934	-0.0562145860534652
4	D	26	50	20120618	21	2212	43.68	-0.004722575272714	-0.0558871249030977
4	D	26	50	20120618	21	2214	43.72	-0.0056508650550558	-0.0554430618445126
4	D	26	50	20120618	21	2216	43.76	-0.006224894340023	-0.0553358644564847
4	D	26	50	20120618	21	2218	43.8	-0.0070732810560906	-0.0557970394991745
4	D	26	50	20120618	21	2220	43.84	-0.0074863021269817	-0.0551790988830956
4	D	26	50	20120618	21	2222	43.88	-0.0081832265705191	-0.0552841749507799
4	D	26	50	20120618	21	2224	43.92	-0.0085748223059402	-0.0546523043311116
4	D	26	50	20120618	21	2226	43.96	-0.0083824892614575	-0.0548536883423936
4	D	26	50	20120618	21	2228	44	-0.0083921059136816	-0.0546482031117808
4	D	26	50	20120618	21	2230	44.04	-0.0091982783549124	-0.0533397020131951
4	D	26	50	20120618	21	2232	44.08	-0.0092048544479775	-0.0530596170171671
4	D	26	50	20120618	21	2234	44.12	-0.0094992937116635	-0.0517906431876497
4	D	26	50	20120618	21	2236	44.16	-0.0104548990289625	-0.0509140924084874
4	D	26	50	20120618	21	2238	44.2	-0.0103936706527795	-0.0510704973574181
4	D	26	50	20120618	21	2240	44.24	-0.0109291979735112	-0.0495690621735856
4	D	26	50	20120618	21	2242	44.28	-0.0120448498396639	-0.0488570268581342
4	D	26	50	20120618	21	2244	44.32	-0.0123743969550358	-0.0479789063019177
4	D	26	50	20120618	21	2246	44.36	-0.0130624118531304	-0.0472510105813642
4	D	26	50	20120618	21	2248	44.4	-0.0139336381182303	-0.0457433882131964
4	D	26	50	20120618	21	2250	44.44	-0.0149742659548991	-0.0448089678150618
4	D	26	50	20120618	21	2252	44.48	-0.0157463056446952	-0.044089536869786
4	D	26	50	20120618	21	2254	44.52	-0.016872944536014	-0.0438805811590911
4	D	26	50	20120618	21	2256	44.56	-0.0180636508372422	-0.0433334834500989
4	D	26	50	20120618	21	2258	44.6	-0.0192389259471845	-0.042460001514367
4	D	26	50	20120618	21	2260	44.64	-0.0210069262453887	-0.0424856482773206
4	D	26	50	20120618	21	2262	44.68	-0.021809959132511	-0.0424889999634634
4	D	26	50	20120618	21	2264	44.72	-0.0225487584396303	-0.0419812831524359
4	D	26	50	20120618	21	2266	44.76	-0.0236015414418678	-0.042443688560925
4	D	26	50	20120618	21	2268	44.8	-0.0243402417540377	-0.0426813612922174
4	D	26	50	20120618	21	2270	44.84	-0.0247676383057903	-0.0427646372578378
4	D	26	50	20120618	21	2272	44.88	-0.0245847663500398	-0.0420112998352972
4	D	26	50	20120618	21	2274	44.92	-0.0243946324076466	-0.0420935292828814
4	D	26	50	20120618	21	2276	44.96	-0.0239025992250257	-0.0421436207272607
4	D	26	50	20120618	21	2278	45	-0.0239237417177832	-0.0420172607454626
4	D	26	50	20120618	21	2280	45.04	-0.0238067509008359	-0.0413265941969387
4	D	26	50	20120618	21	2282	45.08	-0.023186102065785	-0.0413918813660456
4	D	26	50	20120618	21	2284	45.12	-0.0232108578741944	-0.0409840151035894
4	D	26	50	20120618	21	2286	45.16	-0.0229052463233656	-0.0397564777314496
4	D	26	50	20120618	21	2288	45.2	-0.0229862454051505	-0.0386991056062023
4	D	26	50	20120618	21	2290	45.24	-0.023020879495293	-0.0379997911417444
4	D	26	50	20120618	21	2292	45.28	-0.0232308477828985	-0.0365570528918182
4	D	26	50	20120618	21	2294	45.32	-0.0232624908113566	-0.0358659620792256
4	D	26	50	20120618	21	2296	45.36	-0.0232856132031014	-0.0344030288596287
4	D	26	50	20120618	21	2298	45.4	-0.0230858555374162	-0.0332264738864124
4	D	26	50	20120618	21	2300	45.44	-0.023223387806357	-0.0319179727878267
4	D	26	50	20120618	21	2302	45.48	-0.0234625313197543	-0.0306624339871519
4	D	26	50	20120618	21	2304	45.52	-0.0242288936492043	-0.0289933791408392
4	D	26	50	20120618	21	2306	45.56	-0.0244453390349255	-0.0287725496930746
4	D	26	50	20120618	21	2308	45.6	-0.0254743208229081	-0.0280555434169514
4	D	26	50	20120618	21	2310	45.64	-0.0262879178853414	-0.0278988485542405
4	D	26	50	20120618	21	2312	45.68	-0.027061209861247	-0.0269448200850636
4	D	26	50	20120618	21	2314	45.72	-0.0284018136076986	-0.0257046255015405
4	D	26	50	20120618	21	2316	45.76	-0.0286047532538991	-0.0254743915335862
4	D	26	50	20120618	21	2318	45.8	-0.0287008490654623	-0.0249646382550288
4	D	26	50	20120618	21	2320	45.84	-0.0290201784878462	-0.0242784618345654
4	D	26	50	20120618	21	2322	45.88	-0.0285557507539629	-0.0229686172330954
4	D	26	50	20120618	21	2324	45.92	-0.028515304246079	-0.0223733747446926
4	D	26	50	20120618	21	2326	45.96	-0.028186923856896	-0.0209925366223915
4	D	26	50	20120618	21	2328	46	-0.0276673417940801	-0.0203571304688173
4	D	26	50	20120618	21	2330	46.04	-0.0275687003981046	-0.0190906315130340
4	D	26	50	20120618	21	2332	46.08	-0.0274969997704923	-0.0181337746167324
4	D	26	50	20120618	21	2334	46.12	-0.0271498103409297	-0.0165736142147224
4	D	26	50	20120618	21	2336	46.16	-0.0274590988470207	-0.0154200402118947
4	D	26	50	20120618	21	2338	46.2	-0.0275491842509438	-0.0139800879626864
4	D	26	50	20120618	21	2340	46.24	-0.0274658870721201	-0.0114937590986782
4	D	26	50	20120618	21	2342	46.28	-0.027109505254402	-0.0106127040493198
4	D	26	50	20120618	21	2344	46.32	-0.027162538262991	-0.00909129309891883
4	D	26	50	20120618	21	2346	46.36	-0.0266836855507715	-0.00873165859000735
4	D	26	50	20120618	21	2348	46.4	-0.0264990599702037	-0.0084539777570354
4	D	26	50	20120618	21	2350	46.44	-0.02568998839117	-0.00812786010955215
4	D	26	50	20120618	21	2352	46.48	-0.0255179493113073	-0.00823286546655836
4	D	26	50	20120618	21	2354	46.52	-0.0244609660947897	-0.00751741482535381
4	D	26	50	20120618	21	2356	46.56	-0.0239168474266666	-0.00694529472869578
4	D	26	50	20120618	21	2358	46.6	-0.0229680515476705	-0.00620947941219305
4	D	26	50	20120618	21	2360	46.64	-0.0217095428985147	-0.0054719670394155
4	D	26	50	20120618	21	2362	46.68	-0.0210894809620922	-0.004701715622669
4	D	26	50	20120618	21	2364	46.72	-0.0205268360963021	-0.0044821589671106
4	D	26	50	20120618	21	2366	46.76	-0.0198759443042199	-0.0041247164892208
4	D	26	50	20120618	21	2368	46.8	-0.018881398616481	-0.0033350903466697
4	D	26	50	20120618	21	2370	46.84	-0.0183176930905191	-0.0037606272075878
4	D	26	50	20120618	21	2372	46.88	-0.0171086112053682	-0.0030868251557951
4	D	26	50	20120618	21	2374	46.92	-0.0160830235299352	-0.0029489393334638
4	D	26	50	20120618	21	2376	46.96	-0.0151936811891013	-0.0024258783052845
4	D	26	50	20120618	21	2378	47	-0.0136238051399178	-0.0022465984519824
4	D	26	50	20120618	21	2380	47.04	-0.0128025713242477	-0.0016934995277383
4	D	26	50	20120618	21	2382	47.08	-0.0111612421348253	-0.0016769603001263
4	D	26	50	20120618	21	2384	47.12	-0.0107954275126463	-0.0006444854046446
4	D	26	50	20120618	21	2386	47.16	-0.0089743093530394	-0.0001342017960013
4	D	26	50	20120618	21	2388	47.2	-0.0081918462021818	-0.0001868317537251
4	D	26	50	20120618	21	2390	47.24	-0.0074531105346728	0.000438201143369199
4	D	26	50	20120618	21	2392	47.28	-0.0057353070397583	0.000938366761080401
4	D	26	50	20120618	21	2394	47.32	-0.0046435306340723	0.0014776099279472
4	D	26	50	20120618	21	2396	47.36	-0.0036042788271997	0.0022378373989636
4	D	26	50	20120618	21	2398	47.4	-0.0023290895290757	0.0035004401963825
4	D	26	50	20120618	21	2400	47.44	-0.0015139721870629	0.0043595395801851
4	D	26	50	20120618	21	2402	47.48	-0.0008369033019412	0.0058865508162931
4	D	26	50	20120618	21	2404	47.52	-0.000405653018231100	0.0067120838411927
4	D	26	50	20120618	21	2406	47.56	-0.000120215223869499	0.0079761574207165
4	D	26	50	20120618	21	2408	47.6	-9.08066528399996e-05	0.008760614612697
4	D	26	50	20120618	21	2410	47.64	-0.000120109157852400	0.0093851030375697
4	D	26	50	20120618	21	2412	47.68	-0.000180149594642898	0.009829088314409
4	D	26	50	20120618	21	2414	47.72	-9.21572267920997e-05	0.0107811651688698
4	D	26	50	20120618	21	2416	47.76	0.000246546921396302	0.0102655429040286
4	D	26	50	20120618	21	2418	47.8	0.0003796244176156	0.0102222679690199
4	D	26	50	20120618	21	2420	47.84	0.000467022815770301	0.010101352709437
4	D	26	50	20120618	21	2422	47.88	0.0010658715487571	0.0097755886153444
4	D	26	50	20120618	21	2424	47.92	0.00132651110830250	0.0096101256285467
4	D	26	50	20120618	21	2426	47.96	0.001210616306866	0.0092331670034962
4	D	26	50	20120618	21	2428	48	0.0016316983950626	0.0088422076641781
4	D	26	50	20120618	21	2430	48.04	0.00194377290187149	0.0081475035359336
4	D	26	50	20120618	21	2432	48.08	0.00228662776686541	0.0070901455528219
4	D	26	50	20120618	21	2434	48.12	0.00278168736650974	0.0069736992080961
4	D	26	50	20120618	21	2436	48.16	0.0035865304469919	0.0063933201042338
4	D	26	50	20120618	21	2438	48.2	0.0038370654506341	0.0063222629437924
4	D	26	50	20120618	21	2440	48.24	0.00517324270863545	0.0055456051396083
4	D	26	50	20120618	21	2442	48.28	0.00672732199232724	0.0042258610432018
4	D	26	50	20120618	21	2444	48.32	0.00791971615744211	0.0040685297843878
4	D	26	50	20120618	21	2446	48.36	0.0090613400556678	0.0037420585835139
4	D	26	50	20120618	21	2448	48.4	0.0099001808301894	0.003723603096525
4	D	26	50	20120618	21	2450	48.44	0.0103152525107459	0.0036410130244824
4	D	26	50	20120618	21	2452	48.48	0.0114147328448129	0.0026893180076834
4	D	26	50	20120618	21	2454	48.52	0.0125374062813027	0.002252820991657
4	D	26	50	20120618	21	2456	48.56	0.0133662768502096	0.0024276177879663
4	D	26	50	20120618	21	2458	48.6	0.0145949455931994	0.0018090407757843
4	D	26	50	20120618	21	2460	48.64	0.0158272983625191	0.0019958513163059
4	D	26	50	20120618	21	2462	48.68	0.0172052302759495	0.00147238723726140
4	D	26	50	20120618	21	2464	48.72	0.0191958984995493	0.0014949934410559
4	D	26	50	20120618	21	2466	48.76	0.0205257683650625	0.001775488559017
4	D	26	50	20120618	21	2468	48.8	0.0213280517189967	0.0017183543310971
4	D	26	50	20120618	21	2470	48.84	0.0214249819165618	0.0023518654384977
4	D	26	50	20120618	21	2472	48.88	0.0226355628680888	0.002512081692979
4	D	26	50	20120618	21	2474	48.92	0.0226742486800875	0.0024722645101304
4	D	26	50	20120618	21	2476	48.96	0.0230904446604261	0.002304687274057
4	D	26	50	20120618	21	2478	49	0.0228935507772047	0.0020894793252029
4	D	26	50	20120618	21	2480	49.04	0.0228578560268904	0.0018602918752847
4	D	26	50	20120618	21	2482	49.08	0.0225411075442579	0.0013695244138022
4	D	26	50	20120618	21	2484	49.12	0.0224444884736765	0.00108289160898040
4	D	26	50	20120618	21	2486	49.16	0.0219771050334479	0.000734415245076002
4	D	26	50	20120618	21	2488	49.2	0.021798645424012	-7.76403245741995e-05
4	D	26	50	20120618	21	2490	49.24	0.0214234474948466	-0.000135333166851199
4	D	26	50	20120618	21	2492	49.28	0.0214785523263045	-0.0011109496060578
4	D	26	50	20120618	21	2494	49.32	0.0211066919411463	-0.0020702884471614
4	D	26	50	20120618	21	2496	49.36	0.0212151621213803	-0.0023587880138855
4	D	26	50	20120618	21	2498	49.4	0.0218279337868887	-0.0040056326362011
4	D	26	50	20120618	21	2500	49.44	0.02183928214362	-0.0046440432864886
4	D	26	50	20120618	21	2502	49.48	0.0227027924595236	-0.00578926494401698
4	D	26	50	20120618	21	2504	49.52	0.0231754388955247	-0.00719274674677201
4	D	26	50	20120618	21	2506	49.56	0.0241712432333341	-0.00852725523276976
4	D	26	50	20120618	21	2508	49.6	0.0249929861658866	-0.00992514877063307
4	D	26	50	20120618	21	2510	49.64	0.0253496366841815	-0.00987804131687042
4	D	26	50	20120618	21	2512	49.68	0.0254406130426489	-0.0104569213543566
4	D	26	50	20120618	21	2514	49.72	0.0262923868001984	-0.0110788854080205
4	D	26	50	20120618	21	2516	49.76	0.0265235117226971	-0.0112059242123285
4	D	26	50	20120618	21	2518	49.8	0.0268030027490289	-0.0117402565225999
4	D	26	50	20120618	21	2520	49.84	0.0268153983309031	-0.012204917601721
4	D	26	50	20120618	21	2522	49.88	0.0266238572460153	-0.0136607938956416
4	D	26	50	20120618	21	2524	49.92	0.0262012195229001	-0.0140111653057195
4	D	26	50	20120618	21	2526	49.96	0.0259094177675078	-0.0145974487512047
4	D	26	50	20120618	21	2528	50	0.0251928993950637	-0.0152098668633226
4	D	26	50	20120618	21	2530	50.04	0.0245241743699599	-0.0157703479823623
4	D	26	50	20120618	21	2532	50.08	0.0241330453250144	-0.0160657489112708
4	D	26	50	20120618	21	2534	50.12	0.0232406624250213	-0.0171889880331856
4	D	26	50	20120618	21	2536	50.16	0.0226101070239661	-0.0189768226766021
4	D	26	50	20120618	21	2538	50.2	0.0219373090638027	-0.0199505652828384
4	D	26	50	20120618	21	2540	50.24	0.0215772927172294	-0.0207235319896247
4	D	26	50	20120618	21	2542	50.28	0.0213826545046399	-0.0223964476389627
4	D	26	50	20120618	21	2544	50.32	0.0209538154550537	-0.0227486363134683
4	D	26	50	20120618	21	2546	50.36	0.0197955201002480	-0.0238684650593775
4	D	26	50	20120618	21	2548	50.4	0.0190671251623071	-0.0238487410228230
4	D	26	50	20120618	21	2550	50.44	0.0184224580312197	-0.0239820285297564
4	D	26	50	20120618	21	2552	50.48	0.0174239384033705	-0.0240347221270904
4	D	26	50	20120618	21	2554	50.52	0.0163490865984923	-0.0251401209449159
4	D	26	50	20120618	21	2556	50.56	0.0155120984437374	-0.0264131111409504
4	D	26	50	20120618	21	2558	50.6	0.0143520402717262	-0.0270001582617593
4	D	26	50	20120618	21	2560	50.64	0.0140469378377798	-0.0282691603755479
4	D	26	50	20120618	21	2562	50.68	0.0137780321999624	-0.0288344851760387
4	D	26	50	20120618	21	2564	50.72	0.0144712443328986	-0.0300555525211307
4	D	26	50	20120618	21	2566	50.76	0.0147050138347589	-0.0310818473033449
4	D	26	50	20120618	21	2568	50.8	0.0148594318136344	-0.0316437284938113
4	D	26	50	20120618	21	2570	50.84	0.0154786876483263	-0.032064768155601
4	D	26	50	20120618	21	2572	50.88	0.0158293560432523	-0.0320226811599848
4	D	26	50	20120618	21	2574	50.92	0.0163838833231945	-0.0324880847012262
4	D	26	50	20120618	21	2576	50.96	0.0167992944150059	-0.0327294343877808
4	D	26	50	20120618	21	2578	51	0.0171876516013692	-0.0329855343217909
4	D	26	50	20120618	21	2580	51.04	0.0173399836152402	-0.0332304548975905
4	D	26	50	20120618	21	2582	51.08	0.0170665029965485	-0.0330249413827064
4	D	26	50	20120618	21	2584	51.12	0.0169277827882153	-0.0327459029047146
4	D	26	50	20120618	21	2586	51.16	0.0166485533913926	-0.0336185363123091
4	D	26	50	20120618	21	2588	51.2	0.0162943494625606	-0.0335002514899522
4	D	26	50	20120618	21	2590	51.24	0.0156252143155238	-0.0331689719629663
4	D	26	50	20120618	21	2592	51.28	0.0153156995352628	-0.0332312822125245
4	D	26	50	20120618	21	2594	51.32	0.0147511454811635	-0.0330142004307002
4	D	26	50	20120618	21	2596	51.36	0.0144007740710855	-0.0333242667542505
4	D	26	50	20120618	21	2598	51.4	0.0137177089204593	-0.0335576119920421
4	D	26	50	20120618	21	2600	51.44	0.0132048443720647	-0.0342739818720622
4	D	26	50	20120618	21	2602	51.48	0.0121907825371651	-0.0344402226763191
4	D	26	50	20120618	21	2604	51.52	0.0117480629814642	-0.034657658011534
4	D	26	50	20120618	21	2606	51.56	0.0108230966009941	-0.0342276663778945
4	D	26	50	20120618	21	2608	51.6	0.00948305853996745	-0.0344032409916631
4	D	26	50	20120618	21	2610	51.64	0.0084689259943897	-0.0343261663525137
4	D	26	50	20120618	21	2612	51.68	0.00729746218999795	-0.0343935536287608
4	D	26	50	20120618	21	2614	51.72	0.00541182760767559	-0.0352889700168452
4	D	26	50	20120618	21	2616	51.76	0.00458271662246312	-0.0354520712669936
4	D	26	50	20120618	21	2618	51.8	0.00285987923437335	-0.0367562165878072
4	D	26	50	20120618	21	2620	51.84	0.0014615048638988	-0.0377876025388459
4	D	26	50	20120618	21	2622	51.88	0.0005591800425623	-0.0388477818780146
4	D	26	50	20120618	21	2624	51.92	-0.000964012816927299	-0.0393735016276911
4	D	26	50	20120618	21	2626	51.96	-0.0015202159399408	-0.0403323454940479
4	D	26	50	20120618	21	2628	52	-0.002039522231112	-0.0405249543101753
4	D	26	50	20120618	21	2630	52.04	-0.0026208771423323	-0.0411311145272797
4	D	26	50	20120618	21	2632	52.08	-0.0034448403901778	-0.0412000857227166
4	D	26	50	20120618	21	2634	52.12	-0.0042891612422536	-0.0408650231744514
4	D	26	50	20120618	21	2636	52.16	-0.0047203266731499	-0.0405629754417997
4	D	26	50	20120618	21	2638	52.2	-0.0049828188524619	-0.0398465207089659
4	D	26	50	20120618	21	2640	52.24	-0.0048870765942893	-0.0396796435086058
4	D	26	50	20120618	21	2642	52.28	-0.0050783843339393	-0.0387832088867566
4	D	26	50	20120618	21	2644	52.32	-0.0049911061439375	-0.0385160851580278
4	D	26	50	20120618	21	2646	52.36	-0.0055946571370192	-0.0370968157821692
4	D	26	50	20120618	21	2648	52.4	-0.0060125713868361	-0.0371103780902323
4	D	26	50	20120618	21	2650	52.44	-0.0068899615017477	-0.0354879802706626
4	D	26	50	20120618	21	2652	52.48	-0.007571316868177	-0.0342802546163181
4	D	26	50	20120618	21	2654	52.52	-0.0077203756847579	-0.0329125679730403
4	D	26	50	20120618	21	2656	52.56	-0.008218786970545	-0.0315721339322162
4	D	26	50	20120618	21	2658	52.6	-0.0084465389936974	-0.0308253655316729
4	D	26	50	20120618	21	2660	52.64	-0.0092511628710774	-0.0301778607810726
4	D	26	50	20120618	21	2662	52.68	-0.0099919774325231	-0.0284656229236328
4	D	26	50	20120618	21	2664	52.72	-0.0108936163602819	-0.0271828534408144
4	D	26	50	20120618	21	2666	52.76	-0.0122010073012211	-0.0268365620368639
4	D	26	50	20120618	21	2668	52.8	-0.0123164636964532	-0.0263104180231187
4	D	26	50	20120618	21	2670	52.84	-0.0127722647276061	-0.0261988365730474
4	D	26	50	20120618	21	2672	52.88	-0.013094860983319	-0.0260548554902622
4	D	26	50	20120618	21	2674	52.92	-0.0137173977934756	-0.0262652904683433
4	D	26	50	20120618	21	2676	52.96	-0.0143851187269501	-0.0261049893610483
4	D	26	50	20120618	21	2678	53	-0.0151093374922414	-0.0269430523181106
4	D	26	50	20120618	21	2680	53.04	-0.0159628153771335	-0.0274376028008725
4	D	26	50	20120618	21	2682	53.08	-0.0166885897773434	-0.0274846961124995
4	D	26	50	20120618	21	2684	53.12	-0.0172221018437487	-0.028871686063797
4	D	26	50	20120618	21	2686	53.16	-0.0180735291189754	-0.0291895305619403
4	D	26	50	20120618	21	2688	53.2	-0.0187635946267353	-0.0304823338899837
4	D	26	50	20120618	21	2690	53.24	-0.0196506600837339	-0.0317718845268336
4	D	26	50	20120618	21	2692	53.28	-0.0199424830523295	-0.0330597381074086
4	D	26	50	20120618	21	2694	53.32	-0.0202227660382563	-0.0349392420739381
4	D	26	50	20120618	21	2696	53.36	-0.0207696494938937	-0.0363114464224409
4	D	26	50	20120618	21	2698	53.4	-0.0212183653150991	-0.0375938694229365
4	D	26	50	20120618	21	2700	53.44	-0.021992923012143	-0.038388098830633
4	D	26	50	20120618	21	2702	53.48	-0.0226971306555267	-0.039938713291097
4	D	26	50	20120618	21	2704	53.52	-0.0229390460275063	-0.0414113904421386
4	D	26	50	20120618	21	2706	53.56	-0.0233277426251245	-0.0425012541239814
4	D	26	50	20120618	21	2708	53.6	-0.023222560491423	-0.0433825566607133
4	D	26	50	20120618	21	2710	53.64	-0.023133295331366	-0.0445678373316094
4	D	26	50	20120618	21	2712	53.68	-0.0228516476293516	-0.0443020429636292
4	D	26	50	20120618	21	2714	53.72	-0.0225610479554874	-0.0456439689997616
4	D	26	50	20120618	21	2716	53.76	-0.0218050093850427	-0.0463411762860115
4	D	26	50	20120618	21	2718	53.8	-0.0213331174319772	-0.0482639099327156
4	D	26	50	20120618	21	2720	53.84	-0.0209712032108032	-0.0496433508120171
4	D	26	50	20120618	21	2722	53.88	-0.0207025592024948	-0.0505785136722719
4	D	26	50	20120618	21	2724	53.92	-0.0209770863392226	-0.0528903002984119
4	D	26	50	20120618	21	2726	53.96	-0.0207518657583469	-0.0541039147380302
4	D	26	50	20120618	21	2728	54	-0.0208291242452593	-0.0557944232040842
4	D	26	50	20120618	21	2730	54.04	-0.0210212592998434	-0.0570976775703535
4	D	26	50	20120618	21	2732	54.08	-0.020551344417338	-0.0584849927907702
4	D	26	50	20120618	21	2734	54.12	-0.0205243824357714	-0.0598523463867541
4	D	26	50	20120618	21	2736	54.16	-0.0200187091633415	-0.0624108920663248
4	D	26	50	20120618	21	2738	54.2	-0.0192029907805646	-0.0638815327498366
4	D	26	50	20120618	21	2740	54.24	-0.0188293555573857	-0.0641199691564527
4	D	26	50	20120618	21	2742	54.28	-0.0182676299304111	-0.0655493148039432
4	D	26	50	20120618	21	2744	54.32	-0.018135259540973	-0.0668290366565346
4	D	26	50	20120618	21	2746	54.36	-0.0186160214415017	-0.0668028029949526
4	D	26	50	20120618	21	2748	54.4	-0.0188606803877922	-0.0668668668693281
4	D	26	50	20120618	21	2750	54.44	-0.0198736815625201	-0.0671741754764317
4	D	26	50	20120618	21	2752	54.48	-0.0204091735279127	-0.0672335017353733
4	D	26	50	20120618	21	2754	54.52	-0.0201711613853653	-0.0668527954443825
4	D	26	50	20120618	21	2756	54.56	-0.0213402917373791	-0.0679546092308273
4	D	26	50	20120618	21	2758	54.6	-0.0220719351238728	-0.0695849853362092
4	D	26	50	20120618	21	2760	54.64	-0.0227612228141735	-0.0706959915108095
4	D	26	50	20120618	21	2762	54.68	-0.0232173773987169	-0.0711109924806878
4	D	26	50	20120618	21	2764	54.72	-0.0240651277186815	-0.0724176551016425
4	D	26	50	20120618	21	2766	54.76	-0.0241883764306423	-0.0731454801115178
4	D	26	50	20120618	21	2768	54.8	-0.0245263027613713	-0.0743408441251136
4	D	26	50	20120618	21	2770	54.84	-0.0250539458414927	-0.0755912917569639
4	D	26	50	20120618	21	2772	54.88	-0.0250299749216105	-0.0763229351434576
4	D	26	50	20120618	21	2774	54.92	-0.025584488059417	-0.0777053289006773
4	D	26	50	20120618	21	2776	54.96	-0.02569713016966	-0.0776988942289685
4	D	26	50	20120618	21	2778	55	-0.0259608809990426	-0.0792306289383748
4	D	26	50	20120618	21	2780	55.04	-0.0261240812441404	-0.0799879403010256
4	D	26	50	20120618	21	2782	55.08	-0.0264635632097881	-0.0813974162479648
4	D	26	50	20120618	21	2784	55.12	-0.027022460409638	-0.0821712739092953
4	D	26	50	20120618	21	2786	55.16	-0.0273280012497887	-0.083684835974425
4	D	26	50	20120618	21	2788	55.2	-0.0274612201673642	-0.0848672599339253
4	D	26	50	20120618	21	2790	55.24	-0.0274926157084489	-0.0862953327892096
4	D	26	50	20120618	21	2792	55.28	-0.0283176679007374	-0.087933840622575
4	D	26	50	20120618	21	2794	55.32	-0.0285466290764856	-0.0890548877134683
4	D	26	50	20120618	21	2796	55.36	-0.0293501145119479	-0.0902246544615852
4	D	26	50	20120618	21	2798	55.4	-0.0298954352615989	-0.0917232965736319
4	D	26	50	20120618	21	2800	55.44	-0.0297282045078483	-0.092150601201503
4	D	26	50	20120618	21	2802	55.48	-0.0301545898969038	-0.0937008621085764
4	D	26	50	20120618	21	2804	55.52	-0.0299905411236685	-0.094798998939759
4	D	26	50	20120618	21	2806	55.56	-0.029971166397864	-0.0949913319842418
4	D	26	50	20120618	21	2808	55.6	-0.030226219813838	-0.0964603463221569
4	D	26	50	20120618	21	2810	55.64	-0.0296123097064118	-0.0978274665729029
4	D	26	50	20120618	21	2812	55.68	-0.0296591908860045	-0.0992435893235852
4	D	26	50	20120618	21	2814	55.72	-0.0293018898294709	-0.100543605140797
4	D	26	50	20120618	21	2816	55.76	-0.0293613575097687	-0.100906845894292
4	D	26	50	20120618	21	2818	55.8	-0.0295323359294596	-0.102166485914298
4	D	26	50	20120618	21	2820	55.84	-0.029519466586042	-0.102841914311687
4	D	26	50	20120618	21	2822	55.88	-0.0296244719430482	-0.103230045223881
4	D	26	50	20120618	21	2824	55.92	-0.0289591551726298	-0.104919111192101
4	D	26	50	20120618	21	2826	55.96	-0.0289131932318527	-0.105625086602438
4	D	26	50	20120618	21	2828	56	-0.0289641756307762	-0.105996954058664
4	D	26	50	20120618	21	2830	56.04	-0.0292732520048329	-0.105956719682814
4	D	26	50	20120618	21	2832	56.08	-0.0299832579238223	-0.106647492297355
4	D	26	50	20120618	21	2834	56.12	-0.0304070270177874	-0.106805530662950
4	D	26	50	20120618	21	2836	56.16	-0.0306184519453622	-0.108066019211093
4	D	26	50	20120618	21	2838	56.2	-0.031348398275581	-0.108208218384790
4	D	26	50	20120618	21	2840	56.24	-0.0319742584876092	-0.108944387254684
4	D	26	50	20120618	21	2842	56.28	-0.0320559293208363	-0.109762156247126
4	D	26	50	20120618	21	2844	56.32	-0.0323047601971358	-0.110266676935502
4	D	26	50	20120618	21	2846	56.36	-0.0328672636415697	-0.110967490466336
4	D	26	50	20120618	21	2848	56.4	-0.0327897647383517	-0.112525529548003
4	D	26	50	20120618	21	2850	56.44	-0.0326364639881904	-0.113425535059097
4	D	26	50	20120618	21	2852	56.48	-0.0330317366788737	-0.114870154213061
4	D	26	50	20120618	21	2854	56.52	-0.033063485773349	-0.115085892492001
4	D	26	50	20120618	21	2856	56.56	-0.0331597230062685	-0.115432304104104
4	D	26	50	20120618	21	2858	56.6	-0.032876385319047	-0.116282741429838
4	D	26	50	20120618	21	2860	56.64	-0.0333104781720175	-0.117194979888246
4	D	26	50	20120618	21	2862	56.68	-0.032875748922944	-0.118382070752502
4	D	26	50	20120618	21	2864	56.72	-0.0328957600448515	-0.119146948157712
4	D	26	50	20120618	21	2866	56.76	-0.0329921386991273	-0.120361545475756
4	D	26	50	20120618	21	2868	56.8	-0.0335028112165002	-0.120830922957108
4	D	26	50	20120618	21	2870	56.84	-0.0333083568516739	-0.121913503439104
4	D	26	50	20120618	21	2872	56.88	-0.0335442476738777	-0.122997073870594
4	D	26	50	20120618	21	2874	56.92	-0.0337630265119769	-0.124456966531032
4	D	26	50	20120618	21	2876	56.96	-0.0338635063855835	-0.125496342788698
4	D	26	50	20120618	21	2878	57	-0.0340362525722273	-0.126626087293
4	D	26	50	20120618	21	2880	57.04	-0.0342707998915469	-0.126680039540405
4	D	26	50	20120618	21	2882	57.08	-0.0342287977487444	-0.128013218665654
4	D	26	50	20120618	21	2884	57.12	-0.0349495516908079	-0.128976793076377
4	D	26	50	20120618	21	2886	57.16	-0.0351757551501095	-0.130679576916152
4	D	26	50	20120618	21	2888	57.2	-0.0356669115203216	-0.131418786345204
4	D	26	50	20120618	21	2890	57.24	-0.0362713463968799	-0.132867789561212
4	D	26	50	20120618	21	2892	57.28	-0.0359896350552552	-0.133706701046412
4	D	26	50	20120618	21	2894	57.32	-0.03627735680452	-0.134995827419193
4	D	26	50	20120618	21	2896	57.36	-0.036384059217801	-0.135888973994509
4	D	26	50	20120618	21	2898	57.4	-0.0366626592895885	-0.137347028177316
4	D	26	50	20120618	21	2900	57.44	-0.0371521186035258	-0.138690389640214
4	D	26	50	20120618	21	2902	57.48	-0.0374903277769674	-0.140612093739445
4	D	26	50	20120618	21	2904	57.52	-0.0386348508129959	-0.142202659733046
4	D	26	50	20120618	21	2906	57.56	-0.0387568974434287	-0.143016822480904
4	D	26	50	20120618	21	2908	57.6	-0.0391643323707484	-0.144709494693709
4	D	26	50	20120618	21	2910	57.64	-0.0398297905625231	-0.146080504031751
4	D	26	50	20120618	21	2912	57.68	-0.0402730758036489	-0.146645553060597
4	D	26	50	20120618	21	2914	57.72	-0.0412454183384585	-0.146719728561944
4	D	26	50	20120618	21	2916	57.76	-0.0415086034824162	-0.147047684687058
4	D	26	50	20120618	21	2918	57.8	-0.0418987850042749	-0.146443956917281
4	D	26	50	20120618	21	2920	57.84	-0.0420414084420403	-0.147258756061242
4	D	26	50	20120618	21	2922	57.88	-0.0417764555311296	-0.14719419721212
4	D	26	50	20120618	21	2924	57.92	-0.0415160281036186	-0.146682464034575
4	D	26	50	20120618	21	2926	57.96	-0.0417239882079656	-0.147013319297492
4	D	26	50	20120618	21	2928	58	-0.0412620353478164	-0.146444310470672
4	D	26	50	20120618	21	2930	58.04	-0.0410627019461999	-0.146062402098153
4	D	26	50	20120618	21	2932	58.08	-0.0402953496672563	-0.146159417148532
4	D	26	50	20120618	21	2934	58.12	-0.040029972492277	-0.146564801466186
4	D	26	50	20120618	21	2936	58.16	-0.0394146481712885	-0.147054260780123
4	D	26	50	20120618	21	2938	58.2	-0.0390640646291762	-0.14865925175206
4	D	26	50	20120618	21	2940	58.24	-0.0383255623069049	-0.150331135025498
4	D	26	50	20120618	21	2942	58.28	-0.0377763524699574	-0.151098133751051
4	D	26	50	20120618	21	2944	58.32	-0.0370027776513393	-0.152829131151396
4	D	26	50	20120618	21	2946	58.36	-0.036040758875535	-0.153798220995012
4	D	26	50	20120618	21	2948	58.4	-0.0354987615277555	-0.155717662352543
4	D	26	50	20120618	21	2950	58.44	-0.0349786844901928	-0.156930704035668
4	D	26	50	20120618	21	2952	58.48	-0.034760117784128	-0.159074015400123
4	D	26	50	20120618	21	2954	58.52	-0.034265496590688	-0.159499340129006
4	D	26	50	20120618	21	2956	58.56	-0.0337930785501773	-0.161595275339121
4	D	26	50	20120618	21	2958	58.6	-0.0336958513677641	-0.16177311269459
4	D	26	50	20120618	21	2960	58.64	-0.0335647537705322	-0.163152960867397
4	D	26	50	20120618	21	2962	58.68	-0.0328799915636311	-0.164075310952777
4	D	26	50	20120618	21	2964	58.72	-0.0321601568603832	-0.16517981174499
4	D	26	50	20120618	21	2966	58.76	-0.0313568835569553	-0.165574377328892
4	D	26	50	20120618	21	2968	58.8	-0.0306712728219168	-0.165732486405166
4	D	26	50	20120618	21	2970	58.84	-0.0299996628011458	-0.166244290293389
4	D	26	50	20120618	21	2972	58.88	-0.0301687320325275	-0.165916829143021
4	D	26	50	20120618	21	2974	58.92	-0.0300391900702141	-0.166527203716541
4	D	26	50	20120618	21	2976	58.96	-0.0297800354349093	-0.166425733893441
4	D	26	50	20120618	21	2978	59	-0.0297086176500094	-0.16597813530095
4	D	26	50	20120618	21	2980	59.04	-0.029906183284673	-0.166261402277493
4	D	26	50	20120618	21	2982	59.08	-0.0298407759074132	-0.166350851285313
4	D	26	50	20120618	21	2984	59.12	-0.0297526704024773	-0.166498353759869
4	D	26	50	20120618	21	2986	59.16	-0.0296438466688527	-0.166065533699105
4	D	26	50	20120618	21	2988	59.2	-0.0299615497456399	-0.166709495844731
4	D	26	50	20120618	21	2990	59.24	-0.0299744897997356	-0.166867675631683
4	D	26	50	20120618	21	2992	59.28	-0.0306050169165196	-0.167914405799873
4	D	26	50	20120618	21	2994	59.32	-0.0307090323240321	-0.168538710376983
4	D	26	50	20120618	21	2996	59.36	-0.0311812382325085	-0.168548751293276
4	D	26	50	20120618	21	2998	59.4	-0.0313430949747221	-0.169615846136764
4	D	26	50	20120618	21	3000	59.44	-0.0318527775426014	-0.170035301879364
4	D	26	50	20120618	21	3002	59.48	-0.0318493127193736	-0.17167642600782
4	D	26	50	20120618	21	3004	59.52	-0.032357863916403	-0.172821090465205
4	D	26	50	20120618	21	3006	59.56	-0.0328431513003313	-0.173290397235878
4	D	26	50	20120618	21	3008	59.6	-0.0332114125119732	-0.173616514883361
4	D	26	50	20120618	21	3010	59.64	-0.0335267114257043	-0.173311115464567
4	D	26	50	20120618	21	3012	59.68	-0.0339511876264506	-0.17300543320306
4	D	26	50	20120618	21	3014	59.72	-0.0344893665976117	-0.173204059497895
4	D	26	50	20120618	21	3016	59.76	-0.0346173529250064	-0.172979906648259
4	D	26	50	20120618	21	3018	59.8	-0.0352608908065643	-0.173148127351503
4	D	26	50	20120618	21	3020	59.84	-0.0359557646404363	-0.173308852722867
4	D	26	50	20120618	21	3022	59.88	-0.0366364256280065	-0.172797897362782
4	D	26	50	20120618	21	3024	59.92	-0.037530632863495	-0.173186381828366
4	D	26	50	20120618	21	3026	59.96	-0.0384313454813704	-0.173134197347914
4	D	26	50	20120618	21	3028	60	-0.0389693830311753	-0.173706317444572
4	D	26	50	20120618	21	3030	60.04	-0.0401769799920857	-0.173893135056162
4	D	26	50	20120618	21	3032	60.08	-0.0399772930370786	-0.1737420970477
4	D	26	50	20120618	21	3034	60.12	-0.0407870010122153	-0.173960522332409
4	D	26	50	20120618	21	3036	60.16	-0.0410873092621852	-0.17414387512077
4	D	26	50	20120618	21	3038	60.2	-0.0413301297308447	-0.173803473916307
4	D	26	50	20120618	21	3040	60.24	-0.0415395747594322	-0.17361807051828
4	D	26	50	20120618	21	3042	60.28	-0.0416225890955435	-0.173448789154864
4	D	26	50	20120618	21	3044	60.32	-0.041733746281546	-0.174249799716592
4	D	26	50	20120618	21	3046	60.36	-0.0420660864687036	-0.173655830020395
4	D	26	50	20120618	21	3048	60.4	-0.0419911331498979	-0.174259699211529
4	D	26	50	20120618	21	3050	60.44	-0.0425438785207514	-0.174773270866705
4	D	26	50	20120618	21	3052	60.48	-0.0422529040802931	-0.17497939249342
4	D	26	50	20120618	21	3054	60.52	-0.0419554949681261	-0.174916177147182
4	D	26	50	20120618	21	3056	60.56	-0.0422393276300943	-0.174840233878883
4	D	26	50	20120618	21	3058	60.6	-0.0420876532255299	-0.175441628196282
4	D	26	50	20120618	21	3060	60.64	-0.0420768344917777	-0.17510455039369
4	D	26	50	20120618	21	3062	60.68	-0.0421556061872019	-0.175352462031174
4	D	26	50	20120618	21	3064	60.72	-0.0421057551591282	-0.175494236940802
4	D	26	50	20120618	21	3066	60.76	-0.041696198911465	-0.175927834819026
4	D	26	50	20120618	21	3068	60.8	-0.0417461206502167	-0.175496075418433
4	D	26	50	20120618	21	3070	60.84	-0.0418680965699714	-0.176318794158344
4	D	26	50	20120618	21	3072	60.88	-0.0419133514039674	-0.175883216381133
4	D	26	50	20120618	21	3074	60.92	-0.0420580254513981	-0.17623775972122
4	D	26	50	20120618	21	3076	60.96	-0.0421737788314784	-0.175397928997205
4	D	26	50	20120618	21	3078	61	-0.0425670009124962	-0.175479882673144
4	D	26	50	20120618	21	3080	61.04	-0.0425674251765649	-0.176104540803644
4	D	26	50	20120618	21	3082	61.08	-0.0428947449055762	-0.17634149228602
4	D	26	50	20120618	21	3084	61.12	-0.0429210492778363	-0.175683034451379
4	D	26	50	20120618	21	3086	61.16	-0.0438979880067236	-0.176100510294992
4	D	26	50	20120618	21	3088	61.2	-0.0437702845220413	-0.175604545598667
4	D	26	50	20120618	21	3090	61.24	-0.0441168375555009	-0.176252184699556
4	D	26	50	20120618	21	3092	61.28	-0.0439513745687032	-0.176471387801724
4	D	26	50	20120618	21	3094	61.32	-0.043814761538578	-0.177248639575604
4	D	26	50	20120618	21	3096	61.36	-0.043454844186954	-0.17745440764893
4	D	26	50	20120618	21	3098	61.4	-0.0435505157344486	-0.177633093532535
4	D	26	50	20120618	21	3100	61.44	-0.0431685366512516	-0.177985374130923
4	D	26	50	20120618	21	3102	61.48	-0.0429144731847713	-0.178930988029403
4	D	26	50	20120618	21	3104	61.52	-0.0421228671432329	-0.179640569684324
4	D	26	50	20120618	21	3106	61.56	-0.0412669143846066	-0.180915129657413
4	D	26	50	20120618	21	3108	61.6	-0.040746908057722	-0.181173506475258
4	D	26	50	20120618	21	3110	61.64	-0.0401844753239663	-0.183267532497064
4	D	26	50	20120618	21	3112	61.68	-0.0402027186789209	-0.182554910282984
4	D	26	50	20120618	21	3114	61.72	-0.0407210279495306	-0.183371618615255
4	D	26	50	20120618	21	3116	61.76	-0.0408360035121515	-0.183338667439252
4	D	26	50	20120618	21	3118	61.8	-0.0411216039410728	-0.184157567802544
4	D	26	50	20120618	21	3120	61.84	-0.0418177505671509	-0.184295807178266
4	D	26	50	20120618	21	3122	61.88	-0.0426063160495302	-0.185921304246857
4	D	26	50	20120618	21	3124	61.92	-0.0428320952447631	-0.18627110997151
4	D	26	50	20120618	21	3126	61.96	-0.043432782455381	-0.187767701473892
4	D	26	50	20120618	21	3128	62	-0.04399472021439	-0.189229503322639
4	D	26	50	20120618	21	3130	62.04	-0.0442303281938813	-0.189890506741692
4	D	26	50	20120618	21	3132	62.08	-0.0439424650232603	-0.190167056203814
4	D	26	50	20120618	21	3134	62.12	-0.0445891141746554	-0.191187764842457
4	D	26	50	20120618	21	3136	62.16	-0.0449128983697607	-0.191213291397257
4	D	26	50	20120618	21	3138	62.2	-0.0459440014780869	-0.191913185689276
4	D	26	50	20120618	21	3140	62.24	-0.0460332383538727	-0.192842182578399
4	D	26	50	20120618	21	3142	62.28	-0.046634774092628	-0.192807746478155
4	D	26	50	20120618	21	3144	62.32	-0.0472309358198464	-0.193304771834651
4	D	26	50	20120618	21	3146	62.36	-0.0475248801087857	-0.193365795149867
4	D	26	50	20120618	21	3148	62.4	-0.0483812571314807	-0.192967623321381
4	D	26	50	20120618	21	3150	62.44	-0.0488881819829134	-0.192899104674284
4	D	26	50	20120618	21	3152	62.48	-0.0495303056509089	-0.192932975089103
4	D	26	50	20120618	21	3154	62.52	-0.0497811164261957	-0.193160168497898
4	D	26	50	20120618	21	3156	62.56	-0.0502886776737314	-0.193057072329201
4	D	26	50	20120618	21	3158	62.6	-0.0509380845415731	-0.19262262592284
4	D	26	50	20120618	21	3160	62.64	-0.0512309681703406	-0.192974623678515
4	D	26	50	20120618	21	3162	62.68	-0.0520109776606675	-0.193434879482389
4	D	26	50	20120618	21	3164	62.72	-0.0527853302967449	-0.194390110033094
4	D	26	50	20120618	21	3166	62.76	-0.0532511015335124	-0.194323147020916
4	D	26	50	20120618	21	3168	62.8	-0.0548311316360738	-0.194537753929006
4	D	26	50	20120618	21	3170	62.84	-0.0562040501624256	-0.194724712961952
4	D	26	50	20120618	21	3172	62.88	-0.0566233644836692	-0.194541572305624
4	D	26	50	20120618	21	3174	62.92	-0.0571928682852369	-0.195150108401513
4	D	26	50	20120618	21	3176	62.96	-0.0581147233958698	-0.196458468078743
4	D	26	50	20120618	21	3178	63	-0.0586216482473024	-0.195627688321527
4	D	26	50	20120618	21	3180	63.04	-0.0589756966126425	-0.195419303953111
4	D	26	50	20120618	21	3182	63.08	-0.0598786012615396	-0.195743936676354
4	D	26	50	20120618	21	3184	63.12	-0.0608715913143599	-0.196412647559322
4	D	26	50	20120618	21	3186	63.16	-0.0614237709997885	-0.195928350124887
4	D	26	50	20120618	21	3188	63.2	-0.0624247513592362	-0.195501540471763
4	D	26	50	20120618	21	3190	63.24	-0.0629432020512021	-0.196141330687381
4	D	26	50	20120618	21	3192	63.28	-0.0637063824001368	-0.19493974413411
4	D	26	50	20120618	21	3194	63.32	-0.064047985686128	-0.193625161917207
4	D	26	50	20120618	21	3196	63.36	-0.0649471426690848	-0.192617110489947
4	D	26	50	20120618	21	3198	63.4	-0.0663422643483659	-0.19212991391771
4	D	26	50	20120618	21	3200	63.44	-0.068805965795376	-0.19253282336163
4	D	26	50	20120618	21	3202	63.48	-0.0710766270911222	-0.192215190995521
4	D	26	50	20120618	21	3204	63.52	-0.072603270631704	-0.192423787495971
4	D	26	50	20120618	21	3206	63.56	-0.073551995800022	-0.191718307060381
4	D	26	50	20120618	21	3208	63.6	-0.0749565219994928	-0.191814261450588
4	D	26	50	20120618	21	3210	63.64	-0.0770296883712537	-0.190479314558386
4	D	26	50	20120618	21	3212	63.68	-0.0791868590286195	-0.190303457101905
4	D	26	50	20120618	21	3214	63.72	-0.0800322758962061	-0.190884981718752
4	D	26	50	20120618	21	3216	63.76	-0.0805695356285517	-0.192436515418032
4	D	26	50	20120618	21	3218	63.8	-0.080542948413579	-0.192675234667361
4	D	26	50	20120618	21	3220	63.84	-0.0805874254301157	-0.194559744949901
4	D	26	50	20120618	21	3222	63.88	-0.0810401859021094	-0.196983494863774
4	D	26	50	20120618	21	3224	63.92	-0.0814827640364541	-0.19854344313375
4	D	26	50	20120618	21	3226	63.96	-0.081039337373972	-0.199330523691888
4	D	26	50	20120618	21	3228	64	-0.0803621412096296	-0.200754424617164
4	D	26	50	20120618	21	3230	64.04	-0.079087651947219	-0.203477068567444
4	D	26	50	20120618	21	3232	64.08	-0.078197333799027	-0.205013682313641
4	D	26	50	20120618	21	3234	64.12	-0.0769932723720226	-0.20758528825546
4	D	26	50	20120618	21	3236	64.16	-0.0757431075828848	-0.210522609824509
4	D	26	50	20120618	21	3238	64.2	-0.0736128776938822	-0.214269285815304
4	D	26	50	20120618	21	3240	64.24	-0.0730535562299636	-0.214407171637635
4	D	26	50	20120618	21	3242	64.28	-0.0716123311885492	-0.214154168831327
4	D	26	50	20120618	21	3244	64.32	-0.0712013607273236	-0.21461746519436
4	D	26	50	20120618	21	3246	64.36	-0.0716727888183407	-0.214773947925037
4	D	26	50	20120618	21	3248	64.4	-0.0721331860435712	-0.214626091897091
4	D	26	50	20120618	21	3250	64.44	-0.0723159024358298	-0.215059972618027
4	D	26	50	20120618	21	3252	64.48	-0.0725602785394079	-0.216989242759816
4	D	26	50	20120618	21	3254	64.52	-0.0738393639958962	-0.219306502392443
4	D	26	50	20120618	21	3256	64.56	-0.0753520068222105	-0.220292774930842
4	D	26	50	20120618	21	3258	64.6	-0.0766616392916461	-0.22085697543155
4	D	26	50	20120618	21	3260	64.64	-0.0777320575370063	-0.220329615194141
4	D	26	50	20120618	21	3262	64.68	-0.0795098654062655	-0.220156939718176
4	D	26	50	20120618	21	3264	64.72	-0.0809121995747147	-0.219675258578831
4	D	26	50	20120618	21	3266	64.76	-0.0833244236480544	-0.219900542799317
4	D	26	50	20120618	21	3268	64.8	-0.0856406226205091	-0.219756575858668
4	D	26	50	20120618	21	3270	64.84	-0.0881286485407921	-0.219739181031851
4	D	26	50	20120618	21	3272	64.88	-0.089802299581183	-0.220312715342071
4	D	26	50	20120618	21	3274	64.92	-0.091177198006522	-0.221532898803687
4	D	26	50	20120618	21	3276	64.96	-0.090870242952809	-0.220902230265546
4	D	26	50	20120618	21	3278	65	-0.090563358609774	-0.221627721823044
4	D	26	50	20120618	21	3280	65.04	-0.09034436763964	-0.221770345260809
4	D	26	50	20120618	21	3282	65.08	-0.089778682214691	-0.222238449949955
4	D	26	50	20120618	21	3284	65.12	-0.089088758128287	-0.223139091857152
4	D	26	50	20120618	21	3286	65.16	-0.088449250755382	-0.223311908754474
4	D	26	50	20120618	21	3288	65.2	-0.0876930000529031	-0.224441511837419
4	D	26	50	20120618	21	3290	65.24	-0.0865944389576516	-0.224796196598863
4	D	26	50	20120618	21	3292	65.28	-0.0854530979021384	-0.225718334552208
4	D	26	50	20120618	21	3294	65.32	-0.0840064281385089	-0.226208995947673
4	D	26	50	20120618	21	3296	65.36	-0.0823855979746731	-0.227555468680409
4	D	26	50	20120618	21	3298	65.4	-0.080166272631241	-0.228352095180093
4	D	26	50	20120618	21	3300	65.44	-0.0783163398703007	-0.228813270222783
4	D	26	50	20120618	21	3302	65.48	-0.0766600129460494	-0.229121851622093
4	D	26	50	20120618	21	3304	65.52	-0.0750135148060565	-0.229413533169333
4	D	26	50	20120618	21	3306	65.56	-0.0731457629542303	-0.23073964122677
4	D	26	50	20120618	21	3308	65.6	-0.0712819709003788	-0.230163914885528
4	D	26	50	20120618	21	3310	65.64	-0.0702373620525319	-0.230559399708245
4	D	26	50	20120618	21	3312	65.68	-0.0682753528667736	-0.231204776067434
4	D	26	50	20120618	21	3314	65.72	-0.0676922726150072	-0.231466829840542
4	D	26	50	20120618	21	3316	65.76	-0.0688783028190914	-0.231143469909505
4	D	26	50	20120618	21	3318	65.8	-0.0687298811057204	-0.231451697755425
4	D	26	50	20120618	21	3320	65.84	-0.0694913643983801	-0.231941793465465
4	D	26	50	20120618	21	3322	65.88	-0.0700224723017294	-0.232232343641855
4	D	26	50	20120618	21	3324	65.92	-0.0711070326827133	-0.231836505265746
4	D	26	50	20120618	21	3326	65.96	-0.071448353125992	-0.231622464043081
4	D	26	50	20120618	21	3328	66	-0.0734632538989831	-0.233239263698264
4	D	26	50	20120618	21	3330	66.04	-0.0748930238105423	-0.233660699339851
4	D	26	50	20120618	21	3332	66.08	-0.0775401487565923	-0.234696186510221
4	D	26	50	20120618	21	3334	66.12	-0.0793038852009059	-0.235714208143095
4	D	26	50	20120618	21	3336	66.16	-0.0818170841225991	-0.236450871987735
4	D	26	50	20120618	21	3338	66.2	-0.0841355458367536	-0.238433033716758
4	D	26	50	20120618	21	3340	66.24	-0.0857186872091521	-0.239956919540893
4	D	26	50	20120618	21	3342	66.28	-0.0868306833332461	-0.241247672259271
4	D	26	50	20120618	21	3344	66.32	-0.0867867012914563	-0.241396306104676
4	D	26	50	20120618	21	3346	66.36	-0.087771630326971	-0.241725181468606
4	D	26	50	20120618	21	3348	66.4	-0.0876461188733104	-0.242376780367469
4	D	26	50	20120618	21	3350	66.44	-0.087580923628085	-0.243979225754994
4	D	26	50	20120618	21	3352	66.48	-0.0874863834514404	-0.245086342842298
4	D	26	50	20120618	21	3354	66.52	-0.0875680542846674	-0.244775569411967
4	D	26	50	20120618	21	3356	66.56	-0.0876907373112033	-0.244865018419787
4	D	26	50	20120618	21	3358	66.6	-0.0880644432450604	-0.244587479008171
4	D	26	50	20120618	21	3360	66.64	-0.088464594972534	-0.243320414366963
4	D	26	50	20120618	21	3362	66.68	-0.0879889242408296	-0.242155597366314
4	D	26	50	20120618	21	3364	66.72	-0.088317587472725	-0.241609145245813
4	D	26	50	20120618	21	3366	66.76	-0.088929588391842	-0.240546010200299
4	D	26	50	20120618	21	3368	66.8	-0.08892478006573	-0.23853556420003
4	D	26	50	20120618	21	3370	66.84	-0.089103960924083	-0.238483662562291
4	D	26	50	20120618	21	3372	66.88	-0.089797844808461	-0.237948170596898
4	D	26	50	20120618	21	3374	66.92	-0.090034937712193	-0.236286964635856
4	D	26	50	20120618	21	3376	66.96	-0.091762399578632	-0.234575059118604
4	D	26	50	20120618	21	3378	67	-0.092868243873729	-0.233094448229477
4	D	26	50	20120618	21	3380	67.04	-0.094392836804646	-0.231636323335993
4	D	26	50	20120618	21	3382	67.08	-0.095244759054619	-0.229322104262525
4	D	26	50	20120618	21	3384	67.12	-0.096417424940539	-0.227312223947681
4	D	26	50	20120618	21	3386	67.16	-0.097403768189616	-0.225917172979078
4	D	26	50	20120618	21	3388	67.2	-0.09930581472033	-0.224183417862286
4	D	26	50	20120618	21	3390	67.24	-0.100576061342053	-0.221682805441298
4	D	26	50	20120618	21	3392	67.28	-0.102289027519478	-0.221628711772537
4	D	26	50	20120618	21	3394	67.32	-0.102888936912636	-0.220133605194397
4	D	26	50	20120618	21	3396	67.36	-0.103382709577939	-0.21751568375841
4	D	26	50	20120618	21	3398	67.4	-0.10337853764793	-0.216992354029653
4	D	26	50	20120618	21	3400	67.44	-0.10297074916722	-0.216584141284875
4	D	26	50	20120618	21	3402	67.48	-0.10208297660344	-0.21687935836602
4	D	26	50	20120618	21	3404	67.52	-0.101928968746497	-0.216223021851723
4	D	26	50	20120618	21	3406	67.56	-0.100077480350639	-0.215514783699686
4	D	26	50	20120618	21	3408	67.6	-0.09875292792812	-0.214923076745189
4	D	26	50	20120618	21	3410	67.64	-0.097666529069505	-0.213480861754281
4	D	26	50	20120618	21	3412	67.68	-0.096584160719543	-0.212917085517641
4	D	26	50	20120618	21	3414	67.72	-0.095160118372911	-0.210266778591076
4	D	26	50	20120618	21	3416	67.76	-0.093597695229201	-0.2090248162406
4	D	26	50	20120618	21	3418	67.8	-0.092160005721693	-0.209227897308156
4	D	26	50	20120618	21	3420	67.84	-0.091057484828467	-0.209487546918208
4	D	26	50	20120618	21	3422	67.88	-0.089668090714113	-0.20860571405139
4	D	26	50	20120618	21	3424	67.92	-0.088346578850754	-0.208368762569015
4	D	26	50	20120618	21	3426	67.96	-0.087086938830748	-0.207819623442745
4	D	26	50	20120618	21	3428	68	-0.0862915851232695	-0.207982823687843
4	D	26	50	20120618	21	3430	68.04	-0.084800296921747	-0.208236675022289
4	D	26	50	20120618	21	3432	68.08	-0.0839263129402004	-0.209041362539279
4	D	26	50	20120618	21	3434	68.12	-0.0824577228663541	-0.208578136886924
4	D	26	50	20120618	21	3436	68.16	-0.0816494998154579	-0.208491162752838
4	D	26	50	20120618	21	3438	68.2	-0.080718098763279	-0.209020927153303
4	D	26	50	20120618	21	3440	68.24	-0.0801133810440082	-0.209996168825916
4	D	26	50	20120618	21	3442	68.28	-0.078681136258715	-0.210753833741957
4	D	26	50	20120618	21	3444	68.32	-0.0776595790919347	-0.211897013275101
4	D	26	50	20120618	21	3446	68.36	-0.0762428906558274	-0.211975855681204
4	D	26	50	20120618	21	3448	68.4	-0.0751154796039036	-0.212302821856824
4	D	26	50	20120618	21	3450	68.44	-0.0734730119725635	-0.212962411062315
4	D	26	50	20120618	21	3452	68.48	-0.0731599050898541	-0.213060557483544
4	D	26	50	20120618	21	3454	68.52	-0.0728505458730849	-0.21443481951278
4	D	26	50	20120618	21	3456	68.56	-0.0728458789683291	-0.215681165925299
4	D	26	50	20120618	21	3458	68.6	-0.0735457025496695	-0.216593545805064
4	D	26	50	20120618	21	3460	68.64	-0.0735764616946511	-0.21653167396171
4	D	26	50	20120618	21	3462	68.68	-0.0735992305330053	-0.216698409740714
4	D	26	50	20120618	21	3464	68.72	-0.0731513490978017	-0.215976736559835
4	D	26	50	20120618	21	3466	68.76	-0.0726573643004648	-0.215272882469842
4	D	26	50	20120618	21	3468	68.8	-0.0719685008742328	-0.214447123170772
4	D	26	50	20120618	21	3470	68.84	-0.070990077221105	-0.213336753392275
4	D	26	50	20120618	21	3472	68.88	-0.0698048955451583	-0.212713155921947
4	D	26	50	20120618	21	3474	68.92	-0.0670985150508449	-0.212434131586091
4	D	26	50	20120618	21	3476	68.96	-0.0651217273333597	-0.212539914760556
4	D	26	50	20120618	21	3478	69	-0.0632575110154395	-0.213122853590966
4	D	26	50	20120618	21	3480	69.04	-0.0627227968675063	-0.213333712833116
4	D	26	50	20120618	21	3482	69.08	-0.0632566624873021	-0.215160169648921
4	D	26	50	20120618	21	3484	69.12	-0.0632321258819949	-0.21622273900901
4	D	26	50	20120618	21	3486	69.16	-0.0638378335507593	-0.218083419793024
4	D	26	50	20120618	21	3488	69.2	-0.0642879070169846	-0.218210345460247
4	D	26	50	20120618	21	3490	69.24	-0.0646959076297292	-0.219841640804445
4	D	26	50	20120618	21	3492	69.28	-0.0650741390469859	-0.221480077927132
4	D	26	50	20120618	21	3494	69.32	-0.0651420212979798	-0.222089603972515
4	D	26	50	20120618	21	3496	69.36	-0.0659351829744367	-0.221747576422455
4	D	26	50	20120618	21	3498	69.4	-0.0667158288608667	-0.221292199655371
4	D	26	50	20120618	21	3500	69.44	-0.0675514169441948	-0.221546970228632
4	D	26	50	20120618	21	3502	69.48	-0.0678380073226098	-0.221039762534487
4	D	26	50	20120618	21	3504	69.52	-0.0698824651590544	-0.221545131751001
4	D	26	50	20120618	21	3506	69.56	-0.0715817134649238	-0.221882350974949
4	D	26	50	20120618	21	3508	69.6	-0.073659263898728	-0.221590952270422
4	D	26	50	20120618	21	3510	69.64	-0.0758813469586067	-0.222801165526423
4	D	26	50	20120618	21	3512	69.68	-0.0777599882548632	-0.223438410157628
4	D	26	50	20120618	21	3514	69.72	-0.0792035467486555	-0.223659381026749
4	D	26	50	20120618	21	3516	69.76	-0.0802983601779666	-0.224526081808449
4	D	26	50	20120618	21	3518	69.8	-0.0816844308904485	-0.224721101858701
4	D	26	50	20120618	21	3520	69.84	-0.0816953203348787	-0.225671877636684
4	D	26	50	20120618	21	3522	69.88	-0.0820974519613395	-0.227381166858846
4	D	26	50	20120618	21	3524	69.92	-0.0822477121523417	-0.228411774992426
4	D	26	50	20120618	21	3526	69.96	-0.0818517323548772	-0.228233584083567
4	D	26	50	20120618	21	3528	70	-0.0819206045553648	-0.22965529297782
4	D	26	50	20120618	21	3530	70.04	-0.0818927445481861	-0.230445414095118
4	D	26	50	20120618	21	3532	70.08	-0.0818144678275087	-0.230813604596082
4	D	26	50	20120618	21	3534	70.12	-0.0817477876580428	-0.231511024014366
4	D	26	50	20120618	21	3536	70.16	-0.0816137202123298	-0.231475385832594
4	D	26	50	20120618	21	3538	70.2	-0.0817957294978073	-0.231627130947837
4	D	26	50	20120618	21	3540	70.24	-0.0822885829242943	-0.231705619800549
4	D	26	50	20120618	21	3542	70.28	-0.0825125943525742	-0.231515549497766
4	D	26	50	20120618	21	3544	70.32	-0.0829061699869826	-0.230201320834253
4	D	26	50	20120618	21	3546	70.36	-0.0841077565402529	-0.230477587453662
4	D	26	50	20120618	21	3548	70.4	-0.0846586634334753	-0.230285890805282
4	D	26	50	20120618	21	3550	70.44	-0.085952244578978	-0.230133580004615
4	D	26	50	20120618	21	3552	70.48	-0.086750709556294	-0.229892315170874
4	D	26	50	20120618	21	3554	70.52	-0.0877803984510577	-0.229042231398532
4	D	26	50	20120618	21	3556	70.56	-0.089095829196099	-0.230007927129598
4	D	26	50	20120618	21	3558	70.6	-0.089566691601691	-0.229517265734133
4	D	26	50	20120618	21	3560	70.64	-0.089151619921135	-0.228605805093183
4	D	26	50	20120618	21	3562	70.68	-0.088906041736029	-0.229161096048449
4	D	26	50	20120618	21	3564	70.72	-0.088778408962024	-0.228510911363148
4	D	26	50	20120618	21	3566	70.76	-0.088337952148023	-0.227233098698866
4	D	26	50	20120618	21	3568	70.8	-0.0879165872171143	-0.227163731523631
4	D	26	50	20120618	21	3570	70.84	-0.0876072987110232	-0.225805662239684
4	D	26	50	20120618	21	3572	70.88	-0.0875720847933202	-0.225270948091751
4	D	26	50	20120618	21	3574	70.92	-0.0874073289133037	-0.223615611116994
4	D	26	50	20120618	21	3576	70.96	-0.087914678028805	-0.221991033287217
4	D	26	50	20120618	21	3578	71	-0.0880418865387405	-0.220442540147097
4	D	26	50	20120618	21	3580	71.04	-0.0882218452145525	-0.219254247201313
4	D	26	50	20120618	21	3582	71.08	-0.088496273356331	-0.216555857013627
4	D	26	50	20120618	21	3584	71.12	-0.088431855928565	-0.214356118528034
4	D	26	50	20120618	21	3586	71.16	-0.089037775729364	-0.213731813950924
4	D	26	50	20120618	21	3588	71.2	-0.088935245246092	-0.21075560150891
4	D	26	50	20120618	21	3590	71.24	-0.08876730738556	-0.210711407335086
4	D	26	50	20120618	21	3592	71.28	-0.088879525231734	-0.208520295552223
4	D	26	50	20120618	21	3594	71.32	-0.088501010971765	-0.208389692929738
4	D	26	50	20120618	21	3596	71.36	-0.0881164863041557	-0.205832653387611
4	D	26	50	20120618	21	3598	71.4	-0.087918779248136	-0.204821207847802
4	D	26	50	20120618	21	3600	71.44	-0.0875467703705537	-0.203322212182365
4	D	26	50	20120618	21	3602	71.48	-0.087161962860232	-0.202490796029045
4	D	26	50	20120618	21	3604	71.52	-0.0862444211009643	-0.202119989232991
4	D	26	50	20120618	21	3606	71.56	-0.0857486685366744	-0.2017092309038
4	D	26	50	20120618	21	3608	71.6	-0.0853311219823838	-0.201483310287211
4	D	26	50	20120618	21	3610	71.64	-0.0847689720913405	-0.201913938316953
4	D	26	50	20120618	21	3612	71.68	-0.0839203732432385	-0.20140630635874
4	D	26	50	20120618	21	3614	71.72	-0.0842584409953238	-0.201790901737027
4	D	26	50	20120618	21	3616	71.76	-0.0838467634273169	-0.201417690777917
4	D	26	50	20120618	21	3618	71.8	-0.0838955537952188	-0.201100199833164
4	D	26	50	20120618	21	3620	71.84	-0.0838041955990895	-0.201600265748819
4	D	26	50	20120618	21	3622	71.88	-0.0835064329335319	-0.20189378577369
4	D	26	50	20120618	21	3624	71.92	-0.0831636982766908	-0.20157466848334
4	D	26	50	20120618	21	3626	71.96	-0.082132948721755	-0.20225610728837
4	D	26	50	20120618	21	3628	72	-0.0807658991816872	-0.202268340235684
4	D	26	50	20120618	21	3630	72.04	-0.0799641815131779	-0.201399871687031
4	D	26	50	20120618	21	3632	72.08	-0.0789139158110815	-0.20242185311788
4	D	26	50	20120618	21	3634	72.12	-0.0777285927137785	-0.20260449879946
4	D	26	50	20120618	21	3636	72.16	-0.0759343092565176	-0.203415903830872
4	D	26	50	20120618	21	3638	72.2	-0.0751322380346177	-0.203819166828182
4	D	26	50	20120618	21	3640	72.24	-0.0745022058925805	-0.204553850773835
4	D	26	50	20120618	21	3642	72.28	-0.0739475513334177	-0.205269725679109
4	D	26	50	20120618	21	3644	72.32	-0.0731345906670876	-0.205818228409275
4	D	26	50	20120618	21	3646	72.36	-0.0727637131603552	-0.206346083621431
4	D	26	50	20120618	21	3648	72.4	-0.072923307160869	-0.205637774758716
4	D	26	50	20120618	21	3650	72.44	-0.072364904935766	-0.205548467172252
4	D	26	50	20120618	21	3652	72.48	-0.0727426413782759	-0.205405490181096
4	D	26	50	20120618	21	3654	72.52	-0.0727038919266668	-0.205360801032525
4	D	26	50	20120618	21	3656	72.56	-0.0726794967427159	-0.206116344628223
4	D	26	50	20120618	21	3658	72.6	-0.0728034525614579	-0.207036078418513
4	D	26	50	20120618	21	3660	72.64	-0.0727393179764043	-0.206318152903574
4	D	26	50	20120618	21	3662	72.68	-0.0728277063240526	-0.207174459215591
4	D	26	50	20120618	21	3664	72.72	-0.0728825070995946	-0.206580843072785
4	D	26	50	20120618	21	3666	72.76	-0.0731096297977117	-0.206895364169056
4	D	26	50	20120618	21	3668	72.8	-0.0735058924378887	-0.206651836593616
4	D	26	50	20120618	21	3670	72.84	-0.0738168780002545	-0.208194885011521
4	D	26	50	20120618	21	3672	72.88	-0.0737601680364033	-0.209373066330334
4	D	26	50	20120618	21	3674	72.92	-0.0734313633831516	-0.210529185917574
4	D	26	50	20120618	21	3676	72.96	-0.0735605517920744	-0.210793148878991
4	D	26	50	20120618	21	3678	73	-0.0734232316551679	-0.210958753287145
4	D	26	50	20120618	21	3680	73.04	-0.0737999781481841	-0.211926923891946
4	D	26	50	20120618	21	3682	73.08	-0.0735933615467214	-0.211542399224336
4	D	26	50	20120618	21	3684	73.12	-0.0735306411752302	-0.212105751196908
4	D	26	50	20120618	21	3686	73.16	-0.0733856842850869	-0.211601584061922
4	D	26	50	20120618	21	3688	73.2	-0.0730920935495383	-0.211425655894762
4	D	26	50	20120618	21	3690	73.24	-0.072218887385451	-0.21156629943354
4	D	26	50	20120618	21	3692	73.28	-0.0711774605181195	-0.213163512230885
4	D	26	50	20120618	21	3694	73.32	-0.0692554028654982	-0.214054608196536
4	D	26	50	20120618	21	3696	73.36	-0.067029501429001	-0.214371321323829
4	D	26	50	20120618	21	3698	73.4	-0.0650264800499339	-0.214475053888629
4	D	26	50	20120618	21	3700	73.44	-0.0628640768023873	-0.213811858438555
4	D	26	50	20120618	21	3702	73.48	-0.060798971447932	-0.213949390707495
4	D	26	50	20120618	21	3704	73.52	-0.059360362701608	-0.212508660640828
4	D	26	50	20120618	21	3706	73.56	-0.0581444925913577	-0.211994947564296
4	D	26	50	20120618	21	3708	73.6	-0.0571665639129767	-0.212298296373425
4	D	26	50	20120618	21	3710	73.64	-0.0568550126651859	-0.212622575543277
4	D	26	50	20120618	21	3712	73.68	-0.0561004590189818	-0.212537086333431
4	D	26	50	20120618	21	3714	73.72	-0.055351491516349	-0.212851890272416
4	D	26	50	20120618	21	3716	73.76	-0.0547060444464819	-0.213736339434324
4	D	26	50	20120618	21	3718	73.8	-0.0539417327266974	-0.214637829869659
4	D	26	50	20120618	21	3720	73.84	-0.0527309537852716	-0.21623327490005
4	D	26	50	20120618	21	3722	73.88	-0.0525539649579407	-0.217021203986326
4	D	26	50	20120618	21	3724	73.92	-0.0511472467274481	-0.219020477699453
4	D	26	50	20120618	21	3726	73.96	-0.0504937386402755	-0.220270783909947
4	D	26	50	20120618	21	3728	74	-0.049578035358639	-0.222302301692296
4	D	26	50	20120618	21	3730	74.04	-0.0484593924308018	-0.223743385312354
4	D	26	50	20120618	21	3732	74.08	-0.0480273501874969	-0.2255231730806
4	D	26	50	20120618	21	3734	74.12	-0.0474510581608298	-0.228826068855523
4	D	26	50	20120618	21	3736	74.16	-0.047675211010466	-0.230327256551982
4	D	26	50	20120618	21	3738	74.2	-0.0476462196324373	-0.233354380682241
4	D	26	50	20120618	21	3740	74.24	-0.0473350926487152	-0.234228364663788
4	D	26	50	20120618	21	3742	74.28	-0.0476059145459097	-0.236312208347945
4	D	26	50	20120618	21	3744	74.32	-0.0471455880313572	-0.238581314008772
4	D	26	50	20120618	21	3746	74.36	-0.0474185312488952	-0.240416963212733
4	D	26	50	20120618	21	3748	74.4	-0.0471095255855167	-0.243028308555655
4	D	26	50	20120618	21	3750	74.44	-0.0475535886441019	-0.246105637267378
4	D	26	50	20120618	21	3752	74.48	-0.048232411154041	-0.246580813024336
4	D	26	50	20120618	21	3754	74.52	-0.0488963844215751	-0.247744003679388
4	D	26	50	20120618	21	3756	74.56	-0.0495129815347698	-0.248518992711568
4	D	26	50	20120618	21	3758	74.6	-0.0504018147587213	-0.248570611506595
4	D	26	50	20120618	21	3760	74.64	-0.0514504541152209	-0.249381662984616
4	D	26	50	20120618	21	3762	74.68	-0.0523887848138555	-0.249690668647994
4	D	26	50	20120618	21	3764	74.72	-0.0533730774532671	-0.250728701402776
4	D	26	50	20120618	21	3766	74.76	-0.0543029228705275	-0.251237111178449
4	D	26	50	20120618	21	3768	74.8	-0.0550107367584952	-0.251831787981427
4	D	26	50	20120618	21	3770	74.84	-0.0557828973635509	-0.252527581054115
4	D	26	50	20120618	21	3772	74.88	-0.05633656197322	-0.252444849560716
4	D	26	50	20120618	21	3774	74.92	-0.0577069349151595	-0.25256081507283
4	D	26	50	20120618	21	3776	74.96	-0.0588510336871193	-0.254631223728145
4	D	26	50	20120618	21	3778	75	-0.0594747018681259	-0.255215293929405
4	D	26	50	20120618	21	3780	75.04	-0.0598056278417212	-0.256181201792506
4	D	26	50	20120618	21	3782	75.08	-0.0599816974302366	-0.256290803343589
4	D	26	50	20120618	21	3784	75.12	-0.0595807678853038	-0.2567977989057
4	D	26	50	20120618	21	3786	75.16	-0.0595482409733693	-0.256800627332825
4	D	26	50	20120618	21	3788	75.2	-0.0592604485134263	-0.257146402548825
4	D	26	50	20120618	21	3790	75.24	-0.0592816617168619	-0.257253882779566
4	D	26	50	20120618	21	3792	75.28	-0.0594895511105308	-0.258095339849178
4	D	26	50	20120618	21	3794	75.32	-0.0598798740537458	-0.258062812937243
4	D	26	50	20120618	21	3796	75.36	-0.0598869451215576	-0.258562030324761
4	D	26	50	20120618	21	3798	75.4	-0.0598713887723715	-0.258946696413726
4	D	26	50	20120618	21	3800	75.44	-0.0604462665854762	-0.25827565207838
4	D	26	50	20120618	21	3802	75.48	-0.0605876879417135	-0.258620720187599
4	D	26	50	20120618	21	3804	75.52	-0.0604703082160365	-0.259368839162095
4	D	26	50	20120618	21	3806	75.56	-0.0606371854163966	-0.259102967012368
4	D	26	50	20120618	21	3808	75.6	-0.0602242350561836	-0.259637539738945
4	D	26	50	20120618	21	3810	75.64	-0.0604526305465069	-0.259898462141203
4	D	26	50	20120618	21	3812	75.68	-0.0601980721052797	-0.260151606368868
4	D	26	50	20120618	21	3814	75.72	-0.0601478675238155	-0.260098573360279
4	D	26	50	20120618	21	3816	75.76	-0.0598303765790627	-0.260465561779715
4	D	26	50	20120618	21	3818	75.8	-0.0597059257855739	-0.260755475560001
4	D	26	50	20120618	21	3820	75.84	-0.0598607821706537	-0.261026297457196
4	D	26	50	20120618	21	3822	75.88	-0.0595298561970584	-0.261556627543086
4	D	26	50	20120618	21	3824	75.92	-0.0599046227910873	-0.262289190168395
4	D	26	50	20120618	21	3826	75.96	-0.0597370384839461	-0.262219186597058
4	D	26	50	20120618	21	3828	76	-0.0599760405759871	-0.262072108386571
4	D	26	50	20120618	21	3830	76.04	-0.0605792026603393	-0.262417883602571
4	D	26	50	20120618	21	3832	76.08	-0.0606223361739917	-0.262551526784215
4	D	26	50	20120618	21	3834	76.12	-0.0608641666931574	-0.262999832483488
4	D	26	50	20120618	21	3836	76.16	-0.0621390802196368	-0.264161608924977
4	D	26	50	20120618	21	3838	76.2	-0.0615670308336569	-0.263603701674621
4	D	26	50	20120618	21	3840	76.24	-0.0625845574917843	-0.264205449545411
4	D	26	50	20120618	21	3842	76.28	-0.0628256809041689	-0.26534318435634
4	D	26	50	20120618	21	3844	76.32	-0.0634139937461162	-0.266162014008954
4	D	26	50	20120618	21	3846	76.36	-0.063739262865462	-0.26756632807639
4	D	26	50	20120618	21	3848	76.4	-0.0643332325616587	-0.269102164005127
4	D	26	50	20120618	21	3850	76.44	-0.0647772956202438	-0.271172572660442
4	D	26	50	20120618	21	3852	76.48	-0.0654836952946492	-0.273918268291789
4	D	26	50	20120618	21	3854	76.52	-0.0653875287724078	-0.274428799387806
4	D	26	50	20120618	21	3856	76.56	-0.06571067657141	-0.274917410173606
4	D	26	50	20120618	21	3858	76.6	-0.0662395924437376	-0.276590424817893
4	D	26	50	20120618	21	3860	76.64	-0.0665811250190507	-0.277885137334245
4	D	26	50	20120618	21	3862	76.68	-0.0662897970252018	-0.278913270594091
4	D	26	50	20120618	21	3864	76.72	-0.0662855543845147	-0.278923170089027
