# Supplementary material for: How Do Ants Make Sense of Gravity? A Boltzmann Walker Analysis of Lasius niger Trajectories on Various Inclines
Source: PLoS One. 2013 Oct 29;8(10):e76531. doi: 10.1371/journal.pone.0076531 (PMC3812222; doi:10.1371/journal.pone.0076531)
Supplement: Dataset S4 — Trajectories for . (ZIP) [file pone.0076531.s008.zip › Incline4/4-D-26-50-20120618-22.txt]

Pente	Colonie	Temperature	Humidite	Date	Indiv	Frame	Time	X	Y
4	D	26	50	20120618	22	56	0	0	0
4	D	26	50	20120618	22	58	0.0399999999999998	-0.000146823652045580	-0.00114209058870127
4	D	26	50	20120618	22	60	0.0799999999999998	0.000249081192100081	-0.0021902307278134
4	D	26	50	20120618	22	62	0.12	0.000226383064423991	-0.00266590145951758
4	D	26	50	20120618	22	64	0.16	-6.94138442819698e-05	-0.00319034841698798
4	D	26	50	20120618	22	66	0.2	0.000338586768462671	-0.00389476819240608
4	D	26	50	20120618	22	68	0.24	0.000422965820661661	-0.00379020831267198
4	D	26	50	20120618	22	70	0.28	-9.90628316171194e-05	-0.00399070136940968
4	D	26	50	20120618	22	72	0.32	-0.000350163520684269	-0.00342522100542698
4	D	26	50	20120618	22	74	0.36	-0.00071235775614364	-0.00378074015287188
4	D	26	50	20120618	22	76	0.4	-0.00077485892453272	-0.00399839469118898
4	D	26	50	20120618	22	78	0.44	-0.00128482433512446	-0.00457963646532428
4	D	26	50	20120618	22	80	0.48	-0.00165726454784323	-0.00459794345988918
4	D	26	50	20120618	22	82	0.52	-0.00218620163337417	-0.00472364583238078
4	D	26	50	20120618	22	84	0.56	-0.00252327236489797	-0.00502905232224308
4	D	26	50	20120618	22	86	0.6	-0.00298037447252827	-0.00554789899400648
4	D	26	50	20120618	22	88	0.64	-0.00243752859661137	-0.00527035958239078
4	D	26	50	20120618	22	90	0.68	-0.00269203046929597	-0.00526659777431488
4	D	26	50	20120618	22	92	0.72	-0.00257977019671487	-0.00537334261400278
4	D	26	50	20120618	22	94	0.76	-0.00243118584878407	-0.00496246407665868
4	D	26	50	20120618	22	96	0.8	-0.00203055328869942	-0.00512395312334608
4	D	26	50	20120618	22	98	0.84	-0.00136629010738497	-0.00532590989112078
4	D	26	50	20120618	22	100	0.88	-0.00107230339203885	-0.00519718817267358
4	D	26	50	20120618	22	102	0.92	-0.00122421114184115	-0.00540010660567068
4	D	26	50	20120618	22	104	0.96	-0.000957773306690059	-0.00563868443364298
4	D	26	50	20120618	22	106	1	-0.00057098589738102	-0.00627833322790438
4	D	26	50	20120618	22	108	1.04	-0.000357998263819818	-0.00690059426641638
4	D	26	50	20120618	22	110	1.08	0.000186820440016611	-0.00760917890077558
4	D	26	50	20120618	22	112	1.12	0.000316277549516241	-0.00848350229357708
4	D	26	50	20120618	22	114	1.16	0.000777070754544261	-0.00970344533888698
4	D	26	50	20120618	22	116	1.2	0.00107973367009554	-0.0103026688384679
4	D	26	50	20120618	22	118	1.24	0.00112323487927414	-0.0110679846498818
4	D	26	50	20120618	22	120	1.28	0.00116468547878729	-0.0115130518000962
4	D	26	50	20120618	22	122	1.32	0.00104773001717904	-0.0113628623197722
4	D	26	50	20120618	22	124	1.36	0.00173259829009727	-0.0114761054707792
4	D	26	50	20120618	22	126	1.4	0.00209580368825374	-0.0109832873996312
4	D	26	50	20120618	22	128	1.44	0.00238256377229613	-0.0108849571306394
4	D	26	50	20120618	22	130	1.48	0.00274369734758373	-0.0108750010671603
4	D	26	50	20120618	22	132	1.52	0.0034621461215405	-0.0108255318767485
4	D	26	50	20120618	22	134	1.56	0.00394454850980159	-0.0106022416973854
4	D	26	50	20120618	22	136	1.6	0.00415286216753915	-0.0107156616250878
4	D	26	50	20120618	22	138	1.64	0.00461693634803188	-0.00987314389530398
4	D	26	50	20120618	22	140	1.68	0.00544432199269826	-0.0100914277586563
4	D	26	50	20120618	22	142	1.72	0.00580162304923182	-0.00905629414167728
4	D	26	50	20120618	22	144	1.76	0.00647860708153982	-0.00916801701310478
4	D	26	50	20120618	22	146	1.8	0.0074648089092607	-0.00934585436857318
4	D	26	50	20120618	22	148	1.84	0.00751854902463088	-0.00937017884184598
4	D	26	50	20120618	22	150	1.88	0.00933058086209952	-0.0101154693892166
4	D	26	50	20120618	22	152	1.92	0.0101156815212510	-0.0107423195507385
4	D	26	50	20120618	22	154	1.96	0.0109600377286658	-0.0113591287959675
4	D	26	50	20120618	22	156	2	0.0116694779622303	-0.0121805747436719
4	D	26	50	20120618	22	158	2.04	0.0121208242206616	-0.0127374213338563
4	D	26	50	20120618	22	160	2.08	0.0124446084157670	-0.0130978336602271
4	D	26	50	20120618	22	162	2.12	0.0119496336689364	-0.0130777518276414
4	D	26	50	20120618	22	164	2.16	0.0123908683003968	-0.0140326288249557
4	D	26	50	20120618	22	166	2.2	0.0123410172723231	-0.0145385637268947
4	D	26	50	20120618	22	168	2.24	0.0127744737291905	-0.0154343265973018
4	D	26	50	20120618	22	170	2.28	0.0122302843503893	-0.0147631408405996
4	D	26	50	20120618	22	172	2.32	0.0124912774633253	-0.0151328869764820
4	D	26	50	20120618	22	174	2.36	0.0120216171392612	-0.0145318462124734
4	D	26	50	20120618	22	176	2.4	0.0124123643465449	-0.0143109460540308
4	D	26	50	20120618	22	178	2.44	0.0126532756268951	-0.0142183857763734
4	D	26	50	20120618	22	180	2.48	0.0126226579032697	-0.0141229970715914
4	D	26	50	20120618	22	182	2.52	0.0129736657094507	-0.0132587711636252
4	D	26	50	20120618	22	184	2.56	0.0137802624147502	-0.0136327599401947
4	D	26	50	20120618	22	186	2.6	0.0143876671397895	-0.0135357448898159
4	D	26	50	20120618	22	188	2.64	0.0144957342691582	-0.0129103584393311
4	D	26	50	20120618	22	190	2.68	0.0163051356694008	-0.0129862451390881
4	D	26	50	20120618	22	192	2.72	0.0168450329100402	-0.0125668388939629
4	D	26	50	20120618	22	194	2.76	0.0179840829395823	-0.0128398811064503
4	D	26	50	20120618	22	196	2.8	0.0189563971901207	-0.0124831740196129
4	D	26	50	20120618	22	198	2.84	0.0191265836502167	-0.0124367312462246
4	D	26	50	20120618	22	200	2.88	0.0192856685338480	-0.0132741012386413
4	D	26	50	20120618	22	202	2.92	0.0196485203786139	-0.0131740102737644
4	D	26	50	20120618	22	204	2.96	0.0204037174919890	-0.0136865141977005
4	D	26	50	20120618	22	206	3	0.0204383798664027	-0.0131657866218991
4	D	26	50	20120618	22	208	3.04	0.0199468770138678	-0.0131246966468444
4	D	26	50	20120618	22	210	3.08	0.0199444587086761	-0.0128923555006821
4	D	26	50	20120618	22	212	3.12	0.0198602140067655	-0.0119022221592578
4	D	26	50	20120618	22	214	3.16	0.0197681982013297	-0.0115829846607556
4	D	26	50	20120618	22	216	3.2	0.0195383531421051	-0.0109512908177826
4	D	26	50	20120618	22	218	3.24	0.0188555284077845	-0.0105191495795282
4	D	26	50	20120618	22	220	3.28	0.0185629983324076	-0.0102649446916916
4	D	26	50	20120618	22	222	3.32	0.0184269085613004	-0.00957131536575448
4	D	26	50	20120618	22	224	3.36	0.0179122833170207	-0.00901184540941188
4	D	26	50	20120618	22	226	3.4	0.0177894447269930	-0.00899326264320228
4	D	26	50	20120618	22	228	3.44	0.0174837412522826	-0.00863541711444718
4	D	26	50	20120618	22	230	3.48	0.0173549629652929	-0.00840229815082568
4	D	26	50	20120618	22	232	3.52	0.0171757891780080	-0.00793050943535018
4	D	26	50	20120618	22	234	3.56	0.0168385770251280	-0.00761760761360728
4	D	26	50	20120618	22	236	3.6	0.0163612021660811	-0.00721336173787078
4	D	26	50	20120618	22	238	3.64	0.0162725026914491	-0.00688373684075288
4	D	26	50	20120618	22	240	3.68	0.0163860781826433	-0.00623884131417508
4	D	26	50	20120618	22	242	3.72	0.0161448699174449	-0.00613582999829188
4	D	26	50	20120618	22	244	3.76	0.0158148419694617	-0.00552172897203478
4	D	26	50	20120618	22	246	3.8	0.0155663222201459	-0.00483969619730908
4	D	26	50	20120618	22	248	3.84	0.0153501738192728	-0.00521932768599248
4	D	26	50	20120618	22	250	3.88	0.0151691898386281	-0.00513755078674828
4	D	26	50	20120618	22	252	3.92	0.0153399278420134	-0.00473488175913378
4	D	26	50	20120618	22	254	3.96	0.0156454050425538	-0.00473388473857238
4	D	26	50	20120618	22	256	4	0.0158819393319285	-0.00350839090503008
4	D	26	50	20120618	22	258	4.04	0.0157946964972657	-0.00362038247703448
4	D	26	50	20120618	22	260	4.08	0.0161923804220728	-0.00251078344492868
4	D	26	50	20120618	22	262	4.12	0.016201770800127	-0.0020554915306583
4	D	26	50	20120618	22	264	4.16	0.0161390044666950	-0.00121683813943372
4	D	26	50	20120618	22	266	4.2	0.0160010578331804	-0.0010937209493342
4	D	26	50	20120618	22	268	4.24	0.0156730804948627	-0.000409262798349061
4	D	26	50	20120618	22	270	4.28	0.0155053667871805	-3.71711892734206e-05
4	D	26	50	20120618	22	272	4.32	0.0151378607655808	7.14177848997952e-06
4	D	26	50	20120618	22	274	4.36	0.0152113560302038	-0.00039340734299451
4	D	26	50	20120618	22	276	4.4	0.0149146200836924	0.000296694934318059
4	D	26	50	20120618	22	278	4.44	0.0143937722997382	0.0004598881083481
4	D	26	50	20120618	22	280	4.48	0.0140904588459483	0.00071455261559244
4	D	26	50	20120618	22	282	4.52	0.0140905649119655	0.00033250989278516
4	D	26	50	20120618	22	284	4.56	0.0138512559355814	0.000283851046744591
4	D	26	50	20120618	22	286	4.6	0.0136642608401898	0.000887641749025189
4	D	26	50	20120618	22	288	4.64	0.0136447291366799	0.000901358206366639
4	D	26	50	20120618	22	290	4.68	0.0133413145666202	0.00126717777829316
4	D	26	50	20120618	22	292	4.72	0.0134088743769219	0.00135146773503772
4	D	26	50	20120618	22	294	4.76	0.0135262986503261	0.00150833442469649
4	D	26	50	20120618	22	296	4.8	0.0136088506800238	0.00193285743591169
4	D	26	50	20120618	22	298	4.84	0.0135783346383536	0.00113935903520554
4	D	26	50	20120618	22	300	4.88	0.0134210161074616	0.00126868745127099
4	D	26	50	20120618	22	302	4.92	0.013429827365062	0.0006413571642447
4	D	26	50	20120618	22	304	4.96	0.0134769730025908	0.00136468073235097
4	D	26	50	20120618	22	306	5	0.013804693661147	0.000404378104704619
4	D	26	50	20120618	22	308	5.04	0.0136348459051992	0.000187507747807920
4	D	26	50	20120618	22	310	5.08	0.0135467686845346	0.00025578597859929
4	D	26	50	20120618	22	312	5.12	0.0133781378593573	0.000137925420311120
4	D	26	50	20120618	22	314	5.16	0.0135451494100057	0.000187444108197611
4	D	26	50	20120618	22	316	5.2	0.0134364529556017	0.000192478708479660
4	D	26	50	20120618	22	318	5.24	0.0133350184878405	4.74864629973603e-05
4	D	26	50	20120618	22	320	5.28	0.0133992591389113	-0.000157199736952711
4	D	26	50	20120618	22	322	5.32	0.0134856605165045	0.0002211660305924
4	D	26	50	20120618	22	324	5.36	0.0134110678221571	0.000257886085739420
4	D	26	50	20120618	22	326	5.4	0.0128147929578537	-0.000149845826428371
4	D	26	50	20120618	22	328	5.44	0.0122541987017291	-2.70072364006394e-05
4	D	26	50	20120618	22	330	5.48	0.0122156401689509	0.00027698503989927
4	D	26	50	20120618	22	332	5.52	0.0122282620249951	9.80516689200097e-05
4	D	26	50	20120618	22	334	5.56	0.0120907368271221	8.04404674278024e-06
4	D	26	50	20120618	22	336	5.6	0.0118616483721533	0.000402454067153011
4	D	26	50	20120618	22	338	5.64	0.0115250019046982	0.000806714085025169
4	D	26	50	20120618	22	340	5.68	0.0110554122913123	0.00095195381788089
4	D	26	50	20120618	22	342	5.72	0.0107288915929637	0.00091749650443367
4	D	26	50	20120618	22	344	5.76	0.0110436601766089	0.00119839467326002
4	D	26	50	20120618	22	346	5.8	0.0100979684963822	0.00176364876307274
4	D	26	50	20120618	22	348	5.84	0.00908205404171589	0.00268505132536568
4	D	26	50	20120618	22	350	5.88	0.00900736942348696	0.00295820667493804
4	D	26	50	20120618	22	352	5.92	0.00807601786878273	0.00349407340692464
4	D	26	50	20120618	22	354	5.96	0.00802174742332666	0.00355446739710579
4	D	26	50	20120618	22	356	6	0.00768705964165545	0.00375747775398444
4	D	26	50	20120618	22	358	6.04	0.00678830570956391	0.00410522579790418
4	D	26	50	20120618	22	360	6.08	0.00654580343895598	0.00437867106125683
4	D	26	50	20120618	22	362	6.12	0.00641817066495181	0.00504658998463002
4	D	26	50	20120618	22	364	6.16	0.00637871905630907	0.00501274290433496
4	D	26	50	20120618	22	366	6.2	0.00711872256627676	0.00426124183810518
4	D	26	50	20120618	22	368	6.24	0.00680138718501586	0.00409114023082294
4	D	26	50	20120618	22	370	6.28	0.00697409801632067	0.00384235885199808
4	D	26	50	20120618	22	372	6.32	0.006546291342635	0.0035926158079508
4	D	26	50	20120618	22	374	6.36	0.00658412862649629	0.00405361407394537
4	D	26	50	20120618	22	376	6.4	0.00670904611046071	0.00387658282020751
4	D	26	50	20120618	22	378	6.44	0.00718441278624899	0.00379245832644974
4	D	26	50	20120618	22	380	6.48	0.00718683816250846	0.00384324980654237
4	D	26	50	20120618	22	382	6.52	0.0070845410244742	0.00390019311563133
4	D	26	50	20120618	22	384	6.56	0.00722212986195748	0.00389391400741439
4	D	26	50	20120618	22	386	6.6	0.00749934400445385	0.00386939154424284
4	D	26	50	20120618	22	388	6.64	0.00731705894733177	0.00398147504012872
4	D	26	50	20120618	22	390	6.68	0.00726276728867227	0.0038491046506906
4	D	26	50	20120618	22	392	6.72	0.00718920697022543	0.00381757475931749
4	D	26	50	20120618	22	394	6.76	0.00738831409767194	0.00362487401930853
4	D	26	50	20120618	22	396	6.8	0.00721022925483011	0.00368371237457106
4	D	26	50	20120618	22	398	6.84	0.00738142687762318	0.00343490271147495
4	D	26	50	20120618	22	400	6.88	0.00725027978291651	0.0032019180981418
4	D	26	50	20120618	22	402	6.92	0.00710531582170546	0.00367840200264435
4	D	26	50	20120618	22	404	6.96	0.00752022486770229	0.00349229856890386
4	D	26	50	20120618	22	406	7	0.00762060574635953	0.00376487409091566
4	D	26	50	20120618	22	408	7.04	0.0071545021694048	0.00370207593767848
4	D	26	50	20120618	22	410	7.08	0.00718962416322633	0.00364441137967272
4	D	26	50	20120618	22	412	7.12	0.00714415012612823	0.00327843412293399
4	D	26	50	20120618	22	414	7.16	0.00704549458801708	0.00318474247442678
4	D	26	50	20120618	22	416	7.2	0.00688582987682516	0.0030417937675421
4	D	26	50	20120618	22	418	7.24	0.00691957301242338	0.00317303278613033
4	D	26	50	20120618	22	420	7.28	0.0069387143929901	0.0035367755854405
4	D	26	50	20120618	22	422	7.32	0.00667748086374854	0.00319220245096829
4	D	26	50	20120618	22	424	7.36	0.00684123265213572	0.00316691631247306
4	D	26	50	20120618	22	426	7.4	0.00702074585067555	0.00277090115966954
4	D	26	50	20120618	22	428	7.44	0.00731902470418347	0.00271052131162402
4	D	26	50	20120618	22	430	7.48	0.00702871494409952	0.00234487639507246
4	D	26	50	20120618	22	432	7.52	0.0073649866449606	0.00177323713102563
4	D	26	50	20120618	22	434	7.56	0.00735266177376451	0.001505052742125
4	D	26	50	20120618	22	436	7.6	0.00705558500178461	0.00133577844977676
4	D	26	50	20120618	22	438	7.64	0.00692355402360146	0.00113979673430309
4	D	26	50	20120618	22	440	7.68	0.00669254223818781	0.00113623291612591
4	D	26	50	20120618	22	442	7.72	0.00646085870133204	0.00113202563077785
4	D	26	50	20120618	22	444	7.76	0.00619461885607968	0.000538734757091089
4	D	26	50	20120618	22	446	7.8	0.00604435159400973	0.00064145615919406
4	D	26	50	20120618	22	448	7.84	0.00590679811186551	0.00069217692860857
4	D	26	50	20120618	22	450	7.88	0.00595781586612812	0.00050488555547569
4	D	26	50	20120618	22	452	7.92	0.00612535067579465	0.00103328523985296
4	D	26	50	20120618	22	454	7.96	0.00593802394732271	0.00118658599001421
4	D	26	50	20120618	22	456	8	0.00608348288328059	0.00080377959188325
4	D	26	50	20120618	22	458	8.04	0.00612361119311293	0.00099730764682619
4	D	26	50	20120618	22	460	8.08	0.00617235913460793	0.00052774631771145
4	D	26	50	20120618	22	462	8.12	0.00649406443577656	0.000302391386547298
4	D	26	50	20120618	22	464	8.16	0.00661034814594269	0.00047197680587927
4	D	26	50	20120618	22	466	8.2	0.00668984816135149	0.00040999889650827
4	D	26	50	20120618	22	468	8.24	0.00692919673571533	9.20200480764907e-05
4	D	26	50	20120618	22	470	8.28	0.00668095275804417	-4.55475762033506e-05
4	D	26	50	20120618	22	472	8.32	0.00653315329864055	0.000236375897455720
4	D	26	50	20120618	22	474	8.36	0.00669414737058111	5.38150686889786e-05
4	D	26	50	20120618	22	476	8.4	0.00710183685634202	0.000462041955603600
4	D	26	50	20120618	22	478	8.44	0.00752367554879448	-0.000115600645015500
4	D	26	50	20120618	22	480	8.48	0.00783425806029505	0.000110496748268889
4	D	26	50	20120618	22	482	8.52	0.00814795184163284	-0.000697959647865121
4	D	26	50	20120618	22	484	8.56	0.00901219189173466	-0.00111819320792429
4	D	26	50	20120618	22	486	8.6	0.00897079078969618	-0.00137277286235488
4	D	26	50	20120618	22	488	8.64	0.00959221744220636	-0.00257675650761338
4	D	26	50	20120618	22	490	8.68	0.0102294903576829	-0.00286193267246598
4	D	26	50	20120618	22	492	8.72	0.0104886803483269	-0.00253346035940138
4	D	26	50	20120618	22	494	8.76	0.0107320099338688	-0.00292622989207918
4	D	26	50	20120618	22	496	8.8	0.0105787728233178	-0.00234834687515448
4	D	26	50	20120618	22	498	8.84	0.0104955039287653	-0.00205312979400914
4	D	26	50	20120618	22	500	8.88	0.0106951343152299	-0.0015264766633814
4	D	26	50	20120618	22	502	8.92	0.0108283956592123	-0.00126474815939301
4	D	26	50	20120618	22	504	8.96	0.0114824340764708	-0.00076870568132284
4	D	26	50	20120618	22	506	9	0.0118441686925224	-0.00072144973513614
4	D	26	50	20120618	22	508	9.04	0.0114970287604345	-0.00040631345596473
4	D	26	50	20120618	22	510	9.08	0.0118904629734867	-0.00031354104627305
4	D	26	50	20120618	22	512	9.12	0.0118178148227876	0.000313634384368169
4	D	26	50	20120618	22	514	9.16	0.0121378937783595	0.000635085127095569
4	D	26	50	20120618	22	516	9.2	0.0117795249905863	0.00065163849684315
4	D	26	50	20120618	22	518	9.24	0.0115311608047624	0.00103596517455366
4	D	26	50	20120618	22	520	9.28	0.0115238210363737	0.00103759152015039
4	D	26	50	20120618	22	522	9.32	0.0113457998331421	0.00200651165813907
4	D	26	50	20120618	22	524	9.36	0.0113270685745085	0.00238299652164622
4	D	26	50	20120618	22	526	9.4	0.0110339021030286	0.00252877365565564
4	D	26	50	20120618	22	528	9.44	0.0110188407285893	0.00276493317843632
4	D	26	50	20120618	22	530	9.48	0.0109184570215049	0.00371784159047181
4	D	26	50	20120618	22	532	9.52	0.0106693807791523	0.00484193843291222
4	D	26	50	20120618	22	534	9.56	0.0102377360005690	0.00549769660457324
4	D	26	50	20120618	22	536	9.6	0.0101096993978821	0.00591902540232579
4	D	26	50	20120618	22	538	9.64	0.0102566467936144	0.00674971677119422
4	D	26	50	20120618	22	540	9.68	0.0102120389623232	0.00798027702482363
4	D	26	50	20120618	22	542	9.72	0.0103111611909100	0.00823596683690069
4	D	26	50	20120618	22	544	9.76	0.0108897866699549	0.00840124597593523
4	D	26	50	20120618	22	546	9.8	0.0107329857412268	0.00817291412522229
4	D	26	50	20120618	22	548	9.84	0.0105283490387514	0.00775772930758079
4	D	26	50	20120618	22	550	9.88	0.0104493439980894	0.00766021221138736
4	D	26	50	20120618	22	552	9.92	0.0105696582169083	0.00743579773224218
4	D	26	50	20120618	22	554	9.96	0.0105509411004103	0.00764424574026816
4	D	26	50	20120618	22	556	10	0.0103648588798733	0.00764257696826456
4	D	26	50	20120618	22	558	10.04	0.0106496956334708	0.00743567752408938
4	D	26	50	20120618	22	560	10.08	0.0110634945218212	0.00770556604033266
4	D	26	50	20120618	22	562	10.12	0.0107031811903998	0.00727209544132968
4	D	26	50	20120618	22	564	10.16	0.0112768003534339	0.00745731499159369
4	D	26	50	20120618	22	566	10.2	0.0116111416527824	0.00713270348155438
4	D	26	50	20120618	22	568	10.24	0.0121947310214313	0.00729258032478066
4	D	26	50	20120618	22	570	10.28	0.0125841700811698	0.0068398693502616
4	D	26	50	20120618	22	572	10.32	0.0135269767657292	0.00696517574295566
4	D	26	50	20120618	22	574	10.36	0.0148980921697890	0.0067737831504919
4	D	26	50	20120618	22	576	10.4	0.0151819106896216	0.00720753659220735
4	D	26	50	20120618	22	578	10.44	0.0160536460716040	0.0071443353881049
4	D	26	50	20120618	22	580	10.48	0.0164917199357525	0.00685012946965661
4	D	26	50	20120618	22	582	10.52	0.0162499389140614	0.00726447283022849
4	D	26	50	20120618	22	584	10.56	0.0161207646472743	0.0071086406377906
4	D	26	50	20120618	22	586	10.6	0.0158858567034963	0.00672430688901228
4	D	26	50	20120618	22	588	10.64	0.0158013786563479	0.00686318973190513
4	D	26	50	20120618	22	590	10.68	0.0154175610955199	0.00624070949029098
4	D	26	50	20120618	22	592	10.72	0.0156048948950596	0.00637239398615136
4	D	26	50	20120618	22	594	10.76	0.0155023997671266	0.00590267002247694
4	D	26	50	20120618	22	596	10.8	0.0154144851810217	0.00633453548908663
4	D	26	50	20120618	22	598	10.84	0.0152474099907630	0.00603715466119081
4	D	26	50	20120618	22	600	10.88	0.0154088990374503	0.00637571738802293
4	D	26	50	20120618	22	602	10.92	0.0152474877725089	0.00588002846334335
4	D	26	50	20120618	22	604	10.96	0.0153363074552937	0.0058077692213739
4	D	26	50	20120618	22	606	11	0.0156536640497581	0.0059630710837259
4	D	26	50	20120618	22	608	11.04	0.0156290991601796	0.0062542435140829
4	D	26	50	20120618	22	610	11.08	0.0159105842276344	0.00632878671095558
4	D	26	50	20120618	22	612	11.12	0.0160240960792183	0.00614784515671776
4	D	26	50	20120618	22	614	11.16	0.0159890377250070	0.00582400439306994
4	D	26	50	20120618	22	616	11.2	0.0162652265626707	0.0057368534822887
4	D	26	50	20120618	22	618	11.24	0.0160110004616307	0.00562646704267767
4	D	26	50	20120618	22	620	11.28	0.015430147596225	0.0058591405290271
4	D	26	50	20120618	22	622	11.32	0.0152735305152600	0.00580863189164695
4	D	26	50	20120618	22	624	11.36	0.0149215751859922	0.00591216646654828
4	D	26	50	20120618	22	626	11.4	0.0153596278369373	0.00566233149861945
4	D	26	50	20120618	22	628	11.44	0.0150381417388708	0.00602359942419547
4	D	26	50	20120618	22	630	11.48	0.0153403591771499	0.00517887552125439
4	D	26	50	20120618	22	632	11.52	0.0155964732532957	0.00471676709761336
4	D	26	50	20120618	22	634	11.56	0.0157883042519638	0.00386768034583237
4	D	26	50	20120618	22	636	11.6	0.0161192726519660	0.00324306464173904
4	D	26	50	20120618	22	638	11.64	0.0165091501179088	0.0023513393510525
4	D	26	50	20120618	22	640	11.68	0.0168078885908245	0.00164831964706121
4	D	26	50	20120618	22	642	11.72	0.0169535101613420	0.0014135177693004
4	D	26	50	20120618	22	644	11.76	0.0167609154873503	0.00173682820286233
4	D	26	50	20120618	22	646	11.8	0.0163317158133057	0.00144155455317445
4	D	26	50	20120618	22	648	11.84	0.0162837527603378	0.00166794893130695
4	D	26	50	20120618	22	650	11.88	0.0164076873658763	0.001524597173557
4	D	26	50	20120618	22	652	11.92	0.0163695177418279	0.00182527311905314
4	D	26	50	20120618	22	654	11.96	0.0161069760650411	0.00138892459545074
4	D	26	50	20120618	22	656	12	0.0161609495256491	0.00126329293363732
4	D	26	50	20120618	22	658	12.04	0.0161627901246005	0.000628454586808378
4	D	26	50	20120618	22	660	12.08	0.0161503372670771	0.000367241563663480
4	D	26	50	20120618	22	662	12.12	0.0161539180558170	-0.000359760373918530
4	D	26	50	20120618	22	664	12.16	0.0161604156600293	-0.000681643158889241
4	D	26	50	20120618	22	666	12.2	0.0165152927545170	-0.0017107154565399
4	D	26	50	20120618	22	668	12.24	0.0169079710704201	-0.00214959471531217
4	D	26	50	20120618	22	670	12.28	0.0170495847597019	-0.00346334820306858
4	D	26	50	20120618	22	672	12.32	0.0172469877598057	-0.00324204499376058
4	D	26	50	20120618	22	674	12.36	0.0170285836883006	-0.00360031478658438
4	D	26	50	20120618	22	676	12.4	0.0171788438793028	-0.00365511556212628
4	D	26	50	20120618	22	678	12.44	0.0169433348947608	-0.00323117676253378
4	D	26	50	20120618	22	680	12.48	0.0168918150946835	-0.00308513092794748
4	D	26	50	20120618	22	682	12.52	0.0167597841165004	-0.00359716109034028
4	D	26	50	20120618	22	684	12.56	0.0165602173696461	-0.00331844081039998
4	D	26	50	20120618	22	686	12.6	0.0163598586631969	-0.00357692369426268
4	D	26	50	20120618	22	688	12.64	0.0157545045478231	-0.00344971518432728
4	D	26	50	20120618	22	690	12.68	0.0158425464131486	-0.00309749822555038
4	D	26	50	20120618	22	692	12.72	0.0157404543360809	-0.00318502390292568
4	D	26	50	20120618	22	694	12.76	0.0154523083227474	-0.00349622159732588
4	D	26	50	20120618	22	696	12.8	0.0150347688395245	-0.00389580056830658
4	D	26	50	20120618	22	698	12.84	0.0150965275457934	-0.00401633399022768
4	D	26	50	20120618	22	700	12.88	0.0150965275457934	-0.00401633399022768
4	D	26	50	20120618	22	702	12.92	0.014560915372248	-0.00449042787380978
4	D	26	50	20120618	22	704	12.96	0.0145805658696972	-0.00387482778117658
4	D	26	50	20120618	22	706	13	0.0144623234737472	-0.00402955688703588
4	D	26	50	20120618	22	708	13.04	0.0140679275954725	-0.00345309515474128
4	D	26	50	20120618	22	710	13.08	0.0141196524565163	-0.00334777159968358
4	D	26	50	20120618	22	712	13.12	0.0139745682871525	-0.00358378970110808
4	D	26	50	20120618	22	714	13.16	0.0138862647923179	-0.00319182627016068
4	D	26	50	20120618	22	716	13.2	0.013908849782909	-0.00340626347262338
4	D	26	50	20120618	22	718	13.24	0.0139280406609504	-0.00293141298478528
4	D	26	50	20120618	22	720	13.28	0.0141610535585548	-0.00277222203513678
4	D	26	50	20120618	22	722	13.32	0.0138420706184938	-0.00323305059550388
4	D	26	50	20120618	22	724	13.36	0.0140489912758724	-0.00305724263649748
4	D	26	50	20120618	22	726	13.4	0.0142952907098953	-0.00308530063357498
4	D	26	50	20120618	22	728	13.44	0.0137833100449771	-0.00327455776355958
4	D	26	50	20120618	22	730	13.48	0.013683940329017	-0.00364361800586428
4	D	26	50	20120618	22	732	13.52	0.0141502772512095	-0.00361102038325148
4	D	26	50	20120618	22	734	13.56	0.0139630707308904	-0.00341129807290538
4	D	26	50	20120618	22	736	13.6	0.0134861908465904	-0.00370220887375338
4	D	26	50	20120618	22	738	13.64	0.0134735902037496	-0.00360464228008518
4	D	26	50	20120618	22	740	13.68	0.0130584336703794	-0.00381530353233628
4	D	26	50	20120618	22	742	13.72	0.0127849530516877	-0.00343442753571798
4	D	26	50	20120618	22	744	13.76	0.0125619952125117	-0.00377957342668298
4	D	26	50	20120618	22	746	13.8	0.0122418314041261	-0.00345867422724488
4	D	26	50	20120618	22	748	13.84	0.0126176162319199	-0.00320734019293998
4	D	26	50	20120618	22	750	13.88	0.0119305276437087	-0.00273180381152418
4	D	26	50	20120618	22	752	13.92	0.0117255868853174	-0.00262179920957498
4	D	26	50	20120618	22	754	13.96	0.0117236706259404	-0.00299438084364998
4	D	26	50	20120618	22	756	14	0.0112754992769566	-0.00287654149856528
4	D	26	50	20120618	22	758	14.04	0.0108446449730440	-0.00252230928546208
4	D	26	50	20120618	22	760	14.08	0.0105240356873862	-0.00252498922016278
4	D	26	50	20120618	22	762	14.12	0.0101090135043044	-0.00204844874711768
4	D	26	50	20120618	22	764	14.16	0.00996061300413674	-0.00179293571173592
4	D	26	50	20120618	22	766	14.2	0.00955766820487758	-0.00206218076080833
4	D	26	50	20120618	22	768	14.24	0.0093946942339497	-0.0022541178254936
4	D	26	50	20120618	22	770	14.28	0.00876833197610685	-0.00236764381921308
4	D	26	50	20120618	22	772	14.32	0.0086878490822722	-0.00238844690071558
4	D	26	50	20120618	22	774	14.36	0.00814130503788968	-0.00279909916388968
4	D	26	50	20120618	22	776	14.4	0.00757936020781292	-0.00327489010374668
4	D	26	50	20120618	22	778	14.44	0.00730795141199009	-0.00333624575915028
4	D	26	50	20120618	22	780	14.48	0.00669020171474208	-0.00389305699399558
4	D	26	50	20120618	22	782	14.52	0.00662722678480961	-0.00441115413257098
4	D	26	50	20120618	22	784	14.56	0.00678748546569773	-0.00362828793084808
4	D	26	50	20120618	22	786	14.6	0.00694415911520523	-0.00349468010454288
4	D	26	50	20120618	22	788	14.64	0.00726761804119121	-0.00334306226852088
4	D	26	50	20120618	22	790	14.68	0.00701699818473526	-0.00368586056497228
4	D	26	50	20120618	22	792	14.72	0.00729916914576775	-0.00325048784872798
4	D	26	50	20120618	22	794	14.76	0.0073424016543695	-0.00291567278783608
4	D	26	50	20120618	22	796	14.8	0.00742101778630182	-0.00258597718004008
4	D	26	50	20120618	22	798	14.84	0.00736304917238014	-0.00228769125546438
4	D	26	50	20120618	22	800	14.88	0.00780941032800415	-0.00208030390761014
4	D	26	50	20120618	22	802	14.92	0.00753375182042639	-0.00219996051712253
4	D	26	50	20120618	22	804	14.96	0.00780629198709912	-0.00159704592014382
4	D	26	50	20120618	22	806	15	0.0075232724979292	-0.00096373987370971
4	D	26	50	20120618	22	808	15.04	0.0072709485141306	-0.00096243879723232
4	D	26	50	20120618	22	810	15.08	0.00725824887634049	-0.00080823295039116
4	D	26	50	20120618	22	812	15.12	0.00700016197227521	-8.94659783828508e-05
4	D	26	50	20120618	22	814	15.16	0.00669661517324745	0.000431516155859769
4	D	26	50	20120618	22	816	15.2	0.0063323491149192	0.00097988453573776
4	D	26	50	20120618	22	818	15.24	0.00646139610248574	0.00066986063859432
4	D	26	50	20120618	22	820	15.28	0.00662866928264323	0.00132853060526959
4	D	26	50	20120618	22	822	15.32	0.00689668396591637	0.0017367504211164
4	D	26	50	20120618	22	824	15.36	0.00690413687139008	0.00202430246475372
4	D	26	50	20120618	22	826	15.4	0.00696438944021498	0.00262404922335271
4	D	26	50	20120618	22	828	15.44	0.00642465483413529	0.00277491752618668
4	D	26	50	20120618	22	830	15.48	0.00664810764805805	0.00263363052023779
4	D	26	50	20120618	22	832	15.52	0.00672385292645875	0.00256461689839399
4	D	26	50	20120618	22	834	15.56	0.00598375254286204	0.0029885132715797
4	D	26	50	20120618	22	836	15.6	0.00612144037529469	0.00288639291024074
4	D	26	50	20120618	22	838	15.64	0.00590532025869283	0.00284504130567695
4	D	26	50	20120618	22	840	15.68	0.00511640617267047	0.00383813954583474
4	D	26	50	20120618	22	842	15.72	0.00518135534473601	0.00425832219420566
4	D	26	50	20120618	22	844	15.76	0.00533090913606375	0.00288977288065481
4	D	26	50	20120618	22	846	15.8	0.00527228998390338	0.00333503802076798
4	D	26	50	20120618	22	848	15.84	0.00510958117801845	0.00400129170767147
4	D	26	50	20120618	22	850	15.88	0.00505177661287002	0.00413136258585718
4	D	26	50	20120618	22	852	15.92	0.00485876333166377	0.00378012991971976
4	D	26	50	20120618	22	854	15.96	0.00421414216251712	0.00421080886115061
4	D	26	50	20120618	22	856	16	0.00436018234024914	0.00474524582322565
4	D	26	50	20120618	22	858	16.04	0.00394764563750319	0.00560584780893827
4	D	26	50	20120618	22	860	16.08	0.00356949200199244	0.00509456010866571
4	D	26	50	20120618	22	862	16.12	0.00362461097558593	0.00556219103626781
4	D	26	50	20120618	22	864	16.16	0.00372790513418166	0.0055692762462153
4	D	26	50	20120618	22	866	16.2	0.00399961091485259	0.00559768072561556
4	D	26	50	20120618	22	868	16.24	0.00379099320119912	0.00581775356912425
4	D	26	50	20120618	22	870	16.28	0.00398370101227589	0.0059571738131708
4	D	26	50	20120618	22	872	16.32	0.00414809626783395	0.00588345793123211
4	D	26	50	20120618	22	874	16.36	0.00418868066154015	0.00539251722858819
4	D	26	50	20120618	22	876	16.4	0.00421419660973927	0.00542492746790388
4	D	26	50	20120618	22	878	16.44	0.00432840849703652	0.00531244092115272
4	D	26	50	20120618	22	880	16.48	0.00426086848572471	0.00543820410482744
4	D	26	50	20120618	22	882	16.52	0.00421004589293371	0.00558783779922145
4	D	26	50	20120618	22	884	16.56	0.004273628934698	0.00575054306957247
4	D	26	50	20120618	22	886	16.6	0.00433719076325886	0.00591319884244881
4	D	26	50	20120618	22	888	16.64	0.00440677219184796	0.00544042512722714
4	D	26	50	20120618	22	890	16.68	0.00451073244503157	0.00555426790478462
4	D	26	50	20120618	22	892	16.72	0.00458149474194525	0.00566963025481486
4	D	26	50	20120618	22	894	16.76	0.00426341124170985	0.00575665954322973
4	D	26	50	20120618	22	896	16.8	0.00456477520210409	0.00529154379444832
4	D	26	50	20120618	22	898	16.84	0.00427203794444033	0.00565849897986542
4	D	26	50	20120618	22	900	16.88	0.00429023180192026	0.0054170715115649
4	D	26	50	20120618	22	902	16.92	0.00457768272928787	0.00564739245365332
4	D	26	50	20120618	22	904	16.96	0.00459782325173641	0.00593696470136449
4	D	26	50	20120618	22	906	17	0.00457703077683562	0.00561130313775512
4	D	26	50	20120618	22	908	17.04	0.00453070043342549	0.005448669285189
4	D	26	50	20120618	22	910	17.08	0.0050467596902575	0.00554729795324246
4	D	26	50	20120618	22	912	17.12	0.00474033779505743	0.00512899196626881
4	D	26	50	20120618	22	914	17.16	0.00465451412370448	0.00560850440911519
4	D	26	50	20120618	22	916	17.2	0.00474862791496006	0.00543807965403395
4	D	26	50	20120618	22	918	17.24	0.0048505538219342	0.00605092556575442
4	D	26	50	20120618	22	920	17.28	0.00503114111567465	0.00593204040974031
4	D	26	50	20120618	22	922	17.32	0.00499611953101604	0.00598441439480923
4	D	26	50	20120618	22	924	17.36	0.00527714073642232	0.00606934923293824
4	D	26	50	20120618	22	926	17.4	0.00499308180028406	0.00642220965888595
4	D	26	50	20120618	22	928	17.44	0.00523457997926271	0.00651040708770335
4	D	26	50	20120618	22	930	17.48	0.0052620737051288	0.00649013999314098
4	D	26	50	20120618	22	932	17.52	0.00537711785710751	0.00633901925318613
4	D	26	50	20120618	22	934	17.56	0.00510088730014377	0.00637686997207627
4	D	26	50	20120618	22	936	17.6	0.0052004267217314	0.00655892875502837
4	D	26	50	20120618	22	938	17.64	0.00521704373108928	0.00671539734356933
4	D	26	50	20120618	22	940	17.68	0.0053058492717385	0.00696422114880106
4	D	26	50	20120618	22	942	17.72	0.00540123514809344	0.00657880835507465
4	D	26	50	20120618	22	944	17.76	0.00504081150801416	0.0069651403876166
4	D	26	50	20120618	22	946	17.8	0.00528179349904253	0.00696977900810119
4	D	26	50	20120618	22	948	17.84	0.00514269852411533	0.00708483235246805
4	D	26	50	20120618	22	950	17.88	0.00529724378221146	0.00739755739751561
4	D	26	50	20120618	22	952	17.92	0.00508238938674793	0.00719452582743352
4	D	26	50	20120618	22	954	17.96	0.00529838222412917	0.00697198518125849
4	D	26	50	20120618	22	956	18	0.0050770083041431	0.00740270513488265
4	D	26	50	20120618	22	958	18.04	0.00539354465474125	0.00711466518756631
4	D	26	50	20120618	22	960	18.08	0.0052369629291153	0.0073249021757487
4	D	26	50	20120618	22	962	18.12	0.00548191886025395	0.00680046936041388
4	D	26	50	20120618	22	964	18.16	0.0052687827342687	0.00674258559930595
4	D	26	50	20120618	22	966	18.2	0.0053417278698159	0.00689638132421402
4	D	26	50	20120618	22	968	18.24	0.00523605076136757	0.00679241541417617
4	D	26	50	20120618	22	970	18.28	0.00523258593813976	0.00664663828016675
4	D	26	50	20120618	22	972	18.32	0.00539985982540403	0.00653443386902128
4	D	26	50	20120618	22	974	18.36	0.00514250053421659	0.00656003184160702
4	D	26	50	20120618	22	976	18.4	0.00538017609393614	0.00598937969862673
4	D	26	50	20120618	22	978	18.44	0.00547029756030515	0.00610545056965172
4	D	26	50	20120618	22	980	18.48	0.00547919154939891	0.0059527876298071
4	D	26	50	20120618	22	982	18.52	0.00561129535958053	0.00605528770748756
4	D	26	50	20120618	22	984	18.56	0.00611141925799171	0.00569290821005152
4	D	26	50	20120618	22	986	18.6	0.00582488071050386	0.00559999911661904
4	D	26	50	20120618	22	988	18.64	0.00645613522803371	0.00483145274645401
4	D	26	50	20120618	22	990	18.68	0.00663074110551211	0.00471987836745058
4	D	26	50	20120618	22	992	18.72	0.00661785054889108	0.00487766924567236
4	D	26	50	20120618	22	994	18.76	0.00689045435517412	0.00524501121849877
4	D	26	50	20120618	22	996	18.8	0.00705681536758387	0.00488378571932962
4	D	26	50	20120618	22	998	18.84	0.00711173635127863	0.00510996796542777
4	D	26	50	20120618	22	1000	18.88	0.00692742896876236	0.00490292002882853
4	D	26	50	20120618	22	1002	18.92	0.00709242809351155	0.00556068207039676
4	D	26	50	20120618	22	1004	18.96	0.0075819057922252	0.00592538936335647
4	D	26	50	20120618	22	1006	19	0.00826341601503957	0.00597618862162369
4	D	26	50	20120618	22	1008	19.04	0.00840125233989626	0.00596689016745109
4	D	26	50	20120618	22	1010	19.08	0.00829852528093904	0.00592343279889293
4	D	26	50	20120618	22	1012	19.12	0.00832175232448746	0.00634566605692929
4	D	26	50	20120618	22	1014	19.16	0.00825980552781483	0.00599026994606424
4	D	26	50	20120618	22	1016	19.2	0.00798705676464165	0.00548329913269083
4	D	26	50	20120618	22	1018	19.24	0.00815376425937419	0.00586348216466359
4	D	26	50	20120618	22	1020	19.28	0.0078913781460793	0.00567322094304972
4	D	26	50	20120618	22	1022	19.32	0.0075127337784624	0.00593776656045436
4	D	26	50	20120618	22	1024	19.36	0.00755169111946509	0.00552490529569584
4	D	26	50	20120618	22	1026	19.4	0.00666963339269093	0.00621608661795651
4	D	26	50	20120618	22	1028	19.44	0.0075294101847899	0.00547138438342783
4	D	26	50	20120618	22	1030	19.48	0.0075444220617545	0.00515279742316423
4	D	26	50	20120618	22	1032	19.52	0.00776593033202899	0.00508618796437646
4	D	26	50	20120618	22	1034	19.56	0.00829395524981224	0.00457849943762014
4	D	26	50	20120618	22	1036	19.6	0.00858056684143058	0.00438983627733176
4	D	26	50	20120618	22	1038	19.64	0.00921470727386648	0.00377362807286674
4	D	26	50	20120618	22	1040	19.68	0.0103122925617599	0.00387956681082411
4	D	26	50	20120618	22	1042	19.72	0.0109199235609691	0.00318562635790326
4	D	26	50	20120618	22	1044	19.76	0.0116119449260858	0.00301137120538833
4	D	26	50	20120618	22	1046	19.8	0.0120986345027612	0.00294554168538021
4	D	26	50	20120618	22	1048	19.84	0.012821113078264	0.00267224420734483
4	D	26	50	20120618	22	1050	19.88	0.0131214651688544	0.00202505906900959
4	D	26	50	20120618	22	1052	19.92	0.0131754619639861	0.00180110633059253
4	D	26	50	20120618	22	1054	19.96	0.0130103192965603	0.00161660307949787
4	D	26	50	20120618	22	1056	20	0.0129456748875175	0.00141386071608928
4	D	26	50	20120618	22	1058	20.04	0.0128940221513654	0.00143487027277189
4	D	26	50	20120618	22	1060	20.08	0.0125927331442899	0.00124486573091960
4	D	26	50	20120618	22	1062	20.12	0.0123681701727207	0.00101907239355111
4	D	26	50	20120618	22	1064	20.16	0.0123783525103698	0.00041086156678132
4	D	26	50	20120618	22	1066	20.2	0.0122597636320970	0.00048573710384116
4	D	26	50	20120618	22	1068	20.24	0.012019856443376	0.00068082786477053
4	D	26	50	20120618	22	1070	20.28	0.0122716642392244	0.000754473036031109
4	D	26	50	20120618	22	1072	20.32	0.0121039809371338	0.00078650497321886
4	D	26	50	20120618	22	1074	20.36	0.0118733792736532	0.000416603273844549
4	D	26	50	20120618	22	1076	20.4	0.0116609573255170	-8.255047406284e-05
4	D	26	50	20120618	22	1078	20.44	0.0118058081496430	-0.00068200024781374
4	D	26	50	20120618	22	1080	20.48	0.0114385581006982	-0.000912269571107141
4	D	26	50	20120618	22	1082	20.52	0.0113879363262330	-0.00088472776197992
4	D	26	50	20120618	22	1084	20.56	0.0111410924199886	-0.00192379996373012
4	D	26	50	20120618	22	1086	20.6	0.0109762446160906	-0.00272309225597998
4	D	26	50	20120618	22	1088	20.64	0.0109739535901196	-0.00257472711115138
4	D	26	50	20120618	22	1090	20.68	0.0108370223619428	-0.00340309563424358
4	D	26	50	20120618	22	1092	20.72	0.0109670027304605	-0.00398396971285278
4	D	26	50	20120618	22	1094	20.76	0.0107611144489824	-0.00351021524052558
4	D	26	50	20120618	22	1096	20.8	0.0111291069600475	-0.00358823740276168
4	D	26	50	20120618	22	1098	20.84	0.0110612105669180	-0.00364581003688588
4	D	26	50	20120618	22	1100	20.88	0.0109961708851844	-0.00413751795038738
4	D	26	50	20120618	22	1102	20.92	0.0111605873539459	-0.00431534116372018
4	D	26	50	20120618	22	1104	20.96	0.0114803905378732	-0.00441753930680508
4	D	26	50	20120618	22	1106	21	0.0119219362963173	-0.00437664025058128
4	D	26	50	20120618	22	1108	21.04	0.0122827304603499	-0.00461886674954448
4	D	26	50	20120618	22	1110	21.08	0.012483131593206	-0.00493521925237958
4	D	26	50	20120618	22	1112	21.12	0.0123086883502873	-0.00457424124058388
4	D	26	50	20120618	22	1114	21.16	0.0122619839473899	-0.00551911267694438
4	D	26	50	20120618	22	1116	21.2	0.0120383190014328	-0.00518430468712038
4	D	26	50	20120618	22	1118	21.24	0.0118986724832163	-0.00578031792191468
4	D	26	50	20120618	22	1120	21.28	0.0118356763400804	-0.00648310428066818
4	D	26	50	20120618	22	1122	21.32	0.0115985975784841	-0.00683303728454178
4	D	26	50	20120618	22	1124	21.36	0.0117495083077250	-0.00640677917470688
4	D	26	50	20120618	22	1126	21.4	0.0113327466419614	-0.00672369736296688
4	D	26	50	20120618	22	1128	21.44	0.0113037199085937	-0.00610162017221808
4	D	26	50	20120618	22	1130	21.48	0.0110806701455362	-0.00620686594552988
4	D	26	50	20120618	22	1132	21.52	0.0105497178056789	-0.00604499506118058
4	D	26	50	20120618	22	1134	21.56	0.0107363091430984	-0.00618848116921898
4	D	26	50	20120618	22	1136	21.6	0.0105555019391490	-0.00616182324356828
4	D	26	50	20120618	22	1138	21.64	0.0103746240245215	-0.00613509460723938
4	D	26	50	20120618	22	1140	21.68	0.0103485105710922	-0.00584173721692858
4	D	26	50	20120618	22	1142	21.72	0.0103057659661695	-0.00590456365443698
4	D	26	50	20120618	22	1144	21.76	0.0102139764349037	-0.00568027645451238
4	D	26	50	20120618	22	1146	21.8	0.0104620012094727	-0.00577548131153138
4	D	26	50	20120618	22	1148	21.84	0.0103020819398395	-0.00507174035862328
4	D	26	50	20120618	22	1150	21.88	0.0100875245292241	-0.00506695324571458
4	D	26	50	20120618	22	1152	21.92	0.0101421555991386	-0.00467658787609278
4	D	26	50	20120618	22	1154	21.96	0.0104739513140747	-0.00460486603527708
4	D	26	50	20120618	22	1156	22	0.0102786130657720	-0.00428684476043838
4	D	26	50	20120618	22	1158	22.04	0.0105002839706061	-0.00453582412916198
4	D	26	50	20120618	22	1160	22.08	0.0100383947500673	-0.00400253126585888
4	D	26	50	20120618	22	1162	22.12	0.0101769806081120	-0.00443953032769998
4	D	26	50	20120618	22	1164	22.16	0.00978286050148206	-0.00420429711480268
4	D	26	50	20120618	22	1166	22.2	0.00960055423115655	-0.00433690792054638
4	D	26	50	20120618	22	1168	22.24	0.00990390304028558	-0.00422174851016238
4	D	26	50	20120618	22	1170	22.28	0.0095480232683822	-0.00413305610659808
4	D	26	50	20120618	22	1172	22.32	0.0095024360941991	-0.00433242486355368
4	D	26	50	20120618	22	1174	22.36	0.00945960663646263	-0.00463660098761668
4	D	26	50	20120618	22	1176	22.4	0.00980317567930555	-0.00437084197497558
4	D	26	50	20120618	22	1178	22.44	0.00964708185735862	-0.00461103907747678
4	D	26	50	20120618	22	1180	22.48	0.00975693796688377	-0.00410014028593388
4	D	26	50	20120618	22	1182	22.52	0.00992648803087667	-0.00410811645042568
4	D	26	50	20120618	22	1184	22.56	0.0100378573489136	-0.00406959327298658
4	D	26	50	20120618	22	1186	22.6	0.0101571816182388	-0.00394884064796338
4	D	26	50	20120618	22	1188	22.64	0.0103923724047293	-0.00389472576599918
4	D	26	50	20120618	22	1190	22.68	0.0103569180707206	-0.00429070556346368
4	D	26	50	20120618	22	1192	22.72	0.0104427537628888	-0.00360036428405908
4	D	26	50	20120618	22	1194	22.76	0.0104205152546205	-0.00382753647965088
4	D	26	50	20120618	22	1196	22.8	0.0107815286217553	-0.00391248121727478
4	D	26	50	20120618	22	1198	22.84	0.0107873339684288	-0.00349834998873728
4	D	26	50	20120618	22	1200	22.88	0.0107677753948612	-0.00377265085129518
4	D	26	50	20120618	22	1202	22.92	0.0105843518958214	-0.00399496522330018
4	D	26	50	20120618	22	1204	22.96	0.0106883036637236	-0.00332258445613768
4	D	26	50	20120618	22	1206	23	0.0106299673542757	-0.00332773219350478
4	D	26	50	20120618	22	1208	23.04	0.0105716239737600	-0.00333288700193958
4	D	26	50	20120618	22	1210	23.08	0.0105217305192795	-0.00335538713971698
4	D	26	50	20120618	22	1212	23.12	0.0107721453147689	-0.00347860756740658
4	D	26	50	20120618	22	1214	23.16	0.0107302280247802	-0.00339477298742908
4	D	26	50	20120618	22	1216	23.2	0.0110212731759166	-0.00295623950387278
4	D	26	50	20120618	22	1218	23.24	0.0111667533250779	-0.00303106554345798
4	D	26	50	20120618	22	1220	23.28	0.0108986679311266	-0.00286102757578598
4	D	26	50	20120618	22	1222	23.32	0.0110071168981572	-0.00317361827054518
4	D	26	50	20120618	22	1224	23.36	0.0111952567994275	-0.00318621184231808
4	D	26	50	20120618	22	1226	23.4	0.0109571244487273	-0.00333724277971168
4	D	26	50	20120618	22	1228	23.44	0.0110923656916971	-0.00332884235115118
4	D	26	50	20120618	22	1230	23.48	0.0109827146431385	-0.00314580776084108
4	D	26	50	20120618	22	1232	23.52	0.0108909321829404	-0.00284015378360538
4	D	26	50	20120618	22	1234	23.56	0.0108421488861064	-0.00259309774532658
4	D	26	50	20120618	22	1236	23.6	0.0108813013885807	-0.00278531058165658
4	D	26	50	20120618	22	1238	23.64	0.0105698137804002	-0.00284897140516678
4	D	26	50	20120618	22	1240	23.68	0.0107662692574173	-0.00285522930018028
4	D	26	50	20120618	22	1242	23.72	0.0107024245861439	-0.00238932371312428
4	D	26	50	20120618	22	1244	23.76	0.0102609778226492	-0.0019584128406692
4	D	26	50	20120618	22	1246	23.8	0.0102580291873716	-0.0017588319516793
4	D	26	50	20120618	22	1248	23.84	0.0100479689758845	-0.00183759657603567
4	D	26	50	20120618	22	1250	23.88	0.00990938311783977	-0.00227620784133788
4	D	26	50	20120618	22	1252	23.92	0.00961561560559582	-0.00197309237744663
4	D	26	50	20120618	22	1254	23.96	0.00942483819603169	-0.00165738334178246
4	D	26	50	20120618	22	1256	24	0.00947628728543082	-0.00222544464551649
4	D	26	50	20120618	22	1258	24.04	0.00953641257503512	-0.00207908061287869
4	D	26	50	20120618	22	1260	24.08	0.00955226590906932	-0.0018919660164411
4	D	26	50	20120618	22	1262	24.12	0.00955126888850785	-0.00160368565281916
4	D	26	50	20120618	22	1264	24.16	0.0093054220028249	-0.00158245830724794
4	D	26	50	20120618	22	1266	24.2	0.00935521646235606	-0.00142470278436522
4	D	26	50	20120618	22	1268	24.24	0.00927756906671397	-0.00136999393270482
4	D	26	50	20120618	22	1270	24.28	0.00888448840705237	-0.000800235572695941
4	D	26	50	20120618	22	1272	24.32	0.008951967607181	-0.00120158231062962
4	D	26	50	20120618	22	1274	24.36	0.00903516579105541	-0.00059611505817082
4	D	26	50	20120618	22	1276	24.4	0.00893211204876528	-0.000248062958335181
4	D	26	50	20120618	22	1278	24.44	0.00883055030178346	-0.000527066080987961
4	D	26	50	20120618	22	1280	24.48	0.00892660368693984	-0.00023812810805951
4	D	26	50	20120618	22	1282	24.52	0.00890883409352862	-0.00045148343714692
4	D	26	50	20120618	22	1284	24.56	0.00889216758669605	-4.17475843613076e-06
4	D	26	50	20120618	22	1286	24.6	0.00887552229306692	0.000442773295816259
4	D	26	50	20120618	22	1288	24.64	0.00849449073295674	0.000342265137938410
4	D	26	50	20120618	22	1290	24.68	0.00860202753223959	0.000260891289559461
4	D	26	50	20120618	22	1292	24.72	0.00881936387250509	0.000150695768779350
4	D	26	50	20120618	22	1294	24.76	0.00881905274552136	0.000173747449846029
4	D	26	50	20120618	22	1296	24.8	0.00919432138536488	0.000390511033618769
4	D	26	50	20120618	22	1298	24.84	0.00908462791039941	0.00028039329458459
4	D	26	50	20120618	22	1300	24.88	0.00945998140305666	0.000251734256743101
4	D	26	50	20120618	22	1302	24.92	0.0095770429306821	0.000653208273897379
4	D	26	50	20120618	22	1304	24.96	0.00932971112075866	0.00039975291924888
4	D	26	50	20120618	22	1306	25	0.0095598248805602	0.00093716114401846
4	D	26	50	20120618	22	1308	25.04	0.0100270527572970	0.000983066516253088
4	D	26	50	20120618	22	1310	25.08	0.00986354845628326	0.00142262530464209
4	D	26	50	20120618	22	1312	25.12	0.0100849577316084	0.00180880460211931
4	D	26	50	20120618	22	1314	25.16	0.0102915814041389	0.00263834692246831
4	D	26	50	20120618	22	1316	25.2	0.0102860447580422	0.00270650494510688
4	D	26	50	20120618	22	1318	25.24	0.0101386129941648	0.00316039678795052
4	D	26	50	20120618	22	1320	25.28	0.0103693914343407	0.00399143817467564
4	D	26	50	20120618	22	1322	25.32	0.0110219505842129	0.00501228682046109
4	D	26	50	20120618	22	1324	25.36	0.0111611254622064	0.00547776319370092
4	D	26	50	20120618	22	1326	25.4	0.0116782743705882	0.00629336773228595
4	D	26	50	20120618	22	1328	25.44	0.0116423745593074	0.0067799208373526
4	D	26	50	20120618	22	1330	25.48	0.0113923486725476	0.0077712067628302
4	D	26	50	20120618	22	1332	25.52	0.0111164356065287	0.0078699471537551
4	D	26	50	20120618	22	1334	25.56	0.0109029812824919	0.00816784416960118
4	D	26	50	20120618	22	1336	25.6	0.0110231470088867	0.0080174425572428
4	D	26	50	20120618	22	1338	25.64	0.0106239993730425	0.00807938511127474
4	D	26	50	20120618	22	1340	25.68	0.0105123472122932	0.00865361238614071
4	D	26	50	20120618	22	1342	25.72	0.0106234619718888	0.0085854331502987
4	D	26	50	20120618	22	1344	25.76	0.0106824417485076	0.00838067623967052
4	D	26	50	20120618	22	1346	25.8	0.0106250105357396	0.00823583248661226
4	D	26	50	20120618	22	1348	25.84	0.0105414941538137	0.00842370368730572
4	D	26	50	20120618	22	1350	25.88	0.0105811416310348	0.00839316374542627
4	D	26	50	20120618	22	1352	25.92	0.0106108330447768	0.00805108669789166
4	D	26	50	20120618	22	1354	25.96	0.0106926594414957	0.00812042558885481
4	D	26	50	20120618	22	1356	26	0.0104912047195357	0.00795702735385822
4	D	26	50	20120618	22	1358	26.04	0.0106227195097686	0.00830324804713059
4	D	26	50	20120618	22	1360	26.08	0.0109272067608153	0.00783908194275630
4	D	26	50	20120618	22	1362	26.12	0.0105925826187544	0.00806609857485625
4	D	26	50	20120618	22	1364	26.16	0.0105295864756185	0.00828669467738301
4	D	26	50	20120618	22	1366	26.2	0.0103223546912562	0.0080295977228114
4	D	26	50	20120618	22	1368	26.24	0.0106375758232413	0.00756784992362877
4	D	26	50	20120618	22	1370	26.28	0.0101191251312753	0.00822650574816841
4	D	26	50	20120618	22	1372	26.32	0.0104065357535564	0.0082136222626152
4	D	26	50	20120618	22	1374	26.36	0.0101279710371080	0.0079150039978523
4	D	26	50	20120618	22	1376	26.4	0.00987808657170446	0.0080743505109927
4	D	26	50	20120618	22	1378	26.44	0.00983569976281301	0.00834339332752568
4	D	26	50	20120618	22	1380	26.48	0.00967163401901498	0.008446973157261
4	D	26	50	20120618	22	1382	26.52	0.00949842326321587	0.00863910609052467
4	D	26	50	20120618	22	1384	26.56	0.00909836628805108	0.0080944542638886
4	D	26	50	20120618	22	1386	26.6	0.00874240661308143	0.00784451252283582
4	D	26	50	20120618	22	1388	26.64	0.0084458191589941	0.00745450777767238
4	D	26	50	20120618	22	1390	26.68	0.00836466246310766	0.00726777438250053
4	D	26	50	20120618	22	1392	26.72	0.00848241872314561	0.0072276648109979
4	D	26	50	20120618	22	1394	26.76	0.00863373313964782	0.00711098010057616
4	D	26	50	20120618	22	1396	26.8	0.00830943240303885	0.00694581091664609
4	D	26	50	20120618	22	1398	26.84	0.00840812046806193	0.007395332839582
4	D	26	50	20120618	22	1400	26.88	0.00859353800822466	0.00736007649547204
4	D	26	50	20120618	22	1402	26.92	0.00829699439475778	0.00699732930250978
4	D	26	50	20120618	22	1404	26.96	0.00842933466144702	0.00714167765655713
4	D	26	50	20120618	22	1406	27	0.00873256156536697	0.00714428094088275
4	D	26	50	20120618	22	1408	27.04	0.00875309736050619	0.00715306462131865
4	D	26	50	20120618	22	1410	27.08	0.008771152625057	0.00727704306747765
4	D	26	50	20120618	22	1412	27.12	0.00863866238101947	0.00690215803306293
4	D	26	50	20120618	22	1414	27.16	0.00886647811449283	0.00684956350138895
4	D	26	50	20120618	22	1416	27.2	0.00890322602964703	0.0070827032539499
4	D	26	50	20120618	22	1418	27.24	0.00888463810155794	0.00662015126222503
4	D	26	50	20120618	22	1420	27.28	0.00897173477724907	0.0069668692636966
4	D	26	50	20120618	22	1422	27.32	0.00881741282347444	0.00672994309574376
4	D	26	50	20120618	22	1424	27.36	0.00859242650707532	0.00705759891260811
4	D	26	50	20120618	22	1426	27.4	0.00879442902465875	0.00674592088057145
4	D	26	50	20120618	22	1428	27.44	0.00878005439232537	0.00662911475991538
4	D	26	50	20120618	22	1430	27.48	0.00852466071656827	0.00696348208079337
4	D	26	50	20120618	22	1432	27.52	0.00821664797253189	0.00662251250389944
4	D	26	50	20120618	22	1434	27.56	0.00795048944455937	0.00668330600941196
4	D	26	50	20120618	22	1436	27.6	0.00815153970144058	0.00621980317119842
4	D	26	50	20120618	22	1438	27.64	0.0080601652418553	0.00634962585490393
4	D	26	50	20120618	22	1440	27.68	0.00789524602017239	0.00646645757282548
4	D	26	50	20120618	22	1442	27.72	0.00771284075489751	0.00602169023588626
4	D	26	50	20120618	22	1444	27.76	0.0078137795408051	0.00650384867230784
4	D	26	50	20120618	22	1446	27.8	0.00768814858609847	0.00633820537328099
4	D	26	50	20120618	22	1448	27.84	0.00772967201761009	0.00639826490195463
4	D	26	50	20120618	22	1450	27.88	0.00801622562647238	0.006394838262493
4	D	26	50	20120618	22	1452	27.92	0.00713744820411858	0.0069654429932565
4	D	26	50	20120618	22	1454	27.96	0.00731176625307459	0.0065924986494652
4	D	26	50	20120618	22	1456	28	0.00708008816094103	0.00679129627627358
4	D	26	50	20120618	22	1458	28.04	0.00718456976395441	0.00653761514242984
4	D	26	50	20120618	22	1460	28.08	0.0069399892358059	0.0066894374030223
4	D	26	50	20120618	22	1462	28.12	0.00692938906875981	0.00654494076868294
4	D	26	50	20120618	22	1464	28.16	0.00692611728568326	0.00648378098185777
4	D	26	50	20120618	22	1466	28.2	0.00810903127018277	0.00665259211926434
4	D	26	50	20120618	22	1468	28.24	0.00707595172769245	0.00678739997648789
4	D	26	50	20120618	22	1470	28.28	0.0077525158092831	0.00636897229643719
4	D	26	50	20120618	22	1472	28.32	0.00787591725630865	0.00639870330815896
4	D	26	50	20120618	22	1474	28.36	0.00776659501240331	0.00617557081360808
4	D	26	50	20120618	22	1476	28.4	0.00784152923932599	0.00644721649020261
4	D	26	50	20120618	22	1478	28.44	0.00819402338396105	0.00613748250683947
4	D	26	50	20120618	22	1480	28.48	0.0081823660215664	0.0063582228591496
4	D	26	50	20120618	22	1482	28.52	0.0077018282738873	0.00658230004836015
4	D	26	50	20120618	22	1484	28.56	0.00783743509106292	0.00654181182117618
4	D	26	50	20120618	22	1486	28.6	0.007426310480559	0.00625705426353811
4	D	26	50	20120618	22	1488	28.64	0.0077018212028195	0.0062219315626098
4	D	26	50	20120618	22	1490	28.68	0.00707711498905818	0.00660224753065742
4	D	26	50	20120618	22	1492	28.72	0.00650942986613174	0.00690761017989927
4	D	26	50	20120618	22	1494	28.76	0.00615532776067627	0.00719515939510946
4	D	26	50	20120618	22	1496	28.8	0.00622710475582095	0.00671140784710987
4	D	26	50	20120618	22	1498	28.84	0.00624915446657869	0.00686808644636484
4	D	26	50	20120618	22	1500	28.88	0.00631384342334876	0.0070184852302961
4	D	26	50	20120618	22	1502	28.92	0.00642421572082417	0.00724514830900545
4	D	26	50	20120618	22	1504	28.96	0.00639445076797691	0.00670511247543697
4	D	26	50	20120618	22	1506	29	0.00631783291980822	0.00713116835273242
4	D	26	50	20120618	22	1508	29.04	0.00624446705572621	0.00686833322663148
4	D	26	50	20120618	22	1510	29.08	0.00609170653514579	0.00700478786483773
4	D	26	50	20120618	22	1512	29.12	0.00644432300925399	0.00711842346010832
4	D	26	50	20120618	22	1514	29.16	0.0064410604185656	0.00700765801126257
4	D	26	50	20120618	22	1516	29.2	0.00626607341053214	0.00677112301478108
4	D	26	50	20120618	22	1518	29.24	0.00635780142350801	0.00677756970730515
4	D	26	50	20120618	22	1520	29.28	0.00628011230856582	0.00646335195984251
4	D	26	50	20120618	22	1522	29.32	0.00711360311318097	0.00640790488870254
4	D	26	50	20120618	22	1524	29.36	0.00683748145066152	0.0061793361572179
4	D	26	50	20120618	22	1526	29.4	0.00695123725408491	0.00594247306318994
4	D	26	50	20120618	22	1528	29.44	0.0067993295042826	0.00626367631854392
4	D	26	50	20120618	22	1530	29.48	0.00655766161967648	0.0061960839813303
4	D	26	50	20120618	22	1532	29.52	0.00644099890027563	0.00611481337054141
4	D	26	50	20120618	22	1534	29.56	0.00597547161534757	0.0060955623884236
4	D	26	50	20120618	22	1536	29.6	0.00657609730767557	0.00567800664174479
4	D	26	50	20120618	22	1538	29.64	0.00584067372832963	0.0057680680040374
4	D	26	50	20120618	22	1540	29.68	0.00529335328070137	0.00477065711962115
4	D	26	50	20120618	22	1542	29.72	0.00479198063171461	0.00517139433150944
4	D	26	50	20120618	22	1544	29.76	0.00462259390938815	0.00563769519125613
4	D	26	50	20120618	22	1546	29.8	0.00449280092416746	0.00555484702523841
4	D	26	50	20120618	22	1548	29.84	0.00444554214955364	0.00539626701584883
4	D	26	50	20120618	22	1550	29.88	0.00422033288238641	0.00519913554474895
4	D	26	50	20120618	22	1552	29.92	0.00424723829541055	0.0046474437629994
4	D	26	50	20120618	22	1554	29.96	0.00416382515107466	0.00450742530661596
4	D	26	50	20120618	22	1556	30	0.00397233214944797	0.00503019783522855
4	D	26	50	20120618	22	1558	30.04	0.00415764928044778	0.00487580955483784
4	D	26	50	20120618	22	1560	30.08	0.00369559601113568	0.00443881897827812
4	D	26	50	20120618	22	1562	30.12	0.0035321072664711	0.00442362183933686
4	D	26	50	20120618	22	1564	30.16	0.00338299408964218	0.00321028167017554
4	D	26	50	20120618	22	1566	30.2	0.00324935817493431	0.00317039358078023
4	D	26	50	20120618	22	1568	30.24	0.00275492761748253	0.00314880589359331
4	D	26	50	20120618	22	1570	30.28	0.00334880256137055	0.00384964346605786
4	D	26	50	20120618	22	1572	30.32	0.00326723425862678	0.00404433471165586
4	D	26	50	20120618	22	1574	30.36	0.00320537090055433	0.00410366662745166
4	D	26	50	20120618	22	1576	30.4	0.00268564953770256	0.00383397397978677
4	D	26	50	20120618	22	1578	30.44	0.00222463854378593	0.00295160936866957
4	D	26	50	20120618	22	1580	30.48	0.00223462854839053	0.0028181585200698
4	D	26	50	20120618	22	1582	30.52	0.00274357834151245	0.00250386108167291
4	D	26	50	20120618	22	1584	30.56	0.00282168415448079	0.00234409857761315
4	D	26	50	20120618	22	1586	30.6	0.0028580300087192	0.00261043685212945
4	D	26	50	20120618	22	1588	30.64	0.00294671194710307	0.00236838345290622
4	D	26	50	20120618	22	1590	30.68	0.00344974841834596	0.00303702291808944
4	D	26	50	20120618	22	1592	30.72	0.00352750753685948	0.0028320835739117
4	D	26	50	20120618	22	1594	30.76	0.00385555841428248	0.00252964410410328
4	D	26	50	20120618	22	1596	30.8	0.00392515115658008	0.00280018386569204
4	D	26	50	20120618	22	1598	30.84	0.00376570989113101	0.00241115068524595
4	D	26	50	20120618	22	1600	30.88	0.00414663255679689	0.00129708556671023
4	D	26	50	20120618	22	1602	30.92	0.00427478151875133	0.00117735117545191
4	D	26	50	20120618	22	1604	30.96	0.0042999120937547	0.00086365032304631
4	D	26	50	20120618	22	1606	31	0.00449978289652489	0.00034150853368254
4	D	26	50	20120618	22	1608	31.04	0.00445739184499276	-0.0006524785396992
4	D	26	50	20120618	22	1610	31.08	0.00441925050521556	-0.00070508728421948
4	D	26	50	20120618	22	1612	31.12	0.00480902897620902	-0.00148887979582571
4	D	26	50	20120618	22	1614	31.16	0.00458329220738302	-0.00107491120184786
4	D	26	50	20120618	22	1616	31.2	0.00523330011598876	-0.00177839052524692
4	D	26	50	20120618	22	1618	31.24	0.00563379125471719	-0.00138741704379325
4	D	26	50	20120618	22	1620	31.28	0.00624037573589026	-0.00120168837664679
4	D	26	50	20120618	22	1622	31.32	0.00665959813325233	-0.00154021574813985
4	D	26	50	20120618	22	1624	31.36	0.00717613256584129	-0.00177163058441877
4	D	26	50	20120618	22	1626	31.4	0.00845861920594715	-0.00196456466966552
4	D	26	50	20120618	22	1628	31.44	0.00892429144776536	-0.00204418489322713
4	D	26	50	20120618	22	1630	31.48	0.00979612582469712	-0.00236789837765438
4	D	26	50	20120618	22	1632	31.52	0.0104550291366102	-0.00282789255201958
4	D	26	50	20120618	22	1634	31.56	0.0112532607686882	-0.00347511445990748
4	D	26	50	20120618	22	1636	31.6	0.0113791964864176	-0.00350431796997048
4	D	26	50	20120618	22	1638	31.64	0.0116627463056734	-0.00422047571795618
4	D	26	50	20120618	22	1640	31.68	0.0122121612035875	-0.00427493001117538
4	D	26	50	20120618	22	1642	31.72	0.0121357512448125	-0.00450096376484948
4	D	26	50	20120618	22	1644	31.76	0.0123718824833219	-0.00396445356569198
4	D	26	50	20120618	22	1646	31.8	0.0125263428886043	-0.00432405979033228
4	D	26	50	20120618	22	1648	31.84	0.0123456417506721	-0.00397853206170538
4	D	26	50	20120618	22	1650	31.88	0.0122818465768734	-0.00356050467480358
4	D	26	50	20120618	22	1652	31.92	0.0124203687953079	-0.00344036723267998
4	D	26	50	20120618	22	1654	31.96	0.0124091611528261	-0.00300694613115168
4	D	26	50	20120618	22	1656	32	0.0123821638159204	-0.00295404040178328
4	D	26	50	20120618	22	1658	32.04	0.0122927218791681	-0.00217656942480087
4	D	26	50	20120618	22	1660	32.08	0.0125720078445333	-0.00247003995219668
4	D	26	50	20120618	22	1662	32.12	0.0123617920695544	-0.00234805696137428
4	D	26	50	20120618	22	1664	32.16	0.0127317998349459	-0.00216571533570966
4	D	26	50	20120618	22	1666	32.2	0.0126168949830031	-0.00150052584451185
4	D	26	50	20120618	22	1668	32.24	0.0124757211141392	-0.00127365063376815
4	D	26	50	20120618	22	1670	32.28	0.0123916461178561	-0.0011585477919266
4	D	26	50	20120618	22	1672	32.32	0.0124180919114725	-0.00076068709042418
4	D	26	50	20120618	22	1674	32.36	0.0123721016864241	-0.00064845510211425
4	D	26	50	20120618	22	1676	32.4	0.0123898571376997	-0.00059244517397646
4	D	26	50	20120618	22	1678	32.44	0.0127223741015527	-0.000203684936747911
4	D	26	50	20120618	22	1680	32.48	0.0126261510107688	0.00085239318308982
4	D	26	50	20120618	22	1682	32.52	0.0129913999475229	0.00079521652876308
4	D	26	50	20120618	22	1684	32.56	0.0133697466231849	0.0017144998920328
4	D	26	50	20120618	22	1686	32.6	0.0134332992593576	0.0023838167655124
4	D	26	50	20120618	22	1688	32.64	0.0134504656906845	0.00263882563375917
4	D	26	50	20120618	22	1690	32.68	0.0134707992532843	0.00352509630273564
4	D	26	50	20120618	22	1692	32.72	0.013862131237876	0.00394379331975929
4	D	26	50	20120618	22	1694	32.76	0.0145525644411622	0.00455947119413841
4	D	26	50	20120618	22	1696	32.8	0.0148033327900422	0.0050839464358801
4	D	26	50	20120618	22	1698	32.84	0.0154872535398736	0.00518491421316573
4	D	26	50	20120618	22	1700	32.88	0.0154325517592810	0.00552319409728537
4	D	26	50	20120618	22	1702	32.92	0.0161830819679002	0.00549708064385615
4	D	26	50	20120618	22	1704	32.96	0.0163209819323672	0.00556530230610503
4	D	26	50	20120618	22	1706	33	0.0168682472256666	0.00600589347039456
4	D	26	50	20120618	22	1708	33.04	0.017015339578289	0.00550325368605591
4	D	26	50	20120618	22	1710	33.08	0.0164451215988724	0.00545058130192533
4	D	26	50	20120618	22	1712	33.12	0.0161396514693998	0.00564367802173175
4	D	26	50	20120618	22	1714	33.16	0.0162813980947564	0.00576445185995841
4	D	26	50	20120618	22	1716	33.2	0.0159911731874862	0.00649523257617908
4	D	26	50	20120618	22	1718	33.24	0.015830504384665	0.00666080870006172
4	D	26	50	20120618	22	1720	33.28	0.0156355974714987	0.00646827766568025
4	D	26	50	20120618	22	1722	33.32	0.0155859797886629	0.00656252792854461
4	D	26	50	20120618	22	1724	33.36	0.0152796399178494	0.00669330732772506
4	D	26	50	20120618	22	1726	33.4	0.0149738657324609	0.00640378245616823
4	D	26	50	20120618	22	1728	33.44	0.0149949233724047	0.00668144914700456
4	D	26	50	20120618	22	1730	33.48	0.0149926040621624	0.00710593948988647
4	D	26	50	20120618	22	1732	33.52	0.0146921402487006	0.00690946279966597
4	D	26	50	20120618	22	1734	33.56	0.0143456579259192	0.00678537970170336
4	D	26	50	20120618	22	1736	33.6	0.0140247092290064	0.00721211157308163
4	D	26	50	20120618	22	1738	33.64	0.0138197613995473	0.00734325159672049
4	D	26	50	20120618	22	1740	33.68	0.0139270577825246	0.00754370222705125
4	D	26	50	20120618	22	1742	33.72	0.0135971288294907	0.00758480634424162
4	D	26	50	20120618	22	1744	33.76	0.0134002561594728	0.0076650629639063
4	D	26	50	20120618	22	1746	33.8	0.0132731112891476	0.00768208302412945
4	D	26	50	20120618	22	1748	33.84	0.0130603145744173	0.00774150827802037
4	D	26	50	20120618	22	1750	33.88	0.0128475532150261	0.00780092646084348
4	D	26	50	20120618	22	1752	33.92	0.0125641731013978	0.00785005624000032
4	D	26	50	20120618	22	1754	33.96	0.0124712097728752	0.00797826177049725
4	D	26	50	20120618	22	1756	34	0.0124573575510318	0.00818986347476733
4	D	26	50	20120618	22	1758	34.04	0.0124972807998976	0.00787962744558954
4	D	26	50	20120618	22	1760	34.08	0.0121578271185211	0.00844778774427293
4	D	26	50	20120618	22	1762	34.12	0.0118128226489124	0.00831087065823178
4	D	26	50	20120618	22	1764	34.16	0.0115591975886364	0.00825768208615093
4	D	26	50	20120618	22	1766	34.2	0.0116794410967772	0.00862251382990413
4	D	26	50	20120618	22	1768	34.24	0.0115758428822655	0.0084993711839605
4	D	26	50	20120618	22	1770	34.28	0.0116538014048914	0.00808357118341936
4	D	26	50	20120618	22	1772	34.32	0.0112949729977104	0.00770710753311565
4	D	26	50	20120618	22	1774	34.36	0.0101658083209693	0.00679544890226746
4	D	26	50	20120618	22	1776	34.4	0.00988674155870618	0.0072799726108721
4	D	26	50	20120618	22	1778	34.44	0.00961700789884798	0.00713016426110314
4	D	26	50	20120618	22	1780	34.48	0.00966537470978792	0.00786163864907615
4	D	26	50	20120618	22	1782	34.52	0.0095195678772937	0.00798119767785274
4	D	26	50	20120618	22	1784	34.56	0.00994258885228429	0.00810219637603582
4	D	26	50	20120618	22	1786	34.6	0.00981057201623677	0.00765599785497148
4	D	26	50	20120618	22	1788	34.64	0.00983876436360267	0.00777216842805262
4	D	26	50	20120618	22	1790	34.68	0.00997645926710313	0.0083425278288255
4	D	26	50	20120618	22	1792	34.72	0.0102309611397878	0.00796558334591058
4	D	26	50	20120618	22	1794	34.76	0.0101082809416791	0.00856324131107795
4	D	26	50	20120618	22	1796	34.8	0.0102415500638361	0.00870338209693453
4	D	26	50	20120618	22	1798	34.84	0.0102081640171623	0.0084300110797939
4	D	26	50	20120618	22	1800	34.88	0.0105344867256121	0.0085253644292369
4	D	26	50	20120618	22	1802	34.92	0.0104607708436734	0.00884311700349871
4	D	26	50	20120618	22	1804	34.96	0.0106041650278302	0.00894052096260715
4	D	26	50	20120618	22	1806	35	0.0103334032347122	0.00936838774036923
4	D	26	50	20120618	22	1808	35.04	0.0105850377893991	0.00874502715081251
4	D	26	50	20120618	22	1810	35.08	0.0103962261366867	0.00877301443721187
4	D	26	50	20120618	22	1812	35.12	0.0104748139843478	0.00860428461708514
4	D	26	50	20120618	22	1814	35.16	0.0105432689918345	0.00814946646435814
4	D	26	50	20120618	22	1816	35.2	0.0101372341359415	0.0084384751479647
4	D	26	50	20120618	22	1818	35.24	0.0101202352889218	0.00823332932860686
4	D	26	50	20120618	22	1820	35.28	0.0103888297997555	0.00796230237044587
4	D	26	50	20120618	22	1822	35.32	0.0102294620734117	0.0078893148084918
4	D	26	50	20120618	22	1824	35.36	0.0104556867459167	0.00782204774039752
4	D	26	50	20120618	22	1826	35.4	0.0101049264271091	0.0076939129205787
4	D	26	50	20120618	22	1828	35.44	0.0100094387273777	0.00813926291350562
4	D	26	50	20120618	22	1830	35.48	0.0099670264626421	0.00824493295088614
4	D	26	50	20120618	22	1832	35.52	0.0102635516913327	0.00772545695408744
4	D	26	50	20120618	22	1834	35.56	0.0100142541245576	0.00789565755631904
4	D	26	50	20120618	22	1836	35.6	0.0102362220142398	0.0077179828354103
4	D	26	50	20120618	22	1838	35.64	0.0100380977652192	0.00758861764979222
4	D	26	50	20120618	22	1840	35.68	0.0099926520123923	0.00761327446325219
4	D	26	50	20120618	22	1842	35.72	0.0100080952244934	0.00789013505235797
4	D	26	50	20120618	22	1844	35.76	0.0102157088465176	0.0077300814324364
4	D	26	50	20120618	22	1846	35.8	0.00977238117898488	0.00796098008076505
4	D	26	50	20120618	22	1848	35.84	0.00995270047925526	0.00797136747938068
4	D	26	50	20120618	22	1850	35.88	0.00942812129281674	0.00799491908494166
4	D	26	50	20120618	22	1852	35.92	0.00965784543678184	0.0082482195832051
4	D	26	50	20120618	22	1854	35.96	0.00961282324091692	0.00813871066310951
4	D	26	50	20120618	22	1856	36	0.0096684576953539	0.00793804860785117
4	D	26	50	20120618	22	1858	36.04	0.0098594048105455	0.00777122797603364
4	D	26	50	20120618	22	1860	36.08	0.00931848580060733	0.00759692969000507
4	D	26	50	20120618	22	1862	36.12	0.00956812984970524	0.00804844565406392
4	D	26	50	20120618	22	1864	36.16	0.00987323581918552	0.00775899502871912
4	D	26	50	20120618	22	1866	36.2	0.0100025373651933	0.00779781519100626
4	D	26	50	20120618	22	1868	36.24	0.0096836604911494	0.00749552704204901
4	D	26	50	20120618	22	1870	36.28	0.00946799009446038	0.00750522571865976
4	D	26	50	20120618	22	1872	36.32	0.00957453270160888	0.00759090867576326
4	D	26	50	20120618	22	1874	36.36	0.0094811026826107	0.00776395891832305
4	D	26	50	20120618	22	1876	36.4	0.00931272924430169	0.00768807504699323
4	D	26	50	20120618	22	1878	36.44	0.00925577532861102	0.00777145212888328
4	D	26	50	20120618	22	1880	36.48	0.00934413963462878	0.00787297710631248
4	D	26	50	20120618	22	1882	36.52	0.00923772854934158	0.0079315453467846
4	D	26	50	20120618	22	1884	36.56	0.0092226113134666	0.008287544619734
4	D	26	50	20120618	22	1886	36.6	0.00906025747518581	0.00785169319219877
4	D	26	50	20120618	22	1888	36.64	0.00936095109835149	0.0078892582399493
4	D	26	50	20120618	22	1890	36.68	0.00916462219344826	0.00778250279365966
4	D	26	50	20120618	22	1892	36.72	0.009307283107873	0.00779703595933339
4	D	26	50	20120618	22	1894	36.76	0.00864589572983762	0.00752393929962387
4	D	26	50	20120618	22	1896	36.8	0.00888810950087882	0.00762316335158709
4	D	26	50	20120618	22	1898	36.84	0.00852496349969197	0.00756913332243662
4	D	26	50	20120618	22	1900	36.88	0.00835915756610545	0.00735628216048419
4	D	26	50	20120618	22	1902	36.92	0.00813108140520457	0.00745166068292861
4	D	26	50	20120618	22	1904	36.96	0.00817237743117536	0.00712116986284645
4	D	26	50	20120618	22	1906	37	0.00808321763002877	0.00707236605991573
4	D	26	50	20120618	22	1908	37.04	0.00797968659066134	0.0065550375464115
4	D	26	50	20120618	22	1910	37.08	0.0077078535307698	0.00660548961524916
4	D	26	50	20120618	22	1912	37.12	0.00699766850163271	0.006755657387395
4	D	26	50	20120618	22	1914	37.16	0.00678337151844479	0.00643309061803485
4	D	26	50	20120618	22	1916	37.2	0.00669021161423702	0.00702913072288686
4	D	26	50	20120618	22	1918	37.24	0.00652544229919171	0.00688264577498948
4	D	26	50	20120618	22	1920	37.28	0.00623615077287267	0.00649547652801859
4	D	26	50	20120618	22	1922	37.32	0.00656785244260694	0.00679974669728351
4	D	26	50	20120618	22	1924	37.36	0.00649139157214368	0.00665891365388815
4	D	26	50	20120618	22	1926	37.4	0.00607620816871574	0.00677277057358124
4	D	26	50	20120618	22	1928	37.44	0.00625595824802727	0.00660405136005622
4	D	26	50	20120618	22	1930	37.48	0.00602387378162657	0.00699191145035233
4	D	26	50	20120618	22	1932	37.52	0.00592826728795589	0.00680835218681055
4	D	26	50	20120618	22	1934	37.56	0.00585034836330982	0.00648296568773906
4	D	26	50	20120618	22	1936	37.6	0.00584874535223687	0.00663103879746699
4	D	26	50	20120618	22	1938	37.64	0.0058771250828998	0.00677628206585661
4	D	26	50	20120618	22	1940	37.68	0.00569768259503809	0.00667776087803389
4	D	26	50	20120618	22	1942	37.72	0.00575309501794577	0.00657334595518998
4	D	26	50	20120618	22	1944	37.76	0.00575522411646392	0.00637500886702818
4	D	26	50	20120618	22	1946	37.8	0.00525238846354689	0.00613517026766499
4	D	26	50	20120618	22	1948	37.84	0.00520824308009063	0.00609338803507146
4	D	26	50	20120618	22	1950	37.88	0.0051600975935732	0.00636670460498993
4	D	26	50	20120618	22	1952	37.92	0.00525618845538899	0.00620017176563234
4	D	26	50	20120618	22	1954	37.96	0.00506192571650039	0.00677497108988429
4	D	26	50	20120618	22	1956	38	0.00482754103174048	0.00665840453700569
4	D	26	50	20120618	22	1958	38.04	0.00470982896587636	0.0064586539423883
4	D	26	50	20120618	22	1960	38.08	0.00478942797623453	0.00653442043399244
4	D	26	50	20120618	22	1962	38.12	0.00457348463632797	0.00655450933764595
4	D	26	50	20120618	22	1964	38.16	0.00441728474836386	0.00650857568114007
4	D	26	50	20120618	22	1966	38.2	0.00438970051282977	0.00638717251787816
4	D	26	50	20120618	22	1968	38.24	0.00421418246760365	0.00610572987683029
4	D	26	50	20120618	22	1970	38.28	0.00411649566578272	0.00657686805406707
4	D	26	50	20120618	22	1972	38.32	0.00401035186685881	0.00626450363347791
4	D	26	50	20120618	22	1974	38.36	0.00387838452828597	0.00627047868577894
4	D	26	50	20120618	22	1976	38.4	0.0040601675395934	0.00602426410456978
4	D	26	50	20120618	22	1978	38.44	0.00412704569895803	0.00556762868741514
4	D	26	50	20120618	22	1980	38.48	0.00397749968580488	0.0055988333096689
4	D	26	50	20120618	22	1982	38.52	0.00361977436520261	0.00542447491956392
4	D	26	50	20120618	22	1984	38.56	0.0035318668501655	0.00504987803116253
4	D	26	50	20120618	22	1986	38.6	0.00367815310105737	0.00522335960885884
4	D	26	50	20120618	22	1988	38.64	0.00373408029770176	0.00464090656080733
4	D	26	50	20120618	22	1990	38.68	0.00393771432276142	0.00500959062230443
4	D	26	50	20120618	22	1992	38.72	0.00376270539441775	0.00476766110818926
4	D	26	50	20120618	22	1994	38.76	0.00391016827099352	0.00411030353169988
4	D	26	50	20120618	22	1996	38.8	0.00399046307442438	0.00294061173690178
4	D	26	50	20120618	22	1998	38.84	0.00391382118462513	0.00281325332032871
4	D	26	50	20120618	22	2000	38.88	0.00378382172422433	0.00260848014624455
4	D	26	50	20120618	22	2002	38.92	0.00391838555889769	0.00170563065167638
4	D	26	50	20120618	22	2004	38.96	0.00363547920681276	0.00105886129212848
4	D	26	50	20120618	22	2006	39	0.0035061210922625	0.00045052318613807
4	D	26	50	20120618	22	2008	39.04	0.00388340498643239	0.000322508574472059
4	D	26	50	20120618	22	2010	39.08	0.00371374178535449	0.00057713772637733
4	D	26	50	20120618	22	2012	39.12	0.00368449584888461	-8.90134300428908e-05
4	D	26	50	20120618	22	2014	39.16	0.00319219396568692	-0.000447007451222010
4	D	26	50	20120618	22	2016	39.2	0.00313951451048852	-0.000407621603509921
4	D	26	50	20120618	22	2018	39.24	0.00301547383893278	-0.00045950909911339
4	D	26	50	20120618	22	2020	39.28	0.00273184623793104	-0.000749627940366421
4	D	26	50	20120618	22	2022	39.32	0.00278965928836085	-0.00143229711119516
4	D	26	50	20120618	22	2024	39.36	0.00330659677181509	-0.00143212740556768
4	D	26	50	20120618	22	2026	39.4	0.002914060584375	-0.00130399258574886
4	D	26	50	20120618	22	2028	39.44	0.00323815590646404	-0.00115830030455319
4	D	26	50	20120618	22	2030	39.48	0.00367422865842179	-0.00130823522643598
4	D	26	50	20120618	22	2032	39.52	0.00358616557989281	-0.00099889015180249
4	D	26	50	20120618	22	2034	39.56	0.00416753463324877	-0.00145152334457562
4	D	26	50	20120618	22	2036	39.6	0.00433587554464585	-0.00128674625135572
4	D	26	50	20120618	22	2038	39.64	0.00475227658595098	-0.00181936736321668
4	D	26	50	20120618	22	2040	39.68	0.0049110432715308	-0.00138663922633395
4	D	26	50	20120618	22	2042	39.72	0.00584152508489418	-0.00238093035563158
4	D	26	50	20120618	22	2044	39.76	0.00604143124300343	-0.00282918655742918
4	D	26	50	20120618	22	2046	39.8	0.00672443275401932	-0.00362972335761388
4	D	26	50	20120618	22	2048	39.84	0.00742830805721585	-0.00362478068121338
4	D	26	50	20120618	22	2050	39.88	0.00746557258458438	-0.00350505336102288
4	D	26	50	20120618	22	2052	39.92	0.00781461463391369	-0.00324458350710508
4	D	26	50	20120618	22	2054	39.96	0.00797985134654136	-0.00359467207447048
4	D	26	50	20120618	22	2056	40	0.00838968336584927	-0.00329608209397888
4	D	26	50	20120618	22	2058	40.04	0.00848154360779321	-0.00380615357058778
4	D	26	50	20120618	22	2060	40.08	0.00913336170975878	-0.00352405332023338
4	D	26	50	20120618	22	2062	40.12	0.0095627452315665	-0.00405106000425168
4	D	26	50	20120618	22	2064	40.16	0.0101572169735779	-0.00422439308952398
4	D	26	50	20120618	22	2066	40.2	0.0105256903172542	-0.00458084561792008
4	D	26	50	20120618	22	2068	40.24	0.0107391870676978	-0.00505310102387118
4	D	26	50	20120618	22	2070	40.28	0.0106969162243185	-0.00550917075560088
4	D	26	50	20120618	22	2072	40.32	0.0104047750576713	-0.00557376496006228
4	D	26	50	20120618	22	2074	40.36	0.0103338663896539	-0.00562261189650668
4	D	26	50	20120618	22	2076	40.4	0.0106652519826569	-0.00569060021351768
4	D	26	50	20120618	22	2078	40.44	0.0105007930874886	-0.00544380580474798
4	D	26	50	20120618	22	2080	40.48	0.0101081296208279	-0.00607716841972458
4	D	26	50	20120618	22	2082	40.52	0.0103074064539019	-0.00585639554050258
4	D	26	50	20120618	22	2084	40.56	0.0100772007702188	-0.00562754750183928
4	D	26	50	20120618	22	2086	40.6	0.0103304157085617	-0.00617336322623718
4	D	26	50	20120618	22	2088	40.64	0.0106568374119608	-0.00586419492829898
4	D	26	50	20120618	22	2090	40.68	0.0105702451155367	-0.00573879661172338
4	D	26	50	20120618	22	2092	40.72	0.0103815183156380	-0.00574692833970708
4	D	26	50	20120618	22	2094	40.76	0.0107330423097693	-0.00502968871834608
4	D	26	50	20120618	22	2096	40.8	0.0103749210093696	-0.00547520841690048
4	D	26	50	20120618	22	2098	40.84	0.0106359848329836	-0.00493724157777378
4	D	26	50	20120618	22	2100	40.88	0.0105130967454812	-0.00473712328763018
4	D	26	50	20120618	22	2102	40.92	0.0106306603189213	-0.00451207948344978
4	D	26	50	20120618	22	2104	40.96	0.0107699391416116	-0.00458182142527818
4	D	26	50	20120618	22	2106	41	0.011299123714516	-0.00410878113079998
4	D	26	50	20120618	22	2108	41.04	0.0110701554677000	-0.00436136674410768
4	D	26	50	20120618	22	2110	41.08	0.0108826378203971	-0.00406211208324168
4	D	26	50	20120618	22	2112	41.12	0.0112615975576384	-0.00352306337073978
4	D	26	50	20120618	22	2114	41.16	0.0112417773545618	-0.00387550660368658
4	D	26	50	20120618	22	2116	41.2	0.0111370124138612	-0.00337286681934788
4	D	26	50	20120618	22	2118	41.24	0.0110471674262436	-0.00299339089415628
4	D	26	50	20120618	22	2120	41.28	0.0108965678239865	-0.00270350539814108
4	D	26	50	20120618	22	2122	41.32	0.0109933636712631	-0.00320700078168498
4	D	26	50	20120618	22	2124	41.36	0.0108203063576355	-0.00287074322295948
4	D	26	50	20120618	22	2126	41.4	0.0105549008983850	-0.00323503049449118
4	D	26	50	20120618	22	2128	41.44	0.0108244146480342	-0.00304789468485018
4	D	26	50	20120618	22	2130	41.48	0.0106683278971551	-0.00277032698896318
4	D	26	50	20120618	22	2132	41.52	0.0103383211623753	-0.00334325318735178
4	D	26	50	20120618	22	2134	41.56	0.0104431992401609	-0.00300675521232078
4	D	26	50	20120618	22	2136	41.6	0.0103050305751171	-0.00302963718775998
4	D	26	50	20120618	22	2138	41.64	0.0104823163872962	-0.00245393913078908
4	D	26	50	20120618	22	2140	41.68	0.0102179291618105	-0.00252766208379558
4	D	26	50	20120618	22	2142	41.72	0.0103172210960247	-0.00225358749540771
4	D	26	50	20120618	22	2144	41.76	0.0105171484673374	-0.00246385276786138
4	D	26	50	20120618	22	2146	41.8	0.00968527976567832	-0.00265668078709088
4	D	26	50	20120618	22	2148	41.84	0.00996951547851188	-0.00211527033793981
4	D	26	50	20120618	22	2150	41.88	0.009719532018159	-0.00201151655993631
4	D	26	50	20120618	22	2152	41.92	0.0100154279218143	-0.00242448106228488
4	D	26	50	20120618	22	2154	41.96	0.00966479488222734	-0.00213314599736821
4	D	26	50	20120618	22	2156	42	0.00964626161349245	-0.00228578913822298
4	D	26	50	20120618	22	2158	42.04	0.00946039152498975	-0.00221261772850577
4	D	26	50	20120618	22	2160	42.08	0.00936485432778364	-0.00212251111137916
4	D	26	50	20120618	22	2162	42.12	0.00942117538290514	-0.00197896136373048
4	D	26	50	20120618	22	2164	42.16	0.00933385476649642	-0.00197763907404966
4	D	26	50	20120618	22	2166	42.2	0.00923629524389611	-0.00204193629366296
4	D	26	50	20120618	22	2168	42.24	0.00900616027089114	-0.00194558592365848
4	D	26	50	20120618	22	2170	42.28	0.00890589960038669	-0.00176372513060511
4	D	26	50	20120618	22	2172	42.32	0.00896659764648375	-0.00185386710307077
4	D	26	50	20120618	22	2174	42.36	0.00885960531942241	-0.00197775928220246
4	D	26	50	20120618	22	2176	42.4	0.00907255052657674	-0.0022268800722823
4	D	26	50	20120618	22	2178	42.44	0.00902036604612517	-0.00238565382892988
4	D	26	50	20120618	22	2180	42.48	0.00904447838736363	-0.00187797944430923
4	D	26	50	20120618	22	2182	42.52	0.00904315609768282	-0.00178125430771072
4	D	26	50	20120618	22	2184	42.56	0.00916636238323676	-0.00216061709581731
4	D	26	50	20120618	22	2186	42.6	0.00910056609724735	-0.00192809917295973
4	D	26	50	20120618	22	2188	42.64	0.00919816097518672	-0.00183992295734577
4	D	26	50	20120618	22	2190	42.68	0.00881498688152954	-0.00171826523564263
4	D	26	50	20120618	22	2192	42.72	0.00879759912578017	-0.00154831212078444
4	D	26	50	20120618	22	2194	42.76	0.00911212729311975	-0.00180604547145912
4	D	26	50	20120618	22	2196	42.8	0.00917635380205493	-0.00098334794475201
4	D	26	50	20120618	22	2198	42.84	0.0088235428735819	-0.00142860601379737
4	D	26	50	20120618	22	2200	42.88	0.0090340273491377	-0.00118986555126535
4	D	26	50	20120618	22	2202	42.92	0.00898583095093202	-0.000840229532239861
4	D	26	50	20120618	22	2204	42.96	0.00905847203056332	-0.0012917384252309
4	D	26	50	20120618	22	2206	43	0.00921887920387548	-0.00155996524053839
4	D	26	50	20120618	22	2208	43.04	0.00932908179572341	-0.00115024635831547
4	D	26	50	20120618	22	2210	43.08	0.00943808230604331	-0.00123990042710212
4	D	26	50	20120618	22	2212	43.12	0.00940926063364215	-0.00107375861779452
4	D	26	50	20120618	22	2214	43.16	0.00967825112427333	-0.00124228337695471
4	D	26	50	20120618	22	2216	43.2	0.0094022602765084	-0.00085589901851095
4	D	26	50	20120618	22	2218	43.24	0.00934336535270338	-0.00108290150847527
4	D	26	50	20120618	22	2220	43.28	0.00972384536952423	-0.0014516859791353
4	D	26	50	20120618	22	2222	43.32	0.0094578600827131	-0.00095662637949097
4	D	26	50	20120618	22	2224	43.36	0.00943398108671243	-0.00136501590096526
4	D	26	50	20120618	22	2226	43.4	0.00936270472316883	-0.00131493859872163
4	D	26	50	20120618	22	2228	43.44	0.00939620037139364	-0.00105751637503067
4	D	26	50	20120618	22	2230	43.48	0.00955988852017051	-0.00137125258277533
4	D	26	50	20120618	22	2232	43.52	0.00938510586599682	-0.00121618406566112
4	D	26	50	20120618	22	2234	43.56	0.00969672782446573	-0.000908988595642431
4	D	26	50	20120618	22	2236	43.6	0.00956025621569673	-0.00116469254985511
4	D	26	50	20120618	22	2238	43.64	0.00929091217167496	-0.000541201145543881
4	D	26	50	20120618	22	2240	43.68	0.00942034099690334	-0.000629858193769041
4	D	26	50	20120618	22	2242	43.72	0.0093855796275402	-0.00059440385976035
4	D	26	50	20120618	22	2244	43.76	0.00960679091296661	-0.00070524991877915
4	D	26	50	20120618	22	2246	43.8	0.00942375632265648	-0.00029517748316564
4	D	26	50	20120618	22	2248	43.84	0.00912477743343518	-0.00040064953064742
4	D	26	50	20120618	22	2250	43.88	0.00896473088458142	-9.10923239795802e-05
4	D	26	50	20120618	22	2252	43.92	0.0088124554392529	0.000440616620133649
4	D	26	50	20120618	22	2254	43.96	0.00846376694331418	0.000719131839107399
4	D	26	50	20120618	22	2256	44	0.008787607706962	0.00096062294701823
4	D	26	50	20120618	22	2258	44.04	0.00838872170062686	0.00146714474758559
4	D	26	50	20120618	22	2260	44.08	0.00845748076402944	0.00094534236947679
4	D	26	50	20120618	22	2262	44.12	0.00848377806522176	0.0016268023877097
4	D	26	50	20120618	22	2264	44.16	0.00870998859559115	0.00164549121993646
4	D	26	50	20120618	22	2266	44.2	0.00845172491483058	0.00180362858048102
4	D	26	50	20120618	22	2268	44.24	0.00879260695190499	0.00207879211331196
4	D	26	50	20120618	22	2270	44.28	0.00873098259592458	0.00190998451143929
4	D	26	50	20120618	22	2272	44.32	0.00858015671949749	0.00211648797581701
4	D	26	50	20120618	22	2274	44.36	0.00857000266611965	0.00250273798397235
4	D	26	50	20120618	22	2276	44.4	0.00837667260107544	0.00247798217556301
4	D	26	50	20120618	22	2278	44.44	0.00825584219430628	0.00269578520630409
4	D	26	50	20120618	22	2280	44.48	0.00805172167978116	0.00320490915982622
4	D	26	50	20120618	22	2282	44.52	0.00809021657294895	0.00326020491011501
4	D	26	50	20120618	22	2284	44.56	0.00791770373154287	0.00369539377859627
4	D	26	50	20120618	22	2286	44.6	0.00776365344819357	0.00315342471508802
4	D	26	50	20120618	22	2288	44.64	0.00773681874584754	0.00388370338549406
4	D	26	50	20120618	22	2290	44.68	0.00728313196397044	0.00406914213886023
4	D	26	50	20120618	22	2292	44.72	0.00747560642980942	0.00413470507961184
4	D	26	50	20120618	22	2294	44.76	0.00743147589559557	0.00380609134519102
4	D	26	50	20120618	22	2296	44.8	0.0074993086491148	0.0041887280376945
4	D	26	50	20120618	22	2298	44.84	0.00609571936612902	0.00500042651842025
4	D	26	50	20120618	22	2300	44.88	0.00601585519072791	0.00530165754273963
4	D	26	50	20120618	22	2302	44.92	0.00572804788154258	0.00521696099959588
4	D	26	50	20120618	22	2304	44.96	0.00576186809177995	0.00523348679217899
4	D	26	50	20120618	22	2306	45	0.00584148407270087	0.00531145662851331
4	D	26	50	20120618	22	2308	45.04	0.00571275669739942	0.00569559097317934
4	D	26	50	20120618	22	2310	45.08	0.0058177365985615	0.00534508945545367
4	D	26	50	20120618	22	2312	45.12	0.00596086689046758	0.00583856739864983
4	D	26	50	20120618	22	2314	45.16	0.00589118590124369	0.00604453614887962
4	D	26	50	20120618	22	2316	45.2	0.00606971240298105	0.00603645066567947
4	D	26	50	20120618	22	2318	45.24	0.00595431427334768	0.00609594493319223
4	D	26	50	20120618	22	2320	45.28	0.00611700667435529	0.00606019234154323
4	D	26	50	20120618	22	2322	45.32	0.00623303200770357	0.00597028753269198
4	D	26	50	20120618	22	2324	45.36	0.00590382260653028	0.00597862601869844
4	D	26	50	20120618	22	2326	45.4	0.00583634269929486	0.00606344418420855
4	D	26	50	20120618	22	2328	45.44	0.00632814465799826	0.00564033057822961
4	D	26	50	20120618	22	2330	45.48	0.00604150400429121	0.0058903431006712
4	D	26	50	20120618	22	2332	45.52	0.0069841884300882	0.00524926800132152
4	D	26	50	20120618	22	2334	45.56	0.00726607513419466	0.00586501092952451
4	D	26	50	20120618	22	2336	45.6	0.00730303914118119	0.00583947376812196
4	D	26	50	20120618	22	2338	45.64	0.00741836613587237	0.0056132582880051
4	D	26	50	20120618	22	2340	45.68	0.00744787723738519	0.00633163988681767
4	D	26	50	20120618	22	2342	45.72	0.00784156388755827	0.00665003380693
4	D	26	50	20120618	22	2344	45.76	0.00861272535073216	0.00652191807899428
4	D	26	50	20120618	22	2346	45.8	0.0090556612811081	0.00704676525890287
4	D	26	50	20120618	22	2348	45.84	0.00927905894070193	0.00741970186058203
4	D	26	50	20120618	22	2350	45.88	0.00957875412909257	0.00793004415908814
4	D	26	50	20120618	22	2352	45.92	0.00999200147415361	0.00800682181338938
4	D	26	50	20120618	22	2354	45.96	0.00964096255527423	0.00821725961989762
4	D	26	50	20120618	22	2356	46	0.00975800499101658	0.00832018396164679
4	D	26	50	20120618	22	2358	46.04	0.00995149839772724	0.0079082652702276
4	D	26	50	20120618	22	2360	46.08	0.00942405755014526	0.00817079563330585
4	D	26	50	20120618	22	2362	46.12	0.00939938659454966	0.00820501253044747
4	D	26	50	20120618	22	2364	46.16	0.00951692683346596	0.00819973256411235
4	D	26	50	20120618	22	2366	46.2	0.00946806575488597	0.00857080806074343
4	D	26	50	20120618	22	2368	46.24	0.00921991440820314	0.00836387962519021
4	D	26	50	20120618	22	2370	46.28	0.00899863453341897	0.00817140303803089
4	D	26	50	20120618	22	2372	46.32	0.00888387180993917	0.00856859835205222
4	D	26	50	20120618	22	2374	46.36	0.00920870676572134	0.00831378110974314
4	D	26	50	20120618	22	2376	46.4	0.00865035948281522	0.00855965790604293
4	D	26	50	20120618	22	2378	46.44	0.00873505553098422	0.00879447512802089
4	D	26	50	20120618	22	2380	46.48	0.00851957393180577	0.00910608082303383
4	D	26	50	20120618	22	2382	46.52	0.00855796912291742	0.00901934781236027
4	D	26	50	20120618	22	2384	46.56	0.00826497730681243	0.00898014086266382
4	D	26	50	20120618	22	2386	46.6	0.00809855053347202	0.00844169955488692
4	D	26	50	20120618	22	2388	46.64	0.00795375627788845	0.00838129566521084
4	D	26	50	20120618	22	2390	46.68	0.0079037546360704	0.00855211357166242
4	D	26	50	20120618	22	2392	46.72	0.0076494161050522	0.00846455041762774
4	D	26	50	20120618	22	2394	46.76	0.0077137882779843	0.00879202005327661
4	D	26	50	20120618	22	2396	46.8	0.00776525575215974	0.00850181918763696
4	D	26	50	20120618	22	2398	46.84	0.00785754803634699	0.00816714484099458
4	D	26	50	20120618	22	2400	46.88	0.0079032320841591	0.00851066367925604
4	D	26	50	20120618	22	2402	46.92	0.00777649945708739	0.00817329101313666
4	D	26	50	20120618	22	2404	46.96	0.00797691261075875	0.00860413612466109
4	D	26	50	20120618	22	2406	47	0.00767495468066831	0.00834501755180206
4	D	26	50	20120618	22	2408	47.04	0.00783107183713902	0.00844975208691107
4	D	26	50	20120618	22	2410	47.08	0.00809352371136456	0.00868818920063395
4	D	26	50	20120618	22	2412	47.12	0.00792807486670254	0.00844993805599452
4	D	26	50	20120618	22	2414	47.16	0.00730028071762778	0.00806760895494086
4	D	26	50	20120618	22	2416	47.2	0.00694317906520651	0.0078911264160652
4	D	26	50	20120618	22	2418	47.24	0.00695751353387472	0.0082863453666331
4	D	26	50	20120618	22	2420	47.28	0.00736741626386075	0.00766074536990037
4	D	26	50	20120618	22	2422	47.32	0.00763575381209018	0.00795399711845812
4	D	26	50	20120618	22	2424	47.36	0.00766698198099976	0.007609751727979
4	D	26	50	20120618	22	2426	47.4	0.00703368236923736	0.00791177746960975
4	D	26	50	20120618	22	2428	47.44	0.007599471173198	0.00749927810210185
4	D	26	50	20120618	22	2430	47.48	0.00769315016449384	0.00782702810558945
4	D	26	50	20120618	22	2432	47.52	0.00674463550186461	0.00805041565355631
4	D	26	50	20120618	22	2434	47.56	0.00670718924805331	0.00759494059862959
4	D	26	50	20120618	22	2436	47.6	0.00651703974931087	0.00773914512715765
4	D	26	50	20120618	22	2438	47.64	0.00660215207124195	0.00792488864354651
4	D	26	50	20120618	22	2440	47.68	0.00636181142606412	0.0078794973379418
4	D	26	50	20120618	22	2442	47.72	0.00649169916359349	0.00776031378286603
4	D	26	50	20120618	22	2444	47.76	0.00609090538316271	0.0082068602004667
4	D	26	50	20120618	22	2446	47.8	0.00635407284945081	0.00791309622375666
4	D	26	50	20120618	22	2448	47.84	0.00629840798942224	0.00768540642600103
4	D	26	50	20120618	22	2450	47.88	0.00622312233042931	0.00767996877485371
4	D	26	50	20120618	22	2452	47.92	0.00632238810169262	0.00742607289268052
4	D	26	50	20120618	22	2454	47.96	0.00580327060803199	0.00756229206432864
4	D	26	50	20120618	22	2456	48	0.00572023505871725	0.00731851700151458
4	D	26	50	20120618	22	2458	48.04	0.00551328611706738	0.00718481018026002
4	D	26	50	20120618	22	2460	48.08	0.005608766745731	0.00761203702638512
4	D	26	50	20120618	22	2462	48.12	0.00584518082695291	0.00763343407758382
4	D	26	50	20120618	22	2464	48.16	0.0056585824184656	0.00784919356972727
4	D	26	50	20120618	22	2466	48.2	0.00528609270827215	0.00769809899272333
4	D	26	50	20120618	22	2468	48.24	0.00525977419387638	0.00726963470973115
4	D	26	50	20120618	22	2470	48.28	0.00498960283492063	0.0073722783300882
4	D	26	50	20120618	22	2472	48.32	0.00521172628809476	0.00740450118610687
4	D	26	50	20120618	22	2474	48.36	0.00539692462515533	0.00722897606981293
4	D	26	50	20120618	22	2476	48.4	0.00500095896982648	0.00663560034331243
4	D	26	50	20120618	22	2478	48.44	0.00501426671944841	0.00650228243078751
4	D	26	50	20120618	22	2480	48.48	0.0050159849889267	0.00628732904037461
4	D	26	50	20120618	22	2482	48.52	0.00491296943040275	0.00583158882040495
4	D	26	50	20120618	22	2484	48.56	0.00489083486683127	0.00588960198205384
4	D	26	50	20120618	22	2486	48.6	0.00474026284173863	0.00613977706834442
4	D	26	50	20120618	22	2488	48.64	0.00439940908893546	0.00616202264768055
4	D	26	50	20120618	22	2490	48.68	0.00438047276933529	0.00588779249580078
4	D	26	50	20120618	22	2492	48.72	0.00411842606729536	0.00569475941560466
4	D	26	50	20120618	22	2494	48.76	0.00418587698315275	0.00575857580260675
4	D	26	50	20120618	22	2496	48.8	0.00365450108633346	0.00430216140042566
4	D	26	50	20120618	22	2498	48.84	0.0038582602692934	0.00531925035945555
4	D	26	50	20120618	22	2500	48.88	0.00385842361095985	0.00479509260865862
4	D	26	50	20120618	22	2502	48.92	0.00362879775483733	0.00474191817871339
4	D	26	50	20120618	22	2504	48.96	0.00363051885274274	0.00451259355007965
4	D	26	50	20120618	22	2506	49	0.00360713907412959	0.00366362983487858
4	D	26	50	20120618	22	2508	49.04	0.00374304322970669	0.00351595942246254
4	D	26	50	20120618	22	2510	49.08	0.00385318819235195	0.00388028310999346
4	D	26	50	20120618	22	2512	49.12	0.00382605014119679	0.00298416597908896
4	D	26	50	20120618	22	2514	49.16	0.00385379701129055	0.00269334710212256
4	D	26	50	20120618	22	2516	49.2	0.00379420558730605	0.00299690450775204
4	D	26	50	20120618	22	2518	49.24	0.0040141221602161	0.00257597161908628
4	D	26	50	20120618	22	2520	49.28	0.00403061754720762	0.00237108884345104
4	D	26	50	20120618	22	2522	49.32	0.00466591763476467	0.00226828258853433
4	D	26	50	20120618	22	2524	49.36	0.00472103660835816	0.0021229792160683
4	D	26	50	20120618	22	2526	49.4	0.00512760179433699	0.00163324413048631
4	D	26	50	20120618	22	2528	49.44	0.00586884769091923	0.00171129457699369
4	D	26	50	20120618	22	2530	49.48	0.00625436937908994	0.000757046904714629
4	D	26	50	20120618	22	2532	49.52	0.00677764961037142	0.000341798447462830
4	D	26	50	20120618	22	2534	49.56	0.00666900265344211	0.000435256750732251
4	D	26	50	20120618	22	2536	49.6	0.00668569744454593	0.000242138817722391
4	D	26	50	20120618	22	2538	49.64	0.0070264380602641	-3.60907301118034e-06
4	D	26	50	20120618	22	2540	49.68	0.00676301250000086	0.00048954133832394
4	D	26	50	20120618	22	2542	49.72	0.00691658902180677	0.00043488905520604
4	D	26	50	20120618	22	2544	49.76	0.00671067245605743	0.00025714362361917
4	D	26	50	20120618	22	2546	49.8	0.00650976927738671	0.000405141072921519
4	D	26	50	20120618	22	2548	49.84	0.00677819408259294	0.00043116967353699
4	D	26	50	20120618	22	2550	49.88	0.00663801723429052	0.00020563089460973
4	D	26	50	20120618	22	2552	49.92	0.00630770644359485	0.000153368632412240
4	D	26	50	20120618	22	2554	49.96	0.00587844312993993	0.00081460539670321
4	D	26	50	20120618	22	2556	50	0.00588987704659171	0.000814075066617318
4	D	26	50	20120618	22	2558	50.04	0.00615532493224914	0.00076157945918203
4	D	26	50	20120618	22	2560	50.08	0.00589358228612513	0.000544695667256489
4	D	26	50	20120618	22	2562	50.12	0.0058996987597824	-2.08271231330708e-05
4	D	26	50	20120618	22	2564	50.16	0.00589887144484841	5.56323331166297e-05
4	D	26	50	20120618	22	2566	50.2	0.00593709056637154	-0.00085920120717909
4	D	26	50	20120618	22	2568	50.24	0.00633697359326816	-0.00118695934239468
4	D	26	50	20120618	22	2570	50.28	0.00625599572468667	-0.0017191420480513
4	D	26	50	20120618	22	2572	50.32	0.00619204498739616	-0.00141674076200906
4	D	26	50	20120618	22	2574	50.36	0.00618033529909971	-0.00231610987700018
4	D	26	50	20120618	22	2576	50.4	0.00661114717660543	-0.00271170783680288
4	D	26	50	20120618	22	2578	50.44	0.00628893275855434	-0.00237414920159998
4	D	26	50	20120618	22	2580	50.48	0.00676536716558221	-0.00223527342977498
4	D	26	50	20120618	22	2582	50.52	0.00695139281757677	-0.00291362924923848
4	D	26	50	20120618	22	2584	50.56	0.00724412088285238	-0.00275553431510078
4	D	26	50	20120618	22	2586	50.6	0.0074704657635102	-0.00288367620598738
4	D	26	50	20120618	22	2588	50.64	0.00764403926508805	-0.00265449582713708
4	D	26	50	20120618	22	2590	50.68	0.00758875058586708	-0.00345892171461828
4	D	26	50	20120618	22	2592	50.72	0.00824640231877744	-0.00297462428018368
4	D	26	50	20120618	22	2594	50.76	0.00837290372193171	-0.00328208845077918
4	D	26	50	20120618	22	2596	50.8	0.00855001982848332	-0.00363118706865098
4	D	26	50	20120618	22	2598	50.84	0.0088345030286903	-0.00374153815292298
4	D	26	50	20120618	22	2600	50.88	0.0090584013198852	-0.00419459560976478
4	D	26	50	20120618	22	2602	50.92	0.00969535603731023	-0.00376254629539198
4	D	26	50	20120618	22	2604	50.96	0.00953009811147912	-0.00372492114356508
4	D	26	50	20120618	22	2606	51	0.00983947147038386	-0.00361184062711768
4	D	26	50	20120618	22	2608	51.04	0.0101223495381975	-0.00406886495300198
4	D	26	50	20120618	22	2610	51.08	0.0101675124483119	-0.00372108862481098
4	D	26	50	20120618	22	2612	51.12	0.0106954949396883	-0.00430907619763888
4	D	26	50	20120618	22	2614	51.16	0.0104839498039607	-0.00408645776971788
4	D	26	50	20120618	22	2616	51.2	0.0104272469111774	-0.00395705015769298
4	D	26	50	20120618	22	2618	51.24	0.0104642780933081	-0.00439321483353228
4	D	26	50	20120618	22	2620	51.28	0.0106444206168832	-0.00385471059325188
4	D	26	50	20120618	22	2622	51.32	0.0109038439527649	-0.00408969631877578
4	D	26	50	20120618	22	2624	51.36	0.0107102239739404	-0.00409494305109218
4	D	26	50	20120618	22	2626	51.4	0.0110311868129888	-0.00418198082478838
4	D	26	50	20120618	22	2628	51.44	0.0110756567584576	-0.00455498672293218
4	D	26	50	20120618	22	2630	51.48	0.0107417397231779	-0.00457523119007748
4	D	26	50	20120618	22	2632	51.52	0.0112148153729951	-0.00485663847578628
4	D	26	50	20120618	22	2634	51.56	0.0109324393509961	-0.00443091776710518
4	D	26	50	20120618	22	2636	51.6	0.0113374771863276	-0.00444646704522348
4	D	26	50	20120618	22	2638	51.64	0.0110112817570984	-0.00452786210680578
4	D	26	50	20120618	22	2640	51.68	0.0109770153624821	-0.00402896998840748
4	D	26	50	20120618	22	2642	51.72	0.0112044067611761	-0.00385998560983948
4	D	26	50	20120618	22	2644	51.76	0.0110252754002981	-0.00367736114146248
4	D	26	50	20120618	22	2646	51.8	0.0106498582680305	-0.00373316600863368
4	D	26	50	20120618	22	2648	51.84	0.0109194710126291	-0.00373677932428558
4	D	26	50	20120618	22	2650	51.88	0.0108962142705959	-0.00343306989069808
4	D	26	50	20120618	22	2652	51.92	0.0112536426063501	-0.00328126820691298
4	D	26	50	20120618	22	2654	51.96	0.0113321668144008	-0.00250480132155988
4	D	26	50	20120618	22	2656	52	0.0114497869563834	-0.00260349928607788
4	D	26	50	20120618	22	2658	52.04	0.0116034978284778	-0.0022343895462985
4	D	26	50	20120618	22	2660	52.08	0.0113655422544729	-0.00192036342477355
4	D	26	50	20120618	22	2662	52.12	0.0114466403312071	-0.0017773652204142
4	D	26	50	20120618	22	2664	52.16	0.0112529001442298	-0.00162658884146179
4	D	26	50	20120618	22	2666	52.2	0.0110710747065155	-0.00140516542400104
4	D	26	50	20120618	22	2668	52.24	0.011583380640553	-0.0011463855552902
4	D	26	50	20120618	22	2670	52.28	0.0120841183076503	-0.000389958076115891
4	D	26	50	20120618	22	2672	52.32	0.0124874590867069	0.00015165036293395
4	D	26	50	20120618	22	2674	52.36	0.0129165951211412	0.00045280006997349
4	D	26	50	20120618	22	2676	52.4	0.0134587565176939	0.00092262444281083
4	D	26	50	20120618	22	2678	52.44	0.0140112855138724	0.00123298350856854
4	D	26	50	20120618	22	2680	52.48	0.0147106685676880	0.00109955033763830
4	D	26	50	20120618	22	2682	52.52	0.0150081879885130	0.00163957910013896
4	D	26	50	20120618	22	2684	52.56	0.0153948551896692	0.00142041135331019
4	D	26	50	20120618	22	2686	52.6	0.0157503524168039	0.0009320332056413
4	D	26	50	20120618	22	2688	52.64	0.0156400642650355	0.000995834743400979
4	D	26	50	20120618	22	2690	52.68	0.0155427868780409	0.00127155618348227
4	D	26	50	20120618	22	2692	52.72	0.0152763073235897	0.00146496473737919
4	D	26	50	20120618	22	2694	52.76	0.0148276332216844	0.00177478993751711
4	D	26	50	20120618	22	2696	52.8	0.0147421178488881	0.00180656943758398
4	D	26	50	20120618	22	2698	52.84	0.0147713814630275	0.00199785949956447
4	D	26	50	20120618	22	2700	52.88	0.0143561747250758	0.00216694923704283
4	D	26	50	20120618	22	2702	52.92	0.0143418466203686	0.00187665149777416
4	D	26	50	20120618	22	2704	52.96	0.0138766422711075	0.00187997610172726
4	D	26	50	20120618	22	2706	53	0.0136282500131443	0.00242788507432951
4	D	26	50	20120618	22	2708	53.04	0.0134653460457878	0.00196390918167936
4	D	26	50	20120618	22	2710	53.08	0.0129373465838487	0.0022340211436655
4	D	26	50	20120618	22	2712	53.12	0.0129368697817461	0.0026699847890469
4	D	26	50	20120618	22	2714	53.16	0.0127237621521641	0.00269611966781159
4	D	26	50	20120618	22	2716	53.2	0.0124012733766819	0.00266440734288894
4	D	26	50	20120618	22	2718	53.24	0.0123664483677085	0.0027725451829358
4	D	26	50	20120618	22	2720	53.28	0.0125512316330885	0.00290930175573762
4	D	26	50	20120618	22	2722	53.32	0.0122445608363015	0.00297005778459073
4	D	26	50	20120618	22	2724	53.36	0.0122032297378343	0.00308809441246742
4	D	26	50	20120618	22	2726	53.4	0.0124339707013508	0.00274715368553017
4	D	26	50	20120618	22	2728	53.44	0.0121868213249769	0.00299223548167586
4	D	26	50	20120618	22	2730	53.48	0.0121244622850508	0.00273296134532497
4	D	26	50	20120618	22	2732	53.52	0.0118283782909917	0.00311387552570948
4	D	26	50	20120618	22	2734	53.56	0.0117988007214415	0.00360109401825723
4	D	26	50	20120618	22	2736	53.6	0.0118529205531532	0.00344161103350807
4	D	26	50	20120618	22	2738	53.64	0.0120247015390407	0.00335535461280503
4	D	26	50	20120618	22	2740	53.68	0.0119685968585942	0.00360313614264129
4	D	26	50	20120618	22	2742	53.72	0.0120859716345237	0.00414730642955937
4	D	26	50	20120618	22	2744	53.76	0.0123254128398759	0.00384412803316461
4	D	26	50	20120618	22	2746	53.8	0.0123894010538258	0.0042159056868294
4	D	26	50	20120618	22	2748	53.84	0.0124641210273938	0.00394960220196674
4	D	26	50	20120618	22	2750	53.88	0.0125091269598028	0.00406092060831537
4	D	26	50	20120618	22	2752	53.92	0.0125777000541219	0.00481878139293514
4	D	26	50	20120618	22	2754	53.96	0.0126508856059747	0.00524471423365067
4	D	26	50	20120618	22	2756	54	0.0124416102830147	0.0058572949803282
4	D	26	50	20120618	22	2758	54.04	0.0124684944828354	0.00542317384308653
4	D	26	50	20120618	22	2760	54.08	0.012296596824329	0.0058547918223228
4	D	26	50	20120618	22	2762	54.12	0.0122420435361605	0.00574675297722531
4	D	26	50	20120618	22	2764	54.16	0.0120344299141363	0.00552016060919408
4	D	26	50	20120618	22	2766	54.2	0.0121223020738343	0.00604209733759131
4	D	26	50	20120618	22	2768	54.24	0.0116433998641401	0.00610826131910693
4	D	26	50	20120618	22	2770	54.28	0.0118881153789732	0.00580926828775001
4	D	26	50	20120618	22	2772	54.32	0.0117526125064944	0.006468963559258
4	D	26	50	20120618	22	2774	54.36	0.0119360077212629	0.00658497149777947
4	D	26	50	20120618	22	2776	54.4	0.0116613038078398	0.00617133524398877
4	D	26	50	20120618	22	2778	54.44	0.0120453476428378	0.00586969763327022
4	D	26	50	20120618	22	2780	54.48	0.0119357531628217	0.00611467477761229
4	D	26	50	20120618	22	2782	54.52	0.0115462716766763	0.00646082476020655
4	D	26	50	20120618	22	2784	54.56	0.0115260908491413	0.00596476106893294
4	D	26	50	20120618	22	2786	54.6	0.0116719811202357	0.00589283416715064
4	D	26	50	20120618	22	2788	54.64	0.0118255081445669	0.00597007851192746
4	D	26	50	20120618	22	2790	54.68	0.0116762944716009	0.00595726573705236
4	D	26	50	20120618	22	2792	54.72	0.0114919375916100	0.005881845727771
4	D	26	50	20120618	22	2794	54.76	0.0112495201738158	0.00587325438037958
4	D	26	50	20120618	22	2796	54.8	0.0111982337189763	0.00599460097509901
4	D	26	50	20120618	22	2798	54.84	0.0113130607891732	0.00617016851779982
4	D	26	50	20120618	22	2800	54.88	0.0114405450707533	0.00580165981878445
4	D	26	50	20120618	22	2802	54.92	0.0111858381371021	0.00606732690754404
4	D	26	50	20120618	22	2804	54.96	0.0113380216585491	0.00641221116899997
4	D	26	50	20120618	22	2806	55	0.0109137476903422	0.00593442335959291
4	D	26	50	20120618	22	2808	55.04	0.0108214447995532	0.00643908829775287
4	D	26	50	20120618	22	2810	55.08	0.010817732488952	0.00674002587275805
4	D	26	50	20120618	22	2812	55.12	0.0107136251575579	0.00721932406224973
4	D	26	50	20120618	22	2814	55.16	0.0104671984443144	0.00726691234862359
4	D	26	50	20120618	22	2816	55.2	0.0104742836542619	0.0069876051700549
4	D	26	50	20120618	22	2818	55.24	0.0097544828921395	0.0071843562177065
4	D	26	50	20120618	22	2820	55.28	0.0097190207799562	0.007030057739877
4	D	26	50	20120618	22	2822	55.32	0.0092830703574716	0.0073665649072962
4	D	26	50	20120618	22	2824	55.36	0.00955674048078067	0.00683679202154987
4	D	26	50	20120618	22	2826	55.4	0.00950698986186994	0.00724009885948099
4	D	26	50	20120618	22	2828	55.44	0.00920799046655199	0.00696150656586809
4	D	26	50	20120618	22	2830	55.48	0.00930071620719611	0.00720361568510567
4	D	26	50	20120618	22	2832	55.52	0.00893906149421078	0.00716919584831785
4	D	26	50	20120618	22	2834	55.56	0.0088664387993558	0.00722528072977445
4	D	26	50	20120618	22	2836	55.6	0.00909201788336959	0.00741104970200743
4	D	26	50	20120618	22	2838	55.64	0.00871002048610698	0.00697197464536745
4	D	26	50	20120618	22	2840	55.68	0.00891270550315562	0.00714179333922653
4	D	26	50	20120618	22	2842	55.72	0.00866510082072533	0.0070615608319031
4	D	26	50	20120618	22	2844	55.76	0.0085028550990714	0.00646148873347408
4	D	26	50	20120618	22	2846	55.8	0.00851146765966625	0.0063325407408569
4	D	26	50	20120618	22	2848	55.84	0.0079284369053745	0.00690595625713807
4	D	26	50	20120618	22	2850	55.88	0.00774253994681412	0.00660969265795653
4	D	26	50	20120618	22	2852	55.92	0.00773769272982909	0.00699490109782318
4	D	26	50	20120618	22	2854	55.96	0.00702371393138958	0.0069868574046338
4	D	26	50	20120618	22	2856	56	0.00695036397721015	0.00746287780064128
4	D	26	50	20120618	22	2858	56.04	0.00691081832336551	0.007280758206506
4	D	26	50	20120618	22	2860	56.08	0.00717901360171056	0.00706759280630001
4	D	26	50	20120618	22	2862	56.12	0.00705572571603407	0.00719820914665672
4	D	26	50	20120618	22	2864	56.16	0.00692850094264264	0.00746409331719814
4	D	26	50	20120618	22	2866	56.2	0.00772000657501805	0.00721934951809385
4	D	26	50	20120618	22	2868	56.24	0.00794073914915359	0.00738058895608748
4	D	26	50	20120618	22	2870	56.28	0.00789814374376169	0.00706569804296914
4	D	26	50	20120618	22	2872	56.32	0.00776943899587724	0.00714773940014953
4	D	26	50	20120618	22	2874	56.36	0.00788657194128757	0.00719772972825908
4	D	26	50	20120618	22	2876	56.4	0.00821406844699412	0.00704706790060522
4	D	26	50	20120618	22	2878	56.44	0.00794429943179686	0.00679506282196493
4	D	26	50	20120618	22	2880	56.48	0.0077907702861453	0.00685429362149102
4	D	26	50	20120618	22	2882	56.52	0.00789524389885204	0.00723767560454187
4	D	26	50	20120618	22	2884	56.56	0.00797519504838724	0.00684825775800681
4	D	26	50	20120618	22	2886	56.6	0.00677619014197506	0.00734782940602189
4	D	26	50	20120618	22	2888	56.64	0.00777690321505944	0.00730446961819953
4	D	26	50	20120618	22	2890	56.68	0.00787669648798152	0.00718827429638105
4	D	26	50	20120618	22	2892	56.72	0.00767451768867754	0.00724755954312929
4	D	26	50	20120618	22	2894	56.76	0.00802828250419839	0.00704385551449829
4	D	26	50	20120618	22	2896	56.8	0.00795253581158412	0.00691237607960446
4	D	26	50	20120618	22	2898	56.84	0.007971686384539	0.00684079212461104
4	D	26	50	20120618	22	2900	56.88	0.00753437619571418	0.00672407566509483
4	D	26	50	20120618	22	2902	56.92	0.0078676844120553	0.0072454134740484
4	D	26	50	20120618	22	2904	56.96	0.00774893219211605	0.00700277048919101
4	D	26	50	20120618	22	2906	57	0.0073526172260373	0.00688460446077336
4	D	26	50	20120618	22	2908	57.04	0.00716191689111232	0.00656994123603857
4	D	26	50	20120618	22	2910	57.08	0.00719800493421831	0.00706319757196951
4	D	26	50	20120618	22	2912	57.12	0.00645371268020137	0.00721065917575307
4	D	26	50	20120618	22	2914	57.16	0.00672492843587294	0.00673361877821372
4	D	26	50	20120618	22	2916	57.2	0.00676786226257031	0.00672002988293559
4	D	26	50	20120618	22	2918	57.24	0.00709132642114647	0.00670542996638172
4	D	26	50	20120618	22	2920	57.28	0.00740342921222658	0.00656447530061999
4	D	26	50	20120618	22	2922	57.32	0.00728416646119132	0.00644296819266124
4	D	26	50	20120618	22	2924	57.36	0.0071819994308048	0.00615980445370796
4	D	26	50	20120618	22	2926	57.4	0.00702084272430457	0.00602028521471205
4	D	26	50	20120618	22	2928	57.44	0.00699750395788473	0.00583557902397118
4	D	26	50	20120618	22	2930	57.48	0.00674772485139161	0.00554303551356547
4	D	26	50	20120618	22	2932	57.52	0.00681640613304826	0.00562441643301223
4	D	26	50	20120618	22	2934	57.56	0.00679194518816667	0.00568933802791331
4	D	26	50	20120618	22	2936	57.6	0.00686345913958876	0.00558266672733063
4	D	26	50	20120618	22	2938	57.64	0.00662325496601969	0.0054230585846812
4	D	26	50	20120618	22	2940	57.68	0.00658360607458499	0.00534388525260531
4	D	26	50	20120618	22	2942	57.72	0.00665332185346252	0.0052828244607295
4	D	26	50	20120618	22	2944	57.76	0.00639634015729624	0.00537579981006738
4	D	26	50	20120618	22	2946	57.8	0.00633597162295922	0.00530789917429716
4	D	26	50	20120618	22	2948	57.84	0.0062688975950162	0.00516644741246826
4	D	26	50	20120618	22	2950	57.88	0.0064940891845139	0.00498260742753435
4	D	26	50	20120618	22	2952	57.92	0.00628771794910426	0.00479004315913416
4	D	26	50	20120618	22	2954	57.96	0.00620886705772059	0.00451640132009634
4	D	26	50	20120618	22	2956	58	0.00617680330072769	0.00486349529024348
4	D	26	50	20120618	22	2958	58.04	0.00613104571381032	0.0052287095787653
4	D	26	50	20120618	22	2960	58.08	0.00613822709028005	0.00493724299198733
4	D	26	50	20120618	22	2962	58.12	0.00600384639626302	0.00497991193648447
4	D	26	50	20120618	22	2964	58.16	0.00588774653386	0.00505747447931282
4	D	26	50	20120618	22	2966	58.2	0.00564088565705284	0.00507668939898478
4	D	26	50	20120618	22	2968	58.24	0.00559870673755506	0.004463479327272
4	D	26	50	20120618	22	2970	58.28	0.00547017876636591	0.00464730304874994
4	D	26	50	20120618	22	2972	58.32	0.00485209814314431	0.00544986783118311
4	D	26	50	20120618	22	2974	58.36	0.00514442527887498	0.00538979698880097
4	D	26	50	20120618	22	2976	58.4	0.00499023640259657	0.00520726161587835
4	D	26	50	20120618	22	2978	58.44	0.0051590489542167	0.00542187064528881
4	D	26	50	20120618	22	2980	58.48	0.00538164058986172	0.0052033378025678
4	D	26	50	20120618	22	2982	58.52	0.00557750484782796	0.00408871556167025
4	D	26	50	20120618	22	2984	58.56	0.00570248667850947	0.00405239077921392
4	D	26	50	20120618	22	2986	58.6	0.0059269930815362	0.0040952273080182
4	D	26	50	20120618	22	2988	58.64	0.00565124335718366	0.00463846138555798
4	D	26	50	20120618	22	2990	58.68	0.00582244027286995	0.00444118637178153
4	D	26	50	20120618	22	2992	58.72	0.00556102784561276	0.00434071569056308
4	D	26	50	20120618	22	2994	58.76	0.00542372821480298	0.00425615349770776
4	D	26	50	20120618	22	2996	58.8	0.00550815817869022	0.00395923794607396
4	D	26	50	20120618	22	2998	58.84	0.00541485190337875	0.00403029864204931
4	D	26	50	20120618	22	3000	58.88	0.00528745671725305	0.00420519726173511
4	D	26	50	20120618	22	3002	58.92	0.00486120002163174	0.00476050094492297
4	D	26	50	20120618	22	3004	58.96	0.00463273021438578	0.00457511529527606
4	D	26	50	20120618	22	3006	59	0.00461682108962655	0.00470755561757485
4	D	26	50	20120618	22	3008	59.04	0.00452974513216411	0.00467399915816686
4	D	26	50	20120618	22	3010	59.08	0.00455495532739104	0.00439792161911056
4	D	26	50	20120618	22	3012	59.12	0.00480847743291969	0.0031959006194339
4	D	26	50	20120618	22	3014	59.16	0.00478759444835091	0.00348923184679386
4	D	26	50	20120618	22	3016	59.2	0.0048032377716711	0.00287602672482854
4	D	26	50	20120618	22	3018	59.24	0.00490312367558151	0.00284782730639482
4	D	26	50	20120618	22	3020	59.28	0.00504384499610545	0.00307381156259423
4	D	26	50	20120618	22	3022	59.32	0.00501670623784351	0.00301776627911739
4	D	26	50	20120618	22	3024	59.36	0.0050610418330239	0.0024671280864718
4	D	26	50	20120618	22	3026	59.4	0.00520044793493483	0.00219158978704684
4	D	26	50	20120618	22	3028	59.44	0.00538550485063916	0.0019138028880577
4	D	26	50	20120618	22	3030	59.48	0.00535468206604724	0.00175527661878349
4	D	26	50	20120618	22	3032	59.52	0.00550932631909274	0.00174816312456475
4	D	26	50	20120618	22	3034	59.56	0.00584123517111389	0.00176064355925269
4	D	26	50	20120618	22	3036	59.6	0.00580834056365309	0.00155747763888217
4	D	26	50	20120618	22	3038	59.64	0.00566102193686069	0.000656171051310548
4	D	26	50	20120618	22	3040	59.68	0.00536868278031473	0.000309922073766939
4	D	26	50	20120618	22	3042	59.72	0.00534804940443971	-4.15241386184009e-05
4	D	26	50	20120618	22	3044	59.76	0.00550962330394084	-0.000340248469398471
4	D	26	50	20120618	22	3046	59.8	0.00512128025971318	-0.00024723564340119
4	D	26	50	20120618	22	3048	59.84	0.00512159845776472	-0.000106443612199140
4	D	26	50	20120618	22	3050	59.88	0.00510266213816454	0.00043783061941577
4	D	26	50	20120618	22	3052	59.92	0.00465090575780008	0.00040065094486098
4	D	26	50	20120618	22	3054	59.96	0.00468254171519037	0.00016266708658484
4	D	26	50	20120618	22	3056	60	0.00462158911065209	0.00036989179987937
4	D	26	50	20120618	22	3058	60.04	0.00471883043520086	0.00091962489584504
4	D	26	50	20120618	22	3060	60.08	0.00442796206075977	0.00114661324367373
4	D	26	50	20120618	22	3062	60.12	0.0047504381083199	0.00109299333645636
4	D	26	50	20120618	22	3064	60.16	0.0041838193024195	0.00115383280390965
4	D	26	50	20120618	22	3066	60.2	0.00438776304024932	0.00138838012322922
4	D	26	50	20120618	22	3068	60.24	0.00432848627878245	0.00111666020042267
4	D	26	50	20120618	22	3070	60.28	0.00399278733441414	0.00149567650620647
4	D	26	50	20120618	22	3072	60.32	0.00409601078233175	0.00121417729661611
4	D	26	50	20120618	22	3074	60.36	0.00419929079879186	0.000932522523533879
4	D	26	50	20120618	22	3076	60.4	0.00425395015297758	0.00116434041067808
4	D	26	50	20120618	22	3078	60.44	0.00423028328901126	0.000672229446311299
4	D	26	50	20120618	22	3080	60.48	0.00409497133536341	0.0009358105700664
4	D	26	50	20120618	22	3082	60.52	0.00455741917025941	0.000877544971296629
4	D	26	50	20120618	22	3084	60.56	0.00449294517395082	0.00067542556896226
4	D	26	50	20120618	22	3086	60.6	0.00482148112662571	0.00087596105210677
4	D	26	50	20120618	22	3088	60.64	0.00511684670019515	0.000693350725865341
4	D	26	50	20120618	22	3090	60.68	0.00516466833180679	0.000897343961169849
4	D	26	50	20120618	22	3092	60.72	0.00530589876921318	0.000875911554632089
4	D	26	50	20120618	22	3094	60.76	0.00565377409235353	0.000925175684077349
4	D	26	50	20120618	22	3096	60.8	0.00554923542582291	0.000582681443541838
4	D	26	50	20120618	22	3098	60.84	0.00588281304984766	0.00099241446790038
4	D	26	50	20120618	22	3100	60.88	0.00626341327482132	0.000598096371371698
4	D	26	50	20120618	22	3102	60.92	0.00629509872968629	0.00090562418157754
4	D	26	50	20120618	22	3104	60.96	0.00663195025810794	0.000341847944937509
4	D	26	50	20120618	22	3106	61	0.00666366399724415	0.00027622136457559
4	D	26	50	20120618	22	3108	61.04	0.00682545002877964	9.98406490764093e-05
4	D	26	50	20120618	22	3110	61.08	0.00700466624247137	0.000431240384215109
4	D	26	50	20120618	22	3112	61.12	0.00695255954376573	-0.000340347464347841
4	D	26	50	20120618	22	3114	61.16	0.0072031935423573	-0.00069546356092753
4	D	26	50	20120618	22	3116	61.2	0.00744387854853758	-0.00113650020248920
4	D	26	50	20120618	22	3118	61.24	0.00731242032684719	-0.00160461196270251
4	D	26	50	20120618	22	3120	61.28	0.00734838377773834	-0.00136091468163438
4	D	26	50	20120618	22	3122	61.32	0.00763603481632502	-0.00240676803741618
4	D	26	50	20120618	22	3124	61.36	0.0074592651920962	-0.00239110562221288
4	D	26	50	20120618	22	3126	61.4	0.00759983802019608	-0.00233319357683368
4	D	26	50	20120618	22	3128	61.44	0.00807536025947623	-0.00294801585200758
4	D	26	50	20120618	22	3130	61.48	0.00866541258410515	-0.00277866377791338
4	D	26	50	20120618	22	3132	61.52	0.00892973616998049	-0.00268287202226608
4	D	26	50	20120618	22	3134	61.56	0.00902541478854284	-0.00290150236794118
4	D	26	50	20120618	22	3136	61.6	0.00927279609594096	-0.00257633931461248
4	D	26	50	20120618	22	3138	61.64	0.00931409820303006	-0.00276467720578158
4	D	26	50	20120618	22	3140	61.68	0.0096253736791762	-0.00310205906428908
4	D	26	50	20120618	22	3142	61.72	0.00986533743643966	-0.00342015812087368
4	D	26	50	20120618	22	3144	61.76	0.00962523225781996	-0.00337658620101698
4	D	26	50	20120618	22	3146	61.8	0.00968537876062768	-0.00312731691851308
4	D	26	50	20120618	22	3148	61.84	0.00967061437103651	-0.00328092879565798
4	D	26	50	20120618	22	3150	61.88	0.00947855709819843	-0.00249256837424528
4	D	26	50	20120618	22	3152	61.92	0.00961229220372424	-0.00225104191099544
4	D	26	50	20120618	22	3154	61.96	0.00949477105669104	-0.00196569604051542
4	D	26	50	20120618	22	3156	62	0.00963716114921857	-0.00178824759377666
4	D	26	50	20120618	22	3158	62.04	0.0101137935461452	-0.00185277815862774
4	D	26	50	20120618	22	3160	62.08	0.0103821476406733	-0.00198163422736337
4	D	26	50	20120618	22	3162	62.12	0.0104038416767201	-0.00170796976090855
4	D	26	50	20120618	22	3164	62.16	0.0107678602476749	-0.00107397782089669
4	D	26	50	20120618	22	3166	62.2	0.0110508443815058	-0.00058726208127037
4	D	26	50	20120618	22	3168	62.24	0.0113441593454098	-0.000647260091654051
4	D	26	50	20120618	22	3170	62.28	0.0114343508153501	3.60101199386991e-05
4	D	26	50	20120618	22	3172	62.32	0.0117248019967903	0.000659353031825889
4	D	26	50	20120618	22	3174	62.36	0.0118283153584882	0.00039484559818744
4	D	26	50	20120618	22	3176	62.4	0.0118986300568094	0.00123754717573432
4	D	26	50	20120618	22	3178	62.44	0.0123032224148687	0.00185941930551664
4	D	26	50	20120618	22	3180	62.48	0.0124545057893832	0.00220645812133484
4	D	26	50	20120618	22	3182	62.52	0.0123609548551255	0.00211123841507348
4	D	26	50	20120618	22	3184	62.56	0.0127847076856346	0.00268191389257755
4	D	26	50	20120618	22	3186	62.6	0.0128554812962568	0.0025440910027497
4	D	26	50	20120618	22	3188	62.64	0.0131090562226620	0.00242035375071377
4	D	26	50	20120618	22	3190	62.68	0.0129984273232068	0.00262670667912884
4	D	26	50	20120618	22	3192	62.72	0.0128988912886606	0.00219304854833642
4	D	26	50	20120618	22	3194	62.76	0.0128740350710883	0.00254179926967188
4	D	26	50	20120618	22	3196	62.8	0.0128353839073219	0.00259917320679057
4	D	26	50	20120618	22	3198	62.84	0.0131416233689724	0.00278214981434465
4	D	26	50	20120618	22	3200	62.88	0.0133288468598543	0.002723286003238
4	D	26	50	20120618	22	3202	62.92	0.0135885106120416	0.0030068358224938
4	D	26	50	20120618	22	3204	62.96	0.0136534244287681	0.00323131535546285
4	D	26	50	20120618	22	3206	63	0.0137767721356783	0.00282228236681768
4	D	26	50	20120618	22	3208	63.04	0.0137767707214647	0.00287068948284415
4	D	26	50	20120618	22	3210	63.08	0.0136571749231355	0.00262792982536787
4	D	26	50	20120618	22	3212	63.12	0.0139409524307749	0.00308729608891146
4	D	26	50	20120618	22	3214	63.16	0.0141864210143299	0.0027976969711426
4	D	26	50	20120618	22	3216	63.2	0.0143637711732261	0.0025856151413681
4	D	26	50	20120618	22	3218	63.24	0.0152197338313473	0.00274554431049619
4	D	26	50	20120618	22	3220	63.28	0.015196066967381	0.00236873417786969
4	D	26	50	20120618	22	3222	63.32	0.0153968499378989	0.0026640856093035
4	D	26	50	20120618	22	3224	63.36	0.0159990998545033	0.0026360771097007
4	D	26	50	20120618	22	3226	63.4	0.0165918462559685	0.00195299074587106
4	D	26	50	20120618	22	3228	63.44	0.0164186192367135	0.0017343674712638
4	D	26	50	20120618	22	3230	63.48	0.0162423658004349	0.00237831547475477
4	D	26	50	20120618	22	3232	63.52	0.0162946634179715	0.00193667072136127
4	D	26	50	20120618	22	3234	63.56	0.0161113813402879	0.00190156994074317
4	D	26	50	20120618	22	3236	63.6	0.0162119672799117	0.00135447435307133
4	D	26	50	20120618	22	3238	63.64	0.0159899923191616	0.00131337730694877
4	D	26	50	20120618	22	3240	63.68	0.0162063033545944	0.00107445299665364
4	D	26	50	20120618	22	3242	63.72	0.0162581696369944	0.00143928474040684
4	D	26	50	20120618	22	3244	63.76	0.0162853578927311	0.00159191373912596
4	D	26	50	20120618	22	3246	63.8	0.0158965693712313	0.00127638148015709
4	D	26	50	20120618	22	3248	63.84	0.0159364148383511	0.00130434755335301
4	D	26	50	20120618	22	3250	63.88	0.0159726590106344	0.00105803185587415
4	D	26	50	20120618	22	3252	63.92	0.0161215304439183	0.00049512960321566
4	D	26	50	20120618	22	3254	63.96	0.0159674829889961	0.000463977306863711
4	D	26	50	20120618	22	3256	64	0.0162473664595915	0.000365558649524259
4	D	26	50	20120618	22	3258	64.04	0.0168228156149753	0.000780353144222529
4	D	26	50	20120618	22	3260	64.08	0.0169428455768682	4.06826815487794e-05
4	D	26	50	20120618	22	3262	64.12	0.0167658935190898	0.000597283198573341
4	D	26	50	20120618	22	3264	64.16	0.0171129273851606	0.000354307166422018
4	D	26	50	20120618	22	3266	64.2	0.0172430385684328	-0.000306268453028551
4	D	26	50	20120618	22	3268	64.24	0.017417124722427	-0.000181114088292441
4	D	26	50	20120618	22	3270	64.28	0.0175546569913678	-0.00050899950272864
4	D	26	50	20120618	22	3272	64.32	0.0174003740698875	-0.00064475622654186
4	D	26	50	20120618	22	3274	64.36	0.0176274840400825	-0.00108444795100572
4	D	26	50	20120618	22	3276	64.4	0.0175549511477888	-0.00097143602391614
4	D	26	50	20120618	22	3278	64.44	0.0173960720322307	-0.0006596648659164
4	D	26	50	20120618	22	3280	64.48	0.0170241465932487	-0.000808003140687281
4	D	26	50	20120618	22	3282	64.52	0.0172559333676945	-0.00096583220267524
4	D	26	50	20120618	22	3284	64.56	0.0170056748428037	-0.000404473564120081
4	D	26	50	20120618	22	3286	64.6	0.0171259204722649	-0.00055858536575935
4	D	26	50	20120618	22	3288	64.64	0.0169047770195920	-0.0012708851886444
4	D	26	50	20120618	22	3290	64.68	0.0171097135848401	-0.001183752613142
4	D	26	50	20120618	22	3292	64.72	0.0170452049402992	-0.00138416718102692
4	D	26	50	20120618	22	3294	64.76	0.0168975143753399	-0.0010875118446886
4	D	26	50	20120618	22	3296	64.8	0.0171425007120701	-0.000881557802279871
4	D	26	50	20120618	22	3298	64.84	0.0171314026711394	-0.0009454060090871
4	D	26	50	20120618	22	3300	64.88	0.0171091952755695	-0.00107311373641008
4	D	26	50	20120618	22	3302	64.92	0.0169835720990374	-0.00108517556388356
4	D	26	50	20120618	22	3304	64.96	0.0169444839432802	-0.00111040442672952
4	D	26	50	20120618	22	3306	65	0.0166727237153871	-0.00126718909200167
4	D	26	50	20120618	22	3308	65.04	0.0166722230837860	-0.00160370686602259
4	D	26	50	20120618	22	3310	65.08	0.0163098513645246	-0.00178788767642504
4	D	26	50	20120618	22	3312	65.12	0.0160552441329295	-0.00187377923002898
4	D	26	50	20120618	22	3314	65.16	0.0159975371485169	-0.00185412873257981
4	D	26	50	20120618	22	3316	65.2	0.0159252849776152	-0.00177237304653902
4	D	26	50	20120618	22	3318	65.24	0.0162562109512106	-0.0017029351606265
4	D	26	50	20120618	22	3320	65.28	0.0161387534437877	-0.00187653694647561
4	D	26	50	20120618	22	3322	65.32	0.0160942410719120	-0.00206869321426306
4	D	26	50	20120618	22	3324	65.36	0.0159980533364672	-0.00202388385753927
4	D	26	50	20120618	22	3326	65.4	0.0162314904981403	-0.00250561449435818
4	D	26	50	20120618	22	3328	65.44	0.0161674690501716	-0.00293308882785678
4	D	26	50	20120618	22	3330	65.48	0.0163532472147928	-0.00328287333930628
4	D	26	50	20120618	22	3332	65.52	0.0160179513212897	-0.00384458482414528
4	D	26	50	20120618	22	3334	65.56	0.016245519496679	-0.00371148611472248
4	D	26	50	20120618	22	3336	65.6	0.0161598888654773	-0.00379259126252458
4	D	26	50	20120618	22	3338	65.64	0.015923941474731	-0.00387863201565938
4	D	26	50	20120618	22	3340	65.68	0.0154995077003916	-0.00439725241325288
4	D	26	50	20120618	22	3342	65.72	0.0157993492598859	-0.00423147829947148
4	D	26	50	20120618	22	3344	65.76	0.0156095759419511	-0.00400886694261828
4	D	26	50	20120618	22	3346	65.8	0.0154336548458597	-0.00440950657377078
4	D	26	50	20120618	22	3348	65.84	0.0151605843491011	-0.00472061941535728
4	D	26	50	20120618	22	3350	65.88	0.0149664906087332	-0.00451420787486108
4	D	26	50	20120618	22	3352	65.92	0.0151972195514343	-0.00424501232326338
4	D	26	50	20120618	22	3354	65.96	0.0147958091738904	-0.00493874064414988
4	D	26	50	20120618	22	3356	66	0.0147191800120132	-0.00495922552760088
4	D	26	50	20120618	22	3358	66.04	0.0148987356369599	-0.00508132165550838
4	D	26	50	20120618	22	3360	66.08	0.0148509705738907	-0.00499261510980848
4	D	26	50	20120618	22	3362	66.12	0.0144930119080507	-0.00551532965566498
4	D	26	50	20120618	22	3364	66.16	0.0144277105968081	-0.00544104808830138
4	D	26	50	20120618	22	3366	66.2	0.0143905379933211	-0.00524798672383398
4	D	26	50	20120618	22	3368	66.24	0.0143345422073189	-0.00576445044574488
4	D	26	50	20120618	22	3370	66.28	0.0141955886537480	-0.00558223609930088
4	D	26	50	20120618	22	3372	66.32	0.0146447499522255	-0.00504624208809368
4	D	26	50	20120618	22	3374	66.36	0.0144932098979494	-0.00491182816005788
4	D	26	50	20120618	22	3376	66.4	0.0143739846235735	-0.00467750004384048
4	D	26	50	20120618	22	3378	66.44	0.0143838416921033	-0.00520985245512458
4	D	26	50	20120618	22	3380	66.48	0.0143162139995506	-0.00466074161312638
4	D	26	50	20120618	22	3382	66.52	0.0143990586300344	-0.00435826961640608
4	D	26	50	20120618	22	3384	66.56	0.0144939665022053	-0.00470417211162688
4	D	26	50	20120618	22	3386	66.6	0.0142949937250472	-0.00428654777559028
4	D	26	50	20120618	22	3388	66.64	0.0145972677318688	-0.00457725351547168
4	D	26	50	20120618	22	3390	66.68	0.0143503955413531	-0.00474422263971328
4	D	26	50	20120618	22	3392	66.72	0.0146836691094620	-0.00425991106314298
4	D	26	50	20120618	22	3394	66.76	0.0145789112398292	-0.00422635884637568
4	D	26	50	20120618	22	3396	66.8	0.0146441135561224	-0.00430045656597618
4	D	26	50	20120618	22	3398	66.84	0.0147114018374201	-0.00430642454720948
4	D	26	50	20120618	22	3400	66.88	0.014755680864058	-0.00427982319010118
4	D	26	50	20120618	22	3402	66.92	0.0146433852361378	-0.00413713611272558
4	D	26	50	20120618	22	3404	66.96	0.0143511875009481	-0.00406177974305448
4	D	26	50	20120618	22	3406	67	0.0143425820114210	-0.00405313182712058
4	D	26	50	20120618	22	3408	67.04	0.0144288278255223	-0.00461699998764218
4	D	26	50	20120618	22	3410	67.08	0.0146445802465980	-0.00448595895895268
4	D	26	50	20120618	22	3412	67.12	0.0144970636299068	-0.00442700039553738
4	D	26	50	20120618	22	3414	67.16	0.0143442295702212	-0.00421199750764978
4	D	26	50	20120618	22	3416	67.2	0.0142163280956402	-0.00406822855689898
4	D	26	50	20120618	22	3418	67.24	0.0142862326720283	-0.00404951851146878
4	D	26	50	20120618	22	3420	67.28	0.0142304278048570	-0.00397012456207708
4	D	26	50	20120618	22	3422	67.32	0.0140684508544906	-0.00388574550987808
4	D	26	50	20120618	22	3424	67.36	0.0140028384162643	-0.00393566017756208
4	D	26	50	20120618	22	3426	67.4	0.0135302506701261	-0.00410829322712098
4	D	26	50	20120618	22	3428	67.44	0.0132369639904934	-0.00418294249001088
4	D	26	50	20120618	22	3430	67.48	0.0128971355425229	-0.00421433096002768
4	D	26	50	20120618	22	3432	67.52	0.0125695683261383	-0.00412413949008738
4	D	26	50	20120618	22	3434	67.56	0.0124234164255348	-0.00407413996958968
4	D	26	50	20120618	22	3436	67.6	0.0122679589996909	-0.00399582789357328
4	D	26	50	20120618	22	3438	67.64	0.0122468730754760	-0.00407334093892688
4	D	26	50	20120618	22	3440	67.68	0.0123991343786689	-0.00436471843025048
4	D	26	50	20120618	22	3442	67.72	0.0120173179300316	-0.00452563472044508
4	D	26	50	20120618	22	3444	67.76	0.0118856192920356	-0.00443742314949208
4	D	26	50	20120618	22	3446	67.8	0.0117539842936499	-0.00434928936028498
4	D	26	50	20120618	22	3448	67.84	0.0119773310415555	-0.00455954049060298
4	D	26	50	20120618	22	3450	67.88	0.0119040252815499	-0.00441449167657818
4	D	26	50	20120618	22	3452	67.92	0.0115403461218500	-0.00460337403996868
4	D	26	50	20120618	22	3454	67.96	0.0115594945734845	-0.00482351052308768
4	D	26	50	20120618	22	3456	68	0.0114687232759836	-0.00501751941064188
4	D	26	50	20120618	22	3458	68.04	0.0114092838799571	-0.00505517991780788
4	D	26	50	20120618	22	3460	68.08	0.0113280373107987	-0.00492514298074768
4	D	26	50	20120618	22	3462	68.12	0.011395304378893	-0.00519728716762298
4	D	26	50	20120618	22	3464	68.16	0.0111418702374479	-0.00510126913780558
4	D	26	50	20120618	22	3466	68.2	0.0110520464630338	-0.00487289486068578
4	D	26	50	20120618	22	3468	68.24	0.0109004781244865	-0.00514353998118498
4	D	26	50	20120618	22	3470	68.28	0.0106194385343039	-0.00519547697426308
4	D	26	50	20120618	22	3472	68.32	0.0106054236779008	-0.00509578906025138
4	D	26	50	20120618	22	3474	68.36	0.0103309177543763	-0.00496936543884308
4	D	26	50	20120618	22	3476	68.4	0.0101990635528885	-0.00489573440971808
4	D	26	50	20120618	22	3478	68.44	0.0100789261107649	-0.00544437856124078
4	D	26	50	20120618	22	3480	68.48	0.00989424396165457	-0.00549499326463808
4	D	26	50	20120618	22	3482	68.52	0.00975859259675174	-0.00567391956454958
4	D	26	50	20120618	22	3484	68.56	0.0096076111568328	-0.00548690396306128
4	D	26	50	20120618	22	3486	68.6	0.00960646564384727	-0.00540828783112898
4	D	26	50	20120618	22	3488	68.64	0.0092488039628553	-0.00516038326471278
4	D	26	50	20120618	22	3490	68.68	0.00887438385114921	-0.00570634748153478
4	D	26	50	20120618	22	3492	68.72	0.00853418770765255	-0.00573008505617918
4	D	26	50	20120618	22	3494	68.76	0.0085285520666065	-0.00530222181395098
4	D	26	50	20120618	22	3496	68.8	0.00844203755192832	-0.00565743690548008
4	D	26	50	20120618	22	3498	68.84	0.0085476863761054	-0.00562563831353008
4	D	26	50	20120618	22	3500	68.88	0.00830345169388357	-0.00588091800367408
4	D	26	50	20120618	22	3502	68.92	0.00818840542058452	-0.00558415942974568
4	D	26	50	20120618	22	3504	68.96	0.00820196065757986	-0.00583060735619268
4	D	26	50	20120618	22	3506	69	0.00789601676656388	-0.00598288280152118
4	D	26	50	20120618	22	3508	69.04	0.00790117864606654	-0.00639323100877938
4	D	26	50	20120618	22	3510	69.08	0.00748839092041327	-0.00644201430561338
4	D	26	50	20120618	22	3512	69.12	0.00744003895871574	-0.00625209956632238
4	D	26	50	20120618	22	3514	69.16	0.00717623863185847	-0.00596029781093008
4	D	26	50	20120618	22	3516	69.2	0.0075417421270538	-0.00606219189809908
4	D	26	50	20120618	22	3518	69.24	0.00771523784688573	-0.00604150195368158
4	D	26	50	20120618	22	3520	69.28	0.00755576405452473	-0.00588069880057188
4	D	26	50	20120618	22	3522	69.32	0.00753467105924193	-0.00568627979108468
4	D	26	50	20120618	22	3524	69.36	0.00772536361599232	-0.00549852879854398
4	D	26	50	20120618	22	3526	69.4	0.0077506214702163	-0.00558258965269148
4	D	26	50	20120618	22	3528	69.44	0.00781669352785037	-0.00552859497888008
4	D	26	50	20120618	22	3530	69.48	0.00788478791087864	-0.00546253706338168
4	D	26	50	20120618	22	3532	69.52	0.00795318634982281	-0.00528074698100638
4	D	26	50	20120618	22	3534	69.56	0.0080957815033169	-0.00537510330988788
4	D	26	50	20120618	22	3536	69.6	0.00786153116884541	-0.00541389518790378
4	D	26	50	20120618	22	3538	69.64	0.00813412790406064	-0.00505948619810528
4	D	26	50	20120618	22	3540	69.68	0.00831649781399646	-0.00540427853567968
4	D	26	50	20120618	22	3542	69.72	0.00842233048593665	-0.00476544291421668
4	D	26	50	20120618	22	3544	69.76	0.00852710249770506	-0.00527699931506608
4	D	26	50	20120618	22	3546	69.8	0.00887004221551273	-0.00515020799813158
4	D	26	50	20120618	22	3548	69.84	0.0087135312005649	-0.00473734249073238
4	D	26	50	20120618	22	3550	69.88	0.00871785162299795	-0.00506147316816048
4	D	26	50	20120618	22	3552	69.92	0.0087135312005649	-0.00473734249073238
4	D	26	50	20120618	22	3554	69.96	0.00876157910634652	-0.00489982855798118
4	D	26	50	20120618	22	3556	70	0.00903863061428322	-0.00477654449068128
4	D	26	50	20120618	22	3558	70.04	0.00864253767973377	-0.00487214532749778
4	D	26	50	20120618	22	3560	70.08	0.00866921681858793	-0.00494963715964798
4	D	26	50	20120618	22	3562	70.12	0.00849198050388353	-0.00477859510034678
4	D	26	50	20120618	22	3564	70.16	0.00838382145063323	-0.00439863834254398
4	D	26	50	20120618	22	3566	70.2	0.00804905588721608	-0.00385513485732058
4	D	26	50	20120618	22	3568	70.24	0.0077625362194793	-0.00421270461443098
4	D	26	50	20120618	22	3570	70.28	0.00792840225714222	-0.00338928583880708
4	D	26	50	20120618	22	3572	70.32	0.00760923546931805	-0.00393249233918238
4	D	26	50	20120618	22	3574	70.36	0.00768511509800718	-0.00366879100727448
4	D	26	50	20120618	22	3576	70.4	0.00758951426119076	-0.00347963994330708
4	D	26	50	20120618	22	3578	70.44	0.0072823329333077	-0.00329682455609908
4	D	26	50	20120618	22	3580	70.48	0.00716502391830885	-0.00301457581332068
4	D	26	50	20120618	22	3582	70.52	0.00690166906872373	-0.00260837125180028
4	D	26	50	20120618	22	3584	70.56	0.00699414449356731	-0.00246297595545268
4	D	26	50	20120618	22	3586	70.6	0.00703954074891949	-0.00262634590617798
4	D	26	50	20120618	22	3588	70.64	0.00664398521552373	-0.002253163231339
4	D	26	50	20120618	22	3590	70.68	0.00676918554220062	-0.00180795465976833
4	D	26	50	20120618	22	3592	70.72	0.00662128001677983	-0.0018688436246963
4	D	26	50	20120618	22	3594	70.76	0.00708053172902487	-0.00129825087868563
4	D	26	50	20120618	22	3596	70.8	0.00707003119332425	-0.00137567200015774
4	D	26	50	20120618	22	3598	70.84	0.00714897966544373	-0.00120170251878241
4	D	26	50	20120618	22	3600	70.88	0.00748652415851094	-0.00053642817477087
4	D	26	50	20120618	22	3602	70.92	0.00747804594820451	-0.00075248465176242
4	D	26	50	20120618	22	3604	70.96	0.00755572869918567	-0.00013444504073413
4	D	26	50	20120618	22	3606	71	0.00749085872307961	0.000219405334707249
4	D	26	50	20120618	22	3608	71.04	0.0072838178575482	2.20801163493285e-05
4	D	26	50	20120618	22	3610	71.08	0.00741615996271507	0.0008169247069455
4	D	26	50	20120618	22	3612	71.12	0.00707341823480613	0.00086648582123887
4	D	26	50	20120618	22	3614	71.16	0.007139009459829	0.000714712421724989
4	D	26	50	20120618	22	3616	71.2	0.00735423862188656	0.00122677086838904
4	D	26	50	20120618	22	3618	71.24	0.00754253408664872	0.00157385423193446
4	D	26	50	20120618	22	3620	71.28	0.00772151695510266	0.00148135052281963
4	D	26	50	20120618	22	3622	71.32	0.00753646711046615	0.00220849671018501
4	D	26	50	20120618	22	3624	71.36	0.00784188067139624	0.00249685485555288
4	D	26	50	20120618	22	3626	71.4	0.00753314370859457	0.0034251587800302
4	D	26	50	20120618	22	3628	71.44	0.00765622978599571	0.00379438872796238
4	D	26	50	20120618	22	3630	71.48	0.00775380345073164	0.00399542625692153
4	D	26	50	20120618	22	3632	71.52	0.00739812873979481	0.00480946172555911
4	D	26	50	20120618	22	3634	71.56	0.0069528954194868	0.00544258745976401
4	D	26	50	20120618	22	3636	71.6	0.0062683811949339	0.00610883004509104
4	D	26	50	20120618	22	3638	71.64	0.00633209102094406	0.0057336962505107
4	D	26	50	20120618	22	3640	71.68	0.00578000538071739	0.00624624047953343
4	D	26	50	20120618	22	3642	71.72	0.00575499642808038	0.00623985389108575
4	D	26	50	20120618	22	3644	71.76	0.0056915180381197	0.00632460205302452
4	D	26	50	20120618	22	3646	71.8	0.00597686532281328	0.00622563397371609
4	D	26	50	20120618	22	3648	71.84	0.00619392306300699	0.00617730605364911
4	D	26	50	20120618	22	3650	71.88	0.00627839955452043	0.00619616614713828
4	D	26	50	20120618	22	3652	71.92	0.00591516177087338	0.00624471312888606
4	D	26	50	20120618	22	3654	71.96	0.00617217457973804	0.00603636340870267
4	D	26	50	20120618	22	3656	72	0.00615543234176921	0.00591826038349922
4	D	26	50	20120618	22	3658	72.04	0.00640250330000106	0.00586770854189474
4	D	26	50	20120618	22	3660	72.08	0.00768091346951337	0.00611486711065678
4	D	26	50	20120618	22	3662	72.12	0.00760476655446095	0.00578162748367343
4	D	26	50	20120618	22	3664	72.16	0.00774770111921	0.00585455847708501
4	D	26	50	20120618	22	3666	72.2	0.00814477693218531	0.00584723992189973
4	D	26	50	20120618	22	3668	72.24	0.00842052029257681	0.00554677610843794
4	D	26	50	20120618	22	3670	72.28	0.0086473884322527	0.00578846520624751
4	D	26	50	20120618	22	3672	72.32	0.00939034128460472	0.00557314694873551
4	D	26	50	20120618	22	3674	72.36	0.00999980326611315	0.00573089497628635
4	D	26	50	20120618	22	3676	72.4	0.0101143146838429	0.00528645262562377
4	D	26	50	20120618	22	3678	72.44	0.0106442770742066	0.00530336661982975
4	D	26	50	20120618	22	3680	72.48	0.0114350367089279	0.00573924350320911
4	D	26	50	20120618	22	3682	72.52	0.0117105446027612	0.00516471005110688
4	D	26	50	20120618	22	3684	72.56	0.0120394645144183	0.00508274435435208
4	D	26	50	20120618	22	3686	72.6	0.0123803819068318	0.00488384228787212
4	D	26	50	20120618	22	3688	72.64	0.0126982264049751	0.00503801985044203
4	D	26	50	20120618	22	3690	72.68	0.0126842964013858	0.00479993699721652
4	D	26	50	20120618	22	3692	72.72	0.0128051833766974	0.00467633473186512
4	D	26	50	20120618	22	3694	72.76	0.0128409629798255	0.00476230477432178
4	D	26	50	20120618	22	3696	72.8	0.01276930477862	0.00485933396683619
4	D	26	50	20120618	22	3698	72.84	0.0123188424036651	0.00531920086198087
4	D	26	50	20120618	22	3700	72.88	0.0124800768919113	0.00536386172628061
4	D	26	50	20120618	22	3702	72.92	0.0126989193696207	0.00559687462388501
4	D	26	50	20120618	22	3704	72.96	0.0128189224614559	0.00621458189472614
4	D	26	50	20120618	22	3706	73	0.0126324089057823	0.00643759630244457
4	D	26	50	20120618	22	3708	73.04	0.0126169798358168	0.00682770711362519
4	D	26	50	20120618	22	3710	73.08	0.0123412011200862	0.00747410877764687
4	D	26	50	20120618	22	3712	73.12	0.0118986654121485	0.00800764912832337
4	D	26	50	20120618	22	3714	73.16	0.0118862132617318	0.0076778757387814
4	D	26	50	20120618	22	3716	73.2	0.0117334852680633	0.00774327604497334
4	D	26	50	20120618	22	3718	73.24	0.0115290677686901	0.00789374129694202
4	D	26	50	20120618	22	3720	73.28	0.0113957003586905	0.00830296520441812
4	D	26	50	20120618	22	3722	73.32	0.0111301888334227	0.0089323255950132
4	D	26	50	20120618	22	3724	73.36	0.0111161456927484	0.00889755008351445
4	D	26	50	20120618	22	3726	73.4	0.0106710248024186	0.00913442802678482
4	D	26	50	20120618	22	3728	73.44	0.0104832780525186	0.00897956739906428
4	D	26	50	20120618	22	3730	73.48	0.0101912924493632	0.00906234838993778
4	D	26	50	20120618	22	3732	73.52	0.0102964335708714	0.00953403669625033
4	D	26	50	20120618	22	3734	73.56	0.009866800864634	0.0097232389547487
4	D	26	50	20120618	22	3736	73.6	0.00985903591293776	0.00962879869229223
4	D	26	50	20120618	22	3738	73.64	0.00973562569778812	0.00946633977794377
4	D	26	50	20120618	22	3740	73.68	0.00948804293566805	0.0102341834253897
4	D	26	50	20120618	22	3742	73.72	0.00970863408844735	0.00984610696041852
4	D	26	50	20120618	22	3744	73.76	0.00934855622358407	0.0102644079976447
4	D	26	50	20120618	22	3746	73.8	0.0095550851438059	0.0106219098725041
4	D	26	50	20120618	22	3748	73.84	0.00950637821450422	0.0102697155411443
4	D	26	50	20120618	22	3750	73.88	0.00947476134899702	0.0103341421612985
4	D	26	50	20120618	22	3752	73.92	0.00973090724494794	0.0101469391765133
4	D	26	50	20120618	22	3754	73.96	0.00930407142887284	0.00996620056192168
4	D	26	50	20120618	22	3756	74	0.009379311125925	0.0099618129643444
4	D	26	50	20120618	22	3758	74.04	0.00926071941922507	0.00941904769860056
4	D	26	50	20120618	22	3760	74.08	0.0091332259452568	0.0095075513046542
4	D	26	50	20120618	22	3762	74.12	0.00935292119374433	0.00954583689421477
4	D	26	50	20120618	22	3764	74.16	0.009112019812889	0.0094215600489941
4	D	26	50	20120618	22	3766	74.2	0.00930697226373198	0.00924674599927934
4	D	26	50	20120618	22	3768	74.24	0.00911000243724229	0.00856372143658237
4	D	26	50	20120618	22	3770	74.28	0.0090958743730435	0.00882639753436823
4	D	26	50	20120618	22	3772	74.32	0.00900172034741207	0.00901633624457919
4	D	26	50	20120618	22	3774	74.36	0.0088739673652551	0.0090671701510787
4	D	26	50	20120618	22	3776	74.4	0.0091187069217187	0.00848753068090952
4	D	26	50	20120618	22	3778	74.44	0.00886870359166526	0.00875596121368068
4	D	26	50	20120618	22	3780	74.48	0.00884400371540231	0.00890670994475794
4	D	26	50	20120618	22	3782	74.52	0.00862655211673148	0.00907433879962637
4	D	26	50	20120618	22	3784	74.56	0.00862712345901068	0.00906881770987886
4	D	26	50	20120618	22	3786	74.6	0.00855377951523889	0.00909740179440155
4	D	26	50	20120618	22	3788	74.64	0.00845903569184126	0.00915775194396226
4	D	26	50	20120618	22	3790	74.68	0.00860329325337791	0.00911858459224555
4	D	26	50	20120618	22	3792	74.72	0.00825670132904542	0.0084484050484929
4	D	26	50	20120618	22	3794	74.76	0.0083335822209367	0.00883617250780067
4	D	26	50	20120618	22	3796	74.8	0.00833803557944462	0.00849795060643709
4	D	26	50	20120618	22	3798	74.84	0.00832403062253644	0.00848788989115436
4	D	26	50	20120618	22	3800	74.88	0.0083970092042344	0.00825856010064113
4	D	26	50	20120618	22	3802	74.92	0.00851301763773061	0.00848397393380015
4	D	26	50	20120618	22	3804	74.96	0.00850367378730265	0.0083468561708545
4	D	26	50	20120618	22	3806	75	0.0083892179481659	0.00812199267890327
4	D	26	50	20120618	22	3808	75.04	0.00810327400677035	0.0084056187242701
4	D	26	50	20120618	22	3810	75.08	0.00720908091341746	0.00784936044692763
4	D	26	50	20120618	22	3812	75.12	0.0073573653773623	0.00820445243116609
4	D	26	50	20120618	22	3814	75.16	0.00716286299998555	0.0079569905843056
4	D	26	50	20120618	22	3816	75.2	0.00718257572283146	0.00822638412580205
4	D	26	50	20120618	22	3818	75.24	0.00678469168680526	0.00842588086908499
4	D	26	50	20120618	22	3820	75.28	0.00677008356781273	0.00835881956906404
4	D	26	50	20120618	22	3822	75.32	0.00603567963644526	0.00834815357037662
4	D	26	50	20120618	22	3824	75.36	0.00620750304873968	0.00872104986696925
4	D	26	50	20120618	22	3826	75.4	0.00593721501716503	0.0085838959001564
4	D	26	50	20120618	22	3828	75.44	0.00542648875967673	0.00865227595432427
4	D	26	50	20120618	22	3830	75.48	0.00574910269305919	0.00877954456833613
4	D	26	50	20120618	22	3832	75.52	0.00528700487601988	0.00867876417434752
4	D	26	50	20120618	22	3834	75.56	0.00531959542756476	0.00872590698344923
4	D	26	50	20120618	22	3836	75.6	0.00520334000166988	0.00841632856357794
4	D	26	50	20120618	22	3838	75.64	0.00537715391955335	0.00809410707445905
4	D	26	50	20120618	22	3840	75.68	0.00572631617703545	0.00789079266166448
4	D	26	50	20120618	22	3842	75.72	0.00550644839449331	0.00812969575875616
4	D	26	50	20120618	22	3844	75.76	0.00540116019477463	0.00792357413204029
4	D	26	50	20120618	22	3846	75.8	0.00507449807506988	0.00793826073988553
4	D	26	50	20120618	22	3848	75.84	0.00515703157856998	0.00746425878018494
4	D	26	50	20120618	22	3850	75.88	0.00475378979446272	0.0073523732741978
4	D	26	50	20120618	22	3852	75.92	0.00460886118859073	0.00749960704817646
4	D	26	50	20120618	22	3854	75.96	0.00460227095339007	0.00722225148432384
4	D	26	50	20120618	22	3856	76	0.00446454069455056	0.0066181843032918
4	D	26	50	20120618	22	3858	76.04	0.00482416106132641	0.00664347044178703
4	D	26	50	20120618	22	3860	76.08	0.00480687937159421	0.00666314215243964
4	D	26	50	20120618	22	3862	76.12	0.00472399231470352	0.00641648916502615
4	D	26	50	20120618	22	3864	76.16	0.00463485443386715	0.00636915543709352
4	D	26	50	20120618	22	3866	76.2	0.00446770146186246	0.0059667056125812
4	D	26	50	20120618	22	3868	76.24	0.00429022473085245	0.00559693826349532
4	D	26	50	20120618	22	3870	76.28	0.00408683960737976	0.00560407297091749
4	D	26	50	20120618	22	3872	76.32	0.00385473180645528	0.0057280358607273
4	D	26	50	20120618	22	3874	76.36	0.00349883789241627	0.0054857881485606
4	D	26	50	20120618	22	3876	76.4	0.00342869289972257	0.00557117836345669
4	D	26	50	20120618	22	3878	76.44	0.00308725931935883	0.00511233677314474
4	D	26	50	20120618	22	3880	76.48	0.00335810242975672	0.00483504484890244
4	D	26	50	20120618	22	3882	76.52	0.00307047967544128	0.00454097328074257
4	D	26	50	20120618	22	3884	76.56	0.00303395053912518	0.00476829396875843
4	D	26	50	20120618	22	3886	76.6	0.0028588143315609	0.00491989766264482
4	D	26	50	20120618	22	3888	76.64	0.00259717775145406	0.00502297261813839
4	D	26	50	20120618	22	3890	76.68	0.00273305539052687	0.00458414214973401
4	D	26	50	20120618	22	3892	76.72	0.00234270416304065	0.0048620775411472
4	D	26	50	20120618	22	3894	76.76	0.00238129098009	0.0053090892350099
4	D	26	50	20120618	22	3896	76.8	0.00141010102933371	0.00418707340782652
4	D	26	50	20120618	22	3898	76.84	0.00144810094775467	0.0039956454600237
4	D	26	50	20120618	22	3900	76.88	0.00109423643017768	0.00407177257608624
4	D	26	50	20120618	22	3902	76.92	0.00098375806668509	0.00451024949110002
4	D	26	50	20120618	22	3904	76.96	0.00103534150637265	0.00422226611232617
4	D	26	50	20120618	22	3906	77	0.00122263995057334	0.00384974811786148
4	D	26	50	20120618	22	3908	77.04	0.00113485971475685	0.00384635400531178
4	D	26	50	20120618	22	3910	77.08	0.00133043837936523	0.00367569378367241
4	D	26	50	20120618	22	3912	77.12	0.00118377029081152	0.00410711377300994
4	D	26	50	20120618	22	3914	77.16	0.00116326419415711	0.00394426708130268
4	D	26	50	20120618	22	3916	77.2	0.00123559414680468	0.00385355235234426
4	D	26	50	20120618	22	3918	77.24	0.00130976964815115	0.00351631898626077
4	D	26	50	20120618	22	3920	77.28	0.00141610436590598	0.00375048446791851
4	D	26	50	20120618	22	3922	77.32	0.0012501464043615	0.00273753986173316
4	D	26	50	20120618	22	3924	77.36	0.00112156610727054	0.00319015891237067
4	D	26	50	20120618	22	3926	77.4	0.00139747917328953	0.00267299515474645
4	D	26	50	20120618	22	3928	77.44	0.00102883612398573	0.00243008983327325
4	D	26	50	20120618	22	3930	77.48	0.00101311006917215	0.00253141823501728
4	D	26	50	20120618	22	3932	77.52	0.000859451522979621	0.0017685249714358
4	D	26	50	20120618	22	3934	77.56	0.00103091713924277	0.001228260742377
4	D	26	50	20120618	22	3936	77.6	0.0006557969918233	0.00113867031320066
4	D	26	50	20120618	22	3938	77.64	0.000713299622376171	0.00102908219714559
4	D	26	50	20120618	22	3940	77.68	0.000547507123818491	0.00152264697305449
4	D	26	50	20120618	22	3942	77.72	0.000751974827773171	0.00129340224748703
4	D	26	50	20120618	22	3944	77.76	0.000523868544123421	0.00108403570775228
4	D	26	50	20120618	22	3946	77.8	0.000352723954338940	0.00115933904441475
4	D	26	50	20120618	22	3948	77.84	0.000375693611019001	0.00082865065869792
4	D	26	50	20120618	22	3950	77.88	0.000417291288742641	0.0009361110904484
4	D	26	50	20120618	22	3952	77.92	0.000488578965994741	0.00115518974182274
4	D	26	50	20120618	22	3954	77.96	0.000560057562077771	0.00109783913922783
4	D	26	50	20120618	22	3956	78	0.000677037772423371	0.00160200980974774
4	D	26	50	20120618	22	3958	78.04	0.00104616377565871	0.00160958787312172
4	D	26	50	20120618	22	3960	78.08	0.000891933180080211	0.00140134139052837
4	D	26	50	20120618	22	3962	78.12	0.0014350802834859	0.00146289786425779
4	D	26	50	20120618	22	3964	78.16	0.00171971409743727	0.000961945943805829
4	D	26	50	20120618	22	3966	78.2	0.00179514754174747	0.00127864563607045
4	D	26	50	20120618	22	3968	78.24	0.00187511707605898	0.00095476668865645
4	D	26	50	20120618	22	3970	78.28	0.0021067687931096	0.00074090577822048
4	D	26	50	20120618	22	3972	78.32	0.00231738974027417	0.00061315774581098
4	D	26	50	20120618	22	3974	78.36	0.00321562748441544	0.000280096309736489
4	D	26	50	20120618	22	3976	78.4	0.00319934281524471	2.15002887887592e-05
4	D	26	50	20120618	22	3978	78.44	0.00419294805096461	-0.00055686356074716
4	D	26	50	20120618	22	3980	78.48	0.0047205204204079	-0.00102631175277691
4	D	26	50	20120618	22	3982	78.52	0.00492276710196287	-0.00092962197151746
4	D	26	50	20120618	22	3984	78.56	0.0050680139058864	-0.00169590651922151
4	D	26	50	20120618	22	3986	78.6	0.00537591648268627	-0.00185069219362324
4	D	26	50	20120618	22	3988	78.64	0.00581085786379412	-0.00191301658531702
4	D	26	50	20120618	22	3990	78.68	0.00597115190002129	-0.00189248927545918
4	D	26	50	20120618	22	3992	78.72	0.00618984588530667	-0.00210645978744623
4	D	26	50	20120618	22	3994	78.76	0.00641653017721945	-0.00133892366073948
4	D	26	50	20120618	22	3996	78.8	0.00654810153599484	-0.00186845471596665
4	D	26	50	20120618	22	3998	78.84	0.00696879471546177	-0.00208315354793832
4	D	26	50	20120618	22	4000	78.88	0.00779298423747719	-0.00170990016242119
4	D	26	50	20120618	22	4002	78.92	0.00778205236664004	-0.00212856394542612
4	D	26	50	20120618	22	4004	78.96	0.00851851115031365	-0.00193741176926796
4	D	26	50	20120618	22	4006	79	0.00882254585302042	-0.00191937347527989
4	D	26	50	20120618	22	4008	79.04	0.00949011829407083	-0.00156042485994616
4	D	26	50	20120618	22	4010	79.08	0.00979871383551627	-0.00170143609425039
4	D	26	50	20120618	22	4012	79.12	0.0100400069535284	-0.00194902246261504
4	D	26	50	20120618	22	4014	79.16	0.0102826294322891	-0.00246218399585778
4	D	26	50	20120618	22	4016	79.2	0.0105622901642484	-0.00255007736875928
4	D	26	50	20120618	22	4018	79.24	0.0104536573494547	-0.00361133858130308
4	D	26	50	20120618	22	4020	79.28	0.0103365251111511	-0.00321471531666768
4	D	26	50	20120618	22	4022	79.32	0.0106550201475332	-0.00283878906751768
4	D	26	50	20120618	22	4024	79.36	0.010355397791141	-0.00332981108744148
4	D	26	50	20120618	22	4026	79.4	0.0106259439166908	-0.00339577707905838
4	D	26	50	20120618	22	4028	79.44	0.0107994325654549	-0.00334853527500728
4	D	26	50	20120618	22	4030	79.48	0.0108561566714417	-0.00369530044050118
4	D	26	50	20120618	22	4032	79.52	0.0110406973991958	-0.00406145447393518
4	D	26	50	20120618	22	4034	79.56	0.0115640059147485	-0.00402505968790748
4	D	26	50	20120618	22	4036	79.6	0.0110546061895817	-0.00407243584224698
4	D	26	50	20120618	22	4038	79.64	0.0114084989914299	-0.00442381134395418
4	D	26	50	20120618	22	4040	79.68	0.0113695303367187	-0.00486512375716058
4	D	26	50	20120618	22	4042	79.72	0.0110190175052846	-0.00448349822735418
4	D	26	50	20120618	22	4044	79.76	0.0113697424687531	-0.00476478530491018
4	D	26	50	20120618	22	4046	79.8	0.0110438369533042	-0.00410696386637238
4	D	26	50	20120618	22	4048	79.84	0.0109674764920039	-0.00426365165801548
4	D	26	50	20120618	22	4050	79.88	0.0108590487381767	-0.00437688773795468
4	D	26	50	20120618	22	4052	79.92	0.0107958263208709	-0.00404512030728978
[truncated: 1,917 more rows]
