# Supplementary material for: How Do Ants Make Sense of Gravity? A Boltzmann Walker Analysis of Lasius niger Trajectories on Various Inclines
Source: PLoS One. 2013 Oct 29;8(10):e76531. doi: 10.1371/journal.pone.0076531 (PMC3812222; doi:10.1371/journal.pone.0076531)
Supplement: Dataset S4 — Trajectories for . (ZIP) [file pone.0076531.s008.zip › Incline4/4-D-26-50-20120618-23.txt]

Pente	Colonie	Temperature	Humidite	Date	Indiv	Frame	Time	X	Y
4	D	26	50	20120618	23	24	0	0	0
4	D	26	50	20120618	23	26	0.04	-7.74069793364907e-05	-3.7625151826929e-05
4	D	26	50	20120618	23	28	0.08	-0.000212959349289952	1.29612672991608e-05
4	D	26	50	20120618	23	30	0.12	-0.000272045191925901	0.000116467557929240
4	D	26	50	20120618	23	32	0.16	-0.000807211888199131	0.00011949397495272
4	D	26	50	20120618	23	34	0.2	-0.00079709319016035	0.000250966338778731
4	D	26	50	20120618	23	36	0.24	-0.00118849093568272	-5.03601449560985e-05
4	D	26	50	20120618	23	38	0.28	-0.00128422612278757	-0.00041580000054112
4	D	26	50	20120618	23	40	0.32	-0.00143174061815836	-0.00109329102841123
4	D	26	50	20120618	23	42	0.36	-0.00140584919625844	-0.00134418948493897
4	D	26	50	20120618	23	44	0.4	-0.00153932337938199	-0.00148433875607692
4	D	26	50	20120618	23	46	0.44	-0.00175476820900782	-0.00228412248753968
4	D	26	50	20120618	23	48	0.48	-0.00168294666613592	-0.0027356589576952
4	D	26	50	20120618	23	50	0.52	-0.00186735587202868	-0.00379265207370778
4	D	26	50	20120618	23	52	0.56	-0.00219107642752369	-0.00409303810542364
4	D	26	50	20120618	23	54	0.6	-0.00178574160734413	-0.00560353839819091
4	D	26	50	20120618	23	56	0.64	-0.00185150960906229	-0.00531391453168471
4	D	26	50	20120618	23	58	0.68	-0.00177124591832981	-0.00531765512655719
4	D	26	50	20120618	23	60	0.72	-0.00230511153812565	-0.00557023366879703
4	D	26	50	20120618	23	62	0.76	-0.0023279086607511	-0.00633492722624339
4	D	26	50	20120618	23	64	0.8	-0.00286914940427472	-0.00652487732087359
4	D	26	50	20120618	23	66	0.84	-0.00279668510133873	-0.00595475126533849
4	D	26	50	20120618	23	68	0.88	-0.00341891078451164	-0.00649749814630599
4	D	26	50	20120618	23	70	0.92	-0.00392205261466493	-0.00639889210566949
4	D	26	50	20120618	23	72	0.96	-0.00510369875670577	-0.00651041698719829
4	D	26	50	20120618	23	74	1	-0.00596220417081217	-0.00748282316161819
4	D	26	50	20120618	23	76	1.04	-0.00680436127613753	-0.00734787183242879
4	D	26	50	20120618	23	78	1.08	-0.00754975788952533	-0.00747080234633799
4	D	26	50	20120618	23	80	1.12	-0.00855882755054978	-0.00795713624830249
4	D	26	50	20120618	23	82	1.16	-0.00897589327222923	-0.00827522116275149
4	D	26	50	20120618	23	84	1.2	-0.00957649563003346	-0.00792975707373499
4	D	26	50	20120618	23	86	1.24	-0.00986708116176207	-0.00821805157949259
4	D	26	50	20120618	23	88	1.28	-0.0105410599902500	-0.00732167352618579
4	D	26	50	20120618	23	90	1.32	-0.0104135615665343	-0.00758445561927819
4	D	26	50	20120618	23	92	1.36	-0.0106290947845078	-0.00694431892133779
4	D	26	50	20120618	23	94	1.4	-0.0109234986928548	-0.00649995180683669
4	D	26	50	20120618	23	96	1.44	-0.0110021006826515	-0.00567614412248319
4	D	26	50	20120618	23	98	1.48	-0.0116263204069473	-0.00558591729720374
4	D	26	50	20120618	23	100	1.52	-0.0115725661494415	-0.00443962649422223
4	D	26	50	20120618	23	102	1.56	-0.0121041690275376	-0.0044148777568807
4	D	26	50	20120618	23	104	1.6	-0.0122723968018497	-0.00432846223715189
4	D	26	50	20120618	23	106	1.64	-0.0125213054598951	-0.00380866097123385
4	D	26	50	20120618	23	108	1.68	-0.0129203116743831	-0.00244213469018397
4	D	26	50	20120618	23	110	1.72	-0.0130531133989577	-0.00254462981811696
4	D	26	50	20120618	23	112	1.76	-0.0127892989299649	-0.00241648085616252
4	D	26	50	20120618	23	114	1.8	-0.0127081654978915	-0.00171152367959078
4	D	26	50	20120618	23	116	1.84	-0.0129944433351091	-0.00088365861652676
4	D	26	50	20120618	23	118	1.88	-0.0128581722618233	-0.00051330182322808
4	D	26	50	20120618	23	120	1.92	-0.0128226672989690	0.00072397127791785
4	D	26	50	20120618	23	122	1.96	-0.0133303628967932	0.00131772177101238
4	D	26	50	20120618	23	124	2	-0.0132056434027275	0.00161197718693535
4	D	26	50	20120618	23	126	2.04	-0.0138327693358940	0.0019692711724011
4	D	26	50	20120618	23	128	2.08	-0.0138253164304203	0.00208373761813958
4	D	26	50	20120618	23	130	2.12	-0.0136981220626205	0.00200649327336277
4	D	26	50	20120618	23	132	2.16	-0.0144270925854813	0.00187560780816514
4	D	26	50	20120618	23	134	2.2	-0.0150543104425294	0.00167637340149801
4	D	26	50	20120618	23	136	2.24	-0.0139924764734928	0.00225727576437839
4	D	26	50	20120618	23	138	2.28	-0.0143662106916212	0.00203764839814184
4	D	26	50	20120618	23	140	2.32	-0.0150067150850877	0.00126467462028777
4	D	26	50	20120618	23	142	2.36	-0.0140801577143600	0.00236754199583662
4	D	26	50	20120618	23	144	2.4	-0.0142441287058493	0.00291753672131133
4	D	26	50	20120618	23	146	2.44	-0.0136706014666967	0.00254670871205366
4	D	26	50	20120618	23	148	2.48	-0.0135703266540566	0.00226810156919835
4	D	26	50	20120618	23	150	2.52	-0.0131823795896265	0.00261365051102859
4	D	26	50	20120618	23	152	2.56	-0.0133642898801545	0.00213571703762461
4	D	26	50	20120618	23	154	2.6	-0.0133265445201748	0.00265231510982387
4	D	26	50	20120618	23	156	2.64	-0.0132547661108165	0.00273556279117297
4	D	26	50	20120618	23	158	2.68	-0.0130186772987140	0.00227592924126609
4	D	26	50	20120618	23	160	2.72	-0.0125558617682917	0.00246090837522449
4	D	26	50	20120618	23	162	2.76	-0.0123559626812503	0.00313159915717993
4	D	26	50	20120618	23	164	2.8	-0.0122469268155913	0.00330782430918724
4	D	26	50	20120618	23	166	2.84	-0.0116220706951924	0.00385141971829221
4	D	26	50	20120618	23	168	2.88	-0.0115739237944614	0.00452579452657763
4	D	26	50	20120618	23	170	2.92	-0.0115976260137668	0.00424790156157132
4	D	26	50	20120618	23	172	2.96	-0.0116348622568641	0.00458229235839444
4	D	26	50	20120618	23	174	3	-0.011501813044916	0.0045701725481649
4	D	26	50	20120618	23	176	3.04	-0.011191209320212	0.00522056936550029
4	D	26	50	20120618	23	178	3.08	-0.0112504648684754	0.0052967389079697
4	D	26	50	20120618	23	180	3.12	-0.0112716356455042	0.0052639008690514
4	D	26	50	20120618	23	182	3.16	-0.0111067171309280	0.00555727240149788
4	D	26	50	20120618	23	184	3.2	-0.0113649313142139	0.00568033019462778
4	D	26	50	20120618	23	186	3.24	-0.0113965743426720	0.00483943173937293
4	D	26	50	20120618	23	188	3.28	-0.0112317548230452	0.00508955662108204
4	D	26	50	20120618	23	190	3.32	-0.0107057875859953	0.00479956505904963
4	D	26	50	20120618	23	192	3.36	-0.0108639673729467	0.0042596324630712
4	D	26	50	20120618	23	194	3.4	-0.0103007073242569	0.00427280586240471
4	D	26	50	20120618	23	196	3.44	-0.010729475663165	0.00410453566168575
4	D	26	50	20120618	23	198	3.48	-0.0103102320525995	0.0037328803374941
4	D	26	50	20120618	23	200	3.52	-0.00986947118268248	0.00398605992049794
4	D	26	50	20120618	23	202	3.56	-0.0100888906595254	0.00357896864707391
4	D	26	50	20120618	23	204	3.6	-0.0098160916917707	0.00358356766957875
4	D	26	50	20120618	23	206	3.64	-0.00954188346020116	0.00351939843629285
4	D	26	50	20120618	23	208	3.68	-0.00975560507060123	0.00366065574375692
4	D	26	50	20120618	23	210	3.72	-0.00956541173123836	0.00372390361690693
4	D	26	50	20120618	23	212	3.76	-0.00893634903259816	0.00251570632233932
4	D	26	50	20120618	23	214	3.8	-0.00858049825207281	0.00263494644595759
4	D	26	50	20120618	23	216	3.84	-0.00784387188409206	0.00224253965905846
4	D	26	50	20120618	23	218	3.88	-0.00775025801733078	0.00207183701101221
4	D	26	50	20120618	23	220	3.92	-0.00696232751684104	0.0018099967841524
4	D	26	50	20120618	23	222	3.96	-0.00712649791244269	0.00178854882126545
4	D	26	50	20120618	23	224	4	-0.0060681966488849	0.00146113292573195
4	D	26	50	20120618	23	226	4.04	-0.00591481458144382	0.00147890605467708
4	D	26	50	20120618	23	228	4.08	-0.00594983828742278	0.00157718611908741
4	D	26	50	20120618	23	230	4.12	-0.00545856383037814	0.00114284365742323
4	D	26	50	20120618	23	232	4.16	-0.00501739418203093	0.00120961440726779
4	D	26	50	20120618	23	234	4.2	-0.0048816368218216	0.00086663219234258
4	D	26	50	20120618	23	236	4.24	-0.00478188668241318	0.000501770750104571
4	D	26	50	20120618	23	238	4.28	-0.00443704131183021	0.00031622946625513
4	D	26	50	20120618	23	240	4.32	-0.00451247546324719	0.000469784774857601
4	D	26	50	20120618	23	242	4.36	-0.00442272522793831	-0.000688169047372799
4	D	26	50	20120618	23	244	4.4	-0.00400457409734974	-0.00096886569076652
4	D	26	50	20120618	23	246	4.44	-0.00371173784473661	-0.00194619120706316
4	D	26	50	20120618	23	248	4.48	-0.00372277578159093	-0.00229929912038429
4	D	26	50	20120618	23	250	4.52	-0.00307838937189563	-0.00282863925678054
4	D	26	50	20120618	23	252	4.56	-0.00297209708054767	-0.0037538036271494
4	D	26	50	20120618	23	254	4.6	-0.00287933174192381	-0.00412038899571994
4	D	26	50	20120618	23	256	4.64	-0.00269319295284426	-0.00471253435642118
4	D	26	50	20120618	23	258	4.68	-0.00290041059507098	-0.00473222728027722
4	D	26	50	20120618	23	260	4.72	-0.00329619240263671	-0.00497113037736891
4	D	26	50	20120618	23	262	4.76	-0.00352716176164349	-0.00553745219842121
4	D	26	50	20120618	23	264	4.8	-0.00394033839602641	-0.00548419291566224
4	D	26	50	20120618	23	266	4.84	-0.00373426626678522	-0.00617292199160579
4	D	26	50	20120618	23	268	4.88	-0.00395320773944401	-0.00687637303073359
4	D	26	50	20120618	23	270	4.92	-0.00422904302371707	-0.00775805740512729
4	D	26	50	20120618	23	272	4.96	-0.00427612219320847	-0.00822133962602509
4	D	26	50	20120618	23	274	5	-0.00433350390850176	-0.00846808453732009
4	D	26	50	20120618	23	276	5.04	-0.0041380030256393	-0.00896625540680169
4	D	26	50	20120618	23	278	5.08	-0.00370715579279452	-0.0096847395360975
4	D	26	50	20120618	23	280	5.12	-0.00344041390172752	-0.0103758444908258
4	D	26	50	20120618	23	282	5.16	-0.00318306238871468	-0.0102094269098735
4	D	26	50	20120618	23	284	5.2	-0.00265611934430665	-0.0100145412099107
4	D	26	50	20120618	23	286	5.24	-0.0017895953393016	-0.0103599982278594
4	D	26	50	20120618	23	288	5.28	-0.00138071791414829	-0.0096538531118953
4	D	26	50	20120618	23	290	5.32	-0.000580867007541311	-0.0101975050895427
4	D	26	50	20120618	23	292	5.36	-0.000377708158238611	-0.0101657489239997
4	D	26	50	20120618	23	294	5.4	-0.000252981593105111	-0.00997823127669679
4	D	26	50	20120618	23	296	5.44	-2.59225345983008e-05	-0.0103998719792505
4	D	26	50	20120618	23	298	5.48	-4.50427019616124e-06	-0.0102562656630593
4	D	26	50	20120618	23	300	5.52	-1.62634559670166e-07	-0.0104733898712905
4	D	26	50	20120618	23	302	5.56	-0.00024202850906453	-0.00991976061696049
4	D	26	50	20120618	23	304	5.6	2.71175450585002e-05	-0.0106193508530630
4	D	26	50	20120618	23	306	5.64	-2.35113004744512e-05	-0.0110761418337095
4	D	26	50	20120618	23	308	5.68	0.000113808836431969	-0.0108078655209273
4	D	26	50	20120618	23	310	5.72	0.00021797980743638	-0.0107283018659082
4	D	26	50	20120618	23	312	5.76	0.00014091931042267	-0.0106161405882764
4	D	26	50	20120618	23	314	5.8	0.000349805724652989	-0.0111533932495542
4	D	26	50	20120618	23	316	5.84	0.000572424152573948	-0.0108227289054679
4	D	26	50	20120618	23	318	5.88	0.00123334271881339	-0.0108950800713189
4	D	26	50	20120618	23	320	5.92	0.0011882363772415	-0.0112688496447863
4	D	26	50	20120618	23	322	5.96	0.00133026584531063	-0.0108823026517829
4	D	26	50	20120618	23	324	6	0.00132797481933958	-0.0110408642763961
4	D	26	50	20120618	23	326	6.04	0.0013234564070078	-0.0113582067287248
4	D	26	50	20120618	23	328	6.08	0.00124780305248865	-0.0111097223347481
4	D	26	50	20120618	23	330	6.12	0.00109631956675506	-0.0114839444565554
4	D	26	50	20120618	23	332	6.16	0.00136960926661585	-0.0112264939485932
4	D	26	50	20120618	23	334	6.2	0.00127046582482568	-0.0116028232486085
4	D	26	50	20120618	23	336	6.24	0.0012145195362982	-0.0113626332171751
4	D	26	50	20120618	23	338	6.28	0.00141510451691739	-0.0115458657973839
4	D	26	50	20120618	23	340	6.32	0.0014903760337747	-0.0118746350952966
4	D	26	50	20120618	23	342	6.36	0.00136249577239711	-0.0115809382937308
4	D	26	50	20120618	23	344	6.4	0.00154545258096132	-0.0115091386711691
4	D	26	50	20120618	23	346	6.44	0.00168569306887405	-0.0119963847408813
4	D	26	50	20120618	23	348	6.48	0.0018997837890139	-0.0114915317123176
4	D	26	50	20120618	23	350	6.52	0.00139346704941308	-0.0116318499819762
4	D	26	50	20120618	23	352	6.56	0.00178170402762356	-0.0113994593383393
4	D	26	50	20120618	23	354	6.6	0.00152409795616948	-0.0119496661958483
4	D	26	50	20120618	23	356	6.64	0.000986463457229919	-0.0116116196569665
4	D	26	50	20120618	23	358	6.68	0.000587584521962579	-0.0114670163202138
4	D	26	50	20120618	23	360	6.72	0.000252698750392640	-0.0117272316156905
4	D	26	50	20120618	23	362	6.76	-2.18142441996e-05	-0.0115076183915896
4	D	26	50	20120618	23	364	6.8	-8.70872711709412e-05	-0.0114413695572602
4	D	26	50	20120618	23	366	6.84	-0.00041384838582505	-0.0110925608531687
4	D	26	50	20120618	23	368	6.88	-0.00127955921803174	-0.0119179665988477
4	D	26	50	20120618	23	370	6.92	-0.00127622167402454	-0.0112693234063297
4	D	26	50	20120618	23	372	6.96	-0.00180790233386652	-0.0115699215700799
4	D	26	50	20120618	23	374	7	-0.00185820591028013	-0.0108712576438607
4	D	26	50	20120618	23	376	7.04	-0.00233748995763618	-0.0112218482570408
4	D	26	50	20120618	23	378	7.08	-0.00273531530379954	-0.0116437152337645
4	D	26	50	20120618	23	380	7.12	-0.00354705267539827	-0.0121389516101041
4	D	26	50	20120618	23	382	7.16	-0.00412869750039889	-0.0120730280448941
4	D	26	50	20120618	23	384	7.2	-0.0048376922566912	-0.0129459301530655
4	D	26	50	20120618	23	386	7.24	-0.00533061639385635	-0.0132121558561822
4	D	26	50	20120618	23	388	7.28	-0.006284503441677	-0.013644056678131
4	D	26	50	20120618	23	390	7.32	-0.00690902015082095	-0.0134712397808090
4	D	26	50	20120618	23	392	7.36	-0.00750433334990191	-0.0135404655346871
4	D	26	50	20120618	23	394	7.4	-0.0073136266510159	-0.014192912961688
4	D	26	50	20120618	23	396	7.44	-0.0074652303449023	-0.0142104492098614
4	D	26	50	20120618	23	398	7.48	-0.00703439018312533	-0.0143061207573559
4	D	26	50	20120618	23	400	7.52	-0.00696410376907539	-0.0144319857644071
4	D	26	50	20120618	23	402	7.56	-0.00717814499174055	-0.0145232732498583
4	D	26	50	20120618	23	404	7.6	-0.00735838651026501	-0.0141921351442287
4	D	26	50	20120618	23	406	7.64	-0.00735110331041878	-0.0151521740210456
4	D	26	50	20120618	23	408	7.68	-0.00771413193187996	-0.0153382845258539
4	D	26	50	20120618	23	410	7.72	-0.00793029447488868	-0.0158310672416628
4	D	26	50	20120618	23	412	7.76	-0.00853670925043427	-0.0162855954806095
4	D	26	50	20120618	23	414	7.8	-0.00889344462154288	-0.0163785800223356
4	D	26	50	20120618	23	416	7.84	-0.00908846467179413	-0.0165656804766375
4	D	26	50	20120618	23	418	7.88	-0.0096057132822321	-0.0171935205876531
4	D	26	50	20120618	23	420	7.92	-0.0104070066866727	-0.0179168908248069
4	D	26	50	20120618	23	422	7.96	-0.0107788034322206	-0.0188484332983421
4	D	26	50	20120618	23	424	8	-0.0111583783523615	-0.0190024411552845
4	D	26	50	20120618	23	426	8.04	-0.0120435346210508	-0.0198397970055656
4	D	26	50	20120618	23	428	8.08	-0.012455424321092	-0.0198607980769669
4	D	26	50	20120618	23	430	8.12	-0.0127823904967127	-0.019496779506012
4	D	26	50	20120618	23	432	8.16	-0.0134795977829626	-0.0203124978887888
4	D	26	50	20120618	23	434	8.2	-0.0135284588615426	-0.0203721069904428
4	D	26	50	20120618	23	436	8.24	-0.0134409190420317	-0.0206338779208381
4	D	26	50	20120618	23	438	8.28	-0.0132385450812561	-0.0204332010163374
4	D	26	50	20120618	23	440	8.32	-0.0136024222308547	-0.0208766983894976
4	D	26	50	20120618	23	442	8.36	-0.0136238475663247	-0.0213154581472238
4	D	26	50	20120618	23	444	8.4	-0.0138033112673898	-0.0218592232619563
4	D	26	50	20120618	23	446	8.44	-0.0134570410766427	-0.0222561222982363
4	D	26	50	20120618	23	448	8.48	-0.0134856081906027	-0.0218988919523808
4	D	26	50	20120618	23	450	8.52	-0.0134862445867057	-0.0223239338385521
4	D	26	50	20120618	23	452	8.56	-0.0135684811053577	-0.02229770017697
4	D	26	50	20120618	23	454	8.6	-0.0134172309648619	-0.0232049888879105
4	D	26	50	20120618	23	456	8.64	-0.0132145034506958	-0.0228223734086105
4	D	26	50	20120618	23	458	8.68	-0.0132348681259939	-0.0234389705218051
4	D	26	50	20120618	23	460	8.72	-0.013305225250722	-0.0232551934693748
4	D	26	50	20120618	23	462	8.76	-0.0135599958239835	-0.0241995345756494
4	D	26	50	20120618	23	464	8.8	-0.0136621020431868	-0.0244296271222475
4	D	26	50	20120618	23	466	8.84	-0.0137745320213955	-0.0250332134706683
4	D	26	50	20120618	23	468	8.88	-0.0142811033194375	-0.0260235872283982
4	D	26	50	20120618	23	470	8.92	-0.0144962052022745	-0.0269046422777566
4	D	26	50	20120618	23	472	8.96	-0.0147631380121724	-0.0276695196829661
4	D	26	50	20120618	23	474	9	-0.0148073321859966	-0.0282273562226442
4	D	26	50	20120618	23	476	9.04	-0.0154284547825908	-0.0294575806005526
4	D	26	50	20120618	23	478	9.08	-0.0154698205292903	-0.02968845096461
4	D	26	50	20120618	23	480	9.12	-0.0156562138768110	-0.0306153265333893
4	D	26	50	20120618	23	482	9.16	-0.0158925996737617	-0.0319809618598949
4	D	26	50	20120618	23	484	9.2	-0.0160367080357675	-0.0332113276591595
4	D	26	50	20120618	23	486	9.24	-0.0162100199078363	-0.0343919838517066
4	D	26	50	20120618	23	488	9.28	-0.0165982922413859	-0.0359568818691506
4	D	26	50	20120618	23	490	9.32	-0.0165201569420648	-0.0367551347144321
4	D	26	50	20120618	23	492	9.36	-0.0165174699362962	-0.0373232243024374
4	D	26	50	20120618	23	494	9.4	-0.0165716343157351	-0.0380833640922129
4	D	26	50	20120618	23	496	9.44	-0.0165536030928149	-0.0387864403647467
4	D	26	50	20120618	23	498	9.48	-0.0165968780278235	-0.0398475248005952
4	D	26	50	20120618	23	500	9.52	-0.0169321880634622	-0.0410705366893355
4	D	26	50	20120618	23	502	9.56	-0.0168248492540780	-0.0415205394448826
4	D	26	50	20120618	23	504	9.6	-0.0169160660288511	-0.0425516425532088
4	D	26	50	20120618	23	506	9.64	-0.0171129952674116	-0.0433470669713655
4	D	26	50	20120618	23	508	9.68	-0.0167352588249017	-0.043678700051742
4	D	26	50	20120618	23	510	9.72	-0.0166348496619732	-0.044158401292099
4	D	26	50	20120618	23	512	9.76	-0.0163225913074012	-0.0445019137663994
4	D	26	50	20120618	23	514	9.8	-0.0160362837716988	-0.0449338852990263
4	D	26	50	20120618	23	516	9.84	-0.0159626739557773	-0.0455861913046709
4	D	26	50	20120618	23	518	9.88	-0.0154701740826809	-0.0457443710916223
4	D	26	50	20120618	23	520	9.92	-0.0153071152589392	-0.0461587356653976
4	D	26	50	20120618	23	522	9.96	-0.0150250503639239	-0.0460364769029305
4	D	26	50	20120618	23	524	10	-0.0151642796891395	-0.0466043543589014
4	D	26	50	20120618	23	526	10.04	-0.0149016602306069	-0.0467869293298038
4	D	26	50	20120618	23	528	10.08	-0.0147859775612047	-0.0478413669619091
4	D	26	50	20120618	23	530	10.12	-0.0145319848054025	-0.0483958800997156
4	D	26	50	20120618	23	532	10.16	-0.0144668602708552	-0.0502433379869217
4	D	26	50	20120618	23	534	10.2	-0.0144153828971849	-0.0499999518328373
4	D	26	50	20120618	23	536	10.24	-0.0142034629948633	-0.0509845980256396
4	D	26	50	20120618	23	538	10.28	-0.0138717592038087	-0.0519518493916247
4	D	26	50	20120618	23	540	10.32	-0.0135153773860906	-0.0526706941453789
4	D	26	50	20120618	23	542	10.36	-0.0134573946300333	-0.0528344600759017
4	D	26	50	20120618	23	544	10.4	-0.0128564245767029	-0.0539042419251588
4	D	26	50	20120618	23	546	10.44	-0.012764712827183	-0.0548545227283954
4	D	26	50	20120618	23	548	10.48	-0.0128079877621916	-0.0557516998123649
4	D	26	50	20120618	23	550	10.52	-0.0126908908792271	-0.056410864753787
4	D	26	50	20120618	23	552	10.56	-0.0127363578452574	-0.0574049861774572
4	D	26	50	20120618	23	554	10.6	-0.012619897358396	-0.0585765914032052
4	D	26	50	20120618	23	556	10.64	-0.0128383933537826	-0.0591783392739949
4	D	26	50	20120618	23	558	10.68	-0.0131139528664110	-0.0607910377098471
4	D	26	50	20120618	23	560	10.72	-0.0132355752327751	-0.0604640715342264
4	D	26	50	20120618	23	562	10.76	-0.0137134379955010	-0.0612956291089018
4	D	26	50	20120618	23	564	10.8	-0.0143588143546900	-0.0614767191555637
4	D	26	50	20120618	23	566	10.84	-0.0144778204259636	-0.0616035034014304
4	D	26	50	20120618	23	568	10.88	-0.0145008013963522	-0.0619063572358126
4	D	26	50	20120618	23	570	10.92	-0.014242636710541	-0.0615651782138901
4	D	26	50	20120618	23	572	10.96	-0.0139532179050014	-0.0620411317883068
4	D	26	50	20120618	23	574	11	-0.0137735420719019	-0.0618384042741406
4	D	26	50	20120618	23	576	11.04	-0.0134492629020497	-0.061864284382332
4	D	26	50	20120618	23	578	11.08	-0.0133563490710018	-0.0624286970150751
4	D	26	50	20120618	23	580	11.12	-0.0130884263116102	-0.062698599673454
4	D	26	50	20120618	23	582	11.16	-0.0123033963631369	-0.0627304194786074
4	D	26	50	20120618	23	584	11.2	-0.0118430698485845	-0.0639462188781796
4	D	26	50	20120618	23	586	11.24	-0.0117124672260993	-0.0634144038680492
4	D	26	50	20120618	23	588	11.28	-0.0107597115491285	-0.0644705385564294
4	D	26	50	20120618	23	590	11.32	-0.0105196487969157	-0.0651048840498318
4	D	26	50	20120618	23	592	11.36	-0.00966348390625503	-0.0655643620362469
4	D	26	50	20120618	23	594	11.4	-0.00962876496329877	-0.0663750599608772
4	D	26	50	20120618	23	596	11.44	-0.0095090517852439	-0.066144896703601
4	D	26	50	20120618	23	598	11.48	-0.00926898903303105	-0.0667865961075278
4	D	26	50	20120618	23	600	11.52	-0.00900233906584561	-0.0674868439529369
4	D	26	50	20120618	23	602	11.56	-0.0089378509274014	-0.0681202702075238
4	D	26	50	20120618	23	604	11.6	-0.00871581939810883	-0.0685733842329081
4	D	26	50	20120618	23	606	11.64	-0.00820458119531096	-0.0690956533014925
4	D	26	50	20120618	23	608	11.68	-0.00821165226312282	-0.0694701370528089
4	D	26	50	20120618	23	610	11.72	-0.00750574756346429	-0.0707570006838903
4	D	26	50	20120618	23	612	11.76	-0.00755036600135716	-0.0701681928671963
4	D	26	50	20120618	23	614	11.8	-0.00663572337989235	-0.0712153472994554
4	D	26	50	20120618	23	616	11.84	-0.00617709392161476	-0.0715640923639366
4	D	26	50	20120618	23	618	11.88	-0.0057219999972431	-0.0711379898175936
4	D	26	50	20120618	23	620	11.92	-0.00540224631079054	-0.0717807498816922
4	D	26	50	20120618	23	622	11.96	-0.00438372970316944	-0.0720915940227018
4	D	26	50	20120618	23	624	12	-0.00397353705940313	-0.0729220909372054
4	D	26	50	20120618	23	626	12.04	-0.00386153134526317	-0.0735262429710512
4	D	26	50	20120618	23	628	12.08	-0.00307947124527085	-0.0740582701132159
4	D	26	50	20120618	23	630	12.12	-0.00215104004157292	-0.0747254960719435
4	D	26	50	20120618	23	632	12.16	-0.00190164347984842	-0.0754422902160323
4	D	26	50	20120618	23	634	12.2	-0.00111336084018167	-0.0761048492700041
4	D	26	50	20120618	23	636	12.24	-0.000668661385493431	-0.0766691911920691
4	D	26	50	20120618	23	638	12.28	-0.000608486598414460	-0.0769738835040824
4	D	26	50	20120618	23	640	12.32	-0.00050680464327984	-0.0770444527608448
4	D	26	50	20120618	23	642	12.36	-0.000214203857224841	-0.0779577518794254
4	D	26	50	20120618	23	644	12.4	0.000122520391976199	-0.0780748487623899
4	D	26	50	20120618	23	646	12.44	0.000608514882685708	-0.0792044518453354
4	D	26	50	20120618	23	648	12.48	0.00070637846120193	-0.0787987139742905
4	D	26	50	20120618	23	650	12.52	0.000468083475942049	-0.0788548582527167
4	D	26	50	20120618	23	652	12.56	0.00089857008432843	-0.0792045932666916
4	D	26	50	20120618	23	654	12.6	0.00064577941005424	-0.079517063753298
4	D	26	50	20120618	23	656	12.64	0.00117278609407257	-0.0793853297599629
4	D	26	50	20120618	23	658	12.68	0.00102896057477923	-0.0792951029346835
4	D	26	50	20120618	23	660	12.72	0.00131067191640394	-0.0799309333523264
4	D	26	50	20120618	23	662	12.76	0.00182685986667013	-0.0797456713756556
4	D	26	50	20120618	23	664	12.8	0.00177029132417521	-0.0796557273930886
4	D	26	50	20120618	23	666	12.84	0.00213211786410833	-0.079432493782268
4	D	26	50	20120618	23	668	12.88	0.00190556085141618	-0.0799476917830406
4	D	26	50	20120618	23	670	12.92	0.00196976614714793	-0.0798744355205096
4	D	26	50	20120618	23	672	12.96	0.00213911822124213	-0.0798074725083313
4	D	26	50	20120618	23	674	13	0.00211033897524783	-0.079775723413856
4	D	26	50	20120618	23	676	13.04	0.00203559778847643	-0.0796793447595803
4	D	26	50	20120618	23	678	13.08	0.00187197327930983	-0.0799480453364312
4	D	26	50	20120618	23	680	13.12	0.00230323770515553	-0.0804842444086049
4	D	26	50	20120618	23	682	13.16	0.00195703822508653	-0.079971167728176
4	D	26	50	20120618	23	684	13.2	0.00202647611099913	-0.080527236500901
4	D	26	50	20120618	23	686	13.24	0.00241234428149263	-0.0804277465767881
4	D	26	50	20120618	23	688	13.28	0.00229390389564383	-0.0807604403173364
4	D	26	50	20120618	23	690	13.32	0.00268634815920233	-0.0806514044516774
4	D	26	50	20120618	23	692	13.36	0.00306542810459653	-0.0803328528467529
4	D	26	50	20120618	23	694	13.4	0.00267418592256593	-0.0799677736156263
4	D	26	50	20120618	23	696	13.44	0.00291615786308803	-0.0802385955128207
4	D	26	50	20120618	23	698	13.48	0.00321010215202723	-0.079900952024804
4	D	26	50	20120618	23	700	13.52	0.00374842254454453	-0.080416362157611
4	D	26	50	20120618	23	702	13.56	0.00365946851147133	-0.0800660614582112
4	D	26	50	20120618	23	704	13.6	0.00417388869478453	-0.0807247314248865
4	D	26	50	20120618	23	706	13.64	0.00439478885322723	-0.0808834061865847
4	D	26	50	20120618	23	708	13.68	0.00506286334009223	-0.0816740929893075
4	D	26	50	20120618	23	710	13.72	0.00505466090143053	-0.081088608574485
4	D	26	50	20120618	23	712	13.76	0.00633212001232213	-0.0817877957597223
4	D	26	50	20120618	23	714	13.8	0.00629033000155393	-0.0820388893777217
4	D	26	50	20120618	23	716	13.84	0.00720956881709643	-0.0826461526814047
4	D	26	50	20120618	23	718	13.88	0.00793909088324663	-0.0830979232039048
4	D	26	50	20120618	23	720	13.92	0.00864895538087983	-0.0827058324937368
4	D	26	50	20120618	23	722	13.96	0.00893625286607593	-0.0831277631100708
4	D	26	50	20120618	23	724	14	0.00898978084941173	-0.0834423549170207
4	D	26	50	20120618	23	726	14.04	0.00890365524346323	-0.0833343090008554
4	D	26	50	20120618	23	728	14.08	0.00917468927269203	-0.0837620378927952
4	D	26	50	20120618	23	730	14.12	0.00948284640793313	-0.0837153688452368
4	D	26	50	20120618	23	732	14.16	0.00964951147625883	-0.0835543606311607
4	D	26	50	20120618	23	734	14.2	0.0101700127778902	-0.0838217177051273
4	D	26	50	20120618	23	736	14.24	0.0103641135893259	-0.083792372773708
4	D	26	50	20120618	23	738	14.28	0.0102060752237307	-0.0840403551218702
4	D	26	50	20120618	23	740	14.32	0.0104825539751746	-0.0843087728560086
4	D	26	50	20120618	23	742	14.36	0.0103614972942355	-0.084162401752303
4	D	26	50	20120618	23	744	14.4	0.0105652854685735	-0.084128460626806
4	D	26	50	20120618	23	746	14.44	0.0105814782138626	-0.0844552146703923
4	D	26	50	20120618	23	748	14.48	0.0103862460315770	-0.0842727104101681
4	D	26	50	20120618	23	750	14.52	0.0100633810752872	-0.0839088332605695
4	D	26	50	20120618	23	752	14.56	0.00965750178288623	-0.0844084749121559
4	D	26	50	20120618	23	754	14.6	0.00909690752676153	-0.0840256473008215
4	D	26	50	20120618	23	756	14.64	0.00857767901733623	-0.0837809176438528
4	D	26	50	20120618	23	758	14.68	0.00845103619282573	-0.0834031104906649
4	D	26	50	20120618	23	760	14.72	0.00802613572801073	-0.0835955142458257
4	D	26	50	20120618	23	762	14.76	0.00766013725806853	-0.0830762150257223
4	D	26	50	20120618	23	764	14.8	0.00766713761520233	-0.0831788162196725
4	D	26	50	20120618	23	766	14.84	0.00695083844586033	-0.082292952844202
4	D	26	50	20120618	23	768	14.88	0.00711255376671763	-0.0821723911380097
4	D	26	50	20120618	23	770	14.92	0.00683614572595183	-0.0822356771949259
4	D	26	50	20120618	23	772	14.96	0.00638918352956383	-0.0820715577110125
4	D	26	50	20120618	23	774	15	0.00562975084656953	-0.0818229389667473
4	D	26	50	20120618	23	776	15.04	0.00591570482888133	-0.0813669965142382
4	D	26	50	20120618	23	778	15.08	0.00549349136983483	-0.0815874016979341
4	D	26	50	20120618	23	780	15.12	0.00518455641713443	-0.0816717595369296
4	D	26	50	20120618	23	782	15.16	0.00394853376362033	-0.0814921544145082
4	D	26	50	20120618	23	784	15.2	0.00309951065144963	-0.0810545260276319
4	D	26	50	20120618	23	786	15.24	0.00283137576002373	-0.0803246504080911
4	D	26	50	20120618	23	788	15.28	0.00205398256478723	-0.0803515204657762
4	D	26	50	20120618	23	790	15.32	0.00114082486756293	-0.0802784056246015
4	D	26	50	20120618	23	792	15.36	0.000505418713988699	-0.0798356153582225
4	D	26	50	20120618	23	794	15.4	-0.00084890290401789	-0.0795545404127008
4	D	26	50	20120618	23	796	15.44	-0.00193685739755151	-0.0796270895684506
4	D	26	50	20120618	23	798	15.48	-0.0029090585110049	-0.0793646822419522
4	D	26	50	20120618	23	800	15.52	-0.00414083852383187	-0.078630422560368
4	D	26	50	20120618	23	802	15.56	-0.00510448364523289	-0.0778463825613885
4	D	26	50	20120618	23	804	15.6	-0.00632445497481404	-0.0776836772910375
4	D	26	50	20120618	23	806	15.64	-0.00745702790624053	-0.077545155072603
4	D	26	50	20120618	23	808	15.68	-0.00862530973011695	-0.0766223807231546
4	D	26	50	20120618	23	810	15.72	-0.0095738934770787	-0.076496303584069
4	D	26	50	20120618	23	812	15.76	-0.0107310737244905	-0.0757112029249176
4	D	26	50	20120618	23	814	15.8	-0.0113639342936525	-0.0754666853999833
4	D	26	50	20120618	23	816	15.84	-0.0123786325246551	-0.0750981413456288
4	D	26	50	20120618	23	818	15.88	-0.0133136398214181	-0.0747479113569072
4	D	26	50	20120618	23	820	15.92	-0.0141643599898636	-0.0747805089795199
4	D	26	50	20120618	23	822	15.96	-0.0145551071971473	-0.0738846046877565
4	D	26	50	20120618	23	824	16	-0.0158810031225502	-0.0737433954635536
4	D	26	50	20120618	23	826	16.04	-0.0173271779114330	-0.0734178435014953
4	D	26	50	20120618	23	828	16.08	-0.0180836407459463	-0.0724498143180509
4	D	26	50	20120618	23	830	16.12	-0.0188727012030724	-0.0717777093225331
4	D	26	50	20120618	23	832	16.16	-0.0201137443147329	-0.0714816437132503
4	D	26	50	20120618	23	834	16.2	-0.0208035269797804	-0.0705374440283319
4	D	26	50	20120618	23	836	16.24	-0.0220129624183219	-0.0702998561498532
4	D	26	50	20120618	23	838	16.28	-0.0230335296356084	-0.0689936177929673
4	D	26	50	20120618	23	840	16.32	-0.0237601525639557	-0.0685700608310365
4	D	26	50	20120618	23	842	16.36	-0.0249072211843965	-0.0671786161070176
4	D	26	50	20120618	23	844	16.4	-0.0261544161250534	-0.0665604633589044
4	D	26	50	20120618	23	846	16.44	-0.0268404511241606	-0.0656053035188776
4	D	26	50	20120618	23	848	16.48	-0.027524223381568	-0.0643337841049479
4	D	26	50	20120618	23	850	16.52	-0.0282528969195807	-0.0636410315914195
4	D	26	50	20120618	23	852	16.56	-0.0289682061394290	-0.0619972911678732
4	D	26	50	20120618	23	854	16.6	-0.0299888440673937	-0.0607715922733645
4	D	26	50	20120618	23	856	16.64	-0.0308548377423128	-0.0601382367294557
4	D	26	50	20120618	23	858	16.68	-0.0314814050611222	-0.0587972087189354
4	D	26	50	20120618	23	860	16.72	-0.0328170590601055	-0.0578827075188268
4	D	26	50	20120618	23	862	16.76	-0.0332628191749655	-0.0568038039920924
4	D	26	50	20120618	23	864	16.8	-0.0338432831316415	-0.0555834083984425
4	D	26	50	20120618	23	866	16.84	-0.0341849571283109	-0.0547056060402775
4	D	26	50	20120618	23	868	16.88	-0.0344201408437335	-0.0531666588417031
4	D	26	50	20120618	23	870	16.92	-0.0344796792347094	-0.0520364193626546
4	D	26	50	20120618	23	872	16.96	-0.0343051652811126	-0.0513997404168742
4	D	26	50	20120618	23	874	17	-0.0345294595521050	-0.0504790873877693
4	D	26	50	20120618	23	876	17.04	-0.0342130999782021	-0.0501673947186223
4	D	26	50	20120618	23	878	17.08	-0.0342596276044042	-0.0489357561271515
4	D	26	50	20120618	23	880	17.12	-0.0344492029324403	-0.0484293969611439
4	D	26	50	20120618	23	882	17.16	-0.0343015590365285	-0.0476214567529601
4	D	26	50	20120618	23	884	17.2	-0.0348199390178164	-0.0476365181273994
4	D	26	50	20120618	23	886	17.24	-0.0350742853270092	-0.0468246888319191
4	D	26	50	20120618	23	888	17.28	-0.0353567744860932	-0.0460441136561673
4	D	26	50	20120618	23	890	17.32	-0.0356663458348967	-0.045097014833446
4	D	26	50	20120618	23	892	17.36	-0.0363103786912014	-0.0439896856141079
4	D	26	50	20120618	23	894	17.4	-0.0366302737990102	-0.043472507714348
4	D	26	50	20120618	23	896	17.44	-0.0366387590803844	-0.0427035998004858
4	D	26	50	20120618	23	898	17.48	-0.0367229047873456	-0.0426805481194191
4	D	26	50	20120618	23	900	17.52	-0.036512752651977	-0.0420188375935847
4	D	26	50	20120618	23	902	17.56	-0.0370478203533008	-0.0406212410405695
4	D	26	50	20120618	23	904	17.6	-0.0370132428317008	-0.0398734756194648
4	D	26	50	20120618	23	906	17.64	-0.0369911811001278	-0.0393278720271012
4	D	26	50	20120618	23	908	17.68	-0.0371201927323553	-0.0385527062182255
4	D	26	50	20120618	23	910	17.72	-0.0369423200215478	-0.0379101936415003
4	D	26	50	20120618	23	912	17.76	-0.0363863573148399	-0.0367659888035233
4	D	26	50	20120618	23	914	17.8	-0.0361881411419377	-0.0361078986644086
4	D	26	50	20120618	23	916	17.84	-0.0361373708750485	-0.036220752906686
4	D	26	50	20120618	23	918	17.88	-0.0358140321572153	-0.0360274794101843
4	D	26	50	20120618	23	920	17.92	-0.0354488397890037	-0.0356876863175529
4	D	26	50	20120618	23	922	17.96	-0.0357584889195531	-0.0350249080604789
4	D	26	50	20120618	23	924	18	-0.0356619547017855	-0.0354758441969772
4	D	26	50	20120618	23	926	18.04	-0.0354123955055014	-0.0347162205951519
4	D	26	50	20120618	23	928	18.08	-0.0355981807411903	-0.0347620835409797
4	D	26	50	20120618	23	930	18.12	-0.0359685915574471	-0.0346913445785898
4	D	26	50	20120618	23	932	18.16	-0.0361727403562434	-0.0343487442720371
4	D	26	50	20120618	23	934	18.2	-0.0361192123729076	-0.0346969943617715
4	D	26	50	20120618	23	936	18.24	-0.036396461870743	-0.034264181372075
4	D	26	50	20120618	23	938	18.28	-0.0363170254949445	-0.0341041913917637
4	D	26	50	20120618	23	940	18.32	-0.0363283674877148	-0.0345001429049569
4	D	26	50	20120618	23	942	18.36	-0.0364298160976116	-0.0337804001255906
4	D	26	50	20120618	23	944	18.4	-0.0363932516059565	-0.0337284348482412
4	D	26	50	20120618	23	946	18.44	-0.0364959659369916	-0.0336377413324862
4	D	26	50	20120618	23	948	18.48	-0.0366670504226997	-0.0337879661681493
4	D	26	50	20120618	23	950	18.52	-0.0363871280612314	-0.034280303406686
4	D	26	50	20120618	23	952	18.56	-0.0363942910529248	-0.0338545332005302
4	D	26	50	20120618	23	954	18.6	-0.0362987326425152	-0.0336845023039261
4	D	26	50	20120618	23	956	18.64	-0.0360138746757142	-0.0336757695351784
4	D	26	50	20120618	23	958	18.68	-0.0361277330096209	-0.0338061458834936
4	D	26	50	20120618	23	960	18.72	-0.0362063420704854	-0.0337034951920687
4	D	26	50	20120618	23	962	18.76	-0.0359584657883405	-0.0345548164012783
4	D	26	50	20120618	23	964	18.8	-0.0358105602629197	-0.034337996248963
4	D	26	50	20120618	23	966	18.84	-0.0355938532476894	-0.034931166914497
4	D	26	50	20120618	23	968	18.88	-0.0357757281828784	-0.0348314577872819
4	D	26	50	20120618	23	970	18.92	-0.0353900438601480	-0.0347759074785519
4	D	26	50	20120618	23	972	18.96	-0.0353408999388556	-0.0351585229578519
4	D	26	50	20120618	23	974	19	-0.0348351842400188	-0.0353845072140513
4	D	26	50	20120618	23	976	19.04	-0.0351199856382773	-0.0352100144736579
4	D	26	50	20120618	23	978	19.08	-0.0345344305127767	-0.0353841748738642
4	D	26	50	20120618	23	980	19.12	-0.0342356284002507	-0.0354670265754158
4	D	26	50	20120618	23	982	19.16	-0.0346097161717696	-0.0357792566457165
4	D	26	50	20120618	23	984	19.2	-0.0343783861883045	-0.0354444769401638
4	D	26	50	20120618	23	986	19.24	-0.0339943918507811	-0.036021511428951
4	D	26	50	20120618	23	988	19.28	-0.0333794210831832	-0.0360074400040054
4	D	26	50	20120618	23	990	19.32	-0.0331633999615307	-0.036001853860434
4	D	26	50	20120618	23	992	19.36	-0.0325550759976759	-0.0360255419376038
4	D	26	50	20120618	23	994	19.4	-0.0320605255149140	-0.0360775849966991
4	D	26	50	20120618	23	996	19.44	-0.031266161756929	-0.0361477299893928
4	D	26	50	20120618	23	998	19.48	-0.0304831824181212	-0.0361530332902517
4	D	26	50	20120618	23	1000	19.52	-0.0298747877435883	-0.0357412143008887
4	D	26	50	20120618	23	1002	19.56	-0.0292503417451224	-0.0356820294633034
4	D	26	50	20120618	23	1004	19.6	-0.0292002078743363	-0.0352740995612368
4	D	26	50	20120618	23	1006	19.64	-0.0286202388924071	-0.0350523508746568
4	D	26	50	20120618	23	1008	19.68	-0.0279627002965817	-0.0342893119470784
4	D	26	50	20120618	23	1010	19.72	-0.0277850750731477	-0.0342647046310931
4	D	26	50	20120618	23	1012	19.76	-0.0276832516966568	-0.0339660227267199
4	D	26	50	20120618	23	1014	19.8	-0.0274460173715687	-0.0335791646067327
4	D	26	50	20120618	23	1016	19.84	-0.0269121517517729	-0.0332010039001541
4	D	26	50	20120618	23	1018	19.88	-0.0267176973869466	-0.0332636535609673
4	D	26	50	20120618	23	1020	19.92	-0.0264212782242732	-0.032394053641464
4	D	26	50	20120618	23	1022	19.96	-0.0261718109518706	-0.0319342928123366
4	D	26	50	20120618	23	1024	20	-0.0260598052377306	-0.0316028011533163
4	D	26	50	20120618	23	1026	20.04	-0.0260383799022607	-0.0308206703426459
4	D	26	50	20120618	23	1028	20.08	-0.0259752352667007	-0.0308430856276095
4	D	26	50	20120618	23	1030	20.12	-0.0262636641227467	-0.0303234328541155
4	D	26	50	20120618	23	1032	20.16	-0.0261768314100170	-0.0301035226451665
4	D	26	50	20120618	23	1034	20.2	-0.0263062319509741	-0.0303013711225425
4	D	26	50	20120618	23	1036	20.24	-0.0264994135235943	-0.0294696721265108
4	D	26	50	20120618	23	1038	20.28	-0.0265518808467583	-0.0292125681008714
4	D	26	50	20120618	23	1040	20.32	-0.0265754982132500	-0.0288117799772949
4	D	26	50	20120618	23	1042	20.36	-0.0264307534551411	-0.0283457258978148
4	D	26	50	20120618	23	1044	20.4	-0.0266972054324278	-0.0280973758541265
4	D	26	50	20120618	23	1046	20.44	-0.0270625816484025	-0.0271039473951019
4	D	26	50	20120618	23	1048	20.48	-0.0275631425388045	-0.0272755622108959
4	D	26	50	20120618	23	1050	20.52	-0.0277996344017723	-0.0272817493952312
4	D	26	50	20120618	23	1052	20.56	-0.0283999963432709	-0.0261763717906092
4	D	26	50	20120618	23	1054	20.6	-0.0290186511371988	-0.0252296194502107
4	D	26	50	20120618	23	1056	20.64	-0.0295642405874268	-0.0245960659164032
4	D	26	50	20120618	23	1058	20.68	-0.0297060720655972	-0.024543188471306
4	D	26	50	20120618	23	1060	20.72	-0.0298032851058747	-0.0232184380588887
4	D	26	50	20120618	23	1062	20.76	-0.0300100714129649	-0.0230140559148545
4	D	26	50	20120618	23	1064	20.8	-0.0299013396032218	-0.02213495955128
4	D	26	50	20120618	23	1066	20.84	-0.0297494884219620	-0.0219742695352553
4	D	26	50	20120618	23	1068	20.88	-0.0295119076145511	-0.0218995919880942
4	D	26	50	20120618	23	1070	20.92	-0.0291795674273935	-0.0215771512958731
4	D	26	50	20120618	23	1072	20.96	-0.0291724963595816	-0.0212787522342124
4	D	26	50	20120618	23	1074	21	-0.0292562602288810	-0.0210539912727445
4	D	26	50	20120618	23	1076	21.04	-0.029374389487746	-0.0215002746466225
4	D	26	50	20120618	23	1078	21.08	-0.0294675508061673	-0.0211190380255458
4	D	26	50	20120618	23	1080	21.12	-0.0290948984614142	-0.0215915338478025
4	D	26	50	20120618	23	1082	21.16	-0.0293502630043719	-0.0209790803803456
4	D	26	50	20120618	23	1084	21.2	-0.0290259696923841	-0.0207975095010725
4	D	26	50	20120618	23	1086	21.24	-0.0292919832634665	-0.0209235159294799
4	D	26	50	20120618	23	1088	21.28	-0.0287886575855501	-0.0215930117009752
4	D	26	50	20120618	23	1090	21.32	-0.0289621745185855	-0.0216541127979375
4	D	26	50	20120618	23	1092	21.36	-0.0287427097869086	-0.0216282114765426
4	D	26	50	20120618	23	1094	21.4	-0.0285090463510655	-0.0217542532602891
4	D	26	50	20120618	23	1096	21.44	-0.0286582529529637	-0.022114022119489
4	D	26	50	20120618	23	1098	21.48	-0.0285390630339269	-0.0218055538572642
4	D	26	50	20120618	23	1100	21.52	-0.0284244056693575	-0.021737494829575
4	D	26	50	20120618	23	1102	21.56	-0.0287577994456191	-0.022408616946667
4	D	26	50	20120618	23	1104	21.6	-0.0284210539832147	-0.0224124565364888
4	D	26	50	20120618	23	1106	21.64	-0.0285254865837281	-0.0220130189868643
4	D	26	50	20120618	23	1108	21.68	-0.0283909807318108	-0.0226284988713447
4	D	26	50	20120618	23	1110	21.72	-0.0282076703698560	-0.0225329263187996
4	D	26	50	20120618	23	1112	21.76	-0.0281564263414234	-0.0224249299001089
4	D	26	50	20120618	23	1114	21.8	-0.0282139211938017	-0.0226347214110192
4	D	26	50	20120618	23	1116	21.84	-0.0283176113321949	-0.0229234755361845
4	D	26	50	20120618	23	1118	21.88	-0.0277702894703531	-0.0231987027086258
4	D	26	50	20120618	23	1120	21.92	-0.0279887359682650	-0.022874897300317
4	D	26	50	20120618	23	1122	21.96	-0.0274971906893232	-0.0236852063162177
4	D	26	50	20120618	23	1124	22	-0.0268823966984205	-0.0240966363968511
4	D	26	50	20120618	23	1126	22.04	-0.0270442746538376	-0.0239524361109637
4	D	26	50	20120618	23	1128	22.08	-0.0268047068763716	-0.0245976003381184
4	D	26	50	20120618	23	1130	22.12	-0.0263335050595245	-0.0251429069456338
4	D	26	50	20120618	23	1132	22.16	-0.0263651622301182	-0.0247103202301073
4	D	26	50	20120618	23	1134	22.2	-0.02570104047016	-0.0255046910591601
4	D	26	50	20120618	23	1136	22.24	-0.0255438223484310	-0.0254586866919761
4	D	26	50	20120618	23	1138	22.28	-0.0253216281845787	-0.0259922906822629
4	D	26	50	20120618	23	1140	22.32	-0.0248125042310566	-0.0253607099763749
4	D	26	50	20120618	23	1142	22.36	-0.0248426411220708	-0.0256419829117953
4	D	26	50	20120618	23	1144	22.4	-0.0244027782777659	-0.0259979828918514
4	D	26	50	20120618	23	1146	22.44	-0.0237759917558543	-0.02583634535274
4	D	26	50	20120618	23	1148	22.48	-0.0227645462160451	-0.0260843984115802
4	D	26	50	20120618	23	1150	22.52	-0.0224285290736252	-0.0262164859583059
4	D	26	50	20120618	23	1152	22.56	-0.0217227657953229	-0.0256845295268193
4	D	26	50	20120618	23	1154	22.6	-0.0212732580145226	-0.0253788472653123
4	D	26	50	20120618	23	1156	22.64	-0.0207498575750883	-0.0255911207210245
4	D	26	50	20120618	23	1158	22.68	-0.0201078046177710	-0.0257770898044766
4	D	26	50	20120618	23	1160	22.72	-0.0189479373645907	-0.0251820594481081
4	D	26	50	20120618	23	1162	22.76	-0.0192214462675536	-0.0247367235973168
4	D	26	50	20120618	23	1164	22.8	-0.0190096677865883	-0.024883448254413
4	D	26	50	20120618	23	1166	22.84	-0.0185423409149021	-0.025004999910099
4	D	26	50	20120618	23	1168	22.88	-0.0182302946923644	-0.0245645430960979
4	D	26	50	20120618	23	1170	22.92	-0.0182230822031963	-0.024988948586166
4	D	26	50	20120618	23	1172	22.96	-0.0184123039778419	-0.0250433958083174
4	D	26	50	20120618	23	1174	23	-0.0179114602447274	-0.0258644174919531
4	D	26	50	20120618	23	1176	23.04	-0.0173650081242264	-0.0258895904933634
4	D	26	50	20120618	23	1178	23.08	-0.0166577599216837	-0.0260303047428195
4	D	26	50	20120618	23	1180	23.12	-0.0166675887059421	-0.0263993437719207
4	D	26	50	20120618	23	1182	23.16	-0.0163315715635223	-0.0268439725159308
4	D	26	50	20120618	23	1184	23.2	-0.0157083276465845	-0.0274424676955271
4	D	26	50	20120618	23	1186	23.24	-0.0147932607610510	-0.0269409168556315
4	D	26	50	20120618	23	1188	23.28	-0.0144916090081968	-0.0277574837665457
4	D	26	50	20120618	23	1190	23.32	-0.0141693804480101	-0.027137280408767
4	D	26	50	20120618	23	1192	23.36	-0.0132555863546827	-0.0282715503964684
4	D	26	50	20120618	23	1194	23.4	-0.0126488887364246	-0.0284488927771899
4	D	26	50	20120618	23	1196	23.44	-0.0122864258003884	-0.0288199824159566
4	D	26	50	20120618	23	1198	23.48	-0.0115905620170227	-0.0288334881554773
4	D	26	50	20120618	23	1200	23.52	-0.0110033805459254	-0.0291994866254195
4	D	26	50	20120618	23	1202	23.56	-0.0102970515821982	-0.0293330590963856
4	D	26	50	20120618	23	1204	23.6	-0.00957141860334455	-0.0298225184103229
4	D	26	50	20120618	23	1206	23.64	-0.00894463915250079	-0.0301846985036467
4	D	26	50	20120618	23	1208	23.68	-0.00815458874588106	-0.0303838904839069
4	D	26	50	20120618	23	1210	23.72	-0.00712009152500514	-0.0302793801016476
4	D	26	50	20120618	23	1212	23.76	-0.00643398581521983	-0.0307211097078548
4	D	26	50	20120618	23	1214	23.8	-0.00561727748294937	-0.030448873597098
4	D	26	50	20120618	23	1216	23.84	-0.00406461241281995	-0.0301680107836107
4	D	26	50	20120618	23	1218	23.88	-0.00351045282840405	-0.0302458632402193
4	D	26	50	20120618	23	1220	23.92	-0.00319819447383208	-0.0301784052532941
4	D	26	50	20120618	23	1222	23.96	-0.00284711595697295	-0.0297276246802877
4	D	26	50	20120618	23	1224	24	-0.00197108136576094	-0.0295049567548921
4	D	26	50	20120618	23	1226	24.04	-0.00154271607771813	-0.0292246596268297
4	D	26	50	20120618	23	1228	24.08	-0.00169771388415422	-0.0293641010840797
4	D	26	50	20120618	23	1230	24.12	-0.00141076995234872	-0.0289604845333784
4	D	26	50	20120618	23	1232	24.16	-0.00168887504938939	-0.029386940633112
4	D	26	50	20120618	23	1234	24.2	-0.00167791489428099	-0.0298228719637135
4	D	26	50	20120618	23	1236	24.24	-0.00155459547164206	-0.0292567622746956
4	D	26	50	20120618	23	1238	24.28	-0.00129607723244026	-0.0294898246697747
4	D	26	50	20120618	23	1240	24.32	-0.00144718595157983	-0.0296229728766721
4	D	26	50	20120618	23	1242	24.36	-0.00133468526269304	-0.0304407418691143
4	D	26	50	20120618	23	1244	24.4	-0.0013455039964452	-0.030006083330719
4	D	26	50	20120618	23	1246	24.44	-0.00107956113604094	-0.0311829211466477
4	D	26	50	20120618	23	1248	24.48	-0.000567757247818121	-0.0314453991838242
4	D	26	50	20120618	23	1250	24.52	0.00023601103035663	-0.0322585012715106
4	D	26	50	20120618	23	1252	24.56	0.00053794562592328	-0.0324415005064817
4	D	26	50	20120618	23	1254	24.6	0.00116578573693883	-0.0330451575655806
4	D	26	50	20120618	23	1256	24.64	0.00150335851427728	-0.0332500771107685
4	D	26	50	20120618	23	1258	24.68	0.00243242611407833	-0.0343161820047634
4	D	26	50	20120618	23	1260	24.72	0.00282586032713053	-0.0345312838876004
4	D	26	50	20120618	23	1262	24.76	0.00285867008177753	-0.0342806852443479
4	D	26	50	20120618	23	1264	24.8	0.00274461375797213	-0.0345633158247881
4	D	26	50	20120618	23	1266	24.84	0.00393290670375613	-0.0352224100555321
4	D	26	50	20120618	23	1268	24.88	0.00444343779977283	-0.0355206676958366
4	D	26	50	20120618	23	1270	24.92	0.00515132239841873	-0.0354436637673654
4	D	26	50	20120618	23	1272	24.96	0.00581013378645023	-0.0358385829046581
4	D	26	50	20120618	23	1274	25	0.00653364544496023	-0.0360806962665364
4	D	26	50	20120618	23	1276	25.04	0.00729802787542293	-0.0365619531418119
4	D	26	50	20120618	23	1278	25.08	0.00841143821307923	-0.0363851764465153
4	D	26	50	20120618	23	1280	25.12	0.00881272131140263	-0.0361513362339769
4	D	26	50	20120618	23	1282	25.16	0.00899154861636473	-0.0364012984811263
4	D	26	50	20120618	23	1284	25.2	0.00986447193773953	-0.0362552809308113
4	D	26	50	20120618	23	1286	25.24	0.0106013479144140	-0.0360575031641134
4	D	26	50	20120618	23	1288	25.28	0.0108224602048910	-0.036294454646489
4	D	26	50	20120618	23	1290	25.32	0.0113918932957805	-0.0355377796799413
4	D	26	50	20120618	23	1292	25.36	0.0120265216318955	-0.0357412143008887
4	D	26	50	20120618	23	1294	25.4	0.0124589881392691	-0.0359341130307964
4	D	26	50	20120618	23	1296	25.44	0.0126103797011212	-0.0360897472333355
4	D	26	50	20120618	23	1298	25.48	0.0128902525651148	-0.0355838830420747
4	D	26	50	20120618	23	1300	25.52	0.0129898839105840	-0.0358250771651374
4	D	26	50	20120618	23	1302	25.56	0.0129596904510273	-0.036229471533298
4	D	26	50	20120618	23	1304	25.6	0.0139243255219220	-0.0362888685029177
4	D	26	50	20120618	23	1306	25.64	0.0143966021410765	-0.036896343938635
4	D	26	50	20120618	23	1308	25.68	0.0144330181403076	-0.0365776509123543
4	D	26	50	20120618	23	1310	25.72	0.0143553778157333	-0.0374728480973364
4	D	26	50	20120618	23	1312	25.76	0.0147857937134416	-0.0384079968154556
4	D	26	50	20120618	23	1314	25.8	0.0147183357265164	-0.0378925159719706
4	D	26	50	20120618	23	1316	25.84	0.0152246948925241	-0.0391676416304844
4	D	26	50	20120618	23	1318	25.88	0.0152572925151368	-0.0396148866695848
4	D	26	50	20120618	23	1320	25.92	0.0158084115403936	-0.0399872491005577
4	D	26	50	20120618	23	1322	25.96	0.0163931888484349	-0.0406988813651438
4	D	26	50	20120618	23	1324	26	0.0169049220259796	-0.0411389139150762
4	D	26	50	20120618	23	1326	26.04	0.0173932499690670	-0.0421089229975079
4	D	26	50	20120618	23	1328	26.08	0.0180799920749554	-0.0422970134013035
4	D	26	50	20120618	23	1330	26.12	0.0186311818108903	-0.0428168075961538
4	D	26	50	20120618	23	1332	26.16	0.0193514407782069	-0.0441294806247485
4	D	26	50	20120618	23	1334	26.2	0.0198160099334465	-0.0450549419799654
4	D	26	50	20120618	23	1336	26.24	0.0205246723495516	-0.0454523359909923
4	D	26	50	20120618	23	1338	26.28	0.0214204352199587	-0.0465118647919222
4	D	26	50	20120618	23	1340	26.32	0.0220234558829546	-0.0465639078510175
4	D	26	50	20120618	23	1342	26.36	0.0228016268956504	-0.0476898339787009
4	D	26	50	20120618	23	1344	26.4	0.0235902630887078	-0.0484132749265328
4	D	26	50	20120618	23	1346	26.44	0.0241946272545879	-0.0493095327716868
4	D	26	50	20120618	23	1348	26.48	0.0247231188628467	-0.0504653695162143
4	D	26	50	20120618	23	1350	26.52	0.025269146719279	-0.0507953055403159
4	D	26	50	20120618	23	1352	26.56	0.0255082902326763	-0.0513933764558435
4	D	26	50	20120618	23	1354	26.6	0.0260386910292443	-0.0525355660394941
4	D	26	50	20120618	23	1356	26.64	0.0266733900760374	-0.0529775077777357
4	D	26	50	20120618	23	1358	26.68	0.0273211705982823	-0.0528217321538403
4	D	26	50	20120618	23	1360	26.72	0.0275156956737868	-0.052500917807216
4	D	26	50	20120618	23	1362	26.76	0.0279665469574713	-0.0526706234347008
4	D	26	50	20120618	23	1364	26.8	0.0282947859252981	-0.0528335408370862
4	D	26	50	20120618	23	1366	26.84	0.0281367475597029	-0.0527076051193568
4	D	26	50	20120618	23	1368	26.88	0.0279575667013502	-0.0524968872985632
4	D	26	50	20120618	23	1370	26.92	0.0284333788544107	-0.0526679364289323
4	D	26	50	20120618	23	1372	26.96	0.0284016297599354	-0.0524510667791424
4	D	26	50	20120618	23	1374	27	0.0285047259286324	-0.053319111063727
4	D	26	50	20120618	23	1376	27.04	0.0284126606257219	-0.0528355914467516
4	D	26	50	20120618	23	1378	27.08	0.0280207113369102	-0.0530391674890552
4	D	26	50	20120618	23	1380	27.12	0.0281033014089528	-0.0530292679941186
4	D	26	50	20120618	23	1382	27.16	0.0279391819250394	-0.0532223788560606
4	D	26	50	20120618	23	1384	27.2	0.0281497583244767	-0.0528551075939123
4	D	26	50	20120618	23	1386	27.24	0.0278642286062336	-0.0532533501330766
4	D	26	50	20120618	23	1388	27.28	0.0277949321416773	-0.0535186565973778
4	D	26	50	20120618	23	1390	27.32	0.0278179131120659	-0.053161214119488
4	D	26	50	20120618	23	1392	27.36	0.0273949218355601	-0.0533592040182202
4	D	26	50	20120618	23	1394	27.4	0.0273808504106145	-0.0532283185530226
4	D	26	50	20120618	23	1396	27.44	0.0268871484559901	-0.0524224996651824
4	D	26	50	20120618	23	1398	27.48	0.0262095987382571	-0.0520525413972656
4	D	26	50	20120618	23	1400	27.52	0.0255634445616088	-0.0524239138787448
4	D	26	50	20120618	23	1402	27.56	0.0256620152469062	-0.0523512233016388
4	D	26	50	20120618	23	1404	27.6	0.0251549489741174	-0.0522487635290449
4	D	26	50	20120618	23	1406	27.64	0.0244923899201456	-0.0518438741861375
4	D	26	50	20120618	23	1408	27.68	0.0242328817314501	-0.0512811586096692
4	D	26	50	20120618	23	1410	27.72	0.0234578926992697	-0.0511281407022204
4	D	26	50	20120618	23	1412	27.76	0.0232329620321742	-0.0511794059438565
4	D	26	50	20120618	23	1414	27.8	0.0228442654345560	-0.051057571445458
4	D	26	50	20120618	23	1416	27.84	0.0215383806310607	-0.0515705067045308
4	D	26	50	20120618	23	1418	27.88	0.0203691088576906	-0.0514825426209511
4	D	26	50	20120618	23	1420	27.92	0.0192503245084972	-0.0512438233716226
4	D	26	50	20120618	23	1422	27.96	0.0181193072119893	-0.0514935027760595
4	D	26	50	20120618	23	1424	28	0.0169447321377604	-0.0521705575190456
4	D	26	50	20120618	23	1426	28.04	0.0165104271527556	-0.0519547485294275
4	D	26	50	20120618	23	1428	28.08	0.0154163208302256	-0.0530149137264605
4	D	26	50	20120618	23	1430	28.12	0.0146693332265802	-0.0529215756313439
4	D	26	50	20120618	23	1432	28.16	0.0135145571422244	-0.0530101761110266
4	D	26	50	20120618	23	1434	28.2	0.0130038846248515	-0.0533822556992869
4	D	26	50	20120618	23	1436	28.24	0.0122093794455103	-0.0540151162684489
4	D	26	50	20120618	23	1438	28.28	0.0111866909078802	-0.0549410725984127
4	D	26	50	20120618	23	1440	28.32	0.0102346423376906	-0.05484533034024
4	D	26	50	20120618	23	1442	28.36	0.00924094517808923	-0.0548121670322023
4	D	26	50	20120618	23	1444	28.4	0.00853150494452473	-0.05565341196978
4	D	26	50	20120618	23	1446	28.44	0.00796115261481963	-0.0556609073016606
4	D	26	50	20120618	23	1448	28.48	0.00723891374851573	-0.0561698827627586
4	D	26	50	20120618	23	1450	28.52	0.00727787533215913	-0.05598115596286
4	D	26	50	20120618	23	1452	28.56	0.00620851774697073	-0.0570196836923886
4	D	26	50	20120618	23	1454	28.6	0.00561567942162393	-0.057291071275008
4	D	26	50	20120618	23	1456	28.64	0.00495693874427053	-0.0579267602712947
4	D	26	50	20120618	23	1458	28.68	0.00442151748955603	-0.0589553177952087
4	D	26	50	20120618	23	1460	28.72	0.00407560085219953	-0.0593269731194003
4	D	26	50	20120618	23	1462	28.76	0.00374983675810693	-0.0594103410089022
4	D	26	50	20120618	23	1464	28.8	0.00356089782617393	-0.0593355291114527
4	D	26	50	20120618	23	1466	28.84	0.00295653366029373	-0.0594573636098512
4	D	26	50	20120618	23	1468	28.88	0.00257427173438433	-0.060456646913024
4	D	26	50	20120618	23	1470	28.92	0.00218373665913493	-0.0606296759423803
4	D	26	50	20120618	23	1472	28.96	0.00185182073604601	-0.0614726886469109
4	D	26	50	20120618	23	1474	29	0.00120538371668526	-0.0626025038618908
4	D	26	50	20120618	23	1476	29.04	0.00062944524340882	-0.0639885038636945
4	D	26	50	20120618	23	1478	29.08	5.60523545446497e-05	-0.0648577502298072
4	D	26	50	20120618	23	1480	29.12	-0.000151200643021121	-0.0660412348494791
4	D	26	50	20120618	23	1482	29.16	-3.58008163314702e-05	-0.0678986629422999
4	D	26	50	20120618	23	1484	29.2	-0.000101066772235000	-0.0684467414083976
4	D	26	50	20120618	23	1486	29.24	-0.000407031876454421	-0.0688888952786735
4	D	26	50	20120618	23	1488	29.28	-0.00013387652688205	-0.070869430662099
4	D	26	50	20120618	23	1490	29.32	-0.000475621234229521	-0.0709738703336802
4	D	26	50	20120618	23	1492	29.36	-0.000142149676221951	-0.0723757802380607
4	D	26	50	20120618	23	1494	29.4	-0.000117047385489811	-0.0724154489284852
4	D	26	50	20120618	23	1496	29.44	-0.000565494506118331	-0.0731198687039033
4	D	26	50	20120618	23	1498	29.48	-0.000453488791978371	-0.0742506738683768
4	D	26	50	20120618	23	1500	29.52	-0.000956453845436361	-0.0748686144844557
4	D	26	50	20120618	23	1502	29.56	-0.00124417559470117	-0.0765035160732371
4	D	26	50	20120618	23	1504	29.6	-0.00124212498503573	-0.0766820605354867
4	D	26	50	20120618	23	1506	29.64	-0.00134691821000757	-0.0783426301004252
4	D	26	50	20120618	23	1508	29.68	-0.00110296637049821	-0.079645827898152
4	D	26	50	20120618	23	1510	29.72	-0.00136883852022437	-0.080520094722411
4	D	26	50	20120618	23	1512	29.76	-0.00076899983774381	-0.0807755724024538
4	D	26	50	20120618	23	1514	29.8	0.000145642783720989	-0.0824224948065153
4	D	26	50	20120618	23	1516	29.84	0.00060045386538017	-0.0827207524468198
4	D	26	50	20120618	23	1518	29.88	0.00108736759490522	-0.083777452820625
4	D	26	50	20120618	23	1520	29.92	0.00180833366900303	-0.0854207689801026
4	D	26	50	20120618	23	1522	29.96	0.00228746922393503	-0.0864795906742513
4	D	26	50	20120618	23	1524	30	0.00279135351620853	-0.0875160677941145
4	D	26	50	20120618	23	1526	30.04	0.00370946096090113	-0.0886604494087868
4	D	26	50	20120618	23	1528	30.08	0.00417650498987493	-0.0891048660207626
4	D	26	50	20120618	23	1530	30.12	0.00436254478400513	-0.0892653085494138
4	D	26	50	20120618	23	1532	30.16	0.00520746667684493	-0.0905053617115807
4	D	26	50	20120618	23	1534	30.2	0.00558746586105453	-0.0912256206788973
4	D	26	50	20120618	23	1536	30.24	0.00650394696015043	-0.091645005710819
4	D	26	50	20120618	23	1538	30.28	0.00727702680402163	-0.0919932558005534
4	D	26	50	20120618	23	1540	30.32	0.00782255968570713	-0.0928316723110063
4	D	26	50	20120618	23	1542	30.36	0.00812505996669873	-0.0929392939631029
4	D	26	50	20120618	23	1544	30.4	0.00854395002387363	-0.0931147978661934
4	D	26	50	20120618	23	1546	30.44	0.00890146321244153	-0.0941709325545736
4	D	26	50	20120618	23	1548	30.48	0.00916337556419303	-0.0946393200864316
4	D	26	50	20120618	23	1550	30.52	0.00932502017437223	-0.0951453256990487
4	D	26	50	20120618	23	1552	30.56	0.00952301007310453	-0.0963621150481144
4	D	26	50	20120618	23	1554	30.6	0.00920219572648013	-0.0966416343587174
4	D	26	50	20120618	23	1556	30.64	0.00959746841716343	-0.0979145679862094
4	D	26	50	20120618	23	1558	30.68	0.00952866692735403	-0.0986692630537704
4	D	26	50	20120618	23	1560	30.72	0.00930833245433623	-0.0995606418621334
4	D	26	50	20120618	23	1562	30.76	0.00886624929473843	-0.100789027762411
4	D	26	50	20120618	23	1564	30.8	0.00843081293888373	-0.100761309176588
4	D	26	50	20120618	23	1566	30.84	0.00815907180287373	-0.101269506820227
4	D	26	50	20120618	23	1568	30.88	0.00780261927447763	-0.102134510545652
4	D	26	50	20120618	23	1570	30.92	0.00709466396515363	-0.102287669874457
4	D	26	50	20120618	23	1572	30.96	0.00689646193438713	-0.102355339993417
4	D	26	50	20120618	23	1574	31	0.00678502190567213	-0.102420959502711
4	D	26	50	20120618	23	1576	31.04	0.00637836479581173	-0.102626798286714
4	D	26	50	20120618	23	1578	31.08	0.00612741259916863	-0.103090023939070
4	D	26	50	20120618	23	1580	31.12	0.00649567381081053	-0.103140652784603
4	D	26	50	20120618	23	1582	31.16	0.00671975594976853	-0.103420879201987
4	D	26	50	20120618	23	1584	31.2	0.00662521577312393	-0.103731794053675
4	D	26	50	20120618	23	1586	31.24	0.00713645397592183	-0.103381917618344
4	D	26	50	20120618	23	1588	31.28	0.00730177554136323	-0.103705772524127
4	D	26	50	20120618	23	1590	31.32	0.00765638959212823	-0.105153432237250
4	D	26	50	20120618	23	1592	31.36	0.00793711098425933	-0.104828021696548
4	D	26	50	20120618	23	1594	31.4	0.00841723648868493	-0.105618708499271
4	D	26	50	20120618	23	1596	31.44	0.00853397981825893	-0.106283318162908
4	D	26	50	20120618	23	1598	31.48	0.00909054356573083	-0.106668903490689
4	D	26	50	20120618	23	1600	31.52	0.00944395553496783	-0.107413204088566
4	D	26	50	20120618	23	1602	31.56	0.00953899068635933	-0.108109704268035
4	D	26	50	20120618	23	1604	31.6	0.00996254764829003	-0.109080986142673
4	D	26	50	20120618	23	1606	31.64	0.0102229043651229	-0.109430579735291
4	D	26	50	20120618	23	1608	31.68	0.0104811397616122	-0.110317150217543
4	D	26	50	20120618	23	1610	31.72	0.0109284555113909	-0.110304280874125
4	D	26	50	20120618	23	1612	31.76	0.0108105808109671	-0.110311988338040
4	D	26	50	20120618	23	1614	31.8	0.0106928475318995	-0.110319695801955
4	D	26	50	20120618	23	1616	31.84	0.0110110455834334	-0.110350525657615
4	D	26	50	20120618	23	1618	31.88	0.0108762003202612	-0.110083592847717
4	D	26	50	20120618	23	1620	31.92	0.0108071866984174	-0.110913453366118
4	D	26	50	20120618	23	1622	31.96	0.0106231975139526	-0.110559758554168
4	D	26	50	20120618	23	1624	32	0.0102582597041822	-0.109835893342267
4	D	26	50	20120618	23	1626	32.04	0.0101014941307932	-0.109559768144214
4	D	26	50	20120618	23	1628	32.08	0.00993574830128313	-0.109139605294833
4	D	26	50	20120618	23	1630	32.12	0.00934849611950763	-0.108500592896675
4	D	26	50	20120618	23	1632	32.16	0.00914393012771043	-0.107772485044087
4	D	26	50	20120618	23	1634	32.2	0.00869845285556283	-0.107847862626962
4	D	26	50	20120618	23	1636	32.24	0.00825842030563053	-0.107575555805527
4	D	26	50	20120618	23	1638	32.28	0.00822667121115523	-0.107565585599912
4	D	26	50	20120618	23	1640	32.32	0.00804282344804673	-0.107590475758610
4	D	26	50	20120618	23	1642	32.36	0.00755357626614373	-0.106719390914866
4	D	26	50	20120618	23	1644	32.4	0.00773063580415283	-0.106669186333402
4	D	26	50	20120618	23	1646	32.44	0.00754410103527583	-0.106349432646949
4	D	26	50	20120618	23	1648	32.48	0.00760632643202023	-0.106550392394162
4	D	26	50	20120618	23	1650	32.52	0.00749099731600873	-0.105870933488120
4	D	26	50	20120618	23	1652	32.56	0.00684696445970403	-0.105018021288653
4	D	26	50	20120618	23	1654	32.6	0.00615880814025323	-0.104273296426707
4	D	26	50	20120618	23	1656	32.64	0.00558180900680503	-0.103596312394399
4	D	26	50	20120618	23	1658	32.68	0.00431198664915023	-0.102316166277739
4	D	26	50	20120618	23	1660	32.72	0.00390957217997703	-0.102119802724604
4	D	26	50	20120618	23	1662	32.76	0.00349506618484543	-0.102141015928039
4	D	26	50	20120618	23	1664	32.8	0.00241736473963903	-0.101605665384003
4	D	26	50	20120618	23	1666	32.84	0.00138159472655695	-0.101276719309395
4	D	26	50	20120618	23	1668	32.88	0.00041052498395347	-0.100402523195814
4	D	26	50	20120618	23	1670	32.92	-0.00086587346676638	-0.0996766780849264
4	D	26	50	20120618	23	1672	32.96	-0.00246817743293508	-0.0997004368727744
4	D	26	50	20120618	23	1674	33	-0.00339455802696759	-0.0987617526207494
4	D	26	50	20120618	23	1676	33.04	-0.00478946757421428	-0.0986605656403614
4	D	26	50	20120618	23	1678	33.08	-0.00483521738295706	-0.0989738846551054
4	D	26	50	20120618	23	1680	33.12	-0.00634736523452448	-0.0986129066433094
4	D	26	50	20120618	23	1682	33.16	-0.00719348920889231	-0.0984915671196574
4	D	26	50	20120618	23	1684	33.2	-0.00803056221646094	-0.0983508528702014
4	D	26	50	20120618	23	1686	33.24	-0.00909136380959702	-0.0993522574937184
4	D	26	50	20120618	23	1688	33.28	-0.0100714138083215	-0.0989494894711544
4	D	26	50	20120618	23	1690	33.32	-0.0113874809494660	-0.0990220386269044
4	D	26	50	20120618	23	1692	33.36	-0.0126811328056468	-0.0987524188112374
4	D	26	50	20120618	23	1694	33.4	-0.0138237466533661	-0.0994861835180744
4	D	26	50	20120618	23	1696	33.44	-0.0148009682249659	-0.0989214880426194
4	D	26	50	20120618	23	1698	33.48	-0.0157584615173706	-0.0991761171945244
4	D	26	50	20120618	23	1700	33.52	-0.0165545223316304	-0.0987507217549624
4	D	26	50	20120618	23	1702	33.56	-0.017461881753249	-0.0989935422236224
4	D	26	50	20120618	23	1704	33.6	-0.0177653719837343	-0.0986930218416174
4	D	26	50	20120618	23	1706	33.64	-0.0190963590779617	-0.0989045174798704
4	D	26	50	20120618	23	1708	33.68	-0.0203299068577417	-0.0980799602623294
4	D	26	50	20120618	23	1710	33.72	-0.0206895413666532	-0.0977962690217174
4	D	26	50	20120618	23	1712	33.76	-0.0220941382768021	-0.0969659842392474
4	D	26	50	20120618	23	1714	33.8	-0.0228238724749866	-0.0970877480269684
4	D	26	50	20120618	23	1716	33.84	-0.0242306614161573	-0.0969985818618604
4	D	26	50	20120618	23	1718	33.88	-0.0250777753400187	-0.0965748834785734
4	D	26	50	20120618	23	1720	33.92	-0.0263833065901235	-0.0959013642694934
4	D	26	50	20120618	23	1722	33.96	-0.0276328349831582	-0.0949520734157504
4	D	26	50	20120618	23	1724	34	-0.0291925711210995	-0.0952204911498888
4	D	26	50	20120618	23	1726	34.04	-0.030704789683345	-0.0950854337546822
4	D	26	50	20120618	23	1728	34.08	-0.0318665661248345	-0.0939795187489064
4	D	26	50	20120618	23	1730	34.12	-0.0334053719020527	-0.094214702464329
4	D	26	50	20120618	23	1732	34.16	-0.0350439504460963	-0.0933999033203678
4	D	26	50	20120618	23	1734	34.2	-0.0356840942151045	-0.0925759117882511
4	D	26	50	20120618	23	1736	34.24	-0.0371299861612747	-0.0931851549909214
4	D	26	50	20120618	23	1738	34.28	-0.0381355627148001	-0.091650379722356
4	D	26	50	20120618	23	1740	34.32	-0.0385637865814867	-0.0916124787988844
4	D	26	50	20120618	23	1742	34.36	-0.0394118904548418	-0.0897172912039482
4	D	26	50	20120618	23	1744	34.4	-0.0406178610701555	-0.0890345796067126
4	D	26	50	20120618	23	1746	34.44	-0.0410528024512633	-0.0879564538974375
4	D	26	50	20120618	23	1748	34.48	-0.042137787096316	-0.0873179364740261
4	D	26	50	20120618	23	1750	34.52	-0.0432074275242169	-0.0870570847824463
4	D	26	50	20120618	23	1752	34.56	-0.0441484452286199	-0.0854434671077787
4	D	26	50	20120618	23	1754	34.6	-0.0448506729730163	-0.084530804385301
4	D	26	50	20120618	23	1756	34.64	-0.0444915334388516	-0.0842073030329083
4	D	26	50	20120618	23	1758	34.68	-0.0444034986445939	-0.0833500774820759
4	D	26	50	20120618	23	1760	34.72	-0.0443180801454266	-0.0824611028367681
4	D	26	50	20120618	23	1762	34.76	-0.0442805327753456	-0.0820036754600186
4	D	26	50	20120618	23	1764	34.8	-0.0441548091896506	-0.0815990689598236
4	D	26	50	20120618	23	1766	34.84	-0.0439044933891106	-0.0812928917235699
4	D	26	50	20120618	23	1768	34.88	-0.0435473337539332	-0.080200623878671
4	D	26	50	20120618	23	1770	34.92	-0.0435390606045934	-0.0797532374182143
4	D	26	50	20120618	23	1772	34.96	-0.0436208728591766	-0.0780343315438279
4	D	26	50	20120618	23	1774	35	-0.043581769854177	-0.0773660449249285
4	D	26	50	20120618	23	1776	35.04	-0.0436591273360388	-0.0767764592907751
4	D	26	50	20120618	23	1778	35.08	-0.0433152613083478	-0.0754494319945223
4	D	26	50	20120618	23	1780	35.12	-0.0434105793024518	-0.0747361026736613
4	D	26	50	20120618	23	1782	35.16	-0.0433467275601106	-0.0732829275276449
4	D	26	50	20120618	23	1784	35.2	-0.0435266155252445	-0.0724697547292803
4	D	26	50	20120618	23	1786	35.24	-0.0435040588189246	-0.0712555816753049
4	D	26	50	20120618	23	1788	35.28	-0.0434530764200011	-0.0708282770474339
4	D	26	50	20120618	23	1790	35.32	-0.0429461515685684	-0.0694789051768956
4	D	26	50	20120618	23	1792	35.36	-0.0429693446709914	-0.0685595249399969
4	D	26	50	20120618	23	1794	35.4	-0.0428781278962183	-0.0678364375455555
4	D	26	50	20120618	23	1796	35.44	-0.0430353177336761	-0.0673815557532182
4	D	26	50	20120618	23	1798	35.48	-0.0428045887909749	-0.0660198802246873
4	D	26	50	20120618	23	1800	35.52	-0.0428877445484424	-0.0654471237319261
4	D	26	50	20120618	23	1802	35.56	-0.0434632587576502	-0.0646269505764279
4	D	26	50	20120618	23	1804	35.6	-0.0434962099336534	-0.0635322078577949
4	D	26	50	20120618	23	1806	35.64	-0.0440915938434125	-0.0631724319275271
4	D	26	50	20120618	23	1808	35.68	-0.0449848818400855	-0.062236151838558
4	D	26	50	20120618	23	1810	35.72	-0.0461393750817288	-0.0615801688776513
4	D	26	50	20120618	23	1812	35.76	-0.046635339778053	-0.0610078366489589
4	D	26	50	20120618	23	1814	35.8	-0.0472817060867356	-0.0602143921297895
4	D	26	50	20120618	23	1816	35.84	-0.0477698926084668	-0.0594790010773554
4	D	26	50	20120618	23	1818	35.88	-0.0481963487082004	-0.0583950770924746
4	D	26	50	20120618	23	1820	35.92	-0.0485353356991013	-0.0581522566238151
4	D	26	50	20120618	23	1822	35.96	-0.0486206834875905	-0.0579701766276596
4	D	26	50	20120618	23	1824	36	-0.0487193955942441	-0.0581035369665914
4	D	26	50	20120618	23	1826	36.04	-0.0492688175632261	-0.058086000718418
4	D	26	50	20120618	23	1828	36.08	-0.0496038447561522	-0.0580601206102265
4	D	26	50	20120618	23	1830	36.12	-0.0496639488325531	-0.058093778893011
4	D	26	50	20120618	23	1832	36.16	-0.0501472563174941	-0.0579696816529128
4	D	26	50	20120618	23	1834	36.2	-0.0502289978613993	-0.0579650147481569
4	D	26	50	20120618	23	1836	36.24	-0.0502843643223662	-0.0578600093911507
4	D	26	50	20120618	23	1838	36.28	-0.0500746364510662	-0.0583674292173302
4	D	26	50	20120618	23	1840	36.32	-0.050038149741157	-0.0583449432216885
4	D	26	50	20120618	23	1842	36.36	-0.049612047194814	-0.0581733991165726
4	D	26	50	20120618	23	1844	36.4	-0.0497321846369376	-0.0576526149722287
4	D	26	50	20120618	23	1846	36.44	-0.0492403211599442	-0.057802380188484
4	D	26	50	20120618	23	1848	36.48	-0.0492803434037594	-0.0571473164663928
4	D	26	50	20120618	23	1850	36.52	-0.0491826919572775	-0.0572466649691495
4	D	26	50	20120618	23	1852	36.56	-0.0490259263838885	-0.0570874952327044
4	D	26	50	20120618	23	1854	36.6	-0.0487609734729779	-0.0574155220684969
4	D	26	50	20120618	23	1856	36.64	-0.0489077688407522	-0.0577596002282222
4	D	26	50	20120618	23	1858	36.68	-0.0485104455404035	-0.0572719086812379
4	D	26	50	20120618	23	1860	36.72	-0.0485240927012804	-0.0578615650260693
4	D	26	50	20120618	23	1862	36.76	-0.0485738730186759	-0.0582251593329555
4	D	26	50	20120618	23	1864	36.8	-0.0482400479072778	-0.0575389122018139
4	D	26	50	20120618	23	1866	36.84	-0.0479113139647041	-0.0576436347161076
4	D	26	50	20120618	23	1868	36.88	-0.0475795394629714	-0.0575444983453853
4	D	26	50	20120618	23	1870	36.92	-0.0476318653647792	-0.0578704745715123
4	D	26	50	20120618	23	1872	36.96	-0.047140708994567	-0.05731129452895
4	D	26	50	20120618	23	1874	37	-0.0469688113360606	-0.0575198203187219
4	D	26	50	20120618	23	1876	37.04	-0.0466096010912178	-0.0577750858667302
4	D	26	50	20120618	23	1878	37.08	-0.0464843724802697	-0.0582407156821416
4	D	26	50	20120618	23	1880	37.12	-0.0460987164418105	-0.0578826368081487
4	D	26	50	20120618	23	1882	37.16	-0.0457440316803674	-0.0581714192175853
4	D	26	50	20120618	23	1884	37.2	-0.0450955440513412	-0.0584594238095626
4	D	26	50	20120618	23	1886	37.24	-0.0446672494739765	-0.0576645650768308
4	D	26	50	20120618	23	1888	37.28	-0.0440215902720751	-0.0583889959741564
4	D	26	50	20120618	23	1890	37.32	-0.0426787944946018	-0.0582781216308663
4	D	26	50	20120618	23	1892	37.36	-0.0414028910186288	-0.0578452308594239
4	D	26	50	20120618	23	1894	37.4	-0.0410068405104862	-0.0580987286404793
4	D	26	50	20120618	23	1896	37.44	-0.0397650902920445	-0.0575751160690107
4	D	26	50	20120618	23	1898	37.48	-0.0389707972447377	-0.0576942635616406
4	D	26	50	20120618	23	1900	37.52	-0.0384343153298514	-0.058155792157721
4	D	26	50	20120618	23	1902	37.56	-0.0368202733911150	-0.0584143103969229
4	D	26	50	20120618	23	1904	37.6	-0.0360877814764839	-0.0577767122123269
4	D	26	50	20120618	23	1906	37.64	-0.0349040140140995	-0.0578911928002011
4	D	26	50	20120618	23	1908	37.68	-0.0339905027634846	-0.0577700654085838
4	D	26	50	20120618	23	1910	37.72	-0.0327648038689758	-0.0569257799118471
4	D	26	50	20120618	23	1912	37.76	-0.0321670865068388	-0.0571082841720713
4	D	26	50	20120618	23	1914	37.8	-0.0312252202742983	-0.056629572881208
4	D	26	50	20120618	23	1916	37.84	-0.0298801617551253	-0.0561370022974335
4	D	26	50	20120618	23	1918	37.88	-0.0290128245773219	-0.0554499773488326
4	D	26	50	20120618	23	1920	37.92	-0.0280075308665090	-0.0553439820423328
4	D	26	50	20120618	23	1922	37.96	-0.0267971054784738	-0.0550600079590082
4	D	26	50	20120618	23	1924	38	-0.0263895998404760	-0.0550921813175522
4	D	26	50	20120618	23	1926	38.04	-0.0255969331387659	-0.0547001613180624
4	D	26	50	20120618	23	1928	38.08	-0.024796063998394	-0.0545737306255862
4	D	26	50	20120618	23	1930	38.12	-0.0249288586519008	-0.0543188893416466
4	D	26	50	20120618	23	1932	38.16	-0.0244507130464625	-0.0532194797182578
4	D	26	50	20120618	23	1934	38.2	-0.0240854923939796	-0.0523246360866662
4	D	26	50	20120618	23	1936	38.24	-0.0238758352333578	-0.05134239405692
4	D	26	50	20120618	23	1938	38.28	-0.0233785270341493	-0.0514662084543057
4	D	26	50	20120618	23	1940	38.32	-0.0230588440583749	-0.0499758394915988
4	D	26	50	20120618	23	1942	38.36	-0.0228515910608091	-0.0494300237672009
4	D	26	50	20120618	23	1944	38.4	-0.0228704001011887	-0.0490303670144743
4	D	26	50	20120618	23	1946	38.44	-0.0222267207982746	-0.0486545397602737
4	D	26	50	20120618	23	1948	38.48	-0.0218153260729802	-0.0479154717525775
4	D	26	50	20120618	23	1950	38.52	-0.0218081135838121	-0.047993253498508
4	D	26	50	20120618	23	1952	38.56	-0.0214636111600181	-0.0472062436510474
4	D	26	50	20120618	23	1954	38.6	-0.0209175125929077	-0.047404445681814
4	D	26	50	20120618	23	1956	38.64	-0.0204385891700100	-0.0472558825470867
4	D	26	50	20120618	23	1958	38.68	-0.0199840609310633	-0.0466653069634397
4	D	26	50	20120618	23	1960	38.72	-0.0189545134576557	-0.0459877572457067
4	D	26	50	20120618	23	1962	38.76	-0.0189150568992655	-0.0463360780461192
4	D	26	50	20120618	23	1964	38.8	-0.0186798731838429	-0.0453971816620597
4	D	26	50	20120618	23	1966	38.84	-0.0187762518381186	-0.044993918664749
4	D	26	50	20120618	23	1968	38.88	-0.0182907523221559	-0.0442583861909588
4	D	26	50	20120618	23	1970	38.92	-0.0182745595768667	-0.0445134396069328
4	D	26	50	20120618	23	1972	38.96	-0.0177499570559044	-0.0443027924968173
4	D	26	50	20120618	23	1974	39	-0.0175744531528139	-0.043862830657563
4	D	26	50	20120618	23	1976	39.04	-0.0176254355517374	-0.0435874125662909
4	D	26	50	20120618	23	1978	39.08	-0.0171910598560545	-0.0436258084645093
4	D	26	50	20120618	23	1980	39.12	-0.0170271525041755	-0.0429225200599412
4	D	26	50	20120618	23	1982	39.16	-0.0170770742429273	-0.0425638755005233
4	D	26	50	20120618	23	1984	39.2	-0.0166552143372714	-0.0425437936679376
4	D	26	50	20120618	23	1986	39.24	-0.0161889481257570	-0.0418399395779445
4	D	26	50	20120618	23	1988	39.28	-0.0161879581762633	-0.04246176928132
4	D	26	50	20120618	23	1990	39.32	-0.0165410873027879	-0.0424637491803073
4	D	26	50	20120618	23	1992	39.36	-0.016233071588903	-0.0424371619653347
4	D	26	50	20120618	23	1994	39.4	-0.0161740281726739	-0.0423048622865747
4	D	26	50	20120618	23	1996	39.44	-0.0160169090458943	-0.0422560719186728
4	D	26	50	20120618	23	1998	39.48	-0.0161470874043107	-0.0424056250028938
4	D	26	50	20120618	23	2000	39.52	-0.0158976908425862	-0.0427087616799885
4	D	26	50	20120618	23	2002	39.56	-0.0154093628994988	-0.0422791235997395
4	D	26	50	20120618	23	2004	39.6	-0.0152901446961907	-0.0424847502517086
4	D	26	50	20120618	23	2006	39.64	-0.0149076706382469	-0.0425903212941397
4	D	26	50	20120618	23	2008	39.68	-0.0145937152274001	-0.0428966399517497
4	D	26	50	20120618	23	2010	39.72	-0.0145172769843539	-0.0424754164421969
4	D	26	50	20120618	23	2012	39.76	-0.0144883563170033	-0.0428617088767591
4	D	26	50	20120618	23	2014	39.8	-0.0141557332871332	-0.0422695776581935
4	D	26	50	20120618	23	2016	39.84	-0.0141657034927479	-0.0424984681232636
4	D	26	50	20120618	23	2018	39.88	-0.0139807950694676	-0.0425068826939597
4	D	26	50	20120618	23	2020	39.92	-0.0141000132727757	-0.0427266514815525
4	D	26	50	20120618	23	2022	39.96	-0.0138458790956172	-0.042274668827018
4	D	26	50	20120618	23	2024	40	-0.0135075285008195	-0.0414386564796212
4	D	26	50	20120618	23	2026	40.04	-0.0134204836560554	-0.0410854566424185
4	D	26	50	20120618	23	2028	40.08	-0.0129267817014309	-0.0413357724429585
4	D	26	50	20120618	23	2030	40.12	-0.0130070383210956	-0.0413870376845946
4	D	26	50	20120618	23	2032	40.16	-0.0125636823692917	-0.0407925023029729
4	D	26	50	20120618	23	2034	40.2	-0.0121650155660587	-0.0401305089344261
4	D	26	50	20120618	23	2036	40.24	-0.0119383878426884	-0.0396702531305517
4	D	26	50	20120618	23	2038	40.28	-0.0117150835211897	-0.0388847989180097
4	D	26	50	20120618	23	2040	40.32	-0.0119849861795686	-0.0392429485026807
4	D	26	50	20120618	23	2042	40.36	-0.0115896427782072	-0.0386876575474149
4	D	26	50	20120618	23	2044	40.4	-0.0117647224172290	-0.0379860661991216
4	D	26	50	20120618	23	2046	40.44	-0.0119755109487007	-0.0381971375733058
4	D	26	50	20120618	23	2048	40.48	-0.0121021537732112	-0.0374729895186927
4	D	26	50	20120618	23	2050	40.52	-0.0119822991738001	-0.0371511852225747
4	D	26	50	20120618	23	2052	40.56	-0.0121037801188079	-0.0359561747623694
4	D	26	50	20120618	23	2054	40.6	-0.0119988454724799	-0.0365302040473366
4	D	26	50	20120618	23	2056	40.64	-0.0117416000254842	-0.0369817624378024
4	D	26	50	20120618	23	2058	40.68	-0.0116987493545443	-0.036239583160269
4	D	26	50	20120618	23	2060	40.72	-0.0114925570171503	-0.0357443255707259
4	D	26	50	20120618	23	2062	40.76	-0.0111240836734740	-0.0357697107041705
4	D	26	50	20120618	23	2064	40.8	-0.0111648130240703	-0.0357042326162326
4	D	26	50	20120618	23	2066	40.84	-0.0107121939734328	-0.0349913982701185
4	D	26	50	20120618	23	2068	40.88	-0.0106829197526917	-0.035219369496373
4	D	26	50	20120618	23	2070	40.92	-0.0107042036668054	-0.0352316024436875
4	D	26	50	20120618	23	2072	40.96	-0.0101735907382030	-0.0343297584549622
4	D	26	50	20120618	23	2074	41	-0.0100656862433939	-0.0339961454755984
4	D	26	50	20120618	23	2076	41.04	-0.0100093298329334	-0.0340626842237081
4	D	26	50	20120618	23	2078	41.08	-0.00994583164398281	-0.033355294599809
4	D	26	50	20120618	23	2080	41.12	-0.00969000041054953	-0.0331266162667733
4	D	26	50	20120618	23	2082	41.16	-0.00950311208828193	-0.0323393942872783
4	D	26	50	20120618	23	2084	41.2	-0.00961490567038752	-0.0317794364272567
4	D	26	50	20120618	23	2086	41.24	-0.00947440355296575	-0.031088946655428
4	D	26	50	20120618	23	2088	41.28	-0.00946224131632934	-0.0306813703067521
4	D	26	50	20120618	23	2090	41.32	-0.00890242487766395	-0.0303038459962766
4	D	26	50	20120618	23	2092	41.36	-0.00845433131042604	-0.0300837236552932
4	D	26	50	20120618	23	2094	41.4	-0.00832846630337483	-0.0299939210940825
4	D	26	50	20120618	23	2096	41.44	-0.0075239909184189	-0.0290451959257646
4	D	26	50	20120618	23	2098	41.48	-0.00722375337912709	-0.0288778944613358
4	D	26	50	20120618	23	2100	41.52	-0.00700073190034085	-0.0288407006446454
4	D	26	50	20120618	23	2102	41.56	-0.00642330850282391	-0.0280541150612535
4	D	26	50	20120618	23	2104	41.6	-0.00646403785342026	-0.0287346346274674
4	D	26	50	20120618	23	2106	41.64	-0.00592416182598433	-0.0285481705692685
4	D	26	50	20120618	23	2108	41.68	-0.00586130003313685	-0.0286260230258772
4	D	26	50	20120618	23	2110	41.72	-0.00521436803902928	-0.028950090063695
4	D	26	50	20120618	23	2112	41.76	-0.00484759175162781	-0.0284969053276325
4	D	26	50	20120618	23	2114	41.8	-0.0041955685886957	-0.0284962689315294
4	D	26	50	20120618	23	2116	41.84	-0.00332872638563911	-0.0287067746202887
4	D	26	50	20120618	23	2118	41.88	-0.00251124023590934	-0.0288604289238405
4	D	26	50	20120618	23	2120	41.92	-0.00241924564367697	-0.029177142051134
4	D	26	50	20120618	23	2122	41.96	-0.00171121962367488	-0.0291489284905646
4	D	26	50	20120618	23	2124	42	-0.00179062771520213	-0.0293450092009877
4	D	26	50	20120618	23	2126	42.04	-0.00128087443664475	-0.0298049821621495
4	D	26	50	20120618	23	2128	42.08	-0.00110296637049821	-0.0294766017729665
4	D	26	50	20120618	23	2130	42.12	-0.00080767857867471	-0.029624104247522
4	D	26	50	20120618	23	2132	42.16	-0.000234427111166781	-0.0294783695399194
4	D	26	50	20120618	23	2134	42.2	0.000368522841150989	-0.0297424739226926
4	D	26	50	20120618	23	2136	42.24	0.000328924861404550	-0.0288508122716164
4	D	26	50	20120618	23	2138	42.28	0.000259416264813909	-0.0283673633653191
4	D	26	50	20120618	23	2140	42.32	-7.82979338807901e-05	-0.0286135779465283
4	D	26	50	20120618	23	2142	42.36	-0.000189242987848962	-0.0277849195096558
4	D	26	50	20120618	23	2144	42.4	-0.000223749798770861	-0.0275668477783378
4	D	26	50	20120618	23	2146	42.44	-0.000169726840688210	-0.0274651658232032
4	D	26	50	20120618	23	2148	42.48	0.000426929861276999	-0.0265882119931757
4	D	26	50	20120618	23	2150	42.52	0.000717692169700909	-0.0259140563879924
4	D	26	50	20120618	23	2152	42.56	0.000827647274175419	-0.0255733016301386
4	D	26	50	20120618	23	2154	42.6	0.00101001011304342	-0.0246521536262869
4	D	26	50	20120618	23	2156	42.64	0.00116698781846684	-0.02358725081382
4	D	26	50	20120618	23	2158	42.68	0.00142847590614963	-0.02351696439977
4	D	26	50	20120618	23	2160	42.72	0.00177962513368687	-0.0227327829794341
4	D	26	50	20120618	23	2162	42.76	0.00183343595973516	-0.0225813914175821
4	D	26	50	20120618	23	2164	42.8	0.00212745095935253	-0.0226849118503478
4	D	26	50	20120618	23	2166	42.84	0.00192493557722073	-0.0221448236908775
4	D	26	50	20120618	23	2168	42.88	0.00184984083705869	-0.0210667686922805
4	D	26	50	20120618	23	2170	42.92	0.00201254610740973	-0.0206400297498344
4	D	26	50	20120618	23	2172	42.96	0.00226681463485663	-0.0201623154795326
4	D	26	50	20120618	23	2174	43	0.00225291998660623	-0.0187870281454638
4	D	26	50	20120618	23	2176	43.04	0.00216202140988473	-0.0181818508067853
4	D	26	50	20120618	23	2178	43.08	0.00226753588377343	-0.0182788517150285
4	D	26	50	20120618	23	2180	43.12	0.00232474789343923	-0.0173650505506333
4	D	26	50	20120618	23	2182	43.16	0.00233153611853863	-0.0164186588346932
4	D	26	50	20120618	23	2184	43.2	0.00221753636327573	-0.0158551088722232
4	D	26	50	20120618	23	2186	43.24	0.00229195228092773	-0.0159025981636477
4	D	26	50	20120618	23	2188	43.28	0.00200524876542783	-0.0154136055401859
4	D	26	50	20120618	23	2190	43.32	0.00194542753173953	-0.0153667950712714
4	D	26	50	20120618	23	2192	43.36	0.00189694829082134	-0.0148777317371315
4	D	26	50	20120618	23	2194	43.4	0.00171720881811153	-0.0143290098038629
4	D	26	50	20120618	23	2196	43.44	0.00197718369728253	-0.0140283055740955
4	D	26	50	20120618	23	2198	43.48	0.00211899396224953	-0.0138167745805036
4	D	26	50	20120618	23	2200	43.52	0.00196608919188573	-0.0130149437749093
4	D	26	50	20120618	23	2202	43.56	0.00175536430002436	-0.0132881769062276
4	D	26	50	20120618	23	2204	43.6	0.00145075684082482	-0.0125442864302837
4	D	26	50	20120618	23	2206	43.64	0.00139711572040401	-0.0124026246577408
4	D	26	50	20120618	23	2208	43.68	0.0012063524529755	-0.0120098834093342
4	D	26	50	20120618	23	2210	43.72	0.00085395871750337	-0.0116473921890267
4	D	26	50	20120618	23	2212	43.76	0.000532911025641240	-0.0109332355532317
4	D	26	50	20120618	23	2214	43.8	0.000532295842741609	-0.0103551545464083
4	D	26	50	20120618	23	2216	43.84	2.31577470838594e-05	-0.0101734493168468
4	D	26	50	20120618	23	2218	43.88	1.82433549545877e-06	-0.0099472953550199
4	D	26	50	20120618	23	2220	43.92	-0.000416577818000431	-0.009959393952046
4	D	26	50	20120618	23	2222	43.96	-0.00094598159400699	-0.0095095962574654
4	D	26	50	20120618	23	2224	44	-0.00101955605458944	-0.0095803422909231
4	D	26	50	20120618	23	2226	44.04	-0.00159941897050148	-0.00930347463074949
4	D	26	50	20120618	23	2228	44.08	-0.00185441581793297	-0.0089729870633586
4	D	26	50	20120618	23	2230	44.12	-0.00244421358412067	-0.00829975069699079
4	D	26	50	20120618	23	2232	44.16	-0.00299978031103113	-0.00829118763387069
4	D	26	50	20120618	23	2234	44.2	-0.00356251002963501	-0.00848947451745099
4	D	26	50	20120618	23	2236	44.24	-0.00411012180525711	-0.00800315475762219
4	D	26	50	20120618	23	2238	44.28	-0.00455806688007098	-0.00784906911893379
4	D	26	50	20120618	23	2240	44.32	-0.00531484791263588	-0.00733037093959439
4	D	26	50	20120618	23	2242	44.36	-0.00601471392038308	-0.00660919273346219
4	D	26	50	20120618	23	2244	44.4	-0.00630520752823014	-0.00707876820471259
4	D	26	50	20120618	23	2246	44.44	-0.0071591026061232	-0.00669917207136819
4	D	26	50	20120618	23	2248	44.48	-0.0081313673591869	-0.00595210668597679
4	D	26	50	20120618	23	2250	44.52	-0.00834697128783848	-0.00550655163208336
4	D	26	50	20120618	23	2252	44.56	-0.00869235052404124	-0.00535436811063639
4	D	26	50	20120618	23	2254	44.6	-0.0092261666463624	-0.00550177866131035
4	D	26	50	20120618	23	2256	44.64	-0.00947091044546669	-0.005458305736403
4	D	26	50	20120618	23	2258	44.68	-0.00945664810169015	-0.00586313143970009
4	D	26	50	20120618	23	2260	44.72	-0.00928173109722804	-0.00575384808666769
4	D	26	50	20120618	23	2262	44.76	-0.00940258271720063	-0.00511849143056818
4	D	26	50	20120618	23	2264	44.8	-0.0093373662587718	-0.0048624268518971
4	D	26	50	20120618	23	2266	44.84	-0.00930808496696286	-0.00471054738636604
4	D	26	50	20120618	23	2268	44.88	-0.00946309691553457	-0.00389997674095628
4	D	26	50	20120618	23	2270	44.92	-0.00977141668533534	-0.00392577906740178
4	D	26	50	20120618	23	2272	44.96	-0.0100482560612377	-0.00332993553823493
4	D	26	50	20120618	23	2274	45	-0.0102687743820185	-0.0029560881830216
4	D	26	50	20120618	23	2276	45.04	-0.0105513978913910	-0.00291317387247139
4	D	26	50	20120618	23	2278	45.08	-0.0106743284053003	-0.00261274541434866
4	D	26	50	20120618	23	2280	45.12	-0.0104150606329104	-0.00274684114433288
4	D	26	50	20120618	23	2282	45.16	-0.0106533273338990	-0.00238037598391514
4	D	26	50	20120618	23	2284	45.2	-0.0106271643829951	-0.0016186239906785
4	D	26	50	20120618	23	2286	45.24	-0.0105365415779183	-0.00200682561354991
4	D	26	50	20120618	23	2288	45.28	-0.0101056307054632	-0.00181329048753915
4	D	26	50	20120618	23	2290	45.32	-0.0102565202215006	-0.00096295922782327
4	D	26	50	20120618	23	2292	45.36	-0.0103582021766352	-0.000308206632715779
4	D	26	50	20120618	23	2294	45.4	-0.00988930552789477	0.000110895556493491
4	D	26	50	20120618	23	2296	45.44	-0.00991550383413773	0.00057784766158565
4	D	26	50	20120618	23	2298	45.48	-0.0109081367980335	0.00184859986465771
4	D	26	50	20120618	23	2300	45.52	-0.0110172094332451	0.00178945179662502
4	D	26	50	20120618	23	2302	45.56	-0.0108414064239861	0.00224336980241957
4	D	26	50	20120618	23	2304	45.6	-0.0108470173162949	0.00202413488044659
4	D	26	50	20120618	23	2306	45.64	-0.0109709830345318	0.00217547977325107
4	D	26	50	20120618	23	2308	45.68	-0.0112275786503956	0.00211434402805646
4	D	26	50	20120618	23	2310	45.72	-0.0111839473335692	0.00273986200040258
4	D	26	50	20120618	23	2312	45.76	-0.0111018960768939	0.00232948692308672
4	D	26	50	20120618	23	2314	45.8	-0.0111650463693081	0.00291087577543255
4	D	26	50	20120618	23	2316	45.84	-0.0108522364714468	0.00324272098784339
4	D	26	50	20120618	23	2318	45.88	-0.0107865299880186	0.00293283639073586
4	D	26	50	20120618	23	2320	45.92	-0.0106839768773296	0.0028219959885713
4	D	26	50	20120618	23	2322	45.96	-0.0103981586595197	0.00293099791310477
4	D	26	50	20120618	23	2324	46	-0.0103402409572863	0.00311725832455068
4	D	26	50	20120618	23	2326	46.04	-0.00915105705695798	0.00308270908722191
4	D	26	50	20120618	23	2328	46.08	-0.00906368270043389	0.00298356847385887
4	D	26	50	20120618	23	2330	46.12	-0.00939718254271271	0.00265235965755109
4	D	26	50	20120618	23	2332	46.16	-0.00878250098178827	0.00227597308188652
4	D	26	50	20120618	23	2334	46.2	-0.00867649931132738	0.00249467484534649
4	D	26	50	20120618	23	2336	46.24	-0.00845738601172076	0.00253308983544801
4	D	26	50	20120618	23	2338	46.28	-0.00765028018953881	0.00224350132428087
4	D	26	50	20120618	23	2340	46.32	-0.0067932393349976	0.00291201336882212
4	D	26	50	20120618	23	2342	46.36	-0.00626572622110259	0.00280600123318086
4	D	26	50	20120618	23	2344	46.4	-0.00520776366169299	0.00317331845726993
4	D	26	50	20120618	23	2346	46.44	-0.00473504156526635	0.00341632984476032
4	D	26	50	20120618	23	2348	46.48	-0.00400137585337843	0.00325211136589755
4	D	26	50	20120618	23	2350	46.52	-0.00367905536931017	0.0030733618426814
4	D	26	50	20120618	23	2352	46.56	-0.00298408254048878	0.00261485966362442
4	D	26	50	20120618	23	2354	46.6	-0.0029264674799577	0.00312218049485452
4	D	26	50	20120618	23	2356	46.64	-0.0023075227722495	0.00300580486080684
4	D	26	50	20120618	23	2358	46.68	-0.00190121214471189	0.00280881198263608
4	D	26	50	20120618	23	2360	46.72	-0.00193857566702979	0.0023233124666734
4	D	26	50	20120618	23	2362	46.76	-0.00137167401841691	0.00315945209329087
4	D	26	50	20120618	23	2364	46.8	-0.00161308734458181	0.00289019290208284
4	D	26	50	20120618	23	2366	46.84	-0.00188576893261078	0.00350044726745027
4	D	26	50	20120618	23	2368	46.88	-0.00198051417022196	0.00370369096956672
4	D	26	50	20120618	23	2370	46.92	-0.00199246427482402	0.00381951506032507
4	D	26	50	20120618	23	2372	46.96	-0.00215267345823745	0.00382202528939828
4	D	26	50	20120618	23	2374	47	-0.00232834706695544	0.00458664813616655
4	D	26	50	20120618	23	2376	47.04	-0.00228331143606167	0.00440078511873166
4	D	26	50	20120618	23	2378	47.08	-0.00264570366141977	0.00476522795375521
4	D	26	50	20120618	23	2380	47.12	-0.00300479369810974	0.00433817081325759
4	D	26	50	20120618	23	2382	47.16	-0.00290066515351221	0.00438483986081591
4	D	26	50	20120618	23	2384	47.2	-0.0033564944689363	0.0045626630741487
4	D	26	50	20120618	23	2386	47.24	-0.00338069166298851	0.00453662740246541
4	D	26	50	20120618	23	2388	47.28	-0.00394414263050919	0.00466005996218933
4	D	26	50	20120618	23	2390	47.32	-0.00405764741102526	0.00445105333980621
4	D	26	50	20120618	23	2392	47.36	-0.00463924273855119	0.00528229978749787
4	D	26	50	20120618	23	2394	47.4	-0.00490802109714801	0.00565994430612617
4	D	26	50	20120618	23	2396	47.44	-0.0059515292625793	0.0063492485427255
4	D	26	50	20120618	23	2398	47.48	-0.00646324872225245	0.00675227154799465
4	D	26	50	20120618	23	2400	47.52	-0.00701760276103318	0.00674560706658197
4	D	26	50	20120618	23	2402	47.56	-0.0075989654504281	0.00773535220638337
4	D	26	50	20120618	23	2404	47.6	-0.00839659604174215	0.00780346073154726
4	D	26	50	20120618	23	2406	47.64	-0.008670635274791	0.00777936960351223
4	D	26	50	20120618	23	2408	47.68	-0.00912800608299808	0.00855459905199829
4	D	26	50	20120618	23	2410	47.72	-0.0100215415670445	0.00877669422090118
4	D	26	50	20120618	23	2412	47.76	-0.0106828589415085	0.00831813264487457
4	D	26	50	20120618	23	2414	47.8	-0.0104027781881212	0.00842584904927985
4	D	26	50	20120618	23	2416	47.84	-0.0104495603727645	0.00834714806453378
4	D	26	50	20120618	23	2418	47.88	-0.0108628784285037	0.00801376135933995
4	D	26	50	20120618	23	2420	47.92	-0.0119573524465598	0.0065859854889037
4	D	26	50	20120618	23	2422	47.96	-0.0123924423200917	0.00627905164839405
4	D	26	50	20120618	23	2424	48	-0.0133050979715014	0.00629404938322302
4	D	26	50	20120618	23	2426	48.04	-0.0136453153282015	0.00596298198827148
4	D	26	50	20120618	23	2428	48.08	-0.0139766726369333	0.00597355323465022
4	D	26	50	20120618	23	2430	48.12	-0.0145691220535504	0.00608673981711475
4	D	26	50	20120618	23	2432	48.16	-0.0160687823993621	0.00712178858127999
4	D	26	50	20120618	23	2434	48.2	-0.0168847411984445	0.00708671608493314
4	D	26	50	20120618	23	2436	48.24	-0.0170389824006248	0.00702905152692738
4	D	26	50	20120618	23	2438	48.28	-0.0172149388520552	0.00677536989810889
4	D	26	50	20120618	23	2440	48.32	-0.0173415463212267	0.00672324905726763
4	D	26	50	20120618	23	2442	48.36	-0.0173960006144458	0.00576477288643708
4	D	26	50	20120618	23	2444	48.4	-0.0174900175320724	0.0052973328776659
4	D	26	50	20120618	23	2446	48.44	-0.0176342319600954	0.00475829830729958
4	D	26	50	20120618	23	2448	48.48	-0.0175688528671069	0.00452058314960029
4	D	26	50	20120618	23	2450	48.52	-0.0175783351690426	0.00420481047432581
4	D	26	50	20120618	23	2452	48.56	-0.0183065632297832	0.00317601960517407
4	D	26	50	20120618	23	2454	48.6	-0.0187786277169034	0.00304869795815362
4	D	26	50	20120618	23	2456	48.64	-0.0194169259372126	0.0031819380889326
4	D	26	50	20120618	23	2458	48.68	-0.0193430332785787	0.00286839280001886
4	D	26	50	20120618	23	2460	48.72	-0.0200694935723663	0.00218560342103732
4	D	26	50	20120618	23	2462	48.76	-0.0202148252291035	0.00208443765385296
4	D	26	50	20120618	23	2464	48.8	-0.0200883803944918	0.00234733995509812
4	D	26	50	20120618	23	2466	48.84	-0.0199397465490864	0.0023667571073095
4	D	26	50	20120618	23	2468	48.88	-0.0196130349319069	0.00237734956689167
4	D	26	50	20120618	23	2470	48.92	-0.0195306145654918	0.00216203555202037
4	D	26	50	20120618	23	2472	48.96	-0.0192568864594267	0.00206627208064428
4	D	26	50	20120618	23	2474	49	-0.0189748852040217	0.0020613435463794
4	D	26	50	20120618	23	2476	49.04	-0.0188298929585394	0.00207294716865868
4	D	26	50	20120618	23	2478	49.08	-0.0185758719184659	0.00202179506410764
4	D	26	50	20120618	23	2480	49.12	-0.0183632166250919	0.00166696888130823
4	D	26	50	20120618	23	2482	49.16	-0.0176064992321373	0.001202951269358
4	D	26	50	20120618	23	2484	49.2	-0.0176216596015259	0.00094651192409288
4	D	26	50	20120618	23	2486	49.24	-0.0173566996195475	0.000617233509297741
4	D	26	50	20120618	23	2488	49.28	-0.0165420277548068	-0.000117987837508779
4	D	26	50	20120618	23	2490	49.32	-0.0163411104340005	-0.00143381456234758
4	D	26	50	20120618	23	2492	49.36	-0.0159663084846326	-0.00200215163772627
4	D	26	50	20120618	23	2494	49.4	-0.0153612555967476	-0.00229295212991636
4	D	26	50	20120618	23	2496	49.44	-0.0151461593707649	-0.00271681456197657
4	D	26	50	20120618	23	2498	49.48	-0.0147073204170791	-0.00305380185490021
4	D	26	50	20120618	23	2500	49.52	-0.0142773344402938	-0.00381246520571663
4	D	26	50	20120618	23	2502	49.56	-0.0139195879064881	-0.00406768125625029
4	D	26	50	20120618	23	2504	49.6	-0.0133692113433516	-0.00424322051467985
4	D	26	50	20120618	23	2506	49.64	-0.0135989786208303	-0.00443396963997274
4	D	26	50	20120618	23	2508	49.68	-0.0127763871601404	-0.00495164251447941
4	D	26	50	20120618	23	2510	49.72	-0.0126967598655110	-0.00452730066402155
4	D	26	50	20120618	23	2512	49.76	-0.0118796201981040	-0.00490733520357026
4	D	26	50	20120618	23	2514	49.8	-0.0116871810876041	-0.0043444994189492
4	D	26	50	20120618	23	2516	49.84	-0.0113995724754242	-0.00418141231093633
4	D	26	50	20120618	23	2518	49.88	-0.0109653311300298	-0.00362481320812535
4	D	26	50	20120618	23	2520	49.92	-0.0105815701377442	-0.00346427168452475
4	D	26	50	20120618	23	2522	49.96	-0.010056776697951	-0.00278865236830444
4	D	26	50	20120618	23	2524	50	-0.00979469464057201	-0.00199980404321273
4	D	26	50	20120618	23	2526	50.04	-0.00958795075988868	-0.00166365962157227
4	D	26	50	20120618	23	2528	50.08	-0.0088421510956356	-0.00145537424810596
4	D	26	50	20120618	23	2530	50.12	-0.00840414794216523	-0.00078597747156009
4	D	26	50	20120618	23	2532	50.16	-0.00740649805565694	0.000249842038996651
4	D	26	50	20120618	23	2534	50.2	-0.00675590324842282	0.000659412428795521
4	D	26	50	20120618	23	2536	50.24	-0.00658711685975359	0.00085704877413716
4	D	26	50	20120618	23	2538	50.28	-0.00591987251624965	0.00137950593312534
4	D	26	50	20120618	23	2540	50.32	-0.00557143433611148	0.00144042035389744
4	D	26	50	20120618	23	2542	50.36	-0.00514188181578306	0.00161460833126815
4	D	26	50	20120618	23	2544	50.4	-0.00518717554065196	0.00122998820424344
4	D	26	50	20120618	23	2546	50.44	-0.00507546186161264	0.00163000346010814
4	D	26	50	20120618	23	2548	50.48	-0.00529731237156924	0.0013922713318461
4	D	26	50	20120618	23	2550	50.52	-0.00508328811946682	0.00157631425642621
4	D	26	50	20120618	23	2552	50.56	-0.00477936867516537	0.00145885462768297
4	D	26	50	20120618	23	2554	50.6	-0.0043540573813105	0.00077595988979103
4	D	26	50	20120618	23	2556	50.64	-0.00408359186593378	0.00095223878191371
4	D	26	50	20120618	23	2558	50.68	-0.00360689512229008	0.00102169858813645
4	D	26	50	20120618	23	2560	50.72	-0.00369496456478009	0.00066546596994926
4	D	26	50	20120618	23	2562	50.76	-0.00341390305428728	0.00073580965964848
4	D	26	50	20120618	23	2564	50.8	-0.00311916114889885	-4.00929544932694e-05
4	D	26	50	20120618	23	2566	50.84	-0.00297174069872995	-0.000460097411955331
4	D	26	50	20120618	23	2568	50.88	-0.00275891004287418	-0.00060609516328048
4	D	26	50	20120618	23	2570	50.92	-0.0025502887936868	-0.00176028081347394
4	D	26	50	20120618	23	2572	50.96	-0.00220111805092333	-0.00248954690696931
4	D	26	50	20120618	23	2574	51	-0.00232157666094693	-0.00153808820525661
4	D	26	50	20120618	23	2576	51.04	-0.00249403844924341	-0.00142895178901336
4	D	26	50	20120618	23	2578	51.08	-0.00233036019996148	-0.00173466516321868
4	D	26	50	20120618	23	2580	51.12	-0.00160859085256024	-0.00134349652029340
4	D	26	50	20120618	23	2582	51.16	-0.00182449105895315	-0.00111681859234165
4	D	26	50	20120618	23	2584	51.2	-0.00160633588903504	-0.00091014683655001
4	D	26	50	20120618	23	2586	51.24	-0.00149784237427725	-0.000915115675901409
4	D	26	50	20120618	23	2588	51.28	-0.00108056522767022	-0.00062035185020276
4	D	26	50	20120618	23	2590	51.32	-0.00115945006017939	-6.04222744523888e-05
4	D	26	50	20120618	23	2592	51.36	-0.000578024438280941	0.000276471680376131
4	D	26	50	20120618	23	2594	51.4	-0.000697709332064581	0.00088171265866495
4	D	26	50	20120618	23	2596	51.44	-0.000443271098990221	0.00067276967589213
4	D	26	50	20120618	23	2598	51.48	-0.00053180793906259	0.00065672542302701
4	D	26	50	20120618	23	2600	51.52	-0.000625386450484821	0.00127022540852008
4	D	26	50	20120618	23	2602	51.56	-0.000417574838561901	0.00105126979372567
4	D	26	50	20120618	23	2604	51.6	-0.000682845947524041	0.00112099759341847
4	D	26	50	20120618	23	2606	51.64	-0.00094690790389034	0.00115235070809629
4	D	26	50	20120618	23	2608	51.68	-0.00061078469545332	0.00103309714944917
4	D	26	50	20120618	23	2610	51.72	-0.000472545319731341	0.00096196220726181
4	D	26	50	20120618	23	2612	51.76	-0.0008265017611899	0.000348045028767840
4	D	26	50	20120618	23	2614	51.8	-0.00078297226774005	4.775092093353e-05
4	D	26	50	20120618	23	2616	51.84	-0.00094365521269688	5.65190450202502e-05
4	D	26	50	20120618	23	2618	51.88	-0.00121765909040667	0.000294771603873241
4	D	26	50	20120618	23	2620	51.92	-0.00132288365051504	0.000469419907758511
4	D	26	50	20120618	23	2622	51.96	-0.00115643778529154	-0.000149135891220049
4	D	26	50	20120618	23	2624	52	-0.00128813642328753	-3.01227488785395e-05
4	D	26	50	20120618	23	2626	52.04	-0.00107172639290539	-0.000137496913601719
4	D	26	50	20120618	23	2628	52.08	-0.00064478946056057	-0.000392366481812598
4	D	26	50	20120618	23	2630	52.12	-0.000408156176236501	-0.00091954994252623
4	D	26	50	20120618	23	2632	52.16	3.47896536343796e-05	-0.00177298540101152
4	D	26	50	20120618	23	2634	52.2	0.00044637529775963	-0.00159092661805942
4	D	26	50	20120618	23	2636	52.24	0.00061251710706722	-0.00214037687131261
4	D	26	50	20120618	23	2638	52.28	0.00098511995434566	-0.00280566535745979
4	D	26	50	20120618	23	2640	52.32	0.00101171424038609	-0.00254586725498404
4	D	26	50	20120618	23	2642	52.36	0.00126436349330404	-0.00301602255379498
4	D	26	50	20120618	23	2644	52.4	0.00079735269834904	-0.00320853449629336
4	D	26	50	20120618	23	2646	52.44	0.000629226040306659	-0.00272866850005639
4	D	26	50	20120618	23	2648	52.48	0.00015109952675141	-0.00310313315948969
4	D	26	50	20120618	23	2650	52.52	-6.69941248767399e-05	-0.00297700723003623
4	D	26	50	20120618	23	2652	52.56	-0.000622833795004731	-0.00366111607027146
4	D	26	50	20120618	23	2654	52.6	-0.000798199105166121	-0.00375176998804671
4	D	26	50	20120618	23	2656	52.64	-0.00105172022074528	-0.00351795311003209
4	D	26	50	20120618	23	2658	52.68	-0.00120032083213198	-0.00473004232032335
4	D	26	50	20120618	23	2660	52.72	-0.0011593369230944	-0.00459656884430658
4	D	26	50	20120618	23	2662	52.76	-0.00135234171901927	-0.00486891102108058
4	D	26	50	20120618	23	2664	52.8	-0.00199420375750574	-0.0045986053118364
4	D	26	50	20120618	23	2666	52.84	-0.00221001274712387	-0.00481681846451057
4	D	26	50	20120618	23	2668	52.88	-0.00274987463242418	-0.00487895900844124
4	D	26	50	20120618	23	2670	52.92	-0.00319253054851477	-0.00570345258637259
4	D	26	50	20120618	23	2672	52.96	-0.0034158490121491	-0.00537056085592556
4	D	26	50	20120618	23	2674	53	-0.0035374218810385	-0.00532907490107335
4	D	26	50	20120618	23	2676	53.04	-0.00424513677405687	-0.00604371944054739
4	D	26	50	20120618	23	2678	53.08	-0.00485170711309432	-0.00569279648718009
4	D	26	50	20120618	23	2680	53.12	-0.00499988133909196	-0.00597771102252359
4	D	26	50	20120618	23	2682	53.16	-0.00613471701221825	-0.00650853608316029
4	D	26	50	20120618	23	2684	53.2	-0.00698790498333012	-0.00671197777517549
4	D	26	50	20120618	23	2686	53.24	-0.00733911785047767	-0.00665810330951689
4	D	26	50	20120618	23	2688	53.28	-0.00794071722884337	-0.00601370982875379
4	D	26	50	20120618	23	2690	53.32	-0.00871009890424902	-0.00634413375653449
4	D	26	50	20120618	23	2692	53.36	-0.00903589835368072	-0.00605466545352009
4	D	26	50	20120618	23	2694	53.4	-0.0104554081458449	-0.00585634321460069
4	D	26	50	20120618	23	2696	53.44	-0.0113417452828588	-0.00523835310104712
4	D	26	50	20120618	23	2698	53.48	-0.0122464106276411	-0.00499279612914446
4	D	26	50	20120618	23	2700	53.52	-0.0131543003793455	-0.00483367589017405
4	D	26	50	20120618	23	2702	53.56	-0.0131628775846013	-0.00376684267619447
4	D	26	50	20120618	23	2704	53.6	-0.0134779431530946	-0.00283492543606529
4	D	26	50	20120618	23	2706	53.64	-0.0138363543672746	-0.00235030980357909
4	D	26	50	20120618	23	2708	53.68	-0.0137682049006281	-0.00145348478807595
4	D	26	50	20120618	23	2710	53.72	-0.0138232311725226	-0.00073259020247372
4	D	26	50	20120618	23	2712	53.76	-0.0139366291799147	0.00042309734252298
4	D	26	50	20120618	23	2714	53.8	-0.0135445101854755	0.0020266599587622
4	D	26	50	20120618	23	2716	53.84	-0.0134285941708356	0.00226182246098142
4	D	26	50	20120618	23	2718	53.88	-0.0133017604274942	0.00201048135560866
4	D	26	50	20120618	23	2720	53.92	-0.0133019937727320	0.00239451811953888
4	D	26	50	20120618	23	2722	53.96	-0.0132208956959977	0.0025803387105669
4	D	26	50	20120618	23	2724	54	-0.0132344085065862	0.0023921422407541
4	D	26	50	20120618	23	2726	54.04	-0.0132845140931010	0.00228975317883828
4	D	26	50	20120618	23	2728	54.08	-0.0134110367094587	0.00239527472379475
4	D	26	50	20120618	23	2730	54.12	-0.0131676576264422	0.00298950604950049
4	D	26	50	20120618	23	2732	54.16	-0.0131988834618993	0.00288160155469142
4	D	26	50	20120618	23	2734	54.2	-0.0133452687077406	0.0032916527771015
4	D	26	50	20120618	23	2736	54.24	-0.0134495669579656	0.00363209640797158
4	D	26	50	20120618	23	2738	54.28	-0.0135753895386099	0.00404822874869986
4	D	26	50	20120618	23	2740	54.32	-0.0135681770494418	0.00460145495216459
4	D	26	50	20120618	23	2742	54.36	-0.0134115458263412	0.0052511517337866
4	D	26	50	20120618	23	2744	54.4	-0.0135942763607354	0.00502733829540544
4	D	26	50	20120618	23	2746	54.44	-0.0135806433419942	0.00542368578839612
4	D	26	50	20120618	23	2748	54.48	-0.0133589158686175	0.00590090508395111
4	D	26	50	20120618	23	2750	54.52	-0.0133900780644644	0.00602923789366866
4	D	26	50	20120618	23	2752	54.56	-0.0131419825792173	0.00581127929943572
4	D	26	50	20120618	23	2754	54.6	-0.0128835209085580	0.00609262294553422
4	D	26	50	20120618	23	2756	54.64	-0.0134639070834881	0.00607184107723515
4	D	26	50	20120618	23	2758	54.68	-0.0133391875894224	0.00651381109974799
4	D	26	50	20120618	23	2760	54.72	-0.0136591109815024	0.00652427628010955
4	D	26	50	20120618	23	2762	54.76	-0.0135174774932308	0.00620025166869862
4	D	26	50	20120618	23	2764	54.8	-0.0136743703458404	0.00671174442993773
4	D	26	50	20120618	23	2766	54.84	-0.0138182948600831	0.00667955692925811
4	D	26	50	20120618	23	2768	54.88	-0.0138509631933739	0.00626087900411756
4	D	26	50	20120618	23	2770	54.92	-0.0140258589846326	0.00578892765408241
4	D	26	50	20120618	23	2772	54.96	-0.01502331795231	0.00643751427805796
4	D	26	50	20120618	23	2774	55	-0.0157038375185239	0.00696508664750124
4	D	26	50	20120618	23	2776	55.04	-0.0159224395799278	0.00692962524242474
4	D	26	50	20120618	23	2778	55.08	-0.0162023902256673	0.00624061332376875
4	D	26	50	20120618	23	2780	55.12	-0.0168978226738965	0.00642171044149844
4	D	26	50	20120618	23	2782	55.16	-0.0171813017824742	0.00634845417896751
4	D	26	50	20120618	23	2784	55.2	-0.0182174607042859	0.00555634609161453
4	D	26	50	20120618	23	2786	55.24	-0.0197121430183580	0.00539403680106097
4	D	26	50	20120618	23	2788	55.28	-0.0203949394684074	0.00501621550573738
4	D	26	50	20120618	23	2790	55.32	-0.0209327153887032	0.00483489211383771
4	D	26	50	20120618	23	2792	55.36	-0.0216336703408934	0.00460375304920345
4	D	26	50	20120618	23	2794	55.4	-0.0224406913102616	0.00448962601471994
4	D	26	50	20120618	23	2796	55.44	-0.0223181284918786	0.00421319676075068
4	D	26	50	20120618	23	2798	55.48	-0.0224138636789834	0.00367607137869357
4	D	26	50	20120618	23	2800	55.52	-0.0225981852036353	0.00393294205909521
4	D	26	50	20120618	23	2802	55.56	-0.0228613279211861	0.0029347477003654
4	D	26	50	20120618	23	2804	55.6	-0.0235817141677233	0.00254837041298945
4	D	26	50	20120618	23	2806	55.64	-0.0239070964241541	0.00237029264121543
4	D	26	50	20120618	23	2808	55.68	-0.0246697040165960	0.00254981998189089
4	D	26	50	20120618	23	2810	55.72	-0.0249389702788718	0.00168050290510014
4	D	26	50	20120618	23	2812	55.76	-0.0253589917068966	0.00208242239952658
4	D	26	50	20120618	23	2814	55.8	-0.0262976052482436	0.00196277993214981
4	D	26	50	20120618	23	2816	55.84	-0.0269448907957418	0.00164429903790339
4	D	26	50	20120618	23	2818	55.88	-0.0282330979297075	0.00170298890074187
4	D	26	50	20120618	23	2820	55.92	-0.0290160772685153	0.00193484921429294
4	D	26	50	20120618	23	2822	55.96	-0.0302272097633316	0.00187248239619229
4	D	26	50	20120618	23	2824	56	-0.0312329277382133	0.00174810231338158
4	D	26	50	20120618	23	2826	56.04	-0.0321221852262335	0.0017110499180474
4	D	26	50	20120618	23	2828	56.08	-0.0332140995177417	0.00174583957168178
4	D	26	50	20120618	23	2830	56.12	-0.0344625672506047	0.00210193854668732
4	D	26	50	20120618	23	2832	56.16	-0.0352856395439058	0.00177652800598528
4	D	26	50	20120618	23	2834	56.2	-0.0360692552788168	0.00235522419570835
4	D	26	50	20120618	23	2836	56.24	-0.037292832852982	0.00220107491740968
4	D	26	50	20120618	23	2838	56.28	-0.0378926715354625	0.00265072411956621
4	D	26	50	20120618	23	2840	56.32	-0.039304127381389	0.00266465412315558
4	D	26	50	20120618	23	2842	56.36	-0.0399058752521787	0.00262208629492815
4	D	26	50	20120618	23	2844	56.4	-0.0415229577500743	0.00292875850592876
4	D	26	50	20120618	23	2846	56.44	-0.0422426510319659	0.00281816700535118
4	D	26	50	20120618	23	2848	56.48	-0.0433025333862865	0.00283435975064035
4	D	26	50	20120618	23	2850	56.52	-0.0442250956037005	0.0024786143290254
4	D	26	50	20120618	23	2852	56.56	-0.0448882203430973	0.00233620302329443
4	D	26	50	20120618	23	2854	56.6	-0.0457115047684328	0.00218806415263585
4	D	26	50	20120618	23	2856	56.64	-0.0465956710876284	0.00249311001803973
4	D	26	50	20120618	23	2858	56.68	-0.0476129856137215	0.00207584630646154
4	D	26	50	20120618	23	2860	56.72	-0.0481216782321071	0.00201263096022346
4	D	26	50	20120618	23	2862	56.76	-0.0490868082777486	0.00202656096381284
4	D	26	50	20120618	23	2864	56.8	-0.0496253408023003	0.00242791477281433
4	D	26	50	20120618	23	2866	56.84	-0.049996430441067	0.00300194405778157
4	D	26	50	20120618	23	2868	56.88	-0.0505376499713872	0.00374850739735833
4	D	26	50	20120618	23	2870	56.92	-0.0510111993827478	0.00395929592883004
4	D	26	50	20120618	23	2872	56.96	-0.051286051788595	0.00456903410624719
4	D	26	50	20120618	23	2874	57	-0.0515298622067482	0.00552433536763022
4	D	26	50	20120618	23	2876	57.04	-0.0519688340965088	0.00625293819496484
4	D	26	50	20120618	23	2878	57.08	-0.0519773900885611	0.00653514451133639
4	D	26	50	20120618	23	2880	57.12	-0.0525601874976151	0.00631014313356283
4	D	26	50	20120618	23	2882	57.16	-0.0529680466890035	0.00706802018163857
4	D	26	50	20120618	23	2884	57.2	-0.0532461517860442	0.00764622139661481
4	D	26	50	20120618	23	2886	57.24	-0.053777118268037	0.00776819731636949
4	D	26	50	20120618	23	2888	57.28	-0.0537904118755234	0.00752763958940983
4	D	26	50	20120618	23	2890	57.32	-0.0541689261354926	0.00809339572503718
4	D	26	50	20120618	23	2892	57.36	-0.0544896697714388	0.00838755214601079
4	D	26	50	20120618	23	2894	57.4	-0.0544204440175607	0.00843556469645335
4	D	26	50	20120618	23	2896	57.44	-0.0549291366359463	0.0091286707633724
4	D	26	50	20120618	23	2898	57.48	-0.0549964532015152	0.00923572673004405
4	D	26	50	20120618	23	2900	57.52	-0.0548565874801965	0.00885827313024667
4	D	26	50	20120618	23	2902	57.56	-0.0548786492117695	0.0094909922780524
4	D	26	50	20120618	23	2904	57.6	-0.0546963570835796	0.00846752592296299
4	D	26	50	20120618	23	2906	57.64	-0.0547121962754782	0.00840204783502511
4	D	26	50	20120618	23	2908	57.68	-0.0545735326356875	0.00831768999602956
4	D	26	50	20120618	23	2910	57.72	-0.0543247724700661	0.00784237281771596
4	D	26	50	20120618	23	2912	57.76	-0.0539328231812544	0.00760839118382133
4	D	26	50	20120618	23	2914	57.8	-0.0541878058865503	0.00738324838469153
4	D	26	50	20120618	23	2916	57.84	-0.0537998163957132	0.00648204079206928
4	D	26	50	20120618	23	2918	57.88	-0.0543222268856538	0.00568894982629045
4	D	26	50	20120618	23	2920	57.92	-0.0540359900606295	0.00532620404754175
4	D	26	50	20120618	23	2922	57.96	-0.0541926142126623	0.00457136755862511
4	D	26	50	20120618	23	2924	58	-0.054118509421994	0.00367206915431206
4	D	26	50	20120618	23	2926	58.04	-0.0545253786638887	0.00276414404726853
4	D	26	50	20120618	23	2928	58.08	-0.0546634059075764	0.00165426924351813
4	D	26	50	20120618	23	2930	58.12	-0.0550573350953754	-1.18864649917283e-05
4	D	26	50	20120618	23	2932	58.16	-0.0556824174899443	-0.00028256694082995
4	D	26	50	20120618	23	2934	58.2	-0.0558179698598977	-0.00144172708722905
4	D	26	50	20120618	23	2936	58.24	-0.0565756347759391	-0.00214098498314443
4	D	26	50	20120618	23	2938	58.28	-0.0568573461175639	-0.00287680029964715
4	D	26	50	20120618	23	2940	58.32	-0.0576503663726646	-0.00403737465960863
4	D	26	50	20120618	23	2942	58.36	-0.0583340679193938	-0.0052861959458622
4	D	26	50	20120618	23	2944	58.4	-0.0590143046428953	-0.00615918997791509
4	D	26	50	20120618	23	2946	58.44	-0.0594207496207213	-0.00680265714879489
4	D	26	50	20120618	23	2948	58.48	-0.0606281344495974	-0.00813986678269679
4	D	26	50	20120618	23	2950	58.52	-0.0615286349354384	-0.0099615859830677
4	D	26	50	20120618	23	2952	58.56	-0.0618705917748202	-0.00983741803229129
4	D	26	50	20120618	23	2954	58.6	-0.06232575640987	-0.0108182458484752
4	D	26	50	20120618	23	2956	58.64	-0.0630440354781993	-0.0107994368080956
4	D	26	50	20120618	23	2958	58.68	-0.063919857937377	-0.0109872443691787
4	D	26	50	20120618	23	2960	58.72	-0.0644527336076792	-0.0116937854649403
4	D	26	50	20120618	23	2962	58.76	-0.0648545116807493	-0.0123584658392557
4	D	26	50	20120618	23	2964	58.8	-0.0655264045442328	-0.0132516831252505
4	D	26	50	20120618	23	2966	58.84	-0.065711242256835	-0.0137156865950652
4	D	26	50	20120618	23	2968	58.88	-0.0664735740776322	-0.0137594565048206
4	D	26	50	20120618	23	2970	58.92	-0.0674263297546029	-0.0150157024122766
4	D	26	50	20120618	23	2972	58.96	-0.0682944447498657	-0.0152484112539651
4	D	26	50	20120618	23	2974	59	-0.0695041630311196	-0.01586274562546
4	D	26	50	20120618	23	2976	59.04	-0.0702000268144853	-0.0161288299072205
4	D	26	50	20120618	23	2978	59.08	-0.0711489641148376	-0.0165399417898024
4	D	26	50	20120618	23	2980	59.12	-0.0721565205673503	-0.0170144811506566
4	D	26	50	20120618	23	2982	59.16	-0.0729698347870711	-0.0181411850957993
4	D	26	50	20120618	23	2984	59.2	-0.0742399399874384	-0.0183289926568824
4	D	26	50	20120618	23	2986	59.24	-0.0749585726091583	-0.0188653331504124
4	D	26	50	20120618	23	2988	59.28	-0.0756656086796667	-0.0194180785212659
4	D	26	50	20120618	23	2990	59.32	-0.0766451637036444	-0.0196942037193193
4	D	26	50	20120618	23	2992	59.36	-0.077689560419457	-0.0195001736185617
4	D	26	50	20120618	23	2994	59.4	-0.0782953387988995	-0.0195592170347908
4	D	26	50	20120618	23	2996	59.44	-0.0788031121784696	-0.0196212302995009
4	D	26	50	20120618	23	2998	59.48	-0.079852882905819	-0.0197070730627369
4	D	26	50	20120618	23	3000	59.52	-0.080374869131691	-0.019834069440638
4	D	26	50	20120618	23	3002	59.56	-0.0798629238221119	-0.0191832483592339
4	D	26	50	20120618	23	3004	59.6	-0.0799095928696703	-0.019652342997873
4	D	26	50	20120618	23	3006	59.64	-0.0796789346376472	-0.0195124772765543
4	D	26	50	20120618	23	3008	59.68	-0.0794409932057779	-0.0192944762559146
4	D	26	50	20120618	23	3010	59.72	-0.0793714846091873	-0.0195427414467891
4	D	26	50	20120618	23	3012	59.76	-0.07927065118219	-0.0194148965407506
4	D	26	50	20120618	23	3014	59.8	-0.078908895352935	-0.0201009315398578
4	D	26	50	20120618	23	3016	59.84	-0.0787912327845456	-0.0205513585594736
4	D	26	50	20120618	23	3018	59.88	-0.0786607715834167	-0.0205611873437321
4	D	26	50	20120618	23	3020	59.92	-0.0781126224066409	-0.020381723642667
4	D	26	50	20120618	23	3022	59.96	-0.0779937577567234	-0.021483042454365
4	D	26	50	20120618	23	3024	60	-0.0775466541389792	-0.0218932350981313
4	D	26	50	20120618	23	3026	60.04	-0.0777141677354423	-0.0228476171206988
4	D	26	50	20120618	23	3028	60.08	-0.0771152482917773	-0.0232872961172406
4	D	26	50	20120618	23	3030	60.12	-0.0769770796267334	-0.0239439154742505
4	D	26	50	20120618	23	3032	60.16	-0.0766749328991324	-0.0245813722374901
4	D	26	50	20120618	23	3034	60.2	-0.0756387386219816	-0.0247003075980857
4	D	26	50	20120618	23	3036	60.24	-0.0752465772011356	-0.025841719364277
4	D	26	50	20120618	23	3038	60.28	-0.0741923517010645	-0.0265418257883298
4	D	26	50	20120618	23	3040	60.32	-0.0736398184622454	-0.0273541500585569
4	D	26	50	20120618	23	3042	60.36	-0.0732369797290034	-0.0279801516919414
4	D	26	50	20120618	23	3044	60.4	-0.0722625865845283	-0.0288401349592205
4	D	26	50	20120618	23	3046	60.44	-0.0723146296436237	-0.0302836227423347
4	D	26	50	20120618	23	3048	60.48	-0.0716345343414785	-0.0317412526610726
4	D	26	50	20120618	23	3050	60.52	-0.071773763666694	-0.0333456072369068
4	D	26	50	20120618	23	3052	60.56	-0.0717217913182769	-0.0332855738711841
4	D	26	50	20120618	23	3054	60.6	-0.0710926784150552	-0.0345049795153403
4	D	26	50	20120618	23	3056	60.64	-0.0712997192805866	-0.0352734631651338
4	D	26	50	20120618	23	3058	60.68	-0.0712531209437064	-0.0363360325252228
4	D	26	50	20120618	23	3060	60.72	-0.0711696116328483	-0.0376878085588171
4	D	26	50	20120618	23	3062	60.76	-0.070236230681682	-0.0388717881532359
4	D	26	50	20120618	23	3064	60.8	-0.0697336191816147	-0.0393946229072452
4	D	26	50	20120618	23	3066	60.84	-0.0689846516789819	-0.0403113161383755
4	D	26	50	20120618	23	3068	60.88	-0.0683345518464946	-0.0419789426289902
4	D	26	50	20120618	23	3070	60.92	-0.0675391627836769	-0.0423281473128792
4	D	26	50	20120618	23	3072	60.96	-0.0668336257795446	-0.0431496498291261
4	D	26	50	20120618	23	3074	61	-0.0660899050092282	-0.0442580962771785
4	D	26	50	20120618	23	3076	61.04	-0.0653218526945712	-0.0454430587500231
4	D	26	50	20120618	23	3078	61.08	-0.0649369674025035	-0.0463449805204943
4	D	26	50	20120618	23	3080	61.12	-0.0640350597741679	-0.0471939965615972
4	D	26	50	20120618	23	3082	61.16	-0.063332662324144	-0.0484895151796803
4	D	26	50	20120618	23	3084	61.2	-0.0624614692930628	-0.0488405604625207
4	D	26	50	20120618	23	3086	61.24	-0.0612556719189105	-0.0500472063648104
4	D	26	50	20120618	23	3088	61.28	-0.0602732941246623	-0.0511997140506121
4	D	26	50	20120618	23	3090	61.32	-0.0593552715327835	-0.0521492736049319
4	D	26	50	20120618	23	3092	61.36	-0.0579276229415678	-0.0526100243835531
4	D	26	50	20120618	23	3094	61.4	-0.0572394171246424	-0.0541825379410304
4	D	26	50	20120618	23	3096	61.44	-0.0561116808035992	-0.0556684945574227
4	D	26	50	20120618	23	3098	61.48	-0.055843369135478	-0.0554496096533064
4	D	26	50	20120618	23	3100	61.52	-0.0550018484262557	-0.0563249300666694
4	D	26	50	20120618	23	3102	61.56	-0.0543874221308792	-0.057542518446398
4	D	26	50	20120618	23	3104	61.6	-0.0533953513168745	-0.0590449789350631
4	D	26	50	20120618	23	3106	61.64	-0.0528542024972325	-0.0598610508712305
4	D	26	50	20120618	23	3108	61.68	-0.0518803750381823	-0.0612755472763161
4	D	26	50	20120618	23	3110	61.72	-0.0513440345446523	-0.0620795983972033
4	D	26	50	20120618	23	3112	61.76	-0.0506234927346232	-0.0632985090666127
4	D	26	50	20120618	23	3114	61.8	-0.0505113455991271	-0.0645424513160761
4	D	26	50	20120618	23	3116	61.84	-0.0503185175798975	-0.0654713774945208
4	D	26	50	20120618	23	3118	61.88	-0.0497772980495773	-0.0672728027302717
4	D	26	50	20120618	23	3120	61.92	-0.0502715656896267	-0.0679125929458893
4	D	26	50	20120618	23	3122	61.96	-0.0505528527671827	-0.0689367664077599
4	D	26	50	20120618	23	3124	62	-0.0508938196570709	-0.0705614149482141
4	D	26	50	20120618	23	3126	62.04	-0.0508660303605702	-0.070491057823486
4	D	26	50	20120618	23	3128	62.08	-0.0509848242998096	-0.0713544352033148
4	D	26	50	20120618	23	3130	62.12	-0.0507356398701194	-0.0726236918755447
4	D	26	50	20120618	23	3132	62.16	-0.0514965574773543	-0.0735516281044958
4	D	26	50	20120618	23	3134	62.2	-0.0515076590538189	-0.0739902464408658
4	D	26	50	20120618	23	3136	62.24	-0.0520689604167248	-0.0744669778327417
4	D	26	50	20120618	23	3138	62.28	-0.0524644452394424	-0.0752305824457451
4	D	26	50	20120618	23	3140	62.32	-0.053036282493388	-0.0765417705500993
4	D	26	50	20120618	23	3142	62.36	-0.0538561728061738	-0.077351478525236
4	D	26	50	20120618	23	3144	62.4	-0.0538368687910474	-0.0779668735569027
4	D	26	50	20120618	23	3146	62.44	-0.0540098978204038	-0.0781978853423163
4	D	26	50	20120618	23	3148	62.48	-0.0544603955506977	-0.079682173186705
4	D	26	50	20120618	23	3150	62.52	-0.0547051959183445	-0.08066971851731
4	D	26	50	20120618	23	3152	62.56	-0.0549538146626097	-0.0811328734589873
4	D	26	50	20120618	23	3154	62.6	-0.0557474713138135	-0.0820666786742223
4	D	26	50	20120618	23	3156	62.64	-0.0565237331382	-0.0830905692933804
4	D	26	50	20120618	23	3158	62.68	-0.0571266830905178	-0.0836280411577603
4	D	26	50	20120618	23	3160	62.72	-0.057548118732105	-0.083496236453747
4	D	26	50	20120618	23	3162	62.76	-0.0585590692971674	-0.0844052222209624
4	D	26	50	20120618	23	3164	62.8	-0.0595068752266699	-0.0852900956469393
4	D	26	50	20120618	23	3166	62.84	-0.0603059766000888	-0.0856684684855522
4	D	26	50	20120618	23	3168	62.88	-0.0614340240481157	-0.0867084104286433
4	D	26	50	20120618	23	3170	62.92	-0.0621433228603239	-0.0868985514421043
4	D	26	50	20120618	23	3172	62.96	-0.062126705850966	-0.0871329573400677
4	D	26	50	20120618	23	3174	63	-0.062643954461404	-0.087235134269949
4	D	26	50	20120618	23	3176	63.04	-0.0634970080822274	-0.0876181033026398
4	D	26	50	20120618	23	3178	63.08	-0.064227378676515	-0.0891518886217115
4	D	26	50	20120618	23	3180	63.12	-0.0650279649741744	-0.089287511702343
4	D	26	50	20120618	23	3182	63.16	-0.0656287228954705	-0.08985065154288
4	D	26	50	20120618	23	3184	63.2	-0.0659643157738216	-0.0910975636408244
4	D	26	50	20120618	23	3186	63.24	-0.0662518961017302	-0.0917744769624543
4	D	26	50	20120618	23	3188	63.28	-0.0662757963109343	-0.0927263841112876
4	D	26	50	20120618	23	3190	63.32	-0.0663402137387004	-0.0938626339979763
4	D	26	50	20120618	23	3192	63.36	-0.0666696547880552	-0.0948554826294403
4	D	26	50	20120618	23	3194	63.4	-0.0670886155559082	-0.0965182442254004
4	D	26	50	20120618	23	3196	63.44	-0.0672504722981219	-0.0977493878421244
4	D	26	50	20120618	23	3198	63.48	-0.0676770698192117	-0.0986818495544754
4	D	26	50	20120618	23	3200	63.52	-0.0682438159043327	-0.100210967968791
4	D	26	50	20120618	23	3202	63.56	-0.0688259769172836	-0.101682245048405
4	D	26	50	20120618	23	3204	63.6	-0.0698097038712703	-0.102460628193136
4	D	26	50	20120618	23	3206	63.64	-0.0703712173662106	-0.103227061233264
4	D	26	50	20120618	23	3208	63.68	-0.0705411351257297	-0.103812333516052
4	D	26	50	20120618	23	3210	63.72	-0.071187925698481	-0.104210646765894
4	D	26	50	20120618	23	3212	63.76	-0.071733175737454	-0.104843436624378
4	D	26	50	20120618	23	3214	63.8	-0.0730150189103889	-0.105787565598618
4	D	26	50	20120618	23	3216	63.84	-0.0736142211967664	-0.106876934305714
4	D	26	50	20120618	23	3218	63.88	-0.0740753962394563	-0.106328078022157
4	D	26	50	20120618	23	3220	63.92	-0.0751635628650243	-0.107375373875773
4	D	26	50	20120618	23	3222	63.96	-0.0766439616221164	-0.108439145317390
4	D	26	50	20120618	23	3224	64	-0.0777266128147912	-0.108848489433019
4	D	26	50	20120618	23	3226	64.04	-0.0790218910165687	-0.109055106034481
4	D	26	50	20120618	23	3228	64.08	-0.0797251794211368	-0.109081551828098
4	D	26	50	20120618	23	3230	64.12	-0.080671712558433	-0.109775506423154
4	D	26	50	20120618	23	3232	64.16	-0.0817700615216502	-0.109809942523398
4	D	26	50	20120618	23	3234	64.2	-0.0833489602533616	-0.110886936861823
4	D	26	50	20120618	23	3236	64.24	-0.0842308638308575	-0.111789770800042
4	D	26	50	20120618	23	3238	64.28	-0.0844901598875186	-0.112647703457656
4	D	26	50	20120618	23	3240	64.32	-0.0857898928620176	-0.113333526324729
4	D	26	50	20120618	23	3242	64.36	-0.0858755942038974	-0.113840380465483
4	D	26	50	20120618	23	3244	64.4	-0.0863577703179885	-0.114394822892612
4	D	26	50	20120618	23	3246	64.44	-0.0864809483192712	-0.115395944673415
4	D	26	50	20120618	23	3248	64.48	-0.0865632555486013	-0.115183529796347
4	D	26	50	20120618	23	3250	64.52	-0.086776377532451	-0.116476545256425
4	D	26	50	20120618	23	3252	64.56	-0.0871654983941379	-0.116887869271041
4	D	26	50	20120618	23	3254	64.6	-0.087792489977016	-0.118022987786880
4	D	26	50	20120618	23	3256	64.64	-0.0885233555460504	-0.119311619184914
4	D	26	50	20120618	23	3258	64.68	-0.0889370837237227	-0.119740762290416
4	D	26	50	20120618	23	3260	64.72	-0.0898167952701969	-0.120765996412459
4	D	26	50	20120618	23	3262	64.76	-0.0900560094942723	-0.121658153038282
4	D	26	50	20120618	23	3264	64.8	-0.090628553854999	-0.123136218342996
4	D	26	50	20120618	23	3266	64.84	-0.090906305398649	-0.123521732960099
4	D	26	50	20120618	23	3268	64.88	-0.0917109222049612	-0.124979857853584
4	D	26	50	20120618	23	3270	64.92	-0.0921746428320634	-0.125672963920503
4	D	26	50	20120618	23	3272	64.96	-0.0932227165031381	-0.126901774084849
4	D	26	50	20120618	23	3274	65	-0.093801907667608	-0.128764929742597
4	D	26	50	20120618	23	3276	65.04	-0.0942534660580737	-0.128406709447248
4	D	26	50	20120618	23	3278	65.08	-0.0944909125151962	-0.129714998413799
4	D	26	50	20120618	23	3280	65.12	-0.094879962666205	-0.129786981884124
4	D	26	50	20120618	23	3282	65.16	-0.0952308290510298	-0.130595770620445
4	D	26	50	20120618	23	3284	65.2	-0.0953951606669775	-0.131746657617504
4	D	26	50	20120618	23	3286	65.24	-0.0961246120224496	-0.132577083821330
4	D	26	50	20120618	23	3288	65.28	-0.0966777816573718	-0.133924617214237
4	D	26	50	20120618	23	3290	65.32	-0.0977128445636727	-0.135302202645345
4	D	26	50	20120618	23	3292	65.36	-0.0981389471100157	-0.136141821237326
4	D	26	50	20120618	23	3294	65.4	-0.0989763029602968	-0.136871414014154
4	D	26	50	20120618	23	3296	65.44	-0.0992075975884229	-0.137716335906994
4	D	26	50	20120618	23	3298	65.48	-0.100041135062086	-0.138429948070567
4	D	26	50	20120618	23	3300	65.52	-0.0999509082368062	-0.139107073524231
4	D	26	50	20120618	23	3302	65.56	-0.100638640292188	-0.139744459576793
4	D	26	50	20120618	23	3304	65.6	-0.101235791968900	-0.140458283872401
4	D	26	50	20120618	23	3306	65.64	-0.101798436834690	-0.140912458557957
4	D	26	50	20120618	23	3308	65.68	-0.102890492547555	-0.141449576868946
4	D	26	50	20120618	23	3310	65.72	-0.102959364748042	-0.141215241681661
4	D	26	50	20120618	23	3312	65.76	-0.103940828960329	-0.141933662171347
4	D	26	50	20120618	23	3314	65.8	-0.105170911916881	-0.142434576615139
4	D	26	50	20120618	23	3316	65.84	-0.105089453215689	-0.141838627019955
4	D	26	50	20120618	23	3318	65.88	-0.106132365007261	-0.142109519627828
4	D	26	50	20120618	23	3320	65.92	-0.106939527397985	-0.141411251681406
4	D	26	50	20120618	23	3322	65.96	-0.107558175120845	-0.142107822571553
4	D	26	50	20120618	23	3324	66	-0.108154266137385	-0.142019434223905
4	D	26	50	20120618	23	3326	66.04	-0.109016512146364	-0.142510590594117
4	D	26	50	20120618	23	3328	66.08	-0.109259544747058	-0.141537823795238
4	D	26	50	20120618	23	3330	66.12	-0.110023007938705	-0.142165946748966
4	D	26	50	20120618	23	3332	66.16	-0.109902021968444	-0.141793372185959
4	D	26	50	20120618	23	3334	66.2	-0.110395158237644	-0.142517873793963
4	D	26	50	20120618	23	3336	66.24	-0.110123063548243	-0.142654203981376
4	D	26	50	20120618	23	3338	66.28	-0.110044998959600	-0.143305025062780
4	D	26	50	20120618	23	3340	66.32	-0.110224604082021	-0.144071528813586
4	D	26	50	20120618	23	3342	66.36	-0.110186915290584	-0.143546360607199
4	D	26	50	20120618	23	3344	66.4	-0.109962408887557	-0.144903652073686
4	D	26	50	20120618	23	3346	66.44	-0.110165348533758	-0.145202758242128
4	D	26	50	20120618	23	3348	66.48	-0.110185218234309	-0.146184151743737
4	D	26	50	20120618	23	3350	66.52	-0.110021735146499	-0.146787455249445
4	D	26	50	20120618	23	3352	66.56	-0.110198087577727	-0.147772172152926
4	D	26	50	20120618	23	3354	66.6	-0.110318225019850	-0.148439751665044
4	D	26	50	20120618	23	3356	66.64	-0.110468060946784	-0.149387345462512
4	D	26	50	20120618	23	3358	66.68	-0.110809522811419	-0.151304382656987
4	D	26	50	20120618	23	3360	66.72	-0.110530074211494	-0.152092948139366
4	D	26	50	20120618	23	3362	66.76	-0.110460141350835	-0.153111818300378
4	D	26	50	20120618	23	3364	66.8	-0.110877970747838	-0.154881777284366
4	D	26	50	20120618	23	3366	66.84	-0.111197441591578	-0.156488465312578
4	D	26	50	20120618	23	3368	66.88	-0.110855555462874	-0.156465484342189
4	D	26	50	20120618	23	3370	66.92	-0.110632958248157	-0.158041483936098
4	D	26	50	20120618	23	3372	66.96	-0.110897769737711	-0.159086234205301
4	D	26	50	20120618	23	3374	67	-0.110878324301228	-0.160484537865098
4	D	26	50	20120618	23	3376	67.04	-0.111136064722971	-0.161336955089818
4	D	26	50	20120618	23	3378	67.08	-0.111418553882055	-0.162631314052780
4	D	26	50	20120618	23	3380	67.12	-0.111774582146382	-0.163717783622073
4	D	26	50	20120618	23	3382	67.16	-0.112153096406351	-0.164661559042923
4	D	26	50	20120618	23	3384	67.2	-0.112270193289316	-0.165685732504793
4	D	26	50	20120618	23	3386	67.24	-0.112414160229965	-0.166159776890901
4	D	26	50	20120618	23	3388	67.28	-0.112395139057552	-0.166996213502366
4	D	26	50	20120618	23	3390	67.32	-0.112318276550437	-0.168017770669147
4	D	26	50	20120618	23	3392	67.36	-0.111947399043704	-0.168778971119094
4	D	26	50	20120618	23	3394	67.4	-0.111664768463264	-0.169591931785424
4	D	26	50	20120618	23	3396	67.44	-0.111320690303539	-0.169637610883489
4	D	26	50	20120618	23	3398	67.48	-0.110570803562090	-0.171383103972848
4	D	26	50	20120618	23	3400	67.52	-0.110380238284560	-0.171928636854533
4	D	26	50	20120618	23	3402	67.56	-0.110118962328912	-0.172428914902223
4	D	26	50	20120618	23	3404	67.6	-0.110496486639388	-0.172824965410365
4	D	26	50	20120618	23	3406	67.64	-0.110209259864870	-0.172782680424850
4	D	26	50	20120618	23	3408	67.68	-0.110178359298532	-0.173116222693536
4	D	26	50	20120618	23	3410	67.72	-0.109743700760136	-0.173661189889796
4	D	26	50	20120618	23	3412	67.76	-0.109772409295453	-0.173585812306922
4	D	26	50	20120618	23	3414	67.8	-0.109859312718860	-0.174357336515875
4	D	26	50	20120618	23	3416	67.84	-0.109949751676174	-0.174459230603044
4	D	26	50	20120618	23	3418	67.88	-0.110390562043566	-0.174291363453190
4	D	26	50	20120618	23	3420	67.92	-0.110409300373267	-0.175029229379358
4	D	26	50	20120618	23	3422	67.96	-0.110389430672716	-0.174974145761104
4	D	26	50	20120618	23	3424	68	-0.110373732902174	-0.175319355291679
4	D	26	50	20120618	23	3426	68.04	-0.110048251650793	-0.175578368505627
4	D	26	50	20120618	23	3428	68.08	-0.109967641477738	-0.175128648592793
4	D	26	50	20120618	23	3430	68.12	-0.109992178083045	-0.175372812564337
4	D	26	50	20120618	23	3432	68.16	-0.109293415161877	-0.175001015818789
4	D	26	50	20120618	23	3434	68.2	-0.108958458679629	-0.175361428145159
4	D	26	50	20120618	23	3436	68.24	-0.108348013395430	-0.175912476459738
4	D	26	50	20120618	23	3438	68.28	-0.108143376692955	-0.175311011431661
4	D	26	50	20120618	23	3440	68.32	-0.107302909572837	-0.177296991537301
4	D	26	50	20120618	23	3442	68.36	-0.106752002679615	-0.178396613292725
4	D	26	50	20120618	23	3444	68.4	-0.106445189047258	-0.178000562784582
4	D	26	50	20120618	23	3446	68.44	-0.105895342814207	-0.179400351368619
4	D	26	50	20120618	23	3448	68.48	-0.105251309957902	-0.179717700892015
4	D	26	50	20120618	23	3450	68.52	-0.105222884265299	-0.180396664823311
4	D	26	50	20120618	23	3452	68.56	-0.104845713508214	-0.180471193878048
4	D	26	50	20120618	23	3454	68.6	-0.104789498519109	-0.181769088374916
4	D	26	50	20120618	23	3456	68.64	-0.104379871560768	-0.181560704006500
4	D	26	50	20120618	23	3458	68.68	-0.104327545658960	-0.183293115620407
4	D	26	50	20120618	23	3460	68.72	-0.104527020481933	-0.183508005371210
4	D	26	50	20120618	23	3462	68.76	-0.104787942884191	-0.184874842779243
4	D	26	50	20120618	23	3464	68.8	-0.104612863245169	-0.185279025015369
4	D	26	50	20120618	23	3466	68.84	-0.104249905334386	-0.185878156591069
4	D	26	50	20120618	23	3468	68.88	-0.104431278223760	-0.187450408519037
4	D	26	50	20120618	23	3470	68.92	-0.1050341574654	-0.187837478771059
4	D	26	50	20120618	23	3472	68.96	-0.104819974821379	-0.187799931400978
4	D	26	50	20120618	23	3474	69	-0.105832056757291	-0.188791790082948
4	D	26	50	20120618	23	3476	69.04	-0.106048926407081	-0.189397992726459
4	D	26	50	20120618	23	3478	69.08	-0.106056633870996	-0.189521807123845
4	D	26	50	20120618	23	3480	69.12	-0.105894847839460	-0.190073916098595
4	D	26	50	20120618	23	3482	69.16	-0.105869179863303	-0.189951091650703
4	D	26	50	20120618	23	3484	69.2	-0.105679180271198	-0.189839863754023
4	D	26	50	20120618	23	3486	69.24	-0.105420591321318	-0.189801467855804
4	D	26	50	20120618	23	3488	69.28	-0.1054167729447	-0.191447188178338
4	D	26	50	20120618	23	3490	69.32	-0.105328526018408	-0.192002125580213
4	D	26	50	20120618	23	3492	69.36	-0.105226419799205	-0.193427935693798
4	D	26	50	20120618	23	3494	69.4	-0.105400721620767	-0.193243734377298
4	D	26	50	20120618	23	3496	69.44	-0.105515202208641	-0.194997429905319
4	D	26	50	20120618	23	3498	69.48	-0.105493776873171	-0.194678029772257
4	D	26	50	20120618	23	3500	69.52	-0.105583438013026	-0.196049251242334
4	D	26	50	20120618	23	3502	69.56	-0.105965982781648	-0.196564732085819
4	D	26	50	20120618	23	3504	69.6	-0.106031602290942	-0.198493153699471
4	D	26	50	20120618	23	3506	69.64	-0.106131657900480	-0.199129903355930
4	D	26	50	20120618	23	3508	69.68	-0.106274069206211	-0.200035424299917
4	D	26	50	20120618	23	3510	69.72	-0.106316778455794	-0.200074739436951
4	D	26	50	20120618	23	3512	69.76	-0.105957992475020	-0.201334379456957
4	D	26	50	20120618	23	3514	69.8	-0.106285948600135	-0.201951117991508
4	D	26	50	20120618	23	3516	69.84	-0.106093191291583	-0.202261255025736
4	D	26	50	20120618	23	3518	69.88	-0.106354113693841	-0.203469700514784
4	D	26	50	20120618	23	3520	69.92	-0.106342941406698	-0.204206364359424
4	D	26	50	20120618	23	3522	69.96	-0.106665382098919	-0.204322329871539
4	D	26	50	20120618	23	3524	70	-0.106718061554118	-0.204426628121764
4	D	26	50	20120618	23	3526	70.04	-0.106983085175706	-0.205177009837959
4	D	26	50	20120618	23	3528	70.08	-0.107346962325305	-0.205206284058700
4	D	26	50	20120618	23	3530	70.12	-0.107478201343893	-0.205673257376996
4	D	26	50	20120618	23	3532	70.16	-0.106879989007009	-0.205448397420578
4	D	26	50	20120618	23	3534	70.2	-0.107018299093409	-0.205257761432370
4	D	26	50	20120618	23	3536	70.24	-0.107156326337097	-0.206082813624659
4	D	26	50	20120618	23	3538	70.28	-0.106799944519379	-0.205360150494286
4	D	26	50	20120618	23	3540	70.32	-0.106440380721146	-0.205559908159971
4	D	26	50	20120618	23	3542	70.36	-0.106020854267868	-0.205723461958460
4	D	26	50	20120618	23	3544	70.4	-0.105980478470662	-0.205869903772844
4	D	26	50	20120618	23	3546	70.44	-0.105853835646151	-0.205606223654139
4	D	26	50	20120618	23	3548	70.48	-0.105851360772417	-0.204806839438008
4	D	26	50	20120618	23	3550	70.52	-0.105767002933422	-0.205155655213167
4	D	26	50	20120618	23	3552	70.56	-0.105083584229405	-0.204185858262770
4	D	26	50	20120618	23	3554	70.6	-0.105040874979821	-0.204225739085229
4	D	26	50	20120618	23	3556	70.64	-0.104810570301189	-0.203535390734756
4	D	26	50	20120618	23	3558	70.68	-0.104559688815224	-0.203794757502095
4	D	26	50	20120618	23	3560	70.72	-0.103964375616143	-0.203344966878583
4	D	26	50	20120618	23	3562	70.76	-0.103612731413859	-0.203119611947419
4	D	26	50	20120618	23	3564	70.8	-0.103390417041854	-0.202639062178924
4	D	26	50	20120618	23	3566	70.84	-0.103859299548459	-0.202356855862553
4	D	26	50	20120618	23	3568	70.88	-0.103299129556403	-0.202112338337618
4	D	26	50	20120618	23	3570	70.92	-0.103221701363863	-0.201164461697438
4	D	26	50	20120618	23	3572	70.96	-0.103224741923022	-0.201309913562328
4	D	26	50	20120618	23	3574	71	-0.102514948136067	-0.200653577048030
4	D	26	50	20120618	23	3576	71.04	-0.102426489077740	-0.200381411647952
4	D	26	50	20120618	23	3578	71.08	-0.102209265874560	-0.200158814433234
4	D	26	50	20120618	23	3580	71.12	-0.101433428314242	-0.199640646583981
4	D	26	50	20120618	23	3582	71.16	-0.100941069862502	-0.199307104315295
4	D	26	50	20120618	23	3584	71.2	-0.100690046955180	-0.199766016616285
4	D	26	50	20120618	23	3586	71.24	-0.100250792222707	-0.198567612043530
4	D	26	50	20120618	23	3588	71.28	-0.0990017588044195	-0.198662647194922
4	D	26	50	20120618	23	3590	71.32	-0.0982393562729442	-0.198522781473603
4	D	26	50	20120618	23	3592	71.36	-0.097733845635074	-0.197786612603710
4	D	26	50	20120618	23	3594	71.4	-0.0973351081211628	-0.198281516639862
4	D	26	50	20120618	23	3596	71.44	-0.0968682055135454	-0.197624119465393
4	D	26	50	20120618	23	3598	71.48	-0.0959016612543415	-0.196391561635107
4	D	26	50	20120618	23	3600	71.52	-0.094953784614161	-0.196813350830084
4	D	26	50	20120618	23	3602	71.56	-0.0949981909200194	-0.196613381032365
4	D	26	50	20120618	23	3604	71.6	-0.0940588702718912	-0.195934841365138
4	D	26	50	20120618	23	3606	71.64	-0.0934456672712462	-0.195508597397439
4	D	26	50	20120618	23	3608	71.68	-0.0934471521954867	-0.195806925748422
4	D	26	50	20120618	23	3610	71.72	-0.0926596473732793	-0.194627259505368
4	D	26	50	20120618	23	3612	71.76	-0.0919290646469573	-0.193785236750331
4	D	26	50	20120618	23	3614	71.8	-0.0915921989764	-0.194539295421788
4	D	26	50	20120618	23	3616	71.84	-0.0906245940570244	-0.193504373936844
4	D	26	50	20120618	23	3618	71.88	-0.0899339628638395	-0.193267281033112
4	D	26	50	20120618	23	3620	71.92	-0.0894541202021263	-0.193393570304232
4	D	26	50	20120618	23	3622	71.96	-0.0886945460977757	-0.193016116704435
4	D	26	50	20120618	23	3624	72	-0.0876225722174969	-0.192333051553808
4	D	26	50	20120618	23	3626	72.04	-0.0863357792970936	-0.191559335313834
4	D	26	50	20120618	23	3628	72.08	-0.0865474163567027	-0.191400024156033
4	D	26	50	20120618	23	3630	72.12	-0.0854434812499143	-0.190262430766460
4	D	26	50	20120618	23	3632	72.16	-0.0844950389243088	-0.190383558158077
4	D	26	50	20120618	23	3634	72.2	-0.0834109735180717	-0.189869562238833
4	D	26	50	20120618	23	3636	72.24	-0.0824543994644825	-0.189266258733124
4	D	26	50	20120618	23	3638	72.28	-0.0819264028309706	-0.188191951400467
4	D	26	50	20120618	23	3640	72.32	-0.0818214681846424	-0.188541544993086
4	D	26	50	20120618	23	3642	72.36	-0.0808424788460897	-0.187081015936545
4	D	26	50	20120618	23	3644	72.4	-0.0802937639838889	-0.187305875892963
4	D	26	50	20120618	23	3646	72.44	-0.0802119517293056	-0.186399152867447
4	D	26	50	20120618	23	3648	72.48	-0.079595425326789	-0.186069570396736
4	D	26	50	20120618	23	3650	72.52	-0.0787717166373849	-0.185265519275849
4	D	26	50	20120618	23	3652	72.56	-0.0781847472983219	-0.184455245615287
4	D	26	50	20120618	23	3654	72.6	-0.0772148796372465	-0.183767654981261
4	D	26	50	20120618	23	3656	72.64	-0.0764845090429589	-0.182689246429274
4	D	26	50	20120618	23	3658	72.68	-0.0752958625437843	-0.181762229439138
4	D	26	50	20120618	23	3660	72.72	-0.0744948519820562	-0.181458739208653
4	D	26	50	20120618	23	3662	72.76	-0.0736448389203918	-0.180392492893302
4	D	26	50	20120618	23	3664	72.8	-0.0729225293434098	-0.179372491361440
4	D	26	50	20120618	23	3666	72.84	-0.0725829059564058	-0.179591906595642
4	D	26	50	20120618	23	3668	72.88	-0.071940570156376	-0.178243029699851
4	D	26	50	20120618	23	3670	72.92	-0.0705540751798254	-0.177467192139533
4	D	26	50	20120618	23	3672	72.96	-0.0698236338748597	-0.176432694918657
4	D	26	50	20120618	23	3674	73	-0.0690021879271553	-0.176037917202721
4	D	26	50	20120618	23	3676	73.04	-0.0680901616007809	-0.175081767413200
4	D	26	50	20120618	23	3678	73.08	-0.0671391736907631	-0.174789661601892
4	D	26	50	20120618	23	3680	73.12	-0.0662163286306365	-0.173943325495490
4	D	26	50	20120618	23	3682	73.16	-0.065786336996997	-0.173069412224621
4	D	26	50	20120618	23	3684	73.2	-0.0647316872328573	-0.172937536809930
4	D	26	50	20120618	23	3686	73.24	-0.063952667692024	-0.171794640119498
4	D	26	50	20120618	23	3688	73.28	-0.0634905026998405	-0.171186245444965
4	D	26	50	20120618	23	3690	73.32	-0.0627166450385099	-0.170584073310107
4	D	26	50	20120618	23	3692	73.36	-0.0619007145236988	-0.170064986222038
4	D	26	50	20120618	23	3694	73.4	-0.0615708492102753	-0.169614205649031
4	D	26	50	20120618	23	3696	73.44	-0.0611275639691494	-0.169249974946042
4	D	26	50	20120618	23	3698	73.48	-0.0601211388874866	-0.168579142742731
4	D	26	50	20120618	23	3700	73.52	-0.0597677269182496	-0.167873308753750
4	D	26	50	20120618	23	3702	73.56	-0.0584246482980638	-0.166546352168175
4	D	26	50	20120618	23	3704	73.6	-0.057660831553026	-0.165893126923715
4	D	26	50	20120618	23	3706	73.64	-0.0574387293130554	-0.165603283854107
4	D	26	50	20120618	23	3708	73.68	-0.0557377839509112	-0.165471408439416
4	D	26	50	20120618	23	3710	73.72	-0.0547578046628648	-0.165645285996909
4	D	26	50	20120618	23	3712	73.76	-0.0538460611792028	-0.165538795715663
4	D	26	50	20120618	23	3714	73.8	-0.0527055686518271	-0.165000616744502
4	D	26	50	20120618	23	3716	73.84	-0.0517775617121978	-0.165015041722838
4	D	26	50	20120618	23	3718	73.88	-0.0505318516957815	-0.165228375838722
4	D	26	50	20120618	23	3720	73.92	-0.0495756311955829	-0.165097066109455
4	D	26	50	20120618	23	3722	73.96	-0.0488272293783751	-0.165333522617084
4	D	26	50	20120618	23	3724	74	-0.0471642556503805	-0.165032153706943
4	D	26	50	20120618	23	3726	74.04	-0.0460554415068019	-0.165460731127020
4	D	26	50	20120618	23	3728	74.08	-0.044327272533582	-0.165995303853597
4	D	26	50	20120618	23	3730	74.12	-0.0430630363194986	-0.165566726433520
4	D	26	50	20120618	23	3732	74.16	-0.0422966032793705	-0.166265277222654
4	D	26	50	20120618	23	3734	74.2	-0.0413716368989004	-0.166396869794633
4	D	26	50	20120618	23	3736	74.24	-0.0405215531265579	-0.166626113813093
4	D	26	50	20120618	23	3738	74.28	-0.0403860007566044	-0.166743281406736
4	D	26	50	20120618	23	3740	74.32	-0.0401276239387588	-0.167666338598897
4	D	26	50	20120618	23	3742	74.36	-0.0401713938485143	-0.167233659959489
4	D	26	50	20120618	23	3744	74.4	-0.0405444633862683	-0.167833569352647
4	D	26	50	20120618	23	3746	74.44	-0.0404101130978429	-0.167624265745416
4	D	26	50	20120618	23	3748	74.48	-0.0405065624627967	-0.168019962700168
4	D	26	50	20120618	23	3750	74.52	-0.0408053150778481	-0.168005467011154
4	D	26	50	20120618	23	3752	74.56	-0.0410721771770678	-0.167737190698372
4	D	26	50	20120618	23	3754	74.6	-0.0408794905791945	-0.167713502621202
4	D	26	50	20120618	23	3756	74.64	-0.0412034869063342	-0.168874430534554
4	D	26	50	20120618	23	3758	74.68	-0.0409258060733622	-0.168948464614544
4	D	26	50	20120618	23	3760	74.72	-0.0409704952219332	-0.168944787659282
4	D	26	50	20120618	23	3762	74.76	-0.0408219320872059	-0.169449732611727
4	D	26	50	20120618	23	3764	74.8	-0.0408864202256501	-0.170370951326257
4	D	26	50	20120618	23	3766	74.84	-0.0405512516113677	-0.171083714961693
4	D	26	50	20120618	23	3768	74.88	-0.0409748085732985	-0.171993761389080
4	D	26	50	20120618	23	3770	74.92	-0.0406382257454537	-0.172256805111682
4	D	26	50	20120618	23	3772	74.96	-0.0408956126138056	-0.172611772715837
4	D	26	50	20120618	23	3774	75	-0.0405491302910242	-0.172887544360500
4	D	26	50	20120618	23	3776	75.04	-0.0404487211280957	-0.173051593133735
4	D	26	50	20120618	23	3778	75.08	-0.0402507312293635	-0.173965175095028
4	D	26	50	20120618	23	3780	75.12	-0.0404734698654372	-0.174626319935438
4	D	26	50	20120618	23	3782	75.16	-0.040518017592652	-0.174956538802252
4	D	26	50	20120618	23	3784	75.2	-0.0406608531624516	-0.174970680937876
4	D	26	50	20120618	23	3786	75.24	-0.0407711618203168	-0.175867292336420
4	D	26	50	20120618	23	3788	75.28	-0.0408001531983454	-0.175814259327831
4	D	26	50	20120618	23	3790	75.32	-0.041052590319229	-0.176097809147087
4	D	26	50	20120618	23	3792	75.36	-0.0413877589335114	-0.175549094284886
4	D	26	50	20120618	23	3794	75.4	-0.0414195787386648	-0.175913254277197
4	D	26	50	20120618	23	3796	75.44	-0.0414895823100023	-0.175366660735340
4	D	26	50	20120618	23	3798	75.48	-0.0418643489040311	-0.176464090459742
4	D	26	50	20120618	23	3800	75.52	-0.0416925219562028	-0.176519951895455
4	D	26	50	20120618	23	3802	75.56	-0.0417469691783542	-0.176032755323218
4	D	26	50	20120618	23	3804	75.6	-0.0412329025484315	-0.176846635228364
4	D	26	50	20120618	23	3806	75.64	-0.0416465600154257	-0.176676222494098
4	D	26	50	20120618	23	3808	75.68	-0.0416564595103623	-0.176178419320142
4	D	26	50	20120618	23	3810	75.72	-0.0411883548212168	-0.176838857053771
4	D	26	50	20120618	23	3812	75.76	-0.0410822888040388	-0.176301455900069
4	D	26	50	20120618	23	3814	75.8	-0.040726614093102	-0.176214481765983
4	D	26	50	20120618	23	3816	75.84	-0.0404289221382225	-0.175701829349623
4	D	26	50	20120618	23	3818	75.88	-0.040355383032979	-0.176024270041844
4	D	26	50	20120618	23	3820	75.92	-0.0393951320241277	-0.176451362537680
4	D	26	50	20120618	23	3822	75.96	-0.0391603725727738	-0.176469747313991
4	D	26	50	20120618	23	3824	76	-0.0385862018664503	-0.176595612321042
4	D	26	50	20120618	23	3826	76.04	-0.037804141766458	-0.176895425596266
4	D	26	50	20120618	23	3828	76.08	-0.0372886609229730	-0.177108264737403
4	D	26	50	20120618	23	3830	76.12	-0.0366713567029971	-0.176476818381803
4	D	26	50	20120618	23	3832	76.16	-0.0360406174541787	-0.177014219535505
4	D	26	50	20120618	23	3834	76.2	-0.0350768309114215	-0.175957094897631
4	D	26	50	20120618	23	3836	76.24	-0.0344354850608853	-0.176580055971856
4	D	26	50	20120618	23	3838	76.28	-0.033009250683232	-0.175831229890580
4	D	26	50	20120618	23	3840	76.32	-0.032315578930888	-0.175622633390130
4	D	26	50	20120618	23	3842	76.36	-0.0304452814946496	-0.175240088621508
4	D	26	50	20120618	23	3844	76.4	-0.0309374278143554	-0.175351811492935
4	D	26	50	20120618	23	3846	76.44	-0.0286287241737813	-0.175619804963005
4	D	26	50	20120618	23	3848	76.48	-0.0276012980207173	-0.174964316976845
4	D	26	50	20120618	23	3850	76.52	-0.026515889111596	-0.174919769249630
4	D	26	50	20120618	23	3852	76.56	-0.0255337177925278	-0.174306707670342
4	D	26	50	20120618	23	3854	76.6	-0.0247976196333126	-0.173910020766096
4	D	26	50	20120618	23	3856	76.64	-0.0236761482783508	-0.174167407634448
4	D	26	50	20120618	23	3858	76.68	-0.0230772288346858	-0.174470756443577
4	D	26	50	20120618	23	3860	76.72	-0.0230157105447225	-0.173693646091053
4	D	26	50	20120618	23	3862	76.76	-0.0228947952851396	-0.174066291364738
4	D	26	50	20120618	23	3864	76.8	-0.0229789409921008	-0.172657027549833
4	D	26	50	20120618	23	3866	76.84	-0.0228198419663338	-0.172424389418823
4	D	26	50	20120618	23	3868	76.88	-0.0226819561440025	-0.172125283250381
4	D	26	50	20120618	23	3870	76.92	-0.0228615612664239	-0.171541213049121
4	D	26	50	20120618	23	3872	76.96	-0.0234159329828741	-0.171907494361776
4	D	26	50	20120618	23	3874	77	-0.0233657284014099	-0.171227964745055
4	D	26	50	20120618	23	3876	77.04	-0.0238373686244613	-0.171235742919648
4	D	26	50	20120618	23	3878	77.08	-0.0240042458248213	-0.171476159225252
4	D	26	50	20120618	23	3880	77.12	-0.0240417224842242	-0.170642480330233
4	D	26	50	20120618	23	3882	77.16	-0.0242828458966088	-0.169757889746969
4	D	26	50	20120618	23	3884	77.2	-0.0241746585590873	-0.168751676797340
4	D	26	50	20120618	23	3886	77.24	-0.0240353585231935	-0.167466863775924
4	D	26	50	20120618	23	3888	77.28	-0.0243231509831364	-0.167901734446354
4	D	26	50	20120618	23	3890	77.32	-0.0239823255146045	-0.166406910710925
4	D	26	50	20120618	23	3892	77.36	-0.0235792746493282	-0.165699803929739
4	D	26	50	20120618	23	3894	77.4	-0.0237369594615328	-0.164721875251358
4	D	26	50	20120618	23	3896	77.44	-0.0232441060350458	-0.164507621896658
4	D	26	50	20120618	23	3898	77.48	-0.0233416867708495	-0.163994262373517
4	D	26	50	20120618	23	3900	77.52	-0.0227554952492459	-0.163420798773975
4	D	26	50	20120618	23	3902	77.56	-0.0225080078758306	-0.162934309308518
4	D	26	50	20120618	23	3904	77.6	-0.0226013459709472	-0.163104014936003
4	D	26	50	20120618	23	3906	77.64	-0.0222541565413846	-0.163130177886907
4	D	26	50	20120618	23	3908	77.68	-0.0216665508062186	-0.162473275687185
4	D	26	50	20120618	23	3910	77.72	-0.0214402766362389	-0.161551208444517
4	D	26	50	20120618	23	3912	77.76	-0.0205606358004428	-0.160937439758448
4	D	26	50	20120618	23	3914	77.8	-0.0206023551005328	-0.160540752854202
4	D	26	50	20120618	23	3916	77.84	-0.0199588879296531	-0.159361298743183
4	D	26	50	20120618	23	3918	77.88	-0.0194193654556078	-0.159828696325547
4	D	26	50	20120618	23	3920	77.92	-0.0189491394461187	-0.158884708772663
4	D	26	50	20120618	23	3922	77.96	-0.0183134504498320	-0.158502164004041
4	D	26	50	20120618	23	3924	78	-0.0176395776873612	-0.158126690303231
4	D	26	50	20120618	23	3926	78.04	-0.0167967064041868	-0.157802835397448
4	D	26	50	20120618	23	3928	78.08	-0.0162762758132335	-0.157399784532171
4	D	26	50	20120618	23	3930	78.12	-0.0154235050351225	-0.157630301342838
4	D	26	50	20120618	23	3932	78.16	-0.0144950738314246	-0.156706112779827
4	D	26	50	20120618	23	3934	78.2	-0.0132583440711293	-0.156610653364367
4	D	26	50	20120618	23	3936	78.24	-0.0123949666913006	-0.155919810039148
4	D	26	50	20120618	23	3938	78.28	-0.0115280537775659	-0.155884454700088
4	D	26	50	20120618	23	3940	78.32	-0.0111080323495410	-0.155560599794305
4	D	26	50	20120618	23	3942	78.36	-0.0100035315573277	-0.155745861770976
4	D	26	50	20120618	23	3944	78.4	-0.00947249436465655	-0.155277049975049
4	D	26	50	20120618	23	3946	78.44	-0.0086458865374495	-0.154713485870444
4	D	26	50	20120618	23	3948	78.48	-0.00797130666819751	-0.154826622955433
4	D	26	50	20120618	23	3950	78.52	-0.00763684516069629	-0.154257401996578
4	D	26	50	20120618	23	3952	78.56	-0.00683427896404955	-0.154861978294493
4	D	26	50	20120618	23	3954	78.6	-0.00599565032156231	-0.154197297920177
4	D	26	50	20120618	23	3956	78.64	-0.00477447691045314	-0.155269978907237
4	D	26	50	20120618	23	3958	78.68	-0.00427596662971663	-0.154519738612398
4	D	26	50	20120618	23	3960	78.72	-0.00316439476969136	-0.154693686880570
4	D	26	50	20120618	23	3962	78.76	-0.00210868434537985	-0.154837229557151
4	D	26	50	20120618	23	3964	78.8	-0.00172755379032029	-0.153965366895948
4	D	26	50	20120618	23	3966	78.84	-0.00099145563110511	-0.155049361591507
4	D	26	50	20120618	23	3968	78.88	-5.66604663764913e-05	-0.153987287206165
4	D	26	50	20120618	23	3970	78.92	0.000898640795006529	-0.154822380314746
4	D	26	50	20120618	23	3972	78.96	0.00234396705575183	-0.155173105278215
4	D	26	50	20120618	23	3974	79	0.00328936882219823	-0.154412965488439
4	D	26	50	20120618	23	3976	79.04	0.00406152942725393	-0.155011177825323
4	D	26	50	20120618	23	3978	79.08	0.00479904180003153	-0.155405036302444
4	D	26	50	20120618	23	3980	79.12	0.00557968768646143	-0.155119365162845
4	D	26	50	20120618	23	3982	79.16	0.00599900200770513	-0.155879504952620
4	D	26	50	20120618	23	3984	79.2	0.00675772758391823	-0.155687879014919
4	D	26	50	20120618	23	3986	79.24	0.00754332321781653	-0.156303769021332
4	D	26	50	20120618	23	3988	79.28	0.00793788880171863	-0.156800157981725
4	D	26	50	20120618	23	3990	79.32	0.00869732148471293	-0.156984005744834
4	D	26	50	20120618	23	3992	79.36	0.00856650673019343	-0.156713183847639
4	D	26	50	20120618	23	3994	79.4	0.00957484100016553	-0.157623937381807
4	D	26	50	20120618	23	3996	79.44	0.0101023426589306	-0.158818947842013
4	D	26	50	20120618	23	3998	79.48	0.0106849986466283	-0.159226241347976
4	D	26	50	20120618	23	4000	79.52	0.0112400774698598	-0.159798290733956
4	D	26	50	20120618	23	4002	79.56	0.0120440578800689	-0.160828545314145
4	D	26	50	20120618	23	4004	79.6	0.0126436844305151	-0.160890770710889
4	D	26	50	20120618	23	4006	79.64	0.0131018896247239	-0.162215888818833
4	D	26	50	20120618	23	4008	79.68	0.0137375786210107	-0.162714399099569
4	D	26	50	20120618	23	4010	79.72	0.0143265985697390	-0.163487266811406
4	D	26	50	20120618	23	4012	79.76	0.0149057190235308	-0.164188009631562
4	D	26	50	20120618	23	4014	79.8	0.0150337053509256	-0.164139219263660
4	D	26	50	20120618	23	4016	79.84	0.0158794050612247	-0.164967948411211
4	D	26	50	20120618	23	4018	79.88	0.0161438629973885	-0.164938249926401
4	D	26	50	20120618	23	4020	79.92	0.0168686474481047	-0.165489086108945
[truncated: 1,517 more rows]
