# Supplementary material for: How Do Ants Make Sense of Gravity? A Boltzmann Walker Analysis of Lasius niger Trajectories on Various Inclines
Source: PLoS One. 2013 Oct 29;8(10):e76531. doi: 10.1371/journal.pone.0076531 (PMC3812222; doi:10.1371/journal.pone.0076531)
Supplement: Dataset S5 — Trajectories for . (ZIP) [file pone.0076531.s009.zip]

Archive with 70 entries (69 files):
- Incline5/
- Incline5/5-A-26-50-20120618-01.txt
- Incline5/5-A-26-50-20120618-02.txt
- Incline5/5-A-26-50-20120618-03.txt
- Incline5/5-A-26-50-20120618-04.txt
- Incline5/5-A-26-50-20120618-05.txt
- Incline5/5-A-26-50-20120618-06.txt
- Incline5/5-A-26-50-20120618-07.txt
- Incline5/5-A-26-50-20120618-08.txt
- Incline5/5-A-26-50-20120618-09.txt
- Incline5/5-A-26-50-20120618-10.txt
- Incline5/5-A-26-50-20120618-11.txt
- Incline5/5-A-26-50-20120618-12.txt
- Incline5/5-A-26-50-20120618-13.txt
- Incline5/5-A-26-50-20120618-14.txt
- Incline5/5-A-26-50-20120618-15.txt
- Incline5/5-A-26-50-20120618-16.txt
- Incline5/5-A-26-50-20120618-17.txt
- Incline5/5-A-26-50-20120618-18.txt
- Incline5/5-A-26-50-20120618-19.txt
- Incline5/5-A-26-50-20120618-20.txt
- Incline5/5-A-26-50-20120618-21.txt
- Incline5/5-A-26-50-20120618-22.txt
- Incline5/5-A-26-50-20120618-23.txt
- Incline5/5-C-26-50-20120601-01.txt
- Incline5/5-C-26-50-20120601-02.txt
- Incline5/5-C-26-50-20120601-03.txt
- Incline5/5-C-26-50-20120601-04.txt
- Incline5/5-C-26-50-20120601-05.txt
- Incline5/5-C-26-50-20120601-06.txt
- Incline5/5-C-26-50-20120601-07.txt
- Incline5/5-C-26-50-20120601-08.txt
- Incline5/5-C-26-50-20120601-09.txt
- Incline5/5-C-26-50-20120601-10.txt
- Incline5/5-C-26-50-20120601-11.txt
- Incline5/5-C-26-50-20120601-12.txt
- Incline5/5-C-26-50-20120601-13.txt
- Incline5/5-C-26-50-20120601-14.txt
- Incline5/5-C-26-50-20120601-15.txt
- Incline5/5-C-26-50-20120601-16.txt
- Incline5/5-C-26-50-20120601-17.txt
- Incline5/5-C-26-50-20120601-18.txt
- Incline5/5-C-26-50-20120601-19.txt
- Incline5/5-C-26-50-20120601-20.txt
- Incline5/5-C-26-50-20120601-21.txt
- Incline5/5-C-26-50-20120601-22.txt
- Incline5/5-C-26-50-20120601-23.txt
- Incline5/5-D-26-50-20120618-01.txt
- Incline5/5-D-26-50-20120618-02.txt
- Incline5/5-D-26-50-20120618-03.txt
- Incline5/5-D-26-50-20120618-04.txt
- Incline5/5-D-26-50-20120618-05.txt
- Incline5/5-D-26-50-20120618-06.txt
- Incline5/5-D-26-50-20120618-07.txt
- Incline5/5-D-26-50-20120618-08.txt
- Incline5/5-D-26-50-20120618-09.txt
- Incline5/5-D-26-50-20120618-10.txt
- Incline5/5-D-26-50-20120618-11.txt
- Incline5/5-D-26-50-20120618-12.txt
- Incline5/5-D-26-50-20120618-13.txt
- Incline5/5-D-26-50-20120618-14.txt
- Incline5/5-D-26-50-20120618-15.txt
- Incline5/5-D-26-50-20120618-16.txt
- Incline5/5-D-26-50-20120618-17.txt
- Incline5/5-D-26-50-20120618-18.txt
- Incline5/5-D-26-50-20120618-19.txt
- Incline5/5-D-26-50-20120618-20.txt
- Incline5/5-D-26-50-20120618-21.txt
- Incline5/5-D-26-50-20120618-22.txt
- Incline5/5-D-26-50-20120618-23.txt
