# Supplementary material for: How Do Ants Make Sense of Gravity? A Boltzmann Walker Analysis of Lasius niger Trajectories on Various Inclines
Source: PLoS One. 2013 Oct 29;8(10):e76531. doi: 10.1371/journal.pone.0076531 (PMC3812222; doi:10.1371/journal.pone.0076531)
Supplement: Dataset S5 — Trajectories for . (ZIP) [file pone.0076531.s009.zip › Incline5/5-A-26-50-20120618-01.txt]

Pente	Colonie	Temperature	Humidite	Date	Indiv	Frame	Time	X	Y
5	A	26	50	20120618	1	66	0	0	0
5	A	26	50	20120618	1	68	0.04	-0.000915420438924099	-0.00134760410358532
5	A	26	50	20120618	1	70	0.0799999999999998	-0.0019405131396102	-0.00205859997206839
5	A	26	50	20120618	1	72	0.12	-0.0033623634552201	-0.00336604041048232
5	A	26	50	20120618	1	74	0.16	-0.0043436155354727	-0.00400264864558457
5	A	26	50	20120618	1	76	0.2	-0.0049810722987124	-0.00551394796901458
5	A	26	50	20120618	1	78	0.24	-0.0059511520918222	-0.00637202204798445
5	A	26	50	20120618	1	80	0.28	-0.0068442279564608	-0.00771142371290798
5	A	26	50	20120618	1	82	0.32	-0.0076079032801423	-0.00809665548729848
5	A	26	50	20120618	1	84	0.36	-0.0082482591811848	-0.00903781461305778
5	A	26	50	20120618	1	86	0.4	-0.0094823655753219	-0.0110327820458872
5	A	26	50	20120618	1	88	0.44	-0.0105702210739062	-0.0125769194082355
5	A	26	50	20120618	1	90	0.48	-0.0109388924074812	-0.0139671054821839
5	A	26	50	20120618	1	92	0.52	-0.0113154126263274	-0.0134210210572091
5	A	26	50	20120618	1	94	0.56	-0.0117722036069739	-0.0155345632261757
5	A	26	50	20120618	1	96	0.6	-0.0125294937564213	-0.0170933306278268
5	A	26	50	20120618	1	98	0.64	-0.0133862243325069	-0.0181708199409988
5	A	26	50	20120618	1	100	0.68	-0.0139093419292287	-0.0188142871118786
5	A	26	50	20120618	1	102	0.72	-0.0142146564952094	-0.0202519907615227
5	A	26	50	20120618	1	104	0.76	-0.0152842403545678	-0.0219576595969653
5	A	26	50	20120618	1	106	0.8	-0.0159835194636866	-0.023305737462094
5	A	26	50	20120618	1	108	0.84	-0.0171730639884733	-0.0243970365707026
5	A	26	50	20120618	1	110	0.88	-0.0181139402715202	-0.0257172049311779
5	A	26	50	20120618	1	112	0.92	-0.0196296590123326	-0.0289880334135734
5	A	26	50	20120618	1	114	0.96	-0.0201132422689182	-0.0304470139062635
5	A	26	50	20120618	1	116	1	-0.0207308646869456	-0.0303666512205816
5	A	26	50	20120618	1	118	1.04	-0.022192426119387	-0.0334787978702111
5	A	26	50	20120618	1	120	1.08	-0.0234817434109991	-0.0348197763832567
5	A	26	50	20120618	1	122	1.12	-0.0241311078524339	-0.0356938027912101
5	A	26	50	20120618	1	124	1.16	-0.0248279615852933	-0.0360273450598958
5	A	26	50	20120618	1	126	1.2	-0.0253595220369825	-0.0368568237406345
5	A	26	50	20120618	1	128	1.24	-0.0253904226033203	-0.0373590816873113
5	A	26	50	20120618	1	130	1.28	-0.0262753172425006	-0.0389868202843993
5	A	26	50	20120618	1	132	1.32	-0.0269567843318013	-0.0394140966279991
5	A	26	50	20120618	1	134	1.36	-0.0272283628332516	-0.0386092181921779
5	A	26	50	20120618	1	136	1.4	-0.0272799745572105	-0.0400395608602299
5	A	26	50	20120618	1	138	1.44	-0.0284071169085574	-0.041390969198298
5	A	26	50	20120618	1	140	1.48	-0.0283111660538843	-0.042663262894153
5	A	26	50	20120618	1	142	1.52	-0.0293020694345933	-0.0456373900782695
5	A	26	50	20120618	1	144	1.56	-0.0301433926488916	-0.0454279374836395
5	A	26	50	20120618	1	146	1.6	-0.0309325770618364	-0.0479815296680759
5	A	26	50	20120618	1	148	1.64	-0.0312716206212798	-0.0492718015538426
5	A	26	50	20120618	1	150	1.68	-0.0319061216781741	-0.0504999611799499
5	A	26	50	20120618	1	152	1.72	-0.0325052178985344	-0.0522467624168541
5	A	26	50	20120618	1	154	1.76	-0.0332060243583006	-0.0548214159889003
5	A	26	50	20120618	1	156	1.8	-0.0337363473731227	-0.055184310260073
5	A	26	50	20120618	1	158	1.84	-0.0341371354966992	-0.0575709370679339
5	A	26	50	20120618	1	160	1.88	-0.0343331667096475	-0.0586765480177937
5	A	26	50	20120618	1	162	1.92	-0.0352208897759526	-0.0603421875383533
5	A	26	50	20120618	1	164	1.96	-0.0355463922405362	-0.0629777654306665
5	A	26	50	20120618	1	166	2	-0.0365723900379022	-0.0645880031349201
5	A	26	50	20120618	1	168	2.04	-0.0363673856399006	-0.0657429347827677
5	A	26	50	20120618	1	170	2.08	-0.0366962256484914	-0.0672510167703433
5	A	26	50	20120618	1	172	2.12	-0.0371713306947707	-0.0685790340160898
5	A	26	50	20120618	1	174	2.16	-0.0373935036454195	-0.0713235982765873
5	A	26	50	20120618	1	176	2.2	-0.0375098227109247	-0.0718708282145475
5	A	26	50	20120618	1	178	2.24	-0.0379084188034795	-0.0742770418802472
5	A	26	50	20120618	1	180	2.28	-0.038104782356615	-0.0744611017753901
5	A	26	50	20120618	1	182	2.32	-0.0384177478179682	-0.077203544715544
5	A	26	50	20120618	1	184	2.36	-0.0385074089578226	-0.0795169152608739
5	A	26	50	20120618	1	186	2.4	-0.0385254401807429	-0.0788244455900579
5	A	26	50	20120618	1	188	2.44	-0.0386324961474145	-0.0800340224499556
5	A	26	50	20120618	1	190	2.48	-0.0385974236510677	-0.0830041537736516
5	A	26	50	20120618	1	192	2.52	-0.0383340263750757	-0.0853704866168924
5	A	26	50	20120618	1	194	2.56	-0.0383177629191084	-0.0860443593793632
5	A	26	50	20120618	1	196	2.6	-0.0386313647765646	-0.0889792060746779
5	A	26	50	20120618	1	198	2.64	-0.0382681947337472	-0.0888869993504112
5	A	26	50	20120618	1	200	2.68	-0.038254335440836	-0.0910872328107513
5	A	26	50	20120618	1	202	2.72	-0.0385185105342873	-0.0918342204143967
5	A	26	50	20120618	1	204	2.76	-0.0382713767142626	-0.0940442826589953
5	A	26	50	20120618	1	206	2.8	-0.0382782356500401	-0.093632958644379
5	A	26	50	20120618	1	208	2.84	-0.0378707300120423	-0.0949752594471055
5	A	26	50	20120618	1	210	2.88	-0.0385033077384918	-0.0975642602157417
5	A	26	50	20120618	1	212	2.92	-0.0383140859638462	-0.0980306678486127
5	A	26	50	20120618	1	214	2.96	-0.0385028127637449	-0.100519047322286
5	A	26	50	20120618	1	216	3	-0.0391531388704022	-0.102142776623925
5	A	26	50	20120618	1	218	3.04	-0.0390835595631334	-0.104681572811097
5	A	26	50	20120618	1	220	3.08	-0.0390908427629797	-0.106652774385011
5	A	26	50	20120618	1	222	3.12	-0.0388558004689133	-0.108041814945974
5	A	26	50	20120618	1	224	3.16	-0.0382597801630511	-0.108762286045325
5	A	26	50	20120618	1	226	3.2	-0.0386143235031381	-0.110663413337223
5	A	26	50	20120618	1	228	3.24	-0.0383031258087379	-0.112615098763976
5	A	26	50	20120618	1	230	3.28	-0.0383121060648589	-0.115318580120487
5	A	26	50	20120618	1	232	3.32	-0.0382266168550135	-0.116007938521465
5	A	26	50	20120618	1	234	3.36	-0.0384586185899208	-0.118054234835541
5	A	26	50	20120618	1	236	3.4	-0.0384050198959068	-0.120134401564436
5	A	26	50	20120618	1	238	3.44	-0.0382872866168393	-0.119617152953998
5	A	26	50	20120618	1	240	3.48	-0.0382368699033407	-0.122230124642516
5	A	26	50	20120618	1	242	3.52	-0.0388547398087415	-0.126706251988783
5	A	26	50	20120618	1	244	3.56	-0.0382698917900221	-0.126649047050185
5	A	26	50	20120618	1	246	3.6	-0.0390167379723113	-0.128510010676912
5	A	26	50	20120618	1	248	3.64	-0.0389826554254581	-0.131341407650139
5	A	26	50	20120618	1	250	3.68	-0.0392973886537643	-0.133763177665025
5	A	26	50	20120618	1	252	3.72	-0.0397072984548181	-0.133551257762704
5	A	26	50	20120618	1	254	3.76	-0.0394610131629308	-0.134616372707205
5	A	26	50	20120618	1	256	3.8	-0.0399157535339119	-0.135711610400585
5	A	26	50	20120618	1	258	3.84	-0.0402537505753191	-0.137831516530582
5	A	26	50	20120618	1	260	3.88	-0.0407824543156122	-0.140404183132573
5	A	26	50	20120618	1	262	3.92	-0.0413816566019897	-0.141244650252691
5	A	26	50	20120618	1	264	3.96	-0.0413557764937983	-0.141604284761603
5	A	26	50	20120618	1	266	4	-0.0417522512660096	-0.143023660203479
5	A	26	50	20120618	1	268	4.04	-0.0428445191109085	-0.144962052022745
5	A	26	50	20120618	1	270	4.08	-0.0438662176990449	-0.146572204874185
5	A	26	50	20120618	1	272	4.12	-0.0440997750688708	-0.147116464963664
5	A	26	50	20120618	1	274	4.16	-0.0444010732683344	-0.149616723831262
5	A	26	50	20120618	1	276	4.2	-0.0445038158836408	-0.149413572053027
5	A	26	50	20120618	1	278	4.24	-0.0455871741830967	-0.152052423849737
5	A	26	50	20120618	1	280	4.28	-0.0460607943051355	-0.154493497879749
5	A	26	50	20120618	1	282	4.32	-0.0473237577270128	-0.154938904441219
5	A	26	50	20120618	1	284	4.36	-0.0467134538641706	-0.154481477064469
5	A	26	50	20120618	1	286	4.4	-0.0494391383736104	-0.157190615275229
5	A	26	50	20120618	1	288	4.44	-0.0510873335698782	-0.160610961486507
5	A	26	50	20120618	1	290	4.48	-0.0525016885536075	-0.161083167394983
5	A	26	50	20120618	1	292	4.52	-0.053262394028808	-0.160007092295373
5	A	26	50	20120618	1	294	4.56	-0.0540636874332486	-0.163203780631761
5	A	26	50	20120618	1	296	4.6	-0.0550870830776599	-0.164359688086967
5	A	26	50	20120618	1	298	4.64	-0.0559851794004449	-0.165690392338482
5	A	26	50	20120618	1	300	4.68	-0.0574790838970577	-0.165612115617805
5	A	26	50	20120618	1	302	4.72	-0.0584835290797332	-0.166037440346688
5	A	26	50	20120618	1	304	4.76	-0.0604406592287013	-0.169249260768194
5	A	26	50	20120618	1	306	4.8	-0.0613782828205547	-0.169298758242877
5	A	26	50	20120618	1	308	4.84	-0.0632107500439997	-0.170085414536947
5	A	26	50	20120618	1	310	4.88	-0.0635758292751262	-0.170730083789355
5	A	26	50	20120618	1	312	4.92	-0.0648882901716866	-0.170888404997662
5	A	26	50	20120618	1	314	4.96	-0.0659447784134574	-0.172622160114454
5	A	26	50	20120618	1	316	5	-0.0659760325331859	-0.172358974970496
5	A	26	50	20120618	1	318	5.04	-0.0671817910164652	-0.172858758043439
5	A	26	50	20120618	1	320	5.08	-0.0686640282511884	-0.172465465251743
5	A	26	50	20120618	1	322	5.12	-0.0691684782288869	-0.174182744780532
5	A	26	50	20120618	1	324	5.16	-0.0702415127693375	-0.175530843858865
5	A	26	50	20120618	1	326	5.2	-0.0710094307337061	-0.175867426686709
5	A	26	50	20120618	1	328	5.24	-0.0713035871546797	-0.175594483469171
5	A	26	50	20120618	1	330	5.28	-0.07258147052964	-0.176092852328552
5	A	26	50	20120618	1	332	5.32	-0.0732940220330417	-0.175972856307784
5	A	26	50	20120618	1	334	5.36	-0.0750226152703303	-0.176966624178064
5	A	26	50	20120618	1	336	5.4	-0.074626140498119	-0.177124096858234
5	A	26	50	20120618	1	338	5.44	-0.076164804853981	-0.177388554794398
5	A	26	50	20120618	1	340	5.48	-0.0765876547091305	-0.177197635963478
5	A	26	50	20120618	1	342	5.52	-0.076998554459678	-0.177450002373683
5	A	26	50	20120618	1	344	5.56	-0.0773836448127122	-0.177913440158073
5	A	26	50	20120618	1	346	5.6	-0.0782259504104617	-0.179779353532268
5	A	26	50	20120618	1	348	5.64	-0.078915662364831	-0.182035448428322
5	A	26	50	20120618	1	350	5.68	-0.0791506339482193	-0.182830024318341
5	A	26	50	20120618	1	352	5.72	-0.0797214105419931	-0.183256268286040
5	A	26	50	20120618	1	354	5.76	-0.0807062688668297	-0.184223024677278
5	A	26	50	20120618	1	356	5.8	-0.0817267653734381	-0.186578255944055
5	A	26	50	20120618	1	358	5.84	-0.0824987138464598	-0.187507606386568
5	A	26	50	20120618	1	360	5.88	-0.0838020530655428	-0.190370540322236
5	A	26	50	20120618	1	362	5.92	-0.0839808096598268	-0.189899041520541
5	A	26	50	20120618	1	364	5.96	-0.0850167918049428	-0.192149691694380
5	A	26	50	20120618	1	366	6	-0.0858822197944368	-0.192879496603242
5	A	26	50	20120618	1	368	6.04	-0.0860976752306648	-0.192020573996135
5	A	26	50	20120618	1	370	6.08	-0.0864873617777768	-0.195165007141393
5	A	26	50	20120618	1	372	6.12	-0.0871257377798318	-0.196642294628648
5	A	26	50	20120618	1	374	6.16	-0.0879169902679798	-0.199969232034131
5	A	26	50	20120618	1	376	6.2	-0.0885644879475118	-0.199471640992210
5	A	26	50	20120618	1	378	6.24	-0.0887493963707918	-0.202871763949546
5	A	26	50	20120618	1	380	6.28	-0.0889973787189548	-0.203701412335912
5	A	26	50	20120618	1	382	6.32	-0.0893141625569258	-0.206360133833173
5	A	26	50	20120618	1	384	6.36	-0.0901126982449198	-0.207641906295430
5	A	26	50	20120618	1	386	6.4	-0.0900335729961048	-0.208282474328507
5	A	26	50	20120618	1	388	6.44	-0.0907210222087748	-0.208625986802807
5	A	26	50	20120618	1	390	6.48	-0.0906862325551408	-0.211762146798726
5	A	26	50	20120618	1	392	6.52	-0.0904895154486138	-0.213629050122415
5	A	26	50	20120618	1	394	6.56	-0.0908690903687548	-0.214752784219076
5	A	26	50	20120618	1	396	6.6	-0.0903578521659578	-0.217019061452779
5	A	26	50	20120618	1	398	6.64	-0.0904709185402688	-0.219007516432154
5	A	26	50	20120618	1	400	6.68	-0.0906930207802398	-0.222337918660864
5	A	26	50	20120618	1	402	6.72	-0.0908487256934568	-0.222694159057226
5	A	26	50	20120618	1	404	6.76	-0.0909955210612318	-0.225230126817274
5	A	26	50	20120618	1	406	6.8	-0.0906478366569218	-0.226687968868046
5	A	26	50	20120618	1	408	6.84	-0.0908164109135568	-0.225967851322086
5	A	26	50	20120618	1	410	6.88	-0.0905647516101328	-0.228741053407221
5	A	26	50	20120618	1	412	6.92	-0.0905238808381798	-0.230517164220205
5	A	26	50	20120618	1	414	6.96	-0.0902327649763658	-0.233297295951797
5	A	26	50	20120618	1	416	7	-0.0901584480536628	-0.233166551907955
5	A	26	50	20120618	1	418	7.04	-0.0902617563543938	-0.235668224989115
5	A	26	50	20120618	1	420	7.08	-0.0897594984077178	-0.236799807971048
5	A	26	50	20120618	1	422	7.12	-0.0893948434406598	-0.237462861999767
5	A	26	50	20120618	1	424	7.16	-0.0891468610924968	-0.240136220607398
5	A	26	50	20120618	1	426	7.2	-0.0886272083190028	-0.242037560031331
5	A	26	50	20120618	1	428	7.24	-0.0881182328579048	-0.243990447539612
5	A	26	50	20120618	1	430	7.28	-0.0878400570501868	-0.244080532943535
5	A	26	50	20120618	1	432	7.32	-0.0874445722274688	-0.244429348718694
5	A	26	50	20120618	1	434	7.36	-0.0876126515093568	-0.244081664314385
5	A	26	50	20120618	1	436	7.4	-0.0875053834106508	-0.245181710333877
5	A	26	50	20120618	1	438	7.44	-0.0876262986702338	-0.245688705895988
5	A	26	50	20120618	1	440	7.48	-0.0879310616929248	-0.247383640850492
5	A	26	50	20120618	1	442	7.52	-0.0881149094560338	-0.247594358671285
5	A	26	50	20120618	1	444	7.56	-0.0881439008340618	-0.251047161083819
5	A	26	50	20120618	1	446	7.6	-0.0881389510865938	-0.249669009967287
5	A	26	50	20120618	1	448	7.64	-0.0884854334093758	-0.251202017468899
5	A	26	50	20120618	1	450	7.68	-0.0880067221185118	-0.254294195423028
5	A	26	50	20120618	1	452	7.72	-0.0876736748245728	-0.255051506785679
5	A	26	50	20120618	1	454	7.76	-0.0867523146886868	-0.256957159560977
5	A	26	50	20120618	1	456	7.8	-0.0859836896175378	-0.257078074820559
5	A	26	50	20120618	1	458	7.84	-0.0849993969781258	-0.257403343939905
5	A	26	50	20120618	1	460	7.88	-0.0844612887176428	-0.257812758766212
5	A	26	50	20120618	1	462	7.92	-0.0839033814672868	-0.259238993143866
5	A	26	50	20120618	1	464	7.96	-0.0843347166038108	-0.259393142422164
5	A	26	50	20120618	1	466	8	-0.0840257109404318	-0.259183131708152
5	A	26	50	20120618	1	468	8.04	-0.0844287618057078	-0.260817962586255
