# Supplementary material for: How Do Ants Make Sense of Gravity? A Boltzmann Walker Analysis of Lasius niger Trajectories on Various Inclines
Source: PLoS One. 2013 Oct 29;8(10):e76531. doi: 10.1371/journal.pone.0076531 (PMC3812222; doi:10.1371/journal.pone.0076531)
Supplement: Dataset S5 — Trajectories for . (ZIP) [file pone.0076531.s009.zip › Incline5/5-A-26-50-20120618-02.txt]

Pente	Colonie	Temperature	Humidite	Date	Indiv	Frame	Time	X	Y
5	A	26	50	20120618	2	28	0	0	0
5	A	26	50	20120618	2	30	0.0399999999999999	-0.000258984929677301	-0.000479517392593842
5	A	26	50	20120618	2	32	0.08	-0.000529340136396200	-0.00094540176644641
5	A	26	50	20120618	2	34	0.12	-0.000630343269020901	-0.00181044791827879
5	A	26	50	20120618	2	36	0.16	-0.00113629938416330	-0.00108231885248756
5	A	26	50	20120618	2	38	0.2	-0.00133753490302120	-0.00158776585074752
5	A	26	50	20120618	2	40	0.24	-0.0014857303422223	-0.00274602090046671
5	A	26	50	20120618	2	42	0.28	-0.0018332096855651	-0.00350318377069345
5	A	26	50	20120618	2	44	0.32	-0.001612288313919	-0.00323747425552698
5	A	26	50	20120618	2	46	0.36	-0.0021631810650058	-0.00302768981568455
5	A	26	50	20120618	2	48	0.4	-0.0027374931926856	-0.00366026754213404
5	A	26	50	20120618	2	50	0.44	-0.0031897233345934	-0.0048398984298485
5	A	26	50	20120618	2	52	0.48	-0.00327502162560790	-0.00619780507923573
5	A	26	50	20120618	2	54	0.52	-0.0036116044534527	-0.00763068626063213
5	A	26	50	20120618	2	56	0.56	-0.0036499437831287	-0.00889639325682043
5	A	26	50	20120618	2	58	0.6	-0.003806737640789	-0.00876703514227013
5	A	26	50	20120618	2	60	0.64	-0.0042216466867858	-0.0104209791166689
5	A	26	50	20120618	2	62	0.68	-0.0040652912353298	-0.0119281913629036
5	A	26	50	20120618	2	64	0.72	-0.004317991399936	-0.0134431167299076
5	A	26	50	20120618	2	66	0.76	-0.0043330329753854	-0.0137048367486146
5	A	26	50	20120618	2	68	0.8	-0.004335415925238	-0.0151609322456374
5	A	26	50	20120618	2	70	0.84	-0.0042085934956051	-0.0162291966437421
5	A	26	50	20120618	2	72	0.88	-0.0044454247698279	-0.0176908358579293
5	A	26	50	20120618	2	74	0.92	-0.0042591940568668	-0.0180232962532398
5	A	26	50	20120618	2	76	0.96	-0.0041222345444188	-0.0201953090819427
5	A	26	50	20120618	2	78	1	-0.0035251960047917	-0.0221096875549203
5	A	26	50	20120618	2	80	1.04	-0.0034741358241223	-0.0223638288031466
5	A	26	50	20120618	2	82	1.08	-0.0029597439250803	-0.0234919893882585
5	A	26	50	20120618	2	84	1.12	-0.00224072946569860	-0.0234515711646458
5	A	26	50	20120618	2	86	1.16	-0.00151542175596430	-0.0251999209654008
5	A	26	50	20120618	2	88	1.2	-0.000618569941114099	-0.0257208748153722
5	A	26	50	20120618	2	90	1.24	0.000273940238099499	-0.0261589981769954
5	A	26	50	20120618	2	92	1.28	0.0017983210369815	-0.0255735137621729
5	A	26	50	20120618	2	94	1.32	0.0020129279450716	-0.0254764280011160
5	A	26	50	20120618	2	96	1.36	0.0030421925757667	-0.0263277845656646
5	A	26	50	20120618	2	98	1.4	0.0040408394828365	-0.0261423104569594
5	A	26	50	20120618	2	100	1.44	0.00539544394355557	-0.0265517959939445
5	A	26	50	20120618	2	102	1.48	0.00593779484472565	-0.0268629229776666
5	A	26	50	20120618	2	104	1.52	0.00608862072115274	-0.0282907837009166
5	A	26	50	20120618	2	106	1.56	0.00672254195048648	-0.0291815261131773
5	A	26	50	20120618	2	108	1.6	0.006895076005096	-0.0292014665244068
5	A	26	50	20120618	2	110	1.64	0.00673116865321695	-0.0287217652840498
5	A	26	50	20120618	2	112	1.68	0.00658720171256737	-0.029176576365709
5	A	26	50	20120618	2	114	1.72	0.00703119406047441	-0.0295323217873239
5	A	26	50	20120618	2	116	1.76	0.00699951567667725	-0.0286060119039696
5	A	26	50	20120618	2	118	1.8	0.0070307697964057	-0.0290619543564786
5	A	26	50	20120618	2	120	1.84	0.00659611125801033	-0.0283160274130050
5	A	26	50	20120618	2	122	1.88	0.00671582443606521	-0.0289510800131886
5	A	26	50	20120618	2	124	1.92	0.00647993361386138	-0.0282204972868667
5	A	26	50	20120618	2	126	1.96	0.00650772291036201	-0.0283024509628062
5	A	26	50	20120618	2	128	2	0.00671773362437441	-0.0276451244990152
5	A	26	50	20120618	2	130	2.04	0.00692081469193119	-0.0275980311873881
5	A	26	50	20120618	2	132	2.08	0.00730788494395271	-0.0273478568082043
5	A	26	50	20120618	2	134	2.12	0.00765896346081183	-0.0263596750814961
5	A	26	50	20120618	2	136	2.16	0.00845990331186183	-0.0253048838960002
5	A	26	50	20120618	2	138	2.2	0.0092717326073421	-0.0247896151845495
5	A	26	50	20120618	2	140	2.24	0.0098042547242537	-0.0247284504479769
5	A	26	50	20120618	2	142	2.28	0.00959813309753782	-0.0227696939534120
5	A	26	50	20120618	2	144	2.32	0.00997417248377282	-0.0229597642561950
5	A	26	50	20120618	2	146	2.36	0.0100087500053728	-0.0208339891399139
5	A	26	50	20120618	2	148	2.4	0.00988012728187501	-0.0213454394747461
5	A	26	50	20120618	2	150	2.44	0.00951023972463633	-0.0198202808584048
5	A	26	50	20120618	2	152	2.48	0.0091018855585011	-0.0184796771119532
5	A	26	50	20120618	2	154	2.52	0.0089605349129419	-0.0182148656223989
5	A	26	50	20120618	2	156	2.56	0.00833516967566052	-0.0174455334444679
5	A	26	50	20120618	2	158	2.6	0.00729593483935065	-0.0171377298626174
5	A	26	50	20120618	2	160	2.64	0.00670523197648304	-0.0159731391361388
5	A	26	50	20120618	2	162	2.68	0.00585698668177165	-0.0150749721026756
5	A	26	50	20120618	2	164	2.72	0.00490918075226921	-0.0142055136045287
5	A	26	50	20120618	2	166	2.76	0.0038199251822582	-0.0147493918563461
5	A	26	50	20120618	2	168	2.8	0.0024710482864667	-0.0135432091089981
5	A	26	50	20120618	2	170	2.84	0.0021273873197423	-0.0131582531062523
5	A	26	50	20120618	2	172	2.88	0.000107869139470099	-0.0126720252703050
5	A	26	50	20120618	2	174	2.92	-0.000636056691812902	-0.0127083210613833
5	A	26	50	20120618	2	176	2.96	-0.00171272222558490	-0.0126831233112357
5	A	26	50	20120618	2	178	3	-0.00299750837694310	-0.0121953879236310
5	A	26	50	20120618	2	180	3.04	-0.0037306819425113	-0.0132323854740851
5	A	26	50	20120618	2	182	3.08	-0.0045961233670344	-0.0128851118988156
5	A	26	50	20120618	2	184	3.12	-0.0053978834619506	-0.0125501837008388
5	A	26	50	20120618	2	186	3.16	-0.0061682621579177	-0.0130593854361068
5	A	26	50	20120618	2	188	3.2	-0.0071061261660767	-0.0132289920686422
5	A	26	50	20120618	2	190	3.24	-0.008296399010848	-0.0135445738250858
5	A	26	50	20120618	2	192	3.28	-0.0093046342858706	-0.0140437487861966
5	A	26	50	20120618	2	194	3.32	-0.0099632547550712	-0.0151639261357489
5	A	26	50	20120618	2	196	3.36	-0.0110611228856771	-0.0144876350680865
5	A	26	50	20120618	2	198	3.4	-0.0117507782715039	-0.0150834998104568
5	A	26	50	20120618	2	200	3.44	-0.0126005084904558	-0.0146668017843035
5	A	26	50	20120618	2	202	3.48	-0.012919936907789	-0.0141803547452541
5	A	26	50	20120618	2	204	3.52	-0.0132868121901398	-0.0137214141599927
5	A	26	50	20120618	2	206	3.56	-0.0140337078699038	-0.0126273290506662
5	A	26	50	20120618	2	208	3.6	-0.0139588252617761	-0.0130984742989708
5	A	26	50	20120618	2	210	3.64	-0.0138995909267161	-0.0131683152357486
5	A	26	50	20120618	2	212	3.68	-0.0139360776366253	-0.0118941088160505
5	A	26	50	20120618	2	214	3.72	-0.0141518936973113	-0.0119434577983095
5	A	26	50	20120618	2	216	3.76	-0.0145604034269384	-0.0118006787970523
5	A	26	50	20120618	2	218	3.8	-0.0146589387568967	-0.0110503324361962
5	A	26	50	20120618	2	220	3.84	-0.0149666150595266	-0.00955542384795413
5	A	26	50	20120618	2	222	3.88	-0.0150825805716412	-0.00954255450453653
5	A	26	50	20120618	2	224	3.92	-0.0153995765416471	-0.00962606381539463
5	A	26	50	20120618	2	226	3.96	-0.0150746609756919	-0.00878071765848613
5	A	26	50	20120618	2	228	4	-0.01501271842166	-0.00927597524802913
5	A	26	50	20120618	2	230	4.04	-0.0152416795974082	-0.00914021074604133
5	A	26	50	20120618	2	232	4.08	-0.0155459476453527	-0.00977611187436243
5	A	26	50	20120618	2	234	4.12	-0.0160142644665326	-0.00933523079629263
5	A	26	50	20120618	2	236	4.16	-0.0165684240509485	-0.00872167424225703
5	A	26	50	20120618	2	238	4.2	-0.0166985316986868	-0.00904383209176563
5	A	26	50	20120618	2	240	4.24	-0.0169687879104563	-0.00837052501471983
5	A	26	50	20120618	2	242	4.28	-0.0171027846454912	-0.00876572699472493
5	A	26	50	20120618	2	244	4.32	-0.0176700964160371	-0.00821029461810293
5	A	26	50	20120618	2	246	4.36	-0.0178442568162434	-0.00793897774616163
5	A	26	50	20120618	2	248	4.4	-0.0183697078653431	-0.00639430298265963
5	A	26	50	20120618	2	250	4.44	-0.018772475887907	-0.00613253205226443
5	A	26	50	20120618	2	252	4.48	-0.0194672790111009	-0.00459259490419631
5	A	26	50	20120618	2	254	4.52	-0.0202785426211562	-0.00374640021915037
5	A	26	50	20120618	2	256	4.56	-0.0204194690026467	-0.00379101865704325
5	A	26	50	20120618	2	258	4.6	-0.0210717750082913	-0.00178545169356384
5	A	26	50	20120618	2	260	4.64	-0.0209094940020089	-0.00165697039142224
5	A	26	50	20120618	2	262	4.68	-0.020873785109559	-0.00142581718465236
5	A	26	50	20120618	2	264	4.72	-0.0208752700337995	-0.00123511048576635
5	A	26	50	20120618	2	266	4.76	-0.021232500379655	-0.00156928915055511
5	A	26	50	20120618	2	268	4.8	-0.0209630926960229	-0.00204602054243108
5	A	26	50	20120618	2	270	4.84	-0.0213447182258293	-0.00158618900262547
5	A	26	50	20120618	2	272	4.88	-0.0213587896507749	-0.00138317864574681
5	A	26	50	20120618	2	274	4.92	-0.0216499055125894	-0.00170964984662064
5	A	26	50	20120618	2	276	4.96	-0.0218453498269093	-0.000547731983774911
5	A	26	50	20120618	2	278	5	-0.0217033627852471	-0.000689294761368451
5	A	26	50	20120618	2	280	5.04	-0.0218823315115654	-0.000291547196951021
5	A	26	50	20120618	2	282	5.08	-0.0224616640973915	0.000638368930987399
5	A	26	50	20120618	2	284	5.12	-0.0226566841476428	0.00086747152809185
5	A	26	50	20120618	2	286	5.16	-0.0231028685265715	0.00151829260949595
5	A	26	50	20120618	2	288	5.2	-0.0237805596656607	0.00275954785319081
5	A	26	50	20120618	2	290	5.24	-0.0242553818692275	0.00369837352657219
5	A	26	50	20120618	2	292	5.28	-0.0255135369649927	0.00365700777987278
5	A	26	50	20120618	2	294	5.32	-0.0266262401958678	0.0043420528294863
5	A	26	50	20120618	2	296	5.36	-0.0271944712052293	0.00516851923533714
5	A	26	50	20120618	2	298	5.4	-0.0274989513852083	0.00448347418572362
5	A	26	50	20120618	2	300	5.44	-0.0282564041692153	0.00532860821059778
5	A	26	50	20120618	2	302	5.48	-0.0284982346883811	0.00444811884666429
5	A	26	50	20120618	2	304	5.52	-0.028479708490714	0.00488935347812469
5	A	26	50	20120618	2	306	5.56	-0.029064344377399	0.00388158489357763
5	A	26	50	20120618	2	308	5.6	-0.0296696277820947	0.00360637893433982
5	A	26	50	20120618	2	310	5.64	-0.0308248281305192	0.00280982314533318
5	A	26	50	20120618	2	312	5.68	-0.0315694115711086	0.000895967931373669
5	A	26	50	20120618	2	314	5.72	-0.0329841201082286	0.00099687206904899
5	A	26	50	20120618	2	316	5.76	-0.0341872622964175	0.000436631366314879
5	A	26	50	20120618	2	318	5.8	-0.035810920887378	-0.000371167420512630
5	A	26	50	20120618	2	320	5.84	-0.0368672677077926	-0.000735680966214292
5	A	26	50	20120618	2	322	5.88	-0.0380022448022751	-0.0018357269857062
5	A	26	50	20120618	2	324	5.92	-0.0388338730876286	-0.00235693539411881
5	A	26	50	20120618	2	326	5.96	-0.0397343735734697	-0.00329406401122533
5	A	26	50	20120618	2	328	6	-0.0403014732119813	-0.00386413349821793
5	A	26	50	20120618	2	330	6.04	-0.0412635626984637	-0.00471492437734159
5	A	26	50	20120618	2	332	6.08	-0.0415106258078103	-0.00563246613660923
5	A	26	50	20120618	2	334	6.12	-0.0418762000136837	-0.00666413493036043
5	A	26	50	20120618	2	336	6.16	-0.0429282334827331	-0.00878375821764523
5	A	26	50	20120618	2	338	6.2	-0.0434024900008749	-0.00838148516982823
5	A	26	50	20120618	2	340	6.24	-0.04351994043723	-0.00874529160874863
5	A	26	50	20120618	2	342	6.28	-0.0436079045208096	-0.00942878102344363
5	A	26	50	20120618	2	344	6.32	-0.0434223597014262	-0.00952254338262893
5	A	26	50	20120618	2	346	6.36	-0.0433487498855047	-0.00958243532699543
5	A	26	50	20120618	2	348	6.4	-0.0429052525123445	-0.00971367434558363
5	A	26	50	20120618	2	350	6.44	-0.0429399007446227	-0.0100232456943871
5	A	26	50	20120618	2	352	6.48	-0.0428342589915134	-0.00933834206612983
5	A	26	50	20120618	2	354	6.52	-0.0428490375232402	-0.0112205896069703
5	A	26	50	20120618	2	356	6.56	-0.0430160561449565	-0.0107741223853291
5	A	26	50	20120618	2	358	6.6	-0.0432788877355235	-0.0111891233552075
5	A	26	50	20120618	2	360	6.64	-0.0433055456611742	-0.0129292424330294
5	A	26	50	20120618	2	362	6.68	-0.0437097986079786	-0.0138830587701720
5	A	26	50	20120618	2	364	6.72	-0.0441240924710758	-0.0143904078856733
5	A	26	50	20120618	2	366	6.76	-0.0442758375863184	-0.0160693622269227
5	A	26	50	20120618	2	368	6.8	-0.0448823230725421	-0.0165017580236182
5	A	26	50	20120618	2	370	6.84	-0.0455487712138104	-0.0181683379961968
5	A	26	50	20120618	2	372	6.88	-0.0460202700155056	-0.0192253212127145
5	A	26	50	20120618	2	374	6.92	-0.0466147346864491	-0.0203932494832003
5	A	26	50	20120618	2	376	6.96	-0.0469927539716715	-0.0210918709830126
5	A	26	50	20120618	2	378	7	-0.0472398877916962	-0.0216504146294718
5	A	26	50	20120618	2	380	7.04	-0.04788696120716	-0.0231021755619259
5	A	26	50	20120618	2	382	7.08	-0.0477496410702536	-0.0235967260446878
5	A	26	50	20120618	2	384	7.12	-0.0485837442293412	-0.0253495023338930
5	A	26	50	20120618	2	386	7.16	-0.0490274537345358	-0.0256515076401378
5	A	26	50	20120618	2	388	7.2	-0.0488752136445463	-0.0261539070081708
5	A	26	50	20120618	2	390	7.24	-0.0491641374753391	-0.0277103904549187
5	A	26	50	20120618	2	392	7.28	-0.0493625516381401	-0.0285360083326321
5	A	26	50	20120618	2	394	7.32	-0.0495042558370899	-0.0298445801418959
5	A	26	50	20120618	2	396	7.36	-0.0492290498778521	-0.0291738186492624
5	A	26	50	20120618	2	398	7.4	-0.0493773301698669	-0.030120563918593
5	A	26	50	20120618	2	400	7.44	-0.0491654809782234	-0.0306869564503234
5	A	26	50	20120618	2	402	7.48	-0.0486812542544668	-0.0309594754037927
5	A	26	50	20120618	2	404	7.52	-0.0483552073176617	-0.0320742292443333
5	A	26	50	20120618	2	406	7.56	-0.0482699302398506	-0.0326434502031885
5	A	26	50	20120618	2	408	7.6	-0.048021665048976	-0.0340034286754446
5	A	26	50	20120618	2	410	7.64	-0.0474859609515491	-0.0333408696214728
5	A	26	50	20120618	2	412	7.68	-0.04685599952019	-0.0333509812484438
5	A	26	50	20120618	2	414	7.72	-0.0457479631940707	-0.0342471683829196
5	A	26	50	20120618	2	416	7.76	-0.0454079155429981	-0.035283150528036
5	A	26	50	20120618	2	418	7.8	-0.0440334413817277	-0.0359256277494221
5	A	26	50	20120618	2	420	7.84	-0.0433254153617256	-0.0359432347082737
5	A	26	50	20120618	2	422	7.88	-0.0422479967592316	-0.0376102389449209
5	A	26	50	20120618	2	424	7.92	-0.0413654143592258	-0.0385604207532082
5	A	26	50	20120618	2	426	7.96	-0.040303891517173	-0.0388012754650159
5	A	26	50	20120618	2	428	8	-0.0389892315185231	-0.0395325723691869
5	A	26	50	20120618	2	430	8.04	-0.0380593224616525	-0.0389297567671575
5	A	26	50	20120618	2	432	8.08	-0.0367443159806799	-0.0394731683284994
5	A	26	50	20120618	2	434	8.12	-0.0352871951788244	-0.0403904838135971
5	A	26	50	20120618	2	436	8.16	-0.0344460209519249	-0.0397836447739828
5	A	26	50	20120618	2	438	8.2	-0.033157707751942	-0.0400769173114799
5	A	26	50	20120618	2	440	8.24	-0.0315297739933824	-0.0404265434310105
5	A	26	50	20120618	2	442	8.28	-0.0313077891331374	-0.0400511644825091
5	A	26	50	20120618	2	444	8.32	-0.0296131129797152	-0.0396646839575431
5	A	26	50	20120618	2	446	8.36	-0.0286897404179298	-0.0398950918737656
5	A	26	50	20120618	2	448	8.4	-0.0273110801845148	-0.0401296533352208
5	A	26	50	20120618	2	450	8.44	-0.0263094422157606	-0.0400850561105314
5	A	26	50	20120618	2	452	8.48	-0.0257821809733011	-0.040187487598854
5	A	26	50	20120618	2	454	8.52	-0.0254690033799135	-0.0382915221864585
5	A	26	50	20120618	2	456	8.56	-0.0250076091341215	-0.0390377390437125
5	A	26	50	20120618	2	458	8.6	-0.0241062459780074	-0.0378652994319627
5	A	26	50	20120618	2	460	8.64	-0.0239340159793138	-0.0373956178946952
5	A	26	50	20120618	2	462	8.68	-0.0236607969901311	-0.0363447087254279
5	A	26	50	20120618	2	464	8.72	-0.0236482458447651	-0.0359177222956084
5	A	26	50	20120618	2	466	8.76	-0.0232979182753076	-0.0346086116709773
5	A	26	50	20120618	2	468	8.8	-0.0229618254724621	-0.0345587655926512
5	A	26	50	20120618	2	470	8.84	-0.0226319863219895	-0.0336285404590494
5	A	26	50	20120618	2	472	8.88	-0.0225431758315928	-0.0329726260875004
5	A	26	50	20120618	2	474	8.92	-0.022033973389218	-0.0315903178902012
5	A	26	50	20120618	2	476	8.96	-0.0224635662146329	-0.0312598614355086
5	A	26	50	20120618	2	478	9	-0.0222105846215278	-0.030990998224098
5	A	26	50	20120618	2	480	9.04	-0.0224665431341817	-0.0303843147479756
5	A	26	50	20120618	2	482	9.08	-0.0221419386952102	-0.0304222580978541
5	A	26	50	20120618	2	484	9.12	-0.0222674006513962	-0.0291876284446989
5	A	26	50	20120618	2	486	9.16	-0.0224740031107232	-0.0292456253428918
5	A	26	50	20120618	2	488	9.2	-0.0222750515467686	-0.0291878971452758
5	A	26	50	20120618	2	490	9.24	-0.0223191679388468	-0.0298020971664822
5	A	26	50	20120618	2	492	9.28	-0.0228384247325434	-0.0287834815639118
5	A	26	50	20120618	2	494	9.32	-0.0233160612210992	-0.0285531910274149
5	A	26	50	20120618	2	496	9.36	-0.0234734349063201	-0.0276007464774279
5	A	26	50	20120618	2	498	9.4	-0.0239371908887613	-0.0272874628180232
5	A	26	50	20120618	2	500	9.44	-0.0238493258001311	-0.0271885102950639
5	A	26	50	20120618	2	502	9.48	-0.0244937334230298	-0.0264576942235042
5	A	26	50	20120618	2	504	9.52	-0.0251319114351863	-0.0261602002585234
5	A	26	50	20120618	2	506	9.56	-0.0257098651627891	-0.0262496139110044
5	A	26	50	20120618	2	508	9.6	-0.0256306267768894	-0.0260011790145024
5	A	26	50	20120618	2	510	9.64	-0.0262666622554988	-0.0255366876410087
5	A	26	50	20120618	2	512	9.68	-0.0267701929943818	-0.0247196257553477
5	A	26	50	20120618	2	514	9.72	-0.0279459842922744	-0.0235790483751581
5	A	26	50	20120618	2	516	9.76	-0.028088183465971	-0.0236931046989635
5	A	26	50	20120618	2	518	9.8	-0.0282400700025699	-0.0233464809548259
5	A	26	50	20120618	2	520	9.84	-0.0290062201999855	-0.0220915785502541
5	A	26	50	20120618	2	522	9.88	-0.0296033718766975	-0.0218803657547137
5	A	26	50	20120618	2	524	9.92	-0.0297506622192187	-0.0215046799218693
5	A	26	50	20120618	2	526	9.96	-0.0300000587809432	-0.0218120592396511
5	A	26	50	20120618	2	528	10	-0.029697204946561	-0.0205868553198892
5	A	26	50	20120618	2	530	10.04	-0.0298788606786478	-0.0202407265504983
5	A	26	50	20120618	2	532	10.08	-0.0297184181499966	-0.0199995324274356
5	A	26	50	20120618	2	534	10.12	-0.0300633448378594	-0.0204921030112102
5	A	26	50	20120618	2	536	10.16	-0.0296952957582518	-0.0198007647112441
5	A	26	50	20120618	2	538	10.2	-0.0298136654334224	-0.0203494795734448
5	A	26	50	20120618	2	540	10.24	-0.0299536725760974	-0.0195097195601077
5	A	26	50	20120618	2	542	10.28	-0.0294746077318435	-0.0184935364048645
5	A	26	50	20120618	2	544	10.32	-0.0295458840953871	-0.0190746367576436
5	A	26	50	20120618	2	546	10.36	-0.0299323886619837	-0.0181647317516128
5	A	26	50	20120618	2	548	10.4	-0.0301223882540885	-0.0172503719728604
5	A	26	50	20120618	2	550	10.44	-0.0302051197474873	-0.0166829894916363
5	A	26	50	20120618	2	552	10.48	-0.0304881745919963	-0.0166833430450269
5	A	26	50	20120618	2	554	10.52	-0.0306336971675645	-0.0167465583912650
5	A	26	50	20120618	2	556	10.56	-0.0309862606086641	-0.0162865147194251
5	A	26	50	20120618	2	558	10.6	-0.0313332379061923	-0.0161007577680073
5	A	26	50	20120618	2	560	10.64	-0.0314323742769147	-0.0156257234324062
5	A	26	50	20120618	2	562	10.68	-0.0319072671911596	-0.0158191878477389
5	A	26	50	20120618	2	564	10.72	-0.0322265966135434	-0.0148937264925219
5	A	26	50	20120618	2	566	10.76	-0.0324013934098527	-0.0148592196816000
5	A	26	50	20120618	2	568	10.8	-0.0327300566417482	-0.0150907264417605
5	A	26	50	20120618	2	570	10.84	-0.0327432795385564	-0.0151586794034325
5	A	26	50	20120618	2	572	10.88	-0.0328861858190342	-0.0149056058864458
5	A	26	50	20120618	2	574	10.92	-0.033029092099512	-0.0146528152121716
5	A	26	50	20120618	2	576	10.96	-0.0333229656777731	-0.0152892113152395
5	A	26	50	20120618	2	578	11	-0.0336466084515222	-0.0142733110027088
5	A	26	50	20120618	2	580	11.04	-0.0341455429963274	-0.0150384005399527
5	A	26	50	20120618	2	582	11.08	-0.0342717615567693	-0.0149778014888050
5	A	26	50	20120618	2	584	11.12	-0.0347894344312759	-0.0140855034416257
5	A	26	50	20120618	2	586	11.16	-0.0351204311155493	-0.0139895490514187
5	A	26	50	20120618	2	588	11.2	-0.0355999909345501	-0.0128960791249918
5	A	26	50	20120618	2	590	11.24	-0.035956938437693	-0.0127741739159152
5	A	26	50	20120618	2	592	11.28	-0.0361948091588842	-0.0131246160366713
5	A	26	50	20120618	2	594	11.32	-0.0362701867417587	-0.0120370858072064
5	A	26	50	20120618	2	596	11.36	-0.0366629845587078	-0.0110859564758324
5	A	26	50	20120618	2	598	11.4	-0.036695865024033	-0.0109644048201464
5	A	26	50	20120618	2	600	11.44	-0.0370010523107931	-0.0107215843514869
5	A	26	50	20120618	2	602	11.48	-0.0370632069968594	-0.0112645716487601
5	A	26	50	20120618	2	604	11.52	-0.037258439179145	-0.0102565909321786
5	A	26	50	20120618	2	606	11.56	-0.0375086135583288	-0.0101888501025410
5	A	26	50	20120618	2	608	11.6	-0.0377119067579199	-0.00878432390307013
5	A	26	50	20120618	2	610	11.64	-0.0381060480777533	-0.00819388974077943
5	A	26	50	20120618	2	612	11.68	-0.0380065581536404	-0.00758570719828083
5	A	26	50	20120618	2	614	11.72	-0.0380494795352584	-0.00753345200715113
5	A	26	50	20120618	2	616	11.76	-0.0383945476444774	-0.00719785912880003
5	A	26	50	20120618	2	618	11.8	-0.0383389690514762	-0.00690695539901993
5	A	26	50	20120618	2	620	11.84	-0.0383850724136095	-0.00661223329262133
5	A	26	50	20120618	2	622	11.88	-0.0384942497006247	-0.00605644736260873
5	A	26	50	20120618	2	624	11.92	-0.0385409894588611	-0.00628279224326653
5	A	26	50	20120618	2	626	11.96	-0.0386155185135982	-0.00640314181742443
5	A	26	50	20120618	2	628	12	-0.0388497829902053	-0.00544282009789502
5	A	26	50	20120618	2	630	12.04	-0.039177385561929	-0.00574397687600233
5	A	26	50	20120618	2	632	12.08	-0.0394549249735448	-0.00553813809199893
5	A	26	50	20120618	2	634	12.12	-0.0393294135198842	-0.00539890876678334
5	A	26	50	20120618	2	636	12.16	-0.039518847426564	-0.00547364995355475
5	A	26	50	20120618	2	638	12.2	-0.0394982706192315	-0.00566746792227803
5	A	26	50	20120618	2	640	12.24	-0.0397859216578182	-0.00586361934337913
5	A	26	50	20120618	2	642	12.28	-0.0401060996083395	-0.00610233859270773
5	A	26	50	20120618	2	644	12.32	-0.0407127265159194	-0.00535711875601521
5	A	26	50	20120618	2	646	12.36	-0.0409783865336112	-0.00582628410533253
5	A	26	50	20120618	2	648	12.4	-0.04178576105637	-0.00630329833992093
5	A	26	50	20120618	2	650	12.44	-0.0421963072535269	-0.00587040756847853
5	A	26	50	20120618	2	652	12.48	-0.0431270719096027	-0.00549967148310242
5	A	26	50	20120618	2	654	12.52	-0.0441111524169801	-0.00620515191869223
5	A	26	50	20120618	2	656	12.56	-0.0443766710133156	-0.00569723711776593
5	A	26	50	20120618	2	658	12.6	-0.0453845810192189	-0.00504316334516838
5	A	26	50	20120618	2	660	12.64	-0.0457241336955447	-0.00577629165590263
5	A	26	50	20120618	2	662	12.68	-0.0458486551997116	-0.00616258409046483
5	A	26	50	20120618	2	664	12.72	-0.0459387406036348	-0.00606910457399193
5	A	26	50	20120618	2	666	12.76	-0.0462145829589757	-0.00597894845939063
5	A	26	50	20120618	2	668	12.8	-0.0470318569766711	-0.0051315516928167
5	A	26	50	20120618	2	670	12.84	-0.0471796422939391	-0.00522206136080858
5	A	26	50	20120618	2	672	12.88	-0.0477746019396294	-0.00508940812865798
5	A	26	50	20120618	2	674	12.92	-0.0479156697424762	-0.00462335404917793
5	A	26	50	20120618	2	676	12.96	-0.048389926260618	-0.00404939547488881
5	A	26	50	20120618	2	678	13	-0.0491367724429072	-0.00454041042374474
5	A	26	50	20120618	2	680	13.04	-0.0495650670202719	-0.00329272050834108
5	A	26	50	20120618	2	682	13.08	-0.0505159135089335	-0.00400838328157999
5	A	26	50	20120618	2	684	13.12	-0.0503697545372622	-0.00306333506852418
5	A	26	50	20120618	2	686	13.16	-0.0499647237729985	-0.00568443848502643
5	A	26	50	20120618	2	688	13.2	-0.049674809992712	-0.00468911497982827
5	A	26	50	20120618	2	690	13.24	-0.0503011651794871	-0.0039895035305223
5	A	26	50	20120618	2	692	13.28	-0.0505321769649007	-0.00371182269755035
5	A	26	50	20120618	2	694	13.32	-0.0507470667157033	-0.00425862837144191
5	A	26	50	20120618	2	696	13.36	-0.0507926043924117	-0.00435663337131436
5	A	26	50	20120618	2	698	13.4	-0.0508287375489304	-0.00424102141259037
5	A	26	50	20120618	2	700	13.44	-0.0513247729559328	-0.00444926435964979
5	A	26	50	20120618	2	702	13.48	-0.0513162169638804	-0.00412392452962587
5	A	26	50	20120618	2	704	13.52	-0.0512616990310509	-0.00408284162563892
5	A	26	50	20120618	2	706	13.56	-0.0511798867764676	-0.00414881468832364
5	A	26	50	20120618	2	708	13.6	-0.0514743260401537	-0.00471577290547901
5	A	26	50	20120618	2	710	13.64	-0.0518080804408737	-0.00433775362025668
5	A	26	50	20120618	2	712	13.68	-0.0519513402747421	-0.00468268030811948
5	A	26	50	20120618	2	714	13.72	-0.0522327687736544	-0.00429829706186646
5	A	26	50	20120618	2	716	13.76	-0.0525938882068064	-0.00456749261346419
5	A	26	50	20120618	2	718	13.8	-0.0528389714171656	-0.00514944149438072
5	A	26	50	20120618	2	720	13.84	-0.0529676648513416	-0.00527205381023847
5	A	26	50	20120618	2	722	13.88	-0.0535685641939939	-0.00555121956745093
5	A	26	50	20120618	2	724	13.92	-0.0537088541793813	-0.00641827390254183
5	A	26	50	20120618	2	726	13.96	-0.0536104249154401	-0.00681595075628113
5	A	26	50	20120618	2	728	14	-0.0539151172274534	-0.00703465888370213
5	A	26	50	20120618	2	730	14.04	-0.0547902325798499	-0.00805699386794173
5	A	26	50	20120618	2	732	14.08	-0.0552070720273594	-0.00750283428352583
5	A	26	50	20120618	2	734	14.12	-0.0559488977515022	-0.00835652430045233
5	A	26	50	20120618	2	736	14.16	-0.0565217956656195	-0.0103990729485877
5	A	26	50	20120618	2	738	14.2	-0.0568431756976688	-0.0104755111916340
5	A	26	50	20120618	2	740	14.24	-0.0572262154410375	-0.0108309737705365
5	A	26	50	20120618	2	742	14.28	-0.0575678187270288	-0.0115261304471210
5	A	26	50	20120618	2	744	14.32	-0.0578585810354527	-0.0118709157136275
5	A	26	50	20120618	2	746	14.36	-0.0578136797548473	-0.0116167108257910
5	A	26	50	20120618	2	748	14.4	-0.0582974822145352	-0.0116768149021918
5	A	26	50	20120618	2	750	14.44	-0.0589912246775573	-0.0130619663758582
5	A	26	50	20120618	2	752	14.48	-0.0592445810372564	-0.0132970793806027
5	A	26	50	20120618	2	754	14.52	-0.059527423749731	-0.0131996400661552
5	A	26	50	20120618	2	756	14.56	-0.0601645269595801	-0.0140594819120780
5	A	26	50	20120618	2	758	14.6	-0.0613304753310786	-0.0140963221753778
5	A	26	50	20120618	2	760	14.64	-0.0618938980143281	-0.0149642250386062
5	A	26	50	20120618	2	762	14.68	-0.0625947822558402	-0.0155444768632479
5	A	26	50	20120618	2	764	14.72	-0.063018409928449	-0.0151656797605663
5	A	26	50	20120618	2	766	14.76	-0.0642202086137537	-0.0154072274370196
5	A	26	50	20120618	2	768	14.8	-0.064408086885515	-0.0160424214585595
5	A	26	50	20120618	2	770	14.84	-0.0654327553221324	-0.0157917521046288
5	A	26	50	20120618	2	772	14.88	-0.0655682369814077	-0.0164569981643691
5	A	26	50	20120618	2	774	14.92	-0.0659770154116117	-0.0158913834500980
5	A	26	50	20120618	2	776	14.96	-0.0667186290037201	-0.0168519173016618
5	A	26	50	20120618	2	778	15	-0.0668446354321276	-0.0166409166381557
5	A	26	50	20120618	2	780	15.04	-0.0673685308463087	-0.0173413059049210
5	A	26	50	20120618	2	782	15.08	-0.067303759865152	-0.0175354774270349
5	A	26	50	20120618	2	784	15.12	-0.0674093309075831	-0.0178739694431889
5	A	26	50	20120618	2	786	15.16	-0.0681710263322773	-0.0205918050673575
5	A	26	50	20120618	2	788	15.2	-0.0682668393011281	-0.0202289885779306
5	A	26	50	20120618	2	790	15.24	-0.0685710366383945	-0.0205091442846368
5	A	26	50	20120618	2	792	15.28	-0.0690930935749445	-0.0213959268989228
5	A	26	50	20120618	2	794	15.32	-0.0689254385571252	-0.0215119631217155
5	A	26	50	20120618	2	796	15.36	-0.0694865984986749	-0.0221937554801356
5	A	26	50	20120618	2	798	15.4	-0.0700842451501337	-0.0216156249758375
5	A	26	50	20120618	2	800	15.44	-0.070263779561877	-0.0227730880659617
5	A	26	50	20120618	2	802	15.48	-0.0701340254675293	-0.0231462283143939
5	A	26	50	20120618	2	804	15.52	-0.0703320153662615	-0.0231981299521330
5	A	26	50	20120618	2	806	15.56	-0.0705093577469831	-0.0244086967615243
5	A	26	50	20120618	2	808	15.6	-0.0706787098210773	-0.0245404307548594
5	A	26	50	20120618	2	810	15.64	-0.0708427585943125	-0.0256466286033476
5	A	26	50	20120618	2	812	15.68	-0.0707211362279485	-0.0261482501539214
5	A	26	50	20120618	2	814	15.72	-0.0706694467222437	-0.0264587407415404
5	A	26	50	20120618	2	816	15.76	-0.0709138228258218	-0.0282996225356814
5	A	26	50	20120618	2	818	15.8	-0.0708643960618169	-0.0284693988738443
5	A	26	50	20120618	2	820	15.84	-0.070837667425488	-0.0285362911753446
5	A	26	50	20120618	2	822	15.88	-0.0710774473349884	-0.0300690865449226
5	A	26	50	20120618	2	824	15.92	-0.0710530521510374	-0.0301954465267207
5	A	26	50	20120618	2	826	15.96	-0.0707203584104892	-0.0307320698629631
5	A	26	50	20120618	2	828	16	-0.0701898161925649	-0.0303624651484369
5	A	26	50	20120618	2	830	16.04	-0.0702436977292913	-0.0313515661139607
5	A	26	50	20120618	2	832	16.08	-0.0694342018861889	-0.0324782700591033
5	A	26	50	20120618	2	834	16.12	-0.0693354897795353	-0.0328988571725531
5	A	26	50	20120618	2	836	16.16	-0.06879596730549	-0.0331952763352265
5	A	26	50	20120618	2	838	16.2	-0.06787587996181	-0.0347814582667842
5	A	26	50	20120618	2	840	16.24	-0.0672338977151708	-0.0348907062644775
5	A	26	50	20120618	2	842	16.28	-0.0665837837405479	-0.034957739987334
5	A	26	50	20120618	2	844	16.32	-0.0660497766993958	-0.0348912719499024
5	A	26	50	20120618	2	846	16.36	-0.06564707938751	-0.0347362034327882
5	A	26	50	20120618	2	848	16.4	-0.0650496448680855	-0.0355831052246153
5	A	26	50	20120618	2	850	16.44	-0.0643328507239967	-0.0359047680993771
5	A	26	50	20120618	2	852	16.48	-0.063820481150349	-0.0364172790943811
5	A	26	50	20120618	2	854	16.52	-0.06403091612843	-0.0361398103934435
5	A	26	50	20120618	2	856	16.56	-0.062662593796156	-0.0373150925744537
5	A	26	50	20120618	2	858	16.6	-0.0619718211816148	-0.0367148296279044
5	A	26	50	20120618	2	860	16.64	-0.0617711442771141	-0.0362322999604227
5	A	26	50	20120618	2	862	16.68	-0.0615305865501544	-0.0356769382944788
5	A	26	50	20120618	2	864	16.72	-0.0618496331298258	-0.0362966466775107
5	A	26	50	20120618	2	866	16.76	-0.0615026558322976	-0.0355033435796975
5	A	26	50	20120618	2	868	16.8	-0.060996367376968	-0.0356194505131683
5	A	26	50	20120618	2	870	16.84	-0.060075643637185	-0.0360460480342582
5	A	26	50	20120618	2	872	16.88	-0.0598324696151349	-0.035901727540218
5	A	26	50	20120618	2	874	16.92	-0.0595822952359511	-0.0361869744157487
5	A	26	50	20120618	2	876	16.96	-0.0591996797566511	-0.0354373705170128
5	A	26	50	20120618	2	878	17	-0.0586129932603006	-0.0346845139270835
5	A	26	50	20120618	2	880	17.04	-0.0582000429000877	-0.0346724931118033
5	A	26	50	20120618	2	882	17.08	-0.058213336507574	-0.0344943022029443
5	A	26	50	20120618	2	884	17.12	-0.0578181345275688	-0.0344277634548346
5	A	26	50	20120618	2	886	17.16	-0.0571435546583168	-0.0344932415427725
5	A	26	50	20120618	2	888	17.2	-0.0573877893405387	-0.0345935092843448
5	A	26	50	20120618	2	890	17.24	-0.0571184523675847	-0.0347550831838459
5	A	26	50	20120618	2	892	17.28	-0.0570047495971699	-0.0346969590064324
5	A	26	50	20120618	2	894	17.32	-0.0571505550154506	-0.035171710499321
5	A	26	50	20120618	2	896	17.36	-0.0573744250223743	-0.0348563408749118
5	A	26	50	20120618	2	898	17.4	-0.0572023859425116	-0.0347108890100217
5	A	26	50	20120618	2	900	17.44	-0.0574498026052487	-0.0341761041514103
5	A	26	50	20120618	2	902	17.48	-0.0575505653215678	-0.033941698253447
5	A	26	50	20120618	2	904	17.52	-0.0572614293587406	-0.0344539971164167
5	A	26	50	20120618	2	906	17.56	-0.0572669447916339	-0.0342543101614096
5	A	26	50	20120618	2	908	17.6	-0.0570385493013106	-0.0340336928456794
5	A	26	50	20120618	2	910	17.64	-0.0572284781827373	-0.0339383748515754
5	A	26	50	20120618	2	912	17.68	-0.0572620657548437	-0.0334809474748259
5	A	26	50	20120618	2	914	17.72	-0.0571103206396011	-0.0330465010684648
5	A	26	50	20120618	2	916	17.76	-0.0573165129769951	-0.0333058678358041
5	A	26	50	20120618	2	918	17.8	-0.0571123712492665	-0.0336140956817233
5	A	26	50	20120618	2	920	17.84	-0.0570996433272052	-0.0328258130420565
5	A	26	50	20120618	2	922	17.88	-0.0571694347665083	-0.0325611429738584
5	A	26	50	20120618	2	924	17.92	-0.0571386049108485	-0.0316964928018235
5	A	26	50	20120618	2	926	17.96	-0.0572319430059652	-0.0315366866692753
5	A	26	50	20120618	2	928	18	-0.0573056942432429	-0.0318750372640731
5	A	26	50	20120618	2	930	18.04	-0.0571633536481901	-0.0314946845264728
5	A	26	50	20120618	2	932	18.08	-0.05738736507647	-0.0307122001624118
5	A	26	50	20120618	2	934	18.12	-0.0571182402355504	-0.0313213019437259
5	A	26	50	20120618	2	936	18.16	-0.057405254878034	-0.030472137410199
5	A	26	50	20120618	2	938	18.2	-0.0575418679081592	-0.0300412265377439
5	A	26	50	20120618	2	940	18.24	-0.0573479792287579	-0.0305422824028927
5	A	26	50	20120618	2	942	18.28	-0.0576459540263499	-0.0306718243652061
5	A	26	50	20120618	2	944	18.32	-0.0576632074318108	-0.0298931583777634
5	A	26	50	20120618	2	946	18.36	-0.0575622325834574	-0.0304138718114292
5	A	26	50	20120618	2	948	18.4	-0.0577669399966109	-0.0300387516640097
5	A	26	50	20120618	2	950	18.44	-0.0577023104368105	-0.0301424135181317
5	A	26	50	20120618	2	952	18.48	-0.0580843602306856	-0.0298208920647262
5	A	26	50	20120618	2	954	18.52	-0.0585055130295602	-0.0284469835888807
5	A	26	50	20120618	2	956	18.56	-0.0586493385488536	-0.0290041837324557
5	A	26	50	20120618	2	958	18.6	-0.0588528438804791	-0.0288319325205587
5	A	26	50	20120618	2	960	18.64	-0.0589548086783262	-0.0288199117052785
5	A	26	50	20120618	2	962	18.68	-0.0589240495333446	-0.0284261239388357
5	A	26	50	20120618	2	964	18.72	-0.0589724863478559	-0.0288030825638862
5	A	26	50	20120618	2	966	18.76	-0.0592200444319493	-0.0274483366818109
5	A	26	50	20120618	2	968	18.8	-0.0596257823029941	-0.0269921113865894
5	A	26	50	20120618	2	970	18.84	-0.0596261358563847	-0.026777363057143
5	A	26	50	20120618	2	972	18.88	-0.0598178325047644	-0.0259424820805961
5	A	26	50	20120618	2	974	18.92	-0.0596541372849197	-0.0267790601134179
5	A	26	50	20120618	2	976	18.96	-0.059808074431184	-0.0252960450612353
5	A	26	50	20120618	2	978	19	-0.0595436164950202	-0.0259711906159122
5	A	26	50	20120618	2	980	19.04	-0.05994992005149	-0.0259236730402165
5	A	26	50	20120618	2	982	19.08	-0.0596953616102629	-0.0242963374939938
5	A	26	50	20120618	2	984	19.12	-0.0597191203981107	-0.0248164852422346
5	A	26	50	20120618	2	986	19.16	-0.0597963364586163	-0.0243847258416421
5	A	26	50	20120618	2	988	19.2	-0.0598867047052519	-0.0238064539159877
5	A	26	50	20120618	2	990	19.24	-0.0601559002568497	-0.0240451024546382
5	A	26	50	20120618	2	992	19.28	-0.0604431270313676	-0.0228558902700387
5	A	26	50	20120618	2	994	19.32	-0.0610527237874286	-0.0225347930807019
5	A	26	50	20120618	2	996	19.36	-0.0610824929829165	-0.0217501166856192
5	A	26	50	20120618	2	998	19.4	-0.0615590829534362	-0.0220134432509330
5	A	26	50	20120618	2	1000	19.44	-0.061758557776409	-0.0221176000798018
5	A	26	50	20120618	2	1002	19.48	-0.062022591448504	-0.0218449397049762
5	A	26	50	20120618	2	1004	19.52	-0.0620465623683862	-0.0212073415203804
5	A	26	50	20120618	2	1006	19.56	-0.0622191671336739	-0.0202956687473965
5	A	26	50	20120618	2	1008	19.6	-0.0622647048103823	-0.0199011031634944
5	A	26	50	20120618	2	1010	19.64	-0.0624466433851816	-0.0204036439528837
5	A	26	50	20120618	2	1012	19.68	-0.0627070001020145	-0.0195491761184979
5	A	26	50	20120618	2	1014	19.72	-0.0634285318615372	-0.0192857081318278
5	A	26	50	20120618	2	1016	19.76	-0.0634389263312207	-0.0192344428901918
5	A	26	50	20120618	2	1018	19.8	-0.0633067680738169	-0.0190694748781409
5	A	26	50	20120618	2	1020	19.84	-0.0633619224027495	-0.0178682418782612
5	A	26	50	20120618	2	1022	19.88	-0.064162013725662	-0.0178565746163716
5	A	26	50	20120618	2	1024	19.92	-0.0643288909260221	-0.0178893843710187
5	A	26	50	20120618	2	1026	19.96	-0.0644734942627747	-0.0174309670447755
5	A	26	50	20120618	2	1028	20	-0.0642709788806429	-0.0175121429032557
5	A	26	50	20120618	2	1030	20.04	-0.0647682870798514	-0.0167882776913550
5	A	26	50	20120618	2	1032	20.08	-0.0643602157564286	-0.0166756355811120
5	A	26	50	20120618	2	1034	20.12	-0.0643531446886168	-0.0158805647163458
5	A	26	50	20120618	2	1036	20.16	-0.0642302495300465	-0.0160040255603410
5	A	26	50	20120618	2	1038	20.2	-0.0645449120476746	-0.0152535024227896
5	A	26	50	20120618	2	1040	20.24	-0.0642448866404171	-0.0145473148804186
5	A	26	50	20120618	2	1042	20.28	-0.0640951214241618	-0.0141947514393190
5	A	26	50	20120618	2	1044	20.32	-0.0640031975426076	-0.0147598711788433
5	A	26	50	20120618	2	1046	20.36	-0.0644453514128835	-0.0140604718615717
5	A	26	50	20120618	2	1048	20.4	-0.0644565237000262	-0.0138490469339969
5	A	26	50	20120618	2	1050	20.44	-0.0643037179246118	-0.0135153632439550
5	A	26	50	20120618	2	1052	20.48	-0.0645962479999887	-0.0126708656151839
5	A	26	50	20120618	2	1054	20.52	-0.064590449724383	-0.0136002867683755
5	A	26	50	20120618	2	1056	20.56	-0.0648136126245254	-0.0133668001092277
5	A	26	50	20120618	2	1058	20.6	-0.0650212898861599	-0.0128124991034555
5	A	26	50	20120618	2	1060	20.64	-0.0651612970288349	-0.0122900886135149
5	A	26	50	20120618	2	1062	20.68	-0.0651105267619457	-0.0111939316813195
5	A	26	50	20120618	2	1064	20.72	-0.0650652719279497	-0.0105446662348340
5	A	26	50	20120618	2	1066	20.76	-0.06517388352954	-0.00972753363849493
5	A	26	50	20120618	2	1068	20.8	-0.0654727068552694	-0.00968793565874843
5	A	26	50	20120618	2	1070	20.84	-0.065283555791302	-0.0100558433169998
5	A	26	50	20120618	2	1072	20.88	-0.0655608830708834	-0.00953314998434673
5	A	26	50	20120618	2	1074	20.92	-0.0658108453180328	-0.00880150659785303
5	A	26	50	20120618	2	1076	20.96	-0.0657667218548868	-0.00708818686703803
5	A	26	50	20120618	2	1078	21	-0.065825270296369	-0.00754582637582193
5	A	26	50	20120618	2	1080	21.04	-0.0658910312270194	-0.00737696927647453
5	A	26	50	20120618	2	1082	21.08	-0.065775772821686	-0.00763831594280113
5	A	26	50	20120618	2	1084	21.12	-0.0657870158195068	-0.00579863623018813
5	A	26	50	20120618	2	1086	21.16	-0.0655067186914445	-0.00558678703854463
5	A	26	50	20120618	2	1088	21.2	-0.0656325836984957	-0.0048256572992754
5	A	26	50	20120618	2	1090	21.24	-0.0654532614187868	-0.00523266796252638
5	A	26	50	20120618	2	1092	21.28	-0.0655408012382977	-0.00490570178690571
5	A	26	50	20120618	2	1094	21.32	-0.0653916724181454	-0.00414054153898375
5	A	26	50	20120618	2	1096	21.36	-0.0656622821833055	-0.0038844981735161
5	A	26	50	20120618	2	1098	21.4	-0.0654036932334256	-0.00251744863344814
5	A	26	50	20120618	2	1100	21.44	-0.0652721713721249	-0.00271770127388018
5	A	26	50	20120618	2	1102	21.48	-0.0654961828004048	-0.00241364535796996
5	A	26	50	20120618	2	1104	21.52	-0.0655787021617693	-0.00146845572355790
5	A	26	50	20120618	2	1106	21.56	-0.0653004556433724	-0.00177781494032702
5	A	26	50	20120618	2	1108	21.6	-0.0655298410831893	-0.00161744312235391
5	A	26	50	20120618	2	1110	21.64	-0.0654246235941487	-9.00924749909701e-05
5	A	26	50	20120618	2	1112	21.68	-0.0657076784386577	-0.000487415775339691
5	A	26	50	20120618	2	1114	21.72	-0.0657235176305563	6.99328606593858e-06
5	A	26	50	20120618	2	1116	21.76	-0.0660909303140608	-0.00029536557356942
5	A	26	50	20120618	2	1118	21.8	-0.0661114364107152	0.000386851048919359
5	A	26	50	20120618	2	1120	21.84	-0.0663090020453787	0.00114331388343273
5	A	26	50	20120618	2	1122	21.88	-0.066724497990004	0.00174873870948465
5	A	26	50	20120618	2	1124	21.92	-0.0666059868934771	0.00186003731684341
5	A	26	50	20120618	2	1126	21.96	-0.066973046023591	0.00266833107841775
5	A	26	50	20120618	2	1128	22	-0.0670700610739698	0.00292600078948213
5	A	26	50	20120618	2	1130	22.04	-0.0677961183168922	0.00313799140248186
5	A	26	50	20120618	2	1132	22.08	-0.0677210942874083	0.00365184590037012
5	A	26	50	20120618	2	1134	22.12	-0.0680986185978838	0.00342436964886241
5	A	26	50	20120618	2	1136	22.16	-0.0683286404338038	0.00429743439159343
5	A	26	50	20120618	2	1138	22.2	-0.0685416209962972	0.00365764417597585
5	A	26	50	20120618	2	1140	22.24	-0.0687724206496764	0.00310086829646957
5	A	26	50	20120618	2	1142	22.28	-0.0693635619187484	0.00397032679461654
5	A	26	50	20120618	2	1144	22.32	-0.0693753706019942	0.00406345275769881
5	A	26	50	20120618	2	1146	22.36	-0.0697446924738079	0.00486184702433655
5	A	26	50	20120618	2	1148	22.4	-0.0696625266658341	0.0050550285969567
5	A	26	50	20120618	2	1150	22.44	-0.0699327121669255	0.00480096513047638
5	A	26	50	20120618	2	1152	22.48	-0.0702552942805028	0.00586954489820549
5	A	26	50	20120618	2	1154	22.52	-0.0709143178005686	0.00515579131327579
5	A	26	50	20120618	2	1156	22.56	-0.0714778819051743	0.00615295329610506
5	A	26	50	20120618	2	1158	22.6	-0.0711649164438211	0.00588100002806071
5	A	26	50	20120618	2	1160	22.64	-0.0716335161077134	0.00625527164734276
5	A	26	50	20120618	2	1162	22.68	-0.0718174345815001	0.00753167009806258
5	A	26	50	20120618	2	1164	22.72	-0.0723592197972452	0.00841413936098339
5	A	26	50	20120618	2	1166	22.76	-0.0726033130581108	0.00879781550045523
5	A	26	50	20120618	2	1168	22.8	-0.072441951290644	0.00979483606192824
5	A	26	50	20120618	2	1170	22.84	-0.0727496134511383	0.0101541170174491
5	A	26	50	20120618	2	1172	22.88	-0.0727822817844291	0.0106789316704458
5	A	26	50	20120618	2	1174	22.92	-0.0731805950342715	0.0111987258652960
5	A	26	50	20120618	2	1176	22.96	-0.0732745695254912	0.0124563152756363
5	A	26	50	20120618	2	1178	23	-0.0733135311091346	0.0130287182150068
5	A	26	50	20120618	2	1180	23.04	-0.0735212083707691	0.014106278238857
5	A	26	50	20120618	2	1182	23.08	-0.0735729685871519	0.0145453915499739
5	A	26	50	20120618	2	1184	23.12	-0.0733519977180311	0.0143568061714314
5	A	26	50	20120618	2	1186	23.16	-0.0736866006468886	0.0146334263442316
5	A	26	50	20120618	2	1188	23.2	-0.0735965859536436	0.0156008191315729
5	A	26	50	20120618	2	1190	23.24	-0.0735159050699102	0.0164101028426409
5	A	26	50	20120618	2	1192	23.28	-0.0735359869024959	0.0175650910590310
5	A	26	50	20120618	2	1194	23.32	-0.0735645540164558	0.0173946783247651
5	A	26	50	20120618	2	1196	23.36	-0.0736907018662195	0.0176809151497894
5	A	26	50	20120618	2	1198	23.4	-0.0735916362061752	0.0189909718832937
5	A	26	50	20120618	2	1200	23.44	-0.0738130313393647	0.0187436966419128
5	A	26	50	20120618	2	1202	23.48	-0.0736998942543749	0.0195116146062813
5	A	26	50	20120618	2	1204	23.52	-0.0736998942543749	0.0195116146062813
5	A	26	50	20120618	2	1206	23.56	-0.073742249950568	0.0198584504824533
5	A	26	50	20120618	2	1208	23.6	-0.0736780446548363	0.0200048215861590
5	A	26	50	20120618	2	1210	23.64	-0.0736263551491315	0.0197667387329334
5	A	26	50	20120618	2	1212	23.68	-0.0738022126056126	0.0193257162335074
5	A	26	50	20120618	2	1214	23.72	-0.0735567758418627	0.0191273727813846
5	A	26	50	20120618	2	1216	23.76	-0.0737500988358391	0.0188432572767038
5	A	26	50	20120618	2	1218	23.8	-0.073800656970694	0.0196132258507379
5	A	26	50	20120618	2	1220	23.84	-0.0735293400987527	0.0193300295848726
5	A	26	50	20120618	2	1222	23.88	-0.0739377649755661	0.0187667483229794
5	A	26	50	20120618	2	1224	23.92	-0.0737528565522858	0.0182366303691239
5	A	26	50	20120618	2	1226	23.96	-0.0744350024640964	0.0183670915702528
5	A	26	50	20120618	2	1228	24	-0.0748577108978898	0.0191487274061764
5	A	26	50	20120618	2	1230	24.04	-0.0749586857462432	0.0194830474923214
5	A	26	50	20120618	2	1232	24.08	-0.0754140625133273	0.0193608594405324
5	A	26	50	20120618	2	1234	24.12	-0.0759226844210348	0.0205466068019041
5	A	26	50	20120618	2	1236	24.16	-0.0766983805599965	0.0217090903501748
5	A	26	50	20120618	2	1238	24.2	-0.0773181596537065	0.0223150101509735
5	A	26	50	20120618	2	1240	24.24	-0.0780027097285732	0.0222425317059019
5	A	26	50	20120618	2	1242	24.28	-0.0786149934904026	0.0228897465427220
5	A	26	50	20120618	2	1244	24.32	-0.0794778758954845	0.0239149806647643
5	A	26	50	20120618	2	1246	24.36	-0.0799664866812844	0.0240941615231170
5	A	26	50	20120618	2	1248	24.4	-0.0809145754534994	0.0251726407857827
5	A	26	50	20120618	2	1250	24.44	-0.0817650127792324	0.0260585748719314
5	A	26	50	20120618	2	1252	24.48	-0.082554992475174	0.0262188052685482
5	A	26	50	20120618	2	1254	24.52	-0.082615167262253	0.0262635651277973
5	A	26	50	20120618	2	1256	24.56	-0.0826858072296935	0.0266044613070074
5	A	26	50	20120618	2	1258	24.6	-0.0832505734158272	0.0273629747511862
5	A	26	50	20120618	2	1260	24.64	-0.0840752720547251	0.0282310897464489
5	A	26	50	20120618	2	1262	24.68	-0.0838071371632992	0.0277972090255128
5	A	26	50	20120618	2	1264	24.72	-0.0845186280065291	0.0287055583966251
5	A	26	50	20120618	2	1266	24.76	-0.0848933238898798	0.0290567783348404
5	A	26	50	20120618	2	1268	24.8	-0.0852594637811782	0.0297231557654306
5	A	26	50	20120618	2	1270	24.84	-0.085359660812072	0.0300979930701376
5	A	26	50	20120618	2	1272	24.88	-0.0852354221506179	0.0308829523079328
5	A	26	50	20120618	2	1274	24.92	-0.085466999621456	0.0312207372173056
5	A	26	50	20120618	2	1276	24.96	-0.085530144257016	0.0313762299984886
5	A	26	50	20120618	2	1278	25	-0.085869909065377	0.0320561131685994
5	A	26	50	20120618	2	1280	25.04	-0.085516072832071	0.033005191890308
5	A	26	50	20120618	2	1282	25.08	-0.085877333686579	0.0337724734585735
5	A	26	50	20120618	2	1284	25.12	-0.085765610815152	0.0340065258031463
5	A	26	50	20120618	2	1286	25.16	-0.08553714461415	0.0351201482728370
5	A	26	50	20120618	2	1288	25.2	-0.085727144206255	0.0351729691493916
5	A	26	50	20120618	2	1290	25.24	-0.085335972734903	0.0365122293929589
5	A	26	50	20120618	2	1292	25.28	-0.0852660398742432	0.0376343371440238
5	A	26	50	20120618	2	1294	25.32	-0.085417502146773	0.0380537928866237
5	A	26	50	20120618	2	1296	25.36	-0.085642574235225	0.0382057501339007
5	A	26	50	20120618	2	1298	25.4	-0.085533891922957	0.039491340972776
5	A	26	50	20120618	2	1300	25.44	-0.085433624181384	0.0393675972860683
5	A	26	50	20120618	2	1302	25.48	-0.085366944011919	0.0390339135960264
5	A	26	50	20120618	2	1304	25.52	-0.085609410927187	0.0383615257577961
5	A	26	50	20120618	2	1306	25.56	-0.085474636374693	0.0387976692204319
5	A	26	50	20120618	2	1308	25.6	-0.08560368336226	0.038511644527442
5	A	26	50	20120618	2	1310	25.64	-0.085267241955771	0.0394270649663661
5	A	26	50	20120618	2	1312	25.68	-0.0851203758773188	0.0392922197031938
5	A	26	50	20120618	2	1314	25.72	-0.0849522965954308	0.0388069323192655
5	A	26	50	20120618	2	1316	25.76	-0.0849103651633064	0.0393649102802998
5	A	26	50	20120618	2	1318	25.8	-0.0847918540667796	0.0393937602369722
5	A	26	50	20120618	2	1320	25.84	-0.0846481699688424	0.0392386210091799
5	A	26	50	20120618	2	1322	25.88	-0.0849347603472574	0.0386468433440049
5	A	26	50	20120618	2	1324	25.92	-0.0849102944526283	0.0388059423697718
5	A	26	50	20120618	2	1326	25.96	-0.0846046121911214	0.0384131445528227
5	A	26	50	20120618	2	1328	26	-0.0844825655606886	0.0368968247712463
5	A	26	50	20120618	2	1330	26.04	-0.083903515817575	0.0381675663677166
5	A	26	50	20120618	2	1332	26.08	-0.0840099353881435	0.0387476060603239
5	A	26	50	20120618	2	1334	26.12	-0.0837625894360844	0.0392227818172813
5	A	26	50	20120618	2	1336	26.16	-0.0835047075929857	0.0393354239275243
5	A	26	50	20120618	2	1338	26.2	-0.0826621898632019	0.0389539398190742
5	A	26	50	20120618	2	1340	26.24	-0.0821937316206658	0.0399631933278617
5	A	26	50	20120618	2	1342	26.28	-0.08138699349401	0.0405436572845378
5	A	26	50	20120618	2	1344	26.32	-0.0800769367605058	0.0416229143646628
5	A	26	50	20120618	2	1346	26.36	-0.0794487430960997	0.0420668360018917
5	A	26	50	20120618	2	1348	26.4	-0.0787437576352567	0.0421065754029944
5	A	26	50	20120618	2	1350	26.44	-0.0778923303600299	0.0429950550735553
5	A	26	50	20120618	2	1352	26.48	-0.0772082752599101	0.0430912215957967
5	A	26	50	20120618	2	1354	26.52	-0.0771248366597301	0.0435908632473831
5	A	26	50	20120618	2	1356	26.56	-0.0763012693916821	0.0454899399296158
5	A	26	50	20120618	2	1358	26.6	-0.0758519030322381	0.0445632764928708
5	A	26	50	20120618	2	1360	26.64	-0.0748545996280525	0.0467055271971536
5	A	26	50	20120618	2	1362	26.68	-0.0746283254580728	0.0461750556899074
5	A	26	50	20120618	2	1364	26.72	-0.0744364166776588	0.0466457059634652
5	A	26	50	20120618	2	1366	26.76	-0.0741175822300218	0.0470829100862729
5	A	26	50	20120618	2	1368	26.8	-0.0733766050340164	0.0483965023536831
5	A	26	50	20120618	2	1370	26.84	-0.0727836252873134	0.0493939471792248
5	A	26	50	20120618	2	1372	26.88	-0.0725454717234097	0.0498927403026738
5	A	26	50	20120618	2	1374	26.92	-0.072157057968504	0.0503541274773981
5	A	26	50	20120618	2	1376	26.96	-0.071303721504968	0.051379715152831
5	A	26	50	20120618	2	1378	27	-0.0705541883169103	0.0519524716455921
5	A	26	50	20120618	2	1380	27.04	-0.0700187670621959	0.0526334154758748
5	A	26	50	20120618	2	1382	27.08	-0.0698137768063299	0.0524108889718354
5	A	26	50	20120618	2	1384	27.12	-0.0698839217990236	0.0510458900414329
5	A	26	50	20120618	2	1386	27.16	-0.0692523340220677	0.0520935394484388
5	A	26	50	20120618	2	1388	27.2	-0.0684295445714791	0.0530150410056812
5	A	26	50	20120618	2	1390	27.24	-0.0682347366532622	0.0532374260883643
5	A	26	50	20120618	2	1392	27.28	-0.0679746627791418	0.0526380823806306
5	A	26	50	20120618	2	1394	27.32	-0.06727038442508	0.0533287842844936
5	A	26	50	20120618	2	1396	27.36	-0.0667762582063868	0.052962502971839
5	A	26	50	20120618	2	1398	27.4	-0.0664613128460463	0.0537127432666779
5	A	26	50	20120618	2	1400	27.44	-0.0661646815513386	0.0539864643016752
5	A	26	50	20120618	2	1402	27.48	-0.065701880163052	0.0532109802947479
5	A	26	50	20120618	2	1404	27.52	-0.0650228455210785	0.053231274259368
5	A	26	50	20120618	2	1406	27.56	-0.0647681456584952	0.053088862953637
5	A	26	50	20120618	2	1408	27.6	-0.064367003981528	0.0526304456273938
5	A	26	50	20120618	2	1410	27.64	-0.0638126322650778	0.0530022423729417
5	A	26	50	20120618	2	1412	27.68	-0.0638174405911898	0.0523836653607597
5	A	26	50	20120618	2	1414	27.72	-0.0634293803896747	0.0524556488310845
5	A	26	50	20120618	2	1416	27.76	-0.0626475324217167	0.0526785995991926
5	A	26	50	20120618	2	1418	27.8	-0.0628472193767238	0.0522073836402099
5	A	26	50	20120618	2	1420	27.84	-0.0614591687652546	0.0518255459783691
5	A	26	50	20120618	2	1422	27.88	-0.0612339552554467	0.0518144444019045
5	A	26	50	20120618	2	1424	27.92	-0.0602081554479793	0.051866558171678
5	A	26	50	20120618	2	1426	27.96	-0.0599569204086238	0.0515748766244385
5	A	26	50	20120618	2	1428	28	-0.0590487124588678	0.0519161263570391
5	A	26	50	20120618	2	1430	28.04	-0.0588454192592766	0.0515609466208491
5	A	26	50	20120618	2	1432	28.08	-0.0582620561647977	0.0518460520750236
5	A	26	50	20120618	2	1434	28.12	-0.0585420704501476	0.0516750736553326
5	A	26	50	20120618	2	1436	28.16	-0.0584070837656191	0.0514519814658683
5	A	26	50	20120618	2	1438	28.2	-0.0581813752810643	0.0522006661257886
5	A	26	50	20120618	2	1440	28.24	-0.0583622531956919	0.0520514665949582
5	A	26	50	20120618	2	1442	28.28	-0.0581994065039846	0.0515586838791493
5	A	26	50	20120618	2	1444	28.32	-0.0580707837804868	0.0513119743231933
5	A	26	50	20120618	2	1446	28.36	-0.0583026440940378	0.0520989134599759
5	A	26	50	20120618	2	1448	28.4	-0.0581497676079453	0.051659800148859
5	A	26	50	20120618	2	1450	28.44	-0.0584294990505827	0.0519847864254924
5	A	26	50	20120618	2	1452	28.48	-0.058492855818177	0.0515134290451534
5	A	26	50	20120618	2	1454	28.52	-0.0583080181055749	0.0514257478042863
5	A	26	50	20120618	2	1456	28.56	-0.0584628037799766	0.0511159643234484
5	A	26	50	20120618	2	1458	28.6	-0.0586144781845411	0.0511064183819024
5	A	26	50	20120618	2	1460	28.64	-0.0589097659763646	0.0509713609866958
5	A	26	50	20120618	2	1462	28.68	-0.0589041798327932	0.0513398343303721
5	A	26	50	20120618	2	1464	28.72	-0.0589369188767622	0.0517289551920591
5	A	26	50	20120618	2	1466	28.76	-0.0588737035305241	0.0515602395140679
5	A	26	50	20120618	2	1468	28.8	-0.0595127159286824	0.0507936650525836
5	A	26	50	20120618	2	1470	28.84	-0.0594454700737915	0.0508112720114352
5	A	26	50	20120618	2	1472	28.88	-0.0597432327393492	0.0511028121373184
5	A	26	50	20120618	2	1474	28.92	-0.0599753758956127	0.0512351118160784
5	A	26	50	20120618	2	1476	28.96	-0.0600528040881527	0.0515810991641129
5	A	26	50	20120618	2	1478	29	-0.0602966145063058	0.0507438847351881
5	A	26	50	20120618	2	1480	29.04	-0.0605035846611591	0.050634212473426
5	A	26	50	20120618	2	1482	29.08	-0.060342010761658	0.0504891848726047
5	A	26	50	20120618	2	1484	29.12	-0.0607515670093212	0.0505645624554792
5	A	26	50	20120618	2	1486	29.16	-0.060945102135332	0.0508763258353043
5	A	26	50	20120618	2	1488	29.2	-0.060945102135332	0.0508763258353043
5	A	26	50	20120618	2	1490	29.24	-0.0609213433474841	0.0504524860306611
5	A	26	50	20120618	2	1492	29.28	-0.0611348895954024	0.050972068093477
5	A	26	50	20120618	2	1494	29.32	-0.0610416222109639	0.0510479406510983
5	A	26	50	20120618	2	1496	29.36	-0.06124548109598	0.0516534361878283
5	A	26	50	20120618	2	1498	29.4	-0.061076836128667	0.0519052369126089
5	A	26	50	20120618	2	1500	29.44	-0.0611341117779431	0.0522921657432741
5	A	26	50	20120618	2	1502	29.48	-0.0611305055333591	0.0529593209913237
5	A	26	50	20120618	2	1504	29.52	-0.0605143326842331	0.0529571996709801
5	A	26	50	20120618	2	1506	29.56	-0.0602750477494796	0.0540994599653088
5	A	26	50	20120618	2	1508	29.6	-0.060293786079181	0.0550124055304988
5	A	26	50	20120618	2	1510	29.64	-0.060113827403369	0.0556784294076984
5	A	26	50	20120618	2	1512	29.68	-0.0597748404124682	0.0564938649477627
5	A	26	50	20120618	2	1514	29.72	-0.0597392729413745	0.0567940317763764
5	A	26	50	20120618	2	1516	29.76	-0.0597530615236077	0.0574671267213879
5	A	26	50	20120618	2	1518	29.8	-0.0597437984247741	0.0585848504104095
5	A	26	50	20120618	2	1520	29.84	-0.0597880633092764	0.05923355017147
5	A	26	50	20120618	2	1522	29.88	-0.0597906796043668	0.0591726682776098
5	A	26	50	20120618	2	1524	29.92	-0.0598559455602703	0.0599126555241216
5	A	26	50	20120618	2	1526	29.96	-0.059651379568473	0.0610412686575734
5	A	26	50	20120618	2	1528	30	-0.0598204487998548	0.0614322279968915
5	A	26	50	20120618	2	1530	30.04	-0.0599276461878826	0.0627036059894649
5	A	26	50	20120618	2	1532	30.08	-0.0598485209390679	0.0629675689508818
5	A	26	50	20120618	2	1534	30.12	-0.0603889626519287	0.0635525583909574
5	A	26	50	20120618	2	1536	30.16	-0.0607700224963102	0.063994570839877
5	A	26	50	20120618	2	1538	30.2	-0.0610002564642645	0.064795439980249
5	A	26	50	20120618	2	1540	30.24	-0.0613549412257077	0.0649126782845698
5	A	26	50	20120618	2	1542	30.28	-0.061273482524515	0.0647114356946441
5	A	26	50	20120618	2	1544	30.32	-0.0616023578884449	0.0645030513262284
5	A	26	50	20120618	2	1546	30.36	-0.0616056105796383	0.0654969606178642
5	A	26	50	20120618	2	1548	30.4	-0.0617231317266715	0.064983176830654
5	A	26	50	20120618	2	1550	30.44	-0.062017217436967	0.0655772172375289
5	A	26	50	20120618	2	1552	30.48	-0.0622454007952559	0.0653706713467443
5	A	26	50	20120618	2	1554	30.52	-0.0625832564153068	0.0655310431647174
5	A	26	50	20120618	2	1556	30.56	-0.0628685740015156	0.0660390993869999
5	A	26	50	20120618	2	1558	30.6	-0.0629530025511893	0.0664329578641208
5	A	26	50	20120618	2	1560	30.64	-0.0628322994236407	0.0660401600471717
5	A	26	50	20120618	2	1562	30.68	-0.0632687257289891	0.0659026984889091
5	A	26	50	20120618	2	1564	30.72	-0.0630259759710077	0.0665971480587123
5	A	26	50	20120618	2	1566	30.76	-0.0632169655126062	0.0660668886835006
5	A	26	50	20120618	2	1568	30.8	-0.0632367645024794	0.0658551809132133
5	A	26	50	20120618	2	1570	30.84	-0.0633086772621261	0.0655531756069685
5	A	26	50	20120618	2	1572	30.88	-0.0635780849457582	0.0663280232177928
5	A	26	50	20120618	2	1574	30.92	-0.0639672058074451	0.067031948018464
5	A	26	50	20120618	2	1576	30.96	-0.0643633270262659	0.06778643095399
5	A	26	50	20120618	2	1578	31	-0.0643052028488523	0.0685431766312159
5	A	26	50	20120618	2	1580	31.04	-0.0643206177766822	0.0687922196395497
5	A	26	50	20120618	2	1582	31.08	-0.0648670698971831	0.0694690622505015
5	A	26	50	20120618	2	1584	31.12	-0.0649675497707898	0.069611827109623
5	A	26	50	20120618	2	1586	31.16	-0.0650712116249117	0.0692606778820858
5	A	26	50	20120618	2	1588	31.2	-0.0658237853721285	0.0702306162538394
5	A	26	50	20120618	2	1590	31.24	-0.0658144798468881	0.0709597564823277
5	A	26	50	20120618	2	1592	31.28	-0.0658205326809351	0.0705195400846322
5	A	26	50	20120618	2	1594	31.32	-0.0663208107286246	0.0708522338251805
5	A	26	50	20120618	2	1596	31.36	-0.0664653150704278	0.0719607226996398
5	A	26	50	20120618	2	1598	31.4	-0.0668284992553809	0.072057157922458
5	A	26	50	20120618	2	1600	31.44	-0.0663871797711067	0.0723259433521227
5	A	26	50	20120618	2	1602	31.48	-0.0658142040752435	0.0727871961765585
5	A	26	50	20120618	2	1604	31.52	-0.0656530615108789	0.0732651225788946
5	A	26	50	20120618	2	1606	31.56	-0.0652433567707916	0.0739265573330843
5	A	26	50	20120618	2	1608	31.6	-0.0653500379708692	0.0739358416451213
5	A	26	50	20120618	2	1610	31.64	-0.0652783019879178	0.075312896746143
5	A	26	50	20120618	2	1612	31.68	-0.0652379120485764	0.0762824249959636
5	A	26	50	20120618	2	1614	31.72	-0.0650353613111055	0.0765500295573036
5	A	26	50	20120618	2	1616	31.76	-0.0646861283429453	0.0764099446328827
5	A	26	50	20120618	2	1618	31.8	-0.0645642231338688	0.0777622156412239
5	A	26	50	20120618	2	1620	31.84	-0.0640233500858714	0.077900037823945
5	A	26	50	20120618	2	1622	31.88	-0.0638507523916515	0.078721759543294
5	A	26	50	20120618	2	1624	31.92	-0.0635337352084422	0.0788407868277712
5	A	26	50	20120618	2	1626	31.96	-0.0633745089034546	0.079152748197495
5	A	26	50	20120618	2	1628	32	-0.0626858505381892	0.0785120458141297
5	A	26	50	20120618	2	1630	32.04	-0.0622202348649135	0.0788418969854176
5	A	26	50	20120618	2	1632	32.08	-0.0619210084883188	0.0792217335350676
5	A	26	50	20120618	2	1634	32.12	-0.0615930841830096	0.0795256162098164
5	A	26	50	20120618	2	1636	32.16	-0.0613362601716555	0.0796311193699966
5	A	26	50	20120618	2	1638	32.2	-0.060756964355382	0.0798356485922412
5	A	26	50	20120618	2	1640	32.24	-0.0599412318304696	0.0797194143795498
5	A	26	50	20120618	2	1642	32.28	-0.0591191219094976	0.0797481504920304
5	A	26	50	20120618	2	1644	32.32	-0.0586546842761194	0.0803865363935806
5	A	26	50	20120618	2	1646	32.36	-0.0579383073250315	0.079793351585911
5	A	26	50	20120618	2	1648	32.4	-0.0573121713413586	0.0789840608037752
5	A	26	50	20120618	2	1650	32.44	-0.056706095977068	0.080117637826831
5	A	26	50	20120618	2	1652	32.48	-0.0560798468563101	0.0806562057067217
5	A	26	50	20120618	2	1654	32.52	-0.0553408283460886	0.0813160282574503
5	A	26	50	20120618	2	1656	32.56	-0.0552024829043495	0.081119205084907
5	A	26	50	20120618	2	1658	32.6	-0.0549176532218197	0.0812767555468232
5	A	26	50	20120618	2	1660	32.64	-0.0545295788781689	0.0813480460525024
5	A	26	50	20120618	2	1662	32.68	-0.0538589305226203	0.081461494264476
5	A	26	50	20120618	2	1664	32.72	-0.053345380080648	0.081799682224714
5	A	26	50	20120618	2	1666	32.76	-0.0528375784168067	0.0819808005556472
5	A	26	50	20120618	2	1668	32.8	-0.052665051433265	0.082915588649308
5	A	26	50	20120618	2	1670	32.84	-0.0523063856606437	0.0832021295302482
5	A	26	50	20120618	2	1672	32.88	-0.0524452402192653	0.0831353998633077
5	A	26	50	20120618	2	1674	32.92	-0.0523999146745913	0.0830534461873682
5	A	26	50	20120618	2	1676	32.96	-0.0526011714066526	0.0822384207692369
5	A	26	50	20120618	2	1678	33	-0.0528006108742862	0.082705075889481
5	A	26	50	20120618	2	1680	33.04	-0.0529164278939768	0.0819288211361622
5	A	26	50	20120618	2	1682	33.08	-0.0527882294345477	0.081908527171542
5	A	26	50	20120618	2	1684	33.12	-0.0529349328784404	0.0822270999896701
5	A	26	50	20120618	2	1686	33.16	-0.0528153399085384	0.0820949629454698
5	A	26	50	20120618	2	1688	33.2	-0.0524263321839364	0.0812705754335556
5	A	26	50	20120618	2	1690	33.24	-0.0520107655286331	0.0817936223195993
5	A	26	50	20120618	2	1692	33.28	-0.0518294633499368	0.0807205170684706
5	A	26	50	20120618	2	1694	33.32	-0.0513152411565223	0.0811682712244536
5	A	26	50	20120618	2	1696	33.36	-0.0509944833784405	0.080691412553357
5	A	26	50	20120618	2	1698	33.4	-0.0503380973666685	0.0800467220877458
5	A	26	50	20120618	2	1700	33.44	-0.0494110238079904	0.0795577436064196
5	A	26	50	20120618	2	1702	33.48	-0.0489116296437774	0.0799046855486088
5	A	26	50	20120618	2	1704	33.52	-0.0491752107675325	0.079422608429467
5	A	26	50	20120618	2	1706	33.56	-0.048367150351196	0.0791151371878037
5	A	26	50	20120618	2	1708	33.6	-0.047701777012235	0.0795515493510164
5	A	26	50	20120618	2	1710	33.64	-0.0472836294171804	0.0789286943428083
5	A	26	50	20120618	2	1712	33.68	-0.0464549851224435	0.0791390444680757
5	A	26	50	20120618	2	1714	33.72	-0.0459739333081345	0.0786229342995554
5	A	26	50	20120618	2	1716	33.76	-0.0453336410467022	0.0778204458846546
5	A	26	50	20120618	2	1718	33.8	-0.0447119386225474	0.0776984133963574
5	A	26	50	20120618	2	1720	33.84	-0.0432900600226662	0.0779105737149846
5	A	26	50	20120618	2	1722	33.88	-0.0426970802759632	0.0777845672865772
5	A	26	50	20120618	2	1724	33.92	-0.0424647956983434	0.0781775065248826
5	A	26	50	20120618	2	1726	33.96	-0.0420821802190434	0.0775253419405942
5	A	26	50	20120618	2	1728	34	-0.0413974887228204	0.0781186752406878
5	A	26	50	20120618	2	1730	34.04	-0.041400812124692	0.0779518687510059
5	A	26	50	20120618	2	1732	34.08	-0.0403105241787805	0.077782092412843
5	A	26	50	20120618	2	1734	34.12	-0.0392304892811962	0.0780243471960775
5	A	26	50	20120618	2	1736	34.16	-0.0389113012801685	0.07802463003879
5	A	26	50	20120618	2	1738	34.2	-0.0381774658626531	0.078478168328243
5	A	26	50	20120618	2	1740	34.24	-0.0372470547599679	0.0781995682564556
5	A	26	50	20120618	2	1742	34.28	-0.0368508628304691	0.0784211048110013
5	A	26	50	20120618	2	1744	34.32	-0.0364392559731404	0.0789635264228495
5	A	26	50	20120618	2	1746	34.36	-0.0359413820885069	0.078353646824076
5	A	26	50	20120618	2	1748	34.4	-0.0348670040451721	0.0788617737570368
5	A	26	50	20120618	2	1750	34.44	-0.0340447095693302	0.079149778349014
5	A	26	50	20120618	2	1752	34.48	-0.0335681195988105	0.0787888710478965
5	A	26	50	20120618	2	1754	34.52	-0.0332308296641845	0.0794927251378895
5	A	26	50	20120618	2	1756	34.56	-0.0324937415554757	0.078841621213773
5	A	26	50	20120618	2	1758	34.6	-0.0319459459320905	0.0787197867153745
5	A	26	50	20120618	2	1760	34.64	-0.0317444912101304	0.078821963645256
5	A	26	50	20120618	2	1762	34.68	-0.0315300257233965	0.0779422520987818
5	A	26	50	20120618	2	1764	34.72	-0.0315619869499062	0.0787933258206179
5	A	26	50	20120618	2	1766	34.76	-0.0316611233206285	0.0779491817452374
5	A	26	50	20120618	2	1768	34.8	-0.031697751451894	0.0782262261821063
5	A	26	50	20120618	2	1770	34.84	-0.0321742707117356	0.0784812795980803
5	A	26	50	20120618	2	1772	34.88	-0.0320050600589976	0.0780781580221258
5	A	26	50	20120618	2	1774	34.92	-0.031924803439333	0.077341140624095
5	A	26	50	20120618	2	1776	34.96	-0.0317999283817754	0.0773272813311839
5	A	26	50	20120618	2	1778	35	-0.0318661135764945	0.076899481728566
5	A	26	50	20120618	2	1780	35.04	-0.031859254640717	0.0765527872737502
5	A	26	50	20120618	2	1782	35.08	-0.0316088681294988	0.0760656614121908
5	A	26	50	20120618	2	1784	35.12	-0.0315881499008101	0.0752173454068013
5	A	26	50	20120618	2	1786	35.16	-0.0313753107596729	0.0735566344205066
5	A	26	50	20120618	2	1788	35.2	-0.0309062868317119	0.0726639121092586
5	A	26	50	20120618	2	1790	35.24	-0.0303201660207864	0.0719465522797448
5	A	26	50	20120618	2	1792	35.28	-0.0297283883556113	0.0707695730424598
5	A	26	50	20120618	2	1794	35.32	-0.0289795622743348	0.0696570112329409
5	A	26	50	20120618	2	1796	35.36	-0.028464222852206	0.0695923816731405
5	A	26	50	20120618	2	1798	35.4	-0.0272793947296498	0.068325812006679
5	A	26	50	20120618	2	1800	35.44	-0.0269090829083424	0.0679273573354805
5	A	26	50	20120618	2	1802	35.48	-0.0259939453121308	0.0669260941333203
5	A	26	50	20120618	2	1804	35.52	-0.0253261536679782	0.0662146032900904
5	A	26	50	20120618	2	1806	35.56	-0.0247060917315557	0.065632725119852
5	A	26	50	20120618	2	1808	35.6	-0.0242208043476274	0.065735184892446
5	A	26	50	20120618	2	1810	35.64	-0.023743224427614	0.0654304218697546
5	A	26	50	20120618	2	1812	35.68	-0.0231485476246361	0.065492081581074
5	A	26	50	20120618	2	1814	35.72	-0.0224727656738562	0.064365731189322
5	A	26	50	20120618	2	1816	35.76	-0.0218160756061682	0.0644739892375216
5	A	26	50	20120618	2	1818	35.8	-0.0209998622486446	0.062664997959212
5	A	26	50	20120618	2	1820	35.84	-0.0204503695689845	0.0619910544860632
5	A	26	50	20120618	2	1822	35.88	-0.0199982454930938	0.0614376727191066
5	A	26	50	20120618	2	1824	35.92	-0.019401235237738	0.0610802302412168
5	A	26	50	20120618	2	1826	35.96	-0.0184755617504867	0.0591373129385505
5	A	26	50	20120618	2	1828	36	-0.0178306096553665	0.0576121543222092
5	A	26	50	20120618	2	1830	36.04	-0.0171947085270454	0.0570900973856592
5	A	26	50	20120618	2	1832	36.08	-0.0168236895989568	0.0560225782781019
5	A	26	50	20120618	2	1834	36.12	-0.0158210121832343	0.0548615089433936
5	A	26	50	20120618	2	1836	36.16	-0.0155373916533004	0.053465468025297
5	A	26	50	20120618	2	1838	36.2	-0.0154742470177404	0.0536151625308742
5	A	26	50	20120618	2	1840	36.24	-0.0153966066931661	0.0535122077835334
5	A	26	50	20120618	2	1842	36.28	-0.0154959551959229	0.0531445829679945
5	A	26	50	20120618	2	1844	36.32	-0.0156262042650174	0.0514991454881734
5	A	26	50	20120618	2	1846	36.36	-0.0157579382583525	0.051048930600592
5	A	26	50	20120618	2	1848	36.4	-0.0154432757407245	0.0497788254002247
5	A	26	50	20120618	2	1850	36.44	-0.015435851119522	0.0493065487810702
5	A	26	50	20120618	2	1852	36.48	-0.0159217607574178	0.0481566658756402
5	A	26	50	20120618	2	1854	36.52	-0.0158965948270753	0.0484768367550937
5	A	26	50	20120618	2	1856	36.56	-0.0155961805110882	0.0473257022706611
5	A	26	50	20120618	2	1858	36.6	-0.0151488789034452	0.0471067678690701
5	A	26	50	20120618	2	1860	36.64	-0.0154801301461599	0.046624478617894
5	A	26	50	20120618	2	1862	36.68	-0.0151261029940232	0.0458202648624471
5	A	26	50	20120618	2	1864	36.72	-0.0148039875709215	0.0457806244562938
5	A	26	50	20120618	2	1866	36.76	-0.0146786387518206	0.045167188110411
5	A	26	50	20120618	2	1868	36.8	-0.0140088813508163	0.0435128269430113
5	A	26	50	20120618	2	1870	36.84	-0.0132937347655277	0.0432163865671345
5	A	26	50	20120618	2	1872	36.88	-0.0127161628755867	0.0427492788985505
5	A	26	50	20120618	2	1874	36.92	-0.012563555090071	0.0430819160705563
5	A	26	50	20120618	2	1876	36.96	-0.0121025568240764	0.0422856784796011
5	A	26	50	20120618	2	1878	37	-0.0115033121112921	0.0417791496079660
5	A	26	50	20120618	2	1880	37.04	-0.011021998667474	0.0415776807438703
5	A	26	50	20120618	2	1882	37.08	-0.0103980547148228	0.0409589552392643
5	A	26	50	20120618	2	1884	37.12	-0.0095717297303282	0.039702567910452
5	A	26	50	20120618	2	1886	37.16	-0.0086780033274509	0.0391540793224212
5	A	26	50	20120618	2	1888	37.2	-0.0081489248205637	0.0386881171668227
5	A	26	50	20120618	2	1890	37.24	-0.0079473357483152	0.0379488299560244
5	A	26	50	20120618	2	1892	37.28	-0.0078203040150751	0.0377470570360128
5	A	26	50	20120618	2	1894	37.32	-0.0076838819037807	0.0374774584335498
5	A	26	50	20120618	2	1896	37.36	-0.0072422230082516	0.0367536639323272
5	A	26	50	20120618	2	1898	37.4	-0.0072421452265057	0.0371385492243949
5	A	26	50	20120618	2	1900	37.44	-0.007177225752925	0.0361145242549483
5	A	26	50	20120618	2	1902	37.48	-0.0075748813934608	0.0357625477124771
5	A	26	50	20120618	2	1904	37.52	-0.0075030817708992	0.0357970120969922
5	A	26	50	20120618	2	1906	37.56	-0.0077847153307779	0.0355207525486504
5	A	26	50	20120618	2	1908	37.6	-0.0078175816539675	0.0350343479360078
5	A	26	50	20120618	2	1910	37.64	-0.0081807941231918	0.0345087837498231
5	A	26	50	20120618	2	1912	37.68	-0.0080795505742615	0.0342533626383229
5	A	26	50	20120618	2	1914	37.72	-0.0085410296728673	0.0341834792751382
5	A	26	50	20120618	2	1916	37.76	-0.008817593277125	0.033951321976739
5	A	26	50	20120618	2	1918	37.8	-0.0087296150514097	0.0333244152466747
5	A	26	50	20120618	2	1920	37.84	-0.008954927556167	0.0326944962417224
5	A	26	50	20120618	2	1922	37.88	-0.0091358054707945	0.032409956472973
5	A	26	50	20120618	2	1924	37.92	-0.0095894498262648	0.0321448267853671
5	A	26	50	20120618	2	1926	37.96	-0.010136679764225	0.0309822725264183
5	A	26	50	20120618	2	1928	38	-0.0105069109753594	0.0308663169137986
5	A	26	50	20120618	2	1930	38.04	-0.0108433098847304	0.0302132755878123
5	A	26	50	20120618	2	1932	38.08	-0.011260625992921	0.0284653259387847
5	A	26	50	20120618	2	1934	38.12	-0.0115083254983707	0.0276602848684039
5	A	26	50	20120618	2	1936	38.16	-0.0119643952301004	0.0272975532317908
5	A	26	50	20120618	2	1938	38.2	-0.0127132354535126	0.0264751739031352
5	A	26	50	20120618	2	1940	38.24	-0.0129154679929319	0.0256183019056934
5	A	26	50	20120618	2	1942	38.28	-0.0129757629881637	0.0247422885276848
5	A	26	50	20120618	2	1944	38.32	-0.0136674972679272	0.0239022032452283
5	A	26	50	20120618	2	1946	38.36	-0.0139323087574816	0.0244210074905849
5	A	26	50	20120618	2	1948	38.4	-0.014334942429757	0.0240883773896469
5	A	26	50	20120618	2	1950	38.44	-0.015114386234659	0.0228440815867929
5	A	26	50	20120618	2	1952	38.48	-0.0155336157030888	0.0231381814392240
5	A	26	50	20120618	2	1954	38.52	-0.0160279469827485	0.0222200103549211
5	A	26	50	20120618	2	1956	38.56	-0.0162691764611503	0.0222722301907117
5	A	26	50	20120618	2	1958	38.6	-0.0165437318821495	0.0227276918106096
5	A	26	50	20120618	2	1960	38.64	-0.0165452804460003	0.0228166529147507
5	A	26	50	20120618	2	1962	38.68	-0.0172064252864097	0.0234116125604411
5	A	26	50	20120618	2	1964	38.72	-0.0173979946555687	0.0232016584149712
5	A	26	50	20120618	2	1966	38.76	-0.0178359129562254	0.0225807408793434
5	A	26	50	20120618	2	1968	38.8	-0.0179937957583287	0.0231023876939604
5	A	26	50	20120618	2	1970	38.84	-0.0182028306649831	0.0227868625060593
5	A	26	50	20120618	2	1972	38.88	-0.0183746081153367	0.0234807251772342
5	A	26	50	20120618	2	1974	38.92	-0.0189296657253647	0.0234531692259714
5	A	26	50	20120618	2	1976	38.96	-0.0192418533692586	0.0229189500527850
5	A	26	50	20120618	2	1978	39	-0.020371385741526	0.0222694017635870
5	A	26	50	20120618	2	1980	39.04	-0.0205653451316054	0.0225793266657811
5	A	26	50	20120618	2	1982	39.08	-0.0212687749575298	0.0220934028857497
5	A	26	50	20120618	2	1984	39.12	-0.0217967008803637	0.0220820891772507
5	A	26	50	20120618	2	1986	39.16	-0.0215569916815415	0.0216991201445600
5	A	26	50	20120618	2	1988	39.2	-0.021736667514641	0.0218123279402280
5	A	26	50	20120618	2	1990	39.24	-0.0215932662594163	0.0216492691164864
5	A	26	50	20120618	2	1992	39.28	-0.0218236416487269	0.0211827200622595
5	A	26	50	20120618	2	1994	39.32	-0.0217549815802737	0.0216028122009624
5	A	26	50	20120618	2	1996	39.36	-0.021729525736151	0.0211175955277122
5	A	26	50	20120618	2	1998	39.4	-0.0216130652492896	0.0214662698815153
5	A	26	50	20120618	2	2000	39.44	-0.0216505419086924	0.0209763863035093
5	A	26	50	20120618	2	2002	39.48	-0.0219055953246664	0.0201054428811218
5	A	26	50	20120618	2	2004	39.52	-0.0218794323737625	0.0200046094541246
5	A	26	50	20120618	2	2006	39.56	-0.0224929889277981	0.0192309639248284
5	A	26	50	20120618	2	2008	39.6	-0.0227367993459512	0.0180894107372808
5	A	26	50	20120618	2	2010	39.64	-0.0230987673072406	0.0170394278778969
5	A	26	50	20120618	2	2012	39.68	-0.0234867567980777	0.0161895562375888
5	A	26	50	20120618	2	2014	39.72	-0.0234803221263689	0.0152348913723089
5	A	26	50	20120618	2	2016	39.76	-0.0237638719456247	0.0142327796420113
5	A	26	50	20120618	2	2018	39.8	-0.0245827015982387	0.0136243849674783
5	A	26	50	20120618	2	2020	39.84	-0.024593025357244	0.0121902309938758
5	A	26	50	20120618	2	2022	39.88	-0.024782529974602	0.0114015240901403
5	A	26	50	20120618	2	2024	39.92	-0.0251032736105482	0.0108492736940336
5	A	26	50	20120618	2	2026	39.96	-0.0253526701722727	0.00860159336867595
5	A	26	50	20120618	2	2028	40	-0.0258711208642387	0.00797948082258803
5	A	26	50	20120618	2	2030	40.04	-0.025870130914745	0.00739597630675289
5	A	26	50	20120618	2	2032	40.08	-0.0262070672959804	0.00670195100101829
5	A	26	50	20120618	2	2034	40.12	-0.0264416853259781	0.00472318338454585
5	A	26	50	20120618	2	2036	40.16	-0.026362913630554	0.0041532553189095
5	A	26	50	20120618	2	2038	40.2	-0.0264563931470268	0.00235932541503923
5	A	26	50	20120618	2	2040	40.24	-0.0259942281548433	0.00167569457898807
5	A	26	50	20120618	2	2042	40.28	-0.0257012031047196	0.00043019669460608
5	A	26	50	20120618	2	2044	40.32	-0.0255171432095767	-0.00068314293237213
5	A	26	50	20120618	2	2046	40.36	-0.0255136783863489	-0.00154093416862954
5	A	26	50	20120618	2	2048	40.4	-0.0252880406124723	-0.00184548505928658
5	A	26	50	20120618	2	2050	40.44	-0.024625198715788	-0.00305831461037774
5	A	26	50	20120618	2	2052	40.48	-0.0238885348711479	-0.00354791534567131
5	A	26	50	20120618	2	2054	40.52	-0.0240742918225656	-0.00309402350282766
5	A	26	50	20120618	2	2056	40.56	-0.0235337086883485	-0.00345302161563607
5	A	26	50	20120618	2	2058	40.6	-0.0232524923214706	-0.00376252225376142
5	A	26	50	20120618	2	2060	40.64	-0.0226310161714857	-0.0053104497084569
5	A	26	50	20120618	2	2062	40.68	-0.022166376305568	-0.00522213207148669
5	A	26	50	20120618	2	2064	40.72	-0.0218069539286909	-0.00566909426787473
5	A	26	50	20120618	2	2066	40.76	-0.0212035090016263	-0.00647661021198973
5	A	26	50	20120618	2	2068	40.8	-0.0201126553702898	-0.00732478479602303
5	A	26	50	20120618	2	2070	40.84	-0.019681320233766	-0.00744513437018093
5	A	26	50	20120618	2	2072	40.88	-0.0191572126875506	-0.00795934242145983
5	A	26	50	20120618	2	2074	40.92	-0.0190199632613223	-0.00815118049119573
5	A	26	50	20120618	2	2076	40.96	-0.0190236402165844	-0.00747292366668163
5	A	26	50	20120618	2	2078	41	-0.0187851330992902	-0.00824614493190913
5	A	26	50	20120618	2	2080	41.04	-0.0186970983050325	-0.00752623951798303
5	A	26	50	20120618	2	2082	41.08	-0.0185564547662545	-0.00893783678526573
5	A	26	50	20120618	2	2084	41.12	-0.018510280693443	-0.00839612228019873
5	A	26	50	20120618	2	2086	41.16	-0.0185451410577555	-0.00809694540107873
5	A	26	50	20120618	2	2088	41.2	-0.018558576086598	-0.00816412054529143
5	A	26	50	20120618	2	2090	41.24	-0.0185763951774839	-0.00816595902292253
5	A	26	50	20120618	2	2092	41.28	-0.0181852237061315	-0.00898266735519303
5	A	26	50	20120618	2	2094	41.32	-0.0182688037276678	-0.00903174056580733
5	A	26	50	20120618	2	2096	41.36	-0.0182334483886085	-0.00986711651710113
5	A	26	50	20120618	2	2098	41.4	-0.0176155077725295	-0.00963115498421913
5	A	26	50	20120618	2	2100	41.44	-0.0175176441940133	-0.00950811840429273
5	A	26	50	20120618	2	2102	41.48	-0.0172048908646945	-0.0106244278797519
5	A	26	50	20120618	2	2104	41.52	-0.0167747578096987	-0.0109148366347852
5	A	26	50	20120618	2	2106	41.56	-0.0168969458614878	-0.0103874763973763
5	A	26	50	20120618	2	2108	41.6	-0.0167857179648071	-0.0109494141563852
5	A	26	50	20120618	2	2110	41.64	-0.016386980450896	-0.0104441863612274
5	A	26	50	20120618	2	2112	41.68	-0.0165578881599088	-0.0108300545317209
5	A	26	50	20120618	2	2114	41.72	-0.0161851014648673	-0.0112291455990226
5	A	26	50	20120618	2	2116	41.76	-0.0160298208157187	-0.0116982402376618
5	A	26	50	20120618	2	2118	41.8	-0.0156687438089736	-0.0121938089541886
5	A	26	50	20120618	2	2120	41.84	-0.0159944371923881	-0.0124555798845838
5	A	26	50	20120618	2	2122	41.88	-0.0156640556910143	-0.0119616163004503
5	A	26	50	20120618	2	2124	41.92	-0.0155184199783612	-0.0124559970775847
5	A	26	50	20120618	2	2126	41.96	-0.0152906679552088	-0.0131303577437345
5	A	26	50	20120618	2	2128	42	-0.0147450007232349	-0.0141123098597005
5	A	26	50	20120618	2	2130	42.04	-0.0140634558521883	-0.0148901626743447
5	A	26	50	20120618	2	2132	42.08	-0.013761733388656	-0.0149658938106098
5	A	26	50	20120618	2	2134	42.12	-0.0130345872012906	-0.0155920651496217
5	A	26	50	20120618	2	2136	42.16	-0.0120780980005152	-0.0162493067605990
5	A	26	50	20120618	2	2138	42.2	-0.0118444628489433	-0.0158736987095005
5	A	26	50	20120618	2	2140	42.24	-0.0116555592723494	-0.0157704257641082
5	A	26	50	20120618	2	2142	42.28	-0.011480048298191	-0.0165892624877901
5	A	26	50	20120618	2	2144	42.32	-0.0116333349062167	-0.0161167878787368
5	A	26	50	20120618	2	2146	42.36	-0.0113126124834739	-0.0166933415349129
5	A	26	50	20120618	2	2148	42.4	-0.0107981357316182	-0.0174970249602739
5	A	26	50	20120618	2	2150	42.44	-0.0104946879275398	-0.0179834719993234
5	A	26	50	20120618	2	2152	42.48	-0.0102225720249358	-0.0171595723910883
5	A	26	50	20120618	2	2154	42.52	-0.0096399796768483	-0.0184438975088252
5	A	26	50	20120618	2	2156	42.56	-0.0092547479024579	-0.0180385839018491
5	A	26	50	20120618	2	2158	42.6	-0.008876433046601	-0.0189214901567607
5	A	26	50	20120618	2	2160	42.64	-0.0081676030461888	-0.0193873582671573
5	A	26	50	20120618	2	2162	42.68	-0.0078721349421361	-0.0203722554828669
5	A	26	50	20120618	2	2164	42.72	-0.0072028300894717	-0.0208424390659490
5	A	26	50	20120618	2	2166	42.76	-0.0065499089009275	-0.0202012134235656
5	A	26	50	20120618	2	2168	42.8	-0.0060253063799652	-0.0208236795230442
5	A	26	50	20120618	2	2170	42.84	-0.0052308931245056	-0.0220174666885180
5	A	26	50	20120618	2	2172	42.88	-0.004701602485584	-0.0224923101052882
5	A	26	50	20120618	2	2174	42.92	-0.0046407276627916	-0.0231628523948196
5	A	26	50	20120618	2	2176	42.96	-0.0041872600840167	-0.0236303206878620
5	A	26	50	20120618	2	2178	43	-0.0036329661493124	-0.0240813770325131
5	A	26	50	20120618	2	2180	43.04	-0.0030610581846887	-0.0239051660226414
5	A	26	50	20120618	2	2182	43.08	-0.0026354293998891	-0.0248257695542716
5	A	26	50	20120618	2	2184	43.12	-0.0017428838653364	-0.0254341995841436
5	A	26	50	20120618	2	2186	43.16	-0.0014148216742049	-0.0252504578870522
5	A	26	50	20120618	2	2188	43.2	-0.000721524688454898	-0.0272274365233683
5	A	26	50	20120618	2	2190	43.24	-0.000508756257995902	-0.0275581503649292
5	A	26	50	20120618	2	2192	43.28	-0.000859551932142499	-0.0279376545743920
5	A	26	50	20120618	2	2194	43.32	-0.000669481629359599	-0.027838093939601
5	A	26	50	20120618	2	2196	43.36	-0.000656046600517001	-0.0282378921136838
5	A	26	50	20120618	2	2198	43.4	-0.000391871507065700	-0.0293664345364576
5	A	26	50	20120618	2	2200	43.44	-0.000479482037254699	-0.0298445094312178
5	A	26	50	20120618	2	2202	43.48	-0.000295422142111899	-0.0309461110856283
5	A	26	50	20120618	2	2204	43.52	0.000408997633306200	-0.0303495958050193
5	A	26	50	20120618	2	2206	43.56	0.0007411256884295	-0.0314244688231010
5	A	26	50	20120618	2	2208	43.6	0.0011152558863553	-0.0316397828379723
5	A	26	50	20120618	2	2210	43.64	0.0015415705647327	-0.0318017810015422
5	A	26	50	20120618	2	2212	43.68	0.0024451823204109	-0.0318237720224371
5	A	26	50	20120618	2	2214	43.72	0.0025887957076699	-0.0327282323062528
5	A	26	50	20120618	2	2216	43.76	0.0036994483288796	-0.0315721834296909
5	A	26	50	20120618	2	2218	43.8	0.0036803564457876	-0.0316341259837228
5	A	26	50	20120618	2	2220	43.84	0.0040314349626467	-0.0321993164339252
5	A	26	50	20120618	2	2222	43.88	0.0044522342081308	-0.0316953614309736
5	A	26	50	20120618	2	2224	43.92	0.0045103583855444	-0.0329243130166758
5	A	26	50	20120618	2	2226	43.96	0.00541736425377236	-0.0319997709002744
5	A	26	50	20120618	2	2228	44	0.0053413502747948	-0.0318244791292182
5	A	26	50	20120618	2	2230	44.04	0.00569822706725965	-0.0321578799765477
5	A	26	50	20120618	2	2232	44.08	0.006234779692824	-0.0325606479991116
5	A	26	50	20120618	2	2234	44.12	0.00671108682063126	-0.0330025897373532
5	A	26	50	20120618	2	2236	44.16	0.00737732282986522	-0.0336658558981061
5	A	26	50	20120618	2	2238	44.2	0.00820647624148457	-0.0343098887544109
5	A	26	50	20120618	2	2240	44.24	0.00884888275219255	-0.0341017872287076
5	A	26	50	20120618	2	2242	44.28	0.009169767809495	-0.0353890044131796
5	A	26	50	20120618	2	2244	44.32	0.00944907498806369	-0.0355891156322554
5	A	26	50	20120618	2	2246	44.36	0.00927010626174537	-0.0351731247128834
5	A	26	50	20120618	2	2248	44.4	0.00987765240814086	-0.0362657461111728
5	A	26	50	20120618	2	2250	44.44	0.00952275551466332	-0.036224097521761
5	A	26	50	20120618	2	2252	44.48	0.00964614564798038	-0.0367223956704631
5	A	26	50	20120618	2	2254	44.52	0.00975454511753628	-0.0373346794322925
5	A	26	50	20120618	2	2256	44.56	0.00932073510727833	-0.0367559125318914
5	A	26	50	20120618	2	2258	44.6	0.0092224472646934	-0.0374617465208718
5	A	26	50	20120618	2	2260	44.64	0.00935184780565054	-0.0369749742127029
5	A	26	50	20120618	2	2262	44.68	0.00934293826020758	-0.0373225879063342
5	A	26	50	20120618	2	2264	44.72	0.00899157690063599	-0.0364483917927533
5	A	26	50	20120618	2	2266	44.76	0.00931090632301984	-0.0363690544119042
5	A	26	50	20120618	2	2268	44.8	0.00896647460990387	-0.0366724739317113
5	A	26	50	20120618	2	2270	44.84	0.00882257837993241	-0.0363676401983418
5	A	26	50	20120618	2	2272	44.88	0.0094430645804236	-0.0362005508659474
5	A	26	50	20120618	2	2274	44.92	0.00988627911087133	-0.0359119098778671
5	A	26	50	20120618	2	2276	44.96	0.0100964312462400	-0.0352179552828106
5	A	26	50	20120618	2	2278	45	0.0110631169268001	-0.0358991112451276
5	A	26	50	20120618	2	2280	45.04	0.0120174282386895	-0.0362953738853045
5	A	26	50	20120618	2	2282	45.08	0.012327635983596	-0.0348222583280586
5	A	26	50	20120618	2	2284	45.12	0.0123593850780713	-0.0360451995061208
5	A	26	50	20120618	2	2286	45.16	0.0126010741758808	-0.0350196118306878
5	A	26	50	20120618	2	2288	45.2	0.0126966750126973	-0.0356503510795062
5	A	26	50	20120618	2	2290	45.24	0.0129346871552447	-0.0362256531566796
5	A	26	50	20120618	2	2292	45.28	0.0135436475152025	-0.0357496288715848
5	A	26	50	20120618	2	2294	45.32	0.0139454962989508	-0.0365116778496695
5	A	26	50	20120618	2	2296	45.36	0.0144312786576260	-0.0365157790690004
5	A	26	50	20120618	2	2298	45.4	0.0144022165689192	-0.0359281026231563
5	A	26	50	20120618	2	2300	45.44	0.0145097675103377	-0.0353572553187044
5	A	26	50	20120618	2	2302	45.48	0.0143595073193356	-0.0353396483598528
5	A	26	50	20120618	2	2304	45.52	0.0151393753883062	-0.0358028740122081
5	A	26	50	20120618	2	2306	45.56	0.0148810692811387	-0.0361751657325028
5	A	26	50	20120618	2	2308	45.6	0.0144878472001209	-0.0358953635791873
5	A	26	50	20120618	2	2310	45.64	0.0148003883974054	-0.0361596800939949
5	A	26	50	20120618	2	2312	45.68	0.0148443704391952	-0.0360748272802525
5	A	26	50	20120618	2	2314	45.72	0.0149671948870873	-0.0371321640501607
5	A	26	50	20120618	2	2316	45.76	0.0155589018415842	-0.0378889097273866
5	A	26	50	20120618	2	2318	45.8	0.0159193141679549	-0.0381105877032885
5	A	26	50	20120618	2	2320	45.84	0.0162991012201303	-0.0384497868262237
5	A	26	50	20120618	2	2322	45.88	0.0162444418659445	-0.0392187654507641
5	A	26	50	20120618	2	2324	45.92	0.0162053388609449	-0.0391921075251134
5	A	26	50	20120618	2	2326	45.96	0.0163444267648043	-0.039662687087993
5	A	26	50	20120618	2	2328	46	0.0160403708488941	-0.038685324095037
5	A	26	50	20120618	2	2330	46.04	0.0161112936590471	-0.0388765964793479
5	A	26	50	20120618	2	2332	46.08	0.0159275166066167	-0.0404438986598479
5	A	26	50	20120618	2	2334	46.12	0.0158606950157946	-0.0399365495443466
5	A	26	50	20120618	2	2336	46.16	0.0161034447737759	-0.0400882239489111
5	A	26	50	20120618	2	2338	46.2	0.0163703068729957	-0.0412396766313952
5	A	26	50	20120618	2	2340	46.24	0.0167390630593845	-0.0413838557040792
5	A	26	50	20120618	2	2342	46.28	0.0166907676662295	-0.0416565867895828
5	A	26	50	20120618	2	2344	46.32	0.0169126577741658	-0.042769290020458
5	A	26	50	20120618	2	2346	46.36	0.0167091524425403	-0.0435332481868519
5	A	26	50	20120618	2	2348	46.4	0.0169840755590657	-0.0441280664111861
5	A	26	50	20120618	2	2350	46.44	0.0171952883546061	-0.0451781906919262
5	A	26	50	20120618	2	2352	46.48	0.017225623235519	-0.047000475577722
5	A	26	50	20120618	2	2354	46.52	0.0171335579326085	-0.0460812367621795
5	A	26	50	20120618	2	2356	46.56	0.0173396088486463	-0.0468912982907068
5	A	26	50	20120618	2	2358	46.6	0.0174836464999740	-0.0479912028888425
5	A	26	50	20120618	2	2360	46.64	0.0175301034154979	-0.047940220489919
5	A	26	50	20120618	2	2362	46.68	0.0176286033901172	-0.0482048905581171
5	A	26	50	20120618	2	2364	46.72	0.017488454826086	-0.0484041532490555
5	A	26	50	20120618	2	2366	46.76	0.0177791464238318	-0.0495505854733932
5	A	26	50	20120618	2	2368	46.8	0.0176628980690047	-0.0485044917013058
5	A	26	50	20120618	2	2370	46.84	0.0177951270370866	-0.0498175889939693
5	A	26	50	20120618	2	2372	46.88	0.0180110067373829	-0.0504506616951656
5	A	26	50	20120618	2	2374	46.92	0.0184438975088253	-0.051496755467253
5	A	26	50	20120618	2	2376	46.96	0.0187553073352598	-0.0518542686558209
5	A	26	50	20120618	2	2378	47	0.0191174167179055	-0.0538937767447972
5	A	26	50	20120618	2	2380	47.04	0.0194103710573511	-0.053524737715696
5	A	26	50	20120618	2	2382	47.08	0.0197027597113717	-0.0538850086207105
5	A	26	50	20120618	2	2384	47.12	0.0197418627163713	-0.0548651293301132
5	A	26	50	20120618	2	2386	47.16	0.0195346804294836	-0.0558171779003028
5	A	26	50	20120618	2	2388	47.2	0.0199759150609441	-0.0560977578710776
5	A	26	50	20120618	2	2390	47.24	0.0204935172247726	-0.0581097595062658
5	A	26	50	20120618	2	2392	47.28	0.0205673391727285	-0.0589946329322426
5	A	26	50	20120618	2	2394	47.32	0.0208009672532325	-0.0598519291937532
5	A	26	50	20120618	2	2396	47.36	0.0210697385407615	-0.0603766731360717
5	A	26	50	20120618	2	2398	47.4	0.0208686373721921	-0.0612858710353214
5	A	26	50	20120618	2	2400	47.44	0.0212202108637980	-0.0624603753988723
5	A	26	50	20120618	2	2402	47.48	0.0215454799831438	-0.063889296782294
5	A	26	50	20120618	2	2404	47.52	0.0217902803507906	-0.0643650382246763
5	A	26	50	20120618	2	2406	47.56	0.0215348733814260	-0.064998888743332
5	A	26	50	20120618	2	2408	47.6	0.0221598143546387	-0.0668840354219753
5	A	26	50	20120618	2	2410	47.64	0.0224656380375019	-0.067977434637724
5	A	26	50	20120618	2	2412	47.68	0.0224933566233244	-0.0684649140526741
5	A	26	50	20120618	2	2414	47.72	0.0227622693322097	-0.0684287808961554
5	A	26	50	20120618	2	2416	47.76	0.0227638249671283	-0.0702063059227022
5	A	26	50	20120618	2	2418	47.8	0.0228365862549124	-0.071481431581216
5	A	26	50	20120618	2	2420	47.84	0.0232991755111646	-0.0731038173799703
5	A	26	50	20120618	2	2422	47.88	0.0235242475996163	-0.0740705030605304
5	A	26	50	20120618	2	2424	47.92	0.0235982109689284	-0.0744002976632758
5	A	26	50	20120618	2	2426	47.96	0.0235560674047697	-0.0755641954251089
5	A	26	50	20120618	2	2428	48	0.0236356876283313	-0.0766723731725844
5	A	26	50	20120618	2	2430	48.04	0.0235867558390732	-0.0782569994692235
5	A	26	50	20120618	2	2432	48.08	0.0238606890061048	-0.0780863038922451
5	A	26	50	20120618	2	2434	48.12	0.0239063681041695	-0.0806730419191817
5	A	26	50	20120618	2	2436	48.16	0.0239816749763659	-0.081978856011999
5	A	26	50	20120618	2	2438	48.2	0.0238407485948753	-0.0820463847096022
5	A	26	50	20120618	2	2440	48.24	0.0239157726243593	-0.0827556835218104
5	A	26	50	20120618	2	2442	48.28	0.0242503755532167	-0.083579604343249
5	A	26	50	20120618	2	2444	48.32	0.0241726645179643	-0.0836339808547222
5	A	26	50	20120618	2	2446	48.36	0.0249555731460941	-0.083731561590526
5	A	26	50	20120618	2	2448	48.4	0.0251490375614267	-0.0834519715692448
5	A	26	50	20120618	2	2450	48.44	0.0257210869474066	-0.0831317936187236
5	A	26	50	20120618	2	2452	48.48	0.0259457347717896	-0.0844828625455367
5	A	26	50	20120618	2	2454	48.52	0.0262900957742274	-0.0842666292918498
5	A	26	50	20120618	2	2456	48.56	0.0275205322841702	-0.0867062183976216
5	A	26	50	20120618	2	2458	48.6	0.0273834949899762	-0.0869068953021223
5	A	26	50	20120618	2	2460	48.64	0.0282857632427702	-0.0869199060668961
5	A	26	50	20120618	2	2462	48.68	0.0280623174999153	-0.0875472512031648
5	A	26	50	20120618	2	2464	48.72	0.0287030976650265	-0.0874271844717194
5	A	26	50	20120618	2	2466	48.76	0.0286900869002527	-0.0886533076302968
5	A	26	50	20120618	2	2468	48.8	0.0292724600452379	-0.0899474544612244
5	A	26	50	20120618	2	2470	48.84	0.0299386960544719	-0.0903182612572787
5	A	26	50	20120618	2	2472	48.88	0.030233701003583	-0.0914359142356221
5	A	26	50	20120618	2	2474	48.92	0.0305868301301075	-0.0922830281594836
5	A	26	50	20120618	2	2476	48.96	0.0309777187587474	-0.0943442444266424
5	A	26	50	20120618	2	2478	49	0.0315854770371773	-0.0955335273219201
5	A	26	50	20120618	2	2480	49.04	0.031974456477508	-0.0959420229094111
5	A	26	50	20120618	2	2482	49.08	0.0322084381114026	-0.0972158757757191
5	A	26	50	20120618	2	2484	49.12	0.0324424904559754	-0.0969693783517971
5	A	26	50	20120618	2	2486	49.16	0.0327650018588746	-0.0973071632611701
5	A	26	50	20120618	2	2488	49.2	0.0326579458922029	-0.0983268112396411
5	A	26	50	20120618	2	2490	49.24	0.0327468292145981	-0.0979543780979901
5	A	26	50	20120618	2	2492	49.28	0.0332081456786442	-0.0987426607376571
5	A	26	50	20120618	2	2494	49.32	0.0332151460357779	-0.098847241830594
5	A	26	50	20120618	2	2496	49.36	0.0332370663459947	-0.0997971690804401
5	A	26	50	20120618	2	2498	49.4	0.0331631736873607	-0.100306780937642
5	A	26	50	20120618	2	2500	49.44	0.0327596985580156	-0.100334358102108
5	A	26	50	20120618	2	2502	49.48	0.0328425007620926	-0.100737338256706
5	A	26	50	20120618	2	2504	49.52	0.0323321110874321	-0.101345591509883
5	A	26	50	20120618	2	2506	49.56	0.0321787396265928	-0.101269436109549
5	A	26	50	20120618	2	2508	49.6	0.0320645418814312	-0.101757834763315
5	A	26	50	20120618	2	2510	49.64	0.0319958818129779	-0.101999735993158
5	A	26	50	20120618	2	2512	49.68	0.0316625516763266	-0.102268012305941
5	A	26	50	20120618	2	2514	49.72	0.0317928714560993	-0.102770553095330
5	A	26	50	20120618	2	2516	49.76	0.0318384798434858	-0.102970876446440
5	A	26	50	20120618	2	2518	49.8	0.0312541975101914	-0.103242900425163
5	A	26	50	20120618	2	2520	49.84	0.0308324790258917	-0.102086356573854
5	A	26	50	20120618	2	2522	49.88	0.0307418986472217	-0.102652395552194
5	A	26	50	20120618	2	2524	49.92	0.0302949364508337	-0.102389563961627
5	A	26	50	20120618	2	2526	49.96	0.0302269127784835	-0.101314903075579
5	A	26	50	20120618	2	2528	50	0.0300527523782773	-0.101321054904576
5	A	26	50	20120618	2	2530	50.04	0.0296791878657764	-0.101036727267860
5	A	26	50	20120618	2	2532	50.08	0.0298508026815704	-0.102181038171855
5	A	26	50	20120618	2	2534	50.12	0.0288213259188409	-0.102679336320557
5	A	26	50	20120618	2	2536	50.16	0.0288464989202512	-0.101951723442716
5	A	26	50	20120618	2	2538	50.2	0.0284627520701012	-0.102899741504253
5	A	26	50	20120618	2	2540	50.24	0.0276601858734545	-0.102139743135833
5	A	26	50	20120618	2	2542	50.28	0.0268397298752437	-0.102987917719867
5	A	26	50	20120618	2	2544	50.32	0.0265433814232485	-0.104490166076497
5	A	26	50	20120618	2	2546	50.36	0.0255928177772994	-0.105079398157260
5	A	26	50	20120618	2	2548	50.4	0.024845900884332	-0.105094459531700
5	A	26	50	20120618	2	2550	50.44	0.0244183841244267	-0.106735937213546
5	A	26	50	20120618	2	2552	50.48	0.0239213587679306	-0.105167645083552
5	A	26	50	20120618	2	2554	50.52	0.0239152069389343	-0.106280560446462
5	A	26	50	20120618	2	2556	50.56	0.0232991755111646	-0.105585898744624
5	A	26	50	20120618	2	2558	50.6	0.0226753659088018	-0.106185242452358
5	A	26	50	20120618	2	2560	50.64	0.0221721887233095	-0.106665792220852
5	A	26	50	20120618	2	2562	50.68	0.0221987052276040	-0.107248518919228
5	A	26	50	20120618	2	2564	50.72	0.0211719861813211	-0.108391203477626
5	A	26	50	20120618	2	2566	50.76	0.0204341909658311	-0.108219800793866
5	A	26	50	20120618	2	2568	50.8	0.0197929865366511	-0.107846589834756
5	A	26	50	20120618	2	2570	50.84	0.0191722882041255	-0.109612801152803
5	A	26	50	20120618	2	2572	50.88	0.0185147496083002	-0.109254510146776
5	A	26	50	20120618	2	2574	50.92	0.0173595492598757	-0.109987284904120
5	A	26	50	20120618	2	2576	50.96	0.0167576599677297	-0.111509685804014
5	A	26	50	20120618	2	2578	51	0.0161403557477539	-0.110451288373934
5	A	26	50	20120618	2	2580	51.04	0.0146760083145946	-0.111925535302030
5	A	26	50	20120618	2	2582	51.08	0.0141888824530352	-0.111709797023090
5	A	26	50	20120618	2	2584	51.12	0.0130049028586165	-0.110501634376755
5	A	26	50	20120618	2	2586	51.16	0.0125030691760084	-0.111980123945538
5	A	26	50	20120618	2	2588	51.2	0.0122526119541121	-0.112041217971432
5	A	26	50	20120618	2	2590	51.24	0.0109327264363493	-0.111945758555972
5	A	26	50	20120618	2	2592	51.28	0.0105602932946984	-0.112604145679935
5	A	26	50	20120618	2	2594	51.32	0.00974811044582747	-0.110927878344454
5	A	26	50	20120618	2	2596	51.36	0.00891895703420812	-0.111466269447650
5	A	26	50	20120618	2	2598	51.4	0.00862310355695968	-0.112477997830171
5	A	26	50	20120618	2	2600	51.44	0.00811540088806773	-0.112903958955158
5	A	26	50	20120618	2	2602	51.48	0.00679410115674256	-0.111771315313053
5	A	26	50	20120618	2	2604	51.52	0.00631503631248866	-0.112028772892084
5	A	26	50	20120618	2	2606	51.56	0.00604697213174085	-0.112083573667625
5	A	26	50	20120618	2	2608	51.6	0.005705580977784	-0.112142404951820
5	A	26	50	20120618	2	2610	51.64	0.00513296590637911	-0.112140283631477
5	A	26	50	20120618	2	2612	51.68	0.0045068228516384	-0.112339334190381
5	A	26	50	20120618	2	2614	51.72	0.0043329452941447	-0.111448450356764
5	A	26	50	20120618	2	2616	51.76	0.0039565523545191	-0.111812822481109
5	A	26	50	20120618	2	2618	51.8	0.0037910893677214	-0.111082239754787
5	A	26	50	20120618	2	2620	51.84	0.0034120801330054	-0.109367081546341
5	A	26	50	20120618	2	2622	51.88	0.003444041359515	-0.109346858292399
5	A	26	50	20120618	2	2624	51.92	0.0034760025860247	-0.109326635038457
5	A	26	50	20120618	2	2626	51.96	0.0034991956884476	-0.110020023948089
5	A	26	50	20120618	2	2628	52	0.0030713253751516	-0.109390911044867
5	A	26	50	20120618	2	2630	52.04	0.0032423745055206	-0.109578223631203
5	A	26	50	20120618	2	2632	52.08	0.0029540163601528	-0.108459156439298
5	A	26	50	20120618	2	2634	52.12	0.0026497483122082	-0.108974283729392
5	A	26	50	20120618	2	2636	52.16	0.0026852450726238	-0.108084177713234
5	A	26	50	20120618	2	2638	52.2	0.0023601880853123	-0.108692501677089
5	A	26	50	20120618	2	2640	52.24	0.0024134332259357	-0.108170303319183
5	A	26	50	20120618	2	2642	52.28	0.0021105086808753	-0.108033831710414
5	A	26	50	20120618	2	2644	52.32	0.0016788907016391	-0.106782959814495
5	A	26	50	20120618	2	2646	52.36	0.0011192156843299	-0.107409951397373
5	A	26	50	20120618	2	2648	52.4	0.0009002247141964	-0.107196900124201
5	A	26	50	20120618	2	2650	52.44	0.0007829156991976	-0.106371918642591
5	A	26	50	20120618	2	2652	52.48	0.000476950594978199	-0.106148543610414
5	A	26	50	20120618	2	2654	52.52	0.0006038055515231	-0.105219405299935
5	A	26	50	20120618	2	2656	52.56	0.0007754910779951	-0.104247982003941
5	A	26	50	20120618	2	2658	52.6	0.000629332106323901	-0.104409980167511
5	A	26	50	20120618	2	2660	52.64	0.000302578062737601	-0.104031890171610
5	A	26	50	20120618	2	2662	52.68	0.0005722685890821	-0.103643405706027
5	A	26	50	20120618	2	2664	52.72	0.0002873752669421	-0.102870184440799
5	A	26	50	20120618	2	2666	52.76	0.000496113188748301	-0.103905105925744
5	A	26	50	20120618	2	2668	52.8	0.000621907485121399	-0.103303004501563
5	A	26	50	20120618	2	2670	52.84	0.000652100944678099	-0.10361660635902
5	A	26	50	20120618	2	2672	52.88	0.000546034927500102	-0.103515490089310
5	A	26	50	20120618	2	2674	52.92	0.000687102730346799	-0.103275851601166
5	A	26	50	20120618	2	2676	52.96	0.000514992939805999	-0.102922581053285
5	A	26	50	20120618	2	2678	53	0.000420523473839501	-0.101503134900731
5	A	26	50	20120618	2	2680	53.04	-3.03985205231984e-05	-0.100288396161331
5	A	26	50	20120618	2	2682	53.08	-0.000122180980721198	-0.100844323512700
5	A	26	50	20120618	2	2684	53.12	-1.72463343930986e-05	-0.0996650108230371
5	A	26	50	20120618	2	2686	53.16	-0.000367547033792898	-0.100676597784202
5	A	26	50	20120618	2	2688	53.2	-0.000496664732037602	-0.100365753643193
5	A	26	50	20120618	2	2690	53.24	-0.0006279037506258	-0.101317377949313
5	A	26	50	20120618	2	2692	53.28	-0.0007710928738161	-0.100282527175047
5	A	26	50	20120618	2	2694	53.32	-0.0009680928230546	-0.100672143011481
5	A	26	50	20120618	2	2696	53.36	-0.0009781337393475	-0.100328064851755
5	A	26	50	20120618	2	2698	53.4	-0.00104248045643550	-0.101148732982000
5	A	26	50	20120618	2	2700	53.44	-0.000692745442460601	-0.1006714359047
5	A	26	50	20120618	2	2702	53.48	-0.0008835228520248	-0.100426352694340
5	A	26	50	20120618	2	2704	53.52	-0.001330626469769	-0.100235504574098
5	A	26	50	20120618	2	2706	53.56	-0.001535616725635	-0.100965026640248
5	A	26	50	20120618	2	2708	53.6	-0.0017599817073055	-0.0998716274244991
5	A	26	50	20120618	2	2710	53.64	-0.0023841448630588	-0.0998142810645451
5	A	26	50	20120618	2	2712	53.68	-0.002273411941125	-0.0996311404082181
5	A	26	50	20120618	2	2714	53.72	-0.0027540324202975	-0.0989605910476191
5	A	26	50	20120618	2	2716	53.76	-0.0031630936932139	-0.0995800872986161
5	A	26	50	20120618	2	2718	53.8	-0.0036179754855512	-0.0994220489330211
5	A	26	50	20120618	2	2720	53.84	-0.0034412695009327	-0.098931953222981
5	A	26	50	20120618	2	2722	53.88	-0.0037352845005501	-0.0985700559723691
5	A	26	50	20120618	2	2724	53.92	-0.0035394159221614	-0.098232058930962
5	A	26	50	20120618	2	2726	53.96	-0.0036971714450441	-0.0982335438552031
5	A	26	50	20120618	2	2728	54	-0.0036722105756682	-0.0976908394006421
5	A	26	50	20120618	2	2730	54.04	-0.0036119650779111	-0.0984987796088261
5	A	26	50	20120618	2	2732	54.08	-0.0038069851281624	-0.0977691868319971
5	A	26	50	20120618	2	2734	54.12	-0.0037818828374303	-0.0972270480628621
5	A	26	50	20120618	2	2736	54.16	-0.0036572199119071	-0.0973084360533761
5	A	26	50	20120618	2	2738	54.2	-0.0038115813222401	-0.097138376872501
5	A	26	50	20120618	2	2740	54.24	-0.0036921509868977	-0.0971356191560541
5	A	26	50	20120618	2	2742	54.28	-0.0035809938008952	-0.0966246637959691
5	A	26	50	20120618	2	2744	54.32	-0.0035035656083553	-0.0963157288432681
5	A	26	50	20120618	2	2746	54.36	-0.0034528660521442	-0.0962709689840191
5	A	26	50	20120618	2	2748	54.4	-0.0039210414519678	-0.0955383356480321
5	A	26	50	20120618	2	2750	54.44	-0.0036238444718351	-0.096570923680599
5	A	26	50	20120618	2	2752	54.48	-0.0034244403595405	-0.0959274565097191
5	A	26	50	20120618	2	2754	54.52	-0.003640461481193	-0.0965687316495771
5	A	26	50	20120618	2	2756	54.56	-0.0037210009435701	-0.0958267645040781
5	A	26	50	20120618	2	2758	54.6	-0.0040203899547245	-0.0967189918405791
5	A	26	50	20120618	2	2760	54.64	-0.0037931965459293	-0.0960253907989131
5	A	26	50	20120618	2	2762	54.68	-0.0038990504310729	-0.0969913693726921
5	A	26	50	20120618	2	2764	54.72	-0.0038518156980896	-0.0960469575557391
5	A	26	50	20120618	2	2766	54.76	-0.0035066061675143	-0.0970736766020221
5	A	26	50	20120618	2	2768	54.8	-0.0036244808679382	-0.096386863785456
5	A	26	50	20120618	2	2770	54.84	-0.0038248042190483	-0.0963599230170931
5	A	26	50	20120618	2	2772	54.88	-0.0040251275701585	-0.0963329822487291
5	A	26	50	20120618	2	2774	54.92	-0.0036920802762196	-0.0957077584328041
5	A	26	50	20120618	2	2776	54.96	-0.0039085256619408	-0.0962918993447431
5	A	26	50	20120618	2	2778	55	-0.0040746250448415	-0.0956555739523531
5	A	26	50	20120618	2	2780	55.04	-0.0036003685266997	-0.0964898892434751
5	A	26	50	20120618	2	2782	55.08	-0.0039755593847973	-0.0961957328225011
5	A	26	50	20120618	2	2784	55.12	-0.0040180565023466	-0.0969217193547451
5	A	26	50	20120618	2	2786	55.16	-0.0040250568594803	-0.0962340580100411
5	A	26	50	20120618	2	2788	55.2	-0.0039322137391105	-0.0973031327525171
5	A	26	50	20120618	2	2790	55.24	-0.0040678368197421	-0.0967965614544751
5	A	26	50	20120618	2	2792	55.28	-0.0041801253765945	-0.0961741660656751
5	A	26	50	20120618	2	2794	55.32	-0.0039764786236128	-0.0966709792901371
5	A	26	50	20120618	2	2796	55.36	-0.0043317290704809	-0.0959528416431641
5	A	26	50	20120618	2	2798	55.4	-0.0042019042654551	-0.0966407151199021
5	A	26	50	20120618	2	2800	55.44	-0.0041152836847597	-0.0971527311401591
5	A	26	50	20120618	2	2802	55.48	-0.0040776656040006	-0.0962855353837121
5	A	26	50	20120618	2	2804	55.52	-0.0039552654201772	-0.096677484672524
5	A	26	50	20120618	2	2806	55.56	-0.0040043386307916	-0.0970540897441841
5	A	26	50	20120618	2	2808	55.6	-0.004276928294939	-0.0962976976203481
5	A	26	50	20120618	2	2810	55.64	-0.0039989646192545	-0.098132569006849
5	A	26	50	20120618	2	2812	55.68	-0.0036802008822957	-0.0983161339272451
5	A	26	50	20120618	2	2814	55.72	-0.00409159560759	-0.0971226791019591
5	A	26	50	20120618	2	2816	55.76	-0.0039675690781699	-0.0959756104815181
5	A	26	50	20120618	2	2818	55.8	-0.0043262843482658	-0.096078353096824
5	A	26	50	20120618	2	2820	55.84	-0.0048553416419496	-0.0957696302761581
5	A	26	50	20120618	2	2822	55.88	-0.0045623165918259	-0.0953340524989473
5	A	26	50	20120618	2	2824	55.92	-0.0049834693907006	-0.0942196522117973
5	A	26	50	20120618	2	2826	55.96	-0.0056361289497358	-0.0944358854654842
5	A	26	50	20120618	2	2828	56	-0.0059795000026799	-0.0947637001692423
5	A	26	50	20120618	2	2830	56.04	-0.0064942030287056	-0.0932655530319423
5	A	26	50	20120618	2	2832	56.08	-0.0065357809074394	-0.0940061766745571
5	A	26	50	20120618	2	2834	56.12	-0.0074594037850253	-0.092717121012454
5	A	26	50	20120618	2	2836	56.16	-0.0074594037850253	-0.092717121012454
5	A	26	50	20120618	2	2838	56.2	-0.0075733186874744	-0.092618762459191
5	A	26	50	20120618	2	2840	56.24	-0.0080035931638264	-0.0915587386835142
5	A	26	50	20120618	2	2842	56.28	-0.0080954463347026	-0.0917361517749139
5	A	26	50	20120618	2	2844	56.32	-0.0083846530082079	-0.0904065081835707
5	A	26	50	20120618	2	2846	56.36	-0.0083514189894921	-0.0902356711852361
5	A	26	50	20120618	2	2848	56.4	-0.0084981436465883	-0.0915165951193555
5	A	26	50	20120618	2	2850	56.44	-0.0086699705944166	-0.0906779664768683
5	A	26	50	20120618	2	2852	56.48	-0.0091686222965094	-0.0892575303748207
5	A	26	50	20120618	2	2854	56.52	-0.0093982905790388	-0.0886895822081717
5	A	26	50	20120618	2	2856	56.56	-0.0090870221739605	-0.0879386348065516
5	A	26	50	20120618	2	2858	56.6	-0.0092337468310567	-0.0880675403727619
5	A	26	50	20120618	2	2860	56.64	-0.0092354438873315	-0.087983536087157
5	A	26	50	20120618	2	2862	56.68	-0.0088686675999301	-0.0879976075121025
5	A	26	50	20120618	2	2864	56.72	-0.008774480976676	-0.0870138805581158
5	A	26	50	20120618	2	2866	56.76	-0.008714306189597	-0.0869507359225558
5	A	26	50	20120618	2	2868	56.8	-0.0089944618963031	-0.0860788732613528
5	A	26	50	20120618	2	2870	56.84	-0.0088127354535382	-0.0859524425688767
5	A	26	50	20120618	2	2872	56.88	-0.0093246807631173	-0.085450821018303
5	A	26	50	20120618	2	2874	56.92	-0.0090042906805617	-0.0851486742907019
5	A	26	50	20120618	2	2876	56.96	-0.0094157561165341	-0.0841210360056035
5	A	26	50	20120618	2	2878	57	-0.0096375755137923	-0.0840919739168968
5	A	26	50	20120618	2	2880	57.04	-0.0097715722488272	-0.0829015596507692
5	A	26	50	20120618	2	2882	57.08	-0.0103252368584962	-0.0828290104950195
5	A	26	50	20120618	2	2884	57.12	-0.0105648046359622	-0.0820910738581732
5	A	26	50	20120618	2	2886	57.16	-0.010926984729286	-0.0813947151000607
5	A	26	50	20120618	2	2888	57.2	-0.0108535163347207	-0.081793594035328
5	A	26	50	20120618	2	2890	57.24	-0.0108252320634732	-0.0804823352202957
5	A	26	50	20120618	2	2892	57.28	-0.0112184541444911	-0.0805333176192192
5	A	26	50	20120618	2	2894	57.32	-0.011561683776079	-0.0803709659022588
5	A	26	50	20120618	2	2896	57.36	-0.0118920440642494	-0.0792958807521428
5	A	26	50	20120618	2	2898	57.4	-0.0117691489056792	-0.0789683488910971
5	A	26	50	20120618	2	2900	57.44	-0.0121748160660459	-0.0779329324314057
5	A	26	50	20120618	2	2902	57.48	-0.0121434912356393	-0.0787794099591641
5	A	26	50	20120618	2	2904	57.52	-0.0122002719101686	-0.0780247148916037
5	A	26	50	20120618	2	2906	57.56	-0.0121426427075019	-0.078383005897631
5	A	26	50	20120618	2	2908	57.6	-0.0121739675379085	-0.0775373768980099
5	A	26	50	20120618	2	2910	57.64	-0.0123183587426268	-0.0770392908813421
5	A	26	50	20120618	2	2912	57.68	-0.0127074088936356	-0.0770347653979425
5	A	26	50	20120618	2	2914	57.72	-0.0128693363465273	-0.0772659893153905
5	A	26	50	20120618	2	2916	57.76	-0.0129176317396824	-0.077189409650988
5	A	26	50	20120618	2	2918	57.8	-0.0128930244236971	-0.0762575843347404
5	A	26	50	20120618	2	2920	57.84	-0.0135648465765024	-0.0753169201837279
5	A	26	50	20120618	2	2922	57.88	-0.0133973329800393	-0.0755031013992144
5	A	26	50	20120618	2	2924	57.92	-0.0136183038491601	-0.0740804732661451
5	A	26	50	20120618	2	2926	57.96	-0.0138173544080641	-0.0740548052899881
5	A	26	50	20120618	2	2928	58	-0.0140620133543547	-0.0734349554856
5	A	26	50	20120618	2	2930	58.04	-0.0138175665400985	-0.0735560828772172
5	A	26	50	20120618	2	2932	58.08	-0.0141047933146164	-0.073157274652628
5	A	26	50	20120618	2	2934	58.12	-0.014021071871724	-0.072127444336508
5	A	26	50	20120618	2	2936	58.16	-0.0143522099773536	-0.0720245602998452
5	A	26	50	20120618	2	2938	58.2	-0.0143686855653553	-0.0710112055717268
5	A	26	50	20120618	2	2940	58.24	-0.0145436237830208	-0.0705514447425993
5	A	26	50	20120618	2	2942	58.28	-0.0150296182737303	-0.0697421610315313
5	A	26	50	20120618	2	2944	58.32	-0.01488756052139	-0.0702439947141394
5	A	26	50	20120618	2	2946	58.36	-0.0149515536850873	-0.0690549946615742
5	A	26	50	20120618	2	2948	58.4	-0.015386990040942	-0.0689763643875063
5	A	26	50	20120618	2	2950	58.44	-0.0156588725983082	-0.0675776364636412
5	A	26	50	20120618	2	2952	58.48	-0.0155837071474681	-0.067796768855131
5	A	26	50	20120618	2	2954	58.52	-0.0156026576092039	-0.0677943646920749
5	A	26	50	20120618	2	2956	58.56	-0.0158666205706208	-0.0667453717821846
5	A	26	50	20120618	2	2958	58.6	-0.015924532616	-0.067414224086509
5	A	26	50	20120618	2	2960	58.64	-0.0164827934197468	-0.0668866517170657
5	A	26	50	20120618	2	2962	58.68	-0.0169514637943172	-0.0652851962790344
5	A	26	50	20120618	2	2964	58.72	-0.0173940419286619	-0.065012606614887
5	A	26	50	20120618	2	2966	58.76	-0.0180044872128603	-0.0634799526666651
5	A	26	50	20120618	2	2968	58.8	-0.0178209222924642	-0.0639138333876012
5	A	26	50	20120618	2	2970	58.84	-0.0181179778512407	-0.0636230003684992
5	A	26	50	20120618	2	2972	58.88	-0.0183217660255787	-0.062701498811257
5	A	26	50	20120618	2	2974	58.92	-0.018719442879318	-0.0624284141723626
5	A	26	50	20120618	2	2976	58.96	-0.0191405956781927	-0.0613602586687022
5	A	26	50	20120618	2	2978	59	-0.0189035027744608	-0.0616154535060324
5	A	26	50	20120618	2	2980	59.04	-0.0188209834130964	-0.0612539098088118
5	A	26	50	20120618	2	2982	59.08	-0.0194730772867066	-0.0604803349901937
5	A	26	50	20120618	2	2984	59.12	-0.0196477326616597	-0.0598592123935994
5	A	26	50	20120618	2	2986	59.16	-0.0196497832713251	-0.0596314532993792
5	A	26	50	20120618	2	2988	59.2	-0.019939343498221	-0.0583417612411731
5	A	26	50	20120618	2	2990	59.24	-0.0200469651503176	-0.0579537010396579
5	A	26	50	20120618	2	2992	59.28	-0.0202799568347186	-0.0580365032437348
5	A	26	50	20120618	2	2994	59.32	-0.0201440509113745	-0.0570602716216287
5	A	26	50	20120618	2	2996	59.36	-0.0203316463404233	-0.0549059293913877
5	A	26	50	20120618	2	2998	59.4	-0.0205818207196071	-0.0557804790583592
5	A	26	50	20120618	2	3000	59.44	-0.0210568550552082	-0.0550614928832487
5	A	26	50	20120618	2	3002	59.48	-0.0210550872882553	-0.0553060811188611
5	A	26	50	20120618	2	3004	59.52	-0.0210550872882553	-0.0553060811188611
5	A	26	50	20120618	2	3006	59.56	-0.0216266416994883	-0.0542149446448122
5	A	26	50	20120618	2	3008	59.6	-0.0219460418325503	-0.0542770993308785
5	A	26	50	20120618	2	3010	59.64	-0.0219535371644309	-0.0530584715041816
5	A	26	50	20120618	2	3012	59.68	-0.0220635629795835	-0.0527395663458664
5	A	26	50	20120618	2	3014	59.72	-0.0222346828206307	-0.0525700021397379
5	A	26	50	20120618	2	3016	59.76	-0.0224555829790733	-0.0520948263827805
5	A	26	50	20120618	2	3018	59.8	-0.0223369304611902	-0.0514679055105805
5	A	26	50	20120618	2	3020	59.84	-0.0230033078917804	-0.0507810219833359
5	A	26	50	20120618	2	3022	59.88	-0.0229171822858319	-0.0502801075395434
5	A	26	50	20120618	2	3024	59.92	-0.0235262133564679	-0.0507132104430201
5	A	26	50	20120618	2	3026	59.96	-0.0240978243362435	-0.0483100514786152
5	A	26	50	20120618	2	3028	60	-0.024257616326656	-0.0479900290915858
5	A	26	50	20120618	2	3030	60.04	-0.024505040060461	-0.0477595759205292
5	A	26	50	20120618	2	3032	60.08	-0.0248787813496571	-0.0474948704969921
5	A	26	50	20120618	2	3034	60.12	-0.0254171724528526	-0.0472657678998876
5	A	26	50	20120618	2	3036	60.16	-0.0258243245374598	-0.046030593774511
5	A	26	50	20120618	2	3038	60.2	-0.0260547211399738	-0.0457852065082358
5	A	26	50	20120618	2	3040	60.24	-0.0259653499138996	-0.0459498138958282
5	A	26	50	20120618	2	3042	60.28	-0.0263889705154407	-0.0441084441980081
5	A	26	50	20120618	2	3044	60.32	-0.0272109114378919	-0.0431671436508926
5	A	26	50	20120618	2	3046	60.36	-0.0275422616755559	-0.0435751442636372
5	A	26	50	20120618	2	3048	60.4	-0.0274529682312277	-0.042845325212639
5	A	26	50	20120618	2	3050	60.44	-0.0274119348247154	-0.0427852423494416
5	A	26	50	20120618	2	3052	60.48	-0.0275777655070393	-0.0431696821642371
5	A	26	50	20120618	2	3054	60.52	-0.0277311511100143	-0.0414329430568292
5	A	26	50	20120618	2	3056	60.56	-0.0278484530539453	-0.0413241263942723
5	A	26	50	20120618	2	3058	60.6	-0.0275828637469317	-0.0405157619220199
5	A	26	50	20120618	2	3060	60.64	-0.0282508067119354	-0.0398222216915372
5	A	26	50	20120618	2	3062	60.68	-0.028028267479974	-0.0389346032770358
5	A	26	50	20120618	2	3064	60.72	-0.0283632571962407	-0.0393888861499294
5	A	26	50	20120618	2	3066	60.76	-0.0286349452992421	-0.0381637352631761
5	A	26	50	20120618	2	3068	60.8	-0.0286301122243927	-0.0381474965559461
5	A	26	50	20120618	2	3070	60.84	-0.0286291922784704	-0.0375609521880587
5	A	26	50	20120618	2	3072	60.88	-0.028803280553785	-0.0370157742739774
5	A	26	50	20120618	2	3074	60.92	-0.0291033413163815	-0.0366524981651428
5	A	26	50	20120618	2	3076	60.96	-0.0295355179099749	-0.0364211398974064
5	A	26	50	20120618	2	3078	61	-0.0297376231701736	-0.0353210090251007
5	A	26	50	20120618	2	3080	61.04	-0.0305396519656666	-0.0351703669964367
5	A	26	50	20120618	2	3082	61.08	-0.0302549000648828	-0.0346447745259808
5	A	26	50	20120618	2	3084	61.12	-0.0308666747098298	-0.0338369898812889
5	A	26	50	20120618	2	3086	61.16	-0.0313666699148068	-0.0342041904327591
5	A	26	50	20120618	2	3088	61.2	-0.0318327452074903	-0.0330075324137537
5	A	26	50	20120618	2	3090	61.24	-0.0319349362795074	-0.0327469494227508
5	A	26	50	20120618	2	3092	61.28	-0.0322020600082362	-0.0331129691058964
5	A	26	50	20120618	2	3094	61.32	-0.0324042996187234	-0.032286637050334
5	A	26	50	20120618	2	3096	61.36	-0.0333477709836572	-0.0318116946386144
5	A	26	50	20120618	2	3098	61.4	-0.0326628602843321	-0.0320456126328987
5	A	26	50	20120618	2	3100	61.44	-0.0327974509890631	-0.0317564483858003
5	A	26	50	20120618	2	3102	61.48	-0.0328989915228415	-0.0310872425280853
5	A	26	50	20120618	2	3104	61.52	-0.033359466529818	-0.0304202923410024
5	A	26	50	20120618	2	3106	61.56	-0.033507287202425	-0.0299150999011837
5	A	26	50	20120618	2	3108	61.6	-0.03370607613182	-0.0297803748461642
5	A	26	50	20120618	2	3110	61.64	-0.0337238245120278	-0.0286340840431827
5	A	26	50	20120618	2	3112	61.68	-0.0337032477046953	-0.0282595295811881
5	A	26	50	20120618	2	3114	61.72	-0.0340314866725221	-0.0280765303462171
5	A	26	50	20120618	2	3116	61.76	-0.0342185164161459	-0.0280710856240019
5	A	26	50	20120618	2	3118	61.8	-0.0341308351752788	-0.0263652612250675
5	A	26	50	20120618	2	3120	61.84	-0.0340657813514096	-0.0274926722769913
5	A	26	50	20120618	2	3122	61.88	-0.0345510687353379	-0.0264910555214406
5	A	26	50	20120618	2	3124	61.92	-0.0350087082441219	-0.0261790800095811
5	A	26	50	20120618	2	3126	61.96	-0.0353137541095257	-0.0258584777949911
5	A	26	50	20120618	2	3128	62	-0.0352207695677997	-0.0253416534486219
5	A	26	50	20120618	2	3130	62.04	-0.0354852982146416	-0.0256989545051554
5	A	26	50	20120618	2	3132	62.08	-0.0357703329581379	-0.0248531840841782
5	A	26	50	20120618	2	3134	62.12	-0.0357803031637526	-0.0249151973488882
5	A	26	50	20120618	2	3136	62.16	-0.036354403159398	-0.0242555374327193
5	A	26	50	20120618	2	3138	62.2	-0.0370864000992823	-0.0242843873893917
5	A	26	50	20120618	2	3140	62.24	-0.0377936483018251	-0.0230370510273787
5	A	26	50	20120618	2	3142	62.28	-0.0381488987486932	-0.0224302119877644
5	A	26	50	20120618	2	3144	62.32	-0.0391326257026799	-0.0228824774850113
5	A	26	50	20120618	2	3146	62.36	-0.0391462021528787	-0.0229615320231479
5	A	26	50	20120618	2	3148	62.4	-0.039920484078278	-0.0209121951499131
5	A	26	50	20120618	2	3150	62.44	-0.039996780899968	-0.0211434897780392
5	A	26	50	20120618	2	3152	62.48	-0.0400556121841627	-0.0202504139134006
5	A	26	50	20120618	2	3154	62.52	-0.0406315506574392	-0.0206744658500782
5	A	26	50	20120618	2	3156	62.56	-0.0407883162308282	-0.0193215584456339
5	A	26	50	20120618	2	3158	62.6	-0.041071866050084	-0.0184109463328219
5	A	26	50	20120618	2	3160	62.64	-0.0411574259706076	-0.0190238664907544
5	A	26	50	20120618	2	3162	62.68	-0.0412018322764661	-0.0185013145794576
5	A	26	50	20120618	2	3164	62.72	-0.0412799675757872	-0.0174062183074339
5	A	26	50	20120618	2	3166	62.76	-0.0413338491125137	-0.0176182089204337
5	A	26	50	20120618	2	3168	62.8	-0.0411601129763761	-0.0176838991404059
5	A	26	50	20120618	2	3170	62.84	-0.041336465407604	-0.0178234820190121
5	A	26	50	20120618	2	3172	62.88	-0.0413619919624049	-0.0171602865689373
5	A	26	50	20120618	2	3174	62.92	-0.0413938117675583	-0.0160594627319860
5	A	26	50	20120618	2	3176	62.96	-0.0411996402454444	-0.0157623364625315
5	A	26	50	20120618	2	3178	63	-0.0414255608620336	-0.0158150159177299
5	A	26	50	20120618	2	3180	63.04	-0.0414196918757497	-0.0154734126317386
5	A	26	50	20120618	2	3182	63.08	-0.0409648100834124	-0.0150222077946635
5	A	26	50	20120618	2	3184	63.12	-0.0412075598413937	-0.0145820338233749
5	A	26	50	20120618	2	3186	63.16	-0.0411352228176784	-0.0138510975436623
5	A	26	50	20120618	2	3188	63.2	-0.0413214747438429	-0.0140046811365361
5	A	26	50	20120618	2	3190	63.24	-0.041480078794863	-0.0140389758154236
5	A	26	50	20120618	2	3192	63.28	-0.0415773766879543	-0.0132723306432611
5	A	26	50	20120618	2	3194	63.32	-0.041449673203272	-0.0136028323527877
5	A	26	50	20120618	2	3196	63.36	-0.0415927916157842	-0.0136021252460066
5	A	26	50	20120618	2	3198	63.4	-0.0415270306851338	-0.0131980844312366
5	A	26	50	20120618	2	3200	63.44	-0.0416783515363077	-0.0126199539269385
5	A	26	50	20120618	2	3202	63.48	-0.0421499210486811	-0.0119269185706975
5	A	26	50	20120618	2	3204	63.52	-0.0420028428381942	-0.0123677289380892
5	A	26	50	20120618	2	3206	63.56	-0.0421716292268635	-0.0114851889644903
5	A	26	50	20120618	2	3208	63.6	-0.0421968022282737	-0.0118663195195498
5	A	26	50	20120618	2	3210	63.64	-0.0424370064018428	-0.0119873054898108
5	A	26	50	20120618	2	3212	63.68	-0.0420710079319006	-0.0113674556854227
5	A	26	50	20120618	2	3214	63.72	-0.0426277131007288	-0.0120337624053348
5	A	26	50	20120618	2	3216	63.76	-0.0427042220544532	-0.0108919263750748
5	A	26	50	20120618	2	3218	63.8	-0.0427809431402119	-0.0119057053672619
5	A	26	50	20120618	2	3220	63.84	-0.0430470274219724	-0.0113249585678734
5	A	26	50	20120618	2	3222	63.88	-0.0429148691645687	-0.0109857594449382
5	A	26	50	20120618	2	3224	63.92	-0.0432992524108217	-0.0117092711034483
5	A	26	50	20120618	2	3226	63.96	-0.0433195463754417	-0.0113765773629000
5	A	26	50	20120618	2	3228	64	-0.0434222889907481	-0.0107770215231320
5	A	26	50	20120618	2	3230	64.04	-0.0437345473453201	-0.0112872697764362
5	A	26	50	20120618	2	3232	64.08	-0.0440222690945849	-0.0120189131629299
5	A	26	50	20120618	2	3234	64.12	-0.0436228244738926	-0.0125395558859175
5	A	26	50	20120618	2	3236	64.16	-0.044176064819493	-0.0114838454616060
5	A	26	50	20120618	2	3238	64.2	-0.0440703523557056	-0.0120289540792227
5	A	26	50	20120618	2	3240	64.24	-0.0442632510856133	-0.0119070488701462
5	A	26	50	20120618	2	3242	64.28	-0.0445644078637206	-0.0106749153039286
5	A	26	50	20120618	2	3244	64.32	-0.0445273554683865	-0.0116818353603382
5	A	26	50	20120618	2	3246	64.36	-0.0447650140575433	-0.0115573138561713
5	A	26	50	20120618	2	3248	64.4	-0.0452430889523035	-0.0111710214216091
5	A	26	50	20120618	2	3250	64.44	-0.0453556603518684	-0.0111345347116999
5	A	26	50	20120618	2	3252	64.48	-0.0452963340929268	-0.0107745466493978
5	A	26	50	20120618	2	3254	64.52	-0.0455949452866219	-0.0105268471439481
5	A	26	50	20120618	2	3256	64.56	-0.0455676509648681	-0.0101083813508419
5	A	26	50	20120618	2	3258	64.6	-0.0458662621585632	-0.0110044977746397
5	A	26	50	20120618	2	3260	64.64	-0.0461923798060464	-0.0116683296208176
5	A	26	50	20120618	2	3262	64.68	-0.045175489544022	-0.0126655623143250
5	A	26	50	20120618	2	3264	64.72	-0.0455263559288468	-0.0112253272224042
5	A	26	50	20120618	2	3266	64.76	-0.0457062438939807	-0.0107121091206190
5	A	26	50	20120618	2	3268	64.8	-0.0455645396950309	-0.0107706575621013
5	A	26	50	20120618	2	3270	64.84	-0.0456870813002105	-0.0102408224509582
5	A	26	50	20120618	2	3272	64.88	-0.0460052086410664	-0.00951045185667063
5	A	26	50	20120618	2	3274	64.92	-0.0459876723928929	-0.00991449267144063
5	A	26	50	20120618	2	3276	64.96	-0.0463361346146617	-0.00871608809868563
5	A	26	50	20120618	2	3278	65	-0.0464591711945881	-0.00870237022713063
5	A	26	50	20120618	2	3280	65.04	-0.0466348165190348	-0.00879966812022193
5	A	26	50	20120618	2	3282	65.08	-0.0468105325541597	-0.00889703672399133
5	A	26	50	20120618	2	3284	65.12	-0.0469774804651979	-0.00875073633096383
5	A	26	50	20120618	2	3286	65.16	-0.0466370792607346	-0.00799483918187543
5	A	26	50	20120618	2	3288	65.2	-0.0468841423700812	-0.00864551884192323
5	A	26	50	20120618	2	3290	65.24	-0.047125972889247	-0.00778977821533133
5	A	26	50	20120618	2	3292	65.28	-0.0473634900570476	-0.00761788055682483
5	A	26	50	20120618	2	3294	65.32	-0.0475576615791614	-0.00692986565873033
5	A	26	50	20120618	2	3296	65.36	-0.047683173032822	-0.00753592688088533
5	A	26	50	20120618	2	3298	65.4	-0.0477651974194397	-0.00668160046785573
5	A	26	50	20120618	2	3300	65.44	-0.0478132806805604	-0.00628420645682893
5	A	26	50	20120618	2	3302	65.48	-0.0483330041647325	-0.00606712467500463
5	A	26	50	20120618	2	3304	65.52	-0.0482875371987022	-0.00641777892779503
5	A	26	50	20120618	2	3306	65.56	-0.0486224229702721	-0.00555963413814703
5	A	26	50	20120618	2	3308	65.6	-0.0485781580857698	-0.00506678071166001
5	A	26	50	20120618	2	3310	65.64	-0.0487773500660301	-0.00541135384613221
5	A	26	50	20120618	2	3312	65.68	-0.0488855374035516	-0.00560821237401453
5	A	26	50	20120618	2	3314	65.72	-0.0488711831358935	-0.00506748781844119
5	A	26	50	20120618	2	3316	65.76	-0.0489928055022576	-0.00482183892265699
5	A	26	50	20120618	2	3318	65.8	-0.0492122207364598	-0.00458276611993782
5	A	26	50	20120618	2	3320	65.84	-0.0494371514035553	-0.00397967474626381
5	A	26	50	20120618	2	3322	65.88	-0.0494768908046579	-0.00392395473190631
5	A	26	50	20120618	2	3324	65.92	-0.0495442073702269	-0.0034755076112778
5	A	26	50	20120618	2	3326	65.96	-0.0496123017532552	-0.00285148587688068
5	A	26	50	20120618	2	3328	66	-0.0497762798158123	-0.00243111089546528
5	A	26	50	20120618	2	3330	66.04	-0.0495273782288347	-0.00331499437194846
5	A	26	50	20120618	2	3332	66.08	-0.0498606376548079	-0.00257939118748009
5	A	26	50	20120618	2	3334	66.12	-0.0498060490113003	-0.00304466744950084
5	A	26	50	20120618	2	3336	66.16	-0.0495447023449737	-0.00256708752948744
5	A	26	50	20120618	2	3338	66.2	-0.0497916240329641	-0.00275249092751456
5	A	26	50	20120618	2	3340	66.24	-0.0497602992025575	-0.00217598676881316
5	A	26	50	20120618	2	3342	66.28	-0.0497602992025575	-0.00217598676881316
5	A	26	50	20120618	2	3344	66.32	-0.0499290855912267	-0.00135114670855906
5	A	26	50	20120618	2	3346	66.36	-0.0501724717453112	-0.00208427501929328
5	A	26	50	20120618	2	3348	66.4	-0.0501195801580784	-0.00168560821606030
5	A	26	50	20120618	2	3350	66.44	-0.0503507333648483	-0.00223693937335144
5	A	26	50	20120618	2	3352	66.48	-0.0505423593025498	-0.00188621440988292
5	A	26	50	20120618	2	3354	66.52	-0.0505784217483903	-0.00179033073035403
5	A	26	50	20120618	2	3356	66.56	-0.0506571227331364	-0.00184145455063382
5	A	26	50	20120618	2	3358	66.6	-0.0507556934184338	-0.00192022624605799
5	A	26	50	20120618	2	3360	66.64	-0.0507110042698628	-0.00198839133976438
5	A	26	50	20120618	2	3362	66.68	-0.0512403444062591	-0.00191485223452097
5	A	26	50	20120618	2	3364	66.72	-0.0508926600019496	-0.00193868173304696
5	A	26	50	20120618	2	3366	66.76	-0.0510547995868757	-0.00150600309363892
5	A	26	50	20120618	2	3368	66.8	-0.0510902256366132	-0.00224372759845084
5	A	26	50	20120618	2	3370	66.84	-0.0513750482480751	-0.00161157413607006
5	A	26	50	20120618	2	3372	66.88	-0.0514003626708416	-0.00211885254089329
5	A	26	50	20120618	2	3374	66.92	-0.0516080399324761	-0.00117437001326242
5	A	26	50	20120618	2	3376	66.96	-0.0517086612274389	-0.00146449592558326
5	A	26	50	20120618	2	3378	67	-0.0516080399324761	-0.00100579575662755
5	A	26	50	20120618	2	3380	67.04	-0.0519862006390546	-0.00159396717721853
5	A	26	50	20120618	2	3382	67.08	-0.0521724525652192	-0.00193974239321874
5	A	26	50	20120618	2	3384	67.12	-0.0523109747836536	-0.00155019726746306
5	A	26	50	20120618	2	3386	67.16	-0.0520870340660518	-0.00227575953563859
5	A	26	50	20120618	2	3388	67.2	-0.0524207884667719	-0.00159877550333059
5	A	26	50	20120618	2	3390	67.24	-0.0523502192100095	-0.00196562250141017
5	A	26	50	20120618	2	3392	67.28	-0.052699176406525	-0.00141966535565604
5	A	26	50	20120618	2	3394	67.32	-0.0526356075068964	-0.00220321037988885
5	A	26	50	20120618	2	3396	67.36	-0.053074013711232	-0.00195204605121138
5	A	26	50	20120618	2	3398	67.4	-0.0531306529644051	-0.00148585055037509
5	A	26	50	20120618	2	3400	67.44	-0.0529334408831321	-0.00256284488880033
5	A	26	50	20120618	2	3402	67.48	-0.0529308952987199	-0.00168235552486684
5	A	26	50	20120618	2	3404	67.52	-0.0529625029718389	-0.00187405217324652
5	A	26	50	20120618	2	3406	67.56	-0.0530745086859789	-0.00208674989302742
5	A	26	50	20120618	2	3408	67.6	-0.0527908174453668	-0.00234300539052943
5	A	26	50	20120618	2	3410	67.64	-0.0528758116804654	-0.00268284090956768
5	A	26	50	20120618	2	3412	67.68	-0.0531677760704174	-0.00175844021452251
5	A	26	50	20120618	2	3414	67.72	-0.0528842969618397	-0.00201448357999016
5	A	26	50	20120618	2	3416	67.76	-0.0528578511682233	-0.00205493008787402
5	A	26	50	20120618	2	3418	67.8	-0.0527763217563525	-0.0021753503727101
5	A	26	50	20120618	2	3420	67.84	-0.0527971814063975	-0.00248584096032911
5	A	26	50	20120618	2	3422	67.88	-0.0527401178891557	-0.00239554342437159
5	A	26	50	20120618	2	3424	67.92	-0.0530713974161416	-0.00187263795968414
5	A	26	50	20120618	2	3426	67.96	-0.0529924135886831	-0.00170441725643986
5	A	26	50	20120618	2	3428	68	-0.0530303145121547	-0.00129811369997008
5	A	26	50	20120618	2	3430	68.04	-0.0528754581270748	-0.00170088172253392
5	A	26	50	20120618	2	3432	68.08	-0.0531570987580214	-0.00165866744769709
5	A	26	50	20120618	2	3434	68.12	-0.0530820040178594	-0.00040440143922839
5	A	26	50	20120618	2	3436	68.16	-0.0532190413120534	-8.70448447639997e-06
5	A	26	50	20120618	2	3438	68.2	-0.0535402092120683	-0.000572127167725841
5	A	26	50	20120618	2	3440	68.24	-0.0536229407054671	-7.00813530833903e-05
5	A	26	50	20120618	2	3442	68.28	-0.0540993185439525	0.000776679017387509
5	A	26	50	20120618	2	3444	68.32	-0.0540556193448752	0.000734818295941259
5	A	26	50	20120618	2	3446	68.36	-0.0543114505783085	0.000518443620898179
5	A	26	50	20120618	2	3448	68.4	-0.0543311081468255	0.00095204149912176
5	A	26	50	20120618	2	3450	68.44	-0.0544450230492746	0.00156842648028207
5	A	26	50	20120618	2	3452	68.48	-0.0543209965198545	0.00169627138632061
5	A	26	50	20120618	2	3454	68.52	-0.054427981775848	0.00201142887869545
5	A	26	50	20120618	2	3456	68.56	-0.0543185216461203	0.00188655382113791
5	A	26	50	20120618	2	3458	68.6	-0.0544540033053957	0.00214309216135239
5	A	26	50	20120618	2	3460	68.64	-0.0543579074938324	0.00279751948734054
5	A	26	50	20120618	2	3462	68.68	-0.0544553468082799	0.00323210731505779
5	A	26	50	20120618	2	3464	68.72	-0.0546220118766056	0.00274908267282926
5	A	26	50	20120618	2	3466	68.76	-0.0547404522624544	0.00322291492690236
5	A	26	50	20120618	2	3468	68.8	-0.0547374117032953	0.00290818169859624
5	A	26	50	20120618	2	3470	68.84	-0.0544672262022039	0.00360871238671774
5	A	26	50	20120618	2	3472	68.88	-0.0546500133051406	0.00402611751965216
5	A	26	50	20120618	2	3474	68.92	-0.0544924699142922	0.00387126113457231
5	A	26	50	20120618	2	3476	68.96	-0.0548610139686467	0.00455178070078624
5	A	26	50	20120618	2	3478	69	-0.054574565011588	0.00508783835160375
5	A	26	50	20120618	2	3480	69.04	-0.0550868638745576	0.00531715308074256
5	A	26	50	20120618	2	3482	69.08	-0.05507399453114	0.00649604150633677
5	A	26	50	20120618	2	3484	69.12	-0.0551288660173601	0.00604533164400847
5	A	26	50	20120618	2	3486	69.16	-0.055222345533833	0.00658230853364152
5	A	26	50	20120618	2	3488	69.2	-0.0550378613746214	0.00713929654518218
5	A	26	50	20120618	2	3490	69.24	-0.0553346340906854	0.0077621869087294
5	A	26	50	20120618	2	3492	69.28	-0.055578727351551	0.00723807936251393
5	A	26	50	20120618	2	3494	69.32	-0.0555682621711894	0.00806680851006456
5	A	26	50	20120618	2	3496	69.36	-0.0556133755838292	0.00800826006858232
5	A	26	50	20120618	2	3498	69.4	-0.0556691663088648	0.0072872232838064
5	A	26	50	20120618	2	3500	69.44	-0.0556319724921744	0.00833289279182506
5	A	26	50	20120618	2	3502	69.48	-0.0555447862260541	0.00782073535021164
5	A	26	50	20120618	2	3504	69.52	-0.0557543019653196	0.00874499462390059
5	A	26	50	20120618	2	3506	69.56	-0.05575691826041	0.00942077657468057
5	A	26	50	20120618	2	3508	69.6	-0.0559173607890612	0.009244636275487
5	A	26	50	20120618	2	3510	69.64	-0.0560573679317362	0.0102883258845183
5	A	26	50	20120618	2	3512	69.68	-0.0562451047821412	0.0101028517758131
5	A	26	50	20120618	2	3514	69.72	-0.0562383165570418	0.0102685976053232
5	A	26	50	20120618	2	3516	69.76	-0.0564741366685675	0.00976534970915277
5	A	26	50	20120618	2	3518	69.8	-0.0565586359289193	0.0105648753466404
5	A	26	50	20120618	2	3520	69.84	-0.0568261344242422	0.011445435421252
5	A	26	50	20120618	2	3522	69.88	-0.0569703842076043	0.0113122165036765
5	A	26	50	20120618	2	3524	69.92	-0.0571700004519332	0.0119274701139869
5	A	26	50	20120618	2	3526	69.96	-0.0572260740196813	0.0119719471305235
5	A	26	50	20120618	2	3528	70	-0.0574837437307457	0.0121475924549702
5	A	26	50	20120618	2	3530	70.04	-0.0575936281245421	0.0124533454271553
5	A	26	50	20120618	2	3532	70.08	-0.0577086743978411	0.0120178383606225
5	A	26	50	20120618	2	3534	70.12	-0.0577684249208514	0.0127951608451809
5	A	26	50	20120618	2	3536	70.16	-0.0579393326298642	0.0132145458771026
5	A	26	50	20120618	2	3538	70.2	-0.0582047805155216	0.0132791754369031
5	A	26	50	20120618	2	3540	70.24	-0.0582706121568501	0.0138034951151529
5	A	26	50	20120618	2	3542	70.28	-0.0585148468390719	0.0145387447462307
5	A	26	50	20120618	2	3544	70.32	-0.0585806784804004	0.0151405633276986
5	A	26	50	20120618	2	3546	70.36	-0.0584760973874629	0.0148652866577827
5	A	26	50	20120618	2	3548	70.4	-0.0590274992554322	0.0155784745572874
5	A	26	50	20120618	2	3550	70.44	-0.0590907146016702	0.0162044054799937
5	A	26	50	20120618	2	3552	70.48	-0.0592833304888655	0.0169496960273644
5	A	26	50	20120618	2	3554	70.52	-0.0595156857771634	0.0170581662075984
5	A	26	50	20120618	2	3556	70.56	-0.0599470209136871	0.0183708392361931
5	A	26	50	20120618	2	3558	70.6	-0.0597598497487071	0.0187485049680248
5	A	26	50	20120618	2	3560	70.64	-0.0598256813900355	0.0182115987890699
5	A	26	50	20120618	2	3562	70.68	-0.0600038015882164	0.0178711268739286
5	A	26	50	20120618	2	3564	70.72	-0.0598810478510024	0.0188377418438106
5	A	26	50	20120618	2	3566	70.76	-0.0598456925119431	0.0185937900043012
5	A	26	50	20120618	2	3568	70.8	-0.0598103371728838	0.0183496967434356
5	A	26	50	20120618	2	3570	70.84	-0.0601595772121118	0.0181456964370633
5	A	26	50	20120618	2	3572	70.88	-0.060157314470412	0.0186830975907651
5	A	26	50	20120618	2	3574	70.92	-0.0600918363824742	0.0183988406647281
5	A	26	50	20120618	2	3576	70.96	-0.0599770022412095	0.0185982447770227
5	A	26	50	20120618	2	3578	71	-0.0598448439838057	0.0187820218294531
5	A	26	50	20120618	2	3580	71.04	-0.0598295704773321	0.0184161647808671
5	A	26	50	20120618	2	3582	71.08	-0.0599319595392479	0.0176918045942196
5	A	26	50	20120618	2	3584	71.12	-0.0602355911910894	0.0176667730141656
5	A	26	50	20120618	2	3586	71.16	-0.060473744754993	0.0179110076963875
5	A	26	50	20120618	2	3588	71.2	-0.0604489253069734	0.0177552320724921
5	A	26	50	20120618	2	3590	71.24	-0.0602864321686567	0.0176044769067431
5	A	26	50	20120618	2	3592	71.28	-0.0605086051193055	0.0174940268275218
5	A	26	50	20120618	2	3594	71.32	-0.0603200904514412	0.0178183059973739
5	A	26	50	20120618	2	3596	71.36	-0.0601764063535041	0.0171728589275068
5	A	26	50	20120618	2	3598	71.4	-0.0603749619376612	0.0175876477653509
5	A	26	50	20120618	2	3600	71.44	-0.0599914272195457	0.0172497921452999
5	A	26	50	20120618	2	3602	71.48	-0.0599088371475031	0.0173777784726947
5	A	26	50	20120618	2	3604	71.52	-0.0600548546978181	0.0173931226898464
5	A	26	50	20120618	2	3606	71.56	-0.0596719563758056	0.0167121081488857
5	A	26	50	20120618	2	3608	71.6	-0.0598830277499898	0.0172221442701555
5	A	26	50	20120618	2	3610	71.64	-0.0597668501058408	0.0173134317556067
5	A	26	50	20120618	2	3612	71.68	-0.059724070145579	0.0176353774730810
5	A	26	50	20120618	2	3614	71.72	-0.0596313684465655	0.0159997687775184
5	A	26	50	20120618	2	3616	71.76	-0.0597515765993672	0.0163820307034278
5	A	26	50	20120618	2	3618	71.8	-0.0595402930931486	0.0173380390715920
5	A	26	50	20120618	2	3620	71.84	-0.0593779413761882	0.0168724799668588
5	A	26	50	20120618	2	3622	71.88	-0.0592209636707648	0.0178805313941183
5	A	26	50	20120618	2	3624	71.92	-0.0595950231580125	0.0188950882037648
5	A	26	50	20120618	2	3626	71.96	-0.059234186567573	0.0192945328244571
5	A	26	50	20120618	2	3628	72	-0.0592911086634585	0.0185716575620501
5	A	26	50	20120618	2	3630	72.04	-0.0593835275197596	0.0193530812659393
5	A	26	50	20120618	2	3632	72.08	-0.0596863813541418	0.0193334944081005
5	A	26	50	20120618	2	3634	72.12	-0.0595052913074799	0.0210583399794488
5	A	26	50	20120618	2	3636	72.16	-0.0593922249331682	0.0218283085534828
5	A	26	50	20120618	2	3638	72.2	-0.0595681531003274	0.0215570623922197
5	A	26	50	20120618	2	3640	72.24	-0.0595848408203634	0.0214863517141010
5	A	26	50	20120618	2	3642	72.28	-0.0600511777425559	0.0219634366593676
5	A	26	50	20120618	2	3644	72.32	-0.0598041146332093	0.0223555980802136
5	A	26	50	20120618	2	3646	72.36	-0.059997013363117	0.0217855285932210
5	A	26	50	20120618	2	3648	72.4	-0.06013108080883	0.0218362988601102
5	A	26	50	20120618	2	3650	72.44	-0.0603699414795148	0.0221085349708671
5	A	26	50	20120618	2	3652	72.48	-0.0603067968439549	0.0226383700820101
5	A	26	50	20120618	2	3654	72.52	-0.0602231461117405	0.0226910495372085
5	A	26	50	20120618	2	3656	72.56	-0.060364072493231	0.0222641691734062
5	A	26	50	20120618	2	3658	72.6	-0.0600764921653224	0.0221153231959664
5	A	26	50	20120618	2	3660	72.64	-0.0600554910939212	0.0226188539348494
5	A	26	50	20120618	2	3662	72.68	-0.0600764921653224	0.0221153231959664
5	A	26	50	20120618	2	3664	72.72	-0.0602621076953839	0.0226402085596412
5	A	26	50	20120618	2	3666	72.76	-0.0601087362345445	0.0222954940038128
5	A	26	50	20120618	2	3668	72.8	-0.0602811995784759	0.0219561534595214
5	A	26	50	20120618	2	3670	72.84	-0.0600867452136496	0.0220104592603165
5	A	26	50	20120618	2	3672	72.88	-0.0599215650695644	0.0223409609698431
5	A	26	50	20120618	2	3674	72.92	-0.0602010843801675	0.0220030346391140
5	A	26	50	20120618	2	3676	72.96	-0.0598707240919971	0.0219550927993496
5	A	26	50	20120618	2	3678	73	-0.0598624509426572	0.0221530119874037
5	A	26	50	20120618	2	3680	73.04	-0.0598591982514638	0.0222305108906217
5	A	26	50	20120618	2	3682	73.08	-0.060101311613342	0.0214395412451865
5	A	26	50	20120618	2	3684	73.12	-0.0597101401419896	0.0215979331641723
5	A	26	50	20120618	2	3686	73.16	-0.0596841893231201	0.0212209745391217
5	A	26	50	20120618	2	3688	73.2	-0.0596544201276322	0.0202738050057223
5	A	26	50	20120618	2	3690	73.24	-0.0600395104806663	0.0210906547593490
5	A	26	50	20120618	2	3692	73.28	-0.0600396519020226	0.0215977917428160
5	A	26	50	20120618	2	3694	73.32	-0.0600919778038304	0.0210480869311216
5	A	26	50	20120618	2	3696	73.36	-0.0601021601414795	0.0215082720243178
5	A	26	50	20120618	2	3698	73.4	-0.0604089030631582	0.0211146963899094
5	A	26	50	20120618	2	3700	73.44	-0.0604324497189717	0.0215678811259718
5	A	26	50	20120618	2	3702	73.48	-0.0604115900689267	0.0209865686411584
5	A	26	50	20120618	2	3704	73.52	-0.0610233788560093	0.0204279542840210
5	A	26	50	20120618	2	3706	73.56	-0.0614321572862132	0.0208655826708974
5	A	26	50	20120618	2	3708	73.6	-0.0613610223440259	0.0197173826796066
5	A	26	50	20120618	2	3710	73.64	-0.0615354655869446	0.0199137462327421
5	A	26	50	20120618	2	3712	73.68	-0.0618726141002144	0.0200568646452543
5	A	26	50	20120618	2	3714	73.72	-0.0618240358643468	0.0195366461863353
5	A	26	50	20120618	2	3716	73.76	-0.0627557197592382	0.0190091445275702
5	A	26	50	20120618	2	3718	73.8	-0.0633096672116198	0.0190828250541698
5	A	26	50	20120618	2	3720	73.84	-0.0637530938741019	0.0186498635720493
5	A	26	50	20120618	2	3722	73.88	-0.0646523922784149	0.0178627123032324
5	A	26	50	20120618	2	3724	73.92	-0.0649715802794425	0.0181929311700465
5	A	26	50	20120618	2	3726	73.96	-0.0654199566893929	0.0176639445870409
5	A	26	50	20120618	2	3728	74	-0.0666443827916955	0.0170500344796147
5	A	26	50	20120618	2	3730	74.04	-0.0673768747063267	0.0167935668500784
5	A	26	50	20120618	2	3732	74.08	-0.0679451057156882	0.0163698684667914
5	A	26	50	20120618	2	3734	74.12	-0.0689852597908136	0.0165841218214909
5	A	26	50	20120618	2	3736	74.16	-0.0693497733365152	0.0162631660535103
5	A	26	50	20120618	2	3738	74.2	-0.0701690979638761	0.0172537519432746
5	A	26	50	20120618	2	3740	74.24	-0.0705112669352923	0.0176341046808748
5	A	26	50	20120618	2	3742	74.28	-0.0710415263105041	0.0169967893389914
5	A	26	50	20120618	2	3744	74.32	-0.0716416478356971	0.0173297659222521
5	A	26	50	20120618	2	3746	74.36	-0.0722801652591085	0.0166923798696906
5	A	26	50	20120618	2	3748	74.4	-0.0726617200782368	0.0181094218591884
5	A	26	50	20120618	2	3750	74.44	-0.0734391839841514	0.0180623992582395
5	A	26	50	20120618	2	3752	74.48	-0.0737765446294555	0.0180979667293332
5	A	26	50	20120618	2	3754	74.52	-0.0742013036729143	0.0182770768770078
5	A	26	50	20120618	2	3756	74.56	-0.0746800856744557	0.0187869715769214
5	A	26	50	20120618	2	3758	74.6	-0.074526502081582	0.0184645308847003
5	A	26	50	20120618	2	3760	74.64	-0.0745824342279738	0.0182506310833914
5	A	26	50	20120618	2	3762	74.68	-0.0746631151117072	0.0186367820965974
5	A	26	50	20120618	2	3764	74.72	-0.0747258354831985	0.0191147155700013
5	A	26	50	20120618	2	3766	74.76	-0.0746638929291665	0.0183796073602798
5	A	26	50	20120618	2	3768	74.8	-0.0748521247543184	0.0183339282622151
5	A	26	50	20120618	2	3770	74.84	-0.0747438667061187	0.0183078360219894
5	A	26	50	20120618	2	3772	74.88	-0.0748174765220402	0.0188052856425541
5	A	26	50	20120618	2	3774	74.92	-0.0748610342997613	0.0180840367257438
5	A	26	50	20120618	2	3776	74.96	-0.0746785300395371	0.0183805265990953
5	A	26	50	20120618	2	3778	75	-0.0747783028063625	0.0184223166098635
5	A	26	50	20120618	2	3780	75.04	-0.0746423261723403	0.0182074268590609
5	A	26	50	20120618	2	3782	75.08	-0.074571827626256	0.0181273116607524
5	A	26	50	20120618	2	3784	75.12	-0.0747919499672394	0.0173751621776043
5	A	26	50	20120618	2	3786	75.16	-0.0741658776231768	0.0182604598676499
5	A	26	50	20120618	2	3788	75.2	-0.0740303252532234	0.0183279885652532
5	A	26	50	20120618	2	3790	75.24	-0.0744042433191148	0.0178291954418042
5	A	26	50	20120618	2	3792	75.28	-0.074264872572543	0.0175242202870784
5	A	26	50	20120618	2	3794	75.32	-0.0742354569304456	0.0182802588575231
5	A	26	50	20120618	2	3796	75.36	-0.0741327143151392	0.0181236347054903
5	A	26	50	20120618	2	3798	75.4	-0.0738395478436592	0.0175200483570694
5	A	26	50	20120618	2	3800	75.44	-0.0738798529301869	0.0173352106444673
5	A	26	50	20120618	2	3802	75.48	-0.0739251784748609	0.0170743589528876
5	A	26	50	20120618	2	3804	75.52	-0.0742274666238182	0.0170672171743976
5	A	26	50	20120618	2	3806	75.56	-0.0749254517275274	0.0168145679214796
5	A	26	50	20120618	2	3808	75.6	-0.0755041479172505	0.0163372708441787
5	A	26	50	20120618	2	3810	75.64	-0.0756789447135598	0.0172722074302635
5	A	26	50	20120618	2	3812	75.68	-0.0765435948855947	0.0163884653751366
5	A	26	50	20120618	2	3814	75.72	-0.076767818445909	0.0166235783798811
5	A	26	50	20120618	2	3816	75.76	-0.0777917090650671	0.0156370229987697
5	A	26	50	20120618	2	3818	75.8	-0.0784325599408565	0.0153566551600292
5	A	26	50	20120618	2	3820	75.84	-0.0794215901957021	0.0150290525883055
5	A	26	50	20120618	2	3822	75.88	-0.0803030695091292	0.0138614778712102
5	A	26	50	20120618	2	3824	75.92	-0.080762971759613	0.0141973535922738
5	A	26	50	20120618	2	3826	75.96	-0.0814376930502212	0.013635486543943
5	A	26	50	20120618	2	3828	76	-0.0820395823423672	0.0130269504480538
5	A	26	50	20120618	2	3830	76.04	-0.0827055355088887	0.0122485673033237
5	A	26	50	20120618	2	3832	76.08	-0.0828647759560119	0.0113892911428258
5	A	26	50	20120618	2	3834	76.12	-0.0835221024198029	0.0108220500829579
5	A	26	50	20120618	2	3836	76.16	-0.0834476440757439	0.0105426721937112
5	A	26	50	20120618	2	3838	76.2	-0.0842221381331776	0.0106287270889815
5	A	26	50	20120618	2	3840	76.24	-0.0846143702647017	0.00943873708692272
5	A	26	50	20120618	2	3842	76.28	-0.085793400111652	0.00890784131560785
5	A	26	50	20120618	2	3844	76.32	-0.086490465976546	0.00822675606396898
5	A	26	50	20120618	2	3846	76.36	-0.087210300679794	0.00769982009062876
5	A	26	50	20120618	2	3848	76.4	-0.088277819787351	0.00617536858106867
5	A	26	50	20120618	2	3850	76.44	-0.088878789840682	0.00578723766887538
5	A	26	50	20120618	2	3852	76.48	-0.089656253746596	0.00612968948300402
5	A	26	50	20120618	2	3854	76.52	-0.090645991108223	0.00502455229468756
5	A	26	50	20120618	2	3856	76.56	-0.091418646688026	0.00455383131045169
5	A	26	50	20120618	2	3858	76.6	-0.092118470269366	0.00455574049876089
5	A	26	50	20120618	2	3860	76.64	-0.09308763082366	0.00311126276615302
5	A	26	50	20120618	2	3862	76.68	-0.09352851190173	0.00284503706303628
5	A	26	50	20120618	2	3864	76.72	-0.094044841273352	0.00240705512276933
5	A	26	50	20120618	2	3866	76.76	-0.094530552921349	0.00209401895073803
5	A	26	50	20120618	2	3868	76.8	-0.095344008562426	0.000984426989700119
5	A	26	50	20120618	2	3870	76.84	-0.095821517771762	0.00097049698611074
5	A	26	50	20120618	2	3872	76.88	-0.095450003868926	0.00155697135042686
5	A	26	50	20120618	2	3874	76.92	-0.095854327526409	0.00057649708763358
5	A	26	50	20120618	2	3876	76.96	-0.095966686793939	0.000535414183646669
5	A	26	50	20120618	2	3878	77	-0.096152302324001	0.0010306010625116
5	A	26	50	20120618	2	3880	77.04	-0.096530392319901	0.00036867840464286
5	A	26	50	20120618	2	3882	77.08	-0.096808143863551	3.32269476479592e-05
5	A	26	50	20120618	2	3884	77.12	-0.097348868419125	0.000688785644486009
5	A	26	50	20120618	2	3886	77.16	-0.098101088612951	-0.0001557826949632
5	A	26	50	20120618	2	3888	77.2	-0.098073228605772	0.000331272455918089
5	A	26	50	20120618	2	3890	77.24	-0.098778001934581	-0.000580966002490671
5	A	26	50	20120618	2	3892	77.28	-0.099437732561428	0.000309564277735659
5	A	26	50	20120618	2	3894	77.32	-0.10008636161181	-2.03010356878506e-05
5	A	26	50	20120618	2	3896	77.36	-0.100510979233913	-0.00051916486981496
5	A	26	50	20120618	2	3898	77.4	-0.100601913165973	6.39153819514595e-05
5	A	26	50	20120618	2	3900	77.44	-0.100866229680781	-0.00047786983379367
5	A	26	50	20120618	2	3902	77.48	-0.100742627415429	9.34724454050694e-05
5	A	26	50	20120618	2	3904	77.52	-0.101172194785	-0.0005140029903123
5	A	26	50	20120618	2	3906	77.56	-0.101533172796796	-0.000679536687788071
5	A	26	50	20120618	2	3908	77.6	-0.101696655884606	-0.000461040692401431
5	A	26	50	20120618	2	3910	77.64	-0.102300100811671	-0.00112501395993559
5	A	26	50	20120618	2	3912	77.68	-0.102236178358652	-0.00149002248038411
5	A	26	50	20120618	2	3914	77.72	-0.102396833019337	-0.00111426593686156
5	A	26	50	20120618	2	3916	77.76	-0.102269978062792	-0.000481971053124561
5	A	26	50	20120618	2	3918	77.8	-0.10275455833994	-0.00156886488648639
5	A	26	50	20120618	2	3920	77.84	-0.102795782665283	-0.00151689253806919
5	A	26	50	20120618	2	3922	77.88	-0.103395409215729	-0.00234604594968853
5	A	26	50	20120618	2	3924	77.92	-0.103489100864236	-0.00262103977689198
5	A	26	50	20120618	2	3926	77.96	-0.103974034694774	-0.00306411288598347
5	A	26	50	20120618	2	3928	78	-0.104411592370972	-0.00427015421197524
5	A	26	50	20120618	2	3930	78.04	-0.104665797258809	-0.00487833675447378
5	A	26	50	20120618	2	3932	78.08	-0.104995945414945	-0.00520410084856643
5	A	26	50	20120618	2	3934	78.12	-0.105596844757597	-0.00621413217481333
5	A	26	50	20120618	2	3936	78.16	-0.106139549212158	-0.00692074398125303
5	A	26	50	20120618	2	3938	78.2	-0.106465878991675	-0.00779140456092803
5	A	26	50	20120618	2	3940	78.24	-0.107099163824906	-0.00818384882448653
5	A	26	50	20120618	2	3942	78.28	-0.107610472738382	-0.00947424798947393
5	A	26	50	20120618	2	3944	78.32	-0.108044777723387	-0.0111158670926765
5	A	26	50	20120618	2	3946	78.36	-0.108491669209097	-0.0109617178143779
5	A	26	50	20120618	2	3948	78.4	-0.109146803641866	-0.0114894316051774
5	A	26	50	20120618	2	3950	78.44	-0.109791826447664	-0.0125486775633948
5	A	26	50	20120618	2	3952	78.48	-0.110140854354858	-0.0125772446773548
5	A	26	50	20120618	2	3954	78.52	-0.110772229999779	-0.0138126309347658
5	A	26	50	20120618	2	3956	78.56	-0.111268548249494	-0.0136627950078324
5	A	26	50	20120618	2	3958	78.6	-0.111573452693542	-0.0142120755554581
5	A	26	50	20120618	2	3960	78.64	-0.111996161127335	-0.0153803573793345
5	A	26	50	20120618	2	3962	78.68	-0.112651295560105	-0.0159584171729545
5	A	26	50	20120618	2	3964	78.72	-0.112870145108882	-0.0157098691393674
5	A	26	50	20120618	2	3966	78.76	-0.112806505498575	-0.0158357341464186
5	A	26	50	20120618	2	3968	78.8	-0.113655387189389	-0.0169200823953682
5	A	26	50	20120618	2	3970	78.84	-0.113782171435256	-0.0175145470663117
5	A	26	50	20120618	2	3972	78.88	-0.11379892986597	-0.0170862524889470
5	A	26	50	20120618	2	3974	78.92	-0.114299844309763	-0.0184662420831107
5	A	26	50	20120618	2	3976	78.96	-0.114523007209905	-0.0192966682869362
5	A	26	50	20120618	2	3978	79	-0.11475210980701	-0.0193306094124331
5	A	26	50	20120618	2	3980	79.04	-0.115189172508461	-0.0195271143869249
5	A	26	50	20120618	2	3982	79.08	-0.115416436627935	-0.0198924057500858
5	A	26	50	20120618	2	3984	79.12	-0.115771828496159	-0.0197972291773381
5	A	26	50	20120618	2	3986	79.16	-0.116363535450656	-0.0201205183976966
5	A	26	50	20120618	2	3988	79.2	-0.117127988591797	-0.0215424394239846
5	A	26	50	20120618	2	3990	79.24	-0.117987618305685	-0.0220899522046574
5	A	26	50	20120618	2	3992	79.28	-0.11871996879896	-0.0226728203243895
5	A	26	50	20120618	2	3994	79.32	-0.119607387809349	-0.0228545467671544
5	A	26	50	20120618	2	3996	79.36	-0.120227025481703	-0.0228642341300567
5	A	26	50	20120618	2	3998	79.4	-0.120346597238402	-0.0231462990250720
5	A	26	50	20120618	2	4000	79.44	-0.120826581321471	-0.0234667598183057
5	A	26	50	20120618	2	4002	79.48	-0.121494797229692	-0.0247331880634108
5	A	26	50	20120618	2	4004	79.52	-0.121739314754627	-0.0240304653442676
5	A	26	50	20120618	2	4006	79.56	-0.121737334855639	-0.0244369103220937
5	A	26	50	20120618	2	4008	79.6	-0.121710394087276	-0.0251285314647722
5	A	26	50	20120618	2	4010	79.64	-0.1214479160501	-0.0253570683764517
5	A	26	50	20120618	2	4012	79.68	-0.121444734069584	-0.0254649021605827
5	A	26	50	20120618	2	4014	79.72	-0.12123931954965	-0.0245318747628070
5	A	26	50	20120618	2	4016	79.76	-0.121202691418384	-0.0254962269909892
5	A	26	50	20120618	2	4018	79.8	-0.121199297305834	-0.0262788527764065
5	A	26	50	20120618	2	4020	79.84	-0.121265836053944	-0.0270778127284692
5	A	26	50	20120618	2	4022	79.88	-0.121179781158674	-0.0273109458342264
5	A	26	50	20120618	2	4024	79.92	-0.120977053644507	-0.0282363364787652
[truncated: 1,339 more rows]
