# Supplementary material for: How Do Ants Make Sense of Gravity? A Boltzmann Walker Analysis of Lasius niger Trajectories on Various Inclines
Source: PLoS One. 2013 Oct 29;8(10):e76531. doi: 10.1371/journal.pone.0076531 (PMC3812222; doi:10.1371/journal.pone.0076531)
Supplement: Dataset S5 — Trajectories for . (ZIP) [file pone.0076531.s009.zip › Incline5/5-A-26-50-20120618-03.txt]

Pente	Colonie	Temperature	Humidite	Date	Indiv	Frame	Time	X	Y
5	A	26	50	20120618	3	28	0	0	0
5	A	26	50	20120618	3	30	0.0399999999999999	-0.00115022938775272	0.0001570272028981
5	A	26	50	20120618	3	32	0.08	-0.0022698622650835	-0.0024186092475739
5	A	26	50	20120618	3	34	0.12	-0.00294866356181915	-0.0019363836360081
5	A	26	50	20120618	3	36	0.16	-0.0035156076368389	-0.0018139268836422
5	A	26	50	20120618	3	38	0.2	-0.00445634249852948	-0.002551014992351
5	A	26	50	20120618	3	40	0.24	-0.00590844284223855	-0.0007901918279759
5	A	26	50	20120618	3	42	0.28	-0.00660505615879229	-0.0007821590949416
5	A	26	50	20120618	3	44	0.32	-0.00673572242088776	-0.0006605437996454
5	A	26	50	20120618	3	46	0.36	-0.00667674264426899	0.0007851996541008
5	A	26	50	20120618	3	48	0.4	-0.00687625282258077	0.00155378936991155
5	A	26	50	20120618	3	50	0.44	-0.00644278929464561	0.0010622016645629
5	A	26	50	20120618	3	52	0.48	-0.00561249037004074	0.00185969083452067
5	A	26	50	20120618	3	54	0.52	-0.00542348779849739	0.00236161644101031
5	A	26	50	20120618	3	56	0.56	-0.00504218046674254	0.00394161118823259
5	A	26	50	20120618	3	58	0.6	-0.00477698713952634	0.00425600500528376
5	A	26	50	20120618	3	60	0.64	-0.00484107222710527	0.00554219688492303
5	A	26	50	20120618	3	62	0.68	-0.00443899575497342	0.00776109655007285
5	A	26	50	20120618	3	64	0.72	-0.00396844023372433	0.00864087456458447
5	A	26	50	20120618	3	66	0.76	-0.00421282199415665	0.0104626701324877
5	A	26	50	20120618	3	68	0.8	-0.00509083648435598	0.00975761396096663
5	A	26	50	20120618	3	70	0.84	-0.00534803950494478	0.0117544693689018
5	A	26	50	20120618	3	72	0.88	-0.0051432896653844	0.0128287201330160
5	A	26	50	20120618	3	74	0.92	-0.00509587108463803	0.0113943398852435
5	A	26	50	20120618	3	76	0.96	-0.0045273289482928	0.0117610737462381
5	A	26	50	20120618	3	78	1	-0.00402470330608978	0.0112982440736803
5	A	26	50	20120618	3	80	1.04	-0.00399423407488845	0.0104730858153746
5	A	26	50	20120618	3	82	1.08	-0.00346756680212509	0.0113553005198542
5	A	26	50	20120618	3	84	1.12	-0.00281551606202851	0.0116549858087499
5	A	26	50	20120618	3	86	1.16	-0.00244262754361047	0.0113770928437436
5	A	26	50	20120618	3	88	1.2	-0.00227834047538993	0.0117702661343935
5	A	26	50	20120618	3	90	1.24	-0.00174754044633324	0.0117094596181162
5	A	26	50	20120618	3	92	1.28	-0.00162872641819025	0.0112651026788818
5	A	26	50	20120618	3	94	1.32	-0.000366864675749111	0.0113035466674324
5	A	26	50	20120618	3	96	1.36	0.00097994393270738	0.0110678404000984
5	A	26	50	20120618	3	98	1.4	0.00173381168533379	0.0108189458841886
5	A	26	50	20120618	3	100	1.44	0.00306717465834602	0.0105557324559597
5	A	26	50	20120618	3	102	1.48	0.00470788159380097	0.00971817154471204
5	A	26	50	20120618	3	104	1.52	0.00535763494396548	0.0108769710666527
5	A	26	50	20120618	3	106	1.56	0.00568750025738901	0.00864859475642146
5	A	26	50	20120618	3	108	1.6	0.00753933513557064	0.0100852306748260
5	A	26	50	20120618	3	110	1.64	0.00853308179264678	0.0104252288284239
5	A	26	50	20120618	3	112	1.68	0.00977802106267164	0.00956549304851824
5	A	26	50	20120618	3	114	1.72	0.0110709516699356	0.00926485952942897
5	A	26	50	20120618	3	116	1.76	0.0114431019688740	0.00807331389245152
5	A	26	50	20120618	3	118	1.8	0.0118053881282150	0.00726335842994139
5	A	26	50	20120618	3	120	1.84	0.0118140713994879	0.0069807137073655
5	A	26	50	20120618	3	122	1.88	0.0119081873120639	0.00750574049239651
5	A	26	50	20120618	3	124	1.92	0.0125084926850200	0.00601272695032799
5	A	26	50	20120618	3	126	1.96	0.0125527858537935	0.00487756600808235
5	A	26	50	20120618	3	128	2	0.0131322315767047	0.00345377821989199
5	A	26	50	20120618	3	130	2.04	0.0133353126442614	0.00255490407964765
5	A	26	50	20120618	3	132	2.08	0.0141137452864663	0.0018554835491726
5	A	26	50	20120618	3	134	2.12	0.0147480059270550	0.000517481955675799
5	A	26	50	20120618	3	136	2.16	0.0152954974945243	-0.0002734381922848
5	A	26	50	20120618	3	138	2.2	0.0153829241769502	-0.000288966257199701
5	A	26	50	20120618	3	140	2.24	0.0160524835880557	-0.000119755604461700
5	A	26	50	20120618	3	142	2.28	0.0160970171731349	-0.0015629746869991
5	A	26	50	20120618	3	144	2.32	0.0161416568242312	-0.0018287549128437
5	A	26	50	20120618	3	146	2.36	0.0151943812248146	-0.0012915305358372
5	A	26	50	20120618	3	148	2.4	0.0145786397108252	-0.0016146712637716
5	A	26	50	20120618	3	150	2.44	0.0143575344914160	-0.00110703223449
5	A	26	50	20120618	3	152	2.48	0.0137001380240536	-0.0022417257791533
5	A	26	50	20120618	3	154	2.52	0.0130240357539017	-0.0023710930860917
5	A	26	50	20120618	3	156	2.56	0.0129589458675867	-0.0041876864694058
5	A	26	50	20120618	3	158	2.6	0.0124536438262169	-0.0033616478631575
5	A	26	50	20120618	3	160	2.64	0.0119576282182044	-0.0033437382626037
5	A	26	50	20120618	3	162	2.68	0.0116273174275088	-0.0063097188694941
5	A	26	50	20120618	3	164	2.72	0.0109928800102248	-0.0049911273571408
5	A	26	50	20120618	3	166	2.76	0.0109852008305811	-0.0056476477192013
5	A	26	50	20120618	3	168	2.8	0.0103662702650085	-0.008309551196978
5	A	26	50	20120618	3	170	2.84	0.00986588615130184	-0.0089857220564877
5	A	26	50	20120618	3	172	2.88	0.00941509850722764	-0.0091357064758452
5	A	26	50	20120618	3	174	2.92	0.00923791876106574	-0.0097027849011533
5	A	26	50	20120618	3	176	2.96	0.00906723025515514	-0.0089545174342339
5	A	26	50	20120618	3	178	3	0.00895617913516974	-0.007948056997232
5	A	26	50	20120618	3	180	3.04	0.00857874674857581	-0.0081349948169743
5	A	26	50	20120618	3	182	3.08	0.00810820254103522	-0.0080209031378299
5	A	26	50	20120618	3	184	3.12	0.00823723538646614	-0.0077576614253298
5	A	26	50	20120618	3	186	3.16	0.0070493313494118	-0.0085381305350644
5	A	26	50	20120618	3	188	3.2	0.00635252711402714	-0.0090547639626027
5	A	26	50	20120618	3	190	3.24	0.00600968639116884	-0.0083995941744943
5	A	26	50	20120618	3	192	3.28	0.00537930776680885	-0.0074980966680918
5	A	26	50	20120618	3	194	3.32	0.00470066910463287	-0.0096552956097288
5	A	26	50	20120618	3	196	3.36	0.00404779741356333	-0.0093025200365949
5	A	26	50	20120618	3	198	3.4	0.00398960252547167	-0.0098269811362009
5	A	26	50	20120618	3	200	3.44	0.00315740855469323	-0.0106554981517172
5	A	26	50	20120618	3	202	3.48	0.00304533212987516	-0.0108579428231709
5	A	26	50	20120618	3	204	3.52	0.00298473307872747	-0.0109394722350417
5	A	26	50	20120618	3	206	3.56	0.00281962364532042	-0.0112669333854092
5	A	26	50	20120618	3	208	3.6	0.00295277185221784	-0.0115948187998454
5	A	26	50	20120618	3	210	3.64	0.00251988108077544	-0.0113760399617463
5	A	26	50	20120618	3	212	3.68	0.00194083133766177	-0.0132509335920624
5	A	26	50	20120618	3	214	3.72	0.00121194566761468	-0.0131686263627323
5	A	26	50	20120618	3	216	3.76	0.00110517254365551	-0.0126401347544735
5	A	26	50	20120618	3	218	3.8	-2.43951839509066e-06	-0.0138590454238829
5	A	26	50	20120618	3	220	3.84	-7.03217693890108e-05	-0.0144149727752517
5	A	26	50	20120618	3	222	3.88	-0.000538638590568854	-0.0148493484709346
5	A	26	50	20120618	3	224	3.92	-0.00113126478388130	-0.0150598541596939
5	A	26	50	20120618	3	226	3.96	-0.00164646278465382	-0.0161702946488692
5	A	26	50	20120618	3	228	4	-0.00270747650982423	-0.0159237265142695
5	A	26	50	20120618	3	230	4.04	-0.00287251523255317	-0.0152962399566445
5	A	26	50	20120618	3	232	4.08	-0.00258486419396649	-0.0149364640263768
5	A	26	50	20120618	3	234	4.12	-0.00251295143431981	-0.0150747034020988
5	A	26	50	20120618	3	236	4.16	-0.00308698071928706	-0.0148593186765494
5	A	26	50	20120618	3	238	4.2	-0.00274898367787988	-0.014361515502594
5	A	26	50	20120618	3	240	4.24	-0.00317664185914151	-0.0120170322588919
5	A	26	50	20120618	3	242	4.28	-0.00335914611936576	-0.0122604891236544
5	A	26	50	20120618	3	244	4.32	-0.00296974241496632	-0.0112534983565667
5	A	26	50	20120618	3	246	4.36	-0.00311887123511857	-0.012104077103656
5	A	26	50	20120618	3	248	4.4	-0.00272444707257271	-0.010969453562564
5	A	26	50	20120618	3	250	4.44	-0.00272755834240993	-0.0114365683022159
5	A	26	50	20120618	3	252	4.48	-0.00263662441034934	-0.0101868277771468
5	A	26	50	20120618	3	254	4.52	-0.00293544773607877	-0.0091866959458365
5	A	26	50	20120618	3	256	4.56	-0.00299498612705468	-0.0075125499306993
5	A	26	50	20120618	3	258	4.6	-0.00342568486747541	-0.0078363341258046
5	A	26	50	20120618	3	260	4.64	-0.0036424838065872	-0.0066311413279502
5	A	26	50	20120618	3	262	4.68	-0.00405566751203794	-0.005290374946939
5	A	26	50	20120618	3	264	4.72	-0.00441978507794214	-0.0037356309828729
5	A	26	50	20120618	3	266	4.76	-0.00555739968071849	-0.0029876322165303
5	A	26	50	20120618	3	268	4.8	-0.00552369897152714	-0.0030624865403867
5	A	26	50	20120618	3	270	4.84	-0.00642575509228682	-0.0020362624688507
5	A	26	50	20120618	3	272	4.88	-0.00740500606034864	-0.0025092674079898
5	A	26	50	20120618	3	274	4.92	-0.00867334349376294	-0.000292982623716799
5	A	26	50	20120618	3	276	4.96	-0.00978596894289217	-0.000243562930779701
5	A	26	50	20120618	3	278	5	-0.0104008831419476	0.000336420193285199
5	A	26	50	20120618	3	280	5.04	-0.0110213863130016	0.0006053498727332
5	A	26	50	20120618	3	282	5.08	-0.0127420712680494	0.00226607217273639
5	A	26	50	20120618	3	284	5.12	-0.0132937206233921	0.00233816170907836
5	A	26	50	20120618	3	286	5.16	-0.0149919294822932	0.00198802364423821
5	A	26	50	20120618	3	288	5.2	-0.0155366421201124	0.0009240683548581
5	A	26	50	20120618	3	290	5.24	-0.0163226620180794	0.0014524185417607
5	A	26	50	20120618	3	292	5.28	-0.0173618120015755	0.00189943730669116
5	A	26	50	20120618	3	294	5.32	-0.0171237220772822	0.0014816008386202
5	A	26	50	20120618	3	296	5.36	-0.0173999816256240	0.00207733123070207
5	A	26	50	20120618	3	298	5.4	-0.0174524913751949	0.0013170924459772
5	A	26	50	20120618	3	300	5.44	-0.0174753450663628	0.00303035560824968
5	A	26	50	20120618	3	302	5.48	-0.0173333368114971	0.00311561147285734
5	A	26	50	20120618	3	304	5.52	-0.0170195016088031	0.00225716262729344
5	A	26	50	20120618	3	306	5.56	-0.0167433905528854	0.00417364827847896
5	A	26	50	20120618	3	308	5.6	-0.0164887401877767	0.00332347258225494
5	A	26	50	20120618	3	310	5.64	-0.0163665167806486	0.00348692031472621
5	A	26	50	20120618	3	312	5.68	-0.0163149191988254	0.00381645328796258
5	A	26	50	20120618	3	314	5.72	-0.0158121592063339	0.00353105792000787
5	A	26	50	20120618	3	316	5.76	-0.0151988925660787	0.00330995270059865
5	A	26	50	20120618	3	318	5.8	-0.0149017167991494	0.00421697978203007
5	A	26	50	20120618	3	320	5.84	-0.0143370142526260	0.0044672885115023
5	A	26	50	20120618	3	322	5.88	-0.0140633073597643	0.00512964957557536
5	A	26	50	20120618	3	324	5.92	-0.0125414438610234	0.00595255216324901
5	A	26	50	20120618	3	326	5.96	-0.0123014588905565	0.0068527061667673
5	A	26	50	20120618	3	328	6	-0.0119084418705052	0.00770052012634216
5	A	26	50	20120618	3	330	6.04	-0.0116391543950259	0.00878777458416241
5	A	26	50	20120618	3	332	6.08	-0.0108773670464502	0.00969697955447988
5	A	26	50	20120618	3	334	6.12	-0.00992797719775786	0.0114315124887305
5	A	26	50	20120618	3	336	6.16	-0.00963984532655997	0.0129500101591930
5	A	26	50	20120618	3	338	6.2	-0.00911316391166098	0.0142149959064645
5	A	26	50	20120618	3	340	6.24	-0.00897167891581336	0.0132457151440174
5	A	26	50	20120618	3	342	6.28	-0.00842000834726724	0.0138459498062954
5	A	26	50	20120618	3	344	6.32	-0.00814386900707827	0.0143127534189635
5	A	26	50	20120618	3	346	6.36	-0.00770269801522817	0.0151740165495165
5	A	26	50	20120618	3	348	6.4	-0.00730896681732788	0.0149935487568221
5	A	26	50	20120618	3	350	6.44	-0.00667623352738653	0.0149005642150961
5	A	26	50	20120618	3	352	6.48	-0.00568939813198971	0.0159596234971233
5	A	26	50	20120618	3	354	6.52	-0.00433165765269608	0.0155734830905190
5	A	26	50	20120618	3	356	6.56	-0.00366356973080219	0.0154488336000247
5	A	26	50	20120618	3	358	6.6	-0.00223191184413722	0.0157238486404316
5	A	26	50	20120618	3	360	6.64	-0.00154083517368017	0.0171067303013303
5	A	26	50	20120618	3	362	6.68	-0.00083637297185526	0.0164667845222208
5	A	26	50	20120618	3	364	6.72	0.000596034447997759	0.0179675125992721
5	A	26	50	20120618	3	366	6.76	0.00213357450407761	0.0175765461888862
5	A	26	50	20120618	3	368	6.8	0.00291480728913594	0.0181695471487927
5	A	26	50	20120618	3	370	6.84	0.00411691710142432	0.0189187833520024
5	A	26	50	20120618	3	372	6.88	0.00460425509501809	0.0197907167238835
5	A	26	50	20120618	3	374	6.92	0.00506266535019351	0.0210467575703730
5	A	26	50	20120618	3	376	6.96	0.00566611734832592	0.0214216585146903
5	A	26	50	20120618	3	378	7	0.00580720636437608	0.0212681244192912
5	A	26	50	20120618	3	380	7.04	0.0059994121296382	0.0233055677564665
5	A	26	50	20120618	3	382	7.08	0.00594646397386296	0.0229759711436199
5	A	26	50	20120618	3	384	7.12	0.00524324627997293	0.0251931044560303
5	A	26	50	20120618	3	386	7.16	0.00507818634404056	0.0249624674372107
5	A	26	50	20120618	3	388	7.2	0.00505818229320079	0.0254385553619157
5	A	26	50	20120618	3	390	7.24	0.00492834334603932	0.0241349474422559
5	A	26	50	20120618	3	392	7.28	0.00504445735057796	0.0240864328459986
5	A	26	50	20120618	3	394	7.32	0.00511987735985932	0.0235945269425984
5	A	26	50	20120618	3	396	7.36	0.00507730953163189	0.0234276497422384
5	A	26	50	20120618	3	398	7.4	0.00523317707940884	0.0237599687161926
5	A	26	50	20120618	3	400	7.44	0.00530489892022459	0.0230254049786926
5	A	26	50	20120618	3	402	7.48	0.00545912598026919	0.0224273977027753
5	A	26	50	20120618	3	404	7.52	0.00572051507300261	0.022253689850909
5	A	26	50	20120618	3	406	7.56	0.00542720010909861	0.0227959064017907
5	A	26	50	20120618	3	408	7.6	0.00577721089471814	0.0214171966709010
5	A	26	50	20120618	3	410	7.64	0.00592428203413713	0.0215618777893996
5	A	26	50	20120618	3	412	7.68	0.0063560202215262	0.0217584746877729
5	A	26	50	20120618	3	414	7.72	0.00654139533528207	0.0217261174814658
5	A	26	50	20120618	3	416	7.76	0.00691075185532808	0.0206748271816434
5	A	26	50	20120618	3	418	7.8	0.00814503644037401	0.0208301488429853
5	A	26	50	20120618	3	420	7.84	0.00822651635477014	0.0207400422258587
5	A	26	50	20120618	3	422	7.88	0.00956369699729394	0.0195090690218691
5	A	26	50	20120618	3	424	7.92	0.0100952150225762	0.0199257811901579
5	A	26	50	20120618	3	426	7.96	0.0110587257936889	0.0196061618539938
5	A	26	50	20120618	3	428	8	0.0120264579922851	0.0181191304352941
5	A	26	50	20120618	3	430	8.04	0.0129891343773959	0.0187622935502580
5	A	26	50	20120618	3	432	8.08	0.0138311288481616	0.0184816004423982
5	A	26	50	20120618	3	434	8.12	0.0151518416808584	0.0183814953353856
5	A	26	50	20120618	3	436	8.16	0.0159600435185512	0.0187782034528347
5	A	26	50	20120618	3	438	8.2	0.0173703326382887	0.0194828707156261
5	A	26	50	20120618	3	440	8.24	0.0179193374142698	0.0203237550287454
5	A	26	50	20120618	3	442	8.28	0.0193582148611707	0.0196194201061410
5	A	26	50	20120618	3	444	8.32	0.0198488196880935	0.0214269123180745
5	A	26	50	20120618	3	446	8.36	0.0206453613349645	0.0216866467809399
5	A	26	50	20120618	3	448	8.4	0.0215087245726577	0.0219297642344475
5	A	26	50	20120618	3	450	8.44	0.0220847266855444	0.0229273575524133
5	A	26	50	20120618	3	452	8.48	0.0225097756427835	0.0232054555783861
5	A	26	50	20120618	3	454	8.52	0.0224460087532561	0.0214740197718371
5	A	26	50	20120618	3	456	8.56	0.0226253098197615	0.0214106842174462
5	A	26	50	20120618	3	458	8.6	0.0223920847901228	0.022011604773302
5	A	26	50	20120618	3	460	8.64	0.0227009207478738	0.0214343510814126
5	A	26	50	20120618	3	462	8.68	0.0231743287378782	0.0201305168875827
5	A	26	50	20120618	3	464	8.72	0.0232659697767200	0.0199275772413821
5	A	26	50	20120618	3	466	8.76	0.0245485907671143	0.0191980551752320
5	A	26	50	20120618	3	468	8.8	0.0251516821407883	0.0184915847901485
5	A	26	50	20120618	3	470	8.84	0.0261919069265918	0.0182994638777001
5	A	26	50	20120618	3	472	8.88	0.0269811088050741	0.0180295612193212
5	A	26	50	20120618	3	474	8.92	0.0280981960979926	0.0169881343519897
5	A	26	50	20120618	3	476	8.96	0.0291702406889495	0.0168712496010595
5	A	26	50	20120618	3	478	9	0.0301664834329633	0.0166736132557179
5	A	26	50	20120618	3	480	9.04	0.0314097185756455	0.0155930126727086
5	A	26	50	20120618	3	482	9.08	0.0324842380403365	0.0143803245429737
5	A	26	50	20120618	3	484	9.12	0.0327100879462475	0.0146739152785223
5	A	26	50	20120618	3	486	9.16	0.0328857332706943	0.0142244782084002
5	A	26	50	20120618	3	488	9.2	0.0325638582638981	0.0139406455464319
5	A	26	50	20120618	3	490	9.24	0.0327763438516447	0.0139476459035656
5	A	26	50	20120618	3	492	9.28	0.0325381902877411	0.0136515095836047
5	A	26	50	20120618	3	494	9.32	0.0325621612076233	0.0136412565352775
5	A	26	50	20120618	3	496	9.36	0.0334308418883110	0.0120207799248323
5	A	26	50	20120618	3	498	9.4	0.0331016836816686	0.0112406290131492
5	A	26	50	20120618	3	500	9.44	0.0332877941864769	0.0117430990918603
5	A	26	50	20120618	3	502	9.48	0.0338774505313084	0.009956876651905
5	A	26	50	20120618	3	504	9.52	0.0343105534347851	0.0094546187052282
5	A	26	50	20120618	3	506	9.56	0.0347625360893196	0.00650103368021198
5	A	26	50	20120618	3	508	9.6	0.0352079426507890	0.00609593220527021
5	A	26	50	20120618	3	510	9.64	0.0360081046843797	0.00437836983376808
5	A	26	50	20120618	3	512	9.68	0.0366240654014713	0.00356328784709435
5	A	26	50	20120618	3	514	9.72	0.0371554561475330	0.00221221892028122
5	A	26	50	20120618	3	516	9.76	0.0379360313232848	0.0006707968479727
5	A	26	50	20120618	3	518	9.8	0.0387021108100223	0.00024328008806730
5	A	26	50	20120618	3	520	9.84	0.0389177783782842	0.000271281516602299
5	A	26	50	20120618	3	522	9.88	0.0392763522270239	-0.0002803324834014
5	A	26	50	20120618	3	524	9.92	0.0392982018265626	-0.000225531707859401
5	A	26	50	20120618	3	526	9.96	0.0399442145818546	-0.0016553016194186
5	A	26	50	20120618	3	528	10	0.0399068793438080	-0.000770003929373
5	A	26	50	20120618	3	530	10.04	0.0402539273520143	-0.0013008997006879
5	A	26	50	20120618	3	532	10.08	0.0404179761252496	-0.002258605125127
5	A	26	50	20120618	3	534	10.12	0.0405951063739368	-0.0024114109005414
5	A	26	50	20120618	3	536	10.16	0.0409225675243043	-0.002715113263061
5	A	26	50	20120618	3	538	10.2	0.0410319569433539	-0.0047267613448586
5	A	26	50	20120618	3	540	10.24	0.0404266028279801	-0.003266939395099
5	A	26	50	20120618	3	542	10.28	0.0402498968433616	-0.0049089120516923
5	A	26	50	20120618	3	544	10.32	0.0395664074286666	-0.0044116745631619
5	A	26	50	20120618	3	546	10.36	0.0393471336158207	-0.0039941280088712
5	A	26	50	20120618	3	548	10.4	0.0385608308751413	-0.0046865269690091
5	A	26	50	20120618	3	550	10.44	0.0382214196201717	-0.0055910579635029
5	A	26	50	20120618	3	552	10.48	0.0379738615360783	-0.005672163111305
5	A	26	50	20120618	3	554	10.52	0.0374168735245377	-0.0051155993638331
5	A	26	50	20120618	3	556	10.56	0.0371963976301637	-0.005880123215652
5	A	26	50	20120618	3	558	10.6	0.0369830635142797	-0.008942673395649
5	A	26	50	20120618	3	560	10.64	0.036585174528506	-0.0083026710479971
5	A	26	50	20120618	3	562	10.68	0.0364956548100078	-0.0082625073828257
5	A	26	50	20120618	3	564	10.72	0.0362505715996486	-0.0090787914510275
5	A	26	50	20120618	3	566	10.76	0.0360052055465768	-0.0097605838094475
5	A	26	50	20120618	3	568	10.8	0.0359555666505375	-0.0106644076971602
5	A	26	50	20120618	3	570	10.84	0.0357783656911722	-0.0104850854174513
5	A	26	50	20120618	3	572	10.88	0.0351248576039996	-0.0103223094364221
5	A	26	50	20120618	3	574	10.92	0.0350372824291496	-0.0115911771999223
5	A	26	50	20120618	3	576	10.96	0.0348582854185601	-0.0124044489932362
5	A	26	50	20120618	3	578	11	0.0341754536131717	-0.012957597414955
5	A	26	50	20120618	3	580	11.04	0.0344128222885482	-0.0116372239935132
5	A	26	50	20120618	3	582	11.08	0.0342858895502574	-0.0111208309822805
5	A	26	50	20120618	3	584	11.12	0.0340387486591649	-0.0126817762728176
5	A	26	50	20120618	3	586	11.16	0.034187842123978	-0.0125802003837001
5	A	26	50	20120618	3	588	11.2	0.0339446115333855	-0.0123346787671365
5	A	26	50	20120618	3	590	11.24	0.0337125815142069	-0.0130059635187882
5	A	26	50	20120618	3	592	11.28	0.0332089942067815	-0.0110802147687691
5	A	26	50	20120618	3	594	11.32	0.0327315769213278	-0.0121944524213594
5	A	26	50	20120618	3	596	11.36	0.0318371504827371	-0.0126124303107866
5	A	26	50	20120618	3	598	11.4	0.0312982078362523	-0.0121873035718016
5	A	26	50	20120618	3	600	11.44	0.0305834855150324	-0.0122944797466261
5	A	26	50	20120618	3	602	11.48	0.0294758734529818	-0.0121475429574955
5	A	26	50	20120618	3	604	11.52	0.0281207952307193	-0.013700469657134
5	A	26	50	20120618	3	606	11.56	0.0278073135814159	-0.0137261588464945
5	A	26	50	20120618	3	608	11.6	0.0273130105860275	-0.0141617719790445
5	A	26	50	20120618	3	610	11.64	0.0263083037738429	-0.0138168947886563
5	A	26	50	20120618	3	612	11.68	0.0256121578548716	-0.0146719983120385
5	A	26	50	20120618	3	614	11.72	0.0248362821107875	-0.0155164634138976
5	A	26	50	20120618	3	616	11.76	0.0241297077810072	-0.016222472058253
5	A	26	50	20120618	3	618	11.8	0.0233939348909113	-0.0160385818687376
5	A	26	50	20120618	3	620	11.84	0.0226844239466687	-0.0178996869168206
5	A	26	50	20120618	3	622	11.88	0.0214166875540184	-0.0178906713053605
5	A	26	50	20120618	3	624	11.92	0.0209664090268267	-0.020023156864995
5	A	26	50	20120618	3	626	11.96	0.0201461580895824	-0.0198750957760824
5	A	26	50	20120618	3	628	12	0.0194339318553001	-0.0207885646002904
5	A	26	50	20120618	3	630	12.04	0.0192931398240981	-0.0212290284853593
5	A	26	50	20120618	3	632	12.08	0.0183946192372443	-0.0213621766922568
5	A	26	50	20120618	3	634	12.12	0.0176910692031671	-0.0221442155790457
5	A	26	50	20120618	3	636	12.16	0.0169360205822161	-0.024597310424338
5	A	26	50	20120618	3	638	12.2	0.0167312424583845	-0.0260717694844682
5	A	26	50	20120618	3	640	12.24	0.0168266311631666	-0.0264480210027376
5	A	26	50	20120618	3	642	12.28	0.0171333740848453	-0.0271500366150996
5	A	26	50	20120618	3	644	12.32	0.0169286666716918	-0.0266900636539377
5	A	26	50	20120618	3	646	12.36	0.0168981903694226	-0.028376725459102
5	A	26	50	20120618	3	648	12.4	0.0171538801814997	-0.0289590986040872
5	A	26	50	20120618	3	650	12.44	0.0170084283166096	-0.0287864938387996
5	A	26	50	20120618	3	652	12.48	0.0169056857013032	-0.0295383604792353
5	A	26	50	20120618	3	654	12.52	0.0171738205927292	-0.0301699482561911
5	A	26	50	20120618	3	656	12.56	0.0167875988688451	-0.0300573768566262
5	A	26	50	20120618	3	658	12.6	0.0166381164953022	-0.0293308953496351
5	A	26	50	20120618	3	660	12.64	0.0165660623142993	-0.0302620842697797
5	A	26	50	20120618	3	662	12.68	0.0163469299228096	-0.0303201377365151
5	A	26	50	20120618	3	664	12.72	0.0161219992557142	-0.0303603721123646
5	A	26	50	20120618	3	666	12.76	0.0161889622678925	-0.0301446338334246
5	A	26	50	20120618	3	668	12.8	0.0158363988267929	-0.0297400273332297
5	A	26	50	20120618	3	670	12.84	0.0149465049426697	-0.0303521696737029
5	A	26	50	20120618	3	672	12.88	0.0140871580714937	-0.0303696352111982
5	A	26	50	20120618	3	674	12.92	0.0132883395407872	-0.0303006923000325
5	A	26	50	20120618	3	676	12.96	0.0128622369944442	-0.0302339414198885
5	A	26	50	20120618	3	678	13	0.0113230069531573	-0.031458933207616
5	A	26	50	20120618	3	680	13.04	0.0104102735200017	-0.0313494730778884
5	A	26	50	20120618	3	682	13.08	0.00948997404428744	-0.0323823439531675
5	A	26	50	20120618	3	684	13.12	0.00824702174431776	-0.0311340176416608
5	A	26	50	20120618	3	686	13.16	0.00764682950844662	-0.0307275726638348
5	A	26	50	20120618	3	688	13.2	0.0057147309395325	-0.0341605760864955
5	A	26	50	20120618	3	690	13.24	0.00505174762149198	-0.0347730719803593
5	A	26	50	20120618	3	692	13.28	0.00448486011501473	-0.0349214936937303
5	A	26	50	20120618	3	694	13.32	0.00382237177172106	-0.0344729758624237
5	A	26	50	20120618	3	696	13.36	0.00334005423627371	-0.0348185389463896
5	A	26	50	20120618	3	698	13.4	0.00235929713076797	-0.0375127572040665
5	A	26	50	20120618	3	700	13.44	0.00160905683592904	-0.0374230960642121
5	A	26	50	20120618	3	702	13.48	0.00096467042623375	-0.0372516226697744
5	A	26	50	20120618	3	704	13.52	0.000156093821946929	-0.0374953623772494
5	A	26	50	20120618	3	706	13.56	-0.000383852916167131	-0.0386125910915241
5	A	26	50	20120618	3	708	13.6	-0.00108226228394507	-0.0393066163972587
5	A	26	50	20120618	3	710	13.64	-0.00167368639572950	-0.0377245356850319
5	A	26	50	20120618	3	712	13.68	-0.00224043248085052	-0.0378483500824177
5	A	26	50	20120618	3	714	13.72	-0.00304087735715369	-0.0391638515381371
5	A	26	50	20120618	3	716	13.76	-0.00380172425371041	-0.0392594523749536
5	A	26	50	20120618	3	718	13.8	-0.00468801189324963	-0.0400491492281827
5	A	26	50	20120618	3	720	13.84	-0.00583748467674649	-0.0396769282185661
5	A	26	50	20120618	3	722	13.88	-0.00594602556765863	-0.0394297943985414
5	A	26	50	20120618	3	724	13.92	-0.00684765742434959	-0.0393404868120775
5	A	26	50	20120618	3	726	13.96	-0.00834120836757181	-0.0402451592279276
5	A	26	50	20120618	3	728	14	-0.00910049962920993	-0.0406292596314681
5	A	26	50	20120618	3	730	14.04	-0.0102462247467665	-0.0421269825046994
5	A	26	50	20120618	3	732	14.08	-0.0110931265385936	-0.0424517566492983
5	A	26	50	20120618	3	734	14.12	-0.0117445133054227	-0.0427217300183554
5	A	26	50	20120618	3	736	14.16	-0.0126821368972761	-0.0433041031633406
5	A	26	50	20120618	3	738	14.2	-0.0135536460050885	-0.0439402871343741
5	A	26	50	20120618	3	740	14.24	-0.0139387363581227	-0.0441664198829976
5	A	26	50	20120618	3	742	14.28	-0.0139721117981947	-0.0439121442844829
5	A	26	50	20120618	3	744	14.32	-0.0141360898607518	-0.0451123166241908
5	A	26	50	20120618	3	746	14.36	-0.0142686016715462	-0.0450625363067953
5	A	26	50	20120618	3	748	14.4	-0.0147739001773821	-0.0467072666798352
5	A	26	50	20120618	3	750	14.44	-0.0152039625216998	-0.0470485164124358
5	A	26	50	20120618	3	752	14.48	-0.0150755519302363	-0.0466504152946278
5	A	26	50	20120618	3	754	14.52	-0.0156378432426358	-0.0471151258712236
5	A	26	50	20120618	3	756	14.56	-0.0158391565432397	-0.0466417178812192
5	A	26	50	20120618	3	758	14.6	-0.0156085690218947	-0.046946693035945
5	A	26	50	20120618	3	760	14.64	-0.0157828001327791	-0.0467901395945903
5	A	26	50	20120618	3	762	14.68	-0.0157866892200756	-0.0453778352205264
5	A	26	50	20120618	3	764	14.72	-0.0156305600427896	-0.044992603446136
5	A	26	50	20120618	3	766	14.76	-0.0152571369516450	-0.0461185295738193
5	A	26	50	20120618	3	768	14.8	-0.0154537833474930	-0.0449873708559552
5	A	26	50	20120618	3	770	14.84	-0.0158842699558794	-0.0461065794692172
5	A	26	50	20120618	3	772	14.88	-0.0156636526401491	-0.045048040617781
5	A	26	50	20120618	3	774	14.92	-0.0157470205296510	-0.0434132804503558
5	A	26	50	20120618	3	776	14.96	-0.0160382071021437	-0.0433592574922732
5	A	26	50	20120618	3	778	15	-0.0160440053777494	-0.043177389628152
5	A	26	50	20120618	3	780	15.04	-0.0159291712364847	-0.043706588343192
5	A	26	50	20120618	3	782	15.08	-0.0160714411208594	-0.0427869252635808
5	A	26	50	20120618	3	784	15.12	-0.0164385002509734	-0.042259070051425
5	A	26	50	20120618	3	786	15.16	-0.0166257421266316	-0.0412433818709287
5	A	26	50	20120618	3	788	15.2	-0.0167504050521548	-0.0403969043431702
5	A	26	50	20120618	3	790	15.24	-0.0170074383671161	-0.0405504172253658
5	A	26	50	20120618	3	792	15.28	-0.0168140446624615	-0.0413113348326007
5	A	26	50	20120618	3	794	15.32	-0.0170278737530924	-0.0401079805123774
5	A	26	50	20120618	3	796	15.36	-0.0175544561730420	-0.0394214505385234
5	A	26	50	20120618	3	798	15.4	-0.0182593709232068	-0.0390603311053714
5	A	26	50	20120618	3	800	15.44	-0.0189321830255058	-0.0384931607561817
5	A	26	50	20120618	3	802	15.48	-0.0188114091872792	-0.0382688664851893
5	A	26	50	20120618	3	804	15.52	-0.0193445677002938	-0.0378994739026975
5	A	26	50	20120618	3	806	15.56	-0.0200991920571761	-0.0355383029389593
5	A	26	50	20120618	3	808	15.6	-0.0205273452131846	-0.035582779955496
5	A	26	50	20120618	3	810	15.64	-0.0213900861969103	-0.0354053668640963
5	A	26	50	20120618	3	812	15.68	-0.0223373971516659	-0.0353368482169993
5	A	26	50	20120618	3	814	15.72	-0.0228370388032523	-0.0339295643010818
5	A	26	50	20120618	3	816	15.76	-0.0234279679402899	-0.0333369381077694
5	A	26	50	20120618	3	818	15.8	-0.0251427725953454	-0.0327469989202255
5	A	26	50	20120618	3	820	15.84	-0.0253778856000899	-0.0321648379072746
5	A	26	50	20120618	3	822	15.88	-0.0254139480459305	-0.0324464078275431
5	A	26	50	20120618	3	824	15.92	-0.0253795826563648	-0.0311747469922572
5	A	26	50	20120618	3	826	15.96	-0.0247185792373116	-0.0313049960613517
5	A	26	50	20120618	3	828	16	-0.0251818048896669	-0.0308805198606054
5	A	26	50	20120618	3	830	16.04	-0.0249172762428250	-0.030500025701649
5	A	26	50	20120618	3	832	16.08	-0.0252932449183819	-0.0295940097829146
5	A	26	50	20120618	3	834	16.12	-0.0255934117469956	-0.0295416131704287
5	A	26	50	20120618	3	836	16.16	-0.0255979372303952	-0.0306056674547582
5	A	26	50	20120618	3	838	16.2	-0.0264256057177740	-0.0280313037964924
5	A	26	50	20120618	3	840	16.24	-0.0266511727809726	-0.0280047165815197
5	A	26	50	20120618	3	842	16.28	-0.0268242371656680	-0.0266249037640514
5	A	26	50	20120618	3	844	16.32	-0.0277383777413181	-0.0258179605764291
5	A	26	50	20120618	3	846	16.36	-0.0287734052922799	-0.0251125862068565
5	A	26	50	20120618	3	848	16.4	-0.0295060598414707	-0.0257713763816845
5	A	26	50	20120618	3	850	16.44	-0.0301972567200806	-0.023973698811874
5	A	26	50	20120618	3	852	16.48	-0.0307416794441196	-0.0231894254676565
5	A	26	50	20120618	3	854	16.52	-0.0312723630834001	-0.0223689694694458
5	A	26	50	20120618	3	856	16.56	-0.032265141004186	-0.0224920060493723
5	A	26	50	20120618	3	858	16.6	-0.0325482057481899	-0.0210048798783639
5	A	26	50	20120618	3	860	16.64	-0.0334729090849374	-0.0198055362678035
5	A	26	50	20120618	3	862	16.68	-0.0339813223961444	-0.0199107502213102
5	A	26	50	20120618	3	864	16.72	-0.0344031490677816	-0.0177454810699794
5	A	26	50	20120618	3	866	16.76	-0.0345245734442470	-0.016296251579802
5	A	26	50	20120618	3	868	16.8	-0.0353569371206529	-0.0153030918213542
5	A	26	50	20120618	3	870	16.84	-0.0359498815120169	-0.0154015564406344
5	A	26	50	20120618	3	872	16.88	-0.0364449623248646	-0.0145401943151321
5	A	26	50	20120618	3	874	16.92	-0.0370886204145753	-0.0129072938385414
5	A	26	50	20120618	3	876	16.96	-0.0371875658664668	-0.0117164340951417
5	A	26	50	20120618	3	878	17	-0.037474219884492	-0.0104316281447936
5	A	26	50	20120618	3	880	17.04	-0.0380265409912768	-0.009982544628062
5	A	26	50	20120618	3	882	17.08	-0.0379546989423082	-0.0086438500699196
5	A	26	50	20120618	3	884	17.12	-0.0380040549956350	-0.0086191013325781
5	A	26	50	20120618	3	886	17.16	-0.0386630785157009	-0.0075063981017029
5	A	26	50	20120618	3	888	17.2	-0.0389691143305984	-0.00585388955407
5	A	26	50	20120618	3	890	17.24	-0.0388129144426343	-0.0062981647446895
5	A	26	50	20120618	3	892	17.28	-0.0392662406000530	-0.0049551568351819
5	A	26	50	20120618	3	894	17.32	-0.0392839182695827	-0.0044186042096175
5	A	26	50	20120618	3	896	17.36	-0.0394599171474200	-0.0043645105408567
5	A	26	50	20120618	3	898	17.4	-0.0391677406254337	-0.0051109324590773
5	A	26	50	20120618	3	900	17.44	-0.0392926863936694	-0.0046346960419481
5	A	26	50	20120618	3	902	17.48	-0.0393665083416253	-0.0024976779278461
5	A	26	50	20120618	3	904	17.52	-0.0391933378909127	-0.0032257857804339
5	A	26	50	20120618	3	906	17.56	-0.0392757158309209	-0.0029239218955454
5	A	26	50	20120618	3	908	17.6	-0.0391806806795295	-0.0032722426959579
5	A	26	50	20120618	3	910	17.64	-0.0390530479055253	-0.0031351346910858
5	A	26	50	20120618	3	912	17.68	-0.0389049090348667	-0.0025027690966707
5	A	26	50	20120618	3	914	17.72	-0.0387589621952298	-0.0027840561742267
5	A	26	50	20120618	3	916	17.76	-0.0388577450125616	-0.0022672318278574
5	A	26	50	20120618	3	918	17.8	-0.0387609420942171	-0.0015203149348901
5	A	26	50	20120618	3	920	17.84	-0.0383926808825752	-0.0009990358157994
5	A	26	50	20120618	3	922	17.88	-0.0379039286754190	0.0007120211733158
5	A	26	50	20120618	3	924	17.92	-0.0378614315578697	0.000381024489042399
5	A	26	50	20120618	3	926	17.96	-0.0374771897329730	0.00160629911948247
5	A	26	50	20120618	3	928	18	-0.0377998425572284	0.00257058063698657
5	A	26	50	20120618	3	930	18.04	-0.0375922360062720	0.00362869522435411
5	A	26	50	20120618	3	932	18.08	-0.0377530320883138	0.00460648248137887
5	A	26	50	20120618	3	934	18.12	-0.0378870995340268	0.00619195730615535
5	A	26	50	20120618	3	936	18.16	-0.0375902561072847	0.00826123459061966
5	A	26	50	20120618	3	938	18.2	-0.0377353544187842	0.00771449962740622
5	A	26	50	20120618	3	940	18.24	-0.0376217223590475	0.00975796751435722
5	A	26	50	20120618	3	942	18.28	-0.0377045245631244	0.0106364062686253
5	A	26	50	20120618	3	944	18.32	-0.0384915344105850	0.0121118552782491
5	A	26	50	20120618	3	946	18.36	-0.0389218088869371	0.0123266036076955
5	A	26	50	20120618	3	948	18.4	-0.039598156523142	0.0126652370452057
5	A	26	50	20120618	3	950	18.44	-0.0399227185357066	0.013478268422214
5	A	26	50	20120618	3	952	18.48	-0.0401885906854328	0.0141839609898382
5	A	26	50	20120618	3	954	18.52	-0.0415254467659440	0.0157172513341631
5	A	26	50	20120618	3	956	18.56	-0.042053443399456	0.0168566124906890
5	A	26	50	20120618	3	958	18.6	-0.0434545047756991	0.0177874478574429
5	A	26	50	20120618	3	960	18.64	-0.0441341758137756	0.0194451889952567
5	A	26	50	20120618	3	962	18.68	-0.0452485761009256	0.0199794788791212
5	A	26	50	20120618	3	964	18.72	-0.0456444144770338	0.0206967679979569
5	A	26	50	20120618	3	966	18.76	-0.0463466422214302	0.0214486346383925
5	A	26	50	20120618	3	968	18.8	-0.0464935790105607	0.0208120971139684
5	A	26	50	20120618	3	970	18.84	-0.0465042563229567	0.0225994509247736
5	A	26	50	20120618	3	972	18.88	-0.0471305407990536	0.02246616129652
5	A	26	50	20120618	3	974	18.92	-0.0482962770385177	0.0230881324212517
5	A	26	50	20120618	3	976	18.96	-0.0490310316948487	0.0234906883117812
5	A	26	50	20120618	3	978	19	-0.0498906614087371	0.0248789510552847
5	A	26	50	20120618	3	980	19.04	-0.0506703880563515	0.0253544803656327
5	A	26	50	20120618	3	982	19.08	-0.0515360281778801	0.0266422632355296
5	A	26	50	20120618	3	984	19.12	-0.0521313413769611	0.0273072971632356
5	A	26	50	20120618	3	986	19.16	-0.0521949102765898	0.0277882004851205
5	A	26	50	20120618	3	988	19.2	-0.0522041026647452	0.0291202482395197
5	A	26	50	20120618	3	990	19.24	-0.0521971023076114	0.029747946929179
5	A	26	50	20120618	3	992	19.28	-0.0519005417235818	0.0299490480977485
5	A	26	50	20120618	3	994	19.32	-0.0515505238668944	0.0297506339349476
5	A	26	50	20120618	3	996	19.36	-0.0518058601255809	0.0299789587145927
5	A	26	50	20120618	3	998	19.4	-0.0516315583040184	0.030288459352718
5	A	26	50	20120618	3	1000	19.44	-0.0513105318253597	0.0297820294760322
5	A	26	50	20120618	3	1002	19.48	-0.0512567917099896	0.0296321228384207
5	A	26	50	20120618	3	1004	19.52	-0.0514791060819946	0.0295105004720566
5	A	26	50	20120618	3	1006	19.56	-0.0511803534669433	0.0304489018813693
5	A	26	50	20120618	3	1008	19.6	-0.0508188097697226	0.0302014852186321
5	A	26	50	20120618	3	1010	19.64	-0.050775605545392	0.0297965251650466
5	A	26	50	20120618	3	1012	19.68	-0.0504354871836414	0.0306845098608606
5	A	26	50	20120618	3	1014	19.72	-0.050211758598074	0.0300308603523318
5	A	26	50	20120618	3	1016	19.76	-0.050074155618455	0.0301652106407572
5	A	26	50	20120618	3	1018	19.8	-0.0500508210946759	0.030691863771385
5	A	26	50	20120618	3	1020	19.84	-0.0499451793415666	0.0299857469396921
5	A	26	50	20120618	3	1022	19.88	-0.0498381940855731	0.0306123142585015
5	A	26	50	20120618	3	1024	19.92	-0.049250517639729	0.0313667264833494
5	A	26	50	20120618	3	1026	19.96	-0.0485696445201244	0.0307002783420811
5	A	26	50	20120618	3	1028	20	-0.0480149899609617	0.0310958338754768
5	A	26	50	20120618	3	1030	20.04	-0.0472086760983747	0.0309404825156502
5	A	26	50	20120618	3	1032	20.08	-0.0462443238701925	0.0303094604241193
5	A	26	50	20120618	3	1034	20.12	-0.0454625466129126	0.0312349217793362
5	A	26	50	20120618	3	1036	20.16	-0.0445668544531836	0.0313554834855285
5	A	26	50	20120618	3	1038	20.2	-0.043487809505093	0.0328850968745913
5	A	26	50	20120618	3	1040	20.24	-0.0424037440988559	0.0322334979757279
5	A	26	50	20120618	3	1042	20.28	-0.0412046324193197	0.0333276750089359
5	A	26	50	20120618	3	1044	20.32	-0.0398904037558064	0.0338698844887498
5	A	26	50	20120618	3	1046	20.36	-0.0391446889443671	0.0345081190694488
5	A	26	50	20120618	3	1048	20.4	-0.0381614498940594	0.0358088490645092
5	A	26	50	20120618	3	1050	20.44	-0.0372573573057699	0.0359553474474355
5	A	26	50	20120618	3	1052	20.48	-0.0355359412023103	0.0353904044846065
5	A	26	50	20120618	3	1054	20.52	-0.0346858786431712	0.0363609580392597
5	A	26	50	20120618	3	1056	20.56	-0.0333475376384195	0.0364897221841138
5	A	26	50	20120618	3	1058	20.6	-0.0320034973530113	0.0366281454075988
5	A	26	50	20120618	3	1060	20.64	-0.0313239535941554	0.0365622571977279
5	A	26	50	20120618	3	1062	20.68	-0.0303477502563205	0.036777613639006
5	A	26	50	20120618	3	1064	20.72	-0.0290851333167660	0.037399874677518
5	A	26	50	20120618	3	1066	20.76	-0.0278874825198398	0.0373046514357228
5	A	26	50	20120618	3	1068	20.8	-0.0268819731414586	0.0372618043003168
5	A	26	50	20120618	3	1070	20.84	-0.0258891209744607	0.0371493071469639
5	A	26	50	20120618	3	1072	20.88	-0.0250693678403904	0.0373626455054885
5	A	26	50	20120618	3	1074	20.92	-0.0238086176627383	0.0383596448537581
5	A	26	50	20120618	3	1076	20.96	-0.0225694200997766	0.0382000437821765
5	A	26	50	20120618	3	1078	21	-0.0212997674477493	0.0380233802239649
5	A	26	50	20120618	3	1080	21.04	-0.0196169523034747	0.0377072044978251
5	A	26	50	20120618	3	1082	21.08	-0.0184961102735481	0.0377308996460627
5	A	26	50	20120618	3	1084	21.12	-0.0174352591829374	0.0395227577270641
5	A	26	50	20120618	3	1086	21.16	-0.0155922207131137	0.0388974278451218
5	A	26	50	20120618	3	1088	21.2	-0.0144898553833795	0.039946760166267
5	A	26	50	20120618	3	1090	21.24	-0.0133572824519530	0.039647017601722
5	A	26	50	20120618	3	1092	21.28	-0.0119404525944895	0.0394703116171035
5	A	26	50	20120618	3	1094	21.32	-0.0109200975092373	0.03935618458262
5	A	26	50	20120618	3	1096	21.36	-0.00981460676753022	0.0392714731902338
5	A	26	50	20120618	3	1098	21.4	-0.00873018780790253	0.0406837068536196
5	A	26	50	20120618	3	1100	21.44	-0.00747104276264364	0.0406550690289815
5	A	26	50	20120618	3	1102	21.48	-0.00617732019578474	0.0404705141590919
5	A	26	50	20120618	3	1104	21.52	-0.00426947538946531	0.0395840143875183
5	A	26	50	20120618	3	1106	21.56	-0.00329586006244956	0.0404672614678984
5	A	26	50	20120618	3	1108	21.6	-0.00200602658288718	0.0398621901952371
5	A	26	50	20120618	3	1110	21.64	-0.000305929748880360	0.0400907978175947
5	A	26	50	20120618	3	1112	21.68	0.00099825799834011	0.0396019041890823
5	A	26	50	20120618	3	1114	21.72	0.00258514703667896	0.0392557047090134
5	A	26	50	20120618	3	1116	21.76	0.0031895112025591	0.0395619526559452
5	A	26	50	20120618	3	1118	21.8	0.00424458523076755	0.0394439365341652
5	A	26	50	20120618	3	1120	21.84	0.00493952977531769	0.0393841153004768
5	A	26	50	20120618	3	1122	21.88	0.00596957222347213	0.0393174351310109
5	A	26	50	20120618	3	1124	21.92	0.00690776150075044	0.0394718672520221
5	A	26	50	20120618	3	1126	21.96	0.00823146539513166	0.040119011378164
5	A	26	50	20120618	3	1128	22	0.00884933530053244	0.0390715033925143
5	A	26	50	20120618	3	1130	22.04	0.00957758457447644	0.0397103743693163
5	A	26	50	20120618	3	1132	22.08	0.0110577004888561	0.0387004844644257
5	A	26	50	20120618	3	1134	22.12	0.0117427455384697	0.0390001563182925
5	A	26	50	20120618	3	1136	22.16	0.0122777283869798	0.0389584511603382
5	A	26	50	20120618	3	1138	22.2	0.0132090657995484	0.0386031229317241
5	A	26	50	20120618	3	1140	22.24	0.0141584556482407	0.0386096000298398
5	A	26	50	20120618	3	1142	22.28	0.0150062625367477	0.0385179731331336
5	A	26	50	20120618	3	1144	22.32	0.0161888491308076	0.038539306544722
5	A	26	50	20120618	3	1146	22.36	0.0169055513510148	0.0379053358179136
5	A	26	50	20120618	3	1148	22.4	0.0175570795392001	0.0383089523686149
5	A	26	50	20120618	3	1150	22.44	0.0185309635667927	0.0385074513842296
5	A	26	50	20120618	3	1152	22.48	0.0191840756741678	0.0391510316921943
5	A	26	50	20120618	3	1154	22.52	0.0200757302541763	0.0391839899392654
5	A	26	50	20120618	3	1156	22.56	0.0207168215462712	0.0387901031778733
5	A	26	50	20120618	3	1158	22.6	0.0217431516838245	0.039917478874458
5	A	26	50	20120618	3	1160	22.64	0.0224748162835216	0.0401416812215689
5	A	26	50	20120618	3	1162	22.68	0.0228524466600143	0.0396773595537027
5	A	26	50	20120618	3	1164	22.72	0.0236629041683391	0.0406616804773856
5	A	26	50	20120618	3	1166	22.76	0.0241912826395129	0.0420132160946743
5	A	26	50	20120618	3	1168	22.8	0.0247377206178782	0.0431686427172688
5	A	26	50	20120618	3	1170	22.84	0.0250302082668482	0.0436514269431917
5	A	26	50	20120618	3	1172	22.88	0.0252837060479036	0.0449412604227541
5	A	26	50	20120618	3	1174	22.92	0.0259481813612524	0.0454041961613291
5	A	26	50	20120618	3	1176	22.96	0.0258738007989394	0.0475048619158103
5	A	26	50	20120618	3	1178	23	0.0267069493638725	0.0470932904138207
5	A	26	50	20120618	3	1180	23.04	0.0272745864035378	0.0484242350816412
5	A	26	50	20120618	3	1182	23.08	0.0281384092606387	0.0499500088808821
5	A	26	50	20120618	3	1184	23.12	0.0292430231899371	0.0503366831531062
5	A	26	50	20120618	3	1186	23.16	0.0300051994472424	0.0517412234947127
5	A	26	50	20120618	3	1188	23.2	0.0309118305488764	0.0529376693816837
5	A	26	50	20120618	3	1190	23.24	0.0318096511000168	0.0535879884172732
5	A	26	50	20120618	3	1192	23.28	0.0319660631200152	0.0544909637768484
5	A	26	50	20120618	3	1194	23.32	0.0321231186071846	0.0553097156477165
5	A	26	50	20120618	3	1196	23.36	0.0322608912924310	0.0558248853642178
5	A	26	50	20120618	3	1198	23.4	0.0323466138475142	0.0566617957372267
5	A	26	50	20120618	3	1200	23.44	0.0323835036082887	0.0578573930960604
5	A	26	50	20120618	3	1202	23.48	0.0319934281524471	0.0589964360545347
5	A	26	50	20120618	3	1204	23.52	0.0318747827056319	0.0603676504535439
5	A	26	50	20120618	3	1206	23.56	0.0316465286366648	0.0610128146806985
5	A	26	50	20120618	3	1208	23.6	0.0316739643797749	0.0612144815346929
5	A	26	50	20120618	3	1210	23.64	0.0313446647517763	0.0618601407365943
5	A	26	50	20120618	3	1212	23.68	0.0309562509968705	0.0632615556662279
5	A	26	50	20120618	3	1214	23.72	0.0311363510940387	0.0637959162607706
5	A	26	50	20120618	3	1216	23.76	0.0305926566899844	0.0649868962123231
5	A	26	50	20120618	3	1218	23.8	0.0303182285482059	0.0661436521956662
5	A	26	50	20120618	3	1220	23.84	0.0301509270837772	0.0668428393809034
5	A	26	50	20120618	3	1222	23.88	0.0298548614744944	0.0680765285820396
5	A	26	50	20120618	3	1224	23.92	0.0299265621021067	0.069710793774718
5	A	26	50	20120618	3	1226	23.96	0.0296956917380493	0.0703240674860411
5	A	26	50	20120618	3	1228	24	0.0297934846058874	0.0722401147310222
5	A	26	50	20120618	3	1230	24.04	0.0297280772286276	0.0732291449858679
5	A	26	50	20120618	3	1232	24.08	0.0297504218029131	0.0744522982959644
5	A	26	50	20120618	3	1234	24.12	0.0296372847179233	0.0744623392122572
5	A	26	50	20120618	3	1236	24.16	0.0299551999267447	0.0737294937442355
5	A	26	50	20120618	3	1238	24.2	0.0300839640715988	0.0743414946633524
5	A	26	50	20120618	3	1240	24.24	0.0299998890753157	0.0735965576693724
5	A	26	50	20120618	3	1242	24.28	0.0301343100744193	0.0731809910140691
5	A	26	50	20120618	3	1244	24.32	0.0303758577508726	0.0727403220680336
5	A	26	50	20120618	3	1246	24.36	0.0307050159575150	0.0730181443223618
5	A	26	50	20120618	3	1248	24.4	0.0306369215744867	0.0735902644190198
5	A	26	50	20120618	3	1250	24.44	0.0312090416711447	0.0731307157219267
5	A	26	50	20120618	3	1252	24.48	0.0316093348199744	0.0727687477606373
5	A	26	50	20120618	3	1254	24.52	0.0315896065407793	0.0726145277716605
5	A	26	50	20120618	3	1256	24.56	0.0322827833183765	0.0724115174147819
5	A	26	50	20120618	3	1258	24.6	0.0332775411381497	0.0726373673206928
5	A	26	50	20120618	3	1260	24.64	0.0345329385174683	0.0716458621921131
5	A	26	50	20120618	3	1262	24.68	0.0355466467989774	0.071473610980216
5	A	26	50	20120618	3	1264	24.72	0.0366361569274296	0.070331209264531
5	A	26	50	20120618	3	1266	24.76	0.0377446882282957	0.0704663373704158
5	A	26	50	20120618	3	1268	24.8	0.039092858017306	0.0706738025000159
5	A	26	50	20120618	3	1270	24.84	0.0406264312043434	0.0696449621333895
5	A	26	50	20120618	3	1272	24.88	0.0414702217263333	0.070272802244405
5	A	26	50	20120618	3	1274	24.92	0.0426887293448774	0.0695685026771398
5	A	26	50	20120618	3	1276	24.96	0.0433597453959522	0.0695879056872155
5	A	26	50	20120618	3	1278	25	0.0440425347749337	0.06847604391341
5	A	26	50	20120618	3	1280	25.04	0.0456300248540366	0.067101817239513
5	A	26	50	20120618	3	1282	25.08	0.0464075241152903	0.0676239802420802
5	A	26	50	20120618	3	1284	25.12	0.0469137630731451	0.0670838001587284
5	A	26	50	20120618	3	1286	25.16	0.0480365355045844	0.0660078381962037
5	A	26	50	20120618	3	1288	25.2	0.0491285770753133	0.0649899014161432
5	A	26	50	20120618	3	1290	25.24	0.0495629527709962	0.0644880677335351
5	A	26	50	20120618	3	1292	25.28	0.0495864075029281	0.0651636587654841
5	A	26	50	20120618	3	1294	25.32	0.0501181093759735	0.0649698125124896
5	A	26	50	20120618	3	1296	25.36	0.0509320599210867	0.0637754385190981
5	A	26	50	20120618	3	1298	25.4	0.0513702462859241	0.0634252162378403
5	A	26	50	20120618	3	1300	25.44	0.0518914907567825	0.0626843444007453
5	A	26	50	20120618	3	1302	25.48	0.0520525838236724	0.0613238568116068
5	A	26	50	20120618	3	1304	25.52	0.0526764570656455	0.0610099791825059
5	A	26	50	20120618	3	1306	25.56	0.0533316197826861	0.0597498159034821
5	A	26	50	20120618	3	1308	25.6	0.0533511995694572	0.059516265604724
5	A	26	50	20120618	3	1310	25.64	0.0543149931832822	0.0583136113202141
5	A	26	50	20120618	3	1312	25.68	0.0549813352585334	0.0575427588627036
5	A	26	50	20120618	3	1314	25.72	0.0556073722472569	0.0563367528920509
5	A	26	50	20120618	3	1316	25.76	0.0558502634265945	0.0561712191945751
5	A	26	50	20120618	3	1318	25.8	0.0568515619840937	0.0551984877510358
5	A	26	50	20120618	3	1320	25.84	0.056984073794888	0.0543788095702844
5	A	26	50	20120618	3	1322	25.88	0.0577267480471683	0.053684925685906
5	A	26	50	20120618	3	1324	25.92	0.0587632958777096	0.0516930765939817
5	A	26	50	20120618	3	1326	25.96	0.0586317740164089	0.0513702116376919
5	A	26	50	20120618	3	1328	26	0.0594448053934172	0.0505263504050239
5	A	26	50	20120618	3	1330	26.04	0.060312354703255	0.0497235720763428
5	A	26	50	20120618	3	1332	26.08	0.0608859597241535	0.0483582903032278
5	A	26	50	20120618	3	1334	26.12	0.061389207620324	0.0489569976148584
5	A	26	50	20120618	3	1336	26.16	0.061592359398559	0.0478312129085313
5	A	26	50	20120618	3	1338	26.2	0.0624051786435328	0.0465501475530557
5	A	26	50	20120618	3	1340	26.24	0.0630972947609582	0.0454207566021445
5	A	26	50	20120618	3	1342	26.28	0.0630282104284363	0.0449781784677998
5	A	26	50	20120618	3	1344	26.32	0.0637381456367476	0.0442845067154558
5	A	26	50	20120618	3	1346	26.36	0.0643954721005386	0.0427261847910769
5	A	26	50	20120618	3	1348	26.4	0.0646600007473805	0.0414264518165779
5	A	26	50	20120618	3	1350	26.44	0.0649563491993758	0.0413739137827358
5	A	26	50	20120618	3	1352	26.48	0.0649889468219885	0.041127345648136
5	A	26	50	20120618	3	1354	26.52	0.0653443386902128	0.04040029845572
5	A	26	50	20120618	3	1356	26.56	0.0655751383435921	0.0403046976189036
5	A	26	50	20120618	3	1358	26.6	0.0653615920956738	0.0404085008943818
5	A	26	50	20120618	3	1360	26.64	0.0655611376293246	0.0409686708864378
5	A	26	50	20120618	3	1362	26.68	0.0655057711683577	0.0406306031343525
5	A	26	50	20120618	3	1364	26.72	0.0654622133906366	0.040558195399959
5	A	26	50	20120618	3	1366	26.76	0.065424241756487	0.0405066473156105
5	A	26	50	20120618	3	1368	26.8	0.0651773200684966	0.04007969624113
5	A	26	50	20120618	3	1370	26.84	0.0652988010135044	0.0400542403970073
5	A	26	50	20120618	3	1372	26.88	0.0653606728568582	0.0401749435245559
5	A	26	50	20120618	3	1374	26.92	0.0654432629289008	0.0399628114901999
5	A	26	50	20120618	3	1376	26.96	0.065461223441143	0.039352012652611
5	A	26	50	20120618	3	1378	27	0.0653579151404116	0.0390903124328938
5	A	26	50	20120618	3	1380	27.04	0.0652125339861997	0.0385513556442734
5	A	26	50	20120618	3	1382	27.08	0.0651325602092475	0.0389940751999743
5	A	26	50	20120618	3	1384	27.12	0.0650933157828916	0.0392741601960023
5	A	26	50	20120618	3	1386	27.16	0.0647945631678403	0.0397413456463323
5	A	26	50	20120618	3	1388	27.2	0.0648537480054256	0.0390621695830026
5	A	26	50	20120618	3	1390	27.24	0.0649238222874412	0.0385604773217507
5	A	26	50	20120618	3	1392	27.28	0.0647536216852096	0.0391419312279204
5	A	26	50	20120618	3	1394	27.32	0.0647044777639171	0.0385198893925106
5	A	26	50	20120618	3	1396	27.36	0.0649335096503434	0.0383301726431183
5	A	26	50	20120618	3	1398	27.4	0.0647767440769544	0.036945021169452
5	A	26	50	20120618	3	1400	27.44	0.0645443180779784	0.0366568751561184
5	A	26	50	20120618	3	1402	27.48	0.0649154784274232	0.0367009279085863
5	A	26	50	20120618	3	1404	27.52	0.0649651173234625	0.0360294593091716
5	A	26	50	20120618	3	1406	27.56	0.0651705318433972	0.0347092202380182
5	A	26	50	20120618	3	1408	27.6	0.0653354291447699	0.0329891122821038
5	A	26	50	20120618	3	1410	27.64	0.0655371667094424	0.0324352355404004
5	A	26	50	20120618	3	1412	27.68	0.0656803558326327	0.0329301395765529
5	A	26	50	20120618	3	1414	27.72	0.0655789567202105	0.0328636715391213
5	A	26	50	20120618	3	1416	27.76	0.0661291565066518	0.030996414662042
5	A	26	50	20120618	3	1418	27.8	0.0663495616903476	0.0296186170989
5	A	26	50	20120618	3	1420	27.84	0.0666749722310497	0.0288745993437355
5	A	26	50	20120618	3	1422	27.88	0.0667823110404338	0.0287227128071367
5	A	26	50	20120618	3	1424	27.92	0.0669699064694826	0.0278070802361782
5	A	26	50	20120618	3	1426	27.96	0.0667507033673147	0.0270254444002546
5	A	26	50	20120618	3	1428	28	0.0671586332693813	0.024366652192315
5	A	26	50	20120618	3	1430	28.04	0.0675169242754085	0.0235760361002704
5	A	26	50	20120618	3	1432	28.08	0.0674587293873168	0.0230462009891273
5	A	26	50	20120618	3	1434	28.12	0.0680329708043184	0.0225254168447834
5	A	26	50	20120618	3	1436	28.16	0.068085084574092	0.0209264362804863
5	A	26	50	20120618	3	1438	28.2	0.0676924988891771	0.0217951876718521
5	A	26	50	20120618	3	1440	28.24	0.0684276778095768	0.0197640234428937
5	A	26	50	20120618	3	1442	28.28	0.0682160407499676	0.0197270417582376
5	A	26	50	20120618	3	1444	28.32	0.068647729439882	0.0168858160007520
5	A	26	50	20120618	3	1446	28.36	0.068797282524103	0.0161435660125405
5	A	26	50	20120618	3	1448	28.4	0.0690597605612794	0.0150457120240702
5	A	26	50	20120618	3	1450	28.44	0.0691789787645875	0.0148825117789724
5	A	26	50	20120618	3	1452	28.48	0.0691751603879691	0.0143427064622146
5	A	26	50	20120618	3	1454	28.52	0.0691129349912246	0.0127075927413988
5	A	26	50	20120618	3	1456	28.56	0.069344371040707	0.0113306437063942
5	A	26	50	20120618	3	1458	28.6	0.069503470066474	0.0107246531949173
5	A	26	50	20120618	3	1460	28.64	0.0694755393486171	0.00959674716824668
5	A	26	50	20120618	3	1462	28.68	0.0691841406440901	0.0100731250067321
5	A	26	50	20120618	3	1464	28.72	0.0694659934070711	0.0104208801217196
5	A	26	50	20120618	3	1466	28.76	0.069285398335156	0.0109534729493093
5	A	26	50	20120618	3	1468	28.8	0.0694479621841508	0.0100890349093088
5	A	26	50	20120618	3	1470	28.84	0.0696871764082263	0.00995008842680561
5	A	26	50	20120618	3	1472	28.88	0.070230446548212	0.0093564722839995
5	A	26	50	20120618	3	1474	28.92	0.070430699188644	0.00949464094904334
5	A	26	50	20120618	3	1476	28.96	0.0705747368399716	0.00897470533283688
5	A	26	50	20120618	3	1478	29	0.070990303495275	0.00918379680803374
5	A	26	50	20120618	3	1480	29.04	0.0708739137190916	0.008958088323479
5	A	26	50	20120618	3	1482	29.08	0.0714668227551165	0.00702210066726834
5	A	26	50	20120618	3	1484	29.12	0.0717855864920755	0.0073111659194174
5	A	26	50	20120618	3	1486	29.16	0.0722269625448921	0.00722122193685047
5	A	26	50	20120618	3	1488	29.2	0.0721834754778491	0.00733287409759983
5	A	26	50	20120618	3	1490	29.24	0.0719612318165222	0.00838865523258947
5	A	26	50	20120618	3	1492	29.28	0.072197051928048	0.00750866084340281
5	A	26	50	20120618	3	1494	29.32	0.0725066232768514	0.0064044428939019
5	A	26	50	20120618	3	1496	29.36	0.0724360540200889	0.00636130938024952
5	A	26	50	20120618	3	1498	29.4	0.0728939763715853	0.00658121958919853
5	A	26	50	20120618	3	1500	29.44	0.0731054720098382	0.00578777507002911
5	A	26	50	20120618	3	1502	29.48	0.0735535655770762	0.00470017412988608
5	A	26	50	20120618	3	1504	29.52	0.0739260694294052	0.00429174925307273
5	A	26	50	20120618	3	1506	29.56	0.074297159068172	0.0029107697094154
5	A	26	50	20120618	3	1508	29.6	0.0748875932304627	0.00282931100822272
5	A	26	50	20120618	3	1510	29.64	0.07558791178655	0.00171547640649766
5	A	26	50	20120618	3	1512	29.68	0.0757269996904093	0.0009986822624089
5	A	26	50	20120618	3	1514	29.72	0.0760526930738238	0.000527042039357399
5	A	26	50	20120618	3	1516	29.76	0.0757795377242514	0.00174828616114472
5	A	26	50	20120618	3	1518	29.8	0.0756478744415945	0.00200737008577147
5	A	26	50	20120618	3	1520	29.84	0.0755381314691543	0.000310030968211300
5	A	26	50	20120618	3	1522	29.88	0.0757320201485557	0.0004736554773778
5	A	26	50	20120618	3	1524	29.92	0.0755671935578611	-0.0001987323608524
5	A	26	50	20120618	3	1526	29.96	0.0750998666861749	2.47840926805992e-05
5	A	26	50	20120618	3	1528	30	0.07464753047825	-0.0003745191066554
5	A	26	50	20120618	3	1530	30.04	0.0750638749510125	-0.0011318304693062
5	A	26	50	20120618	3	1532	30.08	0.0747895882305903	-0.0013257898593857
5	A	26	50	20120618	3	1534	30.12	0.0744554802764796	-0.0014234413058675
5	A	26	50	20120618	3	1536	30.16	0.074791780261612	-0.0020350886715939
5	A	26	50	20120618	3	1538	30.2	0.0743849110197172	-0.001718729097691
5	A	26	50	20120618	3	1540	30.24	0.0742551569253695	-0.0037920368908081
5	A	26	50	20120618	3	1542	30.28	0.0744702588082064	-0.0036025322734501
5	A	26	50	20120618	3	1544	30.32	0.0742350043821056	-0.0035737530274558
5	A	26	50	20120618	3	1546	30.36	0.0744049221416248	-0.0057230040888723
5	A	26	50	20120618	3	1548	30.4	0.0749507378660227	-0.0063352878507018
5	A	26	50	20120618	3	1550	30.44	0.0748565512427686	-0.007198948073243
5	A	26	50	20120618	3	1552	30.48	0.074554616647202	-0.0079746442122047
5	A	26	50	20120618	3	1554	30.52	0.0749656578191057	-0.009911056132484
5	A	26	50	20120618	3	1556	30.56	0.0746860677978245	-0.0100181120991557
5	A	26	50	20120618	3	1558	30.6	0.0746575006838646	-0.0104679734333465
5	A	26	50	20120618	3	1560	30.64	0.0748139834145412	-0.0125415640691761
5	A	26	50	20120618	3	1562	30.68	0.0743656070045908	-0.0136517924263171
5	A	26	50	20120618	3	1564	30.72	0.0746943409471644	-0.0138630052218575
5	A	26	50	20120618	3	1566	30.76	0.0750475407843671	-0.0147794863209534
5	A	26	50	20120618	3	1568	30.8	0.0750489549979295	-0.0154638242637857
5	A	26	50	20120618	3	1570	30.84	0.0750555310909945	-0.0158484196420731
5	A	26	50	20120618	3	1572	30.88	0.0755779415809351	-0.0179816193795567
5	A	26	50	20120618	3	1574	30.92	0.0752775626202871	-0.0172658858956397
5	A	26	50	20120618	3	1576	30.96	0.0759063926807963	-0.0191870243094454
5	A	26	50	20120618	3	1578	31	0.075591588741812	-0.0192657960048696
5	A	26	50	20120618	3	1580	31.04	0.0760868463313551	-0.020358417403159
5	A	26	50	20120618	3	1582	31.08	0.076384750418269	-0.0224375234718818
5	A	26	50	20120618	3	1584	31.12	0.0762658857683515	-0.0224206236198115
5	A	26	50	20120618	3	1586	31.16	0.0761080595347907	-0.0220554736780067
5	A	26	50	20120618	3	1588	31.2	0.0767973472250913	-0.0235586412734531
5	A	26	50	20120618	3	1590	31.24	0.0767436071097212	-0.0245789963587053
5	A	26	50	20120618	3	1592	31.28	0.0769378493425131	-0.025497174514076
5	A	26	50	20120618	3	1594	31.32	0.077133222946155	-0.0256303227209734
5	A	26	50	20120618	3	1596	31.36	0.0774082167733584	-0.0257511672698782
5	A	26	50	20120618	3	1598	31.4	0.0776069137788718	-0.0268741942597587
5	A	26	50	20120618	3	1600	31.44	0.0778789377575943	-0.02800846424746
5	A	26	50	20120618	3	1602	31.48	0.078238642977184	-0.0298009092270898
5	A	26	50	20120618	3	1604	31.52	0.0783836705780052	-0.0289409966704889
5	A	26	50	20120618	3	1606	31.56	0.0788485932866354	-0.0299936665356413
5	A	26	50	20120618	3	1608	31.6	0.0789041718796367	-0.0299395021562024
5	A	26	50	20120618	3	1610	31.64	0.0786067627674696	-0.0296713672647765
5	A	26	50	20120618	3	1612	31.68	0.0793509219439903	-0.0301469672858025
5	A	26	50	20120618	3	1614	31.72	0.0795512452951005	-0.0310295072594015
5	A	26	50	20120618	3	1616	31.76	0.0796735040575676	-0.0319765353714446
5	A	26	50	20120618	3	1618	31.8	0.0801541952474182	-0.0320321139644459
5	A	26	50	20120618	3	1620	31.84	0.0804260778047845	-0.0322259319331691
5	A	26	50	20120618	3	1622	31.88	0.0807373462098628	-0.0335964462964649
5	A	26	50	20120618	3	1624	31.92	0.0812831619342607	-0.0346172963564639
5	A	26	50	20120618	3	1626	31.96	0.0812389677604365	-0.0344151345277226
5	A	26	50	20120618	3	1628	32	0.0810513723313877	-0.03429796693408
5	A	26	50	20120618	3	1630	32.04	0.0805084557447927	-0.0344772892137889
5	A	26	50	20120618	3	1632	32.08	0.0804963642188344	-0.0347355953209564
5	A	26	50	20120618	3	1634	32.12	0.0808494226346808	-0.0348323982393008
5	A	26	50	20120618	3	1636	32.16	0.0802064504385479	-0.0350959369366491
5	A	26	50	20120618	3	1638	32.2	0.0802843028951565	-0.0343020681534109
5	A	26	50	20120618	3	1640	32.24	0.0800037229243817	-0.0350028109735668
5	A	26	50	20120618	3	1642	32.28	0.0792951312189547	-0.0361284542585377
5	A	26	50	20120618	3	1644	32.32	0.0795042934048297	-0.0368581884567222
5	A	26	50	20120618	3	1646	32.36	0.0793062327954193	-0.0363850633094302
5	A	26	50	20120618	3	1648	32.4	0.079159437427645	-0.035668622718732
5	A	26	50	20120618	3	1650	32.44	0.0790946664464883	-0.0366759670392104
5	A	26	50	20120618	3	1652	32.48	0.0789295570130812	-0.0366432279952415
5	A	26	50	20120618	3	1654	32.52	0.0791165867567051	-0.0387110203554653
5	A	26	50	20120618	3	1656	32.56	0.078509252742344	-0.0382012670769079
5	A	26	50	20120618	3	1658	32.6	0.0785038080201288	-0.0382262279462838
5	A	26	50	20120618	3	1660	32.64	0.0786953632471523	-0.0386699374514783
5	A	26	50	20120618	3	1662	32.68	0.0783180510687111	-0.0394915955312171
5	A	26	50	20120618	3	1664	32.72	0.0784898073058613	-0.0400809690333361
5	A	26	50	20120618	3	1666	32.76	0.078312040661071	-0.0420446045646911
5	A	26	50	20120618	3	1668	32.8	0.0777483351351091	-0.0413949148541369
5	A	26	50	20120618	3	1670	32.84	0.0775682350379409	-0.0438369081229647
5	A	26	50	20120618	3	1672	32.88	0.0769426576686252	-0.0424005621183404
5	A	26	50	20120618	3	1674	32.92	0.0769162825856869	-0.0438098966439234
5	A	26	50	20120618	3	1676	32.96	0.076809085197659	-0.0456611021970697
5	A	26	50	20120618	3	1678	33	0.0763194844623655	-0.0448934670754136
5	A	26	50	20120618	3	1680	33.04	0.076686331460445	-0.0456377676732906
5	A	26	50	20120618	3	1682	33.08	0.0764191865185128	-0.0473681993882103
5	A	26	50	20120618	3	1684	33.12	0.0760470362195743	-0.0482276876807425
5	A	26	50	20120618	3	1686	33.16	0.075797710368528	-0.0478164343768044
5	A	26	50	20120618	3	1688	33.2	0.0755052510038292	-0.0500439621588983
5	A	26	50	20120618	3	1690	33.24	0.0756313281429147	-0.0508259515482125
5	A	26	50	20120618	3	1692	33.28	0.0753371717219411	-0.0505040765414164
5	A	26	50	20120618	3	1694	33.32	0.0753357362951753	-0.052502381518253
5	A	26	50	20120618	3	1696	33.36	0.0751403626915334	-0.0526213875895267
5	A	26	50	20120618	3	1698	33.4	0.0752233063169666	-0.0532271659689692
5	A	26	50	20120618	3	1700	33.44	0.075007631677637	-0.0525735235315082
5	A	26	50	20120618	3	1702	33.48	0.0754475298772809	-0.0560097018636164
5	A	26	50	20120618	3	1704	33.52	0.0753557686302863	-0.0559402427645005
5	A	26	50	20120618	3	1706	33.56	0.0749311015107091	-0.0554909259025311
5	A	26	50	20120618	3	1708	33.6	0.0750065498042617	-0.0568466617341001
5	A	26	50	20120618	3	1710	33.64	0.0754279359483742	-0.0576103865552562
5	A	26	50	20120618	3	1712	33.68	0.0753182636866122	-0.0586081849341886
5	A	26	50	20120618	3	1714	33.72	0.0752831346217228	-0.0598043833337862
5	A	26	50	20120618	3	1716	33.76	0.0750639456616906	-0.061693758510981
5	A	26	50	20120618	3	1718	33.8	0.0753211981797541	-0.0631844739560107
5	A	26	50	20120618	3	1720	33.84	0.0750996842526254	-0.0636577178972419
5	A	26	50	20120618	3	1722	33.88	0.0750885395426471	-0.0646672973822555
5	A	26	50	20120618	3	1724	33.92	0.0753259859997695	-0.065551322280095
5	A	26	50	20120618	3	1726	33.96	0.0751169362438727	-0.0666145570276651
5	A	26	50	20120618	3	1728	34	0.0749741855268868	-0.0678080684214942
5	A	26	50	20120618	3	1730	34.04	0.0748124348506904	-0.0693218072633193
5	A	26	50	20120618	3	1732	34.08	0.07469526018598	-0.0705491395744926
5	A	26	50	20120618	3	1734	34.12	0.0744896759604178	-0.0726002724989517
5	A	26	50	20120618	3	1736	34.16	0.0745813099281917	-0.0735155585875874
5	A	26	50	20120618	3	1738	34.2	0.0743851160806837	-0.0732139492611401
5	A	26	50	20120618	3	1740	34.24	0.074254159904808	-0.0755935050011891
5	A	26	50	20120618	3	1742	34.28	0.0736420529196739	-0.0758973134297258
5	A	26	50	20120618	3	1744	34.32	0.0738551466192522	-0.078559315902452
5	A	26	50	20120618	3	1746	34.36	0.0733137856675758	-0.0790285519624474
5	A	26	50	20120618	3	1748	34.4	0.0731367968402448	-0.0804217644534192
5	A	26	50	20120618	3	1750	34.44	0.0733766474604233	-0.0809668023603578
5	A	26	50	20120618	3	1752	34.48	0.0728257405672008	-0.0816732727454413
5	A	26	50	20120618	3	1754	34.52	0.0730396403685098	-0.0838211095932954
5	A	26	50	20120618	3	1756	34.56	0.0729868902026333	-0.086246910116834
5	A	26	50	20120618	3	1758	34.6	0.0722734901710942	-0.0859166205393418
5	A	26	50	20120618	3	1760	34.64	0.0720791772276241	-0.0883326629893
5	A	26	50	20120618	3	1762	34.68	0.0715821518711281	-0.0906101832208236
5	A	26	50	20120618	3	1764	34.72	0.0713570797826764	-0.0904972582678686
5	A	26	50	20120618	3	1766	34.76	0.0710038092347956	-0.0929011384811896
5	A	26	50	20120618	3	1768	34.8	0.0709794140508446	-0.0933922241407236
5	A	26	50	20120618	3	1770	34.84	0.0710212040616128	-0.0944888760476666
5	A	26	50	20120618	3	1772	34.88	0.0705590390694293	-0.0959636179505086
5	A	26	50	20120618	3	1774	34.92	0.0704999249425221	-0.0972728968665536
5	A	26	50	20120618	3	1776	34.96	0.0703601299318815	-0.0964100144614716
5	A	26	50	20120618	3	1778	35	0.0705172490586611	-0.0976020550731966
5	A	26	50	20120618	3	1780	35.04	0.0700145668479156	-0.0999446291285896
5	A	26	50	20120618	3	1782	35.08	0.0704350832506872	-0.100958125278064
5	A	26	50	20120618	3	1784	35.12	0.0700156275080874	-0.104148025389353
5	A	26	50	20120618	3	1786	35.16	0.0702218198454814	-0.105223110539469
5	A	26	50	20120618	3	1788	35.2	0.0702250725366748	-0.107431687859827
5	A	26	50	20120618	3	1790	35.24	0.0697348354052782	-0.107073396853800
5	A	26	50	20120618	3	1792	35.28	0.0696968637711285	-0.108286579958282
5	A	26	50	20120618	3	1794	35.32	0.0690841557452304	-0.109412647507321
5	A	26	50	20120618	3	1796	35.36	0.0685162075785813	-0.109697752961496
5	A	26	50	20120618	3	1798	35.4	0.06814115814184	-0.110566362931505
5	A	26	50	20120618	3	1800	35.44	0.0681113182356739	-0.113079561853198
5	A	26	50	20120618	3	1802	35.48	0.0681597550501852	-0.113743888674123
5	A	26	50	20120618	3	1804	35.52	0.067832506031852	-0.113857591444538
5	A	26	50	20120618	3	1806	35.56	0.0677142777780376	-0.115962789753487
5	A	26	50	20120618	3	1808	35.6	0.0675686137811132	-0.116972538237021
5	A	26	50	20120618	3	1810	35.64	0.0670819828943006	-0.119057230449315
5	A	26	50	20120618	3	1812	35.68	0.06700646389007	-0.118951730117562
5	A	26	50	20120618	3	1814	35.72	0.0664840534001293	-0.118897141474055
5	A	26	50	20120618	3	1816	35.76	0.0663236108714781	-0.117847017193314
5	A	26	50	20120618	3	1818	35.8	0.0659784013409028	-0.119494717414835
5	A	26	50	20120618	3	1820	35.84	0.0656401214567831	-0.120195035970922
5	A	26	50	20120618	3	1822	35.88	0.0646587986658525	-0.120671484520086
5	A	26	50	20120618	3	1824	35.92	0.0644055130168314	-0.122657181783014
5	A	26	50	20120618	3	1826	35.96	0.0637337615747042	-0.122323427382294
5	A	26	50	20120618	3	1828	36	0.0630204322538432	-0.121008774454712
5	A	26	50	20120618	3	1830	36.04	0.0625086990762985	-0.122070636708020
5	A	26	50	20120618	3	1832	36.08	0.0623902586904498	-0.122336155304355
5	A	26	50	20120618	3	1834	36.12	0.0614594233236958	-0.123719539011069
5	A	26	50	20120618	3	1836	36.16	0.0610741208386273	-0.124314145103368
5	A	26	50	20120618	3	1838	36.2	0.0601035460707706	-0.125485538197082
5	A	26	50	20120618	3	1840	36.24	0.0595128997764455	-0.125016938533190
5	A	26	50	20120618	3	1842	36.28	0.057921414544029	-0.125766966695994
5	A	26	50	20120618	3	1844	36.32	0.0568480971608658	-0.128537340354005
5	A	26	50	20120618	3	1846	36.36	0.0565419199246121	-0.128354199697678
5	A	26	50	20120618	3	1848	36.4	0.0554505713185288	-0.128189726660374
5	A	26	50	20120618	3	1850	36.44	0.0549476769757489	-0.129248406933166
5	A	26	50	20120618	3	1852	36.48	0.0545999218607614	-0.129819607791009
5	A	26	50	20120618	3	1854	36.52	0.053860783142387	-0.129394848747550
5	A	26	50	20120618	3	1856	36.56	0.0528353368883103	-0.131011436270699
5	A	26	50	20120618	3	1858	36.6	0.0520266188626673	-0.132493319952031
5	A	26	50	20120618	3	1860	36.64	0.0513483620381531	-0.132945302606566
5	A	26	50	20120618	3	1862	36.68	0.0506725800873731	-0.133110553461329
5	A	26	50	20120618	3	1864	36.72	0.0503255320791668	-0.133969546779114
5	A	26	50	20120618	3	1866	36.76	0.050008606819839	-0.135938273479294
5	A	26	50	20120618	3	1868	36.8	0.0493539673618165	-0.135253652693749
5	A	26	50	20120618	3	1870	36.84	0.049044396013013	-0.135686260622479
5	A	26	50	20120618	3	1872	36.88	0.0491748572141419	-0.135441248122798
5	A	26	50	20120618	3	1874	36.92	0.0493732713769429	-0.137296272052563
5	A	26	50	20120618	3	1876	36.96	0.0491264911103088	-0.137560022881945
5	A	26	50	20120618	3	1878	37	0.0487792309700681	-0.137966679991806
5	A	26	50	20120618	3	1880	37.04	0.0489381178638007	-0.138319738407652
5	A	26	50	20120618	3	1882	37.08	0.0491863830546752	-0.139202844066676
5	A	26	50	20120618	3	1884	37.12	0.0492562452046565	-0.140913476791723
5	A	26	50	20120618	3	1886	37.16	0.0496207587503581	-0.141411633519069
5	A	26	50	20120618	3	1888	37.2	0.0496632558679074	-0.142380299098616
5	A	26	50	20120618	3	1890	37.24	0.050132562638581	-0.143699972484344
5	A	26	50	20120618	3	1892	37.28	0.0504525284570679	-0.144498649593695
5	A	26	50	20120618	3	1894	37.32	0.050696338875221	-0.146159784844058
5	A	26	50	20120618	3	1896	37.36	0.0510270527167819	-0.145574512561270
5	A	26	50	20120618	3	1898	37.4	0.0506848130346877	-0.145021555058382
5	A	26	50	20120618	3	1900	37.44	0.0516132442383856	-0.146883367213246
5	A	26	50	20120618	3	1902	37.48	0.0519297452336447	-0.147429536491035
5	A	26	50	20120618	3	1904	37.52	0.0520243561209675	-0.149143704749987
5	A	26	50	20120618	3	1906	37.56	0.0519234519832921	-0.148971665670125
5	A	26	50	20120618	3	1908	37.6	0.0519279067560136	-0.149863822295948
5	A	26	50	20120618	3	1910	37.64	0.0521345233574763	-0.150546746025218
5	A	26	50	20120618	3	1912	37.68	0.0524678534941277	-0.151745009176616
5	A	26	50	20120618	3	1914	37.72	0.0524711061853211	-0.150896056775124
5	A	26	50	20120618	3	1916	37.76	0.0529751318989509	-0.152626488490043
5	A	26	50	20120618	3	1918	37.8	0.053201688911643	-0.152935918417491
5	A	26	50	20120618	3	1920	37.84	0.0533582423529978	-0.154916241668882
5	A	26	50	20120618	3	1922	37.88	0.0534522168442174	-0.154583265085621
5	A	26	50	20120618	3	1924	37.92	0.0536321048093513	-0.154379335489927
5	A	26	50	20120618	3	1926	37.96	0.0540915827957663	-0.156012893575824
5	A	26	50	20120618	3	1928	38	0.0549957602368696	-0.158450502782608
5	A	26	50	20120618	3	1930	38.04	0.0557179283924954	-0.160297960669814
5	A	26	50	20120618	3	1932	38.08	0.0554463993885197	-0.158779095303826
5	A	26	50	20120618	3	1934	38.12	0.0554537532990441	-0.158853765779919
5	A	26	50	20120618	3	1936	38.16	0.0559070794564628	-0.159833037961184
5	A	26	50	20120618	3	1938	38.2	0.0563209490554913	-0.160672161578418
5	A	26	50	20120618	3	1940	38.24	0.0565505466273426	-0.160070625839663
5	A	26	50	20120618	3	1942	38.28	0.0568220049206401	-0.159574307589948
5	A	26	50	20120618	3	1944	38.32	0.0574252377156703	-0.161665151631239
5	A	26	50	20120618	3	1946	38.36	0.0567185551985525	-0.159795137037713
5	A	26	50	20120618	3	1948	38.4	0.056952466121769	-0.161497284481385
5	A	26	50	20120618	3	1950	38.44	0.0570775533113609	-0.162233453351278
5	A	26	50	20120618	3	1952	38.48	0.0570397938092455	-0.161385915163348
5	A	26	50	20120618	3	1954	38.52	0.0572704520412686	-0.162346024750843
5	A	26	50	20120618	3	1956	38.56	0.0578415114777548	-0.161999825270774
5	A	26	50	20120618	3	1958	38.6	0.0579199296197884	-0.161256726754425
5	A	26	50	20120618	3	1960	38.64	0.0588253091424197	-0.162833292033759
5	A	26	50	20120618	3	1962	38.68	0.0585904082697095	-0.163170016282960
5	A	26	50	20120618	3	1964	38.72	0.0590559673744427	-0.164414241375136
5	A	26	50	20120618	3	1966	38.76	0.0598294007717046	-0.163852940012230
5	A	26	50	20120618	3	1968	38.8	0.0601272341479403	-0.164379593142858
5	A	26	50	20120618	3	1970	38.84	0.0609370128337552	-0.163387380907497
5	A	26	50	20120618	3	1972	38.88	0.0607639130937207	-0.163987573143368
5	A	26	50	20120618	3	1974	38.92	0.0613688429450258	-0.164549369481020
5	A	26	50	20120618	3	1976	38.96	0.0620053097587718	-0.163381158367822
5	A	26	50	20120618	3	1978	39	0.0630984968424862	-0.163758753388976
5	A	26	50	20120618	3	1980	39.04	0.0640323727683993	-0.164469607836103
5	A	26	50	20120618	3	1982	39.08	0.064585754535356	-0.164612019141834
5	A	26	50	20120618	3	1984	39.12	0.0646860929876063	-0.163978522176568
5	A	26	50	20120618	3	1986	39.16	0.065248455010684	-0.163235140817507
5	A	26	50	20120618	3	1988	39.2	0.0660781033970501	-0.163222907870193
5	A	26	50	20120618	3	1990	39.24	0.0667138631040149	-0.162778066994148
5	A	26	50	20120618	3	1992	39.28	0.0665594309830038	-0.163776784611896
5	A	26	50	20120618	3	1994	39.32	0.0680681140113434	-0.163396644006330
5	A	26	50	20120618	3	1996	39.36	0.0693905451135185	-0.164117751501784
5	A	26	50	20120618	3	1998	39.4	0.0699689584605291	-0.165826121485131
5	A	26	50	20120618	3	2000	39.44	0.0703416744448925	-0.164470527074918
5	A	26	50	20120618	3	2002	39.48	0.0712592162041602	-0.165771886395014
5	A	26	50	20120618	3	2004	39.52	0.0709268053063244	-0.165640435244391
5	A	26	50	20120618	3	2006	39.56	0.0709268053063244	-0.165640435244391
5	A	26	50	20120618	3	2008	39.6	0.0713859297393488	-0.166745431011351
5	A	26	50	20120618	3	2010	39.64	0.0713676156737161	-0.166258870835217
5	A	26	50	20120618	3	2012	39.68	0.0715586052153145	-0.166760845939181
5	A	26	50	20120618	3	2014	39.72	0.0718113251789106	-0.168413071644102
5	A	26	50	20120618	3	2016	39.76	0.072148190849468	-0.169111410301202
5	A	26	50	20120618	3	2018	39.8	0.0720393671158433	-0.168373120110965
5	A	26	50	20120618	3	2020	39.84	0.0725216139406125	-0.169903299185452
5	A	26	50	20120618	3	2022	39.88	0.072865762811016	-0.172251812937807
5	A	26	50	20120618	3	2024	39.92	0.0731092196757785	-0.172446762277380
5	A	26	50	20120618	3	2026	39.96	0.072879975657318	-0.172434175776675
5	A	26	50	20120618	3	2028	40	0.0731807081713565	-0.174021418368405
5	A	26	50	20120618	3	2030	40.04	0.0727237757693537	-0.175062420971668
5	A	26	50	20120618	3	2032	40.08	0.0726401957478175	-0.175465613258300
5	A	26	50	20120618	3	2034	40.12	0.0724919154558027	-0.176855573058079
5	A	26	50	20120618	3	2036	40.16	0.0721591510045763	-0.176590125172421
5	A	26	50	20120618	3	2038	40.2	0.0722739144351628	-0.177526122418678
5	A	26	50	20120618	3	2040	40.24	0.0721153103841427	-0.178758114563539
5	A	26	50	20120618	3	2042	40.28	0.0721269776460323	-0.179727911513936
5	A	26	50	20120618	3	2044	40.32	0.071965262325175	-0.179487990183080
5	A	26	50	20120618	3	2046	40.36	0.0721254220111137	-0.181886142831474
5	A	26	50	20120618	3	2048	40.4	0.072553433745766	-0.182737994370769
5	A	26	50	20120618	3	2050	40.44	0.0722381348320348	-0.182514477917236
5	A	26	50	20120618	3	2052	40.48	0.0726080223892735	-0.186868063658324
5	A	26	50	20120618	3	2054	40.52	0.0724496304702877	-0.186281165029939
5	A	26	50	20120618	3	2056	40.56	0.0726714498675459	-0.187347694188003
5	A	26	50	20120618	3	2058	40.6	0.0728547319452295	-0.187045618171080
5	A	26	50	20120618	3	2060	40.64	0.0728796928146053	-0.188038891066613
5	A	26	50	20120618	3	2062	40.68	0.0731775261908411	-0.188414223346066
5	A	26	50	20120618	3	2064	40.72	0.0737577780154828	-0.189492844030088
5	A	26	50	20120618	3	2066	40.76	0.07401346782756	-0.190781475428123
5	A	26	50	20120618	3	2068	40.8	0.0741322617667992	-0.191400900968442
5	A	26	50	20120618	3	2070	40.84	0.0745539095404208	-0.192246388546707
5	A	26	50	20120618	3	2072	40.88	0.0743112304931175	-0.192501795516071
5	A	26	50	20120618	3	2074	40.92	0.0739466462367377	-0.193060127030496
5	A	26	50	20120618	3	2076	40.96	0.0734472167171857	-0.192507381659643
5	A	26	50	20120618	3	2078	41	0.072965889131232	-0.192762435075617
5	A	26	50	20120618	3	2080	41.04	0.0731258366851364	-0.193262925255341
5	A	26	50	20120618	3	2082	41.08	0.0728260234099133	-0.192632186006522
5	A	26	50	20120618	3	2084	41.12	0.0731037749535634	-0.193074269166120
5	A	26	50	20120618	3	2086	41.16	0.0732980878970334	-0.195465138614668
5	A	26	50	20120618	3	2088	41.2	0.0729436152676246	-0.194323373295086
5	A	26	50	20120618	3	2090	41.24	0.0727848697952483	-0.194876684351365
5	A	26	50	20120618	3	2092	41.28	0.0731789404044035	-0.194259167999354
5	A	26	50	20120618	3	2094	41.32	0.073050459102262	-0.195070714452122
5	A	26	50	20120618	3	2096	41.36	0.074028458491321	-0.194393942551849
5	A	26	50	20120618	3	2098	41.4	0.0737792033509528	-0.195034934848994
5	A	26	50	20120618	3	2100	41.44	0.0741683242126397	-0.194065986426734
5	A	26	50	20120618	3	2102	41.48	0.074947909438898	-0.195021641241508
5	A	26	50	20120618	3	2104	41.52	0.0755639408666676	-0.194398538745926
5	A	26	50	20120618	3	2106	41.56	0.0767430414242962	-0.195866845977060
5	A	26	50	20120618	3	2108	41.6	0.0769655679283356	-0.195358648333421
5	A	26	50	20120618	3	2110	41.64	0.0773413951825362	-0.194641995610689
5	A	26	50	20120618	3	2112	41.68	0.0785672354984013	-0.195909413805288
5	A	26	50	20120618	3	2114	41.72	0.0787343248307956	-0.195237450231126
5	A	26	50	20120618	3	2116	41.76	0.0791097278209276	-0.194591932450581
5	A	26	50	20120618	3	2118	41.8	0.0804986976712123	-0.196075230345476
5	A	26	50	20120618	3	2120	41.84	0.0809778332261443	-0.195922778123452
5	A	26	50	20120618	3	2122	41.88	0.0819135476296885	-0.195506080097299
5	A	26	50	20120618	3	2124	41.92	0.0834276046695651	-0.196852977094103
5	A	26	50	20120618	3	2126	41.96	0.0839988055274076	-0.197167073926306
5	A	26	50	20120618	3	2128	42	0.0843576622188598	-0.196702151217676
5	A	26	50	20120618	3	2130	42.04	0.0859661180140248	-0.196475382072949
5	A	26	50	20120618	3	2132	42.08	0.0856828510374815	-0.197017450131407
5	A	26	50	20120618	3	2134	42.12	0.0859967357376502	-0.196194448548784
5	A	26	50	20120618	3	2136	42.16	0.0866328489980056	-0.196797186369067
5	A	26	50	20120618	3	2138	42.2	0.0868933471361947	-0.197215510740817
5	A	26	50	20120618	3	2140	42.24	0.0873985749313525	-0.196182781286894
5	A	26	50	20120618	3	2142	42.28	0.0871876449785246	-0.195006367735034
5	A	26	50	20120618	3	2144	42.32	0.0884070506226808	-0.197581297078725
5	A	26	50	20120618	3	2146	42.36	0.0888961563832275	-0.197430188359585
5	A	26	50	20120618	3	2148	42.4	0.0894974092792704	-0.197280069589940
5	A	26	50	20120618	3	2150	42.44	0.0898209106316633	-0.197243653590708
5	A	26	50	20120618	3	2152	42.48	0.0904918842563312	-0.197165235448675
5	A	26	50	20120618	3	2154	42.52	0.0908863791295552	-0.197165306159353
5	A	26	50	20120618	3	2156	42.56	0.0923253414292698	-0.195753213917323
5	A	26	50	20120618	3	2158	42.6	0.0935797488590947	-0.196785589817856
5	A	26	50	20120618	3	2160	42.64	0.09386294512496	-0.194808165704268
5	A	26	50	20120618	3	2162	42.68	0.0945123519928017	-0.195326899238946
5	A	26	50	20120618	3	2164	42.72	0.0958755831562512	-0.196042562012185
5	A	26	50	20120618	3	2166	42.76	0.0958850583871191	-0.194531191978077
5	A	26	50	20120618	3	2168	42.8	0.096376568310722	-0.194482330899497
5	A	26	50	20120618	3	2170	42.84	0.0975200306865786	-0.195064209069735
5	A	26	50	20120618	3	2172	42.88	0.0979341124176415	-0.194843874596718
5	A	26	50	20120618	3	2174	42.92	0.097787812024614	-0.194045480330080
5	A	26	50	20120618	3	2176	42.96	0.0976297029483407	-0.193191012495694
5	A	26	50	20120618	3	2178	43	0.0979912466455614	-0.193450308552355
5	A	26	50	20120618	3	2180	43.04	0.0980957570278207	-0.194195740521082
5	A	26	50	20120618	3	2182	43.08	0.0977540830311514	-0.194137192079600
5	A	26	50	20120618	3	2184	43.12	0.0977822258810426	-0.195223449516858
5	A	26	50	20120618	3	2186	43.16	0.0976214297990008	-0.194810074892577
5	A	26	50	20120618	3	2188	43.2	0.0980044695423695	-0.194395922450836
5	A	26	50	20120618	3	2190	43.24	0.0989543260815374	-0.196001549818876
5	A	26	50	20120618	3	2192	43.28	0.0990069348260574	-0.194444217843991
5	A	26	50	20120618	3	2194	43.32	0.0990073590901264	-0.194493291054605
5	A	26	50	20120618	3	2196	43.36	0.0995945405612234	-0.195451845007182
5	A	26	50	20120618	3	2198	43.4	0.0996937476426244	-0.194283492472627
5	A	26	50	20120618	3	2200	43.44	0.0999502859828384	-0.195224793019743
5	A	26	50	20120618	3	2202	43.48	0.100323214099236	-0.195185619304065
5	A	26	50	20120618	3	2204	43.52	0.100930265270885	-0.195586902402388
5	A	26	50	20120618	3	2206	43.56	0.101889738462277	-0.196513990103202
5	A	26	50	20120618	3	2208	43.6	0.102098829937474	-0.195925889393289
5	A	26	50	20120618	3	2210	43.64	0.102974157421904	-0.197143597981171
5	A	26	50	20120618	3	2212	43.68	0.104048889018630	-0.197194580380094
5	A	26	50	20120618	3	2214	43.72	0.105171279612407	-0.198402813737108
5	A	26	50	20120618	3	2216	43.76	0.105682871368596	-0.199813138212184
5	A	26	50	20120618	3	2218	43.8	0.105995412565880	-0.199213511661738
5	A	26	50	20120618	3	2220	43.84	0.106067537457561	-0.198684595789410
5	A	26	50	20120618	3	2222	43.88	0.106718146406931	-0.199755084745449
5	A	26	50	20120618	3	2224	43.92	0.107187877441673	-0.200095698081946
5	A	26	50	20120618	3	2226	43.96	0.107767139316821	-0.200977318816730
5	A	26	50	20120618	3	2228	44	0.109208717911626	-0.202863384734189
5	A	26	50	20120618	3	2230	44.04	0.109580090393105	-0.204613332596269
5	A	26	50	20120618	3	2232	44.08	0.110760463742940	-0.205589634929053
5	A	26	50	20120618	3	2234	44.12	0.110678580777679	-0.204955925831754
5	A	26	50	20120618	3	2236	44.16	0.111635013409912	-0.206125056183768
5	A	26	50	20120618	3	2238	44.2	0.111719159116873	-0.205762310405019
5	A	26	50	20120618	3	2240	44.24	0.112498320079062	-0.208636063074439
5	A	26	50	20120618	3	2242	44.28	0.113264046012409	-0.209939331582844
5	A	26	50	20120618	3	2244	44.32	0.113211013003820	-0.207814475705379
5	A	26	50	20120618	3	2246	44.36	0.113612225391465	-0.210112997008304
5	A	26	50	20120618	3	2248	44.4	0.114308159885509	-0.212225690649133
5	A	26	50	20120618	3	2250	44.44	0.113810144579520	-0.211286864975751
5	A	26	50	20120618	3	2252	44.48	0.114136686491072	-0.212465046294564
5	A	26	50	20120618	3	2254	44.52	0.113874349875251	-0.212873046907309
5	A	26	50	20120618	3	2256	44.56	0.113512169781928	-0.213024509179839
5	A	26	50	20120618	3	2258	44.6	0.113533312274685	-0.215017206799901
5	A	26	50	20120618	3	2260	44.64	0.113178132538495	-0.213000750391991
5	A	26	50	20120618	3	2262	44.68	0.113806326202901	-0.216982892940921
5	A	26	50	20120618	3	2264	44.72	0.113601123815001	-0.216814742948355
5	A	26	50	20120618	3	2266	44.76	0.113468824136241	-0.216590660809397
5	A	26	50	20120618	3	2268	44.8	0.114834600884103	-0.219965327922610
5	A	26	50	20120618	3	2270	44.84	0.114248975047924	-0.218797328941446
5	A	26	50	20120618	3	2272	44.88	0.114717150447748	-0.220306224101820
5	A	26	50	20120618	3	2274	44.92	0.114992709960376	-0.222371188034919
5	A	26	50	20120618	3	2276	44.96	0.114976800057799	-0.223930004934045
5	A	26	50	20120618	3	2278	45	0.114670481400189	-0.223100710101069
5	A	26	50	20120618	3	2280	45.04	0.114227196159063	-0.223010836829181
5	A	26	50	20120618	3	2282	45.08	0.114533514816673	-0.224550066870467
5	A	26	50	20120618	3	2284	45.12	0.114097512775394	-0.226907985143012
5	A	26	50	20120618	3	2286	45.16	0.113472571802181	-0.225616666739209
5	A	26	50	20120618	3	2288	45.2	0.112800608228020	-0.227134330023670
5	A	26	50	20120618	3	2290	45.24	0.112590456092651	-0.227371352216724
5	A	26	50	20120618	3	2292	45.28	0.112296723935746	-0.227322844691534
5	A	26	50	20120618	3	2294	45.32	0.111411072692310	-0.229082479916517
5	A	26	50	20120618	3	2296	45.36	0.111034962595397	-0.228065589654493
5	A	26	50	20120618	3	2298	45.4	0.110643437570654	-0.229343826582844
5	A	26	50	20120618	3	2300	45.44	0.109240608427458	-0.230383202840510
5	A	26	50	20120618	3	2302	45.48	0.108591696534363	-0.230052064734880
5	A	26	50	20120618	3	2304	45.52	0.108142613017631	-0.231089461093559
5	A	26	50	20120618	3	2306	45.56	0.107448729133253	-0.231091794545937
5	A	26	50	20120618	3	2308	45.6	0.106527651840079	-0.231611235187396
5	A	26	50	20120618	3	2310	45.64	0.105729045441407	-0.232667228454420
5	A	26	50	20120618	3	2312	45.68	0.105423433890578	-0.233950061576849
5	A	26	50	20120618	3	2314	45.72	0.105291346343853	-0.234183972500065
5	A	26	50	20120618	3	2316	45.76	0.105229474500499	-0.234909110504172
5	A	26	50	20120618	3	2318	45.8	0.104892396697907	-0.236934759300237
5	A	26	50	20120618	3	2320	45.84	0.104469546842758	-0.236199368247803
5	A	26	50	20120618	3	2322	45.88	0.104247515313465	-0.235596913270232
5	A	26	50	20120618	3	2324	45.92	0.104043161453702	-0.236721920159100
5	A	26	50	20120618	3	2326	45.96	0.104104679743665	-0.239234270552656
5	A	26	50	20120618	3	2328	46	0.102950681476769	-0.241727529063120
5	A	26	50	20120618	3	2330	46.04	0.102989572349734	-0.241492062504985
5	A	26	50	20120618	3	2332	46.08	0.102144579746216	-0.242226746450637
5	A	26	50	20120618	3	2334	46.12	0.101854665965930	-0.242632625743039
5	A	26	50	20120618	3	2336	46.16	0.101583136961954	-0.243041333462564
5	A	26	50	20120618	3	2338	46.2	0.101153923145774	-0.244336045978917
5	A	26	50	20120618	3	2340	46.24	0.100616521992072	-0.245845011849969
5	A	26	50	20120618	3	2342	46.28	0.101137659689807	-0.245756623502321
5	A	26	50	20120618	3	2344	46.32	0.101324335880040	-0.246591009504121
5	A	26	50	20120618	3	2346	46.36	0.100277817843884	-0.247105783240825
5	A	26	50	20120618	3	2348	46.4	0.100006995946689	-0.246492721661536
5	A	26	50	20120618	3	2350	46.44	0.0993614074554664	-0.247670054452212
5	A	26	50	20120618	3	2352	46.48	0.0983863072042102	-0.249702986448123
5	A	26	50	20120618	3	2354	46.52	0.0979012319523163	-0.249847236231485
5	A	26	50	20120618	3	2356	46.56	0.0962105396384993	-0.250775667435183
5	A	26	50	20120618	3	2358	46.6	0.0958753710242168	-0.251199931503895
5	A	26	50	20120618	3	2360	46.64	0.095235439387243	-0.248138866248138
5	A	26	50	20120618	3	2362	46.68	0.0946824818843551	-0.248011587027525
5	A	26	50	20120618	3	2364	46.72	0.0938579953774916	-0.247665104704743
5	A	26	50	20120618	3	2366	46.76	0.0928454184668325	-0.254104019054228
5	A	26	50	20120618	3	2368	46.8	0.092676419946129	-0.254479492755038
5	A	26	50	20120618	3	2370	46.84	0.0912112946955104	-0.254125939364445
5	A	26	50	20120618	3	2372	46.88	0.0906477305909047	-0.255393781823112
5	A	26	50	20120618	3	2374	46.92	0.0905855051941603	-0.254430702387136
5	A	26	50	20120618	3	2376	46.96	0.0901089152236406	-0.254031894162547
5	A	26	50	20120618	3	2378	47	0.0889485529957134	-0.253920878397901
5	A	26	50	20120618	3	2380	47.04	0.0879628461427394	-0.254902342610188
5	A	26	50	20120618	3	2382	47.08	0.086482871649716	-0.254661219197803
5	A	26	50	20120618	3	2384	47.12	0.0854660520983697	-0.254475957221132
5	A	26	50	20120618	3	2386	47.16	0.0854681734187132	-0.254405953649795
5	A	26	50	20120618	3	2388	47.2	0.083764753182835	-0.259603895598297
