# Supplementary material for: How Do Ants Make Sense of Gravity? A Boltzmann Walker Analysis of Lasius niger Trajectories on Various Inclines
Source: PLoS One. 2013 Oct 29;8(10):e76531. doi: 10.1371/journal.pone.0076531 (PMC3812222; doi:10.1371/journal.pone.0076531)
Supplement: Dataset S5 — Trajectories for . (ZIP) [file pone.0076531.s009.zip › Incline5/5-A-26-50-20120618-04.txt]

Pente	Colonie	Temperature	Humidite	Date	Indiv	Frame	Time	X	Y
5	A	26	50	20120618	4	234	0	0	0
5	A	26	50	20120618	4	236	0.04	-0.00053948711870628	-0.0005337595537787
5	A	26	50	20120618	4	238	0.08	-0.00052350650545146	-0.0009860250510256
5	A	26	50	20120618	4	240	0.12	-0.00053626271178407	-0.0007195589316033
5	A	26	50	20120618	4	242	0.16	-0.0006238237444984	-0.0008437056691762
5	A	26	50	20120618	4	244	0.2	-6.78893220617295e-05	-0.0006438843638807
5	A	26	50	20120618	4	246	0.24	0.000286229753956500	-0.0014263687279417
5	A	26	50	20120618	4	248	0.28	0.00086709676149781	-0.0015573744012922
5	A	26	50	20120618	4	250	0.32	0.00209080868595144	-0.0013759237301719
5	A	26	50	20120618	4	252	0.36	0.00173308336534916	-0.0016994250825647
5	A	26	50	20120618	4	254	0.4	0.00185237227933534	-0.0015910256130088
5	A	26	50	20120618	4	256	0.44	0.00212680042111383	-0.0006176931287055
5	A	26	50	20120618	4	258	0.48	0.00229622320588613	-0.000370347176646500
5	A	26	50	20120618	4	260	0.52	0.00261180496232969	-0.0012957378211853
5	A	26	50	20120618	4	262	0.56	0.00311059808577868	-0.0012048038891247
5	A	26	50	20120618	4	264	0.6	0.00369167722535435	-0.0006920312646117
5	A	26	50	20120618	4	266	0.64	0.00409566854264966	-0.0006431489728283
5	A	26	50	20120618	4	268	0.68	0.00480245005471686	-0.000502901413847701
5	A	26	50	20120618	4	270	0.72	0.00529166188128077	-0.000814982991724401
5	A	26	50	20120618	4	272	0.76	0.00608708629943752	-0.000538433529602301
5	A	26	50	20120618	4	274	0.8	0.00710202494674582	-0.0014579976142642
5	A	26	50	20120618	4	276	0.84	0.00772078580669092	-0.0016962501731172
5	A	26	50	20120618	4	278	0.88	0.00804498012372933	-0.0011681262603846
5	A	26	50	20120618	4	280	0.92	0.00809619586789067	-0.0019003848297779
5	A	26	50	20120618	4	282	0.96	0.00809683226399374	-0.0021274368172169
5	A	26	50	20120618	4	284	1	0.00831239376623846	-0.0027288664899552
5	A	26	50	20120618	4	286	1.04	0.00824775713537019	-0.0020240295215362
5	A	26	50	20120618	4	288	1.08	0.00839808096598264	-0.0026481290376793
5	A	26	50	20120618	4	290	1.12	0.00867072012760474	-0.0016770097976011
5	A	26	50	20120618	4	292	1.16	0.00901682768379212	-0.0015649545859865
5	A	26	50	20120618	4	294	1.2	0.00880410167973996	-0.000449734054970299
5	A	26	50	20120618	4	296	1.24	0.00948720925677303	-0.0011798500908167
5	A	26	50	20120618	4	298	1.28	0.00954869926246502	-0.000446891485709901
5	A	26	50	20120618	4	300	1.32	0.00950315451468879	0.000297684883811700
5	A	26	50	20120618	4	302	1.36	0.00940326153971057	0.000258885934728
5	A	26	50	20120618	4	304	1.4	0.00933181547053948	0.0006233004854803
5	A	26	50	20120618	4	306	1.44	0.0094842040529530	0.0005388082961963
5	A	26	50	20120618	4	308	1.48	0.00906385028474102	0.0008957063018646
5	A	26	50	20120618	4	310	1.52	0.00914996881962173	0.0014864162358
5	A	26	50	20120618	4	312	1.56	0.0092033483105335	0.0018118904161124
5	A	26	50	20120618	4	314	1.6	0.0090392853951626	0.0026666269510751
5	A	26	50	20120618	4	316	1.64	0.00874273188220078	0.0027472441951981
5	A	26	50	20120618	4	318	1.68	0.00883266172263208	0.0025618266550354
5	A	26	50	20120618	4	320	1.72	0.00863349095557527	0.0028625803822775
5	A	26	50	20120618	4	322	1.76	0.00863911952555351	0.0032245907699737
5	A	26	50	20120618	4	324	1.8	0.00828495095206061	0.00414816415008492
5	A	26	50	20120618	4	326	1.84	0.00828404585538069	0.0028089887593313
5	A	26	50	20120618	4	328	1.88	0.00809246941515382	0.0037405807303412
5	A	26	50	20120618	4	330	1.92	0.00769994736984935	0.0034013745363382
5	A	26	50	20120618	4	332	1.96	0.00731478630613704	0.00484554114196234
5	A	26	50	20120618	4	334	2	0.00714983950728965	0.00478608053273236
5	A	26	50	20120618	4	336	2.04	0.00710579382588954	0.00474445315652391
5	A	26	50	20120618	4	338	2.08	0.00686063990485217	0.00567264394391624
5	A	26	50	20120618	4	340	2.12	0.00668846647470105	0.00550423232184104
5	A	26	50	20120618	4	342	2.16	0.00654648650410661	0.00726369077012847
5	A	26	50	20120618	4	344	2.2	0.00654828962639863	0.00672489661606776
5	A	26	50	20120618	4	346	2.24	0.00639291705336851	0.00711125269024027
5	A	26	50	20120618	4	348	2.28	0.0065164486080418	0.00703454574661716
5	A	26	50	20120618	4	350	2.32	0.00602119808956656	0.00791669681148643
5	A	26	50	20120618	4	352	2.36	0.00569078830392152	0.00899579125705179
5	A	26	50	20120618	4	354	2.4	0.00538516968202488	0.00852483692757811
5	A	26	50	20120618	4	356	2.44	0.00496783525976858	0.0094441888802056
5	A	26	50	20120618	4	358	2.48	0.00474732401005556	0.00931940574652963
5	A	26	50	20120618	4	360	2.52	0.00438497421110432	0.0097282690295473
5	A	26	50	20120618	4	362	2.56	0.0040353876895535	0.0101633730452148
5	A	26	50	20120618	4	364	2.6	0.00383677553685383	0.009683742515536
5	A	26	50	20120618	4	366	2.64	0.00317226486816596	0.0099422607547378
5	A	26	50	20120618	4	368	2.68	0.00254811585454822	0.0104738636328338
5	A	26	50	20120618	4	370	2.72	0.00277391626298452	0.0109581964226076
5	A	26	50	20120618	4	372	2.76	0.00248249634525410	0.0114182188812441
5	A	26	50	20120618	4	374	2.8	0.00261324038909550	0.0110887636897537
5	A	26	50	20120618	4	376	2.84	0.00248474494481828	0.0116198857352385
5	A	26	50	20120618	4	378	2.88	0.00274366623488536	0.0120681560791717
5	A	26	50	20120618	4	380	2.92	0.00266840603173655	0.0122902625617831
5	A	26	50	20120618	4	382	2.96	0.00270282374720402	0.0112257232022017
5	A	26	50	20120618	4	384	3	0.0031298221978388	0.0117521974348138
5	A	26	50	20120618	4	386	3.04	0.00348121396300198	0.0113714508387364
5	A	26	50	20120618	4	388	3.08	0.00290119548359809	0.0117926955614927
5	A	26	50	20120618	4	390	3.12	0.0039465552788466	0.0119723445245345
5	A	26	50	20120618	4	392	3.16	0.00442207822523352	0.0116417657403688
5	A	26	50	20120618	4	394	3.2	0.0053475162459267	0.0126319181736761
5	A	26	50	20120618	4	396	3.24	0.00554055639719063	0.0122393466308970
5	A	26	50	20120618	4	398	3.28	0.00564835482598252	0.0121536523600850
5	A	26	50	20120618	4	400	3.32	0.00657768405529256	0.0127985690998662
5	A	26	50	20120618	4	402	3.36	0.00731495601176452	0.0123152757570608
5	A	26	50	20120618	4	404	3.4	0.00755069834154431	0.0134815847530177
5	A	26	50	20120618	4	406	3.44	0.00801238957218444	0.0132921862016769
5	A	26	50	20120618	4	408	3.48	0.00854478440987542	0.0133894133840900
5	A	26	50	20120618	4	410	3.52	0.0094336812734372	0.0128427562026225
5	A	26	50	20120618	4	412	3.56	0.00986961967510653	0.0121941625075792
5	A	26	50	20120618	4	414	3.6	0.0102818841417417	0.0122008870930682
5	A	26	50	20120618	4	416	3.64	0.0104016114619322	0.0126324485037620
5	A	26	50	20120618	4	418	3.68	0.0107464391548457	0.0119769322333308
5	A	26	50	20120618	4	420	3.72	0.0107464391548457	0.0119769322333308
5	A	26	50	20120618	4	422	3.76	0.0107464391548457	0.0119769322333308
5	A	26	50	20120618	4	424	3.8	0.0106930455217983	0.0119708016175379
5	A	26	50	20120618	4	426	3.84	0.0104875673622533	0.0122774101889283
5	A	26	50	20120618	4	428	3.88	0.0103151110893897	0.0126559456621008
5	A	26	50	20120618	4	430	3.92	0.0104186385932232	0.013330518460285
5	A	26	50	20120618	4	432	3.96	0.0102839771778140	0.0129691303265562
5	A	26	50	20120618	4	434	4	0.0102665752799290	0.0138374503827854
5	A	26	50	20120618	4	436	4.04	0.0100164079718130	0.0137992454033979
5	A	26	50	20120618	4	438	4.08	0.00958704566320876	0.0130197521010213
5	A	26	50	20120618	4	440	4.12	0.00957650977216908	0.0123862268514850
5	A	26	50	20120618	4	442	4.16	0.00936900221616208	0.0128429188371822
5	A	26	50	20120618	4	444	4.2	0.00953643803087924	0.0126291109597548
5	A	26	50	20120618	4	446	4.24	0.0090409541671662	0.0122343049595471
5	A	26	50	20120618	4	448	4.28	0.00924167349807382	0.0128734729211973
5	A	26	50	20120618	4	450	4.32	0.0088195024654342	0.0121621234993236
5	A	26	50	20120618	4	452	4.36	0.00859748507827725	0.0117750391051665
5	A	26	50	20120618	4	454	4.4	0.00905866719203493	0.0124201821191176
5	A	26	50	20120618	4	456	4.44	0.00925991685302843	0.0117604585633384
5	A	26	50	20120618	4	458	4.48	0.00905974199434233	0.0110674302781653
5	A	26	50	20120618	4	460	4.52	0.00917820359339451	0.0113194219217767
5	A	26	50	20120618	4	462	4.56	0.0095162077058695	0.0111312678783708
5	A	26	50	20120618	4	464	4.6	0.00951839973689117	0.0105878846013002
5	A	26	50	20120618	4	466	4.64	0.00958481827684802	0.0100027890952074
5	A	26	50	20120618	4	468	4.68	0.00975765638737345	0.00974656895304442
5	A	26	50	20120618	4	470	4.72	0.0103898876315002	0.00929720966466818
5	A	26	50	20120618	4	472	4.76	0.0105465047124652	0.00881149094560333
5	A	26	50	20120618	4	474	4.8	0.0105890513274892	0.00894095512617077
5	A	26	50	20120618	4	476	4.84	0.0111644241153406	0.00810342957026218
5	A	26	50	20120618	4	478	4.88	0.0112884860000998	0.00802681455052061
5	A	26	50	20120618	4	480	4.92	0.0113443403647458	0.00797815853290717
5	A	26	50	20120618	4	482	4.96	0.0111640988462213	0.00726900114205518
5	A	26	50	20120618	4	484	5	0.0108002358387583	0.00730536057274379
5	A	26	50	20120618	4	486	5.04	0.0109216743573593	0.00698457451039071
5	A	26	50	20120618	4	488	5.08	0.0111021350789859	0.00701894697102418
5	A	26	50	20120618	4	490	5.12	0.0110338879608929	0.00625617957244976
5	A	26	50	20120618	4	492	5.16	0.0108723731755187	0.00550578625970338
5	A	26	50	20120618	4	494	5.2	0.0109385070342855	0.00507637968621459
5	A	26	50	20120618	4	496	5.24	0.0111785443306542	0.00419282430727788
5	A	26	50	20120618	4	498	5.28	0.0114677354478103	0.0035387349783311
5	A	26	50	20120618	4	500	5.32	0.0112436766433760	0.00419940817851751
5	A	26	50	20120618	4	502	5.36	0.0112996377811459	0.003607942347433
5	A	26	50	20120618	4	504	5.4	0.0114065565691020	0.00433838789503938
5	A	26	50	20120618	4	506	5.44	0.0110638537320660	0.00399766495699074
5	A	26	50	20120618	4	508	5.48	0.0108418214956667	0.00408958813143821
5	A	26	50	20120618	4	510	5.52	0.0104284921262190	0.0047487983276943
5	A	26	50	20120618	4	512	5.56	0.0101923608877096	0.00520563173474768
5	A	26	50	20120618	4	514	5.6	0.0098482084817722	0.00425605450275836
5	A	26	50	20120618	4	516	5.64	0.0093643635956775	0.00393187432785558
5	A	26	50	20120618	4	518	5.68	0.00852345806935483	0.00438483278974806
5	A	26	50	20120618	4	520	5.72	0.00814283663117773	0.00407661908596446
5	A	26	50	20120618	4	522	5.76	0.00776966809847434	0.00468449050147929
5	A	26	50	20120618	4	524	5.8	0.00706019958063863	0.00460472885656145
5	A	26	50	20120618	4	526	5.84	0.00730002191654586	0.00492363401487658
5	A	26	50	20120618	4	528	5.88	0.00641668998335201	0.00465835583484663
5	A	26	50	20120618	4	530	5.92	0.00597534221480661	0.00540668694137636
5	A	26	50	20120618	4	532	5.96	0.00558607993176341	0.00559899170158785
5	A	26	50	20120618	4	534	6	0.00527151640908477	0.00625469181978214
5	A	26	50	20120618	4	536	6.04	0.00569340459901191	0.00568288285010782
5	A	26	50	20120618	4	538	6.08	0.00531283972937731	0.00674514108321313
5	A	26	50	20120618	4	540	6.12	0.00497254459093128	0.00702548770875016
5	A	26	50	20120618	4	542	6.16	0.00490235717183071	0.00784008886281268
5	A	26	50	20120618	4	544	6.2	0.00483482140315958	0.00978359306410735
5	A	26	50	20120618	4	546	6.24	0.00444921486217512	0.0087770902006986
5	A	26	50	20120618	4	548	6.28	0.00416147897077469	0.00900721103156795
5	A	26	50	20120618	4	550	6.32	0.00396919542376663	0.00945350147651384
5	A	26	50	20120618	4	552	6.36	0.00381711796833684	0.00903558015562916
5	A	26	50	20120618	4	554	6.4	0.00268619259571051	0.0110516335126736
5	A	26	50	20120618	4	556	6.44	0.00299489420317312	0.0105020064827251
5	A	26	50	20120618	4	558	6.48	0.00273226767357263	0.0105712110233998
5	A	26	50	20120618	4	560	6.52	0.00255085235779141	0.0106317110795981
5	A	26	50	20120618	4	562	6.56	0.00274192675220364	0.0105298735609716
5	A	26	50	20120618	4	564	6.6	0.00223430186505763	0.00992082127713222
5	A	26	50	20120618	4	566	6.64	0.00224511352774197	0.00972637398337373
5	A	26	50	20120618	4	568	6.68	0.00184010397668175	0.0101551140380106
5	A	26	50	20120618	4	570	6.72	0.00098777160477511	0.00985780392079287
5	A	26	50	20120618	4	572	6.76	0.00061234740143974	0.00934720918516588
5	A	26	50	20120618	4	574	6.8	0.000363573093682680	0.00964881851161319
5	A	26	50	20120618	4	576	6.84	-1.29329830279006e-05	0.0086107009040176
5	A	26	50	20120618	4	578	6.88	-8.73913270868498e-05	0.00866036808432814
5	A	26	50	20120618	4	580	6.92	-0.00029288362876747	0.00818770255644399
5	A	26	50	20120618	4	582	6.96	-0.00096645233532234	0.0072770550882929
5	A	26	50	20120618	4	584	7	-0.00079466074283307	0.00678623105826788
5	A	26	50	20120618	4	586	7.04	-0.0015525943594513	0.00656565616894455
5	A	26	50	20120618	4	588	7.08	-0.00200582152192063	0.00566386874876172
5	A	26	50	20120618	4	590	7.12	-0.00240330745682903	0.00537243468889568
5	A	26	50	20120618	4	592	7.16	-0.00219558069771986	0.00540994670363763
5	A	26	50	20120618	4	594	7.2	-0.00219770908913123	0.00524709294086255
5	A	26	50	20120618	4	596	7.24	-0.00227374428131222	0.00551690367535991
5	A	26	50	20120618	4	598	7.28	-0.00202043034801995	0.00596380930320543
5	A	26	50	20120618	4	600	7.32	-0.00171767550858712	0.00731946028196065
5	A	26	50	20120618	4	602	7.36	-0.00169629259952404	0.00754368384227491
5	A	26	50	20120618	4	604	7.4	-0.00160808809963883	0.00657054934787036
5	A	26	50	20120618	4	606	7.44	-0.00158698803328822	0.00786438505181426
5	A	26	50	20120618	4	608	7.48	-0.0017996645398657	0.00768260911157463
5	A	26	50	20120618	4	610	7.52	-0.00171509456883579	0.00793988284284154
5	A	26	50	20120618	4	612	7.56	-0.00226004055189282	0.00858926849747983
5	A	26	50	20120618	4	614	7.6	-0.0023302166572849	0.00848611858866746
5	A	26	50	20120618	4	616	7.64	-0.00261669319150804	0.0097521925732752
5	A	26	50	20120618	4	618	7.68	-0.00257225718716471	0.00988112500954319
5	A	26	50	20120618	4	620	7.72	-0.00249773591060224	0.0099205327775655
5	A	26	50	20120618	4	622	7.76	-0.00252681072723107	0.0100619102931824
5	A	26	50	20120618	4	624	7.8	-0.00245659643807281	0.00978701687514185
5	A	26	50	20120618	4	626	7.84	-0.00237064760881958	0.00968559654951627
5	A	26	50	20120618	4	628	7.88	-0.00194349571601329	0.0102812463314251
5	A	26	50	20120618	4	630	7.92	-0.00233287467167538	0.0102518483669972
5	A	26	50	20120618	4	632	7.96	-0.00187965811580777	0.0109527007887042
5	A	26	50	20120618	4	634	8	-0.00160817648798647	0.0105825070542292
5	A	26	50	20120618	4	636	8.04	-0.00135721156342131	0.0112718810115572
5	A	26	50	20120618	4	638	8.08	-0.00084634247036321	0.0108816301932339
5	A	26	50	20120618	4	640	8.12	-0.000420587820556539	0.0122127247676921
5	A	26	50	20120618	4	642	8.16	5.79360870097394e-05	0.0119485532097747
5	A	26	50	20120618	4	644	8.2	0.0007881157624664	0.011838492039283
5	A	26	50	20120618	4	646	8.24	0.00144112463225149	0.011620565971962
5	A	26	50	20120618	4	648	8.28	0.00146261997129278	0.0117247517922088
5	A	26	50	20120618	4	650	8.32	0.00194620181366489	0.0127598797523335
5	A	26	50	20120618	4	652	8.36	0.00203048823487554	0.0124588509605536
5	A	26	50	20120618	4	654	8.4	0.00270724670012034	0.0129795566160448
5	A	26	50	20120618	4	656	8.44	0.00291168682691056	0.0129773801413723
5	A	26	50	20120618	4	658	8.48	0.00349963975150614	0.0134701989196270
5	A	26	50	20120618	4	660	8.52	0.00365972448412609	0.0136602791219049
5	A	26	50	20120618	4	662	8.56	0.00507467202333806	0.0132105012263142
5	A	26	50	20120618	4	664	8.6	0.00593613314378982	0.0131670777988815
5	A	26	50	20120618	4	666	8.64	0.0067698968916225	0.012601929775086
5	A	26	50	20120618	4	668	8.68	0.00703257291869768	0.0128319091845991
5	A	26	50	20120618	4	670	8.72	0.00727162450821341	0.0124831853333214
5	A	26	50	20120618	4	672	8.76	0.0071373520015339	0.0128491767321957
5	A	26	50	20120618	4	674	8.8	0.00736227559756153	0.0126077775481664
5	A	26	50	20120618	4	676	8.84	0.00735863399763842	0.0132801724574645
5	A	26	50	20120618	4	678	8.88	0.00723349023950402	0.0132617169704755
5	A	26	50	20120618	4	680	8.92	0.00712115925624473	0.0133889396225466
5	A	26	50	20120618	4	682	8.96	0.0068971902543717	0.0131785753551436
5	A	26	50	20120618	4	684	9	0.00714659388716401	0.0129799844156474
5	A	26	50	20120618	4	686	9.04	0.00702291384006667	0.0131676576264421
5	A	26	50	20120618	4	688	9.08	0.00693275772546538	0.0123512604211554
5	A	26	50	20120618	4	690	9.12	0.00683091313577108	0.0119569423246267
5	A	26	50	20120618	4	692	9.16	0.0070962903107504	0.0115768300033320
5	A	26	50	20120618	4	694	9.2	0.00757005185414538	0.0120078681550077
5	A	26	50	20120618	4	696	9.24	0.00767195301238218	0.0113606886735268
5	A	26	50	20120618	4	698	9.28	0.00846993008601901	0.0112044110038167
5	A	26	50	20120618	4	700	9.32	0.00898634431045517	0.0106691594547297
5	A	26	50	20120618	4	702	9.36	0.0090659786761524	0.0103887209053112
5	A	26	50	20120618	4	704	9.4	0.00993026115266109	0.0103752434500617
5	A	26	50	20120618	4	706	9.44	0.0103599487303847	0.0107460856014550
5	A	26	50	20120618	4	708	9.48	0.0107160618475259	0.0096018736924102
5	A	26	50	20120618	4	710	9.52	0.0120310471152951	0.0094634292557217
5	A	26	50	20120618	4	712	9.56	0.0123495280095415	0.00961281263431517
5	A	26	50	20120618	4	714	9.6	0.0129077322447458	0.00975778366659404
5	A	26	50	20120618	4	716	9.64	0.0125389265608823	0.00976530021167805
5	A	26	50	20120618	4	718	9.68	0.0127474382085186	0.0101221628620073
5	A	26	50	20120618	4	720	9.72	0.0127371993023270	0.00958838209502518
5	A	26	50	20120618	4	722	9.76	0.0128784721661403	0.00879938527750941
5	A	26	50	20120618	4	724	9.8	0.0132572480556185	0.00806079103135663
5	A	26	50	20120618	4	726	9.84	0.0133883880792574	0.00772580626483732
5	A	26	50	20120618	4	728	9.88	0.0135293781003581	0.00766795785906844
5	A	26	50	20120618	4	730	9.92	0.0134606402501590	0.006744469331771
5	A	26	50	20120618	4	732	9.96	0.0135361097569150	0.00714039963176078
5	A	26	50	20120618	4	734	10	0.0137584524131913	0.00684712002319585
5	A	26	50	20120618	4	736	10.04	0.0143764354556771	0.00570115448933368
5	A	26	50	20120618	4	738	10.08	0.0144560344660353	0.00626073758276128
5	A	26	50	20120618	4	740	10.12	0.0150678798216604	0.0058465709988847
5	A	26	50	20120618	4	742	10.16	0.0154643333806683	0.00557212164390276
5	A	26	50	20120618	4	744	10.2	0.0157007898882970	0.0049995065724979
5	A	26	50	20120618	4	746	10.24	0.0160641862052844	0.00513026475847491
5	A	26	50	20120618	4	748	10.28	0.0160805981536758	0.00505206581954349
5	A	26	50	20120618	4	750	10.32	0.0157332814448926	0.00499240014934697
5	A	26	50	20120618	4	752	10.36	0.0155768977091653	0.00511758633388824
5	A	26	50	20120618	4	754	10.4	0.0155145591753359	0.00470325004438417
5	A	26	50	20120618	4	756	10.44	0.0152403785209309	0.00462324091209291
5	A	26	50	20120618	4	758	10.48	0.0153786037545172	0.00421812529501551
5	A	26	50	20120618	4	760	10.52	0.0153228978822953	0.00461129080749086
5	A	26	50	20120618	4	762	10.56	0.0151636150087652	0.002707858347486
5	A	26	50	20120618	4	764	10.6	0.0149077201357216	0.0034188612870369
5	A	26	50	20120618	4	766	10.64	0.0149797566390550	0.0023455262262043
5	A	26	50	20120618	4	768	10.68	0.0149804531392345	0.0023347675965286
5	A	26	50	20120618	4	770	10.72	0.0152305546864198	0.001890631705945
5	A	26	50	20120618	4	772	10.76	0.0155922383907832	0.0012446882471175
5	A	26	50	20120618	4	774	10.8	0.0155084059321261	0.0017061765381114
5	A	26	50	20120618	4	776	10.84	0.0153162959798328	0.0009882619833278
5	A	26	50	20120618	4	778	10.88	0.0150460408287234	0.0014470339236218
5	A	26	50	20120618	4	780	10.92	0.0147966264479081	0.0014504809277588
5	A	26	50	20120618	4	782	10.96	0.0144726797596644	0.0020603394547501
5	A	26	50	20120618	4	784	11	0.0143257175146897	0.0021195695471694
5	A	26	50	20120618	4	786	11.04	0.0139954286443043	0.0020272928193313
5	A	26	50	20120618	4	788	11.08	0.0138828466381377	0.001911316700615
5	A	26	50	20120618	4	790	11.12	0.0132872859516833	0.00129510849615
5	A	26	50	20120618	4	792	11.16	0.0127372912262086	0.0014290274494389
5	A	26	50	20120618	4	794	11.2	0.0125467471618823	0.000483293342805299
5	A	26	50	20120618	4	796	11.24	0.0118949926995270	0.0009361810940197
5	A	26	50	20120618	4	798	11.28	0.0112470919691292	0.0014558550807171
5	A	26	50	20120618	4	800	11.32	0.0107607509960969	3.89615836432992e-05
5	A	26	50	20120618	4	802	11.36	0.0100145058545716	0.000423380185235399
5	A	26	50	20120618	4	804	11.4	0.00957469957880925	-0.0002428416818629
5	A	26	50	20120618	4	806	11.44	0.00884775845241041	-0.0004943242085919
5	A	26	50	20120618	4	808	11.48	0.0084033630536381	-0.000164579103321200
5	A	26	50	20120618	4	810	11.52	0.00784288900566621	-0.000573025193338
5	A	26	50	20120618	4	812	11.56	0.00703373257381882	9.82171319067991e-05
5	A	26	50	20120618	4	814	11.6	0.00672385716909944	-0.0012745811862922
5	A	26	50	20120618	4	816	11.64	0.00704417654097695	-0.001124250284612
5	A	26	50	20120618	4	818	11.68	0.00669804777158613	-0.000765535014516
5	A	26	50	20120618	4	820	11.72	0.00651533137932753	-0.0012986935275307
5	A	26	50	20120618	4	822	11.76	0.00621691817553118	-0.000338880924883701
5	A	26	50	20120618	4	824	11.8	0.00601167336122397	-0.000777470976982501
5	A	26	50	20120618	4	826	11.84	0.00577840590517834	-0.0009609581156325
5	A	26	50	20120618	4	828	11.88	0.00545336306000251	-0.000721588328065301
5	A	26	50	20120618	4	830	11.92	0.005092038565884	-0.000581856957035
5	A	26	50	20120618	4	832	11.96	0.0053530033945487	0.000376315157879600
5	A	26	50	20120618	4	834	12	0.0051530618811004	0.0007658178572284
5	A	26	50	20120618	4	836	12.04	0.00457220194462689	0.0011461988790999
5	A	26	50	20120618	4	838	12.08	0.00453788605253591	0.0008928213061974
5	A	26	50	20120618	4	840	12.12	0.00426480848470948	0.0022959120789024
5	A	26	50	20120618	4	842	12.16	0.00373560976966947	0.0033319649346969
5	A	26	50	20120618	4	844	12.2	0.00349271151926408	0.00400677814918667
5	A	26	50	20120618	4	846	12.24	0.00331564491018715	0.0038288630119723
5	A	26	50	20120618	4	848	12.28	0.00292469264193692	0.00508316437578008
5	A	26	50	20120618	4	850	12.32	0.0029542355632549	0.00544774863215986
5	A	26	50	20120618	4	852	12.36	0.00286753720081361	0.00606942984311126
5	A	26	50	20120618	4	854	12.4	0.00258810274302431	0.00587909083975147
5	A	26	50	20120618	4	856	12.44	0.00254363279755549	0.00671750027913655
5	A	26	50	20120618	4	858	12.48	0.00239576262747376	0.00644597127516091
5	A	26	50	20120618	4	860	12.52	0.00159514804554311	0.00675581132454123
5	A	26	50	20120618	4	862	12.56	0.00076269951632343	0.0071035805816644
5	A	26	50	20120618	4	864	12.6	0.00039994666650692	0.00691529925903786
5	A	26	50	20120618	4	866	12.64	-0.000187715637201600	0.00732205536384761
5	A	26	50	20120618	4	868	12.68	-0.00024498421540989	0.00798134051342251
5	A	26	50	20120618	4	870	12.72	-9.902323363737e-05	0.00822073858526103
5	A	26	50	20120618	4	872	12.76	0.000138854558621599	0.00823672626958365
5	A	26	50	20120618	4	874	12.8	-0.000290076414846160	0.0091862009710897
5	A	26	50	20120618	4	876	12.84	0.00026420337772254	0.00974364860203812
5	A	26	50	20120618	4	878	12.88	0.000178982868453930	0.00983138641144774
5	A	26	50	20120618	4	880	12.92	0.000353857446509179	0.0103745504854162
5	A	26	50	20120618	4	882	12.96	0.00064730039674057	0.0108974764562003
5	A	26	50	20120618	4	884	13	0.00075656890053054	0.0101700834885683
5	A	26	50	20120618	4	886	13.04	0.00086016004397437	0.0108194479300031
5	A	26	50	20120618	4	888	13.08	0.00114498972650413	0.00994480633915007
5	A	26	50	20120618	4	890	13.12	0.00103021215378193	0.00984377492225413
5	A	26	50	20120618	4	892	13.16	0.00114221079685406	0.0105137798106318
5	A	26	50	20120618	4	894	13.2	0.00158184029592117	0.0106640046462949
5	A	26	50	20120618	4	896	13.24	0.00195371482321499	0.0100900107166667
5	A	26	50	20120618	4	898	13.28	0.00182529008961589	0.0110681232428108
5	A	26	50	20120618	4	900	13.32	0.00232350338550431	0.0121200577169108
5	A	26	50	20120618	4	902	13.36	0.00371837757741195	0.0109112940298115
5	A	26	50	20120618	4	904	13.4	0.00405632724266478	0.0119406527057085
5	A	26	50	20120618	4	906	13.44	0.00422732121870488	0.0117754174072944
5	A	26	50	20120618	4	908	13.48	0.00469891406560196	0.0117216723421767
5	A	26	50	20120618	4	910	13.52	0.00487683768809768	0.0130953701002014
5	A	26	50	20120618	4	912	13.56	0.00586527397324711	0.0121584677572649
5	A	26	50	20120618	4	914	13.6	0.00625529286054618	0.0120767191422919
5	A	26	50	20120618	4	916	13.64	0.00641256755081769	0.0123507654464085
5	A	26	50	20120618	4	918	13.68	0.00724184117058984	0.0131897688554898
5	A	26	50	20120618	4	920	13.72	0.00751935936900212	0.0140198910033994
5	A	26	50	20120618	4	922	13.76	0.00817107847601832	0.0139284550255242
5	A	26	50	20120618	4	924	13.8	0.00926363623469747	0.0130049382139555
5	A	26	50	20120618	4	926	13.84	0.00967923117427205	0.0136328914620560
5	A	26	50	20120618	4	928	13.88	0.0095498872018574	0.0145528515265153
5	A	26	50	20120618	4	930	13.92	0.00982670536455632	0.0144325019523574
5	A	26	50	20120618	4	932	13.96	0.00935437217685933	0.0147392731583073
5	A	26	50	20120618	4	934	14	0.00922930620047087	0.0151900749445172
5	A	26	50	20120618	4	936	14.04	0.00925220231804569	0.0141967596225776
5	A	26	50	20120618	4	938	14.08	0.00920079565505342	0.014264472167944
5	A	26	50	20120618	4	940	14.12	0.00858325101877196	0.0146471442157865
5	A	26	50	20120618	4	942	14.16	0.00841022198941562	0.0152991532365830
5	A	26	50	20120618	4	944	14.2	0.00860733507573918	0.0150928760463753
5	A	26	50	20120618	4	946	14.24	0.00785004492629182	0.0146783346959047
5	A	26	50	20120618	4	948	14.28	0.00793673621766529	0.0152356762608359
5	A	26	50	20120618	4	950	14.32	0.00765481981507403	0.0147404257423607
5	A	26	50	20120618	4	952	14.36	0.0073947954384283	0.0154542429669007
5	A	26	50	20120618	4	954	14.4	0.00707917125557787	0.0151546701079832
5	A	26	50	20120618	4	956	14.44	0.0068611985192093	0.0155836435078578
5	A	26	50	20120618	4	958	14.48	0.00660394600114583	0.0146188458024035
5	A	26	50	20120618	4	960	14.52	0.00549530156319469	0.0146790913001605
5	A	26	50	20120618	4	962	14.56	0.00507299618026665	0.0148919375123655
5	A	26	50	20120618	4	964	14.6	0.00431113812101282	0.0139989252873372
5	A	26	50	20120618	4	966	14.64	0.00411289154251902	0.0145312798199417
5	A	26	50	20120618	4	968	14.68	0.00439115432437189	0.0145477250023517
5	A	26	50	20120618	4	970	14.72	0.0033111066988655	0.0146481186089310
5	A	26	50	20120618	4	972	14.76	0.00371620888091405	0.0149328980868793
5	A	26	50	20120618	4	974	14.8	0.00338656064927235	0.0151035887141103
5	A	26	50	20120618	4	976	14.84	0.00317472065001702	0.0149510424468845
5	A	26	50	20120618	4	978	14.88	0.00336638759991188	0.0150587503660085
5	A	26	50	20120618	4	980	14.92	0.00296364856872605	0.0148392354297501
5	A	26	50	20120618	4	982	14.96	0.00249192999824327	0.0139492445305765
5	A	26	50	20120618	4	984	15	0.00243501978175168	0.0143962146465604
5	A	26	50	20120618	4	986	15.04	0.00211799835590163	0.0143858046205278
5	A	26	50	20120618	4	988	15.08	0.00186442095462269	0.0143451936396066
5	A	26	50	20120618	4	990	15.12	0.00191098761311908	0.0133641947035817
5	A	26	50	20120618	4	992	15.16	0.0014732520288547	0.0133937302709892
5	A	26	50	20120618	4	994	15.2	0.00104856723160797	0.0128510873347185
5	A	26	50	20120618	4	996	15.24	0.00050875053043098	0.0119660414453977
5	A	26	50	20120618	4	998	15.28	-0.00011678434176721	0.0127189545331588
5	A	26	50	20120618	4	1000	15.32	-0.00025574001665852	0.0119626564545255
5	A	26	50	20120618	4	1002	15.36	-0.00046891574062352	0.0120158280560436
5	A	26	50	20120618	4	1004	15.4	-0.00071531982645003	0.0112392749036631
5	A	26	50	20120618	4	1006	15.44	-0.00086201902770212	0.0113615647788287
5	A	26	50	20120618	4	1008	15.48	-0.00102090592143474	0.0113572797117347
5	A	26	50	20120618	4	1010	15.52	-0.00074180592515294	0.0111893510435910
5	A	26	50	20120618	4	1012	15.56	-0.00111477293242369	0.0115770258719104
5	A	26	50	20120618	4	1014	15.6	-0.00092855968500008	0.0104905949813582
5	A	26	50	20120618	4	1016	15.64	-0.00138348340876951	0.00934424711485949
5	A	26	50	20120618	4	1018	15.68	-0.00197347421510848	0.00928174806779076
5	A	26	50	20120618	4	1020	15.72	-0.00216649937570864	0.00941811983308226
5	A	26	50	20120618	4	1022	15.76	-0.00289430119248153	0.00834144171280957
5	A	26	50	20120618	4	1024	15.8	-0.00302049641839955	0.00794589112916128
5	A	26	50	20120618	4	1026	15.84	-0.00314002079894386	0.00747930884091569
5	A	26	50	20120618	4	1028	15.88	-0.00339681638460533	0.00798323824660186
5	A	26	50	20120618	4	1030	15.92	-0.00332948723253567	0.00727655728511894
5	A	26	50	20120618	4	1032	15.96	-0.00344795166001498	0.00649075941868127
5	A	26	50	20120618	4	1034	16	-0.00350480304522237	0.00587632605223703
5	A	26	50	20120618	4	1036	16.04	-0.00404388711306337	0.00531498226292428
5	A	26	50	20120618	4	1038	16.08	-0.00394776301722887	0.00560069582893051
5	A	26	50	20120618	4	1040	16.12	-0.00399233195764706	0.00484269857270197
5	A	26	50	20120618	4	1042	16.16	-0.00438737837416036	0.00391008129685941
5	A	26	50	20120618	4	1044	16.2	-0.00496699380269898	0.00448700971962951
5	A	26	50	20120618	4	1046	16.24	-0.00519862784208007	0.00404151830534636
5	A	26	50	20120618	4	1048	16.28	-0.005595026246759	0.00491153683206404
5	A	26	50	20120618	4	1050	16.32	-0.00595674813488853	0.00421669976774464
5	A	26	50	20120618	4	1052	16.36	-0.00648804412864155	0.00476100652627149
5	A	26	50	20120618	4	1054	16.4	-0.00673404728492313	0.00519085744566157
5	A	26	50	20120618	4	1056	16.44	-0.00676873058969762	0.00465334994309991
5	A	26	50	20120618	4	1058	16.48	-0.00687914983906329	0.00487322932219326
5	A	26	50	20120618	4	1060	16.52	-0.00688169542347557	0.00498014386750867
5	A	26	50	20120618	4	1062	16.56	-0.00714834397644745	0.00399691047405521
5	A	26	50	20120618	4	1064	16.6	-0.00722318288537603	0.00436081463513285
5	A	26	50	20120618	4	1066	16.64	-0.00714100137963161	0.0038651170837505
5	A	26	50	20120618	4	1068	16.68	-0.00714178556105194	0.0033507032643984
5	A	26	50	20120618	4	1070	16.72	-0.00715102815378883	0.0032333737433029
5	A	26	50	20120618	4	1072	16.76	-0.00723131305772475	0.0032771719373295
5	A	26	50	20120618	4	1074	16.8	-0.00696760394764226	0.0022469590764408
5	A	26	50	20120618	4	1076	16.84	-0.00729827536279634	0.0023127482913624
5	A	26	50	20120618	4	1078	16.88	-0.00720809096392381	0.0010661614625374
5	A	26	50	20120618	4	1080	16.92	-0.00715119008124173	0.0004499391159368
5	A	26	50	20120618	4	1082	16.96	-0.00745000633590335	0.0008241329534729
5	A	26	50	20120618	4	1084	17	-0.00698492099271352	-0.0015150682025738
5	A	26	50	20120618	4	1086	17.04	-0.00694916260278892	-0.0022104157979892
5	A	26	50	20120618	4	1088	17.08	-0.00695744989426443	-0.0017999261693748
5	A	26	50	20120618	4	1090	17.12	-0.00685088890233961	-0.0025035681273335
5	A	26	50	20120618	4	1092	17.16	-0.0066616105591516	-0.0032326517872793
5	A	26	50	20120618	4	1094	17.2	-0.00649283124155018	-0.0034558783270321
5	A	26	50	20120618	4	1096	17.24	-0.00618910059475931	-0.0041842973066036
5	A	26	50	20120618	4	1098	17.28	-0.00640955527592984	-0.0039689337942576
5	A	26	50	20120618	4	1100	17.32	-0.00595315320401299	-0.0052590147611934
5	A	26	50	20120618	4	1102	17.36	-0.00615709694184281	-0.0047856633397315
5	A	26	50	20120618	4	1104	17.4	-0.00581564921934345	-0.005616428954812
5	A	26	50	20120618	4	1106	17.44	-0.00583849583944359	-0.0060584343326639
5	A	26	50	20120618	4	1108	17.48	-0.00563574004100615	-0.0060568362713384
5	A	26	50	20120618	4	1110	17.52	-0.00546936488646077	-0.0059457427249462
5	A	26	50	20120618	4	1112	17.56	-0.00530355541734034	-0.0054532357807819
5	A	26	50	20120618	4	1114	17.6	-0.00532682630150919	-0.0048958164341048
5	A	26	50	20120618	4	1116	17.64	-0.00510402402582512	-0.0052731922521562
5	A	26	50	20120618	4	1118	17.68	-0.00501505585061623	-0.0058813182261123
5	A	26	50	20120618	4	1120	17.72	-0.00482301271991377	-0.0055560420356986
5	A	26	50	20120618	4	1122	17.76	-0.00418216891519221	-0.0060315642749788
5	A	26	50	20120618	4	1124	17.8	-0.00362777598553853	-0.0067855027382833
5	A	26	50	20120618	4	1126	17.84	-0.00300007729587923	-0.0068661836220167
5	A	26	50	20120618	4	1128	17.88	-0.00225683735817405	-0.0064890835756099
5	A	26	50	20120618	4	1130	17.92	-0.00167248431420149	-0.0068108171610498
5	A	26	50	20120618	4	1132	17.96	-0.00114653829035493	-0.0078924076935527
5	A	26	50	20120618	4	1134	18	-0.0005300825985165	-0.00846643697852
5	A	26	50	20120618	4	1136	18.04	-0.000123637620690471	-0.0084539918991711
5	A	26	50	20120618	4	1138	18.08	0.00063996699231288	-0.009409222449876
5	A	26	50	20120618	4	1140	18.12	0.00091835493206602	-0.0089441583198896
5	A	26	50	20120618	4	1142	18.16	0.00076809474106388	-0.0082300511815693
5	A	26	50	20120618	4	1144	18.2	0.00142909816011707	-0.0086004337135548
5	A	26	50	20120618	4	1146	18.24	0.00194443758224582	-0.0090600531213261
5	A	26	50	20120618	4	1148	18.28	0.00261519907487938	-0.0096227686977943
5	A	26	50	20120618	4	1150	18.32	0.00350622432985255	-0.0093213290769745
5	A	26	50	20120618	4	1152	18.36	0.00437271297951855	-0.008750128219132
5	A	26	50	20120618	4	1154	18.4	0.005358066279102	-0.0095768067570172
5	A	26	50	20120618	4	1156	18.44	0.00656637034679357	-0.0083245206475358
5	A	26	50	20120618	4	1158	18.48	0.00685684981250501	-0.0098848224709021
5	A	26	50	20120618	4	1160	18.52	0.00732573231910981	-0.0097362593361748
5	A	26	50	20120618	4	1162	18.56	0.00775013780917797	-0.0095637252815653
5	A	26	50	20120618	4	1164	18.6	0.00861210097544437	-0.0099434416230624
5	A	26	50	20120618	4	1166	18.64	0.00840378731770681	-0.009919965677927
5	A	26	50	20120618	4	1168	18.68	0.0084431731654189	-0.0097040859776308
5	A	26	50	20120618	4	1170	18.72	0.00854457227784106	-0.0091549468513613
5	A	26	50	20120618	4	1172	18.76	0.00857900837808484	-0.0085651490851736
5	A	26	50	20120618	4	1174	18.8	0.00820905011016804	-0.008254304944164
5	A	26	50	20120618	4	1176	18.84	0.00832183364176729	-0.0078268588949367
5	A	26	50	20120618	4	1178	18.88	0.00884028433373327	-0.0082371222493812
5	A	26	50	20120618	4	1180	18.92	0.00871929836347225	-0.007092245659962
5	A	26	50	20120618	4	1182	18.96	0.00940985177491122	-0.0070532204367084
5	A	26	50	20120618	4	1184	19	0.00935998660470195	-0.0064130908098358
5	A	26	50	20120618	4	1186	19.04	0.0093505962266478	-0.0057097175524539
5	A	26	50	20120618	4	1188	19.08	0.0091064393261719	-0.0052371510195191
5	A	26	50	20120618	4	1190	19.12	0.00937910677206523	-0.0058610949721703
5	A	26	50	20120618	4	1192	19.16	0.00941463181675204	-0.004240660788132
5	A	26	50	20120618	4	1194	19.2	0.0098432021657614	-0.0050858725947521
5	A	26	50	20120618	4	1196	19.24	0.0101201617498165	-0.0044228327081691
5	A	26	50	20120618	4	1198	19.28	0.0109768711126987	-0.0036161865053949
5	A	26	50	20120618	4	1200	19.32	0.0112632917854862	-0.002955847766716
5	A	26	50	20120618	4	1202	19.36	0.0121180000361776	-0.0029242118093258
5	A	26	50	20120618	4	1204	19.4	0.0127696908589226	-0.0015734752226998
5	A	26	50	20120618	4	1206	19.44	0.0133735812632593	-0.0017694640092412
5	A	26	50	20120618	4	1208	19.48	0.0139777969367154	-0.0011341356374129
5	A	26	50	20120618	4	1210	19.52	0.0139799818966693	-0.0008831905118377
5	A	26	50	20120618	4	1212	19.56	0.0148643306494145	0.0005775916889308
5	A	26	50	20120618	4	1214	19.6	0.0157273636682408	-0.000299140816674200
5	A	26	50	20120618	4	1216	19.64	0.0160783849094507	-0.0003497562271783
5	A	26	50	20120618	4	1218	19.68	0.0164823069302814	-3.50710821332995e-05
5	A	26	50	20120618	4	1220	19.72	0.0168383783281225	0.000786135156372299
5	A	26	50	20120618	4	1222	19.76	0.0173994017980634	0.000304741809487899
5	A	26	50	20120618	4	1224	19.8	0.0182931564852119	-9.7488811922201e-05
5	A	26	50	20120618	4	1226	19.84	0.0177042213892973	0.0010136022154918
5	A	26	50	20120618	4	1228	19.88	0.0180846589797112	0.0005114291216288
5	A	26	50	20120618	4	1230	19.92	0.0179357352205255	0.0012185288317475
5	A	26	50	20120618	4	1232	19.96	0.0174286406634654	0.00115252748479150
5	A	26	50	20120618	4	1234	20	0.0175938420207540	0.0008377447590107
5	A	26	50	20120618	4	1236	20.04	0.0174119953698363	0.0011568125518855
5	A	26	50	20120618	4	1238	20.08	0.0171860111136369	0.0017881245571967
5	A	26	50	20120618	4	1240	20.12	0.0169923345662699	0.002081503160711
5	A	26	50	20120618	4	1242	20.16	0.0173683103128946	0.0030292454506031
5	A	26	50	20120618	4	1244	20.2	0.0172318599173290	0.0026976335834301
5	A	26	50	20120618	4	1246	20.24	0.0168192843237101	0.0027988417770213
5	A	26	50	20120618	4	1248	20.28	0.0166709686763562	0.0028987206098639
5	A	26	50	20120618	4	1250	20.32	0.0162931261678292	0.00470583805520331
5	A	26	50	20120618	4	1252	20.36	0.0159399828991690	0.0049943234797918
5	A	26	50	20120618	4	1254	20.4	0.0159461700835044	0.00490349561374839
5	A	26	50	20120618	4	1256	20.44	0.0158745967351127	0.00626749045252161
5	A	26	50	20120618	4	1258	20.48	0.0152420402218666	0.00743310648383295
5	A	26	50	20120618	4	1260	20.52	0.0150459453693080	0.00817647370075875
5	A	26	50	20120618	4	1262	20.56	0.0147722101921751	0.0084303816037472
5	A	26	50	20120618	4	1264	20.6	0.0146735829383352	0.00958418188074493
5	A	26	50	20120618	4	1266	20.64	0.0145657420831364	0.00859160902092556
5	A	26	50	20120618	4	1268	20.68	0.0140794152522397	0.00959529759934518
5	A	26	50	20120618	4	1270	20.72	0.0135606675754256	0.00968650023198262
5	A	26	50	20120618	4	1272	20.76	0.0134428565146122	0.0095067466171372
5	A	26	50	20120618	4	1274	20.8	0.0129439219698069	0.0100645124461371
5	A	26	50	20120618	4	1276	20.84	0.0124990174541522	0.00997467452958739
5	A	26	50	20120618	4	1278	20.88	0.0113962137182136	0.0117370533288811
5	A	26	50	20120618	4	1280	20.92	0.0108198934072753	0.0122570172293588
5	A	26	50	20120618	4	1282	20.96	0.0105149465368208	0.0125825833335527
5	A	26	50	20120618	4	1284	21	0.0099703823914256	0.0141063913759419
5	A	26	50	20120618	4	1286	21.04	0.00958994480101163	0.0135143874365969
5	A	26	50	20120618	4	1288	21.08	0.00919296798298569	0.0141730079057975
5	A	26	50	20120618	4	1290	21.12	0.00877095958490574	0.0143291300120157
5	A	26	50	20120618	4	1292	21.16	0.0077619535634916	0.0148890525166983
5	A	26	50	20120618	4	1294	21.2	0.0076831677259318	0.0146039753467951
5	A	26	50	20120618	4	1296	21.24	0.00748910934090296	0.0151887950812432
5	A	26	50	20120618	4	1298	21.28	0.0071302031519761	0.0147866846679859
5	A	26	50	20120618	4	1300	21.32	0.00712864044598968	0.0143769657857630
5	A	26	50	20120618	4	1302	21.36	0.00731815213441549	0.0144072370270656
5	A	26	50	20120618	4	1304	21.4	0.00713236689872653	0.0146640299257213
5	A	26	50	20120618	4	1306	21.44	0.00741351255492631	0.0148062856679604
5	A	26	50	20120618	4	1308	21.48	0.00730251800348345	0.0150695344515283
5	A	26	50	20120618	4	1310	21.52	0.00708115115456519	0.014429546246012
5	A	26	50	20120618	4	1312	21.56	0.0074112427421587	0.015041207753874
5	A	26	50	20120618	4	1314	21.6	0.00716519786657703	0.0147031541439243
5	A	26	50	20120618	4	1316	21.64	0.0073231655214941	0.0143219953045935
5	A	26	50	20120618	4	1318	21.68	0.00703950963622112	0.0144171789484091
5	A	26	50	20120618	4	1320	21.72	0.00699809439204702	0.0135745834368793
5	A	26	50	20120618	4	1322	21.76	0.00636840166126478	0.0133408987878328
5	A	26	50	20120618	4	1324	21.8	0.00617542514961116	0.0130573277553736
5	A	26	50	20120618	4	1326	21.84	0.00615711815504624	0.0133783754472357
5	A	26	50	20120618	4	1328	21.88	0.0059129400413669	0.0137552916458794
5	A	26	50	20120618	4	1330	21.92	0.00598438611053799	0.0131084162203143
5	A	26	50	20120618	4	1332	21.96	0.00584150104326362	0.0138139602955144
5	A	26	50	20120618	4	1334	22	0.00559105796350297	0.0133459687434539
5	A	26	50	20120618	4	1336	22.04	0.00560881341477856	0.0132855323268659
5	A	26	50	20120618	4	1338	22.08	0.00571415818303973	0.0127583135108132
5	A	26	50	20120618	4	1340	22.12	0.00540864562716028	0.0127402822878930
5	A	26	50	20120618	4	1342	22.16	0.005427673870642	0.0125370668700478
5	A	26	50	20120618	4	1344	22.2	0.00515606001385263	0.0135075992114975
5	A	26	50	20120618	4	1346	22.24	0.00533594090791867	0.0134807786512871
5	A	26	50	20120618	4	1348	22.28	0.00501212842854211	0.0131204511777301
5	A	26	50	20120618	4	1350	22.32	0.00491417999721215	0.0129972166079049
5	A	26	50	20120618	4	1352	22.36	0.00445066230975621	0.0131609874881752
5	A	26	50	20120618	4	1354	22.4	0.00426208753781547	0.0132812486739855
5	A	26	50	20120618	4	1356	22.44	0.00395579292183602	0.0132972250445996
5	A	26	50	20120618	4	1358	22.48	0.00397845922970696	0.0128796042440969
5	A	26	50	20120618	4	1360	22.52	0.00334798868146541	0.0136373780545826
5	A	26	50	20120618	4	1362	22.56	0.00348061645777188	0.0134957092109719
5	A	26	50	20120618	4	1364	22.6	0.00324428440093659	0.0128163747557232
5	A	26	50	20120618	4	1366	22.64	0.00315868488243327	0.0125300276220410
5	A	26	50	20120618	4	1368	22.68	0.00312659001274199	0.0120315958301572
5	A	26	50	20120618	4	1370	22.72	0.00317733553089385	0.0119156762799834
5	A	26	50	20120618	4	1372	22.76	0.00269459302427101	0.0118844497374195
5	A	26	50	20120618	4	1374	22.8	0.00298147331646620	0.0117409141319064
5	A	26	50	20120618	4	1376	22.84	0.00301123544088634	0.0113863920050229
5	A	26	50	20120618	4	1378	22.88	0.00314076608949122	0.0118472163227493
5	A	26	50	20120618	4	1380	22.92	0.00285567902009312	0.0116167037547232
5	A	26	50	20120618	4	1382	22.96	0.00295528915235887	0.0116706630731955
5	A	26	50	20120618	4	1384	23	0.00298199657548428	0.011778701918293
5	A	26	50	20120618	4	1386	23.04	0.00278349755986959	0.0118924895415215
5	A	26	50	20120618	4	1388	23.08	0.00253064324598510	0.0120223638440221
5	A	26	50	20120618	4	1390	23.12	0.00268240957443117	0.0121090056379209
5	A	26	50	20120618	4	1392	23.16	0.00255548390720818	0.0117546602877327
5	A	26	50	20120618	4	1394	23.2	0.00252514195522747	0.0119182918679670
5	A	26	50	20120618	4	1396	23.24	0.00206536698396435	0.0120136664306135
5	A	26	50	20120618	4	1398	23.28	0.00225753739388742	0.0113164237890245
5	A	26	50	20120618	4	1400	23.32	0.00191676849389799	0.0112764439716162
5	A	26	50	20120618	4	1402	23.36	0.00191436433084196	0.011323056450632
5	A	26	50	20120618	4	1404	23.4	0.00149839462467335	0.0114138984588111
5	A	26	50	20120618	4	1406	23.44	0.00144381305223356	0.0114470122693740
5	A	26	50	20120618	4	1408	23.48	0.00086395437896222	0.0112342183830709
5	A	26	50	20120618	4	1410	23.52	0.00105892917437947	0.0113586720049868
5	A	26	50	20120618	4	1412	23.56	0.00067282765864818	0.0110090996255716
5	A	26	50	20120618	4	1414	23.6	0.00050163993535004	0.0115603431016219
5	A	26	50	20120618	4	1416	23.64	0.00064143636020419	0.0112790121834455
5	A	26	50	20120618	4	1418	23.68	0.00031206177888681	0.0114797781834006
5	A	26	50	20120618	4	1420	23.72	0.00045267915471391	0.0115024459054851
5	A	26	50	20120618	4	1422	23.76	3.7314024842975e-07	0.0115864907083087
5	A	26	50	20120618	4	1424	23.8	0.000235767078517119	0.0115705120042421
5	A	26	50	20120618	4	1426	23.84	-4.97251630666006e-05	0.0112616951383742
5	A	26	50	20120618	4	1428	23.88	0.000204484674517429	0.0108670114676397
5	A	26	50	20120618	4	1430	23.92	0.000193518862554790	0.0113707599954112
5	A	26	50	20120618	4	1432	23.96	2.78691995669001e-05	0.0108750668280909
5	A	26	50	20120618	4	1434	24	0.00043482470848895	0.0112838862704882
5	A	26	50	20120618	4	1436	24.04	-8.20392358600501e-05	0.010998990119921
5	A	26	50	20120618	4	1438	24.08	-0.000152797290133041	0.0109689430314680
5	A	26	50	20120618	4	1440	24.12	-0.00035534873471071	0.0099597114429907
5	A	26	50	20120618	4	1442	24.16	-0.000335728642853131	0.0103267797654928
5	A	26	50	20120618	4	1444	24.2	-0.00065624883305649	0.00954063541673234
5	A	26	50	20120618	4	1446	24.24	-0.00054145428977154	0.0100874665464680
5	A	26	50	20120618	4	1448	24.28	-0.000577581082329141	0.0097233001901959
5	A	26	50	20120618	4	1450	24.32	-0.00082696279481123	0.0100879261658758
5	A	26	50	20120618	4	1452	24.36	-0.00097591908090887	0.00958416632439574
5	A	26	50	20120618	4	1454	24.4	-0.00091039361681665	0.00966454527353356
5	A	26	50	20120618	4	1456	24.44	-0.00089823067307346	0.00919771266948742
5	A	26	50	20120618	4	1458	24.48	-0.00098712813760424	0.00902870000664821
5	A	26	50	20120618	4	1460	24.52	-0.00137073356639794	0.00861104031527257
5	A	26	50	20120618	4	1462	24.56	-0.00133975521831415	0.00795693118733595
5	A	26	50	20120618	4	1464	24.6	-0.0013177924816905	0.00855858006317634
5	A	26	50	20120618	4	1466	24.64	-0.00098275114662869	0.00882044998852096
5	A	26	50	20120618	4	1468	24.68	-0.00128224622380025	0.0083794204180271
5	A	26	50	20120618	4	1470	24.72	-0.00142358979829163	0.00858871695419051
5	A	26	50	20120618	4	1472	24.76	-0.00119795909548282	0.00870418042049046
5	A	26	50	20120618	4	1474	24.8	-0.00108376135032119	0.00812933089165704
5	A	26	50	20120618	4	1476	24.84	-0.00145797640106073	0.00862091152593793
5	A	26	50	20120618	4	1478	24.88	-0.00133493275006646	0.0086482412030308
5	A	26	50	20120618	4	1480	24.92	-0.00134473607848083	0.00885507276495498
5	A	26	50	20120618	4	1482	24.96	-0.00121610345548806	0.00791681701963924
5	A	26	50	20120618	4	1484	25	-0.00130090677175577	0.00775168637302874
5	A	26	50	20120618	4	1486	25.04	-0.00171121255260707	0.00716843641563483
5	A	26	50	20120618	4	1488	25.08	-0.00177046810087051	0.00699533667560036
5	A	26	50	20120618	4	1490	25.12	-0.0015491931758338	0.00760413440099855
5	A	26	50	20120618	4	1492	25.16	-0.00155972906687348	0.00756135444073676
5	A	26	50	20120618	4	1494	25.2	-0.00147814308646017	0.00770915390014037
5	A	26	50	20120618	4	1496	25.24	-0.0016196351533756	0.00675771344178262
5	A	26	50	20120618	4	1498	25.28	-0.00140564342818512	0.00684441180422391
5	A	26	50	20120618	4	1500	25.32	-0.00158855781034245	0.00672052669616002
5	A	26	50	20120618	4	1502	25.36	-0.00133715306535939	0.00646256000024755
5	A	26	50	20120618	4	1504	25.4	-0.00154342318449932	0.00733174272674986
5	A	26	50	20120618	4	1506	25.44	-0.00171199744113419	0.00686286022014506
5	A	26	50	20120618	4	1508	25.48	-0.00179141967479706	0.0066693816626768
5	A	26	50	20120618	4	1510	25.52	-0.00148918809438231	0.00520724040267488
5	A	26	50	20120618	4	1512	25.56	-0.00157008818121786	0.00566128073794258
5	A	26	50	20120618	4	1514	25.6	-0.00168082110315167	0.00548258071220111
5	A	26	50	20120618	4	1516	25.64	-0.00122984254024652	0.00482621591363251
5	A	26	50	20120618	4	1518	25.68	-0.0014304840894082	0.00505104051471077
5	A	26	50	20120618	4	1520	25.72	-0.0011976479684991	0.0037196008721434
5	A	26	50	20120618	4	1522	25.76	-0.00118458063518277	0.00441075532434635
5	A	26	50	20120618	4	1524	25.8	-0.00130440695032264	0.00423733031519254
5	A	26	50	20120618	4	1526	25.84	-0.00122376849299613	0.0038050193713107
5	A	26	50	20120618	4	1528	25.88	-0.00121049609871325	0.00438215285504736
5	A	26	50	20120618	4	1530	25.92	-0.00115201836790913	0.0031463423335676
5	A	26	50	20120618	4	1532	25.96	-0.00109665190694222	0.0023282904984129
5	A	26	50	20120618	4	1534	26	-0.00141335796316786	0.0025114947943505
5	A	26	50	20120618	4	1536	26.04	-0.00122277147243465	0.0027574760303219
5	A	26	50	20120618	4	1538	26.08	-0.00149060937901249	0.0011736841196846
5	A	26	50	20120618	4	1540	26.12	-0.0012913325459385	0.0014155004967148
5	A	26	50	20120618	4	1542	26.16	-0.00153787946733481	0.0003275955006559
5	A	26	50	20120618	4	1544	26.2	-0.00153063869389546	0.0004831307082457
5	A	26	50	20120618	4	1546	26.24	-0.00142815063703029	0.000325912586516699
5	A	26	50	20120618	4	1548	26.28	-0.0013558701818574	2.12768430458993e-05
5	A	26	50	20120618	4	1550	26.32	-0.00121922886746091	0.0009263452386934
5	A	26	50	20120618	4	1552	26.36	-0.00061942554031942	0.0011450887214535
5	A	26	50	20120618	4	1554	26.4	-0.00041485247745434	0.000540576063149299
5	A	26	50	20120618	4	1556	26.44	-0.00029209166917254	0.000721164063996499
5	A	26	50	20120618	4	1558	26.48	-4.87337993593795e-05	0.0006944637119389
5	A	26	50	20120618	4	1560	26.52	0.000184173032227839	0.000746945177238599
5	A	26	50	20120618	4	1562	26.56	0.00041715057449319	0.0004295390852995
5	A	26	50	20120618	4	1564	26.6	0.00054206098738979	0.0003245690836324
5	A	26	50	20120618	4	1566	26.64	0.00061096854321642	0.000681764074148800
5	A	26	50	20120618	4	1568	26.68	0.00099202131653004	-4.52053365213e-05
5	A	26	50	20120618	4	1570	26.72	0.00110230169012389	-0.000148697485015800
5	A	26	50	20120618	4	1572	26.76	0.00158007960003602	-0.000299226376594700
5	A	26	50	20120618	4	1574	26.8	0.00187849280383237	-0.0003838104897603
5	A	26	50	20120618	4	1576	26.84	0.00203824236783803	-0.0004960424780702
5	A	26	50	20120618	4	1578	26.88	0.00277649013166803	-0.0008431187705478
5	A	26	50	20120618	4	1580	26.92	0.00300593921109526	-0.000794264763035601
5	A	26	50	20120618	4	1582	26.96	0.00341709352008399	-0.0008396185919809
5	A	26	50	20120618	4	1584	27	0.00360932049854955	-0.0016295629325835
5	A	26	50	20120618	4	1586	27.04	0.00424710253090857	-0.0015023119962412
5	A	26	50	20120618	4	1588	27.08	0.00410908235828877	-0.0012654241534759
5	A	26	50	20120618	4	1590	27.12	0.00459490714337079	-0.0020173190781828
5	A	26	50	20120618	4	1592	27.16	0.00482795539631426	-0.0024769526280896
5	A	26	50	20120618	4	1594	27.2	0.00532734956052726	-0.0027917212117348
5	A	26	50	20120618	4	1596	27.24	0.0052254696154939	-0.0027854138192466
5	A	26	50	20120618	4	1598	27.28	0.006023248699232	-0.001968260009704
5	A	26	50	20120618	4	1600	27.32	0.0058343380515702	-0.0019956674685428
5	A	26	50	20120618	4	1602	27.36	0.00627140782408942	-0.00227574539350300
5	A	26	50	20120618	4	1604	27.4	0.00692318349964812	-0.0030226269311313
5	A	26	50	20120618	4	1606	27.44	0.0075630939234185	-0.0026282239817889
5	A	26	50	20120618	4	1608	27.48	0.00778475775718486	-0.0025109291089256
5	A	26	50	20120618	4	1610	27.52	0.00814661258138927	-0.0020234921203825
5	A	26	50	20120618	4	1612	27.56	0.00886979189971219	-0.0018193291794505
5	A	26	50	20120618	4	1614	27.6	0.0092560843342744	-0.0014246928848703
5	A	26	50	20120618	4	1616	27.64	0.0103247348126816	-0.000391822009591100
5	A	26	50	20120618	4	1618	27.68	0.0106835561487947	-0.0012759529734477
5	A	26	50	20120618	4	1620	27.72	0.0115330883778479	-0.0005582254484078
5	A	26	50	20120618	4	1622	27.76	0.0121951948834797	-0.0008089937972877
5	A	26	50	20120618	4	1624	27.8	0.0126278876650234	-0.000277447487734200
5	A	26	50	20120618	4	1626	27.84	0.0133374622488763	-0.0005052136530222
5	A	26	50	20120618	4	1628	27.88	0.0136572159353289	-8.43436968600009e-05
5	A	26	50	20120618	4	1630	27.92	0.0141284177521759	0.000118864649917399
5	A	26	50	20120618	4	1632	27.96	0.0138444295267158	-0.0007825692168748
5	A	26	50	20120618	4	1634	28	0.0140548432915935	-0.0013470030628213
5	A	26	50	20120618	4	1636	28.04	0.0143276804431143	-0.0016825605858334
5	A	26	50	20120618	4	1638	28.08	0.0141927503271283	-0.0018138137465573
5	A	26	50	20120618	4	1640	28.12	0.0140727543063609	-0.0019220717947569
5	A	26	50	20120618	4	1642	28.16	0.0142901260019655	-0.0023132361950415
5	A	26	50	20120618	4	1644	28.2	0.0140474610967979	-0.0025803669948382
5	A	26	50	20120618	4	1646	28.24	0.0138859296237036	-0.0032522881425929
5	A	26	50	20120618	4	1648	28.28	0.0138878670962841	-0.0034918983464657
5	A	26	50	20120618	4	1650	28.32	0.0137594777180241	-0.0036250960508379
5	A	26	50	20120618	4	1652	28.36	0.0140825194510091	-0.0038654770011022
5	A	26	50	20120618	4	1654	28.4	0.0141044397612259	-0.0049233087457573
5	A	26	50	20120618	4	1656	28.44	0.0141885218285768	-0.0058578847073837
5	A	26	50	20120618	4	1658	28.48	0.0143466309048501	-0.0061719815395868
5	A	26	50	20120618	4	1660	28.52	0.0146194751274388	-0.0068538728929562
5	A	26	50	20120618	4	1662	28.56	0.0143836620869809	-0.0065570931058244
5	A	26	50	20120618	4	1664	28.6	0.0144208629747391	-0.0072196450887284
5	A	26	50	20120618	4	1666	28.64	0.0145214771986341	-0.0082854742110787
5	A	26	50	20120618	4	1668	28.68	0.0142947434092466	-0.0083550888736865
5	A	26	50	20120618	4	1670	28.72	0.0145161102581649	-0.0082716078470997
5	A	26	50	20120618	4	1672	28.76	0.0141863439396907	-0.0081264812513289
5	A	26	50	20120618	4	1674	28.8	0.0140371373377926	-0.0083167000465359
5	A	26	50	20120618	4	1676	28.84	0.0141713037784549	-0.0083109441973371
5	A	26	50	20120618	4	1678	28.88	0.0137112388934115	-0.0076198392426088
5	A	26	50	20120618	4	1680	28.92	0.0137984605148709	-0.0077200009181638
5	A	26	50	20120618	4	1682	28.96	0.0136323469898345	-0.0094168592031128
5	A	26	50	20120618	4	1684	29	0.0129763640289278	-0.0098153138743114
5	A	26	50	20120618	4	1686	29.04	0.0128906626870480	-0.0096526793146385
5	A	26	50	20120618	4	1688	29.08	0.0126523182043134	-0.0099765837178967
5	A	26	50	20120618	4	1690	29.12	0.0120603071939006	-0.0111662413797683
5	A	26	50	20120618	4	1692	29.16	0.011814446166082	-0.0112708224727058
5	A	26	50	20120618	4	1694	29.2	0.0117682720932705	-0.0112553368341978
5	A	26	50	20120618	4	1696	29.24	0.0117412606142292	-0.0118327602317148
5	A	26	50	20120618	4	1698	29.28	0.0119239062958097	-0.0113107032951648
5	A	26	50	20120618	4	1700	29.32	0.0117364522881171	-0.0110911466396063
5	A	26	50	20120618	4	1702	29.36	0.01146761028991	-0.0108009500166074
5	A	26	50	20120618	4	1704	29.4	0.0115633525480827	-0.0103762616838267
5	A	26	50	20120618	4	1706	29.44	0.0115086224832188	-0.0112691961271091
5	A	26	50	20120618	4	1708	29.48	0.0113992330641693	-0.0110772166360169
5	A	26	50	20120618	4	1710	29.52	0.0111535841683851	-0.0114468920612213
5	A	26	50	20120618	4	1712	29.56	0.0108932981622303	-0.0113775248859869
5	A	26	50	20120618	4	1714	29.6	0.0107344819791758	-0.01105041728901
5	A	26	50	20120618	4	1716	29.64	0.0103025811572270	-0.0112472758168923
5	A	26	50	20120618	4	1718	29.68	0.0104570132782382	-0.0113905356507607
5	A	26	50	20120618	4	1720	29.72	0.00975174497468273	-0.0112783885152645
5	A	26	50	20120618	4	1722	29.76	0.00916307857934493	-0.0117392100045638
5	A	26	50	20120618	4	1724	29.8	0.0094264051446588	-0.0116417706901163
5	A	26	50	20120618	4	1726	29.84	0.00915508827271752	-0.0119846467683136
5	A	26	50	20120618	4	1728	29.88	0.0094317084455177	-0.0117529985867969
5	A	26	50	20120618	4	1730	29.92	0.00929848952794216	-0.0108289514451424
5	A	26	50	20120618	4	1732	29.96	0.00951189435450426	-0.0105852824483455
5	A	26	50	20120618	4	1734	30	0.00949966140718973	-0.0110923487211343
5	A	26	50	20120618	4	1736	30.04	0.00942025331566248	-0.0104670541945311
5	A	26	50	20120618	4	1738	30.08	0.00961265707082334	-0.0106207084980829
5	A	26	50	20120618	4	1740	30.12	0.00933653187276999	-0.0105709988913655
5	A	26	50	20120618	4	1742	30.16	0.00930577272778837	-0.0104196073295135
5	A	26	50	20120618	4	1744	30.2	0.00904442606146183	-0.0104037681376149
5	A	26	50	20120618	4	1746	30.24	0.00933759253294177	-0.0097392291846558
5	A	26	50	20120618	4	1748	30.28	0.00896332091365973	-0.0104116170228861
5	A	26	50	20120618	4	1750	30.32	0.0089609167506037	-0.0097308146139596
5	A	26	50	20120618	4	1752	30.36	0.00862313184123088	-0.0095129550146761
5	A	26	50	20120618	4	1754	30.4	0.00838384690647735	-0.0097851911254329
5	A	26	50	20120618	4	1756	30.44	0.00813932938154305	-0.0080780939342923
5	A	26	50	20120618	4	1758	30.48	0.00763289950485724	-0.0081072267336772
5	A	26	50	20120618	4	1760	30.52	0.00782169701543405	-0.0078484256517629
5	A	26	50	20120618	4	1762	30.56	0.00733761171303374	-0.0073212068357102
5	A	26	50	20120618	4	1764	30.6	0.0073954530477348	-0.0074409907244432
5	A	26	50	20120618	4	1766	30.64	0.00747033565586245	-0.0077586938012304
5	A	26	50	20120618	4	1768	30.68	0.00729935723617155	-0.007419989653042
5	A	26	50	20120618	4	1770	30.72	0.00662555518437889	-0.0062305653364081
5	A	26	50	20120618	4	1772	30.76	0.00653808607554611	-0.0067773710102997
5	A	26	50	20120618	4	1774	30.8	0.00673918724411556	-0.0067998570059414
5	A	26	50	20120618	4	1776	30.84	0.00640317010169572	-0.0062596274251149
5	A	26	50	20120618	4	1778	30.88	0.00578954283698203	-0.0062217265016433
5	A	26	50	20120618	4	1780	30.92	0.00573170150228097	-0.0057795019206892
5	A	26	50	20120618	4	1782	30.96	0.00550302316924524	-0.0053620260770767
5	A	26	50	20120618	4	1784	31	0.00537100633319772	-0.0046582426977617
5	A	26	50	20120618	4	1786	31.04	0.00505372752047931	-0.004868182701096
5	A	26	50	20120618	4	1788	31.08	0.00482363497388121	-0.0045400851546254
5	A	26	50	20120618	4	1790	31.12	0.0051067605290683	-0.0040179575073973
5	A	26	50	20120618	4	1792	31.16	0.00487482950483911	-0.0034590603075474
5	A	26	50	20120618	4	1794	31.2	0.00473786292132328	-0.002938559005916
5	A	26	50	20120618	4	1796	31.24	0.00425547467519781	-0.0033522164729102
5	A	26	50	20120618	4	1798	31.28	0.00381742202425275	-0.0019243557496602
5	A	26	50	20120618	4	1800	31.32	0.00384803974787813	-0.00188369710974190
5	A	26	50	20120618	4	1802	31.36	0.00309772874236108	-0.0015770248987413
5	A	26	50	20120618	4	1804	31.4	0.00288665736817690	-0.0011743275868556
5	A	26	50	20120618	4	1806	31.44	0.00241162303257578	-0.000329052140625201
5	A	26	50	20120618	4	1808	31.48	0.00226072644547057	-0.000540052804131301
5	A	26	50	20120618	4	1810	31.52	0.00241489693697267	0.000696783022181199
5	A	26	50	20120618	4	1812	31.56	0.00208671453768837	0.0007328454680217
5	A	26	50	20120618	4	1814	31.6	0.00200546089746222	0.0012882990578472
5	A	26	50	20120618	4	1816	31.64	0.00170966398875627	0.0019690307560955
5	A	26	50	20120618	4	1818	31.68	0.00152177157485938	0.0026703534038119
5	A	26	50	20120618	4	1820	31.72	0.00152004623431328	0.0038854598387385
5	A	26	50	20120618	4	1822	31.76	0.00152378682918576	0.00450214887581472
5	A	26	50	20120618	4	1824	31.8	0.00171992410815128	0.00399545029855206
5	A	26	50	20120618	4	1826	31.84	0.00188133537309274	0.0038943976684527
5	A	26	50	20120618	4	1828	31.88	0.00170765580549770	0.00445564246281608
5	A	26	50	20120618	4	1830	31.92	0.00176837506479819	0.0038541420793997
5	A	26	50	20120618	4	1832	31.96	0.00201326735632652	0.00406295778295194
5	A	26	50	20120618	4	1834	32	0.00194077476911928	0.00439371405091976
5	A	26	50	20120618	4	1836	32.04	0.00221836367820968	0.00405759084248273
5	A	26	50	20120618	4	1838	32.08	0.00191927872297121	0.0038748956634276
5	A	26	50	20120618	4	1840	32.12	0.00213457859570689	0.00466242876990627
5	A	26	50	20120618	4	1842	32.16	0.00239344331723147	0.00468828766489426
5	A	26	50	20120618	4	1844	32.2	0.00253110286539287	0.00499017983405405
5	A	26	50	20120618	4	1846	32.24	0.00266467533635901	0.00460743707553339
5	A	26	50	20120618	4	1848	32.28	0.00290532498720022	0.00470735833478286
5	A	26	50	20120618	4	1850	32.32	0.00299940554443709	0.00582268493181622
5	A	26	50	20120618	4	1852	32.36	0.00310366136825524	0.00604280727279959
5	A	26	50	20120618	4	1854	32.4	0.00375443295218465	0.00577030953253373
5	A	26	50	20120618	4	1856	32.44	0.00380250207116971	0.00622226390279692
5	A	26	50	20120618	4	1858	32.48	0.0037557693840011	0.00692150058550886
5	A	26	50	20120618	4	1860	32.52	0.00394460932098478	0.00675868217807285
5	A	26	50	20120618	4	1862	32.56	0.00367503900279303	0.0065632449348207
5	A	26	50	20120618	4	1864	32.6	0.00379125200228104	0.00688300569234107
5	A	26	50	20120618	4	1866	32.64	0.00364297878133403	0.00724134619584297
5	A	26	50	20120618	4	1868	32.68	0.00404381640238525	0.00679386781150469
5	A	26	50	20120618	4	1870	32.72	0.00412280022984379	0.00786708619971839
5	A	26	50	20120618	4	1872	32.76	0.00409571804012434	0.00704721002906821
5	A	26	50	20120618	4	1874	32.8	0.00430121741287278	0.00798500332654906
5	A	26	50	20120618	4	1876	32.84	0.00445558589427361	0.007335759093267
5	A	26	50	20120618	4	1878	32.88	0.00420912382569104	0.00748899620381794
5	A	26	50	20120618	4	1880	32.92	0.0046349576714572	0.0078508227437511
5	A	26	50	20120618	4	1882	32.96	0.0051396551365291	0.00812431043351062
5	A	26	50	20120618	4	1884	33	0.00489817817075389	0.00782039593895664
5	A	26	50	20120618	4	1886	33.04	0.00555174989753681	0.00853149787345689
5	A	26	50	20120618	4	1888	33.08	0.00585109648228432	0.00814137292014065
5	A	26	50	20120618	4	1890	33.12	0.00647354843962722	0.00829352815731637
5	A	26	50	20120618	4	1892	33.16	0.00723870790973172	0.00905410557547878
5	A	26	50	20120618	4	1894	33.2	0.00760119283678884	0.00919375287151278
5	A	26	50	20120618	4	1896	33.24	0.00769043112678814	0.00974333181820015
5	A	26	50	20120618	4	1898	33.28	0.00819221389770799	0.0102789991460744
5	A	26	50	20120618	4	1900	33.32	0.00875886805894745	0.0094159965328397
5	A	26	50	20120618	4	1902	33.36	0.00822768944492012	0.0101912259813258
5	A	26	50	20120618	4	1904	33.4	0.00851379191965601	0.00945755319837004
5	A	26	50	20120618	4	1906	33.44	0.00807129156705728	0.0100707349858116
5	A	26	50	20120618	4	1908	33.48	0.00809522006053263	0.0113307002749366
5	A	26	50	20120618	4	1910	33.52	0.00798288200620553	0.0113660485429282
5	A	26	50	20120618	4	1912	33.56	0.00768784877282325	0.0114377208862692
5	A	26	50	20120618	4	1914	33.6	0.00747532782973763	0.0113124144935752
5	A	26	50	20120618	4	1916	33.64	0.0075028413545936	0.0115310448392502
5	A	26	50	20120618	4	1918	33.68	0.00715338918333121	0.0112021129067779
5	A	26	50	20120618	4	1920	33.72	0.0067417681838669	0.0115420898471724
5	A	26	50	20120618	4	1922	33.76	0.00673587798437961	0.0118385019387779
5	A	26	50	20120618	4	1924	33.8	0.00682159346839505	0.0115850607262651
5	A	26	50	20120618	4	1926	33.84	0.00640350951295069	0.0123846287901596
5	A	26	50	20120618	4	1928	33.88	0.00599029752322871	0.0118246355747989
5	A	26	50	20120618	4	1930	33.92	0.00594863479168119	0.0119506844296132
5	A	26	50	20120618	4	1932	33.96	0.00574938129313098	0.0118940402266927
5	A	26	50	20120618	4	1934	34	0.00526335144708241	0.0123686008007504
5	A	26	50	20120618	4	1936	34.04	0.00490066294398298	0.0120734127109831
5	A	26	50	20120618	4	1938	34.08	0.00435392090970173	0.0121965977833336
5	A	26	50	20120618	4	1940	34.12	0.00421584770407334	0.0123278756927948
5	A	26	50	20120618	4	1942	34.16	0.00356310117090407	0.0118311169155552
5	A	26	50	20120618	4	1944	34.2	0.0031480245406001	0.0121429601984467
5	A	26	50	20120618	4	1946	34.24	0.00324483735843948	0.0124977255700629
5	A	26	50	20120618	4	1948	34.28	0.00345777125188531	0.0118866396471208
5	A	26	50	20120618	4	1950	34.32	0.00307910284263785	0.0120915606065222
5	A	26	50	20120618	4	1952	34.36	0.00291748722383663	0.0115658698482237
5	A	26	50	20120618	4	1954	34.4	0.00254496922937194	0.0117831637620823
5	A	26	50	20120618	4	1956	34.44	0.00247520607434007	0.0118349946891433
5	A	26	50	20120618	4	1958	34.48	0.00240289026382812	0.0118501197031928
5	A	26	50	20120618	4	1960	34.52	0.00251623948085233	0.0121314209228845
5	A	26	50	20120618	4	1962	34.56	0.00245225338822276	0.0122575475594447
5	A	26	50	20120618	4	1964	34.6	0.00206953891397335	0.0118821304271772
5	A	26	50	20120618	4	1966	34.64	0.00198436790217943	0.0111319537719485
5	A	26	50	20120618	4	1968	34.68	0.00165436823846748	0.0113661263246741
5	A	26	50	20120618	4	1970	34.72	0.00087980347035573	0.0104266783973253
5	A	26	50	20120618	4	1972	34.76	0.00073839554914727	0.0109968758706453
5	A	26	50	20120618	4	1974	34.8	0.00071728911883563	0.0106665360885716
5	A	26	50	20120618	4	1976	34.84	0.00027297503734316	0.0106213201454486
5	A	26	50	20120618	4	1978	34.88	-0.00045067733541637	0.0100768047904213
5	A	26	50	20120618	4	1980	34.92	-0.00115016072768427	0.0104568173389491
5	A	26	50	20120618	4	1982	34.96	-0.00107037164702332	0.0104719785568659
5	A	26	50	20120618	4	1984	35	-0.00254688152895098	0.00892925562021197
5	A	26	50	20120618	4	1986	35.04	-0.0025295684436777	0.00934080279772833
5	A	26	50	20120618	4	1988	35.08	-0.00274438748380217	0.0104146434399095
5	A	26	50	20120618	4	1990	35.12	-0.00251506214806166	0.00949601627173268
5	A	26	50	20120618	4	1992	35.16	-0.00288203147561438	0.0100048170774558
5	A	26	50	20120618	4	1994	35.2	-0.00255380452860287	0.00940559852762236
5	A	26	50	20120618	4	1996	35.24	-0.00273152450434561	0.00898239087644152
5	A	26	50	20120618	4	1998	35.28	-0.00276703752821714	0.00905938278409746
5	A	26	50	20120618	4	2000	35.32	-0.00304514644363443	0.00857336382749332
5	A	26	50	20120618	4	2002	35.36	-0.00328006046853073	0.00940326578235123
5	A	26	50	20120618	4	2004	35.4	-0.00369829928036017	0.00912187900273907
5	A	26	50	20120618	4	2006	35.44	-0.00371436403932194	0.00900977358654297
5	A	26	50	20120618	4	2008	35.48	-0.003785758489698	0.00860042027852593
5	A	26	50	20120618	4	2010	35.52	-0.00430283598029492	0.00839629127871943
5	A	26	50	20120618	4	2012	35.56	-0.00460084896165311	0.00733414194005843
5	A	26	50	20120618	4	2014	35.6	-0.00481350559853004	0.00669044983851158
5	A	26	50	20120618	4	2016	35.64	-0.00549025564920415	0.00725816402352672
5	A	26	50	20120618	4	2018	35.68	-0.00595280389326308	0.00691941886314505
5	A	26	50	20120618	4	2020	35.72	-0.00640277341479148	0.00601669311226359
5	A	26	50	20120618	4	2022	35.76	-0.00695043610210184	0.00582938901120865
5	A	26	50	20120618	4	2024	35.8	-0.00729946330218873	0.00567806745292794
5	A	26	50	20120618	4	2026	35.84	-0.00785181976431262	0.00630961987454471
5	A	26	50	20120618	4	2028	35.88	-0.00814681057128802	0.00503228804287371
5	A	26	50	20120618	4	2030	35.92	-0.00837806277300722	0.00496726250327579
5	A	26	50	20120618	4	2032	35.96	-0.00880831957168972	0.00408583622285723
5	A	26	50	20120618	4	2034	36	-0.00933541464405572	0.00416349422510104
5	A	26	50	20120618	4	2036	36.04	-0.00970196960703472	0.0031320990816742
5	A	26	50	20120618	4	2038	36.08	-0.00997593317965792	0.0040445800777089
5	A	26	50	20120618	4	2040	36.12	-0.0102044135227949	0.0029725496288876
5	A	26	50	20120618	4	2042	36.16	-0.0101284278280886	0.0035077870358389
5	A	26	50	20120618	4	2044	36.2	-0.0102234064109376	0.0030599904534491
5	A	26	50	20120618	4	2046	36.24	-0.0100676732134491	0.00414848234813645
5	A	26	50	20120618	4	2048	36.28	-0.0100960635507137	0.0033581844541433
5	A	26	50	20120618	4	2050	36.32	-0.0102103956461637	0.00471462032142565
5	A	26	50	20120618	4	2052	36.36	-0.0104353192421914	0.00485398399692971
5	A	26	50	20120618	4	2054	36.4	-0.0101014729175898	0.00499460632250428
5	A	26	50	20120618	4	2056	36.44	-0.00989698470753842	0.0055132055068943
5	A	26	50	20120618	4	2058	36.48	-0.0102558201857872	0.00519180426164158
5	A	26	50	20120618	4	2060	36.52	-0.0102013305372289	0.00554630517532165
5	A	26	50	20120618	4	2062	36.56	-0.0104292381238732	0.00621346749443896
5	A	26	50	20120618	4	2064	36.6	-0.0107172215026470	0.00624477111164209
5	A	26	50	20120618	4	2066	36.64	-0.0107214712144020	0.00553229738998634
5	A	26	50	20120618	4	2068	36.68	-0.0108439845353103	0.00630011635940556
5	A	26	50	20120618	4	2070	36.72	-0.0111772227480801	0.00649886286239367
5	A	26	50	20120618	4	2072	36.76	-0.0112527134680396	0.00635345342391046
5	A	26	50	20120618	4	2074	36.8	-0.0115891195191891	0.00653472024726763
5	A	26	50	20120618	4	2076	36.84	-0.0113191320079964	0.00693874691990201
5	A	26	50	20120618	4	2078	36.88	-0.0114575481604137	0.00791013486055703
5	A	26	50	20120618	4	2080	36.92	-0.0117204575327267	0.00885865496790847
5	A	26	50	20120618	4	2082	36.96	-0.0118819465794141	0.00861567893575715
5	A	26	50	20120618	4	2084	37	-0.0121844115050666	0.00892394213701543
5	A	26	50	20120618	4	2086	37.04	-0.0124325777009918	0.00871814577941889
5	A	26	50	20120618	4	2088	37.08	-0.0127621955270419	0.00955730475199203
5	A	26	50	20120618	4	2090	37.12	-0.0129568478817670	0.0100816102881062
5	A	26	50	20120618	4	2092	37.16	-0.0129896152100072	0.0110726487262104
5	A	26	50	20120618	4	2094	37.2	-0.0131117466932537	0.0105523029880709
5	A	26	50	20120618	4	2096	37.24	-0.0130898193119691	0.0116392604610430
5	A	26	50	20120618	4	2098	37.28	-0.0132301729369668	0.0110952761432084
5	A	26	50	20120618	4	2100	37.32	-0.0133552035580162	0.0115769714246883
5	A	26	50	20120618	4	2102	37.36	-0.0139764817181024	0.0115211241311102
5	A	26	50	20120618	4	2104	37.4	-0.0137901944365988	0.0115676164019732
5	A	26	50	20120618	4	2106	37.44	-0.0138432062319843	0.0118682569921303
5	A	26	50	20120618	4	2108	37.48	-0.0141545453477408	0.0123005113674696
5	A	26	50	20120618	4	2110	37.52	-0.0140977646732115	0.0117050567470324
5	A	26	50	20120618	4	2112	37.56	-0.0140578838507526	0.0116432556143567
5	A	26	50	20120618	4	2114	37.6	-0.0138809515919641	0.0115695609456215
5	A	26	50	20120618	4	2116	37.64	-0.0137784352508276	0.0119181787308821
5	A	26	50	20120618	4	2118	37.68	-0.0140286803406896	0.0120076277387021
5	A	26	50	20120618	4	2120	37.72	-0.0140339836415485	0.0118986625837213
5	A	26	50	20120618	4	2122	37.76	-0.0136836122314705	0.0119924956535848
5	A	26	50	20120618	4	2124	37.8	-0.0135510933496083	0.0117448597877454
5	A	26	50	20120618	4	2126	37.84	-0.0134573734168299	0.0106367244666767
5	A	26	50	20120618	4	2128	37.88	-0.0131409572743845	0.0106027267726373
5	A	26	50	20120618	4	2130	37.92	-0.0129099525600387	0.0110393722810878
5	A	26	50	20120618	4	2132	37.96	-0.0130917426424139	0.011190756771872
5	A	26	50	20120618	4	2134	38	-0.0129436674113657	0.0111258372982913
5	A	26	50	20120618	4	2136	38.04	-0.0129673554885354	0.011208498081012
5	A	26	50	20120618	4	2138	38.08	-0.0129095636513090	0.0108886524706779
5	A	26	50	20120618	4	2140	38.12	-0.0128848644114422	0.0117188453292656
5	A	26	50	20120618	4	2142	38.16	-0.0124507079188615	0.0110869817806651
5	A	26	50	20120618	4	2144	38.2	-0.0124373718849683	0.0115423161213423
5	A	26	50	20120618	4	2146	38.24	-0.0124810710840456	0.0120436548292036
5	A	26	50	20120618	4	2148	38.28	-0.0121798577373958	0.0124417700891472
5	A	26	50	20120618	4	2150	38.32	-0.0121046993576234	0.0126411105618316
5	A	26	50	20120618	4	2152	38.36	-0.0119873196319465	0.0122267459880562
5	A	26	50	20120618	4	2154	38.4	-0.0118572756238185	0.0128104555648579
5	A	26	50	20120618	4	2156	38.44	-0.0115942248301493	0.0128213379382204
5	A	26	50	20120618	4	2158	38.48	-0.0116890195652351	0.0141710775042849
5	A	26	50	20120618	4	2160	38.52	-0.0114203543437233	0.0142385425622779
5	A	26	50	20120618	4	2162	38.56	-0.0113046221768465	0.0148231855200307
5	A	26	50	20120618	4	2164	38.6	-0.0111294011164685	0.0161327472787882
5	A	26	50	20120618	4	2166	38.64	-0.0110471787399521	0.0171367540552594
5	A	26	50	20120618	4	2168	38.68	-0.0109425764338112	0.0166001519322204
5	A	26	50	20120618	4	2170	38.72	-0.0107835693319258	0.0171657454332880
5	A	26	50	20120618	4	2172	38.76	-0.0106107100081969	0.0183868198494478
5	A	26	50	20120618	4	2174	38.8	-0.0106882654799574	0.0196185432937323
5	A	26	50	20120618	4	2176	38.84	-0.0111055291915356	0.0201838751652910
5	A	26	50	20120618	4	2178	38.88	-0.0110973550371451	0.0208415976088794
5	A	26	50	20120618	4	2180	38.92	-0.0111340963054955	0.0218656579336650
5	A	26	50	20120618	4	2182	38.96	-0.0111455797196220	0.0221860904426275
5	A	26	50	20120618	4	2184	39	-0.0111360408491438	0.0224207721122355
5	A	26	50	20120618	4	2186	39.04	-0.0110905243856388	0.0215938602291125
5	A	26	50	20120618	4	2188	39.08	-0.0107748507053137	0.0219390909728913
5	A	26	50	20120618	4	2190	39.12	-0.0108289090187354	0.0218706076811333
5	A	26	50	20120618	4	2192	39.16	-0.0104384022277574	0.0215548562190623
5	A	26	50	20120618	4	2194	39.2	-0.0104272440827502	0.0212496547901666
5	A	26	50	20120618	4	2196	39.24	-0.0105287351190539	0.0207748113733964
5	A	26	50	20120618	4	2198	39.28	-0.0105052450317829	0.0204946698088259
5	A	26	50	20120618	4	2200	39.32	-0.0104792800707777	0.0210795319696809
5	A	26	50	20120618	4	2202	39.36	-0.0102350666017593	0.0214438121701448
5	A	26	50	20120618	4	2204	39.4	-0.0101688389806334	0.0205632238112619
5	A	26	50	20120618	4	2206	39.44	-0.00978787813120132	0.0206534223522701
5	A	26	50	20120618	4	2208	39.48	-0.00958315657591222	0.0208879838137253
5	A	26	50	20120618	4	2210	39.52	-0.00941755923882612	0.0211991037263795
5	A	26	50	20120618	4	2212	39.56	-0.00868479862361812	0.020706306868435
5	A	26	50	20120618	4	2214	39.6	-0.00792893682986882	0.0212104386480820
5	A	26	50	20120618	4	2216	39.64	-0.00709495387893396	0.0211232028844870
5	A	26	50	20120618	4	2218	39.68	-0.00634707532074419	0.0211557722228284
5	A	26	50	20120618	4	2220	39.72	-0.00601323111746294	0.0219742674139349
5	A	26	50	20120618	4	2222	39.76	-0.00508587966581987	0.0223084976975187
5	A	26	50	20120618	4	2224	39.8	-0.00436629952101319	0.0229790046317111
5	A	26	50	20120618	4	2226	39.84	-0.00437829912308993	0.0235137399928478
5	A	26	50	20120618	4	2228	39.88	-0.0032581005603342	0.024196239458049
5	A	26	50	20120618	4	2230	39.92	-0.00238200940057969	0.0235420101219596
5	A	26	50	20120618	4	2232	39.96	-0.00224434278135048	0.0242312200305143
5	A	26	50	20120618	4	2234	40	-0.00179790384398054	0.0244590215511414
5	A	26	50	20120618	4	2236	40.04	-0.0011005127099675	0.0252435282405966
5	A	26	50	20120618	4	2238	40.08	-0.00097767411993977	0.026771953690267
5	A	26	50	20120618	4	2240	40.12	-0.000348193521191880	0.0260386981003121
5	A	26	50	20120618	4	2242	40.16	-0.000148987398796010	0.0273725277637999
5	A	26	50	20120618	4	2244	40.2	0.00070468140492707	0.0269159277019843
5	A	26	50	20120618	4	2246	40.24	0.00109272746430663	0.0276421122241273
5	A	26	50	20120618	4	2248	40.28	0.0013235129755503	0.0279952272085162
5	A	26	50	20120618	4	2250	40.32	0.00161463590843261	0.0277946280857614
5	A	26	50	20120618	4	2252	40.36	0.00188436179011622	0.0274918378909895
5	A	26	50	20120618	4	2254	40.4	0.00213346843806043	0.0276988575433175
5	A	26	50	20120618	4	2256	40.44	0.00185201872594474	0.0279992011486265
5	A	26	50	20120618	4	2258	40.48	0.00216618626882593	0.028121035647025
5	A	26	50	20120618	4	2260	40.52	0.00232436605577736	0.0285363194596158
5	A	26	50	20120618	4	2262	40.56	0.00250552681311735	0.0286693969558351
5	A	26	50	20120618	4	2264	40.6	0.00315572564055401	0.0284069754872012
5	A	26	50	20120618	4	2266	40.64	0.00363321363668584	0.0287094262707181
5	A	26	50	20120618	4	2268	40.68	0.00429983148358165	0.0281980890729709
5	A	26	50	20120618	4	2270	40.72	0.00522998095675787	0.0277066286468428
5	A	26	50	20120618	4	2272	40.76	0.00565886950381876	0.0279377535693414
5	A	26	50	20120618	4	2274	40.8	0.00614031729792525	0.0281820801754448
5	A	26	50	20120618	4	2276	40.84	0.00609217746826206	0.0284286341679089
5	A	26	50	20120618	4	2278	40.88	0.00640644400609261	0.028043232687891
5	A	26	50	20120618	4	2280	40.92	0.00651476569390258	0.0278787667216548
5	A	26	50	20120618	4	2282	40.96	0.00666711184990922	0.0273515125502631
5	A	26	50	20120618	4	2284	41	0.00743051140194603	0.0267595156819859
5	A	26	50	20120618	4	2286	41.04	0.00772086358843685	0.0263705928101977
5	A	26	50	20120618	4	2288	41.08	0.00819415137028844	0.0269458029634895
5	A	26	50	20120618	4	2290	41.12	0.0085512120105164	0.0264085715154152
5	A	26	50	20120618	4	2292	41.16	0.00916821217457635	0.0253453869724265
5	A	26	50	20120618	4	2294	41.2	0.0095267577390448	0.0256400666524182
5	A	26	50	20120618	4	2296	41.24	0.0100595909829401	0.0256659891870165
5	A	26	50	20120618	4	2298	41.28	0.0109361700463736	0.0246396449073277
5	A	26	50	20120618	4	2300	41.32	0.0116655556409150	0.0241402104380281
5	A	26	50	20120618	4	2302	41.36	0.0123900692697341	0.0235698460875078
5	A	26	50	20120618	4	2304	41.4	0.0128315127805376	0.0244832191694576
5	A	26	50	20120618	4	2306	41.44	0.0136805221748368	0.0240256640892234
5	A	26	50	20120618	4	2308	41.48	0.0140581737645329	0.0239584323764682
5	A	26	50	20120618	4	2310	41.52	0.0146134732050800	0.02487688488927
5	A	26	50	20120618	4	2312	41.56	0.0148104010294269	0.0247079584934581
5	A	26	50	20120618	4	2314	41.6	0.0151254100293777	0.025215173258671
5	A	26	50	20120618	4	2316	41.64	0.0149142325891764	0.024427350238412
5	A	26	50	20120618	4	2318	41.68	0.0146398539448726	0.0245061431470396
5	A	26	50	20120618	4	2320	41.72	0.0149157528687559	0.0242349111279121
5	A	26	50	20120618	4	2322	41.76	0.0146412186609602	0.0247323253931378
5	A	26	50	20120618	4	2324	41.8	0.0147472351806635	0.0244051258722793
5	A	26	50	20120618	4	2326	41.84	0.0141234057793109	0.0248979990977562
5	A	26	50	20120618	4	2328	41.88	0.0147374558938797	0.0238154200299732
5	A	26	50	20120618	4	2330	41.92	0.0146704292420911	0.0234270699146777
5	A	26	50	20120618	4	2332	41.96	0.0144176244256812	0.0236100125811063
5	A	26	50	20120618	4	2334	42	0.0146321111256186	0.0227708677506688
5	A	26	50	20120618	4	2336	42.04	0.0149957832142506	0.0225135445219272
5	A	26	50	20120618	4	2338	42.08	0.0154133509817447	0.0220881985798401
5	A	26	50	20120618	4	2340	42.12	0.0156312317942317	0.0224372759845084
5	A	26	50	20120618	4	2342	42.16	0.0157580301822341	0.0215984210678512
5	A	26	50	20120618	4	2344	42.2	0.0159570241725956	0.0219057155328192
5	A	26	50	20120618	4	2346	42.24	0.0158743563188071	0.0215863224708251
5	A	26	50	20120618	4	2348	42.28	0.0158806424980918	0.0218231396029123
5	A	26	50	20120618	4	2350	42.32	0.0159639113926444	0.0217657508165512
5	A	26	50	20120618	4	2352	42.36	0.015875487689657	0.0214963784882582
5	A	26	50	20120618	4	2354	42.4	0.0164492270608439	0.0205170426673826
5	A	26	50	20120618	4	2356	42.44	0.0162777183110671	0.0198613779045274
5	A	26	50	20120618	4	2358	42.48	0.0167727072000334	0.0194617070096651
5	A	26	50	20120618	4	2360	42.52	0.0172322276128552	0.0188538355941503
5	A	26	50	20120618	4	2362	42.56	0.0174349197716824	0.019137915743492
5	A	26	50	20120618	4	2364	42.6	0.0172839312606956	0.0189500586849342
5	A	26	50	20120618	4	2366	42.64	0.0177521420158583	0.0183196376341673
5	A	26	50	20120618	4	2368	42.68	0.0178308359295365	0.0183211296294756
5	A	26	50	20120618	4	2370	42.72	0.0184958769283103	0.0179073943807355
5	A	26	50	20120618	4	2372	42.76	0.0187684595213899	0.0179299581581232
5	A	26	50	20120618	4	2374	42.8	0.0198332633389075	0.0177019445054618
5	A	26	50	20120618	4	2376	42.84	0.0198488903987717	0.0176420525610953
5	A	26	50	20120618	4	2378	42.88	0.0199706259022208	0.0178041497196145
5	A	26	50	20120618	4	2380	42.92	0.0205581750688443	0.0175769421686836
5	A	26	50	20120618	4	2382	42.96	0.0213159814062419	0.0166371265458086
5	A	26	50	20120618	4	2384	43	0.0214909903345856	0.0167018268162872
5	A	26	50	20120618	4	2386	43.04	0.0220356746881336	0.0159554756087448
5	A	26	50	20120618	4	2388	43.08	0.0221567313690727	0.0157048769654922
5	A	26	50	20120618	4	2390	43.12	0.0224119969170811	0.014969344491702
5	A	26	50	20120618	4	2392	43.16	0.0224069764589346	0.0151873455123418
5	A	26	50	20120618	4	2394	43.2	0.0225604893411302	0.0147361406752667
5	A	26	50	20120618	4	2396	43.24	0.0229448018767051	0.0142116795756606
5	A	26	50	20120618	4	2398	43.28	0.0230487465735395	0.0141276752900557
5	A	26	50	20120618	4	2400	43.32	0.0231298517213416	0.0142954717292312
5	A	26	50	20120618	4	2402	43.36	0.0238525148517143	0.0137208767588390
5	A	26	50	20120618	4	2404	43.4	0.0240361504827884	0.0132024967775512
5	A	26	50	20120618	4	2406	43.44	0.0246436966291839	0.0135283315823219
5	A	26	50	20120618	4	2408	43.48	0.024790350575602	0.0132022139348387
5	A	26	50	20120618	4	2410	43.52	0.025298053244494	0.0128051027665243
5	A	26	50	20120618	4	2412	43.56	0.0260398082579586	0.0122541251626238
5	A	26	50	20120618	4	2414	43.6	0.0268137366299673	0.0114622362783730
5	A	26	50	20120618	4	2416	43.64	0.0273451980867071	0.0117422505637228
5	A	26	50	20120618	4	2418	43.68	0.0274786998469951	0.0115302599507231
5	A	26	50	20120618	4	2420	43.72	0.028556684134914	0.0110940457774091
5	A	26	50	20120618	4	2422	43.76	0.029064386803806	0.0102322240324990
5	A	26	50	20120618	4	2424	43.8	0.0299947979064912	0.0100125966662624
5	A	26	50	20120618	4	2426	43.84	0.0307320981472344	0.00990433861806276
5	A	26	50	20120618	4	2428	43.88	0.0315498671396767	0.00919998955332284
5	A	26	50	20120618	4	2430	43.92	0.0319264722113366	0.00897597812504294
5	A	26	50	20120618	4	2432	43.96	0.0331384532342904	0.0084398497635473
5	A	26	50	20120618	4	2434	44	0.0334921480462399	0.00887556896211445
5	A	26	50	20120618	4	2436	44.04	0.0336142653873508	0.00849394343230807
5	A	26	50	20120618	4	2438	44.08	0.0340931180995703	0.00759436218528255
5	A	26	50	20120618	4	2440	44.12	0.0345670917749997	0.00706678981583926
5	A	26	50	20120618	4	2442	44.16	0.0345299686689874	0.00650612484903645
5	A	26	50	20120618	4	2444	44.2	0.0346913304364542	0.0063171859171034
5	A	26	50	20120618	4	2446	44.24	0.0345357669445931	0.00506617259982816
5	A	26	50	20120618	4	2448	44.28	0.0348114678785778	0.00440919968942774
5	A	26	50	20120618	4	2450	44.32	0.0348722790617598	0.003498163312547
5	A	26	50	20120618	4	2452	44.36	0.034690623329673	0.0030263109574612
5	A	26	50	20120618	4	2454	44.4	0.0349881738631963	0.0025459026103231
5	A	26	50	20120618	4	2456	44.44	0.0348763095704126	0.001359377431492
5	A	26	50	20120618	4	2458	44.48	0.0349056545018318	0.0009497504731507
5	A	26	50	20120618	4	2460	44.52	0.0349770722867316	0.000446997551727
5	A	26	50	20120618	4	2462	44.56	0.0352046192489175	0.000483059997567599
5	A	26	50	20120618	4	2464	44.6	0.0351807897503915	0.0007430631610099
5	A	26	50	20120618	4	2466	44.64	0.0351562531450843	0.0010104202349765
5	A	26	50	20120618	4	2468	44.68	0.0353461820265110	0.0012540892317734
5	A	26	50	20120618	4	2470	44.72	0.0355734461459844	0.0008738072048512
5	A	26	50	20120618	4	2472	44.76	0.0357517784761996	0.0008221884098246
5	A	26	50	20120618	4	2474	44.8	0.0358536018526905	0.001520244224212
5	A	26	50	20120618	4	2476	44.84	0.0360081753950579	0.0018555542598506
5	A	26	50	20120618	4	2478	44.88	0.0361998720434375	0.0009353962054926
5	A	26	50	20120618	4	2480	44.92	0.0362217216429762	0.0016502104505941
5	A	26	50	20120618	4	2482	44.96	0.0366608349540931	0.0010532709059164
5	A	26	50	20120618	4	2484	45	0.0366541174396718	0.001752670223188
5	A	26	50	20120618	4	2486	45.04	0.037312787406347	0.0010925860429504
5	A	26	50	20120618	4	2488	45.08	0.0379375869582035	0.0006273097809296
5	A	26	50	20120618	4	2490	45.12	0.0382126514960851	0.0009730849969298
5	A	26	50	20120618	4	2492	45.16	0.0386938376606825	0.001947548852083
5	A	26	50	20120618	4	2494	45.2	0.039283494005514	0.0007131525441657
5	A	26	50	20120618	4	2496	45.24	0.0402332091233256	0.0012613724316196
5	A	26	50	20120618	4	2498	45.28	0.0413346693563799	0.0005949242903513
5	A	26	50	20120618	4	2500	45.32	0.0422229368949064	0.000171933013845500
5	A	26	50	20120618	4	2502	45.36	0.0430185734450975	0.000352810928473
5	A	26	50	20120618	4	2504	45.4	0.0436688288410767	-0.000476908168571301
5	A	26	50	20120618	4	2506	45.44	0.0433471659663149	0.0006538262852241
5	A	26	50	20120618	4	2508	45.48	0.0436160079645221	7.71099944884002e-05
5	A	26	50	20120618	4	2510	45.52	0.0436145230402816	0.0001234254886561
5	A	26	50	20120618	4	2512	45.56	0.0434827890469465	-0.000137567624279900
5	A	26	50	20120618	4	2514	45.6	0.0430861021427009	0.0007460330094908
5	A	26	50	20120618	4	2516	45.64	0.0431667830264342	0.0001631648897588
5	A	26	50	20120618	4	2518	45.68	0.0428308365946925	0.0011212238675884
5	A	26	50	20120618	4	2520	45.72	0.0427335387016012	0.0010857271071729
5	A	26	50	20120618	4	2522	45.76	0.0429066384416357	0.0009358204695613
5	A	26	50	20120618	4	2524	45.8	0.0425083959024715	0.001306910108328
5	A	26	50	20120618	4	2526	45.84	0.0424947487415945	0.0011085666562052
5	A	26	50	20120618	4	2528	45.88	0.0425420541852559	0.0010488161331949
5	A	26	50	20120618	4	2530	45.92	0.042261403503803	0.0009699737270926
5	A	26	50	20120618	4	2532	45.96	0.0417276085946853	0.0011106172658706
5	A	26	50	20120618	4	2534	46	0.041896677826067	0.0014376541521694
5	A	26	50	20120618	4	2536	46.04	0.0417652266754444	0.0020967483829134
5	A	26	50	20120618	4	2538	46.08	0.0420595245177742	0.0019035668102932
5	A	26	50	20120618	4	2540	46.12	0.0420298260329644	0.0015746207356852
5	A	26	50	20120618	4	2542	46.16	0.0418038347056972	0.0023105774735442
5	A	26	50	20120618	4	2544	46.2	0.0417037083854812	0.002051210706205
5	A	26	50	20120618	4	2546	46.24	0.0417285985441789	0.0026832227472295
5	A	26	50	20120618	4	2548	46.28	0.0414924248792626	0.0023862378991311
5	A	26	50	20120618	4	2550	46.32	0.041510526812861	0.0022497662903621
5	A	26	50	20120618	4	2552	46.36	0.0414019152112707	0.0030260281147487
5	A	26	50	20120618	4	2554	46.4	0.0413189715858376	0.0032327154268896
5	A	26	50	20120618	4	2556	46.44	0.0410775653307405	0.0034256141567972
5	A	26	50	20120618	4	2558	46.48	0.040849028419061	0.0029064563580501
5	A	26	50	20120618	4	2560	46.52	0.040754912506485	0.0027822176965956
5	A	26	50	20120618	4	2562	46.56	0.0410038140934627	0.0026284926823657
5	A	26	50	20120618	4	2564	46.6	0.0403827622075466	0.0038312106064859
5	A	26	50	20120618	4	2566	46.64	0.0406603016191623	0.0034715053868963
5	A	26	50	20120618	4	2568	46.68	0.0404438562334411	0.0033923801380815
5	A	26	50	20120618	4	2570	46.72	0.0403630339283515	0.0029852987641524
5	A	26	50	20120618	4	2572	46.76	0.0395679630635853	0.00447616270160611
5	A	26	50	20120618	4	2574	46.8	0.0395891055563428	0.00409849696977437
5	A	26	50	20120618	4	2576	46.84	0.0396390980057727	0.00395290368352806
5	A	26	50	20120618	4	2578	46.88	0.0388485526244061	0.00502869594042528
5	A	26	50	20120618	4	2580	46.92	0.0384859482670137	0.00493832769378963
5	A	26	50	20120618	4	2582	46.96	0.0378972818716759	0.00542545355534905
5	A	26	50	20120618	4	2584	47	0.0376023476332429	0.00543372670468893
5	A	26	50	20120618	4	2586	47.04	0.0375543350828004	0.005116730734683
5	A	26	50	20120618	4	2588	47.08	0.0375683357970679	0.00525192955124587
5	A	26	50	20120618	4	2590	47.12	0.0368394501270208	0.00522378670135464
5	A	26	50	20120618	4	2592	47.16	0.0361833964554359	0.00654437932589864
5	A	26	50	20120618	4	2594	47.2	0.0360650974909434	0.00674654115463987
5	A	26	50	20120618	4	2596	47.24	0.0358370555540107	0.00620510949228534
5	A	26	50	20120618	4	2598	47.28	0.035443904183671	0.0070718809846638
5	A	26	50	20120618	4	2600	47.32	0.0348603996678359	0.00776852258548879
5	A	26	50	20120618	4	2602	47.36	0.0345873150289416	0.00779426127232398
5	A	26	50	20120618	4	2604	47.4	0.0341670107582043	0.0082165454420486
5	A	26	50	20120618	4	2606	47.44	0.0339610305528447	0.00823853646294349
5	A	26	50	20120618	4	2608	47.48	0.0337424638467799	0.00864957763484723
5	A	26	50	20120618	4	2610	47.52	0.0334206595506619	0.00917842279649665
5	A	26	50	20120618	4	2612	47.56	0.0332129115783493	0.00908282195968023
5	A	26	50	20120618	4	2614	47.6	0.032638811582704	0.0100323956561356
5	A	26	50	20120618	4	2616	47.64	0.0326980671309674	0.0112119911885110
5	A	26	50	20120618	4	2618	47.68	0.0328631765643745	0.0105961718927757
5	A	26	50	20120618	4	2620	47.72	0.0325212197249926	0.0111013289772554
5	A	26	50	20120618	4	2622	47.76	0.0323126232245426	0.0111291889844341
5	A	26	50	20120618	4	2624	47.8	0.0317759998883002	0.0119783535179610
5	A	26	50	20120618	4	2626	47.84	0.0317183706856334	0.0122915311113485
5	A	26	50	20120618	4	2628	47.88	0.0314250627927973	0.0124554384632276
5	A	26	50	20120618	4	2630	47.92	0.0309101476347372	0.0130239523153016
5	A	26	50	20120618	4	2632	47.96	0.0307417855101367	0.0130074767272999
5	A	26	50	20120618	4	2634	48	0.0306068695362863	0.0139309581835296
5	A	26	50	20120618	4	2636	48.04	0.0304031520726265	0.013693441015729
5	A	26	50	20120618	4	2638	48.08	0.0300601345730729	0.0157193726545066
5	A	26	50	20120618	4	2640	48.12	0.0295732208435478	0.0150258423235188
5	A	26	50	20120618	4	2642	48.16	0.0294013938957195	0.0153455960099714
5	A	26	50	20120618	4	2644	48.2	0.0290473455303794	0.0161667591149633
5	A	26	50	20120618	4	2646	48.24	0.0284262936444632	0.0172338539584519
5	A	26	50	20120618	4	2648	48.28	0.0288040300869731	0.0165008670690739
5	A	26	50	20120618	4	2650	48.32	0.0285428955526809	0.0173725175982426
5	A	26	50	20120618	4	2652	48.36	0.0278118178516121	0.0181704876008116
5	A	26	50	20120618	4	2654	48.4	0.0274814575634418	0.0192020149732065
5	A	26	50	20120618	4	2656	48.44	0.0273280153919243	0.0190965146414535
5	A	26	50	20120618	4	2658	48.48	0.0269778561138807	0.0199816709101428
5	A	26	50	20120618	4	2660	48.52	0.0264337374457577	0.0211047686107014
5	A	26	50	20120618	4	2662	48.56	0.0259632993042343	0.0213124458723359
5	A	26	50	20120618	4	2664	48.6	0.02557934032205	0.0216256941764016
5	A	26	50	20120618	4	2666	48.64	0.0250538892729502	0.0224853238902901
5	A	26	50	20120618	4	2668	48.68	0.024517407358064	0.0235385594408674
5	A	26	50	20120618	4	2670	48.72	0.0243843015775734	0.0238344412023871
5	A	26	50	20120618	4	2672	48.76	0.0241813619313729	0.0243988538351302
5	A	26	50	20120618	4	2674	48.8	0.0240465661656753	0.025194087334456
5	A	26	50	20120618	4	2676	48.84	0.0235075881638515	0.0252706175013839
5	A	26	50	20120618	4	2678	48.88	0.0236866700272548	0.0265065977284911
5	A	26	50	20120618	4	2680	48.92	0.0233497265749516	0.0264139031005453
5	A	26	50	20120618	4	2682	48.96	0.0231752409056260	0.027342871705397
5	A	26	50	20120618	4	2684	49	0.0234809373092686	0.0276294479416763
5	A	26	50	20120618	4	2686	49.04	0.0233695609201639	0.0280372434934543
5	A	26	50	20120618	4	2688	49.08	0.0232773259116259	0.0281398022609976
5	A	26	50	20120618	4	2690	49.12	0.0229280929434657	0.0286132031799342
5	A	26	50	20120618	4	2692	49.16	0.022509082678138	0.0292338802992563
5	A	26	50	20120618	4	2694	49.2	0.0225947062382718	0.0293950370057566
5	A	26	50	20120618	4	2696	49.24	0.0222323140129137	0.0293944006096535
5	A	26	50	20120618	4	2698	49.28	0.0222992840961599	0.029980372928155
5	A	26	50	20120618	4	2700	49.32	0.0224163456237854	0.0293478305570446
5	A	26	50	20120618	4	2702	49.36	0.0220683147371531	0.029963006385609
5	A	26	50	20120618	4	2704	49.4	0.0218399828864402	0.0296188645862734
5	A	26	50	20120618	4	2706	49.44	0.0213539742535951	0.0291587643458909
5	A	26	50	20120618	4	2708	49.48	0.0210509577846532	0.0296989444292427
5	A	26	50	20120618	4	2710	49.52	0.0207371155108914	0.0299413689181047
5	A	26	50	20120618	4	2712	49.56	0.0201556757468573	0.029208297175913
5	A	26	50	20120618	4	2714	49.6	0.0198520370239480	0.0296717420313705
5	A	26	50	20120618	4	2716	49.64	0.019538124039508	0.0291473092160357
5	A	26	50	20120618	4	2718	49.68	0.0187510427742625	0.0300060911088935
5	A	26	50	20120618	4	2720	49.72	0.0177702184936125	0.0296786264229921
5	A	26	50	20120618	4	2722	49.76	0.0171317901656555	0.0293160743915015
5	A	26	50	20120618	4	2724	49.8	0.0166482564065445	0.029820821354048
5	A	26	50	20120618	4	2726	49.84	0.0157354522627108	0.0292218311997049
5	A	26	50	20120618	4	2728	49.88	0.0152987784699891	0.0296487469188463
5	A	26	50	20120618	4	2730	49.92	0.0145166264461152	0.0296772645353316
5	A	26	50	20120618	4	2732	49.96	0.0142007264916201	0.0296199535307164
5	A	26	50	20120618	4	2734	50	0.0134497790900000	0.0297584050384727
5	A	26	50	20120618	4	2736	50.04	0.0127078897262469	0.0296510591580208
5	A	26	50	20120618	4	2738	50.08	0.0114567844850900	0.0293306902886686
5	A	26	50	20120618	4	2740	50.12	0.0105611276807001	0.0302168718621906
5	A	26	50	20120618	4	2742	50.16	0.0101285763205127	0.0300382001207204
5	A	26	50	20120618	4	2744	50.2	0.0096468386126259	0.0297281196550345
5	A	26	50	20120618	4	2746	50.24	0.00914793235209192	0.0298617345524075
5	A	26	50	20120618	4	2748	50.28	0.00923059313481263	0.0306092171307998
5	A	26	50	20120618	4	2750	50.32	0.00916614742277528	0.0303192609241064
5	A	26	50	20120618	4	2752	50.36	0.00851139482766779	0.0311978835261376
5	A	26	50	20120618	4	2754	50.4	0.00865932863735983	0.0310918104378918
5	A	26	50	20120618	4	2756	50.44	0.00809420182676773	0.0310363803373146
5	A	26	50	20120618	4	2758	50.48	0.00752298682678961	0.031601231376262
5	A	26	50	20120618	4	2760	50.52	0.00753015688955084	0.0316104661908243
5	A	26	50	20120618	4	2762	50.56	0.00752569504576155	0.032229545248821
5	A	26	50	20120618	4	2764	50.6	0.0074526014177903	0.0321677229029418
5	A	26	50	20120618	4	2766	50.64	0.00700841815105235	0.0326178458666417
5	A	26	50	20120618	4	2768	50.68	0.00695966313848953	0.0330276496016784
5	A	26	50	20120618	4	2770	50.72	0.00662887858625047	0.033352211614243
5	A	26	50	20120618	4	2772	50.76	0.0064451722444982	0.0341492623779965
5	A	26	50	20120618	4	2774	50.8	0.00622434279673364	0.0340827236298869
5	A	26	50	20120618	4	2776	50.84	0.00584893980660171	0.0350470051473909
5	A	26	50	20120618	4	2778	50.88	0.00569408342152185	0.0361406164951741
5	A	26	50	20120618	4	2780	50.92	0.00522520091491705	0.0364378134753068
5	A	26	50	20120618	4	2782	50.96	0.00501476593683593	0.03623473240775
5	A	26	50	20120618	4	2784	51	0.00484336325307632	0.0369251514689005
5	A	26	50	20120618	4	2786	51.04	0.00438374384530506	0.0374512389141033
5	A	26	50	20120618	4	2788	51.08	0.00421538172070454	0.0379667904682664
5	A	26	50	20120618	4	2790	51.12	0.00399320877005573	0.038242420691573
5	A	26	50	20120618	4	2792	51.16	0.00352977098566607	0.0389513659503906
5	A	26	50	20120618	4	2794	51.2	0.00335214576223200	0.0395703672266413
5	A	26	50	20120618	4	2796	51.24	0.00301860349354631	0.0393532147341389
5	A	26	50	20120618	4	2798	51.28	0.00249463736868708	0.0397667307797768
5	A	26	50	20120618	4	2800	51.32	0.00213203301129462	0.0399518513350914
5	A	26	50	20120618	4	2802	51.36	0.00188242431753577	0.0406231785131499
5	A	26	50	20120618	4	2804	51.4	0.0017472255009729	0.0399461944808419
5	A	26	50	20120618	4	2806	51.44	0.00094692204602596	0.0401306079293754
5	A	26	50	20120618	4	2808	51.48	0.00049006035470133	0.0402926060929452
5	A	26	50	20120618	4	2810	51.52	-0.00011437452185692	0.0409117487905522
5	A	26	50	20120618	4	2812	51.56	-0.00078039839905653	0.0409080011246119
5	A	26	50	20120618	4	2814	51.6	-0.00095873072927178	0.0412237950130898
5	A	26	50	20120618	4	2816	51.64	-0.00153650768017931	0.0412808585303316
5	A	26	50	20120618	4	2818	51.68	-0.00210176884105984	0.0426841826482744
5	A	26	50	20120618	4	2820	51.72	-0.0025083552402421	0.042020067959384
5	A	26	50	20120618	4	2822	51.76	-0.00324841319743194	0.0421259925552057
5	A	26	50	20120618	4	2824	51.8	-0.00413201383120265	0.042518295397408
5	A	26	50	20120618	4	2826	51.84	-0.00509219412937586	0.0433041031633406
5	A	26	50	20120618	4	2828	51.88	-0.00541838248753722	0.0442224227400676
5	A	26	50	20120618	4	2830	51.92	-0.00581952416450434	0.044838242035803
5	A	26	50	20120618	4	2832	51.96	-0.00663623249677481	0.0452319590915676
5	A	26	50	20120618	4	2834	52	-0.00754953161535535	0.0458396466593193
5	A	26	50	20120618	4	2836	52.04	-0.00789926662933022	0.0469333994284587
5	A	26	50	20120618	4	2838	52.08	-0.00882904133591242	0.047224373868917
5	A	26	50	20120618	4	2840	52.12	-0.00923951682239122	0.0470830232233578
5	A	26	50	20120618	4	2842	52.16	-0.0101941816876711	0.0477009638394367
5	A	26	50	20120618	4	2844	52.2	-0.0108087281912004	0.0479237731861886
5	A	26	50	20120618	4	2846	52.24	-0.0112027988003556	0.0485827259955763
5	A	26	50	20120618	4	2848	52.28	-0.0119113905057827	0.0488841656163961
5	A	26	50	20120618	4	2850	52.32	-0.0131925972826146	0.0496971262827263
5	A	26	50	20120618	4	2852	52.36	-0.0135942339343285	0.0493488054823138
5	A	26	50	20120618	4	2854	52.4	-0.0142016386593678	0.0494758018602149
5	A	26	50	20120618	4	2856	52.44	-0.0139773443883754	0.0490799634841067
5	A	26	50	20120618	4	2858	52.48	-0.0144607932946727	0.049258932210425
5	A	26	50	20120618	4	2860	52.52	-0.0150652281712309	0.0491797362509321
5	A	26	50	20120618	4	2862	52.56	-0.0160712289888250	0.0491133389241787
5	A	26	50	20120618	4	2864	52.6	-0.0172759975226107	0.0492065355979391
5	A	26	50	20120618	4	2866	52.64	-0.0180438447763011	0.048997302701386
5	A	26	50	20120618	4	2868	52.68	-0.0188515021417724	0.049490156127873
5	A	26	50	20120618	4	2870	52.72	-0.0197156785522639	0.0489935338222423
5	A	26	50	20120618	4	2872	52.76	-0.0202372475851349	0.0497958101051087
5	A	26	50	20120618	4	2874	52.8	-0.0207468735844717	0.048865455570966
5	A	26	50	20120618	4	2876	52.84	-0.0206715101437328	0.0487115749932441
5	A	26	50	20120618	4	2878	52.88	-0.0209945589477857	0.0485040674372371
5	A	26	50	20120618	4	2880	52.92	-0.0217393969468164	0.0494200818458574
5	A	26	50	20120618	4	2882	52.96	-0.0220847832540869	0.0490513610148077
5	A	26	50	20120618	4	2884	53	-0.0230193167893065	0.0488766844266512
5	A	26	50	20120618	4	2886	53.04	-0.0233915236567875	0.0484780317655538
5	A	26	50	20120618	4	2888	53.08	-0.024065933820412	0.0490574633463293
5	A	26	50	20120618	4	2890	53.12	-0.0249558772020099	0.0485845715442752
5	A	26	50	20120618	4	2892	53.16	-0.0257910198080659	0.0492029576376263
5	A	26	50	20120618	4	2894	53.2	-0.0268604622460681	0.0490524711724542
5	A	26	50	20120618	4	2896	53.24	-0.0273535419467251	0.0491882922429845
5	A	26	50	20120618	4	2898	53.28	-0.0280563778029533	0.0495331057937623
5	A	26	50	20120618	4	2900	53.32	-0.029192776182066	0.0498738534805483
5	A	26	50	20120618	4	2902	53.36	-0.0293083457143831	0.0505369499356738
5	A	26	50	20120618	4	2904	53.4	-0.0297600313840695	0.05054445940969
5	A	26	50	20120618	4	2906	53.44	-0.0307879525118803	0.0496885066510636
5	A	26	50	20120618	4	2908	53.48	-0.0314590534157689	0.0500240429608723
5	A	26	50	20120618	4	2910	53.52	-0.0326577090114312	0.0492871280933248
5	A	26	50	20120618	4	2912	53.56	-0.0334159579976738	0.0494563203612865
5	A	26	50	20120618	4	2914	53.6	-0.0343671149062123	0.0490158359701209
5	A	26	50	20120618	4	2916	53.64	-0.0349863283144973	0.048686960606191
5	A	26	50	20120618	4	2918	53.68	-0.0352641576398933	0.048306035112098
5	A	26	50	20120618	4	2920	53.72	-0.035684822535089	0.047490663211644
5	A	26	50	20120618	4	2922	53.76	-0.0360575385194525	0.0474890368660473
5	A	26	50	20120618	4	2924	53.8	-0.0364990913489644	0.0470875062803505
5	A	26	50	20120618	4	2926	53.84	-0.0369586046907185	0.0473978908019523
5	A	26	50	20120618	4	2928	53.88	-0.037474368376916	0.0465947589198806
5	A	26	50	20120618	4	2930	53.92	-0.038110495779407	0.0465318122742194
5	A	26	50	20120618	4	2932	53.96	-0.038276545664833	0.0465134062847051
5	A	26	50	20120618	4	2934	54	-0.0391186179173447	0.0462869411958945
5	A	26	50	20120618	4	2936	54.04	-0.0396563019137589	0.0472068871182182
5	A	26	50	20120618	4	2938	54.08	-0.0399646216835597	0.0466458473848214
5	A	26	50	20120618	4	2940	54.12	-0.0405747134143674	0.0462179063608473
5	A	26	50	20120618	4	2942	54.16	-0.0411826343273569	0.0457901562557041
5	A	26	50	20120618	4	2944	54.2	-0.0418038276346293	0.0459530029474114
5	A	26	50	20120618	4	2946	54.24	-0.0421592619292606	0.0457532735659974
5	A	26	50	20120618	4	2948	54.28	-0.0424460856529132	0.0449908498213186
5	A	26	50	20120618	4	2950	54.32	-0.0430292507574934	0.0443588943488366
5	A	26	50	20120618	4	2952	54.36	-0.043536741294351	0.044082627729427
5	A	26	50	20120618	4	2954	54.4	-0.0447328831254062	0.0425226087487733
5	A	26	50	20120618	4	2956	54.44	-0.0449957854266513	0.0430906983367785
5	A	26	50	20120618	4	2958	54.48	-0.0449530054663895	0.0427082242788347
5	A	26	50	20120618	4	2960	54.52	-0.04505221254779	0.0434602323406266
5	A	26	50	20120618	4	2962	54.56	-0.0452733248382671	0.0432740511251402
5	A	26	50	20120618	4	2964	54.6	-0.04517737044806	0.0428811118868348
5	A	26	50	20120618	4	2966	54.64	-0.0456297773666632	0.0423229217937662
5	A	26	50	20120618	4	2968	54.68	-0.0458921139824834	0.0419929857696645
5	A	26	50	20120618	4	2970	54.72	-0.0462191508687822	0.0421793084065072
5	A	26	50	20120618	4	2972	54.76	-0.0466537386964994	0.0409892476937702
5	A	26	50	20120618	4	2974	54.8	-0.0470519105249856	0.0411115064562374
5	A	26	50	20120618	4	2976	54.84	-0.0474004434574324	0.0399411740226955
5	A	26	50	20120618	4	2978	54.88	-0.0478735686047243	0.0397520229587281
5	A	26	50	20120618	4	2980	54.92	-0.0482030096540792	0.0391254556399187
5	A	26	50	20120618	4	2982	54.96	-0.0486214754471854	0.0388365318091259
5	A	26	50	20120618	4	2984	55	-0.0491310873043865	0.0379694067633568
5	A	26	50	20120618	4	2986	55.04	-0.0492819131808136	0.0371539005126144
5	A	26	50	20120618	4	2988	55.08	-0.0498189607811248	0.0366778055168415
5	A	26	50	20120618	4	2990	55.12	-0.0502778023714367	0.0354342168207687
5	A	26	50	20120618	4	2992	55.16	-0.0506841766385846	0.0352860779501101
5	A	26	50	20120618	4	2994	55.2	-0.0509862526555075	0.0342474795099033
5	A	26	50	20120618	4	2996	55.24	-0.0516109814966858	0.0336049315778391
5	A	26	50	20120618	4	2998	55.28	-0.0520403367342223	0.0327660200926394
5	A	26	50	20120618	4	3000	55.32	-0.0525887687537106	0.0329386955686051
5	A	26	50	20120618	4	3002	55.36	-0.0536371959781759	0.0315925763892603
5	A	26	50	20120618	4	3004	55.4	-0.0541151294515799	0.0315885458806075
5	A	26	50	20120618	4	3006	55.44	-0.054205780540928	0.0311638575478269
5	A	26	50	20120618	4	3008	55.48	-0.0545611724091524	0.0315960412124881
5	A	26	50	20120618	4	3010	55.52	-0.0546441160345855	0.0307939699905882
5	A	26	50	20120618	4	3012	55.56	-0.0550927045765703	0.0300885602656765
5	A	26	50	20120618	4	3014	55.6	-0.0554898864555628	0.0298974293027218
5	A	26	50	20120618	4	3016	55.64	-0.0560517535038936	0.0298735290935177
5	A	26	50	20120618	4	3018	55.68	-0.0561509605852941	0.0298707713770711
5	A	26	50	20120618	4	3020	55.72	-0.056246278579398	0.0294168088235493
5	A	26	50	20120618	4	3022	55.76	-0.0564372681209965	0.0290614876660031
5	A	26	50	20120618	4	3024	55.8	-0.0570279851259997	0.0285474210360805
5	A	26	50	20120618	4	3026	55.84	-0.0575129896672156	0.0287880494737182
5	A	26	50	20120618	4	3028	55.88	-0.0576928069216713	0.0285115000115962
5	A	26	50	20120618	4	3030	55.92	-0.0578625832598342	0.0273869880974752
5	A	26	50	20120618	4	3032	55.96	-0.0584068433493135	0.0269319648837817
5	A	26	50	20120618	4	3034	56	-0.0592148542681754	0.0259128118800575
5	A	26	50	20120618	4	3036	56.04	-0.0596266732575384	0.0266968518790371
5	A	26	50	20120618	4	3038	56.08	-0.0595428103932897	0.0261752899172339
5	A	26	50	20120618	4	3040	56.12	-0.0600001670593612	0.0255042455818879
5	A	26	50	20120618	4	3042	56.16	-0.0598663117456825	0.02473554980006
5	A	26	50	20120618	4	3044	56.2	-0.0604487556013459	0.0238566867817233
5	A	26	50	20120618	4	3046	56.24	-0.060741427098079	0.0239516512224366
5	A	26	50	20120618	4	3048	56.28	-0.061898748766847	0.0220240074262439
5	A	26	50	20120618	4	3050	56.32	-0.0621132142535809	0.0221042640459086
5	A	26	50	20120618	4	3052	56.36	-0.0619020721687186	0.0224040773211317
5	A	26	50	20120618	4	3054	56.4	-0.0619107695821272	0.0228651816531435
5	A	26	50	20120618	4	3056	56.44	-0.061972641425481	0.0229085272988302
5	A	26	50	20120618	4	3058	56.48	-0.0617402861371831	0.0229047089222118
5	A	26	50	20120618	4	3060	56.52	-0.0620170477313395	0.0231471051268025
5	A	26	50	20120618	4	3062	56.56	-0.06213768014821	0.0231794906173809
5	A	26	50	20120618	4	3064	56.6	-0.0620061582869093	0.0232499184527871
5	A	26	50	20120618	4	3066	56.64	-0.0621073452672971	0.0232894457218554
5	A	26	50	20120618	4	3068	56.68	-0.0623810663022944	0.02339826945548
5	A	26	50	20120618	4	3070	56.72	-0.0619711565012405	0.0243721676252082
5	A	26	50	20120618	4	3072	56.76	-0.061994066760951	0.0243491159441416
5	A	26	50	20120618	4	3074	56.8	-0.0622448775362378	0.0242349181989799
5	A	26	50	20120618	4	3076	56.84	-0.0623294475072678	0.0241947545338085
5	A	26	50	20120618	4	3078	56.88	-0.0624442816485325	0.0242583941441153
5	A	26	50	20120618	4	3080	56.92	-0.0629165582676869	0.0238090277846713
5	A	26	50	20120618	4	3082	56.96	-0.0633793596559736	0.0246382519069687
5	A	26	50	20120618	4	3084	57	-0.0634963858282599	0.024748631275512
5	A	26	50	20120618	4	3086	57.04	-0.0639521868594128	0.0248961337500675
5	A	26	50	20120618	4	3088	57.08	-0.064064333994909	0.0244485351575764
5	A	26	50	20120618	4	3090	57.12	-0.0643266706107292	0.0250222815998312
5	A	26	50	20120618	4	3092	57.16	-0.0646271202820553	0.0252163824112669
5	A	26	50	20120618	4	3094	57.2	-0.06490282121604	0.0257022354806201
5	A	26	50	20120618	4	3096	57.24	-0.0647915933193593	0.0261469349353084
5	A	26	50	20120618	4	3098	57.28	-0.0647161450258067	0.0255633597087951
5	A	26	50	20120618	4	3100	57.32	-0.0645325093947326	0.0254194634788236
5	A	26	50	20120618	4	3102	57.36	-0.0644966590809264	0.0252928206543131
5	A	26	50	20120618	4	3104	57.4	-0.0643887545861174	0.0257332067576361
5	A	26	50	20120618	4	3106	57.44	-0.0642611925227913	0.0260576273488445
5	A	26	50	20120618	4	3108	57.48	-0.0642820521728363	0.0261202062989795
5	A	26	50	20120618	4	3110	57.52	-0.0643029825335594	0.0261827145384364
5	A	26	50	20120618	4	3112	57.56	-0.0638767385658602	0.0259639357003373
5	A	26	50	20120618	4	3114	57.6	-0.0639519040167003	0.0258348887127707
5	A	26	50	20120618	4	3116	57.64	-0.063694870701739	0.0266287574960089
5	A	26	50	20120618	4	3118	57.68	-0.0638936384179305	0.0266240198805749
5	A	26	50	20120618	4	3120	57.72	-0.0637462066540531	0.0270178076470177
5	A	26	50	20120618	4	3122	57.76	-0.0636037953483222	0.0267639563125717
5	A	26	50	20120618	4	3124	57.8	-0.0630973654716364	0.026847536334108
5	A	26	50	20120618	4	3126	57.84	-0.0633527017303228	0.0268246967850757
5	A	26	50	20120618	4	3128	57.88	-0.0631727430545108	0.0269282879285195
5	A	26	50	20120618	4	3130	57.92	-0.0631139824809942	0.0275069134075644
5	A	26	50	20120618	4	3132	57.96	-0.0629929258000551	0.0284161113068141
5	A	26	50	20120618	4	3134	58	-0.0625502062443542	0.028616858921993
5	A	26	50	20120618	4	3136	58.04	-0.0624009360028457	0.0283462491568329
5	A	26	50	20120618	4	3138	58.08	-0.0620306241815383	0.0285820692683586
5	A	26	50	20120618	4	3140	58.12	-0.0616169667145442	0.0291566642387508
5	A	26	50	20120618	4	3142	58.16	-0.0610660598213218	0.0296084347612509
5	A	26	50	20120618	4	3144	58.2	-0.0606563621523023	0.030673478995074
5	A	26	50	20120618	4	3146	58.24	-0.0599105059195067	0.0301185415931988
5	A	26	50	20120618	4	3148	58.28	-0.059863624739914	0.0311497154122032
5	A	26	50	20120618	4	3150	58.32	-0.0592916460646122	0.031328966981234
5	A	26	50	20120618	4	3152	58.36	-0.0589697710578161	0.0319707370958389
5	A	26	50	20120618	4	3154	58.4	-0.0586607653944376	0.0319215224638683
5	A	26	50	20120618	4	3156	58.44	-0.0584683616392767	0.0324070926905091
5	A	26	50	20120618	4	3158	58.48	-0.0584489869134722	0.0332773997167935
5	A	26	50	20120618	4	3160	58.52	-0.0583864786740153	0.0333305741467387
5	A	26	50	20120618	4	3162	58.56	-0.0578592598579627	0.0342352465625888
5	A	26	50	20120618	4	3164	58.6	-0.0578513402620134	0.0347732134017155
5	A	26	50	20120618	4	3166	58.64	-0.058249794933212	0.0352487427120635
5	A	26	50	20120618	4	3168	58.68	-0.0580564719392356	0.0350995431812331
5	A	26	50	20120618	4	3170	58.72	-0.0583644876531204	0.0370764723200745
5	A	26	50	20120618	4	3172	58.76	-0.0580265613223914	0.0368994834927435
5	A	26	50	20120618	4	3174	58.8	-0.0580931707811792	0.0364411368771784
5	A	26	50	20120618	4	3176	58.84	-0.0577173435269785	0.0361102816142612
5	A	26	50	20120618	4	3178	58.88	-0.057690827022684	0.036074431300455
5	A	26	50	20120618	4	3180	58.92	-0.0576869379353875	0.0356291661603418
5	A	26	50	20120618	4	3182	58.96	-0.0576452186352975	0.0360931696301564
5	A	26	50	20120618	4	3184	59	-0.0575744372465007	0.0366464806864349
5	A	26	50	20120618	4	3186	59.04	-0.0575606486642676	0.0356648043421136
5	A	26	50	20120618	4	3188	59.08	-0.0574181666478585	0.0353690215755433
5	A	26	50	20120618	4	3190	59.12	-0.0574640578779575	0.0362775830786899
5	A	26	50	20120618	4	3192	59.16	-0.0571007464137838	0.0365622642687956
5	A	26	50	20120618	4	3194	59.2	-0.0571319298228342	0.0358632892155927
5	A	26	50	20120618	4	3196	59.24	-0.0568920084919776	0.0362074380859962
5	A	26	50	20120618	4	3198	59.28	-0.0567459909416625	0.0357733452330258
5	A	26	50	20120618	4	3200	59.32	-0.0563303535756811	0.0367870535145348
5	A	26	50	20120618	4	3202	59.36	-0.0556907754920979	0.0362665522129034
5	A	26	50	20120618	4	3204	59.4	-0.0554371362896862	0.036706726184192
5	A	26	50	20120618	4	3206	59.44	-0.054547242405563	0.0371944177311764
5	A	26	50	20120618	4	3208	59.48	-0.0538331352672427	0.0379124846674713
5	A	26	50	20120618	4	3210	59.52	-0.0530739147162827	0.0387200713222645
5	A	26	50	20120618	4	3212	59.56	-0.0524534285157915	0.0393940147954134
5	A	26	50	20120618	4	3214	59.6	-0.0520068905834722	0.0394499469418052
5	A	26	50	20120618	4	3216	59.64	-0.0509873133156793	0.0396420678542536
5	A	26	50	20120618	4	3218	59.68	-0.0501779588939332	0.0404249764823834
5	A	26	50	20120618	4	3220	59.72	-0.0493183998907228	0.0412064708969507
5	A	26	50	20120618	4	3222	59.76	-0.0490338601219733	0.0422268259822029
5	A	26	50	20120618	4	3224	59.8	-0.0490518913448936	0.0417760454091965
5	A	26	50	20120618	4	3226	59.84	-0.0488027776258816	0.0426799400075873
5	A	26	50	20120618	4	3228	59.88	-0.0484128082360572	0.0434303924344605
5	A	26	50	20120618	4	3230	59.92	-0.0484172630087787	0.0430438171571859
5	A	26	50	20120618	4	3232	59.96	-0.0485871807682978	0.0437972394325401
5	A	26	50	20120618	4	3234	60	-0.0486779732790022	0.0443845623249937
5	A	26	50	20120618	4	3236	60.04	-0.0487761197002308	0.0451564400873369
5	A	26	50	20120618	4	3238	60.08	-0.0490285568211145	0.0458757091051599
5	A	26	50	20120618	4	3240	60.12	-0.049165947668699	0.0465687444614008
5	A	26	50	20120618	4	3242	60.16	-0.0490994089205893	0.0474846598750717
5	A	26	50	20120618	4	3244	60.2	-0.0488494466734399	0.0480149192502835
5	A	26	50	20120618	4	3246	60.24	-0.0484968832323403	0.0496159504242461
5	A	26	50	20120618	4	3248	60.28	-0.0487595734015511	0.0497704532559354
5	A	26	50	20120618	4	3250	60.32	-0.0483177023739876	0.0498559424657808
5	A	26	50	20120618	4	3252	60.36	-0.0482030096540792	0.049973463612814
5	A	26	50	20120618	4	3254	60.4	-0.0479293451876243	0.0503906707558497
5	A	26	50	20120618	4	3256	60.44	-0.0477023002712532	0.0507482475840279
5	A	26	50	20120618	4	3258	60.48	-0.0471253789195509	0.0508887426303819
5	A	26	50	20120618	4	3260	60.52	-0.0468075132082041	0.0506635503337774
5	A	26	50	20120618	4	3262	60.56	-0.0464948659449024	0.0513612879501132
5	A	26	50	20120618	4	3264	60.6	-0.0459575072176075	0.0514861205812639
5	A	26	50	20120618	4	3266	60.64	-0.0449171763657868	0.0519722211379906
5	A	26	50	20120618	4	3268	60.68	-0.0445012278728216	0.0529595119101545
5	A	26	50	20120618	4	3270	60.72	-0.0438262025262975	0.0541932930351722
5	A	26	50	20120618	4	3272	60.76	-0.042931846798385	0.0543986439154966
5	A	26	50	20120618	4	3274	60.8	-0.0427620775312899	0.0553347755120417
5	A	26	50	20120618	4	3276	60.84	-0.0423771003153407	0.054980260456226
5	A	26	50	20120618	4	3278	60.88	-0.0417244761116446	0.0555330411824186
5	A	26	50	20120618	4	3280	60.92	-0.0414610286310711	0.0569892363814975
5	A	26	50	20120618	4	3282	60.96	-0.0404414853044037	0.0569454325306165
5	A	26	50	20120618	4	3284	61	-0.0397796786120471	0.0573822378451996
5	A	26	50	20120618	4	3286	61.04	-0.0395377483908252	0.0585641958213309
5	A	26	50	20120618	4	3288	61.08	-0.0391520499259592	0.0592514046176949
5	A	26	50	20120618	4	3290	61.12	-0.0387434977699252	0.0604536134249326
5	A	26	50	20120618	4	3292	61.16	-0.0382050359560516	0.0604249756002946
5	A	26	50	20120618	4	3294	61.2	-0.0383582094269923	0.0619079057996634
5	A	26	50	20120618	4	3296	61.24	-0.0383610873515917	0.0636197618194413
5	A	26	50	20120618	4	3298	61.28	-0.038641950165079	0.0644636230521094
5	A	26	50	20120618	4	3300	61.32	-0.0387696324365578	0.0645636291641726
5	A	26	50	20120618	4	3302	61.36	-0.0388666969844113	0.0658585750257629
5	A	26	50	20120618	4	3304	61.4	-0.0391113559307019	0.0671179322030562
5	A	26	50	20120618	4	3306	61.44	-0.0394406838429717	0.0675372889507067
5	A	26	50	20120618	4	3308	61.48	-0.0395986939242956	0.0682272413213816
5	A	26	50	20120618	4	3310	61.52	-0.0397174737213994	0.0690269932330393
5	A	26	50	20120618	4	3312	61.56	-0.0399887835222728	0.0696995295636936
5	A	26	50	20120618	4	3314	61.6	-0.0404214409484774	0.0713173403815737
5	A	26	50	20120618	4	3316	61.64	-0.0403377195055849	0.0714218507638331
5	A	26	50	20120618	4	3318	61.68	-0.0403005256888945	0.0718134464992542
5	A	26	50	20120618	4	3320	61.72	-0.0403167184341837	0.0727433626271926
5	A	26	50	20120618	4	3322	61.76	-0.0399959040875594	0.0727278769886847
5	A	26	50	20120618	4	3324	61.8	-0.0395765190556376	0.074411003259943
5	A	26	50	20120618	4	3326	61.84	-0.0393597201165258	0.0743501920767609
5	A	26	50	20120618	4	3328	61.88	-0.0388502496806809	0.0755596982259805
5	A	26	50	20120618	4	3330	61.92	-0.0381843672248376	0.0763877909774281
5	A	26	50	20120618	4	3332	61.96	-0.0376991505515873	0.0772388646992642
5	A	26	50	20120618	4	3334	62	-0.0371115448164213	0.0782855241567765
5	A	26	50	20120618	4	3336	62.04	-0.0364883716101616	0.0797030611210212
5	A	26	50	20120618	4	3338	62.08	-0.035890866380059	0.0801300121955017
5	A	26	50	20120618	4	3340	62.12	-0.0353116752155891	0.0809203454448339
5	A	26	50	20120618	4	3342	62.16	-0.0347078060244558	0.0820480393394702
5	A	26	50	20120618	4	3344	62.2	-0.0345463028356328	0.0831422163726782
5	A	26	50	20120618	4	3346	62.24	-0.0340648338283228	0.0847663699383856
5	A	26	50	20120618	4	3348	62.28	-0.0341059167323098	0.0845629353174383
5	A	26	50	20120618	4	3350	62.32	-0.033747272172892	0.0848013717240543
5	A	26	50	20120618	4	3352	62.36	-0.0336510349399725	0.0861838361919522
5	A	26	50	20120618	4	3354	62.4	-0.0331264324190102	0.0869878873128394
5	A	26	50	20120618	4	3356	62.44	-0.0329053201285331	0.0876302938235474
5	A	26	50	20120618	4	3358	62.48	-0.0324083654827152	0.0889136926314009
5	A	26	50	20120618	4	3360	62.52	-0.0320234872617154	0.0902630645019392
5	A	26	50	20120618	4	3362	62.56	-0.0316859851950551	0.0902745903424726
5	A	26	50	20120618	4	3364	62.6	-0.0309882829340583	0.0914412458207523
5	A	26	50	20120618	4	3366	62.64	-0.0310039099939225	0.0917657371226388
5	A	26	50	20120618	4	3368	62.68	-0.0308691354414284	0.0929990727703843
5	A	26	50	20120618	4	3370	62.72	-0.0304711050342985	0.0937704555579808
5	A	26	50	20120618	4	3372	62.76	-0.0306913687966381	0.09499877074758
5	A	26	50	20120618	4	3374	62.8	-0.030594212324903	0.0954460864973585
5	A	26	50	20120618	4	3376	62.84	-0.030227082484111	0.0967720531334395
5	A	26	50	20120618	4	3378	62.88	-0.0300288097426663	0.0975114039838482
5	A	26	50	20120618	4	3380	62.92	-0.0300088693314368	0.0978957872301012
5	A	26	50	20120618	4	3382	62.96	-0.0298782667089517	0.0982834938782258
5	A	26	50	20120618	4	3384	63	-0.0289919790694124	0.0990945453562467
5	A	26	50	20120618	4	3386	63.04	-0.0288023330306982	0.0994674734726445
5	A	26	50	20120618	4	3388	63.08	-0.0284733869560902	0.100488535664678
5	A	26	50	20120618	4	3390	63.12	-0.0280376677575231	0.102031866925296
5	A	26	50	20120618	4	3392	63.16	-0.0274502741543914	0.101461868148981
5	A	26	50	20120618	4	3394	63.2	-0.0267919577411067	0.103274607093231
5	A	26	50	20120618	4	3396	63.24	-0.0262391416595751	0.103521528781221
5	A	26	50	20120618	4	3398	63.28	-0.0258947099464591	0.104460071611890
5	A	26	50	20120618	4	3400	63.32	-0.0252810119710673	0.104963460929417
5	A	26	50	20120618	4	3402	63.36	-0.025050778003113	0.105416574954801
5	A	26	50	20120618	4	3404	63.4	-0.0246246047460918	0.105914307418079
5	A	26	50	20120618	4	3406	63.44	-0.0239106390291278	0.106079841115554
5	A	26	50	20120618	4	3408	63.48	-0.0234194826589156	0.105643414810206
5	A	26	50	20120618	4	3410	63.52	-0.0231047494306095	0.106363744488201
5	A	26	50	20120618	4	3412	63.56	-0.0226724950552701	0.106013938763548
5	A	26	50	20120618	4	3414	63.6	-0.0216556755039239	0.106598574650233
5	A	26	50	20120618	4	3416	63.64	-0.0210356842781795	0.107041082073899
5	A	26	50	20120618	4	3418	63.68	-0.0201290319633421	0.108019859280418
5	A	26	50	20120618	4	3420	63.72	-0.0195115156113319	0.107933238699722
5	A	26	50	20120618	4	3422	63.76	-0.0183765385168494	0.10784011273664
5	A	26	50	20120618	4	3424	63.8	-0.0178249952275239	0.108351633782150
5	A	26	50	20120618	4	3426	63.84	-0.0170564408670522	0.108363583886753
5	A	26	50	20120618	4	3428	63.88	-0.0163375254026199	0.108041213905210
5	A	26	50	20120618	4	3430	63.92	-0.0162640570080546	0.107991787141205
5	A	26	50	20120618	4	3432	63.96	-0.0161521927152709	0.107821940092364
5	A	26	50	20120618	4	3434	64	-0.0159279691549566	0.108519218089292
5	A	26	50	20120618	4	3436	64.04	-0.0156211555225998	0.108341239312467
5	A	26	50	20120618	4	3438	64.08	-0.0156966745268305	0.107969159724207
5	A	26	50	20120618	4	3440	64.12	-0.0151806279979205	0.107910187018656
5	A	26	50	20120618	4	3442	64.16	-0.0150330548126869	0.108404242526671
5	A	26	50	20120618	4	3444	64.2	-0.0148277110034303	0.108650174265167
5	A	26	50	20120618	4	3446	64.24	-0.0146865017792274	0.109254114166979
5	A	26	50	20120618	4	3448	64.28	-0.0145723747447439	0.109142108452839
5	A	26	50	20120618	4	3450	64.32	-0.0146259027280797	0.109604061312988
5	A	26	50	20120618	4	3452	64.36	-0.0145961335325917	0.110140118963806
5	A	26	50	20120618	4	3454	64.4	-0.0147052401089288	0.110030446702043
5	A	26	50	20120618	4	3456	64.44	-0.0148486413641535	0.110732462314405
5	A	26	50	20120618	4	3458	64.48	-0.0153183016882176	0.111043165034059
5	A	26	50	20120618	4	3460	64.52	-0.0153483537264180	0.110401607051488
5	A	26	50	20120618	4	3462	64.56	-0.0156742592418669	0.110939927444006
5	A	26	50	20120618	4	3464	64.6	-0.0158052154177426	0.111564019889081
5	A	26	50	20120618	4	3466	64.64	-0.0159491823583922	0.112304784953052
5	A	26	50	20120618	4	3468	64.68	-0.0161444852513559	0.11280060822802
5	A	26	50	20120618	4	3470	64.72	-0.0165857198828163	0.113505028003438
5	A	26	50	20120618	4	3472	64.76	-0.0165665572890462	0.114486845769115
5	A	26	50	20120618	4	3474	64.8	-0.0165448491108638	0.115389891839368
5	A	26	50	20120618	4	3476	64.84	-0.0170417330460035	0.115765860514926
5	A	26	50	20120618	4	3478	64.88	-0.0174230757330974	0.117065593489424
5	A	26	50	20120618	4	3480	64.92	-0.0178191262412400	0.117754103362266
5	A	26	50	20120618	4	3482	64.96	-0.0184121059879431	0.118766538851569
5	A	26	50	20120618	4	3484	65	-0.0187875089780750	0.118863766033982
5	A	26	50	20120618	4	3486	65.04	-0.0189054543891769	0.119104889446367
5	A	26	50	20120618	4	3488	65.08	-0.0191631241002413	0.119488707007194
5	A	26	50	20120618	4	3490	65.12	-0.0191416280540932	0.118931931127689
5	A	26	50	20120618	4	3492	65.16	-0.0195633465383929	0.119726153464318
5	A	26	50	20120618	4	3494	65.2	-0.0196310166573524	0.119816026736207
5	A	26	50	20120618	4	3496	65.24	-0.0198711501202434	0.119508011022322
5	A	26	50	20120618	4	3498	65.28	-0.0200079045717249	0.119489343403298
5	A	26	50	20120618	4	3500	65.32	-0.0203536090770470	0.119630269784788
5	A	26	50	20120618	4	3502	65.36	-0.0201699027352947	0.119634088161406
5	A	26	50	20120618	4	3504	65.4	-0.0203540333411157	0.119637340852600
5	A	26	50	20120618	4	3506	65.44	-0.0204731101230675	0.119624471509182
5	A	26	50	20120618	4	3508	65.48	-0.0207335375505785	0.119723961433296
5	A	26	50	20120618	4	3510	65.52	-0.0214096730547491	0.119822673539949
5	A	26	50	20120618	4	3512	65.56	-0.021583055637496	0.119899323915029
5	A	26	50	20120618	4	3514	65.6	-0.0219070519646357	0.120656069592255
5	A	26	50	20120618	4	3516	65.64	-0.0221087895293082	0.120473989596100
5	A	26	50	20120618	4	3518	65.68	-0.0222597568270916	0.121429785832229
5	A	26	50	20120618	4	3520	65.72	-0.0228755054121488	0.121885869706095
5	A	26	50	20120618	4	3522	65.76	-0.0229060524250961	0.121968176935425
5	A	26	50	20120618	4	3524	65.8	-0.023578864527395	0.122236523958885
5	A	26	50	20120618	4	3526	65.84	-0.0237359836541747	0.122984218669313
5	A	26	50	20120618	4	3528	65.88	-0.0242312412437178	0.124134822823659
5	A	26	50	20120618	4	3530	65.92	-0.0249887647384029	0.124475436160156
5	A	26	50	20120618	4	3532	65.96	-0.0254471820646462	0.124838535492295
5	A	26	50	20120618	4	3534	66	-0.0258461317105916	0.125538429784315
5	A	26	50	20120618	4	3536	66.04	-0.0261005487304625	0.125918146125812
5	A	26	50	20120618	4	3538	66.08	-0.0269325305692066	0.126307196276820
5	A	26	50	20120618	4	3540	66.12	-0.0266993974634494	0.125957673394880
5	A	26	50	20120618	4	3542	66.16	-0.0268849422828328	0.126260032254516
5	A	26	50	20120618	4	3544	66.2	-0.02691548929578	0.126352521821495
5	A	26	50	20120618	4	3546	66.24	-0.026827878765591	0.126288811500509
5	A	26	50	20120618	4	3548	66.28	-0.0268628098405816	0.126210039805085
5	A	26	50	20120618	4	3550	66.32	-0.0265117313237225	0.126190170104535
5	A	26	50	20120618	4	3552	66.36	-0.026466122936336	0.126806130821626
5	A	26	50	20120618	4	3554	66.4	-0.0262766890296561	0.126635505955325
5	A	26	50	20120618	4	3556	66.44	-0.0262172920600364	0.126642294180424
5	A	26	50	20120618	4	3558	66.48	-0.0257469953398692	0.126263779920456
5	A	26	50	20120618	4	3560	66.52	-0.0255393180782347	0.126372886496793
5	A	26	50	20120618	4	3562	66.56	-0.0254927197413546	0.126573916954684
5	A	26	50	20120618	4	3564	66.6	-0.0251876738759507	0.125879962359628
5	A	26	50	20120618	4	3566	66.64	-0.025144964626367	0.126009645743298
5	A	26	50	20120618	4	3568	66.68	-0.0250939115167653	0.126475770533456
5	A	26	50	20120618	4	3570	66.72	-0.0248235138836396	0.126022090822647
5	A	26	50	20120618	4	3572	66.76	-0.0248602834362613	0.125618898536014
5	A	26	50	20120618	4	3574	66.8	-0.024540671171165	0.125783371573318
5	A	26	50	20120618	4	3576	66.84	-0.0245741880325932	0.126196604776243
5	A	26	50	20120618	4	3578	66.88	-0.0243645308719714	0.125763643294123
5	A	26	50	20120618	4	3580	66.92	-0.0244058259079927	0.126080427132093
5	A	26	50	20120618	4	3582	66.96	-0.0243198417234004	0.125648526310146
5	A	26	50	20120618	4	3584	67	-0.0237871781851326	0.125764845375650
5	A	26	50	20120618	4	3586	67.04	-0.0233548530991152	0.125901599827132
5	A	26	50	20120618	4	3588	67.08	-0.0230083000656556	0.125128802825973
5	A	26	50	20120618	4	3590	67.12	-0.0218395232670324	0.125337328615745
5	A	26	50	20120618	4	3592	67.16	-0.0213882477192791	0.124804028681374
5	A	26	50	20120618	4	3594	67.2	-0.0213919953852194	0.125492114290147
5	A	26	50	20120618	4	3596	67.24	-0.0210485536215971	0.125076547634843
5	A	26	50	20120618	4	3598	67.28	-0.0208922830229549	0.125343126891350
5	A	26	50	20120618	4	3600	67.32	-0.0204470885935198	0.125270719156958
5	A	26	50	20120618	4	3602	67.36	-0.0195349208457892	0.124848152144520
5	A	26	50	20120618	4	3604	67.4	-0.0186042976110696	0.124625625640480
5	A	26	50	20120618	4	3606	67.44	-0.0182241570055037	0.124976916289375
5	A	26	50	20120618	4	3608	67.48	-0.0171520417038686	0.124722216426791
5	A	26	50	20120618	4	3610	67.52	-0.0168884322958423	0.124762662934675
5	A	26	50	20120618	4	3612	67.56	-0.0168902000627953	0.124626827722009
5	A	26	50	20120618	4	3614	67.6	-0.0167265048429506	0.124534267444352
5	A	26	50	20120618	4	3616	67.64	-0.0164981093526273	0.124224696095547
5	A	26	50	20120618	4	3618	67.68	-0.0164255601968776	0.124337267495112
5	A	26	50	20120618	4	3620	67.72	-0.0161198779353706	0.123991280147078
5	A	26	50	20120618	4	3622	67.76	-0.0157772139892076	0.123792017456139
5	A	26	50	20120618	4	3624	67.8	-0.0153346358548630	0.123285092604707
5	A	26	50	20120618	4	3626	67.84	-0.0146586417720486	0.121901850319350
5	A	26	50	20120618	4	3628	67.88	-0.0143234024470881	0.121743670532398
5	A	26	50	20120618	4	3630	67.92	-0.0135808696161641	0.121809360752371
5	A	26	50	20120618	4	3632	67.96	-0.0133593330616184	0.120816087856838
5	A	26	50	20120618	4	3634	68	-0.0126784599420138	0.120524406309599
5	A	26	50	20120618	4	3636	68.04	-0.0121300279225255	0.120916567730444
5	A	26	50	20120618	4	3638	68.08	-0.0122573071431391	0.120502061735313
5	A	26	50	20120618	4	3640	68.12	-0.0123538979294492	0.120680252644172
5	A	26	50	20120618	4	3642	68.16	-0.0122920260860954	0.120575812972591
5	A	26	50	20120618	4	3644	68.2	-0.0121862429116299	0.119887656653140
5	A	26	50	20120618	4	3646	68.24	-0.0121972030667383	0.120166186014249
5	A	26	50	20120618	4	3648	68.28	-0.0118670549106023	0.119182388349585
5	A	26	50	20120618	4	3650	68.32	-0.0119018445642367	0.118784852917201
5	A	26	50	20120618	4	3652	68.36	-0.0120760049644429	0.118857189940917
5	A	26	50	20120618	4	3654	68.4	-0.0121764848380495	0.118816814143711
5	A	26	50	20120618	4	3656	68.44	-0.0121598678286916	0.118318940259077
5	A	26	50	20120618	4	3658	68.48	-0.0120032436766588	0.117885130248819
5	A	26	50	20120618	4	3660	68.52	-0.0123548171682647	0.117580791490197
5	A	26	50	20120618	4	3662	68.56	-0.0120515390698138	0.116997640527752
5	A	26	50	20120618	4	3664	68.6	-0.0117378665016795	0.117228864445201
5	A	26	50	20120618	4	3666	68.64	-0.0112371641899213	0.116217348194713
5	A	26	50	20120618	4	3668	68.68	-0.0110289919535400	0.116358486708238
5	A	26	50	20120618	4	3670	68.72	-0.0107214712144019	0.115803054331617
5	A	26	50	20120618	4	3672	68.76	-0.00986346784611022	0.115023681237392
5	A	26	50	20120618	4	3674	68.8	-0.00940703041885432	0.115336293145354
5	A	26	50	20120618	4	3676	68.84	-0.00915042136796172	0.115027358192654
5	A	26	50	20120618	4	3678	68.88	-0.00846537631834812	0.114534363344811
5	A	26	50	20120618	4	3680	68.92	-0.00802392955485342	0.114954172640802
5	A	26	50	20120618	4	3682	68.96	-0.00752937907209154	0.113965920203415
5	A	26	50	20120618	4	3684	69	-0.00749119530590745	0.114510958110354
5	A	26	50	20120618	4	3686	69.04	-0.00776767405735142	0.114269551855257
5	A	26	50	20120618	4	3688	69.08	-0.00745456717464198	0.114017538998441
5	A	26	50	20120618	4	3690	69.12	-0.0075652293858977	0.113866430279302
5	A	26	50	20120618	4	3692	69.16	-0.00764612240166542	0.113466349262507
5	A	26	50	20120618	4	3694	69.2	-0.00770417586840082	0.112756484764874
5	A	26	50	20120618	4	3696	69.24	-0.00766090093339222	0.112576455378384
5	A	26	50	20120618	4	3698	69.28	-0.00755327928129563	0.113223458083169
5	A	26	50	20120618	4	3700	69.32	-0.00734383425270818	0.112677430226737
5	A	26	50	20120618	4	3702	69.36	-0.00740146345537488	0.112298067438631
5	A	26	50	20120618	4	3704	69.4	-0.00689807413784818	0.111434477926768
5	A	26	50	20120618	4	3706	69.44	-0.00690182180378847	0.110886399460670
5	A	26	50	20120618	4	3708	69.48	-0.00623841422167925	0.110155392470279
5	A	26	50	20120618	4	3710	69.52	-0.00588068890107697	0.109535754797925
5	A	26	50	20120618	4	3712	69.56	-0.00507692062290222	0.108656608936876
5	A	26	50	20120618	4	3714	69.6	-0.00416715703822762	0.108377726022376
5	A	26	50	20120618	4	3716	69.64	-0.00360578496464362	0.107963432159279
5	A	26	50	20120618	4	3718	69.68	-0.00304526141919705	0.107978493533718
5	A	26	50	20120618	4	3720	69.72	-0.00219241993040795	0.106766724642799
5	A	26	50	20120618	4	3722	69.76	-0.00063233023907607	0.106704004271308
5	A	26	50	20120618	4	3724	69.8	-4.104754864787e-05	0.106540945447566
5	A	26	50	20120618	4	3726	69.84	0.0009318606715867	0.106527439708045
5	A	26	50	20120618	4	3728	69.88	0.00134848798706181	0.106493640003905
5	A	26	50	20120618	4	3730	69.92	0.00187111060903679	0.106576583629338
5	A	26	50	20120618	4	3732	69.96	0.00164617994194135	0.106761774895331
5	A	26	50	20120618	4	3734	70	0.00173357834009600	0.107038819332199
5	A	26	50	20120618	4	3736	70.04	0.00182649217114392	0.106634495674717
5	A	26	50	20120618	4	3738	70.08	0.00204859441111461	0.106483669798290
5	A	26	50	20120618	4	3740	70.12	0.00237994464877863	0.105925621126577
5	A	26	50	20120618	4	3742	70.16	0.00284691796707423	0.105768926263867
5	A	26	50	20120618	4	3744	70.2	0.00336628789785574	0.105146177321676
5	A	26	50	20120618	4	3746	70.24	0.00404390832626682	0.104326994115671
5	A	26	50	20120618	4	3748	70.28	0.00468772905053716	0.103893042684057
5	A	26	50	20120618	4	3750	70.32	0.00473574160097973	0.103847858560739
5	A	26	50	20120618	4	3752	70.36	0.00586350620629415	0.102084404959138
5	A	26	50	20120618	4	3754	70.4	0.00664309143255232	0.101760620764033
5	A	26	50	20120618	4	3756	70.44	0.00745958763278844	0.101559166042073
5	A	26	50	20120618	4	3758	70.48	0.00816874502364043	0.0997832673611224
5	A	26	50	20120618	4	3760	70.52	0.0090799935325555	0.100262756469445
5	A	26	50	20120618	4	3762	70.56	0.00979608056986313	0.0990430679825764
5	A	26	50	20120618	4	3764	70.6	0.0102642559696868	0.0985884690329515
5	A	26	50	20120618	4	3766	70.64	0.0102924695302561	0.0971266671842046
5	A	26	50	20120618	4	3768	70.68	0.0105804741222334	0.0973689926781172
5	A	26	50	20120618	4	3770	70.72	0.0105545940140419	0.0978993227640071
5	A	26	50	20120618	4	3772	70.76	0.0103985355474341	0.098657836208186
5	A	26	50	20120618	4	3774	70.8	0.0108469826680626	0.0984792210352582
5	A	26	50	20120618	4	3776	70.84	0.0105840803668174	0.099030340060515
5	A	26	50	20120618	4	3778	70.88	0.0112110719496955	0.0988022981235824
5	A	26	50	20120618	4	3780	70.92	0.0112648120650657	0.0993125463768866
5	A	26	50	20120618	4	3782	70.96	0.0113833231615926	0.0991723978128554
5	A	26	50	20120618	4	3784	71	0.0116736612059478	0.0991636296887687
5	A	26	50	20120618	4	3786	71.04	0.0119201586298694	0.0992340575241748
5	A	26	50	20120618	4	3788	71.08	0.0120742371974900	0.100223653464445
5	A	26	50	20120618	4	3790	71.12	0.0124422862770976	0.100120062321002
5	A	26	50	20120618	4	3792	71.16	0.0128101232246708	0.0998942124150906
5	A	26	50	20120618	4	3794	71.2	0.0135684245368153	0.100244371693134
5	A	26	50	20120618	4	3796	71.24	0.0141137452864663	0.100670615660834
5	A	26	50	20120618	4	3798	71.28	0.0148093969377977	0.0998035613257425
5	A	26	50	20120618	4	3800	71.32	0.0154665819802324	0.0993401235413528
5	A	26	50	20120618	4	3802	71.36	0.0154642485278545	0.100646927583664
5	A	26	50	20120618	4	3804	71.4	0.0157841436356633	0.100962014365360
5	A	26	50	20120618	4	3806	71.44	0.0162007709511384	0.100767418579178
5	A	26	50	20120618	4	3808	71.48	0.0162055085665724	0.101167570306651
5	A	26	50	20120618	4	3810	71.52	0.0163948010518960	0.100627411436503
5	A	26	50	20120618	4	3812	71.56	0.0164839672170036	0.100965620609945
5	A	26	50	20120618	4	3814	71.6	0.0163812953123753	0.100960105177051
5	A	26	50	20120618	4	3816	71.64	0.0166460360912516	0.100398803814145
5	A	26	50	20120618	4	3818	71.68	0.0164795124442822	0.0994348051393537
5	A	26	50	20120618	4	3820	71.72	0.0162745928990943	0.099794863912334
5	A	26	50	20120618	4	3822	71.76	0.0161981546560480	0.0997242239448934
5	A	26	50	20120618	4	3824	71.8	0.0162238933428832	0.0996255118382397
5	A	26	50	20120618	4	3826	71.84	0.0160925836136169	0.0995544476067305
5	A	26	50	20120618	4	3828	71.88	0.0159517279428045	0.0996152587899125
5	A	26	50	20120618	4	3830	71.92	0.0162669561458575	0.0995410125778879
5	A	26	50	20120618	4	3832	71.96	0.0162173879604963	0.0990079247755514
5	A	26	50	20120618	4	3834	72	0.0159726583035276	0.0993558920225733
5	A	26	50	20120618	4	3836	72.04	0.0161259590536889	0.0995439824263689
5	A	26	50	20120618	4	3838	72.08	0.0162304694359483	0.09869715134522
5	A	26	50	20120618	4	3840	72.12	0.0161019881338067	0.09873059749597
5	A	26	50	20120618	4	3842	72.16	0.0166164083171199	0.0985568613598325
5	A	26	50	20120618	4	3844	72.2	0.0164341868996081	0.0986629980876886
5	A	26	50	20120618	4	3846	72.24	0.0167339294641531	0.0981481536403067
5	A	26	50	20120618	4	3848	72.28	0.0166217823286569	0.0985652052198505
5	A	26	50	20120618	4	3850	72.32	0.0165409600235673	0.0984604827055568
5	A	26	50	20120618	4	3852	72.36	0.0166161961850855	0.0975528404412257
5	A	26	50	20120618	4	3854	72.4	0.0166406620797146	0.0977318798782221
5	A	26	50	20120618	4	3856	72.44	0.0164825530034413	0.0972029640058946
5	A	26	50	20120618	4	3858	72.48	0.0165991549116589	0.0974038530424297
5	A	26	50	20120618	4	3860	72.52	0.0170177621261214	0.0970722199620532
5	A	26	50	20120618	4	3862	72.56	0.0172389451272765	0.0966653507201585
5	A	26	50	20120618	4	3864	72.6	0.0172262879158933	0.096901736517109
5	A	26	50	20120618	4	3866	72.64	0.0171173227609124	0.0971884683168803
5	A	26	50	20120618	4	3868	72.68	0.0171607391172773	0.0975111918518138
5	A	26	50	20120618	4	3870	72.72	0.0172525215774753	0.0966670477764333
5	A	26	50	20120618	4	3872	72.76	0.0172574713249436	0.096331313476726
5	A	26	50	20120618	4	3874	72.8	0.0171764368878196	0.09643978365696
5	A	26	50	20120618	4	3876	72.84	0.0172478546727195	0.0964812201143375
5	A	26	50	20120618	4	3878	72.88	0.0172202775082532	0.095628732178939
5	A	26	50	20120618	4	3880	72.92	0.0171356368265452	0.0957173326586217
5	A	26	50	20120618	4	3882	72.96	0.0172887254446721	0.09538251759773
5	A	26	50	20120618	4	3884	73	0.0171966601417616	0.0955020186437504
5	A	26	50	20120618	4	3886	73.04	0.0173658000838214	0.095284936861926
5	A	26	50	20120618	4	3888	73.08	0.0174036302966149	0.094241459384929
5	A	26	50	20120618	4	3890	73.12	0.0176388847227156	0.0935348475784894
5	A	26	50	20120618	4	3892	73.16	0.0179346674892860	0.0933512119474153
5	A	26	50	20120618	4	3894	73.2	0.0179952665404336	0.0931680005804098
5	A	26	50	20120618	4	3896	73.24	0.0181149797184885	0.0936303777046277
5	A	26	50	20120618	4	3898	73.28	0.0185832258289903	0.0928347411544366
5	A	26	50	20120618	4	3900	73.32	0.0186272785814582	0.0929091994984955
5	A	26	50	20120618	4	3902	73.36	0.0183948525824822	0.0931363929072908
5	A	26	50	20120618	4	3904	73.4	0.0185184548478336	0.0930422062840367
5	A	26	50	20120618	4	3906	73.44	0.0190206420838323	0.0916405792223688
5	A	26	50	20120618	4	3908	73.48	0.0191802360843461	0.0909401899556035
5	A	26	50	20120618	4	3910	73.52	0.0196928177900282	0.0906661860778937
5	A	26	50	20120618	4	3912	73.56	0.0202863632221562	0.0902624281058362
5	A	26	50	20120618	4	3914	73.6	0.0202781607834944	0.0906801867921612
5	A	26	50	20120618	4	3916	73.64	0.0206505939251454	0.0905395432533832
5	A	26	50	20120618	4	3918	73.68	0.0205018186583837	0.0903944449418837
5	A	26	50	20120618	4	3920	73.72	0.020964407914636	0.089817728651148
5	A	26	50	20120618	4	3922	73.76	0.0212576450967940	0.0888411434756512
5	A	26	50	20120618	4	3924	73.8	0.0212098446783858	0.0891692410221218
5	A	26	50	20120618	4	3926	73.84	0.0212465435203294	0.0891751100084056
5	A	26	50	20120618	4	3928	73.88	0.0210569681922933	0.0890500228188137
5	A	26	50	20120618	4	3930	73.92	0.0213235474488006	0.088392272090954
5	A	26	50	20120618	4	3932	73.96	0.0211281738451588	0.0886657102832388
5	A	26	50	20120618	4	3934	74	0.0210607158582336	0.0878538102770804
5	A	26	50	20120618	4	3936	74.04	0.0212741913954738	0.0869968675689605
5	A	26	50	20120618	4	3938	74.08	0.0211243554685404	0.0868294953938536
5	A	26	50	20120618	4	3940	74.12	0.021265988956812	0.0863710780676104
5	A	26	50	20120618	4	3942	74.16	0.0214218352913855	0.085695083984796
5	A	26	50	20120618	4	3944	74.2	0.0215701862940785	0.0854623044324294
5	A	26	50	20120618	4	3946	74.24	0.0220111380828264	0.0845985027885319
5	A	26	50	20120618	4	3948	74.28	0.0221365788258089	0.0841463787126412
5	A	26	50	20120618	4	3950	74.32	0.0222067945291807	0.0843687637953244
5	A	26	50	20120618	4	3952	74.36	0.0227508424866257	0.0838364538104472
5	A	26	50	20120618	4	3954	74.4	0.0230302203758725	0.083673041433315
5	A	26	50	20120618	4	3956	74.44	0.0228793944994454	0.083732650534969
5	A	26	50	20120618	4	3958	74.48	0.0236007141269338	0.0826912943783156
5	A	26	50	20120618	4	3960	74.52	0.0244787286171331	0.0831625810479764
5	A	26	50	20120618	4	3962	74.56	0.0247906334183145	0.0830548886852017
5	A	26	50	20120618	4	3964	74.6	0.0249659251893706	0.082448403198978
5	A	26	50	20120618	4	3966	74.64	0.0247752184904846	0.0826709297030174
5	A	26	50	20120618	4	3968	74.68	0.0248387873901133	0.0828332107092997
5	A	26	50	20120618	4	3970	74.72	0.0248705364845886	0.08198715744561
5	A	26	50	20120618	4	3972	74.76	0.0246461715029181	0.0821335992599937
5	A	26	50	20120618	4	3974	74.8	0.0241812487942879	0.0826987897101961
5	A	26	50	20120618	4	3976	74.84	0.0242142706809693	0.0823798138412029
5	A	26	50	20120618	4	3978	74.88	0.0241695815323983	0.0829545502329513
5	A	26	50	20120618	4	3980	74.92	0.0243531464527944	0.0821538225139357
5	A	26	50	20120618	4	3982	74.96	0.0238699803892096	0.0829843194284393
5	A	26	50	20120618	4	3984	75	0.0238538583545985	0.083049090409596
5	A	26	50	20120618	4	3986	75.04	0.0236623738382532	0.083028867155654
5	A	26	50	20120618	4	3988	75.08	0.023618745349854	0.0822400895412404
5	A	26	50	20120618	4	3990	75.12	0.0234303013926678	0.0828133410087484
5	A	26	50	20120618	4	3992	75.16	0.0235904610786066	0.0821338821027062
5	A	26	50	20120618	4	3994	75.2	0.0234184927094220	0.0816633732505047
5	A	26	50	20120618	4	3996	75.24	0.0234117751950007	0.0821073655984117
5	A	26	50	20120618	4	3998	75.28	0.0234027242282015	0.0809796717037754
5	A	26	50	20120618	4	4000	75.32	0.0230105628073555	0.0814556959888702
5	A	26	50	20120618	4	4002	75.36	0.0229902688427354	0.0807510640814178
5	A	26	50	20120618	4	4004	75.4	0.0225432359356693	0.0808060769889941
5	A	26	50	20120618	4	4006	75.44	0.0226886878005594	0.0814798790407868
5	A	26	50	20120618	4	4008	75.48	0.0225398418231196	0.0808971523424109
5	A	26	50	20120618	4	4010	75.52	0.0226913040956498	0.0805669334755968
5	A	26	50	20120618	4	4012	75.56	0.0226076533634354	0.0801704587033855
5	A	26	50	20120618	4	4014	75.6	0.0223872481797395	0.0805567511379477
5	A	26	50	20120618	4	4016	75.64	0.0222740403840716	0.0804179460768008
5	A	26	50	20120618	4	4018	75.68	0.0225264775049552	0.0803089102111419
5	A	26	50	20120618	4	4020	75.72	0.0221804901569206	0.0805177188436263
5	A	26	50	20120618	4	4022	75.76	0.0223998346804446	0.0804078344498299
5	A	26	50	20120618	4	4024	75.8	0.0221384880141181	0.0800918991399957
5	A	26	50	20120618	4	4026	75.84	0.0216348158538789	0.0809116480314253
5	A	26	50	20120618	4	4028	75.88	0.0216727167773505	0.0810123400370662
5	A	26	50	20120618	4	4030	75.92	0.0215783887327402	0.0810546250225812
5	A	26	50	20120618	4	4032	75.96	0.0213741055836554	0.0809381645357198
5	A	26	50	20120618	4	4034	76	0.020899495512123	0.0808985665559733
5	A	26	50	20120618	4	4036	76.04	0.0212302093536840	0.0812278661839719
5	A	26	50	20120618	4	4038	76.08	0.0209779843648347	0.0816612519301611
5	A	26	50	20120618	4	4040	76.12	0.0205528717679854	0.0819414076368672
5	A	26	50	20120618	4	4042	76.16	0.0199484368914271	0.0823133458037714
5	A	26	50	20120618	4	4044	76.2	0.0194111771590816	0.0826338065970051
5	A	26	50	20120618	4	4046	76.24	0.0191890749191109	0.0818279169984868
5	A	26	50	20120618	4	4048	76.28	0.0186258643678958	0.0822620098514572
5	A	26	50	20120618	4	4050	76.32	0.0184620984373730	0.0828156744611263
5	A	26	50	20120618	4	4052	76.36	0.0183254146965697	0.0830959008785105
5	A	26	50	20120618	4	4054	76.4	0.0182253590870317	0.0825087901180913
5	A	26	50	20120618	4	4056	76.44	0.0178747755449195	0.0827330843890837
5	A	26	50	20120618	4	4058	76.48	0.0181398698771863	0.0829541966795607
5	A	26	50	20120618	4	4060	76.52	0.0178025092318822	0.0824755560993756
5	A	26	50	20120618	4	4062	76.56	0.0176348542140629	0.0823418422070532
5	A	26	50	20120618	4	4064	76.6	0.0175789220676710	0.0815945010500171
5	A	26	50	20120618	4	4066	76.64	0.0176871094051926	0.0825362258612014
5	A	26	50	20120618	4	4068	76.68	0.0171470212457223	0.0827301145406027
5	A	26	50	20120618	4	4070	76.72	0.0171523245465812	0.0827433374374109
5	A	26	50	20120618	4	4072	76.76	0.0172685021907301	0.082944226473946
5	A	26	50	20120618	4	4074	76.8	0.0171917811049714	0.0824117043570344
5	A	26	50	20120618	4	4076	76.84	0.0168138325304272	0.0835760970936143
5	A	26	50	20120618	4	4078	76.88	0.0163942353664711	0.0833564697273777
5	A	26	50	20120618	4	4080	76.92	0.0164126201427819	0.0833815013074318
5	A	26	50	20120618	4	4082	76.96	0.0160234285704168	0.083930499012345
5	A	26	50	20120618	4	4084	77	0.0158528744147946	0.0832820820939969
5	A	26	50	20120618	4	4086	77.04	0.0155153016374562	0.0831846427795494
5	A	26	50	20120618	4	4088	77.08	0.0154806534051780	0.0835642176996904
5	A	26	50	20120618	4	4090	77.12	0.0151377773269807	0.0835022044349803
5	A	26	50	20120618	4	4092	77.16	0.0151315547873063	0.0843447928754422
5	A	26	50	20120618	4	4094	77.2	0.0148026087126983	0.0845081345418963
5	A	26	50	20120618	4	4096	77.24	0.0142582779125409	0.084276769203092
5	A	26	50	20120618	4	4098	77.28	0.0140657327360238	0.08479288644268
5	A	26	50	20120618	4	4100	77.32	0.0135125631011015	0.0857376518130235
5	A	26	50	20120618	4	4102	77.36	0.0131516557999839	0.0860889424619169
5	A	26	50	20120618	4	4104	77.4	0.0130033755079691	0.0868282226016475
5	A	26	50	20120618	4	4106	77.44	0.0126013853028645	0.0866691942865586
5	A	26	50	20120618	4	4108	77.48	0.0125446753390134	0.0875959284339817
5	A	26	50	20120618	4	4110	77.52	0.0123529079799556	0.087408969401036
5	A	26	50	20120618	4	4112	77.56	0.0117863740268689	0.0875885745234574
5	A	26	50	20120618	4	4114	77.6	0.0112209714446321	0.0880732255112826
5	A	26	50	20120618	4	4116	77.64	0.0113728579812310	0.0878141415866559
5	A	26	50	20120618	4	4118	77.68	0.0110165468741911	0.0881775237615076
5	A	26	50	20120618	4	4120	77.72	0.0108753376499882	0.0885993129564854
5	A	26	50	20120618	4	4122	77.76	0.0106209206301172	0.0888411434756512
5	A	26	50	20120618	4	4124	77.8	0.0106104554497557	0.088347017256958
5	A	26	50	20120618	4	4126	77.84	0.010455104089929	0.0886395473323349
5	A	26	50	20120618	4	4128	77.88	0.0099824739173839	0.0883165409546889
5	A	26	50	20120618	4	4130	77.92	0.00955615923900654	0.0885421787285655
5	A	26	50	20120618	4	4132	77.96	0.00911761161331464	0.088303459479237
5	A	26	50	20120618	4	4134	78	0.0090776600801776	0.0874961556671563
5	A	26	50	20120618	4	4136	78.04	0.00836836126796938	0.0873177526262629
5	A	26	50	20120618	4	4138	78.08	0.00799903939615565	0.0865978472123369
5	A	26	50	20120618	4	4140	78.12	0.00745654707362932	0.0860069887859774
5	A	26	50	20120618	4	4142	78.16	0.00740429188249964	0.0861711082698908
5	A	26	50	20120618	4	4144	78.2	0.00685437493877085	0.0856466471702847
5	A	26	50	20120618	4	4146	78.24	0.00641172609374808	0.0852994577407221
5	A	26	50	20120618	4	4148	78.28	0.00533006485056702	0.0850179585311318
5	A	26	50	20120618	4	4150	78.32	0.00495034850906984	0.084550278106055
5	A	26	50	20120618	4	4152	78.36	0.00440191648958157	0.0849384797289264
5	A	26	50	20120618	4	4154	78.4	0.0035302659604129	0.0845736833405123
5	A	26	50	20120618	4	4156	78.44	0.00255170088592883	0.083653383864798
5	A	26	50	20120618	4	4158	78.48	0.00159880378760185	0.0831383272853817
5	A	26	50	20120618	4	4160	78.52	0.00144960425677149	0.0834896179342752
5	A	26	50	20120618	4	4162	78.56	0.000688898781571	0.0826468880724571
5	A	26	50	20120618	4	4164	78.6	0.000151497627869220	0.0826644243206305
5	A	26	50	20120618	4	4166	78.64	-0.00072786036521437	0.0818778387372386
5	A	26	50	20120618	4	4168	78.68	-0.00181517846264493	0.0817292756025113
5	A	26	50	20120618	4	4170	78.72	-0.00303239207577945	0.0818958699601588
5	A	26	50	20120618	4	4172	78.76	-0.00396888429678291	0.0819824198301761
5	A	26	50	20120618	4	4174	78.8	-0.00508045615680816	0.0818654643685678
5	A	26	50	20120618	4	4176	78.84	-0.00586315265290355	0.0816013599857946
5	A	26	50	20120618	4	4178	78.88	-0.00666147620886316	0.0812912229515662
5	A	26	50	20120618	4	4180	78.92	-0.00747486113926206	0.0815512261150085
5	A	26	50	20120618	4	4182	78.96	-0.00872502592839982	0.0818538678173563
5	A	26	50	20120618	4	4184	79	-0.00935230035399042	0.0813948848056882
5	A	26	50	20120618	4	4186	79.04	-0.0103389264457800	0.0824418978165911
5	A	26	50	20120618	4	4188	79.08	-0.0112373056112775	0.0817883190187403
5	A	26	50	20120618	4	4190	79.12	-0.0119924956535848	0.0819952184629155
5	A	26	50	20120618	4	4192	79.16	-0.0125772729616260	0.0826160582167973
5	A	26	50	20120618	4	4194	79.2	-0.0129457463053023	0.0825148712364095
5	A	26	50	20120618	4	4196	79.24	-0.0134280638407497	0.0834064621768076
5	A	26	50	20120618	4	4198	79.28	-0.0143215639694570	0.083900729816857
5	A	26	50	20120618	4	4200	79.32	-0.0146920172121206	0.0841536619124875
5	A	26	50	20120618	4	4202	79.36	-0.0153977097797448	0.0846370401081066
5	A	26	50	20120618	4	4204	79.4	-0.0157941845519561	0.0854603245334421
5	A	26	50	20120618	4	4206	79.44	-0.0164066097351418	0.085447808743415
5	A	26	50	20120618	4	4208	79.48	-0.0169020087460411	0.0865926146221561
5	A	26	50	20120618	4	4210	79.52	-0.0176030344089094	0.086566310249896
5	A	26	50	20120618	4	4212	79.56	-0.0180687349349989	0.0873987163527088
5	A	26	50	20120618	4	4214	79.6	-0.0186882311859964	0.0872193233623217
5	A	26	50	20120618	4	4216	79.64	-0.0188229350278125	0.0875054894766679
5	A	26	50	20120618	4	4218	79.68	-0.0190492799084703	0.0870934583552705
5	A	26	50	20120618	4	4220	79.72	-0.0195364764807078	0.0877884028998207
5	A	26	50	20120618	4	4222	79.76	-0.0198308450337158	0.087061567839439
5	A	26	50	20120618	4	4224	79.8	-0.0200528058523302	0.0875035802883587
5	A	26	50	20120618	4	4226	79.84	-0.0205881563963666	0.0878941153636081
5	A	26	50	20120618	4	4228	79.88	-0.0209295475503234	0.0873526129905754
5	A	26	50	20120618	4	4230	79.92	-0.0213084153636832	0.0877174800896677
[truncated: 3,073 more rows]
