# Supplementary material for: How Do Ants Make Sense of Gravity? A Boltzmann Walker Analysis of Lasius niger Trajectories on Various Inclines
Source: PLoS One. 2013 Oct 29;8(10):e76531. doi: 10.1371/journal.pone.0076531 (PMC3812222; doi:10.1371/journal.pone.0076531)
Supplement: Dataset S5 — Trajectories for . (ZIP) [file pone.0076531.s009.zip › Incline5/5-A-26-50-20120618-05.txt]

Pente	Colonie	Temperature	Humidite	Date	Indiv	Frame	Time	X	Y
5	A	26	50	20120618	5	12	0	0	0
5	A	26	50	20120618	5	14	0.04	0.00024284875293070	-0.001987804441136
5	A	26	50	20120618	5	16	0.08	0.0009657169442699	-0.0038501469260861
5	A	26	50	20120618	5	18	0.12	0.00175056304498009	-0.0054775248987157
5	A	26	50	20120618	5	20	0.16	0.00211968692689509	-0.0061527977326132
5	A	26	50	20120618	5	22	0.2	0.00272391674248681	-0.0060968585151535
5	A	26	50	20120618	5	24	0.24	0.00324332202860739	-0.0053431180417477
5	A	26	50	20120618	5	26	0.28	0.00344008863260817	-0.0053429271229168
5	A	26	50	20120618	5	28	0.32	0.00286427743855234	-0.0049799833542694
5	A	26	50	20120618	5	30	0.36	0.00219104107218463	-0.0048869988125433
5	A	26	50	20120618	5	32	0.4	0.00183947465164649	-0.0043381354579185
5	A	26	50	20120618	5	34	0.44	0.00084723413201428	-0.0047335778542293
5	A	26	50	20120618	5	36	0.48	9.03399623643898e-05	-0.0045640207191686
5	A	26	50	20120618	5	38	0.52	0.00044380850014392	-0.0039646204428924
5	A	26	50	20120618	5	40	0.56	-8.19253916682801e-05	-0.0048330182808676
5	A	26	50	20120618	5	42	0.6	0.00014476597131232	-0.0043729816800954
5	A	26	50	20120618	5	44	0.64	-0.00025052086150659	-0.0044229175609828
5	A	26	50	20120618	5	46	0.68	-0.00015898588868199	-0.0043098865420101
5	A	26	50	20120618	5	48	0.72	-0.00066514706479094	-0.0029374205639983
5	A	26	50	20120618	5	50	0.76	-0.000784732963625212	-0.0030190348286828
5	A	26	50	20120618	5	52	0.8	-0.00065211508681367	-0.0032388106873434
5	A	26	50	20120618	5	54	0.84	-0.00021851720859008	-0.0031591056109681
5	A	26	50	20120618	5	56	0.88	-0.00023857075690453	-0.0024381819632771
5	A	26	50	20120618	5	58	0.92	-6.100210201297e-05	-0.00132143408161361
5	A	26	50	20120618	5	60	0.96	-3.30501709526702e-05	-0.002460024491748
5	A	26	50	20120618	5	62	1	-0.00020793182007572	-0.0031372489403616
5	A	26	50	20120618	5	64	1.04	-0.00022930058700318	-0.00135673992319825
5	A	26	50	20120618	5	66	1.08	-3.64867099093011e-06	-0.002302919507104
5	A	26	50	20120618	5	68	1.12	-0.00019702116244201	-0.00153722892909612
5	A	26	50	20120618	5	70	1.16	-7.75554717605401e-05	-0.00146803853055701
5	A	26	50	20120618	5	72	1.2	0.00042730462787103	-0.000925178512504468
5	A	26	50	20120618	5	74	1.24	0.00082636033983365	-0.0016931459743477
5	A	26	50	20120618	5	76	1.28	0.00151882293958183	-0.0016768047366345
5	A	26	50	20120618	5	78	1.32	0.00133860263426081	-0.00152949318090993
5	A	26	50	20120618	5	80	1.36	0.00244658239183764	-0.000565904628051398
5	A	26	50	20120618	5	82	1.4	0.00339523684947751	-0.00108262997947128
5	A	26	50	20120618	5	84	1.44	0.00400550535698056	0.000492895852893901
5	A	26	50	20120618	5	86	1.48	0.00492733147623543	0.000543085585115739
5	A	26	50	20120618	5	88	1.52	0.00576516172445604	0.00104744427532877
5	A	26	50	20120618	5	90	1.56	0.00620635400022025	0.00170444554071112
5	A	26	50	20120618	5	92	1.6	0.00612749320934164	0.00161285682777115
5	A	26	50	20120618	5	94	1.64	0.0066492220483452	0.00297184252210645
5	A	26	50	20120618	5	96	1.68	0.00701411743170871	0.0031927285384135
5	A	26	50	20120618	5	98	1.72	0.00726580501940425	0.00373333995690187
5	A	26	50	20120618	5	100	1.76	0.00762514961453544	0.00515071428658686
5	A	26	50	20120618	5	102	1.8	0.00790444972203631	0.0045015831903898
5	A	26	50	20120618	5	104	1.84	0.00750061396823286	0.00533121036355254
5	A	26	50	20120618	5	106	1.88	0.00775317836833707	0.00664758863168067
5	A	26	50	20120618	5	108	1.92	0.00795759586771029	0.00542721425123424
5	A	26	50	20120618	5	110	1.96	0.00789513712572809	0.00509694588694544
5	A	26	50	20120618	5	112	2	0.0079459215347529	0.00500889695055209
5	A	26	50	20120618	5	114	2.04	0.00828960371468086	0.00444555912011639
5	A	26	50	20120618	5	116	2.08	0.00878070351635046	0.00326268261227629
5	A	26	50	20120618	5	118	2.12	0.0101008365214868	0.00344225237935861
5	A	26	50	20120618	5	120	2.16	0.0102422437355884	0.00300991315120553
5	A	26	50	20120618	5	122	2.2	0.0104295421797891	0.00287194247606041
5	A	26	50	20120618	5	124	2.24	0.0110050705311325	0.00230040220696295
5	A	26	50	20120618	5	126	2.28	0.0120243932404841	0.000370806796054231
5	A	26	50	20120618	5	128	2.32	0.0124204366775589	0.000842227816003491
5	A	26	50	20120618	5	130	2.36	0.0132092213630403	-0.000879075150371108
5	A	26	50	20120618	5	132	2.4	0.0139594970132183	-0.00080026809960787
5	A	26	50	20120618	5	134	2.44	0.0148914001112119	-0.0023443701066171
5	A	26	50	20120618	5	136	2.48	0.0161032538549450	-0.0040351896996548
5	A	26	50	20120618	5	138	2.52	0.0170054231127897	-0.0035141509968697
5	A	26	50	20120618	5	140	2.56	0.0183737666582672	-0.0056027110832569
5	A	26	50	20120618	5	142	2.6	0.0198050427072703	-0.0072855332985994
5	A	26	50	20120618	5	144	2.64	0.0199091571097322	-0.0074180168251225
5	A	26	50	20120618	5	146	2.68	0.0205371598553074	-0.0083743575334738
5	A	26	50	20120618	5	148	2.72	0.0201865904553308	-0.0104009114262189
5	A	26	50	20120618	5	150	2.76	0.0200440094439723	-0.0106813782599087
5	A	26	50	20120618	5	152	2.8	0.0200695727683258	-0.0124761906330419
5	A	26	50	20120618	5	154	2.84	0.0196708479823367	-0.0125910827570626
5	A	26	50	20120618	5	156	2.88	0.0198847357628304	-0.0129976104663821
5	A	26	50	20120618	5	158	2.92	0.0199512752180468	-0.0136903622728037
5	A	26	50	20120618	5	160	2.96	0.0199968878480740	-0.0149722719137761
5	A	26	50	20120618	5	162	3	0.0198274226368949	-0.016055743350317
5	A	26	50	20120618	5	164	3.04	0.0187670311656919	-0.0166635864815606
5	A	26	50	20120618	5	166	3.08	0.0180257287005672	-0.0169618158375939
5	A	26	50	20120618	5	168	3.12	0.0166603337903672	-0.018529301865857
5	A	26	50	20120618	5	170	3.16	0.0162093976538689	-0.0185914706940589
5	A	26	50	20120618	5	172	3.2	0.0152987077593109	-0.0186138930500903
5	A	26	50	20120618	5	174	3.24	0.0149547427366706	-0.0182042236653421
5	A	26	50	20120618	5	176	3.28	0.0147656765255169	-0.0180661822795188
5	A	26	50	20120618	5	178	3.32	0.0144609205738933	-0.017185403001805
5	A	26	50	20120618	5	180	3.36	0.0143003154106824	-0.016674398144245
5	A	26	50	20120618	5	182	3.4	0.0135976421890139	-0.0167918697938035
5	A	26	50	20120618	5	184	3.44	0.0136376927171003	-0.0168386519784468
5	A	26	50	20120618	5	186	3.48	0.0134618776870261	-0.015225486852119
5	A	26	50	20120618	5	188	3.52	0.0137242638003210	-0.0155364229170102
5	A	26	50	20120618	5	190	3.56	0.0135677527853732	-0.014623788478804
5	A	26	50	20120618	5	192	3.6	0.0138565422658775	-0.0133958197715276
5	A	26	50	20120618	5	194	3.64	0.0139605930287292	-0.0133486203938834
5	A	26	50	20120618	5	196	3.68	0.0145934535978911	-0.0141827235529711
5	A	26	50	20120618	5	198	3.72	0.0148311687555904	-0.0132275778550799
5	A	26	50	20120618	5	200	3.76	0.0152028735772567	-0.0120244568800944
5	A	26	50	20120618	5	202	3.8	0.0147878018967002	-0.0107122081155684
5	A	26	50	20120618	5	204	3.84	0.0142218548422420	-0.0092583753602454
5	A	26	50	20120618	5	206	3.88	0.0138210808608010	-0.0091337690032647
5	A	26	50	20120618	5	208	3.92	0.0133835839957860	-0.0078435211591286
5	A	26	50	20120618	5	210	3.96	0.0128158295763950	-0.0075447869288536
5	A	26	50	20120618	5	212	4	0.0119971505375254	-0.0066338827809409
5	A	26	50	20120618	5	214	4.04	0.0117795843875560	-0.006177293325727
5	A	26	50	20120618	5	216	4.08	0.0115652829495953	-0.0074197280235329
5	A	26	50	20120618	5	218	4.12	0.0109706344308887	-0.0065018751372815
5	A	26	50	20120618	5	220	4.16	0.0113358126569647	-0.0073119083815376
5	A	26	50	20120618	5	222	4.2	0.0108388367979433	-0.0065141717242064
5	A	26	50	20120618	5	224	4.24	0.0104011518425245	-0.0061802617599945
5	A	26	50	20120618	5	226	4.28	0.0102433821775062	-0.0056884831358149
5	A	26	50	20120618	5	228	4.32	0.00970763565367236	-0.005033178997418
5	A	26	50	20120618	5	230	4.36	0.00897317091112166	-0.0052264242096485
5	A	26	50	20120618	5	232	4.4	0.00869611233211716	-0.005623266677386
5	A	26	50	20120618	5	234	4.44	0.00764055747129749	-0.0058488195984489
5	A	26	50	20120618	5	236	4.48	0.00740440501958462	-0.0054072809110726
5	A	26	50	20120618	5	238	4.52	0.00661690726844497	-0.0056142439948581
5	A	26	50	20120618	5	240	4.56	0.006370685616168	-0.0047085887005822
5	A	26	50	20120618	5	242	4.6	0.00525722578103699	-0.0046192599009149
5	A	26	50	20120618	5	244	4.64	0.0046329919146055	-0.0050265534068783
5	A	26	50	20120618	5	246	4.68	0.00408581147411992	-0.0051002551466814
5	A	26	50	20120618	5	248	4.72	0.00373843819679421	-0.0041820487070394
5	A	26	50	20120618	5	250	4.76	0.00308457655623101	-0.0032261110495533
5	A	26	50	20120618	5	252	4.8	0.00204731454784065	-0.0020096823249459
5	A	26	50	20120618	5	254	4.84	0.00115648021169841	-0.0018471114048833
5	A	26	50	20120618	5	256	4.88	0.00044547020107971	-0.00084256722725845
5	A	26	50	20120618	5	258	4.92	0.0003902805168081	-0.000533752482710849
5	A	26	50	20120618	5	260	4.96	-0.00052183773344786	-0.00028695100287331
5	A	26	50	20120618	5	262	5	-0.00154034727000116	0.000557836539678072
5	A	26	50	20120618	5	264	5.04	-0.00068122667299513	0.00117211434263045
5	A	26	50	20120618	5	266	5.08	-0.00074094891173414	0.00142494744331151
5	A	26	50	20120618	5	268	5.12	-0.00070734719749216	0.00209804238832298
5	A	26	50	20120618	5	270	5.16	-0.00099426284502641	0.00278669368252056
5	A	26	50	20120618	5	272	5.2	-0.000756851743243026	0.00291963682845145
5	A	26	50	20120618	5	274	5.24	-0.00036939965355967	0.00348690617259054
5	A	26	50	20120618	5	276	5.28	-0.00040771777003217	0.00323526808236969
5	A	26	50	20120618	5	278	5.32	-0.00014994906401842	0.00364285857318124
5	A	26	50	20120618	5	280	5.36	0.00015108750593612	0.00443089372547458
5	A	26	50	20120618	5	282	5.4	0.00023102380622892	0.00560277260154689
5	A	26	50	20120618	5	284	5.44	0.00041464741648779	0.00476837457893149
5	A	26	50	20120618	5	286	5.48	0.00044175152651745	0.0051904968212032
5	A	26	50	20120618	5	288	5.52	0.00032085040907017	0.00577053651381053
5	A	26	50	20120618	5	290	5.56	0.00054514793275374	0.00608600838586029
5	A	26	50	20120618	5	292	5.6	0.00024841983512764	0.00648128326857459
5	A	26	50	20120618	5	294	5.64	0.00012142932621282	0.00708580886693287
5	A	26	50	20120618	5	296	5.68	-0.000978770842557393	0.00668250485742888
5	A	26	50	20120618	5	298	5.72	-0.00132279455506062	0.00710193019443715
5	A	26	50	20120618	5	300	5.76	-0.00156515823273943	0.00746775047347045
5	A	26	50	20120618	5	302	5.8	-0.00213364804318285	0.00701004025400839
5	A	26	50	20120618	5	304	5.84	-0.00224035752753171	0.0073204672020171
5	A	26	50	20120618	5	306	5.88	-0.00296023677850684	0.00617644126205573
5	A	26	50	20120618	5	308	5.92	-0.00328082181040203	0.00681033116655906
5	A	26	50	20120618	5	310	5.96	-0.00389381147693112	0.00714272672017771
5	A	26	50	20120618	5	312	6	-0.00432471527831839	0.00620075442162005
5	A	26	50	20120618	5	314	6.04	-0.00483915101798079	0.00664316426455078
5	A	26	50	20120618	5	316	6.08	-0.00553332269481909	0.00663775277635436
5	A	26	50	20120618	5	318	6.12	-0.00605829998237542	0.0063926059263848
5	A	26	50	20120618	5	320	6.16	-0.00777115302271485	0.00567893719426884
5	A	26	50	20120618	5	322	6.2	-0.00907374270860983	0.00540911938870368
5	A	26	50	20120618	5	324	6.24	-0.0093840282352623	0.0065682300376281
5	A	26	50	20120618	5	326	6.28	-0.0106785286195805	0.00575761696581147
5	A	26	50	20120618	5	328	6.32	-0.0118230233713378	0.00522861624067019
5	A	26	50	20120618	5	330	6.36	-0.0122680905215522	0.00712533118625374
5	A	26	50	20120618	5	332	6.4	-0.0137839648258565	0.00666748661650326
5	A	26	50	20120618	5	334	6.44	-0.0142477632347046	0.00575893218442447
5	A	26	50	20120618	5	336	6.48	-0.0147051199007760	0.00581719778319425
5	A	26	50	20120618	5	338	6.52	-0.0151169813165459	0.0064554747903001
5	A	26	50	20120618	5	340	6.56	-0.0165486038478718	0.00611706762695984
5	A	26	50	20120618	5	342	6.6	-0.0174444657132283	0.00599059450807681
5	A	26	50	20120618	5	344	6.64	-0.0181682460723153	0.00631372816494344
5	A	26	50	20120618	5	346	6.68	-0.0191123043358774	0.00690649577961212
5	A	26	50	20120618	5	348	6.72	-0.0206440390452837	0.00470583805520335
5	A	26	50	20120618	5	350	6.76	-0.0210298365050991	0.00478291269435269
5	A	26	50	20120618	5	352	6.8	-0.0225788246199663	0.00427224017697976
5	A	26	50	20120618	5	354	6.84	-0.0230562631186235	0.00423617773113925
5	A	26	50	20120618	5	356	6.88	-0.0233140742510441	0.00460712594854971
5	A	26	50	20120618	5	358	6.92	-0.0242728403356550	0.00408634180420582
5	A	26	50	20120618	5	360	6.96	-0.0258031608314989	0.00324007640848176
5	A	26	50	20120618	5	362	7	-0.0265805540267354	0.00243128767216058
5	A	26	50	20120618	5	364	7.04	-0.0287926668809994	0.00222226690764184
5	A	26	50	20120618	5	366	7.08	-0.0297230779836846	0.00202130716042862
5	A	26	50	20120618	5	368	7.12	-0.0305233107279534	0.00186934991315163
5	A	26	50	20120618	5	370	7.16	-0.0313603837355221	0.00174772754678755
5	A	26	50	20120618	5	372	7.2	-0.0318935422485367	0.00255920328887723
5	A	26	50	20120618	5	374	7.24	-0.0329925983185350	0.00103970152678546
5	A	26	50	20120618	5	376	7.28	-0.0352931702311254	0.000964394654589092
5	A	26	50	20120618	5	378	7.32	-0.0356531582934275	0.00163918665587541
5	A	26	50	20120618	5	380	7.36	-0.0371713165526350	0.000199800092092080
5	A	26	50	20120618	5	382	7.4	-0.0383525384306071	-0.000247303525652179
5	A	26	50	20120618	5	384	7.44	-0.0397738230607921	-0.000448121851509151
5	A	26	50	20120618	5	386	7.48	-0.0403495494020342	-0.000114367450789101
5	A	26	50	20120618	5	388	7.52	-0.0416774959371025	-0.000757551778956391
5	A	26	50	20120618	5	390	7.56	-0.0425270847346981	-0.000984179502326678
5	A	26	50	20120618	5	392	7.6	-0.0437401971285018	-0.0015924327555033
5	A	26	50	20120618	5	394	7.64	-0.0437896238925067	-0.00120020062397917
5	A	26	50	20120618	5	396	7.68	-0.0441623398768702	-0.00110749892496561
5	A	26	50	20120618	5	398	7.72	-0.0447510769828861	-0.0021272883247929
5	A	26	50	20120618	5	400	7.76	-0.0451989584180896	-0.0032084545932271
5	A	26	50	20120618	5	402	7.8	-0.045808838016863	-0.0046316484117212
5	A	26	50	20120618	5	404	7.84	-0.0463437642968307	-0.0042867924345366
5	A	26	50	20120618	5	406	7.88	-0.0471527651651862	-0.0051812118020594
5	A	26	50	20120618	5	408	7.92	-0.0479373708495908	-0.0066556708621896
5	A	26	50	20120618	5	410	7.96	-0.0490498619484316	-0.0083363929703919
5	A	26	50	20120618	5	412	8	-0.0494858639897112	-0.0089056139292471
5	A	26	50	20120618	5	414	8.04	-0.0509742530534308	-0.0115839222843474
5	A	26	50	20120618	5	416	8.08	-0.0512691165811856	-0.0113671233452356
5	A	26	50	20120618	5	418	8.12	-0.0523983661107405	-0.0125116463812641
5	A	26	50	20120618	5	420	8.16	-0.0528982198943613	-0.0131679121848834
5	A	26	50	20120618	5	422	8.2	-0.053592952306877	-0.0134498356585424
5	A	26	50	20120618	5	424	8.24	-0.054495786245096	-0.0142812518118616
5	A	26	50	20120618	5	426	8.28	-0.0558848268060589	-0.0171866121544009
5	A	26	50	20120618	5	428	8.32	-0.0559079491978037	-0.0171411451883706
5	A	26	50	20120618	5	430	8.36	-0.056785963688003	-0.0176278467858613
5	A	26	50	20120618	5	432	8.4	-0.0573366584491911	-0.0198572130455862
5	A	26	50	20120618	5	434	8.44	-0.0576540079725876	-0.0210460009661171
5	A	26	50	20120618	5	436	8.48	-0.0581127788522214	-0.0220648004164506
5	A	26	50	20120618	5	438	8.52	-0.0589111024081811	-0.0245123798288497
5	A	26	50	20120618	5	440	8.56	-0.0585907123256254	-0.0253660698457763
5	A	26	50	20120618	5	442	8.6	-0.0587651555685441	-0.0268434280437093
5	A	26	50	20120618	5	444	8.64	-0.0592974655534214	-0.0284157506823557
5	A	26	50	20120618	5	446	8.68	-0.059294849258331	-0.0290332670343659
5	A	26	50	20120618	5	448	8.72	-0.0595310229232473	-0.0292229130730802
5	A	26	50	20120618	5	450	8.76	-0.0595372454629217	-0.0301848611382063
5	A	26	50	20120618	5	452	8.8	-0.0601266896757189	-0.032163770176035
5	A	26	50	20120618	5	454	8.84	-0.0608146338631352	-0.0355067589054506
5	A	26	50	20120618	5	456	8.88	-0.0617577587457462	-0.0376125370419598
5	A	26	50	20120618	5	458	8.92	-0.0622727516855522	-0.038057088004224
5	A	26	50	20120618	5	460	8.96	-0.0632381928581775	-0.0409687133128446
5	A	26	50	20120618	5	462	9	-0.0638343970118027	-0.0424842128505548
5	A	26	50	20120618	5	464	9.04	-0.0646967561578666	-0.0445757215722197
5	A	26	50	20120618	5	466	9.08	-0.066058749884449	-0.0465368468745015
5	A	26	50	20120618	5	468	9.12	-0.066730515468712	-0.0487082162360335
5	A	26	50	20120618	5	470	9.16	-0.0676067551208904	-0.0508639090402266
5	A	26	50	20120618	5	472	9.2	-0.0685034655143844	-0.0523064493002541
5	A	26	50	20120618	5	474	9.24	-0.0694776465268251	-0.0530129196853375
5	A	26	50	20120618	5	476	9.28	-0.0704416098462776	-0.0556785354737155
5	A	26	50	20120618	5	478	9.32	-0.0717854662839226	-0.0582799106110227
5	A	26	50	20120618	5	480	9.36	-0.0723363590350095	-0.0606083566729275
5	A	26	50	20120618	5	482	9.4	-0.0733242607474323	-0.0624961168182341
5	A	26	50	20120618	5	484	9.44	-0.0735096302043339	-0.0628255210980363
5	A	26	50	20120618	5	486	9.48	-0.0744341454506777	-0.0650066188346639
5	A	26	50	20120618	5	488	9.52	-0.0754264531454541	-0.0665895940369689
5	A	26	50	20120618	5	490	9.56	-0.0760798176899501	-0.0683304930535705
5	A	26	50	20120618	5	492	9.6	-0.0771221213696903	-0.0701024743629528
5	A	26	50	20120618	5	494	9.64	-0.0783089435333695	-0.07179781943939
5	A	26	50	20120618	5	496	9.68	-0.0792804587532451	-0.0742925416608908
5	A	26	50	20120618	5	498	9.72	-0.0791207798999176	-0.0759626005988328
5	A	26	50	20120618	5	500	9.76	-0.0795301735130211	-0.0753538028734346
5	A	26	50	20120618	5	502	9.8	-0.0796801508613108	-0.0764780319448431
5	A	26	50	20120618	5	504	9.84	-0.0792747311883175	-0.0797401630138301
5	A	26	50	20120618	5	506	9.88	-0.0785897851336533	-0.0803317709733777
5	A	26	50	20120618	5	508	9.92	-0.0776424317524908	-0.0817882412369944
5	A	26	50	20120618	5	510	9.96	-0.0766319054514971	-0.0836982073636574
5	A	26	50	20120618	5	512	10	-0.0764340569741211	-0.0858999964589161
5	A	26	50	20120618	5	514	10.04	-0.0757804781762704	-0.0882166904061176
5	A	26	50	20120618	5	516	10.08	-0.0758162577793984	-0.0897803863420335
5	A	26	50	20120618	5	518	10.12	-0.075711676686461	-0.092772791529337
5	A	26	50	20120618	5	520	10.16	-0.0754909179493745	-0.095201137637288
5	A	26	50	20120618	5	522	10.2	-0.0750696237291436	-0.097306760210305
5	A	26	50	20120618	5	524	10.24	-0.0750781090105178	-0.098711074277741
5	A	26	50	20120618	5	526	10.28	-0.0745050696750442	-0.099583926888438
5	A	26	50	20120618	5	528	10.32	-0.0743036149530842	-0.101400413498628
5	A	26	50	20120618	5	530	10.36	-0.075063330478791	-0.10438836391321
5	A	26	50	20120618	5	532	10.4	-0.0746369450897355	-0.10437634309793
5	A	26	50	20120618	5	534	10.44	-0.0751182019650111	-0.104251468040372
5	A	26	50	20120618	5	536	10.48	-0.0763115153689415	-0.10751434157148
5	A	26	50	20120618	5	538	10.52	-0.076874301656088	-0.110219802826977
5	A	26	50	20120618	5	540	10.56	-0.078109122228074	-0.111933617532539
5	A	26	50	20120618	5	542	10.6	-0.078325496903117	-0.112497888743926
5	A	26	50	20120618	5	544	10.64	-0.0786382502324358	-0.111517626613167
5	A	26	50	20120618	5	546	10.68	-0.0800533830336245	-0.115159721511025
5	A	26	50	20120618	5	548	10.72	-0.0809537420981093	-0.113942578608568
5	A	26	50	20120618	5	550	10.76	-0.0819453886480453	-0.115034068636008
5	A	26	50	20120618	5	552	10.8	-0.0830044224742284	-0.115182773192092
5	A	26	50	20120618	5	554	10.84	-0.084430161877135	-0.11545267585047
5	A	26	50	20120618	5	556	10.88	-0.0857497645521852	-0.11530121357794
5	A	26	50	20120618	5	558	10.92	-0.086976665528222	-0.115980672483982
5	A	26	50	20120618	5	560	10.96	-0.0882443665655332	-0.114703071951735
5	A	26	50	20120618	5	562	11	-0.0890491955038797	-0.114485141641773
5	A	26	50	20120618	5	564	11.04	-0.091014740223544	-0.11632241719133
5	A	26	50	20120618	5	566	11.08	-0.0915953456015763	-0.114751862319636
5	A	26	50	20120618	5	568	11.12	-0.0922200744427546	-0.116066020272472
5	A	26	50	20120618	5	570	11.16	-0.0936212065296757	-0.115094809108512
5	A	26	50	20120618	5	572	11.2	-0.0949289298108021	-0.115696274136589
5	A	26	50	20120618	5	574	11.24	-0.096334658091801	-0.114983510501153
5	A	26	50	20120618	5	576	11.28	-0.0975714585627744	-0.117335984051483
5	A	26	50	20120618	5	578	11.32	-0.098496142100532	-0.11510315296853
5	A	26	50	20120618	5	580	11.36	-0.09963430117553	-0.115324053126973
5	A	26	50	20120618	5	582	11.4	-0.101399381122728	-0.116681556725495
5	A	26	50	20120618	5	584	11.44	-0.102294931861100	-0.11717334949181
5	A	26	50	20120618	5	586	11.48	-0.104185735393993	-0.116914548409895
5	A	26	50	20120618	5	588	11.52	-0.106005686827411	-0.118265263783318
5	A	26	50	20120618	5	590	11.56	-0.107165059105844	-0.117779057160574
5	A	26	50	20120618	5	592	11.6	-0.109101046762055	-0.117459515606156
5	A	26	50	20120618	5	594	11.64	-0.110323563676049	-0.117768591980213
5	A	26	50	20120618	5	596	11.68	-0.111889734485699	-0.117950389133656
5	A	26	50	20120618	5	598	11.72	-0.113807895979956	-0.117074503034868
5	A	26	50	20120618	5	600	11.76	-0.115105748050417	-0.117414310269635
5	A	26	50	20120618	5	602	11.8	-0.116515259352695	-0.116356938144387
5	A	26	50	20120618	5	604	11.84	-0.117933793337501	-0.116626975153055
5	A	26	50	20120618	5	606	11.88	-0.120026610206711	-0.118312936922506
5	A	26	50	20120618	5	608	11.92	-0.121216798198668	-0.117510243446638
5	A	26	50	20120618	5	610	11.96	-0.123097695165557	-0.118027852681535
5	A	26	50	20120618	5	612	12	-0.124523568918752	-0.118051547829772
5	A	26	50	20120618	5	614	12.04	-0.126613012888616	-0.118520416194241
5	A	26	50	20120618	5	616	12.08	-0.128466525731189	-0.117494218285656
5	A	26	50	20120618	5	618	12.12	-0.129116865979982	-0.117913023490017
5	A	26	50	20120618	5	620	12.16	-0.130243284961092	-0.117274508187926
5	A	26	50	20120618	5	622	12.2	-0.132085269841811	-0.116966945022381
5	A	26	50	20120618	5	624	12.24	-0.133417020611362	-0.117656105433461
5	A	26	50	20120618	5	626	12.28	-0.134514584686052	-0.117360400448637
5	A	26	50	20120618	5	628	12.32	-0.135095642612425	-0.118482055651362
5	A	26	50	20120618	5	630	12.36	-0.135836146046887	-0.118583009286512
5	A	26	50	20120618	5	632	12.4	-0.137160861103965	-0.118936965727971
5	A	26	50	20120618	5	634	12.44	-0.138414625066619	-0.118708506598037
5	A	26	50	20120618	5	636	12.48	-0.139862023150233	-0.118789873375348
5	A	26	50	20120618	5	638	12.52	-0.141615598470101	-0.12024797705563
5	A	26	50	20120618	5	640	12.56	-0.143730059877883	-0.1207512249518
5	A	26	50	20120618	5	642	12.6	-0.145365668573446	-0.121350073684787
5	A	26	50	20120618	5	644	12.64	-0.147397101502981	-0.121029839165723
5	A	26	50	20120618	5	646	12.68	-0.148470701728857	-0.121528844421206
5	A	26	50	20120618	5	648	12.72	-0.150452156351098	-0.122296620964219
5	A	26	50	20120618	5	650	12.76	-0.151651409451990	-0.122149542753732
5	A	26	50	20120618	5	652	12.8	-0.153188871726324	-0.121643042166368
5	A	26	50	20120618	5	654	12.84	-0.155263452311647	-0.123982222109211
5	A	26	50	20120618	5	656	12.88	-0.156092464301910	-0.122946734938842
5	A	26	50	20120618	5	658	12.92	-0.157829542820573	-0.123779282463011
5	A	26	50	20120618	5	660	12.96	-0.160266303499220	-0.125694056915786
5	A	26	50	20120618	5	662	13	-0.161894841126971	-0.124771211855659
5	A	26	50	20120618	5	664	13.04	-0.163908610529112	-0.126219437254207
5	A	26	50	20120618	5	666	13.08	-0.166081054692951	-0.126493582553273
5	A	26	50	20120618	5	668	13.12	-0.166931350597328	-0.127050429143458
5	A	26	50	20120618	5	670	13.16	-0.169489521510305	-0.127889199207301
5	A	26	50	20120618	5	672	13.2	-0.170517089084725	-0.128001487764154
5	A	26	50	20120618	5	674	13.24	-0.171319231017303	-0.12814969734549
5	A	26	50	20120618	5	676	13.28	-0.171717120003077	-0.128204356699676
5	A	26	50	20120618	5	678	13.32	-0.172269228977827	-0.128420165689294
5	A	26	50	20120618	5	680	13.36	-0.172656723493918	-0.129882462512788
5	A	26	50	20120618	5	682	13.4	-0.172805074496610	-0.130026853717506
5	A	26	50	20120618	5	684	13.44	-0.172496563807979	-0.129707453584444
5	A	26	50	20120618	5	686	13.48	-0.173656855325228	-0.132765761123754
5	A	26	50	20120618	5	688	13.52	-0.174194539321642	-0.132732951369107
5	A	26	50	20120618	5	690	13.56	-0.175226208115393	-0.135481475427579
5	A	26	50	20120618	5	692	13.6	-0.175452270153339	-0.135176217430141
5	A	26	50	20120618	5	694	13.64	-0.176441441829540	-0.137902184782293
5	A	26	50	20120618	5	696	13.68	-0.177022966446388	-0.138935692053676
5	A	26	50	20120618	5	698	13.72	-0.177632775334484	-0.140448617722702
5	A	26	50	20120618	5	700	13.76	-0.178610350459474	-0.14228249915971
5	A	26	50	20120618	5	702	13.8	-0.179228786050300	-0.144112067245352
5	A	26	50	20120618	5	704	13.84	-0.179793552236433	-0.144325118518523
5	A	26	50	20120618	5	706	13.88	-0.180688749421416	-0.144899289224847
5	A	26	50	20120618	5	708	13.92	-0.181636272508205	-0.145897723999882
5	A	26	50	20120618	5	710	13.96	-0.182471931302212	-0.14807999694798
5	A	26	50	20120618	5	712	14	-0.183879851614232	-0.150127000368837
5	A	26	50	20120618	5	714	14.04	-0.184537673052770	-0.151621611972231
5	A	26	50	20120618	5	716	14.08	-0.185372766161351	-0.152688636105042
5	A	26	50	20120618	5	718	14.12	-0.186382656066242	-0.154098465605371
5	A	26	50	20120618	5	720	14.16	-0.187530148950752	-0.155735559225174
5	A	26	50	20120618	5	722	14.2	-0.188394586990752	-0.157256899464897
5	A	26	50	20120618	5	724	14.24	-0.189814457407375	-0.160621313529783
5	A	26	50	20120618	5	726	14.28	-0.190917826828738	-0.161499257309304
5	A	26	50	20120618	5	728	14.32	-0.192036964731322	-0.163243901870526
5	A	26	50	20120618	5	730	14.36	-0.192934919632751	-0.164426255119348
5	A	26	50	20120618	5	732	14.4	-0.193538081717103	-0.166433731271136
5	A	26	50	20120618	5	734	14.44	-0.194064664137053	-0.166477076916823
5	A	26	50	20120618	5	736	14.48	-0.195036935961184	-0.169614509704948
5	A	26	50	20120618	5	738	14.52	-0.195006247526881	-0.169001730968371
5	A	26	50	20120618	5	740	14.56	-0.195697359552677	-0.172751249528427
5	A	26	50	20120618	5	742	14.6	-0.196485734116225	-0.174092680589812
5	A	26	50	20120618	5	744	14.64	-0.196403624876794	-0.174575012267395
5	A	26	50	20120618	5	746	14.68	-0.197248334637599	-0.175633833961544
5	A	26	50	20120618	5	748	14.72	-0.197051299333022	-0.17655070396937
5	A	26	50	20120618	5	750	14.76	-0.197657296915566	-0.17820037701881
5	A	26	50	20120618	5	752	14.8	-0.198687912120214	-0.178913487136569
5	A	26	50	20120618	5	754	14.84	-0.199146937558289	-0.178850441495958
5	A	26	50	20120618	5	756	14.88	-0.200245350161116	-0.178603385457679
5	A	26	50	20120618	5	758	14.92	-0.201425709368815	-0.17959808670891
5	A	26	50	20120618	5	760	14.96	-0.202099313430709	-0.178757605446656
5	A	26	50	20120618	5	762	15	-0.202404564357079	-0.177470890307999
5	A	26	50	20120618	5	764	15.04	-0.203462396101734	-0.17846083980166
5	A	26	50	20120618	5	766	15.08	-0.204135137493355	-0.17959404912919
5	A	26	50	20120618	5	768	15.12	-0.205454528036371	-0.178690437373511
5	A	26	50	20120618	5	770	15.16	-0.205511732974969	-0.176705659349399
5	A	26	50	20120618	5	772	15.2	-0.206079469009584	-0.17615913651822
5	A	26	50	20120618	5	774	15.24	-0.206110086733209	-0.174891081927518
5	A	26	50	20120618	5	776	15.28	-0.206624365495166	-0.175315840970977
5	A	26	50	20120618	5	778	15.32	-0.206596859041378	-0.175491839848814
5	A	26	50	20120618	5	780	15.36	-0.207202071735396	-0.174325184370534
5	A	26	50	20120618	5	782	15.4	-0.207750715886918	-0.172121910351035
5	A	26	50	20120618	5	784	15.44	-0.208256721499535	-0.171284978764823
5	A	26	50	20120618	5	786	15.48	-0.208379404526071	-0.168704392566882
5	A	26	50	20120618	5	788	15.52	-0.208945443504411	-0.169020822851463
5	A	26	50	20120618	5	790	15.56	-0.209001941336228	-0.169674260227958
5	A	26	50	20120618	5	792	15.6	-0.209502148673239	-0.169575689542661
5	A	26	50	20120618	5	794	15.64	-0.209611467381611	-0.168682896520734
5	A	26	50	20120618	5	796	15.68	-0.210178779152157	-0.168272562455612
5	A	26	50	20120618	5	798	15.72	-0.210563940215869	-0.16858460867815
5	A	26	50	20120618	5	800	15.76	-0.210242772315854	-0.165969869222678
5	A	26	50	20120618	5	802	15.8	-0.210921736247149	-0.164846842232797
5	A	26	50	20120618	5	804	15.84	-0.211537343410850	-0.165255125688255
5	A	26	50	20120618	5	806	15.88	-0.211514645283174	-0.164590516024617
5	A	26	50	20120618	5	808	15.92	-0.211199770633512	-0.164390616937576
5	A	26	50	20120618	5	810	15.96	-0.211655005979240	-0.164081045588772
5	A	26	50	20120618	5	812	16	-0.211399174745807	-0.163492591325469
5	A	26	50	20120618	5	814	16.04	-0.211991659517763	-0.164673530360729
5	A	26	50	20120618	5	816	16.08	-0.212043631866180	-0.164842175328042
5	A	26	50	20120618	5	818	16.12	-0.212456016540968	-0.164841326799904
5	A	26	50	20120618	5	820	16.16	-0.213401206175380	-0.164579202316118
5	A	26	50	20120618	5	822	16.2	-0.214209287804920	-0.164167100484043
5	A	26	50	20120618	5	824	16.24	-0.215099323110400	-0.164616325422131
5	A	26	50	20120618	5	826	16.28	-0.216117486164630	-0.16460508242431
5	A	26	50	20120618	5	828	16.32	-0.217462615394481	-0.164664267261895
5	A	26	50	20120618	5	830	16.36	-0.218417209549083	-0.163902006151776
5	A	26	50	20120618	5	832	16.4	-0.219715952574088	-0.163183090687344
5	A	26	50	20120618	5	834	16.44	-0.221430332965075	-0.163826204304833
5	A	26	50	20120618	5	836	16.48	-0.223352178485662	-0.16330725863812
5	A	26	50	20120618	5	838	16.52	-0.223861012525404	-0.163207132317904
5	A	26	50	20120618	5	840	16.56	-0.225738593161489	-0.16343390146263
5	A	26	50	20120618	5	842	16.6	-0.227664610612084	-0.163682944470964
5	A	26	50	20120618	5	844	16.64	-0.229350070335721	-0.162046982222011
5	A	26	50	20120618	5	846	16.68	-0.231078804994366	-0.163084449291368
5	A	26	50	20120618	5	848	16.72	-0.233640582151926	-0.165031184970653
5	A	26	50	20120618	5	850	16.76	-0.234532173092324	-0.164105652904758
5	A	26	50	20120618	5	852	16.8	-0.235994894179887	-0.165308724382268
5	A	26	50	20120618	5	854	16.84	-0.236896243193865	-0.164134432150752
5	A	26	50	20120618	5	856	16.88	-0.239785552212472	-0.167208861724673
5	A	26	50	20120618	5	858	16.92	-0.241437141521289	-0.167500401850556
5	A	26	50	20120618	5	860	16.96	-0.242268981938677	-0.167386981922854
5	A	26	50	20120618	5	862	17	-0.242880770725760	-0.167735444144623
5	A	26	50	20120618	5	864	17.04	-0.244269740576044	-0.167673006615844
5	A	26	50	20120618	5	866	17.08	-0.246004768485042	-0.168042328487658
5	A	26	50	20120618	5	868	17.12	-0.249027154999868	-0.169978174722512
5	A	26	50	20120618	5	870	17.16	-0.250276541971546	-0.169857330173607
5	A	26	50	20120618	5	872	17.2	-0.252074785226782	-0.172402136768419
5	A	26	50	20120618	5	874	17.24	-0.252909878335363	-0.172503253038129
5	A	26	50	20120618	5	876	17.28	-0.253800550036945	-0.172700111566011
5	A	26	50	20120618	5	878	17.32	-0.254668099346783	-0.172555225386546
5	A	26	50	20120618	5	880	17.36	-0.255826481675723	-0.17241790524964
5	A	26	50	20120618	5	882	17.4	-0.257838766153624	-0.174825038154155
5	A	26	50	20120618	5	884	17.44	-0.258856717075820	-0.175228371862144
5	A	26	50	20120618	5	886	17.48	-0.259989926403349	-0.174666504813813
5	A	26	50	20120618	5	888	17.52	-0.260574633000713	-0.174614956729465
5	A	26	50	20120618	5	890	17.56	-0.262065001963419	-0.174032512873801
5	A	26	50	20120618	5	892	17.6	-0.263996746978943	-0.174866969586279
5	A	26	50	20120618	5	894	17.64	-0.264109106246474	-0.173914567462699
5	A	26	50	20120618	5	896	17.68	-0.265605556327499	-0.174058605114027
5	A	26	50	20120618	5	898	17.72	-0.266956059568887	-0.17447304039848
5	A	26	50	20120618	5	900	17.76	-0.267531715199451	-0.171258462260528
5	A	26	50	20120618	5	902	17.8	-0.268411356035247	-0.172573680873535
5	A	26	50	20120618	5	904	17.84	-0.269302876264967	-0.17065402738397
5	A	26	50	20120618	5	906	17.88	-0.271098786067824	-0.170921455168615
5	A	26	50	20120618	5	908	17.92	-0.272579538378307	-0.170519747806223
5	A	26	50	20120618	5	910	17.96	-0.273002317522779	-0.167602295937725
5	A	26	50	20120618	5	912	18	-0.274054350991828	-0.167835782596873
5	A	26	50	20120618	5	914	18.04	-0.275126749136175	-0.16777313293606
5	A	26	50	20120618	5	916	18.08	-0.275786833316413	-0.167841368740444
5	A	26	50	20120618	5	918	18.12	-0.276609410634967	-0.166341383125513
5	A	26	50	20120618	5	920	18.16	-0.278320750466795	-0.166674996104877
5	A	26	50	20120618	5	922	18.2	-0.279378157947381	-0.166925736169486
