# Supplementary material for: How Do Ants Make Sense of Gravity? A Boltzmann Walker Analysis of Lasius niger Trajectories on Various Inclines
Source: PLoS One. 2013 Oct 29;8(10):e76531. doi: 10.1371/journal.pone.0076531 (PMC3812222; doi:10.1371/journal.pone.0076531)
Supplement: Dataset S5 — Trajectories for . (ZIP) [file pone.0076531.s009.zip › Incline5/5-A-26-50-20120618-06.txt]

Pente	Colonie	Temperature	Humidite	Date	Indiv	Frame	Time	X	Y
5	A	26	50	20120618	6	18	0	0	0
5	A	26	50	20120618	6	20	0.04	0.00078150148563519	-0.001380279507944
5	A	26	50	20120618	6	22	0.08	0.0013447261789859	-0.0019538279603
5	A	26	50	20120618	6	24	0.12	0.00161901997047597	-0.0021626436638522
5	A	26	50	20120618	6	26	0.16	0.00169279949202497	-0.0023663894117833
5	A	26	50	20120618	6	28	0.2	0.00128820006289785	-0.0044952121582913
5	A	26	50	20120618	6	30	0.24	0.00091286778344403	-0.0060681004823627
5	A	26	50	20120618	6	32	0.28	0.00038140632670422	-0.0072615553076493
5	A	26	50	20120618	6	34	0.32	-0.00028737526694202	-0.0080348472835549
5	A	26	50	20120618	6	36	0.36	-0.00052715517644238	-0.0069578529451297
5	A	26	50	20120618	6	38	0.4	0.00012430230106479	-0.0090880121234542
5	A	26	50	20120618	6	40	0.44	0.00149729153809471	-0.0086109271781876
5	A	26	50	20120618	6	42	0.48	0.00231463626646823	-0.0099218324398293
5	A	26	50	20120618	6	44	0.52	0.00291624271590175	-0.0099822193589427
5	A	26	50	20120618	6	46	0.56	0.00354931541709807	-0.0095725924006013
5	A	26	50	20120618	6	48	0.6	0.00296467953041303	-0.0071333568482202
5	A	26	50	20120618	6	50	0.64	0.00305448209162372	-0.0082391304326397
5	A	26	50	20120618	6	52	0.68	0.00294905247054881	-0.0080423426154355
5	A	26	50	20120618	6	54	0.72	0.00251722235927818	-0.0068001681329251
5	A	26	50	20120618	6	56	0.76	0.00296475024109115	-0.0063417508066819
5	A	26	50	20120618	6	58	0.8	0.00303376386293496	-0.0057687114712083
5	A	26	50	20120618	6	60	0.84	0.00339000425929674	-0.0042345725987459
5	A	26	50	20120618	6	62	0.88	0.00317610445798781	-0.0039194151063711
5	A	26	50	20120618	6	64	0.92	0.00330133306893594	-0.0035246373904347
5	A	26	50	20120618	6	66	0.96	0.00368670626468261	-0.0025192729689436
5	A	26	50	20120618	6	68	1	0.00405179256687704	-0.001255609511353
5	A	26	50	20120618	6	70	1.04	0.00374096256800306	0.000254756431125901
5	A	26	50	20120618	6	72	1.08	0.00449671122466743	0.000213468466172401
5	A	26	50	20120618	6	74	1.12	0.00469563450435083	0.000502731708220199
5	A	26	50	20120618	6	76	1.16	0.00479083936136978	0.0017638990788733
5	A	26	50	20120618	6	78	1.2	0.00560968315611943	0.0027650067175416
5	A	26	50	20120618	6	80	1.24	0.00564213935737589	0.0019442678766183
5	A	26	50	20120618	6	82	1.28	0.00643721022214205	0.0026542030849296
5	A	26	50	20120618	6	84	1.32	0.00766751945286414	0.0031523315280043
5	A	26	50	20120618	6	86	1.36	0.00787692205504473	0.0030473261709981
5	A	26	50	20120618	6	88	1.4	0.00907704489727797	0.0031693233039562
5	A	26	50	20120618	6	90	1.44	0.0106063118040179	0.003029252521671
5	A	26	50	20120618	6	92	1.48	0.0123628852566381	0.002614725313336
5	A	26	50	20120618	6	94	1.52	0.0135543884672087	0.003793359180489
5	A	26	50	20120618	6	96	1.56	0.0135564461479420	0.0025800417257188
5	A	26	50	20120618	6	98	1.6	0.0158341360850932	0.0045437762520232
5	A	26	50	20120618	6	100	1.64	0.0177004786731045	0.00655408578068402
5	A	26	50	20120618	6	102	1.68	0.0177551691399885	0.00666591047548799
5	A	26	50	20120618	6	104	1.72	0.0180050429987904	0.00667423665783646
5	A	26	50	20120618	6	106	1.76	0.0182151060387045	0.00685474263429707
5	A	26	50	20120618	6	108	1.8	0.0178246982426759	0.00781971711644673
5	A	26	50	20120618	6	110	1.84	0.0181449539749430	0.00862490667925167
5	A	26	50	20120618	6	112	1.88	0.0176580048900788	0.00840467827225112
5	A	26	50	20120618	6	114	1.92	0.0170074100828448	0.009871444010602
5	A	26	50	20120618	6	116	1.96	0.0172051242099324	0.00881135659531493
5	A	26	50	20120618	6	118	2	0.016674772910839	0.0100886530716469
5	A	26	50	20120618	6	120	2.04	0.0163899573704449	0.0105569062532164
5	A	26	50	20120618	6	122	2.08	0.0155379007701829	0.0107955760050703
5	A	26	50	20120618	6	124	2.12	0.0154937348806300	0.0110941589144941
5	A	26	50	20120618	6	126	2.16	0.0145744465676128	0.0117284973368288
5	A	26	50	20120618	6	128	2.2	0.0138444012424445	0.0120200233205764
5	A	26	50	20120618	6	130	2.24	0.0133744015071255	0.0117261497423152
5	A	26	50	20120618	6	132	2.28	0.0128435106855581	0.0117753268976264
5	A	26	50	20120618	6	134	2.32	0.0124630752164644	0.0129576964099044
5	A	26	50	20120618	6	136	2.36	0.0121595786220181	0.0124034314665781
5	A	26	50	20120618	6	138	2.4	0.0118670202623700	0.0128316270489935
5	A	26	50	20120618	6	140	2.44	0.0119230648387401	0.0133310275771675
5	A	26	50	20120618	6	142	2.48	0.0118282771747220	0.0140634417100527
5	A	26	50	20120618	6	144	2.52	0.0118043911076536	0.0133811968032927
5	A	26	50	20120618	6	146	2.56	0.0120651430971771	0.0124621694126777
5	A	26	50	20120618	6	148	2.6	0.0117947135735356	0.0116507607750216
5	A	26	50	20120618	6	150	2.64	0.0111894882223066	0.0118049398225157
5	A	26	50	20120618	6	152	2.68	0.0110345377920248	0.0114029969935655
5	A	26	50	20120618	6	154	2.72	0.0107624056259649	0.0110733770461951
5	A	26	50	20120618	6	156	2.76	0.0102753837091023	0.0117344136992670
5	A	26	50	20120618	6	158	2.8	0.0093005967061501	0.0120799364781463
5	A	26	50	20120618	6	160	2.84	0.00774828518941127	0.0123678845015811
5	A	26	50	20120618	6	162	2.88	0.00654127512712927	0.0123878885524209
5	A	26	50	20120618	6	164	2.92	0.00554064902817897	0.0129662304816466
5	A	26	50	20120618	6	166	2.96	0.00463428874844221	0.0131603503849654
5	A	26	50	20120618	6	168	3	0.00356971191220139	0.0135415368014606
5	A	26	50	20120618	6	170	3.04	0.00197810293609812	0.0140355604896705
5	A	26	50	20120618	6	172	3.08	0.00115574482064598	0.0142797739586889
5	A	26	50	20120618	6	174	3.12	0.00115100013414422	0.0150448847091362
5	A	26	50	20120618	6	176	3.16	0.00072247928260955	0.0146539819383606
5	A	26	50	20120618	6	178	3.2	0.00040262660120763	0.0151768166923700
5	A	26	50	20120618	6	180	3.24	0.00081776899244225	0.0137947623464052
5	A	26	50	20120618	6	182	3.28	0.00066301160231176	0.0143027337158740
5	A	26	50	20120618	6	184	3.32	0.00047840016387958	0.0140260286902601
5	A	26	50	20120618	6	186	3.36	0.00026330535211044	0.0132110951960104
5	A	26	50	20120618	6	188	3.4	-0.00032111133147243	0.0121331604055662
5	A	26	50	20120618	6	190	3.44	-0.00099895096298567	0.0120602647674937
5	A	26	50	20120618	6	192	3.48	-0.00134517872732585	0.0119577201420860
5	A	26	50	20120618	6	194	3.52	-0.00160976394271023	0.0110872151259029
5	A	26	50	20120618	6	196	3.56	-0.00221040165585352	0.0100662165734798
5	A	26	50	20120618	6	198	3.6	-0.00289258999407105	0.0089700313570132
5	A	26	50	20120618	6	200	3.64	-0.00381436732295805	0.00696537656128152
5	A	26	50	20120618	6	202	3.68	-0.00432348703383945	0.0054501909789821
5	A	26	50	20120618	6	204	3.72	-0.00492737531685585	0.0044807666738584
5	A	26	50	20120618	6	206	3.76	-0.00553059821239115	0.0027786800413694
5	A	26	50	20120618	6	208	3.8	-0.00604188237712985	0.0022355265740026
5	A	26	50	20120618	6	210	3.84	-0.00646445504642115	0.0008438046641255
5	A	26	50	20120618	6	212	3.88	-0.00694428215178515	0.0011027316110469
5	A	26	50	20120618	6	214	3.92	-0.00737814378083815	0.000305661755410299
5	A	26	50	20120618	6	216	3.96	-0.00740786984281245	-0.0017354451019983
5	A	26	50	20120618	6	218	4	-0.00724872839063855	-0.0014295931348639
5	A	26	50	20120618	6	220	4.04	-0.00762131002471355	-0.0018829122212148
5	A	26	50	20120618	6	222	4.08	-0.00780809935203185	-0.0024156747544320
5	A	26	50	20120618	6	224	4.12	-0.00799095716564665	-0.0030802137073911
5	A	26	50	20120618	6	226	4.16	-0.00795806962925365	-0.0052697769264031
5	A	26	50	20120618	6	228	4.2	-0.00811270681123135	-0.0058106499744004
5	A	26	50	20120618	6	230	4.24	-0.00859238683838485	-0.0067994893104152
5	A	26	50	20120618	6	232	4.28	-0.00850540563323115	-0.0082876733131682
5	A	26	50	20120618	6	234	4.32	-0.00866928470083895	-0.0088939749516288
5	A	26	50	20120618	6	236	4.36	-0.00858859674603775	-0.009671304507255
5	A	26	50	20120618	6	238	4.4	-0.00832668439428625	-0.0092627382090854
5	A	26	50	20120618	6	240	4.44	-0.00846266809937625	-0.0090361034146473
5	A	26	50	20120618	6	242	4.48	-0.00768444758920575	-0.0103934443786095
5	A	26	50	20120618	6	244	4.52	-0.00734441408026875	-0.0106465037534606
5	A	26	50	20120618	6	246	4.56	-0.00717062844665655	-0.0103373354555224
5	A	26	50	20120618	6	248	4.6	-0.00611138955950695	-0.0117086912758878
5	A	26	50	20120618	6	250	4.64	-0.00564696182562355	-0.0121178232594823
5	A	26	50	20120618	6	252	4.68	-0.00455547179818405	-0.0145019044829309
5	A	26	50	20120618	6	254	4.72	-0.00410843889111785	-0.0139308450464446
5	A	26	50	20120618	6	256	4.76	-0.00349672081471345	-0.0148115465424124
5	A	26	50	20120618	6	258	4.8	-0.00265215247526419	-0.0159151988064884
5	A	26	50	20120618	6	260	4.84	-0.00221261490007864	-0.0167443522181077
5	A	26	50	20120618	6	262	4.88	-0.00180836195327429	-0.0165723131382451
5	A	26	50	20120618	6	264	4.92	-0.00151116497314158	-0.0162160020312052
5	A	26	50	20120618	6	266	4.96	-0.00119947230399455	-0.0170806522032401
5	A	26	50	20120618	6	268	5	-0.00122478672676103	-0.0165042187552168
5	A	26	50	20120618	6	270	5.04	-0.00101633164766723	-0.0160431851338832
5	A	26	50	20120618	6	272	5.08	-0.00126226338616392	-0.0152127589300577
5	A	26	50	20120618	6	274	5.12	-0.00117479427733114	-0.0157946371002961
5	A	26	50	20120618	6	276	5.16	-0.0015468738655915	-0.0159834346108729
5	A	26	50	20120618	6	278	5.2	-0.00148379994070966	-0.0159780605993359
5	A	26	50	20120618	6	280	5.24	-0.00114643929540556	-0.0154448313756431
5	A	26	50	20120618	6	282	5.28	-0.00144773749486915	-0.0140585485311269
5	A	26	50	20120618	6	284	5.32	-0.00116708681341621	-0.0139707965795816
5	A	26	50	20120618	6	286	5.36	-0.00098861306184472	-0.0133690487087919
5	A	26	50	20120618	6	288	5.4	-0.00081063428502007	-0.0138444365977836
5	A	26	50	20120618	6	290	5.44	-0.00093565076393385	-0.0130625179191475
5	A	26	50	20120618	6	292	5.48	-0.00040588636346889	-0.0130526184242109
5	A	26	50	20120618	6	294	5.52	-0.000241908300911730	-0.0131669575907288
5	A	26	50	20120618	6	296	5.56	0.000380982062635500	-0.0116327480075883
5	A	26	50	20120618	6	298	5.6	0.0011485464736135	-0.0111529760565532
5	A	26	50	20120618	6	300	5.64	0.00203999599265538	-0.0109510970705245
5	A	26	50	20120618	6	302	5.68	0.00245287564219021	-0.0109218935604615
5	A	26	50	20120618	6	304	5.72	0.00349062555425958	-0.0097220747741441
5	A	26	50	20120618	6	306	5.76	0.00447300900536205	-0.0094988411633236
5	A	26	50	20120618	6	308	5.8	0.0047282745533704	-0.0088200186533845
5	A	26	50	20120618	6	310	5.84	0.00483610833750135	-0.006670767591968
5	A	26	50	20120618	6	312	5.88	0.00537117603882521	-0.0070733234824975
5	A	26	50	20120618	6	314	5.92	0.0064067339198729	-0.0066857582557291
5	A	26	50	20120618	6	316	5.96	0.00725978754069636	-0.0063309320729297
5	A	26	50	20120618	6	318	6	0.00753803405909326	-0.0064362202726484
5	A	26	50	20120618	6	320	6.04	0.00890119451186469	-0.0061646912686727
5	A	26	50	20120618	6	322	6.08	0.00953356010627982	-0.0061657519288445
5	A	26	50	20120618	6	324	6.12	0.0105643803718936	-0.0044740696655338
5	A	26	50	20120618	6	326	6.16	0.0121802607882611	-0.0057195675499158
5	A	26	50	20120618	6	328	6.2	0.0127639774361306	-0.0039513056222026
5	A	26	50	20120618	6	330	6.24	0.0141074308229103	-0.0045243944551509
5	A	26	50	20120618	6	332	6.28	0.0155694589458273	-0.0037031464973452
5	A	26	50	20120618	6	334	6.32	0.0163721029242199	-0.0044937555183221
5	A	26	50	20120618	6	336	6.36	0.0165146273670359	-0.0029408358897514
5	A	26	50	20120618	6	338	6.4	0.0162973263821094	-0.002922246052474
5	A	26	50	20120618	6	340	6.44	0.0167418207758311	-0.0028289008862896
5	A	26	50	20120618	6	342	6.48	0.0167774943129420	-0.0025185870753659
5	A	26	50	20120618	6	344	6.52	0.0164307150053125	-0.00145002144977240
5	A	26	50	20120618	6	346	6.56	0.0163896745277324	-0.000558670925679901
5	A	26	50	20120618	6	348	6.6	0.0163287431363976	-0.000357265701194501
5	A	26	50	20120618	6	350	6.64	0.0165245905015828	-0.000857777094121801
5	A	26	50	20120618	6	352	6.68	0.0162557202191044	-0.000717656814361801
5	A	26	50	20120618	6	354	6.72	0.0164810256527939	-0.00101999446079380
5	A	26	50	20120618	6	356	6.76	0.0166066573146073	-0.00109305980449380
5	A	26	50	20120618	6	358	6.8	0.0168212712937652	-0.0014165540858188
5	A	26	50	20120618	6	360	6.84	0.0166811934404122	-0.0005666824455107
5	A	26	50	20120618	6	362	6.88	0.0167820339384772	-0.00104651803615610
5	A	26	50	20120618	6	364	6.92	0.0171310972010099	-0.000562255957060501
5	A	26	50	20120618	6	366	6.96	0.0172862222866666	-0.0019299560353671
5	A	26	50	20120618	6	368	7	0.0172655889107916	-0.00140809708871580
5	A	26	50	20120618	6	370	7.04	0.0176032536120116	-0.00187384711228000
5	A	26	50	20120618	6	372	7.08	0.0175759875745291	-0.00135070123128690
5	A	26	50	20120618	6	374	7.12	0.0179007970744672	-0.00110254210642950
5	A	26	50	20120618	6	376	7.16	0.0178115036301389	-0.0008087250967109
5	A	26	50	20120618	6	378	7.2	0.0173870062161891	-0.001268012164295
5	A	26	50	20120618	6	380	7.24	0.0173762511220474	-0.0017736005839112
5	A	26	50	20120618	6	382	7.28	0.0173655313832446	-0.0022798607549695
5	A	26	50	20120618	6	384	7.32	0.0177828163080262	-0.0021277408731328
5	A	26	50	20120618	6	386	7.36	0.0182014093803530	-0.0023759494954649
5	A	26	50	20120618	6	388	7.4	0.0181666126556508	-0.0020297570864638
5	A	26	50	20120618	6	390	7.44	0.0186889241506421	-0.0022333614130387
5	A	26	50	20120618	6	392	7.48	0.0190057433439526	-0.0022010819884775
5	A	26	50	20120618	6	394	7.52	0.0189575964432217	-0.0024859682395497
5	A	26	50	20120618	6	396	7.56	0.0202775385295270	-0.0036520721745401
5	A	26	50	20120618	6	398	7.6	0.0209898496166230	-0.0042289581709033
5	A	26	50	20120618	6	400	7.64	0.0217455841311518	-0.0037358431149073
5	A	26	50	20120618	6	402	7.68	0.0219170999519964	-0.0033473869335946
5	A	26	50	20120618	6	404	7.72	0.0227433542258129	-0.0047142950523063
5	A	26	50	20120618	6	406	7.76	0.0236722379778508	-0.0053573096748461
5	A	26	50	20120618	6	408	7.8	0.0238895177495737	-0.0056352874926662
5	A	26	50	20120618	6	410	7.84	0.0241670218058505	-0.0048370700027238
5	A	26	50	20120618	6	412	7.88	0.0240083682573557	-0.0050541305713446
5	A	26	50	20120618	6	414	7.92	0.0244537111792148	-0.0053849080525158
5	A	26	50	20120618	6	416	7.96	0.0243497028427700	-0.0054415402346211
5	A	26	50	20120618	6	418	8	0.0244086543351174	-0.0061420214252679
5	A	26	50	20120618	6	420	8.04	0.0245387690539237	-0.0064621923047214
5	A	26	50	20120618	6	422	8.08	0.0246579094754858	-0.0064991810604452
5	A	26	50	20120618	6	424	8.12	0.0249288940072398	-0.0063056954319092
5	A	26	50	20120618	6	426	8.16	0.0248762428363127	-0.0055767107669127
5	A	26	50	20120618	6	428	8.2	0.0249483040883835	-0.0060527986916178
5	A	26	50	20120618	6	430	8.24	0.0247098464685640	-0.0066180810657017
5	A	26	50	20120618	6	432	8.28	0.0251832827428395	-0.0080836730067959
5	A	26	50	20120618	6	434	8.32	0.0253171521986537	-0.0086659612989674
5	A	26	50	20120618	6	436	8.36	0.0254791786464948	-0.0087334617122994
5	A	26	50	20120618	6	438	8.4	0.0256017485359458	-0.0099261104358555
5	A	26	50	20120618	6	440	8.44	0.0258966049926328	-0.0101135008039378
5	A	26	50	20120618	6	442	8.48	0.0261734797238741	-0.0110488899383626
5	A	26	50	20120618	6	444	8.52	0.0261686148292196	-0.01118895364958
5	A	26	50	20120618	6	446	8.56	0.0263517908408860	-0.0105711898101964
5	A	26	50	20120618	6	448	8.6	0.0263480007485387	-0.0117255840568903
5	A	26	50	20120618	6	450	8.64	0.0269053493845378	-0.012528001761113
5	A	26	50	20120618	6	452	8.68	0.0271175026320973	-0.0126620479936225
5	A	26	50	20120618	6	454	8.72	0.0275002595327535	-0.0125745788847897
5	A	26	50	20120618	6	456	8.76	0.0280768768285398	-0.0143059581227963
5	A	26	50	20120618	6	458	8.8	0.0279105582425370	-0.0158099813174478
5	A	26	50	20120618	6	460	8.84	0.0286687464175965	-0.0163926090208743
5	A	26	50	20120618	6	462	8.88	0.0285129142251586	-0.0164880542941989
5	A	26	50	20120618	6	464	8.92	0.0284977043582953	-0.0184817489348222
5	A	26	50	20120618	6	466	8.96	0.0284652198727676	-0.0177980756723641
5	A	26	50	20120618	6	468	9	0.0281529473760600	-0.0188538002388113
5	A	26	50	20120618	6	470	9.04	0.0280985779356546	-0.020353495939962
5	A	26	50	20120618	6	472	9.08	0.0280685258974541	-0.0204044783388856
5	A	26	50	20120618	6	474	9.12	0.0282224630437184	-0.0221188587298723
5	A	26	50	20120618	6	476	9.16	0.0282566870119279	-0.0221725988452425
5	A	26	50	20120618	6	478	9.2	0.0279660661248601	-0.0214618151087938
5	A	26	50	20120618	6	480	9.24	0.0280159171529338	-0.0231357489918967
5	A	26	50	20120618	6	482	9.28	0.0282045025314763	-0.0237469013828762
5	A	26	50	20120618	6	484	9.32	0.0282028054752015	-0.0242912321830337
5	A	26	50	20120618	6	486	9.36	0.0281003457026075	-0.0229970146414279
5	A	26	50	20120618	6	488	9.4	0.0289492273934219	-0.0234062173357006
5	A	26	50	20120618	6	490	9.44	0.0294632233126665	-0.0245963487591157
5	A	26	50	20120618	6	492	9.48	0.0297318531788391	-0.0245442349893422
5	A	26	50	20120618	6	494	9.52	0.0300219083804820	-0.0251403260058825
5	A	26	50	20120618	6	496	9.56	0.0305799570521944	-0.0252663324342899
5	A	26	50	20120618	6	498	9.6	0.0310075445227779	-0.0251623170267774
5	A	26	50	20120618	6	500	9.64	0.0315710379167054	-0.0256733430975409
5	A	26	50	20120618	6	502	9.68	0.0323622196941750	-0.0277035173770056
5	A	26	50	20120618	6	504	9.72	0.0320749222089790	-0.0262875360476795
5	A	26	50	20120618	6	506	9.76	0.0324789630237490	-0.0272265738530952
5	A	26	50	20120618	6	508	9.8	0.0331319054254966	-0.0284012196380023
5	A	26	50	20120618	6	510	9.84	0.0334369512909004	-0.0289773702433131
5	A	26	50	20120618	6	512	9.88	0.0339146019215920	-0.0290054423825262
5	A	26	50	20120618	6	514	9.92	0.0340816912539864	-0.0301377324712403
5	A	26	50	20120618	6	516	9.96	0.0340685390678563	-0.0300637691019282
5	A	26	50	20120618	6	518	10	0.0341965961059292	-0.0307125395736668
5	A	26	50	20120618	6	520	10.04	0.0343478462464250	-0.0300706987483838
5	A	26	50	20120618	6	522	10.08	0.0345607560982402	-0.0311413291257783
5	A	26	50	20120618	6	524	10.12	0.0344917424763964	-0.0330031412806425
5	A	26	50	20120618	6	526	10.16	0.0347371792401463	-0.0339088743566644
5	A	26	50	20120618	6	528	10.2	0.0348570338395575	-0.0351531701595183
5	A	26	50	20120618	6	530	10.24	0.0350246181466987	-0.0345747568125077
5	A	26	50	20120618	6	532	10.28	0.0347825754954985	-0.0346356387063679
5	A	26	50	20120618	6	534	10.32	0.0351656152388672	-0.0369868394644913
5	A	26	50	20120618	6	536	10.36	0.0348123446909865	-0.0374839355316654
5	A	26	50	20120618	6	538	10.4	0.0351585441710554	-0.0373248365058985
5	A	26	50	20120618	6	540	10.44	0.0348006067184188	-0.0379200789943013
5	A	26	50	20120618	6	542	10.48	0.0351576249322399	-0.0405421016496191
5	A	26	50	20120618	6	544	10.52	0.0349247039585169	-0.0396256912612014
5	A	26	50	20120618	6	546	10.56	0.0345973842295057	-0.0412133581169995
5	A	26	50	20120618	6	548	10.6	0.0345946265130590	-0.0428906861126521
5	A	26	50	20120618	6	550	10.64	0.0344866513075719	-0.0423400620621422
5	A	26	50	20120618	6	552	10.68	0.0343884341756650	-0.0438188344736376
5	A	26	50	20120618	6	554	10.72	0.0343925353949959	-0.0444115313776281
5	A	26	50	20120618	6	556	10.76	0.0339322795911216	-0.0459615801526672
5	A	26	50	20120618	6	558	10.8	0.0338788930291421	-0.0453983696014521
5	A	26	50	20120618	6	560	10.84	0.0341400982741124	-0.0477728341726765
5	A	26	50	20120618	6	562	10.88	0.0340908129314636	-0.0488689203941938
5	A	26	50	20120618	6	564	10.92	0.0339396335016460	-0.0493037910646235
5	A	26	50	20120618	6	566	10.96	0.0342776305430531	-0.048928034521101
5	A	26	50	20120618	6	568	11	0.0346120920505543	-0.0501004175643083
5	A	26	50	20120618	6	570	11.04	0.0346993490273529	-0.0513466225554715
5	A	26	50	20120618	6	572	11.08	0.0353448668078980	-0.0517759070823298
5	A	26	50	20120618	6	574	11.12	0.0356981373557788	-0.0519234095568853
5	A	26	50	20120618	6	576	11.16	0.0357617062554074	-0.0527953429287665
5	A	26	50	20120618	6	578	11.2	0.0357979808332824	-0.0527478960637488
5	A	26	50	20120618	6	580	11.24	0.0363077341118398	-0.0547005714399955
5	A	26	50	20120618	6	582	11.28	0.0367322810232642	-0.0534422042121959
5	A	26	50	20120618	6	584	11.32	0.0377220890955691	-0.0542652765054971
5	A	26	50	20120618	6	586	11.36	0.0382581467463865	-0.0556118199489106
5	A	26	50	20120618	6	588	11.4	0.0386722991881276	-0.0553884449167338
5	A	26	50	20120618	6	590	11.44	0.0386953508691943	-0.0551398261724686
5	A	26	50	20120618	6	592	11.48	0.0387867090653236	-0.0551955461868261
5	A	26	50	20120618	6	594	11.52	0.0394013262795309	-0.0564382156440833
5	A	26	50	20120618	6	596	11.56	0.0401130292547952	-0.0577724554295042
5	A	26	50	20120618	6	598	11.6	0.0403818712530023	-0.0574033456897248
5	A	26	50	20120618	6	600	11.64	0.0408362580705928	-0.0575417971974812
5	A	26	50	20120618	6	602	11.68	0.0413227475360491	-0.0577189981568465
5	A	26	50	20120618	6	604	11.72	0.0415606182572403	-0.0584477424055374
5	A	26	50	20120618	6	606	11.76	0.0420301371599480	-0.0576413578322722
5	A	26	50	20120618	6	608	11.8	0.0415908824274751	-0.0573423930851865
5	A	26	50	20120618	6	610	11.84	0.0416485823408199	-0.057187112436038
5	A	26	50	20120618	6	612	11.88	0.0419367990648314	-0.0584859261717214
5	A	26	50	20120618	6	614	11.92	0.0415857912586505	-0.0588325499158591
5	A	26	50	20120618	6	616	11.96	0.0418479864531145	-0.0589789210195647
5	A	26	50	20120618	6	618	12	0.0420545323438991	-0.0591605767516515
5	A	26	50	20120618	6	620	12.04	0.0418244397973010	-0.0597176354738703
5	A	26	50	20120618	6	622	12.08	0.0419252732242982	-0.0600645420607204
5	A	26	50	20120618	6	624	12.12	0.0419754070950843	-0.0603153528360073
5	A	26	50	20120618	6	626	12.16	0.0418740786933403	-0.0608883214608027
5	A	26	50	20120618	6	628	12.2	0.0416852811827635	-0.061125060811144
5	A	26	50	20120618	6	630	12.24	0.0420239146202737	-0.0633096672116198
5	A	26	50	20120618	6	632	12.28	0.0419440115539996	-0.0632417849606259
5	A	26	50	20120618	6	634	12.32	0.041530071244293	-0.0624717456759138
5	A	26	50	20120618	6	636	12.36	0.0419139595157992	-0.0647922579997337
5	A	26	50	20120618	6	638	12.4	0.0412081255268188	-0.0663944205445461
5	A	26	50	20120618	6	640	12.44	0.0408845534637478	-0.0654662721835607
5	A	26	50	20120618	6	642	12.48	0.0407666080526459	-0.0674519694464887
5	A	26	50	20120618	6	644	12.52	0.0400587234540000	-0.0685019523058726
5	A	26	50	20120618	6	646	12.56	0.0396893308715082	-0.0696856490575789
5	A	26	50	20120618	6	648	12.6	0.0393648395696217	-0.0700155143710025
5	A	26	50	20120618	6	650	12.64	0.0392702993929770	-0.0704610623538281
5	A	26	50	20120618	6	652	12.68	0.0384014772909331	-0.0710338895572673
5	A	26	50	20120618	6	654	12.72	0.0384149123197757	-0.0720921455659911
5	A	26	50	20120618	6	656	12.76	0.0377344634642399	-0.0729167027835327
5	A	26	50	20120618	6	658	12.8	0.0372763996913872	-0.0732320724079419
5	A	26	50	20120618	6	660	12.84	0.0367783136747193	-0.0743163499462134
5	A	26	50	20120618	6	662	12.88	0.0365413621923438	-0.0740488514508905
5	A	26	50	20120618	6	664	12.92	0.0350191734244834	-0.0770843901518462
5	A	26	50	20120618	6	666	12.96	0.0346410834285831	-0.078458510759726
5	A	26	50	20120618	6	668	13	0.0347468666030485	-0.0780762488338166
5	A	26	50	20120618	6	670	13.04	0.0331102679579923	-0.0793474146943557
5	A	26	50	20120618	6	672	13.08	0.0322693058631272	-0.081111575402738
5	A	26	50	20120618	6	674	13.12	0.0321211669924686	-0.0812049842085327
5	A	26	50	20120618	6	676	13.16	0.0312125347786439	-0.0814913624549133
5	A	26	50	20120618	6	678	13.2	0.0311415412578126	-0.0826384310753541
5	A	26	50	20120618	6	680	13.24	0.0308984379464408	-0.0823206572878889
5	A	26	50	20120618	6	682	13.28	0.0293130338323424	-0.082330344650791
5	A	26	50	20120618	6	684	13.32	0.0280555858433583	-0.0841881262970024
5	A	26	50	20120618	6	686	13.36	0.0273261344878864	-0.0836733525602987
5	A	26	50	20120618	6	688	13.4	0.0268778994992922	-0.0833351433868572
5	A	26	50	20120618	6	690	13.44	0.0257537411385617	-0.0852644135286464
5	A	26	50	20120618	6	692	13.48	0.0251251939207651	-0.0847458921260024
5	A	26	50	20120618	6	694	13.52	0.0249600137766798	-0.0851353665410804
5	A	26	50	20120618	6	696	13.56	0.0244327242499491	-0.0859206086215874
5	A	26	50	20120618	6	698	13.6	0.0241492451413714	-0.0871565605644234
5	A	26	50	20120618	6	700	13.64	0.0238662610075406	-0.0857209923772584
5	A	26	50	20120618	6	702	13.68	0.0243710645386297	-0.0866939005974934
5	A	26	50	20120618	6	704	13.72	0.0244325828285928	-0.0862723235345494
5	A	26	50	20120618	6	706	13.76	0.0241113442178998	-0.0871873904200834
5	A	26	50	20120618	6	708	13.8	0.0238667559822874	-0.0878627481067944
5	A	26	50	20120618	6	710	13.84	0.0236351785114488	-0.0887684811828164
5	A	26	50	20120618	6	712	13.88	0.0236800797920542	-0.0880542326231404
5	A	26	50	20120618	6	714	13.92	0.0235328601602110	-0.0884941944623944
5	A	26	50	20120618	6	716	13.96	0.0236460679558790	-0.0908378998886374
5	A	26	50	20120618	6	718	14	0.0232531287175737	-0.0928730239155704
5	A	26	50	20120618	6	720	14.04	0.0228759579604888	-0.0922087678053234
5	A	26	50	20120618	6	722	14.08	0.0225456683829965	-0.0945265931233744
5	A	26	50	20120618	6	724	14.12	0.0225563456953925	-0.0952630448359804
5	A	26	50	20120618	6	726	14.16	0.0224405216046342	-0.0978135789957204
5	A	26	50	20120618	6	728	14.2	0.0220146311903254	-0.0983403028370264
5	A	26	50	20120618	6	730	14.24	0.0213985290518776	-0.100740293963051
5	A	26	50	20120618	6	732	14.28	0.0216240254043981	-0.100357537062395
5	A	26	50	20120618	6	734	14.32	0.0211546479230464	-0.101160103259042
5	A	26	50	20120618	6	736	14.36	0.0214893215625820	-0.103094818123046
5	A	26	50	20120618	6	738	14.4	0.0213334752280084	-0.102983378094331
5	A	26	50	20120618	6	740	14.44	0.0217282529439448	-0.103750376819884
5	A	26	50	20120618	6	742	14.48	0.0219762352921071	-0.104789187392125
5	A	26	50	20120618	6	744	14.52	0.0220737453172326	-0.106147468808107
5	A	26	50	20120618	6	746	14.56	0.0223134545160549	-0.107284496512255
5	A	26	50	20120618	6	748	14.6	0.0224413701327716	-0.108663001182178
5	A	26	50	20120618	6	750	14.64	0.0228634421704618	-0.109534227447278
5	A	26	50	20120618	6	752	14.68	0.0234159046986029	-0.108804139695703
5	A	26	50	20120618	6	754	14.72	0.0232936459361356	-0.109219564929650
5	A	26	50	20120618	6	756	14.76	0.0240276934856855	-0.111021060876079
5	A	26	50	20120618	6	758	14.8	0.0246046926191337	-0.112102934251294
5	A	26	50	20120618	6	760	14.84	0.0256607565968357	-0.113992677124015
5	A	26	50	20120618	6	762	14.88	0.0261365687498962	-0.115468479687030
5	A	26	50	20120618	6	764	14.92	0.0257590444394206	-0.113932573047614
5	A	26	50	20120618	6	766	14.96	0.0260529887283599	-0.114151988281816
5	A	26	50	20120618	6	768	15	0.0263471451493335	-0.116376546215429
5	A	26	50	20120618	6	770	15.04	0.0270594138100227	-0.117787012111862
5	A	26	50	20120618	6	772	15.08	0.0274275336003085	-0.117622539074558
5	A	26	50	20120618	6	774	15.12	0.0281802487688816	-0.118121402908685
5	A	26	50	20120618	6	776	15.16	0.0290551519892437	-0.120354941098419
5	A	26	50	20120618	6	778	15.2	0.0294473134100897	-0.119580942015732
5	A	26	50	20120618	6	780	15.24	0.0301069026155805	-0.120897009156877
5	A	26	50	20120618	6	782	15.28	0.0308171206666042	-0.120810459286860
5	A	26	50	20120618	6	784	15.32	0.0317546028371015	-0.122394519898074
5	A	26	50	20120618	6	786	15.36	0.0319374606507163	-0.122022157467101
5	A	26	50	20120618	6	788	15.4	0.0316907510947603	-0.122462614281102
5	A	26	50	20120618	6	790	15.44	0.0317396828840183	-0.121768801107402
5	A	26	50	20120618	6	792	15.48	0.0319023174436912	-0.123144830903591
5	A	26	50	20120618	6	794	15.52	0.0316105651857738	-0.122827057116125
5	A	26	50	20120618	6	796	15.56	0.0310578905255984	-0.124829300677733
5	A	26	50	20120618	6	798	15.6	0.0308699415431590	-0.124802289198692
5	A	26	50	20120618	6	800	15.64	0.0306338385889207	-0.123984803048962
5	A	26	50	20120618	6	802	15.68	0.0302229388383733	-0.125293728411617
5	A	26	50	20120618	6	804	15.72	0.0296404242720317	-0.124988116860788
5	A	26	50	20120618	6	806	15.76	0.0290601017367120	-0.125960176552885
5	A	26	50	20120618	6	808	15.8	0.0286424137610650	-0.127811877080778
5	A	26	50	20120618	6	810	15.84	0.0279449236321027	-0.128950601841201
5	A	26	50	20120618	6	812	15.88	0.0273928146573523	-0.129265122937473
5	A	26	50	20120618	6	814	15.92	0.0271055878828343	-0.130207130591369
5	A	26	50	20120618	6	816	15.96	0.0265136687963030	-0.129623838207569
5	A	26	50	20120618	6	818	16	0.0262052995290276	-0.130800534602141
5	A	26	50	20120618	6	820	16.04	0.0249880859158930	-0.133341452109657
5	A	26	50	20120618	6	822	16.08	0.0241097178723031	-0.133655548941860
5	A	26	50	20120618	6	824	16.12	0.0236555431867470	-0.133660003714581
5	A	26	50	20120618	6	826	16.16	0.0235289003622364	-0.134283035499485
5	A	26	50	20120618	6	828	16.2	0.0231677809290845	-0.134376868569348
5	A	26	50	20120618	6	830	16.24	0.0224846450677802	-0.135576192380919
5	A	26	50	20120618	6	832	16.28	0.0222269046460377	-0.135362999686391
5	A	26	50	20120618	6	834	16.32	0.0217619112267294	-0.134828144117102
5	A	26	50	20120618	6	836	16.36	0.0205508494425912	-0.136705300489118
5	A	26	50	20120618	6	838	16.4	0.0209406774110594	-0.136625185290809
5	A	26	50	20120618	6	840	16.44	0.0203151000417435	-0.136170303498472
5	A	26	50	20120618	6	842	16.48	0.0205174740025192	-0.134081368645491
5	A	26	50	20120618	6	844	16.52	0.0202774819609845	-0.134618345535124
5	A	26	50	20120618	6	846	16.56	0.0202450964704061	-0.135052367677416
5	A	26	50	20120618	6	848	16.6	0.0204802801858288	-0.134981232735229
5	A	26	50	20120618	6	850	16.64	0.0199737088877868	-0.133990151870718
5	A	26	50	20120618	6	852	16.68	0.0197454548188197	-0.133744644396290
5	A	26	50	20120618	6	854	16.72	0.0197139178563788	-0.133722441243360
5	A	26	50	20120618	6	856	16.76	0.0192987754651441	-0.133413506290660
5	A	26	50	20120618	6	858	16.8	0.0190302163096496	-0.131536703472035
5	A	26	50	20120618	6	860	16.84	0.0191756681745395	-0.131750461851987
5	A	26	50	20120618	6	862	16.88	0.0189559700976250	-0.130783634750071
5	A	26	50	20120618	6	864	16.92	0.0191652029941781	-0.132008414405764
5	A	26	50	20120618	6	866	16.96	0.0192447525070615	-0.130452425933763
5	A	26	50	20120618	6	868	17	0.0195193220701963	-0.129016787035920
5	A	26	50	20120618	6	870	17.04	0.0195976695015517	-0.128659839532777
5	A	26	50	20120618	6	872	17.08	0.0198140441765947	-0.129785553528426
5	A	26	50	20120618	6	874	17.12	0.0206332980932776	-0.129110549395105
5	A	26	50	20120618	6	876	17.16	0.0205108979094542	-0.129389927284352
5	A	26	50	20120618	6	878	17.2	0.0206545112967132	-0.129524913968881
5	A	26	50	20120618	6	880	17.24	0.0211798916351347	-0.129839576486509
5	A	26	50	20120618	6	882	17.28	0.0212790987165353	-0.130151905551759
5	A	26	50	20120618	6	884	17.32	0.0214415211441738	-0.130426475114894
5	A	26	50	20120618	6	886	17.36	0.0217394959417658	-0.128611049164875
5	A	26	50	20120618	6	888	17.4	0.0224775739999683	-0.129400321754036
5	A	26	50	20120618	6	890	17.44	0.0229849938261477	-0.128291861163848
5	A	26	50	20120618	6	892	17.48	0.0240533614618424	-0.128790442155262
5	A	26	50	20120618	6	894	17.52	0.0239062832513557	-0.126418806011163
5	A	26	50	20120618	6	896	17.56	0.0243024044701765	-0.126650595614035
5	A	26	50	20120618	6	898	17.6	0.0252714236031144	-0.126424038601343
5	A	26	50	20120618	6	900	17.64	0.0261678228696247	-0.125869879016927
5	A	26	50	20120618	6	902	17.68	0.0267683686588863	-0.123997955235092
5	A	26	50	20120618	6	904	17.72	0.0272995472729137	-0.123711435567355
5	A	26	50	20120618	6	906	17.76	0.0282661622427958	-0.123279393324051
5	A	26	50	20120618	6	908	17.8	0.0286376054349530	-0.122944719684515
5	A	26	50	20120618	6	910	17.84	0.0293377825696840	-0.122330809577089
5	A	26	50	20120618	6	912	17.88	0.0291445302863857	-0.121292281847560
5	A	26	50	20120618	6	914	17.92	0.0297868660864155	-0.121648380822566
5	A	26	50	20120618	6	916	17.96	0.0308177570627073	-0.121184589484785
5	A	26	50	20120618	6	918	18	0.0308640018461969	-0.120274260214686
5	A	26	50	20120618	6	920	18.04	0.0311090850565562	-0.119026499588604
5	A	26	50	20120618	6	922	18.08	0.0315370967912085	-0.118220892832798
5	A	26	50	20120618	6	924	18.12	0.0326203136693081	-0.117552040528474
5	A	26	50	20120618	6	926	18.16	0.0331280870488782	-0.118212407551424
5	A	26	50	20120618	6	928	18.2	0.0338250114924157	-0.116685339746773
5	A	26	50	20120618	6	930	18.24	0.0347339972596310	-0.114814688757144
5	A	26	50	20120618	6	932	18.28	0.0355560088927604	-0.115015153529611
5	A	26	50	20120618	6	934	18.32	0.0357510996536897	-0.114685712480256
5	A	26	50	20120618	6	936	18.36	0.0356954503500103	-0.114437305868025
5	A	26	50	20120618	6	938	18.4	0.0359806972255410	-0.113526976597926
5	A	26	50	20120618	6	940	18.44	0.0367387864056510	-0.113700854155419
5	A	26	50	20120618	6	942	18.48	0.0373444233637373	-0.112478620084138
5	A	26	50	20120618	6	944	18.52	0.0375690711881203	-0.113364129906218
5	A	26	50	20120618	6	946	18.56	0.0377532017939413	-0.111094034295897
5	A	26	50	20120618	6	948	18.6	0.0378163464295012	-0.111211908996321
5	A	26	50	20120618	6	950	18.64	0.0379806073347708	-0.111435142607142
5	A	26	50	20120618	6	952	18.68	0.0381824156101215	-0.111305459223472
5	A	26	50	20120618	6	954	18.72	0.0384506919229037	-0.111884296834551
5	A	26	50	20120618	6	956	18.76	0.0387251907753603	-0.112831678499985
5	A	26	50	20120618	6	958	18.8	0.0392579250243063	-0.111362734872748
5	A	26	50	20120618	6	960	18.84	0.0400669966033399	-0.111359765024267
5	A	26	50	20120618	6	962	18.88	0.0402435611666022	-0.110314873333708
5	A	26	50	20120618	6	964	18.92	0.0403103827574243	-0.110567664007982
5	A	26	50	20120618	6	966	18.96	0.0407316769776552	-0.111052880681232
5	A	26	50	20120618	6	968	19	0.0410124690804645	-0.109215039446250
5	A	26	50	20120618	6	970	19.04	0.0413450921103346	-0.108842818436633
5	A	26	50	20120618	6	972	19.08	0.0413255759631738	-0.108604947715442
5	A	26	50	20120618	6	974	19.12	0.0414290256852615	-0.107889143520847
5	A	26	50	20120618	6	976	19.16	0.0418832003708176	-0.107662657218833
5	A	26	50	20120618	6	978	19.2	0.0419555373945329	-0.107233938377400
5	A	26	50	20120618	6	980	19.24	0.0423819227835885	-0.108044989855421
5	A	26	50	20120618	6	982	19.28	0.0417969333435128	-0.106535529009622
5	A	26	50	20120618	6	984	19.32	0.041770841103287	-0.106341003934117
5	A	26	50	20120618	6	986	19.36	0.0420059541080316	-0.105671727365724
5	A	26	50	20120618	6	988	19.4	0.0419697502408348	-0.105720659154982
5	A	26	50	20120618	6	990	19.44	0.041931142210582	-0.105128527936417
5	A	26	50	20120618	6	992	19.48	0.0418303087835847	-0.104387904293802
5	A	26	50	20120618	6	994	19.52	0.0413533652596745	-0.104072888222783
5	A	26	50	20120618	6	996	19.56	0.0417262226653941	-0.102785034642208
5	A	26	50	20120618	6	998	19.6	0.0412577644228580	-0.101549365542085
5	A	26	50	20120618	6	1000	19.64	0.0415693156706489	-0.101655007295194
5	A	26	50	20120618	6	1002	19.68	0.0412507640657243	-0.100495705727439
5	A	26	50	20120618	6	1004	19.72	0.0413460113491502	-0.0987260295861634
5	A	26	50	20120618	6	1006	19.76	0.0414502388886969	-0.0987405959858564
5	A	26	50	20120618	6	1008	19.8	0.0418325008146065	-0.0982070132087724
5	A	26	50	20120618	6	1010	19.84	0.0418088834481149	-0.0972463379358524
5	A	26	50	20120618	6	1012	19.88	0.04202292467078	-0.0972953404357884
5	A	26	50	20120618	6	1014	19.92	0.0420562294001739	-0.0959256038899524
5	A	26	50	20120618	6	1016	19.96	0.0426379661490561	-0.0950567817879084
5	A	26	50	20120618	6	1018	20	0.0429432948571724	-0.0942791057499594
5	A	26	50	20120618	6	1020	20.04	0.0428843928622996	-0.0934979648887824
5	A	26	50	20120618	6	1022	20.08	0.0434934946436136	-0.0941856969441644
5	A	26	50	20120618	6	1024	20.12	0.0433752663897993	-0.0928048588218634
5	A	26	50	20120618	6	1026	20.16	0.0436792515950314	-0.0917315414387004
5	A	26	50	20120618	6	1028	20.2	0.0442063289897279	-0.0917446936248304
5	A	26	50	20120618	6	1030	20.24	0.0446578873801936	-0.0911870692171874
5	A	26	50	20120618	6	1032	20.28	0.0450332196596473	-0.0901074585836714
5	A	26	50	20120618	6	1034	20.32	0.0454449679383323	-0.0885077709125934
5	A	26	50	20120618	6	1036	20.36	0.0451677113694290	-0.0892587890248914
5	A	26	50	20120618	6	1038	20.4	0.0451874396486242	-0.0869145179132234
5	A	26	50	20120618	6	1040	20.44	0.0455781161452298	-0.0870721320147504
5	A	26	50	20120618	6	1042	20.48	0.0459948848820611	-0.0867868851392194
5	A	26	50	20120618	6	1044	20.52	0.0464624238857817	-0.0858093807249074
5	A	26	50	20120618	6	1046	20.56	0.0465020218655280	-0.0845773178693674
5	A	26	50	20120618	6	1048	20.6	0.047230836824897	-0.0840542709833244
5	A	26	50	20120618	6	1050	20.64	0.0471345995919775	-0.0838672412397001
5	A	26	50	20120618	6	1052	20.68	0.047453716882327	-0.0828479468146197
5	A	26	50	20120618	6	1054	20.72	0.0482231904816143	-0.0824784128107716
5	A	26	50	20120618	6	1056	20.76	0.0487696426021153	-0.0806214089820195
5	A	26	50	20120618	6	1058	20.8	0.0488171601778110	-0.08042030781345
5	A	26	50	20120618	6	1060	20.84	0.0495591273233099	-0.0801860433368429
5	A	26	50	20120618	6	1062	20.88	0.0499368637658198	-0.07914617210443
5	A	26	50	20120618	6	1064	20.92	0.0503515111823076	-0.0784588643131166
5	A	26	50	20120618	6	1066	20.96	0.0510995594461249	-0.0779649502264579
5	A	26	50	20120618	6	1068	21	0.0520851955884209	-0.075987101848801
5	A	26	50	20120618	6	1070	21.04	0.0525308142819246	-0.0759217651822193
5	A	26	50	20120618	6	1072	21.08	0.053063831373583	-0.0745484223917988
5	A	26	50	20120618	6	1074	21.12	0.0537668369354387	-0.0741390075654918
5	A	26	50	20120618	6	1076	21.16	0.0539752213038544	-0.0725055201902728
5	A	26	50	20120618	6	1078	21.2	0.0544641856430449	-0.0724773066297034
5	A	26	50	20120618	6	1080	21.24	0.0555831821242726	-0.0718480523051255
5	A	26	50	20120618	6	1082	21.28	0.0556834498658448	-0.0709771795934162
5	A	26	50	20120618	6	1084	21.32	0.0565927891864507	-0.0697657642558874
5	A	26	50	20120618	6	1086	21.36	0.0571403726778016	-0.0690559704689323
5	A	26	50	20120618	6	1088	21.4	0.0576894410933929	-0.0698941041366727
5	A	26	50	20120618	6	1090	21.44	0.0580206499097007	-0.0696317675208525
5	A	26	50	20120618	6	1092	21.48	0.0582137607716428	-0.0699612085702073
5	A	26	50	20120618	6	1094	21.52	0.0590193675274486	-0.0676162303517584
5	A	26	50	20120618	6	1096	21.56	0.0596071146839709	-0.0674762232090834
5	A	26	50	20120618	6	1098	21.6	0.0594771484575888	-0.0664493627414443
5	A	26	50	20120618	6	1100	21.64	0.0602437936297512	-0.0672375039597549
5	A	26	50	20120618	6	1102	21.68	0.0603880434131133	-0.0664256039535965
5	A	26	50	20120618	6	1104	21.72	0.0607259697438422	-0.0655832276451689
5	A	26	50	20120618	6	1106	21.76	0.0611046254251677	-0.0664903749347531
5	A	26	50	20120618	6	1108	21.8	0.0611325561430246	-0.0661052138710408
5	A	26	50	20120618	6	1110	21.84	0.0617743262576294	-0.0647327196087577
5	A	26	50	20120618	6	1112	21.88	0.061936748685268	-0.064611309374428
5	A	26	50	20120618	6	1114	21.92	0.0623200005606712	-0.0651579029162852
5	A	26	50	20120618	6	1116	21.96	0.0622241875918203	-0.0627833676343827
5	A	26	50	20120618	6	1118	22	0.0628986967503943	-0.0636889592890483
5	A	26	50	20120618	6	1120	22.04	0.0627998432223844	-0.0616256217015459
5	A	26	50	20120618	6	1122	22.08	0.063167397327245	-0.060602438189169
5	A	26	50	20120618	6	1124	22.12	0.0634740695382457	-0.0606408340873874
5	A	26	50	20120618	6	1126	22.16	0.063822885313405	-0.0592817041432688
5	A	26	50	20120618	6	1128	22.2	0.0635152231529107	-0.0583683343140101
5	A	26	50	20120618	6	1130	22.24	0.063701899343144	-0.0572238112779816
5	A	26	50	20120618	6	1132	22.28	0.0637323756454131	-0.0577380900399385
5	A	26	50	20120618	6	1134	22.32	0.0638003286070851	-0.0572269225478188
5	A	26	50	20120618	6	1136	22.36	0.0633054245709326	-0.0567505447093334
5	A	26	50	20120618	6	1138	22.4	0.063378963676176	-0.055387384256562
5	A	26	50	20120618	6	1140	22.44	0.0627816705781079	-0.0559910413156609
5	A	26	50	20120618	6	1142	22.48	0.0625349610221518	-0.0555002384988394
5	A	26	50	20120618	6	1144	22.52	0.0627023331972587	-0.0561260987108676
5	A	26	50	20120618	6	1146	22.56	0.0626288648026934	-0.0555945665434496
5	A	26	50	20120618	6	1148	22.6	0.062484402887297	-0.0544201328905769
5	A	26	50	20120618	6	1150	22.64	0.0623149093918465	-0.0548860455487007
5	A	26	50	20120618	6	1152	22.68	0.0624746448137167	-0.0532297893351275
5	A	26	50	20120618	6	1154	22.72	0.0618902069169304	-0.0517562636559484
5	A	26	50	20120618	6	1156	22.76	0.06170852997164	-0.0521072219646548
5	A	26	50	20120618	6	1158	22.8	0.0615122159159793	-0.0518936969299399
5	A	26	50	20120618	6	1160	22.84	0.0610003837434852	-0.0509160793785426
5	A	26	50	20120618	6	1162	22.88	0.060522832107743	-0.0491897205986825
5	A	26	50	20120618	6	1164	22.92	0.0605917184503663	-0.0498169101714594
5	A	26	50	20120618	6	1166	22.96	0.0605308506986417	-0.0486022987112796
5	A	26	50	20120618	6	1168	23	0.0606499769780682	-0.0472112287538548
5	A	26	50	20120618	6	1170	23.04	0.0602675099911922	-0.0469968976174093
5	A	26	50	20120618	6	1172	23.08	0.0596630256171593	-0.0451747329397662
5	A	26	50	20120618	6	1174	23.12	0.0597283410705375	-0.0449163773351241
5	A	26	50	20120618	6	1176	23.16	0.0596691915882912	-0.0447229482751305
5	A	26	50	20120618	6	1178	23.2	0.0598608740945352	-0.0432883134689168
5	A	26	50	20120618	6	1180	23.24	0.0596005739462449	-0.0422414560215057
5	A	26	50	20120618	6	1182	23.28	0.0593747664667408	-0.0419285895551019
5	A	26	50	20120618	6	1184	23.32	0.0595703027049423	-0.04216905535818
5	A	26	50	20120618	6	1186	23.36	0.0593228789711372	-0.0408138922831038
5	A	26	50	20120618	6	1188	23.4	0.059620040595931	-0.0406127557591953
5	A	26	50	20120618	6	1190	23.44	0.0596844226683580	-0.0380095774995961
5	A	26	50	20120618	6	1192	23.48	0.0600244045585	-0.0376193910279899
5	A	26	50	20120618	6	1194	23.52	0.060260290713799	-0.0369602307534725
5	A	26	50	20120618	6	1196	23.56	0.0604244657763053	-0.0365690744142052
5	A	26	50	20120618	6	1198	23.6	0.0610926845129539	-0.0367441512247999
5	A	26	50	20120618	6	1200	23.64	0.0612166594235789	-0.0346336305231093
5	A	26	50	20120618	6	1202	23.68	0.0617596467208521	-0.035371213606565
5	A	26	50	20120618	6	1204	23.72	0.0621904303140866	-0.0339912098702657
5	A	26	50	20120618	6	1206	23.76	0.0623784429361362	-0.0324417338517195
5	A	26	50	20120618	6	1208	23.8	0.0626034301717742	-0.0324382124599491
5	A	26	50	20120618	6	1210	23.84	0.0629207584819673	-0.0327519062412869
5	A	26	50	20120618	6	1212	23.88	0.0634293733186068	-0.0307759034123289
5	A	26	50	20120618	6	1214	23.92	0.0643005712994355	-0.0301224943201057
5	A	26	50	20120618	6	1216	23.96	0.0643665019357134	-0.0294200261594037
5	A	26	50	20120618	6	1218	24	0.0648591361590982	-0.0278260024136427
5	A	26	50	20120618	6	1220	24.04	0.0658101382112516	-0.0263255783925074
5	A	26	50	20120618	6	1222	24.08	0.0663331143866173	-0.0261727019064148
5	A	26	50	20120618	6	1224	24.12	0.066814512683249	-0.0247324668144941
5	A	26	50	20120618	6	1226	24.16	0.0669709247032475	-0.0250427452700787
5	A	26	50	20120618	6	1228	24.2	0.067583774150502	-0.0245670745383745
5	A	26	50	20120618	6	1230	24.24	0.0681312162204965	-0.0233211523899238
5	A	26	50	20120618	6	1232	24.28	0.0683918557800419	-0.0226372387111602
5	A	26	50	20120618	6	1234	24.32	0.0689810171501266	-0.0214599059204846
5	A	26	50	20120618	6	1236	24.36	0.06906056666301	-0.020465501654102
5	A	26	50	20120618	6	1238	24.4	0.0700333334618884	-0.0204889068885592
5	A	26	50	20120618	6	1240	24.44	0.0703917658892718	-0.0196052355441104
5	A	26	50	20120618	6	1242	24.48	0.0709742097449352	-0.0196403787511354
5	A	26	50	20120618	6	1244	24.52	0.071565916699432	-0.018764132027889
5	A	26	50	20120618	6	1246	24.56	0.071719641713662	-0.0192281354977036
5	A	26	50	20120618	6	1248	24.6	0.0725114598872347	-0.0180479742799033
5	A	26	50	20120618	6	1250	24.64	0.0736066975806145	-0.017712310690874
5	A	26	50	20120618	6	1252	24.68	0.0741007530886297	-0.0172051029967289
5	A	26	50	20120618	6	1254	24.72	0.0742341841382395	-0.0177140077471489
5	A	26	50	20120618	6	1256	24.76	0.0755841924048808	-0.0159436952097702
5	A	26	50	20120618	6	1258	24.8	0.076135523562172	-0.0150149104526817
5	A	26	50	20120618	6	1260	24.84	0.0761980318016289	-0.0144045358791615
5	A	26	50	20120618	6	1262	24.88	0.0769721015949938	-0.014484085392045
5	A	26	50	20120618	6	1264	24.92	0.0772065782036352	-0.0141977071456644
5	A	26	50	20120618	6	1266	24.96	0.0788513085766751	-0.0138727208690311
5	A	26	50	20120618	6	1268	25	0.0791719107912651	-0.0138486792384707
5	A	26	50	20120618	6	1270	25.04	0.0793757696762813	-0.0135083487446856
5	A	26	50	20120618	6	1272	25.08	0.0802358943649165	-0.0129173488969699
5	A	26	50	20120618	6	1274	25.12	0.0813608305431062	-0.0143398356086829
5	A	26	50	20120618	6	1276	25.16	0.0822684020967591	-0.0129667049502967
5	A	26	50	20120618	6	1278	25.2	0.0824014795929784	-0.0133594320565678
5	A	26	50	20120618	6	1280	25.24	0.083731264605678	-0.0128940143731908
5	A	26	50	20120618	6	1282	25.28	0.0845969047272064	-0.0123799477432681
5	A	26	50	20120618	6	1284	25.32	0.0854695452058687	-0.0125044692474351
5	A	26	50	20120618	6	1286	25.36	0.0858709697255484	-0.0107967356601915
5	A	26	50	20120618	6	1288	25.4	0.0875505604629008	-0.0115725025098312
5	A	26	50	20120618	6	1290	25.44	0.088036979217679	-0.0116022717053192
5	A	26	50	20120618	6	1292	25.48	0.088657889682239	-0.0122541534468951
5	A	26	50	20120618	6	1294	25.52	0.089025019523031	-0.0105218832543443
5	A	26	50	20120618	6	1296	25.56	0.0898364952651206	-0.0109294596030202
5	A	26	50	20120618	6	1298	25.6	0.090952875451258	-0.0105619054981594
5	A	26	50	20120618	6	1300	25.64	0.091819929786349	-0.010836970036041
5	A	26	50	20120618	6	1302	25.68	0.0923967167877628	-0.0108117263239526
5	A	26	50	20120618	6	1304	25.72	0.0934102129372374	-0.0103039529443826
5	A	26	50	20120618	6	1306	25.76	0.093563725819433	-0.0084113816445368
5	A	26	50	20120618	6	1308	25.8	0.093750189877632	-0.0081165888274601
5	A	26	50	20120618	6	1310	25.84	0.09364652802351	-0.0076968502421478
5	A	26	50	20120618	6	1312	25.88	0.0936057986729136	-0.0069756013253375
5	A	26	50	20120618	6	1314	25.92	0.0938870857504696	-0.0066202094571131
5	A	26	50	20120618	6	1316	25.96	0.0935022075294698	-0.0060323915899128
5	A	26	50	20120618	6	1318	26	0.093657276046584	-0.0055973087874487
5	A	26	50	20120618	6	1320	26.04	0.093517763878656	-0.0058684842380337
5	A	26	50	20120618	6	1322	26.08	0.094019597561264	-0.004303727641946
5	A	26	50	20120618	6	1324	26.12	0.0940681050864534	-0.0048661603757018
5	A	26	50	20120618	6	1326	26.16	0.094111945706887	-0.0035489618637075
5	A	26	50	20120618	6	1328	26.2	0.0942998239786483	-0.0040537653947966
5	A	26	50	20120618	6	1330	26.24	0.0942845504721746	-0.0038986261670042
5	A	26	50	20120618	6	1332	26.28	0.094245376756497	-0.0035573764344036
5	A	26	50	20120618	6	1334	26.32	0.094346705158241	-0.0038398655934876
5	A	26	50	20120618	6	1336	26.36	0.0941979298914793	-0.0030596439711264
5	A	26	50	20120618	6	1338	26.4	0.0942834191013247	-0.0034445221921262
5	A	26	50	20120618	6	1340	26.44	0.09467862108133	-0.0046138646761744
5	A	26	50	20120618	6	1342	26.48	0.0950050922822037	-0.0045893280708672
5	A	26	50	20120618	6	1344	26.52	0.0948283862975852	-0.0045080815017089
5	A	26	50	20120618	6	1346	26.56	0.09473950297519	-0.0044951414476132
5	A	26	50	20120618	6	1348	26.6	0.0947450891187614	-0.0046717060108755
5	A	26	50	20120618	6	1350	26.64	0.0947542815069169	-0.0038920500739392
5	A	26	50	20120618	6	1352	26.68	0.0952854601209442	-0.0047786205561909
5	A	26	50	20120618	6	1354	26.72	0.0956103049762213	-0.0048817167248879
5	A	26	50	20120618	6	1356	26.76	0.0956776922524684	-0.0051931972620006
5	A	26	50	20120618	6	1358	26.8	0.0958839553005405	-0.0058696863195617
5	A	26	50	20120618	6	1360	26.84	0.0952863793597597	-0.005455675299177
5	A	26	50	20120618	6	1362	26.88	0.0951129967770128	-0.0044975456106692
5	A	26	50	20120618	6	1364	26.92	0.095114269569219	-0.0048994651050957
5	A	26	50	20120618	6	1366	26.96	0.0949399677476565	-0.0066984154671124
5	A	26	50	20120618	6	1368	27	0.0946383867054804	-0.0060196636678514
5	A	26	50	20120618	6	1370	27.04	0.0949953342086233	-0.0069311243088009
5	A	26	50	20120618	6	1372	27.08	0.095244165084923	-0.0070105324003281
5	A	26	50	20120618	6	1374	27.12	0.0952515189954472	-0.0070468776888811
5	A	26	50	20120618	6	1376	27.16	0.0957175023642491	-0.0098656881614031
5	A	26	50	20120618	6	1378	27.2	0.0957293817581732	-0.0093253171592204
5	A	26	50	20120618	6	1380	27.24	0.0961916174610347	-0.0119699672315362
5	A	26	50	20120618	6	1382	27.28	0.0963567268944418	-0.0118938118312024
5	A	26	50	20120618	6	1384	27.32	0.0961121386588294	-0.0123349757519847
5	A	26	50	20120618	6	1386	27.36	0.0970303168142001	-0.0136645486326497
5	A	26	50	20120618	6	1388	27.4	0.096939100039427	-0.0138062528315995
5	A	26	50	20120618	6	1390	27.44	0.0977432925816705	-0.0146535788874954
5	A	26	50	20120618	6	1392	27.48	0.0982339539771358	-0.0160357605126807
5	A	26	50	20120618	6	1394	27.52	0.0990068216889727	-0.0166846016950975
5	A	26	50	20120618	6	1396	27.56	0.0988772090159813	-0.0165614944044929
5	A	26	50	20120618	6	1398	27.6	0.0994862400866172	-0.0174099518312387
5	A	26	50	20120618	6	1400	27.64	0.100070168866521	-0.0182176091967099
5	A	26	50	20120618	6	1402	27.68	0.100948607620789	-0.0197048668895796
5	A	26	50	20120618	6	1404	27.72	0.101203519615407	-0.0192682284521969
5	A	26	50	20120618	6	1406	27.76	0.101663916840637	-0.0189303021214678
5	A	26	50	20120618	6	1408	27.8	0.102482463650539	-0.021508979131099
5	A	26	50	20120618	6	1410	27.84	0.102956861590037	-0.0219997819479205
5	A	26	50	20120618	6	1412	27.88	0.10352954737212	-0.0216006201699407
5	A	26	50	20120618	6	1414	27.92	0.103580459060365	-0.021942859852035
5	A	26	50	20120618	6	1416	27.96	0.104228522425323	-0.0225204953815863
5	A	26	50	20120618	6	1418	28	0.105062554873732	-0.0239436892000805
5	A	26	50	20120618	6	1420	28.04	0.105659140865020	-0.0246732112662306
5	A	26	50	20120618	6	1422	28.08	0.105786420085633	-0.0240587354733795
5	A	26	50	20120618	6	1424	28.12	0.105692162751701	-0.0243762971288104
5	A	26	50	20120618	6	1426	28.16	0.105528538242534	-0.024692515281357
5	A	26	50	20120618	6	1428	28.2	0.105812724457893	-0.0265415288034817
5	A	26	50	20120618	6	1430	28.24	0.106067495031155	-0.0269179217431073
5	A	26	50	20120618	6	1432	28.28	0.105946155507503	-0.0266171185183906
5	A	26	50	20120618	6	1434	28.32	0.106061413912837	-0.0280596163520111
5	A	26	50	20120618	6	1436	28.36	0.106070040615567	-0.028158469880021
5	A	26	50	20120618	6	1438	28.4	0.106246110204083	-0.02949278037612
5	A	26	50	20120618	6	1440	28.44	0.106479384731196	-0.029723367897465
5	A	26	50	20120618	6	1442	28.48	0.106703961844901	-0.030658445904906
5	A	26	50	20120618	6	1444	28.52	0.107576673034241	-0.0328361933696044
5	A	26	50	20120618	6	1446	28.56	0.107530286829395	-0.0329674323881926
5	A	26	50	20120618	6	1448	28.6	0.107423442994758	-0.0337827972175788
5	A	26	50	20120618	6	1450	28.64	0.107938216731461	-0.0339822013298734
5	A	26	50	20120618	6	1452	28.68	0.108312205508031	-0.0347452402574518
5	A	26	50	20120618	6	1454	28.72	0.108917064648658	-0.0367481909258408
5	A	26	50	20120618	6	1456	28.76	0.108958854659426	-0.0355043193870556
5	A	26	50	20120618	6	1458	28.8	0.109732075924654	-0.0362414782064426
5	A	26	50	20120618	6	1460	28.84	0.109823999806208	-0.0365681615393507
5	A	26	50	20120618	6	1462	28.88	0.110815363513431	-0.0384108818111229
5	A	26	50	20120618	6	1464	28.92	0.111513772881209	-0.0397545968274117
5	A	26	50	20120618	6	1466	28.96	0.111615808389735	-0.0392480962400478
5	A	26	50	20120618	6	1468	29	0.111527773595477	-0.0388001440941661
5	A	26	50	20120618	6	1470	29.04	0.112672225920827	-0.0408419149248422
5	A	26	50	20120618	6	1472	29.08	0.113311167608307	-0.0417501228745982
5	A	26	50	20120618	6	1474	29.12	0.113788676817643	-0.0425581337934601
5	A	26	50	20120618	6	1476	29.16	0.114663085063258	-0.0439153545492696
5	A	26	50	20120618	6	1478	29.2	0.114942675084539	-0.0442353910784346
5	A	26	50	20120618	6	1480	29.24	0.115665974611015	-0.0449800452297021
5	A	26	50	20120618	6	1482	29.28	0.116541231384768	-0.0452418161600974
5	A	26	50	20120618	6	1484	29.32	0.117070642231842	-0.0453332450669048
5	A	26	50	20120618	6	1486	29.36	0.117442580398746	-0.0457645802034286
5	A	26	50	20120618	6	1488	29.4	0.117838065221464	-0.0454242497096435
5	A	26	50	20120618	6	1490	29.44	0.117951060885097	-0.0468301194119986
5	A	26	50	20120618	6	1492	29.48	0.117516685189414	-0.0454062184867233
5	A	26	50	20120618	6	1494	29.52	0.117712836610516	-0.0453203757234872
5	A	26	50	20120618	6	1496	29.56	0.117398032671531	-0.0461018701380546
5	A	26	50	20120618	6	1498	29.6	0.117979557288379	-0.0476416658647664
5	A	26	50	20120618	6	1500	29.64	0.117526089709604	-0.0475464185813406
5	A	26	50	20120618	6	1502	29.68	0.117612003183518	-0.0481435702580526
5	A	26	50	20120618	6	1504	29.72	0.117429074659225	-0.047770712852333
5	A	26	50	20120618	6	1506	29.76	0.117635620550010	-0.0489203977678642
5	A	26	50	20120618	6	1508	29.8	0.116899310258760	-0.0484843250159064
5	A	26	50	20120618	6	1510	29.84	0.116841468924059	-0.0488151095681455
5	A	26	50	20120618	6	1512	29.88	0.116414729981613	-0.0496519704436798
5	A	26	50	20120618	6	1514	29.92	0.116279106900982	-0.0502853966982667
5	A	26	50	20120618	6	1516	29.96	0.115433124347970	-0.0499886946928808
5	A	26	50	20120618	6	1518	30	0.114896854565118	-0.0493935936258342
5	A	26	50	20120618	6	1520	30.04	0.114302319183497	-0.0490052505816066
5	A	26	50	20120618	6	1522	30.08	0.114350190312583	-0.0503885635776418
5	A	26	50	20120618	6	1524	30.12	0.114185505143245	-0.0512928824401013
5	A	26	50	20120618	6	1526	30.16	0.113478822626127	-0.0504326163301097
5	A	26	50	20120618	6	1528	30.2	0.113137502182848	-0.0503624006267379
5	A	26	50	20120618	6	1530	30.24	0.112980453766747	-0.052268831219495
5	A	26	50	20120618	6	1532	30.28	0.112272852010813	-0.0526087374492113
5	A	26	50	20120618	6	1534	30.32	0.110907570237698	-0.0517791597735233
5	A	26	50	20120618	6	1536	30.36	0.110314802623029	-0.0543122283957679
5	A	26	50	20120618	6	1538	30.4	0.110030757829027	-0.054022102483447
5	A	26	50	20120618	6	1540	30.44	0.108896063577257	-0.0537128846880341
5	A	26	50	20120618	6	1542	30.48	0.108336317849270	-0.0543136426093302
5	A	26	50	20120618	6	1544	30.52	0.107606371519051	-0.0531626849015929
5	A	26	50	20120618	6	1546	30.56	0.106929033933353	-0.0536264762393731
5	A	26	50	20120618	6	1548	30.6	0.106338175506993	-0.0543898687203421
5	A	26	50	20120618	6	1550	30.64	0.106389157905917	-0.0542455482263019
5	A	26	50	20120618	6	1552	30.68	0.105294132344571	-0.0525955852630812
5	A	26	50	20120618	6	1554	30.72	0.105578601402642	-0.0527141670702862
5	A	26	50	20120618	6	1556	30.76	0.105411158516857	-0.0520712655848314
5	A	26	50	20120618	6	1558	30.8	0.105898850063842	-0.0527531286539296
5	A	26	50	20120618	6	1560	30.84	0.105393198004615	-0.0520001306426441
5	A	26	50	20120618	6	1562	30.88	0.105717618595824	-0.0520292634420289
5	A	26	50	20120618	6	1564	30.92	0.105632341518013	-0.0515658256576393
5	A	26	50	20120618	6	1566	30.96	0.106005198923732	-0.0520994791454008
5	A	26	50	20120618	6	1568	31	0.105700153058328	-0.0527778773912712
5	A	26	50	20120618	6	1570	31.04	0.105386339068838	-0.050514994270118
5	A	26	50	20120618	6	1572	31.08	0.105312304988848	-0.0496301915548192
5	A	26	50	20120618	6	1574	31.12	0.105631634411231	-0.0503800075855895
5	A	26	50	20120618	6	1576	31.16	0.105530659562878	-0.049488204513157
5	A	26	50	20120618	6	1578	31.2	0.105438523549289	-0.0492465861260255
5	A	26	50	20120618	6	1580	31.24	0.105308274480195	-0.0491279336081424
5	A	26	50	20120618	6	1582	31.28	0.104624572933466	-0.0466961226769638
5	A	26	50	20120618	6	1584	31.32	0.104588156934234	-0.0472119570738394
5	A	26	50	20120618	6	1586	31.36	0.104519779708494	-0.0476918704462307
5	A	26	50	20120618	6	1588	31.4	0.103933376054856	-0.0464157548382233
5	A	26	50	20120618	6	1590	31.44	0.103360690272773	-0.0447568116188816
5	A	26	50	20120618	6	1592	31.48	0.103122890262260	-0.0441517403462202
5	A	26	50	20120618	6	1594	31.52	0.103296131423650	-0.0447478313627605
5	A	26	50	20120618	6	1596	31.56	0.102927870212008	-0.0431489215091415
5	A	26	50	20120618	6	1598	31.6	0.10262374358542	-0.0440003487843682
5	A	26	50	20120618	6	1600	31.64	0.102594540075357	-0.043630744069842
5	A	26	50	20120618	6	1602	31.68	0.102037127799748	-0.0430864839803627
5	A	26	50	20120618	6	1604	31.72	0.101700403550547	-0.0435575585179892
5	A	26	50	20120618	6	1606	31.76	0.101114070607587	-0.0426462392983959
5	A	26	50	20120618	6	1608	31.8	0.100316737001121	-0.0418398547251308
5	A	26	50	20120618	6	1610	31.84	0.100128151622578	-0.0417540826725729
5	A	26	50	20120618	6	1612	31.88	0.0994893513564544	-0.0420874128092242
5	A	26	50	20120618	6	1614	31.92	0.0991804871144321	-0.0419239297214139
5	A	26	50	20120618	6	1616	31.96	0.0978703596702497	-0.041599226287493
5	A	26	50	20120618	6	1618	32	0.0975962850818618	-0.0410459859418927
5	A	26	50	20120618	6	1620	32.04	0.0959576358271401	-0.039942475099173
5	A	26	50	20120618	6	1622	32.08	0.0955685856761313	-0.0383134424966754
5	A	26	50	20120618	6	1624	32.12	0.0944628120917117	-0.0374298418629047
5	A	26	50	20120618	6	1626	32.16	0.093650699953519	-0.0387650715978192
5	A	26	50	20120618	6	1628	32.2	0.0932069197376463	-0.0389507578385588
5	A	26	50	20120618	6	1630	32.24	0.092452295380764	-0.0379155535109017
5	A	26	50	20120618	6	1632	32.28	0.0919197025531743	-0.0378659146148624
5	A	26	50	20120618	6	1634	32.32	0.091258628423443	-0.0377561009317441
5	A	26	50	20120618	6	1636	32.36	0.0904127872917877	-0.0376097298280385
5	A	26	50	20120618	6	1638	32.4	0.0897536223503656	-0.0357592313816733
5	A	26	50	20120618	6	1640	32.44	0.0897640875307271	-0.0358309320092856
5	A	26	50	20120618	6	1642	32.48	0.0893792093097273	-0.0355461801085018
5	A	26	50	20120618	6	1644	32.52	0.0890865378129942	-0.0358733584161568
5	A	26	50	20120618	6	1646	32.56	0.088323569596094	-0.0357213304582017
5	A	26	50	20120618	6	1648	32.6	0.0876613640955127	-0.0341250368996731
5	A	26	50	20120618	6	1650	32.64	0.087209240019622	-0.0329119245058695
5	A	26	50	20120618	6	1652	32.68	0.0866756572425386	-0.0329288950686179
5	A	26	50	20120618	6	1654	32.72	0.0860711516553023	-0.0318934786089265
5	A	26	50	20120618	6	1656	32.76	0.0853686410681934	-0.0305602287729992
5	A	26	50	20120618	6	1658	32.8	0.0851028396291454	-0.0308026956882681
5	A	26	50	20120618	6	1660	32.84	0.0841100617083596	-0.0294642839728382
5	A	26	50	20120618	6	1662	32.88	0.0837055259188427	-0.0290307568052927
5	A	26	50	20120618	6	1664	32.92	0.0831478308005208	-0.0278567474164887
5	A	26	50	20120618	6	1666	32.96	0.0828253193976217	-0.0278446558905304
5	A	26	50	20120618	6	1668	33	0.0821641745572122	-0.0266070776020977
5	A	26	50	20120618	6	1670	33.04	0.081776609330444	-0.025691869295208
5	A	26	50	20120618	6	1672	33.08	0.0814178233496698	-0.0243281431570116
5	A	26	50	20120618	6	1674	33.12	0.080998933292495	-0.0233325368091009
5	A	26	50	20120618	6	1676	33.16	0.0802165903497901	-0.0223191113703044
5	A	26	50	20120618	6	1678	33.2	0.0798199741562226	-0.0219251821825054
5	A	26	50	20120618	6	1680	33.24	0.0793088066641029	-0.0211129286229564
5	A	26	50	20120618	6	1682	33.28	0.0788403484215668	-0.0202019629567537
5	A	26	50	20120618	6	1684	33.32	0.077601568051606	-0.0189719507108797
5	A	26	50	20120618	6	1686	33.36	0.077393537236581	-0.0189122708985476
5	A	26	50	20120618	6	1688	33.4	0.0764891476634433	-0.0176640860083971
5	A	26	50	20120618	6	1690	33.44	0.076002587487309	-0.0170993198222634
5	A	26	50	20120618	6	1692	33.48	0.0755852530650526	-0.0163386143470629
5	A	26	50	20120618	6	1694	33.52	0.074714804617412	-0.0156579533594927
5	A	26	50	20120618	6	1696	33.56	0.0739683119885133	-0.0150226179165966
5	A	26	50	20120618	6	1698	33.6	0.0728377896667523	-0.0127593105313747
5	A	26	50	20120618	6	1700	33.64	0.0729692408173748	-0.0130194551161733
5	A	26	50	20120618	6	1702	33.68	0.0725294203994769	-0.0127866755638067
5	A	26	50	20120618	6	1704	33.72	0.0712088277749328	-0.0126328091282205
5	A	26	50	20120618	6	1706	33.76	0.0705502285189357	-0.0121900188618414
5	A	26	50	20120618	6	1708	33.8	0.0697063672862677	-0.0097489448318292
5	A	26	50	20120618	6	1710	33.84	0.0692740422002503	-0.0105482583372825
5	A	26	50	20120618	6	1712	33.88	0.0690928814429102	-0.0099214788864388
5	A	26	50	20120618	6	1714	33.92	0.0687077910898761	-0.0099278428474694
5	A	26	50	20120618	6	1716	33.96	0.0676019467947784	-0.0096368684070112
5	A	26	50	20120618	6	1718	34	0.067691112959886	-0.0096765370974357
5	A	26	50	20120618	6	1720	34.04	0.0665721871893365	-0.0093075687790126
5	A	26	50	20120618	6	1722	34.08	0.0657501755562070	-0.0102949019775834
5	A	26	50	20120618	6	1724	34.12	0.065908072500446	-0.0092471818598993
5	A	26	50	20120618	6	1726	34.16	0.065061807104722	-0.008915690200879
5	A	26	50	20120618	6	1728	34.2	0.0649589937787374	-0.0088456866295415
5	A	26	50	20120618	6	1730	34.24	0.0642861109657604	-0.0086533535850588
5	A	26	50	20120618	6	1732	34.28	0.0638525837982148	-0.0068303615924818
5	A	26	50	20120618	6	1734	34.32	0.063991530280718	-0.0074683840411464
5	A	26	50	20120618	6	1736	34.36	0.0635073035569615	-0.0066181588474477
5	A	26	50	20120618	6	1738	34.4	0.0636603214644103	-0.0068803540419117
5	A	26	50	20120618	6	1740	34.44	0.0636455429326834	-0.0062810810448561
5	A	26	50	20120618	6	1742	34.48	0.0641102535092792	-0.0056763633255853
5	A	26	50	20120618	6	1744	34.52	0.0639534172252121	-0.0051798329438361
5	A	26	50	20120618	6	1746	34.56	0.0641543062617471	-0.0045887623854423
5	A	26	50	20120618	6	1748	34.6	0.0640905959407622	-0.0044670693084001
5	A	26	50	20120618	6	1750	34.64	0.064846068825782	-0.0033678011063675
5	A	26	50	20120618	6	1752	34.68	0.0640741910634387	-0.001492695344017
5	A	26	50	20120618	6	1754	34.72	0.0643188500097293	-0.0016300154809234
5	A	26	50	20120618	6	1756	34.76	0.0645656302763633	-0.00168955387189930
5	A	26	50	20120618	6	1758	34.8	0.0649199614844160	-0.0013947610548227
5	A	26	50	20120618	6	1760	34.84	0.0649601958602655	-0.000356233325294001
5	A	26	50	20120618	6	1762	34.88	0.0652766261448464	0.001684830398601
5	A	26	50	20120618	6	1764	34.92	0.0658563122840631	0.0015824413366852
5	A	26	50	20120618	6	1766	34.96	0.0655634286552958	0.0026815681173615
5	A	26	50	20120618	6	1768	35	0.0658698180235839	0.0020458084103967
5	A	26	50	20120618	6	1770	35.04	0.0658435136513238	0.0035236615830766
5	A	26	50	20120618	6	1772	35.08	0.066471778026408	0.0041612597676725
5	A	26	50	20120618	6	1774	35.12	0.0667080224020024	0.0057237536220604
5	A	26	50	20120618	6	1776	35.16	0.0673211546919693	0.0057942521681447
5	A	26	50	20120618	6	1778	35.2	0.067460454727863	0.00727549945337432
5	A	26	50	20120618	6	1780	35.24	0.0672297257851618	0.00718972740081638
5	A	26	50	20120618	6	1782	35.28	0.0675356201787032	0.00782513355439062
5	A	26	50	20120618	6	1784	35.32	0.0673190333716256	0.00714369474936114
5	A	26	50	20120618	6	1786	35.36	0.0674499895475014	0.00820591055605958
5	A	26	50	20120618	6	1788	35.4	0.0677061743343254	0.00820018299113196
5	A	26	50	20120618	6	1790	35.44	0.067763237851567	0.0088345284845344
5	A	26	50	20120618	6	1792	35.48	0.0679501968845127	0.00980241624662256
5	A	26	50	20120618	6	1794	35.52	0.0682809814367518	0.00927194473937642
5	A	26	50	20120618	6	1796	35.56	0.0682407470609023	0.0103991436592659
5	A	26	50	20120618	6	1798	35.6	0.0689345602346026	0.0106606317469487
5	A	26	50	20120618	6	1800	35.64	0.0695065389099044	0.0103236953657133
5	A	26	50	20120618	6	1802	35.68	0.0697193073403635	0.0120208223512391
5	A	26	50	20120618	6	1804	35.72	0.0699786033970246	0.0123946697064524
5	A	26	50	20120618	6	1806	35.76	0.0701888262430712	0.0130307122561297
5	A	26	50	20120618	6	1808	35.8	0.070792978276917	0.0136514105886553
5	A	26	50	20120618	6	1810	35.84	0.071527732933248	0.0146278543427958
5	A	26	50	20120618	6	1812	35.88	0.071947895782629	0.0150089848978553
5	A	26	50	20120618	6	1814	35.92	0.0721955952880786	0.0147173033506159
5	A	26	50	20120618	6	1816	35.96	0.0730866205430518	0.0142612901874287
5	A	26	50	20120618	6	1818	36	0.073581948843273	0.0159094853836964
5	A	26	50	20120618	6	1820	36.04	0.0740417096724005	0.0157375170145118
5	A	26	50	20120618	6	1822	36.08	0.0743265322838624	0.0162791608089007
5	A	26	50	20120618	6	1824	36.12	0.074649892214899	0.0166271280559226
5	A	26	50	20120618	6	1826	36.16	0.0752116178418736	0.0161636902715330
5	A	26	50	20120618	6	1828	36.2	0.0758883897421473	0.0173440636213677
5	A	26	50	20120618	6	1830	36.24	0.0765049161446638	0.0184931828514739
5	A	26	50	20120618	6	1832	36.28	0.0769342006715222	0.0193211341815653
5	A	26	50	20120618	6	1834	36.32	0.077729695800357	0.0196406050253054
5	A	26	50	20120618	6	1836	36.36	0.0782762186315362	0.0198776979290372
5	A	26	50	20120618	6	1838	36.4	0.0787213423502931	0.0199653084592262
5	A	26	50	20120618	6	1840	36.44	0.0787950228768927	0.0213508134862831
5	A	26	50	20120618	6	1842	36.48	0.0792198526310297	0.0213546318629015
5	A	26	50	20120618	6	1844	36.52	0.0799519909922701	0.0220292117321535
5	A	26	50	20120618	6	1846	36.56	0.0809200908863926	0.0218840427099759
5	A	26	50	20120618	6	1848	36.6	0.0809909429858676	0.022735682117237
5	A	26	50	20120618	6	1850	36.64	0.0817845996370713	0.022983593754721
5	A	26	50	20120618	6	1852	36.68	0.0826110660429221	0.0228365155442342
5	A	26	50	20120618	6	1854	36.72	0.0834448863592974	0.0230240402626049
5	A	26	50	20120618	6	1856	36.76	0.0839025258680813	0.0241387233924673
5	A	26	50	20120618	6	1858	36.8	0.0847345077068253	0.0244475876344896
5	A	26	50	20120618	6	1860	36.84	0.0861151336970921	0.0243069440957116
5	A	26	50	20120618	6	1862	36.88	0.08704469627164	0.0247242785179679
5	A	26	50	20120618	6	1864	36.92	0.0878037754012437	0.0247393398924072
5	A	26	50	20120618	6	1866	36.96	0.0888809111610251	0.0249334407038429
5	A	26	50	20120618	6	1868	37	0.0906935793945969	0.0251910397042292
5	A	26	50	20120618	6	1870	37.04	0.0910110703393496	0.02650498552503
5	A	26	50	20120618	6	1872	37.08	0.0922571339091565	0.0260780344505496
5	A	26	50	20120618	6	1874	37.12	0.0933013184929347	0.0261517856878273
5	A	26	50	20120618	6	1876	37.16	0.0936463866021538	0.0258006364602901
5	A	26	50	20120618	6	1878	37.2	0.0938744285390865	0.0266048290025335
5	A	26	50	20120618	6	1880	37.24	0.0943018038776356	0.027513885480427
5	A	26	50	20120618	6	1882	37.28	0.0942624180299236	0.0280035569263986
5	A	26	50	20120618	6	1884	37.32	0.0943779592779693	0.0290797734473646
5	A	26	50	20120618	6	1886	37.36	0.0944679739712144	0.028950726459798
5	A	26	50	20120618	6	1888	37.4	0.0941829392277181	0.029518038230344
5	A	26	50	20120618	6	1890	37.44	0.094504107127733	0.029872015885006
5	A	26	50	20120618	6	1892	37.48	0.0944365784301297	0.0299528381900956
5	A	26	50	20120618	6	1894	37.52	0.0939396237843119	0.0311537883472628
5	A	26	50	20120618	6	1896	37.56	0.0940436391918243	0.0302571062380402
5	A	26	50	20120618	6	1898	37.6	0.093741846017614	0.0313691023621341
5	A	26	50	20120618	6	1900	37.64	0.0939449977958488	0.0316350452225384
5	A	26	50	20120618	6	1902	37.68	0.0931022679340307	0.0316974120406391
5	A	26	50	20120618	6	1904	37.72	0.0932715492974468	0.0323601125159671
5	A	26	50	20120618	6	1906	37.76	0.0928501843665377	0.0324867553404776
5	A	26	50	20120618	6	1908	37.8	0.0928615687857148	0.0324916343772678
5	A	26	50	20120618	6	1910	37.84	0.0927562805859962	0.0334397938601608
5	A	26	50	20120618	6	1912	37.88	0.092405131358459	0.0353564775012451
5	A	26	50	20120618	6	1914	37.92	0.0920884182311654	0.0352578361052696
5	A	26	50	20120618	6	1916	37.96	0.0916398296891807	0.0363242945526551
5	A	26	50	20120618	6	1918	38	0.09129256954894	0.0379232751169523
5	A	26	50	20120618	6	1920	38.04	0.0911996557178921	0.0371207089203055
5	A	26	50	20120618	6	1922	38.08	0.0908335158265937	0.0387537013207777
5	A	26	50	20120618	6	1924	38.12	0.0907343794558713	0.0395829961537533
5	A	26	50	20120618	6	1926	38.16	0.0904220503906212	0.0409441059968593
5	A	26	50	20120618	6	1928	38.2	0.0902926498496641	0.0414823556786985
5	A	26	50	20120618	6	1930	38.24	0.089781835910935	0.0414976291851721
5	A	26	50	20120618	6	1932	38.28	0.0897814823575444	0.043667952028668
5	A	26	50	20120618	6	1934	38.32	0.0895931091110362	0.0446086868903586
5	A	26	50	20120618	6	1936	38.36	0.0893350151359031	0.0458290117733303
5	A	26	50	20120618	6	1938	38.4	0.089027423686087	0.0472713681855946
5	A	26	50	20120618	6	1940	38.44	0.0891000435525148	0.0477869197397577
5	A	26	50	20120618	6	1942	38.48	0.089116236297804	0.0479412811500908
5	A	26	50	20120618	6	1944	38.52	0.0886774765400778	0.0499355344050712
5	A	26	50	20120618	6	1946	38.56	0.0882198370312939	0.0501926384307106
5	A	26	50	20120618	6	1948	38.6	0.0881089626880038	0.0501282917136227
5	A	26	50	20120618	6	1950	38.64	0.0877742183377901	0.0520528949506562
5	A	26	50	20120618	6	1952	38.68	0.0874324029197645	0.0519548899507837
5	A	26	50	20120618	6	1954	38.72	0.0872840519170716	0.0539316776682689
5	A	26	50	20120618	6	1956	38.76	0.0869962594571286	0.0542580781584646
5	A	26	50	20120618	6	1958	38.8	0.0866654749048896	0.0550720994849665
5	A	26	50	20120618	6	1960	38.84	0.0863305184226415	0.0555399920420776
5	A	26	50	20120618	6	1962	38.88	0.0861723386356901	0.0561169204648478
5	A	26	50	20120618	6	1964	38.92	0.0854516554043047	0.0576079258236577
5	A	26	50	20120618	6	1966	38.96	0.0850908188138653	0.0574573827899431
5	A	26	50	20120618	6	1968	39	0.0849694792902136	0.0582837077744377
5	A	26	50	20120618	6	1970	39.04	0.0845978946767001	0.0580071583123156
5	A	26	50	20120618	6	1972	39.08	0.0845618322308596	0.0583279019482619
5	A	26	50	20120618	6	1974	39.12	0.0843372551171547	0.0588873648335367
5	A	26	50	20120618	6	1976	39.16	0.0842733326641355	0.0583141840767068
5	A	26	50	20120618	6	1978	39.2	0.0845910357409227	0.0583880767353408
5	A	26	50	20120618	6	1980	39.24	0.0842141478265502	0.0581237602205333
5	A	26	50	20120618	6	1982	39.28	0.0844610695145405	0.05863429131655
5	A	26	50	20120618	6	1984	39.32	0.0835235873440434	0.0583626208912181
5	A	26	50	20120618	6	1986	39.36	0.0838634228630816	0.0585993602415594
5	A	26	50	20120618	6	1988	39.4	0.0832340978278256	0.0587238110350482
5	A	26	50	20120618	6	1990	39.44	0.0826827666705345	0.0586312507573909
5	A	26	50	20120618	6	1992	39.48	0.0820527345284972	0.0585585601802849
5	A	26	50	20120618	6	1994	39.52	0.081307656113161	0.059729034035183
5	A	26	50	20120618	6	1996	39.56	0.080715312762561	0.059718922408212
5	A	26	50	20120618	6	1998	39.6	0.0802660878244732	0.0599157102254162
5	A	26	50	20120618	6	2000	39.64	0.0789234334683562	0.0611201959164894
5	A	26	50	20120618	6	2002	39.68	0.078365526218	0.0614465964066851
5	A	26	50	20120618	6	2004	39.72	0.0775969718575283	0.0620187165033432
5	A	26	50	20120618	6	2006	39.76	0.076875086544615	0.062091902055196
5	A	26	50	20120618	6	2008	39.8	0.075830336275412	0.0639974841198156
5	A	26	50	20120618	6	2010	39.84	0.075428699623698	0.0636007972155699
5	A	26	50	20120618	6	2012	39.88	0.075215931193239	0.0643792510709782
5	A	26	50	20120618	6	2014	39.92	0.0748329621605482	0.0655550282267352
5	A	26	50	20120618	6	2016	39.96	0.0743958287484187	0.0658228802754487
5	A	26	50	20120618	6	2018	40	0.074087247349109	0.0668535591197062
5	A	26	50	20120618	6	2020	40.04	0.073947805891859	0.0664742670422777
5	A	26	50	20120618	6	2022	40.08	0.0733713017331575	0.0677981830686933
5	A	26	50	20120618	6	2024	40.12	0.0730547512404238	0.0681507960072676
5	A	26	50	20120618	6	2026	40.16	0.0729406171348724	0.0678391104091884
5	A	26	50	20120618	6	2028	40.2	0.0729912318382698	0.0672839043067363
5	A	26	50	20120618	6	2030	40.24	0.072860841347819	0.0665937680882982
5	A	26	50	20120618	6	2032	40.28	0.0730982878049414	0.0665171177132176
5	A	26	50	20120618	6	2034	40.32	0.072512987237882	0.0673895036334387
5	A	26	50	20120618	6	2036	40.36	0.0725209351181026	0.067023901143294
5	A	26	50	20120618	6	2038	40.4	0.072010630296256	0.067690476563783
5	A	26	50	20120618	6	2040	40.44	0.0719609348316742	0.0668999877509589
5	A	26	50	20120618	6	2042	40.48	0.0715770182758967	0.0659312090343264
5	A	26	50	20120618	6	2044	40.52	0.0711106601405007	0.0665954156470984
5	A	26	50	20120618	6	2046	40.56	0.0704212451709794	0.0657157606691667
5	A	26	50	20120618	6	2048	40.6	0.069339640496341	0.0650960664282705
5	A	26	50	20120618	6	2050	40.64	0.069161598079906	0.0656389759437977
5	A	26	50	20120618	6	2052	40.68	0.0691142502098376	0.0657778234313515
5	A	26	50	20120618	6	2054	40.72	0.0689232960235782	0.0659632621847176
5	A	26	50	20120618	6	2056	40.76	0.0690327490822382	0.0660417581084972
5	A	26	50	20120618	6	2058	40.8	0.068832312594043	0.0654372242369895
5	A	26	50	20120618	6	2060	40.84	0.0686487052472401	0.065539514303956
5	A	26	50	20120618	6	2062	40.88	0.0686560591577644	0.0656840469300305
5	A	26	50	20120618	6	2064	40.92	0.0684887789065391	0.0653877479755099
5	A	26	50	20120618	6	2066	40.96	0.068151269768811	0.064207381696743
5	A	26	50	20120618	6	2068	41	0.0676082329740632	0.0630976271011454
5	A	26	50	20120618	6	2070	41.04	0.0673714865526541	0.0630767038114901
5	A	26	50	20120618	6	2072	41.08	0.0665827584357152	0.062199771194666
5	A	26	50	20120618	6	2074	41.12	0.066588330437151	0.0622386054990887
5	A	26	50	20120618	6	2076	41.16	0.0656236105134426	0.0617763839383627
5	A	26	50	20120618	6	2078	41.2	0.0648281648820823	0.0615702835248503
5	A	26	50	20120618	6	2080	41.24	0.0642126708554663	0.0617633519603855
5	A	26	50	20120618	6	2082	41.28	0.0634893713289905	0.060622435168941
5	A	26	50	20120618	6	2084	41.32	0.0630100589973633	0.059686826831414
5	A	26	50	20120618	6	2086	41.36	0.061656366704392	0.0599404023942153
5	A	26	50	20120618	6	2088	41.4	0.0610584159970172	0.0597834459019953
5	A	26	50	20120618	6	2090	41.44	0.0603356043742205	0.0595472793081468
5	A	26	50	20120618	6	2092	41.48	0.0592262033320134	0.0598823984249546
5	A	26	50	20120618	6	2094	41.52	0.0581265037948444	0.0592068356772767
5	A	26	50	20120618	6	2096	41.56	0.0570788685299740	0.0589219989236792
5	A	26	50	20120618	6	2098	41.6	0.0564160902729	0.0595625740278239
5	A	26	50	20120618	6	2100	41.64	0.0556209981949305	0.059111885378699
5	A	26	50	20120618	6	2102	41.68	0.0545999218607614	0.0595293753644472
5	A	26	50	20120618	6	2104	41.72	0.0538426175691784	0.0593019627525498
5	A	26	50	20120618	6	2106	41.76	0.0531548148031183	0.0602504050781553
5	A	26	50	20120618	6	2108	41.8	0.0529433417922824	0.0603259721656471
5	A	26	50	20120618	6	2110	41.84	0.0522274230463887	0.0595110047302719
5	A	26	50	20120618	6	2112	41.88	0.0523130275146395	0.0602182083850875
5	A	26	50	20120618	6	2114	41.92	0.0520892996361789	0.0599547396913106
5	A	26	50	20120618	6	2116	41.96	0.052090329890759	0.0605492347678457
5	A	26	50	20120618	6	2118	42	0.0517584245742718	0.0602185810303612
5	A	26	50	20120618	6	2120	42.04	0.0517082086790991	0.0595295874964815
5	A	26	50	20120618	6	2122	42.08	0.0516102312563911	0.0594167056770397
5	A	26	50	20120618	6	2124	42.12	0.0511725901415927	0.0595125313738125
5	A	26	50	20120618	6	2126	42.16	0.0509527357940793	0.0581624672457355
5	A	26	50	20120618	6	2128	42.2	0.0513784706448962	0.057295356342102
5	A	26	50	20120618	6	2130	42.24	0.0512522379423187	0.0577706169518731
5	A	26	50	20120618	6	2132	42.28	0.0514114996026453	0.0576345483939694
5	A	26	50	20120618	6	2134	42.32	0.0511991130098482	0.0571773048649829
5	A	26	50	20120618	6	2136	42.36	0.0512728359628547	0.0573290075538187
5	A	26	50	20120618	6	2138	42.4	0.0513629213667779	0.0558314968126218
5	A	26	50	20120618	6	2140	42.44	0.0507152115552109	0.054658830926702
5	A	26	50	20120618	6	2142	42.48	0.0504345750158936	0.05476467066971
5	A	26	50	20120618	6	2144	42.52	0.0497350908458083	0.053658204120645
5	A	26	50	20120618	6	2146	42.56	0.0489657091704027	0.0526156953799382
5	A	26	50	20120618	6	2148	42.6	0.0481575851144558	0.0511586735730321
5	A	26	50	20120618	6	2150	42.64	0.0470089962144354	0.0498342272165306
5	A	26	50	20120618	6	2152	42.68	0.0462527808672955	0.0503235804644508
5	A	26	50	20120618	6	2154	42.72	0.0454765756114514	0.0497449691275414
5	A	26	50	20120618	6	2156	42.76	0.0440882068019307	0.0488548984667229
5	A	26	50	20120618	6	2158	42.8	0.0433056375850559	0.0489867880235498
5	A	26	50	20120618	6	2160	42.84	0.0425453351607207	0.0485560397856544
5	A	26	50	20120618	6	2162	42.88	0.0414495855220312	0.0488625168351834
5	A	26	50	20120618	6	2164	42.92	0.0403358923416623	0.0496763967403291
5	A	26	50	20120618	6	2166	42.96	0.0395725847135072	0.0492670384825646
5	A	26	50	20120618	6	2168	43	0.0387592987780577	0.0484050470320269
5	A	26	50	20120618	6	2170	43.04	0.0377332401695084	0.0496292369606646
5	A	26	50	20120618	6	2172	43.08	0.0370724630246251	0.0493690782337305
5	A	26	50	20120618	6	2174	43.12	0.0365630632994584	0.0499159546183001
5	A	26	50	20120618	6	2176	43.16	0.0358052852463321	0.049905249021633
5	A	26	50	20120618	6	2178	43.2	0.0347117728934982	0.0502557335687959
5	A	26	50	20120618	6	2180	43.24	0.0345966417673855	0.0502424541034452
5	A	26	50	20120618	6	2182	43.28	0.0341148545620241	0.0503712536036384
5	A	26	50	20120618	6	2184	43.32	0.0330463596471086	0.0506738104531725
5	A	26	50	20120618	6	2186	43.36	0.0326484282349282	0.0518399426724341
5	A	26	50	20120618	6	2188	43.4	0.0327230138582077	0.0518734029653198
5	A	26	50	20120618	6	2190	43.44	0.0327706587131241	0.0518571536514881
5	A	26	50	20120618	6	2192	43.48	0.0328372823140475	0.0516468459526276
5	A	26	50	20120618	6	2194	43.52	0.0328621441884739	0.0518360960115444
5	A	26	50	20120618	6	2196	43.56	0.0326737073023556	0.0515545897308862
5	A	26	50	20120618	6	2198	43.6	0.0320447994601004	0.0502583286506829
5	A	26	50	20120618	6	2200	43.64	0.0319069136377690	0.0501630106565789
5	A	26	50	20120618	6	2202	43.68	0.0308922861174444	0.0498481360069165
5	A	26	50	20120618	6	2204	43.72	0.0307757407777692	0.0504121385177266
5	A	26	50	20120618	6	2206	43.76	0.0305636016723455	0.0500235197018542
5	A	26	50	20120618	6	2208	43.8	0.0295718773406635	0.0496595789126453
5	A	26	50	20120618	6	2210	43.84	0.0295539875390996	0.0491827768100913
5	A	26	50	20120618	6	2212	43.88	0.0291557096445963	0.0492358451740193
5	A	26	50	20120618	6	2214	43.92	0.0276331743944132	0.0481877644318768
5	A	26	50	20120618	6	2216	43.96	0.0271308740213295	0.047912671609724
5	A	26	50	20120618	6	2218	44	0.0267642462263521	0.0480241752780493
5	A	26	50	20120618	6	2220	44.04	0.0262763071919943	0.0476023507277324
5	A	26	50	20120618	6	2222	44.08	0.0255561472196271	0.0472757098212311
5	A	26	50	20120618	6	2224	44.12	0.0251990300108565	0.0467407411148566
5	A	26	50	20120618	6	2226	44.16	0.0250832059200983	0.04617420716177
5	A	26	50	20120618	6	2228	44.2	0.0252363864621067	0.0458624932794195
5	A	26	50	20120618	6	2230	44.24	0.0250749964103687	0.0458246206402192
5	A	26	50	20120618	6	2232	44.28	0.0251780147973198	0.0453208141296916
5	A	26	50	20120618	6	2234	44.32	0.0249522921706294	0.0450610372404192
5	A	26	50	20120618	6	2236	44.36	0.0245485695539109	0.0425748144424283
5	A	26	50	20120618	6	2238	44.4	0.0240079298511513	0.0426008218298403
5	A	26	50	20120618	6	2240	44.44	0.0232141459207268	0.0416426779991969
5	A	26	50	20120618	6	2242	44.48	0.0219917492148863	0.0401289957259143
5	A	26	50	20120618	6	2244	44.52	0.0213824989411482	0.0391305680219467
5	A	26	50	20120618	6	2246	44.56	0.0207984287398881	0.0393402958932467
5	A	26	50	20120618	6	2248	44.6	0.0197768786441757	0.0386486676795003
5	A	26	50	20120618	6	2250	44.64	0.0186007832903671	0.0375218576683405
5	A	26	50	20120618	6	2252	44.68	0.0178436416333438	0.037128960856442
5	A	26	50	20120618	6	2254	44.72	0.0174621999513005	0.035939352692045
5	A	26	50	20120618	6	2256	44.76	0.0167545911242993	0.0353856244427656
5	A	26	50	20120618	6	2258	44.8	0.0161968465085028	0.0353041445283695
5	A	26	50	20120618	6	2260	44.84	0.0159781666653531	0.0347925244879098
5	A	26	50	20120618	6	2262	44.88	0.0149965681027777	0.0339599698926729
5	A	26	50	20120618	6	2264	44.92	0.0143424024062986	0.0335703045587644
5	A	26	50	20120618	6	2266	44.96	0.0135011009001785	0.0325076503458617
5	A	26	50	20120618	6	2268	45	0.0126147071946221	0.0322257622275416
5	A	26	50	20120618	6	2270	45.04	0.0115137914337893	0.0317342735171423
5	A	26	50	20120618	6	2272	45.08	0.0108196600620375	0.0318523957049395
5	A	26	50	20120618	6	2274	45.12	0.0102498239202827	0.0321552283261183
5	A	26	50	20120618	6	2276	45.16	0.00884487345674318	0.031476900790926
5	A	26	50	20120618	6	2278	45.2	0.00806263658005557	0.031793295720168
5	A	26	50	20120618	6	2280	45.24	0.00685214048134231	0.0309889617565683
5	A	26	50	20120618	6	2282	45.28	0.0064393881110281	0.0310470010811681
5	A	26	50	20120618	6	2284	45.32	0.00567215604023726	0.0310574450483262
5	A	26	50	20120618	6	2286	45.36	0.00505028391045494	0.0324354123170956
5	A	26	50	20120618	6	2288	45.4	0.00391522903422648	0.0331167733403792
5	A	26	50	20120618	6	2290	45.44	0.00363930182607187	0.0332027433828359
5	A	26	50	20120618	6	2292	45.48	0.00289933579276358	0.0333888043901695
5	A	26	50	20120618	6	2294	45.52	0.00219610395673794	0.0340734817442568
5	A	26	50	20120618	6	2296	45.56	0.00195136015763365	0.034973260981181
5	A	26	50	20120618	6	2298	45.6	0.00139916633006945	0.0357471752110541
5	A	26	50	20120618	6	2300	45.64	0.00059460609229978	0.0359229478147214
5	A	26	50	20120618	6	2302	45.68	2.05909494681595e-05	0.0362029762422069
5	A	26	50	20120618	6	2304	45.72	-0.000146576164672150	0.0370017169911675
5	A	26	50	20120618	6	2306	45.76	-0.000614581858868281	0.0375372372408313
5	A	26	50	20120618	6	2308	45.8	-0.00095205564125737	0.0374715753051303
5	A	26	50	20120618	6	2310	45.84	-0.00114133398444539	0.0377191475313593
5	A	26	50	20120618	6	2312	45.88	-0.00135135884059342	0.0380743838360918
5	A	26	50	20120618	6	2314	45.92	-0.00152851030248408	0.0374600989620716
5	A	26	50	20120618	6	2316	45.96	-0.00176748411025389	0.0374435809476631
5	A	26	50	20120618	6	2318	46	-0.00193443909235984	0.037342104053495
5	A	26	50	20120618	6	2320	46.04	-0.00158098469671594	0.0377012153033884
5	A	26	50	20120618	6	2322	46.08	-0.00159874014799153	0.0358181121633427
5	A	26	50	20120618	6	2324	46.12	-0.00117482256160238	0.0370222513720931
5	A	26	50	20120618	6	2326	46.16	-0.0011949751048662	0.0370487678763876
5	A	26	50	20120618	6	2328	46.2	-0.00125077997203744	0.0359982051894431
5	A	26	50	20120618	6	2330	46.24	-0.00171989582388003	0.0355948502682509
5	A	26	50	20120618	6	2332	46.28	-0.00183353495468452	0.0351980855822593
5	A	26	50	20120618	6	2334	46.32	-0.00190475474968563	0.0348974803474413
5	A	26	50	20120618	6	2336	46.36	-0.00219646458119633	0.0334052446228321
5	A	26	50	20120618	6	2338	46.4	-0.0025327362820574	0.0331429362912831
5	A	26	50	20120618	6	2340	46.44	-0.0026885119059528	0.0333335015688129
5	A	26	50	20120618	6	2342	46.48	-0.00272750884493525	0.0328354509074841
5	A	26	50	20120618	6	2344	46.52	-0.00259553443529458	0.0320413982764829
5	A	26	50	20120618	6	2346	46.56	-0.00296780494238585	0.031349939768364
5	A	26	50	20120618	6	2348	46.6	-0.00303254056820345	0.0298002799020546
5	A	26	50	20120618	6	2350	46.64	-0.00367249341838075	0.0301205780607287
5	A	26	50	20120618	6	2352	46.68	-0.00434511460184885	0.0286813117050982
5	A	26	50	20120618	6	2354	46.72	-0.00512737552016705	0.0283325072436473
5	A	26	50	20120618	6	2356	46.76	-0.00600511848136235	0.0268064887854601
5	A	26	50	20120618	6	2358	46.8	-0.00674065095515265	0.02662645939897
5	A	26	50	20120618	6	2360	46.84	-0.00754231912618725	0.0270287112335836
5	A	26	50	20120618	6	2362	46.88	-0.00778593862550945	0.0263725656381172
5	A	26	50	20120618	6	2364	46.92	-0.00870107622172105	0.0263200983149532
5	A	26	50	20120618	6	2366	46.96	-0.00920979005331015	0.0259826457457675
5	A	26	50	20120618	6	2368	47	-0.00974670330333285	0.0267774974074315
5	A	26	50	20120618	6	2370	47.04	-0.0104891937078499	0.0252768471121261
5	A	26	50	20120618	6	2372	47.08	-0.0111378510425037	0.0261611972790849
5	A	26	50	20120618	6	2374	47.12	-0.0116280881739003	0.0251433170675669
5	A	26	50	20120618	6	2376	47.16	-0.0115456960917565	0.0257035719124366
5	A	26	50	20120618	6	2378	47.2	-0.0117678690424052	0.0247745750233137
5	A	26	50	20120618	6	2380	47.24	-0.0120011647827222	0.0239173282592778
5	A	26	50	20120618	6	2382	47.28	-0.0122725735785449	0.0234158269168569
5	A	26	50	20120618	6	2384	47.32	-0.0125404044140550	0.0214632434644918
5	A	26	50	20120618	6	2386	47.36	-0.0136251769270733	0.0213357521118439
5	A	26	50	20120618	6	2388	47.4	-0.0141924886976193	0.0200484642166938
5	A	26	50	20120618	6	2390	47.44	-0.0148189145950725	0.0192712831534916
5	A	26	50	20120618	6	2392	47.48	-0.0156688569460586	0.0186961224976745
5	A	26	50	20120618	6	2394	47.52	-0.0162664328868393	0.0183816721120808
5	A	26	50	20120618	6	2396	47.56	-0.0169429926550786	0.0176950714275487
5	A	26	50	20120618	6	2398	47.6	-0.0171711760133675	0.0172877072109071
5	A	26	50	20120618	6	2400	47.64	-0.0176853840646464	0.0165124353360142
5	A	26	50	20120618	6	2402	47.68	-0.0180891420367039	0.0176387150170881
5	A	26	50	20120618	6	2404	47.72	-0.0182915867081576	0.0174864749270987
5	A	26	50	20120618	6	2406	47.76	-0.0182699492406534	0.0162131170355379
5	A	26	50	20120618	6	2408	47.8	-0.0183982184107606	0.0156574725268815
5	A	26	50	20120618	6	2410	47.84	-0.0186276745612556	0.0147211924379124
5	A	26	50	20120618	6	2412	47.88	-0.0193517519051907	0.0137524561476869
5	A	26	50	20120618	6	2414	47.92	-0.0200649398046953	0.0122887451106307
5	A	26	50	20120618	6	2416	47.96	-0.0201632276472803	0.0122915735377554
5	A	26	50	20120618	6	2418	48	-0.0214133924364181	0.0116860072903473
5	A	26	50	20120618	6	2420	48.04	-0.0214893357047175	0.0103198769890949
5	A	26	50	20120618	6	2422	48.08	-0.0229296415073164	0.0095971431480441
5	A	26	50	20120618	6	2424	48.12	-0.0232978320082802	0.00932398779847175
5	A	26	50	20120618	6	2426	48.16	-0.0242802861700608	0.00822599238864527
5	A	26	50	20120618	6	2428	48.2	-0.0244233338718950	0.00964211513932758
5	A	26	50	20120618	6	2430	48.24	-0.0255728066553917	0.00908109661913417
5	A	26	50	20120618	6	2432	48.28	-0.0262236984474740	0.00773243185537707
5	A	26	50	20120618	6	2434	48.32	-0.0275334016275877	0.0081332199789536
5	A	26	50	20120618	6	2436	48.36	-0.0282031024600495	0.00765811493267436
5	A	26	50	20120618	6	2438	48.4	-0.0283288260457444	0.00715437206175707
5	A	26	50	20120618	6	2440	48.44	-0.0286472362293127	0.00748989422943008
5	A	26	50	20120618	6	2442	48.48	-0.0287801015934977	0.00749491468757651
5	A	26	50	20120618	6	2444	48.52	-0.0291299780288288	0.00621392004277896
5	A	26	50	20120618	6	2446	48.56	-0.0300113159208997	0.005488711327994
5	A	26	50	20120618	6	2448	48.6	-0.0302543485215935	0.00665494254220501
5	A	26	50	20120618	6	2450	48.64	-0.0306450250181991	0.0059764735856565
5	A	26	50	20120618	6	2452	48.68	-0.0313270295086535	0.0056171926301356
5	A	26	50	20120618	6	2454	48.72	-0.0322498038581019	0.00626617523390864
5	A	26	50	20120618	6	2456	48.76	-0.0327762448566953	0.0060526996966684
5	A	26	50	20120618	6	2458	48.8	-0.0328889576776165	0.0054928125473249
5	A	26	50	20120618	6	2460	48.84	-0.0337953978604195	0.0057963734884883
5	A	26	50	20120618	6	2462	48.88	-0.0338297632499852	0.0053497648454909
5	A	26	50	20120618	6	2464	48.92	-0.0347434159219563	0.0055247737738345
5	A	26	50	20120618	6	2466	48.96	-0.0348692809290075	0.0051789985578343
5	A	26	50	20120618	6	2468	49	-0.0355384160760443	0.0042377687213969
5	A	26	50	20120618	6	2470	49.04	-0.0360352293005060	0.0037364300135356
5	A	26	50	20120618	6	2472	49.08	-0.0362924747475017	0.0044029488654821
5	A	26	50	20120618	6	2474	49.12	-0.0365973791915493	0.0040437386206393
5	A	26	50	20120618	6	2476	49.16	-0.0370729085018973	0.0031306516340931
5	A	26	50	20120618	6	2478	49.2	-0.0371791159404316	0.0032163529759729
5	A	26	50	20120618	6	2480	49.24	-0.0370362803706318	0.0034574763883576
5	A	26	50	20120618	6	2482	49.28	-0.0371342146598262	0.0027542586944675
5	A	26	50	20120618	6	2484	49.32	-0.0376313107270003	0.0005698644260261
5	A	26	50	20120618	6	2486	49.36	-0.0376806667803271	0.000662919678430199
5	A	26	50	20120618	6	2488	49.4	-0.0377053448069905	0.0006157556561251
5	A	26	50	20120618	6	2490	49.44	-0.0374892529746600	0.00103818124720590
5	A	26	50	20120618	6	2492	49.48	-0.0375410839017210	0.000152671425126000
5	A	26	50	20120618	6	2494	49.52	-0.0373970462503932	9.57493292404986e-05
5	A	26	50	20120618	6	2496	49.56	-0.0369739135525311	-0.000935495200442001
5	A	26	50	20120618	6	2498	49.6	-0.0366549376835379	-0.000577062773058502
5	A	26	50	20120618	6	2500	49.64	-0.0363290321680890	-0.0002592182749152
5	A	26	50	20120618	6	2502	49.68	-0.0363449420706657	0.0006330797722641
5	A	26	50	20120618	6	2504	49.72	-0.0365046774925357	-0.0004693704102838
5	A	26	50	20120618	6	2506	49.76	-0.0368259161032288	-0.0008838056947372
5	A	26	50	20120618	6	2508	49.8	-0.0369216583614016	-0.000648339136602102
5	A	26	50	20120618	6	2510	49.84	-0.0370623019001795	-0.00118453820877590
5	A	26	50	20120618	6	2512	49.88	-0.0372909095225371	-0.0014504810691802
5	A	26	50	20120618	6	2514	49.92	-0.0379355787749448	-0.00123983395906470
5	A	26	50	20120618	6	2516	49.96	-0.0382151687962260	-0.00153851586343790
5	A	26	50	20120618	6	2518	50	-0.0389298416199712	-0.0015433949002281
5	A	26	50	20120618	6	2520	50.04	-0.0396009566659954	-0.0017045445356605
5	A	26	50	20120618	6	2522	50.08	-0.0399303270046721	-0.0021101409853491
5	A	26	50	20120618	6	2524	50.12	-0.0398902340501789	-0.0014274293881135
5	A	26	50	20120618	6	2526	50.16	-0.0402524848541807	-0.0024417740657256
5	A	26	50	20120618	6	2528	50.2	-0.0400692734871752	-0.0022787859526621
5	A	26	50	20120618	6	2530	50.24	-0.0400853955217863	-0.0024131362410875
5	A	26	50	20120618	6	2532	50.28	-0.0402007246377978	-0.0023368394193975
5	A	26	50	20120618	6	2534	50.32	-0.0403136495907533	-0.0023823063854278
5	A	26	50	20120618	6	2536	50.36	-0.0403211449226339	-0.0031273140900859
5	A	26	50	20120618	6	2538	50.4	-0.0407366408672592	-0.0044863733235265
5	A	26	50	20120618	6	2540	50.44	-0.0411028514692356	-0.0041501440490723
5	A	26	50	20120618	6	2542	50.48	-0.0417056600001973	-0.0044295219383191
5	A	26	50	20120618	6	2544	50.52	-0.0415404091454339	-0.0038018232486598
5	A	26	50	20120618	6	2546	50.56	-0.0429785936276893	-0.0056325934158299
5	A	26	50	20120618	6	2548	50.6	-0.0430450616651207	-0.0060564332204731
5	A	26	50	20120618	6	2550	50.64	-0.043284770863943	-0.0059138804933859
5	A	26	50	20120618	6	2552	50.68	-0.0435417334682262	-0.0061402960847218
5	A	26	50	20120618	6	2554	50.72	-0.0439939989654731	-0.0064787173901977
5	A	26	50	20120618	6	2556	50.76	-0.0442759931498103	-0.0067260633422567
5	A	26	50	20120618	6	2558	50.8	-0.0444310616669245	-0.0060690904318563
5	A	26	50	20120618	6	2560	50.84	-0.0446308193326097	-0.0080895066377406
5	A	26	50	20120618	6	2562	50.88	-0.0454405273077464	-0.0088983660847399
5	A	26	50	20120618	6	2564	50.92	-0.0458959040748305	-0.0096322015022553
5	A	26	50	20120618	6	2566	50.96	-0.0462870048355048	-0.0094273526677456
5	A	26	50	20120618	6	2568	51	-0.0462528515779735	-0.0100530714584176
5	A	26	50	20120618	6	2570	51.04	-0.0469545136369449	-0.0098031092112681
5	A	26	50	20120618	6	2572	51.08	-0.0472901772259742	-0.0112650524813713
5	A	26	50	20120618	6	2574	51.12	-0.0473623021176552	-0.0118626991328302
5	A	26	50	20120618	6	2576	51.16	-0.0473309772872486	-0.0112999128456838
5	A	26	50	20120618	6	2578	51.2	-0.0477314118574346	-0.011315539905548
5	A	26	50	20120618	6	2580	51.24	-0.0476913189029414	-0.0136016868398023
5	A	26	50	20120618	6	2582	51.28	-0.0478241135564481	-0.0146342041616909
5	A	26	50	20120618	6	2584	51.32	-0.0481317757169424	-0.01505443772175
5	A	26	50	20120618	6	2586	51.36	-0.0484209823904477	-0.0146478513225677
5	A	26	50	20120618	6	2588	51.4	-0.0488886628155246	-0.0168745305765242
5	A	26	50	20120618	6	2590	51.44	-0.0497645559853802	-0.0174756420512109
5	A	26	50	20120618	6	2592	51.48	-0.0500184780305043	-0.018122291202606
5	A	26	50	20120618	6	2594	51.52	-0.0503135536902935	-0.0181045428223982
5	A	26	50	20120618	6	2596	51.56	-0.0505586369006528	-0.0197055739963608
5	A	26	50	20120618	6	2598	51.6	-0.0503843350790903	-0.0187371912595258
5	A	26	50	20120618	6	2600	51.64	-0.0502605206817045	-0.0195181906993463
5	A	26	50	20120618	6	2602	51.68	-0.0501804054833961	-0.0203946495546271
5	A	26	50	20120618	6	2604	51.72	-0.0498634802240683	-0.0209324749723976
5	A	26	50	20120618	6	2606	51.76	-0.0492724803763525	-0.0220398041917357
5	A	26	50	20120618	6	2608	51.8	-0.0490399836666984	-0.0222967667960189
5	A	26	50	20120618	6	2610	51.84	-0.0488294072672610	-0.0213653657438399
5	A	26	50	20120618	6	2612	51.88	-0.0489387259756325	-0.0217035042066034
5	A	26	50	20120618	6	2614	51.92	-0.0486920164196765	-0.0225846299666399
5	A	26	50	20120618	6	2616	51.96	-0.0488481455969625	-0.0237653568698652
5	A	26	50	20120618	6	2618	52	-0.0488574794064741	-0.0253943894723628
5	A	26	50	20120618	6	2620	52.04	-0.0492129419853766	-0.0259008900597267
5	A	26	50	20120618	6	2622	52.08	-0.0491783078952341	-0.0267543538024832
5	A	26	50	20120618	6	2624	52.12	-0.0497195203544865	-0.0272977017242148
5	A	26	50	20120618	6	2626	52.16	-0.0498414892031733	-0.0274203918218185
5	A	26	50	20120618	6	2628	52.2	-0.0494469024060678	-0.0274503943625442
5	A	26	50	20120618	6	2630	52.24	-0.0496193798921349	-0.0291685789880138
5	A	26	50	20120618	6	2632	52.28	-0.0494269478527027	-0.0294197008902844
5	A	26	50	20120618	6	2634	52.32	-0.0492544420823645	-0.0294250466175502
5	A	26	50	20120618	6	2636	52.36	-0.0488482516629797	-0.0294759865900668
5	A	26	50	20120618	6	2638	52.4	-0.0484490050321861	-0.0301778749232082
5	A	26	50	20120618	6	2640	52.44	-0.0480700099396057	-0.0314734218255626
5	A	26	50	20120618	6	2642	52.48	-0.0476588909859561	-0.0319208860677653
5	A	26	50	20120618	6	2644	52.52	-0.0476256993936472	-0.0320727301779572
5	A	26	50	20120618	6	2646	52.56	-0.0473352411411392	-0.0322665976441552
5	A	26	50	20120618	6	2648	52.6	-0.0475939290859685	-0.033043114026983
5	A	26	50	20120618	6	2650	52.64	-0.0481722505090975	-0.0330170429999606
5	A	26	50	20120618	6	2652	52.68	-0.0483271139652452	-0.0321986305403475
5	A	26	50	20120618	6	2654	52.72	-0.048792050816011	-0.032981737158376
5	A	26	50	20120618	6	2656	52.76	-0.0491001938091164	-0.0328096415099708
5	A	26	50	20120618	6	2658	52.8	-0.0494841952177076	-0.0322026186225934
5	A	26	50	20120618	6	2660	52.84	-0.0495763665866353	-0.0328920830895893
5	A	26	50	20120618	6	2662	52.88	-0.049716267663293	-0.0314686417837218
5	A	26	50	20120618	6	2664	52.92	-0.0506800754192537	-0.0314703176267932
5	A	26	50	20120618	6	2666	52.96	-0.0515062024138496	-0.0324463229747293
5	A	26	50	20120618	6	2668	53	-0.0524821582643112	-0.0315676650173591
5	A	26	50	20120618	6	2670	53.04	-0.0529102831360483	-0.0314332723025268
5	A	26	50	20120618	6	2672	53.08	-0.053824550990919	-0.0307290151616685
5	A	26	50	20120618	6	2674	53.12	-0.0541688412826788	-0.031033848895038
5	A	26	50	20120618	6	2676	53.16	-0.0545440321407764	-0.031702489067328
5	A	26	50	20120618	6	2678	53.2	-0.054784816141906	-0.0319719533195025
5	A	26	50	20120618	6	2680	53.24	-0.0554927714512300	-0.032662938066078
5	A	26	50	20120618	6	2682	53.28	-0.0562998277759372	-0.0334296185935795
5	A	26	50	20120618	6	2684	53.32	-0.0573165978298089	-0.0337140664384475
5	A	26	50	20120618	6	2686	53.36	-0.0580169870965742	-0.0345227844640905
5	A	26	50	20120618	6	2688	53.4	-0.0582291898416082	-0.0336579221600212
5	A	26	50	20120618	6	2690	53.44	-0.0587779754144871	-0.0353496751340101
5	A	26	50	20120618	6	2692	53.48	-0.0593291368661507	-0.0375186120482148
5	A	26	50	20120618	6	2694	53.52	-0.0600866250054969	-0.0385177185746923
5	A	26	50	20120618	6	2696	53.56	-0.0603110253425064	-0.0380284360374503
5	A	26	50	20120618	6	2698	53.6	-0.0606686304549558	-0.0397097026178741
5	A	26	50	20120618	6	2700	53.64	-0.0613176766983392	-0.0419589456492182
5	A	26	50	20120618	6	2702	53.68	-0.06158427716805	-0.042271889897368
5	A	26	50	20120618	6	2704	53.72	-0.0617033610210696	-0.042947594066402
5	A	26	50	20120618	6	2706	53.76	-0.0619011882852422	-0.0429635958928603
5	A	26	50	20120618	6	2708	53.8	-0.0624101071777978	-0.0450965693561739
5	A	26	50	20120618	6	2710	53.84	-0.061944300585691	-0.0452243789068733
5	A	26	50	20120618	6	2712	53.88	-0.061974296055349	-0.045034435883311
5	A	26	50	20120618	6	2714	53.92	-0.0616659338591413	-0.0445549397039206
5	A	26	50	20120618	6	2716	53.96	-0.061469450097853	-0.0464991085855896
5	A	26	50	20120618	6	2718	54	-0.0609957875494075	-0.0477930150002116
5	A	26	50	20120618	6	2720	54.04	-0.0605689566830798	-0.0474482509469085
5	A	26	50	20120618	6	2722	54.08	-0.0609222060177571	-0.0480208872315168
5	A	26	50	20120618	6	2724	54.12	-0.0609619878452667	-0.0477278197549862
5	A	26	50	20120618	6	2726	54.16	-0.0611043708667265	-0.0476103268922242
5	A	26	50	20120618	6	2728	54.2	-0.0608683810495733	-0.0484835613405827
5	A	26	50	20120618	6	2730	54.24	-0.0613522966463461	-0.0480723363209159
5	A	26	50	20120618	6	2732	54.28	-0.0615585950497572	-0.0491071517398433
5	A	26	50	20120618	6	2734	54.32	-0.0617811427670001	-0.0503248391145213
5	A	26	50	20120618	6	2736	54.36	-0.062024698626712	-0.049887394575408
5	A	26	50	20120618	6	2738	54.4	-0.0619335667047526	-0.0504819865255722
5	A	26	50	20120618	6	2740	54.44	-0.0620895473896146	-0.0511804736750961
5	A	26	50	20120618	6	2742	54.48	-0.0617454176110942	-0.0517428166062906
5	A	26	50	20120618	6	2744	54.52	-0.0615427862634502	-0.0520245024920712
5	A	26	50	20120618	6	2746	54.56	-0.0614215125007294	-0.0528588227329407
5	A	26	50	20120618	6	2748	54.6	-0.0619191226345333	-0.0537129179220528
5	A	26	50	20120618	6	2750	54.64	-0.0619070148451191	-0.0558242843234537
5	A	26	50	20120618	6	2752	54.68	-0.061987716942056	-0.0568550126651859
5	A	26	50	20120618	6	2754	54.72	-0.0627102810774793	-0.0571874518472929
5	A	26	50	20120618	6	2756	54.76	-0.0631007312999149	-0.0572071235579456
5	A	26	50	20120618	6	2758	54.8	-0.0632681459014286	-0.0572970958247837
5	A	26	50	20120618	6	2760	54.84	-0.063909859447491	-0.057745740935311
5	A	26	50	20120618	6	2762	54.88	-0.0641492504482617	-0.0585472111164469
5	A	26	50	20120618	6	2764	54.92	-0.0644859039867846	-0.0595017345603706
5	A	26	50	20120618	6	2766	54.96	-0.0641432188274181	-0.0587356762868365
5	A	26	50	20120618	6	2768	55	-0.0642536689066395	-0.0581373225285965
5	A	26	50	20120618	6	2770	55.04	-0.064311984002884	-0.0597110098833305
5	A	26	50	20120618	6	2772	55.08	-0.063640897241131	-0.0605800865438157
5	A	26	50	20120618	6	2774	55.12	-0.0637948909559378	-0.0627906579052967
5	A	26	50	20120618	6	2776	55.16	-0.063608540034824	-0.063027920514656
5	A	26	50	20120618	6	2778	55.2	-0.0634033800733304	-0.0642315152511849
5	A	26	50	20120618	6	2780	55.24	-0.0630270366311795	-0.0648341328633155
5	A	26	50	20120618	6	2782	55.28	-0.063004882975725	-0.0659508878160469
5	A	26	50	20120618	6	2784	55.32	-0.0624799763988468	-0.0649173310471899
5	A	26	50	20120618	6	2786	55.36	-0.0620663330739883	-0.0662799116724008
5	A	26	50	20120618	6	2788	55.4	-0.0616389294511678	-0.0686603442248584
5	A	26	50	20120618	6	2790	55.44	-0.061075223925206	-0.0685890678613148
5	A	26	50	20120618	6	2792	55.48	-0.061011442893543	-0.0681790873495829
5	A	26	50	20120618	6	2794	55.52	-0.0604284333524546	-0.0681271150011656
5	A	26	50	20120618	6	2796	55.56	-0.0596065631406814	-0.0698908514454793
5	A	26	50	20120618	6	2798	55.6	-0.0592291802515622	-0.0703361165855924
5	A	26	50	20120618	6	2800	55.64	-0.0587164571245238	-0.0705659970001562
5	A	26	50	20120618	6	2802	55.68	-0.0583040724497359	-0.071314964502789
5	A	26	50	20120618	6	2804	55.72	-0.0571913692188607	-0.0738998640520945
5	A	26	50	20120618	6	2806	55.76	-0.0566901012216776	-0.0735823023966636
5	A	26	50	20120618	6	2808	55.8	-0.0560611297398122	-0.0740698525222917
5	A	26	50	20120618	6	2810	55.84	-0.054929334625845	-0.0753430689924963
5	A	26	50	20120618	6	2812	55.88	-0.0543469614808597	-0.0770865114721898
5	A	26	50	20120618	6	2814	55.92	-0.0536366020084798	-0.0770713793870724
5	A	26	50	20120618	6	2816	55.96	-0.0534173281956337	-0.0774942999529001
5	A	26	50	20120618	6	2818	56	-0.0530864022220384	-0.0762229219603267
5	A	26	50	20120618	6	2820	56.04	-0.0515227062861226	-0.0773821528174039
5	A	26	50	20120618	6	2822	56.08	-0.0505109779036008	-0.0784518639559829
5	A	26	50	20120618	6	2824	56.12	-0.0499983961979186	-0.0780989469614927
5	A	26	50	20120618	6	2826	56.16	-0.0502152658477086	-0.0782299738480466
5	A	26	50	20120618	6	2828	56.2	-0.0497288470929304	-0.0799736284597745
5	A	26	50	20120618	6	2830	56.24	-0.0500834611436954	-0.0799739820131651
5	A	26	50	20120618	6	2832	56.28	-0.0498880875400535	-0.0799883362808232
5	A	26	50	20120618	6	2834	56.32	-0.0497953151303620	-0.0815080501749493
5	A	26	50	20120618	6	2836	56.36	-0.0503001893721291	-0.0806821494545234
5	A	26	50	20120618	6	2838	56.4	-0.050546262531982	-0.0826931611402179
5	A	26	50	20120618	6	2840	56.44	-0.0509873557420861	-0.0823821755778521
5	A	26	50	20120618	6	2842	56.48	-0.0513624051788275	-0.0833817417237374
5	A	26	50	20120618	6	2844	56.52	-0.0516497026640236	-0.083559720500562
5	A	26	50	20120618	6	2846	56.56	-0.0524703707942688	-0.0837671856301622
5	A	26	50	20120618	6	2848	56.6	-0.0533856498118366	-0.0860635856127434
5	A	26	50	20120618	6	2850	56.64	-0.0541358901066755	-0.0876948809569414
5	A	26	50	20120618	6	2852	56.68	-0.0544304000810397	-0.0868898398865604
5	A	26	50	20120618	6	2854	56.72	-0.0557764485497064	-0.0901074585836714
5	A	26	50	20120618	6	2856	56.76	-0.0559149707681409	-0.0897101352833224
5	A	26	50	20120618	6	2858	56.8	-0.056588984951968	-0.0906652951233494
5	A	26	50	20120618	6	2860	56.84	-0.0573431850447815	-0.0904385966893014
5	A	26	50	20120618	6	2862	56.88	-0.0581162648886527	-0.0916213742021914
5	A	26	50	20120618	6	2864	56.92	-0.0587045070199219	-0.0925406837284124
5	A	26	50	20120618	6	2866	56.96	-0.0592066942559205	-0.0920116264347284
5	A	26	50	20120618	6	2868	57	-0.0604034724830788	-0.0926646395471544
5	A	26	50	20120618	6	2870	57.04	-0.0607597835901187	-0.0922630736061184
5	A	26	50	20120618	6	2872	57.08	-0.0618173324920612	-0.0920865797535344
5	A	26	50	20120618	6	2874	57.12	-0.0622080089886668	-0.0927565634287084
5	A	26	50	20120618	6	2876	57.16	-0.0623802602005639	-0.0933734433846154
5	A	26	50	20120618	6	2878	57.2	-0.0624120800057173	-0.0926854284865214
5	A	26	50	20120618	6	2880	57.24	-0.06236724943579	-0.0929975454197374
5	A	26	50	20120618	6	2882	57.28	-0.0627690982195384	-0.0932490633018054
5	A	26	50	20120618	6	2884	57.32	-0.0632347280349497	-0.0925005907739194
5	A	26	50	20120618	6	2886	57.36	-0.0638912766812813	-0.0934576598022554
5	A	26	50	20120618	6	2888	57.4	-0.0640460623556832	-0.0926226374043524
5	A	26	50	20120618	6	2890	57.44	-0.063767108730505	-0.0933357545931784
5	A	26	50	20120618	6	2892	57.48	-0.0636518503251716	-0.0927594625665114
5	A	26	50	20120618	6	2894	57.52	-0.0641075806456464	-0.0940955408295634
5	A	26	50	20120618	6	2896	57.56	-0.0639355415657837	-0.0925436535768934
5	A	26	50	20120618	6	2898	57.6	-0.0639990397547343	-0.0933315119524914
5	A	26	50	20120618	6	2900	57.64	-0.0640439410353396	-0.0943090870774814
5	A	26	50	20120618	6	2902	57.68	-0.0638766395709109	-0.0940450534053864
5	A	26	50	20120618	6	2904	57.72	-0.0638674471827554	-0.0937530183047564
5	A	26	50	20120618	6	2906	57.76	-0.0639781801046893	-0.0945940511103004
5	A	26	50	20120618	6	2908	57.8	-0.0641917263526076	-0.0941598875466514
5	A	26	50	20120618	6	2910	57.84	-0.0645337539026675	-0.0954852177866294
5	A	26	50	20120618	6	2912	57.88	-0.0648680739888125	-0.0975890018820154
5	A	26	50	20120618	6	2914	57.92	-0.0647097527805049	-0.0963034110431404
5	A	26	50	20120618	6	2916	57.96	-0.0645968985382274	-0.0973977294977044
5	A	26	50	20120618	6	2918	58	-0.064851739822167	-0.0977736274625834
5	A	26	50	20120618	6	2920	58.04	-0.0646391128130643	-0.0990568141384024
5	A	26	50	20120618	6	2922	58.08	-0.0651046012071193	-0.0989038669416324
5	A	26	50	20120618	6	2924	58.12	-0.0654425275378485	-0.100359163407992
5	A	26	50	20120618	6	2926	58.16	-0.065848053276859	-0.102516192644001
5	A	26	50	20120618	6	2928	58.2	-0.0664727114073592	-0.102378023978957
5	A	26	50	20120618	6	2930	58.24	-0.0669222191881594	-0.102314596500685
5	A	26	50	20120618	6	2932	58.28	-0.067095955324297	-0.102423703077022
5	A	26	50	20120618	6	2934	58.32	-0.067802142866668	-0.105006976280731
5	A	26	50	20120618	6	2936	58.36	-0.068023891553248	-0.104950690580948
5	A	26	50	20120618	6	2938	58.4	-0.0686250030279348	-0.104530598442245
5	A	26	50	20120618	6	2940	58.44	-0.0691085933555882	-0.104964832716572
5	A	26	50	20120618	6	2942	58.48	-0.0699760719547479	-0.103979974391735
5	A	26	50	20120618	6	2944	58.52	-0.0706205290751213	-0.106002724049998
5	A	26	50	20120618	6	2946	58.56	-0.0707391815930044	-0.106936246422520
5	A	26	50	20120618	6	2948	58.6	-0.0713238174796895	-0.105814209382133
5	A	26	50	20120618	6	2950	58.64	-0.0717950334386721	-0.106965096379193
5	A	26	50	20120618	6	2952	58.68	-0.0723919729833499	-0.107533468809910
5	A	26	50	20120618	6	2954	58.72	-0.0736332282270447	-0.108767087300368
5	A	26	50	20120618	6	2956	58.76	-0.0735305563224165	-0.109079062812228
5	A	26	50	20120618	6	2958	58.8	-0.0744680384929136	-0.108729893483678
5	A	26	50	20120618	6	2960	58.84	-0.0744938478904269	-0.109115620232815
5	A	26	50	20120618	6	2962	58.88	-0.075007065992212	-0.109480628753264
5	A	26	50	20120618	6	2964	58.92	-0.0749726298919682	-0.109912458864534
5	A	26	50	20120618	6	2966	58.96	-0.0755220518609502	-0.107951651760304
5	A	26	50	20120618	6	2968	59	-0.0755861157353257	-0.108755915013226
5	A	26	50	20120618	6	2970	59.04	-0.0755993386321339	-0.108073769101415
5	A	26	50	20120618	6	2972	59.08	-0.0757976113735786	-0.108670284382024
5	A	26	50	20120618	6	2974	59.12	-0.0759060815538126	-0.107711871850804
5	A	26	50	20120618	6	2976	59.16	-0.0758500079860646	-0.108424140511493
5	A	26	50	20120618	6	2978	59.2	-0.075616733458951	-0.109339065975670
5	A	26	50	20120618	6	2980	59.24	-0.075763316694691	-0.109838778337935
5	A	26	50	20120618	6	2982	59.28	-0.075824127877873	-0.110944693343711
5	A	26	50	20120618	6	2984	59.32	-0.0759947527441734	-0.111455719414474
5	A	26	50	20120618	6	2986	59.36	-0.075537396078102	-0.111576493252701
5	A	26	50	20120618	6	2988	59.4	-0.0757851662942298	-0.112513834001842
5	A	26	50	20120618	6	2990	59.44	-0.0754273702629494	-0.113382161129139
5	A	26	50	20120618	6	2992	59.48	-0.0756771203780645	-0.115069883594475
5	A	26	50	20120618	6	2994	59.52	-0.0755074147505796	-0.115960838138770
5	A	26	50	20120618	6	2996	59.56	-0.075099414137835	-0.115364747122229
5	A	26	50	20120618	6	2998	59.6	-0.0745140004336906	-0.117360131748060
5	A	26	50	20120618	6	3000	59.64	-0.0741649018158188	-0.116200264494879
5	A	26	50	20120618	6	3002	59.68	-0.0737689927290325	-0.117255197101732
5	A	26	50	20120618	6	3004	59.72	-0.0734610477258257	-0.120931798810511
5	A	26	50	20120618	6	3006	59.76	-0.0731258791115433	-0.120981296285194
5	A	26	50	20120618	6	3008	59.8	-0.0722970085426365	-0.121499039870379
5	A	26	50	20120618	6	3010	59.84	-0.0720736335104597	-0.121677160068560
5	A	26	50	20120618	6	3012	59.88	-0.0714419043121476	-0.121378336742830
5	A	26	50	20120618	6	3014	59.92	-0.0716527635542974	-0.121620025840640
5	A	26	50	20120618	6	3016	59.96	-0.0715568798747686	-0.123866928348538
5	A	26	50	20120618	6	3018	60	-0.0714317926851767	-0.124342740501599
5	A	26	50	20120618	6	3020	60.04	-0.0713179484934056	-0.122898121347635
5	A	26	50	20120618	6	3022	60.08	-0.0711341714409752	-0.123690010231886
5	A	26	50	20120618	6	3024	60.12	-0.0711761735837777	-0.124732709891423
5	A	26	50	20120618	6	3026	60.16	-0.0710543390853793	-0.124926669281503
5	A	26	50	20120618	6	3028	60.2	-0.0712266610079544	-0.125932387256384
5	A	26	50	20120618	6	3030	60.24	-0.070998124096275	-0.125764944370599
5	A	26	50	20120618	6	3032	60.28	-0.070983911249973	-0.126284031458668
5	A	26	50	20120618	6	3034	60.32	-0.0707221403195778	-0.128001028144746
5	A	26	50	20120618	6	3036	60.36	-0.070748515402516	-0.126945105588400
5	A	26	50	20120618	6	3038	60.4	-0.0708574805574969	-0.126771086609550
5	A	26	50	20120618	6	3040	60.44	-0.0715728604880234	-0.126454514903612
5	A	26	50	20120618	6	3042	60.48	-0.0717914271940882	-0.126558388889769
5	A	26	50	20120618	6	3044	60.52	-0.072212721414319	-0.126743792287796
5	A	26	50	20120618	6	3046	60.56	-0.0723815078029883	-0.125333326391363
5	A	26	50	20120618	6	3048	60.6	-0.0729108479393846	-0.126199815041029
5	A	26	50	20120618	6	3050	60.64	-0.0734347433535657	-0.125622179511478
5	A	26	50	20120618	6	3052	60.68	-0.072975548209863	-0.124602107268938
5	A	26	50	20120618	6	3054	60.72	-0.07296777003527	-0.124929497708627
5	A	26	50	20120618	6	3056	60.76	-0.0733614163803566	-0.125831270986675
5	A	26	50	20120618	6	3058	60.8	-0.074067250369337	-0.125271100994619
5	A	26	50	20120618	6	3060	60.84	-0.0747068284529203	-0.125253776878480
5	A	26	50	20120618	6	3062	60.88	-0.0757975406629005	-0.126025583930145
5	A	26	50	20120618	6	3064	60.92	-0.0766721610405501	-0.125423906770033
5	A	26	50	20120618	6	3066	60.96	-0.0776604841886146	-0.126730852233700
5	A	26	50	20120618	6	3068	61	-0.0781115476043334	-0.126185036509302
5	A	26	50	20120618	6	3070	61.04	-0.0788385240860714	-0.125506143288685
5	A	26	50	20120618	6	3072	61.08	-0.0794529998789225	-0.125578975287147
5	A	26	50	20120618	6	3074	61.12	-0.0796722029810902	-0.124102536328030
5	A	26	50	20120618	6	3076	61.16	-0.0815094785306474	-0.123893020588764
5	A	26	50	20120618	6	3078	61.2	-0.0813044882747812	-0.124506718564156
5	A	26	50	20120618	6	3080	61.24	-0.0814792143604126	-0.123569731368406
5	A	26	50	20120618	6	3082	61.28	-0.082422282674481	-0.124428371132801
5	A	26	50	20120618	6	3084	61.32	-0.083714237474387	-0.124998935594540
5	A	26	50	20120618	6	3086	61.36	-0.0837681897217915	-0.124718709177156
5	A	26	50	20120618	6	3088	61.4	-0.084705318338898	-0.125027502708500
5	A	26	50	20120618	6	3090	61.44	-0.0851662105388754	-0.126284879986806
5	A	26	50	20120618	6	3092	61.48	-0.0856549627460316	-0.126544246754145
5	A	26	50	20120618	6	3094	61.52	-0.085661821681809	-0.126424250733378
5	A	26	50	20120618	6	3096	61.56	-0.0859088847911557	-0.127178450826191
5	A	26	50	20120618	6	3098	61.6	-0.0859184307327017	-0.127629938505979
5	A	26	50	20120618	6	3100	61.64	-0.0862270121320114	-0.128060990799790
5	A	26	50	20120618	6	3102	61.68	-0.0864244363453188	-0.129397988301658
5	A	26	50	20120618	6	3104	61.72	-0.0867121580945836	-0.129180977230512
5	A	26	50	20120618	6	3106	61.76	-0.0869044204283882	-0.130064931417673
5	A	26	50	20120618	6	3108	61.8	-0.087436447570553	-0.131655638832630
5	A	26	50	20120618	6	3110	61.84	-0.0879976782227807	-0.133111076720346
5	A	26	50	20120618	6	3112	61.88	-0.088089602104335	-0.133410889995569
5	A	26	50	20120618	6	3114	61.92	-0.0889390494805744	-0.134214658273744
5	A	26	50	20120618	6	3116	61.96	-0.0894079319871792	-0.136046701233120
5	A	26	50	20120618	6	3118	62	-0.0898145890970396	-0.137174465838435
5	A	26	50	20120618	6	3120	62.04	-0.0902033564053359	-0.137402295643333
5	A	26	50	20120618	6	3122	62.08	-0.0901500405540345	-0.139856946123544
5	A	26	50	20120618	6	3124	62.12	-0.0906308024545632	-0.139961668637838
5	A	26	50	20120618	6	3126	62.16	-0.0911548392901005	-0.141448643487995
5	A	26	50	20120618	6	3128	62.2	-0.091236156569937	-0.142572236163300
5	A	26	50	20120618	6	3130	62.24	-0.0915177264902055	-0.142924233918975
5	A	26	50	20120618	6	3132	62.28	-0.0914562082002423	-0.143104546148178
5	A	26	50	20120618	6	3134	62.32	-0.0919842755444324	-0.146198279737225
5	A	26	50	20120618	6	3136	62.36	-0.0924320155582797	-0.147818119951567
5	A	26	50	20120618	6	3138	62.4	-0.0925863769686127	-0.150070750024393
5	A	26	50	20120618	6	3140	62.44	-0.0931462641179566	-0.150121803133995
5	A	26	50	20120618	6	3142	62.48	-0.0928931906009696	-0.150407403562916
5	A	26	50	20120618	6	3144	62.52	-0.0933702755462366	-0.151262507793405
5	A	26	50	20120618	6	3146	62.56	-0.0931344554347106	-0.151554896447426
5	A	26	50	20120618	6	3148	62.6	-0.0931485975703346	-0.152196949404743
5	A	26	50	20120618	6	3150	62.64	-0.0931803466648096	-0.153440820943528
5	A	26	50	20120618	6	3152	62.68	-0.0930995950703976	-0.153723805077359
5	A	26	50	20120618	6	3154	62.72	-0.0925743561533326	-0.154345210516666
5	A	26	50	20120618	6	3156	62.76	-0.0926214494649596	-0.154561160927640
5	A	26	50	20120618	6	3158	62.8	-0.0925860941259002	-0.155682632282602
5	A	26	50	20120618	6	3160	62.84	-0.0927443446235296	-0.157186082720761
5	A	26	50	20120618	6	3162	62.88	-0.0925581634080433	-0.157181345105327
5	A	26	50	20120618	6	3164	62.92	-0.0925618403633054	-0.159851945996512
5	A	26	50	20120618	6	3166	62.96	-0.0918630067314588	-0.161317283379165
5	A	26	50	20120618	6	3168	63	-0.0916145294085499	-0.161210793097919
5	A	26	50	20120618	6	3170	63.04	-0.091161132540453	-0.163354175173051
5	A	26	50	20120618	6	3172	63.08	-0.0911904067611942	-0.164191813866045
5	A	26	50	20120618	6	3174	63.12	-0.0912521371831918	-0.164931942533913
5	A	26	50	20120618	6	3176	63.16	-0.0913582032003697	-0.166450807899901
5	A	26	50	20120618	6	3178	63.2	-0.0912288733700908	-0.166993088090394
5	A	26	50	20120618	6	3180	63.24	-0.091497149682873	-0.167751530823894
5	A	26	50	20120618	6	3182	63.28	-0.0913407376628745	-0.168496255685840
5	A	26	50	20120618	6	3184	63.32	-0.091847591803629	-0.170023040647778
5	A	26	50	20120618	6	3186	63.36	-0.0920792399851457	-0.172837608479613
5	A	26	50	20120618	6	3188	63.4	-0.0919772751872985	-0.172676529554858
5	A	26	50	20120618	6	3190	63.44	-0.0918587640907718	-0.173924997287721
5	A	26	50	20120618	6	3192	63.48	-0.0923203633975303	-0.176113634196850
5	A	26	50	20120618	6	3194	63.52	-0.0919913466122442	-0.177146929336198
5	A	26	50	20120618	6	3196	63.56	-0.09174456634561	-0.177078339978423
5	A	26	50	20120618	6	3198	63.6	-0.091921555172941	-0.177158738019444
5	A	26	50	20120618	6	3200	63.64	-0.0912258328109316	-0.177147353600267
5	A	26	50	20120618	6	3202	63.68	-0.0914800376987683	-0.180193923167009
5	A	26	50	20120618	6	3204	63.72	-0.0914549354080361	-0.180033763481070
5	A	26	50	20120618	6	3206	63.76	-0.091333949437775	-0.180455976940117
5	A	26	50	20120618	6	3208	63.8	-0.0907383533959817	-0.181153396358401
5	A	26	50	20120618	6	3210	63.84	-0.0906746430749968	-0.182663847153693
5	A	26	50	20120618	6	3212	63.88	-0.0896579649450068	-0.183928012657099
5	A	26	50	20120618	6	3214	63.92	-0.0895608791839498	-0.184128336008209
5	A	26	50	20120618	6	3216	63.96	-0.0886878144412188	-0.184766641299586
5	A	26	50	20120618	6	3218	64	-0.0883283213536636	-0.185025725224213
5	A	26	50	20120618	6	3220	64.04	-0.0877692120217794	-0.185088445595704
5	A	26	50	20120618	6	3222	64.08	-0.0872933998687189	-0.185359196782220
5	A	26	50	20120618	6	3224	64.12	-0.0871306238876898	-0.186530307033222
5	A	26	50	20120618	6	3226	64.16	-0.0867799696348994	-0.187409877158340
5	A	26	50	20120618	6	3228	64.2	-0.0864452959953638	-0.188052849354472
5	A	26	50	20120618	6	3230	64.24	-0.0861476747511623	-0.187207786040276
5	A	26	50	20120618	6	3232	64.28	-0.0861987985714422	-0.188805635233724
5	A	26	50	20120618	6	3234	64.32	-0.0854940252426335	-0.188033969603415
5	A	26	50	20120618	6	3236	64.36	-0.0860409723378813	-0.189331156993501
5	A	26	50	20120618	6	3238	64.4	-0.0859528668329455	-0.189849183421399
5	A	26	50	20120618	6	3240	64.44	-0.0859977681135508	-0.188875143830314
5	A	26	50	20120618	6	3242	64.48	-0.0863714740474079	-0.189521085874928
5	A	26	50	20120618	6	3244	64.52	-0.086227931370827	-0.188932065926200
5	A	26	50	20120618	6	3246	64.56	-0.0862199410641996	-0.187900609264483
5	A	26	50	20120618	6	3248	64.6	-0.0867943946132356	-0.189426262855571
5	A	26	50	20120618	6	3250	64.64	-0.0871449074446698	-0.189856395910567
5	A	26	50	20120618	6	3252	64.68	-0.0869570998835866	-0.188792624468950
5	A	26	50	20120618	6	3254	64.72	-0.087838154932945	-0.189344167758275
5	A	26	50	20120618	6	3256	64.76	-0.0878827026601598	-0.188869699108099
5	A	26	50	20120618	6	3258	64.8	-0.088858439307519	-0.190033667580610
5	A	26	50	20120618	6	3260	64.84	-0.0893919513739244	-0.190784261428840
5	A	26	50	20120618	6	3262	64.88	-0.0898129627514428	-0.190070507843910
5	A	26	50	20120618	6	3264	64.92	-0.0907510106073649	-0.193117713806755
5	A	26	50	20120618	6	3266	64.96	-0.0910392980420547	-0.193523805231191
5	A	26	50	20120618	6	3268	65	-0.09168368445175	-0.194196051648065
5	A	26	50	20120618	6	3270	65.04	-0.0927268790860346	-0.194712734573078
5	A	26	50	20120618	6	3272	65.08	-0.0928474407922266	-0.194931584121855
5	A	26	50	20120618	6	3274	65.12	-0.0941296375185526	-0.196672975991883
5	A	26	50	20120618	6	3276	65.16	-0.0953008184802316	-0.196235771869076
5	A	26	50	20120618	6	3278	65.2	-0.0960915759936325	-0.197010548769222
5	A	26	50	20120618	6	3280	65.24	-0.0973207397113695	-0.197923918598480
5	A	26	50	20120618	6	3282	65.28	-0.0981075374267956	-0.196770839570399
5	A	26	50	20120618	6	3284	65.32	-0.0997816127312545	-0.199265865847816
5	A	26	50	20120618	6	3286	65.36	-0.0998620814829536	-0.197314392553098
5	A	26	50	20120618	6	3288	65.4	-0.100641808130568	-0.199456431125346
5	A	26	50	20120618	6	3290	65.44	-0.102235980368753	-0.199673866460561
5	A	26	50	20120618	6	3292	65.48	-0.102517974553091	-0.200667492909484
5	A	26	50	20120618	6	3294	65.52	-0.102966280252363	-0.200052310009852
5	A	26	50	20120618	6	3296	65.56	-0.103831708241857	-0.199605489234820
5	A	26	50	20120618	6	3298	65.6	-0.104697419074064	-0.201100100838214
5	A	26	50	20120618	6	3300	65.64	-0.106171241738091	-0.200839673410703
5	A	26	50	20120618	6	3302	65.68	-0.107078884002422	-0.201291090379813
5	A	26	50	20120618	6	3304	65.72	-0.107948554632603	-0.200104635911660
5	A	26	50	20120618	6	3306	65.76	-0.108613164296241	-0.200924950488514
5	A	26	50	20120618	6	3308	65.8	-0.109499451935780	-0.201103565661442
5	A	26	50	20120618	6	3310	65.84	-0.110243186848232	-0.202807834425458
5	A	26	50	20120618	6	3312	65.88	-0.110157556217030	-0.200759416791038
5	A	26	50	20120618	6	3314	65.92	-0.110658894924891	-0.202109283636324
5	A	26	50	20120618	6	3316	65.96	-0.111309503874261	-0.203092091351495
5	A	26	50	20120618	6	3318	66	-0.111505726006040	-0.203786823764011
5	A	26	50	20120618	6	3320	66.04	-0.111070713914254	-0.203229057935011
5	A	26	50	20120618	6	3322	66.08	-0.111126363217934	-0.202423875443273
5	A	26	50	20120618	6	3324	66.12	-0.111259652846187	-0.203635502912837
5	A	26	50	20120618	6	3326	66.16	-0.111016832377528	-0.204015502097046
5	A	26	50	20120618	6	3328	66.2	-0.111049147157428	-0.204943438325997
5	A	26	50	20120618	6	3330	66.24	-0.110585002266257	-0.204503900750812
5	A	26	50	20120618	6	3332	66.28	-0.110814741259465	-0.205303709231012
5	A	26	50	20120618	6	3334	66.32	-0.110463026346503	-0.204401016714149
5	A	26	50	20120618	6	3336	66.36	-0.110105371736579	-0.204994844988990
5	A	26	50	20120618	6	3338	66.4	-0.109798275261509	-0.203527103443281
5	A	26	50	20120618	6	3340	66.44	-0.110052268017311	-0.203653534135757
5	A	26	50	20120618	6	3342	66.48	-0.110151475098712	-0.206297901365360
5	A	26	50	20120618	6	3344	66.52	-0.109839711718887	-0.207335156302683
5	A	26	50	20120618	6	3346	66.56	-0.109386526982824	-0.206979410881068
5	A	26	50	20120618	6	3348	66.6	-0.109152050374183	-0.206919731068736
5	A	26	50	20120618	6	3350	66.64	-0.108806063026148	-0.208300922744427
5	A	26	50	20120618	6	3352	66.68	-0.108636357398663	-0.208713873104640
5	A	26	50	20120618	6	3354	66.72	-0.108468985223557	-0.210555674137597
5	A	26	50	20120618	6	3356	66.76	-0.108327139603251	-0.210615495371285
5	A	26	50	20120618	6	3358	66.8	-0.108033195314311	-0.213026517363097
5	A	26	50	20120618	6	3360	66.84	-0.108381516114724	-0.215201153557958
5	A	26	50	20120618	6	3362	66.88	-0.108075338878470	-0.215525715570523
5	A	26	50	20120618	6	3364	66.92	-0.108172141796815	-0.215836206158142
5	A	26	50	20120618	6	3366	66.96	-0.107626113940382	-0.215464409412594
5	A	26	50	20120618	6	3368	67	-0.108024780743615	-0.218565921176234
5	A	26	50	20120618	6	3370	67.04	-0.108116068229066	-0.219490039028567
5	A	26	50	20120618	6	3372	67.08	-0.108308047720159	-0.219456451456461
5	A	26	50	20120618	6	3374	67.12	-0.108526543715545	-0.221944760219456
5	A	26	50	20120618	6	3376	67.16	-0.108406264852065	-0.221082160657087
5	A	26	50	20120618	6	3378	67.2	-0.108759111135877	-0.223496930314839
5	A	26	50	20120618	6	3380	67.24	-0.108674258322135	-0.224857403761842
5	A	26	50	20120618	6	3382	67.28	-0.108703108278808	-0.227662637784165
5	A	26	50	20120618	6	3384	67.32	-0.108796022109855	-0.227944490547146
5	A	26	50	20120618	6	3386	67.36	-0.109023851914754	-0.228420939096309
5	A	26	50	20120618	6	3388	67.4	-0.109147737022818	-0.231529946191830
5	A	26	50	20120618	6	3390	67.44	-0.109038630446481	-0.229908055367823
5	A	26	50	20120618	6	3392	67.48	-0.108980718401101	-0.230380331986977
5	A	26	50	20120618	6	3394	67.52	-0.109294815233304	-0.233475904053656
5	A	26	50	20120618	6	3396	67.56	-0.109589325207669	-0.234919462547448
5	A	26	50	20120618	6	3398	67.6	-0.109770556675687	-0.236542767585018
5	A	26	50	20120618	6	3400	67.64	-0.109902219958344	-0.237746121905241
5	A	26	50	20120618	6	3402	67.68	-0.110220064456487	-0.237513130220840
5	A	26	50	20120618	6	3404	67.72	-0.110653520913354	-0.238516514743344
5	A	26	50	20120618	6	3406	67.76	-0.111103311536867	-0.239745395618368
5	A	26	50	20120618	6	3408	67.8	-0.111299604379325	-0.239493948446978
5	A	26	50	20120618	6	3410	67.84	-0.111172325158711	-0.240226511072287
5	A	26	50	20120618	6	3412	67.88	-0.110704998287025	-0.241222753816301
5	A	26	50	20120618	6	3414	67.92	-0.111167870385989	-0.241834684024740
5	A	26	50	20120618	6	3416	67.96	-0.110826337810676	-0.239871048493385
5	A	26	50	20120618	6	3418	68	-0.110885664069618	-0.239789094817445
5	A	26	50	20120618	6	3420	68.04	-0.111470794931050	-0.241541658974616
5	A	26	50	20120618	6	3422	68.08	-0.112011660907979	-0.242796844221901
5	A	26	50	20120618	6	3424	68.12	-0.112427510405995	-0.243776823509947
5	A	26	50	20120618	6	3426	68.16	-0.112299029103854	-0.243942074364710
5	A	26	50	20120618	6	3428	68.2	-0.113072886765184	-0.244448079977327
5	A	26	50	20120618	6	3430	68.24	-0.113260128640842	-0.244557822949768
5	A	26	50	20120618	6	3432	68.28	-0.113483715805054	-0.245382168035275
5	A	26	50	20120618	6	3434	68.32	-0.114002237207698	-0.245900265173850
5	A	26	50	20120618	6	3436	68.36	-0.114744770038622	-0.247489770507279
5	A	26	50	20120618	6	3438	68.4	-0.114823258891333	-0.247569673573553
5	A	26	50	20120618	6	3440	68.44	-0.115699152061189	-0.247734641585604
5	A	26	50	20120618	6	3442	68.48	-0.115390429240523	-0.246818655461255
5	A	26	50	20120618	6	3444	68.52	-0.115423733969917	-0.246969198494970
5	A	26	50	20120618	6	3446	68.56	-0.116396288636761	-0.247903003710205
5	A	26	50	20120618	6	3448	68.6	-0.116902152828022	-0.247974138652392
