# Supplementary material for: How Do Ants Make Sense of Gravity? A Boltzmann Walker Analysis of Lasius niger Trajectories on Various Inclines
Source: PLoS One. 2013 Oct 29;8(10):e76531. doi: 10.1371/journal.pone.0076531 (PMC3812222; doi:10.1371/journal.pone.0076531)
Supplement: Dataset S5 — Trajectories for . (ZIP) [file pone.0076531.s009.zip › Incline5/5-A-26-50-20120618-07.txt]

Pente	Colonie	Temperature	Humidite	Date	Indiv	Frame	Time	X	Y
5	A	26	50	20120618	7	36	0	0	0
5	A	26	50	20120618	7	38	0.04	-2.43951839509308e-05	-0.000630668538140301
5	A	26	50	20120618	7	40	0.08	-0.000252437120883591	-0.0023815356390363
5	A	26	50	20120618	7	42	0.12	-0.000202727514166182	-0.0032271646386573
5	A	26	50	20120618	7	44	0.16	-0.000154446263146760	-0.0043458641350369
5	A	26	50	20120618	7	46	0.2	-0.000301595184311680	-0.0071532901883819
5	A	26	50	20120618	7	48	0.24	-0.000269930942650150	-0.0084441701859804
5	A	26	50	20120618	7	50	0.28	0.000410942176954379	-0.0104198972432937
5	A	26	50	20120618	7	52	0.32	0.00057783351945003	-0.0109025824742673
5	A	26	50	20120618	7	54	0.36	0.000887786705915338	-0.0129158144752548
5	A	26	50	20120618	7	56	0.4	0.00173866950892055	-0.0137099873144088
5	A	26	50	20120618	7	58	0.44	0.00267254472772684	-0.0157640610959708
5	A	26	50	20120618	7	60	0.48	0.0033122720108409	-0.0161915997761864
5	A	26	50	20120618	7	62	0.52	0.00371301770801056	-0.0174091245163047
5	A	26	50	20120618	7	64	0.56	0.0044020013423953	-0.0182374081865832
5	A	26	50	20120618	7	66	0.6	0.00497248095132098	-0.0200478419627263
5	A	26	50	20120618	7	68	0.64	0.00565486020836944	-0.0196591948625828
5	A	26	50	20120618	7	70	0.68	0.00619600902801145	-0.0208606258523612
5	A	26	50	20120618	7	72	0.72	0.00686083789475095	-0.0221406800451398
5	A	26	50	20120618	7	74	0.76	0.00783559873475215	-0.023445178919344
5	A	26	50	20120618	7	76	0.8	0.00837773750388795	-0.0254047132313681
5	A	26	50	20120618	7	78	0.84	0.00840339133790935	-0.0254429818503660
5	A	26	50	20120618	7	80	0.88	0.00936346557006535	-0.0268914547362875
5	A	26	50	20120618	7	82	0.92	0.00978114647464445	-0.0287270403006375
5	A	26	50	20120618	7	84	0.96	0.0107183599445647	-0.0289193592029846
5	A	26	50	20120618	7	86	1	0.0113650303091632	-0.0298713158492926
5	A	26	50	20120618	7	88	1.04	0.0119797748025912	-0.030815741808381
5	A	26	50	20120618	7	90	1.08	0.0120553220910932	-0.0303553870095573
5	A	26	50	20120618	7	92	1.12	0.0120799364781463	-0.0320626185509863
5	A	26	50	20120618	7	94	1.16	0.0116839778938852	-0.033718782840678
5	A	26	50	20120618	7	96	1.2	0.0114758622260464	-0.0347083929230842
5	A	26	50	20120618	7	98	1.24	0.0116855193866682	-0.0360429155512176
5	A	26	50	20120618	7	100	1.28	0.0115643941163713	-0.0379883763169758
5	A	26	50	20120618	7	102	1.32	0.0113664303805900	-0.0397498945673168
5	A	26	50	20120618	7	104	1.36	0.0114033413545679	-0.0394382018981698
5	A	26	50	20120618	7	106	1.4	0.0113325387525678	-0.0437031376620999
5	A	26	50	20120618	7	108	1.44	0.0115097538540687	-0.0440281097965976
5	A	26	50	20120618	7	110	1.48	0.0113447080602719	-0.0465382045195214
5	A	26	50	20120618	7	112	1.52	0.0111989592105338	-0.0473407141476256
5	A	26	50	20120618	7	114	1.56	0.0111871575983559	-0.0491048677849402
5	A	26	50	20120618	7	116	1.6	0.0108628147888933	-0.0504434845613366
5	A	26	50	20120618	7	118	1.64	0.0107868432363226	-0.0516850509320152
5	A	26	50	20120618	7	120	1.68	0.00980134851538295	-0.0527351752127553
5	A	26	50	20120618	7	122	1.72	0.00873022316324155	-0.0555278227343735
5	A	26	50	20120618	7	124	1.76	0.00765980491788135	-0.056842192819243
5	A	26	50	20120618	7	126	1.8	0.00697122433436195	-0.0572298287566895
5	A	26	50	20120618	7	128	1.84	0.00627147146369975	-0.058904116193183
5	A	26	50	20120618	7	130	1.88	0.00566618805900404	-0.0603993641926801
5	A	26	50	20120618	7	132	1.92	0.00526016734524673	-0.061771151348182
5	A	26	50	20120618	7	134	1.96	0.00468048120603	-0.0616646610669353
5	A	26	50	20120618	7	136	2	0.00361168930626653	-0.0631445648492806
5	A	26	50	20120618	7	138	2.04	0.00271995694451217	-0.063755010133479
5	A	26	50	20120618	7	140	2.08	0.00248710668146744	-0.062733594388055
5	A	26	50	20120618	7	142	2.12	0.00286965145008937	-0.0627784249579822
5	A	26	50	20120618	7	144	2.16	0.00050699556211075	-0.0645497981555326
5	A	26	50	20120618	7	146	2.2	-0.000271246161263162	-0.0634916835681651
5	A	26	50	20120618	7	148	2.24	-0.000173948268171891	-0.0643083919004355
5	A	26	50	20120618	7	150	2.28	-0.00139017193181275	-0.0634994617427581
5	A	26	50	20120618	7	152	2.32	-0.00149645008102509	-0.0636051742065455
5	A	26	50	20120618	7	154	2.36	-0.00181839579849933	-0.0628895114333066
5	A	26	50	20120618	7	156	2.4	-0.00192389613025236	-0.063461843661999
5	A	26	50	20120618	7	158	2.44	-0.0022056781825552	-0.0623217753986919
5	A	26	50	20120618	7	160	2.48	-0.00229837988156876	-0.0621194721485945
5	A	26	50	20120618	7	162	2.52	-0.00235954461814139	-0.0609474426587778
5	A	26	50	20120618	7	164	2.56	-0.0025968496539076	-0.0607408260573151
5	A	26	50	20120618	7	166	2.6	-0.00231386552007674	-0.0606385784167555
5	A	26	50	20120618	7	168	2.64	-0.00225319575825093	-0.0602584378111896
5	A	26	50	20120618	7	170	2.68	-0.00236329228408168	-0.0601626248423388
5	A	26	50	20120618	7	172	2.72	-0.00217993949572001	-0.0597299462029308
5	A	26	50	20120618	7	174	2.76	-0.0024486400725709	-0.0604373358268298
5	A	26	50	20120618	7	176	2.8	-0.00254650365108712	-0.0604622259855275
5	A	26	50	20120618	7	178	2.84	-0.00266911596694486	-0.0607213099101543
5	A	26	50	20120618	7	180	2.88	-0.00267753053764098	-0.060784878809783
5	A	26	50	20120618	7	182	2.92	-0.00247155033228134	-0.0610317297870952
5	A	26	50	20120618	7	184	2.96	-0.00290670384542354	-0.0614335078601654
5	A	26	50	20120618	7	186	3	-0.00283549819255806	-0.0620599337576186
5	A	26	50	20120618	7	188	3.04	-0.00331951278428025	-0.0623869706439173
5	A	26	50	20120618	7	190	3.08	-0.00353701883017323	-0.0625300890564295
5	A	26	50	20120618	7	192	3.12	-0.00389714831383154	-0.0633597374427957
5	A	26	50	20120618	7	194	3.16	-0.00400469925525001	-0.0635450701301447
5	A	26	50	20120618	7	196	3.2	-0.00414951472403702	-0.0638625610748974
5	A	26	50	20120618	7	198	3.24	-0.00445583338164703	-0.0651363432305269
5	A	26	50	20120618	7	200	3.28	-0.00439509290914311	-0.0651434850090169
5	A	26	50	20120618	7	202	3.32	-0.00484304505502478	-0.0658952102280963
5	A	26	50	20120618	7	204	3.36	-0.0049875069704212	-0.0677665683245065
5	A	26	50	20120618	7	206	3.4	-0.00556832448048782	-0.0675722553810364
5	A	26	50	20120618	7	208	3.44	-0.00597858783493226	-0.0692789283081083
5	A	26	50	20120618	7	210	3.48	-0.00646062252766713	-0.0698248854538624
5	A	26	50	20120618	7	212	3.52	-0.00673102016079286	-0.0702362801791567
5	A	26	50	20120618	7	214	3.56	-0.00717126484275961	-0.071292414867537
5	A	26	50	20120618	7	216	3.6	-0.00739944820104851	-0.0718160274390056
5	A	26	50	20120618	7	218	3.64	-0.00825391603543434	-0.0743488839292158
5	A	26	50	20120618	7	220	3.68	-0.00858342779546727	-0.0748239182648169
5	A	26	50	20120618	7	222	3.72	-0.00921119719580468	-0.07623813182719
5	A	26	50	20120618	7	224	3.76	-0.0093098385917802	-0.076474093360072
5	A	26	50	20120618	7	226	3.8	-0.00975878068715554	-0.078503843375468
5	A	26	50	20120618	7	228	3.84	-0.00998653978137573	-0.0794788729160461
5	A	26	50	20120618	7	230	3.88	-0.0102342392868254	-0.0791502803948287
5	A	26	50	20120618	7	232	3.92	-0.0109776913565649	-0.0807047839425892
5	A	26	50	20120618	7	234	3.96	-0.0113282041879991	-0.0820236088001802
5	A	26	50	20120618	7	236	4	-0.0118783332637622	-0.0825707680274624
5	A	26	50	20120618	7	238	4.04	-0.0124616963582411	-0.0833737584881778
5	A	26	50	20120618	7	240	4.08	-0.0132477869668862	-0.083503795425238
5	A	26	50	20120618	7	242	4.12	-0.0135268820134205	-0.0845385047781483
5	A	26	50	20120618	7	244	4.16	-0.0136473730089347	-0.0859189186363807
5	A	26	50	20120618	7	246	4.2	-0.0138278266594935	-0.0865369299631377
5	A	26	50	20120618	7	248	4.24	-0.0135480952168561	-0.0890485732499123
5	A	26	50	20120618	7	250	4.28	-0.0135473173993968	-0.0887604272365788
5	A	26	50	20120618	7	252	4.32	-0.0135649950689265	-0.0891129906776785
5	A	26	50	20120618	7	254	4.36	-0.0139218718613913	-0.090282616004439
5	A	26	50	20120618	7	256	4.4	-0.0141791880190651	-0.090814148171857
5	A	26	50	20120618	7	258	4.44	-0.0143249934373458	-0.0917736920739272
5	A	26	50	20120618	7	260	4.48	-0.0142290390471388	-0.0932045226456582
5	A	26	50	20120618	7	262	4.52	-0.0149206601898174	-0.0935857239113958
5	A	26	50	20120618	7	264	4.56	-0.0153134580067665	-0.0947928258975594
5	A	26	50	20120618	7	266	4.6	-0.0154400301205989	-0.0947086801905982
5	A	26	50	20120618	7	268	4.64	-0.0154365652973711	-0.094623332402109
5	A	26	50	20120618	7	270	4.68	-0.0165770578247468	-0.0955283583713496
5	A	26	50	20120618	7	272	4.72	-0.0166434551515003	-0.0963309952786745
5	A	26	50	20120618	7	274	4.76	-0.0169447533509639	-0.0978239098257936
5	A	26	50	20120618	7	276	4.8	-0.0165269946646389	-0.0972439408438644
5	A	26	50	20120618	7	278	4.84	-0.0165269946646389	-0.0972439408438644
5	A	26	50	20120618	7	280	4.88	-0.0163330352745594	-0.098183473624027
5	A	26	50	20120618	7	282	4.92	-0.0162783052096955	-0.0987191777214539
5	A	26	50	20120618	7	284	4.96	-0.0162090794558174	-0.0994651046649276
5	A	26	50	20120618	7	286	5	-0.0158474650479185	-0.100464670810813
5	A	26	50	20120618	7	288	5.04	-0.0152803654094069	-0.101194829273066
5	A	26	50	20120618	7	290	5.08	-0.0149750367012906	-0.101637619539445
5	A	26	50	20120618	7	292	5.12	-0.0150405147892285	-0.102196941003364
5	A	26	50	20120618	7	294	5.16	-0.0147455098401175	-0.102172050844666
5	A	26	50	20120618	7	296	5.2	-0.0141907845702766	-0.102385102117837
5	A	26	50	20120618	7	298	5.24	-0.0140709299708655	-0.102836731218981
5	A	26	50	20120618	7	300	5.28	-0.0134242808194704	-0.103344221755839
5	A	26	50	20120618	7	302	5.32	-0.0134153005633493	-0.103162141759683
5	A	26	50	20120618	7	304	5.36	-0.0137200635860407	-0.102573687496380
5	A	26	50	20120618	7	306	5.4	-0.0131163358162636	-0.103281925648416
5	A	26	50	20120618	7	308	5.44	-0.0135392563820913	-0.102307603214619
5	A	26	50	20120618	7	310	5.48	-0.0132670909820126	-0.102512169206417
5	A	26	50	20120618	7	312	5.52	-0.0138139673665823	-0.102237953196673
5	A	26	50	20120618	7	314	5.56	-0.0133163763246613	-0.103785597808656
5	A	26	50	20120618	7	316	5.6	-0.0137651062880023	-0.103567243234625
5	A	26	50	20120618	7	318	5.64	-0.0138260588925406	-0.103912028501132
5	A	26	50	20120618	7	320	5.68	-0.0138782433729921	-0.104381264561127
5	A	26	50	20120618	7	322	5.72	-0.0143638135996330	-0.106121807903018
5	A	26	50	20120618	7	324	5.76	-0.0146450299665109	-0.106018641023643
5	A	26	50	20120618	7	326	5.8	-0.0148484645874583	-0.106508878155039
5	A	26	50	20120618	7	328	5.84	-0.0153494497419288	-0.108357608834452
5	A	26	50	20120618	7	330	5.88	-0.0150659706333512	-0.108528092279396
5	A	26	50	20120618	7	332	5.92	-0.0157185594817082	-0.110426744697560
5	A	26	50	20120618	7	334	5.96	-0.0160413537273200	-0.112515608839863
5	A	26	50	20120618	7	336	6	-0.0163632994447942	-0.112023816073547
5	A	26	50	20120618	7	338	6.04	-0.0163152161836735	-0.111929488028937
5	A	26	50	20120618	7	340	6.08	-0.0167449956852787	-0.112957055603358
5	A	26	50	20120618	7	342	6.12	-0.0168589105877277	-0.113875940865510
5	A	26	50	20120618	7	344	6.16	-0.0179887258027077	-0.114756995914868
5	A	26	50	20120618	7	346	6.2	-0.0185386427464365	-0.115109347223933
5	A	26	50	20120618	7	348	6.24	-0.0188109495678714	-0.116328752868089
5	A	26	50	20120618	7	350	6.28	-0.0195983836794008	-0.117214191979491
5	A	26	50	20120618	7	352	6.32	-0.0201837266728670	-0.117592918371495
5	A	26	50	20120618	7	354	6.36	-0.0207948790638465	-0.117985009081663
5	A	26	50	20120618	7	356	6.4	-0.0216064962272924	-0.120194576351514
5	A	26	50	20120618	7	358	6.44	-0.0222561859378466	-0.121126967353187
5	A	26	50	20120618	7	360	6.48	-0.0235144824549681	-0.121470126274097
5	A	26	50	20120618	7	362	6.52	-0.0243012801703944	-0.122525624566374
5	A	26	50	20120618	7	364	6.56	-0.0249333629220970	-0.123733716502032
5	A	26	50	20120618	7	366	6.6	-0.0258069226395749	-0.124367001335262
5	A	26	50	20120618	7	368	6.64	-0.0266819672812932	-0.125784679720863
5	A	26	50	20120618	7	370	6.68	-0.0269738609605670	-0.126380487894691
5	A	26	50	20120618	7	372	6.72	-0.0275579311618271	-0.126798246581016
5	A	26	50	20120618	7	374	6.76	-0.0284621793136085	-0.126208660946863
5	A	26	50	20120618	7	376	6.8	-0.0293290215166651	-0.127590276886623
5	A	26	50	20120618	7	378	6.84	-0.0297167281647897	-0.128225046644094
5	A	26	50	20120618	7	380	6.88	-0.0307117688272754	-0.128768246073402
5	A	26	50	20120618	7	382	6.92	-0.0310966470482752	-0.129822895837541
5	A	26	50	20120618	7	384	6.96	-0.0316650901896710	-0.130126598200061
5	A	26	50	20120618	7	386	7	-0.0316027233715704	-0.130160256482845
5	A	26	50	20120618	7	388	7.04	-0.0322536858743308	-0.131996471372231
5	A	26	50	20120618	7	390	7.08	-0.0325504585903948	-0.131780450250578
5	A	26	50	20120618	7	392	7.12	-0.0329745812377504	-0.132748762276735
5	A	26	50	20120618	7	394	7.16	-0.0331314175218176	-0.133700810846925
5	A	26	50	20120618	7	396	7.2	-0.0334585251187944	-0.135050677692210
5	A	26	50	20120618	7	398	7.24	-0.0337858448478058	-0.134317478670797
5	A	26	50	20120618	7	400	7.28	-0.0343323676789849	-0.135839950281370
5	A	26	50	20120618	7	402	7.32	-0.0348367469460052	-0.136563108386490
5	A	26	50	20120618	7	404	7.36	-0.0355277316925807	-0.137291994056537
5	A	26	50	20120618	7	406	7.4	-0.0360804063527560	-0.137907459798881
5	A	26	50	20120618	7	408	7.44	-0.0366515364999205	-0.138521440616986
5	A	26	50	20120618	7	410	7.48	-0.0369497941402250	-0.138513096756968
5	A	26	50	20120618	7	412	7.52	-0.0374843668668020	-0.140524108442662
5	A	26	50	20120618	7	414	7.56	-0.0382681947337472	-0.141041357053100
5	A	26	50	20120618	7	416	7.6	-0.0386944387014465	-0.142124078956453
5	A	26	50	20120618	7	418	7.64	-0.0394186574667377	-0.142618912281927
5	A	26	50	20120618	7	420	7.68	-0.0399273500851234	-0.143364627093367
5	A	26	50	20120618	7	422	7.72	-0.0403217742476693	-0.145132535467689
5	A	26	50	20120618	7	424	7.76	-0.0409405633918856	-0.145184083552038
5	A	26	50	20120618	7	426	7.8	-0.0412625091093599	-0.147182862290418
5	A	26	50	20120618	7	428	7.84	-0.0413069154152184	-0.147154012333746
5	A	26	50	20120618	7	430	7.88	-0.0413551400976953	-0.148429491545650
5	A	26	50	20120618	7	432	7.92	-0.0413478568978491	-0.149850988307869
5	A	26	50	20120618	7	434	7.96	-0.0411389068440084	-0.150479959789735
5	A	26	50	20120618	7	436	8	-0.0409593724322651	-0.151150226307621
5	A	26	50	20120618	7	438	8.04	-0.0408525993083060	-0.153071435432105
5	A	26	50	20120618	7	440	8.08	-0.0404183650339793	-0.153467485940248
5	A	26	50	20120618	7	442	8.12	-0.0402045359433485	-0.153163712867050
5	A	26	50	20120618	7	444	8.16	-0.0398253852872762	-0.154307953060366
5	A	26	50	20120618	7	446	8.2	-0.0394560634154626	-0.155930268148442
5	A	26	50	20120618	7	448	8.24	-0.0390045050249967	-0.156415767664405
5	A	26	50	20120618	7	450	8.28	-0.0386635381351087	-0.157909318607627
5	A	26	50	20120618	7	452	8.32	-0.0383901706535019	-0.157286074690689
5	A	26	50	20120618	7	454	8.36	-0.0381214700766511	-0.157680640274592
5	A	26	50	20120618	7	456	8.4	-0.0378203840092218	-0.158956119486496
5	A	26	50	20120618	7	458	8.44	-0.0382027166458093	-0.159279479417532
5	A	26	50	20120618	7	460	8.48	-0.0382457087381056	-0.159708834655069
5	A	26	50	20120618	7	462	8.52	-0.0384726900148665	-0.160439275960035
5	A	26	50	20120618	7	464	8.56	-0.0386248593941778	-0.160780667113991
5	A	26	50	20120618	7	466	8.6	-0.0394592453959779	-0.160902289480356
5	A	26	50	20120618	7	468	8.64	-0.0403494221228137	-0.161837862462543
5	A	26	50	20120618	7	470	8.68	-0.0404925405353257	-0.161827680124894
5	A	26	50	20120618	7	472	8.72	-0.0409016725189204	-0.162346272238217
5	A	26	50	20120618	7	474	8.76	-0.0411046121651209	-0.162725988579714
5	A	26	50	20120618	7	476	8.8	-0.0411992937631218	-0.161871874298719
5	A	26	50	20120618	7	478	8.84	-0.0417901521894812	-0.162535423302184
5	A	26	50	20120618	7	480	8.88	-0.0419052691734584	-0.161649559926714
5	A	26	50	20120618	7	482	8.92	-0.0419483319764326	-0.162299461769302
5	A	26	50	20120618	7	484	8.96	-0.0423336344615012	-0.161447468808650
5	A	26	50	20120618	7	486	9	-0.0421644945194413	-0.161339422892485
5	A	26	50	20120618	7	488	9.04	-0.0424017288445294	-0.162085066993246
5	A	26	50	20120618	7	490	9.08	-0.0432786119638788	-0.161288794046952
5	A	26	50	20120618	7	492	9.12	-0.0432573987604433	-0.161167171680588
5	A	26	50	20120618	7	494	9.16	-0.0439541110719465	-0.161850731805961
5	A	26	50	20120618	7	496	9.2	-0.0441125737016103	-0.161798335193475
5	A	26	50	20120618	7	498	9.24	-0.0449188875641973	-0.160563514621489
5	A	26	50	20120618	7	500	9.28	-0.0453371412252691	-0.160109905621358
5	A	26	50	20120618	7	502	9.32	-0.0461440914839592	-0.159392050817097
5	A	26	50	20120618	7	504	9.36	-0.0463554457008560	-0.161146453451899
5	A	26	50	20120618	7	506	9.4	-0.046894261068120	-0.159661529211408
5	A	26	50	20120618	7	508	9.44	-0.0471129691955410	-0.159800617115267
5	A	26	50	20120618	7	510	9.48	-0.0476668459372444	-0.159055821542643
5	A	26	50	20120618	7	512	9.52	-0.0473318894549964	-0.160356685887992
5	A	26	50	20120618	7	514	9.56	-0.0481806297244547	-0.160125956945291
5	A	26	50	20120618	7	516	9.6	-0.0484369559326348	-0.159219092498419
5	A	26	50	20120618	7	518	9.64	-0.0491321126092193	-0.158827991737745
5	A	26	50	20120618	7	520	9.68	-0.0495237083446403	-0.158884701701596
5	A	26	50	20120618	7	522	9.72	-0.0499232943866889	-0.159552846899139
5	A	26	50	20120618	7	524	9.76	-0.0510041778124107	-0.158669953372150
5	A	26	50	20120618	7	526	9.8	-0.0515396697778032	-0.159718380596615
5	A	26	50	20120618	7	528	9.84	-0.0518510088935596	-0.159452296314854
5	A	26	50	20120618	7	530	9.88	-0.0518605548351057	-0.160835750732246
5	A	26	50	20120618	7	532	9.92	-0.052745074707692	-0.161095329631619
5	A	26	50	20120618	7	534	9.96	-0.0532037041659695	-0.160300117345497
5	A	26	50	20120618	7	536	10	-0.054196764929468	-0.161591011485231
5	A	26	50	20120618	7	538	10.04	-0.054196764929468	-0.161591011485231
5	A	26	50	20120618	7	540	10.08	-0.0544754357119335	-0.162124099287568
5	A	26	50	20120618	7	542	10.12	-0.05543398966451	-0.161096248870435
5	A	26	50	20120618	7	544	10.16	-0.0558892250102379	-0.161997244331023
5	A	26	50	20120618	7	546	10.2	-0.0562866897319429	-0.162223447790324
5	A	26	50	20120618	7	548	10.24	-0.0570004433168726	-0.162755616353845
5	A	26	50	20120618	7	550	10.28	-0.0573519460978004	-0.162249964294619
5	A	26	50	20120618	7	552	10.32	-0.057137763453779	-0.162918109492162
5	A	26	50	20120618	7	554	10.36	-0.0579177729441058	-0.163921423303988
5	A	26	50	20120618	7	556	10.4	-0.0582472847041389	-0.163888896392053
5	A	26	50	20120618	7	558	10.44	-0.0582369609451334	-0.164928767624466
5	A	26	50	20120618	7	560	10.48	-0.0581202176155595	-0.163583214130546
5	A	26	50	20120618	7	562	10.52	-0.058594191290989	-0.164258996081326
5	A	26	50	20120618	7	564	10.56	-0.058595464083195	-0.164380759869047
5	A	26	50	20120618	7	566	10.6	-0.0591432597065802	-0.166136718138767
5	A	26	50	20120618	7	568	10.64	-0.0585740387477250	-0.166394812113900
5	A	26	50	20120618	7	570	10.68	-0.0586636291769014	-0.166890706099546
5	A	26	50	20120618	7	572	10.72	-0.0583778166159458	-0.168411127100454
5	A	26	50	20120618	7	574	10.76	-0.0584336780516596	-0.169084999862924
5	A	26	50	20120618	7	576	10.8	-0.0579722201662572	-0.169636967416319
5	A	26	50	20120618	7	578	10.84	-0.0579813418437345	-0.170395763703210
5	A	26	50	20120618	7	580	10.88	-0.057904691468654	-0.171494890483886
5	A	26	50	20120618	7	582	10.92	-0.0576958121254914	-0.172463202510043
5	A	26	50	20120618	7	584	10.96	-0.0576381829228247	-0.174734075937824
5	A	26	50	20120618	7	586	11	-0.057158693814502	-0.175845718508527
5	A	26	50	20120618	7	588	11.04	-0.0571379755858133	-0.177608747846060
5	A	26	50	20120618	7	590	11.08	-0.057294529027168	-0.177372998445212
5	A	26	50	20120618	7	592	11.12	-0.0569871497093862	-0.178823062321391
5	A	26	50	20120618	7	594	11.16	-0.0569312175629944	-0.179877429242818
5	A	26	50	20120618	7	596	11.2	-0.0564729416581073	-0.181276157166684
5	A	26	50	20120618	7	598	11.24	-0.0564837603918596	-0.182300542760589
5	A	26	50	20120618	7	600	11.28	-0.0562707798293662	-0.184992639697922
5	A	26	50	20120618	7	602	11.32	-0.0558234640795875	-0.184092209922759
5	A	26	50	20120618	7	604	11.36	-0.0557721988379515	-0.185683553733819
5	A	26	50	20120618	7	606	11.4	-0.0556918007969305	-0.186818955092371
5	A	26	50	20120618	7	608	11.44	-0.0552305550435627	-0.189129992185323
5	A	26	50	20120618	7	610	11.48	-0.0547340246618134	-0.189487929637959
5	A	26	50	20120618	7	612	11.52	-0.054163460200074	-0.190502557158284
5	A	26	50	20120618	7	614	11.56	-0.0534594646887246	-0.192613695164194
5	A	26	50	20120618	7	616	11.6	-0.0534808193135165	-0.192636181159836
5	A	26	50	20120618	7	618	11.64	-0.0531189220629052	-0.192804331152402
5	A	26	50	20120618	7	620	11.68	-0.0523256189650921	-0.193966743989995
5	A	26	50	20120618	7	622	11.72	-0.0519367102354394	-0.194737490381488
5	A	26	50	20120618	7	624	11.76	-0.0511383159688018	-0.196457951890793
5	A	26	50	20120618	7	626	11.8	-0.050659958231329	-0.196851456814523
5	A	26	50	20120618	7	628	11.84	-0.050166468408739	-0.198544199738006
5	A	26	50	20120618	7	630	11.88	-0.050060473102239	-0.199493066327680
5	A	26	50	20120618	7	632	11.92	-0.0497598112988785	-0.198813678132316
5	A	26	50	20120618	7	634	11.96	-0.0492046617649689	-0.200932947866210
5	A	26	50	20120618	7	636	12	-0.0488885143231004	-0.201104845524717
5	A	26	50	20120618	7	638	12.04	-0.0489350419493026	-0.202121806497419
5	A	26	50	20120618	7	640	12.08	-0.0483945295257635	-0.203417508963265
5	A	26	50	20120618	7	642	12.12	-0.0486120355716566	-0.203455975572162
5	A	26	50	20120618	7	644	12.16	-0.0479896401828561	-0.206127566412841
5	A	26	50	20120618	7	646	12.2	-0.0478674521310671	-0.206146516874577
5	A	26	50	20120618	7	648	12.24	-0.0472553097905939	-0.206707747526805
5	A	26	50	20120618	7	650	12.28	-0.0466754822300210	-0.207907000627697
5	A	26	50	20120618	7	652	12.32	-0.0462406115595912	-0.210480162204435
5	A	26	50	20120618	7	654	12.36	-0.0457816992586011	-0.212033675802702
5	A	26	50	20120618	7	656	12.4	-0.0457562434144785	-0.210149943337621
5	A	26	50	20120618	7	658	12.44	-0.0453355148796725	-0.211550721871151
5	A	26	50	20120618	7	660	12.48	-0.0446616421172017	-0.214064486478269
5	A	26	50	20120618	7	662	12.52	-0.0446050735747067	-0.212890689221500
5	A	26	50	20120618	7	664	12.56	-0.0446022451475819	-0.214515620604666
5	A	26	50	20120618	7	666	12.6	-0.0447507375716311	-0.215400918294712
5	A	26	50	20120618	7	668	12.64	-0.0447769005225351	-0.215224848706197
5	A	26	50	20120618	7	670	12.68	-0.045148131582658	-0.215689417861436
5	A	26	50	20120618	7	672	12.72	-0.0454182463730712	-0.217691944265756
5	A	26	50	20120618	7	674	12.76	-0.0459726180895215	-0.218558857179491
5	A	26	50	20120618	7	676	12.8	-0.0465262826991906	-0.220072772798012
5	A	26	50	20120618	7	678	12.84	-0.0468748863423155	-0.221074743106953
5	A	26	50	20120618	7	680	12.88	-0.0477658408866106	-0.221773364606765
5	A	26	50	20120618	7	682	12.92	-0.047975851600623	-0.224492190180427
5	A	26	50	20120618	7	684	12.96	-0.0477234144797394	-0.223897513377450
5	A	26	50	20120618	7	686	13	-0.0478330160308233	-0.223664875246439
5	A	26	50	20120618	7	688	13.04	-0.0484665837067664	-0.224004286501409
5	A	26	50	20120618	7	690	13.08	-0.0485676999764761	-0.224665431341818
5	A	26	50	20120618	7	692	13.12	-0.0493759230273723	-0.226156719543341
5	A	26	50	20120618	7	694	13.16	-0.0495597707904809	-0.226087423078784
5	A	26	50	20120618	7	696	13.2	-0.0504740598585550	-0.228002975349019
5	A	26	50	20120618	7	698	13.24	-0.050720133018408	-0.228164195695129
5	A	26	50	20120618	7	700	13.28	-0.0515248205353983	-0.229181015246475
5	A	26	50	20120618	7	702	13.32	-0.05234223597445	-0.230305315028562
5	A	26	50	20120618	7	704	13.36	-0.0531384382100659	-0.230784733426206
5	A	26	50	20120618	7	706	13.4	-0.0535103763769701	-0.232942823322388
5	A	26	50	20120618	7	708	13.44	-0.0542952649040871	-0.233178996987304
5	A	26	50	20120618	7	710	13.48	-0.054590128431842	-0.233845798681963
5	A	26	50	20120618	7	712	13.52	-0.0552434950976583	-0.235291124942708
5	A	26	50	20120618	7	714	13.56	-0.0558127160565135	-0.235648213867208
5	A	26	50	20120618	7	716	13.6	-0.0559605013737814	-0.237058891895675
5	A	26	50	20120618	7	718	13.64	-0.0561231359334544	-0.236998080712493
5	A	26	50	20120618	7	720	13.68	-0.0559937353924972	-0.236594322740435
5	A	26	50	20120618	7	722	13.72	-0.0563013268423135	-0.238122380494579
5	A	26	50	20120618	7	724	13.76	-0.0562447582998185	-0.238212890162571
5	A	26	50	20120618	7	726	13.8	-0.0562744567846283	-0.239306077246286
5	A	26	50	20120618	7	728	13.84	-0.0560092917416833	-0.240284005924667
5	A	26	50	20120618	7	730	13.88	-0.056049596828211	-0.240981920317698
5	A	26	50	20120618	7	732	13.92	-0.0561153577588614	-0.241005254841477
5	A	26	50	20120618	7	734	13.96	-0.0564448695188944	-0.240982627424479
5	A	26	50	20120618	7	736	14	-0.0559972709264032	-0.244045106893798
5	A	26	50	20120618	7	738	14.04	-0.055488154043949	-0.243700038784579
5	A	26	50	20120618	7	740	14.08	-0.0554987606456668	-0.244907070060064
5	A	26	50	20120618	7	742	14.12	-0.0549267112596867	-0.244571194339001
5	A	26	50	20120618	7	744	14.16	-0.0542655664192774	-0.246776660389521
5	A	26	50	20120618	7	746	14.2	-0.0544020380280463	-0.246594933946757
5	A	26	50	20120618	7	748	14.24	-0.053449565193788	-0.246762518253898
5	A	26	50	20120618	7	750	14.28	-0.053255817935743	-0.247512051441955
5	A	26	50	20120618	7	752	14.32	-0.0528704447399963	-0.248890202558488
5	A	26	50	20120618	7	754	14.36	-0.0522467765589898	-0.249868838343650
5	A	26	50	20120618	7	756	14.4	-0.052088384640004	-0.251311336177271
5	A	26	50	20120618	7	758	14.44	-0.0519787830889201	-0.252365632388020
5	A	26	50	20120618	7	760	14.48	-0.0513699641503184	-0.252803331485574
5	A	26	50	20120618	7	762	14.52	-0.0506847776793486	-0.253887326181133
5	A	26	50	20120618	7	764	14.56	-0.0506847776793486	-0.253887326181133
5	A	26	50	20120618	7	766	14.6	-0.0504429471601828	-0.253645495661968
5	A	26	50	20120618	7	768	14.64	-0.0495696702854174	-0.256279468421887
5	A	26	50	20120618	7	770	14.68	-0.0485344659577603	-0.255998039922975
5	A	26	50	20120618	7	772	14.72	-0.0485627502290078	-0.256922935592767
5	A	26	50	20120618	7	774	14.76	-0.0475431022505368	-0.257695096197823
5	A	26	50	20120618	7	776	14.8	-0.0468388238964750	-0.256897479748645
5	A	26	50	20120618	7	778	14.84	-0.046630227396025	-0.256963240679295
5	A	26	50	20120618	7	780	14.88	-0.0460885836016361	-0.259872277977096
5	A	26	50	20120618	7	782	14.92	-0.0450802493316641	-0.259761969319231
5	A	26	50	20120618	7	784	14.96	-0.0447486162512876	-0.260012992226552
5	A	26	50	20120618	7	786	15	-0.0439601921902645	-0.260419578625735
5	A	26	50	20120618	7	788	15.04	-0.0429744853372905	-0.260900411236942
5	A	26	50	20120618	7	790	15.08	-0.0420446399200302	-0.260966172167592
5	A	26	50	20120618	7	792	15.12	-0.0411614635503283	-0.262692219820468
5	A	26	50	20120618	7	794	15.16	-0.0399982728952764	-0.263155374762145
5	A	26	50	20120618	7	796	15.2	-0.0388209401046007	-0.264095119674342
5	A	26	50	20120618	7	798	15.24	-0.0389637756744005	-0.264191286196584
5	A	26	50	20120618	7	800	15.28	-0.0374088478625713	-0.264457865453091
5	A	26	50	20120618	7	802	15.32	-0.0368254847680924	-0.265141637710498
5	A	26	50	20120618	7	804	15.36	-0.0359614002814825	-0.265496605314654
5	A	26	50	20120618	7	806	15.4	-0.0358878611762390	-0.265445693626409
5	A	26	50	20120618	7	808	15.44	-0.0356028971434207	-0.265519939838433
5	A	26	50	20120618	7	810	15.48	-0.0359854419120428	-0.265737021620258
5	A	26	50	20120618	7	812	15.52	-0.0361360556564355	-0.266580600010213
5	A	26	50	20120618	7	814	15.56	-0.0357429042860958	-0.268129163861012
5	A	26	50	20120618	7	816	15.6	-0.0357322976843780	-0.268982641745904
5	A	26	50	20120618	7	818	15.64	-0.0355604707365496	-0.270027038461716
5	A	26	50	20120618	7	820	15.68	-0.0354162209531876	-0.270514942140735
5	A	26	50	20120618	7	822	15.72	-0.0351128721440586	-0.272915569662863
5	A	26	50	20120618	7	824	15.76	-0.0351128721440586	-0.272915569662863
5	A	26	50	20120618	7	826	15.8	-0.0346843654346595	-0.275135884955789
5	A	26	50	20120618	7	828	15.84	-0.0344481917697431	-0.275591261722873
5	A	26	50	20120618	7	830	15.88	-0.0340090784586264	-0.276683741699807
5	A	26	50	20120618	7	832	15.92	-0.0339008911211049	-0.276773544261017
5	A	26	50	20120618	7	834	15.96	-0.0340656470011212	-0.276335845163463
5	A	26	50	20120618	7	836	16	-0.0336010778458817	-0.280171899451400
5	A	26	50	20120618	7	838	16.04	-0.0336328976510351	-0.280806174234124
5	A	26	50	20120618	7	840	16.08	-0.0336675458833132	-0.280939817415768
5	A	26	50	20120618	7	842	16.12	-0.0340062500315016	-0.281090431160161
5	A	26	50	20120618	7	844	16.16	-0.0347140639194694	-0.283219529678314
5	A	26	50	20120618	7	846	16.2	-0.0349092253910769	-0.283187002766379
5	A	26	50	20120618	7	848	16.24	-0.0350159985150360	-0.284176245153259
5	A	26	50	20120618	7	850	16.28	-0.0350159985150360	-0.284176245153259
5	A	26	50	20120618	7	852	16.32	-0.0355194585432409	-0.285391054603338
5	A	26	50	20120618	7	854	16.36	-0.0354077356718134	-0.285970882163911
5	A	26	50	20120618	7	856	16.4	-0.0364691029503744	-0.285469543456049
5	A	26	50	20120618	7	858	16.44	-0.0362605064499244	-0.294539602138329
