# Supplementary material for: How Do Ants Make Sense of Gravity? A Boltzmann Walker Analysis of Lasius niger Trajectories on Various Inclines
Source: PLoS One. 2013 Oct 29;8(10):e76531. doi: 10.1371/journal.pone.0076531 (PMC3812222; doi:10.1371/journal.pone.0076531)
Supplement: Dataset S5 — Trajectories for . (ZIP) [file pone.0076531.s009.zip › Incline5/5-A-26-50-20120618-08.txt]

Pente	Colonie	Temperature	Humidite	Date	Indiv	Frame	Time	X	Y
5	A	26	50	20120618	8	14	0	0	0
5	A	26	50	20120618	8	16	0.04	-0.0024926574696998	-0.00229752428236351
5	A	26	50	20120618	8	18	0.08	-0.0034410644399662	-0.0042660742058478
5	A	26	50	20120618	8	20	0.12	-0.0035654233095735	-0.00601696251994725
5	A	26	50	20120618	8	22	0.16	-0.0030267564347334	-0.00803503820238584
5	A	26	50	20120618	8	24	0.2	-0.0027082331140801	-0.00966750734383998
5	A	26	50	20120618	8	26	0.24	-0.0025205952586245	-0.0129098464940216
5	A	26	50	20120618	8	28	0.28	-0.0022944457515703	-0.0158720749801990
5	A	26	50	20120618	8	30	0.32	-0.0022032598773636	-0.0193133913623113
5	A	26	50	20120618	8	32	0.36	-0.0019405484949493	-0.0224308342417319
5	A	26	50	20120618	8	34	0.4	-0.0010600591310158	-0.0251686102771300
5	A	26	50	20120618	8	36	0.44	-0.000364506474633900	-0.0282654975624214
5	A	26	50	20120618	8	38	0.48	0.0006438277953381	-0.0308199915201360
5	A	26	50	20120618	8	40	0.52	0.0014340196233141	-0.0324119010166212
5	A	26	50	20120618	8	42	0.56	0.0023222871618406	-0.0335340794783643
5	A	26	50	20120618	8	44	0.6	0.00327610349898317	-0.0342539848922903
5	A	26	50	20120618	8	46	0.64	0.00509874193816962	-0.0331656061346880
5	A	26	50	20120618	8	48	0.68	0.00617488774845742	-0.0319500188671502
5	A	26	50	20120618	8	50	0.72	0.00781763822251001	-0.0312526701595440
5	A	26	50	20120618	8	52	0.76	0.00883502345928121	-0.0293071365617873
5	A	26	50	20120618	8	54	0.8	0.010713876887572	-0.0277068832052841
5	A	26	50	20120618	8	56	0.84	0.0123248782671493	-0.0263850884992120
5	A	26	50	20120618	8	58	0.88	0.0136801898346496	-0.0245895322497450
5	A	26	50	20120618	8	60	0.92	0.0146814530368097	-0.0236256042856315
5	A	26	50	20120618	8	62	0.96	0.0173852879467108	-0.0214146228022174
5	A	26	50	20120618	8	64	1	0.0197903419572894	-0.0206096100161078
5	A	26	50	20120618	8	66	1.04	0.0223361950701378	-0.0207435501826002
5	A	26	50	20120618	8	68	1.08	0.0239971606148738	-0.0186000549703825
5	A	26	50	20120618	8	70	1.12	0.025314323771529	-0.0158853659713902
5	A	26	50	20120618	8	72	1.16	0.0258928870251772	-0.0129831084134067
5	A	26	50	20120618	8	74	1.2	0.0249636270923317	-0.0127491776912004
5	A	26	50	20120618	8	76	1.24	0.0242992083475254	-0.0103407932076824
5	A	26	50	20120618	8	78	1.28	0.0234227707054481	-0.0101858448987210
5	A	26	50	20120618	8	80	1.32	0.0216578675349456	-0.00855338282833464
5	A	26	50	20120618	8	82	1.36	0.0199008585045482	-0.00692822941363867
5	A	26	50	20120618	8	84	1.4	0.0178639271126824	-0.00505700991015758
5	A	26	50	20120618	8	86	1.44	0.0155943151633995	-0.00427954317581585
5	A	26	50	20120618	8	88	1.48	0.0132973622233152	-0.00310269263196501
5	A	26	50	20120618	8	90	1.52	0.0107092099828162	-0.00107260320531406
5	A	26	50	20120618	8	92	1.56	0.0086488422437948	-0.00138309379293307
5	A	26	50	20120618	8	94	1.6	0.00502038036467852	-0.00104209861877367
5	A	26	50	20120618	8	96	1.64	0.00357127815372169	-6.53295955138208e-05
5	A	26	50	20120618	8	98	1.68	0.0015286729370437	-0.00187170457873297
5	A	26	50	20120618	8	100	1.72	0.0005430014394087	-0.00215964553109995
5	A	26	50	20120618	8	102	1.76	-0.000112571399564899	-0.00407359974000882
5	A	26	50	20120618	8	104	1.8	-0.00048146900731	-0.0062973798561624
5	A	26	50	20120618	8	106	1.84	-0.0017283669631187	-0.00797931818802834
5	A	26	50	20120618	8	108	1.88	-0.0027530919682786	-0.0094577511882688
5	A	26	50	20120618	8	110	1.92	-0.0050373085010202	-0.0117639304576341
5	A	26	50	20120618	8	112	1.96	-0.0071890910047134	-0.0132640716360570
5	A	26	50	20120618	8	114	2	-0.0096259718915131	-0.0152821048920887
5	A	26	50	20120618	8	116	2.04	-0.0114018352171241	-0.0162076723133228
5	A	26	50	20120618	8	118	2.08	-0.0116373159173948	-0.0176887640350605
5	A	26	50	20120618	8	120	2.12	-0.0113919569353909	-0.0184097230380905
5	A	26	50	20120618	8	122	2.16	-0.0109175731380285	-0.0208341659166092
5	A	26	50	20120618	8	124	2.2	-0.0096052472988633	-0.0222242735017049
5	A	26	50	20120618	8	126	2.24	-0.0090134407837316	-0.0227798761496398
5	A	26	50	20120618	8	128	2.28	-0.0083558949754171	-0.0244707878079804
5	A	26	50	20120618	8	130	2.32	-0.0075484285287767	-0.0271081051829753
5	A	26	50	20120618	8	132	2.36	-0.0064203881518176	-0.0290826937983709
5	A	26	50	20120618	8	134	2.4	-0.0050177782117238	-0.0314639395236269
5	A	26	50	20120618	8	136	2.44	-0.0041470327792351	-0.0331270688151133
5	A	26	50	20120618	8	138	2.48	-0.0027182528171696	-0.0359505461923912
5	A	26	50	20120618	8	140	2.52	-0.0010733103120953	-0.0377207880190917
5	A	26	50	20120618	8	142	2.56	0.000476314198875	-0.0405893080983312
5	A	26	50	20120618	8	144	2.6	0.0020135643411746	-0.0427635200291236
5	A	26	50	20120618	8	146	2.64	0.00275517793328304	-0.0456724159055688
5	A	26	50	20120618	8	148	2.68	0.00276302681855421	-0.0470475264629423
5	A	26	50	20120618	8	150	2.72	0.0025440358484207	-0.0507389774141266
5	A	26	50	20120618	8	152	2.76	0.0017088720291613	-0.0524479837935764
5	A	26	50	20120618	8	154	2.8	-8.0320259274999e-05	-0.0541916384053043
5	A	26	50	20120618	8	156	2.84	-0.0013261009863695	-0.0552725218310261
5	A	26	50	20120618	8	158	2.88	-0.0019689317611462	-0.0579966507055472
5	A	26	50	20120618	8	160	2.92	-0.0025449409451007	-0.0611511954777767
5	A	26	50	20120618	8	162	2.96	-0.0012719366069306	-0.0634753847568587
5	A	26	50	20120618	8	164	3	-0.000182780031868900	-0.0643350144707472
5	A	26	50	20120618	8	166	3.04	0.0012771833392469	-0.064748459805707
5	A	26	50	20120618	8	168	3.08	0.00282016104647408	-0.0652074428173752
5	A	26	50	20120618	8	170	3.12	0.00296101671728644	-0.066852173190415
5	A	26	50	20120618	8	172	3.16	0.00312768178561211	-0.0643281555349697
5	A	26	50	20120618	8	174	3.2	0.00391822716697867	-0.0647227211188718
5	A	26	50	20120618	8	176	3.24	0.00451693447860932	-0.0626320184989375
5	A	26	50	20120618	8	178	3.28	0.00524094111186622	-0.0623573075144466
5	A	26	50	20120618	8	180	3.32	0.00585315416301754	-0.0614032790452697
5	A	26	50	20120618	8	182	3.36	0.00629856072448694	-0.0592308348814302
5	A	26	50	20120618	8	184	3.4	0.00648148924877991	-0.0590271174177704
5	A	26	50	20120618	8	186	3.44	0.00705014452221013	-0.0579680128809092
5	A	26	50	20120618	8	188	3.48	0.00725570046350105	-0.056086613868206
5	A	26	50	20120618	8	190	3.52	0.00743028512777601	-0.0554385505032487
5	A	26	50	20120618	8	192	3.56	0.00751188525032494	-0.0538796628934448
5	A	26	50	20120618	8	194	3.6	0.00799003085576329	-0.0542381660315064
5	A	26	50	20120618	8	196	3.64	0.00836097907317375	-0.0528622776566736
5	A	26	50	20120618	8	198	3.68	0.00949821890935608	-0.0515841821496789
5	A	26	50	20120618	8	200	3.72	0.0102866429703791	-0.0501329161919717
5	A	26	50	20120618	8	202	3.76	0.0110561872803444	-0.0485301172510561
5	A	26	50	20120618	8	204	3.8	0.0125177062863789	-0.0476506885472944
5	A	26	50	20120618	8	206	3.84	0.0133749318372113	-0.0461763001978423
5	A	26	50	20120618	8	208	3.88	0.0149198187327477	-0.0449896335976551
5	A	26	50	20120618	8	210	3.92	0.0152150358138931	-0.0445428128226233
5	A	26	50	20120618	8	212	3.96	0.01547899877531	-0.0433447618032589
5	A	26	50	20120618	8	214	4	0.0158531289732358	-0.0414687368020929
5	A	26	50	20120618	8	216	4.04	0.0154609675523898	-0.0410876062470333
5	A	26	50	20120618	8	218	4.08	0.0157959240346378	-0.0393868023062453
5	A	26	50	20120618	8	220	4.12	0.0164734737523708	-0.0384709576032525
5	A	26	50	20120618	8	222	4.16	0.0171547004253659	-0.0371599816309327
5	A	26	50	20120618	8	224	4.2	0.0179564888045533	-0.0352300750930402
5	A	26	50	20120618	8	226	4.24	0.0190177146617581	-0.0324589236175701
5	A	26	50	20120618	8	228	4.28	0.0198498379218584	-0.0310649333091390
5	A	26	50	20120618	8	230	4.32	0.0209522881044064	-0.0301798477511278
5	A	26	50	20120618	8	232	4.36	0.0220563646325510	-0.0286410419739096
5	A	26	50	20120618	8	234	4.4	0.0222950131712015	-0.0280184344530749
5	A	26	50	20120618	8	236	4.44	0.0220212921362042	-0.0266529405479255
5	A	26	50	20120618	8	238	4.48	0.021765531613449	-0.0258732139003111
5	A	26	50	20120618	8	240	4.52	0.0211277212968188	-0.0245026995370153
5	A	26	50	20120618	8	242	4.56	0.0209439725286596	-0.0224691028607297
5	A	26	50	20120618	8	244	4.6	0.0201098057299617	-0.0209826866249297
5	A	26	50	20120618	8	246	4.64	0.0200485419984396	-0.0192320599403392
5	A	26	50	20120618	8	248	4.68	0.0198514925517264	-0.0164637863894686
5	A	26	50	20120618	8	250	4.72	0.0193226191058057	-0.0156119631344444
5	A	26	50	20120618	8	252	4.76	0.0185627126612680	-0.0137460992577240
5	A	26	50	20120618	8	254	4.8	0.017491233755736	-0.0122882572069517
5	A	26	50	20120618	8	256	4.84	0.0164272572531524	-0.0100099945133077
5	A	26	50	20120618	8	258	4.88	0.0156132359266505	-0.00852144988609626
5	A	26	50	20120618	8	260	4.92	0.0139647013191278	-0.0058670558823357
5	A	26	50	20120618	8	262	4.96	0.0127110222092875	-0.00377279651529207
5	A	26	50	20120618	8	264	5	0.0113233949426482	-0.00228471765931741
5	A	26	50	20120618	8	266	5.04	0.00997971620093725	-0.00161082460288201
5	A	26	50	20120618	8	268	5.08	0.00825994765627782	-0.0009988519680363
5	A	26	50	20120618	8	270	5.12	0.00671473549162211	-0.00190086566238911
5	A	26	50	20120618	8	272	5.16	0.00539055076462968	-0.00147283978560127
5	A	26	50	20120618	8	274	5.2	0.00409822119812971	-0.00252342368574918
5	A	26	50	20120618	8	276	5.24	0.00329704093077411	-0.00158946290702236
5	A	26	50	20120618	8	278	5.28	0.00369826746055498	-0.00119065468243315
5	A	26	50	20120618	8	280	5.32	0.00324255128221587	0.00071051503587187
5	A	26	50	20120618	8	282	5.36	0.00339984011462301	0.00174682245010763
5	A	26	50	20120618	8	284	5.4	0.00389391683584148	0.00429545449260611
5	A	26	50	20120618	8	286	5.44	0.004338101516793	0.00604862110475454
5	A	26	50	20120618	8	288	5.48	0.00533394050283467	0.00730891802695998
5	A	26	50	20120618	8	290	5.52	0.00672867256627929	0.00802723174352155
5	A	26	50	20120618	8	292	5.56	0.00750929016843799	0.00852090541387475
5	A	26	50	20120618	8	294	5.6	0.0084254884248214	0.00865628807820073
5	A	26	50	20120618	8	296	5.64	0.00970849125287752	0.0101814325524063
5	A	26	50	20120618	8	298	5.68	0.0110224512158140	0.0115608706032807
5	A	26	50	20120618	8	300	5.72	0.012486918857126	0.0118626425642877
5	A	26	50	20120618	8	302	5.76	0.0142252984522663	0.0131769702227503
5	A	26	50	20120618	8	304	5.8	0.0153913175344429	0.0134452465355325
5	A	26	50	20120618	8	306	5.84	0.0168298555700888	0.0142019922127584
5	A	26	50	20120618	8	308	5.88	0.0180684167369473	0.0145630480063000
5	A	26	50	20120618	8	310	5.92	0.0199772161374214	0.0139978929114367
5	A	26	50	20120618	8	312	5.96	0.0214627202054737	0.0146546395476671
5	A	26	50	20120618	8	314	6	0.0234961188918606	0.0145401872440643
5	A	26	50	20120618	8	316	6.04	0.0245827510957134	0.0154207261054724
5	A	26	50	20120618	8	318	6.08	0.0264629126715494	0.0151601219012661
5	A	26	50	20120618	8	320	6.12	0.0277012758485092	0.0159623274734545
5	A	26	50	20120618	8	322	6.16	0.02915316052465	0.0158625723842986
5	A	26	50	20120618	8	324	6.2	0.0303566453060744	0.0166016513521498
5	A	26	50	20120618	8	326	6.24	0.0316190709732446	0.0172107959134242
5	A	26	50	20120618	8	328	6.28	0.0327712314696167	0.0174247657183045
5	A	26	50	20120618	8	330	6.32	0.0340438751833285	0.0187317889637175
5	A	26	50	20120618	8	332	6.36	0.03579543524887	0.0203959789153757
5	A	26	50	20120618	8	334	6.4	0.036105425211959	0.0224218454932583
5	A	26	50	20120618	8	336	6.44	0.0369609331933489	0.0240454538867085
5	A	26	50	20120618	8	338	6.48	0.0372894528825678	0.0253257435460452
5	A	26	50	20120618	8	340	6.52	0.0370601664377003	0.0274902398296641
5	A	26	50	20120618	8	342	6.56	0.0368394430559529	0.0287277827627577
5	A	26	50	20120618	8	344	6.6	0.0361425822520258	0.0291802674631068
5	A	26	50	20120618	8	346	6.64	0.0351182461555955	0.0313462981684408
5	A	26	50	20120618	8	348	6.68	0.0342084189313106	0.0321509079036852
5	A	26	50	20120618	8	350	6.72	0.0324849875735246	0.0337466357767889
5	A	26	50	20120618	8	352	6.76	0.0310771379721822	0.0362896746046482
5	A	26	50	20120618	8	354	6.8	0.029491238883337	0.0370861596829767
5	A	26	50	20120618	8	356	6.84	0.0283090977665493	0.0376686742493182
5	A	26	50	20120618	8	358	6.88	0.0266478918055078	0.0396301177496516
5	A	26	50	20120618	8	360	6.92	0.0249048028792048	0.040762690681078
5	A	26	50	20120618	8	362	6.96	0.0232169389925125	0.0426707476194318
5	A	26	50	20120618	8	364	7	0.0224746182936229	0.0444082504021634
5	A	26	50	20120618	8	366	7.04	0.0213455808961023	0.0464696788013566
5	A	26	50	20120618	8	368	7.08	0.0202918503707781	0.0467607239524929
5	A	26	50	20120618	8	370	7.12	0.0190112799900493	0.0476972161734964
5	A	26	50	20120618	8	372	7.16	0.0172795047722453	0.0497227235482053
5	A	26	50	20120618	8	374	7.2	0.0154162784038188	0.0516816921748045
5	A	26	50	20120618	8	376	7.24	0.0143633256959539	0.0526984410154726
5	A	26	50	20120618	8	378	7.28	0.0125722949298865	0.0539820519553606
5	A	26	50	20120618	8	380	7.32	0.0114188623484150	0.0546562075605438
5	A	26	50	20120618	8	382	7.36	0.00957288938544939	0.0560586831503492
5	A	26	50	20120618	8	384	7.4	0.00762099182666204	0.0578230559907659
5	A	26	50	20120618	8	386	7.44	0.00648940884472921	0.0596324715331441
5	A	26	50	20120618	8	388	7.48	0.00516549281831364	0.060908304298439
5	A	26	50	20120618	8	390	7.52	0.0039342077802335	0.0619021428793967
5	A	26	50	20120618	8	392	7.56	0.00314168249987961	0.063182288996057
5	A	26	50	20120618	8	394	7.6	0.0019895227106143	0.0652997909629981
5	A	26	50	20120618	8	396	7.64	0.0005636418863516	0.0672742452281053
5	A	26	50	20120618	8	398	7.68	-0.000442641773955000	0.0700620137129332
5	A	26	50	20120618	8	400	7.72	-0.0010117213114539	0.0712342553347843
5	A	26	50	20120618	8	402	7.76	-0.0019123632186512	0.0735834761939204
5	A	26	50	20120618	8	404	7.8	-0.0020326420821311	0.075332929081254
5	A	26	50	20120618	8	406	7.84	-0.0026003781167457	0.0772939483175187
5	A	26	50	20120618	8	408	7.88	-0.0027996408076841	0.0793110411215314
5	A	26	50	20120618	8	410	7.92	-0.0032615229571552	0.080918577677881
5	A	26	50	20120618	8	412	7.96	-0.0033732458285826	0.0831251750992516
5	A	26	50	20120618	8	414	8	-0.0036454112286613	0.084868546868267
5	A	26	50	20120618	8	416	8.04	-0.0032113183756909	0.0846554955950956
5	A	26	50	20120618	8	418	8.08	-0.002999186341335	0.0856786791074725
5	A	26	50	20120618	8	420	8.12	-0.0032462494506815	0.0861624815671603
5	A	26	50	20120618	8	422	8.16	-0.0029260715001603	0.0861780379163464
5	A	26	50	20120618	8	424	8.2	-0.002903868347231	0.0863024887098353
5	A	26	50	20120618	8	426	8.24	-0.0025042115945044	0.0863715023316791
5	A	26	50	20120618	8	428	8.28	-0.0023531028753648	0.0866392836697144
5	A	26	50	20120618	8	430	8.32	-0.0017652142974863	0.086212332595234
5	A	26	50	20120618	8	432	8.36	-0.0010611480754589	0.0871015193725761
5	A	26	50	20120618	8	434	8.4	-0.000114332095450099	0.0870960039396828
5	A	26	50	20120618	8	436	8.44	0.0007657330044147	0.088497772422707
5	A	26	50	20120618	8	438	8.48	0.0019497833095116	0.0889499672092758
5	A	26	50	20120618	8	440	8.52	0.00336972443681228	0.0906398817056335
5	A	26	50	20120618	8	442	8.56	0.0049163083886235	0.0918060422091664
5	A	26	50	20120618	8	444	8.6	0.00628335792869145	0.0933012194979854
5	A	26	50	20120618	8	446	8.64	0.00791168342440783	0.094995871609777
5	A	26	50	20120618	8	448	8.68	0.00909743078577956	0.096039914772199
5	A	26	50	20120618	8	450	8.72	0.0105078966822124	0.0975626692254842
5	A	26	50	20120618	8	452	8.76	0.0112753196718341	0.0992637560089848
5	A	26	50	20120618	8	454	8.8	0.0120879974954518	0.100308364856832
5	A	26	50	20120618	8	456	8.84	0.0129195550701272	0.101686657394721
5	A	26	50	20120618	8	458	8.88	0.0136343693152287	0.103282950953249
5	A	26	50	20120618	8	460	8.92	0.0143111412155023	0.105539823666762
5	A	26	50	20120618	8	462	8.96	0.0146126515470002	0.106894498838160
5	A	26	50	20120618	8	464	9	0.0150526133862545	0.109236860761518
5	A	26	50	20120618	8	466	9.04	0.0153790138764502	0.109812869945473
5	A	26	50	20120618	8	468	9.08	0.0154472496808347	0.111325866325177
5	A	26	50	20120618	8	470	9.12	0.0155795493595947	0.113882410892557
5	A	26	50	20120618	8	472	9.16	0.0159220011737234	0.114790265288923
5	A	26	50	20120618	8	474	9.2	0.0159670438756850	0.116828924849762
5	A	26	50	20120618	8	476	9.24	0.0157288196011032	0.118811015868106
5	A	26	50	20120618	8	478	9.28	0.0153342540172011	0.120257473499701
5	A	26	50	20120618	8	480	9.32	0.0147025955295672	0.121695092296531
5	A	26	50	20120618	8	482	9.36	0.0142697047581248	0.123805381774304
5	A	26	50	20120618	8	484	9.4	0.0136306923599665	0.124925933890451
5	A	26	50	20120618	8	486	9.44	0.0136040344343158	0.126336824050952
5	A	26	50	20120618	8	488	9.48	0.0132003471729364	0.128102398972897
5	A	26	50	20120618	8	490	9.52	0.013046975712097	0.129892298368115
5	A	26	50	20120618	8	492	9.56	0.0132430564225200	0.132100804977794
5	A	26	50	20120618	8	494	9.6	0.0130680474941764	0.133575193327247
5	A	26	50	20120618	8	496	9.64	0.0123332928378454	0.134939980125615
5	A	26	50	20120618	8	498	9.68	0.0124959981081965	0.136452693662607
5	A	26	50	20120618	8	500	9.72	0.0130676939407858	0.137385296796314
5	A	26	50	20120618	8	502	9.76	0.0135024939005374	0.138901404445856
5	A	26	50	20120618	8	504	9.8	0.0138887156244215	0.140050452965284
5	A	26	50	20120618	8	506	9.84	0.0147464361500008	0.141389006102070
5	A	26	50	20120618	8	508	9.88	0.0152800189270841	0.142263980033111
5	A	26	50	20120618	8	510	9.92	0.0165361234131839	0.143289002023119
5	A	26	50	20120618	8	512	9.96	0.0178941926971308	0.143654859071705
5	A	26	50	20120618	8	514	10	0.0194730914288422	0.144842162067995
5	A	26	50	20120618	8	516	10.04	0.0202665359480117	0.144966542150806
5	A	26	50	20120618	8	518	10.08	0.0215665517652231	0.146502024526152
5	A	26	50	20120618	8	520	10.12	0.0229193177483111	0.147110772754076
5	A	26	50	20120618	8	522	10.16	0.0242925898280535	0.148090752042122
5	A	26	50	20120618	8	524	10.2	0.0263739586384761	0.148437587918294
5	A	26	50	20120618	8	526	10.24	0.0280692471463709	0.149095550778188
5	A	26	50	20120618	8	528	10.28	0.0301201396545243	0.150830507976508
5	A	26	50	20120618	8	530	10.32	0.031977497036667	0.151599345179692
5	A	26	50	20120618	8	532	10.36	0.0334837051912725	0.152502956935370
5	A	26	50	20120618	8	534	10.4	0.0349292435840522	0.153447439463001
5	A	26	50	20120618	8	536	10.44	0.0349776803985634	0.153437186414674
5	A	26	50	20120618	8	538	10.48	0.0349012421555172	0.153886977038186
5	A	26	50	20120618	8	540	10.52	0.0345850947136487	0.154593447423270
5	A	26	50	20120618	8	542	10.56	0.0339560525211051	0.155376638894112
5	A	26	50	20120618	8	544	10.6	0.0335410515512267	0.156266815620948
5	A	26	50	20120618	8	546	10.64	0.0326015187710642	0.156807540176521
5	A	26	50	20120618	8	548	10.68	0.0315062103670062	0.158088110557250
5	A	26	50	20120618	8	550	10.72	0.0305690110392215	0.159538669408176
5	A	26	50	20120618	8	552	10.76	0.0290451959257645	0.161075212443694
5	A	26	50	20120618	8	554	10.8	0.0278855408046186	0.163489274994665
5	A	26	50	20120618	8	556	10.84	0.0269224613686425	0.164643273261562
5	A	26	50	20120618	8	558	10.88	0.0257620991407154	0.167058042919314
5	A	26	50	20120618	8	560	10.92	0.024426374431054	0.168365483357728
5	A	26	50	20120618	8	562	10.96	0.0233027817557486	0.170413971702825
5	A	26	50	20120618	8	564	11	0.0221226205379482	0.17140038566258
5	A	26	50	20120618	8	566	11.04	0.0210025633965487	0.172763687536708
5	A	26	50	20120618	8	568	11.08	0.0194822838169977	0.174204771156766
5	A	26	50	20120618	8	570	11.12	0.0178736158897983	0.175533424798616
5	A	26	50	20120618	8	572	11.16	0.0162196931286029	0.176432157517504
5	A	26	50	20120618	8	574	11.2	0.0146287028709332	0.178331446331771
5	A	26	50	20120618	8	576	11.24	0.0128100242297214	0.179269069923624
5	A	26	50	20120618	8	578	11.28	0.0111617583227756	0.181214320678668
5	A	26	50	20120618	8	580	11.32	0.0104518231144642	0.182900063245017
5	A	26	50	20120618	8	582	11.36	0.00961178025841466	0.184621161150425
5	A	26	50	20120618	8	584	11.4	0.0085956678138496	0.186132248341821
5	A	26	50	20120618	8	586	11.44	0.00766299396946453	0.18780031323864
5	A	26	50	20120618	8	588	11.48	0.00717791871757056	0.189573737045856
5	A	26	50	20120618	8	590	11.52	0.00660233379768471	0.191788395484532
5	A	26	50	20120618	8	592	11.56	0.005830173192629	0.193730110705670
5	A	26	50	20120618	8	594	11.6	0.00539035277473096	0.195903756951038
5	A	26	50	20120618	8	596	11.64	0.00462526323748712	0.198450755576872
5	A	26	50	20120618	8	598	11.68	0.00419604942130686	0.199990127039515
5	A	26	50	20120618	8	600	11.72	0.00344580912646797	0.202365298717521
5	A	26	50	20120618	8	602	11.76	0.00321458520901997	0.204651374941097
5	A	26	50	20120618	8	604	11.8	0.0026644561332568	0.206723197809973
5	A	26	50	20120618	8	606	11.84	0.00286880999301974	0.208794313572069
5	A	26	50	20120618	8	608	11.88	0.00280446327593177	0.2103266139669
5	A	26	50	20120618	8	610	11.92	0.00284335414889703	0.21170900772412
5	A	26	50	20120618	8	612	11.96	0.0024806083701483	0.213111200471213
5	A	26	50	20120618	8	614	12	0.0016257162716938	0.212730069916153
5	A	26	50	20120618	8	616	12.04	0.0014545964306466	0.212444398776554
5	A	26	50	20120618	8	618	12.08	0.0008189074343599	0.211921846865257
5	A	26	50	20120618	8	620	12.12	-0.0004743908684303	0.211731635141118
5	A	26	50	20120618	8	622	12.16	-0.0019352734783616	0.211782546829363
5	A	26	50	20120618	8	624	12.2	-0.004093363374543	0.211888612846541
5	A	26	50	20120618	8	626	12.24	-0.0056631404287771	0.211904169195727
5	A	26	50	20120618	8	628	12.28	-0.0083939868177196	0.212517937881797
5	A	26	50	20120618	8	630	12.32	-0.0107366315837906	0.21236449571028
5	A	26	50	20120618	8	632	12.36	-0.0129937164293381	0.213292219807196
5	A	26	50	20120618	8	634	12.4	-0.0152550439155727	0.213852248377896
5	A	26	50	20120618	8	636	12.44	-0.0174810160627479	0.213996498161258
5	A	26	50	20120618	8	638	12.48	-0.0198081044796328	0.215299695958985
5	A	26	50	20120618	8	640	12.52	-0.0215497084816953	0.215410711723631
5	A	26	50	20120618	8	642	12.56	-0.0241122634567154	0.216725930336638
5	A	26	50	20120618	8	644	12.6	-0.0258630598469332	0.217025743611861
5	A	26	50	20120618	8	646	12.64	-0.0275820364319978	0.217841037730569
5	A	26	50	20120618	8	648	12.68	-0.029724569978993	0.218382681524958
5	A	26	50	20120618	8	650	12.72	-0.0320474157551908	0.2192418162641
5	A	26	50	20120618	8	652	12.76	-0.0334177886971303	0.218903819222693
5	A	26	50	20120618	8	654	12.8	-0.0354210222082318	0.218734820701989
5	A	26	50	20120618	8	656	12.84	-0.0374376907481759	0.218842300932729
5	A	26	50	20120618	8	658	12.88	-0.0400285299944434	0.218804117166545
5	A	26	50	20120618	8	660	12.92	-0.0420692401649477	0.218702293790055
5	A	26	50	20120618	8	662	12.96	-0.0440123695996483	0.219395258435617
5	A	26	50	20120618	8	664	13	-0.0453912278229621	0.219550821927478
5	A	26	50	20120618	8	666	13.04	-0.0465579540119199	0.22128606196851
5	A	26	50	20120618	8	668	13.08	-0.0475797233107345	0.222012260632789
5	A	26	50	20120618	8	670	13.12	-0.0491905125582774	0.224280659186835
5	A	26	50	20120618	8	672	13.16	-0.0506726083716444	0.225363946775613
5	A	26	50	20120618	8	674	13.2	-0.0522657199496577	0.22747183209033
5	A	26	50	20120618	8	676	13.24	-0.0528886810238831	0.228749574043934
5	A	26	50	20120618	8	678	13.28	-0.0541699585113931	0.230852509611183
5	A	26	50	20120618	8	680	13.32	-0.0553628476512548	0.232589870972558
5	A	26	50	20120618	8	682	13.36	-0.0568767632697752	0.234166011987823
5	A	26	50	20120618	8	684	13.4	-0.0584316910816044	0.236354507475595
5	A	26	50	20120618	8	686	13.44	-0.0597610518302352	0.237572145352799
5	A	26	50	20120618	8	688	13.48	-0.0607092820238063	0.23909878889338
5	A	26	50	20120618	8	690	13.52	-0.0617367081768703	0.240167227239753
5	A	26	50	20120618	8	692	13.56	-0.0636402396318246	0.241633766703934
5	A	26	50	20120618	8	694	13.6	-0.0651633476385004	0.243428403714586
5	A	26	50	20120618	8	696	13.64	-0.066624937355213	0.245189806706521
5	A	26	50	20120618	8	698	13.68	-0.0679245996190338	0.246963230513737
5	A	26	50	20120618	8	700	13.72	-0.068956268412785	0.248286227301337
5	A	26	50	20120618	8	702	13.76	-0.0698458087435177	0.250028538410181
5	A	26	50	20120618	8	704	13.8	-0.0704475566143074	0.251464672282771
5	A	26	50	20120618	8	706	13.84	-0.0711709268514613	0.253344869213946
5	A	26	50	20120618	8	708	13.88	-0.0722146164604926	0.254716656369448
5	A	26	50	20120618	8	710	13.92	-0.073046174035168	0.256888888401253
5	A	26	50	20120618	8	712	13.96	-0.0740389519559539	0.259423159105025
5	A	26	50	20120618	8	714	14	-0.0750585999344249	0.261394572810974
5	A	26	50	20120618	8	716	14.04	-0.0754927634980734	0.26248917410825
5	A	26	50	20120618	8	718	14.08	-0.0760273362246505	0.264333308593585
5	A	26	50	20120618	8	720	14.12	-0.0762649241031291	0.266516854333889
5	A	26	50	20120618	8	722	14.16	-0.0761857281436363	0.268182797910364
5	A	26	50	20120618	8	724	14.2	-0.0761114819316117	0.269620345996517
5	A	26	50	20120618	8	726	14.24	-0.0758314676462618	0.270798385893973
